# Supplementary material for: Exploring a diverse world of effector domains and amyloid signaling motifs in fungal NLR proteins
Source: PLoS Comput Biol. 2022 Dec 21;18(12):e1010787. doi: 10.1371/journal.pcbi.1010787 (PMC9815663; doi:10.1371/journal.pcbi.1010787)
Supplement: S3 Data — Full AlphaFold2/ColabFold outputs. (GZ) [file pcbi.1010787.s010.tar.gz › OBZ65626_1_175/rank_3_model_2_ptm_seed_0_unrelaxed.pdb]

MODEL     1
ATOM      1  N   MET A   1     -19.188  19.624  17.138  1.00 45.89           N  
ATOM      2  CA  MET A   1     -19.054  18.184  16.935  1.00 45.89           C  
ATOM      3  C   MET A   1     -18.909  17.855  15.453  1.00 45.89           C  
ATOM      4  CB  MET A   1     -20.258  17.444  17.520  1.00 45.89           C  
ATOM      5  O   MET A   1     -19.768  18.214  14.646  1.00 45.89           O  
ATOM      6  CG  MET A   1     -20.272  17.401  19.039  1.00 45.89           C  
ATOM      7  SD  MET A   1     -20.903  15.806  19.692  1.00 45.89           S  
ATOM      8  CE  MET A   1     -20.442  15.970  21.439  1.00 45.89           C  
ATOM      9  N   PRO A   2     -17.750  18.081  15.009  1.00 46.76           N  
ATOM     10  CA  PRO A   2     -17.559  17.669  13.616  1.00 46.76           C  
ATOM     11  C   PRO A   2     -18.144  16.289  13.324  1.00 46.76           C  
ATOM     12  CB  PRO A   2     -16.036  17.661  13.456  1.00 46.76           C  
ATOM     13  O   PRO A   2     -18.211  15.441  14.218  1.00 46.76           O  
ATOM     14  CG  PRO A   2     -15.505  17.809  14.845  1.00 46.76           C  
ATOM     15  CD  PRO A   2     -16.658  18.075  15.771  1.00 46.76           C  
ATOM     16  N   SER A   3     -19.148  16.197  12.522  1.00 55.50           N  
ATOM     17  CA  SER A   3     -20.144  15.254  12.024  1.00 55.50           C  
ATOM     18  C   SER A   3     -19.499  13.933  11.616  1.00 55.50           C  
ATOM     19  CB  SER A   3     -20.900  15.849  10.835  1.00 55.50           C  
ATOM     20  O   SER A   3     -18.415  13.921  11.030  1.00 55.50           O  
ATOM     21  OG  SER A   3     -20.014  16.127   9.764  1.00 55.50           O  
ATOM     22  N   SER A   4     -19.147  12.920  12.410  1.00 59.35           N  
ATOM     23  CA  SER A   4     -18.979  11.485  12.200  1.00 59.35           C  
ATOM     24  C   SER A   4     -19.169  11.115  10.733  1.00 59.35           C  
ATOM     25  CB  SER A   4     -19.965  10.698  13.065  1.00 59.35           C  
ATOM     26  O   SER A   4     -18.605  10.127  10.258  1.00 59.35           O  
ATOM     27  OG  SER A   4     -21.298  10.922  12.639  1.00 59.35           O  
ATOM     28  N   ILE A   5     -19.626  11.989   9.913  1.00 63.12           N  
ATOM     29  CA  ILE A   5     -19.927  11.740   8.507  1.00 63.12           C  
ATOM     30  C   ILE A   5     -18.678  11.981   7.663  1.00 63.12           C  
ATOM     31  CB  ILE A   5     -21.089  12.629   8.012  1.00 63.12           C  
ATOM     32  O   ILE A   5     -18.426  11.259   6.695  1.00 63.12           O  
ATOM     33  CG1 ILE A   5     -22.389  12.262   8.737  1.00 63.12           C  
ATOM     34  CG2 ILE A   5     -21.255  12.504   6.494  1.00 63.12           C  
ATOM     35  CD1 ILE A   5     -23.533  13.235   8.486  1.00 63.12           C  
ATOM     36  N   GLU A   6     -17.658  12.645   8.125  1.00 73.78           N  
ATOM     37  CA  GLU A   6     -16.479  13.004   7.342  1.00 73.78           C  
ATOM     38  C   GLU A   6     -15.417  11.911   7.411  1.00 73.78           C  
ATOM     39  CB  GLU A   6     -15.896  14.334   7.827  1.00 73.78           C  
ATOM     40  O   GLU A   6     -14.782  11.591   6.404  1.00 73.78           O  
ATOM     41  CG  GLU A   6     -15.166  15.117   6.746  1.00 73.78           C  
ATOM     42  CD  GLU A   6     -14.706  16.491   7.206  1.00 73.78           C  
ATOM     43  OE1 GLU A   6     -14.003  17.184   6.437  1.00 73.78           O  
ATOM     44  OE2 GLU A   6     -15.050  16.876   8.346  1.00 73.78           O  
ATOM     45  N   VAL A   7     -15.312  11.213   8.497  1.00 68.55           N  
ATOM     46  CA  VAL A   7     -14.323  10.157   8.682  1.00 68.55           C  
ATOM     47  C   VAL A   7     -14.735   8.918   7.891  1.00 68.55           C  
ATOM     48  CB  VAL A   7     -14.145   9.801  10.175  1.00 68.55           C  
ATOM     49  O   VAL A   7     -13.904   8.293   7.227  1.00 68.55           O  
ATOM     50  CG1 VAL A   7     -13.216   8.599  10.337  1.00 68.55           C  
ATOM     51  CG2 VAL A   7     -13.608  11.004  10.950  1.00 68.55           C  
ATOM     52  N   ASP A   8     -15.936   8.641   7.898  1.00 76.49           N  
ATOM     53  CA  ASP A   8     -16.440   7.490   7.155  1.00 76.49           C  
ATOM     54  C   ASP A   8     -16.273   7.692   5.650  1.00 76.49           C  
ATOM     55  CB  ASP A   8     -17.911   7.236   7.491  1.00 76.49           C  
ATOM     56  O   ASP A   8     -15.968   6.745   4.922  1.00 76.49           O  
ATOM     57  CG  ASP A   8     -18.100   6.508   8.811  1.00 76.49           C  
ATOM     58  OD1 ASP A   8     -17.118   5.949   9.345  1.00 76.49           O  
ATOM     59  OD2 ASP A   8     -19.242   6.492   9.319  1.00 76.49           O  
ATOM     60  N   ASP A   9     -16.412   8.933   5.233  1.00 79.88           N  
ATOM     61  CA  ASP A   9     -16.269   9.254   3.816  1.00 79.88           C  
ATOM     62  C   ASP A   9     -14.819   9.104   3.363  1.00 79.88           C  
ATOM     63  CB  ASP A   9     -16.765  10.674   3.535  1.00 79.88           C  
ATOM     64  O   ASP A   9     -14.551   8.552   2.294  1.00 79.88           O  
ATOM     65  CG  ASP A   9     -18.275  10.758   3.396  1.00 79.88           C  
ATOM     66  OD1 ASP A   9     -18.944   9.703   3.359  1.00 79.88           O  
ATOM     67  OD2 ASP A   9     -18.799  11.890   3.320  1.00 79.88           O  
ATOM     68  N   ILE A  10     -13.956   9.561   4.268  1.00 75.94           N  
ATOM     69  CA  ILE A  10     -12.537   9.476   3.939  1.00 75.94           C  
ATOM     70  C   ILE A  10     -12.099   8.013   3.918  1.00 75.94           C  
ATOM     71  CB  ILE A  10     -11.676  10.279   4.940  1.00 75.94           C  
ATOM     72  O   ILE A  10     -11.410   7.579   2.993  1.00 75.94           O  
ATOM     73  CG1 ILE A  10     -11.970  11.778   4.815  1.00 75.94           C  
ATOM     74  CG2 ILE A  10     -10.188   9.992   4.724  1.00 75.94           C  
ATOM     75  CD1 ILE A  10     -11.318  12.629   5.896  1.00 75.94           C  
ATOM     76  N   LEU A  11     -12.519   7.282   4.870  1.00 77.36           N  
ATOM     77  CA  LEU A  11     -12.165   5.869   4.961  1.00 77.36           C  
ATOM     78  C   LEU A  11     -12.770   5.081   3.804  1.00 77.36           C  
ATOM     79  CB  LEU A  11     -12.635   5.284   6.295  1.00 77.36           C  
ATOM     80  O   LEU A  11     -12.124   4.189   3.250  1.00 77.36           O  
ATOM     81  CG  LEU A  11     -11.860   5.721   7.539  1.00 77.36           C  
ATOM     82  CD1 LEU A  11     -12.544   5.202   8.799  1.00 77.36           C  
ATOM     83  CD2 LEU A  11     -10.417   5.235   7.468  1.00 77.36           C  
ATOM     84  N   GLY A  12     -13.931   5.498   3.520  1.00 80.73           N  
ATOM     85  CA  GLY A  12     -14.572   4.891   2.364  1.00 80.73           C  
ATOM     86  C   GLY A  12     -13.834   5.156   1.065  1.00 80.73           C  
ATOM     87  O   GLY A  12     -13.662   4.251   0.247  1.00 80.73           O  
ATOM     88  N   GLY A  13     -13.385   6.369   0.935  1.00 79.37           N  
ATOM     89  CA  GLY A  13     -12.605   6.717  -0.242  1.00 79.37           C  
ATOM     90  C   GLY A  13     -11.290   5.965  -0.329  1.00 79.37           C  
ATOM     91  O   GLY A  13     -10.919   5.476  -1.398  1.00 79.37           O  
ATOM     92  N   SER A  14     -10.657   5.889   0.815  1.00 75.41           N  
ATOM     93  CA  SER A  14      -9.379   5.187   0.865  1.00 75.41           C  
ATOM     94  C   SER A  14      -9.544   3.713   0.507  1.00 75.41           C  
ATOM     95  CB  SER A  14      -8.749   5.316   2.252  1.00 75.41           C  
ATOM     96  O   SER A  14      -8.725   3.150  -0.222  1.00 75.41           O  
ATOM     97  OG  SER A  14      -8.493   6.675   2.564  1.00 75.41           O  
ATOM     98  N   LYS A  15     -10.531   3.162   0.992  1.00 80.52           N  
ATOM     99  CA  LYS A  15     -10.820   1.767   0.674  1.00 80.52           C  
ATOM    100  C   LYS A  15     -11.026   1.576  -0.826  1.00 80.52           C  
ATOM    101  CB  LYS A  15     -12.055   1.287   1.438  1.00 80.52           C  
ATOM    102  O   LYS A  15     -10.515   0.619  -1.411  1.00 80.52           O  
ATOM    103  CG  LYS A  15     -12.314  -0.207   1.319  1.00 80.52           C  
ATOM    104  CD  LYS A  15     -13.531  -0.630   2.132  1.00 80.52           C  
ATOM    105  CE  LYS A  15     -13.840  -2.110   1.950  1.00 80.52           C  
ATOM    106  NZ  LYS A  15     -15.160  -2.478   2.545  1.00 80.52           N  
ATOM    107  N   THR A  16     -11.767   2.443  -1.399  1.00 80.85           N  
ATOM    108  CA  THR A  16     -12.036   2.376  -2.831  1.00 80.85           C  
ATOM    109  C   THR A  16     -10.739   2.458  -3.630  1.00 80.85           C  
ATOM    110  CB  THR A  16     -12.987   3.503  -3.274  1.00 80.85           C  
ATOM    111  O   THR A  16     -10.531   1.686  -4.568  1.00 80.85           O  
ATOM    112  CG2 THR A  16     -13.275   3.423  -4.770  1.00 80.85           C  
ATOM    113  OG1 THR A  16     -14.221   3.390  -2.554  1.00 80.85           O  
ATOM    114  N   ILE A  17      -9.910   3.348  -3.217  1.00 75.88           N  
ATOM    115  CA  ILE A  17      -8.644   3.541  -3.915  1.00 75.88           C  
ATOM    116  C   ILE A  17      -7.787   2.284  -3.786  1.00 75.88           C  
ATOM    117  CB  ILE A  17      -7.879   4.768  -3.370  1.00 75.88           C  
ATOM    118  O   ILE A  17      -7.189   1.830  -4.765  1.00 75.88           O  
ATOM    119  CG1 ILE A  17      -8.627   6.061  -3.718  1.00 75.88           C  
ATOM    120  CG2 ILE A  17      -6.449   4.800  -3.916  1.00 75.88           C  
ATOM    121  CD1 ILE A  17      -8.066   7.302  -3.038  1.00 75.88           C  
ATOM    122  N   LEU A  18      -7.740   1.763  -2.585  1.00 77.52           N  
ATOM    123  CA  LEU A  18      -6.948   0.561  -2.348  1.00 77.52           C  
ATOM    124  C   LEU A  18      -7.484  -0.612  -3.161  1.00 77.52           C  
ATOM    125  CB  LEU A  18      -6.944   0.206  -0.859  1.00 77.52           C  
ATOM    126  O   LEU A  18      -6.708  -1.403  -3.704  1.00 77.52           O  
ATOM    127  CG  LEU A  18      -6.023   1.038   0.034  1.00 77.52           C  
ATOM    128  CD1 LEU A  18      -6.375   0.825   1.503  1.00 77.52           C  
ATOM    129  CD2 LEU A  18      -4.563   0.686  -0.228  1.00 77.52           C  
ATOM    130  N   ASP A  19      -8.732  -0.674  -3.269  1.00 78.54           N  
ATOM    131  CA  ASP A  19      -9.356  -1.726  -4.066  1.00 78.54           C  
ATOM    132  C   ASP A  19      -9.005  -1.577  -5.545  1.00 78.54           C  
ATOM    133  CB  ASP A  19     -10.875  -1.710  -3.882  1.00 78.54           C  
ATOM    134  O   ASP A  19      -8.733  -2.567  -6.227  1.00 78.54           O  
ATOM    135  CG  ASP A  19     -11.319  -2.329  -2.569  1.00 78.54           C  
ATOM    136  OD1 ASP A  19     -10.505  -3.011  -1.909  1.00 78.54           O  
ATOM    137  OD2 ASP A  19     -12.495  -2.136  -2.191  1.00 78.54           O  
ATOM    138  N   LEU A  20      -9.033  -0.362  -5.943  1.00 74.93           N  
ATOM    139  CA  LEU A  20      -8.690  -0.086  -7.334  1.00 74.93           C  
ATOM    140  C   LEU A  20      -7.230  -0.429  -7.612  1.00 74.93           C  
ATOM    141  CB  LEU A  20      -8.954   1.385  -7.670  1.00 74.93           C  
ATOM    142  O   LEU A  20      -6.910  -0.993  -8.661  1.00 74.93           O  
ATOM    143  CG  LEU A  20      -9.401   1.684  -9.101  1.00 74.93           C  
ATOM    144  CD1 LEU A  20     -10.911   1.892  -9.152  1.00 74.93           C  
ATOM    145  CD2 LEU A  20      -8.668   2.905  -9.647  1.00 74.93           C  
ATOM    146  N   ALA A  21      -6.438   0.005  -6.650  1.00 72.27           N  
ATOM    147  CA  ALA A  21      -5.017  -0.308  -6.773  1.00 72.27           C  
ATOM    148  C   ALA A  21      -4.791  -1.815  -6.846  1.00 72.27           C  
ATOM    149  CB  ALA A  21      -4.238   0.288  -5.603  1.00 72.27           C  
ATOM    150  O   ALA A  21      -3.975  -2.289  -7.639  1.00 72.27           O  
ATOM    151  N   ALA A  22      -5.503  -2.526  -6.030  1.00 75.82           N  
ATOM    152  CA  ALA A  22      -5.390  -3.983  -6.027  1.00 75.82           C  
ATOM    153  C   ALA A  22      -5.791  -4.567  -7.379  1.00 75.82           C  
ATOM    154  CB  ALA A  22      -6.250  -4.581  -4.917  1.00 75.82           C  
ATOM    155  O   ALA A  22      -5.137  -5.481  -7.886  1.00 75.82           O  
ATOM    156  N   GLN A  23      -6.860  -4.042  -7.958  1.00 77.39           N  
ATOM    157  CA  GLN A  23      -7.337  -4.496  -9.260  1.00 77.39           C  
ATOM    158  C   GLN A  23      -6.327  -4.177 -10.358  1.00 77.39           C  
ATOM    159  CB  GLN A  23      -8.689  -3.861  -9.589  1.00 77.39           C  
ATOM    160  O   GLN A  23      -6.105  -4.988 -11.260  1.00 77.39           O  
ATOM    161  CG  GLN A  23      -9.853  -4.452  -8.806  1.00 77.39           C  
ATOM    162  CD  GLN A  23     -11.182  -3.806  -9.152  1.00 77.39           C  
ATOM    163  NE2 GLN A  23     -11.973  -3.493  -8.132  1.00 77.39           N  
ATOM    164  OE1 GLN A  23     -11.494  -3.589 -10.328  1.00 77.39           O  
ATOM    165  N   ALA A  24      -5.789  -2.942 -10.214  1.00 70.55           N  
ATOM    166  CA  ALA A  24      -4.794  -2.519 -11.196  1.00 70.55           C  
ATOM    167  C   ALA A  24      -3.561  -3.418 -11.150  1.00 70.55           C  
ATOM    168  CB  ALA A  24      -4.397  -1.064 -10.958  1.00 70.55           C  
ATOM    169  O   ALA A  24      -2.982  -3.740 -12.189  1.00 70.55           O  
ATOM    170  N   LEU A  25      -3.236  -3.793  -9.955  1.00 71.65           N  
ATOM    171  CA  LEU A  25      -2.060  -4.638  -9.778  1.00 71.65           C  
ATOM    172  C   LEU A  25      -2.302  -6.032 -10.347  1.00 71.65           C  
ATOM    173  CB  LEU A  25      -1.690  -4.736  -8.296  1.00 71.65           C  
ATOM    174  O   LEU A  25      -1.351  -6.767 -10.623  1.00 71.65           O  
ATOM    175  CG  LEU A  25      -1.062  -3.490  -7.670  1.00 71.65           C  
ATOM    176  CD1 LEU A  25      -1.061  -3.604  -6.149  1.00 71.65           C  
ATOM    177  CD2 LEU A  25       0.354  -3.283  -8.196  1.00 71.65           C  
ATOM    178  N   SER A  26      -3.540  -6.379 -10.514  1.00 75.74           N  
ATOM    179  CA  SER A  26      -3.861  -7.671 -11.112  1.00 75.74           C  
ATOM    180  C   SER A  26      -3.457  -7.716 -12.581  1.00 75.74           C  
ATOM    181  CB  SER A  26      -5.355  -7.968 -10.976  1.00 75.74           C  
ATOM    182  O   SER A  26      -3.163  -8.786 -13.117  1.00 75.74           O  
ATOM    183  OG  SER A  26      -6.115  -7.126 -11.825  1.00 75.74           O  
ATOM    184  N   PHE A  27      -3.378  -6.573 -13.185  1.00 73.42           N  
ATOM    185  CA  PHE A  27      -3.018  -6.493 -14.596  1.00 73.42           C  
ATOM    186  C   PHE A  27      -1.504  -6.457 -14.767  1.00 73.42           C  
ATOM    187  CB  PHE A  27      -3.649  -5.257 -15.244  1.00 73.42           C  
ATOM    188  O   PHE A  27      -0.974  -6.957 -15.761  1.00 73.42           O  
ATOM    189  CG  PHE A  27      -5.146  -5.338 -15.375  1.00 73.42           C  
ATOM    190  CD1 PHE A  27      -5.730  -6.093 -16.385  1.00 73.42           C  
ATOM    191  CD2 PHE A  27      -5.971  -4.659 -14.487  1.00 73.42           C  
ATOM    192  CE1 PHE A  27      -7.115  -6.170 -16.509  1.00 73.42           C  
ATOM    193  CE2 PHE A  27      -7.356  -4.731 -14.605  1.00 73.42           C  
ATOM    194  CZ  PHE A  27      -7.926  -5.487 -15.617  1.00 73.42           C  
ATOM    195  N   ALA A  28      -0.859  -5.958 -13.743  1.00 68.89           N  
ATOM    196  CA  ALA A  28       0.600  -5.895 -13.687  1.00 68.89           C  
ATOM    197  C   ALA A  28       1.107  -6.167 -12.274  1.00 68.89           C  
ATOM    198  CB  ALA A  28       1.093  -4.534 -14.173  1.00 68.89           C  
ATOM    199  O   ALA A  28       1.210  -5.249 -11.457  1.00 68.89           O  
ATOM    200  N   PRO A  29       1.247  -7.527 -12.082  1.00 66.96           N  
ATOM    201  CA  PRO A  29       1.540  -7.921 -10.702  1.00 66.96           C  
ATOM    202  C   PRO A  29       2.886  -7.393 -10.211  1.00 66.96           C  
ATOM    203  CB  PRO A  29       1.543  -9.450 -10.764  1.00 66.96           C  
ATOM    204  O   PRO A  29       3.895  -7.519 -10.910  1.00 66.96           O  
ATOM    205  CG  PRO A  29       1.361  -9.774 -12.212  1.00 66.96           C  
ATOM    206  CD  PRO A  29       1.212  -8.488 -12.973  1.00 66.96           C  
ATOM    207  N   ILE A  30       2.798  -6.389  -9.283  1.00 71.03           N  
ATOM    208  CA  ILE A  30       3.987  -6.011  -8.527  1.00 71.03           C  
ATOM    209  C   ILE A  30       4.055  -6.821  -7.234  1.00 71.03           C  
ATOM    210  CB  ILE A  30       4.001  -4.498  -8.214  1.00 71.03           C  
ATOM    211  O   ILE A  30       3.153  -6.742  -6.397  1.00 71.03           O  
ATOM    212  CG1 ILE A  30       3.864  -3.684  -9.505  1.00 71.03           C  
ATOM    213  CG2 ILE A  30       5.277  -4.115  -7.458  1.00 71.03           C  
ATOM    214  CD1 ILE A  30       3.728  -2.184  -9.280  1.00 71.03           C  
ATOM    215  N   PRO A  31       4.911  -7.740  -7.192  1.00 64.05           N  
ATOM    216  CA  PRO A  31       5.008  -8.569  -5.988  1.00 64.05           C  
ATOM    217  C   PRO A  31       5.027  -7.745  -4.703  1.00 64.05           C  
ATOM    218  CB  PRO A  31       6.332  -9.314  -6.179  1.00 64.05           C  
ATOM    219  O   PRO A  31       5.764  -6.760  -4.608  1.00 64.05           O  
ATOM    220  CG  PRO A  31       6.764  -8.975  -7.568  1.00 64.05           C  
ATOM    221  CD  PRO A  31       5.949  -7.810  -8.051  1.00 64.05           C  
ATOM    222  N   GLY A  32       4.009  -7.963  -3.863  1.00 66.01           N  
ATOM    223  CA  GLY A  32       4.064  -7.363  -2.539  1.00 66.01           C  
ATOM    224  C   GLY A  32       3.078  -6.225  -2.359  1.00 66.01           C  
ATOM    225  O   GLY A  32       2.630  -5.955  -1.242  1.00 66.01           O  
ATOM    226  N   LEU A  33       2.695  -5.673  -3.422  1.00 72.73           N  
ATOM    227  CA  LEU A  33       1.781  -4.537  -3.379  1.00 72.73           C  
ATOM    228  C   LEU A  33       0.350  -5.000  -3.122  1.00 72.73           C  
ATOM    229  CB  LEU A  33       1.846  -3.746  -4.688  1.00 72.73           C  
ATOM    230  O   LEU A  33      -0.415  -4.316  -2.440  1.00 72.73           O  
ATOM    231  CG  LEU A  33       1.228  -2.347  -4.666  1.00 72.73           C  
ATOM    232  CD1 LEU A  33       1.944  -1.466  -3.648  1.00 72.73           C  
ATOM    233  CD2 LEU A  33       1.279  -1.718  -6.054  1.00 72.73           C  
ATOM    234  N   ASP A  34      -0.001  -6.113  -3.615  1.00 70.39           N  
ATOM    235  CA  ASP A  34      -1.332  -6.671  -3.399  1.00 70.39           C  
ATOM    236  C   ASP A  34      -1.565  -6.979  -1.921  1.00 70.39           C  
ATOM    237  CB  ASP A  34      -1.527  -7.936  -4.237  1.00 70.39           C  
ATOM    238  O   ASP A  34      -2.632  -6.683  -1.380  1.00 70.39           O  
ATOM    239  CG  ASP A  34      -0.543  -9.038  -3.885  1.00 70.39           C  
ATOM    240  OD1 ASP A  34       0.604  -8.730  -3.496  1.00 70.39           O  
ATOM    241  OD2 ASP A  34      -0.918 -10.225  -4.000  1.00 70.39           O  
ATOM    242  N   VAL A  35      -0.554  -7.479  -1.324  1.00 70.48           N  
ATOM    243  CA  VAL A  35      -0.606  -7.842   0.088  1.00 70.48           C  
ATOM    244  C   VAL A  35      -0.698  -6.580   0.943  1.00 70.48           C  
ATOM    245  CB  VAL A  35       0.623  -8.680   0.505  1.00 70.48           C  
ATOM    246  O   VAL A  35      -1.475  -6.525   1.899  1.00 70.48           O  
ATOM    247  CG1 VAL A  35       0.596  -8.969   2.005  1.00 70.48           C  
ATOM    248  CG2 VAL A  35       0.676  -9.982  -0.292  1.00 70.48           C  
ATOM    249  N   ALA A  36       0.035  -5.557   0.560  1.00 72.55           N  
ATOM    250  CA  ALA A  36       0.017  -4.289   1.283  1.00 72.55           C  
ATOM    251  C   ALA A  36      -1.352  -3.621   1.185  1.00 72.55           C  
ATOM    252  CB  ALA A  36       1.100  -3.355   0.748  1.00 72.55           C  
ATOM    253  O   ALA A  36      -1.883  -3.132   2.185  1.00 72.55           O  
ATOM    254  N   ALA A  37      -1.876  -3.612   0.004  1.00 75.38           N  
ATOM    255  CA  ALA A  37      -3.187  -3.013  -0.231  1.00 75.38           C  
ATOM    256  C   ALA A  37      -4.268  -3.720   0.582  1.00 75.38           C  
ATOM    257  CB  ALA A  37      -3.532  -3.053  -1.718  1.00 75.38           C  
ATOM    258  O   ALA A  37      -5.132  -3.071   1.176  1.00 75.38           O  
ATOM    259  N   THR A  38      -4.193  -5.007   0.647  1.00 73.94           N  
ATOM    260  CA  THR A  38      -5.154  -5.802   1.402  1.00 73.94           C  
ATOM    261  C   THR A  38      -5.025  -5.530   2.898  1.00 73.94           C  
ATOM    262  CB  THR A  38      -4.968  -7.307   1.134  1.00 73.94           C  
ATOM    263  O   THR A  38      -6.030  -5.405   3.601  1.00 73.94           O  
ATOM    264  CG2 THR A  38      -5.971  -8.136   1.929  1.00 73.94           C  
ATOM    265  OG1 THR A  38      -5.155  -7.564  -0.264  1.00 73.94           O  
ATOM    266  N   ALA A  39      -3.859  -5.464   3.368  1.00 72.39           N  
ATOM    267  CA  ALA A  39      -3.605  -5.198   4.781  1.00 72.39           C  
ATOM    268  C   ALA A  39      -4.133  -3.824   5.184  1.00 72.39           C  
ATOM    269  CB  ALA A  39      -2.112  -5.301   5.083  1.00 72.39           C  
ATOM    270  O   ALA A  39      -4.777  -3.680   6.226  1.00 72.39           O  
ATOM    271  N   LEU A  40      -3.905  -2.836   4.329  1.00 73.70           N  
ATOM    272  CA  LEU A  40      -4.360  -1.474   4.585  1.00 73.70           C  
ATOM    273  C   LEU A  40      -5.883  -1.398   4.577  1.00 73.70           C  
ATOM    274  CB  LEU A  40      -3.784  -0.511   3.543  1.00 73.70           C  
ATOM    275  O   LEU A  40      -6.479  -0.708   5.408  1.00 73.70           O  
ATOM    276  CG  LEU A  40      -2.331  -0.080   3.748  1.00 73.70           C  
ATOM    277  CD1 LEU A  40      -1.784   0.562   2.477  1.00 73.70           C  
ATOM    278  CD2 LEU A  40      -2.219   0.879   4.928  1.00 73.70           C  
ATOM    279  N   SER A  41      -6.434  -2.122   3.671  1.00 77.70           N  
ATOM    280  CA  SER A  41      -7.890  -2.184   3.601  1.00 77.70           C  
ATOM    281  C   SER A  41      -8.480  -2.777   4.876  1.00 77.70           C  
ATOM    282  CB  SER A  41      -8.335  -3.008   2.392  1.00 77.70           C  
ATOM    283  O   SER A  41      -9.491  -2.288   5.385  1.00 77.70           O  
ATOM    284  OG  SER A  41      -9.736  -2.909   2.204  1.00 77.70           O  
ATOM    285  N   SER A  42      -7.877  -3.806   5.387  1.00 73.65           N  
ATOM    286  CA  SER A  42      -8.323  -4.463   6.611  1.00 73.65           C  
ATOM    287  C   SER A  42      -8.229  -3.524   7.809  1.00 73.65           C  
ATOM    288  CB  SER A  42      -7.498  -5.724   6.874  1.00 73.65           C  
ATOM    289  O   SER A  42      -9.133  -3.487   8.647  1.00 73.65           O  
ATOM    290  OG  SER A  42      -7.985  -6.415   8.012  1.00 73.65           O  
ATOM    291  N   ILE A  43      -7.213  -2.715   7.849  1.00 71.63           N  
ATOM    292  CA  ILE A  43      -7.002  -1.763   8.935  1.00 71.63           C  
ATOM    293  C   ILE A  43      -8.086  -0.689   8.897  1.00 71.63           C  
ATOM    294  CB  ILE A  43      -5.602  -1.114   8.852  1.00 71.63           C  
ATOM    295  O   ILE A  43      -8.644  -0.325   9.935  1.00 71.63           O  
ATOM    296  CG1 ILE A  43      -4.514  -2.153   9.151  1.00 71.63           C  
ATOM    297  CG2 ILE A  43      -5.501   0.075   9.811  1.00 71.63           C  
ATOM    298  CD1 ILE A  43      -3.097  -1.655   8.897  1.00 71.63           C  
ATOM    299  N   ILE A  44      -8.387  -0.278   7.680  1.00 75.17           N  
ATOM    300  CA  ILE A  44      -9.417   0.737   7.486  1.00 75.17           C  
ATOM    301  C   ILE A  44     -10.766   0.201   7.959  1.00 75.17           C  
ATOM    302  CB  ILE A  44      -9.503   1.180   6.008  1.00 75.17           C  
ATOM    303  O   ILE A  44     -11.527   0.912   8.620  1.00 75.17           O  
ATOM    304  CG1 ILE A  44      -8.247   1.964   5.611  1.00 75.17           C  
ATOM    305  CG2 ILE A  44     -10.767   2.010   5.767  1.00 75.17           C  
ATOM    306  CD1 ILE A  44      -8.172   2.302   4.129  1.00 75.17           C  
ATOM    307  N   ALA A  45     -11.027  -1.034   7.654  1.00 76.26           N  
ATOM    308  CA  ALA A  45     -12.280  -1.668   8.052  1.00 76.26           C  
ATOM    309  C   ALA A  45     -12.396  -1.749   9.572  1.00 76.26           C  
ATOM    310  CB  ALA A  45     -12.390  -3.062   7.439  1.00 76.26           C  
ATOM    311  O   ALA A  45     -13.466  -1.502  10.133  1.00 76.26           O  
ATOM    312  N   LYS A  46     -11.323  -2.036  10.143  1.00 69.18           N  
ATOM    313  CA  LYS A  46     -11.292  -2.175  11.597  1.00 69.18           C  
ATOM    314  C   LYS A  46     -11.472  -0.823  12.282  1.00 69.18           C  
ATOM    315  CB  LYS A  46      -9.981  -2.821  12.047  1.00 69.18           C  
ATOM    316  O   LYS A  46     -12.152  -0.725  13.305  1.00 69.18           O  
ATOM    317  CG  LYS A  46      -9.895  -4.312  11.760  1.00 69.18           C  
ATOM    318  CD  LYS A  46      -8.634  -4.925  12.356  1.00 69.18           C  
ATOM    319  CE  LYS A  46      -8.496  -6.395  11.985  1.00 69.18           C  
ATOM    320  NZ  LYS A  46      -8.842  -7.290  13.130  1.00 69.18           N  
ATOM    321  N   VAL A  47     -10.872   0.194  11.638  1.00 71.00           N  
ATOM    322  CA  VAL A  47     -11.016   1.553  12.148  1.00 71.00           C  
ATOM    323  C   VAL A  47     -12.467   2.007  12.009  1.00 71.00           C  
ATOM    324  CB  VAL A  47     -10.077   2.537  11.413  1.00 71.00           C  
ATOM    325  O   VAL A  47     -13.008   2.661  12.903  1.00 71.00           O  
ATOM    326  CG1 VAL A  47     -10.389   3.979  11.811  1.00 71.00           C  
ATOM    327  CG2 VAL A  47      -8.617   2.202  11.709  1.00 71.00           C  
ATOM    328  N   GLN A  48     -13.101   1.573  10.912  1.00 72.76           N  
ATOM    329  CA  GLN A  48     -14.493   1.923  10.648  1.00 72.76           C  
ATOM    330  C   GLN A  48     -15.427   1.261  11.658  1.00 72.76           C  
ATOM    331  CB  GLN A  48     -14.888   1.521   9.226  1.00 72.76           C  
ATOM    332  O   GLN A  48     -16.448   1.838  12.038  1.00 72.76           O  
ATOM    333  CG  GLN A  48     -14.342   2.451   8.151  1.00 72.76           C  
ATOM    334  CD  GLN A  48     -14.742   2.027   6.750  1.00 72.76           C  
ATOM    335  NE2 GLN A  48     -14.826   2.991   5.840  1.00 72.76           N  
ATOM    336  OE1 GLN A  48     -14.973   0.842   6.488  1.00 72.76           O  
ATOM    337  N   GLN A  49     -15.026   0.046  12.090  1.00 68.86           N  
ATOM    338  CA  GLN A  49     -15.831  -0.738  13.020  1.00 68.86           C  
ATOM    339  C   GLN A  49     -15.727  -0.186  14.439  1.00 68.86           C  
ATOM    340  CB  GLN A  49     -15.404  -2.206  12.995  1.00 68.86           C  
ATOM    341  O   GLN A  49     -16.669  -0.302  15.226  1.00 68.86           O  
ATOM    342  CG  GLN A  49     -16.466  -3.147  12.442  1.00 68.86           C  
ATOM    343  CD  GLN A  49     -16.026  -4.599  12.450  1.00 68.86           C  
ATOM    344  NE2 GLN A  49     -16.818  -5.462  11.825  1.00 68.86           N  
ATOM    345  OE1 GLN A  49     -14.981  -4.942  13.014  1.00 68.86           O  
ATOM    346  N   THR A  50     -14.636   0.566  14.700  1.00 66.25           N  
ATOM    347  CA  THR A  50     -14.426   1.096  16.043  1.00 66.25           C  
ATOM    348  C   THR A  50     -15.046   2.484  16.179  1.00 66.25           C  
ATOM    349  CB  THR A  50     -12.927   1.165  16.387  1.00 66.25           C  
ATOM    350  O   THR A  50     -14.767   3.376  15.375  1.00 66.25           O  
ATOM    351  CG2 THR A  50     -12.571   0.176  17.492  1.00 66.25           C  
ATOM    352  OG1 THR A  50     -12.159   0.854  15.218  1.00 66.25           O  
ATOM    353  N   ARG A  51     -16.391   2.723  16.024  1.00 57.75           N  
ATOM    354  CA  ARG A  51     -17.405   3.772  16.084  1.00 57.75           C  
ATOM    355  C   ARG A  51     -17.045   4.823  17.129  1.00 57.75           C  
ATOM    356  CB  ARG A  51     -18.779   3.174  16.394  1.00 57.75           C  
ATOM    357  O   ARG A  51     -17.721   5.846  17.246  1.00 57.75           O  
ATOM    358  CG  ARG A  51     -19.612   2.871  15.158  1.00 57.75           C  
ATOM    359  CD  ARG A  51     -21.057   2.552  15.516  1.00 57.75           C  
ATOM    360  NE  ARG A  51     -21.845   2.224  14.332  1.00 57.75           N  
ATOM    361  NH1 ARG A  51     -23.893   2.491  15.368  1.00 57.75           N  
ATOM    362  NH2 ARG A  51     -23.791   1.891  13.158  1.00 57.75           N  
ATOM    363  CZ  ARG A  51     -23.175   2.203  14.289  1.00 57.75           C  
ATOM    364  N   GLY A  52     -15.613   4.954  17.488  1.00 57.24           N  
ATOM    365  CA  GLY A  52     -15.435   5.977  18.507  1.00 57.24           C  
ATOM    366  C   GLY A  52     -14.752   7.227  17.984  1.00 57.24           C  
ATOM    367  O   GLY A  52     -13.806   7.141  17.198  1.00 57.24           O  
ATOM    368  N   ASN A  53     -15.423   8.098  17.257  1.00 52.55           N  
ATOM    369  CA  ASN A  53     -15.428   9.537  17.013  1.00 52.55           C  
ATOM    370  C   ASN A  53     -14.160  10.200  17.542  1.00 52.55           C  
ATOM    371  CB  ASN A  53     -16.666  10.183  17.638  1.00 52.55           C  
ATOM    372  O   ASN A  53     -14.202  11.333  18.025  1.00 52.55           O  
ATOM    373  CG  ASN A  53     -17.612  10.756  16.602  1.00 52.55           C  
ATOM    374  ND2 ASN A  53     -18.773  11.220  17.050  1.00 52.55           N  
ATOM    375  OD1 ASN A  53     -17.303  10.781  15.407  1.00 52.55           O  
ATOM    376  N   ASP A  54     -13.019   9.661  17.368  1.00 66.68           N  
ATOM    377  CA  ASP A  54     -11.883  10.412  17.893  1.00 66.68           C  
ATOM    378  C   ASP A  54     -10.988  10.916  16.763  1.00 66.68           C  
ATOM    379  CB  ASP A  54     -11.071   9.549  18.862  1.00 66.68           C  
ATOM    380  O   ASP A  54     -11.027  10.386  15.651  1.00 66.68           O  
ATOM    381  CG  ASP A  54     -11.383   9.841  20.319  1.00 66.68           C  
ATOM    382  OD1 ASP A  54     -12.116  10.812  20.604  1.00 66.68           O  
ATOM    383  OD2 ASP A  54     -10.888   9.094  21.191  1.00 66.68           O  
ATOM    384  N   GLU A  55     -10.906  12.243  16.694  1.00 61.54           N  
ATOM    385  CA  GLU A  55      -9.820  12.933  16.005  1.00 61.54           C  
ATOM    386  C   GLU A  55      -8.705  11.964  15.622  1.00 61.54           C  
ATOM    387  CB  GLU A  55      -9.261  14.061  16.877  1.00 61.54           C  
ATOM    388  O   GLU A  55      -8.119  12.080  14.544  1.00 61.54           O  
ATOM    389  CG  GLU A  55      -8.559  15.157  16.089  1.00 61.54           C  
ATOM    390  CD  GLU A  55      -8.621  16.517  16.767  1.00 61.54           C  
ATOM    391  OE1 GLU A  55      -8.266  17.531  16.125  1.00 61.54           O  
ATOM    392  OE2 GLU A  55      -9.026  16.567  17.950  1.00 61.54           O  
ATOM    393  N   THR A  56      -8.683  10.898  16.222  1.00 60.91           N  
ATOM    394  CA  THR A  56      -7.652   9.885  16.024  1.00 60.91           C  
ATOM    395  C   THR A  56      -8.003   8.978  14.847  1.00 60.91           C  
ATOM    396  CB  THR A  56      -7.456   9.032  17.291  1.00 60.91           C  
ATOM    397  O   THR A  56      -7.137   8.640  14.038  1.00 60.91           O  
ATOM    398  CG2 THR A  56      -6.255   8.103  17.149  1.00 60.91           C  
ATOM    399  OG1 THR A  56      -7.246   9.897  18.414  1.00 60.91           O  
ATOM    400  N   ALA A  57      -9.135   8.566  14.762  1.00 64.42           N  
ATOM    401  CA  ALA A  57      -9.630   7.824  13.606  1.00 64.42           C  
ATOM    402  C   ALA A  57      -9.482   8.641  12.326  1.00 64.42           C  
ATOM    403  CB  ALA A  57     -11.090   7.427  13.814  1.00 64.42           C  
ATOM    404  O   ALA A  57      -9.109   8.105  11.280  1.00 64.42           O  
ATOM    405  N   ARG A  58      -9.589   9.908  12.556  1.00 64.84           N  
ATOM    406  CA  ARG A  58      -9.455  10.809  11.415  1.00 64.84           C  
ATOM    407  C   ARG A  58      -8.006  10.884  10.945  1.00 64.84           C  
ATOM    408  CB  ARG A  58      -9.964  12.207  11.771  1.00 64.84           C  
ATOM    409  O   ARG A  58      -7.735  10.830   9.744  1.00 64.84           O  
ATOM    410  CG  ARG A  58     -11.284  12.569  11.109  1.00 64.84           C  
ATOM    411  CD  ARG A  58     -11.725  13.981  11.466  1.00 64.84           C  
ATOM    412  NE  ARG A  58     -13.180  14.098  11.503  1.00 64.84           N  
ATOM    413  NH1 ARG A  58     -13.232  15.430  13.390  1.00 64.84           N  
ATOM    414  NH2 ARG A  58     -15.186  14.823  12.356  1.00 64.84           N  
ATOM    415  CZ  ARG A  58     -13.863  14.783  12.416  1.00 64.84           C  
ATOM    416  N   ASP A  59      -7.088  11.002  11.915  1.00 63.32           N  
ATOM    417  CA  ASP A  59      -5.669  11.076  11.580  1.00 63.32           C  
ATOM    418  C   ASP A  59      -5.188   9.778  10.936  1.00 63.32           C  
ATOM    419  CB  ASP A  59      -4.839  11.383  12.828  1.00 63.32           C  
ATOM    420  O   ASP A  59      -4.424   9.805   9.969  1.00 63.32           O  
ATOM    421  CG  ASP A  59      -4.940  12.834  13.265  1.00 63.32           C  
ATOM    422  OD1 ASP A  59      -5.414  13.678  12.475  1.00 63.32           O  
ATOM    423  OD2 ASP A  59      -4.538  13.137  14.410  1.00 63.32           O  
ATOM    424  N   LEU A  60      -5.681   8.706  11.428  1.00 68.81           N  
ATOM    425  CA  LEU A  60      -5.338   7.407  10.858  1.00 68.81           C  
ATOM    426  C   LEU A  60      -5.908   7.264   9.451  1.00 68.81           C  
ATOM    427  CB  LEU A  60      -5.859   6.276  11.749  1.00 68.81           C  
ATOM    428  O   LEU A  60      -5.218   6.796   8.542  1.00 68.81           O  
ATOM    429  CG  LEU A  60      -5.519   4.852  11.307  1.00 68.81           C  
ATOM    430  CD1 LEU A  60      -4.007   4.657  11.269  1.00 68.81           C  
ATOM    431  CD2 LEU A  60      -6.171   3.833  12.235  1.00 68.81           C  
ATOM    432  N   ALA A  61      -7.093   7.667   9.345  1.00 64.68           N  
ATOM    433  CA  ALA A  61      -7.727   7.625   8.030  1.00 64.68           C  
ATOM    434  C   ALA A  61      -6.955   8.472   7.022  1.00 64.68           C  
ATOM    435  CB  ALA A  61      -9.175   8.101   8.121  1.00 64.68           C  
ATOM    436  O   ALA A  61      -6.754   8.058   5.878  1.00 64.68           O  
ATOM    437  N   ARG A  62      -6.538   9.610   7.433  1.00 65.93           N  
ATOM    438  CA  ARG A  62      -5.774  10.495   6.560  1.00 65.93           C  
ATOM    439  C   ARG A  62      -4.446   9.859   6.163  1.00 65.93           C  
ATOM    440  CB  ARG A  62      -5.527  11.842   7.242  1.00 65.93           C  
ATOM    441  O   ARG A  62      -4.050   9.911   4.997  1.00 65.93           O  
ATOM    442  CG  ARG A  62      -5.136  12.955   6.283  1.00 65.93           C  
ATOM    443  CD  ARG A  62      -4.876  14.264   7.015  1.00 65.93           C  
ATOM    444  NE  ARG A  62      -6.116  14.986   7.286  1.00 65.93           N  
ATOM    445  NH1 ARG A  62      -5.305  16.101   9.139  1.00 65.93           N  
ATOM    446  NH2 ARG A  62      -7.462  16.444   8.442  1.00 65.93           N  
ATOM    447  CZ  ARG A  62      -6.291  15.842   8.288  1.00 65.93           C  
ATOM    448  N   SER A  63      -3.807   9.250   7.168  1.00 64.58           N  
ATOM    449  CA  SER A  63      -2.526   8.602   6.906  1.00 64.58           C  
ATOM    450  C   SER A  63      -2.684   7.438   5.933  1.00 64.58           C  
ATOM    451  CB  SER A  63      -1.899   8.105   8.209  1.00 64.58           C  
ATOM    452  O   SER A  63      -1.876   7.274   5.017  1.00 64.58           O  
ATOM    453  OG  SER A  63      -1.509   9.195   9.027  1.00 64.58           O  
ATOM    454  N   ILE A  64      -3.734   6.747   6.146  1.00 69.33           N  
ATOM    455  CA  ILE A  64      -4.004   5.605   5.280  1.00 69.33           C  
ATOM    456  C   ILE A  64      -4.295   6.090   3.862  1.00 69.33           C  
ATOM    457  CB  ILE A  64      -5.183   4.759   5.810  1.00 69.33           C  
ATOM    458  O   ILE A  64      -3.824   5.500   2.887  1.00 69.33           O  
ATOM    459  CG1 ILE A  64      -4.782   4.032   7.099  1.00 69.33           C  
ATOM    460  CG2 ILE A  64      -5.656   3.765   4.745  1.00 69.33           C  
ATOM    461  CD1 ILE A  64      -5.935   3.321   7.793  1.00 69.33           C  
ATOM    462  N   ASN A  65      -5.075   7.096   3.783  1.00 69.95           N  
ATOM    463  CA  ASN A  65      -5.380   7.688   2.484  1.00 69.95           C  
ATOM    464  C   ASN A  65      -4.116   8.169   1.777  1.00 69.95           C  
ATOM    465  CB  ASN A  65      -6.373   8.842   2.640  1.00 69.95           C  
ATOM    466  O   ASN A  65      -3.960   7.970   0.571  1.00 69.95           O  
ATOM    467  CG  ASN A  65      -6.977   9.275   1.319  1.00 69.95           C  
ATOM    468  ND2 ASN A  65      -7.241  10.569   1.183  1.00 69.95           N  
ATOM    469  OD1 ASN A  65      -7.205   8.452   0.428  1.00 69.95           O  
ATOM    470  N   GLU A  66      -3.240   8.817   2.477  1.00 67.57           N  
ATOM    471  CA  GLU A  66      -1.980   9.288   1.908  1.00 67.57           C  
ATOM    472  C   GLU A  66      -1.136   8.125   1.397  1.00 67.57           C  
ATOM    473  CB  GLU A  66      -1.192  10.095   2.943  1.00 67.57           C  
ATOM    474  O   GLU A  66      -0.550   8.205   0.315  1.00 67.57           O  
ATOM    475  CG  GLU A  66      -1.624  11.551   3.047  1.00 67.57           C  
ATOM    476  CD  GLU A  66      -0.894  12.316   4.139  1.00 67.57           C  
ATOM    477  OE1 GLU A  66      -1.184  13.519   4.335  1.00 67.57           O  
ATOM    478  OE2 GLU A  66      -0.025  11.710   4.804  1.00 67.57           O  
ATOM    479  N   LEU A  67      -1.147   7.120   2.168  1.00 68.05           N  
ATOM    480  CA  LEU A  67      -0.391   5.939   1.766  1.00 68.05           C  
ATOM    481  C   LEU A  67      -0.993   5.309   0.514  1.00 68.05           C  
ATOM    482  CB  LEU A  67      -0.357   4.913   2.902  1.00 68.05           C  
ATOM    483  O   LEU A  67      -0.265   4.935  -0.408  1.00 68.05           O  
ATOM    484  CG  LEU A  67       0.494   3.665   2.662  1.00 68.05           C  
ATOM    485  CD1 LEU A  67       1.949   4.054   2.418  1.00 68.05           C  
ATOM    486  CD2 LEU A  67       0.383   2.706   3.843  1.00 68.05           C  
ATOM    487  N   ALA A  68      -2.274   5.227   0.552  1.00 68.13           N  
ATOM    488  CA  ALA A  68      -2.973   4.672  -0.604  1.00 68.13           C  
ATOM    489  C   ALA A  68      -2.680   5.483  -1.863  1.00 68.13           C  
ATOM    490  CB  ALA A  68      -4.476   4.623  -0.344  1.00 68.13           C  
ATOM    491  O   ALA A  68      -2.448   4.917  -2.934  1.00 68.13           O  
ATOM    492  N   THR A  69      -2.704   6.739  -1.757  1.00 70.14           N  
ATOM    493  CA  THR A  69      -2.440   7.630  -2.881  1.00 70.14           C  
ATOM    494  C   THR A  69      -1.018   7.438  -3.402  1.00 70.14           C  
ATOM    495  CB  THR A  69      -2.650   9.104  -2.488  1.00 70.14           C  
ATOM    496  O   THR A  69      -0.793   7.419  -4.613  1.00 70.14           O  
ATOM    497  CG2 THR A  69      -2.394  10.031  -3.671  1.00 70.14           C  
ATOM    498  OG1 THR A  69      -3.998   9.285  -2.037  1.00 70.14           O  
ATOM    499  N   ARG A  70      -0.133   7.293  -2.520  1.00 68.04           N  
ATOM    500  CA  ARG A  70       1.260   7.103  -2.913  1.00 68.04           C  
ATOM    501  C   ARG A  70       1.450   5.769  -3.627  1.00 68.04           C  
ATOM    502  CB  ARG A  70       2.179   7.180  -1.693  1.00 68.04           C  
ATOM    503  O   ARG A  70       2.210   5.678  -4.593  1.00 68.04           O  
ATOM    504  CG  ARG A  70       2.352   8.585  -1.139  1.00 68.04           C  
ATOM    505  CD  ARG A  70       3.353   8.621   0.007  1.00 68.04           C  
ATOM    506  NE  ARG A  70       3.417   9.942   0.626  1.00 68.04           N  
ATOM    507  NH1 ARG A  70       5.160   9.418   2.049  1.00 68.04           N  
ATOM    508  NH2 ARG A  70       4.245  11.520   2.075  1.00 68.04           N  
ATOM    509  CZ  ARG A  70       4.274  10.290   1.582  1.00 68.04           C  
ATOM    510  N   MET A  71       0.793   4.808  -3.120  1.00 67.61           N  
ATOM    511  CA  MET A  71       0.851   3.501  -3.768  1.00 67.61           C  
ATOM    512  C   MET A  71       0.270   3.566  -5.177  1.00 67.61           C  
ATOM    513  CB  MET A  71       0.102   2.455  -2.941  1.00 67.61           C  
ATOM    514  O   MET A  71       0.818   2.972  -6.107  1.00 67.61           O  
ATOM    515  CG  MET A  71       0.854   2.001  -1.700  1.00 67.61           C  
ATOM    516  SD  MET A  71      -0.089   0.773  -0.716  1.00 67.61           S  
ATOM    517  CE  MET A  71       0.233  -0.728  -1.683  1.00 67.61           C  
ATOM    518  N   LYS A  72      -0.838   4.227  -5.291  1.00 71.12           N  
ATOM    519  CA  LYS A  72      -1.467   4.415  -6.595  1.00 71.12           C  
ATOM    520  C   LYS A  72      -0.527   5.131  -7.560  1.00 71.12           C  
ATOM    521  CB  LYS A  72      -2.771   5.201  -6.453  1.00 71.12           C  
ATOM    522  O   LYS A  72      -0.384   4.723  -8.714  1.00 71.12           O  
ATOM    523  CG  LYS A  72      -3.541   5.362  -7.756  1.00 71.12           C  
ATOM    524  CD  LYS A  72      -4.815   6.173  -7.556  1.00 71.12           C  
ATOM    525  CE  LYS A  72      -5.540   6.411  -8.873  1.00 71.12           C  
ATOM    526  NZ  LYS A  72      -6.743   7.278  -8.694  1.00 71.12           N  
ATOM    527  N   THR A  73       0.062   6.197  -7.110  1.00 69.80           N  
ATOM    528  CA  THR A  73       0.984   6.967  -7.938  1.00 69.80           C  
ATOM    529  C   THR A  73       2.169   6.108  -8.371  1.00 69.80           C  
ATOM    530  CB  THR A  73       1.495   8.214  -7.192  1.00 69.80           C  
ATOM    531  O   THR A  73       2.611   6.184  -9.519  1.00 69.80           O  
ATOM    532  CG2 THR A  73       2.405   9.053  -8.084  1.00 69.80           C  
ATOM    533  OG1 THR A  73       0.377   9.011  -6.784  1.00 69.80           O  
ATOM    534  N   ALA A  74       2.616   5.336  -7.447  1.00 67.42           N  
ATOM    535  CA  ALA A  74       3.727   4.442  -7.763  1.00 67.42           C  
ATOM    536  C   ALA A  74       3.320   3.411  -8.812  1.00 67.42           C  
ATOM    537  CB  ALA A  74       4.224   3.744  -6.500  1.00 67.42           C  
ATOM    538  O   ALA A  74       4.072   3.143  -9.752  1.00 67.42           O  
ATOM    539  N   ALA A  75       2.149   2.871  -8.591  1.00 66.19           N  
ATOM    540  CA  ALA A  75       1.638   1.891  -9.546  1.00 66.19           C  
ATOM    541  C   ALA A  75       1.474   2.509 -10.932  1.00 66.19           C  
ATOM    542  CB  ALA A  75       0.309   1.318  -9.062  1.00 66.19           C  
ATOM    543  O   ALA A  75       1.823   1.891 -11.940  1.00 66.19           O  
ATOM    544  N   GLU A  76       0.939   3.676 -11.022  1.00 72.42           N  
ATOM    545  CA  GLU A  76       0.726   4.371 -12.288  1.00 72.42           C  
ATOM    546  C   GLU A  76       2.052   4.675 -12.980  1.00 72.42           C  
ATOM    547  CB  GLU A  76      -0.060   5.665 -12.065  1.00 72.42           C  
ATOM    548  O   GLU A  76       2.149   4.604 -14.207  1.00 72.42           O  
ATOM    549  CG  GLU A  76      -1.528   5.443 -11.731  1.00 72.42           C  
ATOM    550  CD  GLU A  76      -2.273   6.731 -11.417  1.00 72.42           C  
ATOM    551  OE1 GLU A  76      -3.521   6.702 -11.322  1.00 72.42           O  
ATOM    552  OE2 GLU A  76      -1.604   7.777 -11.266  1.00 72.42           O  
ATOM    553  N   SER A  77       3.041   5.034 -12.205  1.00 68.98           N  
ATOM    554  CA  SER A  77       4.361   5.329 -12.754  1.00 68.98           C  
ATOM    555  C   SER A  77       4.987   4.091 -13.386  1.00 68.98           C  
ATOM    556  CB  SER A  77       5.284   5.878 -11.665  1.00 68.98           C  
ATOM    557  O   SER A  77       5.587   4.172 -14.460  1.00 68.98           O  
ATOM    558  OG  SER A  77       4.853   7.159 -11.238  1.00 68.98           O  
ATOM    559  N   VAL A  78       4.800   2.980 -12.697  1.00 67.84           N  
ATOM    560  CA  VAL A  78       5.334   1.723 -13.211  1.00 67.84           C  
ATOM    561  C   VAL A  78       4.616   1.346 -14.504  1.00 67.84           C  
ATOM    562  CB  VAL A  78       5.201   0.584 -12.176  1.00 67.84           C  
ATOM    563  O   VAL A  78       5.248   0.911 -15.469  1.00 67.84           O  
ATOM    564  CG1 VAL A  78       5.540  -0.764 -12.810  1.00 67.84           C  
ATOM    565  CG2 VAL A  78       6.099   0.851 -10.969  1.00 67.84           C  
ATOM    566  N   GLN A  79       3.323   1.512 -14.509  1.00 69.22           N  
ATOM    567  CA  GLN A  79       2.528   1.195 -15.691  1.00 69.22           C  
ATOM    568  C   GLN A  79       2.915   2.086 -16.868  1.00 69.22           C  
ATOM    569  CB  GLN A  79       1.036   1.341 -15.390  1.00 69.22           C  
ATOM    570  O   GLN A  79       2.980   1.622 -18.009  1.00 69.22           O  
ATOM    571  CG  GLN A  79       0.132   0.719 -16.447  1.00 69.22           C  
ATOM    572  CD  GLN A  79      -1.336   0.768 -16.066  1.00 69.22           C  
ATOM    573  NE2 GLN A  79      -2.195   0.273 -16.950  1.00 69.22           N  
ATOM    574  OE1 GLN A  79      -1.695   1.247 -14.985  1.00 69.22           O  
ATOM    575  N   LYS A  80       3.082   3.329 -16.615  1.00 74.92           N  
ATOM    576  CA  LYS A  80       3.492   4.282 -17.643  1.00 74.92           C  
ATOM    577  C   LYS A  80       4.829   3.882 -18.260  1.00 74.92           C  
ATOM    578  CB  LYS A  80       3.584   5.693 -17.061  1.00 74.92           C  
ATOM    579  O   LYS A  80       4.999   3.945 -19.480  1.00 74.92           O  
ATOM    580  CG  LYS A  80       3.817   6.778 -18.103  1.00 74.92           C  
ATOM    581  CD  LYS A  80       3.831   8.164 -17.473  1.00 74.92           C  
ATOM    582  CE  LYS A  80       4.114   9.247 -18.506  1.00 74.92           C  
ATOM    583  NZ  LYS A  80       4.349  10.575 -17.866  1.00 74.92           N  
ATOM    584  N   ILE A  81       5.736   3.446 -17.446  1.00 69.05           N  
ATOM    585  CA  ILE A  81       7.055   3.036 -17.916  1.00 69.05           C  
ATOM    586  C   ILE A  81       6.928   1.786 -18.784  1.00 69.05           C  
ATOM    587  CB  ILE A  81       8.019   2.774 -16.738  1.00 69.05           C  
ATOM    588  O   ILE A  81       7.588   1.672 -19.820  1.00 69.05           O  
ATOM    589  CG1 ILE A  81       8.314   4.079 -15.989  1.00 69.05           C  
ATOM    590  CG2 ILE A  81       9.313   2.123 -17.233  1.00 69.05           C  
ATOM    591  CD1 ILE A  81       9.076   3.887 -14.685  1.00 69.05           C  
ATOM    592  N   LYS A  82       6.099   0.924 -18.346  1.00 69.03           N  
ATOM    593  CA  LYS A  82       5.859  -0.302 -19.104  1.00 69.03           C  
ATOM    594  C   LYS A  82       5.277   0.008 -20.480  1.00 69.03           C  
ATOM    595  CB  LYS A  82       4.920  -1.233 -18.335  1.00 69.03           C  
ATOM    596  O   LYS A  82       5.675  -0.597 -21.478  1.00 69.03           O  
ATOM    597  CG  LYS A  82       4.797  -2.624 -18.939  1.00 69.03           C  
ATOM    598  CD  LYS A  82       3.872  -3.511 -18.116  1.00 69.03           C  
ATOM    599  CE  LYS A  82       3.663  -4.867 -18.775  1.00 69.03           C  
ATOM    600  NZ  LYS A  82       2.731  -5.729 -17.988  1.00 69.03           N  
ATOM    601  N   SER A  83       4.309   0.891 -20.550  1.00 77.93           N  
ATOM    602  CA  SER A  83       3.644   1.220 -21.806  1.00 77.93           C  
ATOM    603  C   SER A  83       4.603   1.902 -22.777  1.00 77.93           C  
ATOM    604  CB  SER A  83       2.435   2.122 -21.553  1.00 77.93           C  
ATOM    605  O   SER A  83       4.495   1.724 -23.992  1.00 77.93           O  
ATOM    606  OG  SER A  83       2.840   3.364 -21.005  1.00 77.93           O  
ATOM    607  N   GLU A  84       5.585   2.605 -22.238  1.00 77.55           N  
ATOM    608  CA  GLU A  84       6.559   3.293 -23.080  1.00 77.55           C  
ATOM    609  C   GLU A  84       7.611   2.324 -23.612  1.00 77.55           C  
ATOM    610  CB  GLU A  84       7.233   4.428 -22.304  1.00 77.55           C  
ATOM    611  O   GLU A  84       8.144   2.519 -24.707  1.00 77.55           O  
ATOM    612  CG  GLU A  84       6.320   5.615 -22.034  1.00 77.55           C  
ATOM    613  CD  GLU A  84       6.984   6.707 -21.210  1.00 77.55           C  
ATOM    614  OE1 GLU A  84       6.338   7.745 -20.945  1.00 77.55           O  
ATOM    615  OE2 GLU A  84       8.161   6.522 -20.827  1.00 77.55           O  
ATOM    616  N   MET A  85       7.867   1.239 -22.900  1.00 66.03           N  
ATOM    617  CA  MET A  85       8.890   0.269 -23.282  1.00 66.03           C  
ATOM    618  C   MET A  85       8.337  -0.739 -24.284  1.00 66.03           C  
ATOM    619  CB  MET A  85       9.427  -0.461 -22.049  1.00 66.03           C  
ATOM    620  O   MET A  85       9.082  -1.278 -25.104  1.00 66.03           O  
ATOM    621  CG  MET A  85      10.349   0.387 -21.189  1.00 66.03           C  
ATOM    622  SD  MET A  85      11.233  -0.601 -19.920  1.00 66.03           S  
ATOM    623  CE  MET A  85      12.587   0.536 -19.514  1.00 66.03           C  
ATOM    624  N   VAL A  86       7.075  -1.019 -24.330  1.00 69.57           N  
ATOM    625  CA  VAL A  86       6.447  -2.020 -25.187  1.00 69.57           C  
ATOM    626  C   VAL A  86       6.207  -1.434 -26.576  1.00 69.57           C  
ATOM    627  CB  VAL A  86       5.117  -2.527 -24.586  1.00 69.57           C  
ATOM    628  O   VAL A  86       6.198  -2.162 -27.571  1.00 69.57           O  
ATOM    629  CG1 VAL A  86       4.399  -3.451 -25.568  1.00 69.57           C  
ATOM    630  CG2 VAL A  86       5.370  -3.244 -23.261  1.00 69.57           C  
ATOM    631  N   SER A  87       6.468  -0.128 -26.789  1.00 67.85           N  
ATOM    632  CA  SER A  87       6.209   0.450 -28.104  1.00 67.85           C  
ATOM    633  C   SER A  87       7.447   0.381 -28.991  1.00 67.85           C  
ATOM    634  CB  SER A  87       5.748   1.902 -27.970  1.00 67.85           C  
ATOM    635  O   SER A  87       7.335   0.297 -30.216  1.00 67.85           O  
ATOM    636  OG  SER A  87       4.386   1.963 -27.583  1.00 67.85           O  
ATOM    637  N   ASP A  88       8.626  -0.408 -28.478  1.00 64.53           N  
ATOM    638  CA  ASP A  88       9.755  -0.368 -29.404  1.00 64.53           C  
ATOM    639  C   ASP A  88      10.587  -1.644 -29.310  1.00 64.53           C  
ATOM    640  CB  ASP A  88      10.633   0.855 -29.126  1.00 64.53           C  
ATOM    641  O   ASP A  88      11.352  -1.961 -30.223  1.00 64.53           O  
ATOM    642  CG  ASP A  88      10.275   2.050 -29.992  1.00 64.53           C  
ATOM    643  OD1 ASP A  88       9.529   1.886 -30.981  1.00 64.53           O  
ATOM    644  OD2 ASP A  88      10.746   3.166 -29.683  1.00 64.53           O  
ATOM    645  N   SER A  89      10.071  -2.863 -28.723  1.00 54.76           N  
ATOM    646  CA  SER A  89      11.033  -3.960 -28.744  1.00 54.76           C  
ATOM    647  C   SER A  89      10.335  -5.311 -28.623  1.00 54.76           C  
ATOM    648  CB  SER A  89      12.052  -3.801 -27.614  1.00 54.76           C  
ATOM    649  O   SER A  89       9.374  -5.453 -27.864  1.00 54.76           O  
ATOM    650  OG  SER A  89      11.557  -2.932 -26.610  1.00 54.76           O  
ATOM    651  N   GLN A  90      10.182  -6.086 -29.748  1.00 59.68           N  
ATOM    652  CA  GLN A  90      10.203  -7.506 -30.085  1.00 59.68           C  
ATOM    653  C   GLN A  90      10.987  -8.305 -29.048  1.00 59.68           C  
ATOM    654  CB  GLN A  90      10.803  -7.719 -31.475  1.00 59.68           C  
ATOM    655  O   GLN A  90      12.086  -7.910 -28.653  1.00 59.68           O  
ATOM    656  CG  GLN A  90       9.915  -8.529 -32.410  1.00 59.68           C  
ATOM    657  CD  GLN A  90      10.492  -8.654 -33.808  1.00 59.68           C  
ATOM    658  NE2 GLN A  90      10.226  -9.779 -34.461  1.00 59.68           N  
ATOM    659  OE1 GLN A  90      11.172  -7.745 -34.296  1.00 59.68           O  
ATOM    660  N   GLU A  91      10.414  -8.777 -27.842  1.00 58.21           N  
ATOM    661  CA  GLU A  91      10.416  -9.991 -27.032  1.00 58.21           C  
ATOM    662  C   GLU A  91      11.672 -10.078 -26.170  1.00 58.21           C  
ATOM    663  CB  GLU A  91      10.302 -11.232 -27.922  1.00 58.21           C  
ATOM    664  O   GLU A  91      12.750 -10.412 -26.666  1.00 58.21           O  
ATOM    665  CG  GLU A  91       8.868 -11.640 -28.227  1.00 58.21           C  
ATOM    666  CD  GLU A  91       8.768 -12.951 -28.991  1.00 58.21           C  
ATOM    667  OE1 GLU A  91       7.635 -13.419 -29.247  1.00 58.21           O  
ATOM    668  OE2 GLU A  91       9.830 -13.515 -29.336  1.00 58.21           O  
ATOM    669  N   ALA A  92      12.154  -9.072 -25.441  1.00 52.98           N  
ATOM    670  CA  ALA A  92      13.230  -9.291 -24.478  1.00 52.98           C  
ATOM    671  C   ALA A  92      12.672  -9.663 -23.107  1.00 52.98           C  
ATOM    672  CB  ALA A  92      14.109  -8.047 -24.370  1.00 52.98           C  
ATOM    673  O   ALA A  92      11.678  -9.088 -22.657  1.00 52.98           O  
ATOM    674  N   GLU A  93      12.706 -10.906 -22.761  1.00 54.85           N  
ATOM    675  CA  GLU A  93      12.479 -11.612 -21.503  1.00 54.85           C  
ATOM    676  C   GLU A  93      12.907 -10.763 -20.309  1.00 54.85           C  
ATOM    677  CB  GLU A  93      13.226 -12.948 -21.493  1.00 54.85           C  
ATOM    678  O   GLU A  93      14.042 -10.287 -20.254  1.00 54.85           O  
ATOM    679  CG  GLU A  93      12.580 -14.020 -22.359  1.00 54.85           C  
ATOM    680  CD  GLU A  93      12.044 -15.196 -21.558  1.00 54.85           C  
ATOM    681  OE1 GLU A  93      11.033 -15.804 -21.976  1.00 54.85           O  
ATOM    682  OE2 GLU A  93      12.639 -15.510 -20.503  1.00 54.85           O  
ATOM    683  N   PRO A  94      11.971 -10.373 -19.480  1.00 53.85           N  
ATOM    684  CA  PRO A  94      12.159  -9.573 -18.267  1.00 53.85           C  
ATOM    685  C   PRO A  94      12.745 -10.381 -17.112  1.00 53.85           C  
ATOM    686  CB  PRO A  94      10.742  -9.097 -17.937  1.00 53.85           C  
ATOM    687  O   PRO A  94      12.151 -11.374 -16.683  1.00 53.85           O  
ATOM    688  CG  PRO A  94       9.842 -10.116 -18.557  1.00 53.85           C  
ATOM    689  CD  PRO A  94      10.634 -10.905 -19.559  1.00 53.85           C  
ATOM    690  N   ASN A  95      14.063 -10.720 -17.082  1.00 51.55           N  
ATOM    691  CA  ASN A  95      14.389 -11.543 -15.923  1.00 51.55           C  
ATOM    692  C   ASN A  95      15.654 -11.053 -15.225  1.00 51.55           C  
ATOM    693  CB  ASN A  95      14.542 -13.010 -16.331  1.00 51.55           C  
ATOM    694  O   ASN A  95      15.975 -11.504 -14.124  1.00 51.55           O  
ATOM    695  CG  ASN A  95      13.417 -13.882 -15.811  1.00 51.55           C  
ATOM    696  ND2 ASN A  95      13.314 -15.096 -16.339  1.00 51.55           N  
ATOM    697  OD1 ASN A  95      12.646 -13.468 -14.941  1.00 51.55           O  
ATOM    698  N   VAL A  96      15.793  -9.855 -14.762  1.00 52.16           N  
ATOM    699  CA  VAL A  96      16.919  -9.895 -13.835  1.00 52.16           C  
ATOM    700  C   VAL A  96      16.885  -8.666 -12.929  1.00 52.16           C  
ATOM    701  CB  VAL A  96      18.268  -9.968 -14.583  1.00 52.16           C  
ATOM    702  O   VAL A  96      17.396  -8.700 -11.807  1.00 52.16           O  
ATOM    703  CG1 VAL A  96      19.433  -9.988 -13.595  1.00 52.16           C  
ATOM    704  CG2 VAL A  96      18.310 -11.199 -15.487  1.00 52.16           C  
ATOM    705  N   GLU A  97      15.858  -8.424 -12.269  1.00 53.32           N  
ATOM    706  CA  GLU A  97      16.193  -7.529 -11.165  1.00 53.32           C  
ATOM    707  C   GLU A  97      14.999  -7.328 -10.237  1.00 53.32           C  
ATOM    708  CB  GLU A  97      16.680  -6.178 -11.696  1.00 53.32           C  
ATOM    709  O   GLU A  97      14.125  -6.503 -10.511  1.00 53.32           O  
ATOM    710  CG  GLU A  97      18.136  -5.878 -11.370  1.00 53.32           C  
ATOM    711  CD  GLU A  97      18.583  -4.501 -11.833  1.00 53.32           C  
ATOM    712  OE1 GLU A  97      19.729  -4.099 -11.527  1.00 53.32           O  
ATOM    713  OE2 GLU A  97      17.780  -3.817 -12.507  1.00 53.32           O  
ATOM    714  N   SER A  98      14.510  -8.490  -9.536  1.00 61.82           N  
ATOM    715  CA  SER A  98      13.746  -7.883  -8.452  1.00 61.82           C  
ATOM    716  C   SER A  98      14.019  -8.582  -7.124  1.00 61.82           C  
ATOM    717  CB  SER A  98      12.249  -7.925  -8.761  1.00 61.82           C  
ATOM    718  O   SER A  98      13.161  -8.601  -6.239  1.00 61.82           O  
ATOM    719  OG  SER A  98      11.532  -8.526  -7.697  1.00 61.82           O  
ATOM    720  N   SER A  99      15.145  -9.266  -6.922  1.00 62.03           N  
ATOM    721  CA  SER A  99      15.339  -9.951  -5.648  1.00 62.03           C  
ATOM    722  C   SER A  99      15.391  -8.961  -4.490  1.00 62.03           C  
ATOM    723  CB  SER A  99      16.621 -10.783  -5.676  1.00 62.03           C  
ATOM    724  O   SER A  99      14.842  -9.222  -3.417  1.00 62.03           O  
ATOM    725  OG  SER A  99      17.615 -10.204  -4.849  1.00 62.03           O  
ATOM    726  N   ALA A 100      15.868  -7.803  -4.703  1.00 62.04           N  
ATOM    727  CA  ALA A 100      15.947  -6.786  -3.658  1.00 62.04           C  
ATOM    728  C   ALA A 100      14.577  -6.175  -3.381  1.00 62.04           C  
ATOM    729  CB  ALA A 100      16.943  -5.696  -4.050  1.00 62.04           C  
ATOM    730  O   ALA A 100      14.214  -5.947  -2.225  1.00 62.04           O  
ATOM    731  N   LEU A 101      13.852  -5.994  -4.360  1.00 61.93           N  
ATOM    732  CA  LEU A 101      12.490  -5.487  -4.245  1.00 61.93           C  
ATOM    733  C   LEU A 101      11.590  -6.498  -3.542  1.00 61.93           C  
ATOM    734  CB  LEU A 101      11.923  -5.155  -5.627  1.00 61.93           C  
ATOM    735  O   LEU A 101      10.795  -6.131  -2.675  1.00 61.93           O  
ATOM    736  CG  LEU A 101      10.527  -4.529  -5.656  1.00 61.93           C  
ATOM    737  CD1 LEU A 101      10.546  -3.163  -4.977  1.00 61.93           C  
ATOM    738  CD2 LEU A 101      10.022  -4.412  -7.090  1.00 61.93           C  
ATOM    739  N   ASN A 102      11.835  -7.708  -3.845  1.00 61.39           N  
ATOM    740  CA  ASN A 102      11.052  -8.774  -3.229  1.00 61.39           C  
ATOM    741  C   ASN A 102      11.322  -8.873  -1.730  1.00 61.39           C  
ATOM    742  CB  ASN A 102      11.341 -10.114  -3.910  1.00 61.39           C  
ATOM    743  O   ASN A 102      10.396  -9.068  -0.940  1.00 61.39           O  
ATOM    744  CG  ASN A 102      10.170 -11.073  -3.830  1.00 61.39           C  
ATOM    745  ND2 ASN A 102      10.397 -12.320  -4.227  1.00 61.39           N  
ATOM    746  OD1 ASN A 102       9.070 -10.697  -3.417  1.00 61.39           O  
ATOM    747  N   GLU A 103      12.554  -8.763  -1.372  1.00 70.39           N  
ATOM    748  CA  GLU A 103      12.922  -8.809   0.040  1.00 70.39           C  
ATOM    749  C   GLU A 103      12.320  -7.634   0.806  1.00 70.39           C  
ATOM    750  CB  GLU A 103      14.444  -8.817   0.199  1.00 70.39           C  
ATOM    751  O   GLU A 103      11.805  -7.806   1.912  1.00 70.39           O  
ATOM    752  CG  GLU A 103      14.925  -9.480   1.481  1.00 70.39           C  
ATOM    753  CD  GLU A 103      16.314 -10.087   1.358  1.00 70.39           C  
ATOM    754  OE1 GLU A 103      16.777 -10.743   2.319  1.00 70.39           O  
ATOM    755  OE2 GLU A 103      16.944  -9.905   0.293  1.00 70.39           O  
ATOM    756  N   ARG A 104      12.276  -6.614   0.176  1.00 62.96           N  
ATOM    757  CA  ARG A 104      11.777  -5.407   0.827  1.00 62.96           C  
ATOM    758  C   ARG A 104      10.258  -5.448   0.964  1.00 62.96           C  
ATOM    759  CB  ARG A 104      12.200  -4.160   0.048  1.00 62.96           C  
ATOM    760  O   ARG A 104       9.710  -5.021   1.982  1.00 62.96           O  
ATOM    761  CG  ARG A 104      13.688  -3.859   0.129  1.00 62.96           C  
ATOM    762  CD  ARG A 104      14.058  -2.623  -0.679  1.00 62.96           C  
ATOM    763  NE  ARG A 104      15.500  -2.394  -0.684  1.00 62.96           N  
ATOM    764  NH1 ARG A 104      15.399  -0.473  -1.963  1.00 62.96           N  
ATOM    765  NH2 ARG A 104      17.423  -1.265  -1.235  1.00 62.96           N  
ATOM    766  CZ  ARG A 104      16.104  -1.378  -1.294  1.00 62.96           C  
ATOM    767  N   VAL A 105       9.628  -5.962  -0.041  1.00 63.21           N  
ATOM    768  CA  VAL A 105       8.186  -6.176   0.016  1.00 63.21           C  
ATOM    769  C   VAL A 105       7.852  -7.149   1.144  1.00 63.21           C  
ATOM    770  CB  VAL A 105       7.637  -6.708  -1.327  1.00 63.21           C  
ATOM    771  O   VAL A 105       6.874  -6.955   1.871  1.00 63.21           O  
ATOM    772  CG1 VAL A 105       6.188  -7.166  -1.174  1.00 63.21           C  
ATOM    773  CG2 VAL A 105       7.751  -5.637  -2.411  1.00 63.21           C  
ATOM    774  N   LYS A 106       8.638  -8.089   1.326  1.00 66.49           N  
ATOM    775  CA  LYS A 106       8.438  -9.084   2.376  1.00 66.49           C  
ATOM    776  C   LYS A 106       8.530  -8.450   3.760  1.00 66.49           C  
ATOM    777  CB  LYS A 106       9.462 -10.213   2.248  1.00 66.49           C  
ATOM    778  O   LYS A 106       7.737  -8.769   4.649  1.00 66.49           O  
ATOM    779  CG  LYS A 106       9.098 -11.265   1.211  1.00 66.49           C  
ATOM    780  CD  LYS A 106      10.076 -12.433   1.232  1.00 66.49           C  
ATOM    781  CE  LYS A 106       9.750 -13.456   0.152  1.00 66.49           C  
ATOM    782  NZ  LYS A 106      10.745 -14.570   0.126  1.00 66.49           N  
ATOM    783  N   VAL A 107       9.444  -7.554   3.925  1.00 73.15           N  
ATOM    784  CA  VAL A 107       9.626  -6.866   5.199  1.00 73.15           C  
ATOM    785  C   VAL A 107       8.412  -5.986   5.489  1.00 73.15           C  
ATOM    786  CB  VAL A 107      10.915  -6.014   5.206  1.00 73.15           C  
ATOM    787  O   VAL A 107       7.916  -5.954   6.618  1.00 73.15           O  
ATOM    788  CG1 VAL A 107      10.970  -5.127   6.448  1.00 73.15           C  
ATOM    789  CG2 VAL A 107      12.148  -6.914   5.133  1.00 73.15           C  
ATOM    790  N   LEU A 108       7.997  -5.340   4.510  1.00 65.02           N  
ATOM    791  CA  LEU A 108       6.814  -4.497   4.643  1.00 65.02           C  
ATOM    792  C   LEU A 108       5.594  -5.329   5.026  1.00 65.02           C  
ATOM    793  CB  LEU A 108       6.543  -3.742   3.339  1.00 65.02           C  
ATOM    794  O   LEU A 108       4.832  -4.947   5.917  1.00 65.02           O  
ATOM    795  CG  LEU A 108       5.347  -2.788   3.344  1.00 65.02           C  
ATOM    796  CD1 LEU A 108       5.583  -1.648   4.329  1.00 65.02           C  
ATOM    797  CD2 LEU A 108       5.090  -2.246   1.942  1.00 65.02           C  
ATOM    798  N   GLN A 109       5.483  -6.421   4.397  1.00 64.66           N  
ATOM    799  CA  GLN A 109       4.380  -7.329   4.690  1.00 64.66           C  
ATOM    800  C   GLN A 109       4.422  -7.795   6.142  1.00 64.66           C  
ATOM    801  CB  GLN A 109       4.412  -8.535   3.750  1.00 64.66           C  
ATOM    802  O   GLN A 109       3.388  -7.854   6.811  1.00 64.66           O  
ATOM    803  CG  GLN A 109       3.707  -8.299   2.422  1.00 64.66           C  
ATOM    804  CD  GLN A 109       3.750  -9.512   1.511  1.00 64.66           C  
ATOM    805  NE2 GLN A 109       3.015  -9.450   0.406  1.00 64.66           N  
ATOM    806  OE1 GLN A 109       4.440 -10.496   1.797  1.00 64.66           O  
ATOM    807  N   LYS A 110       5.541  -8.086   6.551  1.00 73.76           N  
ATOM    808  CA  LYS A 110       5.725  -8.534   7.928  1.00 73.76           C  
ATOM    809  C   LYS A 110       5.325  -7.445   8.919  1.00 73.76           C  
ATOM    810  CB  LYS A 110       7.176  -8.953   8.167  1.00 73.76           C  
ATOM    811  O   LYS A 110       4.630  -7.716   9.900  1.00 73.76           O  
ATOM    812  CG  LYS A 110       7.410  -9.639   9.505  1.00 73.76           C  
ATOM    813  CD  LYS A 110       8.866 -10.054   9.674  1.00 73.76           C  
ATOM    814  CE  LYS A 110       9.125 -10.643  11.054  1.00 73.76           C  
ATOM    815  NZ  LYS A 110      10.559 -11.019  11.236  1.00 73.76           N  
ATOM    816  N   ARG A 111       5.656  -6.254   8.635  1.00 71.77           N  
ATOM    817  CA  ARG A 111       5.361  -5.137   9.527  1.00 71.77           C  
ATOM    818  C   ARG A 111       3.865  -4.844   9.561  1.00 71.77           C  
ATOM    819  CB  ARG A 111       6.130  -3.887   9.095  1.00 71.77           C  
ATOM    820  O   ARG A 111       3.308  -4.557  10.623  1.00 71.77           O  
ATOM    821  CG  ARG A 111       7.615  -3.934   9.419  1.00 71.77           C  
ATOM    822  CD  ARG A 111       8.265  -2.564   9.289  1.00 71.77           C  
ATOM    823  NE  ARG A 111       9.680  -2.602   9.645  1.00 71.77           N  
ATOM    824  NH1 ARG A 111       9.964  -0.310   9.610  1.00 71.77           N  
ATOM    825  NH2 ARG A 111      11.730  -1.680  10.116  1.00 71.77           N  
ATOM    826  CZ  ARG A 111      10.455  -1.531   9.789  1.00 71.77           C  
ATOM    827  N   LEU A 112       3.298  -4.935   8.372  1.00 66.59           N  
ATOM    828  CA  LEU A 112       1.859  -4.706   8.284  1.00 66.59           C  
ATOM    829  C   LEU A 112       1.091  -5.777   9.050  1.00 66.59           C  
ATOM    830  CB  LEU A 112       1.408  -4.683   6.822  1.00 66.59           C  
ATOM    831  O   LEU A 112       0.094  -5.479   9.712  1.00 66.59           O  
ATOM    832  CG  LEU A 112       1.741  -3.419   6.028  1.00 66.59           C  
ATOM    833  CD1 LEU A 112       1.451  -3.632   4.546  1.00 66.59           C  
ATOM    834  CD2 LEU A 112       0.957  -2.227   6.566  1.00 66.59           C  
ATOM    835  N   LYS A 113       1.545  -6.986   8.970  1.00 69.22           N  
ATOM    836  CA  LYS A 113       0.925  -8.087   9.701  1.00 69.22           C  
ATOM    837  C   LYS A 113       1.056  -7.888  11.209  1.00 69.22           C  
ATOM    838  CB  LYS A 113       1.549  -9.423   9.293  1.00 69.22           C  
ATOM    839  O   LYS A 113       0.122  -8.174  11.961  1.00 69.22           O  
ATOM    840  CG  LYS A 113       0.937 -10.034   8.041  1.00 69.22           C  
ATOM    841  CD  LYS A 113       1.448 -11.450   7.804  1.00 69.22           C  
ATOM    842  CE  LYS A 113       0.861 -12.052   6.535  1.00 69.22           C  
ATOM    843  NZ  LYS A 113       1.386 -13.426   6.279  1.00 69.22           N  
ATOM    844  N   GLU A 114       2.185  -7.424  11.581  1.00 75.54           N  
ATOM    845  CA  GLU A 114       2.412  -7.150  12.997  1.00 75.54           C  
ATOM    846  C   GLU A 114       1.478  -6.055  13.504  1.00 75.54           C  
ATOM    847  CB  GLU A 114       3.870  -6.754  13.241  1.00 75.54           C  
ATOM    848  O   GLU A 114       0.952  -6.146  14.615  1.00 75.54           O  
ATOM    849  CG  GLU A 114       4.849  -7.914  13.128  1.00 75.54           C  
ATOM    850  CD  GLU A 114       6.301  -7.491  13.289  1.00 75.54           C  
ATOM    851  OE1 GLU A 114       7.194  -8.368  13.272  1.00 75.54           O  
ATOM    852  OE2 GLU A 114       6.547  -6.272  13.434  1.00 75.54           O  
ATOM    853  N   LEU A 115       1.320  -5.117  12.651  1.00 66.78           N  
ATOM    854  CA  LEU A 115       0.417  -4.025  13.002  1.00 66.78           C  
ATOM    855  C   LEU A 115      -1.017  -4.527  13.130  1.00 66.78           C  
ATOM    856  CB  LEU A 115       0.490  -2.912  11.953  1.00 66.78           C  
ATOM    857  O   LEU A 115      -1.741  -4.123  14.042  1.00 66.78           O  
ATOM    858  CG  LEU A 115       0.018  -1.528  12.401  1.00 66.78           C  
ATOM    859  CD1 LEU A 115       1.139  -0.796  13.131  1.00 66.78           C  
ATOM    860  CD2 LEU A 115      -0.468  -0.716  11.205  1.00 66.78           C  
ATOM    861  N   GLU A 116      -1.358  -5.367  12.169  1.00 65.65           N  
ATOM    862  CA  GLU A 116      -2.684  -5.977  12.211  1.00 65.65           C  
ATOM    863  C   GLU A 116      -2.889  -6.765  13.501  1.00 65.65           C  
ATOM    864  CB  GLU A 116      -2.894  -6.888  10.999  1.00 65.65           C  
ATOM    865  O   GLU A 116      -3.950  -6.682  14.123  1.00 65.65           O  
ATOM    866  CG  GLU A 116      -4.318  -7.409  10.862  1.00 65.65           C  
ATOM    867  CD  GLU A 116      -4.507  -8.329   9.666  1.00 65.65           C  
ATOM    868  OE1 GLU A 116      -5.645  -8.798   9.435  1.00 65.65           O  
ATOM    869  OE2 GLU A 116      -3.510  -8.583   8.954  1.00 65.65           O  
ATOM    870  N   LYS A 117      -1.927  -7.553  13.843  1.00 70.67           N  
ATOM    871  CA  LYS A 117      -1.984  -8.357  15.061  1.00 70.67           C  
ATOM    872  C   LYS A 117      -2.097  -7.473  16.299  1.00 70.67           C  
ATOM    873  CB  LYS A 117      -0.751  -9.255  15.169  1.00 70.67           C  
ATOM    874  O   LYS A 117      -2.875  -7.766  17.209  1.00 70.67           O  
ATOM    875  CG  LYS A 117      -0.864 -10.338  16.233  1.00 70.67           C  
ATOM    876  CD  LYS A 117       0.376 -11.221  16.266  1.00 70.67           C  
ATOM    877  CE  LYS A 117       0.320 -12.222  17.412  1.00 70.67           C  
ATOM    878  NZ  LYS A 117       1.539 -13.084  17.455  1.00 70.67           N  
ATOM    879  N   GLU A 118      -1.301  -6.410  16.296  1.00 65.36           N  
ATOM    880  CA  GLU A 118      -1.342  -5.466  17.409  1.00 65.36           C  
ATOM    881  C   GLU A 118      -2.713  -4.804  17.520  1.00 65.36           C  
ATOM    882  CB  GLU A 118      -0.255  -4.401  17.252  1.00 65.36           C  
ATOM    883  O   GLU A 118      -3.212  -4.581  18.625  1.00 65.36           O  
ATOM    884  CG  GLU A 118       1.111  -4.836  17.764  1.00 65.36           C  
ATOM    885  CD  GLU A 118       2.180  -3.767  17.603  1.00 65.36           C  
ATOM    886  OE1 GLU A 118       3.371  -4.056  17.861  1.00 65.36           O  
ATOM    887  OE2 GLU A 118       1.824  -2.631  17.217  1.00 65.36           O  
ATOM    888  N   ALA A 119      -3.236  -4.578  16.364  1.00 63.65           N  
ATOM    889  CA  ALA A 119      -4.569  -3.982  16.333  1.00 63.65           C  
ATOM    890  C   ALA A 119      -5.615  -4.950  16.877  1.00 63.65           C  
ATOM    891  CB  ALA A 119      -4.929  -3.558  14.911  1.00 63.65           C  
ATOM    892  O   ALA A 119      -6.571  -4.534  17.536  1.00 63.65           O  
ATOM    893  N   ASP A 120      -5.420  -6.266  16.682  1.00 61.90           N  
ATOM    894  CA  ASP A 120      -6.351  -7.301  17.122  1.00 61.90           C  
ATOM    895  C   ASP A 120      -6.246  -7.529  18.628  1.00 61.90           C  
ATOM    896  CB  ASP A 120      -6.093  -8.609  16.372  1.00 61.90           C  
ATOM    897  O   ASP A 120      -7.212  -7.952  19.267  1.00 61.90           O  
ATOM    898  CG  ASP A 120      -6.699  -8.624  14.980  1.00 61.90           C  
ATOM    899  OD1 ASP A 120      -7.559  -7.768  14.680  1.00 61.90           O  
ATOM    900  OD2 ASP A 120      -6.315  -9.501  14.176  1.00 61.90           O  
ATOM    901  N   GLU A 121      -5.115  -7.313  19.192  1.00 65.59           N  
ATOM    902  CA  GLU A 121      -4.810  -7.621  20.586  1.00 65.59           C  
ATOM    903  C   GLU A 121      -5.168  -6.454  21.501  1.00 65.59           C  
ATOM    904  CB  GLU A 121      -3.330  -7.979  20.746  1.00 65.59           C  
ATOM    905  O   GLU A 121      -5.227  -6.611  22.722  1.00 65.59           O  
ATOM    906  CG  GLU A 121      -2.969  -9.356  20.207  1.00 65.59           C  
ATOM    907  CD  GLU A 121      -1.505  -9.715  20.411  1.00 65.59           C  
ATOM    908  OE1 GLU A 121      -1.094 -10.830  20.018  1.00 65.59           O  
ATOM    909  OE2 GLU A 121      -0.765  -8.874  20.968  1.00 65.59           O  
ATOM    910  N   ILE A 122      -5.662  -5.404  21.018  1.00 56.76           N  
ATOM    911  CA  ILE A 122      -5.959  -4.258  21.871  1.00 56.76           C  
ATOM    912  C   ILE A 122      -7.417  -4.316  22.323  1.00 56.76           C  
ATOM    913  CB  ILE A 122      -5.675  -2.924  21.144  1.00 56.76           C  
ATOM    914  O   ILE A 122      -8.319  -4.516  21.507  1.00 56.76           O  
ATOM    915  CG1 ILE A 122      -4.201  -2.845  20.731  1.00 56.76           C  
ATOM    916  CG2 ILE A 122      -6.061  -1.735  22.029  1.00 56.76           C  
ATOM    917  CD1 ILE A 122      -3.866  -1.638  19.866  1.00 56.76           C  
ATOM    918  N   PRO A 123      -7.696  -4.606  23.596  1.00 56.65           N  
ATOM    919  CA  PRO A 123      -9.040  -4.622  24.178  1.00 56.65           C  
ATOM    920  C   PRO A 123      -9.832  -3.354  23.871  1.00 56.65           C  
ATOM    921  CB  PRO A 123      -8.772  -4.748  25.680  1.00 56.65           C  
ATOM    922  O   PRO A 123      -9.250  -2.273  23.747  1.00 56.65           O  
ATOM    923  CG  PRO A 123      -7.284  -4.708  25.807  1.00 56.65           C  
ATOM    924  CD  PRO A 123      -6.691  -4.582  24.433  1.00 56.65           C  
ATOM    925  N   LYS A 124     -10.983  -3.407  23.181  1.00 57.39           N  
ATOM    926  CA  LYS A 124     -11.967  -2.440  22.704  1.00 57.39           C  
ATOM    927  C   LYS A 124     -12.055  -1.237  23.638  1.00 57.39           C  
ATOM    928  CB  LYS A 124     -13.341  -3.097  22.564  1.00 57.39           C  
ATOM    929  O   LYS A 124     -12.260  -0.108  23.188  1.00 57.39           O  
ATOM    930  CG  LYS A 124     -13.505  -3.927  21.300  1.00 57.39           C  
ATOM    931  CD  LYS A 124     -14.918  -4.484  21.176  1.00 57.39           C  
ATOM    932  CE  LYS A 124     -15.064  -5.373  19.949  1.00 57.39           C  
ATOM    933  NZ  LYS A 124     -16.445  -5.929  19.828  1.00 57.39           N  
ATOM    934  N   HIS A 125     -11.393  -1.303  24.916  1.00 55.26           N  
ATOM    935  CA  HIS A 125     -11.616  -0.218  25.865  1.00 55.26           C  
ATOM    936  C   HIS A 125     -10.344   0.594  26.082  1.00 55.26           C  
ATOM    937  CB  HIS A 125     -12.121  -0.769  27.199  1.00 55.26           C  
ATOM    938  O   HIS A 125     -10.408   1.794  26.359  1.00 55.26           O  
ATOM    939  CG  HIS A 125     -13.558  -0.456  27.472  1.00 55.26           C  
ATOM    940  CD2 HIS A 125     -14.663  -1.236  27.423  1.00 55.26           C  
ATOM    941  ND1 HIS A 125     -13.988   0.799  27.846  1.00 55.26           N  
ATOM    942  CE1 HIS A 125     -15.299   0.776  28.016  1.00 55.26           C  
ATOM    943  NE2 HIS A 125     -15.734  -0.447  27.765  1.00 55.26           N  
ATOM    944  N   LYS A 126      -9.117   0.210  25.418  1.00 54.39           N  
ATOM    945  CA  LYS A 126      -7.841   0.904  25.564  1.00 54.39           C  
ATOM    946  C   LYS A 126      -7.188   1.146  24.206  1.00 54.39           C  
ATOM    947  CB  LYS A 126      -6.896   0.106  26.465  1.00 54.39           C  
ATOM    948  O   LYS A 126      -6.022   1.539  24.134  1.00 54.39           O  
ATOM    949  CG  LYS A 126      -7.345   0.026  27.916  1.00 54.39           C  
ATOM    950  CD  LYS A 126      -6.266  -0.585  28.802  1.00 54.39           C  
ATOM    951  CE  LYS A 126      -6.739  -0.727  30.242  1.00 54.39           C  
ATOM    952  NZ  LYS A 126      -5.645  -1.206  31.140  1.00 54.39           N  
ATOM    953  N   PHE A 127      -7.912   0.928  23.103  1.00 51.96           N  
ATOM    954  CA  PHE A 127      -7.549   0.981  21.691  1.00 51.96           C  
ATOM    955  C   PHE A 127      -7.099   2.384  21.300  1.00 51.96           C  
ATOM    956  CB  PHE A 127      -8.727   0.544  20.815  1.00 51.96           C  
ATOM    957  O   PHE A 127      -6.138   2.546  20.545  1.00 51.96           O  
ATOM    958  CG  PHE A 127      -8.317   0.002  19.473  1.00 51.96           C  
ATOM    959  CD1 PHE A 127      -8.310   0.820  18.350  1.00 51.96           C  
ATOM    960  CD2 PHE A 127      -7.939  -1.327  19.334  1.00 51.96           C  
ATOM    961  CE1 PHE A 127      -7.931   0.321  17.106  1.00 51.96           C  
ATOM    962  CE2 PHE A 127      -7.559  -1.833  18.094  1.00 51.96           C  
ATOM    963  CZ  PHE A 127      -7.556  -1.008  16.981  1.00 51.96           C  
ATOM    964  N   THR A 128      -7.473   3.378  22.012  1.00 54.39           N  
ATOM    965  CA  THR A 128      -7.248   4.689  21.412  1.00 54.39           C  
ATOM    966  C   THR A 128      -6.022   5.361  22.024  1.00 54.39           C  
ATOM    967  CB  THR A 128      -8.477   5.601  21.586  1.00 54.39           C  
ATOM    968  O   THR A 128      -5.267   6.040  21.325  1.00 54.39           O  
ATOM    969  CG2 THR A 128      -9.591   5.214  20.619  1.00 54.39           C  
ATOM    970  OG1 THR A 128      -8.964   5.485  22.929  1.00 54.39           O  
ATOM    971  N   ALA A 129      -5.605   4.865  23.197  1.00 55.45           N  
ATOM    972  CA  ALA A 129      -4.555   5.653  23.837  1.00 55.45           C  
ATOM    973  C   ALA A 129      -3.188   5.001  23.646  1.00 55.45           C  
ATOM    974  CB  ALA A 129      -4.853   5.830  25.324  1.00 55.45           C  
ATOM    975  O   ALA A 129      -2.187   5.692  23.441  1.00 55.45           O  
ATOM    976  N   LYS A 130      -3.063   3.643  23.458  1.00 53.82           N  
ATOM    977  CA  LYS A 130      -1.796   2.922  23.381  1.00 53.82           C  
ATOM    978  C   LYS A 130      -1.400   2.660  21.931  1.00 53.82           C  
ATOM    979  CB  LYS A 130      -1.883   1.601  24.147  1.00 53.82           C  
ATOM    980  O   LYS A 130      -0.215   2.677  21.592  1.00 53.82           O  
ATOM    981  CG  LYS A 130      -1.019   1.553  25.398  1.00 53.82           C  
ATOM    982  CD  LYS A 130      -1.069   0.181  26.060  1.00 53.82           C  
ATOM    983  CE  LYS A 130      -0.047   0.064  27.183  1.00 53.82           C  
ATOM    984  NZ  LYS A 130      -0.258  -1.170  27.997  1.00 53.82           N  
ATOM    985  N   PHE A 131      -2.318   2.503  21.098  1.00 51.63           N  
ATOM    986  CA  PHE A 131      -2.068   2.314  19.674  1.00 51.63           C  
ATOM    987  C   PHE A 131      -1.600   3.613  19.029  1.00 51.63           C  
ATOM    988  CB  PHE A 131      -3.328   1.802  18.969  1.00 51.63           C  
ATOM    989  O   PHE A 131      -0.747   3.599  18.139  1.00 51.63           O  
ATOM    990  CG  PHE A 131      -3.063   1.195  17.618  1.00 51.63           C  
ATOM    991  CD1 PHE A 131      -3.259   1.933  16.457  1.00 51.63           C  
ATOM    992  CD2 PHE A 131      -2.617  -0.116  17.509  1.00 51.63           C  
ATOM    993  CE1 PHE A 131      -3.015   1.373  15.206  1.00 51.63           C  
ATOM    994  CE2 PHE A 131      -2.370  -0.683  16.261  1.00 51.63           C  
ATOM    995  CZ  PHE A 131      -2.571   0.063  15.111  1.00 51.63           C  
ATOM    996  N   PHE A 132      -1.722   4.718  19.657  1.00 52.09           N  
ATOM    997  CA  PHE A 132      -1.508   6.008  19.011  1.00 52.09           C  
ATOM    998  C   PHE A 132      -0.148   6.584  19.387  1.00 52.09           C  
ATOM    999  CB  PHE A 132      -2.619   6.992  19.391  1.00 52.09           C  
ATOM   1000  O   PHE A 132       0.524   7.196  18.555  1.00 52.09           O  
ATOM   1001  CG  PHE A 132      -3.788   6.984  18.444  1.00 52.09           C  
ATOM   1002  CD1 PHE A 132      -3.773   7.762  17.293  1.00 52.09           C  
ATOM   1003  CD2 PHE A 132      -4.903   6.198  18.705  1.00 52.09           C  
ATOM   1004  CE1 PHE A 132      -4.854   7.757  16.414  1.00 52.09           C  
ATOM   1005  CE2 PHE A 132      -5.986   6.187  17.831  1.00 52.09           C  
ATOM   1006  CZ  PHE A 132      -5.961   6.968  16.687  1.00 52.09           C  
ATOM   1007  N   ARG A 133       0.349   6.253  20.584  1.00 54.54           N  
ATOM   1008  CA  ARG A 133       1.671   6.789  20.893  1.00 54.54           C  
ATOM   1009  C   ARG A 133       2.767   5.954  20.240  1.00 54.54           C  
ATOM   1010  CB  ARG A 133       1.888   6.847  22.407  1.00 54.54           C  
ATOM   1011  O   ARG A 133       3.727   6.500  19.691  1.00 54.54           O  
ATOM   1012  CG  ARG A 133       2.300   8.218  22.918  1.00 54.54           C  
ATOM   1013  CD  ARG A 133       2.515   8.217  24.425  1.00 54.54           C  
ATOM   1014  NE  ARG A 133       3.184   9.434  24.876  1.00 54.54           N  
ATOM   1015  NH1 ARG A 133       3.203   8.845  27.109  1.00 54.54           N  
ATOM   1016  NH2 ARG A 133       4.104  10.843  26.439  1.00 54.54           N  
ATOM   1017  CZ  ARG A 133       3.495   9.704  26.140  1.00 54.54           C  
ATOM   1018  N   SER A 134       2.370   4.777  20.074  1.00 53.41           N  
ATOM   1019  CA  SER A 134       3.386   3.938  19.448  1.00 53.41           C  
ATOM   1020  C   SER A 134       3.052   3.663  17.986  1.00 53.41           C  
ATOM   1021  CB  SER A 134       3.531   2.616  20.204  1.00 53.41           C  
ATOM   1022  O   SER A 134       3.950   3.474  17.163  1.00 53.41           O  
ATOM   1023  OG  SER A 134       2.310   1.897  20.198  1.00 53.41           O  
ATOM   1024  N   GLY A 135       1.749   3.889  17.612  1.00 54.49           N  
ATOM   1025  CA  GLY A 135       1.298   3.568  16.267  1.00 54.49           C  
ATOM   1026  C   GLY A 135       1.472   4.715  15.289  1.00 54.49           C  
ATOM   1027  O   GLY A 135       1.783   4.497  14.117  1.00 54.49           O  
ATOM   1028  N   GLN A 136       1.344   5.941  15.803  1.00 54.38           N  
ATOM   1029  CA  GLN A 136       1.537   7.108  14.948  1.00 54.38           C  
ATOM   1030  C   GLN A 136       2.994   7.236  14.513  1.00 54.38           C  
ATOM   1031  CB  GLN A 136       1.091   8.381  15.668  1.00 54.38           C  
ATOM   1032  O   GLN A 136       3.276   7.555  13.356  1.00 54.38           O  
ATOM   1033  CG  GLN A 136       0.844   9.560  14.737  1.00 54.38           C  
ATOM   1034  CD  GLN A 136       0.244  10.757  15.451  1.00 54.38           C  
ATOM   1035  NE2 GLN A 136       0.367  11.933  14.843  1.00 54.38           N  
ATOM   1036  OE1 GLN A 136      -0.325  10.627  16.539  1.00 54.38           O  
ATOM   1037  N   ILE A 137       3.813   6.857  15.383  1.00 57.34           N  
ATOM   1038  CA  ILE A 137       5.234   6.944  15.062  1.00 57.34           C  
ATOM   1039  C   ILE A 137       5.621   5.805  14.122  1.00 57.34           C  
ATOM   1040  CB  ILE A 137       6.105   6.906  16.337  1.00 57.34           C  
ATOM   1041  O   ILE A 137       6.368   6.011  13.162  1.00 57.34           O  
ATOM   1042  CG1 ILE A 137       5.839   8.143  17.203  1.00 57.34           C  
ATOM   1043  CG2 ILE A 137       7.589   6.799  15.975  1.00 57.34           C  
ATOM   1044  CD1 ILE A 137       6.552   8.123  18.548  1.00 57.34           C  
ATOM   1045  N   THR A 138       4.961   4.745  14.243  1.00 59.46           N  
ATOM   1046  CA  THR A 138       5.316   3.573  13.451  1.00 59.46           C  
ATOM   1047  C   THR A 138       4.723   3.668  12.049  1.00 59.46           C  
ATOM   1048  CB  THR A 138       4.837   2.276  14.128  1.00 59.46           C  
ATOM   1049  O   THR A 138       5.393   3.354  11.063  1.00 59.46           O  
ATOM   1050  CG2 THR A 138       5.328   1.046  13.370  1.00 59.46           C  
ATOM   1051  OG1 THR A 138       5.340   2.229  15.469  1.00 59.46           O  
ATOM   1052  N   ILE A 139       3.553   4.229  11.968  1.00 54.63           N  
ATOM   1053  CA  ILE A 139       2.914   4.383  10.665  1.00 54.63           C  
ATOM   1054  C   ILE A 139       3.621   5.479   9.870  1.00 54.63           C  
ATOM   1055  CB  ILE A 139       1.411   4.710  10.808  1.00 54.63           C  
ATOM   1056  O   ILE A 139       3.836   5.338   8.664  1.00 54.63           O  
ATOM   1057  CG1 ILE A 139       0.645   3.488  11.328  1.00 54.63           C  
ATOM   1058  CG2 ILE A 139       0.833   5.191   9.474  1.00 54.63           C  
ATOM   1059  CD1 ILE A 139      -0.809   3.771  11.678  1.00 54.63           C  
ATOM   1060  N   GLU A 140       3.941   6.574  10.629  1.00 57.62           N  
ATOM   1061  CA  GLU A 140       4.688   7.654   9.989  1.00 57.62           C  
ATOM   1062  C   GLU A 140       6.042   7.164   9.486  1.00 57.62           C  
ATOM   1063  CB  GLU A 140       4.878   8.824  10.958  1.00 57.62           C  
ATOM   1064  O   GLU A 140       6.467   7.520   8.384  1.00 57.62           O  
ATOM   1065  CG  GLU A 140       3.920   9.982  10.719  1.00 57.62           C  
ATOM   1066  CD  GLU A 140       4.093  11.119  11.714  1.00 57.62           C  
ATOM   1067  OE1 GLU A 140       3.354  12.125  11.620  1.00 57.62           O  
ATOM   1068  OE2 GLU A 140       4.976  11.003  12.593  1.00 57.62           O  
ATOM   1069  N   MET A 141       6.638   6.360  10.316  1.00 61.98           N  
ATOM   1070  CA  MET A 141       7.924   5.787   9.931  1.00 61.98           C  
ATOM   1071  C   MET A 141       7.762   4.823   8.761  1.00 61.98           C  
ATOM   1072  CB  MET A 141       8.569   5.066  11.116  1.00 61.98           C  
ATOM   1073  O   MET A 141       8.575   4.821   7.835  1.00 61.98           O  
ATOM   1074  CG  MET A 141       9.660   5.871  11.804  1.00 61.98           C  
ATOM   1075  SD  MET A 141      10.523   4.914  13.110  1.00 61.98           S  
ATOM   1076  CE  MET A 141       9.307   3.598  13.399  1.00 61.98           C  
ATOM   1077  N   LEU A 142       6.695   4.115   8.852  1.00 57.68           N  
ATOM   1078  CA  LEU A 142       6.409   3.163   7.784  1.00 57.68           C  
ATOM   1079  C   LEU A 142       6.092   3.887   6.480  1.00 57.68           C  
ATOM   1080  CB  LEU A 142       5.240   2.254   8.174  1.00 57.68           C  
ATOM   1081  O   LEU A 142       6.598   3.515   5.419  1.00 57.68           O  
ATOM   1082  CG  LEU A 142       4.953   1.079   7.239  1.00 57.68           C  
ATOM   1083  CD1 LEU A 142       5.892  -0.084   7.545  1.00 57.68           C  
ATOM   1084  CD2 LEU A 142       3.497   0.642   7.359  1.00 57.68           C  
ATOM   1085  N   VAL A 143       5.305   4.918   6.617  1.00 55.25           N  
ATOM   1086  CA  VAL A 143       4.946   5.712   5.447  1.00 55.25           C  
ATOM   1087  C   VAL A 143       6.191   6.389   4.879  1.00 55.25           C  
ATOM   1088  CB  VAL A 143       3.872   6.770   5.786  1.00 55.25           C  
ATOM   1089  O   VAL A 143       6.395   6.408   3.663  1.00 55.25           O  
ATOM   1090  CG1 VAL A 143       3.668   7.728   4.615  1.00 55.25           C  
ATOM   1091  CG2 VAL A 143       2.555   6.091   6.161  1.00 55.25           C  
ATOM   1092  N   ASP A 144       6.969   6.910   5.756  1.00 63.07           N  
ATOM   1093  CA  ASP A 144       8.214   7.551   5.344  1.00 63.07           C  
ATOM   1094  C   ASP A 144       9.152   6.550   4.675  1.00 63.07           C  
ATOM   1095  CB  ASP A 144       8.906   8.201   6.544  1.00 63.07           C  
ATOM   1096  O   ASP A 144       9.775   6.859   3.657  1.00 63.07           O  
ATOM   1097  CG  ASP A 144       8.643   9.693   6.644  1.00 63.07           C  
ATOM   1098  OD1 ASP A 144       7.843  10.226   5.846  1.00 63.07           O  
ATOM   1099  OD2 ASP A 144       9.244  10.342   7.528  1.00 63.07           O  
ATOM   1100  N   ASP A 145       9.170   5.415   5.235  1.00 64.03           N  
ATOM   1101  CA  ASP A 145      10.018   4.371   4.667  1.00 64.03           C  
ATOM   1102  C   ASP A 145       9.510   3.939   3.293  1.00 64.03           C  
ATOM   1103  CB  ASP A 145      10.086   3.165   5.606  1.00 64.03           C  
ATOM   1104  O   ASP A 145      10.297   3.772   2.359  1.00 64.03           O  
ATOM   1105  CG  ASP A 145      11.233   3.250   6.598  1.00 64.03           C  
ATOM   1106  OD1 ASP A 145      11.994   4.241   6.566  1.00 64.03           O  
ATOM   1107  OD2 ASP A 145      11.378   2.317   7.417  1.00 64.03           O  
ATOM   1108  N   MET A 146       8.221   3.896   3.219  1.00 55.83           N  
ATOM   1109  CA  MET A 146       7.604   3.504   1.955  1.00 55.83           C  
ATOM   1110  C   MET A 146       7.794   4.587   0.899  1.00 55.83           C  
ATOM   1111  CB  MET A 146       6.114   3.218   2.150  1.00 55.83           C  
ATOM   1112  O   MET A 146       8.101   4.286  -0.256  1.00 55.83           O  
ATOM   1113  CG  MET A 146       5.818   1.805   2.626  1.00 55.83           C  
ATOM   1114  SD  MET A 146       4.025   1.509   2.877  1.00 55.83           S  
ATOM   1115  CE  MET A 146       3.557   0.954   1.214  1.00 55.83           C  
ATOM   1116  N   ALA A 147       7.587   5.797   1.361  1.00 55.85           N  
ATOM   1117  CA  ALA A 147       7.782   6.926   0.456  1.00 55.85           C  
ATOM   1118  C   ALA A 147       9.219   6.980  -0.054  1.00 55.85           C  
ATOM   1119  CB  ALA A 147       7.419   8.235   1.154  1.00 55.85           C  
ATOM   1120  O   ALA A 147       9.454   7.208  -1.243  1.00 55.85           O  
ATOM   1121  N   ASN A 148      10.121   6.820   0.835  1.00 66.20           N  
ATOM   1122  CA  ASN A 148      11.529   6.824   0.454  1.00 66.20           C  
ATOM   1123  C   ASN A 148      11.857   5.671  -0.491  1.00 66.20           C  
ATOM   1124  CB  ASN A 148      12.422   6.764   1.695  1.00 66.20           C  
ATOM   1125  O   ASN A 148      12.635   5.836  -1.432  1.00 66.20           O  
ATOM   1126  CG  ASN A 148      12.542   8.105   2.392  1.00 66.20           C  
ATOM   1127  ND2 ASN A 148      12.825   8.075   3.689  1.00 66.20           N  
ATOM   1128  OD1 ASN A 148      12.382   9.158   1.771  1.00 66.20           O  
ATOM   1129  N   GLU A 149      11.125   4.755  -0.327  1.00 62.56           N  
ATOM   1130  CA  GLU A 149      11.392   3.560  -1.122  1.00 62.56           C  
ATOM   1131  C   GLU A 149      10.825   3.697  -2.532  1.00 62.56           C  
ATOM   1132  CB  GLU A 149      10.810   2.319  -0.440  1.00 62.56           C  
ATOM   1133  O   GLU A 149      11.482   3.330  -3.509  1.00 62.56           O  
ATOM   1134  CG  GLU A 149      11.275   1.006  -1.052  1.00 62.56           C  
ATOM   1135  CD  GLU A 149      12.776   0.790  -0.937  1.00 62.56           C  
ATOM   1136  OE1 GLU A 149      13.329  -0.042  -1.693  1.00 62.56           O  
ATOM   1137  OE2 GLU A 149      13.404   1.456  -0.085  1.00 62.56           O  
ATOM   1138  N   VAL A 150       9.704   4.148  -2.547  1.00 55.14           N  
ATOM   1139  CA  VAL A 150       9.088   4.443  -3.836  1.00 55.14           C  
ATOM   1140  C   VAL A 150       9.960   5.427  -4.613  1.00 55.14           C  
ATOM   1141  CB  VAL A 150       7.662   5.014  -3.666  1.00 55.14           C  
ATOM   1142  O   VAL A 150      10.166   5.265  -5.818  1.00 55.14           O  
ATOM   1143  CG1 VAL A 150       7.134   5.552  -4.995  1.00 55.14           C  
ATOM   1144  CG2 VAL A 150       6.723   3.946  -3.107  1.00 55.14           C  
ATOM   1145  N   ARG A 151      10.438   6.353  -3.923  1.00 64.28           N  
ATOM   1146  CA  ARG A 151      11.326   7.330  -4.545  1.00 64.28           C  
ATOM   1147  C   ARG A 151      12.578   6.658  -5.098  1.00 64.28           C  
ATOM   1148  CB  ARG A 151      11.715   8.419  -3.543  1.00 64.28           C  
ATOM   1149  O   ARG A 151      13.028   6.981  -6.199  1.00 64.28           O  
ATOM   1150  CG  ARG A 151      10.796   9.630  -3.561  1.00 64.28           C  
ATOM   1151  CD  ARG A 151      11.320  10.750  -2.673  1.00 64.28           C  
ATOM   1152  NE  ARG A 151      10.234  11.558  -2.126  1.00 64.28           N  
ATOM   1153  NH1 ARG A 151      11.543  12.620  -0.546  1.00 64.28           N  
ATOM   1154  NH2 ARG A 151       9.309  13.110  -0.709  1.00 64.28           N  
ATOM   1155  CZ  ARG A 151      10.365  12.427  -1.129  1.00 64.28           C  
ATOM   1156  N   ARG A 152      13.059   5.733  -4.362  1.00 67.96           N  
ATOM   1157  CA  ARG A 152      14.258   5.016  -4.783  1.00 67.96           C  
ATOM   1158  C   ARG A 152      13.987   4.177  -6.027  1.00 67.96           C  
ATOM   1159  CB  ARG A 152      14.776   4.125  -3.652  1.00 67.96           C  
ATOM   1160  O   ARG A 152      14.804   4.143  -6.949  1.00 67.96           O  
ATOM   1161  CG  ARG A 152      16.205   4.431  -3.232  1.00 67.96           C  
ATOM   1162  CD  ARG A 152      16.657   3.542  -2.082  1.00 67.96           C  
ATOM   1163  NE  ARG A 152      17.340   2.344  -2.563  1.00 67.96           N  
ATOM   1164  NH1 ARG A 152      18.895   2.293  -0.855  1.00 67.96           N  
ATOM   1165  NH2 ARG A 152      18.931   0.689  -2.492  1.00 67.96           N  
ATOM   1166  CZ  ARG A 152      18.387   1.778  -1.969  1.00 67.96           C  
ATOM   1167  N   LEU A 153      12.863   3.622  -6.033  1.00 58.48           N  
ATOM   1168  CA  LEU A 153      12.474   2.805  -7.177  1.00 58.48           C  
ATOM   1169  C   LEU A 153      12.306   3.663  -8.427  1.00 58.48           C  
ATOM   1170  CB  LEU A 153      11.174   2.052  -6.882  1.00 58.48           C  
ATOM   1171  O   LEU A 153      12.749   3.281  -9.512  1.00 58.48           O  
ATOM   1172  CG  LEU A 153      11.286   0.846  -5.948  1.00 58.48           C  
ATOM   1173  CD1 LEU A 153       9.900   0.324  -5.587  1.00 58.48           C  
ATOM   1174  CD2 LEU A 153      12.126  -0.253  -6.592  1.00 58.48           C  
ATOM   1175  N   VAL A 154      11.693   4.777  -8.168  1.00 61.83           N  
ATOM   1176  CA  VAL A 154      11.464   5.692  -9.281  1.00 61.83           C  
ATOM   1177  C   VAL A 154      12.802   6.179  -9.834  1.00 61.83           C  
ATOM   1178  CB  VAL A 154      10.594   6.896  -8.855  1.00 61.83           C  
ATOM   1179  O   VAL A 154      12.989   6.249 -11.051  1.00 61.83           O  
ATOM   1180  CG1 VAL A 154      10.595   7.973  -9.939  1.00 61.83           C  
ATOM   1181  CG2 VAL A 154       9.167   6.442  -8.552  1.00 61.83           C  
ATOM   1182  N   ARG A 155      13.718   6.416  -8.990  1.00 72.38           N  
ATOM   1183  CA  ARG A 155      15.038   6.871  -9.416  1.00 72.38           C  
ATOM   1184  C   ARG A 155      15.789   5.764 -10.147  1.00 72.38           C  
ATOM   1185  CB  ARG A 155      15.854   7.354  -8.216  1.00 72.38           C  
ATOM   1186  O   ARG A 155      16.465   6.019 -11.146  1.00 72.38           O  
ATOM   1187  CG  ARG A 155      15.613   8.810  -7.853  1.00 72.38           C  
ATOM   1188  CD  ARG A 155      16.617   9.308  -6.822  1.00 72.38           C  
ATOM   1189  NE  ARG A 155      16.179   9.018  -5.459  1.00 72.38           N  
ATOM   1190  NH1 ARG A 155      18.005  10.001  -4.442  1.00 72.38           N  
ATOM   1191  NH2 ARG A 155      16.358   9.041  -3.170  1.00 72.38           N  
ATOM   1192  CZ  ARG A 155      16.848   9.354  -4.360  1.00 72.38           C  
ATOM   1193  N   GLY A 156      15.665   4.606  -9.595  1.00 70.05           N  
ATOM   1194  CA  GLY A 156      16.304   3.475 -10.249  1.00 70.05           C  
ATOM   1195  C   GLY A 156      15.810   3.247 -11.665  1.00 70.05           C  
ATOM   1196  O   GLY A 156      16.606   2.996 -12.572  1.00 70.05           O  
ATOM   1197  N   VAL A 157      14.590   3.416 -11.807  1.00 63.23           N  
ATOM   1198  CA  VAL A 157      13.984   3.219 -13.119  1.00 63.23           C  
ATOM   1199  C   VAL A 157      14.434   4.328 -14.068  1.00 63.23           C  
ATOM   1200  CB  VAL A 157      12.442   3.185 -13.034  1.00 63.23           C  
ATOM   1201  O   VAL A 157      14.733   4.071 -15.236  1.00 63.23           O  
ATOM   1202  CG1 VAL A 157      11.822   3.206 -14.430  1.00 63.23           C  
ATOM   1203  CG2 VAL A 157      11.979   1.952 -12.259  1.00 63.23           C  
ATOM   1204  N   ALA A 158      14.483   5.522 -13.550  1.00 67.67           N  
ATOM   1205  CA  ALA A 158      14.938   6.652 -14.356  1.00 67.67           C  
ATOM   1206  C   ALA A 158      16.379   6.453 -14.816  1.00 67.67           C  
ATOM   1207  CB  ALA A 158      14.808   7.954 -13.569  1.00 67.67           C  
ATOM   1208  O   ALA A 158      16.724   6.776 -15.955  1.00 67.67           O  
ATOM   1209  N   ASN A 159      17.192   5.955 -13.964  1.00 76.16           N  
ATOM   1210  CA  ASN A 159      18.594   5.720 -14.295  1.00 76.16           C  
ATOM   1211  C   ASN A 159      18.744   4.643 -15.366  1.00 76.16           C  
ATOM   1212  CB  ASN A 159      19.385   5.337 -13.042  1.00 76.16           C  
ATOM   1213  O   ASN A 159      19.600   4.751 -16.246  1.00 76.16           O  
ATOM   1214  CG  ASN A 159      19.592   6.508 -12.102  1.00 76.16           C  
ATOM   1215  ND2 ASN A 159      19.865   6.211 -10.837  1.00 76.16           N  
ATOM   1216  OD1 ASN A 159      19.505   7.670 -12.509  1.00 76.16           O  
ATOM   1217  N   ILE A 160      17.924   3.676 -15.288  1.00 71.76           N  
ATOM   1218  CA  ILE A 160      17.962   2.598 -16.270  1.00 71.76           C  
ATOM   1219  C   ILE A 160      17.509   3.123 -17.630  1.00 71.76           C  
ATOM   1220  CB  ILE A 160      17.080   1.406 -15.834  1.00 71.76           C  
ATOM   1221  O   ILE A 160      18.096   2.783 -18.660  1.00 71.76           O  
ATOM   1222  CG1 ILE A 160      17.664   0.738 -14.584  1.00 71.76           C  
ATOM   1223  CG2 ILE A 160      16.933   0.397 -16.977  1.00 71.76           C  
ATOM   1224  CD1 ILE A 160      16.775  -0.346 -13.989  1.00 71.76           C  
ATOM   1225  N   GLN A 161      16.581   4.029 -17.558  1.00 69.25           N  
ATOM   1226  CA  GLN A 161      16.077   4.630 -18.788  1.00 69.25           C  
ATOM   1227  C   GLN A 161      17.152   5.472 -19.469  1.00 69.25           C  
ATOM   1228  CB  GLN A 161      14.842   5.485 -18.502  1.00 69.25           C  
ATOM   1229  O   GLN A 161      17.301   5.427 -20.692  1.00 69.25           O  
ATOM   1230  CG  GLN A 161      13.531   4.829 -18.912  1.00 69.25           C  
ATOM   1231  CD  GLN A 161      12.335   5.745 -18.734  1.00 69.25           C  
ATOM   1232  NE2 GLN A 161      11.180   5.316 -19.231  1.00 69.25           N  
ATOM   1233  OE1 GLN A 161      12.448   6.830 -18.154  1.00 69.25           O  
ATOM   1234  N   HIS A 162      17.830   6.190 -18.660  1.00 78.54           N  
ATOM   1235  CA  HIS A 162      18.905   7.012 -19.202  1.00 78.54           C  
ATOM   1236  C   HIS A 162      20.029   6.149 -19.766  1.00 78.54           C  
ATOM   1237  CB  HIS A 162      19.454   7.953 -18.128  1.00 78.54           C  
ATOM   1238  O   HIS A 162      20.599   6.469 -20.811  1.00 78.54           O  
ATOM   1239  CG  HIS A 162      18.932   9.351 -18.231  1.00 78.54           C  
ATOM   1240  CD2 HIS A 162      19.312  10.490 -17.607  1.00 78.54           C  
ATOM   1241  ND1 HIS A 162      17.885   9.695 -19.058  1.00 78.54           N  
ATOM   1242  CE1 HIS A 162      17.644  10.990 -18.938  1.00 78.54           C  
ATOM   1243  NE2 HIS A 162      18.496  11.496 -18.063  1.00 78.54           N  
ATOM   1244  N   GLY A 163      20.294   5.095 -19.127  1.00 77.93           N  
ATOM   1245  CA  GLY A 163      21.315   4.177 -19.606  1.00 77.93           C  
ATOM   1246  C   GLY A 163      20.954   3.519 -20.924  1.00 77.93           C  
ATOM   1247  O   GLY A 163      21.804   3.378 -21.806  1.00 77.93           O  
ATOM   1248  N   VAL A 164      19.730   3.203 -21.072  1.00 74.49           N  
ATOM   1249  CA  VAL A 164      19.250   2.556 -22.289  1.00 74.49           C  
ATOM   1250  C   VAL A 164      19.301   3.542 -23.454  1.00 74.49           C  
ATOM   1251  CB  VAL A 164      17.814   2.012 -22.114  1.00 74.49           C  
ATOM   1252  O   VAL A 164      19.674   3.175 -24.570  1.00 74.49           O  
ATOM   1253  CG1 VAL A 164      17.254   1.528 -23.450  1.00 74.49           C  
ATOM   1254  CG2 VAL A 164      17.792   0.887 -21.082  1.00 74.49           C  
ATOM   1255  N   SER A 165      18.997   4.784 -23.167  1.00 79.92           N  
ATOM   1256  CA  SER A 165      19.058   5.812 -24.201  1.00 79.92           C  
ATOM   1257  C   SER A 165      20.490   6.037 -24.673  1.00 79.92           C  
ATOM   1258  CB  SER A 165      18.469   7.126 -23.687  1.00 79.92           C  
ATOM   1259  O   SER A 165      20.733   6.232 -25.866  1.00 79.92           O  
ATOM   1260  OG  SER A 165      17.250   7.423 -24.346  1.00 79.92           O  
ATOM   1261  N   ASP A 166      21.414   5.933 -23.836  1.00 83.96           N  
ATOM   1262  CA  ASP A 166      22.824   6.118 -24.165  1.00 83.96           C  
ATOM   1263  C   ASP A 166      23.341   4.973 -25.032  1.00 83.96           C  
ATOM   1264  CB  ASP A 166      23.662   6.232 -22.890  1.00 83.96           C  
ATOM   1265  O   ASP A 166      24.094   5.197 -25.982  1.00 83.96           O  
ATOM   1266  CG  ASP A 166      23.650   7.629 -22.295  1.00 83.96           C  
ATOM   1267  OD1 ASP A 166      23.117   8.560 -22.936  1.00 83.96           O  
ATOM   1268  OD2 ASP A 166      24.182   7.801 -21.177  1.00 83.96           O  
ATOM   1269  N   ILE A 167      22.896   3.779 -24.707  1.00 80.85           N  
ATOM   1270  CA  ILE A 167      23.316   2.607 -25.467  1.00 80.85           C  
ATOM   1271  C   ILE A 167      22.706   2.654 -26.866  1.00 80.85           C  
ATOM   1272  CB  ILE A 167      22.917   1.297 -24.752  1.00 80.85           C  
ATOM   1273  O   ILE A 167      23.369   2.318 -27.851  1.00 80.85           O  
ATOM   1274  CG1 ILE A 167      23.686   1.153 -23.434  1.00 80.85           C  
ATOM   1275  CG2 ILE A 167      23.160   0.090 -25.662  1.00 80.85           C  
ATOM   1276  CD1 ILE A 167      23.234  -0.023 -22.579  1.00 80.85           C  
ATOM   1277  N   ARG A 168      21.489   3.141 -26.887  1.00 78.18           N  
ATOM   1278  CA  ARG A 168      20.805   3.243 -28.171  1.00 78.18           C  
ATOM   1279  C   ARG A 168      21.501   4.247 -29.085  1.00 78.18           C  
ATOM   1280  CB  ARG A 168      19.342   3.645 -27.971  1.00 78.18           C  
ATOM   1281  O   ARG A 168      21.656   4.000 -30.282  1.00 78.18           O  
ATOM   1282  CG  ARG A 168      18.499   3.551 -29.233  1.00 78.18           C  
ATOM   1283  CD  ARG A 168      17.041   3.895 -28.964  1.00 78.18           C  
ATOM   1284  NE  ARG A 168      16.152   3.284 -29.949  1.00 78.18           N  
ATOM   1285  NH1 ARG A 168      14.204   4.043 -28.967  1.00 78.18           N  
ATOM   1286  NH2 ARG A 168      14.113   2.774 -30.873  1.00 78.18           N  
ATOM   1287  CZ  ARG A 168      14.825   3.368 -29.927  1.00 78.18           C  
ATOM   1288  N   HIS A 169      21.987   5.310 -28.565  1.00 83.08           N  
ATOM   1289  CA  HIS A 169      22.694   6.301 -29.369  1.00 83.08           C  
ATOM   1290  C   HIS A 169      24.075   5.797 -29.774  1.00 83.08           C  
ATOM   1291  CB  HIS A 169      22.820   7.620 -28.605  1.00 83.08           C  
ATOM   1292  O   HIS A 169      24.567   6.124 -30.857  1.00 83.08           O  
ATOM   1293  CG  HIS A 169      21.546   8.402 -28.545  1.00 83.08           C  
ATOM   1294  CD2 HIS A 169      20.753   8.729 -27.498  1.00 83.08           C  
ATOM   1295  ND1 HIS A 169      20.953   8.945 -29.664  1.00 83.08           N  
ATOM   1296  CE1 HIS A 169      19.847   9.575 -29.307  1.00 83.08           C  
ATOM   1297  NE2 HIS A 169      19.702   9.459 -27.998  1.00 83.08           N  
ATOM   1298  N   GLY A 170      24.707   5.044 -29.007  1.00 79.56           N  
ATOM   1299  CA  GLY A 170      25.996   4.462 -29.348  1.00 79.56           C  
ATOM   1300  C   GLY A 170      25.908   3.419 -30.446  1.00 79.56           C  
ATOM   1301  O   GLY A 170      26.793   3.334 -31.301  1.00 79.56           O  
ATOM   1302  N   VAL A 171      24.840   2.658 -30.543  1.00 79.57           N  
ATOM   1303  CA  VAL A 171      24.637   1.619 -31.548  1.00 79.57           C  
ATOM   1304  C   VAL A 171      24.324   2.260 -32.898  1.00 79.57           C  
ATOM   1305  CB  VAL A 171      23.503   0.651 -31.141  1.00 79.57           C  
ATOM   1306  O   VAL A 171      24.738   1.754 -33.943  1.00 79.57           O  
ATOM   1307  CG1 VAL A 171      23.169  -0.301 -32.288  1.00 79.57           C  
ATOM   1308  CG2 VAL A 171      23.894  -0.132 -29.889  1.00 79.57           C  
ATOM   1309  N   SER A 172      23.744   3.469 -33.001  1.00 77.66           N  
ATOM   1310  CA  SER A 172      23.454   4.163 -34.251  1.00 77.66           C  
ATOM   1311  C   SER A 172      24.722   4.743 -34.869  1.00 77.66           C  
ATOM   1312  CB  SER A 172      22.433   5.278 -34.021  1.00 77.66           C  
ATOM   1313  O   SER A 172      24.829   4.854 -36.092  1.00 77.66           O  
ATOM   1314  OG  SER A 172      21.159   4.738 -33.717  1.00 77.66           O  
ATOM   1315  N   ASN A 173      25.721   4.919 -34.109  1.00 76.39           N  
ATOM   1316  CA  ASN A 173      26.965   5.489 -34.615  1.00 76.39           C  
ATOM   1317  C   ASN A 173      27.903   4.407 -35.145  1.00 76.39           C  
ATOM   1318  CB  ASN A 173      27.662   6.309 -33.527  1.00 76.39           C  
ATOM   1319  O   ASN A 173      28.714   4.665 -36.036  1.00 76.39           O  
ATOM   1320  CG  ASN A 173      27.149   7.733 -33.451  1.00 76.39           C  
ATOM   1321  ND2 ASN A 173      27.497   8.432 -32.377  1.00 76.39           N  
ATOM   1322  OD1 ASN A 173      26.446   8.202 -34.350  1.00 76.39           O  
ATOM   1323  N   VAL A 174      27.644   3.144 -34.832  1.00 75.50           N  
ATOM   1324  CA  VAL A 174      28.491   2.032 -35.251  1.00 75.50           C  
ATOM   1325  C   VAL A 174      27.933   1.412 -36.531  1.00 75.50           C  
ATOM   1326  CB  VAL A 174      28.607   0.958 -34.146  1.00 75.50           C  
ATOM   1327  O   VAL A 174      28.690   0.911 -37.366  1.00 75.50           O  
ATOM   1328  CG1 VAL A 174      29.397  -0.249 -34.646  1.00 75.50           C  
ATOM   1329  CG2 VAL A 174      29.259   1.548 -32.897  1.00 75.50           C  
ATOM   1330  N   GLU A 175      26.837   1.814 -37.099  1.00 56.00           N  
ATOM   1331  CA  GLU A 175      26.305   1.337 -38.372  1.00 56.00           C  
ATOM   1332  C   GLU A 175      26.601   2.324 -39.498  1.00 56.00           C  
ATOM   1333  CB  GLU A 175      24.797   1.096 -38.268  1.00 56.00           C  
ATOM   1334  O   GLU A 175      26.914   1.919 -40.619  1.00 56.00           O  
ATOM   1335  CG  GLU A 175      24.424  -0.354 -37.992  1.00 56.00           C  
ATOM   1336  CD  GLU A 175      22.929  -0.616 -38.082  1.00 56.00           C  
ATOM   1337  OE1 GLU A 175      22.532  -1.739 -38.469  1.00 56.00           O  
ATOM   1338  OE2 GLU A 175      22.148   0.309 -37.765  1.00 56.00           O  
TER    1339      GLU A 175
ENDMDL
END
