# Supplementary material for: Exploring a diverse world of effector domains and amyloid signaling motifs in fungal NLR proteins
Source: PLoS Comput Biol. 2022 Dec 21;18(12):e1010787. doi: 10.1371/journal.pcbi.1010787 (PMC9815663; doi:10.1371/journal.pcbi.1010787)
Supplement: S3 Data — Full AlphaFold2/ColabFold outputs. (GZ) [file pcbi.1010787.s010.tar.gz › OBZ65626_1_175/rank_4_model_5_ptm_seed_0_unrelaxed.pdb]

MODEL     1
ATOM      1  N   MET A   1     -24.350  -9.338  23.771  1.00 37.74           N  
ATOM      2  CA  MET A   1     -23.526  -8.309  23.144  1.00 37.74           C  
ATOM      3  C   MET A   1     -22.086  -8.787  22.985  1.00 37.74           C  
ATOM      4  CB  MET A   1     -23.560  -7.018  23.964  1.00 37.74           C  
ATOM      5  O   MET A   1     -21.358  -8.919  23.970  1.00 37.74           O  
ATOM      6  CG  MET A   1     -24.848  -6.227  23.809  1.00 37.74           C  
ATOM      7  SD  MET A   1     -24.563  -4.414  23.798  1.00 37.74           S  
ATOM      8  CE  MET A   1     -26.277  -3.820  23.763  1.00 37.74           C  
ATOM      9  N   PRO A   2     -21.859  -9.930  22.343  1.00 37.57           N  
ATOM     10  CA  PRO A   2     -20.500 -10.437  22.141  1.00 37.57           C  
ATOM     11  C   PRO A   2     -19.627  -9.478  21.334  1.00 37.57           C  
ATOM     12  CB  PRO A   2     -20.722 -11.746  21.379  1.00 37.57           C  
ATOM     13  O   PRO A   2     -20.098  -8.873  20.368  1.00 37.57           O  
ATOM     14  CG  PRO A   2     -22.121 -11.654  20.860  1.00 37.57           C  
ATOM     15  CD  PRO A   2     -22.784 -10.461  21.487  1.00 37.57           C  
ATOM     16  N   SER A   3     -18.881  -8.581  21.929  1.00 45.17           N  
ATOM     17  CA  SER A   3     -17.509  -8.252  22.302  1.00 45.17           C  
ATOM     18  C   SER A   3     -16.915  -7.210  21.360  1.00 45.17           C  
ATOM     19  CB  SER A   3     -16.637  -9.508  22.302  1.00 45.17           C  
ATOM     20  O   SER A   3     -16.650  -7.501  20.192  1.00 45.17           O  
ATOM     21  OG  SER A   3     -16.701 -10.165  21.048  1.00 45.17           O  
ATOM     22  N   SER A   4     -17.370  -6.031  21.280  1.00 45.11           N  
ATOM     23  CA  SER A   4     -16.678  -4.784  20.973  1.00 45.11           C  
ATOM     24  C   SER A   4     -15.187  -4.890  21.277  1.00 45.11           C  
ATOM     25  CB  SER A   4     -17.286  -3.625  21.763  1.00 45.11           C  
ATOM     26  O   SER A   4     -14.371  -4.207  20.654  1.00 45.11           O  
ATOM     27  OG  SER A   4     -16.976  -3.738  23.142  1.00 45.11           O  
ATOM     28  N   ILE A   5     -14.747  -5.873  22.001  1.00 53.21           N  
ATOM     29  CA  ILE A   5     -13.345  -5.978  22.388  1.00 53.21           C  
ATOM     30  C   ILE A   5     -12.549  -6.648  21.270  1.00 53.21           C  
ATOM     31  CB  ILE A   5     -13.179  -6.764  23.708  1.00 53.21           C  
ATOM     32  O   ILE A   5     -11.407  -6.270  20.999  1.00 53.21           O  
ATOM     33  CG1 ILE A   5     -13.826  -6.000  24.869  1.00 53.21           C  
ATOM     34  CG2 ILE A   5     -11.700  -7.041  23.990  1.00 53.21           C  
ATOM     35  CD1 ILE A   5     -13.901  -6.793  26.167  1.00 53.21           C  
ATOM     36  N   GLU A   6     -13.302  -7.392  20.248  1.00 58.48           N  
ATOM     37  CA  GLU A   6     -12.515  -8.137  19.271  1.00 58.48           C  
ATOM     38  C   GLU A   6     -12.165  -7.269  18.065  1.00 58.48           C  
ATOM     39  CB  GLU A   6     -13.269  -9.390  18.816  1.00 58.48           C  
ATOM     40  O   GLU A   6     -11.048  -7.336  17.549  1.00 58.48           O  
ATOM     41  CG  GLU A   6     -12.546 -10.691  19.131  1.00 58.48           C  
ATOM     42  CD  GLU A   6     -13.338 -11.928  18.739  1.00 58.48           C  
ATOM     43  OE1 GLU A   6     -12.811 -13.056  18.877  1.00 58.48           O  
ATOM     44  OE2 GLU A   6     -14.495 -11.769  18.288  1.00 58.48           O  
ATOM     45  N   VAL A   7     -13.023  -6.368  17.738  1.00 57.11           N  
ATOM     46  CA  VAL A   7     -12.781  -5.563  16.545  1.00 57.11           C  
ATOM     47  C   VAL A   7     -11.692  -4.531  16.829  1.00 57.11           C  
ATOM     48  CB  VAL A   7     -14.070  -4.859  16.063  1.00 57.11           C  
ATOM     49  O   VAL A   7     -10.804  -4.312  16.001  1.00 57.11           O  
ATOM     50  CG1 VAL A   7     -13.766  -3.909  14.907  1.00 57.11           C  
ATOM     51  CG2 VAL A   7     -15.118  -5.890  15.651  1.00 57.11           C  
ATOM     52  N   ASP A   8     -11.637  -3.984  18.099  1.00 62.77           N  
ATOM     53  CA  ASP A   8     -10.632  -2.993  18.472  1.00 62.77           C  
ATOM     54  C   ASP A   8      -9.234  -3.607  18.484  1.00 62.77           C  
ATOM     55  CB  ASP A   8     -10.954  -2.392  19.842  1.00 62.77           C  
ATOM     56  O   ASP A   8      -8.264  -2.962  18.081  1.00 62.77           O  
ATOM     57  CG  ASP A   8     -12.041  -1.333  19.784  1.00 62.77           C  
ATOM     58  OD1 ASP A   8     -12.309  -0.793  18.689  1.00 62.77           O  
ATOM     59  OD2 ASP A   8     -12.632  -1.033  20.844  1.00 62.77           O  
ATOM     60  N   ASP A   9      -9.302  -4.880  18.824  1.00 67.66           N  
ATOM     61  CA  ASP A   9      -8.017  -5.567  18.901  1.00 67.66           C  
ATOM     62  C   ASP A   9      -7.459  -5.848  17.508  1.00 67.66           C  
ATOM     63  CB  ASP A   9      -8.153  -6.873  19.687  1.00 67.66           C  
ATOM     64  O   ASP A   9      -6.262  -5.679  17.267  1.00 67.66           O  
ATOM     65  CG  ASP A   9      -8.186  -6.660  21.190  1.00 67.66           C  
ATOM     66  OD1 ASP A   9      -7.877  -5.542  21.655  1.00 67.66           O  
ATOM     67  OD2 ASP A   9      -8.520  -7.621  21.917  1.00 67.66           O  
ATOM     68  N   ILE A  10      -8.499  -6.086  16.603  1.00 58.77           N  
ATOM     69  CA  ILE A  10      -8.071  -6.405  15.245  1.00 58.77           C  
ATOM     70  C   ILE A  10      -7.601  -5.134  14.540  1.00 58.77           C  
ATOM     71  CB  ILE A  10      -9.204  -7.077  14.439  1.00 58.77           C  
ATOM     72  O   ILE A  10      -6.543  -5.124  13.906  1.00 58.77           O  
ATOM     73  CG1 ILE A  10      -9.544  -8.448  15.035  1.00 58.77           C  
ATOM     74  CG2 ILE A  10      -8.816  -7.203  12.963  1.00 58.77           C  
ATOM     75  CD1 ILE A  10     -10.771  -9.104  14.419  1.00 58.77           C  
ATOM     76  N   LEU A  11      -8.361  -4.030  14.733  1.00 65.69           N  
ATOM     77  CA  LEU A  11      -7.988  -2.774  14.092  1.00 65.69           C  
ATOM     78  C   LEU A  11      -6.694  -2.225  14.683  1.00 65.69           C  
ATOM     79  CB  LEU A  11      -9.109  -1.742  14.241  1.00 65.69           C  
ATOM     80  O   LEU A  11      -5.842  -1.712  13.955  1.00 65.69           O  
ATOM     81  CG  LEU A  11     -10.329  -1.932  13.339  1.00 65.69           C  
ATOM     82  CD1 LEU A  11     -11.455  -0.996  13.766  1.00 65.69           C  
ATOM     83  CD2 LEU A  11      -9.957  -1.697  11.879  1.00 65.69           C  
ATOM     84  N   GLY A  12      -6.648  -2.343  16.013  1.00 72.36           N  
ATOM     85  CA  GLY A  12      -5.411  -1.958  16.674  1.00 72.36           C  
ATOM     86  C   GLY A  12      -4.206  -2.740  16.188  1.00 72.36           C  
ATOM     87  O   GLY A  12      -3.136  -2.168  15.967  1.00 72.36           O  
ATOM     88  N   GLY A  13      -4.497  -4.101  15.926  1.00 66.72           N  
ATOM     89  CA  GLY A  13      -3.432  -4.938  15.397  1.00 66.72           C  
ATOM     90  C   GLY A  13      -3.014  -4.553  13.991  1.00 66.72           C  
ATOM     91  O   GLY A  13      -1.821  -4.496  13.686  1.00 66.72           O  
ATOM     92  N   SER A  14      -4.039  -4.244  13.184  1.00 62.24           N  
ATOM     93  CA  SER A  14      -3.743  -3.854  11.809  1.00 62.24           C  
ATOM     94  C   SER A  14      -2.963  -2.545  11.762  1.00 62.24           C  
ATOM     95  CB  SER A  14      -5.034  -3.718  11.001  1.00 62.24           C  
ATOM     96  O   SER A  14      -2.019  -2.406  10.982  1.00 62.24           O  
ATOM     97  OG  SER A  14      -5.809  -4.901  11.087  1.00 62.24           O  
ATOM     98  N   LYS A  15      -3.352  -1.588  12.561  1.00 72.77           N  
ATOM     99  CA  LYS A  15      -2.642  -0.315  12.645  1.00 72.77           C  
ATOM    100  C   LYS A  15      -1.182  -0.525  13.038  1.00 72.77           C  
ATOM    101  CB  LYS A  15      -3.325   0.616  13.648  1.00 72.77           C  
ATOM    102  O   LYS A  15      -0.284   0.089  12.459  1.00 72.77           O  
ATOM    103  CG  LYS A  15      -2.720   2.010  13.710  1.00 72.77           C  
ATOM    104  CD  LYS A  15      -3.432   2.883  14.735  1.00 72.77           C  
ATOM    105  CE  LYS A  15      -2.792   4.261  14.839  1.00 72.77           C  
ATOM    106  NZ  LYS A  15      -2.692   4.720  16.257  1.00 72.77           N  
ATOM    107  N   THR A  16      -0.945  -1.366  14.020  1.00 73.45           N  
ATOM    108  CA  THR A  16       0.405  -1.646  14.496  1.00 73.45           C  
ATOM    109  C   THR A  16       1.255  -2.254  13.384  1.00 73.45           C  
ATOM    110  CB  THR A  16       0.384  -2.596  15.707  1.00 73.45           C  
ATOM    111  O   THR A  16       2.406  -1.858  13.188  1.00 73.45           O  
ATOM    112  CG2 THR A  16       1.798  -2.899  16.193  1.00 73.45           C  
ATOM    113  OG1 THR A  16      -0.354  -1.986  16.773  1.00 73.45           O  
ATOM    114  N   ILE A  17       0.593  -3.170  12.615  1.00 66.12           N  
ATOM    115  CA  ILE A  17       1.323  -3.833  11.539  1.00 66.12           C  
ATOM    116  C   ILE A  17       1.660  -2.823  10.445  1.00 66.12           C  
ATOM    117  CB  ILE A  17       0.514  -5.011  10.950  1.00 66.12           C  
ATOM    118  O   ILE A  17       2.782  -2.805   9.933  1.00 66.12           O  
ATOM    119  CG1 ILE A  17       0.407  -6.149  11.972  1.00 66.12           C  
ATOM    120  CG2 ILE A  17       1.150  -5.504   9.647  1.00 66.12           C  
ATOM    121  CD1 ILE A  17      -0.541  -7.266  11.556  1.00 66.12           C  
ATOM    122  N   LEU A  18       0.664  -1.932  10.162  1.00 71.33           N  
ATOM    123  CA  LEU A  18       0.897  -0.913   9.144  1.00 71.33           C  
ATOM    124  C   LEU A  18       1.979   0.064   9.592  1.00 71.33           C  
ATOM    125  CB  LEU A  18      -0.397  -0.155   8.838  1.00 71.33           C  
ATOM    126  O   LEU A  18       2.828   0.466   8.793  1.00 71.33           O  
ATOM    127  CG  LEU A  18      -1.367  -0.834   7.869  1.00 71.33           C  
ATOM    128  CD1 LEU A  18      -2.757  -0.219   7.994  1.00 71.33           C  
ATOM    129  CD2 LEU A  18      -0.856  -0.726   6.437  1.00 71.33           C  
ATOM    130  N   ASP A  19       1.961   0.429  10.820  1.00 74.58           N  
ATOM    131  CA  ASP A  19       2.977   1.320  11.371  1.00 74.58           C  
ATOM    132  C   ASP A  19       4.362   0.680  11.305  1.00 74.58           C  
ATOM    133  CB  ASP A  19       2.638   1.693  12.815  1.00 74.58           C  
ATOM    134  O   ASP A  19       5.346   1.350  10.983  1.00 74.58           O  
ATOM    135  CG  ASP A  19       1.515   2.710  12.917  1.00 74.58           C  
ATOM    136  OD1 ASP A  19       1.186   3.359  11.901  1.00 74.58           O  
ATOM    137  OD2 ASP A  19       0.956   2.866  14.024  1.00 74.58           O  
ATOM    138  N   LEU A  20       4.349  -0.635  11.637  1.00 68.33           N  
ATOM    139  CA  LEU A  20       5.606  -1.375  11.576  1.00 68.33           C  
ATOM    140  C   LEU A  20       6.110  -1.473  10.141  1.00 68.33           C  
ATOM    141  CB  LEU A  20       5.431  -2.777  12.165  1.00 68.33           C  
ATOM    142  O   LEU A  20       7.306  -1.309   9.886  1.00 68.33           O  
ATOM    143  CG  LEU A  20       6.712  -3.584  12.384  1.00 68.33           C  
ATOM    144  CD1 LEU A  20       7.581  -2.921  13.447  1.00 68.33           C  
ATOM    145  CD2 LEU A  20       6.378  -5.019  12.778  1.00 68.33           C  
ATOM    146  N   ALA A  21       5.116  -1.749   9.234  1.00 62.97           N  
ATOM    147  CA  ALA A  21       5.469  -1.816   7.819  1.00 62.97           C  
ATOM    148  C   ALA A  21       6.038  -0.487   7.332  1.00 62.97           C  
ATOM    149  CB  ALA A  21       4.252  -2.208   6.985  1.00 62.97           C  
ATOM    150  O   ALA A  21       7.018  -0.460   6.584  1.00 62.97           O  
ATOM    151  N   ALA A  22       5.417   0.589   7.769  1.00 68.69           N  
ATOM    152  CA  ALA A  22       5.899   1.916   7.396  1.00 68.69           C  
ATOM    153  C   ALA A  22       7.321   2.145   7.898  1.00 68.69           C  
ATOM    154  CB  ALA A  22       4.965   2.994   7.942  1.00 68.69           C  
ATOM    155  O   ALA A  22       8.160   2.693   7.178  1.00 68.69           O  
ATOM    156  N   GLN A  23       7.617   1.676   9.115  1.00 70.59           N  
ATOM    157  CA  GLN A  23       8.944   1.822   9.703  1.00 70.59           C  
ATOM    158  C   GLN A  23       9.963   0.941   8.986  1.00 70.59           C  
ATOM    159  CB  GLN A  23       8.912   1.481  11.194  1.00 70.59           C  
ATOM    160  O   GLN A  23      11.099   1.359   8.755  1.00 70.59           O  
ATOM    161  CG  GLN A  23       8.291   2.569  12.060  1.00 70.59           C  
ATOM    162  CD  GLN A  23       8.209   2.178  13.523  1.00 70.59           C  
ATOM    163  NE2 GLN A  23       7.051   2.407  14.134  1.00 70.59           N  
ATOM    164  OE1 GLN A  23       9.177   1.672  14.100  1.00 70.59           O  
ATOM    165  N   ALA A  24       9.474  -0.297   8.665  1.00 61.34           N  
ATOM    166  CA  ALA A  24      10.362  -1.240   7.991  1.00 61.34           C  
ATOM    167  C   ALA A  24      10.722  -0.749   6.591  1.00 61.34           C  
ATOM    168  CB  ALA A  24       9.715  -2.621   7.917  1.00 61.34           C  
ATOM    169  O   ALA A  24      11.848  -0.944   6.129  1.00 61.34           O  
ATOM    170  N   LEU A  25       9.726  -0.099   6.024  1.00 67.18           N  
ATOM    171  CA  LEU A  25       9.946   0.401   4.672  1.00 67.18           C  
ATOM    172  C   LEU A  25      10.942   1.557   4.675  1.00 67.18           C  
ATOM    173  CB  LEU A  25       8.625   0.853   4.045  1.00 67.18           C  
ATOM    174  O   LEU A  25      11.542   1.868   3.644  1.00 67.18           O  
ATOM    175  CG  LEU A  25       7.695  -0.256   3.550  1.00 67.18           C  
ATOM    176  CD1 LEU A  25       6.285   0.286   3.344  1.00 67.18           C  
ATOM    177  CD2 LEU A  25       8.232  -0.867   2.260  1.00 67.18           C  
ATOM    178  N   SER A  26      11.180   2.124   5.805  1.00 65.80           N  
ATOM    179  CA  SER A  26      12.193   3.169   5.908  1.00 65.80           C  
ATOM    180  C   SER A  26      13.597   2.596   5.750  1.00 65.80           C  
ATOM    181  CB  SER A  26      12.078   3.896   7.249  1.00 65.80           C  
ATOM    182  O   SER A  26      14.524   3.308   5.357  1.00 65.80           O  
ATOM    183  OG  SER A  26      12.313   3.005   8.326  1.00 65.80           O  
ATOM    184  N   PHE A  27      13.762   1.266   5.992  1.00 62.00           N  
ATOM    185  CA  PHE A  27      15.074   0.641   5.882  1.00 62.00           C  
ATOM    186  C   PHE A  27      15.365   0.244   4.440  1.00 62.00           C  
ATOM    187  CB  PHE A  27      15.165  -0.587   6.794  1.00 62.00           C  
ATOM    188  O   PHE A  27      16.525   0.199   4.024  1.00 62.00           O  
ATOM    189  CG  PHE A  27      15.180  -0.253   8.261  1.00 62.00           C  
ATOM    190  CD1 PHE A  27      16.349   0.171   8.880  1.00 62.00           C  
ATOM    191  CD2 PHE A  27      14.023  -0.364   9.022  1.00 62.00           C  
ATOM    192  CE1 PHE A  27      16.366   0.480  10.238  1.00 62.00           C  
ATOM    193  CE2 PHE A  27      14.032  -0.057  10.379  1.00 62.00           C  
ATOM    194  CZ  PHE A  27      15.205   0.364  10.986  1.00 62.00           C  
ATOM    195  N   ALA A  28      14.308  -0.017   3.629  1.00 56.87           N  
ATOM    196  CA  ALA A  28      14.382  -0.271   2.192  1.00 56.87           C  
ATOM    197  C   ALA A  28      13.344   0.553   1.435  1.00 56.87           C  
ATOM    198  CB  ALA A  28      14.190  -1.758   1.904  1.00 56.87           C  
ATOM    199  O   ALA A  28      12.186   0.146   1.317  1.00 56.87           O  
ATOM    200  N   PRO A  29      13.720   1.885   1.239  1.00 55.93           N  
ATOM    201  CA  PRO A  29      12.687   2.798   0.743  1.00 55.93           C  
ATOM    202  C   PRO A  29      12.132   2.378  -0.616  1.00 55.93           C  
ATOM    203  CB  PRO A  29      13.420   4.138   0.643  1.00 55.93           C  
ATOM    204  O   PRO A  29      12.898   2.041  -1.522  1.00 55.93           O  
ATOM    205  CG  PRO A  29      14.843   3.821   0.972  1.00 55.93           C  
ATOM    206  CD  PRO A  29      14.936   2.367   1.337  1.00 55.93           C  
ATOM    207  N   ILE A  30      10.949   1.688  -0.575  1.00 62.50           N  
ATOM    208  CA  ILE A  30      10.178   1.667  -1.814  1.00 62.50           C  
ATOM    209  C   ILE A  30       9.376   2.959  -1.945  1.00 62.50           C  
ATOM    210  CB  ILE A  30       9.236   0.443  -1.873  1.00 62.50           C  
ATOM    211  O   ILE A  30       8.550   3.274  -1.085  1.00 62.50           O  
ATOM    212  CG1 ILE A  30      10.020  -0.848  -1.608  1.00 62.50           C  
ATOM    213  CG2 ILE A  30       8.517   0.380  -3.224  1.00 62.50           C  
ATOM    214  CD1 ILE A  30       9.145  -2.085  -1.464  1.00 62.50           C  
ATOM    215  N   PRO A  31       9.879   3.802  -2.769  1.00 60.75           N  
ATOM    216  CA  PRO A  31       9.183   5.086  -2.871  1.00 60.75           C  
ATOM    217  C   PRO A  31       7.666   4.931  -2.964  1.00 60.75           C  
ATOM    218  CB  PRO A  31       9.749   5.693  -4.158  1.00 60.75           C  
ATOM    219  O   PRO A  31       7.174   4.090  -3.720  1.00 60.75           O  
ATOM    220  CG  PRO A  31      10.841   4.760  -4.571  1.00 60.75           C  
ATOM    221  CD  PRO A  31      10.722   3.499  -3.765  1.00 60.75           C  
ATOM    222  N   GLY A  32       6.939   5.411  -2.040  1.00 64.56           N  
ATOM    223  CA  GLY A  32       5.492   5.542  -2.100  1.00 64.56           C  
ATOM    224  C   GLY A  32       4.769   4.622  -1.135  1.00 64.56           C  
ATOM    225  O   GLY A  32       3.634   4.897  -0.739  1.00 64.56           O  
ATOM    226  N   LEU A  33       5.403   3.532  -0.729  1.00 68.50           N  
ATOM    227  CA  LEU A  33       4.767   2.543   0.134  1.00 68.50           C  
ATOM    228  C   LEU A  33       4.629   3.072   1.558  1.00 68.50           C  
ATOM    229  CB  LEU A  33       5.569   1.239   0.137  1.00 68.50           C  
ATOM    230  O   LEU A  33       3.633   2.800   2.232  1.00 68.50           O  
ATOM    231  CG  LEU A  33       4.849   0.001   0.676  1.00 68.50           C  
ATOM    232  CD1 LEU A  33       3.667  -0.356  -0.218  1.00 68.50           C  
ATOM    233  CD2 LEU A  33       5.815  -1.173   0.789  1.00 68.50           C  
ATOM    234  N   ASP A  34       5.656   3.744   2.027  1.00 65.64           N  
ATOM    235  CA  ASP A  34       5.558   4.319   3.366  1.00 65.64           C  
ATOM    236  C   ASP A  34       4.358   5.257   3.474  1.00 65.64           C  
ATOM    237  CB  ASP A  34       6.844   5.067   3.723  1.00 65.64           C  
ATOM    238  O   ASP A  34       3.653   5.258   4.486  1.00 65.64           O  
ATOM    239  CG  ASP A  34       7.165   6.192   2.756  1.00 65.64           C  
ATOM    240  OD1 ASP A  34       6.885   6.054   1.545  1.00 65.64           O  
ATOM    241  OD2 ASP A  34       7.704   7.226   3.207  1.00 65.64           O  
ATOM    242  N   VAL A  35       4.132   5.958   2.405  1.00 69.13           N  
ATOM    243  CA  VAL A  35       3.029   6.911   2.360  1.00 69.13           C  
ATOM    244  C   VAL A  35       1.698   6.163   2.375  1.00 69.13           C  
ATOM    245  CB  VAL A  35       3.115   7.821   1.114  1.00 69.13           C  
ATOM    246  O   VAL A  35       0.763   6.559   3.075  1.00 69.13           O  
ATOM    247  CG1 VAL A  35       1.900   8.744   1.034  1.00 69.13           C  
ATOM    248  CG2 VAL A  35       4.408   8.634   1.136  1.00 69.13           C  
ATOM    249  N   ALA A  36       1.649   5.040   1.629  1.00 70.29           N  
ATOM    250  CA  ALA A  36       0.440   4.221   1.591  1.00 70.29           C  
ATOM    251  C   ALA A  36       0.148   3.611   2.959  1.00 70.29           C  
ATOM    252  CB  ALA A  36       0.574   3.122   0.540  1.00 70.29           C  
ATOM    253  O   ALA A  36      -0.995   3.626   3.421  1.00 70.29           O  
ATOM    254  N   ALA A  37       1.169   3.093   3.593  1.00 69.44           N  
ATOM    255  CA  ALA A  37       1.026   2.485   4.913  1.00 69.44           C  
ATOM    256  C   ALA A  37       0.537   3.506   5.937  1.00 69.44           C  
ATOM    257  CB  ALA A  37       2.351   1.876   5.365  1.00 69.44           C  
ATOM    258  O   ALA A  37      -0.340   3.207   6.750  1.00 69.44           O  
ATOM    259  N   THR A  38       1.133   4.684   5.862  1.00 71.36           N  
ATOM    260  CA  THR A  38       0.748   5.746   6.785  1.00 71.36           C  
ATOM    261  C   THR A  38      -0.698   6.171   6.548  1.00 71.36           C  
ATOM    262  CB  THR A  38       1.675   6.968   6.647  1.00 71.36           C  
ATOM    263  O   THR A  38      -1.447   6.401   7.499  1.00 71.36           O  
ATOM    264  CG2 THR A  38       1.301   8.057   7.648  1.00 71.36           C  
ATOM    265  OG1 THR A  38       3.029   6.563   6.883  1.00 71.36           O  
ATOM    266  N   ALA A  39      -1.051   6.228   5.328  1.00 72.18           N  
ATOM    267  CA  ALA A  39      -2.412   6.607   4.960  1.00 72.18           C  
ATOM    268  C   ALA A  39      -3.420   5.569   5.444  1.00 72.18           C  
ATOM    269  CB  ALA A  39      -2.524   6.789   3.449  1.00 72.18           C  
ATOM    270  O   ALA A  39      -4.466   5.920   5.997  1.00 72.18           O  
ATOM    271  N   LEU A  40      -3.097   4.264   5.250  1.00 71.22           N  
ATOM    272  CA  LEU A  40      -3.979   3.193   5.702  1.00 71.22           C  
ATOM    273  C   LEU A  40      -4.114   3.204   7.221  1.00 71.22           C  
ATOM    274  CB  LEU A  40      -3.456   1.833   5.234  1.00 71.22           C  
ATOM    275  O   LEU A  40      -5.207   2.997   7.753  1.00 71.22           O  
ATOM    276  CG  LEU A  40      -3.739   1.462   3.777  1.00 71.22           C  
ATOM    277  CD1 LEU A  40      -2.868   0.285   3.351  1.00 71.22           C  
ATOM    278  CD2 LEU A  40      -5.216   1.137   3.586  1.00 71.22           C  
ATOM    279  N   SER A  41      -3.006   3.431   7.855  1.00 71.51           N  
ATOM    280  CA  SER A  41      -3.011   3.539   9.310  1.00 71.51           C  
ATOM    281  C   SER A  41      -3.927   4.665   9.777  1.00 71.51           C  
ATOM    282  CB  SER A  41      -1.594   3.772   9.835  1.00 71.51           C  
ATOM    283  O   SER A  41      -4.675   4.503  10.744  1.00 71.51           O  
ATOM    284  OG  SER A  41      -1.579   3.789  11.252  1.00 71.51           O  
ATOM    285  N   SER A  42      -3.843   5.760   9.098  1.00 73.18           N  
ATOM    286  CA  SER A  42      -4.663   6.917   9.440  1.00 73.18           C  
ATOM    287  C   SER A  42      -6.146   6.621   9.244  1.00 73.18           C  
ATOM    288  CB  SER A  42      -4.260   8.128   8.597  1.00 73.18           C  
ATOM    289  O   SER A  42      -6.976   7.010  10.069  1.00 73.18           O  
ATOM    290  OG  SER A  42      -4.863   9.310   9.095  1.00 73.18           O  
ATOM    291  N   ILE A  43      -6.448   5.857   8.185  1.00 71.62           N  
ATOM    292  CA  ILE A  43      -7.825   5.480   7.888  1.00 71.62           C  
ATOM    293  C   ILE A  43      -8.357   4.562   8.987  1.00 71.62           C  
ATOM    294  CB  ILE A  43      -7.938   4.789   6.511  1.00 71.62           C  
ATOM    295  O   ILE A  43      -9.477   4.747   9.470  1.00 71.62           O  
ATOM    296  CG1 ILE A  43      -7.685   5.798   5.385  1.00 71.62           C  
ATOM    297  CG2 ILE A  43      -9.308   4.123   6.352  1.00 71.62           C  
ATOM    298  CD1 ILE A  43      -7.569   5.168   4.004  1.00 71.62           C  
ATOM    299  N   ILE A  44      -7.558   3.605   9.378  1.00 70.21           N  
ATOM    300  CA  ILE A  44      -7.940   2.667  10.427  1.00 70.21           C  
ATOM    301  C   ILE A  44      -8.190   3.423  11.730  1.00 70.21           C  
ATOM    302  CB  ILE A  44      -6.859   1.583  10.636  1.00 70.21           C  
ATOM    303  O   ILE A  44      -9.153   3.137  12.445  1.00 70.21           O  
ATOM    304  CG1 ILE A  44      -6.797   0.649   9.422  1.00 70.21           C  
ATOM    305  CG2 ILE A  44      -7.126   0.794  11.921  1.00 70.21           C  
ATOM    306  CD1 ILE A  44      -5.656  -0.358   9.473  1.00 70.21           C  
ATOM    307  N   ALA A  45      -7.311   4.419  11.977  1.00 71.44           N  
ATOM    308  CA  ALA A  45      -7.446   5.219  13.191  1.00 71.44           C  
ATOM    309  C   ALA A  45      -8.750   6.011  13.185  1.00 71.44           C  
ATOM    310  CB  ALA A  45      -6.255   6.163  13.341  1.00 71.44           C  
ATOM    311  O   ALA A  45      -9.434   6.101  14.208  1.00 71.44           O  
ATOM    312  N   LYS A  46      -9.032   6.485  11.982  1.00 66.92           N  
ATOM    313  CA  LYS A  46     -10.241   7.291  11.843  1.00 66.92           C  
ATOM    314  C   LYS A  46     -11.494   6.428  11.961  1.00 66.92           C  
ATOM    315  CB  LYS A  46     -10.241   8.035  10.507  1.00 66.92           C  
ATOM    316  O   LYS A  46     -12.498   6.856  12.534  1.00 66.92           O  
ATOM    317  CG  LYS A  46      -9.398   9.302  10.504  1.00 66.92           C  
ATOM    318  CD  LYS A  46      -9.579  10.090   9.213  1.00 66.92           C  
ATOM    319  CE  LYS A  46      -8.697  11.332   9.187  1.00 66.92           C  
ATOM    320  NZ  LYS A  46      -9.482  12.562   8.870  1.00 66.92           N  
ATOM    321  N   VAL A  47     -11.423   5.261  11.382  1.00 67.36           N  
ATOM    322  CA  VAL A  47     -12.526   4.313  11.506  1.00 67.36           C  
ATOM    323  C   VAL A  47     -12.736   3.955  12.976  1.00 67.36           C  
ATOM    324  CB  VAL A  47     -12.271   3.034  10.677  1.00 67.36           C  
ATOM    325  O   VAL A  47     -13.875   3.841  13.437  1.00 67.36           O  
ATOM    326  CG1 VAL A  47     -13.304   1.959  11.012  1.00 67.36           C  
ATOM    327  CG2 VAL A  47     -12.294   3.354   9.183  1.00 67.36           C  
ATOM    328  N   GLN A  48     -11.583   3.822  13.674  1.00 67.35           N  
ATOM    329  CA  GLN A  48     -11.661   3.517  15.099  1.00 67.35           C  
ATOM    330  C   GLN A  48     -12.353   4.640  15.865  1.00 67.35           C  
ATOM    331  CB  GLN A  48     -10.264   3.272  15.673  1.00 67.35           C  
ATOM    332  O   GLN A  48     -13.104   4.384  16.809  1.00 67.35           O  
ATOM    333  CG  GLN A  48      -9.674   1.919  15.300  1.00 67.35           C  
ATOM    334  CD  GLN A  48      -8.283   1.708  15.868  1.00 67.35           C  
ATOM    335  NE2 GLN A  48      -7.937   0.454  16.137  1.00 67.35           N  
ATOM    336  OE1 GLN A  48      -7.526   2.664  16.063  1.00 67.35           O  
ATOM    337  N   GLN A  49     -12.192   5.868  15.255  1.00 66.67           N  
ATOM    338  CA  GLN A  49     -12.734   7.026  15.958  1.00 66.67           C  
ATOM    339  C   GLN A  49     -14.201   7.249  15.602  1.00 66.67           C  
ATOM    340  CB  GLN A  49     -11.919   8.280  15.637  1.00 66.67           C  
ATOM    341  O   GLN A  49     -14.974   7.756  16.418  1.00 66.67           O  
ATOM    342  CG  GLN A  49     -11.075   8.779  16.802  1.00 66.67           C  
ATOM    343  CD  GLN A  49     -10.257  10.007  16.449  1.00 66.67           C  
ATOM    344  NE2 GLN A  49      -9.356  10.397  17.345  1.00 66.67           N  
ATOM    345  OE1 GLN A  49     -10.432  10.600  15.380  1.00 66.67           O  
ATOM    346  N   THR A  50     -14.712   6.780  14.398  1.00 62.17           N  
ATOM    347  CA  THR A  50     -15.980   7.130  13.768  1.00 62.17           C  
ATOM    348  C   THR A  50     -17.093   6.196  14.236  1.00 62.17           C  
ATOM    349  CB  THR A  50     -15.875   7.076  12.232  1.00 62.17           C  
ATOM    350  O   THR A  50     -18.270   6.435  13.957  1.00 62.17           O  
ATOM    351  CG2 THR A  50     -16.237   8.420  11.609  1.00 62.17           C  
ATOM    352  OG1 THR A  50     -14.532   6.737  11.863  1.00 62.17           O  
ATOM    353  N   ARG A  51     -16.922   5.299  15.247  1.00 57.53           N  
ATOM    354  CA  ARG A  51     -18.039   4.447  15.645  1.00 57.53           C  
ATOM    355  C   ARG A  51     -19.189   5.278  16.203  1.00 57.53           C  
ATOM    356  CB  ARG A  51     -17.586   3.417  16.683  1.00 57.53           C  
ATOM    357  O   ARG A  51     -20.357   4.917  16.044  1.00 57.53           O  
ATOM    358  CG  ARG A  51     -17.256   2.055  16.094  1.00 57.53           C  
ATOM    359  CD  ARG A  51     -17.060   1.005  17.179  1.00 57.53           C  
ATOM    360  NE  ARG A  51     -17.431  -0.328  16.712  1.00 57.53           N  
ATOM    361  NH1 ARG A  51     -17.558  -1.259  18.822  1.00 57.53           N  
ATOM    362  NH2 ARG A  51     -17.990  -2.540  16.972  1.00 57.53           N  
ATOM    363  CZ  ARG A  51     -17.659  -1.373  17.503  1.00 57.53           C  
ATOM    364  N   GLY A  52     -19.283   6.767  15.930  1.00 57.30           N  
ATOM    365  CA  GLY A  52     -20.530   7.482  16.155  1.00 57.30           C  
ATOM    366  C   GLY A  52     -20.662   8.732  15.306  1.00 57.30           C  
ATOM    367  O   GLY A  52     -21.698   9.400  15.333  1.00 57.30           O  
ATOM    368  N   ASN A  53     -19.933   8.911  14.100  1.00 55.32           N  
ATOM    369  CA  ASN A  53     -20.111  10.221  13.482  1.00 55.32           C  
ATOM    370  C   ASN A  53     -19.931  10.155  11.968  1.00 55.32           C  
ATOM    371  CB  ASN A  53     -19.142  11.238  14.088  1.00 55.32           C  
ATOM    372  O   ASN A  53     -18.982   9.541  11.477  1.00 55.32           O  
ATOM    373  CG  ASN A  53     -19.746  12.623  14.205  1.00 55.32           C  
ATOM    374  ND2 ASN A  53     -19.099  13.489  14.977  1.00 55.32           N  
ATOM    375  OD1 ASN A  53     -20.787  12.912  13.608  1.00 55.32           O  
ATOM    376  N   ASP A  54     -20.952  10.458  11.066  1.00 56.82           N  
ATOM    377  CA  ASP A  54     -21.079  10.605   9.619  1.00 56.82           C  
ATOM    378  C   ASP A  54     -19.960  11.478   9.055  1.00 56.82           C  
ATOM    379  CB  ASP A  54     -22.442  11.198   9.257  1.00 56.82           C  
ATOM    380  O   ASP A  54     -19.429  11.197   7.979  1.00 56.82           O  
ATOM    381  CG  ASP A  54     -23.569  10.182   9.328  1.00 56.82           C  
ATOM    382  OD1 ASP A  54     -23.290   8.966   9.395  1.00 56.82           O  
ATOM    383  OD2 ASP A  54     -24.746  10.602   9.313  1.00 56.82           O  
ATOM    384  N   GLU A  55     -19.504  12.511   9.743  1.00 57.56           N  
ATOM    385  CA  GLU A  55     -18.444  13.405   9.287  1.00 57.56           C  
ATOM    386  C   GLU A  55     -17.101  12.683   9.226  1.00 57.56           C  
ATOM    387  CB  GLU A  55     -18.343  14.629  10.201  1.00 57.56           C  
ATOM    388  O   GLU A  55     -16.300  12.926   8.321  1.00 57.56           O  
ATOM    389  CG  GLU A  55     -18.134  15.939   9.454  1.00 57.56           C  
ATOM    390  CD  GLU A  55     -18.297  17.165  10.338  1.00 57.56           C  
ATOM    391  OE1 GLU A  55     -18.252  18.301   9.813  1.00 57.56           O  
ATOM    392  OE2 GLU A  55     -18.470  16.989  11.564  1.00 57.56           O  
ATOM    393  N   THR A  56     -16.966  11.636   9.888  1.00 57.12           N  
ATOM    394  CA  THR A  56     -15.714  10.890   9.963  1.00 57.12           C  
ATOM    395  C   THR A  56     -15.590   9.923   8.790  1.00 57.12           C  
ATOM    396  CB  THR A  56     -15.606  10.111  11.287  1.00 57.12           C  
ATOM    397  O   THR A  56     -14.500   9.740   8.242  1.00 57.12           O  
ATOM    398  CG2 THR A  56     -14.204   9.545  11.480  1.00 57.12           C  
ATOM    399  OG1 THR A  56     -15.908  10.990  12.378  1.00 57.12           O  
ATOM    400  N   ALA A  57     -16.675   9.265   8.393  1.00 56.87           N  
ATOM    401  CA  ALA A  57     -16.667   8.432   7.194  1.00 56.87           C  
ATOM    402  C   ALA A  57     -16.164   9.216   5.985  1.00 56.87           C  
ATOM    403  CB  ALA A  57     -18.063   7.877   6.921  1.00 56.87           C  
ATOM    404  O   ALA A  57     -15.380   8.701   5.185  1.00 56.87           O  
ATOM    405  N   ARG A  58     -16.571  10.500   5.894  1.00 56.12           N  
ATOM    406  CA  ARG A  58     -16.125  11.347   4.792  1.00 56.12           C  
ATOM    407  C   ARG A  58     -14.623  11.599   4.869  1.00 56.12           C  
ATOM    408  CB  ARG A  58     -16.881  12.677   4.797  1.00 56.12           C  
ATOM    409  O   ARG A  58     -13.927  11.551   3.853  1.00 56.12           O  
ATOM    410  CG  ARG A  58     -18.002  12.752   3.773  1.00 56.12           C  
ATOM    411  CD  ARG A  58     -18.650  14.129   3.746  1.00 56.12           C  
ATOM    412  NE  ARG A  58     -20.063  14.053   3.383  1.00 56.12           N  
ATOM    413  NH1 ARG A  58     -20.844  14.692   5.461  1.00 56.12           N  
ATOM    414  NH2 ARG A  58     -22.320  14.220   3.772  1.00 56.12           N  
ATOM    415  CZ  ARG A  58     -21.072  14.322   4.206  1.00 56.12           C  
ATOM    416  N   ASP A  59     -14.222  11.785   6.124  1.00 58.83           N  
ATOM    417  CA  ASP A  59     -12.797  12.035   6.324  1.00 58.83           C  
ATOM    418  C   ASP A  59     -11.969  10.798   5.984  1.00 58.83           C  
ATOM    419  CB  ASP A  59     -12.526  12.471   7.765  1.00 58.83           C  
ATOM    420  O   ASP A  59     -10.892  10.909   5.395  1.00 58.83           O  
ATOM    421  CG  ASP A  59     -12.803  13.945   8.001  1.00 58.83           C  
ATOM    422  OD1 ASP A  59     -13.039  14.686   7.022  1.00 58.83           O  
ATOM    423  OD2 ASP A  59     -12.782  14.371   9.176  1.00 58.83           O  
ATOM    424  N   LEU A  60     -12.621   9.655   6.277  1.00 65.61           N  
ATOM    425  CA  LEU A  60     -11.961   8.396   5.950  1.00 65.61           C  
ATOM    426  C   LEU A  60     -11.876   8.203   4.439  1.00 65.61           C  
ATOM    427  CB  LEU A  60     -12.706   7.219   6.586  1.00 65.61           C  
ATOM    428  O   LEU A  60     -10.828   7.817   3.916  1.00 65.61           O  
ATOM    429  CG  LEU A  60     -12.085   5.835   6.385  1.00 65.61           C  
ATOM    430  CD1 LEU A  60     -10.706   5.774   7.033  1.00 65.61           C  
ATOM    431  CD2 LEU A  60     -12.997   4.753   6.952  1.00 65.61           C  
ATOM    432  N   ALA A  61     -12.949   8.434   3.731  1.00 58.61           N  
ATOM    433  CA  ALA A  61     -12.972   8.346   2.273  1.00 58.61           C  
ATOM    434  C   ALA A  61     -11.924   9.264   1.651  1.00 58.61           C  
ATOM    435  CB  ALA A  61     -14.361   8.692   1.740  1.00 58.61           C  
ATOM    436  O   ALA A  61     -11.233   8.878   0.706  1.00 58.61           O  
ATOM    437  N   ARG A  62     -11.774  10.421   2.208  1.00 62.44           N  
ATOM    438  CA  ARG A  62     -10.802  11.380   1.694  1.00 62.44           C  
ATOM    439  C   ARG A  62      -9.376  10.885   1.913  1.00 62.44           C  
ATOM    440  CB  ARG A  62     -10.990  12.746   2.358  1.00 62.44           C  
ATOM    441  O   ARG A  62      -8.532  10.992   1.021  1.00 62.44           O  
ATOM    442  CG  ARG A  62     -10.685  13.922   1.445  1.00 62.44           C  
ATOM    443  CD  ARG A  62     -10.842  15.253   2.168  1.00 62.44           C  
ATOM    444  NE  ARG A  62     -12.242  15.658   2.251  1.00 62.44           N  
ATOM    445  NH1 ARG A  62     -11.903  17.229   3.911  1.00 62.44           N  
ATOM    446  NH2 ARG A  62     -14.007  16.879   3.071  1.00 62.44           N  
ATOM    447  CZ  ARG A  62     -12.714  16.588   3.078  1.00 62.44           C  
ATOM    448  N   SER A  63      -9.177  10.274   3.131  1.00 62.07           N  
ATOM    449  CA  SER A  63      -7.856   9.753   3.466  1.00 62.07           C  
ATOM    450  C   SER A  63      -7.468   8.597   2.550  1.00 62.07           C  
ATOM    451  CB  SER A  63      -7.814   9.294   4.924  1.00 62.07           C  
ATOM    452  O   SER A  63      -6.327   8.520   2.089  1.00 62.07           O  
ATOM    453  OG  SER A  63      -7.726  10.406   5.799  1.00 62.07           O  
ATOM    454  N   ILE A  64      -8.435   7.749   2.263  1.00 63.67           N  
ATOM    455  CA  ILE A  64      -8.202   6.617   1.373  1.00 63.67           C  
ATOM    456  C   ILE A  64      -7.896   7.122  -0.035  1.00 63.67           C  
ATOM    457  CB  ILE A  64      -9.413   5.659   1.348  1.00 63.67           C  
ATOM    458  O   ILE A  64      -6.989   6.616  -0.700  1.00 63.67           O  
ATOM    459  CG1 ILE A  64      -9.547   4.931   2.690  1.00 63.67           C  
ATOM    460  CG2 ILE A  64      -9.289   4.661   0.193  1.00 63.67           C  
ATOM    461  CD1 ILE A  64     -10.817   4.102   2.821  1.00 63.67           C  
ATOM    462  N   ASN A  65      -8.637   8.146  -0.487  1.00 61.17           N  
ATOM    463  CA  ASN A  65      -8.395   8.753  -1.791  1.00 61.17           C  
ATOM    464  C   ASN A  65      -6.999   9.363  -1.876  1.00 61.17           C  
ATOM    465  CB  ASN A  65      -9.457   9.812  -2.096  1.00 61.17           C  
ATOM    466  O   ASN A  65      -6.319   9.228  -2.894  1.00 61.17           O  
ATOM    467  CG  ASN A  65      -9.578  10.109  -3.578  1.00 61.17           C  
ATOM    468  ND2 ASN A  65     -10.689  10.719  -3.971  1.00 61.17           N  
ATOM    469  OD1 ASN A  65      -8.680   9.791  -4.362  1.00 61.17           O  
ATOM    470  N   GLU A  66      -6.563   9.966  -0.822  1.00 68.08           N  
ATOM    471  CA  GLU A  66      -5.233  10.566  -0.783  1.00 68.08           C  
ATOM    472  C   GLU A  66      -4.144   9.500  -0.853  1.00 68.08           C  
ATOM    473  CB  GLU A  66      -5.061  11.410   0.483  1.00 68.08           C  
ATOM    474  O   GLU A  66      -3.138   9.677  -1.544  1.00 68.08           O  
ATOM    475  CG  GLU A  66      -5.576  12.836   0.345  1.00 68.08           C  
ATOM    476  CD  GLU A  66      -5.478  13.636   1.635  1.00 68.08           C  
ATOM    477  OE1 GLU A  66      -5.856  14.829   1.639  1.00 68.08           O  
ATOM    478  OE2 GLU A  66      -5.018  13.065   2.649  1.00 68.08           O  
ATOM    479  N   LEU A  67      -4.412   8.446  -0.183  1.00 68.20           N  
ATOM    480  CA  LEU A  67      -3.473   7.330  -0.218  1.00 68.20           C  
ATOM    481  C   LEU A  67      -3.371   6.749  -1.625  1.00 68.20           C  
ATOM    482  CB  LEU A  67      -3.898   6.239   0.767  1.00 68.20           C  
ATOM    483  O   LEU A  67      -2.271   6.482  -2.113  1.00 68.20           O  
ATOM    484  CG  LEU A  67      -2.969   5.029   0.883  1.00 68.20           C  
ATOM    485  CD1 LEU A  67      -1.600   5.460   1.396  1.00 68.20           C  
ATOM    486  CD2 LEU A  67      -3.580   3.971   1.796  1.00 68.20           C  
ATOM    487  N   ALA A  68      -4.465   6.533  -2.249  1.00 60.80           N  
ATOM    488  CA  ALA A  68      -4.501   6.022  -3.617  1.00 60.80           C  
ATOM    489  C   ALA A  68      -3.730   6.935  -4.565  1.00 60.80           C  
ATOM    490  CB  ALA A  68      -5.945   5.867  -4.089  1.00 60.80           C  
ATOM    491  O   ALA A  68      -2.985   6.461  -5.425  1.00 60.80           O  
ATOM    492  N   THR A  69      -3.905   8.207  -4.383  1.00 68.57           N  
ATOM    493  CA  THR A  69      -3.230   9.179  -5.235  1.00 68.57           C  
ATOM    494  C   THR A  69      -1.718   9.117  -5.033  1.00 68.57           C  
ATOM    495  CB  THR A  69      -3.729  10.609  -4.955  1.00 68.57           C  
ATOM    496  O   THR A  69      -0.955   9.173  -6.000  1.00 68.57           O  
ATOM    497  CG2 THR A  69      -3.059  11.617  -5.883  1.00 68.57           C  
ATOM    498  OG1 THR A  69      -5.147  10.661  -5.155  1.00 68.57           O  
ATOM    499  N   ARG A  70      -1.292   8.922  -3.823  1.00 68.12           N  
ATOM    500  CA  ARG A  70       0.134   8.874  -3.517  1.00 68.12           C  
ATOM    501  C   ARG A  70       0.769   7.601  -4.066  1.00 68.12           C  
ATOM    502  CB  ARG A  70       0.363   8.965  -2.007  1.00 68.12           C  
ATOM    503  O   ARG A  70       1.891   7.632  -4.576  1.00 68.12           O  
ATOM    504  CG  ARG A  70       0.121  10.351  -1.430  1.00 68.12           C  
ATOM    505  CD  ARG A  70       0.474  10.415   0.049  1.00 68.12           C  
ATOM    506  NE  ARG A  70       0.129  11.709   0.630  1.00 68.12           N  
ATOM    507  NH1 ARG A  70       1.660  11.576   2.355  1.00 68.12           N  
ATOM    508  NH2 ARG A  70       0.309  13.417   2.155  1.00 68.12           N  
ATOM    509  CZ  ARG A  70       0.700  12.231   1.712  1.00 68.12           C  
ATOM    510  N   MET A  71       0.054   6.509  -3.935  1.00 65.95           N  
ATOM    511  CA  MET A  71       0.530   5.250  -4.501  1.00 65.95           C  
ATOM    512  C   MET A  71       0.676   5.356  -6.016  1.00 65.95           C  
ATOM    513  CB  MET A  71      -0.420   4.106  -4.146  1.00 65.95           C  
ATOM    514  O   MET A  71       1.641   4.846  -6.588  1.00 65.95           O  
ATOM    515  CG  MET A  71      -0.314   3.647  -2.701  1.00 65.95           C  
ATOM    516  SD  MET A  71      -1.405   2.217  -2.335  1.00 65.95           S  
ATOM    517  CE  MET A  71      -0.448   0.880  -3.102  1.00 65.95           C  
ATOM    518  N   LYS A  72      -0.171   6.054  -6.622  1.00 65.59           N  
ATOM    519  CA  LYS A  72      -0.103   6.304  -8.059  1.00 65.59           C  
ATOM    520  C   LYS A  72       1.136   7.120  -8.417  1.00 65.59           C  
ATOM    521  CB  LYS A  72      -1.363   7.026  -8.539  1.00 65.59           C  
ATOM    522  O   LYS A  72       1.836   6.804  -9.381  1.00 65.59           O  
ATOM    523  CG  LYS A  72      -1.434   7.211 -10.047  1.00 65.59           C  
ATOM    524  CD  LYS A  72      -2.718   7.917 -10.464  1.00 65.59           C  
ATOM    525  CE  LYS A  72      -2.759   8.164 -11.966  1.00 65.59           C  
ATOM    526  NZ  LYS A  72      -3.995   8.897 -12.374  1.00 65.59           N  
ATOM    527  N   THR A  73       1.329   8.148  -7.699  1.00 71.33           N  
ATOM    528  CA  THR A  73       2.470   9.020  -7.956  1.00 71.33           C  
ATOM    529  C   THR A  73       3.782   8.256  -7.797  1.00 71.33           C  
ATOM    530  CB  THR A  73       2.466  10.238  -7.013  1.00 71.33           C  
ATOM    531  O   THR A  73       4.710   8.436  -8.588  1.00 71.33           O  
ATOM    532  CG2 THR A  73       3.521  11.259  -7.428  1.00 71.33           C  
ATOM    533  OG1 THR A  73       1.175  10.859  -7.051  1.00 71.33           O  
ATOM    534  N   ALA A  74       3.801   7.403  -6.792  1.00 65.61           N  
ATOM    535  CA  ALA A  74       4.994   6.594  -6.557  1.00 65.61           C  
ATOM    536  C   ALA A  74       5.231   5.618  -7.706  1.00 65.61           C  
ATOM    537  CB  ALA A  74       4.873   5.838  -5.236  1.00 65.61           C  
ATOM    538  O   ALA A  74       6.366   5.440  -8.154  1.00 65.61           O  
ATOM    539  N   ALA A  75       4.194   5.029  -8.150  1.00 61.50           N  
ATOM    540  CA  ALA A  75       4.281   4.114  -9.284  1.00 61.50           C  
ATOM    541  C   ALA A  75       4.766   4.837 -10.537  1.00 61.50           C  
ATOM    542  CB  ALA A  75       2.927   3.457  -9.544  1.00 61.50           C  
ATOM    543  O   ALA A  75       5.589   4.308 -11.288  1.00 61.50           O  
ATOM    544  N   GLU A  76       4.276   6.037 -10.733  1.00 74.01           N  
ATOM    545  CA  GLU A  76       4.674   6.828 -11.894  1.00 74.01           C  
ATOM    546  C   GLU A  76       6.149   7.213 -11.820  1.00 74.01           C  
ATOM    547  CB  GLU A  76       3.808   8.084 -12.012  1.00 74.01           C  
ATOM    548  O   GLU A  76       6.842   7.234 -12.839  1.00 74.01           O  
ATOM    549  CG  GLU A  76       2.385   7.808 -12.478  1.00 74.01           C  
ATOM    550  CD  GLU A  76       1.500   9.045 -12.466  1.00 74.01           C  
ATOM    551  OE1 GLU A  76       0.361   8.980 -12.981  1.00 74.01           O  
ATOM    552  OE2 GLU A  76       1.951  10.087 -11.940  1.00 74.01           O  
ATOM    553  N   SER A  77       6.632   7.473 -10.629  1.00 70.43           N  
ATOM    554  CA  SER A  77       8.030   7.842 -10.428  1.00 70.43           C  
ATOM    555  C   SER A  77       8.960   6.676 -10.746  1.00 70.43           C  
ATOM    556  CB  SER A  77       8.260   8.310  -8.991  1.00 70.43           C  
ATOM    557  O   SER A  77      10.009   6.863 -11.365  1.00 70.43           O  
ATOM    558  OG  SER A  77       7.636   9.563  -8.764  1.00 70.43           O  
ATOM    559  N   VAL A  78       8.528   5.494 -10.317  1.00 65.42           N  
ATOM    560  CA  VAL A  78       9.320   4.302 -10.601  1.00 65.42           C  
ATOM    561  C   VAL A  78       9.356   4.053 -12.108  1.00 65.42           C  
ATOM    562  CB  VAL A  78       8.761   3.061  -9.869  1.00 65.42           C  
ATOM    563  O   VAL A  78      10.401   3.702 -12.660  1.00 65.42           O  
ATOM    564  CG1 VAL A  78       9.463   1.791 -10.346  1.00 65.42           C  
ATOM    565  CG2 VAL A  78       8.910   3.223  -8.357  1.00 65.42           C  
ATOM    566  N   GLN A  79       8.295   4.387 -12.757  1.00 66.76           N  
ATOM    567  CA  GLN A  79       8.230   4.225 -14.205  1.00 66.76           C  
ATOM    568  C   GLN A  79       9.131   5.232 -14.913  1.00 66.76           C  
ATOM    569  CB  GLN A  79       6.789   4.372 -14.699  1.00 66.76           C  
ATOM    570  O   GLN A  79       9.781   4.901 -15.907  1.00 66.76           O  
ATOM    571  CG  GLN A  79       6.361   3.287 -15.678  1.00 66.76           C  
ATOM    572  CD  GLN A  79       4.967   3.515 -16.232  1.00 66.76           C  
ATOM    573  NE2 GLN A  79       4.545   2.650 -17.148  1.00 66.76           N  
ATOM    574  OE1 GLN A  79       4.275   4.460 -15.840  1.00 66.76           O  
ATOM    575  N   LYS A  80       9.102   6.364 -14.373  1.00 75.42           N  
ATOM    576  CA  LYS A  80       9.938   7.415 -14.947  1.00 75.42           C  
ATOM    577  C   LYS A  80      11.418   7.060 -14.839  1.00 75.42           C  
ATOM    578  CB  LYS A  80       9.668   8.753 -14.257  1.00 75.42           C  
ATOM    579  O   LYS A  80      12.180   7.259 -15.788  1.00 75.42           O  
ATOM    580  CG  LYS A  80      10.324   9.944 -14.939  1.00 75.42           C  
ATOM    581  CD  LYS A  80       9.959  11.253 -14.250  1.00 75.42           C  
ATOM    582  CE  LYS A  80      10.664  12.440 -14.894  1.00 75.42           C  
ATOM    583  NZ  LYS A  80      10.418  13.705 -14.140  1.00 75.42           N  
ATOM    584  N   ILE A  81      11.831   6.545 -13.688  1.00 69.95           N  
ATOM    585  CA  ILE A  81      13.221   6.159 -13.471  1.00 69.95           C  
ATOM    586  C   ILE A  81      13.596   5.023 -14.420  1.00 69.95           C  
ATOM    587  CB  ILE A  81      13.468   5.736 -12.005  1.00 69.95           C  
ATOM    588  O   ILE A  81      14.690   5.017 -14.989  1.00 69.95           O  
ATOM    589  CG1 ILE A  81      13.296   6.936 -11.067  1.00 69.95           C  
ATOM    590  CG2 ILE A  81      14.859   5.114 -11.850  1.00 69.95           C  
ATOM    591  CD1 ILE A  81      13.303   6.572  -9.589  1.00 69.95           C  
ATOM    592  N   LYS A  82      12.634   4.215 -14.595  1.00 65.84           N  
ATOM    593  CA  LYS A  82      12.848   3.100 -15.513  1.00 65.84           C  
ATOM    594  C   LYS A  82      13.028   3.595 -16.946  1.00 65.84           C  
ATOM    595  CB  LYS A  82      11.681   2.114 -15.442  1.00 65.84           C  
ATOM    596  O   LYS A  82      13.891   3.102 -17.674  1.00 65.84           O  
ATOM    597  CG  LYS A  82      11.923   0.814 -16.195  1.00 65.84           C  
ATOM    598  CD  LYS A  82      10.740  -0.137 -16.063  1.00 65.84           C  
ATOM    599  CE  LYS A  82      10.939  -1.397 -16.894  1.00 65.84           C  
ATOM    600  NZ  LYS A  82       9.786  -2.337 -16.759  1.00 65.84           N  
ATOM    601  N   SER A  83      12.278   4.540 -17.376  1.00 76.86           N  
ATOM    602  CA  SER A  83      12.352   5.057 -18.739  1.00 76.86           C  
ATOM    603  C   SER A  83      13.663   5.797 -18.979  1.00 76.86           C  
ATOM    604  CB  SER A  83      11.172   5.986 -19.026  1.00 76.86           C  
ATOM    605  O   SER A  83      14.191   5.791 -20.093  1.00 76.86           O  
ATOM    606  OG  SER A  83      11.176   7.092 -18.139  1.00 76.86           O  
ATOM    607  N   GLU A  84      14.253   6.349 -17.909  1.00 78.58           N  
ATOM    608  CA  GLU A  84      15.505   7.081 -18.071  1.00 78.58           C  
ATOM    609  C   GLU A  84      16.697   6.130 -18.129  1.00 78.58           C  
ATOM    610  CB  GLU A  84      15.690   8.088 -16.932  1.00 78.58           C  
ATOM    611  O   GLU A  84      17.698   6.420 -18.788  1.00 78.58           O  
ATOM    612  CG  GLU A  84      14.749   9.281 -17.007  1.00 78.58           C  
ATOM    613  CD  GLU A  84      14.887  10.229 -15.827  1.00 78.58           C  
ATOM    614  OE1 GLU A  84      14.204  11.278 -15.808  1.00 78.58           O  
ATOM    615  OE2 GLU A  84      15.686   9.921 -14.914  1.00 78.58           O  
ATOM    616  N   MET A  85      16.566   4.948 -17.531  1.00 70.30           N  
ATOM    617  CA  MET A  85      17.675   3.998 -17.520  1.00 70.30           C  
ATOM    618  C   MET A  85      17.735   3.216 -18.827  1.00 70.30           C  
ATOM    619  CB  MET A  85      17.548   3.035 -16.339  1.00 70.30           C  
ATOM    620  O   MET A  85      18.811   2.800 -19.259  1.00 70.30           O  
ATOM    621  CG  MET A  85      17.953   3.642 -15.006  1.00 70.30           C  
ATOM    622  SD  MET A  85      17.935   2.417 -13.640  1.00 70.30           S  
ATOM    623  CE  MET A  85      19.698   2.388 -13.212  1.00 70.30           C  
ATOM    624  N   VAL A  86      16.630   3.079 -19.517  1.00 69.81           N  
ATOM    625  CA  VAL A  86      16.604   2.303 -20.752  1.00 69.81           C  
ATOM    626  C   VAL A  86      17.104   3.161 -21.913  1.00 69.81           C  
ATOM    627  CB  VAL A  86      15.187   1.768 -21.056  1.00 69.81           C  
ATOM    628  O   VAL A  86      17.648   2.639 -22.888  1.00 69.81           O  
ATOM    629  CG1 VAL A  86      15.156   1.058 -22.409  1.00 69.81           C  
ATOM    630  CG2 VAL A  86      14.721   0.829 -19.945  1.00 69.81           C  
ATOM    631  N   SER A  87      17.313   4.500 -21.717  1.00 67.78           N  
ATOM    632  CA  SER A  87      17.763   5.295 -22.855  1.00 67.78           C  
ATOM    633  C   SER A  87      19.270   5.169 -23.056  1.00 67.78           C  
ATOM    634  CB  SER A  87      17.387   6.765 -22.666  1.00 67.78           C  
ATOM    635  O   SER A  87      19.765   5.292 -24.178  1.00 67.78           O  
ATOM    636  OG  SER A  87      16.025   6.982 -22.995  1.00 67.78           O  
ATOM    637  N   ASP A  88      20.013   4.376 -22.263  1.00 67.90           N  
ATOM    638  CA  ASP A  88      21.433   4.333 -22.598  1.00 67.90           C  
ATOM    639  C   ASP A  88      21.885   2.904 -22.893  1.00 67.90           C  
ATOM    640  CB  ASP A  88      22.271   4.925 -21.463  1.00 67.90           C  
ATOM    641  O   ASP A  88      22.935   2.692 -23.503  1.00 67.90           O  
ATOM    642  CG  ASP A  88      22.523   6.414 -21.627  1.00 67.90           C  
ATOM    643  OD1 ASP A  88      22.300   6.952 -22.733  1.00 67.90           O  
ATOM    644  OD2 ASP A  88      22.953   7.053 -20.643  1.00 67.90           O  
ATOM    645  N   SER A  89      20.957   1.919 -22.915  1.00 60.28           N  
ATOM    646  CA  SER A  89      21.492   0.596 -23.217  1.00 60.28           C  
ATOM    647  C   SER A  89      20.745  -0.051 -24.379  1.00 60.28           C  
ATOM    648  CB  SER A  89      21.416  -0.307 -21.985  1.00 60.28           C  
ATOM    649  O   SER A  89      19.515   0.001 -24.438  1.00 60.28           O  
ATOM    650  OG  SER A  89      21.579   0.448 -20.797  1.00 60.28           O  
ATOM    651  N   GLN A  90      21.029   0.313 -25.650  1.00 59.46           N  
ATOM    652  CA  GLN A  90      20.859  -0.315 -26.956  1.00 59.46           C  
ATOM    653  C   GLN A  90      20.583  -1.809 -26.817  1.00 59.46           C  
ATOM    654  CB  GLN A  90      22.097  -0.088 -27.826  1.00 59.46           C  
ATOM    655  O   GLN A  90      21.274  -2.506 -26.071  1.00 59.46           O  
ATOM    656  CG  GLN A  90      21.831   0.752 -29.068  1.00 59.46           C  
ATOM    657  CD  GLN A  90      23.046   0.871 -29.968  1.00 59.46           C  
ATOM    658  NE2 GLN A  90      22.836   0.722 -31.271  1.00 59.46           N  
ATOM    659  OE1 GLN A  90      24.165   1.095 -29.495  1.00 59.46           O  
ATOM    660  N   GLU A  91      19.399  -2.289 -26.443  1.00 58.81           N  
ATOM    661  CA  GLU A  91      18.675  -3.484 -26.866  1.00 58.81           C  
ATOM    662  C   GLU A  91      18.305  -4.357 -25.670  1.00 58.81           C  
ATOM    663  CB  GLU A  91      19.506  -4.289 -27.868  1.00 58.81           C  
ATOM    664  O   GLU A  91      18.598  -5.554 -25.655  1.00 58.81           O  
ATOM    665  CG  GLU A  91      19.352  -3.823 -29.309  1.00 58.81           C  
ATOM    666  CD  GLU A  91      19.928  -4.801 -30.321  1.00 58.81           C  
ATOM    667  OE1 GLU A  91      19.638  -4.665 -31.531  1.00 58.81           O  
ATOM    668  OE2 GLU A  91      20.676  -5.712 -29.899  1.00 58.81           O  
ATOM    669  N   ALA A  92      17.844  -3.798 -24.482  1.00 52.16           N  
ATOM    670  CA  ALA A  92      17.325  -4.759 -23.512  1.00 52.16           C  
ATOM    671  C   ALA A  92      15.830  -4.987 -23.712  1.00 52.16           C  
ATOM    672  CB  ALA A  92      17.601  -4.280 -22.089  1.00 52.16           C  
ATOM    673  O   ALA A  92      15.089  -4.052 -24.023  1.00 52.16           O  
ATOM    674  N   GLU A  93      15.392  -6.014 -24.381  1.00 58.56           N  
ATOM    675  CA  GLU A  93      14.091  -6.669 -24.478  1.00 58.56           C  
ATOM    676  C   GLU A  93      13.111  -6.103 -23.453  1.00 58.56           C  
ATOM    677  CB  GLU A  93      14.234  -8.181 -24.289  1.00 58.56           C  
ATOM    678  O   GLU A  93      13.491  -5.813 -22.317  1.00 58.56           O  
ATOM    679  CG  GLU A  93      14.845  -8.895 -25.486  1.00 58.56           C  
ATOM    680  CD  GLU A  93      13.870  -9.821 -26.195  1.00 58.56           C  
ATOM    681  OE1 GLU A  93      13.966  -9.971 -27.434  1.00 58.56           O  
ATOM    682  OE2 GLU A  93      13.002 -10.401 -25.505  1.00 58.56           O  
ATOM    683  N   PRO A  94      12.028  -5.476 -23.882  1.00 54.25           N  
ATOM    684  CA  PRO A  94      10.886  -4.925 -23.149  1.00 54.25           C  
ATOM    685  C   PRO A  94      10.454  -5.806 -21.979  1.00 54.25           C  
ATOM    686  CB  PRO A  94       9.787  -4.852 -24.212  1.00 54.25           C  
ATOM    687  O   PRO A  94      10.382  -7.030 -22.117  1.00 54.25           O  
ATOM    688  CG  PRO A  94      10.216  -5.814 -25.272  1.00 54.25           C  
ATOM    689  CD  PRO A  94      11.699  -6.021 -25.156  1.00 54.25           C  
ATOM    690  N   ASN A  95      11.025  -5.654 -20.807  1.00 51.92           N  
ATOM    691  CA  ASN A  95      10.660  -6.249 -19.526  1.00 51.92           C  
ATOM    692  C   ASN A  95       9.159  -6.144 -19.267  1.00 51.92           C  
ATOM    693  CB  ASN A  95      11.442  -5.592 -18.387  1.00 51.92           C  
ATOM    694  O   ASN A  95       8.609  -5.043 -19.215  1.00 51.92           O  
ATOM    695  CG  ASN A  95      12.317  -6.576 -17.636  1.00 51.92           C  
ATOM    696  ND2 ASN A  95      13.330  -6.064 -16.948  1.00 51.92           N  
ATOM    697  OD1 ASN A  95      12.084  -7.787 -17.674  1.00 51.92           O  
ATOM    698  N   VAL A  96       8.285  -6.980 -19.747  1.00 56.49           N  
ATOM    699  CA  VAL A  96       6.937  -7.503 -19.550  1.00 56.49           C  
ATOM    700  C   VAL A  96       6.544  -7.377 -18.079  1.00 56.49           C  
ATOM    701  CB  VAL A  96       6.827  -8.975 -20.007  1.00 56.49           C  
ATOM    702  O   VAL A  96       5.373  -7.160 -17.760  1.00 56.49           O  
ATOM    703  CG1 VAL A  96       5.408  -9.500 -19.800  1.00 56.49           C  
ATOM    704  CG2 VAL A  96       7.243  -9.111 -21.470  1.00 56.49           C  
ATOM    705  N   GLU A  97       7.503  -6.909 -17.133  1.00 58.20           N  
ATOM    706  CA  GLU A  97       7.065  -7.030 -15.746  1.00 58.20           C  
ATOM    707  C   GLU A  97       6.521  -5.705 -15.221  1.00 58.20           C  
ATOM    708  CB  GLU A  97       8.215  -7.515 -14.859  1.00 58.20           C  
ATOM    709  O   GLU A  97       5.612  -5.687 -14.388  1.00 58.20           O  
ATOM    710  CG  GLU A  97       8.105  -8.978 -14.456  1.00 58.20           C  
ATOM    711  CD  GLU A  97       9.214  -9.427 -13.517  1.00 58.20           C  
ATOM    712  OE1 GLU A  97       9.149 -10.566 -13.001  1.00 58.20           O  
ATOM    713  OE2 GLU A  97      10.155  -8.632 -13.296  1.00 58.20           O  
ATOM    714  N   SER A  98       6.773  -4.561 -15.881  1.00 61.82           N  
ATOM    715  CA  SER A  98       6.325  -3.277 -15.353  1.00 61.82           C  
ATOM    716  C   SER A  98       4.876  -2.996 -15.738  1.00 61.82           C  
ATOM    717  CB  SER A  98       7.223  -2.147 -15.857  1.00 61.82           C  
ATOM    718  O   SER A  98       4.152  -2.324 -15.002  1.00 61.82           O  
ATOM    719  OG  SER A  98       6.480  -1.219 -16.629  1.00 61.82           O  
ATOM    720  N   SER A  99       4.436  -3.613 -16.804  1.00 67.73           N  
ATOM    721  CA  SER A  99       3.072  -3.379 -17.266  1.00 67.73           C  
ATOM    722  C   SER A  99       2.054  -4.040 -16.342  1.00 67.73           C  
ATOM    723  CB  SER A  99       2.891  -3.899 -18.692  1.00 67.73           C  
ATOM    724  O   SER A  99       0.987  -3.480 -16.084  1.00 67.73           O  
ATOM    725  OG  SER A  99       1.952  -4.960 -18.725  1.00 67.73           O  
ATOM    726  N   ALA A 100       2.494  -5.132 -15.744  1.00 63.61           N  
ATOM    727  CA  ALA A 100       1.596  -5.858 -14.850  1.00 63.61           C  
ATOM    728  C   ALA A 100       1.370  -5.086 -13.553  1.00 63.61           C  
ATOM    729  CB  ALA A 100       2.153  -7.247 -14.549  1.00 63.61           C  
ATOM    730  O   ALA A 100       0.248  -5.027 -13.046  1.00 63.61           O  
ATOM    731  N   LEU A 101       2.412  -4.431 -13.078  1.00 64.52           N  
ATOM    732  CA  LEU A 101       2.302  -3.650 -11.851  1.00 64.52           C  
ATOM    733  C   LEU A 101       1.413  -2.429 -12.062  1.00 64.52           C  
ATOM    734  CB  LEU A 101       3.687  -3.209 -11.370  1.00 64.52           C  
ATOM    735  O   LEU A 101       0.572  -2.115 -11.216  1.00 64.52           O  
ATOM    736  CG  LEU A 101       3.751  -2.569  -9.982  1.00 64.52           C  
ATOM    737  CD1 LEU A 101       3.510  -3.618  -8.902  1.00 64.52           C  
ATOM    738  CD2 LEU A 101       5.093  -1.877  -9.773  1.00 64.52           C  
ATOM    739  N   ASN A 102       1.549  -1.850 -13.202  1.00 66.47           N  
ATOM    740  CA  ASN A 102       0.737  -0.683 -13.527  1.00 66.47           C  
ATOM    741  C   ASN A 102      -0.744  -1.038 -13.617  1.00 66.47           C  
ATOM    742  CB  ASN A 102       1.211  -0.046 -14.835  1.00 66.47           C  
ATOM    743  O   ASN A 102      -1.597  -0.288 -13.139  1.00 66.47           O  
ATOM    744  CG  ASN A 102       1.499   1.435 -14.693  1.00 66.47           C  
ATOM    745  ND2 ASN A 102       2.108   2.022 -15.717  1.00 66.47           N  
ATOM    746  OD1 ASN A 102       1.177   2.047 -13.671  1.00 66.47           O  
ATOM    747  N   GLU A 103      -0.934  -2.151 -14.183  1.00 73.66           N  
ATOM    748  CA  GLU A 103      -2.316  -2.604 -14.309  1.00 73.66           C  
ATOM    749  C   GLU A 103      -2.927  -2.901 -12.942  1.00 73.66           C  
ATOM    750  CB  GLU A 103      -2.396  -3.846 -15.201  1.00 73.66           C  
ATOM    751  O   GLU A 103      -4.085  -2.564 -12.687  1.00 73.66           O  
ATOM    752  CG  GLU A 103      -2.489  -3.530 -16.687  1.00 73.66           C  
ATOM    753  CD  GLU A 103      -3.826  -2.931 -17.092  1.00 73.66           C  
ATOM    754  OE1 GLU A 103      -3.912  -2.315 -18.178  1.00 73.66           O  
ATOM    755  OE2 GLU A 103      -4.796  -3.079 -16.315  1.00 73.66           O  
ATOM    756  N   ARG A 104      -2.059  -3.387 -12.077  1.00 63.98           N  
ATOM    757  CA  ARG A 104      -2.541  -3.710 -10.738  1.00 63.98           C  
ATOM    758  C   ARG A 104      -2.841  -2.443  -9.944  1.00 63.98           C  
ATOM    759  CB  ARG A 104      -1.518  -4.567  -9.990  1.00 63.98           C  
ATOM    760  O   ARG A 104      -3.845  -2.374  -9.231  1.00 63.98           O  
ATOM    761  CG  ARG A 104      -1.426  -5.998 -10.496  1.00 63.98           C  
ATOM    762  CD  ARG A 104      -0.367  -6.795  -9.745  1.00 63.98           C  
ATOM    763  NE  ARG A 104      -0.528  -8.231  -9.950  1.00 63.98           N  
ATOM    764  NH1 ARG A 104       1.172  -8.836  -8.507  1.00 63.98           N  
ATOM    765  NH2 ARG A 104      -0.024 -10.447  -9.617  1.00 63.98           N  
ATOM    766  CZ  ARG A 104       0.207  -9.168  -9.358  1.00 63.98           C  
ATOM    767  N   VAL A 105      -2.005  -1.490 -10.115  1.00 65.16           N  
ATOM    768  CA  VAL A 105      -2.207  -0.216  -9.433  1.00 65.16           C  
ATOM    769  C   VAL A 105      -3.484   0.448  -9.943  1.00 65.16           C  
ATOM    770  CB  VAL A 105      -1.000   0.730  -9.628  1.00 65.16           C  
ATOM    771  O   VAL A 105      -4.258   1.003  -9.160  1.00 65.16           O  
ATOM    772  CG1 VAL A 105      -1.316   2.125  -9.094  1.00 65.16           C  
ATOM    773  CG2 VAL A 105       0.240   0.160  -8.942  1.00 65.16           C  
ATOM    774  N   LYS A 106      -3.747   0.392 -11.234  1.00 73.41           N  
ATOM    775  CA  LYS A 106      -4.941   0.977 -11.839  1.00 73.41           C  
ATOM    776  C   LYS A 106      -6.208   0.310 -11.311  1.00 73.41           C  
ATOM    777  CB  LYS A 106      -4.883   0.858 -13.363  1.00 73.41           C  
ATOM    778  O   LYS A 106      -7.198   0.986 -11.025  1.00 73.41           O  
ATOM    779  CG  LYS A 106      -4.020   1.917 -14.034  1.00 73.41           C  
ATOM    780  CD  LYS A 106      -4.091   1.816 -15.552  1.00 73.41           C  
ATOM    781  CE  LYS A 106      -3.168   2.824 -16.224  1.00 73.41           C  
ATOM    782  NZ  LYS A 106      -3.183   2.684 -17.711  1.00 73.41           N  
ATOM    783  N   VAL A 107      -6.148  -1.002 -11.221  1.00 71.74           N  
ATOM    784  CA  VAL A 107      -7.283  -1.766 -10.716  1.00 71.74           C  
ATOM    785  C   VAL A 107      -7.551  -1.392  -9.260  1.00 71.74           C  
ATOM    786  CB  VAL A 107      -7.043  -3.287 -10.840  1.00 71.74           C  
ATOM    787  O   VAL A 107      -8.705  -1.218  -8.860  1.00 71.74           O  
ATOM    788  CG1 VAL A 107      -8.125  -4.067 -10.095  1.00 71.74           C  
ATOM    789  CG2 VAL A 107      -6.997  -3.702 -12.309  1.00 71.74           C  
ATOM    790  N   LEU A 108      -6.509  -1.262  -8.503  1.00 65.29           N  
ATOM    791  CA  LEU A 108      -6.641  -0.871  -7.104  1.00 65.29           C  
ATOM    792  C   LEU A 108      -7.281   0.508  -6.983  1.00 65.29           C  
ATOM    793  CB  LEU A 108      -5.273  -0.874  -6.415  1.00 65.29           C  
ATOM    794  O   LEU A 108      -8.171   0.713  -6.154  1.00 65.29           O  
ATOM    795  CG  LEU A 108      -5.268  -0.562  -4.918  1.00 65.29           C  
ATOM    796  CD1 LEU A 108      -6.032  -1.635  -4.150  1.00 65.29           C  
ATOM    797  CD2 LEU A 108      -3.838  -0.443  -4.401  1.00 65.29           C  
ATOM    798  N   GLN A 109      -6.930   1.362  -7.815  1.00 64.44           N  
ATOM    799  CA  GLN A 109      -7.496   2.707  -7.820  1.00 64.44           C  
ATOM    800  C   GLN A 109      -8.991   2.673  -8.124  1.00 64.44           C  
ATOM    801  CB  GLN A 109      -6.773   3.591  -8.837  1.00 64.44           C  
ATOM    802  O   GLN A 109      -9.776   3.374  -7.483  1.00 64.44           O  
ATOM    803  CG  GLN A 109      -6.992   5.082  -8.621  1.00 64.44           C  
ATOM    804  CD  GLN A 109      -6.171   5.939  -9.567  1.00 64.44           C  
ATOM    805  NE2 GLN A 109      -6.335   7.254  -9.470  1.00 64.44           N  
ATOM    806  OE1 GLN A 109      -5.395   5.423 -10.378  1.00 64.44           O  
ATOM    807  N   LYS A 110      -9.268   2.003  -9.112  1.00 75.26           N  
ATOM    808  CA  LYS A 110     -10.667   1.866  -9.506  1.00 75.26           C  
ATOM    809  C   LYS A 110     -11.510   1.317  -8.358  1.00 75.26           C  
ATOM    810  CB  LYS A 110     -10.794   0.959 -10.730  1.00 75.26           C  
ATOM    811  O   LYS A 110     -12.598   1.826  -8.081  1.00 75.26           O  
ATOM    812  CG  LYS A 110     -12.197   0.903 -11.316  1.00 75.26           C  
ATOM    813  CD  LYS A 110     -12.256  -0.000 -12.541  1.00 75.26           C  
ATOM    814  CE  LYS A 110     -13.677  -0.133 -13.072  1.00 75.26           C  
ATOM    815  NZ  LYS A 110     -13.742  -1.035 -14.260  1.00 75.26           N  
ATOM    816  N   ARG A 111     -10.980   0.339  -7.655  1.00 66.58           N  
ATOM    817  CA  ARG A 111     -11.704  -0.279  -6.549  1.00 66.58           C  
ATOM    818  C   ARG A 111     -11.867   0.697  -5.388  1.00 66.58           C  
ATOM    819  CB  ARG A 111     -10.985  -1.543  -6.074  1.00 66.58           C  
ATOM    820  O   ARG A 111     -12.924   0.747  -4.756  1.00 66.58           O  
ATOM    821  CG  ARG A 111     -11.295  -2.777  -6.907  1.00 66.58           C  
ATOM    822  CD  ARG A 111     -10.941  -4.060  -6.168  1.00 66.58           C  
ATOM    823  NE  ARG A 111     -11.284  -5.245  -6.950  1.00 66.58           N  
ATOM    824  NH1 ARG A 111     -10.495  -6.756  -5.390  1.00 66.58           N  
ATOM    825  NH2 ARG A 111     -11.417  -7.502  -7.353  1.00 66.58           N  
ATOM    826  CZ  ARG A 111     -11.064  -6.498  -6.562  1.00 66.58           C  
ATOM    827  N   LEU A 112     -10.785   1.470  -5.192  1.00 64.64           N  
ATOM    828  CA  LEU A 112     -10.850   2.459  -4.121  1.00 64.64           C  
ATOM    829  C   LEU A 112     -11.884   3.535  -4.436  1.00 64.64           C  
ATOM    830  CB  LEU A 112      -9.478   3.102  -3.902  1.00 64.64           C  
ATOM    831  O   LEU A 112     -12.615   3.977  -3.548  1.00 64.64           O  
ATOM    832  CG  LEU A 112      -8.443   2.256  -3.158  1.00 64.64           C  
ATOM    833  CD1 LEU A 112      -7.070   2.916  -3.228  1.00 64.64           C  
ATOM    834  CD2 LEU A 112      -8.868   2.045  -1.709  1.00 64.64           C  
ATOM    835  N   LYS A 113     -11.996   3.937  -5.648  1.00 67.55           N  
ATOM    836  CA  LYS A 113     -12.985   4.918  -6.086  1.00 67.55           C  
ATOM    837  C   LYS A 113     -14.402   4.372  -5.943  1.00 67.55           C  
ATOM    838  CB  LYS A 113     -12.726   5.330  -7.536  1.00 67.55           C  
ATOM    839  O   LYS A 113     -15.316   5.098  -5.547  1.00 67.55           O  
ATOM    840  CG  LYS A 113     -11.683   6.427  -7.691  1.00 67.55           C  
ATOM    841  CD  LYS A 113     -11.593   6.914  -9.132  1.00 67.55           C  
ATOM    842  CE  LYS A 113     -10.523   7.984  -9.296  1.00 67.55           C  
ATOM    843  NZ  LYS A 113     -10.393   8.425 -10.717  1.00 67.55           N  
ATOM    844  N   GLU A 114     -14.549   3.147  -6.315  1.00 73.69           N  
ATOM    845  CA  GLU A 114     -15.849   2.499  -6.169  1.00 73.69           C  
ATOM    846  C   GLU A 114     -16.263   2.417  -4.702  1.00 73.69           C  
ATOM    847  CB  GLU A 114     -15.825   1.098  -6.787  1.00 73.69           C  
ATOM    848  O   GLU A 114     -17.432   2.625  -4.370  1.00 73.69           O  
ATOM    849  CG  GLU A 114     -15.808   1.098  -8.309  1.00 73.69           C  
ATOM    850  CD  GLU A 114     -15.676  -0.294  -8.907  1.00 73.69           C  
ATOM    851  OE1 GLU A 114     -15.687  -0.423 -10.152  1.00 73.69           O  
ATOM    852  OE2 GLU A 114     -15.563  -1.263  -8.124  1.00 73.69           O  
ATOM    853  N   LEU A 115     -15.269   2.098  -3.906  1.00 63.35           N  
ATOM    854  CA  LEU A 115     -15.534   2.033  -2.473  1.00 63.35           C  
ATOM    855  C   LEU A 115     -15.950   3.398  -1.935  1.00 63.35           C  
ATOM    856  CB  LEU A 115     -14.300   1.529  -1.721  1.00 63.35           C  
ATOM    857  O   LEU A 115     -16.854   3.493  -1.102  1.00 63.35           O  
ATOM    858  CG  LEU A 115     -14.561   0.781  -0.413  1.00 63.35           C  
ATOM    859  CD1 LEU A 115     -14.715  -0.713  -0.679  1.00 63.35           C  
ATOM    860  CD2 LEU A 115     -13.437   1.039   0.585  1.00 63.35           C  
ATOM    861  N   GLU A 116     -15.294   4.387  -2.432  1.00 59.60           N  
ATOM    862  CA  GLU A 116     -15.651   5.752  -2.057  1.00 59.60           C  
ATOM    863  C   GLU A 116     -17.085   6.079  -2.463  1.00 59.60           C  
ATOM    864  CB  GLU A 116     -14.683   6.754  -2.690  1.00 59.60           C  
ATOM    865  O   GLU A 116     -17.833   6.681  -1.690  1.00 59.60           O  
ATOM    866  CG  GLU A 116     -14.866   8.182  -2.197  1.00 59.60           C  
ATOM    867  CD  GLU A 116     -13.921   9.172  -2.860  1.00 59.60           C  
ATOM    868  OE1 GLU A 116     -13.945  10.370  -2.498  1.00 59.60           O  
ATOM    869  OE2 GLU A 116     -13.150   8.745  -3.749  1.00 59.60           O  
ATOM    870  N   LYS A 117     -17.447   5.742  -3.680  1.00 70.82           N  
ATOM    871  CA  LYS A 117     -18.796   5.973  -4.188  1.00 70.82           C  
ATOM    872  C   LYS A 117     -19.833   5.228  -3.353  1.00 70.82           C  
ATOM    873  CB  LYS A 117     -18.899   5.545  -5.653  1.00 70.82           C  
ATOM    874  O   LYS A 117     -20.891   5.775  -3.035  1.00 70.82           O  
ATOM    875  CG  LYS A 117     -20.152   6.044  -6.358  1.00 70.82           C  
ATOM    876  CD  LYS A 117     -20.169   5.635  -7.825  1.00 70.82           C  
ATOM    877  CE  LYS A 117     -21.482   6.014  -8.497  1.00 70.82           C  
ATOM    878  NZ  LYS A 117     -21.510   5.598  -9.931  1.00 70.82           N  
ATOM    879  N   GLU A 118     -19.484   3.990  -3.017  1.00 63.14           N  
ATOM    880  CA  GLU A 118     -20.388   3.190  -2.196  1.00 63.14           C  
ATOM    881  C   GLU A 118     -20.543   3.789  -0.801  1.00 63.14           C  
ATOM    882  CB  GLU A 118     -19.887   1.747  -2.095  1.00 63.14           C  
ATOM    883  O   GLU A 118     -21.634   3.766  -0.228  1.00 63.14           O  
ATOM    884  CG  GLU A 118     -20.901   0.711  -2.559  1.00 63.14           C  
ATOM    885  CD  GLU A 118     -20.350  -0.707  -2.564  1.00 63.14           C  
ATOM    886  OE1 GLU A 118     -21.077  -1.639  -2.976  1.00 63.14           O  
ATOM    887  OE2 GLU A 118     -19.182  -0.886  -2.152  1.00 63.14           O  
ATOM    888  N   ALA A 119     -19.463   4.332  -0.369  1.00 59.79           N  
ATOM    889  CA  ALA A 119     -19.504   4.970   0.945  1.00 59.79           C  
ATOM    890  C   ALA A 119     -20.378   6.221   0.920  1.00 59.79           C  
ATOM    891  CB  ALA A 119     -18.092   5.321   1.409  1.00 59.79           C  
ATOM    892  O   ALA A 119     -21.064   6.526   1.899  1.00 59.79           O  
ATOM    893  N   ASP A 120     -20.413   6.884  -0.197  1.00 62.82           N  
ATOM    894  CA  ASP A 120     -21.209   8.100  -0.333  1.00 62.82           C  
ATOM    895  C   ASP A 120     -22.696   7.774  -0.440  1.00 62.82           C  
ATOM    896  CB  ASP A 120     -20.757   8.903  -1.555  1.00 62.82           C  
ATOM    897  O   ASP A 120     -23.545   8.598  -0.093  1.00 62.82           O  
ATOM    898  CG  ASP A 120     -19.531   9.757  -1.284  1.00 62.82           C  
ATOM    899  OD1 ASP A 120     -19.164   9.940  -0.103  1.00 62.82           O  
ATOM    900  OD2 ASP A 120     -18.928  10.254  -2.259  1.00 62.82           O  
ATOM    901  N   GLU A 121     -23.029   6.602  -0.973  1.00 70.07           N  
ATOM    902  CA  GLU A 121     -24.424   6.228  -1.183  1.00 70.07           C  
ATOM    903  C   GLU A 121     -25.053   5.698   0.103  1.00 70.07           C  
ATOM    904  CB  GLU A 121     -24.540   5.182  -2.294  1.00 70.07           C  
ATOM    905  O   GLU A 121     -26.271   5.529   0.181  1.00 70.07           O  
ATOM    906  CG  GLU A 121     -24.310   5.741  -3.691  1.00 70.07           C  
ATOM    907  CD  GLU A 121     -24.515   4.712  -4.791  1.00 70.07           C  
ATOM    908  OE1 GLU A 121     -24.505   5.089  -5.985  1.00 70.07           O  
ATOM    909  OE2 GLU A 121     -24.689   3.519  -4.456  1.00 70.07           O  
ATOM    910  N   ILE A 122     -24.299   5.515   1.121  1.00 56.49           N  
ATOM    911  CA  ILE A 122     -24.928   5.027   2.344  1.00 56.49           C  
ATOM    912  C   ILE A 122     -25.807   6.122   2.944  1.00 56.49           C  
ATOM    913  CB  ILE A 122     -23.874   4.561   3.374  1.00 56.49           C  
ATOM    914  O   ILE A 122     -25.358   7.255   3.130  1.00 56.49           O  
ATOM    915  CG1 ILE A 122     -23.001   3.450   2.779  1.00 56.49           C  
ATOM    916  CG2 ILE A 122     -24.552   4.092   4.665  1.00 56.49           C  
ATOM    917  CD1 ILE A 122     -21.812   3.066   3.649  1.00 56.49           C  
ATOM    918  N   PRO A 123     -27.184   5.999   2.850  1.00 56.29           N  
ATOM    919  CA  PRO A 123     -28.114   6.975   3.423  1.00 56.29           C  
ATOM    920  C   PRO A 123     -27.770   7.343   4.864  1.00 56.29           C  
ATOM    921  CB  PRO A 123     -29.465   6.261   3.349  1.00 56.29           C  
ATOM    922  O   PRO A 123     -27.345   6.482   5.640  1.00 56.29           O  
ATOM    923  CG  PRO A 123     -29.141   4.878   2.884  1.00 56.29           C  
ATOM    924  CD  PRO A 123     -27.674   4.811   2.571  1.00 56.29           C  
ATOM    925  N   LYS A 124     -27.528   8.659   5.195  1.00 53.22           N  
ATOM    926  CA  LYS A 124     -27.228   9.327   6.458  1.00 53.22           C  
ATOM    927  C   LYS A 124     -28.285   9.010   7.512  1.00 53.22           C  
ATOM    928  CB  LYS A 124     -27.127  10.839   6.255  1.00 53.22           C  
ATOM    929  O   LYS A 124     -27.976   8.925   8.702  1.00 53.22           O  
ATOM    930  CG  LYS A 124     -25.880  11.281   5.504  1.00 53.22           C  
ATOM    931  CD  LYS A 124     -25.779  12.800   5.431  1.00 53.22           C  
ATOM    932  CE  LYS A 124     -24.570  13.243   4.618  1.00 53.22           C  
ATOM    933  NZ  LYS A 124     -24.449  14.731   4.572  1.00 53.22           N  
ATOM    934  N   HIS A 125     -29.480   8.543   7.145  1.00 55.97           N  
ATOM    935  CA  HIS A 125     -30.539   8.576   8.147  1.00 55.97           C  
ATOM    936  C   HIS A 125     -30.834   7.178   8.683  1.00 55.97           C  
ATOM    937  CB  HIS A 125     -31.811   9.193   7.563  1.00 55.97           C  
ATOM    938  O   HIS A 125     -31.257   7.026   9.831  1.00 55.97           O  
ATOM    939  CG  HIS A 125     -32.000  10.632   7.925  1.00 55.97           C  
ATOM    940  CD2 HIS A 125     -31.832  11.761   7.197  1.00 55.97           C  
ATOM    941  ND1 HIS A 125     -32.410  11.037   9.177  1.00 55.97           N  
ATOM    942  CE1 HIS A 125     -32.487  12.357   9.203  1.00 55.97           C  
ATOM    943  NE2 HIS A 125     -32.141  12.821   8.014  1.00 55.97           N  
ATOM    944  N   LYS A 126     -30.058   6.156   8.358  1.00 49.76           N  
ATOM    945  CA  LYS A 126     -30.455   4.874   8.933  1.00 49.76           C  
ATOM    946  C   LYS A 126     -29.265   4.167   9.575  1.00 49.76           C  
ATOM    947  CB  LYS A 126     -31.084   3.978   7.866  1.00 49.76           C  
ATOM    948  O   LYS A 126     -29.382   3.023  10.019  1.00 49.76           O  
ATOM    949  CG  LYS A 126     -32.415   4.488   7.334  1.00 49.76           C  
ATOM    950  CD  LYS A 126     -33.078   3.470   6.416  1.00 49.76           C  
ATOM    951  CE  LYS A 126     -34.393   3.994   5.855  1.00 49.76           C  
ATOM    952  NZ  LYS A 126     -35.104   2.957   5.049  1.00 49.76           N  
ATOM    953  N   PHE A 127     -28.136   4.888   9.836  1.00 43.64           N  
ATOM    954  CA  PHE A 127     -26.941   4.271  10.399  1.00 43.64           C  
ATOM    955  C   PHE A 127     -27.078   4.102  11.908  1.00 43.64           C  
ATOM    956  CB  PHE A 127     -25.699   5.107  10.075  1.00 43.64           C  
ATOM    957  O   PHE A 127     -26.538   3.155  12.483  1.00 43.64           O  
ATOM    958  CG  PHE A 127     -24.524   4.291   9.609  1.00 43.64           C  
ATOM    959  CD1 PHE A 127     -23.561   3.855  10.511  1.00 43.64           C  
ATOM    960  CD2 PHE A 127     -24.381   3.961   8.267  1.00 43.64           C  
ATOM    961  CE1 PHE A 127     -22.472   3.100  10.082  1.00 43.64           C  
ATOM    962  CE2 PHE A 127     -23.295   3.207   7.831  1.00 43.64           C  
ATOM    963  CZ  PHE A 127     -22.341   2.778   8.740  1.00 43.64           C  
ATOM    964  N   THR A 128     -28.130   4.592  12.556  1.00 47.63           N  
ATOM    965  CA  THR A 128     -27.922   4.351  13.979  1.00 47.63           C  
ATOM    966  C   THR A 128     -28.854   3.253  14.484  1.00 47.63           C  
ATOM    967  CB  THR A 128     -28.143   5.634  14.801  1.00 47.63           C  
ATOM    968  O   THR A 128     -28.495   2.493  15.386  1.00 47.63           O  
ATOM    969  CG2 THR A 128     -27.043   6.655  14.534  1.00 47.63           C  
ATOM    970  OG1 THR A 128     -29.408   6.208  14.449  1.00 47.63           O  
ATOM    971  N   ALA A 129     -29.680   2.559  13.646  1.00 49.75           N  
ATOM    972  CA  ALA A 129     -30.367   1.561  14.461  1.00 49.75           C  
ATOM    973  C   ALA A 129     -30.318   0.185  13.801  1.00 49.75           C  
ATOM    974  CB  ALA A 129     -31.816   1.978  14.705  1.00 49.75           C  
ATOM    975  O   ALA A 129     -30.212  -0.835  14.485  1.00 49.75           O  
ATOM    976  N   LYS A 130     -29.967   0.044  12.542  1.00 43.16           N  
ATOM    977  CA  LYS A 130     -30.081  -1.311  12.010  1.00 43.16           C  
ATOM    978  C   LYS A 130     -28.732  -1.819  11.508  1.00 43.16           C  
ATOM    979  CB  LYS A 130     -31.113  -1.361  10.883  1.00 43.16           C  
ATOM    980  O   LYS A 130     -28.475  -3.024  11.517  1.00 43.16           O  
ATOM    981  CG  LYS A 130     -32.257  -2.332  11.133  1.00 43.16           C  
ATOM    982  CD  LYS A 130     -33.230  -2.364   9.962  1.00 43.16           C  
ATOM    983  CE  LYS A 130     -34.310  -3.420  10.159  1.00 43.16           C  
ATOM    984  NZ  LYS A 130     -35.378  -3.321   9.121  1.00 43.16           N  
ATOM    985  N   PHE A 131     -27.807  -1.006  11.404  1.00 39.98           N  
ATOM    986  CA  PHE A 131     -26.532  -1.485  10.881  1.00 39.98           C  
ATOM    987  C   PHE A 131     -25.595  -1.878  12.016  1.00 39.98           C  
ATOM    988  CB  PHE A 131     -25.874  -0.416  10.003  1.00 39.98           C  
ATOM    989  O   PHE A 131     -24.653  -2.647  11.813  1.00 39.98           O  
ATOM    990  CG  PHE A 131     -25.677  -0.841   8.574  1.00 39.98           C  
ATOM    991  CD1 PHE A 131     -24.502  -1.468   8.176  1.00 39.98           C  
ATOM    992  CD2 PHE A 131     -26.667  -0.614   7.626  1.00 39.98           C  
ATOM    993  CE1 PHE A 131     -24.317  -1.864   6.853  1.00 39.98           C  
ATOM    994  CE2 PHE A 131     -26.489  -1.006   6.302  1.00 39.98           C  
ATOM    995  CZ  PHE A 131     -25.313  -1.630   5.918  1.00 39.98           C  
ATOM    996  N   PHE A 132     -25.909  -1.588  13.261  1.00 43.28           N  
ATOM    997  CA  PHE A 132     -24.972  -2.166  14.217  1.00 43.28           C  
ATOM    998  C   PHE A 132     -25.326  -3.618  14.514  1.00 43.28           C  
ATOM    999  CB  PHE A 132     -24.957  -1.353  15.515  1.00 43.28           C  
ATOM   1000  O   PHE A 132     -24.454  -4.418  14.857  1.00 43.28           O  
ATOM   1001  CG  PHE A 132     -24.154  -0.083  15.427  1.00 43.28           C  
ATOM   1002  CD1 PHE A 132     -22.769  -0.111  15.537  1.00 43.28           C  
ATOM   1003  CD2 PHE A 132     -24.784   1.139  15.234  1.00 43.28           C  
ATOM   1004  CE1 PHE A 132     -22.023   1.063  15.456  1.00 43.28           C  
ATOM   1005  CE2 PHE A 132     -24.046   2.316  15.151  1.00 43.28           C  
ATOM   1006  CZ  PHE A 132     -22.666   2.276  15.264  1.00 43.28           C  
ATOM   1007  N   ARG A 133     -26.468  -4.100  13.995  1.00 49.05           N  
ATOM   1008  CA  ARG A 133     -26.586  -5.532  14.250  1.00 49.05           C  
ATOM   1009  C   ARG A 133     -26.100  -6.343  13.054  1.00 49.05           C  
ATOM   1010  CB  ARG A 133     -28.033  -5.902  14.581  1.00 49.05           C  
ATOM   1011  O   ARG A 133     -25.479  -7.395  13.222  1.00 49.05           O  
ATOM   1012  CG  ARG A 133     -28.218  -6.485  15.973  1.00 49.05           C  
ATOM   1013  CD  ARG A 133     -29.676  -6.818  16.257  1.00 49.05           C  
ATOM   1014  NE  ARG A 133     -29.802  -7.889  17.241  1.00 49.05           N  
ATOM   1015  NH1 ARG A 133     -31.966  -8.449  16.658  1.00 49.05           N  
ATOM   1016  NH2 ARG A 133     -30.895  -9.588  18.334  1.00 49.05           N  
ATOM   1017  CZ  ARG A 133     -30.887  -8.640  17.409  1.00 49.05           C  
ATOM   1018  N   SER A 134     -25.962  -5.817  11.801  1.00 44.93           N  
ATOM   1019  CA  SER A 134     -25.380  -6.556  10.685  1.00 44.93           C  
ATOM   1020  C   SER A 134     -24.094  -5.898  10.197  1.00 44.93           C  
ATOM   1021  CB  SER A 134     -26.379  -6.661   9.532  1.00 44.93           C  
ATOM   1022  O   SER A 134     -23.428  -6.416   9.298  1.00 44.93           O  
ATOM   1023  OG  SER A 134     -26.798  -5.374   9.112  1.00 44.93           O  
ATOM   1024  N   GLY A 135     -23.592  -4.744  10.698  1.00 45.56           N  
ATOM   1025  CA  GLY A 135     -22.481  -3.881  10.332  1.00 45.56           C  
ATOM   1026  C   GLY A 135     -21.130  -4.445  10.731  1.00 45.56           C  
ATOM   1027  O   GLY A 135     -20.129  -4.214  10.048  1.00 45.56           O  
ATOM   1028  N   GLN A 136     -21.076  -5.434  11.568  1.00 48.47           N  
ATOM   1029  CA  GLN A 136     -19.771  -6.012  11.871  1.00 48.47           C  
ATOM   1030  C   GLN A 136     -19.277  -6.885  10.721  1.00 48.47           C  
ATOM   1031  CB  GLN A 136     -19.831  -6.829  13.162  1.00 48.47           C  
ATOM   1032  O   GLN A 136     -18.080  -6.916  10.428  1.00 48.47           O  
ATOM   1033  CG  GLN A 136     -19.285  -6.095  14.380  1.00 48.47           C  
ATOM   1034  CD  GLN A 136     -19.320  -6.941  15.639  1.00 48.47           C  
ATOM   1035  NE2 GLN A 136     -18.419  -6.653  16.572  1.00 48.47           N  
ATOM   1036  OE1 GLN A 136     -20.152  -7.844  15.773  1.00 48.47           O  
ATOM   1037  N   ILE A 137     -20.210  -7.287   9.820  1.00 52.43           N  
ATOM   1038  CA  ILE A 137     -19.803  -8.219   8.775  1.00 52.43           C  
ATOM   1039  C   ILE A 137     -19.257  -7.445   7.577  1.00 52.43           C  
ATOM   1040  CB  ILE A 137     -20.976  -9.126   8.338  1.00 52.43           C  
ATOM   1041  O   ILE A 137     -18.263  -7.850   6.969  1.00 52.43           O  
ATOM   1042  CG1 ILE A 137     -21.414 -10.028   9.497  1.00 52.43           C  
ATOM   1043  CG2 ILE A 137     -20.588  -9.958   7.112  1.00 52.43           C  
ATOM   1044  CD1 ILE A 137     -22.668 -10.842   9.207  1.00 52.43           C  
ATOM   1045  N   THR A 138     -19.729  -6.166   7.389  1.00 62.79           N  
ATOM   1046  CA  THR A 138     -19.328  -5.474   6.169  1.00 62.79           C  
ATOM   1047  C   THR A 138     -17.960  -4.821   6.342  1.00 62.79           C  
ATOM   1048  CB  THR A 138     -20.362  -4.407   5.766  1.00 62.79           C  
ATOM   1049  O   THR A 138     -17.122  -4.872   5.439  1.00 62.79           O  
ATOM   1050  CG2 THR A 138     -20.191  -3.998   4.307  1.00 62.79           C  
ATOM   1051  OG1 THR A 138     -21.681  -4.934   5.952  1.00 62.79           O  
ATOM   1052  N   ILE A 139     -17.715  -4.354   7.529  1.00 57.67           N  
ATOM   1053  CA  ILE A 139     -16.422  -3.719   7.757  1.00 57.67           C  
ATOM   1054  C   ILE A 139     -15.323  -4.779   7.782  1.00 57.67           C  
ATOM   1055  CB  ILE A 139     -16.415  -2.908   9.072  1.00 57.67           C  
ATOM   1056  O   ILE A 139     -14.234  -4.566   7.245  1.00 57.67           O  
ATOM   1057  CG1 ILE A 139     -17.319  -1.677   8.946  1.00 57.67           C  
ATOM   1058  CG2 ILE A 139     -14.987  -2.502   9.449  1.00 57.67           C  
ATOM   1059  CD1 ILE A 139     -17.528  -0.925  10.253  1.00 57.67           C  
ATOM   1060  N   GLU A 140     -15.718  -5.948   8.381  1.00 57.23           N  
ATOM   1061  CA  GLU A 140     -14.742  -7.033   8.416  1.00 57.23           C  
ATOM   1062  C   GLU A 140     -14.386  -7.500   7.007  1.00 57.23           C  
ATOM   1063  CB  GLU A 140     -15.274  -8.208   9.241  1.00 57.23           C  
ATOM   1064  O   GLU A 140     -13.218  -7.758   6.710  1.00 57.23           O  
ATOM   1065  CG  GLU A 140     -14.966  -8.104  10.728  1.00 57.23           C  
ATOM   1066  CD  GLU A 140     -15.593  -9.219  11.550  1.00 57.23           C  
ATOM   1067  OE1 GLU A 140     -15.382  -9.257  12.783  1.00 57.23           O  
ATOM   1068  OE2 GLU A 140     -16.301 -10.062  10.955  1.00 57.23           O  
ATOM   1069  N   MET A 141     -15.425  -7.549   6.202  1.00 63.47           N  
ATOM   1070  CA  MET A 141     -15.202  -7.986   4.826  1.00 63.47           C  
ATOM   1071  C   MET A 141     -14.362  -6.968   4.062  1.00 63.47           C  
ATOM   1072  CB  MET A 141     -16.535  -8.208   4.109  1.00 63.47           C  
ATOM   1073  O   MET A 141     -13.475  -7.342   3.293  1.00 63.47           O  
ATOM   1074  CG  MET A 141     -17.195  -9.537   4.440  1.00 63.47           C  
ATOM   1075  SD  MET A 141     -18.656  -9.878   3.384  1.00 63.47           S  
ATOM   1076  CE  MET A 141     -19.282  -8.191   3.148  1.00 63.47           C  
ATOM   1077  N   LEU A 142     -14.688  -5.718   4.393  1.00 60.23           N  
ATOM   1078  CA  LEU A 142     -13.937  -4.656   3.735  1.00 60.23           C  
ATOM   1079  C   LEU A 142     -12.479  -4.664   4.181  1.00 60.23           C  
ATOM   1080  CB  LEU A 142     -14.566  -3.292   4.030  1.00 60.23           C  
ATOM   1081  O   LEU A 142     -11.571  -4.566   3.353  1.00 60.23           O  
ATOM   1082  CG  LEU A 142     -14.061  -2.116   3.191  1.00 60.23           C  
ATOM   1083  CD1 LEU A 142     -14.806  -2.056   1.862  1.00 60.23           C  
ATOM   1084  CD2 LEU A 142     -14.216  -0.807   3.957  1.00 60.23           C  
ATOM   1085  N   VAL A 143     -12.288  -4.848   5.453  1.00 60.73           N  
ATOM   1086  CA  VAL A 143     -10.936  -4.878   6.001  1.00 60.73           C  
ATOM   1087  C   VAL A 143     -10.192  -6.103   5.475  1.00 60.73           C  
ATOM   1088  CB  VAL A 143     -10.950  -4.885   7.546  1.00 60.73           C  
ATOM   1089  O   VAL A 143      -9.012  -6.018   5.125  1.00 60.73           O  
ATOM   1090  CG1 VAL A 143      -9.540  -5.089   8.097  1.00 60.73           C  
ATOM   1091  CG2 VAL A 143     -11.553  -3.587   8.079  1.00 60.73           C  
ATOM   1092  N   ASP A 144     -10.923  -7.181   5.393  1.00 65.61           N  
ATOM   1093  CA  ASP A 144     -10.318  -8.402   4.870  1.00 65.61           C  
ATOM   1094  C   ASP A 144      -9.909  -8.231   3.409  1.00 65.61           C  
ATOM   1095  CB  ASP A 144     -11.283  -9.581   5.012  1.00 65.61           C  
ATOM   1096  O   ASP A 144      -8.823  -8.656   3.009  1.00 65.61           O  
ATOM   1097  CG  ASP A 144     -10.944 -10.487   6.183  1.00 65.61           C  
ATOM   1098  OD1 ASP A 144     -10.044 -10.144   6.979  1.00 65.61           O  
ATOM   1099  OD2 ASP A 144     -11.582 -11.555   6.309  1.00 65.61           O  
ATOM   1100  N   ASP A 145     -10.746  -7.609   2.660  1.00 65.08           N  
ATOM   1101  CA  ASP A 145     -10.456  -7.368   1.250  1.00 65.08           C  
ATOM   1102  C   ASP A 145      -9.258  -6.435   1.088  1.00 65.08           C  
ATOM   1103  CB  ASP A 145     -11.679  -6.782   0.542  1.00 65.08           C  
ATOM   1104  O   ASP A 145      -8.384  -6.677   0.252  1.00 65.08           O  
ATOM   1105  CG  ASP A 145     -12.543  -7.839  -0.122  1.00 65.08           C  
ATOM   1106  OD1 ASP A 145     -12.244  -9.045   0.015  1.00 65.08           O  
ATOM   1107  OD2 ASP A 145     -13.530  -7.463  -0.790  1.00 65.08           O  
ATOM   1108  N   MET A 146      -9.246  -5.477   1.979  1.00 63.07           N  
ATOM   1109  CA  MET A 146      -8.139  -4.526   1.933  1.00 63.07           C  
ATOM   1110  C   MET A 146      -6.829  -5.196   2.335  1.00 63.07           C  
ATOM   1111  CB  MET A 146      -8.418  -3.332   2.847  1.00 63.07           C  
ATOM   1112  O   MET A 146      -5.799  -4.989   1.692  1.00 63.07           O  
ATOM   1113  CG  MET A 146      -7.668  -2.070   2.453  1.00 63.07           C  
ATOM   1114  SD  MET A 146      -8.279  -0.583   3.338  1.00 63.07           S  
ATOM   1115  CE  MET A 146      -8.032  -1.110   5.056  1.00 63.07           C  
ATOM   1116  N   ALA A 147      -6.942  -5.990   3.306  1.00 62.60           N  
ATOM   1117  CA  ALA A 147      -5.766  -6.720   3.772  1.00 62.60           C  
ATOM   1118  C   ALA A 147      -5.227  -7.643   2.683  1.00 62.60           C  
ATOM   1119  CB  ALA A 147      -6.100  -7.521   5.028  1.00 62.60           C  
ATOM   1120  O   ALA A 147      -4.014  -7.726   2.476  1.00 62.60           O  
ATOM   1121  N   ASN A 148      -6.109  -8.315   2.015  1.00 72.66           N  
ATOM   1122  CA  ASN A 148      -5.705  -9.203   0.930  1.00 72.66           C  
ATOM   1123  C   ASN A 148      -5.048  -8.432  -0.211  1.00 72.66           C  
ATOM   1124  CB  ASN A 148      -6.905  -9.999   0.412  1.00 72.66           C  
ATOM   1125  O   ASN A 148      -4.060  -8.889  -0.787  1.00 72.66           O  
ATOM   1126  CG  ASN A 148      -7.300 -11.131   1.340  1.00 72.66           C  
ATOM   1127  ND2 ASN A 148      -8.576 -11.496   1.320  1.00 72.66           N  
ATOM   1128  OD1 ASN A 148      -6.465 -11.673   2.068  1.00 72.66           O  
ATOM   1129  N   GLU A 149      -5.527  -7.267  -0.421  1.00 65.63           N  
ATOM   1130  CA  GLU A 149      -4.965  -6.451  -1.493  1.00 65.63           C  
ATOM   1131  C   GLU A 149      -3.577  -5.937  -1.125  1.00 65.63           C  
ATOM   1132  CB  GLU A 149      -5.892  -5.277  -1.818  1.00 65.63           C  
ATOM   1133  O   GLU A 149      -2.664  -5.950  -1.954  1.00 65.63           O  
ATOM   1134  CG  GLU A 149      -5.649  -4.662  -3.189  1.00 65.63           C  
ATOM   1135  CD  GLU A 149      -5.925  -5.623  -4.335  1.00 65.63           C  
ATOM   1136  OE1 GLU A 149      -5.518  -5.332  -5.482  1.00 65.63           O  
ATOM   1137  OE2 GLU A 149      -6.555  -6.674  -4.083  1.00 65.63           O  
ATOM   1138  N   VAL A 150      -3.462  -5.555   0.141  1.00 63.56           N  
ATOM   1139  CA  VAL A 150      -2.166  -5.076   0.612  1.00 63.56           C  
ATOM   1140  C   VAL A 150      -1.147  -6.212   0.566  1.00 63.56           C  
ATOM   1141  CB  VAL A 150      -2.260  -4.502   2.043  1.00 63.56           C  
ATOM   1142  O   VAL A 150      -0.002  -6.011   0.155  1.00 63.56           O  
ATOM   1143  CG1 VAL A 150      -0.867  -4.221   2.604  1.00 63.56           C  
ATOM   1144  CG2 VAL A 150      -3.109  -3.232   2.054  1.00 63.56           C  
ATOM   1145  N   ARG A 151      -1.542  -7.387   0.932  1.00 68.84           N  
ATOM   1146  CA  ARG A 151      -0.674  -8.559   0.878  1.00 68.84           C  
ATOM   1147  C   ARG A 151      -0.230  -8.847  -0.552  1.00 68.84           C  
ATOM   1148  CB  ARG A 151      -1.384  -9.782   1.462  1.00 68.84           C  
ATOM   1149  O   ARG A 151       0.937  -9.159  -0.795  1.00 68.84           O  
ATOM   1150  CG  ARG A 151      -0.856 -10.209   2.823  1.00 68.84           C  
ATOM   1151  CD  ARG A 151      -1.515 -11.494   3.305  1.00 68.84           C  
ATOM   1152  NE  ARG A 151      -2.429 -11.246   4.417  1.00 68.84           N  
ATOM   1153  NH1 ARG A 151      -3.658 -13.177   4.108  1.00 68.84           N  
ATOM   1154  NH2 ARG A 151      -4.197 -11.728   5.801  1.00 68.84           N  
ATOM   1155  CZ  ARG A 151      -3.426 -12.051   4.773  1.00 68.84           C  
ATOM   1156  N   ARG A 152      -1.092  -8.726  -1.429  1.00 71.50           N  
ATOM   1157  CA  ARG A 152      -0.799  -8.956  -2.840  1.00 71.50           C  
ATOM   1158  C   ARG A 152       0.212  -7.940  -3.361  1.00 71.50           C  
ATOM   1159  CB  ARG A 152      -2.081  -8.895  -3.672  1.00 71.50           C  
ATOM   1160  O   ARG A 152       1.151  -8.300  -4.074  1.00 71.50           O  
ATOM   1161  CG  ARG A 152      -2.050  -9.768  -4.917  1.00 71.50           C  
ATOM   1162  CD  ARG A 152      -3.377  -9.735  -5.662  1.00 71.50           C  
ATOM   1163  NE  ARG A 152      -3.506  -8.533  -6.481  1.00 71.50           N  
ATOM   1164  NH1 ARG A 152      -5.522  -9.144  -7.428  1.00 71.50           N  
ATOM   1165  NH2 ARG A 152      -4.539  -7.154  -7.999  1.00 71.50           N  
ATOM   1166  CZ  ARG A 152      -4.522  -8.279  -7.301  1.00 71.50           C  
ATOM   1167  N   LEU A 153       0.075  -6.738  -2.890  1.00 68.07           N  
ATOM   1168  CA  LEU A 153       0.984  -5.679  -3.315  1.00 68.07           C  
ATOM   1169  C   LEU A 153       2.380  -5.897  -2.740  1.00 68.07           C  
ATOM   1170  CB  LEU A 153       0.451  -4.310  -2.885  1.00 68.07           C  
ATOM   1171  O   LEU A 153       3.379  -5.728  -3.443  1.00 68.07           O  
ATOM   1172  CG  LEU A 153      -0.649  -3.706  -3.760  1.00 68.07           C  
ATOM   1173  CD1 LEU A 153      -1.237  -2.467  -3.092  1.00 68.07           C  
ATOM   1174  CD2 LEU A 153      -0.105  -3.366  -5.143  1.00 68.07           C  
ATOM   1175  N   VAL A 154       2.368  -6.304  -1.518  1.00 67.84           N  
ATOM   1176  CA  VAL A 154       3.640  -6.557  -0.848  1.00 67.84           C  
ATOM   1177  C   VAL A 154       4.375  -7.699  -1.546  1.00 67.84           C  
ATOM   1178  CB  VAL A 154       3.438  -6.889   0.647  1.00 67.84           C  
ATOM   1179  O   VAL A 154       5.585  -7.621  -1.771  1.00 67.84           O  
ATOM   1180  CG1 VAL A 154       4.732  -7.418   1.263  1.00 67.84           C  
ATOM   1181  CG2 VAL A 154       2.947  -5.656   1.405  1.00 67.84           C  
ATOM   1182  N   ARG A 155       3.703  -8.724  -1.950  1.00 74.87           N  
ATOM   1183  CA  ARG A 155       4.295  -9.843  -2.676  1.00 74.87           C  
ATOM   1184  C   ARG A 155       4.805  -9.400  -4.044  1.00 74.87           C  
ATOM   1185  CB  ARG A 155       3.281 -10.977  -2.837  1.00 74.87           C  
ATOM   1186  O   ARG A 155       5.878  -9.822  -4.478  1.00 74.87           O  
ATOM   1187  CG  ARG A 155       3.158 -11.872  -1.614  1.00 74.87           C  
ATOM   1188  CD  ARG A 155       2.314 -13.106  -1.900  1.00 74.87           C  
ATOM   1189  NE  ARG A 155       0.886 -12.802  -1.870  1.00 74.87           N  
ATOM   1190  NH1 ARG A 155       0.219 -14.985  -1.514  1.00 74.87           N  
ATOM   1191  NH2 ARG A 155      -1.344 -13.316  -1.677  1.00 74.87           N  
ATOM   1192  CZ  ARG A 155      -0.076 -13.702  -1.687  1.00 74.87           C  
ATOM   1193  N   GLY A 156       4.051  -8.522  -4.646  1.00 71.94           N  
ATOM   1194  CA  GLY A 156       4.456  -7.998  -5.941  1.00 71.94           C  
ATOM   1195  C   GLY A 156       5.746  -7.202  -5.885  1.00 71.94           C  
ATOM   1196  O   GLY A 156       6.625  -7.374  -6.732  1.00 71.94           O  
ATOM   1197  N   VAL A 157       5.845  -6.467  -4.846  1.00 67.05           N  
ATOM   1198  CA  VAL A 157       7.039  -5.645  -4.682  1.00 67.05           C  
ATOM   1199  C   VAL A 157       8.243  -6.535  -4.384  1.00 67.05           C  
ATOM   1200  CB  VAL A 157       6.858  -4.600  -3.557  1.00 67.05           C  
ATOM   1201  O   VAL A 157       9.337  -6.305  -4.906  1.00 67.05           O  
ATOM   1202  CG1 VAL A 157       8.183  -3.908  -3.244  1.00 67.05           C  
ATOM   1203  CG2 VAL A 157       5.796  -3.574  -3.949  1.00 67.05           C  
ATOM   1204  N   ALA A 158       8.075  -7.542  -3.582  1.00 73.99           N  
ATOM   1205  CA  ALA A 158       9.130  -8.501  -3.266  1.00 73.99           C  
ATOM   1206  C   ALA A 158       9.620  -9.212  -4.524  1.00 73.99           C  
ATOM   1207  CB  ALA A 158       8.635  -9.520  -2.242  1.00 73.99           C  
ATOM   1208  O   ALA A 158      10.823  -9.419  -4.699  1.00 73.99           O  
ATOM   1209  N   ASN A 159       8.735  -9.499  -5.389  1.00 79.20           N  
ATOM   1210  CA  ASN A 159       9.097 -10.167  -6.634  1.00 79.20           C  
ATOM   1211  C   ASN A 159       9.897  -9.248  -7.552  1.00 79.20           C  
ATOM   1212  CB  ASN A 159       7.846 -10.677  -7.353  1.00 79.20           C  
ATOM   1213  O   ASN A 159      10.852  -9.686  -8.196  1.00 79.20           O  
ATOM   1214  CG  ASN A 159       7.208 -11.859  -6.649  1.00 79.20           C  
ATOM   1215  ND2 ASN A 159       5.924 -12.078  -6.904  1.00 79.20           N  
ATOM   1216  OD1 ASN A 159       7.864 -12.567  -5.882  1.00 79.20           O  
ATOM   1217  N   ILE A 160       9.564  -7.987  -7.481  1.00 71.83           N  
ATOM   1218  CA  ILE A 160      10.263  -7.016  -8.315  1.00 71.83           C  
ATOM   1219  C   ILE A 160      11.668  -6.781  -7.765  1.00 71.83           C  
ATOM   1220  CB  ILE A 160       9.490  -5.680  -8.397  1.00 71.83           C  
ATOM   1221  O   ILE A 160      12.638  -6.727  -8.526  1.00 71.83           O  
ATOM   1222  CG1 ILE A 160       8.175  -5.871  -9.161  1.00 71.83           C  
ATOM   1223  CG2 ILE A 160      10.352  -4.597  -9.052  1.00 71.83           C  
ATOM   1224  CD1 ILE A 160       7.265  -4.650  -9.142  1.00 71.83           C  
ATOM   1225  N   GLN A 161      11.757  -6.760  -6.495  1.00 75.20           N  
ATOM   1226  CA  GLN A 161      13.055  -6.555  -5.861  1.00 75.20           C  
ATOM   1227  C   GLN A 161      13.995  -7.724  -6.141  1.00 75.20           C  
ATOM   1228  CB  GLN A 161      12.892  -6.362  -4.353  1.00 75.20           C  
ATOM   1229  O   GLN A 161      15.184  -7.524  -6.399  1.00 75.20           O  
ATOM   1230  CG  GLN A 161      12.528  -4.939  -3.950  1.00 75.20           C  
ATOM   1231  CD  GLN A 161      12.563  -4.727  -2.449  1.00 75.20           C  
ATOM   1232  NE2 GLN A 161      12.928  -3.520  -2.028  1.00 75.20           N  
ATOM   1233  OE1 GLN A 161      12.262  -5.639  -1.672  1.00 75.20           O  
ATOM   1234  N   HIS A 162      13.432  -8.937  -6.092  1.00 77.65           N  
ATOM   1235  CA  HIS A 162      14.224 -10.119  -6.414  1.00 77.65           C  
ATOM   1236  C   HIS A 162      14.657 -10.111  -7.876  1.00 77.65           C  
ATOM   1237  CB  HIS A 162      13.434 -11.393  -6.107  1.00 77.65           C  
ATOM   1238  O   HIS A 162      15.795 -10.464  -8.193  1.00 77.65           O  
ATOM   1239  CG  HIS A 162      13.973 -12.168  -4.948  1.00 77.65           C  
ATOM   1240  CD2 HIS A 162      13.348 -12.936  -4.025  1.00 77.65           C  
ATOM   1241  ND1 HIS A 162      15.315 -12.203  -4.635  1.00 77.65           N  
ATOM   1242  CE1 HIS A 162      15.492 -12.962  -3.566  1.00 77.65           C  
ATOM   1243  NE2 HIS A 162      14.314 -13.419  -3.176  1.00 77.65           N  
ATOM   1244  N   GLY A 163      13.824  -9.600  -8.706  1.00 76.23           N  
ATOM   1245  CA  GLY A 163      14.147  -9.523 -10.122  1.00 76.23           C  
ATOM   1246  C   GLY A 163      15.229  -8.505 -10.433  1.00 76.23           C  
ATOM   1247  O   GLY A 163      16.137  -8.778 -11.221  1.00 76.23           O  
ATOM   1248  N   VAL A 164      15.184  -7.422  -9.722  1.00 72.41           N  
ATOM   1249  CA  VAL A 164      16.176  -6.369  -9.913  1.00 72.41           C  
ATOM   1250  C   VAL A 164      17.534  -6.840  -9.398  1.00 72.41           C  
ATOM   1251  CB  VAL A 164      15.760  -5.062  -9.202  1.00 72.41           C  
ATOM   1252  O   VAL A 164      18.565  -6.592 -10.029  1.00 72.41           O  
ATOM   1253  CG1 VAL A 164      16.912  -4.058  -9.201  1.00 72.41           C  
ATOM   1254  CG2 VAL A 164      14.525  -4.461  -9.870  1.00 72.41           C  
ATOM   1255  N   SER A 165      17.579  -7.590  -8.282  1.00 79.42           N  
ATOM   1256  CA  SER A 165      18.812  -8.135  -7.722  1.00 79.42           C  
ATOM   1257  C   SER A 165      19.437  -9.163  -8.659  1.00 79.42           C  
ATOM   1258  CB  SER A 165      18.545  -8.771  -6.357  1.00 79.42           C  
ATOM   1259  O   SER A 165      20.656  -9.184  -8.841  1.00 79.42           O  
ATOM   1260  OG  SER A 165      19.762  -9.115  -5.717  1.00 79.42           O  
ATOM   1261  N   ASP A 166      18.635  -9.938  -9.344  1.00 80.98           N  
ATOM   1262  CA  ASP A 166      19.121 -10.942 -10.286  1.00 80.98           C  
ATOM   1263  C   ASP A 166      19.726 -10.286 -11.524  1.00 80.98           C  
ATOM   1264  CB  ASP A 166      17.990 -11.889 -10.692  1.00 80.98           C  
ATOM   1265  O   ASP A 166      20.771 -10.719 -12.015  1.00 80.98           O  
ATOM   1266  CG  ASP A 166      17.674 -12.926  -9.628  1.00 80.98           C  
ATOM   1267  OD1 ASP A 166      18.430 -13.034  -8.638  1.00 80.98           O  
ATOM   1268  OD2 ASP A 166      16.663 -13.644  -9.783  1.00 80.98           O  
ATOM   1269  N   ILE A 167      19.121  -9.176 -11.904  1.00 76.27           N  
ATOM   1270  CA  ILE A 167      19.609  -8.460 -13.077  1.00 76.27           C  
ATOM   1271  C   ILE A 167      20.913  -7.740 -12.736  1.00 76.27           C  
ATOM   1272  CB  ILE A 167      18.562  -7.452 -13.601  1.00 76.27           C  
ATOM   1273  O   ILE A 167      21.855  -7.739 -13.532  1.00 76.27           O  
ATOM   1274  CG1 ILE A 167      17.341  -8.193 -14.159  1.00 76.27           C  
ATOM   1275  CG2 ILE A 167      19.178  -6.535 -14.661  1.00 76.27           C  
ATOM   1276  CD1 ILE A 167      16.182  -7.280 -14.536  1.00 76.27           C  
ATOM   1277  N   ARG A 168      20.962  -7.242 -11.549  1.00 78.65           N  
ATOM   1278  CA  ARG A 168      22.161  -6.540 -11.104  1.00 78.65           C  
ATOM   1279  C   ARG A 168      23.350  -7.491 -11.013  1.00 78.65           C  
ATOM   1280  CB  ARG A 168      21.921  -5.870  -9.750  1.00 78.65           C  
ATOM   1281  O   ARG A 168      24.459  -7.147 -11.427  1.00 78.65           O  
ATOM   1282  CG  ARG A 168      23.060  -4.970  -9.297  1.00 78.65           C  
ATOM   1283  CD  ARG A 168      22.763  -4.317  -7.954  1.00 78.65           C  
ATOM   1284  NE  ARG A 168      23.687  -3.222  -7.672  1.00 78.65           N  
ATOM   1285  NH1 ARG A 168      22.734  -2.666  -5.642  1.00 78.65           N  
ATOM   1286  NH2 ARG A 168      24.542  -1.493  -6.424  1.00 78.65           N  
ATOM   1287  CZ  ARG A 168      23.652  -2.463  -6.580  1.00 78.65           C  
ATOM   1288  N   HIS A 169      23.178  -8.762 -10.556  1.00 86.27           N  
ATOM   1289  CA  HIS A 169      24.240  -9.758 -10.474  1.00 86.27           C  
ATOM   1290  C   HIS A 169      24.632 -10.261 -11.859  1.00 86.27           C  
ATOM   1291  CB  HIS A 169      23.808 -10.931  -9.592  1.00 86.27           C  
ATOM   1292  O   HIS A 169      25.802 -10.557 -12.109  1.00 86.27           O  
ATOM   1293  CG  HIS A 169      23.845 -10.627  -8.128  1.00 86.27           C  
ATOM   1294  CD2 HIS A 169      22.860 -10.603  -7.200  1.00 86.27           C  
ATOM   1295  ND1 HIS A 169      25.007 -10.296  -7.467  1.00 86.27           N  
ATOM   1296  CE1 HIS A 169      24.734 -10.080  -6.191  1.00 86.27           C  
ATOM   1297  NE2 HIS A 169      23.438 -10.260  -6.003  1.00 86.27           N  
ATOM   1298  N   GLY A 170      23.732 -10.284 -12.740  1.00 83.54           N  
ATOM   1299  CA  GLY A 170      24.031 -10.706 -14.099  1.00 83.54           C  
ATOM   1300  C   GLY A 170      24.838  -9.685 -14.878  1.00 83.54           C  
ATOM   1301  O   GLY A 170      25.752 -10.046 -15.622  1.00 83.54           O  
ATOM   1302  N   VAL A 171      24.683  -8.411 -14.563  1.00 77.10           N  
ATOM   1303  CA  VAL A 171      25.402  -7.333 -15.233  1.00 77.10           C  
ATOM   1304  C   VAL A 171      26.825  -7.242 -14.686  1.00 77.10           C  
ATOM   1305  CB  VAL A 171      24.678  -5.978 -15.064  1.00 77.10           C  
ATOM   1306  O   VAL A 171      27.770  -6.989 -15.436  1.00 77.10           O  
ATOM   1307  CG1 VAL A 171      25.545  -4.834 -15.588  1.00 77.10           C  
ATOM   1308  CG2 VAL A 171      23.329  -6.001 -15.781  1.00 77.10           C  
ATOM   1309  N   SER A 172      27.105  -7.611 -13.419  1.00 84.18           N  
ATOM   1310  CA  SER A 172      28.440  -7.597 -12.829  1.00 84.18           C  
ATOM   1311  C   SER A 172      29.307  -8.715 -13.397  1.00 84.18           C  
ATOM   1312  CB  SER A 172      28.355  -7.729 -11.308  1.00 84.18           C  
ATOM   1313  O   SER A 172      30.512  -8.537 -13.589  1.00 84.18           O  
ATOM   1314  OG  SER A 172      28.125  -6.467 -10.705  1.00 84.18           O  
ATOM   1315  N   ASN A 173      28.745  -9.722 -13.895  1.00 85.58           N  
ATOM   1316  CA  ASN A 173      29.516 -10.826 -14.458  1.00 85.58           C  
ATOM   1317  C   ASN A 173      29.897 -10.560 -15.911  1.00 85.58           C  
ATOM   1318  CB  ASN A 173      28.737 -12.138 -14.345  1.00 85.58           C  
ATOM   1319  O   ASN A 173      30.936 -11.029 -16.381  1.00 85.58           O  
ATOM   1320  CG  ASN A 173      28.746 -12.703 -12.938  1.00 85.58           C  
ATOM   1321  ND2 ASN A 173      27.784 -13.568 -12.640  1.00 85.58           N  
ATOM   1322  OD1 ASN A 173      29.611 -12.366 -12.126  1.00 85.58           O  
ATOM   1323  N   VAL A 174      29.219  -9.626 -16.519  1.00 84.03           N  
ATOM   1324  CA  VAL A 174      29.516  -9.356 -17.922  1.00 84.03           C  
ATOM   1325  C   VAL A 174      30.553  -8.240 -18.026  1.00 84.03           C  
ATOM   1326  CB  VAL A 174      28.242  -8.976 -18.709  1.00 84.03           C  
ATOM   1327  O   VAL A 174      31.384  -8.238 -18.937  1.00 84.03           O  
ATOM   1328  CG1 VAL A 174      28.588  -8.608 -20.151  1.00 84.03           C  
ATOM   1329  CG2 VAL A 174      27.232 -10.121 -18.673  1.00 84.03           C  
ATOM   1330  N   GLU A 175      30.845  -7.489 -17.009  1.00 73.34           N  
ATOM   1331  CA  GLU A 175      31.866  -6.446 -17.039  1.00 73.34           C  
ATOM   1332  C   GLU A 175      33.229  -6.997 -16.631  1.00 73.34           C  
ATOM   1333  CB  GLU A 175      31.473  -5.283 -16.125  1.00 73.34           C  
ATOM   1334  O   GLU A 175      34.252  -6.632 -17.214  1.00 73.34           O  
ATOM   1335  CG  GLU A 175      30.765  -4.146 -16.848  1.00 73.34           C  
ATOM   1336  CD  GLU A 175      30.569  -2.913 -15.980  1.00 73.34           C  
ATOM   1337  OE1 GLU A 175      30.409  -1.801 -16.532  1.00 73.34           O  
ATOM   1338  OE2 GLU A 175      30.577  -3.060 -14.737  1.00 73.34           O  
TER    1339      GLU A 175
ENDMDL
END
