# Supplementary material for: Exploring a diverse world of effector domains and amyloid signaling motifs in fungal NLR proteins
Source: PLoS Comput Biol. 2022 Dec 21;18(12):e1010787. doi: 10.1371/journal.pcbi.1010787 (PMC9815663; doi:10.1371/journal.pcbi.1010787)
Supplement: S3 Data — Full AlphaFold2/ColabFold outputs. (GZ) [file pcbi.1010787.s010.tar.gz › OBZ65626_1_175/rank_5_model_1_ptm_seed_0_unrelaxed.pdb]

MODEL     1
ATOM      1  N   MET A   1      13.439  14.851 -23.816  1.00 45.83           N  
ATOM      2  CA  MET A   1      13.610  13.921 -22.703  1.00 45.83           C  
ATOM      3  C   MET A   1      12.853  14.402 -21.470  1.00 45.83           C  
ATOM      4  CB  MET A   1      15.093  13.747 -22.371  1.00 45.83           C  
ATOM      5  O   MET A   1      13.157  15.463 -20.924  1.00 45.83           O  
ATOM      6  CG  MET A   1      15.865  12.948 -23.409  1.00 45.83           C  
ATOM      7  SD  MET A   1      17.176  11.905 -22.661  1.00 45.83           S  
ATOM      8  CE  MET A   1      17.465  10.734 -24.017  1.00 45.83           C  
ATOM      9  N   PRO A   2      11.431  14.403 -21.590  1.00 44.91           N  
ATOM     10  CA  PRO A   2      10.698  14.751 -20.370  1.00 44.91           C  
ATOM     11  C   PRO A   2      11.426  14.316 -19.100  1.00 44.91           C  
ATOM     12  CB  PRO A   2       9.375  13.997 -20.526  1.00 44.91           C  
ATOM     13  O   PRO A   2      12.051  13.253 -19.076  1.00 44.91           O  
ATOM     14  CG  PRO A   2       9.616  13.031 -21.641  1.00 44.91           C  
ATOM     15  CD  PRO A   2      10.980  13.291 -22.213  1.00 44.91           C  
ATOM     16  N   SER A   3      12.161  15.174 -18.432  1.00 55.54           N  
ATOM     17  CA  SER A   3      13.080  15.495 -17.345  1.00 55.54           C  
ATOM     18  C   SER A   3      12.960  14.491 -16.204  1.00 55.54           C  
ATOM     19  CB  SER A   3      12.819  16.908 -16.822  1.00 55.54           C  
ATOM     20  O   SER A   3      11.852  14.138 -15.795  1.00 55.54           O  
ATOM     21  OG  SER A   3      11.478  17.042 -16.382  1.00 55.54           O  
ATOM     22  N   SER A   4      13.396  13.237 -16.191  1.00 57.91           N  
ATOM     23  CA  SER A   4      13.794  12.372 -15.085  1.00 57.91           C  
ATOM     24  C   SER A   4      13.531  13.039 -13.739  1.00 57.91           C  
ATOM     25  CB  SER A   4      15.274  12.003 -15.199  1.00 57.91           C  
ATOM     26  O   SER A   4      13.287  12.358 -12.741  1.00 57.91           O  
ATOM     27  OG  SER A   4      16.092  13.151 -15.055  1.00 57.91           O  
ATOM     28  N   ILE A   5      13.259  14.327 -13.718  1.00 61.33           N  
ATOM     29  CA  ILE A   5      13.048  15.116 -12.510  1.00 61.33           C  
ATOM     30  C   ILE A   5      11.579  15.049 -12.099  1.00 61.33           C  
ATOM     31  CB  ILE A   5      13.481  16.586 -12.712  1.00 61.33           C  
ATOM     32  O   ILE A   5      11.263  14.981 -10.909  1.00 61.33           O  
ATOM     33  CG1 ILE A   5      14.995  16.671 -12.935  1.00 61.33           C  
ATOM     34  CG2 ILE A   5      13.054  17.444 -11.518  1.00 61.33           C  
ATOM     35  CD1 ILE A   5      15.481  18.048 -13.367  1.00 61.33           C  
ATOM     36  N   GLU A   6      10.623  14.729 -12.949  1.00 68.83           N  
ATOM     37  CA  GLU A   6       9.190  14.697 -12.670  1.00 68.83           C  
ATOM     38  C   GLU A   6       8.764  13.337 -12.125  1.00 68.83           C  
ATOM     39  CB  GLU A   6       8.390  15.033 -13.931  1.00 68.83           C  
ATOM     40  O   GLU A   6       7.935  13.259 -11.217  1.00 68.83           O  
ATOM     41  CG  GLU A   6       8.297  16.524 -14.222  1.00 68.83           C  
ATOM     42  CD  GLU A   6       7.450  16.846 -15.442  1.00 68.83           C  
ATOM     43  OE1 GLU A   6       7.311  18.042 -15.786  1.00 68.83           O  
ATOM     44  OE2 GLU A   6       6.920  15.895 -16.059  1.00 68.83           O  
ATOM     45  N   VAL A   7       9.393  12.219 -12.538  1.00 65.24           N  
ATOM     46  CA  VAL A   7       9.099  10.860 -12.096  1.00 65.24           C  
ATOM     47  C   VAL A   7       9.634  10.650 -10.681  1.00 65.24           C  
ATOM     48  CB  VAL A   7       9.701   9.809 -13.055  1.00 65.24           C  
ATOM     49  O   VAL A   7       8.952  10.070  -9.833  1.00 65.24           O  
ATOM     50  CG1 VAL A   7       9.509   8.399 -12.499  1.00 65.24           C  
ATOM     51  CG2 VAL A   7       9.072   9.930 -14.441  1.00 65.24           C  
ATOM     52  N   ASP A   8      10.751  11.155 -10.387  1.00 69.49           N  
ATOM     53  CA  ASP A   8      11.349  11.052  -9.059  1.00 69.49           C  
ATOM     54  C   ASP A   8      10.557  11.860  -8.035  1.00 69.49           C  
ATOM     55  CB  ASP A   8      12.805  11.523  -9.088  1.00 69.49           C  
ATOM     56  O   ASP A   8      10.413  11.443  -6.884  1.00 69.49           O  
ATOM     57  CG  ASP A   8      13.744  10.509  -9.719  1.00 69.49           C  
ATOM     58  OD1 ASP A   8      13.377   9.318  -9.819  1.00 69.49           O  
ATOM     59  OD2 ASP A   8      14.862  10.904 -10.116  1.00 69.49           O  
ATOM     60  N   ASP A   9      10.014  12.994  -8.468  1.00 72.92           N  
ATOM     61  CA  ASP A   9       9.204  13.855  -7.613  1.00 72.92           C  
ATOM     62  C   ASP A   9       7.871  13.193  -7.271  1.00 72.92           C  
ATOM     63  CB  ASP A   9       8.962  15.207  -8.287  1.00 72.92           C  
ATOM     64  O   ASP A   9       7.423  13.242  -6.124  1.00 72.92           O  
ATOM     65  CG  ASP A   9      10.163  16.133  -8.206  1.00 72.92           C  
ATOM     66  OD1 ASP A   9      11.131  15.815  -7.482  1.00 72.92           O  
ATOM     67  OD2 ASP A   9      10.141  17.191  -8.871  1.00 72.92           O  
ATOM     68  N   ILE A  10       7.295  12.544  -8.263  1.00 68.45           N  
ATOM     69  CA  ILE A  10       6.025  11.852  -8.077  1.00 68.45           C  
ATOM     70  C   ILE A  10       6.230  10.626  -7.190  1.00 68.45           C  
ATOM     71  CB  ILE A  10       5.404  11.437  -9.430  1.00 68.45           C  
ATOM     72  O   ILE A  10       5.452  10.384  -6.265  1.00 68.45           O  
ATOM     73  CG1 ILE A  10       5.016  12.678 -10.242  1.00 68.45           C  
ATOM     74  CG2 ILE A  10       4.193  10.525  -9.211  1.00 68.45           C  
ATOM     75  CD1 ILE A  10       4.563  12.371 -11.662  1.00 68.45           C  
ATOM     76  N   LEU A  11       7.268   9.917  -7.445  1.00 71.11           N  
ATOM     77  CA  LEU A  11       7.587   8.724  -6.667  1.00 71.11           C  
ATOM     78  C   LEU A  11       7.966   9.094  -5.237  1.00 71.11           C  
ATOM     79  CB  LEU A  11       8.729   7.945  -7.325  1.00 71.11           C  
ATOM     80  O   LEU A  11       7.590   8.398  -4.291  1.00 71.11           O  
ATOM     81  CG  LEU A  11       8.384   7.196  -8.613  1.00 71.11           C  
ATOM     82  CD1 LEU A  11       9.639   6.574  -9.216  1.00 71.11           C  
ATOM     83  CD2 LEU A  11       7.328   6.129  -8.346  1.00 71.11           C  
ATOM     84  N   GLY A  12       8.680  10.121  -5.159  1.00 75.37           N  
ATOM     85  CA  GLY A  12       9.008  10.651  -3.845  1.00 75.37           C  
ATOM     86  C   GLY A  12       7.786  11.059  -3.044  1.00 75.37           C  
ATOM     87  O   GLY A  12       7.697  10.775  -1.848  1.00 75.37           O  
ATOM     88  N   GLY A  13       6.866  11.727  -3.713  1.00 73.46           N  
ATOM     89  CA  GLY A  13       5.612  12.107  -3.082  1.00 73.46           C  
ATOM     90  C   GLY A  13       4.785  10.916  -2.634  1.00 73.46           C  
ATOM     91  O   GLY A  13       4.239  10.914  -1.529  1.00 73.46           O  
ATOM     92  N   SER A  14       4.685   9.927  -3.515  1.00 70.21           N  
ATOM     93  CA  SER A  14       3.935   8.708  -3.231  1.00 70.21           C  
ATOM     94  C   SER A  14       4.540   7.948  -2.056  1.00 70.21           C  
ATOM     95  CB  SER A  14       3.891   7.805  -4.465  1.00 70.21           C  
ATOM     96  O   SER A  14       3.814   7.427  -1.207  1.00 70.21           O  
ATOM     97  OG  SER A  14       3.249   8.460  -5.545  1.00 70.21           O  
ATOM     98  N   LYS A  15       5.794   7.892  -2.021  1.00 76.13           N  
ATOM     99  CA  LYS A  15       6.496   7.271  -0.901  1.00 76.13           C  
ATOM    100  C   LYS A  15       6.183   7.989   0.409  1.00 76.13           C  
ATOM    101  CB  LYS A  15       8.005   7.266  -1.148  1.00 76.13           C  
ATOM    102  O   LYS A  15       5.949   7.347   1.435  1.00 76.13           O  
ATOM    103  CG  LYS A  15       8.800   6.485  -0.112  1.00 76.13           C  
ATOM    104  CD  LYS A  15      10.291   6.502  -0.422  1.00 76.13           C  
ATOM    105  CE  LYS A  15      11.095   5.788   0.656  1.00 76.13           C  
ATOM    106  NZ  LYS A  15      12.546   6.135   0.586  1.00 76.13           N  
ATOM    107  N   THR A  16       6.274   9.280   0.396  1.00 74.10           N  
ATOM    108  CA  THR A  16       5.980  10.098   1.567  1.00 74.10           C  
ATOM    109  C   THR A  16       4.561   9.836   2.066  1.00 74.10           C  
ATOM    110  CB  THR A  16       6.150  11.597   1.259  1.00 74.10           C  
ATOM    111  O   THR A  16       4.340   9.676   3.268  1.00 74.10           O  
ATOM    112  CG2 THR A  16       5.841  12.449   2.486  1.00 74.10           C  
ATOM    113  OG1 THR A  16       7.501  11.843   0.849  1.00 74.10           O  
ATOM    114  N   ILE A  17       3.642   9.803   1.179  1.00 71.51           N  
ATOM    115  CA  ILE A  17       2.241   9.575   1.515  1.00 71.51           C  
ATOM    116  C   ILE A  17       2.077   8.186   2.126  1.00 71.51           C  
ATOM    117  CB  ILE A  17       1.331   9.726   0.275  1.00 71.51           C  
ATOM    118  O   ILE A  17       1.370   8.019   3.123  1.00 71.51           O  
ATOM    119  CG1 ILE A  17       1.291  11.189  -0.183  1.00 71.51           C  
ATOM    120  CG2 ILE A  17      -0.078   9.207   0.574  1.00 71.51           C  
ATOM    121  CD1 ILE A  17       0.592  11.400  -1.518  1.00 71.51           C  
ATOM    122  N   LEU A  18       2.712   7.209   1.494  1.00 74.14           N  
ATOM    123  CA  LEU A  18       2.636   5.836   1.979  1.00 74.14           C  
ATOM    124  C   LEU A  18       3.260   5.713   3.365  1.00 74.14           C  
ATOM    125  CB  LEU A  18       3.336   4.884   1.005  1.00 74.14           C  
ATOM    126  O   LEU A  18       2.742   4.996   4.223  1.00 74.14           O  
ATOM    127  CG  LEU A  18       2.576   4.548  -0.279  1.00 74.14           C  
ATOM    128  CD1 LEU A  18       3.490   3.825  -1.262  1.00 74.14           C  
ATOM    129  CD2 LEU A  18       1.344   3.705   0.033  1.00 74.14           C  
ATOM    130  N   ASP A  19       4.308   6.409   3.594  1.00 74.33           N  
ATOM    131  CA  ASP A  19       4.961   6.433   4.900  1.00 74.33           C  
ATOM    132  C   ASP A  19       4.052   7.055   5.957  1.00 74.33           C  
ATOM    133  CB  ASP A  19       6.283   7.200   4.825  1.00 74.33           C  
ATOM    134  O   ASP A  19       3.986   6.571   7.089  1.00 74.33           O  
ATOM    135  CG  ASP A  19       7.393   6.405   4.160  1.00 74.33           C  
ATOM    136  OD1 ASP A  19       7.263   5.168   4.029  1.00 74.33           O  
ATOM    137  OD2 ASP A  19       8.408   7.019   3.768  1.00 74.33           O  
ATOM    138  N   LEU A  20       3.444   8.152   5.546  1.00 69.79           N  
ATOM    139  CA  LEU A  20       2.526   8.844   6.444  1.00 69.79           C  
ATOM    140  C   LEU A  20       1.330   7.962   6.784  1.00 69.79           C  
ATOM    141  CB  LEU A  20       2.047  10.155   5.815  1.00 69.79           C  
ATOM    142  O   LEU A  20       0.878   7.937   7.931  1.00 69.79           O  
ATOM    143  CG  LEU A  20       1.304  11.119   6.741  1.00 69.79           C  
ATOM    144  CD1 LEU A  20       2.244  11.649   7.818  1.00 69.79           C  
ATOM    145  CD2 LEU A  20       0.697  12.267   5.941  1.00 69.79           C  
ATOM    146  N   ALA A  21       0.819   7.291   5.719  1.00 67.67           N  
ATOM    147  CA  ALA A  21      -0.285   6.355   5.912  1.00 67.67           C  
ATOM    148  C   ALA A  21       0.111   5.229   6.863  1.00 67.67           C  
ATOM    149  CB  ALA A  21      -0.736   5.780   4.572  1.00 67.67           C  
ATOM    150  O   ALA A  21      -0.679   4.824   7.719  1.00 67.67           O  
ATOM    151  N   ALA A  22       1.308   4.744   6.676  1.00 70.91           N  
ATOM    152  CA  ALA A  22       1.820   3.688   7.546  1.00 70.91           C  
ATOM    153  C   ALA A  22       1.893   4.159   8.996  1.00 70.91           C  
ATOM    154  CB  ALA A  22       3.195   3.227   7.070  1.00 70.91           C  
ATOM    155  O   ALA A  22       1.543   3.415   9.915  1.00 70.91           O  
ATOM    156  N   GLN A  23       2.375   5.400   9.205  1.00 71.54           N  
ATOM    157  CA  GLN A  23       2.481   5.993  10.535  1.00 71.54           C  
ATOM    158  C   GLN A  23       1.103   6.191  11.159  1.00 71.54           C  
ATOM    159  CB  GLN A  23       3.226   7.327  10.471  1.00 71.54           C  
ATOM    160  O   GLN A  23       0.922   5.975  12.359  1.00 71.54           O  
ATOM    161  CG  GLN A  23       4.727   7.184  10.259  1.00 71.54           C  
ATOM    162  CD  GLN A  23       5.438   8.521  10.179  1.00 71.54           C  
ATOM    163  NE2 GLN A  23       6.369   8.643   9.238  1.00 71.54           N  
ATOM    164  OE1 GLN A  23       5.153   9.438  10.956  1.00 71.54           O  
ATOM    165  N   ALA A  24       0.188   6.712  10.293  1.00 65.61           N  
ATOM    166  CA  ALA A  24      -1.182   6.934  10.746  1.00 65.61           C  
ATOM    167  C   ALA A  24      -1.841   5.623  11.163  1.00 65.61           C  
ATOM    168  CB  ALA A  24      -2.002   7.613   9.651  1.00 65.61           C  
ATOM    169  O   ALA A  24      -2.614   5.587  12.123  1.00 65.61           O  
ATOM    170  N   LEU A  25      -1.506   4.577  10.424  1.00 68.77           N  
ATOM    171  CA  LEU A  25      -2.080   3.265  10.702  1.00 68.77           C  
ATOM    172  C   LEU A  25      -1.542   2.702  12.013  1.00 68.77           C  
ATOM    173  CB  LEU A  25      -1.780   2.295   9.556  1.00 68.77           C  
ATOM    174  O   LEU A  25      -2.130   1.783  12.587  1.00 68.77           O  
ATOM    175  CG  LEU A  25      -2.555   2.522   8.256  1.00 68.77           C  
ATOM    176  CD1 LEU A  25      -1.948   1.695   7.127  1.00 68.77           C  
ATOM    177  CD2 LEU A  25      -4.028   2.178   8.445  1.00 68.77           C  
ATOM    178  N   SER A  26      -0.406   3.201  12.447  1.00 68.85           N  
ATOM    179  CA  SER A  26       0.154   2.801  13.734  1.00 68.85           C  
ATOM    180  C   SER A  26      -0.733   3.256  14.888  1.00 68.85           C  
ATOM    181  CB  SER A  26       1.562   3.371  13.907  1.00 68.85           C  
ATOM    182  O   SER A  26      -0.737   2.640  15.956  1.00 68.85           O  
ATOM    183  OG  SER A  26       1.526   4.785  13.993  1.00 68.85           O  
ATOM    184  N   PHE A  27      -1.511   4.325  14.699  1.00 67.71           N  
ATOM    185  CA  PHE A  27      -2.382   4.884  15.726  1.00 67.71           C  
ATOM    186  C   PHE A  27      -3.730   4.173  15.738  1.00 67.71           C  
ATOM    187  CB  PHE A  27      -2.583   6.386  15.503  1.00 67.71           C  
ATOM    188  O   PHE A  27      -4.376   4.072  16.783  1.00 67.71           O  
ATOM    189  CG  PHE A  27      -1.346   7.207  15.749  1.00 67.71           C  
ATOM    190  CD1 PHE A  27      -0.941   7.509  17.043  1.00 67.71           C  
ATOM    191  CD2 PHE A  27      -0.587   7.675  14.684  1.00 67.71           C  
ATOM    192  CE1 PHE A  27       0.204   8.269  17.273  1.00 67.71           C  
ATOM    193  CE2 PHE A  27       0.558   8.435  14.906  1.00 67.71           C  
ATOM    194  CZ  PHE A  27       0.951   8.731  16.201  1.00 67.71           C  
ATOM    195  N   ALA A  28      -4.097   3.609  14.561  1.00 66.50           N  
ATOM    196  CA  ALA A  28      -5.313   2.820  14.380  1.00 66.50           C  
ATOM    197  C   ALA A  28      -5.079   1.666  13.409  1.00 66.50           C  
ATOM    198  CB  ALA A  28      -6.454   3.706  13.884  1.00 66.50           C  
ATOM    199  O   ALA A  28      -5.177   1.841  12.193  1.00 66.50           O  
ATOM    200  N   PRO A  29      -4.461   0.570  14.104  1.00 65.81           N  
ATOM    201  CA  PRO A  29      -4.032  -0.527  13.234  1.00 65.81           C  
ATOM    202  C   PRO A  29      -5.179  -1.113  12.413  1.00 65.81           C  
ATOM    203  CB  PRO A  29      -3.480  -1.563  14.217  1.00 65.81           C  
ATOM    204  O   PRO A  29      -6.238  -1.426  12.962  1.00 65.81           O  
ATOM    205  CG  PRO A  29      -3.892  -1.066  15.566  1.00 65.81           C  
ATOM    206  CD  PRO A  29      -4.459   0.316  15.412  1.00 65.81           C  
ATOM    207  N   ILE A  30      -5.284  -0.742  11.086  1.00 68.36           N  
ATOM    208  CA  ILE A  30      -6.144  -1.461  10.151  1.00 68.36           C  
ATOM    209  C   ILE A  30      -5.397  -2.666   9.586  1.00 68.36           C  
ATOM    210  CB  ILE A  30      -6.625  -0.542   9.006  1.00 68.36           C  
ATOM    211  O   ILE A  30      -4.362  -2.513   8.933  1.00 68.36           O  
ATOM    212  CG1 ILE A  30      -7.325   0.698   9.573  1.00 68.36           C  
ATOM    213  CG2 ILE A  30      -7.550  -1.306   8.054  1.00 68.36           C  
ATOM    214  CD1 ILE A  30      -7.706   1.730   8.521  1.00 68.36           C  
ATOM    215  N   PRO A  31      -5.749  -3.807  10.139  1.00 62.68           N  
ATOM    216  CA  PRO A  31      -5.074  -5.020   9.670  1.00 62.68           C  
ATOM    217  C   PRO A  31      -4.912  -5.055   8.152  1.00 62.68           C  
ATOM    218  CB  PRO A  31      -5.998  -6.144  10.146  1.00 62.68           C  
ATOM    219  O   PRO A  31      -5.878  -4.832   7.418  1.00 62.68           O  
ATOM    220  CG  PRO A  31      -6.955  -5.481  11.083  1.00 62.68           C  
ATOM    221  CD  PRO A  31      -6.899  -3.998  10.852  1.00 62.68           C  
ATOM    222  N   GLY A  32      -3.575  -5.059   7.678  1.00 62.86           N  
ATOM    223  CA  GLY A  32      -3.349  -5.297   6.261  1.00 62.86           C  
ATOM    224  C   GLY A  32      -2.940  -4.048   5.504  1.00 62.86           C  
ATOM    225  O   GLY A  32      -2.369  -4.135   4.415  1.00 62.86           O  
ATOM    226  N   LEU A  33      -3.244  -2.877   6.032  1.00 69.79           N  
ATOM    227  CA  LEU A  33      -2.945  -1.599   5.396  1.00 69.79           C  
ATOM    228  C   LEU A  33      -1.469  -1.248   5.547  1.00 69.79           C  
ATOM    229  CB  LEU A  33      -3.810  -0.487   5.994  1.00 69.79           C  
ATOM    230  O   LEU A  33      -0.866  -0.676   4.636  1.00 69.79           O  
ATOM    231  CG  LEU A  33      -3.828   0.841   5.236  1.00 69.79           C  
ATOM    232  CD1 LEU A  33      -4.341   0.633   3.815  1.00 69.79           C  
ATOM    233  CD2 LEU A  33      -4.681   1.867   5.974  1.00 69.79           C  
ATOM    234  N   ASP A  34      -0.867  -1.599   6.654  1.00 67.70           N  
ATOM    235  CA  ASP A  34       0.559  -1.379   6.876  1.00 67.70           C  
ATOM    236  C   ASP A  34       1.400  -2.203   5.904  1.00 67.70           C  
ATOM    237  CB  ASP A  34       0.937  -1.722   8.319  1.00 67.70           C  
ATOM    238  O   ASP A  34       2.393  -1.712   5.363  1.00 67.70           O  
ATOM    239  CG  ASP A  34       0.598  -3.153   8.696  1.00 67.70           C  
ATOM    240  OD1 ASP A  34      -0.377  -3.714   8.151  1.00 67.70           O  
ATOM    241  OD2 ASP A  34       1.310  -3.725   9.550  1.00 67.70           O  
ATOM    242  N   VAL A  35       0.963  -3.417   5.680  1.00 65.58           N  
ATOM    243  CA  VAL A  35       1.631  -4.347   4.775  1.00 65.58           C  
ATOM    244  C   VAL A  35       1.497  -3.855   3.336  1.00 65.58           C  
ATOM    245  CB  VAL A  35       1.058  -5.776   4.906  1.00 65.58           C  
ATOM    246  O   VAL A  35       2.458  -3.903   2.565  1.00 65.58           O  
ATOM    247  CG1 VAL A  35       1.700  -6.711   3.883  1.00 65.58           C  
ATOM    248  CG2 VAL A  35       1.265  -6.307   6.323  1.00 65.58           C  
ATOM    249  N   ALA A  36       0.304  -3.336   2.959  1.00 69.98           N  
ATOM    250  CA  ALA A  36       0.047  -2.791   1.628  1.00 69.98           C  
ATOM    251  C   ALA A  36       0.879  -1.537   1.379  1.00 69.98           C  
ATOM    252  CB  ALA A  36      -1.439  -2.482   1.458  1.00 69.98           C  
ATOM    253  O   ALA A  36       1.460  -1.374   0.303  1.00 69.98           O  
ATOM    254  N   ALA A  37       0.953  -0.690   2.359  1.00 72.12           N  
ATOM    255  CA  ALA A  37       1.727   0.546   2.278  1.00 72.12           C  
ATOM    256  C   ALA A  37       3.216   0.252   2.128  1.00 72.12           C  
ATOM    257  CB  ALA A  37       1.480   1.411   3.512  1.00 72.12           C  
ATOM    258  O   ALA A  37       3.903   0.887   1.324  1.00 72.12           O  
ATOM    259  N   THR A  38       3.750  -0.729   2.881  1.00 68.93           N  
ATOM    260  CA  THR A  38       5.147  -1.145   2.813  1.00 68.93           C  
ATOM    261  C   THR A  38       5.461  -1.765   1.454  1.00 68.93           C  
ATOM    262  CB  THR A  38       5.486  -2.150   3.929  1.00 68.93           C  
ATOM    263  O   THR A  38       6.520  -1.508   0.879  1.00 68.93           O  
ATOM    264  CG2 THR A  38       6.949  -2.574   3.861  1.00 68.93           C  
ATOM    265  OG1 THR A  38       5.234  -1.544   5.203  1.00 68.93           O  
ATOM    266  N   ALA A  39       4.582  -2.603   0.950  1.00 68.23           N  
ATOM    267  CA  ALA A  39       4.741  -3.254  -0.348  1.00 68.23           C  
ATOM    268  C   ALA A  39       4.772  -2.227  -1.476  1.00 68.23           C  
ATOM    269  CB  ALA A  39       3.617  -4.261  -0.579  1.00 68.23           C  
ATOM    270  O   ALA A  39       5.610  -2.311  -2.377  1.00 68.23           O  
ATOM    271  N   LEU A  40       3.885  -1.219  -1.437  1.00 72.22           N  
ATOM    272  CA  LEU A  40       3.792  -0.158  -2.434  1.00 72.22           C  
ATOM    273  C   LEU A  40       5.027   0.735  -2.396  1.00 72.22           C  
ATOM    274  CB  LEU A  40       2.533   0.683  -2.206  1.00 72.22           C  
ATOM    275  O   LEU A  40       5.531   1.150  -3.442  1.00 72.22           O  
ATOM    276  CG  LEU A  40       1.218   0.085  -2.709  1.00 72.22           C  
ATOM    277  CD1 LEU A  40       0.032   0.835  -2.112  1.00 72.22           C  
ATOM    278  CD2 LEU A  40       1.165   0.117  -4.233  1.00 72.22           C  
ATOM    279  N   SER A  41       5.519   0.962  -1.202  1.00 73.55           N  
ATOM    280  CA  SER A  41       6.751   1.725  -1.025  1.00 73.55           C  
ATOM    281  C   SER A  41       7.940   1.008  -1.657  1.00 73.55           C  
ATOM    282  CB  SER A  41       7.022   1.968   0.460  1.00 73.55           C  
ATOM    283  O   SER A  41       8.789   1.641  -2.288  1.00 73.55           O  
ATOM    284  OG  SER A  41       8.178   2.770   0.636  1.00 73.55           O  
ATOM    285  N   SER A  42       8.033  -0.276  -1.458  1.00 69.75           N  
ATOM    286  CA  SER A  42       9.095  -1.110  -2.011  1.00 69.75           C  
ATOM    287  C   SER A  42       9.056  -1.117  -3.535  1.00 69.75           C  
ATOM    288  CB  SER A  42       8.982  -2.541  -1.483  1.00 69.75           C  
ATOM    289  O   SER A  42      10.100  -1.072  -4.189  1.00 69.75           O  
ATOM    290  OG  SER A  42      10.071  -3.329  -1.931  1.00 69.75           O  
ATOM    291  N   ILE A  43       7.852  -1.117  -4.126  1.00 71.19           N  
ATOM    292  CA  ILE A  43       7.642  -1.097  -5.569  1.00 71.19           C  
ATOM    293  C   ILE A  43       8.104   0.241  -6.140  1.00 71.19           C  
ATOM    294  CB  ILE A  43       6.161  -1.351  -5.929  1.00 71.19           C  
ATOM    295  O   ILE A  43       8.758   0.285  -7.185  1.00 71.19           O  
ATOM    296  CG1 ILE A  43       5.765  -2.790  -5.578  1.00 71.19           C  
ATOM    297  CG2 ILE A  43       5.907  -1.059  -7.411  1.00 71.19           C  
ATOM    298  CD1 ILE A  43       4.272  -3.067  -5.694  1.00 71.19           C  
ATOM    299  N   ILE A  44       7.776   1.279  -5.413  1.00 72.40           N  
ATOM    300  CA  ILE A  44       8.160   2.633  -5.795  1.00 72.40           C  
ATOM    301  C   ILE A  44       9.681   2.764  -5.774  1.00 72.40           C  
ATOM    302  CB  ILE A  44       7.518   3.686  -4.865  1.00 72.40           C  
ATOM    303  O   ILE A  44      10.271   3.365  -6.675  1.00 72.40           O  
ATOM    304  CG1 ILE A  44       6.001   3.738  -5.083  1.00 72.40           C  
ATOM    305  CG2 ILE A  44       8.150   5.063  -5.090  1.00 72.40           C  
ATOM    306  CD1 ILE A  44       5.263   4.625  -4.090  1.00 72.40           C  
ATOM    307  N   ALA A  45      10.363   2.181  -4.782  1.00 71.82           N  
ATOM    308  CA  ALA A  45      11.818   2.196  -4.657  1.00 71.82           C  
ATOM    309  C   ALA A  45      12.475   1.450  -5.815  1.00 71.82           C  
ATOM    310  CB  ALA A  45      12.244   1.585  -3.324  1.00 71.82           C  
ATOM    311  O   ALA A  45      13.490   1.899  -6.354  1.00 71.82           O  
ATOM    312  N   LYS A  46      11.831   0.377  -6.174  1.00 66.88           N  
ATOM    313  CA  LYS A  46      12.349  -0.476  -7.240  1.00 66.88           C  
ATOM    314  C   LYS A  46      12.184   0.189  -8.604  1.00 66.88           C  
ATOM    315  CB  LYS A  46      11.648  -1.834  -7.231  1.00 66.88           C  
ATOM    316  O   LYS A  46      13.057   0.072  -9.467  1.00 66.88           O  
ATOM    317  CG  LYS A  46      12.079  -2.746  -6.092  1.00 66.88           C  
ATOM    318  CD  LYS A  46      11.522  -4.154  -6.261  1.00 66.88           C  
ATOM    319  CE  LYS A  46      11.914  -5.054  -5.097  1.00 66.88           C  
ATOM    320  NZ  LYS A  46      13.186  -5.788  -5.369  1.00 66.88           N  
ATOM    321  N   VAL A  47      11.033   0.919  -8.751  1.00 68.87           N  
ATOM    322  CA  VAL A  47      10.758   1.681  -9.965  1.00 68.87           C  
ATOM    323  C   VAL A  47      11.743   2.842 -10.081  1.00 68.87           C  
ATOM    324  CB  VAL A  47       9.306   2.210  -9.986  1.00 68.87           C  
ATOM    325  O   VAL A  47      12.215   3.156 -11.176  1.00 68.87           O  
ATOM    326  CG1 VAL A  47       9.102   3.182 -11.147  1.00 68.87           C  
ATOM    327  CG2 VAL A  47       8.317   1.049 -10.077  1.00 68.87           C  
ATOM    328  N   GLN A  48      12.142   3.425  -8.936  1.00 67.95           N  
ATOM    329  CA  GLN A  48      13.110   4.515  -8.875  1.00 67.95           C  
ATOM    330  C   GLN A  48      14.503   4.036  -9.274  1.00 67.95           C  
ATOM    331  CB  GLN A  48      13.146   5.124  -7.473  1.00 67.95           C  
ATOM    332  O   GLN A  48      15.279   4.790  -9.864  1.00 67.95           O  
ATOM    333  CG  GLN A  48      11.950   6.013  -7.158  1.00 67.95           C  
ATOM    334  CD  GLN A  48      12.020   6.622  -5.770  1.00 67.95           C  
ATOM    335  NE2 GLN A  48      11.501   7.837  -5.628  1.00 67.95           N  
ATOM    336  OE1 GLN A  48      12.536   6.005  -4.833  1.00 67.95           O  
ATOM    337  N   GLN A  49      14.744   2.768  -9.036  1.00 65.92           N  
ATOM    338  CA  GLN A  49      16.041   2.153  -9.296  1.00 65.92           C  
ATOM    339  C   GLN A  49      16.170   1.737 -10.758  1.00 65.92           C  
ATOM    340  CB  GLN A  49      16.254   0.944  -8.384  1.00 65.92           C  
ATOM    341  O   GLN A  49      17.280   1.641 -11.286  1.00 65.92           O  
ATOM    342  CG  GLN A  49      16.547   1.309  -6.935  1.00 65.92           C  
ATOM    343  CD  GLN A  49      16.767   0.093  -6.056  1.00 65.92           C  
ATOM    344  NE2 GLN A  49      16.983   0.325  -4.766  1.00 65.92           N  
ATOM    345  OE1 GLN A  49      16.743  -1.047  -6.533  1.00 65.92           O  
ATOM    346  N   THR A  50      14.987   1.655 -11.521  1.00 65.39           N  
ATOM    347  CA  THR A  50      15.004   1.218 -12.912  1.00 65.39           C  
ATOM    348  C   THR A  50      14.985   2.417 -13.856  1.00 65.39           C  
ATOM    349  CB  THR A  50      13.810   0.297 -13.223  1.00 65.39           C  
ATOM    350  O   THR A  50      14.031   3.197 -13.858  1.00 65.39           O  
ATOM    351  CG2 THR A  50      14.217  -0.833 -14.164  1.00 65.39           C  
ATOM    352  OG1 THR A  50      13.318  -0.267 -12.002  1.00 65.39           O  
ATOM    353  N   ARG A  51      16.015   3.303 -14.037  1.00 60.16           N  
ATOM    354  CA  ARG A  51      16.431   4.539 -14.691  1.00 60.16           C  
ATOM    355  C   ARG A  51      16.310   4.423 -16.207  1.00 60.16           C  
ATOM    356  CB  ARG A  51      17.868   4.895 -14.306  1.00 60.16           C  
ATOM    357  O   ARG A  51      16.192   5.432 -16.905  1.00 60.16           O  
ATOM    358  CG  ARG A  51      17.972   5.817 -13.102  1.00 60.16           C  
ATOM    359  CD  ARG A  51      19.396   6.317 -12.896  1.00 60.16           C  
ATOM    360  NE  ARG A  51      19.462   7.342 -11.858  1.00 60.16           N  
ATOM    361  NH1 ARG A  51      21.627   7.985 -12.341  1.00 60.16           N  
ATOM    362  NH2 ARG A  51      20.473   9.012 -10.648  1.00 60.16           N  
ATOM    363  CZ  ARG A  51      20.521   8.111 -11.618  1.00 60.16           C  
ATOM    364  N   GLY A  52      15.517   3.377 -16.772  1.00 60.97           N  
ATOM    365  CA  GLY A  52      15.649   3.288 -18.217  1.00 60.97           C  
ATOM    366  C   GLY A  52      14.314   3.252 -18.937  1.00 60.97           C  
ATOM    367  O   GLY A  52      14.248   3.487 -20.146  1.00 60.97           O  
ATOM    368  N   ASN A  53      13.130   3.703 -18.344  1.00 60.91           N  
ATOM    369  CA  ASN A  53      11.925   3.868 -19.150  1.00 60.91           C  
ATOM    370  C   ASN A  53      10.981   4.901 -18.542  1.00 60.91           C  
ATOM    371  CB  ASN A  53      11.207   2.528 -19.322  1.00 60.91           C  
ATOM    372  O   ASN A  53      10.303   4.622 -17.552  1.00 60.91           O  
ATOM    373  CG  ASN A  53      10.681   2.323 -20.729  1.00 60.91           C  
ATOM    374  ND2 ASN A  53      10.235   1.108 -21.025  1.00 60.91           N  
ATOM    375  OD1 ASN A  53      10.677   3.250 -21.544  1.00 60.91           O  
ATOM    376  N   ASP A  54      11.353   6.056 -18.795  1.00 64.76           N  
ATOM    377  CA  ASP A  54      10.779   7.303 -18.300  1.00 64.76           C  
ATOM    378  C   ASP A  54       9.257   7.295 -18.426  1.00 64.76           C  
ATOM    379  CB  ASP A  54      11.362   8.500 -19.055  1.00 64.76           C  
ATOM    380  O   ASP A  54       8.552   7.755 -17.526  1.00 64.76           O  
ATOM    381  CG  ASP A  54      12.788   8.823 -18.642  1.00 64.76           C  
ATOM    382  OD1 ASP A  54      13.247   8.324 -17.593  1.00 64.76           O  
ATOM    383  OD2 ASP A  54      13.456   9.587 -19.372  1.00 64.76           O  
ATOM    384  N   GLU A  55       8.662   6.541 -19.413  1.00 60.52           N  
ATOM    385  CA  GLU A  55       7.216   6.560 -19.607  1.00 60.52           C  
ATOM    386  C   GLU A  55       6.532   5.483 -18.770  1.00 60.52           C  
ATOM    387  CB  GLU A  55       6.869   6.375 -21.087  1.00 60.52           C  
ATOM    388  O   GLU A  55       5.480   5.727 -18.176  1.00 60.52           O  
ATOM    389  CG  GLU A  55       5.450   6.796 -21.443  1.00 60.52           C  
ATOM    390  CD  GLU A  55       5.198   6.847 -22.942  1.00 60.52           C  
ATOM    391  OE1 GLU A  55       4.093   7.262 -23.358  1.00 60.52           O  
ATOM    392  OE2 GLU A  55       6.114   6.469 -23.706  1.00 60.52           O  
ATOM    393  N   THR A  56       7.029   4.280 -18.602  1.00 60.37           N  
ATOM    394  CA  THR A  56       6.546   3.174 -17.783  1.00 60.37           C  
ATOM    395  C   THR A  56       6.748   3.470 -16.300  1.00 60.37           C  
ATOM    396  CB  THR A  56       7.255   1.857 -18.148  1.00 60.37           C  
ATOM    397  O   THR A  56       5.881   3.169 -15.477  1.00 60.37           O  
ATOM    398  CG2 THR A  56       6.674   0.684 -17.365  1.00 60.37           C  
ATOM    399  OG1 THR A  56       7.095   1.607 -19.550  1.00 60.37           O  
ATOM    400  N   ALA A  57       7.829   4.076 -16.016  1.00 63.08           N  
ATOM    401  CA  ALA A  57       8.111   4.527 -14.656  1.00 63.08           C  
ATOM    402  C   ALA A  57       7.127   5.608 -14.221  1.00 63.08           C  
ATOM    403  CB  ALA A  57       9.544   5.043 -14.553  1.00 63.08           C  
ATOM    404  O   ALA A  57       6.642   5.596 -13.087  1.00 63.08           O  
ATOM    405  N   ARG A  58       6.783   6.477 -15.180  1.00 62.81           N  
ATOM    406  CA  ARG A  58       5.821   7.542 -14.915  1.00 62.81           C  
ATOM    407  C   ARG A  58       4.424   6.975 -14.688  1.00 62.81           C  
ATOM    408  CB  ARG A  58       5.798   8.545 -16.071  1.00 62.81           C  
ATOM    409  O   ARG A  58       3.721   7.394 -13.766  1.00 62.81           O  
ATOM    410  CG  ARG A  58       6.684   9.760 -15.850  1.00 62.81           C  
ATOM    411  CD  ARG A  58       6.502  10.798 -16.949  1.00 62.81           C  
ATOM    412  NE  ARG A  58       7.783  11.236 -17.495  1.00 62.81           N  
ATOM    413  NH1 ARG A  58       7.162  10.985 -19.706  1.00 62.81           N  
ATOM    414  NH2 ARG A  58       9.266  11.725 -19.179  1.00 62.81           N  
ATOM    415  CZ  ARG A  58       8.067  11.314 -18.792  1.00 62.81           C  
ATOM    416  N   ASP A  59       3.979   6.013 -15.590  1.00 61.94           N  
ATOM    417  CA  ASP A  59       2.671   5.372 -15.487  1.00 61.94           C  
ATOM    418  C   ASP A  59       2.558   4.559 -14.199  1.00 61.94           C  
ATOM    419  CB  ASP A  59       2.417   4.475 -16.700  1.00 61.94           C  
ATOM    420  O   ASP A  59       1.519   4.577 -13.536  1.00 61.94           O  
ATOM    421  CG  ASP A  59       2.060   5.257 -17.951  1.00 61.94           C  
ATOM    422  OD1 ASP A  59       1.767   6.469 -17.851  1.00 61.94           O  
ATOM    423  OD2 ASP A  59       2.067   4.656 -19.047  1.00 61.94           O  
ATOM    424  N   LEU A  60       3.623   3.873 -13.825  1.00 66.42           N  
ATOM    425  CA  LEU A  60       3.685   3.113 -12.582  1.00 66.42           C  
ATOM    426  C   LEU A  60       3.650   4.043 -11.374  1.00 66.42           C  
ATOM    427  CB  LEU A  60       4.951   2.252 -12.542  1.00 66.42           C  
ATOM    428  O   LEU A  60       2.947   3.773 -10.397  1.00 66.42           O  
ATOM    429  CG  LEU A  60       5.117   1.348 -11.320  1.00 66.42           C  
ATOM    430  CD1 LEU A  60       3.935   0.392 -11.203  1.00 66.42           C  
ATOM    431  CD2 LEU A  60       6.430   0.575 -11.401  1.00 66.42           C  
ATOM    432  N   ALA A  61       4.419   5.099 -11.496  1.00 63.03           N  
ATOM    433  CA  ALA A  61       4.429   6.106 -10.438  1.00 63.03           C  
ATOM    434  C   ALA A  61       3.039   6.700 -10.231  1.00 63.03           C  
ATOM    435  CB  ALA A  61       5.433   7.210 -10.764  1.00 63.03           C  
ATOM    436  O   ALA A  61       2.605   6.901  -9.095  1.00 63.03           O  
ATOM    437  N   ARG A  62       2.331   7.027 -11.284  1.00 63.88           N  
ATOM    438  CA  ARG A  62       0.975   7.561 -11.214  1.00 63.88           C  
ATOM    439  C   ARG A  62       0.024   6.559 -10.568  1.00 63.88           C  
ATOM    440  CB  ARG A  62       0.472   7.935 -12.610  1.00 63.88           C  
ATOM    441  O   ARG A  62      -0.813   6.932  -9.743  1.00 63.88           O  
ATOM    442  CG  ARG A  62      -0.746   8.846 -12.602  1.00 63.88           C  
ATOM    443  CD  ARG A  62      -1.226   9.157 -14.013  1.00 63.88           C  
ATOM    444  NE  ARG A  62      -0.340  10.101 -14.688  1.00 63.88           N  
ATOM    445  NH1 ARG A  62      -0.907   9.425 -16.823  1.00 63.88           N  
ATOM    446  NH2 ARG A  62       0.628  11.099 -16.516  1.00 63.88           N  
ATOM    447  CZ  ARG A  62      -0.208  10.206 -16.007  1.00 63.88           C  
ATOM    448  N   SER A  63       0.169   5.227 -10.964  1.00 63.55           N  
ATOM    449  CA  SER A  63      -0.664   4.156 -10.428  1.00 63.55           C  
ATOM    450  C   SER A  63      -0.415   3.955  -8.937  1.00 63.55           C  
ATOM    451  CB  SER A  63      -0.404   2.849 -11.178  1.00 63.55           C  
ATOM    452  O   SER A  63      -1.358   3.769  -8.165  1.00 63.55           O  
ATOM    453  OG  SER A  63      -0.845   2.943 -12.521  1.00 63.55           O  
ATOM    454  N   ILE A  64       0.813   4.032  -8.581  1.00 67.52           N  
ATOM    455  CA  ILE A  64       1.212   3.888  -7.185  1.00 67.52           C  
ATOM    456  C   ILE A  64       0.677   5.064  -6.372  1.00 67.52           C  
ATOM    457  CB  ILE A  64       2.747   3.791  -7.043  1.00 67.52           C  
ATOM    458  O   ILE A  64       0.195   4.884  -5.251  1.00 67.52           O  
ATOM    459  CG1 ILE A  64       3.253   2.456  -7.601  1.00 67.52           C  
ATOM    460  CG2 ILE A  64       3.166   3.968  -5.580  1.00 67.52           C  
ATOM    461  CD1 ILE A  64       4.770   2.353  -7.681  1.00 67.52           C  
ATOM    462  N   ASN A  65       0.783   6.292  -6.907  1.00 66.71           N  
ATOM    463  CA  ASN A  65       0.236   7.486  -6.269  1.00 66.71           C  
ATOM    464  C   ASN A  65      -1.272   7.373  -6.068  1.00 66.71           C  
ATOM    465  CB  ASN A  65       0.570   8.733  -7.090  1.00 66.71           C  
ATOM    466  O   ASN A  65      -1.794   7.759  -5.021  1.00 66.71           O  
ATOM    467  CG  ASN A  65       0.262  10.019  -6.349  1.00 66.71           C  
ATOM    468  ND2 ASN A  65      -0.493  10.906  -6.988  1.00 66.71           N  
ATOM    469  OD1 ASN A  65       0.698  10.215  -5.212  1.00 66.71           O  
ATOM    470  N   GLU A  66      -1.986   6.917  -7.065  1.00 65.18           N  
ATOM    471  CA  GLU A  66      -3.431   6.727  -6.984  1.00 65.18           C  
ATOM    472  C   GLU A  66      -3.796   5.720  -5.898  1.00 65.18           C  
ATOM    473  CB  GLU A  66      -3.990   6.271  -8.334  1.00 65.18           C  
ATOM    474  O   GLU A  66      -4.741   5.934  -5.136  1.00 65.18           O  
ATOM    475  CG  GLU A  66      -4.185   7.402  -9.334  1.00 65.18           C  
ATOM    476  CD  GLU A  66      -4.677   6.925 -10.691  1.00 65.18           C  
ATOM    477  OE1 GLU A  66      -4.806   7.758 -11.617  1.00 65.18           O  
ATOM    478  OE2 GLU A  66      -4.937   5.709 -10.829  1.00 65.18           O  
ATOM    479  N   LEU A  67      -3.061   4.664  -5.863  1.00 66.76           N  
ATOM    480  CA  LEU A  67      -3.279   3.632  -4.855  1.00 66.76           C  
ATOM    481  C   LEU A  67      -3.005   4.174  -3.455  1.00 66.76           C  
ATOM    482  CB  LEU A  67      -2.388   2.418  -5.128  1.00 66.76           C  
ATOM    483  O   LEU A  67      -3.779   3.928  -2.528  1.00 66.76           O  
ATOM    484  CG  LEU A  67      -2.578   1.215  -4.203  1.00 66.76           C  
ATOM    485  CD1 LEU A  67      -4.020   0.725  -4.261  1.00 66.76           C  
ATOM    486  CD2 LEU A  67      -1.612   0.096  -4.576  1.00 66.76           C  
ATOM    487  N   ALA A  68      -1.903   4.868  -3.341  1.00 65.24           N  
ATOM    488  CA  ALA A  68      -1.559   5.501  -2.070  1.00 65.24           C  
ATOM    489  C   ALA A  68      -2.666   6.444  -1.610  1.00 65.24           C  
ATOM    490  CB  ALA A  68      -0.237   6.256  -2.192  1.00 65.24           C  
ATOM    491  O   ALA A  68      -3.017   6.470  -0.428  1.00 65.24           O  
ATOM    492  N   THR A  69      -3.171   7.263  -2.461  1.00 66.76           N  
ATOM    493  CA  THR A  69      -4.244   8.206  -2.167  1.00 66.76           C  
ATOM    494  C   THR A  69      -5.496   7.472  -1.696  1.00 66.76           C  
ATOM    495  CB  THR A  69      -4.583   9.069  -3.397  1.00 66.76           C  
ATOM    496  O   THR A  69      -6.165   7.913  -0.760  1.00 66.76           O  
ATOM    497  CG2 THR A  69      -5.683  10.075  -3.077  1.00 66.76           C  
ATOM    498  OG1 THR A  69      -3.409   9.778  -3.814  1.00 66.76           O  
ATOM    499  N   ARG A  70      -5.794   6.350  -2.357  1.00 65.76           N  
ATOM    500  CA  ARG A  70      -6.970   5.566  -1.994  1.00 65.76           C  
ATOM    501  C   ARG A  70      -6.807   4.943  -0.612  1.00 65.76           C  
ATOM    502  CB  ARG A  70      -7.230   4.475  -3.034  1.00 65.76           C  
ATOM    503  O   ARG A  70      -7.766   4.875   0.161  1.00 65.76           O  
ATOM    504  CG  ARG A  70      -7.780   4.998  -4.352  1.00 65.76           C  
ATOM    505  CD  ARG A  70      -8.093   3.866  -5.321  1.00 65.76           C  
ATOM    506  NE  ARG A  70      -8.483   4.374  -6.634  1.00 65.76           N  
ATOM    507  NH1 ARG A  70      -9.038   2.304  -7.498  1.00 65.76           N  
ATOM    508  NH2 ARG A  70      -9.250   4.186  -8.790  1.00 65.76           N  
ATOM    509  CZ  ARG A  70      -8.923   3.620  -7.638  1.00 65.76           C  
ATOM    510  N   MET A  71      -5.638   4.449  -0.387  1.00 67.23           N  
ATOM    511  CA  MET A  71      -5.336   3.888   0.927  1.00 67.23           C  
ATOM    512  C   MET A  71      -5.460   4.951   2.014  1.00 67.23           C  
ATOM    513  CB  MET A  71      -3.931   3.283   0.944  1.00 67.23           C  
ATOM    514  O   MET A  71      -5.977   4.678   3.099  1.00 67.23           O  
ATOM    515  CG  MET A  71      -3.818   1.973   0.181  1.00 67.23           C  
ATOM    516  SD  MET A  71      -2.102   1.325   0.148  1.00 67.23           S  
ATOM    517  CE  MET A  71      -1.966   0.692   1.843  1.00 67.23           C  
ATOM    518  N   LYS A  72      -4.916   6.175   1.782  1.00 65.95           N  
ATOM    519  CA  LYS A  72      -5.031   7.310   2.693  1.00 65.95           C  
ATOM    520  C   LYS A  72      -6.493   7.651   2.964  1.00 65.95           C  
ATOM    521  CB  LYS A  72      -4.305   8.530   2.125  1.00 65.95           C  
ATOM    522  O   LYS A  72      -6.879   7.885   4.111  1.00 65.95           O  
ATOM    523  CG  LYS A  72      -4.306   9.737   3.051  1.00 65.95           C  
ATOM    524  CD  LYS A  72      -3.598  10.928   2.417  1.00 65.95           C  
ATOM    525  CE  LYS A  72      -3.692  12.168   3.296  1.00 65.95           C  
ATOM    526  NZ  LYS A  72      -3.131  13.374   2.616  1.00 65.95           N  
ATOM    527  N   THR A  73      -7.278   7.744   1.933  1.00 68.29           N  
ATOM    528  CA  THR A  73      -8.695   8.069   2.048  1.00 68.29           C  
ATOM    529  C   THR A  73      -9.425   7.017   2.877  1.00 68.29           C  
ATOM    530  CB  THR A  73      -9.356   8.185   0.663  1.00 68.29           C  
ATOM    531  O   THR A  73     -10.282   7.351   3.699  1.00 68.29           O  
ATOM    532  CG2 THR A  73     -10.835   8.538   0.787  1.00 68.29           C  
ATOM    533  OG1 THR A  73      -8.694   9.208  -0.092  1.00 68.29           O  
ATOM    534  N   ALA A  74      -9.090   5.746   2.612  1.00 66.63           N  
ATOM    535  CA  ALA A  74      -9.690   4.650   3.368  1.00 66.63           C  
ATOM    536  C   ALA A  74      -9.325   4.740   4.847  1.00 66.63           C  
ATOM    537  CB  ALA A  74      -9.251   3.305   2.795  1.00 66.63           C  
ATOM    538  O   ALA A  74     -10.175   4.536   5.717  1.00 66.63           O  
ATOM    539  N   ALA A  75      -8.016   4.996   5.087  1.00 65.48           N  
ATOM    540  CA  ALA A  75      -7.541   5.153   6.459  1.00 65.48           C  
ATOM    541  C   ALA A  75      -8.255   6.307   7.158  1.00 65.48           C  
ATOM    542  CB  ALA A  75      -6.031   5.376   6.478  1.00 65.48           C  
ATOM    543  O   ALA A  75      -8.641   6.192   8.323  1.00 65.48           O  
ATOM    544  N   GLU A  76      -8.380   7.483   6.532  1.00 69.68           N  
ATOM    545  CA  GLU A  76      -9.050   8.659   7.079  1.00 69.68           C  
ATOM    546  C   GLU A  76     -10.518   8.368   7.377  1.00 69.68           C  
ATOM    547  CB  GLU A  76      -8.933   9.841   6.114  1.00 69.68           C  
ATOM    548  O   GLU A  76     -11.066   8.864   8.364  1.00 69.68           O  
ATOM    549  CG  GLU A  76      -7.538  10.445   6.046  1.00 69.68           C  
ATOM    550  CD  GLU A  76      -7.409  11.545   5.005  1.00 69.68           C  
ATOM    551  OE1 GLU A  76      -6.374  12.248   4.989  1.00 69.68           O  
ATOM    552  OE2 GLU A  76      -8.353  11.706   4.199  1.00 69.68           O  
ATOM    553  N   SER A  77     -11.166   7.577   6.509  1.00 66.91           N  
ATOM    554  CA  SER A  77     -12.569   7.217   6.687  1.00 66.91           C  
ATOM    555  C   SER A  77     -12.764   6.353   7.928  1.00 66.91           C  
ATOM    556  CB  SER A  77     -13.094   6.480   5.454  1.00 66.91           C  
ATOM    557  O   SER A  77     -13.731   6.535   8.672  1.00 66.91           O  
ATOM    558  OG  SER A  77     -13.152   7.349   4.336  1.00 66.91           O  
ATOM    559  N   VAL A  78     -11.827   5.379   8.105  1.00 66.96           N  
ATOM    560  CA  VAL A  78     -11.872   4.504   9.272  1.00 66.96           C  
ATOM    561  C   VAL A  78     -11.662   5.325  10.542  1.00 66.96           C  
ATOM    562  CB  VAL A  78     -10.813   3.382   9.181  1.00 66.96           C  
ATOM    563  O   VAL A  78     -12.336   5.104  11.551  1.00 66.96           O  
ATOM    564  CG1 VAL A  78     -10.698   2.639  10.511  1.00 66.96           C  
ATOM    565  CG2 VAL A  78     -11.158   2.413   8.052  1.00 66.96           C  
ATOM    566  N   GLN A  79     -10.683   6.283  10.545  1.00 64.94           N  
ATOM    567  CA  GLN A  79     -10.401   7.147  11.686  1.00 64.94           C  
ATOM    568  C   GLN A  79     -11.602   8.027  12.021  1.00 64.94           C  
ATOM    569  CB  GLN A  79      -9.174   8.017  11.410  1.00 64.94           C  
ATOM    570  O   GLN A  79     -11.894   8.267  13.194  1.00 64.94           O  
ATOM    571  CG  GLN A  79      -8.610   8.697  12.651  1.00 64.94           C  
ATOM    572  CD  GLN A  79      -7.343   9.482  12.366  1.00 64.94           C  
ATOM    573  NE2 GLN A  79      -6.740  10.035  13.412  1.00 64.94           N  
ATOM    574  OE1 GLN A  79      -6.909   9.589  11.214  1.00 64.94           O  
ATOM    575  N   LYS A  80     -12.177   8.565  11.000  1.00 71.19           N  
ATOM    576  CA  LYS A  80     -13.366   9.396  11.168  1.00 71.19           C  
ATOM    577  C   LYS A  80     -14.491   8.615  11.843  1.00 71.19           C  
ATOM    578  CB  LYS A  80     -13.840   9.935   9.818  1.00 71.19           C  
ATOM    579  O   LYS A  80     -15.175   9.139  12.725  1.00 71.19           O  
ATOM    580  CG  LYS A  80     -14.984  10.934   9.917  1.00 71.19           C  
ATOM    581  CD  LYS A  80     -15.375  11.474   8.548  1.00 71.19           C  
ATOM    582  CE  LYS A  80     -16.557  12.430   8.639  1.00 71.19           C  
ATOM    583  NZ  LYS A  80     -17.053  12.829   7.288  1.00 71.19           N  
ATOM    584  N   ILE A  81     -14.629   7.341  11.489  1.00 65.34           N  
ATOM    585  CA  ILE A  81     -15.668   6.483  12.048  1.00 65.34           C  
ATOM    586  C   ILE A  81     -15.358   6.185  13.513  1.00 65.34           C  
ATOM    587  CB  ILE A  81     -15.802   5.166  11.250  1.00 65.34           C  
ATOM    588  O   ILE A  81     -16.258   6.185  14.356  1.00 65.34           O  
ATOM    589  CG1 ILE A  81     -16.327   5.448   9.838  1.00 65.34           C  
ATOM    590  CG2 ILE A  81     -16.713   4.180  11.986  1.00 65.34           C  
ATOM    591  CD1 ILE A  81     -16.280   4.244   8.908  1.00 65.34           C  
ATOM    592  N   LYS A  82     -14.097   5.859  13.743  1.00 66.26           N  
ATOM    593  CA  LYS A  82     -13.643   5.602  15.106  1.00 66.26           C  
ATOM    594  C   LYS A  82     -13.902   6.805  16.008  1.00 66.26           C  
ATOM    595  CB  LYS A  82     -12.155   5.248  15.119  1.00 66.26           C  
ATOM    596  O   LYS A  82     -14.325   6.648  17.155  1.00 66.26           O  
ATOM    597  CG  LYS A  82     -11.643   4.774  16.471  1.00 66.26           C  
ATOM    598  CD  LYS A  82     -10.159   4.435  16.419  1.00 66.26           C  
ATOM    599  CE  LYS A  82      -9.620   4.068  17.795  1.00 66.26           C  
ATOM    600  NZ  LYS A  82      -8.160   3.753  17.752  1.00 66.26           N  
ATOM    601  N   SER A  83     -13.586   7.984  15.564  1.00 71.41           N  
ATOM    602  CA  SER A  83     -13.744   9.200  16.356  1.00 71.41           C  
ATOM    603  C   SER A  83     -15.215   9.496  16.627  1.00 71.41           C  
ATOM    604  CB  SER A  83     -13.099  10.390  15.645  1.00 71.41           C  
ATOM    605  O   SER A  83     -15.559  10.059  17.668  1.00 71.41           O  
ATOM    606  OG  SER A  83     -13.760  10.665  14.422  1.00 71.41           O  
ATOM    607  N   GLU A  84     -16.107   9.092  15.687  1.00 73.23           N  
ATOM    608  CA  GLU A  84     -17.543   9.317  15.823  1.00 73.23           C  
ATOM    609  C   GLU A  84     -18.173   8.301  16.771  1.00 73.23           C  
ATOM    610  CB  GLU A  84     -18.229   9.258  14.456  1.00 73.23           C  
ATOM    611  O   GLU A  84     -19.173   8.594  17.429  1.00 73.23           O  
ATOM    612  CG  GLU A  84     -17.924  10.451  13.563  1.00 73.23           C  
ATOM    613  CD  GLU A  84     -18.557  10.346  12.184  1.00 73.23           C  
ATOM    614  OE1 GLU A  84     -18.398  11.284  11.370  1.00 73.23           O  
ATOM    615  OE2 GLU A  84     -19.218   9.318  11.917  1.00 73.23           O  
ATOM    616  N   MET A  85     -17.575   7.054  16.929  1.00 65.23           N  
ATOM    617  CA  MET A  85     -18.074   5.962  17.760  1.00 65.23           C  
ATOM    618  C   MET A  85     -17.598   6.114  19.201  1.00 65.23           C  
ATOM    619  CB  MET A  85     -17.626   4.611  17.201  1.00 65.23           C  
ATOM    620  O   MET A  85     -18.261   5.650  20.131  1.00 65.23           O  
ATOM    621  CG  MET A  85     -18.366   4.194  15.940  1.00 65.23           C  
ATOM    622  SD  MET A  85     -17.983   2.471  15.437  1.00 65.23           S  
ATOM    623  CE  MET A  85     -19.450   2.096  14.438  1.00 65.23           C  
ATOM    624  N   VAL A  86     -16.448   6.764  19.546  1.00 67.62           N  
ATOM    625  CA  VAL A  86     -15.853   6.944  20.866  1.00 67.62           C  
ATOM    626  C   VAL A  86     -16.522   8.117  21.578  1.00 67.62           C  
ATOM    627  CB  VAL A  86     -14.328   7.175  20.774  1.00 67.62           C  
ATOM    628  O   VAL A  86     -16.574   8.156  22.810  1.00 67.62           O  
ATOM    629  CG1 VAL A  86     -13.745   7.480  22.152  1.00 67.62           C  
ATOM    630  CG2 VAL A  86     -13.641   5.959  20.156  1.00 67.62           C  
ATOM    631  N   SER A  87     -17.479   8.850  20.896  1.00 65.34           N  
ATOM    632  CA  SER A  87     -18.147   9.984  21.526  1.00 65.34           C  
ATOM    633  C   SER A  87     -19.520   9.591  22.060  1.00 65.34           C  
ATOM    634  CB  SER A  87     -18.288  11.140  20.535  1.00 65.34           C  
ATOM    635  O   SER A  87     -20.017  10.194  23.013  1.00 65.34           O  
ATOM    636  OG  SER A  87     -17.055  11.821  20.376  1.00 65.34           O  
ATOM    637  N   ASP A  88     -19.832   8.104  22.161  1.00 63.50           N  
ATOM    638  CA  ASP A  88     -21.146   7.847  22.742  1.00 63.50           C  
ATOM    639  C   ASP A  88     -21.250   6.411  23.251  1.00 63.50           C  
ATOM    640  CB  ASP A  88     -22.249   8.123  21.718  1.00 63.50           C  
ATOM    641  O   ASP A  88     -22.177   6.075  23.991  1.00 63.50           O  
ATOM    642  CG  ASP A  88     -22.814   9.529  21.819  1.00 63.50           C  
ATOM    643  OD1 ASP A  88     -22.550  10.221  22.826  1.00 63.50           O  
ATOM    644  OD2 ASP A  88     -23.532   9.947  20.885  1.00 63.50           O  
ATOM    645  N   SER A  89     -20.168   5.627  23.982  1.00 54.19           N  
ATOM    646  CA  SER A  89     -20.759   4.432  24.574  1.00 54.19           C  
ATOM    647  C   SER A  89     -19.688   3.413  24.948  1.00 54.19           C  
ATOM    648  CB  SER A  89     -21.764   3.797  23.612  1.00 54.19           C  
ATOM    649  O   SER A  89     -18.742   3.191  24.189  1.00 54.19           O  
ATOM    650  OG  SER A  89     -21.943   4.609  22.464  1.00 54.19           O  
ATOM    651  N   GLN A  90     -19.337   3.298  26.252  1.00 54.87           N  
ATOM    652  CA  GLN A  90     -19.232   2.349  27.355  1.00 54.87           C  
ATOM    653  C   GLN A  90     -19.302   0.910  26.851  1.00 54.87           C  
ATOM    654  CB  GLN A  90     -20.335   2.598  28.385  1.00 54.87           C  
ATOM    655  O   GLN A  90     -20.147   0.579  26.017  1.00 54.87           O  
ATOM    656  CG  GLN A  90     -19.821   2.770  29.808  1.00 54.87           C  
ATOM    657  CD  GLN A  90     -20.923   3.112  30.793  1.00 54.87           C  
ATOM    658  NE2 GLN A  90     -20.651   2.913  32.078  1.00 54.87           N  
ATOM    659  OE1 GLN A  90     -22.009   3.551  30.403  1.00 54.87           O  
ATOM    660  N   GLU A  91     -18.128   0.258  26.383  1.00 57.38           N  
ATOM    661  CA  GLU A  91     -17.580  -1.092  26.467  1.00 57.38           C  
ATOM    662  C   GLU A  91     -18.285  -2.035  25.496  1.00 57.38           C  
ATOM    663  CB  GLU A  91     -17.689  -1.629  27.896  1.00 57.38           C  
ATOM    664  O   GLU A  91     -19.430  -2.430  25.728  1.00 57.38           O  
ATOM    665  CG  GLU A  91     -16.557  -1.181  28.809  1.00 57.38           C  
ATOM    666  CD  GLU A  91     -16.538  -1.911  30.143  1.00 57.38           C  
ATOM    667  OE1 GLU A  91     -15.577  -1.724  30.924  1.00 57.38           O  
ATOM    668  OE2 GLU A  91     -17.491  -2.677  30.409  1.00 57.38           O  
ATOM    669  N   ALA A  92     -18.469  -1.835  24.172  1.00 52.68           N  
ATOM    670  CA  ALA A  92     -19.029  -2.785  23.214  1.00 52.68           C  
ATOM    671  C   ALA A  92     -17.963  -3.756  22.716  1.00 52.68           C  
ATOM    672  CB  ALA A  92     -19.662  -2.045  22.038  1.00 52.68           C  
ATOM    673  O   ALA A  92     -16.830  -3.354  22.439  1.00 52.68           O  
ATOM    674  N   GLU A  93     -17.949  -5.002  23.185  1.00 54.75           N  
ATOM    675  CA  GLU A  93     -17.374  -6.300  22.846  1.00 54.75           C  
ATOM    676  C   GLU A  93     -16.938  -6.346  21.384  1.00 54.75           C  
ATOM    677  CB  GLU A  93     -18.374  -7.423  23.131  1.00 54.75           C  
ATOM    678  O   GLU A  93     -17.626  -5.817  20.509  1.00 54.75           O  
ATOM    679  CG  GLU A  93     -18.595  -7.687  24.614  1.00 54.75           C  
ATOM    680  CD  GLU A  93     -18.049  -9.030  25.072  1.00 54.75           C  
ATOM    681  OE1 GLU A  93     -17.507  -9.112  26.198  1.00 54.75           O  
ATOM    682  OE2 GLU A  93     -18.162 -10.007  24.299  1.00 54.75           O  
ATOM    683  N   PRO A  94     -15.705  -6.858  21.133  1.00 54.02           N  
ATOM    684  CA  PRO A  94     -15.017  -6.942  19.842  1.00 54.02           C  
ATOM    685  C   PRO A  94     -15.726  -7.866  18.855  1.00 54.02           C  
ATOM    686  CB  PRO A  94     -13.638  -7.493  20.213  1.00 54.02           C  
ATOM    687  O   PRO A  94     -16.123  -8.976  19.218  1.00 54.02           O  
ATOM    688  CG  PRO A  94     -13.839  -8.168  21.532  1.00 54.02           C  
ATOM    689  CD  PRO A  94     -15.139  -7.696  22.116  1.00 54.02           C  
ATOM    690  N   ASN A  95     -16.793  -7.473  18.012  1.00 51.93           N  
ATOM    691  CA  ASN A  95     -17.604  -7.889  16.872  1.00 51.93           C  
ATOM    692  C   ASN A  95     -16.780  -8.671  15.853  1.00 51.93           C  
ATOM    693  CB  ASN A  95     -18.258  -6.676  16.208  1.00 51.93           C  
ATOM    694  O   ASN A  95     -15.667  -8.269  15.509  1.00 51.93           O  
ATOM    695  CG  ASN A  95     -19.727  -6.540  16.557  1.00 51.93           C  
ATOM    696  ND2 ASN A  95     -20.297  -5.372  16.283  1.00 51.93           N  
ATOM    697  OD1 ASN A  95     -20.345  -7.476  17.071  1.00 51.93           O  
ATOM    698  N   VAL A  96     -16.764 -10.010  15.718  1.00 54.17           N  
ATOM    699  CA  VAL A  96     -16.786 -11.164  14.826  1.00 54.17           C  
ATOM    700  C   VAL A  96     -16.699 -10.698  13.374  1.00 54.17           C  
ATOM    701  CB  VAL A  96     -18.056 -12.020  15.036  1.00 54.17           C  
ATOM    702  O   VAL A  96     -16.140 -11.394  12.524  1.00 54.17           O  
ATOM    703  CG1 VAL A  96     -18.041 -13.241  14.118  1.00 54.17           C  
ATOM    704  CG2 VAL A  96     -18.175 -12.447  16.497  1.00 54.17           C  
ATOM    705  N   GLU A  97     -16.736  -9.376  13.026  1.00 55.45           N  
ATOM    706  CA  GLU A  97     -16.630  -8.860  11.664  1.00 55.45           C  
ATOM    707  C   GLU A  97     -15.217  -8.365  11.371  1.00 55.45           C  
ATOM    708  CB  GLU A  97     -17.640  -7.732  11.437  1.00 55.45           C  
ATOM    709  O   GLU A  97     -14.845  -8.186  10.209  1.00 55.45           O  
ATOM    710  CG  GLU A  97     -19.005  -8.215  10.965  1.00 55.45           C  
ATOM    711  CD  GLU A  97     -19.945  -7.081  10.590  1.00 55.45           C  
ATOM    712  OE1 GLU A  97     -21.029  -7.352  10.024  1.00 55.45           O  
ATOM    713  OE2 GLU A  97     -19.596  -5.910  10.863  1.00 55.45           O  
ATOM    714  N   SER A  98     -14.307  -8.567  12.312  1.00 60.82           N  
ATOM    715  CA  SER A  98     -12.878  -8.289  12.206  1.00 60.82           C  
ATOM    716  C   SER A  98     -12.130  -9.467  11.590  1.00 60.82           C  
ATOM    717  CB  SER A  98     -12.291  -7.965  13.580  1.00 60.82           C  
ATOM    718  O   SER A  98     -11.090  -9.285  10.953  1.00 60.82           O  
ATOM    719  OG  SER A  98     -11.818  -9.141  14.215  1.00 60.82           O  
ATOM    720  N   SER A  99     -12.833 -10.692  11.435  1.00 59.32           N  
ATOM    721  CA  SER A  99     -12.129 -11.868  10.937  1.00 59.32           C  
ATOM    722  C   SER A  99     -12.110 -11.896   9.412  1.00 59.32           C  
ATOM    723  CB  SER A  99     -12.775 -13.147  11.470  1.00 59.32           C  
ATOM    724  O   SER A  99     -11.111 -12.290   8.805  1.00 59.32           O  
ATOM    725  OG  SER A  99     -13.749 -13.635  10.563  1.00 59.32           O  
ATOM    726  N   ALA A 100     -13.164 -11.400   8.727  1.00 59.73           N  
ATOM    727  CA  ALA A 100     -13.244 -11.370   7.269  1.00 59.73           C  
ATOM    728  C   ALA A 100     -12.317 -10.305   6.691  1.00 59.73           C  
ATOM    729  CB  ALA A 100     -14.681 -11.122   6.819  1.00 59.73           C  
ATOM    730  O   ALA A 100     -11.649 -10.536   5.680  1.00 59.73           O  
ATOM    731  N   LEU A 101     -12.259  -9.201   7.309  1.00 58.52           N  
ATOM    732  CA  LEU A 101     -11.344  -8.130   6.930  1.00 58.52           C  
ATOM    733  C   LEU A 101      -9.894  -8.560   7.125  1.00 58.52           C  
ATOM    734  CB  LEU A 101     -11.629  -6.867   7.748  1.00 58.52           C  
ATOM    735  O   LEU A 101      -9.042  -8.288   6.276  1.00 58.52           O  
ATOM    736  CG  LEU A 101     -10.784  -5.637   7.412  1.00 58.52           C  
ATOM    737  CD1 LEU A 101     -11.024  -5.208   5.968  1.00 58.52           C  
ATOM    738  CD2 LEU A 101     -11.095  -4.496   8.373  1.00 58.52           C  
ATOM    739  N   ASN A 102      -9.643  -9.281   8.172  1.00 57.14           N  
ATOM    740  CA  ASN A 102      -8.313  -9.808   8.458  1.00 57.14           C  
ATOM    741  C   ASN A 102      -7.860 -10.797   7.388  1.00 57.14           C  
ATOM    742  CB  ASN A 102      -8.283 -10.468   9.838  1.00 57.14           C  
ATOM    743  O   ASN A 102      -6.695 -10.793   6.987  1.00 57.14           O  
ATOM    744  CG  ASN A 102      -6.877 -10.613  10.385  1.00 57.14           C  
ATOM    745  ND2 ASN A 102      -6.768 -10.834  11.690  1.00 57.14           N  
ATOM    746  OD1 ASN A 102      -5.896 -10.527   9.642  1.00 57.14           O  
ATOM    747  N   GLU A 103      -8.772 -11.622   6.931  1.00 67.32           N  
ATOM    748  CA  GLU A 103      -8.462 -12.583   5.877  1.00 67.32           C  
ATOM    749  C   GLU A 103      -8.155 -11.877   4.560  1.00 67.32           C  
ATOM    750  CB  GLU A 103      -9.619 -13.567   5.689  1.00 67.32           C  
ATOM    751  O   GLU A 103      -7.231 -12.265   3.842  1.00 67.32           O  
ATOM    752  CG  GLU A 103      -9.565 -14.767   6.624  1.00 67.32           C  
ATOM    753  CD  GLU A 103     -10.672 -15.776   6.370  1.00 67.32           C  
ATOM    754  OE1 GLU A 103     -10.766 -16.776   7.118  1.00 67.32           O  
ATOM    755  OE2 GLU A 103     -11.453 -15.567   5.414  1.00 67.32           O  
ATOM    756  N   ARG A 104      -8.920 -10.787   4.289  1.00 60.23           N  
ATOM    757  CA  ARG A 104      -8.704 -10.024   3.064  1.00 60.23           C  
ATOM    758  C   ARG A 104      -7.362  -9.300   3.099  1.00 60.23           C  
ATOM    759  CB  ARG A 104      -9.836  -9.018   2.850  1.00 60.23           C  
ATOM    760  O   ARG A 104      -6.655  -9.243   2.091  1.00 60.23           O  
ATOM    761  CG  ARG A 104     -11.157  -9.654   2.447  1.00 60.23           C  
ATOM    762  CD  ARG A 104     -12.285  -8.632   2.402  1.00 60.23           C  
ATOM    763  NE  ARG A 104     -12.175  -7.759   1.237  1.00 60.23           N  
ATOM    764  NH1 ARG A 104     -14.049  -6.505   1.742  1.00 60.23           N  
ATOM    765  NH2 ARG A 104     -12.822  -6.036  -0.137  1.00 60.23           N  
ATOM    766  CZ  ARG A 104     -13.016  -6.769   0.950  1.00 60.23           C  
ATOM    767  N   VAL A 105      -7.068  -8.825   4.226  1.00 57.95           N  
ATOM    768  CA  VAL A 105      -5.789  -8.151   4.423  1.00 57.95           C  
ATOM    769  C   VAL A 105      -4.647  -9.152   4.262  1.00 57.95           C  
ATOM    770  CB  VAL A 105      -5.712  -7.474   5.810  1.00 57.95           C  
ATOM    771  O   VAL A 105      -3.623  -8.842   3.648  1.00 57.95           O  
ATOM    772  CG1 VAL A 105      -4.291  -6.994   6.099  1.00 57.95           C  
ATOM    773  CG2 VAL A 105      -6.699  -6.310   5.890  1.00 57.95           C  
ATOM    774  N   LYS A 106      -4.765 -10.376   4.788  1.00 64.16           N  
ATOM    775  CA  LYS A 106      -3.763 -11.432   4.679  1.00 64.16           C  
ATOM    776  C   LYS A 106      -3.525 -11.817   3.222  1.00 64.16           C  
ATOM    777  CB  LYS A 106      -4.188 -12.661   5.484  1.00 64.16           C  
ATOM    778  O   LYS A 106      -2.384 -12.033   2.810  1.00 64.16           O  
ATOM    779  CG  LYS A 106      -3.942 -12.538   6.980  1.00 64.16           C  
ATOM    780  CD  LYS A 106      -4.262 -13.837   7.708  1.00 64.16           C  
ATOM    781  CE  LYS A 106      -4.037 -13.708   9.209  1.00 64.16           C  
ATOM    782  NZ  LYS A 106      -4.445 -14.945   9.939  1.00 64.16           N  
ATOM    783  N   VAL A 107      -4.590 -11.896   2.465  1.00 68.61           N  
ATOM    784  CA  VAL A 107      -4.507 -12.245   1.050  1.00 68.61           C  
ATOM    785  C   VAL A 107      -3.770 -11.145   0.289  1.00 68.61           C  
ATOM    786  CB  VAL A 107      -5.908 -12.470   0.438  1.00 68.61           C  
ATOM    787  O   VAL A 107      -2.930 -11.431  -0.568  1.00 68.61           O  
ATOM    788  CG1 VAL A 107      -5.818 -12.608  -1.080  1.00 68.61           C  
ATOM    789  CG2 VAL A 107      -6.566 -13.705   1.052  1.00 68.61           C  
ATOM    790  N   LEU A 108      -4.138  -9.947   0.599  1.00 60.49           N  
ATOM    791  CA  LEU A 108      -3.475  -8.804  -0.018  1.00 60.49           C  
ATOM    792  C   LEU A 108      -1.982  -8.809   0.290  1.00 60.49           C  
ATOM    793  CB  LEU A 108      -4.103  -7.494   0.467  1.00 60.49           C  
ATOM    794  O   LEU A 108      -1.160  -8.575  -0.598  1.00 60.49           O  
ATOM    795  CG  LEU A 108      -3.546  -6.208  -0.144  1.00 60.49           C  
ATOM    796  CD1 LEU A 108      -3.792  -6.187  -1.649  1.00 60.49           C  
ATOM    797  CD2 LEU A 108      -4.170  -4.986   0.521  1.00 60.49           C  
ATOM    798  N   GLN A 109      -1.624  -9.088   1.522  1.00 58.79           N  
ATOM    799  CA  GLN A 109      -0.232  -9.167   1.951  1.00 58.79           C  
ATOM    800  C   GLN A 109       0.521 -10.246   1.178  1.00 58.79           C  
ATOM    801  CB  GLN A 109      -0.148  -9.443   3.453  1.00 58.79           C  
ATOM    802  O   GLN A 109       1.662 -10.036   0.760  1.00 58.79           O  
ATOM    803  CG  GLN A 109      -0.266  -8.193   4.315  1.00 58.79           C  
ATOM    804  CD  GLN A 109      -0.099  -8.482   5.795  1.00 58.79           C  
ATOM    805  NE2 GLN A 109      -0.128  -7.434   6.611  1.00 58.79           N  
ATOM    806  OE1 GLN A 109       0.054  -9.639   6.201  1.00 58.79           O  
ATOM    807  N   LYS A 110      -0.051 -11.361   1.071  1.00 70.28           N  
ATOM    808  CA  LYS A 110       0.536 -12.477   0.335  1.00 70.28           C  
ATOM    809  C   LYS A 110       0.792 -12.101  -1.122  1.00 70.28           C  
ATOM    810  CB  LYS A 110      -0.371 -13.706   0.407  1.00 70.28           C  
ATOM    811  O   LYS A 110       1.856 -12.400  -1.668  1.00 70.28           O  
ATOM    812  CG  LYS A 110       0.235 -14.960  -0.204  1.00 70.28           C  
ATOM    813  CD  LYS A 110      -0.707 -16.151  -0.086  1.00 70.28           C  
ATOM    814  CE  LYS A 110      -0.141 -17.384  -0.778  1.00 70.28           C  
ATOM    815  NZ  LYS A 110      -1.078 -18.544  -0.696  1.00 70.28           N  
ATOM    816  N   ARG A 111      -0.167 -11.428  -1.719  1.00 65.35           N  
ATOM    817  CA  ARG A 111      -0.055 -11.038  -3.121  1.00 65.35           C  
ATOM    818  C   ARG A 111       1.045  -9.999  -3.314  1.00 65.35           C  
ATOM    819  CB  ARG A 111      -1.388 -10.491  -3.636  1.00 65.35           C  
ATOM    820  O   ARG A 111       1.786 -10.048  -4.298  1.00 65.35           O  
ATOM    821  CG  ARG A 111      -2.442 -11.560  -3.874  1.00 65.35           C  
ATOM    822  CD  ARG A 111      -3.671 -10.995  -4.572  1.00 65.35           C  
ATOM    823  NE  ARG A 111      -4.671 -12.029  -4.824  1.00 65.35           N  
ATOM    824  NH1 ARG A 111      -6.072 -10.665  -6.055  1.00 65.35           N  
ATOM    825  NH2 ARG A 111      -6.629 -12.859  -5.692  1.00 65.35           N  
ATOM    826  CZ  ARG A 111      -5.788 -11.848  -5.523  1.00 65.35           C  
ATOM    827  N   LEU A 112       1.081  -9.070  -2.337  1.00 60.20           N  
ATOM    828  CA  LEU A 112       2.109  -8.036  -2.379  1.00 60.20           C  
ATOM    829  C   LEU A 112       3.499  -8.644  -2.224  1.00 60.20           C  
ATOM    830  CB  LEU A 112       1.869  -6.996  -1.282  1.00 60.20           C  
ATOM    831  O   LEU A 112       4.446  -8.218  -2.889  1.00 60.20           O  
ATOM    832  CG  LEU A 112       0.727  -6.007  -1.523  1.00 60.20           C  
ATOM    833  CD1 LEU A 112       0.493  -5.155  -0.280  1.00 60.20           C  
ATOM    834  CD2 LEU A 112       1.027  -5.128  -2.732  1.00 60.20           C  
ATOM    835  N   LYS A 113       3.700  -9.625  -1.367  1.00 62.27           N  
ATOM    836  CA  LYS A 113       4.961 -10.334  -1.172  1.00 62.27           C  
ATOM    837  C   LYS A 113       5.368 -11.089  -2.433  1.00 62.27           C  
ATOM    838  CB  LYS A 113       4.855 -11.302   0.008  1.00 62.27           C  
ATOM    839  O   LYS A 113       6.550 -11.138  -2.779  1.00 62.27           O  
ATOM    840  CG  LYS A 113       5.036 -10.643   1.367  1.00 62.27           C  
ATOM    841  CD  LYS A 113       5.070 -11.674   2.488  1.00 62.27           C  
ATOM    842  CE  LYS A 113       5.216 -11.014   3.852  1.00 62.27           C  
ATOM    843  NZ  LYS A 113       5.186 -12.016   4.959  1.00 62.27           N  
ATOM    844  N   GLU A 114       4.361 -11.659  -3.041  1.00 70.24           N  
ATOM    845  CA  GLU A 114       4.612 -12.373  -4.289  1.00 70.24           C  
ATOM    846  C   GLU A 114       5.100 -11.424  -5.380  1.00 70.24           C  
ATOM    847  CB  GLU A 114       3.350 -13.104  -4.754  1.00 70.24           C  
ATOM    848  O   GLU A 114       5.990 -11.770  -6.159  1.00 70.24           O  
ATOM    849  CG  GLU A 114       3.011 -14.334  -3.925  1.00 70.24           C  
ATOM    850  CD  GLU A 114       1.698 -14.986  -4.328  1.00 70.24           C  
ATOM    851  OE1 GLU A 114       1.334 -16.030  -3.741  1.00 70.24           O  
ATOM    852  OE2 GLU A 114       1.028 -14.448  -5.238  1.00 70.24           O  
ATOM    853  N   LEU A 115       4.471 -10.294  -5.375  1.00 61.37           N  
ATOM    854  CA  LEU A 115       4.857  -9.262  -6.330  1.00 61.37           C  
ATOM    855  C   LEU A 115       6.287  -8.796  -6.079  1.00 61.37           C  
ATOM    856  CB  LEU A 115       3.898  -8.071  -6.250  1.00 61.37           C  
ATOM    857  O   LEU A 115       7.050  -8.581  -7.024  1.00 61.37           O  
ATOM    858  CG  LEU A 115       4.039  -7.012  -7.345  1.00 61.37           C  
ATOM    859  CD1 LEU A 115       3.721  -7.614  -8.709  1.00 61.37           C  
ATOM    860  CD2 LEU A 115       3.133  -5.820  -7.056  1.00 61.37           C  
ATOM    861  N   GLU A 116       6.565  -8.592  -4.803  1.00 57.97           N  
ATOM    862  CA  GLU A 116       7.922  -8.234  -4.402  1.00 57.97           C  
ATOM    863  C   GLU A 116       8.926  -9.295  -4.843  1.00 57.97           C  
ATOM    864  CB  GLU A 116       8.000  -8.034  -2.886  1.00 57.97           C  
ATOM    865  O   GLU A 116      10.006  -8.968  -5.339  1.00 57.97           O  
ATOM    866  CG  GLU A 116       9.339  -7.493  -2.405  1.00 57.97           C  
ATOM    867  CD  GLU A 116       9.419  -7.349  -0.894  1.00 57.97           C  
ATOM    868  OE1 GLU A 116      10.459  -6.874  -0.384  1.00 57.97           O  
ATOM    869  OE2 GLU A 116       8.435  -7.716  -0.214  1.00 57.97           O  
ATOM    870  N   LYS A 117       8.648 -10.520  -4.574  1.00 66.48           N  
ATOM    871  CA  LYS A 117       9.501 -11.640  -4.962  1.00 66.48           C  
ATOM    872  C   LYS A 117       9.699 -11.681  -6.475  1.00 66.48           C  
ATOM    873  CB  LYS A 117       8.907 -12.962  -4.475  1.00 66.48           C  
ATOM    874  O   LYS A 117      10.809 -11.920  -6.955  1.00 66.48           O  
ATOM    875  CG  LYS A 117       9.848 -14.150  -4.610  1.00 66.48           C  
ATOM    876  CD  LYS A 117       9.215 -15.428  -4.075  1.00 66.48           C  
ATOM    877  CE  LYS A 117      10.112 -16.637  -4.306  1.00 66.48           C  
ATOM    878  NZ  LYS A 117       9.503 -17.890  -3.768  1.00 66.48           N  
ATOM    879  N   GLU A 118       8.545 -11.477  -7.223  1.00 60.45           N  
ATOM    880  CA  GLU A 118       8.599 -11.465  -8.682  1.00 60.45           C  
ATOM    881  C   GLU A 118       9.478 -10.327  -9.193  1.00 60.45           C  
ATOM    882  CB  GLU A 118       7.191 -11.347  -9.271  1.00 60.45           C  
ATOM    883  O   GLU A 118      10.201 -10.489 -10.178  1.00 60.45           O  
ATOM    884  CG  GLU A 118       6.397 -12.645  -9.234  1.00 60.45           C  
ATOM    885  CD  GLU A 118       5.002 -12.513  -9.821  1.00 60.45           C  
ATOM    886  OE1 GLU A 118       4.183 -13.445  -9.656  1.00 60.45           O  
ATOM    887  OE2 GLU A 118       4.725 -11.468 -10.452  1.00 60.45           O  
ATOM    888  N   ALA A 119       9.336  -9.192  -8.478  1.00 58.71           N  
ATOM    889  CA  ALA A 119      10.155  -8.030  -8.813  1.00 58.71           C  
ATOM    890  C   ALA A 119      11.632  -8.303  -8.543  1.00 58.71           C  
ATOM    891  CB  ALA A 119       9.690  -6.807  -8.026  1.00 58.71           C  
ATOM    892  O   ALA A 119      12.500  -7.861  -9.299  1.00 58.71           O  
ATOM    893  N   ASP A 120      12.011  -9.103  -7.504  1.00 57.92           N  
ATOM    894  CA  ASP A 120      13.375  -9.445  -7.111  1.00 57.92           C  
ATOM    895  C   ASP A 120      13.975 -10.483  -8.056  1.00 57.92           C  
ATOM    896  CB  ASP A 120      13.404  -9.964  -5.672  1.00 57.92           C  
ATOM    897  O   ASP A 120      15.197 -10.569  -8.195  1.00 57.92           O  
ATOM    898  CG  ASP A 120      13.300  -8.855  -4.639  1.00 57.92           C  
ATOM    899  OD1 ASP A 120      13.553  -7.679  -4.979  1.00 57.92           O  
ATOM    900  OD2 ASP A 120      12.966  -9.161  -3.474  1.00 57.92           O  
ATOM    901  N   GLU A 121      13.143 -11.317  -8.639  1.00 62.97           N  
ATOM    902  CA  GLU A 121      13.569 -12.411  -9.507  1.00 62.97           C  
ATOM    903  C   GLU A 121      13.789 -11.928 -10.937  1.00 62.97           C  
ATOM    904  CB  GLU A 121      12.541 -13.545  -9.487  1.00 62.97           C  
ATOM    905  O   GLU A 121      14.304 -12.670 -11.776  1.00 62.97           O  
ATOM    906  CG  GLU A 121      12.516 -14.330  -8.183  1.00 62.97           C  
ATOM    907  CD  GLU A 121      11.516 -15.475  -8.191  1.00 62.97           C  
ATOM    908  OE1 GLU A 121      11.439 -16.221  -7.189  1.00 62.97           O  
ATOM    909  OE2 GLU A 121      10.804 -15.628  -9.209  1.00 62.97           O  
ATOM    910  N   ILE A 122      13.559 -10.647 -11.189  1.00 56.93           N  
ATOM    911  CA  ILE A 122      13.802 -10.085 -12.513  1.00 56.93           C  
ATOM    912  C   ILE A 122      15.292  -9.799 -12.686  1.00 56.93           C  
ATOM    913  CB  ILE A 122      12.979  -8.798 -12.741  1.00 56.93           C  
ATOM    914  O   ILE A 122      15.891  -9.083 -11.880  1.00 56.93           O  
ATOM    915  CG1 ILE A 122      11.479  -9.098 -12.637  1.00 56.93           C  
ATOM    916  CG2 ILE A 122      13.320  -8.172 -14.096  1.00 56.93           C  
ATOM    917  CD1 ILE A 122      10.596  -7.859 -12.677  1.00 56.93           C  
ATOM    918  N   PRO A 123      16.095 -10.777 -13.353  1.00 52.42           N  
ATOM    919  CA  PRO A 123      17.538 -10.650 -13.567  1.00 52.42           C  
ATOM    920  C   PRO A 123      17.940  -9.267 -14.075  1.00 52.42           C  
ATOM    921  CB  PRO A 123      17.836 -11.725 -14.615  1.00 52.42           C  
ATOM    922  O   PRO A 123      17.248  -8.691 -14.918  1.00 52.42           O  
ATOM    923  CG  PRO A 123      16.496 -12.258 -15.006  1.00 52.42           C  
ATOM    924  CD  PRO A 123      15.452 -11.598 -14.152  1.00 52.42           C  
ATOM    925  N   LYS A 124      18.664  -8.456 -13.266  1.00 56.42           N  
ATOM    926  CA  LYS A 124      19.281  -7.137 -13.373  1.00 56.42           C  
ATOM    927  C   LYS A 124      19.989  -6.968 -14.715  1.00 56.42           C  
ATOM    928  CB  LYS A 124      20.269  -6.912 -12.228  1.00 56.42           C  
ATOM    929  O   LYS A 124      20.061  -5.860 -15.250  1.00 56.42           O  
ATOM    930  CG  LYS A 124      19.611  -6.554 -10.904  1.00 56.42           C  
ATOM    931  CD  LYS A 124      20.646  -6.238  -9.832  1.00 56.42           C  
ATOM    932  CE  LYS A 124      19.991  -5.956  -8.487  1.00 56.42           C  
ATOM    933  NZ  LYS A 124      21.002  -5.638  -7.434  1.00 56.42           N  
ATOM    934  N   HIS A 125      20.107  -8.105 -15.564  1.00 53.19           N  
ATOM    935  CA  HIS A 125      20.985  -8.033 -16.726  1.00 53.19           C  
ATOM    936  C   HIS A 125      20.199  -8.205 -18.022  1.00 53.19           C  
ATOM    937  CB  HIS A 125      22.084  -9.094 -16.634  1.00 53.19           C  
ATOM    938  O   HIS A 125      20.558  -7.630 -19.052  1.00 53.19           O  
ATOM    939  CG  HIS A 125      23.399  -8.645 -17.186  1.00 53.19           C  
ATOM    940  CD2 HIS A 125      24.546  -8.281 -16.566  1.00 53.19           C  
ATOM    941  ND1 HIS A 125      23.637  -8.528 -18.539  1.00 53.19           N  
ATOM    942  CE1 HIS A 125      24.878  -8.111 -18.727  1.00 53.19           C  
ATOM    943  NE2 HIS A 125      25.451  -7.954 -17.546  1.00 53.19           N  
ATOM    944  N   LYS A 126      18.774  -8.325 -17.931  1.00 53.39           N  
ATOM    945  CA  LYS A 126      17.906  -8.438 -19.099  1.00 53.39           C  
ATOM    946  C   LYS A 126      16.612  -7.654 -18.900  1.00 53.39           C  
ATOM    947  CB  LYS A 126      17.589  -9.905 -19.393  1.00 53.39           C  
ATOM    948  O   LYS A 126      15.660  -7.811 -19.668  1.00 53.39           O  
ATOM    949  CG  LYS A 126      18.790 -10.717 -19.856  1.00 53.39           C  
ATOM    950  CD  LYS A 126      18.382 -12.116 -20.300  1.00 53.39           C  
ATOM    951  CE  LYS A 126      19.591 -12.953 -20.695  1.00 53.39           C  
ATOM    952  NZ  LYS A 126      19.188 -14.264 -21.286  1.00 53.39           N  
ATOM    953  N   PHE A 127      16.468  -6.846 -17.800  1.00 49.58           N  
ATOM    954  CA  PHE A 127      15.376  -6.048 -17.254  1.00 49.58           C  
ATOM    955  C   PHE A 127      15.031  -4.893 -18.187  1.00 49.58           C  
ATOM    956  CB  PHE A 127      15.742  -5.511 -15.867  1.00 49.58           C  
ATOM    957  O   PHE A 127      13.861  -4.530 -18.327  1.00 49.58           O  
ATOM    958  CG  PHE A 127      14.552  -5.259 -14.980  1.00 49.58           C  
ATOM    959  CD1 PHE A 127      14.012  -3.985 -14.864  1.00 49.58           C  
ATOM    960  CD2 PHE A 127      13.974  -6.298 -14.263  1.00 49.58           C  
ATOM    961  CE1 PHE A 127      12.911  -3.749 -14.044  1.00 49.58           C  
ATOM    962  CE2 PHE A 127      12.874  -6.070 -13.441  1.00 49.58           C  
ATOM    963  CZ  PHE A 127      12.344  -4.795 -13.333  1.00 49.58           C  
ATOM    964  N   THR A 128      15.829  -4.587 -19.136  1.00 52.36           N  
ATOM    965  CA  THR A 128      15.492  -3.429 -19.955  1.00 52.36           C  
ATOM    966  C   THR A 128      14.963  -3.866 -21.318  1.00 52.36           C  
ATOM    967  CB  THR A 128      16.709  -2.506 -20.147  1.00 52.36           C  
ATOM    968  O   THR A 128      14.082  -3.217 -21.886  1.00 52.36           O  
ATOM    969  CG2 THR A 128      17.020  -1.734 -18.869  1.00 52.36           C  
ATOM    970  OG1 THR A 128      17.850  -3.297 -20.503  1.00 52.36           O  
ATOM    971  N   ALA A 129      15.152  -5.222 -21.651  1.00 52.42           N  
ATOM    972  CA  ALA A 129      14.802  -5.646 -23.005  1.00 52.42           C  
ATOM    973  C   ALA A 129      13.630  -6.623 -22.988  1.00 52.42           C  
ATOM    974  CB  ALA A 129      16.009  -6.280 -23.692  1.00 52.42           C  
ATOM    975  O   ALA A 129      12.779  -6.597 -23.880  1.00 52.42           O  
ATOM    976  N   LYS A 130      13.287  -7.320 -21.861  1.00 49.94           N  
ATOM    977  CA  LYS A 130      12.239  -8.328 -21.731  1.00 49.94           C  
ATOM    978  C   LYS A 130      11.108  -7.832 -20.834  1.00 49.94           C  
ATOM    979  CB  LYS A 130      12.814  -9.632 -21.178  1.00 49.94           C  
ATOM    980  O   LYS A 130       9.955  -8.232 -21.002  1.00 49.94           O  
ATOM    981  CG  LYS A 130      12.920 -10.748 -22.208  1.00 49.94           C  
ATOM    982  CD  LYS A 130      13.443 -12.036 -21.585  1.00 49.94           C  
ATOM    983  CE  LYS A 130      13.426 -13.187 -22.581  1.00 49.94           C  
ATOM    984  NZ  LYS A 130      14.107 -14.400 -22.038  1.00 49.94           N  
ATOM    985  N   PHE A 131      11.331  -6.873 -20.027  1.00 48.39           N  
ATOM    986  CA  PHE A 131      10.382  -6.204 -19.145  1.00 48.39           C  
ATOM    987  C   PHE A 131       9.591  -5.146 -19.905  1.00 48.39           C  
ATOM    988  CB  PHE A 131      11.108  -5.564 -17.958  1.00 48.39           C  
ATOM    989  O   PHE A 131       8.418  -4.908 -19.610  1.00 48.39           O  
ATOM    990  CG  PHE A 131      10.274  -5.483 -16.708  1.00 48.39           C  
ATOM    991  CD1 PHE A 131       9.587  -4.318 -16.388  1.00 48.39           C  
ATOM    992  CD2 PHE A 131      10.176  -6.573 -15.853  1.00 48.39           C  
ATOM    993  CE1 PHE A 131       8.814  -4.241 -15.232  1.00 48.39           C  
ATOM    994  CE2 PHE A 131       9.406  -6.503 -14.695  1.00 48.39           C  
ATOM    995  CZ  PHE A 131       8.726  -5.336 -14.387  1.00 48.39           C  
ATOM    996  N   PHE A 132       9.938  -4.788 -21.146  1.00 51.80           N  
ATOM    997  CA  PHE A 132       9.348  -3.714 -21.937  1.00 51.80           C  
ATOM    998  C   PHE A 132       8.318  -4.266 -22.915  1.00 51.80           C  
ATOM    999  CB  PHE A 132      10.433  -2.944 -22.696  1.00 51.80           C  
ATOM   1000  O   PHE A 132       7.298  -3.625 -23.178  1.00 51.80           O  
ATOM   1001  CG  PHE A 132      11.149  -1.920 -21.858  1.00 51.80           C  
ATOM   1002  CD1 PHE A 132      10.580  -0.675 -21.621  1.00 51.80           C  
ATOM   1003  CD2 PHE A 132      12.392  -2.203 -21.307  1.00 51.80           C  
ATOM   1004  CE1 PHE A 132      11.241   0.275 -20.845  1.00 51.80           C  
ATOM   1005  CE2 PHE A 132      13.059  -1.258 -20.531  1.00 51.80           C  
ATOM   1006  CZ  PHE A 132      12.482  -0.020 -20.302  1.00 51.80           C  
ATOM   1007  N   ARG A 133       8.284  -5.619 -23.139  1.00 51.38           N  
ATOM   1008  CA  ARG A 133       7.330  -6.194 -24.082  1.00 51.38           C  
ATOM   1009  C   ARG A 133       6.359  -7.133 -23.374  1.00 51.38           C  
ATOM   1010  CB  ARG A 133       8.062  -6.941 -25.199  1.00 51.38           C  
ATOM   1011  O   ARG A 133       5.170  -7.162 -23.696  1.00 51.38           O  
ATOM   1012  CG  ARG A 133       7.481  -6.703 -26.583  1.00 51.38           C  
ATOM   1013  CD  ARG A 133       8.267  -7.438 -27.660  1.00 51.38           C  
ATOM   1014  NE  ARG A 133       7.480  -7.614 -28.876  1.00 51.38           N  
ATOM   1015  NH1 ARG A 133       9.126  -8.759 -30.023  1.00 51.38           N  
ATOM   1016  NH2 ARG A 133       7.106  -8.342 -31.023  1.00 51.38           N  
ATOM   1017  CZ  ARG A 133       7.906  -8.238 -29.971  1.00 51.38           C  
ATOM   1018  N   SER A 134       6.665  -7.567 -22.149  1.00 50.74           N  
ATOM   1019  CA  SER A 134       5.805  -8.443 -21.360  1.00 50.74           C  
ATOM   1020  C   SER A 134       5.596  -7.891 -19.953  1.00 50.74           C  
ATOM   1021  CB  SER A 134       6.399  -9.849 -21.281  1.00 50.74           C  
ATOM   1022  O   SER A 134       4.718  -8.354 -19.223  1.00 50.74           O  
ATOM   1023  OG  SER A 134       7.640  -9.834 -20.597  1.00 50.74           O  
ATOM   1024  N   GLY A 135       6.260  -6.721 -19.517  1.00 52.74           N  
ATOM   1025  CA  GLY A 135       6.310  -6.124 -18.192  1.00 52.74           C  
ATOM   1026  C   GLY A 135       5.335  -4.975 -18.017  1.00 52.74           C  
ATOM   1027  O   GLY A 135       4.827  -4.747 -16.917  1.00 52.74           O  
ATOM   1028  N   GLN A 136       4.872  -4.357 -19.095  1.00 50.95           N  
ATOM   1029  CA  GLN A 136       3.848  -3.319 -19.027  1.00 50.95           C  
ATOM   1030  C   GLN A 136       2.470  -3.921 -18.768  1.00 50.95           C  
ATOM   1031  CB  GLN A 136       3.829  -2.500 -20.319  1.00 50.95           C  
ATOM   1032  O   GLN A 136       1.669  -3.353 -18.023  1.00 50.95           O  
ATOM   1033  CG  GLN A 136       3.195  -1.124 -20.164  1.00 50.95           C  
ATOM   1034  CD  GLN A 136       3.324  -0.274 -21.415  1.00 50.95           C  
ATOM   1035  NE2 GLN A 136       2.410   0.675 -21.584  1.00 50.95           N  
ATOM   1036  OE1 GLN A 136       4.238  -0.469 -22.222  1.00 50.95           O  
ATOM   1037  N   ILE A 137       2.255  -5.128 -19.115  1.00 54.85           N  
ATOM   1038  CA  ILE A 137       0.981  -5.820 -18.953  1.00 54.85           C  
ATOM   1039  C   ILE A 137       0.913  -6.459 -17.568  1.00 54.85           C  
ATOM   1040  CB  ILE A 137       0.776  -6.891 -20.048  1.00 54.85           C  
ATOM   1041  O   ILE A 137      -0.134  -6.435 -16.917  1.00 54.85           O  
ATOM   1042  CG1 ILE A 137       0.667  -6.230 -21.427  1.00 54.85           C  
ATOM   1043  CG2 ILE A 137      -0.463  -7.740 -19.748  1.00 54.85           C  
ATOM   1044  CD1 ILE A 137       0.621  -7.218 -22.585  1.00 54.85           C  
ATOM   1045  N   THR A 138       2.050  -6.712 -16.945  1.00 62.52           N  
ATOM   1046  CA  THR A 138       2.080  -7.398 -15.658  1.00 62.52           C  
ATOM   1047  C   THR A 138       2.001  -6.396 -14.509  1.00 62.52           C  
ATOM   1048  CB  THR A 138       3.353  -8.253 -15.511  1.00 62.52           C  
ATOM   1049  O   THR A 138       1.303  -6.631 -13.521  1.00 62.52           O  
ATOM   1050  CG2 THR A 138       3.324  -9.063 -14.219  1.00 62.52           C  
ATOM   1051  OG1 THR A 138       3.449  -9.151 -16.623  1.00 62.52           O  
ATOM   1052  N   ILE A 139       2.565  -5.229 -14.683  1.00 56.32           N  
ATOM   1053  CA  ILE A 139       2.523  -4.185 -13.664  1.00 56.32           C  
ATOM   1054  C   ILE A 139       1.135  -3.550 -13.633  1.00 56.32           C  
ATOM   1055  CB  ILE A 139       3.600  -3.106 -13.915  1.00 56.32           C  
ATOM   1056  O   ILE A 139       0.594  -3.276 -12.559  1.00 56.32           O  
ATOM   1057  CG1 ILE A 139       5.002  -3.696 -13.720  1.00 56.32           C  
ATOM   1058  CG2 ILE A 139       3.381  -1.900 -12.998  1.00 56.32           C  
ATOM   1059  CD1 ILE A 139       6.131  -2.745 -14.095  1.00 56.32           C  
ATOM   1060  N   GLU A 140       0.580  -3.310 -14.869  1.00 57.70           N  
ATOM   1061  CA  GLU A 140      -0.782  -2.794 -14.973  1.00 57.70           C  
ATOM   1062  C   GLU A 140      -1.787  -3.760 -14.350  1.00 57.70           C  
ATOM   1063  CB  GLU A 140      -1.146  -2.528 -16.436  1.00 57.70           C  
ATOM   1064  O   GLU A 140      -2.722  -3.336 -13.668  1.00 57.70           O  
ATOM   1065  CG  GLU A 140      -0.612  -1.208 -16.972  1.00 57.70           C  
ATOM   1066  CD  GLU A 140      -0.970  -0.964 -18.430  1.00 57.70           C  
ATOM   1067  OE1 GLU A 140      -0.539   0.067 -18.996  1.00 57.70           O  
ATOM   1068  OE2 GLU A 140      -1.687  -1.809 -19.010  1.00 57.70           O  
ATOM   1069  N   MET A 141      -1.588  -5.068 -14.580  1.00 63.13           N  
ATOM   1070  CA  MET A 141      -2.449  -6.103 -14.016  1.00 63.13           C  
ATOM   1071  C   MET A 141      -2.292  -6.175 -12.501  1.00 63.13           C  
ATOM   1072  CB  MET A 141      -2.133  -7.464 -14.639  1.00 63.13           C  
ATOM   1073  O   MET A 141      -3.276  -6.340 -11.778  1.00 63.13           O  
ATOM   1074  CG  MET A 141      -2.719  -7.653 -16.029  1.00 63.13           C  
ATOM   1075  SD  MET A 141      -2.566  -9.381 -16.627  1.00 63.13           S  
ATOM   1076  CE  MET A 141      -0.793  -9.657 -16.358  1.00 63.13           C  
ATOM   1077  N   LEU A 142      -1.093  -5.957 -12.083  1.00 60.77           N  
ATOM   1078  CA  LEU A 142      -0.793  -5.994 -10.656  1.00 60.77           C  
ATOM   1079  C   LEU A 142      -1.375  -4.776  -9.946  1.00 60.77           C  
ATOM   1080  CB  LEU A 142       0.720  -6.057 -10.428  1.00 60.77           C  
ATOM   1081  O   LEU A 142      -1.959  -4.901  -8.868  1.00 60.77           O  
ATOM   1082  CG  LEU A 142       1.177  -6.468  -9.027  1.00 60.77           C  
ATOM   1083  CD1 LEU A 142       1.521  -7.953  -8.996  1.00 60.77           C  
ATOM   1084  CD2 LEU A 142       2.372  -5.628  -8.588  1.00 60.77           C  
ATOM   1085  N   VAL A 143      -1.202  -3.646 -10.556  1.00 59.34           N  
ATOM   1086  CA  VAL A 143      -1.758  -2.410 -10.015  1.00 59.34           C  
ATOM   1087  C   VAL A 143      -3.283  -2.485 -10.017  1.00 59.34           C  
ATOM   1088  CB  VAL A 143      -1.284  -1.176 -10.815  1.00 59.34           C  
ATOM   1089  O   VAL A 143      -3.932  -2.078  -9.050  1.00 59.34           O  
ATOM   1090  CG1 VAL A 143      -2.019   0.081 -10.355  1.00 59.34           C  
ATOM   1091  CG2 VAL A 143       0.227  -0.997 -10.673  1.00 59.34           C  
ATOM   1092  N   ASP A 144      -3.810  -2.976 -11.087  1.00 64.89           N  
ATOM   1093  CA  ASP A 144      -5.254  -3.159 -11.198  1.00 64.89           C  
ATOM   1094  C   ASP A 144      -5.769  -4.125 -10.133  1.00 64.89           C  
ATOM   1095  CB  ASP A 144      -5.626  -3.667 -12.592  1.00 64.89           C  
ATOM   1096  O   ASP A 144      -6.817  -3.890  -9.528  1.00 64.89           O  
ATOM   1097  CG  ASP A 144      -7.051  -3.323 -12.989  1.00 64.89           C  
ATOM   1098  OD1 ASP A 144      -7.527  -2.217 -12.653  1.00 64.89           O  
ATOM   1099  OD2 ASP A 144      -7.704  -4.166 -13.640  1.00 64.89           O  
ATOM   1100  N   ASP A 145      -5.089  -5.204  -9.988  1.00 65.52           N  
ATOM   1101  CA  ASP A 145      -5.453  -6.193  -8.979  1.00 65.52           C  
ATOM   1102  C   ASP A 145      -5.392  -5.595  -7.576  1.00 65.52           C  
ATOM   1103  CB  ASP A 145      -4.536  -7.415  -9.070  1.00 65.52           C  
ATOM   1104  O   ASP A 145      -6.282  -5.830  -6.756  1.00 65.52           O  
ATOM   1105  CG  ASP A 145      -5.139  -8.658  -8.439  1.00 65.52           C  
ATOM   1106  OD1 ASP A 145      -6.372  -8.846  -8.522  1.00 65.52           O  
ATOM   1107  OD2 ASP A 145      -4.375  -9.454  -7.852  1.00 65.52           O  
ATOM   1108  N   MET A 146      -4.371  -4.799  -7.307  1.00 60.78           N  
ATOM   1109  CA  MET A 146      -4.205  -4.134  -6.017  1.00 60.78           C  
ATOM   1110  C   MET A 146      -5.298  -3.094  -5.797  1.00 60.78           C  
ATOM   1111  CB  MET A 146      -2.829  -3.473  -5.925  1.00 60.78           C  
ATOM   1112  O   MET A 146      -5.832  -2.972  -4.693  1.00 60.78           O  
ATOM   1113  CG  MET A 146      -1.690  -4.457  -5.711  1.00 60.78           C  
ATOM   1114  SD  MET A 146      -0.048  -3.637  -5.687  1.00 60.78           S  
ATOM   1115  CE  MET A 146      -0.129  -2.806  -4.076  1.00 60.78           C  
ATOM   1116  N   ALA A 147      -5.555  -2.401  -6.846  1.00 62.22           N  
ATOM   1117  CA  ALA A 147      -6.641  -1.426  -6.791  1.00 62.22           C  
ATOM   1118  C   ALA A 147      -7.970  -2.104  -6.467  1.00 62.22           C  
ATOM   1119  CB  ALA A 147      -6.742  -0.666  -8.111  1.00 62.22           C  
ATOM   1120  O   ALA A 147      -8.757  -1.591  -5.668  1.00 62.22           O  
ATOM   1121  N   ASN A 148      -8.159  -3.206  -7.095  1.00 69.99           N  
ATOM   1122  CA  ASN A 148      -9.384  -3.963  -6.857  1.00 69.99           C  
ATOM   1123  C   ASN A 148      -9.459  -4.468  -5.419  1.00 69.99           C  
ATOM   1124  CB  ASN A 148      -9.491  -5.133  -7.837  1.00 69.99           C  
ATOM   1125  O   ASN A 148     -10.529  -4.459  -4.809  1.00 69.99           O  
ATOM   1126  CG  ASN A 148      -9.910  -4.694  -9.226  1.00 69.99           C  
ATOM   1127  ND2 ASN A 148      -9.511  -5.459 -10.235  1.00 69.99           N  
ATOM   1128  OD1 ASN A 148     -10.587  -3.675  -9.391  1.00 69.99           O  
ATOM   1129  N   GLU A 149      -8.377  -4.911  -4.934  1.00 63.61           N  
ATOM   1130  CA  GLU A 149      -8.322  -5.409  -3.562  1.00 63.61           C  
ATOM   1131  C   GLU A 149      -8.572  -4.287  -2.558  1.00 63.61           C  
ATOM   1132  CB  GLU A 149      -6.972  -6.073  -3.284  1.00 63.61           C  
ATOM   1133  O   GLU A 149      -9.288  -4.477  -1.573  1.00 63.61           O  
ATOM   1134  CG  GLU A 149      -6.962  -6.951  -2.041  1.00 63.61           C  
ATOM   1135  CD  GLU A 149      -7.841  -8.185  -2.171  1.00 63.61           C  
ATOM   1136  OE1 GLU A 149      -8.186  -8.796  -1.134  1.00 63.61           O  
ATOM   1137  OE2 GLU A 149      -8.187  -8.544  -3.318  1.00 63.61           O  
ATOM   1138  N   VAL A 150      -7.972  -3.146  -2.804  1.00 60.85           N  
ATOM   1139  CA  VAL A 150      -8.190  -1.973  -1.964  1.00 60.85           C  
ATOM   1140  C   VAL A 150      -9.664  -1.573  -2.008  1.00 60.85           C  
ATOM   1141  CB  VAL A 150      -7.303  -0.787  -2.404  1.00 60.85           C  
ATOM   1142  O   VAL A 150     -10.256  -1.251  -0.975  1.00 60.85           O  
ATOM   1143  CG1 VAL A 150      -7.716   0.494  -1.680  1.00 60.85           C  
ATOM   1144  CG2 VAL A 150      -5.830  -1.099  -2.147  1.00 60.85           C  
ATOM   1145  N   ARG A 151     -10.204  -1.556  -3.170  1.00 67.78           N  
ATOM   1146  CA  ARG A 151     -11.621  -1.250  -3.337  1.00 67.78           C  
ATOM   1147  C   ARG A 151     -12.487  -2.209  -2.527  1.00 67.78           C  
ATOM   1148  CB  ARG A 151     -12.014  -1.310  -4.815  1.00 67.78           C  
ATOM   1149  O   ARG A 151     -13.466  -1.794  -1.903  1.00 67.78           O  
ATOM   1150  CG  ARG A 151     -11.849   0.010  -5.551  1.00 67.78           C  
ATOM   1151  CD  ARG A 151     -12.409  -0.058  -6.964  1.00 67.78           C  
ATOM   1152  NE  ARG A 151     -11.555   0.646  -7.917  1.00 67.78           N  
ATOM   1153  NH1 ARG A 151     -12.330  -0.495  -9.770  1.00 67.78           N  
ATOM   1154  NH2 ARG A 151     -10.720   1.121 -10.003  1.00 67.78           N  
ATOM   1155  CZ  ARG A 151     -11.537   0.422  -9.228  1.00 67.78           C  
ATOM   1156  N   ARG A 152     -12.123  -3.425  -2.594  1.00 68.64           N  
ATOM   1157  CA  ARG A 152     -12.858  -4.444  -1.853  1.00 68.64           C  
ATOM   1158  C   ARG A 152     -12.770  -4.199  -0.350  1.00 68.64           C  
ATOM   1159  CB  ARG A 152     -12.329  -5.840  -2.188  1.00 68.64           C  
ATOM   1160  O   ARG A 152     -13.764  -4.337   0.366  1.00 68.64           O  
ATOM   1161  CG  ARG A 152     -12.860  -6.402  -3.498  1.00 68.64           C  
ATOM   1162  CD  ARG A 152     -12.301  -7.788  -3.784  1.00 68.64           C  
ATOM   1163  NE  ARG A 152     -12.999  -8.819  -3.021  1.00 68.64           N  
ATOM   1164  NH1 ARG A 152     -12.200 -10.584  -4.279  1.00 68.64           N  
ATOM   1165  NH2 ARG A 152     -13.611 -10.974  -2.515  1.00 68.64           N  
ATOM   1166  CZ  ARG A 152     -12.935 -10.123  -3.274  1.00 68.64           C  
ATOM   1167  N   LEU A 153     -11.600  -3.824   0.076  1.00 62.73           N  
ATOM   1168  CA  LEU A 153     -11.385  -3.526   1.488  1.00 62.73           C  
ATOM   1169  C   LEU A 153     -12.217  -2.325   1.923  1.00 62.73           C  
ATOM   1170  CB  LEU A 153      -9.903  -3.261   1.761  1.00 62.73           C  
ATOM   1171  O   LEU A 153     -12.836  -2.346   2.990  1.00 62.73           O  
ATOM   1172  CG  LEU A 153      -8.993  -4.489   1.816  1.00 62.73           C  
ATOM   1173  CD1 LEU A 153      -7.531  -4.063   1.894  1.00 62.73           C  
ATOM   1174  CD2 LEU A 153      -9.361  -5.375   3.002  1.00 62.73           C  
ATOM   1175  N   VAL A 154     -12.183  -1.317   1.057  1.00 63.37           N  
ATOM   1176  CA  VAL A 154     -12.943  -0.102   1.331  1.00 63.37           C  
ATOM   1177  C   VAL A 154     -14.432  -0.431   1.410  1.00 63.37           C  
ATOM   1178  CB  VAL A 154     -12.692   0.979   0.256  1.00 63.37           C  
ATOM   1179  O   VAL A 154     -15.137   0.064   2.293  1.00 63.37           O  
ATOM   1180  CG1 VAL A 154     -13.685   2.130   0.405  1.00 63.37           C  
ATOM   1181  CG2 VAL A 154     -11.256   1.493   0.342  1.00 63.37           C  
ATOM   1182  N   ARG A 155     -14.900  -1.206   0.508  1.00 72.65           N  
ATOM   1183  CA  ARG A 155     -16.300  -1.618   0.508  1.00 72.65           C  
ATOM   1184  C   ARG A 155     -16.635  -2.417   1.763  1.00 72.65           C  
ATOM   1185  CB  ARG A 155     -16.617  -2.445  -0.739  1.00 72.65           C  
ATOM   1186  O   ARG A 155     -17.715  -2.257   2.337  1.00 72.65           O  
ATOM   1187  CG  ARG A 155     -16.923  -1.609  -1.972  1.00 72.65           C  
ATOM   1188  CD  ARG A 155     -17.455  -2.462  -3.114  1.00 72.65           C  
ATOM   1189  NE  ARG A 155     -16.373  -3.028  -3.914  1.00 72.65           N  
ATOM   1190  NH1 ARG A 155     -17.702  -4.579  -4.993  1.00 72.65           N  
ATOM   1191  NH2 ARG A 155     -15.462  -4.458  -5.463  1.00 72.65           N  
ATOM   1192  CZ  ARG A 155     -16.514  -4.021  -4.788  1.00 72.65           C  
ATOM   1193  N   GLY A 156     -15.713  -3.297   2.090  1.00 69.16           N  
ATOM   1194  CA  GLY A 156     -15.899  -4.072   3.306  1.00 69.16           C  
ATOM   1195  C   GLY A 156     -16.038  -3.211   4.547  1.00 69.16           C  
ATOM   1196  O   GLY A 156     -16.886  -3.476   5.401  1.00 69.16           O  
ATOM   1197  N   VAL A 157     -15.228  -2.209   4.602  1.00 61.82           N  
ATOM   1198  CA  VAL A 157     -15.258  -1.283   5.729  1.00 61.82           C  
ATOM   1199  C   VAL A 157     -16.572  -0.504   5.722  1.00 61.82           C  
ATOM   1200  CB  VAL A 157     -14.061  -0.307   5.695  1.00 61.82           C  
ATOM   1201  O   VAL A 157     -17.183  -0.298   6.773  1.00 61.82           O  
ATOM   1202  CG1 VAL A 157     -14.235   0.798   6.734  1.00 61.82           C  
ATOM   1203  CG2 VAL A 157     -12.752  -1.061   5.926  1.00 61.82           C  
ATOM   1204  N   ALA A 158     -16.995  -0.047   4.549  1.00 69.83           N  
ATOM   1205  CA  ALA A 158     -18.254   0.679   4.406  1.00 69.83           C  
ATOM   1206  C   ALA A 158     -19.436  -0.182   4.843  1.00 69.83           C  
ATOM   1207  CB  ALA A 158     -18.441   1.141   2.963  1.00 69.83           C  
ATOM   1208  O   ALA A 158     -20.370   0.313   5.479  1.00 69.83           O  
ATOM   1209  N   ASN A 159     -19.438  -1.436   4.449  1.00 73.35           N  
ATOM   1210  CA  ASN A 159     -20.498  -2.363   4.833  1.00 73.35           C  
ATOM   1211  C   ASN A 159     -20.553  -2.554   6.346  1.00 73.35           C  
ATOM   1212  CB  ASN A 159     -20.312  -3.711   4.133  1.00 73.35           C  
ATOM   1213  O   ASN A 159     -21.637  -2.659   6.923  1.00 73.35           O  
ATOM   1214  CG  ASN A 159     -20.632  -3.649   2.652  1.00 73.35           C  
ATOM   1215  ND2 ASN A 159     -20.109  -4.604   1.893  1.00 73.35           N  
ATOM   1216  OD1 ASN A 159     -21.342  -2.750   2.195  1.00 73.35           O  
ATOM   1217  N   ILE A 160     -19.391  -2.595   6.938  1.00 68.67           N  
ATOM   1218  CA  ILE A 160     -19.306  -2.742   8.387  1.00 68.67           C  
ATOM   1219  C   ILE A 160     -19.863  -1.492   9.066  1.00 68.67           C  
ATOM   1220  CB  ILE A 160     -17.853  -2.999   8.845  1.00 68.67           C  
ATOM   1221  O   ILE A 160     -20.586  -1.588  10.060  1.00 68.67           O  
ATOM   1222  CG1 ILE A 160     -17.373  -4.370   8.356  1.00 68.67           C  
ATOM   1223  CG2 ILE A 160     -17.740  -2.890  10.369  1.00 68.67           C  
ATOM   1224  CD1 ILE A 160     -15.887  -4.619   8.574  1.00 68.67           C  
ATOM   1225  N   GLN A 161     -19.666  -0.392   8.396  1.00 65.94           N  
ATOM   1226  CA  GLN A 161     -20.167   0.882   8.901  1.00 65.94           C  
ATOM   1227  C   GLN A 161     -21.692   0.928   8.862  1.00 65.94           C  
ATOM   1228  CB  GLN A 161     -19.586   2.045   8.095  1.00 65.94           C  
ATOM   1229  O   GLN A 161     -22.328   1.406   9.804  1.00 65.94           O  
ATOM   1230  CG  GLN A 161     -18.164   2.419   8.493  1.00 65.94           C  
ATOM   1231  CD  GLN A 161     -17.647   3.635   7.748  1.00 65.94           C  
ATOM   1232  NE2 GLN A 161     -16.610   4.265   8.290  1.00 65.94           N  
ATOM   1233  OE1 GLN A 161     -18.174   4.005   6.694  1.00 65.94           O  
ATOM   1234  N   HIS A 162     -22.172   0.557   7.762  1.00 75.71           N  
ATOM   1235  CA  HIS A 162     -23.622   0.540   7.603  1.00 75.71           C  
ATOM   1236  C   HIS A 162     -24.272  -0.435   8.580  1.00 75.71           C  
ATOM   1237  CB  HIS A 162     -23.999   0.172   6.166  1.00 75.71           C  
ATOM   1238  O   HIS A 162     -25.343  -0.154   9.122  1.00 75.71           O  
ATOM   1239  CG  HIS A 162     -24.178   1.357   5.271  1.00 75.71           C  
ATOM   1240  CD2 HIS A 162     -23.525   1.727   4.145  1.00 75.71           C  
ATOM   1241  ND1 HIS A 162     -25.128   2.328   5.504  1.00 75.71           N  
ATOM   1242  CE1 HIS A 162     -25.051   3.247   4.555  1.00 75.71           C  
ATOM   1243  NE2 HIS A 162     -24.086   2.905   3.718  1.00 75.71           N  
ATOM   1244  N   GLY A 163     -23.626  -1.526   8.781  1.00 73.33           N  
ATOM   1245  CA  GLY A 163     -24.128  -2.506   9.732  1.00 73.33           C  
ATOM   1246  C   GLY A 163     -24.136  -1.999  11.162  1.00 73.33           C  
ATOM   1247  O   GLY A 163     -25.084  -2.249  11.909  1.00 73.33           O  
ATOM   1248  N   VAL A 164     -23.077  -1.283  11.516  1.00 68.77           N  
ATOM   1249  CA  VAL A 164     -22.959  -0.712  12.854  1.00 68.77           C  
ATOM   1250  C   VAL A 164     -24.020   0.368  13.051  1.00 68.77           C  
ATOM   1251  CB  VAL A 164     -21.550  -0.126  13.099  1.00 68.77           C  
ATOM   1252  O   VAL A 164     -24.632   0.459  14.118  1.00 68.77           O  
ATOM   1253  CG1 VAL A 164     -21.516   0.671  14.402  1.00 68.77           C  
ATOM   1254  CG2 VAL A 164     -20.506  -1.240  13.123  1.00 68.77           C  
ATOM   1255  N   SER A 165     -24.253   1.184  12.032  1.00 74.39           N  
ATOM   1256  CA  SER A 165     -25.272   2.228  12.076  1.00 74.39           C  
ATOM   1257  C   SER A 165     -26.668   1.633  12.226  1.00 74.39           C  
ATOM   1258  CB  SER A 165     -25.210   3.091  10.814  1.00 74.39           C  
ATOM   1259  O   SER A 165     -27.503   2.172  12.956  1.00 74.39           O  
ATOM   1260  OG  SER A 165     -26.112   4.181  10.906  1.00 74.39           O  
ATOM   1261  N   ASP A 166     -26.983   0.590  11.573  1.00 78.54           N  
ATOM   1262  CA  ASP A 166     -28.272  -0.091  11.640  1.00 78.54           C  
ATOM   1263  C   ASP A 166     -28.512  -0.679  13.029  1.00 78.54           C  
ATOM   1264  CB  ASP A 166     -28.352  -1.193  10.582  1.00 78.54           C  
ATOM   1265  O   ASP A 166     -29.628  -0.622  13.548  1.00 78.54           O  
ATOM   1266  CG  ASP A 166     -28.614  -0.657   9.185  1.00 78.54           C  
ATOM   1267  OD1 ASP A 166     -28.934   0.543   9.043  1.00 78.54           O  
ATOM   1268  OD2 ASP A 166     -28.502  -1.442   8.219  1.00 78.54           O  
ATOM   1269  N   ILE A 167     -27.463  -1.245  13.647  1.00 74.21           N  
ATOM   1270  CA  ILE A 167     -27.552  -1.814  14.987  1.00 74.21           C  
ATOM   1271  C   ILE A 167     -27.771  -0.700  16.008  1.00 74.21           C  
ATOM   1272  CB  ILE A 167     -26.286  -2.625  15.342  1.00 74.21           C  
ATOM   1273  O   ILE A 167     -28.562  -0.852  16.942  1.00 74.21           O  
ATOM   1274  CG1 ILE A 167     -26.185  -3.873  14.459  1.00 74.21           C  
ATOM   1275  CG2 ILE A 167     -26.285  -3.002  16.827  1.00 74.21           C  
ATOM   1276  CD1 ILE A 167     -24.867  -4.623  14.594  1.00 74.21           C  
ATOM   1277  N   ARG A 168     -27.083   0.379  15.748  1.00 71.28           N  
ATOM   1278  CA  ARG A 168     -27.219   1.545  16.614  1.00 71.28           C  
ATOM   1279  C   ARG A 168     -28.640   2.096  16.572  1.00 71.28           C  
ATOM   1280  CB  ARG A 168     -26.223   2.635  16.209  1.00 71.28           C  
ATOM   1281  O   ARG A 168     -29.198   2.467  17.607  1.00 71.28           O  
ATOM   1282  CG  ARG A 168     -26.146   3.794  17.190  1.00 71.28           C  
ATOM   1283  CD  ARG A 168     -25.080   4.803  16.787  1.00 71.28           C  
ATOM   1284  NE  ARG A 168     -24.958   5.878  17.768  1.00 71.28           N  
ATOM   1285  NH1 ARG A 168     -23.305   7.015  16.622  1.00 71.28           N  
ATOM   1286  NH2 ARG A 168     -24.089   7.827  18.617  1.00 71.28           N  
ATOM   1287  CZ  ARG A 168     -24.117   6.904  17.667  1.00 71.28           C  
ATOM   1288  N   HIS A 169     -29.245   2.190  15.438  1.00 78.75           N  
ATOM   1289  CA  HIS A 169     -30.616   2.670  15.304  1.00 78.75           C  
ATOM   1290  C   HIS A 169     -31.611   1.656  15.857  1.00 78.75           C  
ATOM   1291  CB  HIS A 169     -30.936   2.975  13.840  1.00 78.75           C  
ATOM   1292  O   HIS A 169     -32.665   2.033  16.375  1.00 78.75           O  
ATOM   1293  CG  HIS A 169     -30.315   4.241  13.341  1.00 78.75           C  
ATOM   1294  CD2 HIS A 169     -29.380   4.456  12.385  1.00 78.75           C  
ATOM   1295  ND1 HIS A 169     -30.645   5.481  13.844  1.00 78.75           N  
ATOM   1296  CE1 HIS A 169     -29.939   6.406  13.216  1.00 78.75           C  
ATOM   1297  NE2 HIS A 169     -29.164   5.811  12.327  1.00 78.75           N  
ATOM   1298  N   GLY A 170     -31.365   0.422  15.773  1.00 75.48           N  
ATOM   1299  CA  GLY A 170     -32.210  -0.619  16.336  1.00 75.48           C  
ATOM   1300  C   GLY A 170     -32.188  -0.650  17.853  1.00 75.48           C  
ATOM   1301  O   GLY A 170     -33.209  -0.919  18.489  1.00 75.48           O  
ATOM   1302  N   VAL A 171     -31.041  -0.355  18.504  1.00 72.94           N  
ATOM   1303  CA  VAL A 171     -30.868  -0.324  19.952  1.00 72.94           C  
ATOM   1304  C   VAL A 171     -31.556   0.911  20.529  1.00 72.94           C  
ATOM   1305  CB  VAL A 171     -29.374  -0.335  20.346  1.00 72.94           C  
ATOM   1306  O   VAL A 171     -32.134   0.856  21.617  1.00 72.94           O  
ATOM   1307  CG1 VAL A 171     -29.210  -0.113  21.848  1.00 72.94           C  
ATOM   1308  CG2 VAL A 171     -28.721  -1.650  19.922  1.00 72.94           C  
ATOM   1309  N   SER A 172     -31.695   2.040  19.812  1.00 74.37           N  
ATOM   1310  CA  SER A 172     -32.372   3.266  20.223  1.00 74.37           C  
ATOM   1311  C   SER A 172     -33.887   3.100  20.182  1.00 74.37           C  
ATOM   1312  CB  SER A 172     -31.954   4.434  19.329  1.00 74.37           C  
ATOM   1313  O   SER A 172     -34.605   3.710  20.977  1.00 74.37           O  
ATOM   1314  OG  SER A 172     -30.600   4.784  19.558  1.00 74.37           O  
ATOM   1315  N   ASN A 173     -34.419   2.221  19.429  1.00 76.53           N  
ATOM   1316  CA  ASN A 173     -35.850   1.962  19.320  1.00 76.53           C  
ATOM   1317  C   ASN A 173     -36.319   0.958  20.369  1.00 76.53           C  
ATOM   1318  CB  ASN A 173     -36.201   1.467  17.916  1.00 76.53           C  
ATOM   1319  O   ASN A 173     -37.479   0.983  20.784  1.00 76.53           O  
ATOM   1320  CG  ASN A 173     -36.312   2.596  16.909  1.00 76.53           C  
ATOM   1321  ND2 ASN A 173     -36.277   2.252  15.627  1.00 76.53           N  
ATOM   1322  OD1 ASN A 173     -36.427   3.766  17.281  1.00 76.53           O  
ATOM   1323  N   VAL A 174     -35.376   0.195  20.994  1.00 73.75           N  
ATOM   1324  CA  VAL A 174     -35.704  -0.817  21.993  1.00 73.75           C  
ATOM   1325  C   VAL A 174     -35.579  -0.220  23.393  1.00 73.75           C  
ATOM   1326  CB  VAL A 174     -34.797  -2.060  21.861  1.00 73.75           C  
ATOM   1327  O   VAL A 174     -36.311  -0.607  24.307  1.00 73.75           O  
ATOM   1328  CG1 VAL A 174     -35.053  -3.041  23.004  1.00 73.75           C  
ATOM   1329  CG2 VAL A 174     -35.017  -2.740  20.510  1.00 73.75           C  
ATOM   1330  N   GLU A 175     -34.990   0.945  23.641  1.00 58.94           N  
ATOM   1331  CA  GLU A 175     -34.889   1.639  24.921  1.00 58.94           C  
ATOM   1332  C   GLU A 175     -36.056   2.601  25.121  1.00 58.94           C  
ATOM   1333  CB  GLU A 175     -33.561   2.395  25.020  1.00 58.94           C  
ATOM   1334  O   GLU A 175     -36.572   2.737  26.232  1.00 58.94           O  
ATOM   1335  CG  GLU A 175     -32.497   1.666  25.827  1.00 58.94           C  
ATOM   1336  CD  GLU A 175     -31.232   2.485  26.028  1.00 58.94           C  
ATOM   1337  OE1 GLU A 175     -30.441   2.165  26.945  1.00 58.94           O  
ATOM   1338  OE2 GLU A 175     -31.030   3.455  25.265  1.00 58.94           O  
TER    1339      GLU A 175
ENDMDL
END
