# Supplementary material for: Exploring a diverse world of effector domains and amyloid signaling motifs in fungal NLR proteins
Source: PLoS Comput Biol. 2022 Dec 21;18(12):e1010787. doi: 10.1371/journal.pcbi.1010787 (PMC9815663; doi:10.1371/journal.pcbi.1010787)
Supplement: S3 Data — Full AlphaFold2/ColabFold outputs. (GZ) [file pcbi.1010787.s010.tar.gz › OBZ65626_1_175/rank_3_model_2_ptm_seed_0.raw.txt]

i	j	aa_i	aa_j	p(cbcb<8)	maxdistbin
0	1	M	P	0.999	5.75
0	2	M	S	0.842	7.31
0	3	M	S	0.288	9.50
0	4	M	I	0.095	12.00
0	5	M	E	0.035	10.44
0	6	M	V	0.036	11.06
0	7	M	D	0.011	13.87
0	8	M	D	0.011	15.12
0	9	M	I	0.015	16.06
0	10	M	L	0.004	>21.69
0	11	M	G	0.003	>21.69
0	12	M	G	0.003	>21.69
0	13	M	S	0.001	>21.69
0	15	M	T	0.003	>21.69
0	46	M	V	0.004	>21.69
0	47	M	Q	0.004	>21.69
0	48	M	Q	0.002	>21.69
0	49	M	T	0.004	>21.69
0	50	M	R	0.024	>21.69
0	51	M	G	0.037	>21.69
0	52	M	N	0.057	>21.69
0	53	M	D	0.063	>21.69
0	54	M	E	0.045	>21.69
0	55	M	T	0.006	>21.69
0	56	M	A	0.017	>21.69
0	57	M	R	0.034	>21.69
0	58	M	D	0.006	>21.69
0	59	M	L	0.002	>21.69
0	60	M	A	0.010	>21.69
0	61	M	R	0.009	>21.69
0	62	M	S	0.001	>21.69
0	63	M	I	0.001	>21.69
0	64	M	N	0.005	>21.69
0	67	M	A	0.001	>21.69
0	68	M	T	0.001	>21.69
0	119	M	D	0.002	>21.69
0	121	M	I	0.002	>21.69
0	122	M	P	0.002	>21.69
0	123	M	K	0.004	>21.69
0	124	M	H	0.004	>21.69
0	125	M	K	0.002	>21.69
0	126	M	F	0.004	>21.69
0	127	M	T	0.008	>21.69
0	128	M	A	0.006	>21.69
0	129	M	K	0.004	>21.69
0	130	M	F	0.004	>21.69
0	131	M	F	0.005	>21.69
0	132	M	R	0.005	>21.69
0	133	M	S	0.005	>21.69
0	134	M	G	0.003	>21.69
0	135	M	Q	0.005	>21.69
0	136	M	I	0.003	>21.69
0	137	M	T	0.002	>21.69
0	138	M	I	0.002	>21.69
0	139	M	E	0.003	>21.69
0	140	M	M	0.002	>21.69
0	141	M	L	0.001	>21.69
0	142	M	V	0.002	>21.69
0	143	M	D	0.002	>21.69
0	146	M	A	0.001	>21.69
1	2	P	S	1.000	5.75
1	3	P	S	0.778	7.62
1	4	P	I	0.313	9.19
1	5	P	E	0.444	5.75
1	6	P	V	0.267	11.06
1	7	P	D	0.016	10.75
1	8	P	D	0.012	10.75
1	9	P	I	0.037	13.25
1	10	P	L	0.004	16.06
1	11	P	G	0.002	>21.69
1	12	P	G	0.003	>21.69
1	13	P	S	0.001	>21.69
1	15	P	T	0.002	>21.69
1	16	P	I	0.001	>21.69
1	46	P	V	0.003	>21.69
1	47	P	Q	0.004	>21.69
1	48	P	Q	0.002	>21.69
1	49	P	T	0.006	>21.69
1	50	P	R	0.027	>21.69
1	51	P	G	0.044	>21.69
1	52	P	N	0.092	>21.69
1	53	P	D	0.115	>21.69
1	54	P	E	0.089	>21.69
1	55	P	T	0.008	>21.69
1	56	P	A	0.038	>21.69
1	57	P	R	0.132	>21.69
1	58	P	D	0.005	>21.69
1	59	P	L	0.002	>21.69
1	60	P	A	0.018	>21.69
1	61	P	R	0.010	>21.69
1	63	P	I	0.002	>21.69
1	64	P	N	0.005	>21.69
1	67	P	A	0.002	>21.69
1	68	P	T	0.001	>21.69
1	118	P	A	0.002	>21.69
1	119	P	D	0.003	>21.69
1	120	P	E	0.001	>21.69
1	121	P	I	0.003	>21.69
1	122	P	P	0.003	>21.69
1	123	P	K	0.003	>21.69
1	124	P	H	0.005	>21.69
1	125	P	K	0.002	>21.69
1	126	P	F	0.003	>21.69
1	127	P	T	0.008	>21.69
1	128	P	A	0.005	>21.69
1	129	P	K	0.003	>21.69
1	130	P	F	0.005	>21.69
1	131	P	F	0.006	>21.69
1	132	P	R	0.004	>21.69
1	133	P	S	0.004	>21.69
1	134	P	G	0.004	>21.69
1	135	P	Q	0.005	>21.69
1	136	P	I	0.003	>21.69
1	137	P	T	0.002	>21.69
1	138	P	I	0.002	>21.69
1	139	P	E	0.003	>21.69
1	140	P	M	0.002	>21.69
1	141	P	L	0.001	>21.69
1	142	P	V	0.001	>21.69
2	3	S	S	1.000	5.44
2	4	S	I	0.865	7.31
2	5	S	E	0.591	5.44
2	6	S	V	0.373	7.62
2	7	S	D	0.050	9.19
2	8	S	D	0.015	9.50
2	9	S	I	0.004	11.06
2	10	S	L	0.001	12.94
2	11	S	G	0.001	14.81
2	12	S	G	0.001	16.06
2	13	S	S	0.000	17.31
2	46	S	V	0.001	>21.69
2	47	S	Q	0.005	>21.69
2	48	S	Q	0.001	>21.69
2	49	S	T	0.002	>21.69
2	50	S	R	0.034	>21.69
2	51	S	G	0.041	>21.69
2	52	S	N	0.072	>21.69
2	53	S	D	0.079	>21.69
2	54	S	E	0.049	>21.69
2	55	S	T	0.003	>21.69
2	56	S	A	0.028	>21.69
2	57	S	R	0.064	>21.69
2	58	S	D	0.002	>21.69
2	60	S	A	0.009	>21.69
2	61	S	R	0.006	>21.69
2	64	S	N	0.003	>21.69
2	67	S	A	0.001	>21.69
2	118	S	A	0.001	>21.69
2	119	S	D	0.002	>21.69
2	120	S	E	0.001	>21.69
2	121	S	I	0.002	>21.69
2	122	S	P	0.002	>21.69
2	123	S	K	0.003	>21.69
2	124	S	H	0.002	>21.69
2	125	S	K	0.002	>21.69
2	126	S	F	0.002	>21.69
2	127	S	T	0.006	>21.69
2	128	S	A	0.004	>21.69
2	129	S	K	0.002	>21.69
2	130	S	F	0.002	>21.69
2	131	S	F	0.005	>21.69
2	132	S	R	0.004	>21.69
2	133	S	S	0.003	>21.69
2	134	S	G	0.003	>21.69
2	135	S	Q	0.004	>21.69
2	136	S	I	0.003	>21.69
2	137	S	T	0.002	>21.69
2	138	S	I	0.002	>21.69
2	139	S	E	0.002	>21.69
2	140	S	M	0.002	>21.69
2	141	S	L	0.001	>21.69
2	142	S	V	0.001	>21.69
2	143	S	D	0.001	>21.69
3	4	S	I	0.999	5.44
3	5	S	E	0.918	7.31
3	6	S	V	0.643	5.75
3	7	S	D	0.625	6.06
3	8	S	D	0.021	9.50
3	9	S	I	0.005	11.06
3	10	S	L	0.001	10.44
3	11	S	G	0.001	12.62
3	12	S	G	0.001	15.12
3	13	S	S	0.000	15.75
3	14	S	K	0.000	16.38
3	15	S	T	0.000	18.56
3	46	S	V	0.002	12.31
3	47	S	Q	0.008	10.75
3	48	S	Q	0.002	>21.69
3	49	S	T	0.005	>21.69
3	50	S	R	0.249	>21.69
3	51	S	G	0.202	>21.69
3	52	S	N	0.204	>21.69
3	53	S	D	0.186	>21.69
3	54	S	E	0.051	>21.69
3	55	S	T	0.006	>21.69
3	56	S	A	0.058	>21.69
3	57	S	R	0.074	>21.69
3	58	S	D	0.004	>21.69
3	59	S	L	0.002	>21.69
3	60	S	A	0.016	>21.69
3	61	S	R	0.010	>21.69
3	63	S	I	0.002	>21.69
3	64	S	N	0.007	>21.69
3	67	S	A	0.002	>21.69
3	117	S	E	0.001	>21.69
3	118	S	A	0.002	>21.69
3	119	S	D	0.002	>21.69
3	120	S	E	0.001	>21.69
3	121	S	I	0.002	>21.69
3	122	S	P	0.002	>21.69
3	123	S	K	0.005	>21.69
3	124	S	H	0.004	>21.69
3	125	S	K	0.002	>21.69
3	126	S	F	0.002	>21.69
3	127	S	T	0.007	>21.69
3	128	S	A	0.003	>21.69
3	129	S	K	0.003	>21.69
3	130	S	F	0.004	>21.69
3	131	S	F	0.007	>21.69
3	132	S	R	0.003	>21.69
3	133	S	S	0.003	>21.69
3	134	S	G	0.004	>21.69
3	135	S	Q	0.006	>21.69
3	136	S	I	0.002	>21.69
3	137	S	T	0.002	>21.69
3	138	S	I	0.002	>21.69
3	139	S	E	0.002	>21.69
3	140	S	M	0.001	>21.69
3	142	S	V	0.001	>21.69
4	5	I	E	1.000	5.44
4	6	I	V	0.903	7.31
4	7	I	D	0.582	5.75
4	8	I	D	0.883	6.38
4	9	I	I	0.161	9.81
4	10	I	L	0.004	10.75
4	11	I	G	0.002	11.06
4	12	I	G	0.005	12.62
4	13	I	S	0.001	15.12
4	14	I	K	0.000	15.44
4	15	I	T	0.000	16.38
4	16	I	I	0.000	18.88
4	17	I	L	0.000	20.44
4	43	I	I	0.001	16.06
4	46	I	V	0.003	14.50
4	47	I	Q	0.003	12.31
4	48	I	Q	0.001	>21.69
4	49	I	T	0.002	16.06
4	50	I	R	0.021	12.00
4	51	I	G	0.024	>21.69
4	52	I	N	0.042	>21.69
4	53	I	D	0.034	>21.69
4	54	I	E	0.019	>21.69
4	55	I	T	0.002	>21.69
4	56	I	A	0.034	>21.69
4	57	I	R	0.102	>21.69
4	58	I	D	0.003	>21.69
4	59	I	L	0.001	>21.69
4	60	I	A	0.056	>21.69
4	61	I	R	0.036	>21.69
4	63	I	I	0.002	>21.69
4	64	I	N	0.024	>21.69
4	113	I	E	0.001	>21.69
4	114	I	L	0.001	>21.69
4	116	I	K	0.001	>21.69
4	117	I	E	0.002	>21.69
4	118	I	A	0.003	>21.69
4	119	I	D	0.002	>21.69
4	120	I	E	0.001	>21.69
4	121	I	I	0.003	>21.69
4	122	I	P	0.002	>21.69
4	123	I	K	0.004	>21.69
4	124	I	H	0.002	>21.69
4	126	I	F	0.002	>21.69
4	127	I	T	0.005	>21.69
4	128	I	A	0.002	>21.69
4	129	I	K	0.002	>21.69
4	130	I	F	0.002	>21.69
4	131	I	F	0.004	>21.69
4	132	I	R	0.003	>21.69
4	133	I	S	0.003	>21.69
4	134	I	G	0.002	>21.69
4	135	I	Q	0.003	>21.69
4	136	I	I	0.002	>21.69
4	137	I	T	0.002	>21.69
4	138	I	I	0.001	>21.69
4	139	I	E	0.001	>21.69
4	140	I	M	0.002	>21.69
4	141	I	L	0.001	>21.69
4	143	I	D	0.001	>21.69
4	146	I	A	0.001	>21.69
4	153	I	V	0.001	>21.69
4	163	I	V	0.001	>21.69
4	166	I	I	0.001	>21.69
5	6	E	V	1.000	5.12
5	7	E	D	0.989	7.31
5	8	E	D	0.974	5.44
5	9	E	I	0.889	6.38
5	10	E	L	0.015	9.50
5	11	E	G	0.004	10.75
5	12	E	G	0.001	11.38
5	13	E	S	0.000	12.31
5	14	E	K	0.000	14.81
5	15	E	T	0.000	15.44
5	16	E	I	0.000	16.38
5	17	E	L	0.000	18.56
5	18	E	D	0.000	20.12
5	39	E	L	0.000	19.50
5	40	E	S	0.000	19.50
5	42	E	I	0.000	18.25
5	43	E	I	0.001	14.50
5	44	E	A	0.000	17.62
5	45	E	K	0.000	18.25
5	46	E	V	0.004	13.25
5	47	E	Q	0.009	12.62
5	48	E	Q	0.001	17.00
5	49	E	T	0.002	16.06
5	50	E	R	0.021	13.25
5	51	E	G	0.026	13.25
5	52	E	N	0.041	>21.69
5	53	E	D	0.043	>21.69
5	54	E	E	0.014	>21.69
5	55	E	T	0.003	>21.69
5	56	E	A	0.035	10.12
5	57	E	R	0.279	>21.69
5	58	E	D	0.001	>21.69
5	59	E	L	0.003	>21.69
5	60	E	A	0.118	>21.69
5	61	E	R	0.010	>21.69
5	63	E	I	0.002	>21.69
5	64	E	N	0.004	>21.69
5	67	E	A	0.001	>21.69
5	113	E	E	0.001	>21.69
5	114	E	L	0.002	>21.69
5	116	E	K	0.001	>21.69
5	117	E	E	0.003	>21.69
5	118	E	A	0.003	>21.69
5	119	E	D	0.002	>21.69
5	120	E	E	0.001	>21.69
5	121	E	I	0.003	>21.69
5	122	E	P	0.002	>21.69
5	123	E	K	0.002	>21.69
5	124	E	H	0.001	>21.69
5	126	E	F	0.002	>21.69
5	127	E	T	0.005	>21.69
5	128	E	A	0.002	>21.69
5	129	E	K	0.001	>21.69
5	130	E	F	0.004	>21.69
5	131	E	F	0.005	>21.69
5	132	E	R	0.002	>21.69
5	133	E	S	0.003	>21.69
5	134	E	G	0.002	>21.69
5	135	E	Q	0.004	>21.69
5	136	E	I	0.002	>21.69
5	137	E	T	0.002	>21.69
5	138	E	I	0.003	>21.69
5	139	E	E	0.002	>21.69
5	140	E	M	0.002	>21.69
5	141	E	L	0.002	>21.69
5	142	E	V	0.003	>21.69
5	143	E	D	0.001	>21.69
5	145	E	M	0.001	>21.69
5	146	E	A	0.002	>21.69
5	149	E	V	0.001	>21.69
5	153	E	V	0.001	>21.69
6	7	V	D	1.000	5.12
6	8	V	D	0.995	7.31
6	9	V	I	0.992	5.75
6	10	V	L	0.983	6.06
6	11	V	G	0.004	9.19
6	12	V	G	0.000	10.75
6	13	V	S	0.000	10.44
6	14	V	K	0.000	12.31
6	15	V	T	0.000	14.81
6	16	V	I	0.000	15.44
6	17	V	L	0.000	16.06
6	18	V	D	0.000	18.25
6	19	V	L	0.000	20.12
6	20	V	A	0.000	20.75
6	36	V	A	0.000	20.12
6	39	V	L	0.001	15.75
6	40	V	S	0.000	16.06
6	41	V	S	0.000	17.00
6	42	V	I	0.001	13.56
6	43	V	I	0.007	10.44
6	44	V	A	0.002	13.25
6	45	V	K	0.001	13.25
6	46	V	V	0.313	8.25
6	47	V	Q	0.323	8.25
6	48	V	Q	0.005	12.31
6	49	V	T	0.026	10.75
6	50	V	R	0.315	9.81
6	51	V	G	0.250	9.19
6	52	V	N	0.264	12.31
6	53	V	D	0.357	8.56
6	54	V	E	0.072	9.81
6	55	V	T	0.033	10.12
6	56	V	A	0.608	5.12
6	57	V	R	0.588	5.12
6	58	V	D	0.007	9.81
6	59	V	L	0.084	8.88
6	60	V	A	0.551	5.12
6	61	V	R	0.042	>21.69
6	62	V	S	0.002	12.00
6	63	V	I	0.010	>21.69
6	64	V	N	0.010	>21.69
6	65	V	E	0.001	>21.69
6	66	V	L	0.001	>21.69
6	67	V	A	0.004	>21.69
6	111	V	L	0.001	>21.69
6	114	V	L	0.004	>21.69
6	115	V	E	0.002	>21.69
6	117	V	E	0.004	>21.69
6	118	V	A	0.008	>21.69
6	119	V	D	0.003	>21.69
6	120	V	E	0.001	>21.69
6	121	V	I	0.008	>21.69
6	122	V	P	0.002	>21.69
6	123	V	K	0.004	>21.69
6	124	V	H	0.002	>21.69
6	125	V	K	0.001	>21.69
6	126	V	F	0.006	>21.69
6	127	V	T	0.016	>21.69
6	128	V	A	0.005	>21.69
6	129	V	K	0.004	>21.69
6	130	V	F	0.009	>21.69
6	131	V	F	0.015	>21.69
6	132	V	R	0.004	>21.69
6	133	V	S	0.005	>21.69
6	134	V	G	0.006	>21.69
6	135	V	Q	0.009	>21.69
6	136	V	I	0.005	>21.69
6	137	V	T	0.006	>21.69
6	138	V	I	0.012	>21.69
6	139	V	E	0.009	>21.69
6	140	V	M	0.002	>21.69
6	141	V	L	0.007	>21.69
6	142	V	V	0.009	>21.69
6	143	V	D	0.002	>21.69
6	145	V	M	0.002	>21.69
6	146	V	A	0.005	>21.69
6	149	V	V	0.002	>21.69
6	150	V	R	0.001	>21.69
6	152	V	L	0.002	>21.69
6	153	V	V	0.002	>21.69
6	156	V	V	0.002	>21.69
6	159	V	I	0.002	>21.69
6	163	V	V	0.001	>21.69
7	8	D	D	1.000	5.12
7	9	D	I	0.997	7.31
7	10	D	L	0.994	5.75
7	11	D	G	0.988	6.38
7	12	D	G	0.009	9.19
7	13	D	S	0.001	10.44
7	14	D	K	0.001	10.12
7	15	D	T	0.000	12.31
7	16	D	I	0.000	14.81
7	17	D	L	0.000	15.12
7	18	D	D	0.000	15.75
7	19	D	L	0.000	18.56
7	20	D	A	0.000	20.12
7	21	D	A	0.000	20.44
7	36	D	A	0.000	19.81
7	39	D	L	0.000	16.38
7	40	D	S	0.000	14.81
7	41	D	S	0.000	16.38
7	42	D	I	0.000	14.81
7	43	D	I	0.006	10.44
7	44	D	A	0.003	11.69
7	45	D	K	0.000	13.25
7	46	D	V	0.022	9.81
7	47	D	Q	0.725	6.38
7	48	D	Q	0.005	11.06
7	49	D	T	0.005	11.69
7	50	D	R	0.259	8.88
7	51	D	G	0.127	11.06
7	52	D	N	0.080	13.87
7	53	D	D	0.027	>21.69
7	54	D	E	0.013	>21.69
7	55	D	T	0.006	14.50
7	56	D	A	0.052	9.50
7	57	D	R	0.028	>21.69
7	58	D	D	0.003	14.81
7	59	D	L	0.004	12.62
7	60	D	A	0.084	>21.69
7	61	D	R	0.004	>21.69
7	62	D	S	0.001	15.75
7	63	D	I	0.003	>21.69
7	64	D	N	0.006	>21.69
7	67	D	A	0.001	>21.69
7	114	D	L	0.001	>21.69
7	115	D	E	0.002	>21.69
7	117	D	E	0.001	>21.69
7	118	D	A	0.002	>21.69
7	119	D	D	0.001	>21.69
7	121	D	I	0.002	>21.69
7	122	D	P	0.001	>21.69
7	123	D	K	0.002	>21.69
7	124	D	H	0.001	>21.69
7	126	D	F	0.001	>21.69
7	127	D	T	0.004	>21.69
7	128	D	A	0.001	>21.69
7	129	D	K	0.001	>21.69
7	130	D	F	0.003	>21.69
7	131	D	F	0.004	>21.69
7	132	D	R	0.001	>21.69
7	133	D	S	0.002	>21.69
7	134	D	G	0.003	>21.69
7	135	D	Q	0.005	>21.69
7	136	D	I	0.001	>21.69
7	137	D	T	0.001	>21.69
7	138	D	I	0.005	>21.69
7	139	D	E	0.001	>21.69
7	140	D	M	0.001	>21.69
7	141	D	L	0.001	>21.69
7	142	D	V	0.002	>21.69
7	146	D	A	0.001	>21.69
7	149	D	V	0.001	>21.69
8	9	D	I	1.000	5.12
8	10	D	L	0.999	7.31
8	11	D	G	0.997	6.06
8	12	D	G	0.970	6.69
8	13	D	S	0.003	9.50
8	14	D	K	0.001	10.75
8	15	D	T	0.001	10.44
8	16	D	I	0.000	12.62
8	17	D	L	0.000	14.81
8	18	D	D	0.000	15.44
8	19	D	L	0.000	16.38
8	20	D	A	0.000	18.56
8	21	D	A	0.000	20.12
8	22	D	Q	0.000	21.06
8	36	D	A	0.000	19.50
8	39	D	L	0.000	17.00
8	40	D	S	0.000	16.06
8	41	D	S	0.000	19.19
8	42	D	I	0.000	17.00
8	43	D	I	0.001	12.31
8	44	D	A	0.001	14.81
8	45	D	K	0.000	17.31
8	46	D	V	0.002	12.94
8	47	D	Q	0.005	10.75
8	48	D	Q	0.000	16.06
8	49	D	T	0.001	16.38
8	50	D	R	0.002	13.87
8	51	D	G	0.001	15.75
8	52	D	N	0.002	>21.69
8	54	D	E	0.002	>21.69
8	55	D	T	0.002	16.69
8	56	D	A	0.008	>21.69
8	57	D	R	0.013	>21.69
8	58	D	D	0.002	>21.69
8	59	D	L	0.003	>21.69
8	60	D	A	0.031	>21.69
8	61	D	R	0.006	>21.69
8	62	D	S	0.002	>21.69
8	63	D	I	0.004	>21.69
8	64	D	N	0.008	>21.69
8	65	D	E	0.002	>21.69
8	67	D	A	0.004	>21.69
8	68	D	T	0.002	>21.69
8	107	D	L	0.001	>21.69
8	109	D	K	0.001	>21.69
8	110	D	R	0.002	>21.69
8	111	D	L	0.002	>21.69
8	112	D	K	0.002	>21.69
8	113	D	E	0.002	>21.69
8	114	D	L	0.004	>21.69
8	115	D	E	0.001	>21.69
8	116	D	K	0.002	>21.69
8	117	D	E	0.002	>21.69
8	118	D	A	0.005	>21.69
8	119	D	D	0.002	>21.69
8	120	D	E	0.001	>21.69
8	121	D	I	0.003	>21.69
8	122	D	P	0.001	>21.69
8	123	D	K	0.001	>21.69
8	126	D	F	0.002	>21.69
8	127	D	T	0.002	>21.69
8	129	D	K	0.001	>21.69
8	130	D	F	0.003	>21.69
8	131	D	F	0.005	>21.69
8	132	D	R	0.003	>21.69
8	133	D	S	0.005	>21.69
8	134	D	G	0.004	>21.69
8	135	D	Q	0.006	>21.69
8	136	D	I	0.002	>21.69
8	137	D	T	0.003	>21.69
8	138	D	I	0.005	>21.69
8	139	D	E	0.002	>21.69
8	140	D	M	0.002	>21.69
8	141	D	L	0.002	>21.69
8	142	D	V	0.004	>21.69
8	144	D	D	0.001	>21.69
8	145	D	M	0.002	>21.69
8	146	D	A	0.002	>21.69
8	148	D	E	0.001	>21.69
8	149	D	V	0.002	>21.69
8	152	D	L	0.001	>21.69
8	153	D	V	0.001	>21.69
8	156	D	V	0.001	>21.69
8	159	D	I	0.001	>21.69
8	163	D	V	0.001	>21.69
8	166	D	I	0.001	>21.69
9	10	I	L	1.000	5.12
9	11	I	G	1.000	6.69
9	12	I	G	0.993	6.06
9	13	I	S	0.971	6.06
9	14	I	K	0.002	9.50
9	15	I	T	0.001	10.75
9	16	I	I	0.001	10.44
9	17	I	L	0.000	12.31
9	18	I	D	0.000	14.81
9	19	I	L	0.000	15.44
9	20	I	A	0.000	16.06
9	21	I	A	0.000	18.56
9	22	I	Q	0.000	20.44
9	23	I	A	0.000	20.75
9	35	I	A	0.000	19.19
9	36	I	A	0.001	17.00
9	37	I	T	0.000	19.19
9	38	I	A	0.000	18.25
9	39	I	L	0.002	13.56
9	40	I	S	0.001	13.87
9	41	I	S	0.000	16.69
9	42	I	I	0.003	13.56
9	43	I	I	0.018	9.50
9	44	I	A	0.004	13.56
9	45	I	K	0.001	14.81
9	46	I	V	0.020	10.12
9	47	I	Q	0.016	10.44
9	48	I	Q	0.002	15.12
9	49	I	T	0.003	14.81
9	50	I	R	0.005	14.50
9	51	I	G	0.004	14.50
9	52	I	N	0.005	16.69
9	53	I	D	0.012	>21.69
9	54	I	E	0.007	>21.69
9	55	I	T	0.013	13.25
9	56	I	A	0.119	9.50
9	57	I	R	0.360	>21.69
9	58	I	D	0.012	>21.69
9	59	I	L	0.069	9.50
9	60	I	A	0.586	>21.69
9	61	I	R	0.443	>21.69
9	62	I	S	0.005	>21.69
9	63	I	I	0.280	7.94
9	64	I	N	0.530	>21.69
9	65	I	E	0.004	>21.69
9	66	I	L	0.007	12.00
9	67	I	A	0.022	>21.69
9	68	I	T	0.005	>21.69
9	69	I	R	0.003	>21.69
9	70	I	M	0.003	>21.69
9	71	I	K	0.005	>21.69
9	100	I	L	0.001	>21.69
9	103	I	R	0.002	>21.69
9	104	I	V	0.001	>21.69
9	106	I	V	0.001	>21.69
9	107	I	L	0.004	>21.69
9	108	I	Q	0.001	>21.69
9	110	I	R	0.004	>21.69
9	111	I	L	0.010	>21.69
9	113	I	E	0.003	>21.69
9	114	I	L	0.022	>21.69
9	115	I	E	0.014	>21.69
9	116	I	K	0.001	>21.69
9	117	I	E	0.010	>21.69
9	118	I	A	0.017	>21.69
9	119	I	D	0.002	>21.69
9	120	I	E	0.001	>21.69
9	121	I	I	0.006	>21.69
9	122	I	P	0.001	>21.69
9	123	I	K	0.001	>21.69
9	126	I	F	0.004	>21.69
9	127	I	T	0.005	>21.69
9	128	I	A	0.002	>21.69
9	129	I	K	0.002	>21.69
9	130	I	F	0.010	>21.69
9	131	I	F	0.012	>21.69
9	132	I	R	0.004	>21.69
9	133	I	S	0.006	>21.69
9	134	I	G	0.010	>21.69
9	135	I	Q	0.010	>21.69
9	136	I	I	0.006	>21.69
9	137	I	T	0.012	>21.69
9	138	I	I	0.020	>21.69
9	139	I	E	0.010	>21.69
9	140	I	M	0.006	>21.69
9	141	I	L	0.014	>21.69
9	142	I	V	0.021	>21.69
9	143	I	D	0.007	>21.69
9	144	I	D	0.003	>21.69
9	145	I	M	0.013	>21.69
9	146	I	A	0.013	>21.69
9	147	I	N	0.002	>21.69
9	148	I	E	0.003	>21.69
9	149	I	V	0.010	>21.69
9	150	I	R	0.003	>21.69
9	151	I	R	0.002	>21.69
9	152	I	L	0.003	>21.69
9	153	I	V	0.006	>21.69
9	155	I	G	0.003	>21.69
9	156	I	V	0.004	>21.69
9	159	I	I	0.004	>21.69
9	160	I	Q	0.001	>21.69
9	162	I	G	0.001	>21.69
9	163	I	V	0.003	>21.69
9	166	I	I	0.001	>21.69
10	11	L	G	1.000	4.50
10	12	L	G	1.000	6.69
10	13	L	S	0.996	5.44
10	14	L	K	0.989	6.06
10	15	L	T	0.001	9.50
10	16	L	I	0.000	10.75
10	17	L	L	0.000	10.12
10	18	L	D	0.000	12.31
10	19	L	L	0.000	14.81
10	20	L	A	0.000	15.12
10	21	L	A	0.000	16.06
10	22	L	Q	0.000	18.56
10	23	L	A	0.000	20.12
10	24	L	L	0.000	20.75
10	32	L	L	0.000	20.12
10	33	L	D	0.000	20.12
10	34	L	V	0.000	19.81
10	35	L	A	0.000	17.00
10	36	L	A	0.002	14.50
10	37	L	T	0.000	15.44
10	38	L	A	0.000	14.81
10	39	L	L	0.006	10.75
10	40	L	S	0.005	10.12
10	41	L	S	0.001	12.31
10	42	L	I	0.006	9.81
10	43	L	I	0.877	5.12
10	44	L	A	0.152	8.25
10	45	L	K	0.001	10.12
10	46	L	V	0.853	6.06
10	47	L	Q	0.876	5.12
10	48	L	Q	0.003	10.44
10	49	L	T	0.005	10.75
10	50	L	R	0.150	11.69
10	51	L	G	0.039	12.62
10	52	L	N	0.024	14.50
10	53	L	D	0.016	12.62
10	54	L	E	0.006	14.50
10	55	L	T	0.012	12.94
10	56	L	A	0.263	8.88
10	57	L	R	0.067	>21.69
10	58	L	D	0.009	12.00
10	59	L	L	0.129	9.19
10	60	L	A	0.579	5.12
10	61	L	R	0.015	9.81
10	62	L	S	0.006	11.06
10	63	L	I	0.380	7.31
10	64	L	N	0.260	>21.69
10	65	L	E	0.001	12.62
10	66	L	L	0.005	12.31
10	67	L	A	0.016	>21.69
10	68	L	T	0.002	>21.69
10	70	L	M	0.002	>21.69
10	71	L	K	0.002	>21.69
10	107	L	L	0.001	>21.69
10	110	L	R	0.001	>21.69
10	111	L	L	0.005	>21.69
10	112	L	K	0.001	>21.69
10	113	L	E	0.001	>21.69
10	114	L	L	0.009	>21.69
10	115	L	E	0.007	>21.69
10	116	L	K	0.001	>21.69
10	117	L	E	0.004	>21.69
10	118	L	A	0.012	>21.69
10	119	L	D	0.002	>21.69
10	121	L	I	0.002	>21.69
10	126	L	F	0.001	>21.69
10	127	L	T	0.004	>21.69
10	128	L	A	0.002	>21.69
10	129	L	K	0.001	>21.69
10	130	L	F	0.006	>21.69
10	131	L	F	0.003	>21.69
10	132	L	R	0.002	>21.69
10	133	L	S	0.004	>21.69
10	134	L	G	0.004	>21.69
10	135	L	Q	0.004	>21.69
10	136	L	I	0.003	>21.69
10	137	L	T	0.005	>21.69
10	138	L	I	0.015	>21.69
10	139	L	E	0.005	>21.69
10	140	L	M	0.002	>21.69
10	141	L	L	0.007	>21.69
10	142	L	V	0.013	>21.69
10	143	L	D	0.001	>21.69
10	144	L	D	0.001	>21.69
10	145	L	M	0.007	>21.69
10	146	L	A	0.005	>21.69
10	148	L	E	0.001	>21.69
10	149	L	V	0.006	>21.69
10	152	L	L	0.002	>21.69
10	153	L	V	0.002	>21.69
10	156	L	V	0.003	>21.69
10	159	L	I	0.002	>21.69
11	12	G	G	1.000	3.56
11	13	G	S	1.000	5.75
11	14	G	K	0.998	4.50
11	15	G	T	0.992	5.75
11	16	G	I	0.004	8.56
11	17	G	L	0.000	9.50
11	18	G	D	0.000	9.50
11	19	G	L	0.000	12.00
11	20	G	A	0.000	13.56
11	21	G	A	0.000	14.50
11	22	G	Q	0.000	15.75
11	23	G	A	0.000	17.62
11	24	G	L	0.000	19.19
11	25	G	S	0.000	20.44
11	32	G	L	0.000	19.81
11	33	G	D	0.000	19.19
11	35	G	A	0.000	17.62
11	36	G	A	0.000	14.19
11	37	G	T	0.000	15.44
11	38	G	A	0.000	16.06
11	39	G	L	0.001	12.00
11	40	G	S	0.002	9.81
11	41	G	S	0.000	13.25
11	42	G	I	0.001	12.31
11	43	G	I	0.691	7.00
11	44	G	A	0.011	9.19
11	45	G	K	0.000	12.94
11	46	G	V	0.006	10.12
11	47	G	Q	0.591	7.31
11	48	G	Q	0.001	12.31
11	49	G	T	0.000	14.19
11	50	G	R	0.002	>21.69
11	51	G	G	0.000	16.06
11	52	G	N	0.002	>21.69
11	54	G	E	0.002	>21.69
11	55	G	T	0.001	>21.69
11	56	G	A	0.009	>21.69
11	57	G	R	0.006	>21.69
11	58	G	D	0.002	15.75
11	59	G	L	0.004	13.25
11	60	G	A	0.066	>21.69
11	61	G	R	0.005	>21.69
11	62	G	S	0.001	14.19
11	63	G	I	0.018	>21.69
11	64	G	N	0.043	>21.69
11	65	G	E	0.002	>21.69
11	66	G	L	0.001	13.87
11	67	G	A	0.009	>21.69
11	68	G	T	0.004	>21.69
11	70	G	M	0.001	>21.69
11	71	G	K	0.002	>21.69
11	104	G	V	0.001	>21.69
11	107	G	L	0.002	>21.69
11	108	G	Q	0.001	>21.69
11	110	G	R	0.001	>21.69
11	111	G	L	0.007	>21.69
11	112	G	K	0.001	>21.69
11	114	G	L	0.008	>21.69
11	115	G	E	0.008	>21.69
11	117	G	E	0.001	>21.69
11	118	G	A	0.005	>21.69
11	119	G	D	0.001	>21.69
11	127	G	T	0.002	>21.69
11	130	G	F	0.003	>21.69
11	131	G	F	0.003	>21.69
11	133	G	S	0.001	>21.69
11	134	G	G	0.004	>21.69
11	135	G	Q	0.004	>21.69
11	136	G	I	0.001	>21.69
11	137	G	T	0.002	>21.69
11	138	G	I	0.006	>21.69
11	139	G	E	0.001	>21.69
11	140	G	M	0.001	>21.69
11	141	G	L	0.003	>21.69
11	142	G	V	0.004	>21.69
11	145	G	M	0.004	>21.69
11	146	G	A	0.002	>21.69
11	149	G	V	0.002	>21.69
11	152	G	L	0.002	>21.69
11	153	G	V	0.002	>21.69
12	13	G	S	1.000	4.81
12	14	G	K	1.000	5.75
12	15	G	T	0.999	4.19
12	16	G	I	0.995	5.75
12	17	G	L	0.004	8.56
12	18	G	D	0.000	9.19
12	19	G	L	0.000	9.81
12	20	G	A	0.000	11.69
12	21	G	A	0.000	13.56
12	22	G	Q	0.000	14.50
12	23	G	A	0.000	15.44
12	24	G	L	0.000	17.62
12	25	G	S	0.000	19.50
12	26	G	F	0.000	21.06
12	32	G	L	0.000	18.25
12	33	G	D	0.000	18.88
12	34	G	V	0.000	20.12
12	35	G	A	0.000	17.00
12	36	G	A	0.001	13.25
12	37	G	T	0.000	16.06
12	38	G	A	0.000	16.69
12	39	G	L	0.002	12.00
12	40	G	S	0.003	10.75
12	41	G	S	0.000	15.12
12	42	G	I	0.001	13.87
12	43	G	I	0.014	8.88
12	44	G	A	0.002	12.00
12	45	G	K	0.000	15.75
12	46	G	V	0.002	12.62
12	47	G	Q	0.003	10.75
12	48	G	Q	0.000	16.06
12	49	G	T	0.000	17.31
12	55	G	T	0.002	>21.69
12	56	G	A	0.004	>21.69
12	57	G	R	0.004	>21.69
12	59	G	L	0.008	>21.69
12	60	G	A	0.061	>21.69
12	61	G	R	0.006	>21.69
12	62	G	S	0.004	13.56
12	63	G	I	0.047	9.50
12	64	G	N	0.334	>21.69
12	65	G	E	0.003	>21.69
12	66	G	L	0.009	12.31
12	67	G	A	0.235	>21.69
12	68	G	T	0.011	>21.69
12	69	G	R	0.002	>21.69
12	70	G	M	0.006	>21.69
12	71	G	K	0.009	>21.69
12	72	G	T	0.001	>21.69
12	73	G	A	0.001	>21.69
12	74	G	A	0.003	>21.69
12	100	G	L	0.003	>21.69
12	101	G	N	0.001	>21.69
12	103	G	R	0.004	>21.69
12	104	G	V	0.004	>21.69
12	105	G	K	0.001	>21.69
12	106	G	V	0.002	>21.69
12	107	G	L	0.012	>21.69
12	108	G	Q	0.004	>21.69
12	109	G	K	0.001	>21.69
12	110	G	R	0.006	>21.69
12	111	G	L	0.026	>21.69
12	112	G	K	0.005	>21.69
12	113	G	E	0.003	>21.69
12	114	G	L	0.024	>21.69
12	115	G	E	0.022	>21.69
12	116	G	K	0.001	>21.69
12	117	G	E	0.002	>21.69
12	118	G	A	0.014	>21.69
12	119	G	D	0.002	>21.69
12	121	G	I	0.002	>21.69
12	126	G	F	0.001	>21.69
12	127	G	T	0.001	>21.69
12	130	G	F	0.005	>21.69
12	131	G	F	0.005	>21.69
12	132	G	R	0.001	>21.69
12	133	G	S	0.003	>21.69
12	134	G	G	0.008	>21.69
12	135	G	Q	0.006	>21.69
12	136	G	I	0.002	>21.69
12	137	G	T	0.004	>21.69
12	138	G	I	0.014	>21.69
12	139	G	E	0.004	>21.69
12	140	G	M	0.002	>21.69
12	141	G	L	0.008	>21.69
12	142	G	V	0.009	>21.69
12	143	G	D	0.002	>21.69
12	144	G	D	0.002	>21.69
12	145	G	M	0.011	>21.69
12	146	G	A	0.007	>21.69
12	147	G	N	0.001	>21.69
12	148	G	E	0.004	>21.69
12	149	G	V	0.012	>21.69
12	150	G	R	0.002	>21.69
12	151	G	R	0.001	>21.69
12	152	G	L	0.006	>21.69
12	153	G	V	0.004	>21.69
12	155	G	G	0.002	>21.69
12	156	G	V	0.004	>21.69
12	159	G	I	0.002	>21.69
12	163	G	V	0.002	>21.69
13	14	S	K	1.000	5.12
13	15	S	T	1.000	7.00
13	16	S	I	0.998	5.44
13	17	S	L	0.998	6.06
13	18	S	D	0.001	9.50
13	19	S	L	0.000	10.44
13	20	S	A	0.000	10.12
13	21	S	A	0.000	12.31
13	22	S	Q	0.000	14.81
13	23	S	A	0.000	15.12
13	24	S	L	0.000	16.06
13	25	S	S	0.000	18.88
13	26	S	F	0.000	20.75
13	29	S	I	0.000	19.19
13	31	S	G	0.000	18.56
13	32	S	L	0.000	15.44
13	33	S	D	0.000	16.38
13	34	S	V	0.000	16.69
13	35	S	A	0.001	13.25
13	36	S	A	0.006	10.75
13	37	S	T	0.001	13.25
13	38	S	A	0.002	12.62
13	39	S	L	0.496	7.94
13	40	S	S	0.263	8.25
13	41	S	S	0.003	12.00
13	42	S	I	0.012	9.81
13	43	S	I	0.863	5.44
13	44	S	A	0.009	10.44
13	45	S	K	0.001	12.62
13	46	S	V	0.019	9.50
13	47	S	Q	0.015	9.81
13	48	S	Q	0.000	14.50
13	49	S	T	0.001	15.44
13	50	S	R	0.000	17.31
13	51	S	G	0.000	17.31
13	55	S	T	0.001	>21.69
13	56	S	A	0.026	>21.69
13	57	S	R	0.014	>21.69
13	58	S	D	0.005	>21.69
13	59	S	L	0.101	10.44
13	60	S	A	0.481	>21.69
13	61	S	R	0.051	>21.69
13	62	S	S	0.023	9.50
13	63	S	I	0.666	4.81
13	64	S	N	0.517	>21.69
13	65	S	E	0.032	8.88
13	66	S	L	0.209	8.25
13	67	S	A	0.537	4.19
13	68	S	T	0.184	>21.69
13	69	S	R	0.002	11.38
13	70	S	M	0.012	>21.69
13	71	S	K	0.011	>21.69
13	72	S	T	0.001	>21.69
13	73	S	A	0.001	>21.69
13	74	S	A	0.003	>21.69
13	103	S	R	0.002	>21.69
13	104	S	V	0.002	>21.69
13	106	S	V	0.001	>21.69
13	107	S	L	0.013	>21.69
13	108	S	Q	0.006	>21.69
13	110	S	R	0.008	>21.69
13	111	S	L	0.032	>21.69
13	112	S	K	0.005	>21.69
13	113	S	E	0.003	>21.69
13	114	S	L	0.019	>21.69
13	115	S	E	0.017	>21.69
13	116	S	K	0.001	>21.69
13	117	S	E	0.003	>21.69
13	118	S	A	0.010	>21.69
13	119	S	D	0.001	>21.69
13	121	S	I	0.002	>21.69
13	126	S	F	0.001	>21.69
13	127	S	T	0.002	>21.69
13	130	S	F	0.006	>21.69
13	131	S	F	0.004	>21.69
13	133	S	S	0.003	>21.69
13	134	S	G	0.006	>21.69
13	135	S	Q	0.006	>21.69
13	136	S	I	0.003	>21.69
13	137	S	T	0.008	>21.69
13	138	S	I	0.025	>21.69
13	139	S	E	0.008	>21.69
13	140	S	M	0.006	>21.69
13	141	S	L	0.016	>21.69
13	142	S	V	0.026	>21.69
13	143	S	D	0.004	>21.69
13	144	S	D	0.006	>21.69
13	145	S	M	0.026	>21.69
13	146	S	A	0.012	>21.69
13	147	S	N	0.002	>21.69
13	148	S	E	0.009	>21.69
13	149	S	V	0.020	>21.69
13	150	S	R	0.004	>21.69
13	151	S	R	0.001	>21.69
13	152	S	L	0.008	>21.69
13	153	S	V	0.010	>21.69
13	155	S	G	0.002	>21.69
13	156	S	V	0.007	>21.69
13	157	S	A	0.001	>21.69
13	159	S	I	0.002	>21.69
13	163	S	V	0.001	>21.69
14	15	K	T	1.000	5.12
14	16	K	I	1.000	7.31
14	17	K	L	0.999	5.44
14	18	K	D	0.997	6.06
14	19	K	L	0.001	9.50
14	20	K	A	0.000	10.44
14	21	K	A	0.000	10.44
14	22	K	Q	0.000	12.62
14	23	K	A	0.000	14.81
14	24	K	L	0.000	15.44
14	25	K	S	0.000	16.69
14	26	K	F	0.000	19.81
14	29	K	I	0.000	19.50
14	31	K	G	0.000	18.56
14	32	K	L	0.000	16.06
14	33	K	D	0.000	15.12
14	34	K	V	0.000	16.06
14	35	K	A	0.000	13.87
14	36	K	A	0.009	10.12
14	37	K	T	0.001	11.06
14	38	K	A	0.000	12.31
14	39	K	L	0.091	8.56
14	40	K	S	0.787	5.44
14	41	K	S	0.005	9.81
14	42	K	I	0.002	9.81
14	43	K	I	0.867	4.81
14	44	K	A	0.637	7.00
14	45	K	K	0.001	11.06
14	46	K	V	0.006	9.81
14	47	K	Q	0.467	7.94
14	48	K	Q	0.001	12.00
14	49	K	T	0.001	14.50
14	56	K	A	0.003	>21.69
14	57	K	R	0.001	>21.69
14	58	K	D	0.000	17.00
14	59	K	L	0.005	13.25
14	60	K	A	0.033	>21.69
14	61	K	R	0.003	>21.69
14	62	K	S	0.002	14.19
14	63	K	I	0.071	8.88
14	64	K	N	0.020	>21.69
14	65	K	E	0.001	13.87
14	66	K	L	0.007	12.31
14	67	K	A	0.183	>21.69
14	68	K	T	0.002	>21.69
14	69	K	R	0.001	15.44
14	70	K	M	0.003	>21.69
14	71	K	K	0.003	>21.69
14	74	K	A	0.001	>21.69
14	107	K	L	0.003	>21.69
14	108	K	Q	0.002	>21.69
14	111	K	L	0.005	>21.69
14	112	K	K	0.001	>21.69
14	114	K	L	0.003	>21.69
14	115	K	E	0.005	>21.69
14	118	K	A	0.003	>21.69
14	127	K	T	0.001	>21.69
14	130	K	F	0.001	>21.69
14	137	K	T	0.001	>21.69
14	138	K	I	0.004	>21.69
14	141	K	L	0.002	>21.69
14	142	K	V	0.003	>21.69
14	145	K	M	0.004	>21.69
14	146	K	A	0.002	>21.69
14	149	K	V	0.004	>21.69
14	152	K	L	0.002	>21.69
14	153	K	V	0.001	>21.69
14	156	K	V	0.001	>21.69
15	16	T	I	1.000	5.12
15	17	T	L	1.000	7.31
15	18	T	D	0.999	5.44
15	19	T	L	0.999	6.06
15	20	T	A	0.000	9.50
15	21	T	A	0.000	10.44
15	22	T	Q	0.000	10.44
15	23	T	A	0.000	12.31
15	24	T	L	0.000	14.81
15	25	T	S	0.000	15.44
15	26	T	F	0.000	17.31
15	27	T	A	0.000	19.50
15	28	T	P	0.000	20.44
15	29	T	I	0.000	19.50
15	31	T	G	0.000	20.12
15	32	T	L	0.000	16.69
15	33	T	D	0.000	16.06
15	34	T	V	0.000	18.56
15	35	T	A	0.000	16.06
15	36	T	A	0.002	11.38
15	37	T	T	0.000	13.87
15	38	T	A	0.000	16.06
15	39	T	L	0.002	12.00
15	40	T	S	0.011	9.50
15	41	T	S	0.001	14.19
15	42	T	I	0.001	14.81
15	43	T	I	0.001	9.81
15	44	T	A	0.001	12.00
15	45	T	K	0.000	16.38
15	46	T	V	0.000	14.81
15	47	T	Q	0.001	12.31
15	48	T	Q	0.000	17.00
15	60	T	A	0.004	>21.69
15	62	T	S	0.001	16.69
15	63	T	I	0.011	>21.69
15	64	T	N	0.015	>21.69
15	65	T	E	0.002	>21.69
15	66	T	L	0.003	13.87
15	67	T	A	0.063	>21.69
15	68	T	T	0.007	>21.69
15	69	T	R	0.002	>21.69
15	70	T	M	0.006	>21.69
15	71	T	K	0.013	>21.69
15	72	T	T	0.001	>21.69
15	73	T	A	0.001	>21.69
15	74	T	A	0.005	>21.69
15	75	T	E	0.002	>21.69
15	97	T	S	0.001	>21.69
15	100	T	L	0.007	>21.69
15	101	T	N	0.002	>21.69
15	103	T	R	0.008	>21.69
15	104	T	V	0.010	>21.69
15	105	T	K	0.003	>21.69
15	106	T	V	0.003	>21.69
15	107	T	L	0.018	>21.69
15	108	T	Q	0.006	>21.69
15	109	T	K	0.002	>21.69
15	110	T	R	0.004	>21.69
15	111	T	L	0.017	>21.69
15	112	T	K	0.004	>21.69
15	113	T	E	0.002	>21.69
15	114	T	L	0.011	>21.69
15	115	T	E	0.009	>21.69
15	116	T	K	0.001	>21.69
15	117	T	E	0.001	>21.69
15	118	T	A	0.004	>21.69
15	119	T	D	0.001	>21.69
15	121	T	I	0.001	>21.69
15	130	T	F	0.002	>21.69
15	131	T	F	0.002	>21.69
15	133	T	S	0.001	>21.69
15	134	T	G	0.003	>21.69
15	135	T	Q	0.002	>21.69
15	136	T	I	0.001	>21.69
15	137	T	T	0.002	>21.69
15	138	T	I	0.010	>21.69
15	140	T	M	0.001	>21.69
15	141	T	L	0.006	>21.69
15	142	T	V	0.006	>21.69
15	144	T	D	0.001	>21.69
15	145	T	M	0.008	>21.69
15	146	T	A	0.003	>21.69
15	148	T	E	0.003	>21.69
15	149	T	V	0.006	>21.69
15	152	T	L	0.005	>21.69
15	153	T	V	0.003	>21.69
15	155	T	G	0.002	>21.69
15	156	T	V	0.004	>21.69
15	159	T	I	0.002	>21.69
16	17	I	L	1.000	5.12
16	18	I	D	1.000	7.00
16	19	I	L	0.999	5.44
16	20	I	A	0.998	6.06
16	21	I	A	0.001	9.50
16	22	I	Q	0.000	10.75
16	23	I	A	0.002	10.12
16	24	I	L	0.000	12.31
16	25	I	S	0.000	14.81
16	26	I	F	0.000	16.06
16	27	I	A	0.000	16.69
16	28	I	P	0.000	18.25
16	29	I	I	0.001	16.06
16	30	I	P	0.000	20.12
16	31	I	G	0.000	17.00
16	32	I	L	0.004	13.25
16	33	I	D	0.001	14.19
16	34	I	V	0.001	16.38
16	35	I	A	0.006	12.94
16	36	I	A	0.052	8.88
16	37	I	T	0.002	12.94
16	38	I	A	0.001	14.19
16	39	I	L	0.039	9.81
16	40	I	S	0.017	9.19
16	41	I	S	0.002	14.50
16	42	I	I	0.001	13.56
16	43	I	I	0.010	10.12
16	44	I	A	0.001	13.56
16	45	I	K	0.000	17.00
16	46	I	V	0.001	15.12
16	47	I	Q	0.001	14.50
16	48	I	Q	0.000	19.19
16	56	I	A	0.001	>21.69
16	59	I	L	0.004	>21.69
16	60	I	A	0.024	>21.69
16	61	I	R	0.008	>21.69
16	62	I	S	0.008	13.56
16	63	I	I	0.110	9.81
16	64	I	N	0.329	>21.69
16	65	I	E	0.007	>21.69
16	66	I	L	0.058	9.50
16	67	I	A	0.604	4.19
16	68	I	T	0.471	>21.69
16	69	I	R	0.007	>21.69
16	70	I	M	0.272	7.94
16	71	I	K	0.525	>21.69
16	72	I	T	0.006	>21.69
16	73	I	A	0.011	>21.69
16	74	I	A	0.044	>21.69
16	75	I	E	0.005	>21.69
16	76	I	S	0.003	>21.69
16	77	I	V	0.003	>21.69
16	78	I	Q	0.003	>21.69
16	80	I	I	0.002	>21.69
16	97	I	S	0.001	>21.69
16	99	I	A	0.001	>21.69
16	100	I	L	0.006	>21.69
16	103	I	R	0.008	>21.69
16	104	I	V	0.019	>21.69
16	105	I	K	0.001	>21.69
16	106	I	V	0.004	>21.69
16	107	I	L	0.041	>21.69
16	108	I	Q	0.025	>21.69
16	110	I	R	0.011	>21.69
16	111	I	L	0.042	>21.69
16	112	I	K	0.005	>21.69
16	113	I	E	0.001	>21.69
16	114	I	L	0.018	>21.69
16	115	I	E	0.016	>21.69
16	117	I	E	0.001	>21.69
16	118	I	A	0.005	>21.69
16	121	I	I	0.001	>21.69
16	130	I	F	0.003	>21.69
16	131	I	F	0.002	>21.69
16	133	I	S	0.002	>21.69
16	134	I	G	0.005	>21.69
16	135	I	Q	0.004	>21.69
16	136	I	I	0.002	>21.69
16	137	I	T	0.007	>21.69
16	138	I	I	0.015	>21.69
16	139	I	E	0.005	>21.69
16	140	I	M	0.004	>21.69
16	141	I	L	0.018	>21.69
16	142	I	V	0.021	>21.69
16	143	I	D	0.003	>21.69
16	144	I	D	0.007	>21.69
16	145	I	M	0.029	>21.69
16	146	I	A	0.016	>21.69
16	147	I	N	0.003	>21.69
16	148	I	E	0.017	>21.69
16	149	I	V	0.033	>21.69
16	150	I	R	0.006	>21.69
16	151	I	R	0.002	>21.69
16	152	I	L	0.019	>21.69
16	153	I	V	0.017	>21.69
16	155	I	G	0.003	>21.69
16	156	I	V	0.013	>21.69
16	157	I	A	0.002	>21.69
16	159	I	I	0.003	>21.69
16	160	I	Q	0.002	>21.69
16	163	I	V	0.001	>21.69
17	18	L	D	1.000	5.12
17	19	L	L	0.999	7.00
17	20	L	A	0.999	5.12
17	21	L	A	0.996	6.06
17	22	L	Q	0.000	9.50
17	23	L	A	0.001	10.44
17	24	L	L	0.001	10.12
17	25	L	S	0.000	12.62
17	26	L	F	0.000	15.44
17	27	L	A	0.000	16.06
17	28	L	P	0.000	15.75
17	29	L	I	0.002	13.87
17	30	L	P	0.000	17.00
17	31	L	G	0.001	13.56
17	32	L	L	0.037	10.44
17	33	L	D	0.006	10.44
17	34	L	V	0.003	11.69
17	35	L	A	0.043	8.88
17	36	L	A	0.914	4.81
17	37	L	T	0.375	7.94
17	38	L	A	0.006	9.50
17	39	L	L	0.873	5.44
17	40	L	S	0.851	4.50
17	41	L	S	0.003	9.50
17	42	L	I	0.005	9.81
17	43	L	I	0.792	7.00
17	44	L	A	0.006	9.81
17	45	L	K	0.000	13.25
17	46	L	V	0.001	12.62
17	47	L	Q	0.001	12.62
17	48	L	Q	0.000	16.06
17	49	L	T	0.000	17.94
17	56	L	A	0.001	>21.69
17	59	L	L	0.003	14.50
17	60	L	A	0.013	>21.69
17	61	L	R	0.002	14.50
17	62	L	S	0.005	13.25
17	63	L	I	0.212	8.56
17	64	L	N	0.046	>21.69
17	65	L	E	0.007	12.00
17	66	L	L	0.145	9.19
17	67	L	A	0.593	5.12
17	68	L	T	0.015	9.81
17	69	L	R	0.012	11.38
17	70	L	M	0.333	7.31
17	71	L	K	0.183	>21.69
17	72	L	T	0.002	>21.69
17	73	L	A	0.006	12.62
17	74	L	A	0.016	>21.69
17	75	L	E	0.001	>21.69
17	77	L	V	0.002	>21.69
17	100	L	L	0.002	>21.69
17	103	L	R	0.002	>21.69
17	104	L	V	0.005	>21.69
17	106	L	V	0.001	>21.69
17	107	L	L	0.013	>21.69
17	108	L	Q	0.008	>21.69
17	110	L	R	0.003	>21.69
17	111	L	L	0.025	>21.69
17	112	L	K	0.002	>21.69
17	114	L	L	0.007	>21.69
17	115	L	E	0.006	>21.69
17	118	L	A	0.004	>21.69
17	130	L	F	0.001	>21.69
17	131	L	F	0.001	>21.69
17	134	L	G	0.001	>21.69
17	137	L	T	0.003	>21.69
17	138	L	I	0.007	>21.69
17	139	L	E	0.001	>21.69
17	140	L	M	0.002	>21.69
17	141	L	L	0.009	>21.69
17	142	L	V	0.011	>21.69
17	144	L	D	0.003	>21.69
17	145	L	M	0.024	>21.69
17	146	L	A	0.006	>21.69
17	148	L	E	0.006	>21.69
17	149	L	V	0.025	>21.69
17	150	L	R	0.002	>21.69
17	152	L	L	0.011	>21.69
17	153	L	V	0.007	>21.69
17	156	L	V	0.007	>21.69
18	19	D	L	1.000	5.12
18	20	D	A	0.999	7.00
18	21	D	A	0.999	5.44
18	22	D	Q	0.990	6.38
18	23	D	A	0.001	9.50
18	24	D	L	0.000	10.44
18	25	D	S	0.000	10.75
18	26	D	F	0.000	13.87
18	27	D	A	0.000	16.06
18	28	D	P	0.000	15.75
18	29	D	I	0.000	15.75
18	30	D	P	0.000	19.19
18	31	D	G	0.000	16.06
18	32	D	L	0.002	12.94
18	33	D	D	0.003	11.38
18	34	D	V	0.000	13.87
18	35	D	A	0.001	12.62
18	36	D	A	0.487	7.62
18	37	D	T	0.108	8.56
18	38	D	A	0.000	12.31
18	39	D	L	0.006	10.12
18	40	D	S	0.705	6.06
18	41	D	S	0.002	10.75
18	42	D	I	0.000	13.25
18	43	D	I	0.004	9.81
18	44	D	A	0.006	10.12
18	45	D	K	0.000	15.12
18	46	D	V	0.000	15.12
18	47	D	Q	0.000	13.56
18	63	D	I	0.006	>21.69
18	64	D	N	0.002	>21.69
18	66	D	L	0.001	14.19
18	67	D	A	0.014	>21.69
18	68	D	T	0.003	>21.69
18	69	D	R	0.002	>21.69
18	70	D	M	0.006	>21.69
18	71	D	K	0.007	>21.69
18	73	D	A	0.002	>21.69
18	74	D	A	0.004	>21.69
18	100	D	L	0.002	>21.69
18	103	D	R	0.002	>21.69
18	104	D	V	0.004	>21.69
18	107	D	L	0.005	>21.69
18	108	D	Q	0.003	>21.69
18	110	D	R	0.002	>21.69
18	111	D	L	0.004	>21.69
18	114	D	L	0.002	>21.69
18	115	D	E	0.002	>21.69
18	118	D	A	0.001	>21.69
18	138	D	I	0.002	>21.69
18	141	D	L	0.001	>21.69
18	142	D	V	0.001	>21.69
18	145	D	M	0.003	>21.69
18	146	D	A	0.001	>21.69
18	148	D	E	0.001	>21.69
18	149	D	V	0.003	>21.69
18	152	D	L	0.002	>21.69
18	153	D	V	0.002	>21.69
18	156	D	V	0.001	>21.69
19	20	L	A	1.000	5.12
19	21	L	A	0.999	7.00
19	22	L	Q	0.999	5.44
19	23	L	A	0.995	6.06
19	24	L	L	0.003	9.50
19	25	L	S	0.000	10.44
19	26	L	F	0.001	11.38
19	27	L	A	0.000	13.25
19	28	L	P	0.000	15.12
19	29	L	I	0.001	14.50
19	30	L	P	0.000	18.88
19	31	L	G	0.001	16.69
19	32	L	L	0.007	12.62
19	33	L	D	0.002	12.00
19	34	L	V	0.001	15.75
19	35	L	A	0.002	13.87
19	36	L	A	0.047	8.88
19	37	L	T	0.001	12.31
19	38	L	A	0.001	15.75
19	39	L	L	0.003	12.31
19	40	L	S	0.004	10.44
19	41	L	S	0.001	15.75
19	42	L	I	0.000	16.69
19	43	L	I	0.000	13.25
19	44	L	A	0.000	15.12
19	46	L	V	0.000	18.88
19	47	L	Q	0.000	17.31
19	59	L	L	0.001	>21.69
19	62	L	S	0.001	>21.69
19	63	L	I	0.006	>21.69
19	64	L	N	0.008	>21.69
19	65	L	E	0.001	>21.69
19	66	L	L	0.007	13.87
19	67	L	A	0.086	>21.69
19	68	L	T	0.013	>21.69
19	69	L	R	0.005	>21.69
19	70	L	M	0.082	>21.69
19	71	L	K	0.372	>21.69
19	72	L	T	0.003	>21.69
19	73	L	A	0.013	>21.69
19	74	L	A	0.170	>21.69
19	75	L	E	0.029	>21.69
19	76	L	S	0.001	>21.69
19	77	L	V	0.010	>21.69
19	78	L	Q	0.015	>21.69
19	80	L	I	0.002	>21.69
19	81	L	K	0.002	>21.69
19	96	L	E	0.001	>21.69
19	97	L	S	0.003	>21.69
19	98	L	S	0.001	>21.69
19	99	L	A	0.003	>21.69
19	100	L	L	0.015	>21.69
19	101	L	N	0.004	>21.69
19	102	L	E	0.002	>21.69
19	103	L	R	0.018	>21.69
19	104	L	V	0.033	>21.69
19	105	L	K	0.005	>21.69
19	106	L	V	0.004	>21.69
19	107	L	L	0.037	>21.69
19	108	L	Q	0.025	>21.69
19	109	L	K	0.002	>21.69
19	110	L	R	0.007	>21.69
19	111	L	L	0.024	>21.69
19	112	L	K	0.004	>21.69
19	113	L	E	0.002	>21.69
19	114	L	L	0.007	>21.69
19	115	L	E	0.006	>21.69
19	116	L	K	0.001	>21.69
19	117	L	E	0.002	>21.69
19	118	L	A	0.002	>21.69
19	121	L	I	0.001	>21.69
19	130	L	F	0.001	>21.69
19	131	L	F	0.001	>21.69
19	133	L	S	0.001	>21.69
19	134	L	G	0.002	>21.69
19	136	L	I	0.001	>21.69
19	137	L	T	0.002	>21.69
19	138	L	I	0.008	>21.69
19	140	L	M	0.001	>21.69
19	141	L	L	0.010	>21.69
19	142	L	V	0.009	>21.69
19	143	L	D	0.001	>21.69
19	144	L	D	0.002	>21.69
19	145	L	M	0.015	>21.69
19	146	L	A	0.009	>21.69
19	148	L	E	0.008	>21.69
19	149	L	V	0.019	>21.69
19	150	L	R	0.002	>21.69
19	152	L	L	0.017	>21.69
19	153	L	V	0.015	>21.69
19	155	L	G	0.002	>21.69
19	156	L	V	0.015	>21.69
19	157	L	A	0.001	>21.69
19	159	L	I	0.004	>21.69
19	160	L	Q	0.002	>21.69
19	163	L	V	0.001	>21.69
20	21	A	A	1.000	5.12
20	22	A	Q	0.999	7.00
20	23	A	A	0.998	5.44
20	24	A	L	0.996	6.06
20	25	A	S	0.001	9.81
20	26	A	F	0.001	11.06
20	27	A	A	0.002	11.06
20	28	A	P	0.004	12.00
20	29	A	I	0.025	10.12
20	30	A	P	0.001	14.50
20	31	A	G	0.006	11.69
20	32	A	L	0.673	7.62
20	33	A	D	0.215	8.56
20	34	A	V	0.005	11.69
20	35	A	A	0.090	8.88
20	36	A	A	0.844	4.50
20	37	A	T	0.022	9.50
20	38	A	A	0.002	12.00
20	39	A	L	0.076	8.88
20	40	A	S	0.077	8.88
20	41	A	S	0.000	13.56
20	42	A	I	0.000	14.19
20	43	A	I	0.001	12.31
20	44	A	A	0.001	14.81
20	45	A	K	0.000	18.25
20	46	A	V	0.000	17.94
20	47	A	Q	0.000	17.94
20	59	A	L	0.002	>21.69
20	60	A	A	0.001	>21.69
20	63	A	I	0.018	>21.69
20	64	A	N	0.014	>21.69
20	65	A	E	0.003	>21.69
20	66	A	L	0.057	10.44
20	67	A	A	0.427	>21.69
20	68	A	T	0.059	>21.69
20	69	A	R	0.022	9.50
20	70	A	M	0.553	5.12
20	71	A	K	0.446	>21.69
20	72	A	T	0.025	>21.69
20	73	A	A	0.148	>21.69
20	74	A	A	0.458	>21.69
20	75	A	E	0.056	>21.69
20	76	A	S	0.002	>21.69
20	77	A	V	0.017	>21.69
20	78	A	Q	0.009	>21.69
20	80	A	I	0.001	>21.69
20	81	A	K	0.001	>21.69
20	97	A	S	0.001	>21.69
20	99	A	A	0.001	>21.69
20	100	A	L	0.013	>21.69
20	101	A	N	0.004	>21.69
20	102	A	E	0.001	>21.69
20	103	A	R	0.008	>21.69
20	104	A	V	0.023	>21.69
20	105	A	K	0.004	>21.69
20	106	A	V	0.004	>21.69
20	107	A	L	0.026	>21.69
20	108	A	Q	0.014	>21.69
20	109	A	K	0.002	>21.69
20	110	A	R	0.007	>21.69
20	111	A	L	0.019	>21.69
20	112	A	K	0.004	>21.69
20	113	A	E	0.001	>21.69
20	114	A	L	0.006	>21.69
20	115	A	E	0.003	>21.69
20	118	A	A	0.003	>21.69
20	131	A	F	0.001	>21.69
20	134	A	G	0.002	>21.69
20	135	A	Q	0.001	>21.69
20	136	A	I	0.001	>21.69
20	137	A	T	0.005	>21.69
20	138	A	I	0.009	>21.69
20	139	A	E	0.003	>21.69
20	140	A	M	0.003	>21.69
20	141	A	L	0.020	>21.69
20	142	A	V	0.018	>21.69
20	143	A	D	0.002	>21.69
20	144	A	D	0.005	>21.69
20	145	A	M	0.044	>21.69
20	146	A	A	0.016	>21.69
20	147	A	N	0.002	>21.69
20	148	A	E	0.015	>21.69
20	149	A	V	0.053	>21.69
20	150	A	R	0.005	>21.69
20	151	A	R	0.003	>21.69
20	152	A	L	0.032	>21.69
20	153	A	V	0.021	>21.69
20	155	A	G	0.004	>21.69
20	156	A	V	0.018	>21.69
20	157	A	A	0.002	>21.69
20	159	A	I	0.003	>21.69
21	22	A	Q	1.000	5.12
21	23	A	A	0.999	7.00
21	24	A	L	0.998	5.44
21	25	A	S	0.949	6.69
21	26	A	F	0.001	10.44
21	27	A	A	0.002	11.69
21	28	A	P	0.004	10.75
21	29	A	I	0.006	10.75
21	30	A	P	0.001	13.56
21	31	A	G	0.002	11.06
21	32	A	L	0.391	8.25
21	33	A	D	0.803	5.75
21	34	A	V	0.035	9.19
21	35	A	A	0.035	8.88
21	36	A	A	0.877	3.88
21	37	A	T	0.631	5.75
21	38	A	A	0.003	10.12
21	39	A	L	0.026	9.19
21	40	A	S	0.593	7.00
21	41	A	S	0.002	10.75
21	42	A	I	0.000	13.56
21	43	A	I	0.001	12.31
21	44	A	A	0.001	12.94
21	45	A	K	0.000	16.69
21	46	A	V	0.000	17.62
21	47	A	Q	0.000	17.00
21	63	A	I	0.005	>21.69
21	64	A	N	0.002	>21.69
21	65	A	E	0.001	>21.69
21	66	A	L	0.006	13.56
21	67	A	A	0.027	>21.69
21	68	A	T	0.006	>21.69
21	69	A	R	0.006	>21.69
21	70	A	M	0.074	>21.69
21	71	A	K	0.019	>21.69
21	72	A	T	0.003	>21.69
21	73	A	A	0.008	>21.69
21	74	A	A	0.070	>21.69
21	75	A	E	0.002	>21.69
21	77	A	V	0.002	>21.69
21	78	A	Q	0.001	>21.69
21	100	A	L	0.002	>21.69
21	101	A	N	0.001	>21.69
21	103	A	R	0.002	>21.69
21	104	A	V	0.006	>21.69
21	105	A	K	0.001	>21.69
21	106	A	V	0.001	>21.69
21	107	A	L	0.002	>21.69
21	108	A	Q	0.004	>21.69
21	111	A	L	0.004	>21.69
21	115	A	E	0.001	>21.69
21	138	A	I	0.001	>21.69
21	141	A	L	0.001	>21.69
21	142	A	V	0.001	>21.69
21	145	A	M	0.005	>21.69
21	146	A	A	0.002	>21.69
21	148	A	E	0.002	>21.69
21	149	A	V	0.011	>21.69
21	152	A	L	0.007	>21.69
21	153	A	V	0.004	>21.69
21	156	A	V	0.004	>21.69
22	23	Q	A	1.000	5.12
22	24	Q	L	0.998	7.00
22	25	Q	S	0.992	5.44
22	26	Q	F	0.812	7.62
22	27	Q	A	0.002	10.75
22	28	Q	P	0.001	11.38
22	29	Q	I	0.001	12.94
22	30	Q	P	0.000	16.38
22	31	Q	G	0.000	15.12
22	32	Q	L	0.006	11.69
22	33	Q	D	0.045	9.50
22	34	Q	V	0.000	14.19
22	35	Q	A	0.000	13.87
22	36	Q	A	0.027	8.88
22	37	Q	T	0.004	10.44
22	38	Q	A	0.000	15.75
22	39	Q	L	0.000	13.87
22	40	Q	S	0.001	11.06
22	42	Q	I	0.000	18.25
22	43	Q	I	0.000	15.75
22	67	Q	A	0.003	>21.69
22	68	Q	T	0.001	>21.69
22	69	Q	R	0.002	>21.69
22	70	Q	M	0.005	>21.69
22	71	Q	K	0.008	>21.69
22	72	Q	T	0.001	>21.69
22	73	Q	A	0.003	>21.69
22	74	Q	A	0.051	>21.69
22	75	Q	E	0.003	>21.69
22	76	Q	S	0.002	>21.69
22	77	Q	V	0.004	>21.69
22	78	Q	Q	0.011	>21.69
22	80	Q	I	0.001	>21.69
22	81	Q	K	0.003	>21.69
22	96	Q	E	0.001	>21.69
22	97	Q	S	0.003	>21.69
22	98	Q	S	0.001	>21.69
22	99	Q	A	0.002	>21.69
22	100	Q	L	0.007	>21.69
22	101	Q	N	0.003	>21.69
22	102	Q	E	0.002	>21.69
22	103	Q	R	0.005	>21.69
22	104	Q	V	0.009	>21.69
22	105	Q	K	0.002	>21.69
22	106	Q	V	0.003	>21.69
22	107	Q	L	0.007	>21.69
22	108	Q	Q	0.004	>21.69
22	110	Q	R	0.001	>21.69
22	111	Q	L	0.004	>21.69
22	114	Q	L	0.001	>21.69
22	115	Q	E	0.001	>21.69
22	138	Q	I	0.001	>21.69
22	141	Q	L	0.002	>21.69
22	145	Q	M	0.003	>21.69
22	146	Q	A	0.001	>21.69
22	148	Q	E	0.001	>21.69
22	149	Q	V	0.002	>21.69
22	152	Q	L	0.003	>21.69
22	153	Q	V	0.002	>21.69
22	156	Q	V	0.003	>21.69
22	159	Q	I	0.002	>21.69
23	24	A	L	1.000	5.12
23	25	A	S	0.994	7.00
23	26	A	F	0.982	6.06
23	27	A	A	0.795	7.31
23	28	A	P	0.021	10.12
23	29	A	I	0.050	9.50
23	30	A	P	0.002	14.50
23	31	A	G	0.003	13.56
23	32	A	L	0.098	9.19
23	33	A	D	0.022	9.50
23	34	A	V	0.001	14.19
23	35	A	A	0.002	12.94
23	36	A	A	0.046	8.88
23	37	A	T	0.000	12.62
23	38	A	A	0.000	16.38
23	39	A	L	0.001	14.19
23	40	A	S	0.001	13.25
23	41	A	S	0.000	18.25
23	42	A	I	0.000	19.50
23	43	A	I	0.000	17.31
23	63	A	I	0.002	>21.69
23	64	A	N	0.001	>21.69
23	66	A	L	0.003	>21.69
23	67	A	A	0.019	>21.69
23	68	A	T	0.005	>21.69
23	69	A	R	0.004	>21.69
23	70	A	M	0.098	>21.69
23	71	A	K	0.256	>21.69
23	72	A	T	0.006	>21.69
23	73	A	A	0.063	>21.69
23	74	A	A	0.461	>21.69
23	75	A	E	0.285	>21.69
23	76	A	S	0.013	>21.69
23	77	A	V	0.186	>21.69
23	78	A	Q	0.350	>21.69
23	79	A	K	0.005	>21.69
23	80	A	I	0.008	>21.69
23	81	A	K	0.037	>21.69
23	82	A	S	0.003	>21.69
23	84	A	M	0.002	>21.69
23	93	A	P	0.002	>21.69
23	94	A	N	0.001	>21.69
23	95	A	V	0.002	>21.69
23	96	A	E	0.003	>21.69
23	97	A	S	0.009	>21.69
23	98	A	S	0.002	>21.69
23	99	A	A	0.003	>21.69
23	100	A	L	0.024	>21.69
23	101	A	N	0.011	>21.69
23	102	A	E	0.002	>21.69
23	103	A	R	0.014	>21.69
23	104	A	V	0.025	>21.69
23	105	A	K	0.005	>21.69
23	106	A	V	0.004	>21.69
23	107	A	L	0.024	>21.69
23	108	A	Q	0.011	>21.69
23	109	A	K	0.001	>21.69
23	110	A	R	0.003	>21.69
23	111	A	L	0.009	>21.69
23	112	A	K	0.001	>21.69
23	113	A	E	0.001	>21.69
23	114	A	L	0.003	>21.69
23	115	A	E	0.002	>21.69
23	117	A	E	0.001	>21.69
23	118	A	A	0.001	>21.69
23	137	A	T	0.002	>21.69
23	138	A	I	0.003	>21.69
23	139	A	E	0.001	>21.69
23	140	A	M	0.002	>21.69
23	141	A	L	0.011	>21.69
23	142	A	V	0.010	>21.69
23	143	A	D	0.001	>21.69
23	144	A	D	0.003	>21.69
23	145	A	M	0.021	>21.69
23	146	A	A	0.012	>21.69
23	147	A	N	0.002	>21.69
23	148	A	E	0.013	>21.69
23	149	A	V	0.035	>21.69
23	150	A	R	0.004	>21.69
23	151	A	R	0.003	>21.69
23	152	A	L	0.031	>21.69
23	153	A	V	0.020	>21.69
23	154	A	R	0.001	>21.69
23	155	A	G	0.005	>21.69
23	156	A	V	0.027	>21.69
23	157	A	A	0.003	>21.69
23	159	A	I	0.009	>21.69
23	160	A	Q	0.003	>21.69
23	163	A	V	0.003	>21.69
24	25	L	S	1.000	5.44
24	26	L	F	0.992	7.00
24	27	L	A	0.961	6.38
24	28	L	P	0.926	6.06
24	29	L	I	0.957	5.75
24	30	L	P	0.025	9.81
24	31	L	G	0.099	8.88
24	32	L	L	0.936	5.12
24	33	L	D	0.830	4.81
24	34	L	V	0.006	9.81
24	35	L	A	0.029	9.50
24	36	L	A	0.746	6.69
24	37	L	T	0.020	9.50
24	38	L	A	0.000	12.94
24	39	L	L	0.002	12.31
24	40	L	S	0.001	12.00
24	41	L	S	0.000	15.75
24	42	L	I	0.000	17.31
24	43	L	I	0.000	17.00
24	63	L	I	0.001	>21.69
24	64	L	N	0.001	>21.69
24	66	L	L	0.004	14.50
24	67	L	A	0.012	>21.69
24	68	L	T	0.004	>21.69
24	69	L	R	0.004	>21.69
24	70	L	M	0.143	8.88
24	71	L	K	0.049	>21.69
24	72	L	T	0.005	>21.69
24	73	L	A	0.079	>21.69
24	74	L	A	0.438	>21.69
24	75	L	E	0.017	>21.69
24	76	L	S	0.005	>21.69
24	77	L	V	0.155	>21.69
24	78	L	Q	0.067	>21.69
24	80	L	I	0.002	>21.69
24	81	L	K	0.007	>21.69
24	93	L	P	0.002	>21.69
24	94	L	N	0.001	>21.69
24	95	L	V	0.001	>21.69
24	96	L	E	0.002	>21.69
24	97	L	S	0.005	>21.69
24	98	L	S	0.002	>21.69
24	99	L	A	0.003	>21.69
24	100	L	L	0.017	>21.69
24	101	L	N	0.010	>21.69
24	102	L	E	0.002	>21.69
24	103	L	R	0.007	>21.69
24	104	L	V	0.020	>21.69
24	105	L	K	0.003	>21.69
24	106	L	V	0.002	>21.69
24	107	L	L	0.006	>21.69
24	108	L	Q	0.005	>21.69
24	110	L	R	0.001	>21.69
24	111	L	L	0.003	>21.69
24	114	L	L	0.001	>21.69
24	137	L	T	0.001	>21.69
24	138	L	I	0.003	>21.69
24	139	L	E	0.001	>21.69
24	140	L	M	0.001	>21.69
24	141	L	L	0.006	>21.69
24	142	L	V	0.005	>21.69
24	143	L	D	0.001	>21.69
24	144	L	D	0.002	>21.69
24	145	L	M	0.018	>21.69
24	146	L	A	0.006	>21.69
24	147	L	N	0.001	>21.69
24	148	L	E	0.008	>21.69
24	149	L	V	0.036	>21.69
24	150	L	R	0.003	>21.69
24	151	L	R	0.003	>21.69
24	152	L	L	0.030	>21.69
24	153	L	V	0.013	>21.69
24	155	L	G	0.004	>21.69
24	156	L	V	0.016	>21.69
24	157	L	A	0.002	>21.69
24	159	L	I	0.003	>21.69
24	160	L	Q	0.001	>21.69
25	26	S	F	1.000	5.12
25	27	S	A	0.858	7.94
25	28	S	P	0.902	7.00
25	29	S	I	0.007	10.44
25	30	S	P	0.005	12.94
25	31	S	G	0.002	12.94
25	32	S	L	0.036	10.44
25	33	S	D	0.477	7.94
25	34	S	V	0.001	12.94
25	35	S	A	0.000	13.87
25	36	S	A	0.008	10.44
25	37	S	T	0.005	11.06
25	38	S	A	0.000	16.06
25	39	S	L	0.000	15.75
25	40	S	S	0.000	13.87
25	69	S	R	0.001	>21.69
25	70	S	M	0.002	>21.69
25	71	S	K	0.001	>21.69
25	72	S	T	0.002	>21.69
25	73	S	A	0.003	>21.69
25	74	S	A	0.009	>21.69
25	75	S	E	0.002	>21.69
25	76	S	S	0.003	>21.69
25	77	S	V	0.005	>21.69
25	78	S	Q	0.008	>21.69
25	79	S	K	0.001	>21.69
25	80	S	I	0.002	>21.69
25	81	S	K	0.006	>21.69
25	93	S	P	0.005	>21.69
25	94	S	N	0.001	>21.69
25	95	S	V	0.002	>21.69
25	96	S	E	0.002	>21.69
25	97	S	S	0.004	>21.69
25	98	S	S	0.002	>21.69
25	99	S	A	0.003	>21.69
25	100	S	L	0.006	>21.69
25	101	S	N	0.004	>21.69
25	102	S	E	0.002	>21.69
25	103	S	R	0.003	>21.69
25	104	S	V	0.002	>21.69
25	105	S	K	0.002	>21.69
25	106	S	V	0.001	>21.69
25	107	S	L	0.001	>21.69
25	145	S	M	0.002	>21.69
[truncated: 5,381 more rows]
