# Supplementary material for: Exploring a diverse world of effector domains and amyloid signaling motifs in fungal NLR proteins
Source: PLoS Comput Biol. 2022 Dec 21;18(12):e1010787. doi: 10.1371/journal.pcbi.1010787 (PMC9815663; doi:10.1371/journal.pcbi.1010787)
Supplement: S3 Data — Full AlphaFold2/ColabFold outputs. (GZ) [file pcbi.1010787.s010.tar.gz › PWW74656_1_165/rank_3_model_1_ptm_seed_0_unrelaxed.pdb]

MODEL     1
ATOM      1  N   MET A   1     -21.586   1.526  10.359  1.00 57.43           N  
ATOM      2  CA  MET A   1     -20.777   0.940   9.294  1.00 57.43           C  
ATOM      3  C   MET A   1     -20.878  -0.582   9.308  1.00 57.43           C  
ATOM      4  CB  MET A   1     -19.315   1.368   9.431  1.00 57.43           C  
ATOM      5  O   MET A   1     -20.847  -1.200  10.373  1.00 57.43           O  
ATOM      6  CG  MET A   1     -18.695   1.857   8.132  1.00 57.43           C  
ATOM      7  SD  MET A   1     -16.932   2.327   8.327  1.00 57.43           S  
ATOM      8  CE  MET A   1     -16.156   1.129   7.207  1.00 57.43           C  
ATOM      9  N   ASP A   2     -21.321  -1.302   8.055  1.00 64.67           N  
ATOM     10  CA  ASP A   2     -21.517  -2.722   7.779  1.00 64.67           C  
ATOM     11  C   ASP A   2     -20.188  -3.474   7.796  1.00 64.67           C  
ATOM     12  CB  ASP A   2     -22.213  -2.915   6.429  1.00 64.67           C  
ATOM     13  O   ASP A   2     -19.232  -3.070   7.131  1.00 64.67           O  
ATOM     14  CG  ASP A   2     -23.629  -2.366   6.408  1.00 64.67           C  
ATOM     15  OD1 ASP A   2     -24.371  -2.554   7.396  1.00 64.67           O  
ATOM     16  OD2 ASP A   2     -24.007  -1.743   5.393  1.00 64.67           O  
ATOM     17  N   PRO A   3     -19.826  -4.097   8.917  1.00 63.97           N  
ATOM     18  CA  PRO A   3     -18.661  -4.981   9.005  1.00 63.97           C  
ATOM     19  C   PRO A   3     -18.318  -5.640   7.671  1.00 63.97           C  
ATOM     20  CB  PRO A   3     -19.089  -6.027  10.037  1.00 63.97           C  
ATOM     21  O   PRO A   3     -17.144  -5.886   7.383  1.00 63.97           O  
ATOM     22  CG  PRO A   3     -20.204  -5.382  10.795  1.00 63.97           C  
ATOM     23  CD  PRO A   3     -20.835  -4.338   9.919  1.00 63.97           C  
ATOM     24  N   LEU A   4     -19.285  -5.747   6.823  1.00 71.40           N  
ATOM     25  CA  LEU A   4     -19.102  -6.321   5.494  1.00 71.40           C  
ATOM     26  C   LEU A   4     -18.404  -5.332   4.567  1.00 71.40           C  
ATOM     27  CB  LEU A   4     -20.451  -6.733   4.898  1.00 71.40           C  
ATOM     28  O   LEU A   4     -17.569  -5.725   3.749  1.00 71.40           O  
ATOM     29  CG  LEU A   4     -21.073  -8.016   5.451  1.00 71.40           C  
ATOM     30  CD1 LEU A   4     -22.506  -8.168   4.952  1.00 71.40           C  
ATOM     31  CD2 LEU A   4     -20.234  -9.228   5.060  1.00 71.40           C  
ATOM     32  N   SER A   5     -18.771  -4.067   4.664  1.00 74.94           N  
ATOM     33  CA  SER A   5     -18.179  -2.996   3.869  1.00 74.94           C  
ATOM     34  C   SER A   5     -16.706  -2.802   4.213  1.00 74.94           C  
ATOM     35  CB  SER A   5     -18.938  -1.686   4.084  1.00 74.94           C  
ATOM     36  O   SER A   5     -15.876  -2.606   3.323  1.00 74.94           O  
ATOM     37  OG  SER A   5     -18.422  -0.663   3.249  1.00 74.94           O  
ATOM     38  N   ILE A   6     -16.282  -2.852   5.436  1.00 72.32           N  
ATOM     39  CA  ILE A   6     -14.906  -2.737   5.907  1.00 72.32           C  
ATOM     40  C   ILE A   6     -14.104  -3.957   5.461  1.00 72.32           C  
ATOM     41  CB  ILE A   6     -14.845  -2.587   7.444  1.00 72.32           C  
ATOM     42  O   ILE A   6     -12.966  -3.828   5.004  1.00 72.32           O  
ATOM     43  CG1 ILE A   6     -15.496  -1.269   7.878  1.00 72.32           C  
ATOM     44  CG2 ILE A   6     -13.397  -2.672   7.937  1.00 72.32           C  
ATOM     45  CD1 ILE A   6     -15.646  -1.121   9.386  1.00 72.32           C  
ATOM     46  N   THR A   7     -14.696  -5.113   5.533  1.00 73.88           N  
ATOM     47  CA  THR A   7     -14.075  -6.351   5.077  1.00 73.88           C  
ATOM     48  C   THR A   7     -13.835  -6.313   3.570  1.00 73.88           C  
ATOM     49  CB  THR A   7     -14.941  -7.574   5.430  1.00 73.88           C  
ATOM     50  O   THR A   7     -12.785  -6.748   3.092  1.00 73.88           O  
ATOM     51  CG2 THR A   7     -14.270  -8.870   4.986  1.00 73.88           C  
ATOM     52  OG1 THR A   7     -15.142  -7.616   6.848  1.00 73.88           O  
ATOM     53  N   ALA A   8     -14.778  -5.850   2.870  1.00 79.51           N  
ATOM     54  CA  ALA A   8     -14.650  -5.701   1.422  1.00 79.51           C  
ATOM     55  C   ALA A   8     -13.496  -4.768   1.067  1.00 79.51           C  
ATOM     56  CB  ALA A   8     -15.955  -5.182   0.823  1.00 79.51           C  
ATOM     57  O   ALA A   8     -12.737  -5.038   0.133  1.00 79.51           O  
ATOM     58  N   SER A   9     -13.374  -3.669   1.749  1.00 81.11           N  
ATOM     59  CA  SER A   9     -12.310  -2.693   1.537  1.00 81.11           C  
ATOM     60  C   SER A   9     -10.941  -3.292   1.843  1.00 81.11           C  
ATOM     61  CB  SER A   9     -12.538  -1.453   2.403  1.00 81.11           C  
ATOM     62  O   SER A   9      -9.982  -3.074   1.100  1.00 81.11           O  
ATOM     63  OG  SER A   9     -13.683  -0.740   1.969  1.00 81.11           O  
ATOM     64  N   ILE A  10     -10.848  -4.051   2.871  1.00 79.87           N  
ATOM     65  CA  ILE A  10      -9.618  -4.734   3.258  1.00 79.87           C  
ATOM     66  C   ILE A  10      -9.229  -5.746   2.183  1.00 79.87           C  
ATOM     67  CB  ILE A  10      -9.767  -5.435   4.626  1.00 79.87           C  
ATOM     68  O   ILE A  10      -8.063  -5.827   1.789  1.00 79.87           O  
ATOM     69  CG1 ILE A  10      -9.927  -4.398   5.744  1.00 79.87           C  
ATOM     70  CG2 ILE A  10      -8.570  -6.351   4.897  1.00 79.87           C  
ATOM     71  CD1 ILE A  10     -10.253  -4.999   7.104  1.00 79.87           C  
ATOM     72  N   ILE A  11     -10.214  -6.463   1.697  1.00 80.75           N  
ATOM     73  CA  ILE A  11      -9.983  -7.445   0.643  1.00 80.75           C  
ATOM     74  C   ILE A  11      -9.446  -6.747  -0.604  1.00 80.75           C  
ATOM     75  CB  ILE A  11     -11.273  -8.226   0.306  1.00 80.75           C  
ATOM     76  O   ILE A  11      -8.522  -7.244  -1.252  1.00 80.75           O  
ATOM     77  CG1 ILE A  11     -11.660  -9.144   1.471  1.00 80.75           C  
ATOM     78  CG2 ILE A  11     -11.097  -9.027  -0.987  1.00 80.75           C  
ATOM     79  CD1 ILE A  11     -13.031  -9.790   1.321  1.00 80.75           C  
ATOM     80  N   THR A  12     -10.089  -5.690  -0.914  1.00 86.60           N  
ATOM     81  CA  THR A  12      -9.667  -4.917  -2.077  1.00 86.60           C  
ATOM     82  C   THR A  12      -8.214  -4.472  -1.932  1.00 86.60           C  
ATOM     83  CB  THR A  12     -10.566  -3.684  -2.285  1.00 86.60           C  
ATOM     84  O   THR A  12      -7.431  -4.576  -2.879  1.00 86.60           O  
ATOM     85  CG2 THR A  12     -10.100  -2.859  -3.480  1.00 86.60           C  
ATOM     86  OG1 THR A  12     -11.913  -4.115  -2.512  1.00 86.60           O  
ATOM     87  N   ILE A  13      -7.822  -3.949  -0.862  1.00 84.08           N  
ATOM     88  CA  ILE A  13      -6.478  -3.447  -0.595  1.00 84.08           C  
ATOM     89  C   ILE A  13      -5.477  -4.598  -0.649  1.00 84.08           C  
ATOM     90  CB  ILE A  13      -6.403  -2.735   0.774  1.00 84.08           C  
ATOM     91  O   ILE A  13      -4.394  -4.462  -1.224  1.00 84.08           O  
ATOM     92  CG1 ILE A  13      -7.284  -1.480   0.773  1.00 84.08           C  
ATOM     93  CG2 ILE A  13      -4.953  -2.385   1.122  1.00 84.08           C  
ATOM     94  CD1 ILE A  13      -7.420  -0.818   2.137  1.00 84.08           C  
ATOM     95  N   VAL A  14      -5.821  -5.721  -0.091  1.00 83.01           N  
ATOM     96  CA  VAL A  14      -4.972  -6.907  -0.123  1.00 83.01           C  
ATOM     97  C   VAL A  14      -4.766  -7.357  -1.567  1.00 83.01           C  
ATOM     98  CB  VAL A  14      -5.575  -8.059   0.713  1.00 83.01           C  
ATOM     99  O   VAL A  14      -3.651  -7.706  -1.962  1.00 83.01           O  
ATOM    100  CG1 VAL A  14      -4.814  -9.360   0.466  1.00 83.01           C  
ATOM    101  CG2 VAL A  14      -5.563  -7.702   2.198  1.00 83.01           C  
ATOM    102  N   THR A  15      -5.825  -7.418  -2.252  1.00 85.89           N  
ATOM    103  CA  THR A  15      -5.757  -7.795  -3.660  1.00 85.89           C  
ATOM    104  C   THR A  15      -4.849  -6.842  -4.431  1.00 85.89           C  
ATOM    105  CB  THR A  15      -7.156  -7.809  -4.303  1.00 85.89           C  
ATOM    106  O   THR A  15      -4.025  -7.278  -5.238  1.00 85.89           O  
ATOM    107  CG2 THR A  15      -7.078  -8.171  -5.782  1.00 85.89           C  
ATOM    108  OG1 THR A  15      -7.976  -8.771  -3.629  1.00 85.89           O  
ATOM    109  N   LEU A  16      -5.007  -5.565  -4.223  1.00 86.53           N  
ATOM    110  CA  LEU A  16      -4.215  -4.540  -4.894  1.00 86.53           C  
ATOM    111  C   LEU A  16      -2.736  -4.682  -4.548  1.00 86.53           C  
ATOM    112  CB  LEU A  16      -4.709  -3.143  -4.510  1.00 86.53           C  
ATOM    113  O   LEU A  16      -1.875  -4.551  -5.420  1.00 86.53           O  
ATOM    114  CG  LEU A  16      -6.021  -2.688  -5.151  1.00 86.53           C  
ATOM    115  CD1 LEU A  16      -6.513  -1.402  -4.496  1.00 86.53           C  
ATOM    116  CD2 LEU A  16      -5.843  -2.494  -6.653  1.00 86.53           C  
ATOM    117  N   THR A  17      -2.432  -4.893  -3.297  1.00 83.54           N  
ATOM    118  CA  THR A  17      -1.065  -5.118  -2.840  1.00 83.54           C  
ATOM    119  C   THR A  17      -0.455  -6.330  -3.538  1.00 83.54           C  
ATOM    120  CB  THR A  17      -1.013  -5.321  -1.314  1.00 83.54           C  
ATOM    121  O   THR A  17       0.714  -6.304  -3.929  1.00 83.54           O  
ATOM    122  CG2 THR A  17       0.426  -5.456  -0.826  1.00 83.54           C  
ATOM    123  OG1 THR A  17      -1.622  -4.196  -0.668  1.00 83.54           O  
ATOM    124  N   GLY A  18      -1.237  -7.397  -3.657  1.00 84.55           N  
ATOM    125  CA  GLY A  18      -0.802  -8.578  -4.386  1.00 84.55           C  
ATOM    126  C   GLY A  18      -0.467  -8.294  -5.838  1.00 84.55           C  
ATOM    127  O   GLY A  18       0.535  -8.789  -6.357  1.00 84.55           O  
ATOM    128  N   GLN A  19      -1.309  -7.597  -6.464  1.00 86.23           N  
ATOM    129  CA  GLN A  19      -1.096  -7.212  -7.855  1.00 86.23           C  
ATOM    130  C   GLN A  19       0.178  -6.387  -8.009  1.00 86.23           C  
ATOM    131  CB  GLN A  19      -2.297  -6.428  -8.386  1.00 86.23           C  
ATOM    132  O   GLN A  19       0.919  -6.553  -8.980  1.00 86.23           O  
ATOM    133  CG  GLN A  19      -3.554  -7.270  -8.558  1.00 86.23           C  
ATOM    134  CD  GLN A  19      -4.722  -6.475  -9.110  1.00 86.23           C  
ATOM    135  NE2 GLN A  19      -5.898  -7.093  -9.141  1.00 86.23           N  
ATOM    136  OE1 GLN A  19      -4.569  -5.315  -9.504  1.00 86.23           O  
ATOM    137  N   LEU A  20       0.412  -5.428  -7.102  1.00 83.38           N  
ATOM    138  CA  LEU A  20       1.595  -4.574  -7.101  1.00 83.38           C  
ATOM    139  C   LEU A  20       2.864  -5.403  -6.934  1.00 83.38           C  
ATOM    140  CB  LEU A  20       1.502  -3.530  -5.984  1.00 83.38           C  
ATOM    141  O   LEU A  20       3.865  -5.157  -7.611  1.00 83.38           O  
ATOM    142  CG  LEU A  20       0.700  -2.267  -6.301  1.00 83.38           C  
ATOM    143  CD1 LEU A  20       0.407  -1.491  -5.022  1.00 83.38           C  
ATOM    144  CD2 LEU A  20       1.449  -1.395  -7.302  1.00 83.38           C  
ATOM    145  N   ILE A  21       2.816  -6.360  -6.054  1.00 81.39           N  
ATOM    146  CA  ILE A  21       3.938  -7.262  -5.818  1.00 81.39           C  
ATOM    147  C   ILE A  21       4.229  -8.067  -7.083  1.00 81.39           C  
ATOM    148  CB  ILE A  21       3.659  -8.212  -4.631  1.00 81.39           C  
ATOM    149  O   ILE A  21       5.387  -8.212  -7.481  1.00 81.39           O  
ATOM    150  CG1 ILE A  21       3.598  -7.422  -3.318  1.00 81.39           C  
ATOM    151  CG2 ILE A  21       4.721  -9.313  -4.560  1.00 81.39           C  
ATOM    152  CD1 ILE A  21       3.118  -8.239  -2.127  1.00 81.39           C  
ATOM    153  N   SER A  22       3.193  -8.654  -7.604  1.00 82.66           N  
ATOM    154  CA  SER A  22       3.328  -9.440  -8.826  1.00 82.66           C  
ATOM    155  C   SER A  22       3.925  -8.608  -9.955  1.00 82.66           C  
ATOM    156  CB  SER A  22       1.971  -9.999  -9.256  1.00 82.66           C  
ATOM    157  O   SER A  22       4.794  -9.082 -10.690  1.00 82.66           O  
ATOM    158  OG  SER A  22       2.084 -10.706 -10.479  1.00 82.66           O  
ATOM    159  N   LEU A  23       3.323  -7.387 -10.077  1.00 79.06           N  
ATOM    160  CA  LEU A  23       3.814  -6.461 -11.091  1.00 79.06           C  
ATOM    161  C   LEU A  23       5.278  -6.111 -10.844  1.00 79.06           C  
ATOM    162  CB  LEU A  23       2.968  -5.185 -11.107  1.00 79.06           C  
ATOM    163  O   LEU A  23       6.067  -6.023 -11.788  1.00 79.06           O  
ATOM    164  CG  LEU A  23       3.248  -4.199 -12.242  1.00 79.06           C  
ATOM    165  CD1 LEU A  23       2.971  -4.852 -13.592  1.00 79.06           C  
ATOM    166  CD2 LEU A  23       2.412  -2.935 -12.072  1.00 79.06           C  
ATOM    167  N   GLY A  24       5.612  -5.820  -9.616  1.00 76.64           N  
ATOM    168  CA  GLY A  24       6.986  -5.551  -9.223  1.00 76.64           C  
ATOM    169  C   GLY A  24       7.942  -6.671  -9.591  1.00 76.64           C  
ATOM    170  O   GLY A  24       9.043  -6.417 -10.085  1.00 76.64           O  
ATOM    171  N   TYR A  25       7.576  -7.942  -9.368  1.00 74.98           N  
ATOM    172  CA  TYR A  25       8.381  -9.115  -9.689  1.00 74.98           C  
ATOM    173  C   TYR A  25       8.522  -9.285 -11.197  1.00 74.98           C  
ATOM    174  CB  TYR A  25       7.762 -10.376  -9.077  1.00 74.98           C  
ATOM    175  O   TYR A  25       9.544  -9.778 -11.680  1.00 74.98           O  
ATOM    176  CG  TYR A  25       8.205 -10.642  -7.659  1.00 74.98           C  
ATOM    177  CD1 TYR A  25       9.484 -11.122  -7.386  1.00 74.98           C  
ATOM    178  CD2 TYR A  25       7.345 -10.417  -6.589  1.00 74.98           C  
ATOM    179  CE1 TYR A  25       9.896 -11.371  -6.081  1.00 74.98           C  
ATOM    180  CE2 TYR A  25       7.746 -10.663  -5.280  1.00 74.98           C  
ATOM    181  OH  TYR A  25       9.424 -11.383  -3.742  1.00 74.98           O  
ATOM    182  CZ  TYR A  25       9.022 -11.138  -5.036  1.00 74.98           C  
ATOM    183  N   SER A  26       7.510  -8.923 -11.971  1.00 74.77           N  
ATOM    184  CA  SER A  26       7.555  -8.944 -13.430  1.00 74.77           C  
ATOM    185  C   SER A  26       8.610  -7.981 -13.964  1.00 74.77           C  
ATOM    186  CB  SER A  26       6.187  -8.589 -14.013  1.00 74.77           C  
ATOM    187  O   SER A  26       9.248  -8.254 -14.983  1.00 74.77           O  
ATOM    188  OG  SER A  26       5.839  -7.251 -13.703  1.00 74.77           O  
ATOM    189  N   TYR A  27       8.847  -6.892 -13.217  1.00 69.91           N  
ATOM    190  CA  TYR A  27       9.866  -5.902 -13.547  1.00 69.91           C  
ATOM    191  C   TYR A  27      11.259  -6.415 -13.201  1.00 69.91           C  
ATOM    192  CB  TYR A  27       9.597  -4.587 -12.809  1.00 69.91           C  
ATOM    193  O   TYR A  27      12.230  -6.111 -13.897  1.00 69.91           O  
ATOM    194  CG  TYR A  27       8.574  -3.708 -13.489  1.00 69.91           C  
ATOM    195  CD1 TYR A  27       8.905  -2.971 -14.624  1.00 69.91           C  
ATOM    196  CD2 TYR A  27       7.277  -3.612 -12.996  1.00 69.91           C  
ATOM    197  CE1 TYR A  27       7.967  -2.159 -15.252  1.00 69.91           C  
ATOM    198  CE2 TYR A  27       6.331  -2.802 -13.616  1.00 69.91           C  
ATOM    199  OH  TYR A  27       5.752  -1.278 -15.360  1.00 69.91           O  
ATOM    200  CZ  TYR A  27       6.684  -2.081 -14.742  1.00 69.91           C  
ATOM    201  N   GLY A  28      11.385  -7.174 -12.070  1.00 67.16           N  
ATOM    202  CA  GLY A  28      12.607  -7.788 -11.576  1.00 67.16           C  
ATOM    203  C   GLY A  28      13.061  -8.971 -12.410  1.00 67.16           C  
ATOM    204  O   GLY A  28      14.259  -9.245 -12.509  1.00 67.16           O  
ATOM    205  N   ALA A  29      12.095  -9.726 -12.984  1.00 65.80           N  
ATOM    206  CA  ALA A  29      12.368 -10.859 -13.864  1.00 65.80           C  
ATOM    207  C   ALA A  29      13.050 -10.403 -15.150  1.00 65.80           C  
ATOM    208  CB  ALA A  29      11.077 -11.607 -14.186  1.00 65.80           C  
ATOM    209  O   ALA A  29      13.801 -11.163 -15.766  1.00 65.80           O  
ATOM    210  N   GLY A  30      13.021  -9.123 -15.490  1.00 60.25           N  
ATOM    211  CA  GLY A  30      13.607  -8.472 -16.650  1.00 60.25           C  
ATOM    212  C   GLY A  30      14.949  -7.827 -16.358  1.00 60.25           C  
ATOM    213  O   GLY A  30      15.699  -7.497 -17.279  1.00 60.25           O  
ATOM    214  N   VAL A  31      15.497  -7.861 -15.005  1.00 59.39           N  
ATOM    215  CA  VAL A  31      16.731  -7.227 -14.553  1.00 59.39           C  
ATOM    216  C   VAL A  31      17.525  -8.202 -13.687  1.00 59.39           C  
ATOM    217  CB  VAL A  31      16.446  -5.927 -13.768  1.00 59.39           C  
ATOM    218  O   VAL A  31      16.945  -9.048 -13.002  1.00 59.39           O  
ATOM    219  CG1 VAL A  31      17.431  -4.829 -14.167  1.00 59.39           C  
ATOM    220  CG2 VAL A  31      15.007  -5.469 -13.998  1.00 59.39           C  
ATOM    221  N   SER A  32      18.749  -8.770 -14.071  1.00 55.45           N  
ATOM    222  CA  SER A  32      19.673  -9.614 -13.322  1.00 55.45           C  
ATOM    223  C   SER A  32      19.747  -9.190 -11.859  1.00 55.45           C  
ATOM    224  CB  SER A  32      21.069  -9.566 -13.945  1.00 55.45           C  
ATOM    225  O   SER A  32      20.704  -9.524 -11.157  1.00 55.45           O  
ATOM    226  OG  SER A  32      21.664  -8.295 -13.750  1.00 55.45           O  
ATOM    227  N   GLY A  33      18.579  -9.134 -11.188  1.00 60.65           N  
ATOM    228  CA  GLY A  33      18.489  -8.840  -9.767  1.00 60.65           C  
ATOM    229  C   GLY A  33      17.383  -7.860  -9.429  1.00 60.65           C  
ATOM    230  O   GLY A  33      17.019  -7.017 -10.252  1.00 60.65           O  
ATOM    231  N   CYS A  34      16.454  -8.301  -8.567  1.00 65.15           N  
ATOM    232  CA  CYS A  34      15.363  -7.468  -8.073  1.00 65.15           C  
ATOM    233  C   CYS A  34      15.900  -6.218  -7.385  1.00 65.15           C  
ATOM    234  CB  CYS A  34      14.483  -8.257  -7.104  1.00 65.15           C  
ATOM    235  O   CYS A  34      16.687  -6.313  -6.442  1.00 65.15           O  
ATOM    236  SG  CYS A  34      13.009  -7.362  -6.568  1.00 65.15           S  
ATOM    237  N   PRO A  35      15.755  -5.013  -7.964  1.00 73.94           N  
ATOM    238  CA  PRO A  35      16.192  -3.763  -7.337  1.00 73.94           C  
ATOM    239  C   PRO A  35      15.807  -3.677  -5.862  1.00 73.94           C  
ATOM    240  CB  PRO A  35      15.470  -2.689  -8.154  1.00 73.94           C  
ATOM    241  O   PRO A  35      14.743  -4.161  -5.469  1.00 73.94           O  
ATOM    242  CG  PRO A  35      14.971  -3.403  -9.369  1.00 73.94           C  
ATOM    243  CD  PRO A  35      14.900  -4.872  -9.063  1.00 73.94           C  
ATOM    244  N   LYS A  36      16.781  -3.464  -4.951  1.00 78.26           N  
ATOM    245  CA  LYS A  36      16.602  -3.293  -3.512  1.00 78.26           C  
ATOM    246  C   LYS A  36      15.329  -2.511  -3.206  1.00 78.26           C  
ATOM    247  CB  LYS A  36      17.812  -2.585  -2.901  1.00 78.26           C  
ATOM    248  O   LYS A  36      14.613  -2.827  -2.253  1.00 78.26           O  
ATOM    249  CG  LYS A  36      17.777  -2.499  -1.382  1.00 78.26           C  
ATOM    250  CD  LYS A  36      19.014  -1.799  -0.833  1.00 78.26           C  
ATOM    251  CE  LYS A  36      18.941  -1.639   0.679  1.00 78.26           C  
ATOM    252  NZ  LYS A  36      20.138  -0.927   1.219  1.00 78.26           N  
ATOM    253  N   GLU A  37      14.977  -1.577  -4.015  1.00 76.46           N  
ATOM    254  CA  GLU A  37      13.795  -0.733  -3.865  1.00 76.46           C  
ATOM    255  C   GLU A  37      12.514  -1.543  -4.040  1.00 76.46           C  
ATOM    256  CB  GLU A  37      13.829   0.423  -4.868  1.00 76.46           C  
ATOM    257  O   GLU A  37      11.541  -1.341  -3.310  1.00 76.46           O  
ATOM    258  CG  GLU A  37      14.962   1.410  -4.631  1.00 76.46           C  
ATOM    259  CD  GLU A  37      16.282   0.965  -5.240  1.00 76.46           C  
ATOM    260  OE1 GLU A  37      17.304   1.663  -5.050  1.00 76.46           O  
ATOM    261  OE2 GLU A  37      16.295  -0.089  -5.914  1.00 76.46           O  
ATOM    262  N   LEU A  38      12.457  -2.419  -4.947  1.00 75.23           N  
ATOM    263  CA  LEU A  38      11.336  -3.318  -5.198  1.00 75.23           C  
ATOM    264  C   LEU A  38      11.176  -4.317  -4.057  1.00 75.23           C  
ATOM    265  CB  LEU A  38      11.532  -4.062  -6.521  1.00 75.23           C  
ATOM    266  O   LEU A  38      10.056  -4.597  -3.625  1.00 75.23           O  
ATOM    267  CG  LEU A  38      10.423  -5.037  -6.920  1.00 75.23           C  
ATOM    268  CD1 LEU A  38       9.097  -4.299  -7.071  1.00 75.23           C  
ATOM    269  CD2 LEU A  38      10.787  -5.762  -8.212  1.00 75.23           C  
ATOM    270  N   ARG A  39      12.310  -4.796  -3.608  1.00 79.75           N  
ATOM    271  CA  ARG A  39      12.298  -5.723  -2.482  1.00 79.75           C  
ATOM    272  C   ARG A  39      11.755  -5.052  -1.225  1.00 79.75           C  
ATOM    273  CB  ARG A  39      13.704  -6.268  -2.220  1.00 79.75           C  
ATOM    274  O   ARG A  39      10.972  -5.651  -0.484  1.00 79.75           O  
ATOM    275  CG  ARG A  39      14.165  -7.299  -3.237  1.00 79.75           C  
ATOM    276  CD  ARG A  39      15.416  -8.031  -2.772  1.00 79.75           C  
ATOM    277  NE  ARG A  39      16.522  -7.109  -2.530  1.00 79.75           N  
ATOM    278  NH1 ARG A  39      17.799  -7.848  -4.307  1.00 79.75           N  
ATOM    279  NH2 ARG A  39      18.572  -6.166  -2.955  1.00 79.75           N  
ATOM    280  CZ  ARG A  39      17.628  -7.043  -3.264  1.00 79.75           C  
ATOM    281  N   ASP A  40      12.244  -3.853  -0.959  1.00 81.46           N  
ATOM    282  CA  ASP A  40      11.813  -3.081   0.203  1.00 81.46           C  
ATOM    283  C   ASP A  40      10.328  -2.735   0.113  1.00 81.46           C  
ATOM    284  CB  ASP A  40      12.644  -1.803   0.337  1.00 81.46           C  
ATOM    285  O   ASP A  40       9.608  -2.804   1.111  1.00 81.46           O  
ATOM    286  CG  ASP A  40      14.069  -2.068   0.791  1.00 81.46           C  
ATOM    287  OD1 ASP A  40      14.350  -3.171   1.307  1.00 81.46           O  
ATOM    288  OD2 ASP A  40      14.918  -1.164   0.634  1.00 81.46           O  
ATOM    289  N   LEU A  41       9.870  -2.338  -1.045  1.00 81.61           N  
ATOM    290  CA  LEU A  41       8.462  -2.030  -1.272  1.00 81.61           C  
ATOM    291  C   LEU A  41       7.600  -3.278  -1.114  1.00 81.61           C  
ATOM    292  CB  LEU A  41       8.263  -1.432  -2.667  1.00 81.61           C  
ATOM    293  O   LEU A  41       6.549  -3.234  -0.471  1.00 81.61           O  
ATOM    294  CG  LEU A  41       6.836  -1.019  -3.031  1.00 81.61           C  
ATOM    295  CD1 LEU A  41       6.356   0.098  -2.109  1.00 81.61           C  
ATOM    296  CD2 LEU A  41       6.759  -0.584  -4.490  1.00 81.61           C  
ATOM    297  N   SER A  42       8.010  -4.363  -1.654  1.00 80.38           N  
ATOM    298  CA  SER A  42       7.310  -5.639  -1.544  1.00 80.38           C  
ATOM    299  C   SER A  42       7.208  -6.090  -0.091  1.00 80.38           C  
ATOM    300  CB  SER A  42       8.019  -6.713  -2.371  1.00 80.38           C  
ATOM    301  O   SER A  42       6.161  -6.578   0.341  1.00 80.38           O  
ATOM    302  OG  SER A  42       8.037  -6.360  -3.743  1.00 80.38           O  
ATOM    303  N   ALA A  43       8.338  -6.034   0.587  1.00 83.49           N  
ATOM    304  CA  ALA A  43       8.355  -6.379   2.006  1.00 83.49           C  
ATOM    305  C   ALA A  43       7.357  -5.531   2.789  1.00 83.49           C  
ATOM    306  CB  ALA A  43       9.759  -6.207   2.579  1.00 83.49           C  
ATOM    307  O   ALA A  43       6.659  -6.037   3.671  1.00 83.49           O  
ATOM    308  N   GLU A  44       7.372  -4.272   2.468  1.00 83.72           N  
ATOM    309  CA  GLU A  44       6.455  -3.360   3.146  1.00 83.72           C  
ATOM    310  C   GLU A  44       5.004  -3.667   2.786  1.00 83.72           C  
ATOM    311  CB  GLU A  44       6.787  -1.906   2.799  1.00 83.72           C  
ATOM    312  O   GLU A  44       4.117  -3.587   3.638  1.00 83.72           O  
ATOM    313  CG  GLU A  44       6.089  -0.887   3.687  1.00 83.72           C  
ATOM    314  CD  GLU A  44       6.512  -0.972   5.145  1.00 83.72           C  
ATOM    315  OE1 GLU A  44       5.730  -0.555   6.029  1.00 83.72           O  
ATOM    316  OE2 GLU A  44       7.635  -1.458   5.405  1.00 83.72           O  
ATOM    317  N   LEU A  45       4.604  -3.990   1.582  1.00 82.44           N  
ATOM    318  CA  LEU A  45       3.269  -4.359   1.125  1.00 82.44           C  
ATOM    319  C   LEU A  45       2.807  -5.654   1.786  1.00 82.44           C  
ATOM    320  CB  LEU A  45       3.247  -4.514  -0.398  1.00 82.44           C  
ATOM    321  O   LEU A  45       1.640  -5.782   2.163  1.00 82.44           O  
ATOM    322  CG  LEU A  45       3.170  -3.220  -1.210  1.00 82.44           C  
ATOM    323  CD1 LEU A  45       3.435  -3.504  -2.685  1.00 82.44           C  
ATOM    324  CD2 LEU A  45       1.812  -2.552  -1.024  1.00 82.44           C  
ATOM    325  N   ILE A  46       3.763  -6.558   1.910  1.00 81.89           N  
ATOM    326  CA  ILE A  46       3.487  -7.815   2.596  1.00 81.89           C  
ATOM    327  C   ILE A  46       3.153  -7.541   4.061  1.00 81.89           C  
ATOM    328  CB  ILE A  46       4.682  -8.790   2.493  1.00 81.89           C  
ATOM    329  O   ILE A  46       2.210  -8.118   4.607  1.00 81.89           O  
ATOM    330  CG1 ILE A  46       4.860  -9.266   1.047  1.00 81.89           C  
ATOM    331  CG2 ILE A  46       4.494  -9.978   3.441  1.00 81.89           C  
ATOM    332  CD1 ILE A  46       6.157 -10.024   0.799  1.00 81.89           C  
ATOM    333  N   SER A  47       4.009  -6.796   4.680  1.00 82.31           N  
ATOM    334  CA  SER A  47       3.774  -6.404   6.066  1.00 82.31           C  
ATOM    335  C   SER A  47       2.432  -5.694   6.219  1.00 82.31           C  
ATOM    336  CB  SER A  47       4.899  -5.498   6.566  1.00 82.31           C  
ATOM    337  O   SER A  47       1.717  -5.912   7.199  1.00 82.31           O  
ATOM    338  OG  SER A  47       4.636  -5.050   7.885  1.00 82.31           O  
ATOM    339  N   PHE A  48       2.118  -4.786   5.361  1.00 83.34           N  
ATOM    340  CA  PHE A  48       0.846  -4.072   5.331  1.00 83.34           C  
ATOM    341  C   PHE A  48      -0.320  -5.048   5.229  1.00 83.34           C  
ATOM    342  CB  PHE A  48       0.810  -3.085   4.161  1.00 83.34           C  
ATOM    343  O   PHE A  48      -1.321  -4.903   5.934  1.00 83.34           O  
ATOM    344  CG  PHE A  48      -0.445  -2.256   4.104  1.00 83.34           C  
ATOM    345  CD1 PHE A  48      -1.246  -2.259   2.969  1.00 83.34           C  
ATOM    346  CD2 PHE A  48      -0.823  -1.473   5.187  1.00 83.34           C  
ATOM    347  CE1 PHE A  48      -2.408  -1.493   2.914  1.00 83.34           C  
ATOM    348  CE2 PHE A  48      -1.983  -0.705   5.140  1.00 83.34           C  
ATOM    349  CZ  PHE A  48      -2.774  -0.715   4.002  1.00 83.34           C  
ATOM    350  N   SER A  49      -0.273  -6.017   4.338  1.00 81.56           N  
ATOM    351  CA  SER A  49      -1.295  -7.044   4.162  1.00 81.56           C  
ATOM    352  C   SER A  49      -1.520  -7.826   5.452  1.00 81.56           C  
ATOM    353  CB  SER A  49      -0.904  -8.002   3.036  1.00 81.56           C  
ATOM    354  O   SER A  49      -2.654  -8.190   5.773  1.00 81.56           O  
ATOM    355  OG  SER A  49      -0.938  -7.345   1.781  1.00 81.56           O  
ATOM    356  N   THR A  50      -0.454  -8.096   6.122  1.00 82.16           N  
ATOM    357  CA  THR A  50      -0.535  -8.802   7.396  1.00 82.16           C  
ATOM    358  C   THR A  50      -1.345  -7.998   8.409  1.00 82.16           C  
ATOM    359  CB  THR A  50       0.866  -9.088   7.967  1.00 82.16           C  
ATOM    360  O   THR A  50      -2.144  -8.561   9.160  1.00 82.16           O  
ATOM    361  CG2 THR A  50       0.781  -9.903   9.253  1.00 82.16           C  
ATOM    362  OG1 THR A  50       1.629  -9.821   7.000  1.00 82.16           O  
ATOM    363  N   VAL A  51      -1.090  -6.708   8.509  1.00 80.22           N  
ATOM    364  CA  VAL A  51      -1.794  -5.796   9.405  1.00 80.22           C  
ATOM    365  C   VAL A  51      -3.273  -5.740   9.027  1.00 80.22           C  
ATOM    366  CB  VAL A  51      -1.181  -4.378   9.368  1.00 80.22           C  
ATOM    367  O   VAL A  51      -4.144  -5.771   9.900  1.00 80.22           O  
ATOM    368  CG1 VAL A  51      -2.055  -3.391  10.140  1.00 80.22           C  
ATOM    369  CG2 VAL A  51       0.238  -4.397   9.935  1.00 80.22           C  
ATOM    370  N   LEU A  52      -3.568  -5.695   7.776  1.00 80.14           N  
ATOM    371  CA  LEU A  52      -4.940  -5.654   7.283  1.00 80.14           C  
ATOM    372  C   LEU A  52      -5.671  -6.954   7.601  1.00 80.14           C  
ATOM    373  CB  LEU A  52      -4.960  -5.399   5.773  1.00 80.14           C  
ATOM    374  O   LEU A  52      -6.862  -6.940   7.917  1.00 80.14           O  
ATOM    375  CG  LEU A  52      -4.582  -3.989   5.319  1.00 80.14           C  
ATOM    376  CD1 LEU A  52      -4.551  -3.913   3.796  1.00 80.14           C  
ATOM    377  CD2 LEU A  52      -5.557  -2.964   5.890  1.00 80.14           C  
ATOM    378  N   ASP A  53      -4.978  -8.046   7.480  1.00 79.66           N  
ATOM    379  CA  ASP A  53      -5.524  -9.350   7.847  1.00 79.66           C  
ATOM    380  C   ASP A  53      -5.876  -9.399   9.332  1.00 79.66           C  
ATOM    381  CB  ASP A  53      -4.531 -10.463   7.505  1.00 79.66           C  
ATOM    382  O   ASP A  53      -6.881 -10.000   9.717  1.00 79.66           O  
ATOM    383  CG  ASP A  53      -4.622 -10.913   6.057  1.00 79.66           C  
ATOM    384  OD1 ASP A  53      -5.644 -10.634   5.394  1.00 79.66           O  
ATOM    385  OD2 ASP A  53      -3.663 -11.555   5.576  1.00 79.66           O  
ATOM    386  N   ALA A  54      -5.029  -8.869  10.118  1.00 76.85           N  
ATOM    387  CA  ALA A  54      -5.265  -8.775  11.557  1.00 76.85           C  
ATOM    388  C   ALA A  54      -6.506  -7.939  11.855  1.00 76.85           C  
ATOM    389  CB  ALA A  54      -4.046  -8.183  12.259  1.00 76.85           C  
ATOM    390  O   ALA A  54      -7.300  -8.286  12.734  1.00 76.85           O  
ATOM    391  N   VAL A  55      -6.620  -6.776  11.163  1.00 74.18           N  
ATOM    392  CA  VAL A  55      -7.780  -5.897  11.278  1.00 74.18           C  
ATOM    393  C   VAL A  55      -9.043  -6.651  10.869  1.00 74.18           C  
ATOM    394  CB  VAL A  55      -7.616  -4.625  10.417  1.00 74.18           C  
ATOM    395  O   VAL A  55     -10.078  -6.547  11.531  1.00 74.18           O  
ATOM    396  CG1 VAL A  55      -8.903  -3.802  10.420  1.00 74.18           C  
ATOM    397  CG2 VAL A  55      -6.442  -3.788  10.921  1.00 74.18           C  
ATOM    398  N   ARG A  56      -9.019  -7.408   9.807  1.00 74.06           N  
ATOM    399  CA  ARG A  56     -10.120  -8.249   9.348  1.00 74.06           C  
ATOM    400  C   ARG A  56     -10.513  -9.266  10.414  1.00 74.06           C  
ATOM    401  CB  ARG A  56      -9.742  -8.969   8.052  1.00 74.06           C  
ATOM    402  O   ARG A  56     -11.699  -9.542  10.608  1.00 74.06           O  
ATOM    403  CG  ARG A  56     -10.879  -9.771   7.439  1.00 74.06           C  
ATOM    404  CD  ARG A  56     -10.440 -10.496   6.174  1.00 74.06           C  
ATOM    405  NE  ARG A  56     -11.472 -11.409   5.690  1.00 74.06           N  
ATOM    406  NH1 ARG A  56     -10.242 -12.175   3.891  1.00 74.06           N  
ATOM    407  NH2 ARG A  56     -12.356 -12.979   4.266  1.00 74.06           N  
ATOM    408  CZ  ARG A  56     -11.354 -12.185   4.617  1.00 74.06           C  
ATOM    409  N   GLY A  57      -9.533  -9.907  11.048  1.00 71.57           N  
ATOM    410  CA  GLY A  57      -9.737 -10.897  12.094  1.00 71.57           C  
ATOM    411  C   GLY A  57     -10.495 -10.354  13.290  1.00 71.57           C  
ATOM    412  O   GLY A  57     -11.340 -11.045  13.862  1.00 71.57           O  
ATOM    413  N   VAL A  58     -10.251  -9.166  13.613  1.00 67.58           N  
ATOM    414  CA  VAL A  58     -10.867  -8.491  14.751  1.00 67.58           C  
ATOM    415  C   VAL A  58     -12.289  -8.066  14.391  1.00 67.58           C  
ATOM    416  CB  VAL A  58     -10.041  -7.264  15.198  1.00 67.58           C  
ATOM    417  O   VAL A  58     -13.171  -8.037  15.253  1.00 67.58           O  
ATOM    418  CG1 VAL A  58     -10.788  -6.472  16.269  1.00 67.58           C  
ATOM    419  CG2 VAL A  58      -8.671  -7.702  15.711  1.00 67.58           C  
ATOM    420  N   LEU A  59     -12.590  -7.813  13.167  1.00 67.18           N  
ATOM    421  CA  LEU A  59     -13.861  -7.282  12.687  1.00 67.18           C  
ATOM    422  C   LEU A  59     -14.787  -8.410  12.241  1.00 67.18           C  
ATOM    423  CB  LEU A  59     -13.633  -6.306  11.530  1.00 67.18           C  
ATOM    424  O   LEU A  59     -15.983  -8.192  12.038  1.00 67.18           O  
ATOM    425  CG  LEU A  59     -12.905  -5.006  11.874  1.00 67.18           C  
ATOM    426  CD1 LEU A  59     -12.568  -4.234  10.603  1.00 67.18           C  
ATOM    427  CD2 LEU A  59     -13.748  -4.153  12.816  1.00 67.18           C  
ATOM    428  N   ASP A  60     -14.247  -9.659  11.969  1.00 65.90           N  
ATOM    429  CA  ASP A  60     -15.006 -10.834  11.551  1.00 65.90           C  
ATOM    430  C   ASP A  60     -15.834 -11.391  12.706  1.00 65.90           C  
ATOM    431  CB  ASP A  60     -14.068 -11.914  11.007  1.00 65.90           C  
ATOM    432  O   ASP A  60     -15.283 -11.818  13.723  1.00 65.90           O  
ATOM    433  CG  ASP A  60     -14.790 -12.970  10.190  1.00 65.90           C  
ATOM    434  OD1 ASP A  60     -16.033 -13.070  10.284  1.00 65.90           O  
ATOM    435  OD2 ASP A  60     -14.111 -13.710   9.446  1.00 65.90           O  
ATOM    436  N   PRO A  61     -17.129 -11.165  12.613  1.00 58.85           N  
ATOM    437  CA  PRO A  61     -18.111 -11.577  13.618  1.00 58.85           C  
ATOM    438  C   PRO A  61     -18.110 -13.084  13.862  1.00 58.85           C  
ATOM    439  CB  PRO A  61     -19.443 -11.121  13.017  1.00 58.85           C  
ATOM    440  O   PRO A  61     -18.544 -13.542  14.922  1.00 58.85           O  
ATOM    441  CG  PRO A  61     -19.153 -10.901  11.568  1.00 58.85           C  
ATOM    442  CD  PRO A  61     -17.679 -10.661  11.407  1.00 58.85           C  
ATOM    443  N   THR A  62     -17.520 -13.914  12.906  1.00 59.16           N  
ATOM    444  CA  THR A  62     -17.390 -15.365  12.971  1.00 59.16           C  
ATOM    445  C   THR A  62     -16.173 -15.763  13.801  1.00 59.16           C  
ATOM    446  CB  THR A  62     -17.279 -15.981  11.564  1.00 59.16           C  
ATOM    447  O   THR A  62     -16.159 -16.828  14.422  1.00 59.16           O  
ATOM    448  CG2 THR A  62     -18.525 -15.687  10.735  1.00 59.16           C  
ATOM    449  OG1 THR A  62     -16.135 -15.431  10.898  1.00 59.16           O  
ATOM    450  N   LYS A  63     -15.163 -14.939  13.981  1.00 57.42           N  
ATOM    451  CA  LYS A  63     -13.907 -15.174  14.687  1.00 57.42           C  
ATOM    452  C   LYS A  63     -13.895 -14.466  16.039  1.00 57.42           C  
ATOM    453  CB  LYS A  63     -12.720 -14.709  13.842  1.00 57.42           C  
ATOM    454  O   LYS A  63     -13.202 -14.894  16.964  1.00 57.42           O  
ATOM    455  CG  LYS A  63     -12.452 -15.577  12.621  1.00 57.42           C  
ATOM    456  CD  LYS A  63     -11.171 -15.161  11.910  1.00 57.42           C  
ATOM    457  CE  LYS A  63     -10.851 -16.088  10.745  1.00 57.42           C  
ATOM    458  NZ  LYS A  63      -9.675 -15.606   9.960  1.00 57.42           N  
ATOM    459  N   ASN A  64     -14.884 -13.571  16.302  1.00 54.31           N  
ATOM    460  CA  ASN A  64     -15.052 -12.872  17.571  1.00 54.31           C  
ATOM    461  C   ASN A  64     -16.526 -12.665  17.906  1.00 54.31           C  
ATOM    462  CB  ASN A  64     -14.319 -11.529  17.546  1.00 54.31           C  
ATOM    463  O   ASN A  64     -17.141 -11.700  17.450  1.00 54.31           O  
ATOM    464  CG  ASN A  64     -13.915 -11.058  18.929  1.00 54.31           C  
ATOM    465  ND2 ASN A  64     -12.999 -10.098  18.985  1.00 54.31           N  
ATOM    466  OD1 ASN A  64     -14.421 -11.554  19.940  1.00 54.31           O  
ATOM    467  N   PRO A  65     -17.217 -13.688  18.345  1.00 51.89           N  
ATOM    468  CA  PRO A  65     -18.646 -13.708  18.668  1.00 51.89           C  
ATOM    469  C   PRO A  65     -19.021 -12.695  19.747  1.00 51.89           C  
ATOM    470  CB  PRO A  65     -18.877 -15.139  19.159  1.00 51.89           C  
ATOM    471  O   PRO A  65     -20.192 -12.330  19.876  1.00 51.89           O  
ATOM    472  CG  PRO A  65     -17.510 -15.665  19.460  1.00 51.89           C  
ATOM    473  CD  PRO A  65     -16.503 -14.820  18.733  1.00 51.89           C  
ATOM    474  N   THR A  66     -17.980 -11.987  20.474  1.00 54.77           N  
ATOM    475  CA  THR A  66     -18.183 -10.988  21.518  1.00 54.77           C  
ATOM    476  C   THR A  66     -18.036  -9.578  20.954  1.00 54.77           C  
ATOM    477  CB  THR A  66     -17.191 -11.185  22.680  1.00 54.77           C  
ATOM    478  O   THR A  66     -18.264  -8.594  21.661  1.00 54.77           O  
ATOM    479  CG2 THR A  66     -17.437 -12.509  23.395  1.00 54.77           C  
ATOM    480  OG1 THR A  66     -15.854 -11.174  22.165  1.00 54.77           O  
ATOM    481  N   ALA A  67     -17.664  -9.432  19.607  1.00 53.46           N  
ATOM    482  CA  ALA A  67     -17.425  -8.195  18.868  1.00 53.46           C  
ATOM    483  C   ALA A  67     -18.739  -7.566  18.415  1.00 53.46           C  
ATOM    484  CB  ALA A  67     -16.522  -8.459  17.666  1.00 53.46           C  
ATOM    485  O   ALA A  67     -18.753  -6.444  17.902  1.00 53.46           O  
ATOM    486  N   GLY A  68     -19.928  -8.158  18.760  1.00 51.08           N  
ATOM    487  CA  GLY A  68     -21.298  -7.784  18.445  1.00 51.08           C  
ATOM    488  C   GLY A  68     -21.907  -6.836  19.461  1.00 51.08           C  
ATOM    489  O   GLY A  68     -22.906  -6.172  19.177  1.00 51.08           O  
ATOM    490  N   THR A  69     -21.071  -6.166  20.418  1.00 52.17           N  
ATOM    491  CA  THR A  69     -21.597  -5.219  21.395  1.00 52.17           C  
ATOM    492  C   THR A  69     -20.637  -4.048  21.586  1.00 52.17           C  
ATOM    493  CB  THR A  69     -21.855  -5.901  22.751  1.00 52.17           C  
ATOM    494  O   THR A  69     -20.937  -3.107  22.322  1.00 52.17           O  
ATOM    495  CG2 THR A  69     -22.829  -5.090  23.599  1.00 52.17           C  
ATOM    496  OG1 THR A  69     -22.406  -7.205  22.527  1.00 52.17           O  
ATOM    497  N   HIS A  70     -19.652  -3.841  20.633  1.00 51.66           N  
ATOM    498  CA  HIS A  70     -18.857  -2.651  20.910  1.00 51.66           C  
ATOM    499  C   HIS A  70     -18.801  -1.730  19.696  1.00 51.66           C  
ATOM    500  CB  HIS A  70     -17.441  -3.040  21.339  1.00 51.66           C  
ATOM    501  O   HIS A  70     -18.651  -2.196  18.564  1.00 51.66           O  
ATOM    502  CG  HIS A  70     -17.386  -3.755  22.651  1.00 51.66           C  
ATOM    503  CD2 HIS A  70     -17.241  -5.069  22.942  1.00 51.66           C  
ATOM    504  ND1 HIS A  70     -17.490  -3.101  23.860  1.00 51.66           N  
ATOM    505  CE1 HIS A  70     -17.411  -3.985  24.840  1.00 51.66           C  
ATOM    506  NE2 HIS A  70     -17.260  -5.187  24.310  1.00 51.66           N  
ATOM    507  N   PRO A  71     -19.479  -0.556  19.765  1.00 51.95           N  
ATOM    508  CA  PRO A  71     -19.506   0.523  18.774  1.00 51.95           C  
ATOM    509  C   PRO A  71     -18.115   0.887  18.260  1.00 51.95           C  
ATOM    510  CB  PRO A  71     -20.128   1.692  19.543  1.00 51.95           C  
ATOM    511  O   PRO A  71     -17.174   1.009  19.048  1.00 51.95           O  
ATOM    512  CG  PRO A  71     -19.923   1.354  20.984  1.00 51.95           C  
ATOM    513  CD  PRO A  71     -19.278   0.000  21.070  1.00 51.95           C  
ATOM    514  N   THR A  72     -17.515   0.202  17.246  1.00 55.37           N  
ATOM    515  CA  THR A  72     -16.561   0.545  16.197  1.00 55.37           C  
ATOM    516  C   THR A  72     -16.300   2.049  16.174  1.00 55.37           C  
ATOM    517  CB  THR A  72     -17.061   0.087  14.815  1.00 55.37           C  
ATOM    518  O   THR A  72     -17.170   2.829  15.781  1.00 55.37           O  
ATOM    519  CG2 THR A  72     -16.100  -0.916  14.187  1.00 55.37           C  
ATOM    520  OG1 THR A  72     -18.348  -0.526  14.959  1.00 55.37           O  
ATOM    521  N   LEU A  73     -16.016   2.804  17.282  1.00 53.26           N  
ATOM    522  CA  LEU A  73     -15.565   4.191  17.336  1.00 53.26           C  
ATOM    523  C   LEU A  73     -14.437   4.435  16.340  1.00 53.26           C  
ATOM    524  CB  LEU A  73     -15.099   4.548  18.750  1.00 53.26           C  
ATOM    525  O   LEU A  73     -14.286   5.546  15.827  1.00 53.26           O  
ATOM    526  CG  LEU A  73     -15.406   5.968  19.227  1.00 53.26           C  
ATOM    527  CD1 LEU A  73     -16.751   6.006  19.946  1.00 53.26           C  
ATOM    528  CD2 LEU A  73     -14.294   6.480  20.136  1.00 53.26           C  
ATOM    529  N   ILE A  74     -14.104   3.437  15.364  1.00 56.65           N  
ATOM    530  CA  ILE A  74     -13.043   3.565  14.370  1.00 56.65           C  
ATOM    531  C   ILE A  74     -13.598   3.260  12.981  1.00 56.65           C  
ATOM    532  CB  ILE A  74     -11.853   2.633  14.690  1.00 56.65           C  
ATOM    533  O   ILE A  74     -12.848   3.207  12.004  1.00 56.65           O  
ATOM    534  CG1 ILE A  74     -11.355   2.873  16.119  1.00 56.65           C  
ATOM    535  CG2 ILE A  74     -10.724   2.832  13.675  1.00 56.65           C  
ATOM    536  CD1 ILE A  74     -10.300   1.878  16.583  1.00 56.65           C  
ATOM    537  N   GLY A  75     -14.964   3.113  12.883  1.00 61.42           N  
ATOM    538  CA  GLY A  75     -15.528   2.573  11.657  1.00 61.42           C  
ATOM    539  C   GLY A  75     -15.606   3.591  10.536  1.00 61.42           C  
ATOM    540  O   GLY A  75     -15.286   3.282   9.386  1.00 61.42           O  
ATOM    541  N   ASN A  76     -15.834   4.897  10.933  1.00 64.65           N  
ATOM    542  CA  ASN A  76     -15.952   5.900   9.880  1.00 64.65           C  
ATOM    543  C   ASN A  76     -14.586   6.435   9.460  1.00 64.65           C  
ATOM    544  CB  ASN A  76     -16.856   7.049  10.333  1.00 64.65           C  
ATOM    545  O   ASN A  76     -14.349   6.683   8.276  1.00 64.65           O  
ATOM    546  CG  ASN A  76     -18.317   6.650  10.401  1.00 64.65           C  
ATOM    547  ND2 ASN A  76     -19.124   7.467  11.067  1.00 64.65           N  
ATOM    548  OD1 ASN A  76     -18.717   5.615   9.861  1.00 64.65           O  
ATOM    549  N   SER A  77     -13.664   6.620  10.385  1.00 70.07           N  
ATOM    550  CA  SER A  77     -12.301   7.072  10.126  1.00 70.07           C  
ATOM    551  C   SER A  77     -11.458   5.960   9.511  1.00 70.07           C  
ATOM    552  CB  SER A  77     -11.645   7.565  11.417  1.00 70.07           C  
ATOM    553  O   SER A  77     -10.613   6.218   8.651  1.00 70.07           O  
ATOM    554  OG  SER A  77     -11.483   6.500  12.337  1.00 70.07           O  
ATOM    555  N   LEU A  78     -11.785   4.767   9.859  1.00 73.34           N  
ATOM    556  CA  LEU A  78     -11.113   3.583   9.335  1.00 73.34           C  
ATOM    557  C   LEU A  78     -11.543   3.306   7.898  1.00 73.34           C  
ATOM    558  CB  LEU A  78     -11.412   2.364  10.212  1.00 73.34           C  
ATOM    559  O   LEU A  78     -10.710   2.989   7.046  1.00 73.34           O  
ATOM    560  CG  LEU A  78     -10.703   1.064   9.830  1.00 73.34           C  
ATOM    561  CD1 LEU A  78      -9.191   1.247   9.887  1.00 73.34           C  
ATOM    562  CD2 LEU A  78     -11.144  -0.074  10.745  1.00 73.34           C  
ATOM    563  N   GLN A  79     -12.797   3.393   7.686  1.00 75.13           N  
ATOM    564  CA  GLN A  79     -13.322   3.205   6.337  1.00 75.13           C  
ATOM    565  C   GLN A  79     -12.773   4.260   5.382  1.00 75.13           C  
ATOM    566  CB  GLN A  79     -14.851   3.248   6.345  1.00 75.13           C  
ATOM    567  O   GLN A  79     -12.411   3.948   4.245  1.00 75.13           O  
ATOM    568  CG  GLN A  79     -15.481   2.960   4.989  1.00 75.13           C  
ATOM    569  CD  GLN A  79     -15.301   1.517   4.553  1.00 75.13           C  
ATOM    570  NE2 GLN A  79     -14.989   1.318   3.277  1.00 75.13           N  
ATOM    571  OE1 GLN A  79     -15.440   0.590   5.357  1.00 75.13           O  
ATOM    572  N   THR A  80     -12.789   5.490   5.767  1.00 79.95           N  
ATOM    573  CA  THR A  80     -12.222   6.582   4.983  1.00 79.95           C  
ATOM    574  C   THR A  80     -10.738   6.344   4.719  1.00 79.95           C  
ATOM    575  CB  THR A  80     -12.409   7.935   5.694  1.00 79.95           C  
ATOM    576  O   THR A  80     -10.253   6.584   3.612  1.00 79.95           O  
ATOM    577  CG2 THR A  80     -11.895   9.084   4.832  1.00 79.95           C  
ATOM    578  OG1 THR A  80     -13.802   8.139   5.961  1.00 79.95           O  
ATOM    579  N   ASN A  81      -9.982   5.908   5.692  1.00 79.89           N  
ATOM    580  CA  ASN A  81      -8.561   5.601   5.579  1.00 79.89           C  
ATOM    581  C   ASN A  81      -8.318   4.392   4.680  1.00 79.89           C  
ATOM    582  CB  ASN A  81      -7.950   5.365   6.962  1.00 79.89           C  
ATOM    583  O   ASN A  81      -7.349   4.364   3.918  1.00 79.89           O  
ATOM    584  CG  ASN A  81      -7.755   6.651   7.741  1.00 79.89           C  
ATOM    585  ND2 ASN A  81      -8.040   6.607   9.038  1.00 79.89           N  
ATOM    586  OD1 ASN A  81      -7.354   7.675   7.183  1.00 79.89           O  
ATOM    587  N   LEU A  82      -9.251   3.424   4.722  1.00 81.57           N  
ATOM    588  CA  LEU A  82      -9.184   2.247   3.863  1.00 81.57           C  
ATOM    589  C   LEU A  82      -9.472   2.616   2.411  1.00 81.57           C  
ATOM    590  CB  LEU A  82     -10.175   1.180   4.336  1.00 81.57           C  
ATOM    591  O   LEU A  82      -8.797   2.134   1.498  1.00 81.57           O  
ATOM    592  CG  LEU A  82      -9.777   0.392   5.585  1.00 81.57           C  
ATOM    593  CD1 LEU A  82     -10.939  -0.474   6.058  1.00 81.57           C  
ATOM    594  CD2 LEU A  82      -8.545  -0.463   5.308  1.00 81.57           C  
ATOM    595  N   ASP A  83     -10.464   3.450   2.256  1.00 83.36           N  
ATOM    596  CA  ASP A  83     -10.817   3.919   0.919  1.00 83.36           C  
ATOM    597  C   ASP A  83      -9.680   4.732   0.304  1.00 83.36           C  
ATOM    598  CB  ASP A  83     -12.097   4.755   0.964  1.00 83.36           C  
ATOM    599  O   ASP A  83      -9.369   4.579  -0.879  1.00 83.36           O  
ATOM    600  CG  ASP A  83     -13.343   3.919   1.199  1.00 83.36           C  
ATOM    601  OD1 ASP A  83     -13.285   2.681   1.042  1.00 83.36           O  
ATOM    602  OD2 ASP A  83     -14.393   4.505   1.541  1.00 83.36           O  
ATOM    603  N   GLU A  84      -9.161   5.605   1.065  1.00 83.81           N  
ATOM    604  CA  GLU A  84      -8.029   6.414   0.624  1.00 83.81           C  
ATOM    605  C   GLU A  84      -6.826   5.540   0.282  1.00 83.81           C  
ATOM    606  CB  GLU A  84      -7.648   7.437   1.698  1.00 83.81           C  
ATOM    607  O   GLU A  84      -6.149   5.773  -0.721  1.00 83.81           O  
ATOM    608  CG  GLU A  84      -6.581   8.426   1.254  1.00 83.81           C  
ATOM    609  CD  GLU A  84      -6.335   9.536   2.263  1.00 83.81           C  
ATOM    610  OE1 GLU A  84      -5.514  10.439   1.984  1.00 83.81           O  
ATOM    611  OE2 GLU A  84      -6.967   9.502   3.342  1.00 83.81           O  
ATOM    612  N   CYS A  85      -6.596   4.596   1.094  1.00 83.26           N  
ATOM    613  CA  CYS A  85      -5.513   3.647   0.869  1.00 83.26           C  
ATOM    614  C   CYS A  85      -5.725   2.873  -0.427  1.00 83.26           C  
ATOM    615  CB  CYS A  85      -5.401   2.673   2.042  1.00 83.26           C  
ATOM    616  O   CYS A  85      -4.795   2.711  -1.218  1.00 83.26           O  
ATOM    617  SG  CYS A  85      -4.054   1.481   1.873  1.00 83.26           S  
ATOM    618  N   ALA A  86      -6.876   2.381  -0.600  1.00 85.27           N  
ATOM    619  CA  ALA A  86      -7.229   1.650  -1.814  1.00 85.27           C  
ATOM    620  C   ALA A  86      -7.024   2.515  -3.054  1.00 85.27           C  
ATOM    621  CB  ALA A  86      -8.675   1.165  -1.741  1.00 85.27           C  
ATOM    622  O   ALA A  86      -6.487   2.048  -4.062  1.00 85.27           O  
ATOM    623  N   THR A  87      -7.498   3.714  -3.009  1.00 87.63           N  
ATOM    624  CA  THR A  87      -7.359   4.655  -4.114  1.00 87.63           C  
ATOM    625  C   THR A  87      -5.888   4.894  -4.441  1.00 87.63           C  
ATOM    626  CB  THR A  87      -8.041   5.998  -3.792  1.00 87.63           C  
ATOM    627  O   THR A  87      -5.500   4.906  -5.611  1.00 87.63           O  
ATOM    628  CG2 THR A  87      -7.883   6.985  -4.945  1.00 87.63           C  
ATOM    629  OG1 THR A  87      -9.436   5.775  -3.557  1.00 87.63           O  
ATOM    630  N   GLN A  88      -5.102   5.120  -3.480  1.00 84.62           N  
ATOM    631  CA  GLN A  88      -3.679   5.399  -3.648  1.00 84.62           C  
ATOM    632  C   GLN A  88      -2.943   4.184  -4.207  1.00 84.62           C  
ATOM    633  CB  GLN A  88      -3.054   5.826  -2.319  1.00 84.62           C  
ATOM    634  O   GLN A  88      -2.067   4.322  -5.062  1.00 84.62           O  
ATOM    635  CG  GLN A  88      -3.476   7.215  -1.859  1.00 84.62           C  
ATOM    636  CD  GLN A  88      -2.972   8.314  -2.775  1.00 84.62           C  
ATOM    637  NE2 GLN A  88      -3.846   9.260  -3.103  1.00 84.62           N  
ATOM    638  OE1 GLN A  88      -1.807   8.315  -3.183  1.00 84.62           O  
ATOM    639  N   LEU A  89      -3.259   2.989  -3.684  1.00 85.53           N  
ATOM    640  CA  LEU A  89      -2.663   1.749  -4.171  1.00 85.53           C  
ATOM    641  C   LEU A  89      -3.059   1.489  -5.621  1.00 85.53           C  
ATOM    642  CB  LEU A  89      -3.088   0.569  -3.294  1.00 85.53           C  
ATOM    643  O   LEU A  89      -2.234   1.048  -6.424  1.00 85.53           O  
ATOM    644  CG  LEU A  89      -2.350   0.413  -1.963  1.00 85.53           C  
ATOM    645  CD1 LEU A  89      -2.980  -0.701  -1.135  1.00 85.53           C  
ATOM    646  CD2 LEU A  89      -0.869   0.137  -2.202  1.00 85.53           C  
ATOM    647  N   LYS A  90      -4.298   1.763  -5.941  1.00 87.53           N  
ATOM    648  CA  LYS A  90      -4.782   1.628  -7.312  1.00 87.53           C  
ATOM    649  C   LYS A  90      -4.036   2.569  -8.253  1.00 87.53           C  
ATOM    650  CB  LYS A  90      -6.285   1.903  -7.379  1.00 87.53           C  
ATOM    651  O   LYS A  90      -3.665   2.180  -9.363  1.00 87.53           O  
ATOM    652  CG  LYS A  90      -6.927   1.510  -8.702  1.00 87.53           C  
ATOM    653  CD  LYS A  90      -8.443   1.658  -8.653  1.00 87.53           C  
ATOM    654  CE  LYS A  90      -9.087   1.256  -9.973  1.00 87.53           C  
ATOM    655  NZ  LYS A  90     -10.578   1.298  -9.896  1.00 87.53           N  
ATOM    656  N   ARG A  91      -3.925   3.796  -7.860  1.00 86.06           N  
ATOM    657  CA  ARG A  91      -3.189   4.783  -8.643  1.00 86.06           C  
ATOM    658  C   ARG A  91      -1.756   4.326  -8.894  1.00 86.06           C  
ATOM    659  CB  ARG A  91      -3.191   6.140  -7.937  1.00 86.06           C  
ATOM    660  O   ARG A  91      -1.231   4.489  -9.997  1.00 86.06           O  
ATOM    661  CG  ARG A  91      -4.512   6.886  -8.038  1.00 86.06           C  
ATOM    662  CD  ARG A  91      -4.430   8.268  -7.406  1.00 86.06           C  
ATOM    663  NE  ARG A  91      -5.741   8.906  -7.332  1.00 86.06           N  
ATOM    664  NH1 ARG A  91      -5.011  10.740  -6.132  1.00 86.06           N  
ATOM    665  NH2 ARG A  91      -7.218  10.555  -6.721  1.00 86.06           N  
ATOM    666  CZ  ARG A  91      -5.987  10.066  -6.729  1.00 86.06           C  
ATOM    667  N   PHE A  92      -1.207   3.859  -7.888  1.00 83.94           N  
ATOM    668  CA  PHE A  92       0.156   3.347  -7.974  1.00 83.94           C  
ATOM    669  C   PHE A  92       0.232   2.171  -8.941  1.00 83.94           C  
ATOM    670  CB  PHE A  92       0.660   2.923  -6.591  1.00 83.94           C  
ATOM    671  O   PHE A  92       1.143   2.100  -9.768  1.00 83.94           O  
ATOM    672  CG  PHE A  92       2.109   2.515  -6.572  1.00 83.94           C  
ATOM    673  CD1 PHE A  92       2.509   1.350  -5.930  1.00 83.94           C  
ATOM    674  CD2 PHE A  92       3.071   3.297  -7.198  1.00 83.94           C  
ATOM    675  CE1 PHE A  92       3.849   0.970  -5.911  1.00 83.94           C  
ATOM    676  CE2 PHE A  92       4.412   2.924  -7.183  1.00 83.94           C  
ATOM    677  CZ  PHE A  92       4.799   1.760  -6.538  1.00 83.94           C  
ATOM    678  N   LEU A  93      -0.652   1.286  -8.767  1.00 82.56           N  
ATOM    679  CA  LEU A  93      -0.734   0.144  -9.670  1.00 82.56           C  
ATOM    680  C   LEU A  93      -0.864   0.604 -11.119  1.00 82.56           C  
ATOM    681  CB  LEU A  93      -1.921  -0.750  -9.298  1.00 82.56           C  
ATOM    682  O   LEU A  93      -0.172   0.092 -12.001  1.00 82.56           O  
ATOM    683  CG  LEU A  93      -2.045  -2.067 -10.065  1.00 82.56           C  
ATOM    684  CD1 LEU A  93      -1.656  -3.240  -9.171  1.00 82.56           C  
ATOM    685  CD2 LEU A  93      -3.462  -2.243 -10.601  1.00 82.56           C  
ATOM    686  N   LEU A  94      -1.786   1.498 -11.415  1.00 83.54           N  
ATOM    687  CA  LEU A  94      -2.010   2.029 -12.755  1.00 83.54           C  
ATOM    688  C   LEU A  94      -0.752   2.707 -13.287  1.00 83.54           C  
ATOM    689  CB  LEU A  94      -3.176   3.020 -12.752  1.00 83.54           C  
ATOM    690  O   LEU A  94      -0.432   2.589 -14.472  1.00 83.54           O  
ATOM    691  CG  LEU A  94      -4.579   2.417 -12.671  1.00 83.54           C  
ATOM    692  CD1 LEU A  94      -5.619   3.516 -12.483  1.00 83.54           C  
ATOM    693  CD2 LEU A  94      -4.881   1.596 -13.920  1.00 83.54           C  
ATOM    694  N   PHE A  95      -0.128   3.443 -12.437  1.00 81.81           N  
ATOM    695  CA  PHE A  95       1.119   4.120 -12.773  1.00 81.81           C  
ATOM    696  C   PHE A  95       2.170   3.118 -13.238  1.00 81.81           C  
ATOM    697  CB  PHE A  95       1.644   4.910 -11.570  1.00 81.81           C  
ATOM    698  O   PHE A  95       2.845   3.342 -14.245  1.00 81.81           O  
ATOM    699  CG  PHE A  95       2.980   5.561 -11.807  1.00 81.81           C  
ATOM    700  CD1 PHE A  95       4.147   4.979 -11.328  1.00 81.81           C  
ATOM    701  CD2 PHE A  95       3.069   6.755 -12.511  1.00 81.81           C  
ATOM    702  CE1 PHE A  95       5.385   5.578 -11.546  1.00 81.81           C  
ATOM    703  CE2 PHE A  95       4.303   7.360 -12.733  1.00 81.81           C  
ATOM    704  CZ  PHE A  95       5.459   6.771 -12.249  1.00 81.81           C  
ATOM    705  N   LEU A  96       2.359   2.043 -12.494  1.00 77.84           N  
ATOM    706  CA  LEU A  96       3.345   1.011 -12.799  1.00 77.84           C  
ATOM    707  C   LEU A  96       2.948   0.234 -14.050  1.00 77.84           C  
ATOM    708  CB  LEU A  96       3.500   0.053 -11.616  1.00 77.84           C  
ATOM    709  O   LEU A  96       3.811  -0.195 -14.819  1.00 77.84           O  
ATOM    710  CG  LEU A  96       4.282   0.582 -10.412  1.00 77.84           C  
ATOM    711  CD1 LEU A  96       4.359  -0.481  -9.321  1.00 77.84           C  
ATOM    712  CD2 LEU A  96       5.678   1.025 -10.834  1.00 77.84           C  
ATOM    713  N   GLN A  97       1.654  -0.021 -14.288  1.00 77.78           N  
ATOM    714  CA  GLN A  97       1.136  -0.729 -15.454  1.00 77.78           C  
ATOM    715  C   GLN A  97       1.392   0.060 -16.735  1.00 77.78           C  
ATOM    716  CB  GLN A  97      -0.360  -1.003 -15.296  1.00 77.78           C  
ATOM    717  O   GLN A  97       1.568  -0.525 -17.806  1.00 77.78           O  
ATOM    718  CG  GLN A  97      -0.678  -2.159 -14.357  1.00 77.78           C  
ATOM    719  CD  GLN A  97      -2.165  -2.443 -14.258  1.00 77.78           C  
ATOM    720  NE2 GLN A  97      -2.512  -3.692 -13.966  1.00 77.78           N  
ATOM    721  OE1 GLN A  97      -2.995  -1.547 -14.441  1.00 77.78           O  
ATOM    722  N   LYS A  98       1.314   1.358 -16.647  1.00 73.90           N  
ATOM    723  CA  LYS A  98       1.565   2.259 -17.768  1.00 73.90           C  
ATOM    724  C   LYS A  98       2.960   2.041 -18.348  1.00 73.90           C  
ATOM    725  CB  LYS A  98       1.400   3.716 -17.333  1.00 73.90           C  
ATOM    726  O   LYS A  98       3.176   2.227 -19.547  1.00 73.90           O  
ATOM    727  CG  LYS A  98      -0.046   4.137 -17.115  1.00 73.90           C  
ATOM    728  CD  LYS A  98      -0.151   5.616 -16.765  1.00 73.90           C  
ATOM    729  CE  LYS A  98      -1.595   6.033 -16.523  1.00 73.90           C  
ATOM    730  NZ  LYS A  98      -1.713   7.499 -16.263  1.00 73.90           N  
ATOM    731  N   TYR A  99       3.860   1.608 -17.552  1.00 69.01           N  
ATOM    732  CA  TYR A  99       5.255   1.415 -17.932  1.00 69.01           C  
ATOM    733  C   TYR A  99       5.490  -0.000 -18.445  1.00 69.01           C  
ATOM    734  CB  TYR A  99       6.181   1.701 -16.746  1.00 69.01           C  
ATOM    735  O   TYR A  99       6.505  -0.274 -19.090  1.00 69.01           O  
ATOM    736  CG  TYR A  99       6.286   3.166 -16.397  1.00 69.01           C  
ATOM    737  CD1 TYR A  99       7.187   3.997 -17.059  1.00 69.01           C  
ATOM    738  CD2 TYR A  99       5.485   3.722 -15.405  1.00 69.01           C  
ATOM    739  CE1 TYR A  99       7.289   5.347 -16.739  1.00 69.01           C  
ATOM    740  CE2 TYR A  99       5.578   5.070 -15.077  1.00 69.01           C  
ATOM    741  OH  TYR A  99       6.578   7.209 -15.429  1.00 69.01           O  
ATOM    742  CZ  TYR A  99       6.481   5.873 -15.749  1.00 69.01           C  
ATOM    743  N   GLN A 100       4.614  -0.934 -18.208  1.00 63.63           N  
ATOM    744  CA  GLN A 100       4.642  -2.328 -18.638  1.00 63.63           C  
ATOM    745  C   GLN A 100       3.986  -2.496 -20.005  1.00 63.63           C  
ATOM    746  CB  GLN A 100       3.948  -3.222 -17.609  1.00 63.63           C  
ATOM    747  O   GLN A 100       4.431  -3.308 -20.819  1.00 63.63           O  
ATOM    748  CG  GLN A 100       4.203  -4.709 -17.814  1.00 63.63           C  
ATOM    749  CD  GLN A 100       3.647  -5.561 -16.688  1.00 63.63           C  
ATOM    750  NE2 GLN A 100       3.418  -6.839 -16.969  1.00 63.63           N  
ATOM    751  OE1 GLN A 100       3.426  -5.074 -15.575  1.00 63.63           O  
ATOM    752  N   ASP A 101       3.063  -1.678 -20.495  1.00 60.07           N  
ATOM    753  CA  ASP A 101       2.374  -1.835 -21.772  1.00 60.07           C  
ATOM    754  C   ASP A 101       2.111  -0.480 -22.425  1.00 60.07           C  
ATOM    755  CB  ASP A 101       1.058  -2.592 -21.583  1.00 60.07           C  
ATOM    756  O   ASP A 101       1.114   0.179 -22.119  1.00 60.07           O  
ATOM    757  CG  ASP A 101       0.560  -3.245 -22.861  1.00 60.07           C  
ATOM    758  OD1 ASP A 101       1.077  -2.922 -23.952  1.00 60.07           O  
ATOM    759  OD2 ASP A 101      -0.359  -4.087 -22.775  1.00 60.07           O  
ATOM    760  N   PRO A 102       3.182   0.211 -22.984  1.00 58.01           N  
ATOM    761  CA  PRO A 102       2.928   1.534 -23.558  1.00 58.01           C  
ATOM    762  C   PRO A 102       1.936   1.493 -24.718  1.00 58.01           C  
ATOM    763  CB  PRO A 102       4.311   1.982 -24.038  1.00 58.01           C  
ATOM    764  O   PRO A 102       1.970   0.566 -25.532  1.00 58.01           O  
ATOM    765  CG  PRO A 102       5.118   0.726 -24.102  1.00 58.01           C  
ATOM    766  CD  PRO A 102       4.447  -0.316 -23.254  1.00 58.01           C  
ATOM    767  N   ALA A 103       0.563   1.600 -24.531  1.00 56.51           N  
ATOM    768  CA  ALA A 103      -0.519   1.880 -25.472  1.00 56.51           C  
ATOM    769  C   ALA A 103       0.021   2.489 -26.762  1.00 56.51           C  
ATOM    770  CB  ALA A 103      -1.549   2.811 -24.837  1.00 56.51           C  
ATOM    771  O   ALA A 103      -0.537   2.271 -27.840  1.00 56.51           O  
ATOM    772  N   ASP A 104       1.371   2.827 -26.820  1.00 55.67           N  
ATOM    773  CA  ASP A 104       1.866   3.521 -28.005  1.00 55.67           C  
ATOM    774  C   ASP A 104       3.040   2.771 -28.629  1.00 55.67           C  
ATOM    775  CB  ASP A 104       2.281   4.951 -27.655  1.00 55.67           C  
ATOM    776  O   ASP A 104       4.124   2.706 -28.045  1.00 55.67           O  
ATOM    777  CG  ASP A 104       1.191   5.971 -27.935  1.00 55.67           C  
ATOM    778  OD1 ASP A 104       0.549   5.898 -29.005  1.00 55.67           O  
ATOM    779  OD2 ASP A 104       0.975   6.856 -27.080  1.00 55.67           O  
ATOM    780  N   GLY A 105       2.928   1.341 -28.764  1.00 54.47           N  
ATOM    781  CA  GLY A 105       3.652   0.521 -29.722  1.00 54.47           C  
ATOM    782  C   GLY A 105       4.974   1.130 -30.150  1.00 54.47           C  
ATOM    783  O   GLY A 105       5.783   0.473 -30.808  1.00 54.47           O  
ATOM    784  N   LYS A 106       5.432   2.354 -29.666  1.00 51.11           N  
ATOM    785  CA  LYS A 106       6.636   3.018 -30.156  1.00 51.11           C  
ATOM    786  C   LYS A 106       7.706   3.086 -29.070  1.00 51.11           C  
ATOM    787  CB  LYS A 106       6.307   4.425 -30.657  1.00 51.11           C  
ATOM    788  O   LYS A 106       8.898   3.181 -29.371  1.00 51.11           O  
ATOM    789  CG  LYS A 106       5.484   4.449 -31.937  1.00 51.11           C  
ATOM    790  CD  LYS A 106       5.330   5.866 -32.475  1.00 51.11           C  
ATOM    791  CE  LYS A 106       4.395   5.910 -33.676  1.00 51.11           C  
ATOM    792  NZ  LYS A 106       4.336   7.274 -34.283  1.00 51.11           N  
ATOM    793  N   VAL A 107       7.516   2.449 -27.884  1.00 51.89           N  
ATOM    794  CA  VAL A 107       8.437   2.371 -26.754  1.00 51.89           C  
ATOM    795  C   VAL A 107       8.651   0.911 -26.362  1.00 51.89           C  
ATOM    796  CB  VAL A 107       7.919   3.178 -25.543  1.00 51.89           C  
ATOM    797  O   VAL A 107       9.212   0.622 -25.302  1.00 51.89           O  
ATOM    798  CG1 VAL A 107       8.967   3.217 -24.432  1.00 51.89           C  
ATOM    799  CG2 VAL A 107       7.536   4.594 -25.970  1.00 51.89           C  
ATOM    800  N   LYS A 108       8.179  -0.071 -27.128  1.00 49.37           N  
ATOM    801  CA  LYS A 108       8.058  -1.517 -26.963  1.00 49.37           C  
ATOM    802  C   LYS A 108       9.368  -2.221 -27.309  1.00 49.37           C  
ATOM    803  CB  LYS A 108       6.925  -2.064 -27.833  1.00 49.37           C  
ATOM    804  O   LYS A 108       9.709  -3.240 -26.704  1.00 49.37           O  
ATOM    805  CG  LYS A 108       5.598  -2.206 -27.102  1.00 49.37           C  
ATOM    806  CD  LYS A 108       4.540  -2.856 -27.985  1.00 49.37           C  
ATOM    807  CE  LYS A 108       3.209  -2.990 -27.258  1.00 49.37           C  
ATOM    808  NZ  LYS A 108       2.186  -3.680 -28.099  1.00 49.37           N  
ATOM    809  N   LYS A 109      10.624  -1.565 -27.363  1.00 49.66           N  
ATOM    810  CA  LYS A 109      11.823  -2.353 -27.637  1.00 49.66           C  
ATOM    811  C   LYS A 109      13.052  -1.730 -26.983  1.00 49.66           C  
ATOM    812  CB  LYS A 109      12.043  -2.489 -29.145  1.00 49.66           C  
ATOM    813  O   LYS A 109      13.948  -2.443 -26.527  1.00 49.66           O  
ATOM    814  CG  LYS A 109      11.683  -3.858 -29.702  1.00 49.66           C  
ATOM    815  CD  LYS A 109      11.965  -3.946 -31.196  1.00 49.66           C  
ATOM    816  CE  LYS A 109      11.573  -5.304 -31.762  1.00 49.66           C  
ATOM    817  NZ  LYS A 109      11.763  -5.363 -33.242  1.00 49.66           N  
ATOM    818  N   VAL A 110      12.910  -0.656 -26.290  1.00 49.19           N  
ATOM    819  CA  VAL A 110      14.147  -0.056 -25.801  1.00 49.19           C  
ATOM    820  C   VAL A 110      14.003   0.295 -24.322  1.00 49.19           C  
ATOM    821  CB  VAL A 110      14.528   1.202 -26.613  1.00 49.19           C  
ATOM    822  O   VAL A 110      14.964   0.192 -23.556  1.00 49.19           O  
ATOM    823  CG1 VAL A 110      15.735   1.902 -25.990  1.00 49.19           C  
ATOM    824  CG2 VAL A 110      14.812   0.832 -28.067  1.00 49.19           C  
ATOM    825  N   VAL A 111      12.881  -0.070 -23.573  1.00 50.86           N  
ATOM    826  CA  VAL A 111      12.663   0.179 -22.152  1.00 50.86           C  
ATOM    827  C   VAL A 111      12.226  -1.111 -21.462  1.00 50.86           C  
ATOM    828  CB  VAL A 111      11.610   1.288 -21.925  1.00 50.86           C  
ATOM    829  O   VAL A 111      12.065  -1.145 -20.239  1.00 50.86           O  
ATOM    830  CG1 VAL A 111      11.373   1.510 -20.432  1.00 50.86           C  
ATOM    831  CG2 VAL A 111      12.049   2.586 -22.599  1.00 50.86           C  
ATOM    832  N   LYS A 112      11.889  -2.249 -22.159  1.00 51.50           N  
ATOM    833  CA  LYS A 112      11.571  -3.621 -21.776  1.00 51.50           C  
ATOM    834  C   LYS A 112      12.796  -4.331 -21.206  1.00 51.50           C  
ATOM    835  CB  LYS A 112      11.024  -4.400 -22.973  1.00 51.50           C  
ATOM    836  O   LYS A 112      12.675  -5.162 -20.304  1.00 51.50           O  
ATOM    837  CG  LYS A 112       9.605  -4.915 -22.780  1.00 51.50           C  
ATOM    838  CD  LYS A 112       9.130  -5.712 -23.988  1.00 51.50           C  
ATOM    839  CE  LYS A 112       7.691  -6.180 -23.820  1.00 51.50           C  
ATOM    840  NZ  LYS A 112       7.216  -6.948 -25.010  1.00 51.50           N  
ATOM    841  N   ARG A 113      13.770  -3.707 -20.641  1.00 47.85           N  
ATOM    842  CA  ARG A 113      14.935  -4.423 -20.133  1.00 47.85           C  
ATOM    843  C   ARG A 113      15.782  -3.525 -19.238  1.00 47.85           C  
ATOM    844  CB  ARG A 113      15.783  -4.960 -21.289  1.00 47.85           C  
ATOM    845  O   ARG A 113      16.438  -4.004 -18.311  1.00 47.85           O  
ATOM    846  CG  ARG A 113      16.519  -6.250 -20.965  1.00 47.85           C  
ATOM    847  CD  ARG A 113      17.410  -6.695 -22.116  1.00 47.85           C  
ATOM    848  NE  ARG A 113      16.627  -7.171 -23.253  1.00 47.85           N  
ATOM    849  NH1 ARG A 113      18.456  -7.795 -24.518  1.00 47.85           N  
ATOM    850  NH2 ARG A 113      16.336  -8.085 -25.339  1.00 47.85           N  
ATOM    851  CZ  ARG A 113      17.141  -7.682 -24.367  1.00 47.85           C  
ATOM    852  N   MET A 114      15.227  -2.320 -18.629  1.00 53.81           N  
ATOM    853  CA  MET A 114      16.210  -1.614 -17.811  1.00 53.81           C  
ATOM    854  C   MET A 114      15.523  -0.687 -16.814  1.00 53.81           C  
ATOM    855  CB  MET A 114      17.170  -0.814 -18.693  1.00 53.81           C  
ATOM    856  O   MET A 114      14.644   0.092 -17.187  1.00 53.81           O  
ATOM    857  CG  MET A 114      18.419  -1.581 -19.093  1.00 53.81           C  
ATOM    858  SD  MET A 114      19.614  -0.544 -20.023  1.00 53.81           S  
ATOM    859  CE  MET A 114      20.888  -1.781 -20.397  1.00 53.81           C  
ATOM    860  N   MET A 115      14.663  -1.059 -15.724  1.00 63.14           N  
ATOM    861  CA  MET A 115      14.966  -0.619 -14.365  1.00 63.14           C  
ATOM    862  C   MET A 115      13.733  -0.015 -13.701  1.00 63.14           C  
ATOM    863  CB  MET A 115      16.108   0.398 -14.370  1.00 63.14           C  
ATOM    864  O   MET A 115      12.972   0.713 -14.341  1.00 63.14           O  
ATOM    865  CG  MET A 115      17.491  -0.233 -14.397  1.00 63.14           C  
ATOM    866  SD  MET A 115      18.829   1.012 -14.560  1.00 63.14           S  
ATOM    867  CE  MET A 115      19.815   0.618 -13.089  1.00 63.14           C  
ATOM    868  N   TRP A 116      12.920  -0.874 -13.178  1.00 67.70           N  
ATOM    869  CA  TRP A 116      12.092  -0.264 -12.143  1.00 67.70           C  
ATOM    870  C   TRP A 116      11.823   1.204 -12.456  1.00 67.70           C  
ATOM    871  CB  TRP A 116      12.763  -0.392 -10.772  1.00 67.70           C  
ATOM    872  O   TRP A 116      12.751   2.016 -12.501  1.00 67.70           O  
ATOM    873  CG  TRP A 116      11.914   0.085  -9.632  1.00 67.70           C  
ATOM    874  CD1 TRP A 116      12.062   1.244  -8.923  1.00 67.70           C  
ATOM    875  CD2 TRP A 116      10.786  -0.590  -9.067  1.00 67.70           C  
ATOM    876  CE2 TRP A 116      10.298   0.219  -8.017  1.00 67.70           C  
ATOM    877  CE3 TRP A 116      10.139  -1.801  -9.347  1.00 67.70           C  
ATOM    878  NE1 TRP A 116      11.093   1.331  -7.950  1.00 67.70           N  
ATOM    879  CH2 TRP A 116       8.577  -1.335  -7.541  1.00 67.70           C  
ATOM    880  CZ2 TRP A 116       9.191  -0.146  -7.246  1.00 67.70           C  
ATOM    881  CZ3 TRP A 116       9.038  -2.162  -8.579  1.00 67.70           C  
ATOM    882  N   PRO A 117      10.590   1.529 -12.900  1.00 67.94           N  
ATOM    883  CA  PRO A 117      10.182   2.848 -13.388  1.00 67.94           C  
ATOM    884  C   PRO A 117      10.187   3.910 -12.291  1.00 67.94           C  
ATOM    885  CB  PRO A 117       8.763   2.608 -13.909  1.00 67.94           C  
ATOM    886  O   PRO A 117      10.164   5.108 -12.587  1.00 67.94           O  
ATOM    887  CG  PRO A 117       8.275   1.414 -13.153  1.00 67.94           C  
ATOM    888  CD  PRO A 117       9.459   0.567 -12.784  1.00 67.94           C  
ATOM    889  N   LEU A 118      10.352   3.429 -11.032  1.00 71.39           N  
ATOM    890  CA  LEU A 118      10.299   4.337  -9.891  1.00 71.39           C  
ATOM    891  C   LEU A 118      11.703   4.683  -9.406  1.00 71.39           C  
ATOM    892  CB  LEU A 118       9.490   3.716  -8.749  1.00 71.39           C  
ATOM    893  O   LEU A 118      12.566   3.807  -9.315  1.00 71.39           O  
ATOM    894  CG  LEU A 118       7.991   4.020  -8.737  1.00 71.39           C  
ATOM    895  CD1 LEU A 118       7.249   3.062  -9.663  1.00 71.39           C  
ATOM    896  CD2 LEU A 118       7.439   3.936  -7.318  1.00 71.39           C  
ATOM    897  N   LYS A 119      12.025   5.965  -9.325  1.00 75.06           N  
ATOM    898  CA  LYS A 119      13.266   6.435  -8.717  1.00 75.06           C  
ATOM    899  C   LYS A 119      13.303   6.113  -7.226  1.00 75.06           C  
ATOM    900  CB  LYS A 119      13.433   7.940  -8.933  1.00 75.06           C  
ATOM    901  O   LYS A 119      12.262   5.876  -6.610  1.00 75.06           O  
ATOM    902  CG  LYS A 119      13.604   8.340 -10.391  1.00 75.06           C  
ATOM    903  CD  LYS A 119      13.812   9.842 -10.537  1.00 75.06           C  
ATOM    904  CE  LYS A 119      13.946  10.250 -11.998  1.00 75.06           C  
ATOM    905  NZ  LYS A 119      14.165  11.720 -12.146  1.00 75.06           N  
ATOM    906  N   GLU A 120      14.417   5.812  -6.723  1.00 72.86           N  
ATOM    907  CA  GLU A 120      14.646   5.501  -5.315  1.00 72.86           C  
ATOM    908  C   GLU A 120      13.815   6.404  -4.408  1.00 72.86           C  
ATOM    909  CB  GLU A 120      16.131   5.631  -4.969  1.00 72.86           C  
ATOM    910  O   GLU A 120      13.210   5.934  -3.442  1.00 72.86           O  
ATOM    911  CG  GLU A 120      16.477   5.177  -3.559  1.00 72.86           C  
ATOM    912  CD  GLU A 120      17.961   5.275  -3.243  1.00 72.86           C  
ATOM    913  OE1 GLU A 120      18.344   5.098  -2.064  1.00 72.86           O  
ATOM    914  OE2 GLU A 120      18.747   5.532  -4.182  1.00 72.86           O  
ATOM    915  N   GLN A 121      13.667   7.656  -4.698  1.00 74.70           N  
ATOM    916  CA  GLN A 121      12.925   8.623  -3.896  1.00 74.70           C  
ATOM    917  C   GLN A 121      11.423   8.366  -3.975  1.00 74.70           C  
ATOM    918  CB  GLN A 121      13.238  10.049  -4.349  1.00 74.70           C  
ATOM    919  O   GLN A 121      10.713   8.489  -2.975  1.00 74.70           O  
ATOM    920  CG  GLN A 121      12.658  11.125  -3.440  1.00 74.70           C  
ATOM    921  CD  GLN A 121      13.282  11.124  -2.057  1.00 74.70           C  
ATOM    922  NE2 GLN A 121      12.629  11.790  -1.111  1.00 74.70           N  
ATOM    923  OE1 GLN A 121      14.342  10.528  -1.841  1.00 74.70           O  
ATOM    924  N   GLU A 122      10.943   8.009  -5.076  1.00 77.68           N  
ATOM    925  CA  GLU A 122       9.533   7.708  -5.304  1.00 77.68           C  
ATOM    926  C   GLU A 122       9.123   6.418  -4.600  1.00 77.68           C  
ATOM    927  CB  GLU A 122       9.241   7.604  -6.804  1.00 77.68           C  
ATOM    928  O   GLU A 122       8.032   6.334  -4.033  1.00 77.68           O  
ATOM    929  CG  GLU A 122       9.340   8.931  -7.542  1.00 77.68           C  
ATOM    930  CD  GLU A 122       9.160   8.795  -9.046  1.00 77.68           C  
ATOM    931  OE1 GLU A 122       8.377   9.574  -9.636  1.00 77.68           O  
ATOM    932  OE2 GLU A 122       9.806   7.902  -9.638  1.00 77.68           O  
ATOM    933  N   THR A 123      10.001   5.447  -4.580  1.00 76.05           N  
ATOM    934  CA  THR A 123       9.805   4.192  -3.863  1.00 76.05           C  
ATOM    935  C   THR A 123       9.788   4.428  -2.355  1.00 76.05           C  
ATOM    936  CB  THR A 123      10.903   3.171  -4.213  1.00 76.05           C  
ATOM    937  O   THR A 123       8.942   3.879  -1.646  1.00 76.05           O  
ATOM    938  CG2 THR A 123      10.630   1.822  -3.555  1.00 76.05           C  
ATOM    939  OG1 THR A 123      10.950   2.996  -5.634  1.00 76.05           O  
ATOM    940  N   LYS A 124      10.633   5.252  -1.914  1.00 78.61           N  
ATOM    941  CA  LYS A 124      10.700   5.599  -0.497  1.00 78.61           C  
ATOM    942  C   LYS A 124       9.447   6.347  -0.054  1.00 78.61           C  
ATOM    943  CB  LYS A 124      11.943   6.443  -0.210  1.00 78.61           C  
ATOM    944  O   LYS A 124       8.966   6.156   1.065  1.00 78.61           O  
ATOM    945  CG  LYS A 124      13.242   5.650  -0.203  1.00 78.61           C  
ATOM    946  CD  LYS A 124      14.427   6.521   0.192  1.00 78.61           C  
ATOM    947  CE  LYS A 124      15.729   5.731   0.190  1.00 78.61           C  
ATOM    948  NZ  LYS A 124      16.901   6.594   0.523  1.00 78.61           N  
ATOM    949  N   ASP A 125       8.994   7.230  -0.875  1.00 82.66           N  
ATOM    950  CA  ASP A 125       7.763   7.964  -0.597  1.00 82.66           C  
ATOM    951  C   ASP A 125       6.576   7.014  -0.459  1.00 82.66           C  
ATOM    952  CB  ASP A 125       7.489   8.991  -1.699  1.00 82.66           C  
ATOM    953  O   ASP A 125       5.744   7.177   0.436  1.00 82.66           O  
ATOM    954  CG  ASP A 125       8.423  10.187  -1.639  1.00 82.66           C  
ATOM    955  OD1 ASP A 125       9.110  10.374  -0.612  1.00 82.66           O  
ATOM    956  OD2 ASP A 125       8.469  10.952  -2.627  1.00 82.66           O  
ATOM    957  N   TRP A 126       6.538   6.053  -1.277  1.00 80.19           N  
ATOM    958  CA  TRP A 126       5.468   5.061  -1.240  1.00 80.19           C  
ATOM    959  C   TRP A 126       5.579   4.187   0.004  1.00 80.19           C  
ATOM    960  CB  TRP A 126       5.501   4.187  -2.498  1.00 80.19           C  
ATOM    961  O   TRP A 126       4.571   3.872   0.642  1.00 80.19           O  
ATOM    962  CG  TRP A 126       4.724   4.750  -3.650  1.00 80.19           C  
ATOM    963  CD1 TRP A 126       5.231   5.288  -4.800  1.00 80.19           C  
ATOM    964  CD2 TRP A 126       3.300   4.833  -3.761  1.00 80.19           C  
ATOM    965  CE2 TRP A 126       3.012   5.433  -5.006  1.00 80.19           C  
ATOM    966  CE3 TRP A 126       2.238   4.457  -2.927  1.00 80.19           C  
ATOM    967  NE1 TRP A 126       4.206   5.701  -5.620  1.00 80.19           N  
ATOM    968  CH2 TRP A 126       0.684   5.290  -4.604  1.00 80.19           C  
ATOM    969  CZ2 TRP A 126       1.704   5.667  -5.438  1.00 80.19           C  
ATOM    970  CZ3 TRP A 126       0.938   4.690  -3.359  1.00 80.19           C  
ATOM    971  N   ILE A 127       6.753   3.850   0.268  1.00 78.85           N  
ATOM    972  CA  ILE A 127       7.021   3.082   1.479  1.00 78.85           C  
ATOM    973  C   ILE A 127       6.584   3.881   2.705  1.00 78.85           C  
ATOM    974  CB  ILE A 127       8.515   2.704   1.590  1.00 78.85           C  
ATOM    975  O   ILE A 127       5.980   3.332   3.629  1.00 78.85           O  
ATOM    976  CG1 ILE A 127       8.886   1.675   0.515  1.00 78.85           C  
ATOM    977  CG2 ILE A 127       8.835   2.173   2.990  1.00 78.85           C  
ATOM    978  CD1 ILE A 127      10.374   1.360   0.449  1.00 78.85           C  
ATOM    979  N   ALA A 128       6.924   5.103   2.758  1.00 83.03           N  
ATOM    980  CA  ALA A 128       6.538   5.988   3.854  1.00 83.03           C  
ATOM    981  C   ALA A 128       5.019   6.092   3.965  1.00 83.03           C  
ATOM    982  CB  ALA A 128       7.151   7.373   3.662  1.00 83.03           C  
ATOM    983  O   ALA A 128       4.471   6.108   5.070  1.00 83.03           O  
ATOM    984  N   ARG A 129       4.386   6.189   2.873  1.00 80.33           N  
ATOM    985  CA  ARG A 129       2.930   6.276   2.836  1.00 80.33           C  
ATOM    986  C   ARG A 129       2.292   4.992   3.356  1.00 80.33           C  
ATOM    987  CB  ARG A 129       2.444   6.564   1.414  1.00 80.33           C  
ATOM    988  O   ARG A 129       1.340   5.039   4.138  1.00 80.33           O  
ATOM    989  CG  ARG A 129       2.649   8.005   0.973  1.00 80.33           C  
ATOM    990  CD  ARG A 129       2.111   8.247  -0.431  1.00 80.33           C  
ATOM    991  NE  ARG A 129       2.438   9.587  -0.910  1.00 80.33           N  
ATOM    992  NH1 ARG A 129       1.455   9.311  -2.982  1.00 80.33           N  
ATOM    993  NH2 ARG A 129       2.466  11.296  -2.443  1.00 80.33           N  
ATOM    994  CZ  ARG A 129       2.119  10.062  -2.110  1.00 80.33           C  
ATOM    995  N   ILE A 130       2.747   3.891   2.923  1.00 80.40           N  
ATOM    996  CA  ILE A 130       2.268   2.582   3.354  1.00 80.40           C  
ATOM    997  C   ILE A 130       2.527   2.404   4.848  1.00 80.40           C  
ATOM    998  CB  ILE A 130       2.938   1.444   2.553  1.00 80.40           C  
ATOM    999  O   ILE A 130       1.680   1.877   5.573  1.00 80.40           O  
ATOM   1000  CG1 ILE A 130       2.462   1.463   1.096  1.00 80.40           C  
ATOM   1001  CG2 ILE A 130       2.655   0.087   3.204  1.00 80.40           C  
ATOM   1002  CD1 ILE A 130       3.204   0.491   0.189  1.00 80.40           C  
ATOM   1003  N   GLU A 131       3.683   2.848   5.266  1.00 80.90           N  
ATOM   1004  CA  GLU A 131       4.020   2.820   6.686  1.00 80.90           C  
ATOM   1005  C   GLU A 131       3.067   3.692   7.498  1.00 80.90           C  
ATOM   1006  CB  GLU A 131       5.465   3.275   6.905  1.00 80.90           C  
ATOM   1007  O   GLU A 131       2.717   3.352   8.630  1.00 80.90           O  
ATOM   1008  CG  GLU A 131       6.503   2.217   6.559  1.00 80.90           C  
ATOM   1009  CD  GLU A 131       7.931   2.666   6.826  1.00 80.90           C  
ATOM   1010  OE1 GLU A 131       8.836   1.804   6.892  1.00 80.90           O  
ATOM   1011  OE2 GLU A 131       8.145   3.891   6.970  1.00 80.90           O  
ATOM   1012  N   GLY A 132       2.756   4.821   6.965  1.00 80.89           N  
ATOM   1013  CA  GLY A 132       1.766   5.689   7.582  1.00 80.89           C  
ATOM   1014  C   GLY A 132       0.414   5.023   7.756  1.00 80.89           C  
ATOM   1015  O   GLY A 132      -0.208   5.137   8.814  1.00 80.89           O  
ATOM   1016  N   TYR A 133      -0.060   4.328   6.713  1.00 79.08           N  
ATOM   1017  CA  TYR A 133      -1.330   3.611   6.760  1.00 79.08           C  
ATOM   1018  C   TYR A 133      -1.271   2.463   7.761  1.00 79.08           C  
ATOM   1019  CB  TYR A 133      -1.696   3.075   5.372  1.00 79.08           C  
ATOM   1020  O   TYR A 133      -2.225   2.234   8.508  1.00 79.08           O  
ATOM   1021  CG  TYR A 133      -2.139   4.146   4.405  1.00 79.08           C  
ATOM   1022  CD1 TYR A 133      -3.213   4.981   4.705  1.00 79.08           C  
ATOM   1023  CD2 TYR A 133      -1.485   4.325   3.191  1.00 79.08           C  
ATOM   1024  CE1 TYR A 133      -3.627   5.968   3.816  1.00 79.08           C  
ATOM   1025  CE2 TYR A 133      -1.890   5.309   2.295  1.00 79.08           C  
ATOM   1026  OH  TYR A 133      -3.364   7.100   1.732  1.00 79.08           O  
ATOM   1027  CZ  TYR A 133      -2.959   6.125   2.616  1.00 79.08           C  
ATOM   1028  N   LYS A 134      -0.181   1.777   7.800  1.00 78.20           N  
ATOM   1029  CA  LYS A 134       0.066   0.702   8.755  1.00 78.20           C  
ATOM   1030  C   LYS A 134      -0.017   1.212  10.191  1.00 78.20           C  
ATOM   1031  CB  LYS A 134       1.433   0.063   8.504  1.00 78.20           C  
ATOM   1032  O   LYS A 134      -0.622   0.568  11.050  1.00 78.20           O  
ATOM   1033  CG  LYS A 134       1.456  -0.910   7.335  1.00 78.20           C  
ATOM   1034  CD  LYS A 134       2.774  -1.670   7.266  1.00 78.20           C  
ATOM   1035  CE  LYS A 134       3.937  -0.746   6.930  1.00 78.20           C  
ATOM   1036  NZ  LYS A 134       5.223  -1.496   6.806  1.00 78.20           N  
ATOM   1037  N   SER A 135       0.710   2.271  10.426  1.00 78.45           N  
ATOM   1038  CA  SER A 135       0.696   2.881  11.752  1.00 78.45           C  
ATOM   1039  C   SER A 135      -0.718   3.277  12.163  1.00 78.45           C  
ATOM   1040  CB  SER A 135       1.609   4.107  11.788  1.00 78.45           C  
ATOM   1041  O   SER A 135      -1.110   3.089  13.317  1.00 78.45           O  
ATOM   1042  OG  SER A 135       2.965   3.730  11.620  1.00 78.45           O  
ATOM   1043  N   THR A 136      -1.450   3.869  11.232  1.00 75.08           N  
ATOM   1044  CA  THR A 136      -2.828   4.291  11.458  1.00 75.08           C  
ATOM   1045  C   THR A 136      -3.717   3.090  11.767  1.00 75.08           C  
ATOM   1046  CB  THR A 136      -3.388   5.047  10.238  1.00 75.08           C  
ATOM   1047  O   THR A 136      -4.517   3.128  12.703  1.00 75.08           O  
ATOM   1048  CG2 THR A 136      -4.830   5.483  10.476  1.00 75.08           C  
ATOM   1049  OG1 THR A 136      -2.583   6.207   9.993  1.00 75.08           O  
ATOM   1050  N   PHE A 137      -3.570   2.021  11.054  1.00 75.00           N  
ATOM   1051  CA  PHE A 137      -4.373   0.817  11.233  1.00 75.00           C  
ATOM   1052  C   PHE A 137      -3.958   0.072  12.496  1.00 75.00           C  
ATOM   1053  CB  PHE A 137      -4.244  -0.102  10.015  1.00 75.00           C  
ATOM   1054  O   PHE A 137      -4.805  -0.465  13.213  1.00 75.00           O  
ATOM   1055  CG  PHE A 137      -4.887   0.446   8.770  1.00 75.00           C  
ATOM   1056  CD1 PHE A 137      -6.143   1.038   8.821  1.00 75.00           C  
ATOM   1057  CD2 PHE A 137      -4.233   0.371   7.546  1.00 75.00           C  
ATOM   1058  CE1 PHE A 137      -6.740   1.546   7.670  1.00 75.00           C  
ATOM   1059  CE2 PHE A 137      -4.824   0.877   6.392  1.00 75.00           C  
ATOM   1060  CZ  PHE A 137      -6.077   1.463   6.455  1.00 75.00           C  
ATOM   1061  N   SER A 138      -2.694  -0.015  12.745  1.00 74.09           N  
ATOM   1062  CA  SER A 138      -2.160  -0.608  13.966  1.00 74.09           C  
ATOM   1063  C   SER A 138      -2.646   0.139  15.203  1.00 74.09           C  
ATOM   1064  CB  SER A 138      -0.631  -0.616  13.934  1.00 74.09           C  
ATOM   1065  O   SER A 138      -2.956  -0.476  16.225  1.00 74.09           O  
ATOM   1066  OG  SER A 138      -0.107  -1.278  15.073  1.00 74.09           O  
ATOM   1067  N   LEU A 139      -2.567   1.445  15.084  1.00 70.35           N  
ATOM   1068  CA  LEU A 139      -3.080   2.290  16.157  1.00 70.35           C  
ATOM   1069  C   LEU A 139      -4.573   2.055  16.366  1.00 70.35           C  
ATOM   1070  CB  LEU A 139      -2.823   3.767  15.847  1.00 70.35           C  
ATOM   1071  O   LEU A 139      -5.045   2.016  17.504  1.00 70.35           O  
ATOM   1072  CG  LEU A 139      -1.396   4.268  16.074  1.00 70.35           C  
ATOM   1073  CD1 LEU A 139      -1.228   5.669  15.496  1.00 70.35           C  
ATOM   1074  CD2 LEU A 139      -1.053   4.252  17.560  1.00 70.35           C  
ATOM   1075  N   ALA A 140      -5.252   1.970  15.255  1.00 66.42           N  
ATOM   1076  CA  ALA A 140      -6.683   1.677  15.293  1.00 66.42           C  
ATOM   1077  C   ALA A 140      -6.946   0.309  15.915  1.00 66.42           C  
ATOM   1078  CB  ALA A 140      -7.277   1.743  13.888  1.00 66.42           C  
ATOM   1079  O   ALA A 140      -7.917   0.132  16.654  1.00 66.42           O  
ATOM   1080  N   LEU A 141      -6.076  -0.675  15.612  1.00 65.53           N  
ATOM   1081  CA  LEU A 141      -6.130  -2.026  16.159  1.00 65.53           C  
ATOM   1082  C   LEU A 141      -5.782  -2.026  17.644  1.00 65.53           C  
ATOM   1083  CB  LEU A 141      -5.175  -2.951  15.400  1.00 65.53           C  
ATOM   1084  O   LEU A 141      -6.391  -2.757  18.429  1.00 65.53           O  
ATOM   1085  CG  LEU A 141      -5.276  -4.443  15.722  1.00 65.53           C  
ATOM   1086  CD1 LEU A 141      -6.654  -4.975  15.340  1.00 65.53           C  
ATOM   1087  CD2 LEU A 141      -4.179  -5.221  15.003  1.00 65.53           C  
ATOM   1088  N   SER A 142      -4.685  -1.281  18.101  1.00 63.90           N  
ATOM   1089  CA  SER A 142      -4.231  -1.137  19.480  1.00 63.90           C  
ATOM   1090  C   SER A 142      -5.235  -0.347  20.313  1.00 63.90           C  
ATOM   1091  CB  SER A 142      -2.865  -0.450  19.527  1.00 63.90           C  
ATOM   1092  O   SER A 142      -5.422  -0.627  21.499  1.00 63.90           O  
ATOM   1093  OG  SER A 142      -1.876  -1.255  18.908  1.00 63.90           O  
ATOM   1094  N   THR A 143      -5.784   0.721  19.718  1.00 57.39           N  
ATOM   1095  CA  THR A 143      -6.841   1.498  20.356  1.00 57.39           C  
ATOM   1096  C   THR A 143      -8.083   0.640  20.578  1.00 57.39           C  
ATOM   1097  CB  THR A 143      -7.210   2.734  19.515  1.00 57.39           C  
ATOM   1098  O   THR A 143      -8.771   0.785  21.590  1.00 57.39           O  
ATOM   1099  CG2 THR A 143      -8.269   3.579  20.216  1.00 57.39           C  
ATOM   1100  OG1 THR A 143      -6.038   3.532  19.308  1.00 57.39           O  
ATOM   1101  N   ASP A 144      -8.318  -0.352  19.742  1.00 53.69           N  
ATOM   1102  CA  ASP A 144      -9.363  -1.360  19.889  1.00 53.69           C  
ATOM   1103  C   ASP A 144      -8.945  -2.445  20.880  1.00 53.69           C  
ATOM   1104  CB  ASP A 144      -9.700  -1.986  18.534  1.00 53.69           C  
ATOM   1105  O   ASP A 144      -9.781  -2.980  21.611  1.00 53.69           O  
ATOM   1106  CG  ASP A 144     -10.563  -1.090  17.665  1.00 53.69           C  
ATOM   1107  OD1 ASP A 144     -11.184  -0.142  18.193  1.00 53.69           O  
ATOM   1108  OD2 ASP A 144     -10.626  -1.335  16.440  1.00 53.69           O  
ATOM   1109  N   GLY A 145      -7.644  -2.794  20.980  1.00 50.39           N  
ATOM   1110  CA  GLY A 145      -7.033  -3.624  22.006  1.00 50.39           C  
ATOM   1111  C   GLY A 145      -7.011  -2.964  23.372  1.00 50.39           C  
ATOM   1112  O   GLY A 145      -7.206  -3.630  24.391  1.00 50.39           O  
ATOM   1113  N   LEU A 146      -6.850  -1.628  23.524  1.00 48.56           N  
ATOM   1114  CA  LEU A 146      -6.889  -0.815  24.735  1.00 48.56           C  
ATOM   1115  C   LEU A 146      -8.328  -0.513  25.141  1.00 48.56           C  
ATOM   1116  CB  LEU A 146      -6.120   0.492  24.529  1.00 48.56           C  
ATOM   1117  O   LEU A 146      -8.646  -0.472  26.332  1.00 48.56           O  
ATOM   1118  CG  LEU A 146      -4.594   0.395  24.574  1.00 48.56           C  
ATOM   1119  CD1 LEU A 146      -3.966   1.700  24.098  1.00 48.56           C  
ATOM   1120  CD2 LEU A 146      -4.121   0.049  25.981  1.00 48.56           C  
ATOM   1121  N   HIS A 147      -9.306  -0.464  24.271  1.00 49.24           N  
ATOM   1122  CA  HIS A 147     -10.735  -0.325  24.529  1.00 49.24           C  
ATOM   1123  C   HIS A 147     -11.357  -1.663  24.916  1.00 49.24           C  
ATOM   1124  CB  HIS A 147     -11.447   0.251  23.304  1.00 49.24           C  
ATOM   1125  O   HIS A 147     -12.232  -1.718  25.783  1.00 49.24           O  
ATOM   1126  CG  HIS A 147     -11.299   1.733  23.166  1.00 49.24           C  
ATOM   1127  CD2 HIS A 147     -10.471   2.474  22.393  1.00 49.24           C  
ATOM   1128  ND1 HIS A 147     -12.063   2.627  23.883  1.00 49.24           N  
ATOM   1129  CE1 HIS A 147     -11.710   3.859  23.556  1.00 49.24           C  
ATOM   1130  NE2 HIS A 147     -10.746   3.794  22.653  1.00 49.24           N  
ATOM   1131  N   LEU A 148     -10.833  -2.834  24.305  1.00 45.85           N  
ATOM   1132  CA  LEU A 148     -11.175  -4.212  24.639  1.00 45.85           C  
ATOM   1133  C   LEU A 148     -10.576  -4.609  25.984  1.00 45.85           C  
ATOM   1134  CB  LEU A 148     -10.684  -5.166  23.547  1.00 45.85           C  
ATOM   1135  O   LEU A 148     -11.225  -5.293  26.780  1.00 45.85           O  
ATOM   1136  CG  LEU A 148     -11.130  -6.624  23.671  1.00 45.85           C  
ATOM   1137  CD1 LEU A 148     -12.643  -6.731  23.506  1.00 45.85           C  
ATOM   1138  CD2 LEU A 148     -10.412  -7.492  22.643  1.00 45.85           C  
ATOM   1139  N   SER A 149      -9.367  -4.117  26.373  1.00 39.19           N  
ATOM   1140  CA  SER A 149      -8.717  -4.299  27.667  1.00 39.19           C  
ATOM   1141  C   SER A 149      -9.342  -3.401  28.729  1.00 39.19           C  
ATOM   1142  CB  SER A 149      -7.219  -4.011  27.560  1.00 39.19           C  
ATOM   1143  O   SER A 149      -9.477  -3.802  29.887  1.00 39.19           O  
ATOM   1144  OG  SER A 149      -6.592  -4.137  28.825  1.00 39.19           O  
ATOM   1145  N   ARG A 150      -9.798  -2.208  28.307  1.00 41.18           N  
ATOM   1146  CA  ARG A 150     -10.503  -1.263  29.167  1.00 41.18           C  
ATOM   1147  C   ARG A 150     -11.953  -1.689  29.376  1.00 41.18           C  
ATOM   1148  CB  ARG A 150     -10.452   0.146  28.574  1.00 41.18           C  
ATOM   1149  O   ARG A 150     -12.486  -1.575  30.482  1.00 41.18           O  
ATOM   1150  CG  ARG A 150     -10.857   1.240  29.550  1.00 41.18           C  
ATOM   1151  CD  ARG A 150     -10.704   2.626  28.939  1.00 41.18           C  
ATOM   1152  NE  ARG A 150     -10.149   3.579  29.896  1.00 41.18           N  
ATOM   1153  NH1 ARG A 150     -10.187   5.375  28.444  1.00 41.18           N  
ATOM   1154  NH2 ARG A 150      -9.410   5.641  30.584  1.00 41.18           N  
ATOM   1155  CZ  ARG A 150      -9.917   4.863  29.639  1.00 41.18           C  
ATOM   1156  N   PHE A 151     -12.657  -2.280  28.504  1.00 44.47           N  
ATOM   1157  CA  PHE A 151     -14.000  -2.846  28.543  1.00 44.47           C  
ATOM   1158  C   PHE A 151     -14.015  -4.152  29.328  1.00 44.47           C  
ATOM   1159  CB  PHE A 151     -14.527  -3.081  27.124  1.00 44.47           C  
ATOM   1160  O   PHE A 151     -14.948  -4.413  30.091  1.00 44.47           O  
ATOM   1161  CG  PHE A 151     -15.962  -3.532  27.076  1.00 44.47           C  
ATOM   1162  CD1 PHE A 151     -16.278  -4.877  26.925  1.00 44.47           C  
ATOM   1163  CD2 PHE A 151     -16.996  -2.611  27.183  1.00 44.47           C  
ATOM   1164  CE1 PHE A 151     -17.606  -5.297  26.880  1.00 44.47           C  
ATOM   1165  CE2 PHE A 151     -18.325  -3.023  27.139  1.00 44.47           C  
ATOM   1166  CZ  PHE A 151     -18.627  -4.367  26.987  1.00 44.47           C  
ATOM   1167  N   ILE A 152     -12.992  -4.966  29.234  1.00 48.64           N  
ATOM   1168  CA  ILE A 152     -12.796  -6.182  30.016  1.00 48.64           C  
ATOM   1169  C   ILE A 152     -12.450  -5.818  31.458  1.00 48.64           C  
ATOM   1170  CB  ILE A 152     -11.690  -7.073  29.408  1.00 48.64           C  
ATOM   1171  O   ILE A 152     -12.927  -6.459  32.398  1.00 48.64           O  
ATOM   1172  CG1 ILE A 152     -12.141  -7.636  28.055  1.00 48.64           C  
ATOM   1173  CG2 ILE A 152     -11.313  -8.201  30.373  1.00 48.64           C  
ATOM   1174  CD1 ILE A 152     -11.042  -8.356  27.286  1.00 48.64           C  
ATOM   1175  N   SER A 153     -11.698  -4.764  31.637  1.00 47.71           N  
ATOM   1176  CA  SER A 153     -11.349  -4.252  32.958  1.00 47.71           C  
ATOM   1177  C   SER A 153     -12.551  -3.602  33.634  1.00 47.71           C  
ATOM   1178  CB  SER A 153     -10.204  -3.244  32.857  1.00 47.71           C  
ATOM   1179  O   SER A 153     -12.742  -3.744  34.844  1.00 47.71           O  
ATOM   1180  OG  SER A 153      -9.012  -3.878  32.425  1.00 47.71           O  
ATOM   1181  N   VAL A 154     -13.450  -2.981  32.900  1.00 52.77           N  
ATOM   1182  CA  VAL A 154     -14.658  -2.310  33.371  1.00 52.77           C  
ATOM   1183  C   VAL A 154     -15.766  -3.337  33.593  1.00 52.77           C  
ATOM   1184  CB  VAL A 154     -15.128  -1.224  32.378  1.00 52.77           C  
ATOM   1185  O   VAL A 154     -16.524  -3.242  34.561  1.00 52.77           O  
ATOM   1186  CG1 VAL A 154     -16.525  -0.727  32.743  1.00 52.77           C  
ATOM   1187  CG2 VAL A 154     -14.135  -0.064  32.348  1.00 52.77           C  
ATOM   1188  N   ASN A 155     -15.885  -4.413  32.849  1.00 52.01           N  
ATOM   1189  CA  ASN A 155     -16.843  -5.505  32.992  1.00 52.01           C  
ATOM   1190  C   ASN A 155     -16.417  -6.485  34.081  1.00 52.01           C  
ATOM   1191  CB  ASN A 155     -17.024  -6.237  31.661  1.00 52.01           C  
ATOM   1192  O   ASN A 155     -17.262  -7.047  34.781  1.00 52.01           O  
ATOM   1193  CG  ASN A 155     -17.880  -5.460  30.679  1.00 52.01           C  
ATOM   1194  ND2 ASN A 155     -17.821  -5.843  29.409  1.00 52.01           N  
ATOM   1195  OD1 ASN A 155     -18.587  -4.523  31.059  1.00 52.01           O  
ATOM   1196  N   VAL A 156     -15.141  -6.670  34.288  1.00 51.81           N  
ATOM   1197  CA  VAL A 156     -14.554  -7.466  35.360  1.00 51.81           C  
ATOM   1198  C   VAL A 156     -14.683  -6.721  36.687  1.00 51.81           C  
ATOM   1199  CB  VAL A 156     -13.071  -7.795  35.077  1.00 51.81           C  
ATOM   1200  O   VAL A 156     -14.957  -7.330  37.724  1.00 51.81           O  
ATOM   1201  CG1 VAL A 156     -12.406  -8.400  36.312  1.00 51.81           C  
ATOM   1202  CG2 VAL A 156     -12.954  -8.744  33.885  1.00 51.81           C  
ATOM   1203  N   LEU A 157     -14.685  -5.389  36.723  1.00 53.74           N  
ATOM   1204  CA  LEU A 157     -14.863  -4.544  37.899  1.00 53.74           C  
ATOM   1205  C   LEU A 157     -16.341  -4.404  38.249  1.00 53.74           C  
ATOM   1206  CB  LEU A 157     -14.249  -3.162  37.664  1.00 53.74           C  
ATOM   1207  O   LEU A 157     -16.702  -4.347  39.426  1.00 53.74           O  
ATOM   1208  CG  LEU A 157     -12.734  -3.053  37.845  1.00 53.74           C  
ATOM   1209  CD1 LEU A 157     -12.230  -1.718  37.308  1.00 53.74           C  
ATOM   1210  CD2 LEU A 157     -12.357  -3.221  39.313  1.00 53.74           C  
ATOM   1211  N   GLU A 158     -17.270  -4.492  37.331  1.00 54.41           N  
ATOM   1212  CA  GLU A 158     -18.722  -4.437  37.468  1.00 54.41           C  
ATOM   1213  C   GLU A 158     -19.291  -5.795  37.868  1.00 54.41           C  
ATOM   1214  CB  GLU A 158     -19.368  -3.959  36.164  1.00 54.41           C  
ATOM   1215  O   GLU A 158     -20.259  -5.870  38.627  1.00 54.41           O  
ATOM   1216  CG  GLU A 158     -19.336  -2.449  35.979  1.00 54.41           C  
ATOM   1217  CD  GLU A 158     -20.123  -1.976  34.767  1.00 54.41           C  
ATOM   1218  OE1 GLU A 158     -20.336  -0.751  34.622  1.00 54.41           O  
ATOM   1219  OE2 GLU A 158     -20.530  -2.838  33.957  1.00 54.41           O  
ATOM   1220  N   LEU A 159     -18.628  -6.941  37.468  1.00 52.88           N  
ATOM   1221  CA  LEU A 159     -18.965  -8.303  37.869  1.00 52.88           C  
ATOM   1222  C   LEU A 159     -18.436  -8.604  39.267  1.00 52.88           C  
ATOM   1223  CB  LEU A 159     -18.398  -9.312  36.867  1.00 52.88           C  
ATOM   1224  O   LEU A 159     -19.078  -9.322  40.037  1.00 52.88           O  
ATOM   1225  CG  LEU A 159     -19.133  -9.426  35.530  1.00 52.88           C  
ATOM   1226  CD1 LEU A 159     -18.313 -10.252  34.544  1.00 52.88           C  
ATOM   1227  CD2 LEU A 159     -20.515 -10.039  35.730  1.00 52.88           C  
ATOM   1228  N   LYS A 160     -17.314  -7.961  39.648  1.00 50.94           N  
ATOM   1229  CA  LYS A 160     -16.739  -8.023  40.989  1.00 50.94           C  
ATOM   1230  C   LYS A 160     -17.545  -7.180  41.972  1.00 50.94           C  
ATOM   1231  CB  LYS A 160     -15.282  -7.559  40.971  1.00 50.94           C  
ATOM   1232  O   LYS A 160     -17.722  -7.565  43.130  1.00 50.94           O  
ATOM   1233  CG  LYS A 160     -14.460  -8.053  42.152  1.00 50.94           C  
ATOM   1234  CD  LYS A 160     -13.015  -7.579  42.065  1.00 50.94           C  
ATOM   1235  CE  LYS A 160     -12.218  -7.982  43.298  1.00 50.94           C  
ATOM   1236  NZ  LYS A 160     -10.803  -7.509  43.223  1.00 50.94           N  
ATOM   1237  N   LYS A 161     -18.193  -6.148  41.610  1.00 51.96           N  
ATOM   1238  CA  LYS A 161     -19.068  -5.272  42.384  1.00 51.96           C  
ATOM   1239  C   LYS A 161     -20.461  -5.877  42.530  1.00 51.96           C  
ATOM   1240  CB  LYS A 161     -19.161  -3.893  41.729  1.00 51.96           C  
ATOM   1241  O   LYS A 161     -21.094  -5.745  43.580  1.00 51.96           O  
ATOM   1242  CG  LYS A 161     -19.791  -2.828  42.615  1.00 51.96           C  
ATOM   1243  CD  LYS A 161     -19.821  -1.471  41.924  1.00 51.96           C  
ATOM   1244  CE  LYS A 161     -20.637  -0.458  42.715  1.00 51.96           C  
ATOM   1245  NZ  LYS A 161     -20.382   0.940  42.254  1.00 51.96           N  
ATOM   1246  N   ASP A 162     -20.972  -6.750  41.655  1.00 54.52           N  
ATOM   1247  CA  ASP A 162     -22.244  -7.465  41.680  1.00 54.52           C  
ATOM   1248  C   ASP A 162     -22.125  -8.770  42.464  1.00 54.52           C  
ATOM   1249  CB  ASP A 162     -22.728  -7.749  40.257  1.00 54.52           C  
ATOM   1250  O   ASP A 162     -23.093  -9.221  43.080  1.00 54.52           O  
ATOM   1251  CG  ASP A 162     -23.667  -6.680  39.726  1.00 54.52           C  
ATOM   1252  OD1 ASP A 162     -24.551  -6.216  40.478  1.00 54.52           O  
ATOM   1253  OD2 ASP A 162     -23.524  -6.301  38.543  1.00 54.52           O  
ATOM   1254  N   GLN A 163     -20.939  -9.337  42.654  1.00 52.24           N  
ATOM   1255  CA  GLN A 163     -20.659 -10.541  43.429  1.00 52.24           C  
ATOM   1256  C   GLN A 163     -20.353 -10.201  44.884  1.00 52.24           C  
ATOM   1257  CB  GLN A 163     -19.492 -11.315  42.814  1.00 52.24           C  
ATOM   1258  O   GLN A 163     -20.618 -11.001  45.784  1.00 52.24           O  
ATOM   1259  CG  GLN A 163     -19.851 -12.053  41.531  1.00 52.24           C  
ATOM   1260  CD  GLN A 163     -19.698 -13.557  41.656  1.00 52.24           C  
ATOM   1261  NE2 GLN A 163     -20.731 -14.293  41.258  1.00 52.24           N  
ATOM   1262  OE1 GLN A 163     -18.661 -14.054  42.107  1.00 52.24           O  
ATOM   1263  N   GLU A 164     -20.134  -8.944  45.274  1.00 55.11           N  
ATOM   1264  CA  GLU A 164     -19.877  -8.452  46.624  1.00 55.11           C  
ATOM   1265  C   GLU A 164     -21.102  -7.744  47.196  1.00 55.11           C  
ATOM   1266  CB  GLU A 164     -18.672  -7.508  46.633  1.00 55.11           C  
ATOM   1267  O   GLU A 164     -21.218  -7.575  48.411  1.00 55.11           O  
ATOM   1268  CG  GLU A 164     -17.333  -8.220  46.755  1.00 55.11           C  
ATOM   1269  CD  GLU A 164     -16.142  -7.280  46.662  1.00 55.11           C  
ATOM   1270  OE1 GLU A 164     -15.011  -7.699  46.997  1.00 55.11           O  
ATOM   1271  OE2 GLU A 164     -16.342  -6.115  46.253  1.00 55.11           O  
ATOM   1272  N   GLU A 165     -22.271  -7.645  46.597  1.00 41.71           N  
ATOM   1273  CA  GLU A 165     -23.564  -7.193  47.101  1.00 41.71           C  
ATOM   1274  C   GLU A 165     -24.492  -8.372  47.378  1.00 41.71           C  
ATOM   1275  CB  GLU A 165     -24.221  -6.229  46.109  1.00 41.71           C  
ATOM   1276  O   GLU A 165     -25.260  -8.352  48.342  1.00 41.71           O  
ATOM   1277  CG  GLU A 165     -24.497  -4.848  46.684  1.00 41.71           C  
ATOM   1278  CD  GLU A 165     -25.191  -3.917  45.703  1.00 41.71           C  
ATOM   1279  OE1 GLU A 165     -25.830  -2.935  46.146  1.00 41.71           O  
ATOM   1280  OE2 GLU A 165     -25.097  -4.172  44.482  1.00 41.71           O  
TER    1281      GLU A 165
ENDMDL
END
