# Supplementary material for: Exploring a diverse world of effector domains and amyloid signaling motifs in fungal NLR proteins
Source: PLoS Comput Biol. 2022 Dec 21;18(12):e1010787. doi: 10.1371/journal.pcbi.1010787 (PMC9815663; doi:10.1371/journal.pcbi.1010787)
Supplement: S3 Data — Full AlphaFold2/ColabFold outputs. (GZ) [file pcbi.1010787.s010.tar.gz › PWW74656_1_165/rank_1_model_3_ptm_seed_0_unrelaxed.pdb]

MODEL     1
ATOM      1  N   MET A   1      11.543 -18.083  -9.391  1.00 54.13           N  
ATOM      2  CA  MET A   1      10.262 -17.541  -8.949  1.00 54.13           C  
ATOM      3  C   MET A   1       9.479 -16.967 -10.126  1.00 54.13           C  
ATOM      4  CB  MET A   1      10.472 -16.462  -7.886  1.00 54.13           C  
ATOM      5  O   MET A   1      10.060 -16.354 -11.023  1.00 54.13           O  
ATOM      6  CG  MET A   1       9.691 -16.703  -6.605  1.00 54.13           C  
ATOM      7  SD  MET A   1       9.558 -15.196  -5.567  1.00 54.13           S  
ATOM      8  CE  MET A   1       8.364 -15.766  -4.325  1.00 54.13           C  
ATOM      9  N   ASP A   2       8.078 -17.307 -10.265  1.00 63.55           N  
ATOM     10  CA  ASP A   2       7.112 -17.004 -11.316  1.00 63.55           C  
ATOM     11  C   ASP A   2       6.686 -15.539 -11.265  1.00 63.55           C  
ATOM     12  CB  ASP A   2       5.887 -17.913 -11.196  1.00 63.55           C  
ATOM     13  O   ASP A   2       6.238 -15.053 -10.224  1.00 63.55           O  
ATOM     14  CG  ASP A   2       4.975 -17.842 -12.408  1.00 63.55           C  
ATOM     15  OD1 ASP A   2       5.330 -17.168 -13.399  1.00 63.55           O  
ATOM     16  OD2 ASP A   2       3.891 -18.463 -12.371  1.00 63.55           O  
ATOM     17  N   PRO A   3       7.353 -14.630 -11.953  1.00 66.57           N  
ATOM     18  CA  PRO A   3       6.870 -13.254 -12.093  1.00 66.57           C  
ATOM     19  C   PRO A   3       5.365 -13.132 -11.868  1.00 66.57           C  
ATOM     20  CB  PRO A   3       7.237 -12.897 -13.536  1.00 66.57           C  
ATOM     21  O   PRO A   3       4.894 -12.111 -11.360  1.00 66.57           O  
ATOM     22  CG  PRO A   3       7.550 -14.206 -14.186  1.00 66.57           C  
ATOM     23  CD  PRO A   3       7.833 -15.216 -13.112  1.00 66.57           C  
ATOM     24  N   LEU A   4       4.709 -14.216 -12.071  1.00 74.69           N  
ATOM     25  CA  LEU A   4       3.257 -14.199 -11.926  1.00 74.69           C  
ATOM     26  C   LEU A   4       2.858 -14.155 -10.454  1.00 74.69           C  
ATOM     27  CB  LEU A   4       2.636 -15.426 -12.599  1.00 74.69           C  
ATOM     28  O   LEU A   4       1.904 -13.467 -10.086  1.00 74.69           O  
ATOM     29  CG  LEU A   4       2.657 -15.444 -14.128  1.00 74.69           C  
ATOM     30  CD1 LEU A   4       2.174 -16.793 -14.649  1.00 74.69           C  
ATOM     31  CD2 LEU A   4       1.804 -14.311 -14.688  1.00 74.69           C  
ATOM     32  N   SER A   5       3.612 -14.937  -9.619  1.00 82.40           N  
ATOM     33  CA  SER A   5       3.330 -14.976  -8.188  1.00 82.40           C  
ATOM     34  C   SER A   5       3.527 -13.605  -7.549  1.00 82.40           C  
ATOM     35  CB  SER A   5       4.223 -16.004  -7.493  1.00 82.40           C  
ATOM     36  O   SER A   5       2.716 -13.175  -6.727  1.00 82.40           O  
ATOM     37  OG  SER A   5       3.902 -16.101  -6.116  1.00 82.40           O  
ATOM     38  N   ILE A   6       4.556 -12.893  -7.926  1.00 80.20           N  
ATOM     39  CA  ILE A   6       4.839 -11.565  -7.393  1.00 80.20           C  
ATOM     40  C   ILE A   6       3.746 -10.591  -7.826  1.00 80.20           C  
ATOM     41  CB  ILE A   6       6.224 -11.055  -7.853  1.00 80.20           C  
ATOM     42  O   ILE A   6       3.258  -9.797  -7.018  1.00 80.20           O  
ATOM     43  CG1 ILE A   6       7.335 -11.951  -7.294  1.00 80.20           C  
ATOM     44  CG2 ILE A   6       6.430  -9.598  -7.429  1.00 80.20           C  
ATOM     45  CD1 ILE A   6       8.724 -11.616  -7.821  1.00 80.20           C  
ATOM     46  N   THR A   7       3.372 -10.720  -9.111  1.00 81.44           N  
ATOM     47  CA  THR A   7       2.323  -9.850  -9.632  1.00 81.44           C  
ATOM     48  C   THR A   7       1.012 -10.078  -8.885  1.00 81.44           C  
ATOM     49  CB  THR A   7       2.106 -10.078 -11.139  1.00 81.44           C  
ATOM     50  O   THR A   7       0.300  -9.124  -8.566  1.00 81.44           O  
ATOM     51  CG2 THR A   7       1.062  -9.115 -11.696  1.00 81.44           C  
ATOM     52  OG1 THR A   7       3.344  -9.876 -11.831  1.00 81.44           O  
ATOM     53  N   ALA A   8       0.744 -11.312  -8.598  1.00 86.21           N  
ATOM     54  CA  ALA A   8      -0.471 -11.648  -7.860  1.00 86.21           C  
ATOM     55  C   ALA A   8      -0.457 -11.025  -6.468  1.00 86.21           C  
ATOM     56  CB  ALA A   8      -0.631 -13.163  -7.760  1.00 86.21           C  
ATOM     57  O   ALA A   8      -1.473 -10.501  -6.005  1.00 86.21           O  
ATOM     58  N   SER A   9       0.691 -11.128  -5.793  1.00 86.57           N  
ATOM     59  CA  SER A   9       0.813 -10.558  -4.455  1.00 86.57           C  
ATOM     60  C   SER A   9       0.618  -9.046  -4.477  1.00 86.57           C  
ATOM     61  CB  SER A   9       2.177 -10.896  -3.851  1.00 86.57           C  
ATOM     62  O   SER A   9      -0.057  -8.489  -3.610  1.00 86.57           O  
ATOM     63  OG  SER A   9       2.300 -12.291  -3.635  1.00 86.57           O  
ATOM     64  N   ILE A  10       1.171  -8.416  -5.522  1.00 85.92           N  
ATOM     65  CA  ILE A  10       1.045  -6.970  -5.660  1.00 85.92           C  
ATOM     66  C   ILE A  10      -0.422  -6.596  -5.864  1.00 85.92           C  
ATOM     67  CB  ILE A  10       1.901  -6.437  -6.831  1.00 85.92           C  
ATOM     68  O   ILE A  10      -0.926  -5.666  -5.229  1.00 85.92           O  
ATOM     69  CG1 ILE A  10       3.393  -6.595  -6.518  1.00 85.92           C  
ATOM     70  CG2 ILE A  10       1.556  -4.975  -7.131  1.00 85.92           C  
ATOM     71  CD1 ILE A  10       4.310  -6.258  -7.685  1.00 85.92           C  
ATOM     72  N   ILE A  11      -1.099  -7.355  -6.730  1.00 87.38           N  
ATOM     73  CA  ILE A  11      -2.505  -7.092  -7.015  1.00 87.38           C  
ATOM     74  C   ILE A  11      -3.325  -7.224  -5.733  1.00 87.38           C  
ATOM     75  CB  ILE A  11      -3.050  -8.047  -8.100  1.00 87.38           C  
ATOM     76  O   ILE A  11      -4.213  -6.410  -5.470  1.00 87.38           O  
ATOM     77  CG1 ILE A  11      -2.394  -7.748  -9.453  1.00 87.38           C  
ATOM     78  CG2 ILE A  11      -4.575  -7.942  -8.196  1.00 87.38           C  
ATOM     79  CD1 ILE A  11      -2.701  -8.778 -10.532  1.00 87.38           C  
ATOM     80  N   THR A  12      -2.982  -8.260  -4.964  1.00 90.80           N  
ATOM     81  CA  THR A  12      -3.684  -8.491  -3.706  1.00 90.80           C  
ATOM     82  C   THR A  12      -3.505  -7.306  -2.762  1.00 90.80           C  
ATOM     83  CB  THR A  12      -3.189  -9.777  -3.019  1.00 90.80           C  
ATOM     84  O   THR A  12      -4.469  -6.843  -2.149  1.00 90.80           O  
ATOM     85  CG2 THR A  12      -3.905 -10.001  -1.691  1.00 90.80           C  
ATOM     86  OG1 THR A  12      -3.438 -10.897  -3.878  1.00 90.80           O  
ATOM     87  N   ILE A  13      -2.336  -6.819  -2.635  1.00 88.46           N  
ATOM     88  CA  ILE A  13      -2.038  -5.717  -1.727  1.00 88.46           C  
ATOM     89  C   ILE A  13      -2.768  -4.457  -2.188  1.00 88.46           C  
ATOM     90  CB  ILE A  13      -0.518  -5.453  -1.638  1.00 88.46           C  
ATOM     91  O   ILE A  13      -3.351  -3.737  -1.374  1.00 88.46           O  
ATOM     92  CG1 ILE A  13       0.195  -6.652  -1.002  1.00 88.46           C  
ATOM     93  CG2 ILE A  13      -0.238  -4.169  -0.852  1.00 88.46           C  
ATOM     94  CD1 ILE A  13       1.715  -6.557  -1.036  1.00 88.46           C  
ATOM     95  N   VAL A  14      -2.757  -4.213  -3.506  1.00 88.66           N  
ATOM     96  CA  VAL A  14      -3.433  -3.045  -4.059  1.00 88.66           C  
ATOM     97  C   VAL A  14      -4.932  -3.134  -3.780  1.00 88.66           C  
ATOM     98  CB  VAL A  14      -3.181  -2.909  -5.578  1.00 88.66           C  
ATOM     99  O   VAL A  14      -5.560  -2.143  -3.402  1.00 88.66           O  
ATOM    100  CG1 VAL A  14      -4.099  -1.850  -6.185  1.00 88.66           C  
ATOM    101  CG2 VAL A  14      -1.716  -2.569  -5.846  1.00 88.66           C  
ATOM    102  N   THR A  15      -5.475  -4.274  -3.963  1.00 91.00           N  
ATOM    103  CA  THR A  15      -6.891  -4.494  -3.691  1.00 91.00           C  
ATOM    104  C   THR A  15      -7.201  -4.256  -2.215  1.00 91.00           C  
ATOM    105  CB  THR A  15      -7.321  -5.919  -4.085  1.00 91.00           C  
ATOM    106  O   THR A  15      -8.185  -3.592  -1.882  1.00 91.00           O  
ATOM    107  CG2 THR A  15      -8.798  -6.151  -3.784  1.00 91.00           C  
ATOM    108  OG1 THR A  15      -7.094  -6.110  -5.487  1.00 91.00           O  
ATOM    109  N   LEU A  16      -6.341  -4.785  -1.319  1.00 90.63           N  
ATOM    110  CA  LEU A  16      -6.532  -4.626   0.119  1.00 90.63           C  
ATOM    111  C   LEU A  16      -6.452  -3.156   0.518  1.00 90.63           C  
ATOM    112  CB  LEU A  16      -5.486  -5.434   0.891  1.00 90.63           C  
ATOM    113  O   LEU A  16      -7.243  -2.688   1.340  1.00 90.63           O  
ATOM    114  CG  LEU A  16      -5.671  -6.952   0.898  1.00 90.63           C  
ATOM    115  CD1 LEU A  16      -4.467  -7.630   1.543  1.00 90.63           C  
ATOM    116  CD2 LEU A  16      -6.957  -7.330   1.626  1.00 90.63           C  
ATOM    117  N   THR A  17      -5.522  -2.461  -0.067  1.00 89.20           N  
ATOM    118  CA  THR A  17      -5.378  -1.035   0.200  1.00 89.20           C  
ATOM    119  C   THR A  17      -6.633  -0.276  -0.222  1.00 89.20           C  
ATOM    120  CB  THR A  17      -4.153  -0.451  -0.528  1.00 89.20           C  
ATOM    121  O   THR A  17      -7.092   0.620   0.489  1.00 89.20           O  
ATOM    122  CG2 THR A  17      -3.949   1.018  -0.170  1.00 89.20           C  
ATOM    123  OG1 THR A  17      -2.984  -1.189  -0.151  1.00 89.20           O  
ATOM    124  N   GLY A  18      -7.159  -0.613  -1.398  1.00 89.06           N  
ATOM    125  CA  GLY A  18      -8.398  -0.004  -1.854  1.00 89.06           C  
ATOM    126  C   GLY A  18      -9.564  -0.248  -0.913  1.00 89.06           C  
ATOM    127  O   GLY A  18     -10.352   0.661  -0.644  1.00 89.06           O  
ATOM    128  N   GLN A  19      -9.647  -1.451  -0.422  1.00 89.16           N  
ATOM    129  CA  GLN A  19     -10.704  -1.805   0.518  1.00 89.16           C  
ATOM    130  C   GLN A  19     -10.568  -1.022   1.821  1.00 89.16           C  
ATOM    131  CB  GLN A  19     -10.687  -3.308   0.804  1.00 89.16           C  
ATOM    132  O   GLN A  19     -11.566  -0.583   2.395  1.00 89.16           O  
ATOM    133  CG  GLN A  19     -11.106  -4.165  -0.383  1.00 89.16           C  
ATOM    134  CD  GLN A  19     -11.101  -5.649  -0.066  1.00 89.16           C  
ATOM    135  NE2 GLN A  19     -11.932  -6.408  -0.771  1.00 89.16           N  
ATOM    136  OE1 GLN A  19     -10.354  -6.108   0.803  1.00 89.16           O  
ATOM    137  N   LEU A  20      -9.342  -0.914   2.275  1.00 86.57           N  
ATOM    138  CA  LEU A  20      -9.067  -0.173   3.501  1.00 86.57           C  
ATOM    139  C   LEU A  20      -9.449   1.295   3.347  1.00 86.57           C  
ATOM    140  CB  LEU A  20      -7.587  -0.291   3.877  1.00 86.57           C  
ATOM    141  O   LEU A  20     -10.063   1.878   4.243  1.00 86.57           O  
ATOM    142  CG  LEU A  20      -7.190   0.262   5.247  1.00 86.57           C  
ATOM    143  CD1 LEU A  20      -7.867  -0.536   6.356  1.00 86.57           C  
ATOM    144  CD2 LEU A  20      -5.674   0.240   5.413  1.00 86.57           C  
ATOM    145  N   ILE A  21      -9.108   1.876   2.211  1.00 86.16           N  
ATOM    146  CA  ILE A  21      -9.427   3.271   1.931  1.00 86.16           C  
ATOM    147  C   ILE A  21     -10.942   3.455   1.887  1.00 86.16           C  
ATOM    148  CB  ILE A  21      -8.790   3.741   0.604  1.00 86.16           C  
ATOM    149  O   ILE A  21     -11.476   4.400   2.472  1.00 86.16           O  
ATOM    150  CG1 ILE A  21      -7.262   3.770   0.725  1.00 86.16           C  
ATOM    151  CG2 ILE A  21      -9.334   5.115   0.201  1.00 86.16           C  
ATOM    152  CD1 ILE A  21      -6.542   4.013  -0.594  1.00 86.16           C  
ATOM    153  N   SER A  22     -11.568   2.566   1.173  1.00 87.46           N  
ATOM    154  CA  SER A  22     -13.022   2.626   1.062  1.00 87.46           C  
ATOM    155  C   SER A  22     -13.685   2.509   2.430  1.00 87.46           C  
ATOM    156  CB  SER A  22     -13.536   1.519   0.140  1.00 87.46           C  
ATOM    157  O   SER A  22     -14.625   3.246   2.735  1.00 87.46           O  
ATOM    158  OG  SER A  22     -14.951   1.545   0.064  1.00 87.46           O  
ATOM    159  N   LEU A  23     -13.105   1.516   3.218  1.00 83.84           N  
ATOM    160  CA  LEU A  23     -13.628   1.320   4.566  1.00 83.84           C  
ATOM    161  C   LEU A  23     -13.395   2.557   5.426  1.00 83.84           C  
ATOM    162  CB  LEU A  23     -12.977   0.099   5.221  1.00 83.84           C  
ATOM    163  O   LEU A  23     -14.269   2.955   6.200  1.00 83.84           O  
ATOM    164  CG  LEU A  23     -13.505  -0.292   6.602  1.00 83.84           C  
ATOM    165  CD1 LEU A  23     -14.988  -0.637   6.525  1.00 83.84           C  
ATOM    166  CD2 LEU A  23     -12.707  -1.462   7.169  1.00 83.84           C  
ATOM    167  N   GLY A  24     -12.285   3.132   5.333  1.00 82.06           N  
ATOM    168  CA  GLY A  24     -11.969   4.347   6.066  1.00 82.06           C  
ATOM    169  C   GLY A  24     -12.916   5.492   5.759  1.00 82.06           C  
ATOM    170  O   GLY A  24     -13.369   6.191   6.668  1.00 82.06           O  
ATOM    171  N   TYR A  25     -13.233   5.655   4.484  1.00 80.43           N  
ATOM    172  CA  TYR A  25     -14.116   6.742   4.076  1.00 80.43           C  
ATOM    173  C   TYR A  25     -15.542   6.495   4.553  1.00 80.43           C  
ATOM    174  CB  TYR A  25     -14.096   6.909   2.554  1.00 80.43           C  
ATOM    175  O   TYR A  25     -16.302   7.441   4.773  1.00 80.43           O  
ATOM    176  CG  TYR A  25     -12.973   7.784   2.053  1.00 80.43           C  
ATOM    177  CD1 TYR A  25     -13.067   9.172   2.110  1.00 80.43           C  
ATOM    178  CD2 TYR A  25     -11.816   7.224   1.522  1.00 80.43           C  
ATOM    179  CE1 TYR A  25     -12.035   9.983   1.648  1.00 80.43           C  
ATOM    180  CE2 TYR A  25     -10.778   8.025   1.057  1.00 80.43           C  
ATOM    181  OH  TYR A  25      -9.871  10.198   0.665  1.00 80.43           O  
ATOM    182  CZ  TYR A  25     -10.896   9.401   1.124  1.00 80.43           C  
ATOM    183  N   SER A  26     -15.906   5.231   4.696  1.00 79.93           N  
ATOM    184  CA  SER A  26     -17.221   4.916   5.246  1.00 79.93           C  
ATOM    185  C   SER A  26     -17.338   5.373   6.696  1.00 79.93           C  
ATOM    186  CB  SER A  26     -17.497   3.415   5.152  1.00 79.93           C  
ATOM    187  O   SER A  26     -18.419   5.758   7.146  1.00 79.93           O  
ATOM    188  OG  SER A  26     -16.623   2.689   5.999  1.00 79.93           O  
ATOM    189  N   TYR A  27     -16.169   5.411   7.376  1.00 75.04           N  
ATOM    190  CA  TYR A  27     -16.149   5.884   8.756  1.00 75.04           C  
ATOM    191  C   TYR A  27     -16.221   7.405   8.812  1.00 75.04           C  
ATOM    192  CB  TYR A  27     -14.887   5.395   9.473  1.00 75.04           C  
ATOM    193  O   TYR A  27     -16.780   7.972   9.754  1.00 75.04           O  
ATOM    194  CG  TYR A  27     -14.967   3.958   9.929  1.00 75.04           C  
ATOM    195  CD1 TYR A  27     -15.743   3.598  11.029  1.00 75.04           C  
ATOM    196  CD2 TYR A  27     -14.266   2.959   9.263  1.00 75.04           C  
ATOM    197  CE1 TYR A  27     -15.818   2.275  11.454  1.00 75.04           C  
ATOM    198  CE2 TYR A  27     -14.334   1.633   9.679  1.00 75.04           C  
ATOM    199  OH  TYR A  27     -15.182  -0.009  11.190  1.00 75.04           O  
ATOM    200  CZ  TYR A  27     -15.111   1.302  10.774  1.00 75.04           C  
ATOM    201  N   GLY A  28     -15.638   8.130   7.782  1.00 70.06           N  
ATOM    202  CA  GLY A  28     -15.594   9.582   7.717  1.00 70.06           C  
ATOM    203  C   GLY A  28     -16.893  10.197   7.232  1.00 70.06           C  
ATOM    204  O   GLY A  28     -17.222  11.329   7.592  1.00 70.06           O  
ATOM    205  N   ALA A  29     -17.595   9.412   6.400  1.00 68.39           N  
ATOM    206  CA  ALA A  29     -18.846   9.938   5.861  1.00 68.39           C  
ATOM    207  C   ALA A  29     -19.813  10.310   6.981  1.00 68.39           C  
ATOM    208  CB  ALA A  29     -19.490   8.921   4.922  1.00 68.39           C  
ATOM    209  O   ALA A  29     -20.614  11.236   6.837  1.00 68.39           O  
ATOM    210  N   GLY A  30     -19.614   9.816   8.182  1.00 62.71           N  
ATOM    211  CA  GLY A  30     -20.531  10.093   9.276  1.00 62.71           C  
ATOM    212  C   GLY A  30     -20.068  11.226  10.171  1.00 62.71           C  
ATOM    213  O   GLY A  30     -20.886  11.912  10.787  1.00 62.71           O  
ATOM    214  N   VAL A  31     -18.807  11.675  10.120  1.00 60.58           N  
ATOM    215  CA  VAL A  31     -18.231  12.716  10.965  1.00 60.58           C  
ATOM    216  C   VAL A  31     -17.810  13.906  10.105  1.00 60.58           C  
ATOM    217  CB  VAL A  31     -17.024  12.189  11.772  1.00 60.58           C  
ATOM    218  O   VAL A  31     -17.484  13.744   8.927  1.00 60.58           O  
ATOM    219  CG1 VAL A  31     -16.978  12.831  13.158  1.00 60.58           C  
ATOM    220  CG2 VAL A  31     -17.083  10.667  11.887  1.00 60.58           C  
ATOM    221  N   SER A  32     -18.570  14.991  10.068  1.00 62.42           N  
ATOM    222  CA  SER A  32     -18.333  16.298   9.464  1.00 62.42           C  
ATOM    223  C   SER A  32     -16.887  16.438   8.999  1.00 62.42           C  
ATOM    224  CB  SER A  32     -18.670  17.414  10.452  1.00 62.42           C  
ATOM    225  O   SER A  32     -16.460  17.524   8.601  1.00 62.42           O  
ATOM    226  OG  SER A  32     -17.517  17.815  11.172  1.00 62.42           O  
ATOM    227  N   GLY A  33     -16.277  15.354   8.624  1.00 61.75           N  
ATOM    228  CA  GLY A  33     -14.918  15.443   8.114  1.00 61.75           C  
ATOM    229  C   GLY A  33     -14.093  14.202   8.395  1.00 61.75           C  
ATOM    230  O   GLY A  33     -14.434  13.409   9.276  1.00 61.75           O  
ATOM    231  N   CYS A  34     -13.485  13.781   7.298  1.00 67.84           N  
ATOM    232  CA  CYS A  34     -12.545  12.671   7.411  1.00 67.84           C  
ATOM    233  C   CYS A  34     -11.433  12.997   8.401  1.00 67.84           C  
ATOM    234  CB  CYS A  34     -11.943  12.337   6.046  1.00 67.84           C  
ATOM    235  O   CYS A  34     -10.808  14.055   8.312  1.00 67.84           O  
ATOM    236  SG  CYS A  34     -10.877  10.879   6.058  1.00 67.84           S  
ATOM    237  N   PRO A  35     -11.368  12.324   9.540  1.00 76.31           N  
ATOM    238  CA  PRO A  35     -10.275  12.546  10.489  1.00 76.31           C  
ATOM    239  C   PRO A  35      -8.911  12.631   9.809  1.00 76.31           C  
ATOM    240  CB  PRO A  35     -10.352  11.325  11.408  1.00 76.31           C  
ATOM    241  O   PRO A  35      -8.668  11.941   8.815  1.00 76.31           O  
ATOM    242  CG  PRO A  35     -11.648  10.665  11.059  1.00 76.31           C  
ATOM    243  CD  PRO A  35     -12.086  11.158   9.710  1.00 76.31           C  
ATOM    244  N   LYS A  36      -8.208  13.728   9.982  1.00 82.53           N  
ATOM    245  CA  LYS A  36      -6.857  13.954   9.476  1.00 82.53           C  
ATOM    246  C   LYS A  36      -6.053  12.657   9.457  1.00 82.53           C  
ATOM    247  CB  LYS A  36      -6.136  15.006  10.320  1.00 82.53           C  
ATOM    248  O   LYS A  36      -5.306  12.398   8.511  1.00 82.53           O  
ATOM    249  CG  LYS A  36      -4.788  15.433   9.757  1.00 82.53           C  
ATOM    250  CD  LYS A  36      -4.121  16.482  10.639  1.00 82.53           C  
ATOM    251  CE  LYS A  36      -2.708  16.795  10.165  1.00 82.53           C  
ATOM    252  NZ  LYS A  36      -2.029  17.777  11.062  1.00 82.53           N  
ATOM    253  N   GLU A  37      -6.256  11.835  10.416  1.00 81.71           N  
ATOM    254  CA  GLU A  37      -5.519  10.580  10.537  1.00 81.71           C  
ATOM    255  C   GLU A  37      -5.858   9.629   9.392  1.00 81.71           C  
ATOM    256  CB  GLU A  37      -5.814   9.911  11.882  1.00 81.71           C  
ATOM    257  O   GLU A  37      -4.971   8.979   8.835  1.00 81.71           O  
ATOM    258  CG  GLU A  37      -5.403  10.745  13.086  1.00 81.71           C  
ATOM    259  CD  GLU A  37      -6.428  11.804  13.461  1.00 81.71           C  
ATOM    260  OE1 GLU A  37      -6.179  12.580  14.411  1.00 81.71           O  
ATOM    261  OE2 GLU A  37      -7.489  11.856  12.799  1.00 81.71           O  
ATOM    262  N   LEU A  38      -7.064   9.558   9.032  1.00 81.63           N  
ATOM    263  CA  LEU A  38      -7.528   8.719   7.932  1.00 81.63           C  
ATOM    264  C   LEU A  38      -6.990   9.226   6.598  1.00 81.63           C  
ATOM    265  CB  LEU A  38      -9.058   8.680   7.897  1.00 81.63           C  
ATOM    266  O   LEU A  38      -6.570   8.433   5.752  1.00 81.63           O  
ATOM    267  CG  LEU A  38      -9.689   7.842   6.784  1.00 81.63           C  
ATOM    268  CD1 LEU A  38      -9.268   6.382   6.916  1.00 81.63           C  
ATOM    269  CD2 LEU A  38     -11.208   7.971   6.813  1.00 81.63           C  
ATOM    270  N   ARG A  39      -7.042  10.533   6.507  1.00 84.83           N  
ATOM    271  CA  ARG A  39      -6.523  11.136   5.284  1.00 84.83           C  
ATOM    272  C   ARG A  39      -5.044  10.811   5.098  1.00 84.83           C  
ATOM    273  CB  ARG A  39      -6.728  12.652   5.302  1.00 84.83           C  
ATOM    274  O   ARG A  39      -4.609  10.491   3.990  1.00 84.83           O  
ATOM    275  CG  ARG A  39      -6.382  13.336   3.989  1.00 84.83           C  
ATOM    276  CD  ARG A  39      -6.694  14.826   4.030  1.00 84.83           C  
ATOM    277  NE  ARG A  39      -5.836  15.530   4.979  1.00 84.83           N  
ATOM    278  NH1 ARG A  39      -7.040  17.501   4.921  1.00 84.83           N  
ATOM    279  NH2 ARG A  39      -5.178  17.328   6.248  1.00 84.83           N  
ATOM    280  CZ  ARG A  39      -6.020  16.785   5.381  1.00 84.83           C  
ATOM    281  N   ASP A  40      -4.284  10.936   6.185  1.00 87.61           N  
ATOM    282  CA  ASP A  40      -2.854  10.650   6.133  1.00 87.61           C  
ATOM    283  C   ASP A  40      -2.598   9.182   5.801  1.00 87.61           C  
ATOM    284  CB  ASP A  40      -2.185  11.014   7.460  1.00 87.61           C  
ATOM    285  O   ASP A  40      -1.707   8.864   5.011  1.00 87.61           O  
ATOM    286  CG  ASP A  40      -2.081  12.513   7.680  1.00 87.61           C  
ATOM    287  OD1 ASP A  40      -2.272  13.286   6.717  1.00 87.61           O  
ATOM    288  OD2 ASP A  40      -1.803  12.925   8.828  1.00 87.61           O  
ATOM    289  N   LEU A  41      -3.381   8.336   6.441  1.00 86.40           N  
ATOM    290  CA  LEU A  41      -3.241   6.910   6.172  1.00 86.40           C  
ATOM    291  C   LEU A  41      -3.590   6.593   4.721  1.00 86.40           C  
ATOM    292  CB  LEU A  41      -4.133   6.096   7.113  1.00 86.40           C  
ATOM    293  O   LEU A  41      -2.861   5.861   4.048  1.00 86.40           O  
ATOM    294  CG  LEU A  41      -4.105   4.578   6.929  1.00 86.40           C  
ATOM    295  CD1 LEU A  41      -2.706   4.036   7.204  1.00 86.40           C  
ATOM    296  CD2 LEU A  41      -5.131   3.910   7.839  1.00 86.40           C  
ATOM    297  N   SER A  42      -4.689   7.186   4.262  1.00 86.55           N  
ATOM    298  CA  SER A  42      -5.115   6.973   2.883  1.00 86.55           C  
ATOM    299  C   SER A  42      -4.058   7.459   1.897  1.00 86.55           C  
ATOM    300  CB  SER A  42      -6.440   7.688   2.615  1.00 86.55           C  
ATOM    301  O   SER A  42      -3.784   6.794   0.895  1.00 86.55           O  
ATOM    302  OG  SER A  42      -7.469   7.165   3.438  1.00 86.55           O  
ATOM    303  N   ALA A  43      -3.566   8.634   2.151  1.00 89.10           N  
ATOM    304  CA  ALA A  43      -2.520   9.186   1.294  1.00 89.10           C  
ATOM    305  C   ALA A  43      -1.314   8.253   1.231  1.00 89.10           C  
ATOM    306  CB  ALA A  43      -2.096  10.565   1.793  1.00 89.10           C  
ATOM    307  O   ALA A  43      -0.736   8.047   0.161  1.00 89.10           O  
ATOM    308  N   GLU A  44      -1.006   7.727   2.386  1.00 87.64           N  
ATOM    309  CA  GLU A  44       0.140   6.823   2.430  1.00 87.64           C  
ATOM    310  C   GLU A  44      -0.155   5.521   1.691  1.00 87.64           C  
ATOM    311  CB  GLU A  44       0.537   6.528   3.878  1.00 87.64           C  
ATOM    312  O   GLU A  44       0.715   4.978   1.008  1.00 87.64           O  
ATOM    313  CG  GLU A  44       1.897   5.860   4.020  1.00 87.64           C  
ATOM    314  CD  GLU A  44       3.052   6.753   3.593  1.00 87.64           C  
ATOM    315  OE1 GLU A  44       4.155   6.229   3.319  1.00 87.64           O  
ATOM    316  OE2 GLU A  44       2.851   7.987   3.533  1.00 87.64           O  
ATOM    317  N   LEU A  45      -1.321   4.985   1.797  1.00 88.48           N  
ATOM    318  CA  LEU A  45      -1.721   3.760   1.114  1.00 88.48           C  
ATOM    319  C   LEU A  45      -1.730   3.959  -0.398  1.00 88.48           C  
ATOM    320  CB  LEU A  45      -3.105   3.309   1.589  1.00 88.48           C  
ATOM    321  O   LEU A  45      -1.315   3.073  -1.148  1.00 88.48           O  
ATOM    322  CG  LEU A  45      -3.170   2.668   2.976  1.00 88.48           C  
ATOM    323  CD1 LEU A  45      -4.621   2.472   3.402  1.00 88.48           C  
ATOM    324  CD2 LEU A  45      -2.420   1.340   2.988  1.00 88.48           C  
ATOM    325  N   ILE A  46      -2.192   5.132  -0.773  1.00 89.24           N  
ATOM    326  CA  ILE A  46      -2.208   5.466  -2.193  1.00 89.24           C  
ATOM    327  C   ILE A  46      -0.778   5.529  -2.724  1.00 89.24           C  
ATOM    328  CB  ILE A  46      -2.935   6.804  -2.451  1.00 89.24           C  
ATOM    329  O   ILE A  46      -0.489   5.021  -3.811  1.00 89.24           O  
ATOM    330  CG1 ILE A  46      -4.430   6.668  -2.138  1.00 89.24           C  
ATOM    331  CG2 ILE A  46      -2.718   7.268  -3.894  1.00 89.24           C  
ATOM    332  CD1 ILE A  46      -5.177   7.994  -2.098  1.00 89.24           C  
ATOM    333  N   SER A  47       0.073   6.214  -1.970  1.00 88.86           N  
ATOM    334  CA  SER A  47       1.482   6.286  -2.340  1.00 88.86           C  
ATOM    335  C   SER A  47       2.107   4.897  -2.413  1.00 88.86           C  
ATOM    336  CB  SER A  47       2.255   7.150  -1.343  1.00 88.86           C  
ATOM    337  O   SER A  47       2.882   4.606  -3.326  1.00 88.86           O  
ATOM    338  OG  SER A  47       3.638   7.164  -1.655  1.00 88.86           O  
ATOM    339  N   PHE A  48       1.830   4.090  -1.447  1.00 89.05           N  
ATOM    340  CA  PHE A  48       2.316   2.716  -1.424  1.00 89.05           C  
ATOM    341  C   PHE A  48       1.847   1.955  -2.658  1.00 89.05           C  
ATOM    342  CB  PHE A  48       1.846   1.999  -0.154  1.00 89.05           C  
ATOM    343  O   PHE A  48       2.630   1.243  -3.289  1.00 89.05           O  
ATOM    344  CG  PHE A  48       2.348   0.586  -0.034  1.00 89.05           C  
ATOM    345  CD1 PHE A  48       1.462  -0.468   0.155  1.00 89.05           C  
ATOM    346  CD2 PHE A  48       3.707   0.310  -0.109  1.00 89.05           C  
ATOM    347  CE1 PHE A  48       1.924  -1.777   0.267  1.00 89.05           C  
ATOM    348  CE2 PHE A  48       4.176  -0.996   0.002  1.00 89.05           C  
ATOM    349  CZ  PHE A  48       3.283  -2.038   0.191  1.00 89.05           C  
ATOM    350  N   SER A  49       0.584   2.092  -3.064  1.00 87.33           N  
ATOM    351  CA  SER A  49       0.032   1.444  -4.248  1.00 87.33           C  
ATOM    352  C   SER A  49       0.756   1.893  -5.513  1.00 87.33           C  
ATOM    353  CB  SER A  49      -1.463   1.741  -4.374  1.00 87.33           C  
ATOM    354  O   SER A  49       0.985   1.091  -6.421  1.00 87.33           O  
ATOM    355  OG  SER A  49      -2.186   1.143  -3.312  1.00 87.33           O  
ATOM    356  N   THR A  50       1.104   3.123  -5.563  1.00 88.64           N  
ATOM    357  CA  THR A  50       1.838   3.660  -6.704  1.00 88.64           C  
ATOM    358  C   THR A  50       3.203   2.992  -6.832  1.00 88.64           C  
ATOM    359  CB  THR A  50       2.018   5.185  -6.585  1.00 88.64           C  
ATOM    360  O   THR A  50       3.642   2.672  -7.939  1.00 88.64           O  
ATOM    361  CG2 THR A  50       2.734   5.751  -7.806  1.00 88.64           C  
ATOM    362  OG1 THR A  50       0.732   5.805  -6.468  1.00 88.64           O  
ATOM    363  N   VAL A  51       3.906   2.812  -5.693  1.00 87.08           N  
ATOM    364  CA  VAL A  51       5.209   2.155  -5.691  1.00 87.08           C  
ATOM    365  C   VAL A  51       5.059   0.709  -6.161  1.00 87.08           C  
ATOM    366  CB  VAL A  51       5.864   2.196  -4.292  1.00 87.08           C  
ATOM    367  O   VAL A  51       5.859   0.226  -6.966  1.00 87.08           O  
ATOM    368  CG1 VAL A  51       7.133   1.346  -4.265  1.00 87.08           C  
ATOM    369  CG2 VAL A  51       6.173   3.636  -3.891  1.00 87.08           C  
ATOM    370  N   LEU A  52       4.018   0.074  -5.716  1.00 85.97           N  
ATOM    371  CA  LEU A  52       3.785  -1.313  -6.102  1.00 85.97           C  
ATOM    372  C   LEU A  52       3.494  -1.421  -7.595  1.00 85.97           C  
ATOM    373  CB  LEU A  52       2.624  -1.906  -5.299  1.00 85.97           C  
ATOM    374  O   LEU A  52       3.935  -2.368  -8.251  1.00 85.97           O  
ATOM    375  CG  LEU A  52       2.887  -2.164  -3.815  1.00 85.97           C  
ATOM    376  CD1 LEU A  52       1.620  -2.666  -3.132  1.00 85.97           C  
ATOM    377  CD2 LEU A  52       4.027  -3.161  -3.639  1.00 85.97           C  
ATOM    378  N   ASP A  53       2.769  -0.482  -8.067  1.00 86.41           N  
ATOM    379  CA  ASP A  53       2.485  -0.444  -9.498  1.00 86.41           C  
ATOM    380  C   ASP A  53       3.767  -0.271 -10.308  1.00 86.41           C  
ATOM    381  CB  ASP A  53       1.502   0.684  -9.821  1.00 86.41           C  
ATOM    382  O   ASP A  53       3.907  -0.845 -11.390  1.00 86.41           O  
ATOM    383  CG  ASP A  53       0.054   0.298  -9.575  1.00 86.41           C  
ATOM    384  OD1 ASP A  53      -0.249  -0.912  -9.492  1.00 86.41           O  
ATOM    385  OD2 ASP A  53      -0.792   1.211  -9.465  1.00 86.41           O  
ATOM    386  N   ALA A  54       4.627   0.523  -9.805  1.00 84.15           N  
ATOM    387  CA  ALA A  54       5.919   0.713 -10.458  1.00 84.15           C  
ATOM    388  C   ALA A  54       6.717  -0.587 -10.485  1.00 84.15           C  
ATOM    389  CB  ALA A  54       6.715   1.809  -9.754  1.00 84.15           C  
ATOM    390  O   ALA A  54       7.344  -0.918 -11.494  1.00 84.15           O  
ATOM    391  N   VAL A  55       6.703  -1.274  -9.337  1.00 81.44           N  
ATOM    392  CA  VAL A  55       7.399  -2.553  -9.249  1.00 81.44           C  
ATOM    393  C   VAL A  55       6.797  -3.539 -10.248  1.00 81.44           C  
ATOM    394  CB  VAL A  55       7.336  -3.137  -7.820  1.00 81.44           C  
ATOM    395  O   VAL A  55       7.525  -4.263 -10.931  1.00 81.44           O  
ATOM    396  CG1 VAL A  55       7.922  -4.547  -7.786  1.00 81.44           C  
ATOM    397  CG2 VAL A  55       8.072  -2.226  -6.839  1.00 81.44           C  
ATOM    398  N   ARG A  56       5.507  -3.576 -10.317  1.00 82.06           N  
ATOM    399  CA  ARG A  56       4.816  -4.434 -11.275  1.00 82.06           C  
ATOM    400  C   ARG A  56       5.237  -4.108 -12.704  1.00 82.06           C  
ATOM    401  CB  ARG A  56       3.300  -4.291 -11.129  1.00 82.06           C  
ATOM    402  O   ARG A  56       5.389  -5.008 -13.532  1.00 82.06           O  
ATOM    403  CG  ARG A  56       2.504  -5.244 -12.006  1.00 82.06           C  
ATOM    404  CD  ARG A  56       1.004  -5.032 -11.853  1.00 82.06           C  
ATOM    405  NE  ARG A  56       0.250  -5.777 -12.857  1.00 82.06           N  
ATOM    406  NH1 ARG A  56      -1.824  -5.271 -11.974  1.00 82.06           N  
ATOM    407  NH2 ARG A  56      -1.660  -6.576 -13.851  1.00 82.06           N  
ATOM    408  CZ  ARG A  56      -1.076  -5.873 -12.892  1.00 82.06           C  
ATOM    409  N   GLY A  57       5.333  -2.846 -13.014  1.00 79.11           N  
ATOM    410  CA  GLY A  57       5.751  -2.411 -14.337  1.00 79.11           C  
ATOM    411  C   GLY A  57       7.119  -2.933 -14.732  1.00 79.11           C  
ATOM    412  O   GLY A  57       7.334  -3.317 -15.884  1.00 79.11           O  
ATOM    413  N   VAL A  58       7.952  -3.009 -13.786  1.00 75.49           N  
ATOM    414  CA  VAL A  58       9.309  -3.474 -14.052  1.00 75.49           C  
ATOM    415  C   VAL A  58       9.308  -4.988 -14.249  1.00 75.49           C  
ATOM    416  CB  VAL A  58      10.276  -3.086 -12.910  1.00 75.49           C  
ATOM    417  O   VAL A  58      10.105  -5.520 -15.025  1.00 75.49           O  
ATOM    418  CG1 VAL A  58      11.646  -3.729 -13.121  1.00 75.49           C  
ATOM    419  CG2 VAL A  58      10.404  -1.567 -12.814  1.00 75.49           C  
ATOM    420  N   LEU A  59       8.403  -5.648 -13.612  1.00 73.85           N  
ATOM    421  CA  LEU A  59       8.370  -7.105 -13.663  1.00 73.85           C  
ATOM    422  C   LEU A  59       7.586  -7.589 -14.879  1.00 73.85           C  
ATOM    423  CB  LEU A  59       7.749  -7.673 -12.383  1.00 73.85           C  
ATOM    424  O   LEU A  59       7.692  -8.754 -15.267  1.00 73.85           O  
ATOM    425  CG  LEU A  59       8.574  -7.518 -11.104  1.00 73.85           C  
ATOM    426  CD1 LEU A  59       7.724  -7.853  -9.882  1.00 73.85           C  
ATOM    427  CD2 LEU A  59       9.815  -8.402 -11.157  1.00 73.85           C  
ATOM    428  N   ASP A  60       6.718  -6.723 -15.414  1.00 71.64           N  
ATOM    429  CA  ASP A  60       5.916  -7.090 -16.577  1.00 71.64           C  
ATOM    430  C   ASP A  60       6.797  -7.301 -17.806  1.00 71.64           C  
ATOM    431  CB  ASP A  60       4.861  -6.019 -16.862  1.00 71.64           C  
ATOM    432  O   ASP A  60       7.464  -6.371 -18.265  1.00 71.64           O  
ATOM    433  CG  ASP A  60       3.787  -6.487 -17.827  1.00 71.64           C  
ATOM    434  OD1 ASP A  60       3.955  -7.554 -18.457  1.00 71.64           O  
ATOM    435  OD2 ASP A  60       2.764  -5.782 -17.962  1.00 71.64           O  
ATOM    436  N   PRO A  61       6.942  -8.601 -18.180  1.00 64.37           N  
ATOM    437  CA  PRO A  61       7.783  -8.955 -19.326  1.00 64.37           C  
ATOM    438  C   PRO A  61       7.410  -8.187 -20.592  1.00 64.37           C  
ATOM    439  CB  PRO A  61       7.526 -10.454 -19.502  1.00 64.37           C  
ATOM    440  O   PRO A  61       8.251  -8.000 -21.475  1.00 64.37           O  
ATOM    441  CG  PRO A  61       6.235 -10.706 -18.792  1.00 64.37           C  
ATOM    442  CD  PRO A  61       6.043  -9.635 -17.757  1.00 64.37           C  
ATOM    443  N   THR A  62       6.127  -7.822 -20.696  1.00 63.13           N  
ATOM    444  CA  THR A  62       5.691  -7.115 -21.895  1.00 63.13           C  
ATOM    445  C   THR A  62       6.321  -5.726 -21.963  1.00 63.13           C  
ATOM    446  CB  THR A  62       4.157  -6.989 -21.943  1.00 63.13           C  
ATOM    447  O   THR A  62       6.515  -5.179 -23.051  1.00 63.13           O  
ATOM    448  CG2 THR A  62       3.492  -8.361 -21.925  1.00 63.13           C  
ATOM    449  OG1 THR A  62       3.710  -6.238 -20.807  1.00 63.13           O  
ATOM    450  N   LYS A  63       6.620  -5.159 -20.847  1.00 58.71           N  
ATOM    451  CA  LYS A  63       7.168  -3.806 -20.801  1.00 58.71           C  
ATOM    452  C   LYS A  63       8.691  -3.832 -20.710  1.00 58.71           C  
ATOM    453  CB  LYS A  63       6.585  -3.031 -19.618  1.00 58.71           C  
ATOM    454  O   LYS A  63       9.359  -2.884 -21.126  1.00 58.71           O  
ATOM    455  CG  LYS A  63       5.113  -2.677 -19.775  1.00 58.71           C  
ATOM    456  CD  LYS A  63       4.641  -1.747 -18.665  1.00 58.71           C  
ATOM    457  CE  LYS A  63       3.191  -1.327 -18.866  1.00 58.71           C  
ATOM    458  NZ  LYS A  63       2.713  -0.442 -17.761  1.00 58.71           N  
ATOM    459  N   ASN A  64       9.195  -4.981 -20.310  1.00 54.14           N  
ATOM    460  CA  ASN A  64      10.645  -5.113 -20.205  1.00 54.14           C  
ATOM    461  C   ASN A  64      11.127  -6.451 -20.759  1.00 54.14           C  
ATOM    462  CB  ASN A  64      11.095  -4.946 -18.753  1.00 54.14           C  
ATOM    463  O   ASN A  64      11.139  -7.455 -20.045  1.00 54.14           O  
ATOM    464  CG  ASN A  64      11.009  -3.509 -18.276  1.00 54.14           C  
ATOM    465  ND2 ASN A  64      10.775  -3.326 -16.982  1.00 54.14           N  
ATOM    466  OD1 ASN A  64      11.150  -2.571 -19.065  1.00 54.14           O  
ATOM    467  N   PRO A  65      11.163  -6.574 -22.086  1.00 54.34           N  
ATOM    468  CA  PRO A  65      11.557  -7.835 -22.718  1.00 54.34           C  
ATOM    469  C   PRO A  65      12.845  -8.411 -22.133  1.00 54.34           C  
ATOM    470  CB  PRO A  65      11.750  -7.449 -24.186  1.00 54.34           C  
ATOM    471  O   PRO A  65      13.080  -9.619 -22.218  1.00 54.34           O  
ATOM    472  CG  PRO A  65      11.838  -5.957 -24.180  1.00 54.34           C  
ATOM    473  CD  PRO A  65      11.282  -5.451 -22.880  1.00 54.34           C  
ATOM    474  N   THR A  66      13.573  -7.564 -21.370  1.00 56.98           N  
ATOM    475  CA  THR A  66      14.843  -8.037 -20.831  1.00 56.98           C  
ATOM    476  C   THR A  66      14.658  -8.595 -19.422  1.00 56.98           C  
ATOM    477  CB  THR A  66      15.893  -6.911 -20.806  1.00 56.98           C  
ATOM    478  O   THR A  66      15.600  -9.126 -18.831  1.00 56.98           O  
ATOM    479  CG2 THR A  66      16.213  -6.426 -22.216  1.00 56.98           C  
ATOM    480  OG1 THR A  66      15.389  -5.812 -20.038  1.00 56.98           O  
ATOM    481  N   ALA A  67      13.369  -8.330 -18.792  1.00 51.99           N  
ATOM    482  CA  ALA A  67      13.109  -8.734 -17.413  1.00 51.99           C  
ATOM    483  C   ALA A  67      13.195 -10.250 -17.259  1.00 51.99           C  
ATOM    484  CB  ALA A  67      11.739  -8.234 -16.961  1.00 51.99           C  
ATOM    485  O   ALA A  67      13.556 -10.753 -16.193  1.00 51.99           O  
ATOM    486  N   GLY A  68      13.070 -11.026 -18.380  1.00 50.58           N  
ATOM    487  CA  GLY A  68      13.145 -12.476 -18.299  1.00 50.58           C  
ATOM    488  C   GLY A  68      14.568 -12.996 -18.220  1.00 50.58           C  
ATOM    489  O   GLY A  68      14.804 -14.098 -17.722  1.00 50.58           O  
ATOM    490  N   THR A  69      15.606 -12.113 -18.456  1.00 48.94           N  
ATOM    491  CA  THR A  69      16.966 -12.632 -18.554  1.00 48.94           C  
ATOM    492  C   THR A  69      17.778 -12.259 -17.317  1.00 48.94           C  
ATOM    493  CB  THR A  69      17.676 -12.106 -19.815  1.00 48.94           C  
ATOM    494  O   THR A  69      18.761 -12.926 -16.989  1.00 48.94           O  
ATOM    495  CG2 THR A  69      18.676 -13.126 -20.349  1.00 48.94           C  
ATOM    496  OG1 THR A  69      16.699 -11.837 -20.828  1.00 48.94           O  
ATOM    497  N   HIS A  70      17.202 -11.512 -16.380  1.00 50.24           N  
ATOM    498  CA  HIS A  70      18.050 -11.207 -15.233  1.00 50.24           C  
ATOM    499  C   HIS A  70      17.317 -11.466 -13.921  1.00 50.24           C  
ATOM    500  CB  HIS A  70      18.527  -9.755 -15.290  1.00 50.24           C  
ATOM    501  O   HIS A  70      16.142 -11.118 -13.783  1.00 50.24           O  
ATOM    502  CG  HIS A  70      19.504  -9.486 -16.390  1.00 50.24           C  
ATOM    503  CD2 HIS A  70      19.399  -8.728 -17.507  1.00 50.24           C  
ATOM    504  ND1 HIS A  70      20.767 -10.037 -16.414  1.00 50.24           N  
ATOM    505  CE1 HIS A  70      21.399  -9.625 -17.501  1.00 50.24           C  
ATOM    506  NE2 HIS A  70      20.591  -8.830 -18.181  1.00 50.24           N  
ATOM    507  N   PRO A  71      17.656 -12.542 -13.210  1.00 50.42           N  
ATOM    508  CA  PRO A  71      17.114 -12.824 -11.879  1.00 50.42           C  
ATOM    509  C   PRO A  71      16.911 -11.562 -11.044  1.00 50.42           C  
ATOM    510  CB  PRO A  71      18.178 -13.729 -11.251  1.00 50.42           C  
ATOM    511  O   PRO A  71      17.779 -10.686 -11.022  1.00 50.42           O  
ATOM    512  CG  PRO A  71      19.349 -13.641 -12.175  1.00 50.42           C  
ATOM    513  CD  PRO A  71      18.922 -12.913 -13.418  1.00 50.42           C  
ATOM    514  N   THR A  72      16.007 -10.724 -11.386  1.00 54.34           N  
ATOM    515  CA  THR A  72      15.749  -9.626 -10.461  1.00 54.34           C  
ATOM    516  C   THR A  72      16.127 -10.020  -9.036  1.00 54.34           C  
ATOM    517  CB  THR A  72      14.271  -9.196 -10.502  1.00 54.34           C  
ATOM    518  O   THR A  72      15.830 -11.132  -8.594  1.00 54.34           O  
ATOM    519  CG2 THR A  72      14.020  -8.197 -11.627  1.00 54.34           C  
ATOM    520  OG1 THR A  72      13.449 -10.351 -10.713  1.00 54.34           O  
ATOM    521  N   LEU A  73      17.383 -10.100  -8.572  1.00 53.63           N  
ATOM    522  CA  LEU A  73      17.901 -10.257  -7.218  1.00 53.63           C  
ATOM    523  C   LEU A  73      16.827  -9.932  -6.184  1.00 53.63           C  
ATOM    524  CB  LEU A  73      19.121  -9.357  -7.003  1.00 53.63           C  
ATOM    525  O   LEU A  73      16.797 -10.529  -5.106  1.00 53.63           O  
ATOM    526  CG  LEU A  73      20.280  -9.965  -6.211  1.00 53.63           C  
ATOM    527  CD1 LEU A  73      21.527 -10.059  -7.084  1.00 53.63           C  
ATOM    528  CD2 LEU A  73      20.560  -9.144  -4.957  1.00 53.63           C  
ATOM    529  N   ILE A  74      15.652  -9.492  -6.613  1.00 56.15           N  
ATOM    530  CA  ILE A  74      14.681  -8.926  -5.683  1.00 56.15           C  
ATOM    531  C   ILE A  74      13.542  -9.918  -5.458  1.00 56.15           C  
ATOM    532  CB  ILE A  74      14.125  -7.579  -6.196  1.00 56.15           C  
ATOM    533  O   ILE A  74      12.620  -9.650  -4.684  1.00 56.15           O  
ATOM    534  CG1 ILE A  74      15.271  -6.605  -6.491  1.00 56.15           C  
ATOM    535  CG2 ILE A  74      13.143  -6.979  -5.185  1.00 56.15           C  
ATOM    536  CD1 ILE A  74      14.832  -5.323  -7.185  1.00 56.15           C  
ATOM    537  N   GLY A  75      13.647 -11.127  -5.988  1.00 63.71           N  
ATOM    538  CA  GLY A  75      12.399 -11.874  -6.003  1.00 63.71           C  
ATOM    539  C   GLY A  75      12.060 -12.495  -4.662  1.00 63.71           C  
ATOM    540  O   GLY A  75      10.933 -12.363  -4.178  1.00 63.71           O  
ATOM    541  N   ASN A  76      13.209 -13.060  -3.924  1.00 66.53           N  
ATOM    542  CA  ASN A  76      12.810 -13.804  -2.734  1.00 66.53           C  
ATOM    543  C   ASN A  76      12.487 -12.871  -1.572  1.00 66.53           C  
ATOM    544  CB  ASN A  76      13.902 -14.797  -2.331  1.00 66.53           C  
ATOM    545  O   ASN A  76      11.510 -13.084  -0.851  1.00 66.53           O  
ATOM    546  CG  ASN A  76      13.983 -15.988  -3.265  1.00 66.53           C  
ATOM    547  ND2 ASN A  76      15.116 -16.679  -3.249  1.00 66.53           N  
ATOM    548  OD1 ASN A  76      13.034 -16.284  -3.997  1.00 66.53           O  
ATOM    549  N   SER A  77      13.412 -11.864  -1.399  1.00 72.86           N  
ATOM    550  CA  SER A  77      13.216 -10.940  -0.287  1.00 72.86           C  
ATOM    551  C   SER A  77      11.978 -10.075  -0.498  1.00 72.86           C  
ATOM    552  CB  SER A  77      14.446 -10.048  -0.108  1.00 72.86           C  
ATOM    553  O   SER A  77      11.254  -9.776   0.454  1.00 72.86           O  
ATOM    554  OG  SER A  77      14.628  -9.210  -1.236  1.00 72.86           O  
ATOM    555  N   LEU A  78      11.713  -9.902  -1.759  1.00 76.90           N  
ATOM    556  CA  LEU A  78      10.573  -9.059  -2.102  1.00 76.90           C  
ATOM    557  C   LEU A  78       9.260  -9.798  -1.869  1.00 76.90           C  
ATOM    558  CB  LEU A  78      10.663  -8.602  -3.560  1.00 76.90           C  
ATOM    559  O   LEU A  78       8.303  -9.224  -1.345  1.00 76.90           O  
ATOM    560  CG  LEU A  78       9.612  -7.591  -4.021  1.00 76.90           C  
ATOM    561  CD1 LEU A  78       9.706  -6.314  -3.193  1.00 76.90           C  
ATOM    562  CD2 LEU A  78       9.777  -7.285  -5.505  1.00 76.90           C  
ATOM    563  N   GLN A  79       9.289 -11.074  -2.275  1.00 80.30           N  
ATOM    564  CA  GLN A  79       8.063 -11.849  -2.112  1.00 80.30           C  
ATOM    565  C   GLN A  79       7.690 -11.984  -0.639  1.00 80.30           C  
ATOM    566  CB  GLN A  79       8.215 -13.233  -2.744  1.00 80.30           C  
ATOM    567  O   GLN A  79       6.519 -11.859  -0.276  1.00 80.30           O  
ATOM    568  CG  GLN A  79       6.933 -14.054  -2.742  1.00 80.30           C  
ATOM    569  CD  GLN A  79       5.851 -13.457  -3.622  1.00 80.30           C  
ATOM    570  NE2 GLN A  79       4.611 -13.493  -3.146  1.00 80.30           N  
ATOM    571  OE1 GLN A  79       6.128 -12.966  -4.721  1.00 80.30           O  
ATOM    572  N   THR A  80       8.678 -12.290   0.162  1.00 83.87           N  
ATOM    573  CA  THR A  80       8.433 -12.417   1.595  1.00 83.87           C  
ATOM    574  C   THR A  80       7.895 -11.109   2.169  1.00 83.87           C  
ATOM    575  CB  THR A  80       9.714 -12.822   2.347  1.00 83.87           C  
ATOM    576  O   THR A  80       6.963 -11.116   2.975  1.00 83.87           O  
ATOM    577  CG2 THR A  80       9.436 -13.036   3.831  1.00 83.87           C  
ATOM    578  OG1 THR A  80      10.225 -14.038   1.787  1.00 83.87           O  
ATOM    579  N   ASN A  81       8.476 -10.001   1.754  1.00 84.54           N  
ATOM    580  CA  ASN A  81       8.027  -8.696   2.227  1.00 84.54           C  
ATOM    581  C   ASN A  81       6.620  -8.374   1.733  1.00 84.54           C  
ATOM    582  CB  ASN A  81       9.005  -7.602   1.794  1.00 84.54           C  
ATOM    583  O   ASN A  81       5.815  -7.802   2.470  1.00 84.54           O  
ATOM    584  CG  ASN A  81      10.300  -7.629   2.583  1.00 84.54           C  
ATOM    585  ND2 ASN A  81      11.424  -7.640   1.877  1.00 84.54           N  
ATOM    586  OD1 ASN A  81      10.289  -7.642   3.816  1.00 84.54           O  
ATOM    587  N   LEU A  82       6.336  -8.862   0.488  1.00 85.45           N  
ATOM    588  CA  LEU A  82       5.011  -8.639  -0.080  1.00 85.45           C  
ATOM    589  C   LEU A  82       3.956  -9.447   0.668  1.00 85.45           C  
ATOM    590  CB  LEU A  82       4.995  -9.006  -1.566  1.00 85.45           C  
ATOM    591  O   LEU A  82       2.876  -8.936   0.972  1.00 85.45           O  
ATOM    592  CG  LEU A  82       5.656  -8.009  -2.518  1.00 85.45           C  
ATOM    593  CD1 LEU A  82       5.743  -8.596  -3.923  1.00 85.45           C  
ATOM    594  CD2 LEU A  82       4.887  -6.692  -2.531  1.00 85.45           C  
ATOM    595  N   ASP A  83       4.339 -10.682   0.908  1.00 86.63           N  
ATOM    596  CA  ASP A  83       3.410 -11.559   1.614  1.00 86.63           C  
ATOM    597  C   ASP A  83       3.133 -11.044   3.025  1.00 86.63           C  
ATOM    598  CB  ASP A  83       3.958 -12.986   1.673  1.00 86.63           C  
ATOM    599  O   ASP A  83       1.991 -11.069   3.488  1.00 86.63           O  
ATOM    600  CG  ASP A  83       3.880 -13.707   0.339  1.00 86.63           C  
ATOM    601  OD1 ASP A  83       3.129 -13.259  -0.554  1.00 86.63           O  
ATOM    602  OD2 ASP A  83       4.575 -14.734   0.179  1.00 86.63           O  
ATOM    603  N   GLU A  84       4.207 -10.650   3.666  1.00 87.66           N  
ATOM    604  CA  GLU A  84       4.062 -10.093   5.007  1.00 87.66           C  
ATOM    605  C   GLU A  84       3.196  -8.836   4.993  1.00 87.66           C  
ATOM    606  CB  GLU A  84       5.433  -9.780   5.611  1.00 87.66           C  
ATOM    607  O   GLU A  84       2.335  -8.659   5.857  1.00 87.66           O  
ATOM    608  CG  GLU A  84       5.369  -9.225   7.027  1.00 87.66           C  
ATOM    609  CD  GLU A  84       4.838 -10.227   8.040  1.00 87.66           C  
ATOM    610  OE1 GLU A  84       4.338  -9.803   9.107  1.00 87.66           O  
ATOM    611  OE2 GLU A  84       4.922 -11.444   7.765  1.00 87.66           O  
ATOM    612  N   CYS A  85       3.437  -8.019   3.998  1.00 86.41           N  
ATOM    613  CA  CYS A  85       2.654  -6.796   3.864  1.00 86.41           C  
ATOM    614  C   CYS A  85       1.181  -7.114   3.636  1.00 86.41           C  
ATOM    615  CB  CYS A  85       3.184  -5.943   2.712  1.00 86.41           C  
ATOM    616  O   CYS A  85       0.306  -6.495   4.245  1.00 86.41           O  
ATOM    617  SG  CYS A  85       2.295  -4.387   2.489  1.00 86.41           S  
ATOM    618  N   ALA A  86       0.908  -8.060   2.771  1.00 88.13           N  
ATOM    619  CA  ALA A  86      -0.466  -8.463   2.484  1.00 88.13           C  
ATOM    620  C   ALA A  86      -1.162  -8.973   3.742  1.00 88.13           C  
ATOM    621  CB  ALA A  86      -0.489  -9.534   1.396  1.00 88.13           C  
ATOM    622  O   ALA A  86      -2.322  -8.640   3.995  1.00 88.13           O  
ATOM    623  N   THR A  87      -0.460  -9.777   4.500  1.00 89.72           N  
ATOM    624  CA  THR A  87      -1.009 -10.342   5.727  1.00 89.72           C  
ATOM    625  C   THR A  87      -1.343  -9.240   6.728  1.00 89.72           C  
ATOM    626  CB  THR A  87      -0.029 -11.342   6.369  1.00 89.72           C  
ATOM    627  O   THR A  87      -2.411  -9.257   7.344  1.00 89.72           O  
ATOM    628  CG2 THR A  87      -0.611 -11.940   7.646  1.00 89.72           C  
ATOM    629  OG1 THR A  87       0.242 -12.400   5.440  1.00 89.72           O  
ATOM    630  N   GLN A  88      -0.508  -8.330   6.840  1.00 87.37           N  
ATOM    631  CA  GLN A  88      -0.702  -7.251   7.802  1.00 87.37           C  
ATOM    632  C   GLN A  88      -1.862  -6.348   7.390  1.00 87.37           C  
ATOM    633  CB  GLN A  88       0.577  -6.427   7.951  1.00 87.37           C  
ATOM    634  O   GLN A  88      -2.659  -5.930   8.231  1.00 87.37           O  
ATOM    635  CG  GLN A  88       1.704  -7.164   8.662  1.00 87.37           C  
ATOM    636  CD  GLN A  88       1.387  -7.460  10.116  1.00 87.37           C  
ATOM    637  NE2 GLN A  88       1.953  -8.543  10.638  1.00 87.37           N  
ATOM    638  OE1 GLN A  88       0.639  -6.722  10.765  1.00 87.37           O  
ATOM    639  N   LEU A  89      -1.896  -6.009   6.093  1.00 87.59           N  
ATOM    640  CA  LEU A  89      -2.989  -5.184   5.590  1.00 87.59           C  
ATOM    641  C   LEU A  89      -4.329  -5.890   5.767  1.00 87.59           C  
ATOM    642  CB  LEU A  89      -2.769  -4.845   4.113  1.00 87.59           C  
ATOM    643  O   LEU A  89      -5.324  -5.261   6.134  1.00 87.59           O  
ATOM    644  CG  LEU A  89      -1.779  -3.718   3.817  1.00 87.59           C  
ATOM    645  CD1 LEU A  89      -1.522  -3.618   2.317  1.00 87.59           C  
ATOM    646  CD2 LEU A  89      -2.297  -2.392   4.365  1.00 87.59           C  
ATOM    647  N   LYS A  90      -4.304  -7.162   5.518  1.00 88.95           N  
ATOM    648  CA  LYS A  90      -5.514  -7.955   5.707  1.00 88.95           C  
ATOM    649  C   LYS A  90      -5.957  -7.943   7.167  1.00 88.95           C  
ATOM    650  CB  LYS A  90      -5.292  -9.394   5.239  1.00 88.95           C  
ATOM    651  O   LYS A  90      -7.146  -7.804   7.460  1.00 88.95           O  
ATOM    652  CG  LYS A  90      -6.564 -10.227   5.172  1.00 88.95           C  
ATOM    653  CD  LYS A  90      -6.300 -11.602   4.572  1.00 88.95           C  
ATOM    654  CE  LYS A  90      -7.573 -12.435   4.500  1.00 88.95           C  
ATOM    655  NZ  LYS A  90      -7.334 -13.758   3.851  1.00 88.95           N  
ATOM    656  N   ARG A  91      -5.026  -8.141   8.048  1.00 87.55           N  
ATOM    657  CA  ARG A  91      -5.317  -8.109   9.478  1.00 87.55           C  
ATOM    658  C   ARG A  91      -5.905  -6.763   9.887  1.00 87.55           C  
ATOM    659  CB  ARG A  91      -4.053  -8.398  10.291  1.00 87.55           C  
ATOM    660  O   ARG A  91      -6.862  -6.708  10.662  1.00 87.55           O  
ATOM    661  CG  ARG A  91      -3.683  -9.872  10.351  1.00 87.55           C  
ATOM    662  CD  ARG A  91      -2.450 -10.109  11.211  1.00 87.55           C  
ATOM    663  NE  ARG A  91      -1.943 -11.470  11.062  1.00 87.55           N  
ATOM    664  NH1 ARG A  91      -0.360 -11.284  12.735  1.00 87.55           N  
ATOM    665  NH2 ARG A  91      -0.579 -13.247  11.571  1.00 87.55           N  
ATOM    666  CZ  ARG A  91      -0.962 -11.997  11.790  1.00 87.55           C  
ATOM    667  N   PHE A  92      -5.298  -5.777   9.310  1.00 85.79           N  
ATOM    668  CA  PHE A  92      -5.774  -4.428   9.593  1.00 85.79           C  
ATOM    669  C   PHE A  92      -7.190  -4.232   9.065  1.00 85.79           C  
ATOM    670  CB  PHE A  92      -4.835  -3.385   8.978  1.00 85.79           C  
ATOM    671  O   PHE A  92      -8.045  -3.676   9.757  1.00 85.79           O  
ATOM    672  CG  PHE A  92      -5.182  -1.967   9.342  1.00 85.79           C  
ATOM    673  CD1 PHE A  92      -5.374  -1.008   8.355  1.00 85.79           C  
ATOM    674  CD2 PHE A  92      -5.315  -1.592  10.673  1.00 85.79           C  
ATOM    675  CE1 PHE A  92      -5.695   0.305   8.689  1.00 85.79           C  
ATOM    676  CE2 PHE A  92      -5.636  -0.281  11.014  1.00 85.79           C  
ATOM    677  CZ  PHE A  92      -5.824   0.666  10.021  1.00 85.79           C  
ATOM    678  N   LEU A  93      -7.390  -4.653   7.893  1.00 85.96           N  
ATOM    679  CA  LEU A  93      -8.721  -4.563   7.303  1.00 85.96           C  
ATOM    680  C   LEU A  93      -9.745  -5.306   8.155  1.00 85.96           C  
ATOM    681  CB  LEU A  93      -8.717  -5.130   5.881  1.00 85.96           C  
ATOM    682  O   LEU A  93     -10.833  -4.789   8.417  1.00 85.96           O  
ATOM    683  CG  LEU A  93     -10.017  -4.983   5.088  1.00 85.96           C  
ATOM    684  CD1 LEU A  93     -10.289  -3.514   4.784  1.00 85.96           C  
ATOM    685  CD2 LEU A  93      -9.954  -5.799   3.801  1.00 85.96           C  
ATOM    686  N   LEU A  94      -9.411  -6.503   8.557  1.00 86.04           N  
ATOM    687  CA  LEU A  94     -10.312  -7.309   9.373  1.00 86.04           C  
ATOM    688  C   LEU A  94     -10.580  -6.635  10.714  1.00 86.04           C  
ATOM    689  CB  LEU A  94      -9.725  -8.705   9.599  1.00 86.04           C  
ATOM    690  O   LEU A  94     -11.705  -6.670  11.217  1.00 86.04           O  
ATOM    691  CG  LEU A  94      -9.775  -9.663   8.407  1.00 86.04           C  
ATOM    692  CD1 LEU A  94      -9.004 -10.940   8.720  1.00 86.04           C  
ATOM    693  CD2 LEU A  94     -11.220  -9.981   8.037  1.00 86.04           C  
ATOM    694  N   PHE A  95      -9.541  -6.067  11.260  1.00 85.27           N  
ATOM    695  CA  PHE A  95      -9.657  -5.350  12.525  1.00 85.27           C  
ATOM    696  C   PHE A  95     -10.649  -4.199  12.406  1.00 85.27           C  
ATOM    697  CB  PHE A  95      -8.290  -4.820  12.971  1.00 85.27           C  
ATOM    698  O   PHE A  95     -11.495  -4.009  13.282  1.00 85.27           O  
ATOM    699  CG  PHE A  95      -8.334  -4.029  14.250  1.00 85.27           C  
ATOM    700  CD1 PHE A  95      -8.292  -2.640  14.226  1.00 85.27           C  
ATOM    701  CD2 PHE A  95      -8.418  -4.674  15.477  1.00 85.27           C  
ATOM    702  CE1 PHE A  95      -8.332  -1.905  15.409  1.00 85.27           C  
ATOM    703  CE2 PHE A  95      -8.459  -3.947  16.663  1.00 85.27           C  
ATOM    704  CZ  PHE A  95      -8.415  -2.562  16.627  1.00 85.27           C  
ATOM    705  N   LEU A  96     -10.578  -3.465  11.307  1.00 81.48           N  
ATOM    706  CA  LEU A  96     -11.463  -2.324  11.100  1.00 81.48           C  
ATOM    707  C   LEU A  96     -12.887  -2.786  10.810  1.00 81.48           C  
ATOM    708  CB  LEU A  96     -10.953  -1.451   9.950  1.00 81.48           C  
ATOM    709  O   LEU A  96     -13.851  -2.131  11.211  1.00 81.48           O  
ATOM    710  CG  LEU A  96      -9.721  -0.595  10.244  1.00 81.48           C  
ATOM    711  CD1 LEU A  96      -9.310   0.187   9.001  1.00 81.48           C  
ATOM    712  CD2 LEU A  96      -9.991   0.349  11.411  1.00 81.48           C  
ATOM    713  N   GLN A  97     -13.015  -3.879  10.090  1.00 81.21           N  
ATOM    714  CA  GLN A  97     -14.331  -4.416   9.758  1.00 81.21           C  
ATOM    715  C   GLN A  97     -15.066  -4.883  11.011  1.00 81.21           C  
ATOM    716  CB  GLN A  97     -14.204  -5.571   8.763  1.00 81.21           C  
ATOM    717  O   GLN A  97     -16.296  -4.825  11.073  1.00 81.21           O  
ATOM    718  CG  GLN A  97     -13.937  -5.123   7.332  1.00 81.21           C  
ATOM    719  CD  GLN A  97     -13.842  -6.285   6.361  1.00 81.21           C  
ATOM    720  NE2 GLN A  97     -14.036  -6.003   5.078  1.00 81.21           N  
ATOM    721  OE1 GLN A  97     -13.595  -7.427   6.762  1.00 81.21           O  
ATOM    722  N   LYS A  98     -14.321  -5.427  11.963  1.00 78.38           N  
ATOM    723  CA  LYS A  98     -14.901  -5.892  13.220  1.00 78.38           C  
ATOM    724  C   LYS A  98     -15.600  -4.754  13.957  1.00 78.38           C  
ATOM    725  CB  LYS A  98     -13.825  -6.512  14.112  1.00 78.38           C  
ATOM    726  O   LYS A  98     -16.607  -4.971  14.634  1.00 78.38           O  
ATOM    727  CG  LYS A  98     -13.379  -7.899  13.672  1.00 78.38           C  
ATOM    728  CD  LYS A  98     -12.392  -8.509  14.659  1.00 78.38           C  
ATOM    729  CE  LYS A  98     -11.927  -9.887  14.207  1.00 78.38           C  
ATOM    730  NZ  LYS A  98     -10.980 -10.500  15.185  1.00 78.38           N  
ATOM    731  N   TYR A  99     -15.080  -3.582  13.774  1.00 71.58           N  
ATOM    732  CA  TYR A  99     -15.677  -2.434  14.446  1.00 71.58           C  
ATOM    733  C   TYR A  99     -16.932  -1.967  13.718  1.00 71.58           C  
ATOM    734  CB  TYR A  99     -14.670  -1.283  14.541  1.00 71.58           C  
ATOM    735  O   TYR A  99     -17.821  -1.364  14.325  1.00 71.58           O  
ATOM    736  CG  TYR A  99     -13.622  -1.479  15.609  1.00 71.58           C  
ATOM    737  CD1 TYR A  99     -13.878  -1.136  16.935  1.00 71.58           C  
ATOM    738  CD2 TYR A  99     -12.375  -2.008  15.296  1.00 71.58           C  
ATOM    739  CE1 TYR A  99     -12.915  -1.313  17.922  1.00 71.58           C  
ATOM    740  CE2 TYR A  99     -11.404  -2.190  16.275  1.00 71.58           C  
ATOM    741  OH  TYR A  99     -10.726  -2.018  18.557  1.00 71.58           O  
ATOM    742  CZ  TYR A  99     -11.683  -1.840  17.584  1.00 71.58           C  
ATOM    743  N   GLN A 100     -16.948  -2.273  12.443  1.00 65.02           N  
ATOM    744  CA  GLN A 100     -18.116  -1.890  11.656  1.00 65.02           C  
ATOM    745  C   GLN A 100     -19.292  -2.823  11.929  1.00 65.02           C  
ATOM    746  CB  GLN A 100     -17.782  -1.889  10.164  1.00 65.02           C  
ATOM    747  O   GLN A 100     -20.441  -2.379  11.990  1.00 65.02           O  
ATOM    748  CG  GLN A 100     -18.837  -1.215   9.298  1.00 65.02           C  
ATOM    749  CD  GLN A 100     -18.406  -1.074   7.850  1.00 65.02           C  
ATOM    750  NE2 GLN A 100     -19.377  -1.038   6.943  1.00 65.02           N  
ATOM    751  OE1 GLN A 100     -17.211  -0.997   7.549  1.00 65.02           O  
ATOM    752  N   ASP A 101     -19.066  -4.150  12.212  1.00 64.33           N  
ATOM    753  CA  ASP A 101     -20.157  -5.105  12.379  1.00 64.33           C  
ATOM    754  C   ASP A 101     -20.075  -5.800  13.736  1.00 64.33           C  
ATOM    755  CB  ASP A 101     -20.140  -6.142  11.255  1.00 64.33           C  
ATOM    756  O   ASP A 101     -19.481  -6.874  13.855  1.00 64.33           O  
ATOM    757  CG  ASP A 101     -21.448  -6.903  11.130  1.00 64.33           C  
ATOM    758  OD1 ASP A 101     -22.152  -7.078  12.148  1.00 64.33           O  
ATOM    759  OD2 ASP A 101     -21.777  -7.334  10.003  1.00 64.33           O  
ATOM    760  N   PRO A 102     -20.112  -5.063  14.871  1.00 56.22           N  
ATOM    761  CA  PRO A 102     -19.952  -5.843  16.101  1.00 56.22           C  
ATOM    762  C   PRO A 102     -21.020  -6.923  16.259  1.00 56.22           C  
ATOM    763  CB  PRO A 102     -20.073  -4.789  17.205  1.00 56.22           C  
ATOM    764  O   PRO A 102     -22.176  -6.712  15.882  1.00 56.22           O  
ATOM    765  CG  PRO A 102     -20.694  -3.605  16.536  1.00 56.22           C  
ATOM    766  CD  PRO A 102     -20.537  -3.760  15.051  1.00 56.22           C  
ATOM    767  N   ALA A 103     -20.838  -8.134  15.789  1.00 56.80           N  
ATOM    768  CA  ALA A 103     -21.577  -9.356  16.097  1.00 56.80           C  
ATOM    769  C   ALA A 103     -22.480  -9.160  17.312  1.00 56.80           C  
ATOM    770  CB  ALA A 103     -20.613 -10.515  16.337  1.00 56.80           C  
ATOM    771  O   ALA A 103     -23.565  -9.740  17.387  1.00 56.80           O  
ATOM    772  N   ASP A 104     -22.360  -8.040  18.091  1.00 54.83           N  
ATOM    773  CA  ASP A 104     -23.148  -8.054  19.320  1.00 54.83           C  
ATOM    774  C   ASP A 104     -24.205  -6.952  19.308  1.00 54.83           C  
ATOM    775  CB  ASP A 104     -22.239  -7.898  20.542  1.00 54.83           C  
ATOM    776  O   ASP A 104     -23.880  -5.775  19.138  1.00 54.83           O  
ATOM    777  CG  ASP A 104     -22.865  -8.431  21.818  1.00 54.83           C  
ATOM    778  OD1 ASP A 104     -23.475  -9.522  21.789  1.00 54.83           O  
ATOM    779  OD2 ASP A 104     -22.750  -7.753  22.862  1.00 54.83           O  
ATOM    780  N   GLY A 105     -25.057  -6.857  18.238  1.00 52.80           N  
ATOM    781  CA  GLY A 105     -26.472  -6.541  18.128  1.00 52.80           C  
ATOM    782  C   GLY A 105     -27.012  -5.799  19.336  1.00 52.80           C  
ATOM    783  O   GLY A 105     -28.167  -5.366  19.340  1.00 52.80           O  
ATOM    784  N   LYS A 106     -26.425  -4.786  20.031  1.00 48.19           N  
ATOM    785  CA  LYS A 106     -27.320  -4.229  21.042  1.00 48.19           C  
ATOM    786  C   LYS A 106     -26.923  -2.799  21.400  1.00 48.19           C  
ATOM    787  CB  LYS A 106     -27.321  -5.102  22.298  1.00 48.19           C  
ATOM    788  O   LYS A 106     -25.742  -2.509  21.602  1.00 48.19           O  
ATOM    789  CG  LYS A 106     -27.805  -6.525  22.062  1.00 48.19           C  
ATOM    790  CD  LYS A 106     -28.007  -7.271  23.375  1.00 48.19           C  
ATOM    791  CE  LYS A 106     -28.020  -8.779  23.165  1.00 48.19           C  
ATOM    792  NZ  LYS A 106     -28.582  -9.498  24.348  1.00 48.19           N  
ATOM    793  N   VAL A 107     -26.927  -1.829  20.579  1.00 47.68           N  
ATOM    794  CA  VAL A 107     -27.555  -0.553  20.909  1.00 47.68           C  
ATOM    795  C   VAL A 107     -26.494   0.543  20.977  1.00 47.68           C  
ATOM    796  CB  VAL A 107     -28.328  -0.630  22.245  1.00 47.68           C  
ATOM    797  O   VAL A 107     -26.814   1.731  20.892  1.00 47.68           O  
ATOM    798  CG1 VAL A 107     -28.988   0.710  22.565  1.00 47.68           C  
ATOM    799  CG2 VAL A 107     -29.371  -1.745  22.194  1.00 47.68           C  
ATOM    800  N   LYS A 108     -25.534   0.729  19.969  1.00 51.27           N  
ATOM    801  CA  LYS A 108     -24.770   1.950  19.732  1.00 51.27           C  
ATOM    802  C   LYS A 108     -24.126   1.936  18.348  1.00 51.27           C  
ATOM    803  CB  LYS A 108     -23.696   2.129  20.807  1.00 51.27           C  
ATOM    804  O   LYS A 108     -23.062   2.524  18.146  1.00 51.27           O  
ATOM    805  CG  LYS A 108     -24.181   2.862  22.049  1.00 51.27           C  
ATOM    806  CD  LYS A 108     -23.047   3.093  23.040  1.00 51.27           C  
ATOM    807  CE  LYS A 108     -23.549   3.737  24.325  1.00 51.27           C  
ATOM    808  NZ  LYS A 108     -22.439   3.978  25.295  1.00 51.27           N  
ATOM    809  N   LYS A 109     -24.567   1.114  17.356  1.00 50.53           N  
ATOM    810  CA  LYS A 109     -24.427   0.589  16.000  1.00 50.53           C  
ATOM    811  C   LYS A 109     -24.271   1.720  14.987  1.00 50.53           C  
ATOM    812  CB  LYS A 109     -25.631  -0.281  15.634  1.00 50.53           C  
ATOM    813  O   LYS A 109     -23.449   1.632  14.073  1.00 50.53           O  
ATOM    814  CG  LYS A 109     -25.339  -1.774  15.638  1.00 50.53           C  
ATOM    815  CD  LYS A 109     -26.544  -2.580  15.171  1.00 50.53           C  
ATOM    816  CE  LYS A 109     -26.273  -4.077  15.228  1.00 50.53           C  
ATOM    817  NZ  LYS A 109     -27.506  -4.875  14.953  1.00 50.53           N  
ATOM    818  N   VAL A 110     -24.654   2.994  15.265  1.00 49.49           N  
ATOM    819  CA  VAL A 110     -24.640   4.045  14.252  1.00 49.49           C  
ATOM    820  C   VAL A 110     -23.613   5.111  14.627  1.00 49.49           C  
ATOM    821  CB  VAL A 110     -26.035   4.686  14.080  1.00 49.49           C  
ATOM    822  O   VAL A 110     -22.867   5.592  13.771  1.00 49.49           O  
ATOM    823  CG1 VAL A 110     -25.971   5.866  13.112  1.00 49.49           C  
ATOM    824  CG2 VAL A 110     -27.043   3.646  13.594  1.00 49.49           C  
ATOM    825  N   VAL A 111     -23.404   5.315  15.921  1.00 49.54           N  
ATOM    826  CA  VAL A 111     -22.505   6.396  16.312  1.00 49.54           C  
ATOM    827  C   VAL A 111     -21.063   5.893  16.319  1.00 49.54           C  
ATOM    828  CB  VAL A 111     -22.876   6.971  17.697  1.00 49.54           C  
ATOM    829  O   VAL A 111     -20.147   6.607  15.904  1.00 49.54           O  
ATOM    830  CG1 VAL A 111     -21.852   8.014  18.141  1.00 49.54           C  
ATOM    831  CG2 VAL A 111     -24.279   7.574  17.665  1.00 49.54           C  
ATOM    832  N   LYS A 112     -20.869   4.559  16.680  1.00 49.98           N  
ATOM    833  CA  LYS A 112     -19.514   4.015  16.676  1.00 49.98           C  
ATOM    834  C   LYS A 112     -19.072   3.654  15.261  1.00 49.98           C  
ATOM    835  CB  LYS A 112     -19.427   2.785  17.582  1.00 49.98           C  
ATOM    836  O   LYS A 112     -17.874   3.581  14.979  1.00 49.98           O  
ATOM    837  CG  LYS A 112     -19.234   3.114  19.055  1.00 49.98           C  
ATOM    838  CD  LYS A 112     -18.961   1.861  19.876  1.00 49.98           C  
ATOM    839  CE  LYS A 112     -18.903   2.170  21.366  1.00 49.98           C  
ATOM    840  NZ  LYS A 112     -18.646   0.942  22.177  1.00 49.98           N  
ATOM    841  N   ARG A 113     -20.123   3.357  14.321  1.00 51.67           N  
ATOM    842  CA  ARG A 113     -19.891   3.136  12.897  1.00 51.67           C  
ATOM    843  C   ARG A 113     -19.247   4.357  12.251  1.00 51.67           C  
ATOM    844  CB  ARG A 113     -21.203   2.797  12.185  1.00 51.67           C  
ATOM    845  O   ARG A 113     -18.440   4.225  11.328  1.00 51.67           O  
ATOM    846  CG  ARG A 113     -21.400   1.311  11.930  1.00 51.67           C  
ATOM    847  CD  ARG A 113     -22.630   1.044  11.074  1.00 51.67           C  
ATOM    848  NE  ARG A 113     -23.839   0.936  11.886  1.00 51.67           N  
ATOM    849  NH1 ARG A 113     -25.130   0.010  10.209  1.00 51.67           N  
ATOM    850  NH2 ARG A 113     -26.036   0.396  12.279  1.00 51.67           N  
ATOM    851  CZ  ARG A 113     -24.999   0.448  11.456  1.00 51.67           C  
ATOM    852  N   MET A 114     -19.277   5.529  12.990  1.00 59.64           N  
ATOM    853  CA  MET A 114     -18.936   6.777  12.314  1.00 59.64           C  
ATOM    854  C   MET A 114     -17.645   7.365  12.874  1.00 59.64           C  
ATOM    855  CB  MET A 114     -20.073   7.791  12.448  1.00 59.64           C  
ATOM    856  O   MET A 114     -16.999   8.188  12.223  1.00 59.64           O  
ATOM    857  CG  MET A 114     -21.231   7.543  11.495  1.00 59.64           C  
ATOM    858  SD  MET A 114     -22.551   8.808  11.648  1.00 59.64           S  
ATOM    859  CE  MET A 114     -23.751   8.166  10.448  1.00 59.64           C  
ATOM    860  N   MET A 115     -17.274   6.723  14.073  1.00 67.31           N  
ATOM    861  CA  MET A 115     -16.074   7.323  14.648  1.00 67.31           C  
ATOM    862  C   MET A 115     -14.866   6.412  14.458  1.00 67.31           C  
ATOM    863  CB  MET A 115     -16.278   7.619  16.134  1.00 67.31           C  
ATOM    864  O   MET A 115     -14.981   5.190  14.570  1.00 67.31           O  
ATOM    865  CG  MET A 115     -17.258   8.748  16.406  1.00 67.31           C  
ATOM    866  SD  MET A 115     -17.456   9.092  18.198  1.00 67.31           S  
ATOM    867  CE  MET A 115     -15.863   9.888  18.549  1.00 67.31           C  
ATOM    868  N   TRP A 116     -14.026   6.833  13.649  1.00 71.20           N  
ATOM    869  CA  TRP A 116     -12.735   6.187  13.437  1.00 71.20           C  
ATOM    870  C   TRP A 116     -12.273   5.466  14.699  1.00 71.20           C  
ATOM    871  CB  TRP A 116     -11.684   7.214  13.006  1.00 71.20           C  
ATOM    872  O   TRP A 116     -12.042   6.098  15.733  1.00 71.20           O  
ATOM    873  CG  TRP A 116     -10.349   6.618  12.677  1.00 71.20           C  
ATOM    874  CD1 TRP A 116      -9.210   6.681  13.430  1.00 71.20           C  
ATOM    875  CD2 TRP A 116     -10.013   5.871  11.504  1.00 71.20           C  
ATOM    876  CE2 TRP A 116      -8.652   5.511  11.612  1.00 71.20           C  
ATOM    877  CE3 TRP A 116     -10.733   5.469  10.370  1.00 71.20           C  
ATOM    878  NE1 TRP A 116      -8.185   6.017  12.795  1.00 71.20           N  
ATOM    879  CH2 TRP A 116      -8.722   4.388   9.530  1.00 71.20           C  
ATOM    880  CZ2 TRP A 116      -7.995   4.768  10.628  1.00 71.20           C  
ATOM    881  CZ3 TRP A 116     -10.078   4.730   9.392  1.00 71.20           C  
ATOM    882  N   PRO A 117     -12.245   4.130  14.711  1.00 74.15           N  
ATOM    883  CA  PRO A 117     -11.951   3.317  15.894  1.00 74.15           C  
ATOM    884  C   PRO A 117     -10.486   3.397  16.316  1.00 74.15           C  
ATOM    885  CB  PRO A 117     -12.315   1.899  15.447  1.00 74.15           C  
ATOM    886  O   PRO A 117     -10.144   3.035  17.444  1.00 74.15           O  
ATOM    887  CG  PRO A 117     -12.185   1.923  13.958  1.00 74.15           C  
ATOM    888  CD  PRO A 117     -12.502   3.309  13.474  1.00 74.15           C  
ATOM    889  N   LEU A 118      -9.663   3.887  15.434  1.00 74.25           N  
ATOM    890  CA  LEU A 118      -8.238   3.839  15.743  1.00 74.25           C  
ATOM    891  C   LEU A 118      -7.778   5.140  16.392  1.00 74.25           C  
ATOM    892  CB  LEU A 118      -7.423   3.573  14.474  1.00 74.25           C  
ATOM    893  O   LEU A 118      -8.187   6.226  15.974  1.00 74.25           O  
ATOM    894  CG  LEU A 118      -6.911   2.144  14.284  1.00 74.25           C  
ATOM    895  CD1 LEU A 118      -8.054   1.222  13.873  1.00 74.25           C  
ATOM    896  CD2 LEU A 118      -5.791   2.110  13.251  1.00 74.25           C  
ATOM    897  N   LYS A 119      -7.058   4.977  17.486  1.00 78.12           N  
ATOM    898  CA  LYS A 119      -6.400   6.124  18.106  1.00 78.12           C  
ATOM    899  C   LYS A 119      -5.317   6.694  17.195  1.00 78.12           C  
ATOM    900  CB  LYS A 119      -5.797   5.732  19.456  1.00 78.12           C  
ATOM    901  O   LYS A 119      -4.818   6.002  16.305  1.00 78.12           O  
ATOM    902  CG  LYS A 119      -6.830   5.381  20.517  1.00 78.12           C  
ATOM    903  CD  LYS A 119      -6.170   5.026  21.843  1.00 78.12           C  
ATOM    904  CE  LYS A 119      -7.199   4.618  22.889  1.00 78.12           C  
ATOM    905  NZ  LYS A 119      -6.553   4.215  24.173  1.00 78.12           N  
ATOM    906  N   GLU A 120      -5.130   7.912  17.254  1.00 78.46           N  
ATOM    907  CA  GLU A 120      -4.123   8.627  16.476  1.00 78.46           C  
ATOM    908  C   GLU A 120      -2.785   7.894  16.498  1.00 78.46           C  
ATOM    909  CB  GLU A 120      -3.950  10.054  17.003  1.00 78.46           C  
ATOM    910  O   GLU A 120      -2.120   7.772  15.467  1.00 78.46           O  
ATOM    911  CG  GLU A 120      -3.030  10.917  16.151  1.00 78.46           C  
ATOM    912  CD  GLU A 120      -2.883  12.336  16.676  1.00 78.46           C  
ATOM    913  OE1 GLU A 120      -1.994  13.073  16.193  1.00 78.46           O  
ATOM    914  OE2 GLU A 120      -3.664  12.714  17.578  1.00 78.46           O  
ATOM    915  N   GLN A 121      -2.426   7.335  17.598  1.00 80.70           N  
ATOM    916  CA  GLN A 121      -1.142   6.654  17.725  1.00 80.70           C  
ATOM    917  C   GLN A 121      -1.124   5.359  16.918  1.00 80.70           C  
ATOM    918  CB  GLN A 121      -0.831   6.362  19.193  1.00 80.70           C  
ATOM    919  O   GLN A 121      -0.110   5.018  16.304  1.00 80.70           O  
ATOM    920  CG  GLN A 121       0.577   5.834  19.431  1.00 80.70           C  
ATOM    921  CD  GLN A 121       1.652   6.818  19.011  1.00 80.70           C  
ATOM    922  NE2 GLN A 121       2.790   6.299  18.564  1.00 80.70           N  
ATOM    923  OE1 GLN A 121       1.461   8.036  19.085  1.00 80.70           O  
ATOM    924  N   GLU A 122      -2.207   4.687  16.954  1.00 82.76           N  
ATOM    925  CA  GLU A 122      -2.300   3.430  16.216  1.00 82.76           C  
ATOM    926  C   GLU A 122      -2.236   3.668  14.710  1.00 82.76           C  
ATOM    927  CB  GLU A 122      -3.590   2.689  16.577  1.00 82.76           C  
ATOM    928  O   GLU A 122      -1.589   2.911  13.984  1.00 82.76           O  
ATOM    929  CG  GLU A 122      -3.604   2.135  17.995  1.00 82.76           C  
ATOM    930  CD  GLU A 122      -4.895   1.411  18.343  1.00 82.76           C  
ATOM    931  OE1 GLU A 122      -4.834   0.334  18.980  1.00 82.76           O  
ATOM    932  OE2 GLU A 122      -5.975   1.923  17.975  1.00 82.76           O  
ATOM    933  N   THR A 123      -2.889   4.756  14.283  1.00 81.07           N  
ATOM    934  CA  THR A 123      -2.853   5.117  12.871  1.00 81.07           C  
ATOM    935  C   THR A 123      -1.437   5.494  12.444  1.00 81.07           C  
ATOM    936  CB  THR A 123      -3.810   6.285  12.568  1.00 81.07           C  
ATOM    937  O   THR A 123      -0.975   5.084  11.377  1.00 81.07           O  
ATOM    938  CG2 THR A 123      -3.862   6.581  11.073  1.00 81.07           C  
ATOM    939  OG1 THR A 123      -5.127   5.946  13.022  1.00 81.07           O  
ATOM    940  N   LYS A 124      -0.770   6.191  13.307  1.00 84.36           N  
ATOM    941  CA  LYS A 124       0.600   6.603  13.014  1.00 84.36           C  
ATOM    942  C   LYS A 124       1.528   5.396  12.917  1.00 84.36           C  
ATOM    943  CB  LYS A 124       1.109   7.572  14.082  1.00 84.36           C  
ATOM    944  O   LYS A 124       2.443   5.375  12.090  1.00 84.36           O  
ATOM    945  CG  LYS A 124       0.542   8.979  13.964  1.00 84.36           C  
ATOM    946  CD  LYS A 124       1.174   9.924  14.978  1.00 84.36           C  
ATOM    947  CE  LYS A 124       0.585  11.324  14.881  1.00 84.36           C  
ATOM    948  NZ  LYS A 124       1.160  12.240  15.911  1.00 84.36           N  
ATOM    949  N   ASP A 125       1.297   4.453  13.804  1.00 87.38           N  
ATOM    950  CA  ASP A 125       2.098   3.234  13.758  1.00 87.38           C  
ATOM    951  C   ASP A 125       1.907   2.502  12.431  1.00 87.38           C  
ATOM    952  CB  ASP A 125       1.739   2.311  14.924  1.00 87.38           C  
ATOM    953  O   ASP A 125       2.872   2.007  11.844  1.00 87.38           O  
ATOM    954  CG  ASP A 125       2.267   2.808  16.258  1.00 87.38           C  
ATOM    955  OD1 ASP A 125       3.143   3.699  16.273  1.00 87.38           O  
ATOM    956  OD2 ASP A 125       1.803   2.303  17.303  1.00 87.38           O  
ATOM    957  N   TRP A 126       0.683   2.528  12.022  1.00 83.76           N  
ATOM    958  CA  TRP A 126       0.393   1.867  10.755  1.00 83.76           C  
ATOM    959  C   TRP A 126       1.030   2.617   9.590  1.00 83.76           C  
ATOM    960  CB  TRP A 126      -1.119   1.755  10.540  1.00 83.76           C  
ATOM    961  O   TRP A 126       1.583   2.003   8.676  1.00 83.76           O  
ATOM    962  CG  TRP A 126      -1.729   0.522  11.137  1.00 83.76           C  
ATOM    963  CD1 TRP A 126      -2.547   0.453  12.230  1.00 83.76           C  
ATOM    964  CD2 TRP A 126      -1.565  -0.822  10.674  1.00 83.76           C  
ATOM    965  CE2 TRP A 126      -2.313  -1.655  11.535  1.00 83.76           C  
ATOM    966  CE3 TRP A 126      -0.857  -1.403   9.613  1.00 83.76           C  
ATOM    967  NE1 TRP A 126      -2.902  -0.853  12.474  1.00 83.76           N  
ATOM    968  CH2 TRP A 126      -1.672  -3.583  10.321  1.00 83.76           C  
ATOM    969  CZ2 TRP A 126      -2.373  -3.041  11.366  1.00 83.76           C  
ATOM    970  CZ3 TRP A 126      -0.918  -2.782   9.447  1.00 83.76           C  
ATOM    971  N   ILE A 127       0.930   3.872   9.665  1.00 85.88           N  
ATOM    972  CA  ILE A 127       1.551   4.697   8.634  1.00 85.88           C  
ATOM    973  C   ILE A 127       3.054   4.432   8.596  1.00 85.88           C  
ATOM    974  CB  ILE A 127       1.278   6.199   8.871  1.00 85.88           C  
ATOM    975  O   ILE A 127       3.642   4.308   7.519  1.00 85.88           O  
ATOM    976  CG1 ILE A 127      -0.205   6.515   8.644  1.00 85.88           C  
ATOM    977  CG2 ILE A 127       2.166   7.059   7.968  1.00 85.88           C  
ATOM    978  CD1 ILE A 127      -0.597   7.941   9.005  1.00 85.88           C  
ATOM    979  N   ALA A 128       3.676   4.374   9.740  1.00 88.20           N  
ATOM    980  CA  ALA A 128       5.110   4.112   9.832  1.00 88.20           C  
ATOM    981  C   ALA A 128       5.460   2.755   9.230  1.00 88.20           C  
ATOM    982  CB  ALA A 128       5.570   4.180  11.287  1.00 88.20           C  
ATOM    983  O   ALA A 128       6.483   2.613   8.556  1.00 88.20           O  
ATOM    984  N   ARG A 129       4.598   1.866   9.472  1.00 86.52           N  
ATOM    985  CA  ARG A 129       4.847   0.532   8.937  1.00 86.52           C  
ATOM    986  C   ARG A 129       4.773   0.530   7.414  1.00 86.52           C  
ATOM    987  CB  ARG A 129       3.847  -0.474   9.511  1.00 86.52           C  
ATOM    988  O   ARG A 129       5.629  -0.053   6.746  1.00 86.52           O  
ATOM    989  CG  ARG A 129       4.209  -0.978  10.899  1.00 86.52           C  
ATOM    990  CD  ARG A 129       3.259  -2.072  11.367  1.00 86.52           C  
ATOM    991  NE  ARG A 129       3.320  -2.255  12.815  1.00 86.52           N  
ATOM    992  NH1 ARG A 129       1.115  -2.907  13.033  1.00 86.52           N  
ATOM    993  NH2 ARG A 129       2.466  -2.783  14.880  1.00 86.52           N  
ATOM    994  CZ  ARG A 129       2.300  -2.648  13.573  1.00 86.52           C  
ATOM    995  N   ILE A 130       3.731   1.134   6.894  1.00 85.47           N  
ATOM    996  CA  ILE A 130       3.555   1.223   5.449  1.00 85.47           C  
ATOM    997  C   ILE A 130       4.733   1.972   4.831  1.00 85.47           C  
ATOM    998  CB  ILE A 130       2.226   1.920   5.083  1.00 85.47           C  
ATOM    999  O   ILE A 130       5.233   1.590   3.770  1.00 85.47           O  
ATOM   1000  CG1 ILE A 130       1.034   1.053   5.504  1.00 85.47           C  
ATOM   1001  CG2 ILE A 130       2.173   2.232   3.585  1.00 85.47           C  
ATOM   1002  CD1 ILE A 130      -0.317   1.734   5.340  1.00 85.47           C  
ATOM   1003  N   GLU A 131       5.158   2.985   5.519  1.00 88.24           N  
ATOM   1004  CA  GLU A 131       6.321   3.733   5.051  1.00 88.24           C  
ATOM   1005  C   GLU A 131       7.566   2.850   5.011  1.00 88.24           C  
ATOM   1006  CB  GLU A 131       6.571   4.952   5.943  1.00 88.24           C  
ATOM   1007  O   GLU A 131       8.402   2.989   4.116  1.00 88.24           O  
ATOM   1008  CG  GLU A 131       5.662   6.134   5.637  1.00 88.24           C  
ATOM   1009  CD  GLU A 131       5.902   7.327   6.548  1.00 88.24           C  
ATOM   1010  OE1 GLU A 131       5.295   8.398   6.319  1.00 88.24           O  
ATOM   1011  OE2 GLU A 131       6.704   7.191   7.498  1.00 88.24           O  
ATOM   1012  N   GLY A 132       7.678   1.990   6.000  1.00 87.04           N  
ATOM   1013  CA  GLY A 132       8.779   1.039   5.999  1.00 87.04           C  
ATOM   1014  C   GLY A 132       8.773   0.120   4.792  1.00 87.04           C  
ATOM   1015  O   GLY A 132       9.814  -0.105   4.172  1.00 87.04           O  
ATOM   1016  N   TYR A 133       7.574  -0.385   4.485  1.00 84.70           N  
ATOM   1017  CA  TYR A 133       7.446  -1.264   3.327  1.00 84.70           C  
ATOM   1018  C   TYR A 133       7.750  -0.513   2.036  1.00 84.70           C  
ATOM   1019  CB  TYR A 133       6.039  -1.866   3.262  1.00 84.70           C  
ATOM   1020  O   TYR A 133       8.435  -1.036   1.154  1.00 84.70           O  
ATOM   1021  CG  TYR A 133       5.759  -2.875   4.348  1.00 84.70           C  
ATOM   1022  CD1 TYR A 133       6.585  -3.983   4.526  1.00 84.70           C  
ATOM   1023  CD2 TYR A 133       4.669  -2.724   5.199  1.00 84.70           C  
ATOM   1024  CE1 TYR A 133       6.330  -4.917   5.525  1.00 84.70           C  
ATOM   1025  CE2 TYR A 133       4.405  -3.652   6.201  1.00 84.70           C  
ATOM   1026  OH  TYR A 133       4.983  -5.665   7.346  1.00 84.70           O  
ATOM   1027  CZ  TYR A 133       5.240  -4.743   6.356  1.00 84.70           C  
ATOM   1028  N   LYS A 134       7.312   0.664   1.956  1.00 84.87           N  
ATOM   1029  CA  LYS A 134       7.571   1.509   0.794  1.00 84.87           C  
ATOM   1030  C   LYS A 134       9.069   1.716   0.588  1.00 84.87           C  
ATOM   1031  CB  LYS A 134       6.871   2.860   0.946  1.00 84.87           C  
ATOM   1032  O   LYS A 134       9.567   1.608  -0.535  1.00 84.87           O  
ATOM   1033  CG  LYS A 134       6.905   3.719  -0.310  1.00 84.87           C  
ATOM   1034  CD  LYS A 134       6.239   5.070  -0.081  1.00 84.87           C  
ATOM   1035  CE  LYS A 134       6.877   6.160  -0.932  1.00 84.87           C  
ATOM   1036  NZ  LYS A 134       6.266   7.497  -0.669  1.00 84.87           N  
ATOM   1037  N   SER A 135       9.706   2.122   1.647  1.00 85.80           N  
ATOM   1038  CA  SER A 135      11.145   2.348   1.567  1.00 85.80           C  
ATOM   1039  C   SER A 135      11.876   1.095   1.098  1.00 85.80           C  
ATOM   1040  CB  SER A 135      11.695   2.791   2.924  1.00 85.80           C  
ATOM   1041  O   SER A 135      12.797   1.175   0.282  1.00 85.80           O  
ATOM   1042  OG  SER A 135      13.027   3.261   2.798  1.00 85.80           O  
ATOM   1043  N   THR A 136      11.433  -0.021   1.607  1.00 84.34           N  
ATOM   1044  CA  THR A 136      12.049  -1.285   1.219  1.00 84.34           C  
ATOM   1045  C   THR A 136      11.849  -1.550  -0.270  1.00 84.34           C  
ATOM   1046  CB  THR A 136      11.475  -2.459   2.033  1.00 84.34           C  
ATOM   1047  O   THR A 136      12.795  -1.904  -0.976  1.00 84.34           O  
ATOM   1048  CG2 THR A 136      12.119  -3.780   1.623  1.00 84.34           C  
ATOM   1049  OG1 THR A 136      11.722  -2.233   3.427  1.00 84.34           O  
ATOM   1050  N   PHE A 137      10.682  -1.275  -0.734  1.00 80.80           N  
ATOM   1051  CA  PHE A 137      10.376  -1.557  -2.132  1.00 80.80           C  
ATOM   1052  C   PHE A 137      11.025  -0.525  -3.047  1.00 80.80           C  
ATOM   1053  CB  PHE A 137       8.861  -1.579  -2.357  1.00 80.80           C  
ATOM   1054  O   PHE A 137      11.511  -0.865  -4.128  1.00 80.80           O  
ATOM   1055  CG  PHE A 137       8.172  -2.765  -1.737  1.00 80.80           C  
ATOM   1056  CD1 PHE A 137       8.530  -4.059  -2.094  1.00 80.80           C  
ATOM   1057  CD2 PHE A 137       7.166  -2.585  -0.796  1.00 80.80           C  
ATOM   1058  CE1 PHE A 137       7.894  -5.158  -1.521  1.00 80.80           C  
ATOM   1059  CE2 PHE A 137       6.526  -3.678  -0.220  1.00 80.80           C  
ATOM   1060  CZ  PHE A 137       6.891  -4.964  -0.585  1.00 80.80           C  
ATOM   1061  N   SER A 138      10.995   0.687  -2.645  1.00 82.93           N  
ATOM   1062  CA  SER A 138      11.666   1.736  -3.405  1.00 82.93           C  
ATOM   1063  C   SER A 138      13.160   1.455  -3.534  1.00 82.93           C  
ATOM   1064  CB  SER A 138      11.451   3.098  -2.744  1.00 82.93           C  
ATOM   1065  O   SER A 138      13.747   1.669  -4.597  1.00 82.93           O  
ATOM   1066  OG  SER A 138      10.103   3.514  -2.877  1.00 82.93           O  
ATOM   1067  N   LEU A 139      13.723   1.016  -2.463  1.00 81.84           N  
ATOM   1068  CA  LEU A 139      15.139   0.665  -2.477  1.00 81.84           C  
ATOM   1069  C   LEU A 139      15.397  -0.514  -3.409  1.00 81.84           C  
ATOM   1070  CB  LEU A 139      15.623   0.329  -1.064  1.00 81.84           C  
ATOM   1071  O   LEU A 139      16.386  -0.523  -4.146  1.00 81.84           O  
ATOM   1072  CG  LEU A 139      15.792   1.510  -0.107  1.00 81.84           C  
ATOM   1073  CD1 LEU A 139      16.147   1.013   1.291  1.00 81.84           C  
ATOM   1074  CD2 LEU A 139      16.859   2.469  -0.625  1.00 81.84           C  
ATOM   1075  N   ALA A 140      14.485  -1.434  -3.305  1.00 77.16           N  
ATOM   1076  CA  ALA A 140      14.616  -2.593  -4.186  1.00 77.16           C  
ATOM   1077  C   ALA A 140      14.532  -2.179  -5.652  1.00 77.16           C  
ATOM   1078  CB  ALA A 140      13.541  -3.628  -3.865  1.00 77.16           C  
ATOM   1079  O   ALA A 140      15.297  -2.668  -6.487  1.00 77.16           O  
ATOM   1080  N   LEU A 141      13.608  -1.287  -5.921  1.00 77.11           N  
ATOM   1081  CA  LEU A 141      13.450  -0.785  -7.281  1.00 77.11           C  
ATOM   1082  C   LEU A 141      14.692  -0.020  -7.726  1.00 77.11           C  
ATOM   1083  CB  LEU A 141      12.218   0.118  -7.380  1.00 77.11           C  
ATOM   1084  O   LEU A 141      15.151  -0.176  -8.860  1.00 77.11           O  
ATOM   1085  CG  LEU A 141      11.836   0.592  -8.783  1.00 77.11           C  
ATOM   1086  CD1 LEU A 141      11.521  -0.601  -9.679  1.00 77.11           C  
ATOM   1087  CD2 LEU A 141      10.649   1.548  -8.720  1.00 77.11           C  
ATOM   1088  N   SER A 142      15.222   0.845  -6.900  1.00 78.49           N  
ATOM   1089  CA  SER A 142      16.411   1.626  -7.225  1.00 78.49           C  
ATOM   1090  C   SER A 142      17.619   0.725  -7.458  1.00 78.49           C  
ATOM   1091  CB  SER A 142      16.718   2.625  -6.108  1.00 78.49           C  
ATOM   1092  O   SER A 142      18.420   0.973  -8.361  1.00 78.49           O  
ATOM   1093  OG  SER A 142      15.679   3.581  -5.989  1.00 78.49           O  
ATOM   1094  N   THR A 143      17.740  -0.291  -6.627  1.00 76.78           N  
ATOM   1095  CA  THR A 143      18.841  -1.238  -6.766  1.00 76.78           C  
ATOM   1096  C   THR A 143      18.766  -1.959  -8.109  1.00 76.78           C  
ATOM   1097  CB  THR A 143      18.837  -2.271  -5.624  1.00 76.78           C  
ATOM   1098  O   THR A 143      19.787  -2.154  -8.772  1.00 76.78           O  
ATOM   1099  CG2 THR A 143      20.006  -3.242  -5.757  1.00 76.78           C  
ATOM   1100  OG1 THR A 143      18.938  -1.588  -4.369  1.00 76.78           O  
ATOM   1101  N   ASP A 144      17.505  -2.290  -8.448  1.00 70.99           N  
ATOM   1102  CA  ASP A 144      17.320  -2.944  -9.740  1.00 70.99           C  
ATOM   1103  C   ASP A 144      17.683  -2.005 -10.888  1.00 70.99           C  
ATOM   1104  CB  ASP A 144      15.877  -3.430  -9.894  1.00 70.99           C  
ATOM   1105  O   ASP A 144      18.311  -2.422 -11.863  1.00 70.99           O  
ATOM   1106  CG  ASP A 144      15.617  -4.748  -9.186  1.00 70.99           C  
ATOM   1107  OD1 ASP A 144      16.571  -5.353  -8.652  1.00 70.99           O  
ATOM   1108  OD2 ASP A 144      14.447  -5.187  -9.165  1.00 70.99           O  
ATOM   1109  N   GLY A 145      17.226  -0.815 -10.794  1.00 70.07           N  
ATOM   1110  CA  GLY A 145      17.577   0.183 -11.792  1.00 70.07           C  
ATOM   1111  C   GLY A 145      19.072   0.404 -11.915  1.00 70.07           C  
ATOM   1112  O   GLY A 145      19.594   0.551 -13.023  1.00 70.07           O  
ATOM   1113  N   LEU A 146      19.798   0.460 -10.762  1.00 72.32           N  
ATOM   1114  CA  LEU A 146      21.243   0.656 -10.736  1.00 72.32           C  
ATOM   1115  C   LEU A 146      21.963  -0.515 -11.398  1.00 72.32           C  
ATOM   1116  CB  LEU A 146      21.736   0.825  -9.297  1.00 72.32           C  
ATOM   1117  O   LEU A 146      22.938  -0.318 -12.127  1.00 72.32           O  
ATOM   1118  CG  LEU A 146      21.393   2.149  -8.614  1.00 72.32           C  
ATOM   1119  CD1 LEU A 146      21.798   2.109  -7.144  1.00 72.32           C  
ATOM   1120  CD2 LEU A 146      22.072   3.312  -9.329  1.00 72.32           C  
ATOM   1121  N   HIS A 147      21.468  -1.656 -11.119  1.00 70.62           N  
ATOM   1122  CA  HIS A 147      22.055  -2.847 -11.723  1.00 70.62           C  
ATOM   1123  C   HIS A 147      21.903  -2.827 -13.240  1.00 70.62           C  
ATOM   1124  CB  HIS A 147      21.413  -4.111 -11.147  1.00 70.62           C  
ATOM   1125  O   HIS A 147      22.843  -3.160 -13.966  1.00 70.62           O  
ATOM   1126  CG  HIS A 147      21.990  -4.531  -9.833  1.00 70.62           C  
ATOM   1127  CD2 HIS A 147      21.484  -4.467  -8.579  1.00 70.62           C  
ATOM   1128  ND1 HIS A 147      23.242  -5.095  -9.716  1.00 70.62           N  
ATOM   1129  CE1 HIS A 147      23.482  -5.360  -8.443  1.00 70.62           C  
ATOM   1130  NE2 HIS A 147      22.431  -4.989  -7.732  1.00 70.62           N  
ATOM   1131  N   LEU A 148      20.687  -2.467 -13.668  1.00 69.22           N  
ATOM   1132  CA  LEU A 148      20.459  -2.353 -15.105  1.00 69.22           C  
ATOM   1133  C   LEU A 148      21.373  -1.298 -15.718  1.00 69.22           C  
ATOM   1134  CB  LEU A 148      18.995  -2.005 -15.389  1.00 69.22           C  
ATOM   1135  O   LEU A 148      21.934  -1.508 -16.796  1.00 69.22           O  
ATOM   1136  CG  LEU A 148      18.593  -1.919 -16.862  1.00 69.22           C  
ATOM   1137  CD1 LEU A 148      18.774  -3.272 -17.541  1.00 69.22           C  
ATOM   1138  CD2 LEU A 148      17.152  -1.436 -16.995  1.00 69.22           C  
ATOM   1139  N   SER A 149      21.497  -0.177 -15.049  1.00 72.70           N  
ATOM   1140  CA  SER A 149      22.371   0.894 -15.516  1.00 72.70           C  
ATOM   1141  C   SER A 149      23.819   0.424 -15.609  1.00 72.70           C  
ATOM   1142  CB  SER A 149      22.278   2.106 -14.588  1.00 72.70           C  
ATOM   1143  O   SER A 149      24.525   0.756 -16.564  1.00 72.70           O  
ATOM   1144  OG  SER A 149      23.093   3.165 -15.060  1.00 72.70           O  
ATOM   1145  N   ARG A 150      24.170  -0.274 -14.549  1.00 73.43           N  
ATOM   1146  CA  ARG A 150      25.528  -0.807 -14.539  1.00 73.43           C  
ATOM   1147  C   ARG A 150      25.739  -1.790 -15.686  1.00 73.43           C  
ATOM   1148  CB  ARG A 150      25.828  -1.490 -13.203  1.00 73.43           C  
ATOM   1149  O   ARG A 150      26.773  -1.756 -16.357  1.00 73.43           O  
ATOM   1150  CG  ARG A 150      27.288  -1.875 -13.021  1.00 73.43           C  
ATOM   1151  CD  ARG A 150      27.521  -2.598 -11.702  1.00 73.43           C  
ATOM   1152  NE  ARG A 150      27.648  -1.661 -10.589  1.00 73.43           N  
ATOM   1153  NH1 ARG A 150      28.386  -3.241  -9.074  1.00 73.43           N  
ATOM   1154  NH2 ARG A 150      28.135  -1.056  -8.428  1.00 73.43           N  
ATOM   1155  CZ  ARG A 150      28.056  -1.988  -9.366  1.00 73.43           C  
ATOM   1156  N   PHE A 151      24.824  -2.642 -15.868  1.00 73.39           N  
ATOM   1157  CA  PHE A 151      24.883  -3.624 -16.944  1.00 73.39           C  
ATOM   1158  C   PHE A 151      24.992  -2.936 -18.300  1.00 73.39           C  
ATOM   1159  CB  PHE A 151      23.649  -4.532 -16.914  1.00 73.39           C  
ATOM   1160  O   PHE A 151      25.803  -3.332 -19.140  1.00 73.39           O  
ATOM   1161  CG  PHE A 151      23.632  -5.569 -18.004  1.00 73.39           C  
ATOM   1162  CD1 PHE A 151      22.865  -5.383 -19.148  1.00 73.39           C  
ATOM   1163  CD2 PHE A 151      24.384  -6.731 -17.885  1.00 73.39           C  
ATOM   1164  CE1 PHE A 151      22.848  -6.341 -20.159  1.00 73.39           C  
ATOM   1165  CE2 PHE A 151      24.371  -7.693 -18.891  1.00 73.39           C  
ATOM   1166  CZ  PHE A 151      23.602  -7.497 -20.026  1.00 73.39           C  
ATOM   1167  N   ILE A 152      24.141  -1.962 -18.509  1.00 74.71           N  
ATOM   1168  CA  ILE A 152      24.188  -1.205 -19.755  1.00 74.71           C  
ATOM   1169  C   ILE A 152      25.558  -0.548 -19.908  1.00 74.71           C  
ATOM   1170  CB  ILE A 152      23.073  -0.137 -19.810  1.00 74.71           C  
ATOM   1171  O   ILE A 152      26.129  -0.536 -21.002  1.00 74.71           O  
ATOM   1172  CG1 ILE A 152      21.696  -0.806 -19.892  1.00 74.71           C  
ATOM   1173  CG2 ILE A 152      23.292   0.812 -20.991  1.00 74.71           C  
ATOM   1174  CD1 ILE A 152      20.529   0.154 -19.707  1.00 74.71           C  
ATOM   1175  N   SER A 153      26.044   0.008 -18.827  1.00 78.40           N  
ATOM   1176  CA  SER A 153      27.342   0.674 -18.843  1.00 78.40           C  
ATOM   1177  C   SER A 153      28.454  -0.292 -19.237  1.00 78.40           C  
ATOM   1178  CB  SER A 153      27.648   1.286 -17.475  1.00 78.40           C  
ATOM   1179  O   SER A 153      29.328   0.052 -20.036  1.00 78.40           O  
ATOM   1180  OG  SER A 153      26.754   2.347 -17.188  1.00 78.40           O  
ATOM   1181  N   VAL A 154      28.418  -1.492 -18.725  1.00 80.94           N  
ATOM   1182  CA  VAL A 154      29.427  -2.509 -19.005  1.00 80.94           C  
ATOM   1183  C   VAL A 154      29.329  -2.947 -20.464  1.00 80.94           C  
ATOM   1184  CB  VAL A 154      29.276  -3.730 -18.070  1.00 80.94           C  
ATOM   1185  O   VAL A 154      30.348  -3.118 -21.137  1.00 80.94           O  
ATOM   1186  CG1 VAL A 154      30.131  -4.896 -18.563  1.00 80.94           C  
ATOM   1187  CG2 VAL A 154      29.651  -3.355 -16.638  1.00 80.94           C  
ATOM   1188  N   ASN A 155      28.111  -3.149 -20.945  1.00 79.04           N  
ATOM   1189  CA  ASN A 155      27.909  -3.574 -22.326  1.00 79.04           C  
ATOM   1190  C   ASN A 155      28.349  -2.497 -23.314  1.00 79.04           C  
ATOM   1191  CB  ASN A 155      26.444  -3.945 -22.564  1.00 79.04           C  
ATOM   1192  O   ASN A 155      28.919  -2.807 -24.362  1.00 79.04           O  
ATOM   1193  CG  ASN A 155      26.089  -5.310 -22.007  1.00 79.04           C  
ATOM   1194  ND2 ASN A 155      24.850  -5.463 -21.556  1.00 79.04           N  
ATOM   1195  OD1 ASN A 155      26.923  -6.219 -21.981  1.00 79.04           O  
ATOM   1196  N   VAL A 156      28.060  -1.287 -22.967  1.00 82.94           N  
ATOM   1197  CA  VAL A 156      28.460  -0.165 -23.810  1.00 82.94           C  
ATOM   1198  C   VAL A 156      29.983  -0.070 -23.855  1.00 82.94           C  
ATOM   1199  CB  VAL A 156      27.858   1.166 -23.306  1.00 82.94           C  
ATOM   1200  O   VAL A 156      30.565   0.169 -24.916  1.00 82.94           O  
ATOM   1201  CG1 VAL A 156      28.509   2.354 -24.012  1.00 82.94           C  
ATOM   1202  CG2 VAL A 156      26.345   1.180 -23.515  1.00 82.94           C  
ATOM   1203  N   LEU A 157      30.652  -0.312 -22.708  1.00 81.93           N  
ATOM   1204  CA  LEU A 157      32.108  -0.269 -22.643  1.00 81.93           C  
ATOM   1205  C   LEU A 157      32.723  -1.408 -23.450  1.00 81.93           C  
ATOM   1206  CB  LEU A 157      32.583  -0.343 -21.190  1.00 81.93           C  
ATOM   1207  O   LEU A 157      33.742  -1.221 -24.118  1.00 81.93           O  
ATOM   1208  CG  LEU A 157      32.385   0.918 -20.346  1.00 81.93           C  
ATOM   1209  CD1 LEU A 157      32.791   0.657 -18.900  1.00 81.93           C  
ATOM   1210  CD2 LEU A 157      33.179   2.082 -20.929  1.00 81.93           C  
ATOM   1211  N   GLU A 158      32.108  -2.554 -23.441  1.00 82.25           N  
ATOM   1212  CA  GLU A 158      32.575  -3.716 -24.192  1.00 82.25           C  
ATOM   1213  C   GLU A 158      32.413  -3.503 -25.694  1.00 82.25           C  
ATOM   1214  CB  GLU A 158      31.824  -4.976 -23.755  1.00 82.25           C  
ATOM   1215  O   GLU A 158      33.270  -3.915 -26.480  1.00 82.25           O  
ATOM   1216  CG  GLU A 158      32.234  -5.492 -22.383  1.00 82.25           C  
ATOM   1217  CD  GLU A 158      31.564  -6.805 -22.012  1.00 82.25           C  
ATOM   1218  OE1 GLU A 158      31.984  -7.441 -21.018  1.00 82.25           O  
ATOM   1219  OE2 GLU A 158      30.613  -7.203 -22.721  1.00 82.25           O  
ATOM   1220  N   LEU A 159      31.287  -2.904 -26.060  1.00 82.90           N  
ATOM   1221  CA  LEU A 159      31.056  -2.605 -27.469  1.00 82.90           C  
ATOM   1222  C   LEU A 159      32.065  -1.581 -27.979  1.00 82.90           C  
ATOM   1223  CB  LEU A 159      29.632  -2.084 -27.680  1.00 82.90           C  
ATOM   1224  O   LEU A 159      32.513  -1.663 -29.125  1.00 82.90           O  
ATOM   1225  CG  LEU A 159      28.511  -3.119 -27.585  1.00 82.90           C  
ATOM   1226  CD1 LEU A 159      27.151  -2.428 -27.567  1.00 82.90           C  
ATOM   1227  CD2 LEU A 159      28.597  -4.109 -28.742  1.00 82.90           C  
ATOM   1228  N   LYS A 160      32.366  -0.639 -27.104  1.00 85.77           N  
ATOM   1229  CA  LYS A 160      33.367   0.362 -27.462  1.00 85.77           C  
ATOM   1230  C   LYS A 160      34.741  -0.276 -27.650  1.00 85.77           C  
ATOM   1231  CB  LYS A 160      33.438   1.456 -26.396  1.00 85.77           C  
ATOM   1232  O   LYS A 160      35.484   0.094 -28.561  1.00 85.77           O  
ATOM   1233  CG  LYS A 160      34.222   2.688 -26.825  1.00 85.77           C  
ATOM   1234  CD  LYS A 160      34.282   3.727 -25.712  1.00 85.77           C  
ATOM   1235  CE  LYS A 160      35.205   4.882 -26.075  1.00 85.77           C  
ATOM   1236  NZ  LYS A 160      35.228   5.929 -25.009  1.00 85.77           N  
ATOM   1237  N   LYS A 161      35.041  -1.256 -26.853  1.00 84.65           N  
ATOM   1238  CA  LYS A 161      36.313  -1.963 -26.968  1.00 84.65           C  
ATOM   1239  C   LYS A 161      36.368  -2.791 -28.248  1.00 84.65           C  
ATOM   1240  CB  LYS A 161      36.539  -2.862 -25.752  1.00 84.65           C  
ATOM   1241  O   LYS A 161      37.408  -2.856 -28.907  1.00 84.65           O  
ATOM   1242  CG  LYS A 161      37.946  -3.437 -25.660  1.00 84.65           C  
ATOM   1243  CD  LYS A 161      38.117  -4.300 -24.416  1.00 84.65           C  
ATOM   1244  CE  LYS A 161      39.345  -5.193 -24.520  1.00 84.65           C  
ATOM   1245  NZ  LYS A 161      40.288  -4.973 -23.383  1.00 84.65           N  
ATOM   1246  N   ASP A 162      35.277  -3.376 -28.648  1.00 79.55           N  
ATOM   1247  CA  ASP A 162      35.204  -4.202 -29.849  1.00 79.55           C  
ATOM   1248  C   ASP A 162      35.285  -3.346 -31.110  1.00 79.55           C  
ATOM   1249  CB  ASP A 162      33.916  -5.028 -29.856  1.00 79.55           C  
ATOM   1250  O   ASP A 162      35.828  -3.781 -32.128  1.00 79.55           O  
ATOM   1251  CG  ASP A 162      33.949  -6.187 -28.874  1.00 79.55           C  
ATOM   1252  OD1 ASP A 162      35.044  -6.541 -28.386  1.00 79.55           O  
ATOM   1253  OD2 ASP A 162      32.872  -6.752 -28.590  1.00 79.55           O  
ATOM   1254  N   GLN A 163      34.815  -2.152 -31.043  1.00 79.85           N  
ATOM   1255  CA  GLN A 163      34.867  -1.259 -32.196  1.00 79.85           C  
ATOM   1256  C   GLN A 163      36.269  -0.688 -32.387  1.00 79.85           C  
ATOM   1257  CB  GLN A 163      33.854  -0.124 -32.043  1.00 79.85           C  
ATOM   1258  O   GLN A 163      36.694  -0.435 -33.516  1.00 79.85           O  
ATOM   1259  CG  GLN A 163      32.426  -0.523 -32.385  1.00 79.85           C  
ATOM   1260  CD  GLN A 163      31.530   0.671 -32.655  1.00 79.85           C  
ATOM   1261  NE2 GLN A 163      30.620   0.526 -33.612  1.00 79.85           N  
ATOM   1262  OE1 GLN A 163      31.655   1.716 -32.008  1.00 79.85           O  
ATOM   1263  N   GLU A 164      37.067  -0.584 -31.385  1.00 77.33           N  
ATOM   1264  CA  GLU A 164      38.420  -0.045 -31.484  1.00 77.33           C  
ATOM   1265  C   GLU A 164      39.418  -1.130 -31.880  1.00 77.33           C  
ATOM   1266  CB  GLU A 164      38.841   0.600 -30.161  1.00 77.33           C  
ATOM   1267  O   GLU A 164      40.440  -0.842 -32.507  1.00 77.33           O  
ATOM   1268  CG  GLU A 164      38.127   1.909 -29.861  1.00 77.33           C  
ATOM   1269  CD  GLU A 164      38.485   2.489 -28.502  1.00 77.33           C  
ATOM   1270  OE1 GLU A 164      38.053   3.623 -28.193  1.00 77.33           O  
ATOM   1271  OE2 GLU A 164      39.203   1.805 -27.739  1.00 77.33           O  
ATOM   1272  N   GLU A 165      39.158  -2.364 -31.812  1.00 66.79           N  
ATOM   1273  CA  GLU A 165      40.044  -3.434 -32.259  1.00 66.79           C  
ATOM   1274  C   GLU A 165      39.787  -3.789 -33.721  1.00 66.79           C  
ATOM   1275  CB  GLU A 165      39.875  -4.675 -31.379  1.00 66.79           C  
ATOM   1276  O   GLU A 165      40.725  -4.063 -34.472  1.00 66.79           O  
ATOM   1277  CG  GLU A 165      40.741  -4.665 -30.128  1.00 66.79           C  
ATOM   1278  CD  GLU A 165      40.606  -5.929 -29.294  1.00 66.79           C  
ATOM   1279  OE1 GLU A 165      41.551  -6.266 -28.545  1.00 66.79           O  
ATOM   1280  OE2 GLU A 165      39.546  -6.588 -29.391  1.00 66.79           O  
TER    1281      GLU A 165
ENDMDL
END
