# Supplementary material for: Exploring a diverse world of effector domains and amyloid signaling motifs in fungal NLR proteins
Source: PLoS Comput Biol. 2022 Dec 21;18(12):e1010787. doi: 10.1371/journal.pcbi.1010787 (PMC9815663; doi:10.1371/journal.pcbi.1010787)
Supplement: S3 Data — Full AlphaFold2/ColabFold outputs. (GZ) [file pcbi.1010787.s010.tar.gz › PWW74656_1_165/rank_2_model_5_ptm_seed_0_unrelaxed.pdb]

MODEL     1
ATOM      1  N   MET A   1      22.618  -3.983  -1.872  1.00 54.07           N  
ATOM      2  CA  MET A   1      21.352  -4.230  -1.188  1.00 54.07           C  
ATOM      3  C   MET A   1      20.753  -5.565  -1.616  1.00 54.07           C  
ATOM      4  CB  MET A   1      20.360  -3.099  -1.467  1.00 54.07           C  
ATOM      5  O   MET A   1      20.810  -5.928  -2.792  1.00 54.07           O  
ATOM      6  CG  MET A   1      19.540  -2.689  -0.254  1.00 54.07           C  
ATOM      7  SD  MET A   1      18.045  -1.727  -0.709  1.00 54.07           S  
ATOM      8  CE  MET A   1      17.122  -1.814   0.851  1.00 54.07           C  
ATOM      9  N   ASP A   2      19.936  -6.356  -0.529  1.00 63.50           N  
ATOM     10  CA  ASP A   2      19.493  -7.707  -0.859  1.00 63.50           C  
ATOM     11  C   ASP A   2      18.095  -7.692  -1.472  1.00 63.50           C  
ATOM     12  CB  ASP A   2      19.513  -8.598   0.385  1.00 63.50           C  
ATOM     13  O   ASP A   2      17.159  -7.147  -0.883  1.00 63.50           O  
ATOM     14  CG  ASP A   2      20.912  -9.050   0.768  1.00 63.50           C  
ATOM     15  OD1 ASP A   2      21.681  -9.473  -0.122  1.00 63.50           O  
ATOM     16  OD2 ASP A   2      21.246  -8.986   1.971  1.00 63.50           O  
ATOM     17  N   PRO A   3      17.936  -7.565  -2.671  1.00 66.14           N  
ATOM     18  CA  PRO A   3      16.648  -7.775  -3.336  1.00 66.14           C  
ATOM     19  C   PRO A   3      15.692  -8.635  -2.512  1.00 66.14           C  
ATOM     20  CB  PRO A   3      17.035  -8.483  -4.638  1.00 66.14           C  
ATOM     21  O   PRO A   3      14.477  -8.428  -2.555  1.00 66.14           O  
ATOM     22  CG  PRO A   3      18.525  -8.383  -4.699  1.00 66.14           C  
ATOM     23  CD  PRO A   3      19.030  -7.961  -3.349  1.00 66.14           C  
ATOM     24  N   LEU A   4      16.253  -9.410  -1.672  1.00 71.42           N  
ATOM     25  CA  LEU A   4      15.429 -10.304  -0.865  1.00 71.42           C  
ATOM     26  C   LEU A   4      14.735  -9.539   0.257  1.00 71.42           C  
ATOM     27  CB  LEU A   4      16.281 -11.433  -0.278  1.00 71.42           C  
ATOM     28  O   LEU A   4      13.565  -9.791   0.554  1.00 71.42           O  
ATOM     29  CG  LEU A   4      15.518 -12.616   0.321  1.00 71.42           C  
ATOM     30  CD1 LEU A   4      14.717 -13.332  -0.761  1.00 71.42           C  
ATOM     31  CD2 LEU A   4      16.480 -13.580   1.007  1.00 71.42           C  
ATOM     32  N   SER A   5      15.466  -8.600   0.886  1.00 76.42           N  
ATOM     33  CA  SER A   5      14.907  -7.802   1.973  1.00 76.42           C  
ATOM     34  C   SER A   5      13.749  -6.938   1.485  1.00 76.42           C  
ATOM     35  CB  SER A   5      15.986  -6.917   2.599  1.00 76.42           C  
ATOM     36  O   SER A   5      12.728  -6.817   2.165  1.00 76.42           O  
ATOM     37  OG  SER A   5      15.469  -6.201   3.706  1.00 76.42           O  
ATOM     38  N   ILE A   6      13.851  -6.351   0.339  1.00 74.45           N  
ATOM     39  CA  ILE A   6      12.806  -5.512  -0.238  1.00 74.45           C  
ATOM     40  C   ILE A   6      11.579  -6.362  -0.559  1.00 74.45           C  
ATOM     41  CB  ILE A   6      13.303  -4.786  -1.509  1.00 74.45           C  
ATOM     42  O   ILE A   6      10.447  -5.956  -0.288  1.00 74.45           O  
ATOM     43  CG1 ILE A   6      14.429  -3.807  -1.159  1.00 74.45           C  
ATOM     44  CG2 ILE A   6      12.145  -4.064  -2.205  1.00 74.45           C  
ATOM     45  CD1 ILE A   6      15.098  -3.174  -2.372  1.00 74.45           C  
ATOM     46  N   THR A   7      11.876  -7.526  -1.111  1.00 77.27           N  
ATOM     47  CA  THR A   7      10.786  -8.436  -1.446  1.00 77.27           C  
ATOM     48  C   THR A   7      10.021  -8.848  -0.192  1.00 77.27           C  
ATOM     49  CB  THR A   7      11.308  -9.691  -2.168  1.00 77.27           C  
ATOM     50  O   THR A   7       8.790  -8.915  -0.203  1.00 77.27           O  
ATOM     51  CG2 THR A   7      10.159 -10.603  -2.585  1.00 77.27           C  
ATOM     52  OG1 THR A   7      12.037  -9.295  -3.336  1.00 77.27           O  
ATOM     53  N   ALA A   8      10.736  -9.078   0.826  1.00 79.79           N  
ATOM     54  CA  ALA A   8      10.111  -9.462   2.089  1.00 79.79           C  
ATOM     55  C   ALA A   8       9.211  -8.348   2.616  1.00 79.79           C  
ATOM     56  CB  ALA A   8      11.176  -9.816   3.124  1.00 79.79           C  
ATOM     57  O   ALA A   8       8.115  -8.611   3.116  1.00 79.79           O  
ATOM     58  N   SER A   9       9.679  -7.139   2.534  1.00 80.51           N  
ATOM     59  CA  SER A   9       8.901  -5.993   2.994  1.00 80.51           C  
ATOM     60  C   SER A   9       7.619  -5.834   2.184  1.00 80.51           C  
ATOM     61  CB  SER A   9       9.731  -4.712   2.908  1.00 80.51           C  
ATOM     62  O   SER A   9       6.553  -5.570   2.745  1.00 80.51           O  
ATOM     63  OG  SER A   9      10.816  -4.754   3.819  1.00 80.51           O  
ATOM     64  N   ILE A  10       7.746  -6.041   0.927  1.00 81.11           N  
ATOM     65  CA  ILE A  10       6.591  -5.938   0.043  1.00 81.11           C  
ATOM     66  C   ILE A  10       5.563  -7.006   0.411  1.00 81.11           C  
ATOM     67  CB  ILE A  10       7.000  -6.077  -1.440  1.00 81.11           C  
ATOM     68  O   ILE A  10       4.367  -6.720   0.502  1.00 81.11           O  
ATOM     69  CG1 ILE A  10       7.865  -4.886  -1.869  1.00 81.11           C  
ATOM     70  CG2 ILE A  10       5.761  -6.204  -2.332  1.00 81.11           C  
ATOM     71  CD1 ILE A  10       8.478  -5.034  -3.255  1.00 81.11           C  
ATOM     72  N   ILE A  11       6.068  -8.220   0.606  1.00 82.34           N  
ATOM     73  CA  ILE A  11       5.191  -9.330   0.961  1.00 82.34           C  
ATOM     74  C   ILE A  11       4.449  -9.009   2.256  1.00 82.34           C  
ATOM     75  CB  ILE A  11       5.983 -10.649   1.110  1.00 82.34           C  
ATOM     76  O   ILE A  11       3.251  -9.276   2.375  1.00 82.34           O  
ATOM     77  CG1 ILE A  11       6.515 -11.110  -0.252  1.00 82.34           C  
ATOM     78  CG2 ILE A  11       5.111 -11.732   1.753  1.00 82.34           C  
ATOM     79  CD1 ILE A  11       7.498 -12.270  -0.173  1.00 82.34           C  
ATOM     80  N   THR A  12       5.179  -8.451   3.158  1.00 86.10           N  
ATOM     81  CA  THR A  12       4.594  -8.095   4.446  1.00 86.10           C  
ATOM     82  C   THR A  12       3.478  -7.070   4.268  1.00 86.10           C  
ATOM     83  CB  THR A  12       5.659  -7.538   5.408  1.00 86.10           C  
ATOM     84  O   THR A  12       2.408  -7.199   4.867  1.00 86.10           O  
ATOM     85  CG2 THR A  12       5.045  -7.172   6.756  1.00 86.10           C  
ATOM     86  OG1 THR A  12       6.676  -8.526   5.611  1.00 86.10           O  
ATOM     87  N   ILE A  13       3.699  -6.072   3.500  1.00 83.93           N  
ATOM     88  CA  ILE A  13       2.721  -5.012   3.281  1.00 83.93           C  
ATOM     89  C   ILE A  13       1.478  -5.587   2.608  1.00 83.93           C  
ATOM     90  CB  ILE A  13       3.312  -3.866   2.428  1.00 83.93           C  
ATOM     91  O   ILE A  13       0.351  -5.267   2.993  1.00 83.93           O  
ATOM     92  CG1 ILE A  13       4.461  -3.181   3.176  1.00 83.93           C  
ATOM     93  CG2 ILE A  13       2.223  -2.856   2.054  1.00 83.93           C  
ATOM     94  CD1 ILE A  13       5.220  -2.158   2.342  1.00 83.93           C  
ATOM     95  N   VAL A  14       1.694  -6.452   1.665  1.00 84.21           N  
ATOM     96  CA  VAL A  14       0.584  -7.074   0.950  1.00 84.21           C  
ATOM     97  C   VAL A  14      -0.244  -7.919   1.915  1.00 84.21           C  
ATOM     98  CB  VAL A  14       1.082  -7.942  -0.226  1.00 84.21           C  
ATOM     99  O   VAL A  14      -1.476  -7.899   1.868  1.00 84.21           O  
ATOM    100  CG1 VAL A  14      -0.062  -8.769  -0.810  1.00 84.21           C  
ATOM    101  CG2 VAL A  14       1.717  -7.066  -1.305  1.00 84.21           C  
ATOM    102  N   THR A  15       0.408  -8.646   2.703  1.00 87.64           N  
ATOM    103  CA  THR A  15      -0.267  -9.465   3.703  1.00 87.64           C  
ATOM    104  C   THR A  15      -1.082  -8.594   4.655  1.00 87.64           C  
ATOM    105  CB  THR A  15       0.740 -10.307   4.508  1.00 87.64           C  
ATOM    106  O   THR A  15      -2.231  -8.913   4.967  1.00 87.64           O  
ATOM    107  CG2 THR A  15       0.030 -11.173   5.544  1.00 87.64           C  
ATOM    108  OG1 THR A  15       1.469 -11.155   3.612  1.00 87.64           O  
ATOM    109  N   LEU A  16      -0.480  -7.481   5.084  1.00 86.36           N  
ATOM    110  CA  LEU A  16      -1.156  -6.580   6.010  1.00 86.36           C  
ATOM    111  C   LEU A  16      -2.387  -5.957   5.361  1.00 86.36           C  
ATOM    112  CB  LEU A  16      -0.201  -5.480   6.481  1.00 86.36           C  
ATOM    113  O   LEU A  16      -3.435  -5.833   5.999  1.00 86.36           O  
ATOM    114  CG  LEU A  16       0.853  -5.892   7.510  1.00 86.36           C  
ATOM    115  CD1 LEU A  16       1.847  -4.757   7.733  1.00 86.36           C  
ATOM    116  CD2 LEU A  16       0.190  -6.294   8.823  1.00 86.36           C  
ATOM    117  N   THR A  17      -2.225  -5.602   4.120  1.00 85.04           N  
ATOM    118  CA  THR A  17      -3.341  -5.023   3.381  1.00 85.04           C  
ATOM    119  C   THR A  17      -4.486  -6.024   3.258  1.00 85.04           C  
ATOM    120  CB  THR A  17      -2.904  -4.564   1.977  1.00 85.04           C  
ATOM    121  O   THR A  17      -5.655  -5.659   3.402  1.00 85.04           O  
ATOM    122  CG2 THR A  17      -1.986  -3.349   2.057  1.00 85.04           C  
ATOM    123  OG1 THR A  17      -2.207  -5.635   1.327  1.00 85.04           O  
ATOM    124  N   GLY A  18      -4.113  -7.248   2.997  1.00 85.63           N  
ATOM    125  CA  GLY A  18      -5.117  -8.299   2.938  1.00 85.63           C  
ATOM    126  C   GLY A  18      -5.853  -8.495   4.250  1.00 85.63           C  
ATOM    127  O   GLY A  18      -7.074  -8.665   4.263  1.00 85.63           O  
ATOM    128  N   GLN A  19      -5.122  -8.482   5.272  1.00 86.08           N  
ATOM    129  CA  GLN A  19      -5.716  -8.627   6.596  1.00 86.08           C  
ATOM    130  C   GLN A  19      -6.663  -7.470   6.905  1.00 86.08           C  
ATOM    131  CB  GLN A  19      -4.628  -8.714   7.667  1.00 86.08           C  
ATOM    132  O   GLN A  19      -7.724  -7.671   7.498  1.00 86.08           O  
ATOM    133  CG  GLN A  19      -3.827 -10.008   7.626  1.00 86.08           C  
ATOM    134  CD  GLN A  19      -2.762 -10.075   8.705  1.00 86.08           C  
ATOM    135  NE2 GLN A  19      -2.262 -11.276   8.972  1.00 86.08           N  
ATOM    136  OE1 GLN A  19      -2.391  -9.054   9.293  1.00 86.08           O  
ATOM    137  N   LEU A  20      -6.269  -6.295   6.524  1.00 83.45           N  
ATOM    138  CA  LEU A  20      -7.078  -5.102   6.754  1.00 83.45           C  
ATOM    139  C   LEU A  20      -8.391  -5.178   5.984  1.00 83.45           C  
ATOM    140  CB  LEU A  20      -6.305  -3.844   6.347  1.00 83.45           C  
ATOM    141  O   LEU A  20      -9.453  -4.864   6.526  1.00 83.45           O  
ATOM    142  CG  LEU A  20      -6.921  -2.507   6.761  1.00 83.45           C  
ATOM    143  CD1 LEU A  20      -6.999  -2.407   8.281  1.00 83.45           C  
ATOM    144  CD2 LEU A  20      -6.118  -1.346   6.184  1.00 83.45           C  
ATOM    145  N   ILE A  21      -8.273  -5.610   4.785  1.00 83.45           N  
ATOM    146  CA  ILE A  21      -9.450  -5.746   3.934  1.00 83.45           C  
ATOM    147  C   ILE A  21     -10.392  -6.796   4.519  1.00 83.45           C  
ATOM    148  CB  ILE A  21      -9.061  -6.121   2.486  1.00 83.45           C  
ATOM    149  O   ILE A  21     -11.602  -6.575   4.603  1.00 83.45           O  
ATOM    150  CG1 ILE A  21      -8.303  -4.967   1.821  1.00 83.45           C  
ATOM    151  CG2 ILE A  21     -10.303  -6.501   1.675  1.00 83.45           C  
ATOM    152  CD1 ILE A  21      -7.708  -5.318   0.464  1.00 83.45           C  
ATOM    153  N   SER A  22      -9.806  -7.883   4.863  1.00 83.95           N  
ATOM    154  CA  SER A  22     -10.599  -8.963   5.441  1.00 83.95           C  
ATOM    155  C   SER A  22     -11.291  -8.516   6.724  1.00 83.95           C  
ATOM    156  CB  SER A  22      -9.719 -10.182   5.725  1.00 83.95           C  
ATOM    157  O   SER A  22     -12.469  -8.813   6.936  1.00 83.95           O  
ATOM    158  OG  SER A  22     -10.487 -11.240   6.271  1.00 83.95           O  
ATOM    159  N   LEU A  23     -10.461  -7.794   7.512  1.00 80.64           N  
ATOM    160  CA  LEU A  23     -11.010  -7.280   8.762  1.00 80.64           C  
ATOM    161  C   LEU A  23     -12.123  -6.272   8.493  1.00 80.64           C  
ATOM    162  CB  LEU A  23      -9.909  -6.630   9.604  1.00 80.64           C  
ATOM    163  O   LEU A  23     -13.146  -6.273   9.180  1.00 80.64           O  
ATOM    164  CG  LEU A  23     -10.311  -6.168  11.006  1.00 80.64           C  
ATOM    165  CD1 LEU A  23     -10.782  -7.354  11.840  1.00 80.64           C  
ATOM    166  CD2 LEU A  23      -9.148  -5.455  11.688  1.00 80.64           C  
ATOM    167  N   GLY A  24     -11.931  -5.442   7.580  1.00 78.59           N  
ATOM    168  CA  GLY A  24     -12.937  -4.462   7.202  1.00 78.59           C  
ATOM    169  C   GLY A  24     -14.244  -5.091   6.756  1.00 78.59           C  
ATOM    170  O   GLY A  24     -15.322  -4.629   7.134  1.00 78.59           O  
ATOM    171  N   TYR A  25     -14.156  -6.159   6.037  1.00 78.64           N  
ATOM    172  CA  TYR A  25     -15.348  -6.825   5.525  1.00 78.64           C  
ATOM    173  C   TYR A  25     -16.072  -7.576   6.636  1.00 78.64           C  
ATOM    174  CB  TYR A  25     -14.981  -7.792   4.395  1.00 78.64           C  
ATOM    175  O   TYR A  25     -17.278  -7.820   6.546  1.00 78.64           O  
ATOM    176  CG  TYR A  25     -14.903  -7.137   3.038  1.00 78.64           C  
ATOM    177  CD1 TYR A  25     -16.056  -6.875   2.302  1.00 78.64           C  
ATOM    178  CD2 TYR A  25     -13.676  -6.780   2.487  1.00 78.64           C  
ATOM    179  CE1 TYR A  25     -15.989  -6.273   1.049  1.00 78.64           C  
ATOM    180  CE2 TYR A  25     -13.597  -6.178   1.236  1.00 78.64           C  
ATOM    181  OH  TYR A  25     -14.685  -5.333  -0.713  1.00 78.64           O  
ATOM    182  CZ  TYR A  25     -14.757  -5.929   0.526  1.00 78.64           C  
ATOM    183  N   SER A  26     -15.354  -7.953   7.617  1.00 76.57           N  
ATOM    184  CA  SER A  26     -15.985  -8.586   8.771  1.00 76.57           C  
ATOM    185  C   SER A  26     -16.886  -7.605   9.515  1.00 76.57           C  
ATOM    186  CB  SER A  26     -14.925  -9.140   9.724  1.00 76.57           C  
ATOM    187  O   SER A  26     -17.870  -8.009  10.138  1.00 76.57           O  
ATOM    188  OG  SER A  26     -14.155  -8.092  10.286  1.00 76.57           O  
ATOM    189  N   TYR A  27     -16.588  -6.271   9.408  1.00 72.12           N  
ATOM    190  CA  TYR A  27     -17.432  -5.249  10.018  1.00 72.12           C  
ATOM    191  C   TYR A  27     -18.704  -5.036   9.207  1.00 72.12           C  
ATOM    192  CB  TYR A  27     -16.668  -3.928  10.147  1.00 72.12           C  
ATOM    193  O   TYR A  27     -19.753  -4.700   9.762  1.00 72.12           O  
ATOM    194  CG  TYR A  27     -15.712  -3.891  11.315  1.00 72.12           C  
ATOM    195  CD1 TYR A  27     -16.179  -3.724  12.617  1.00 72.12           C  
ATOM    196  CD2 TYR A  27     -14.341  -4.022  11.119  1.00 72.12           C  
ATOM    197  CE1 TYR A  27     -15.302  -3.688  13.696  1.00 72.12           C  
ATOM    198  CE2 TYR A  27     -13.455  -3.987  12.191  1.00 72.12           C  
ATOM    199  OH  TYR A  27     -13.072  -3.784  14.538  1.00 72.12           O  
ATOM    200  CZ  TYR A  27     -13.944  -3.820  13.473  1.00 72.12           C  
ATOM    201  N   GLY A  28     -18.632  -5.246   7.789  1.00 66.72           N  
ATOM    202  CA  GLY A  28     -19.741  -5.013   6.877  1.00 66.72           C  
ATOM    203  C   GLY A  28     -20.682  -6.197   6.767  1.00 66.72           C  
ATOM    204  O   GLY A  28     -21.818  -6.054   6.310  1.00 66.72           O  
ATOM    205  N   ALA A  29     -20.163  -7.403   7.071  1.00 63.36           N  
ATOM    206  CA  ALA A  29     -21.019  -8.582   6.964  1.00 63.36           C  
ATOM    207  C   ALA A  29     -22.252  -8.446   7.853  1.00 63.36           C  
ATOM    208  CB  ALA A  29     -20.239  -9.841   7.332  1.00 63.36           C  
ATOM    209  O   ALA A  29     -23.315  -8.988   7.538  1.00 63.36           O  
ATOM    210  N   GLY A  30     -22.275  -7.576   8.799  1.00 57.68           N  
ATOM    211  CA  GLY A  30     -23.445  -7.458   9.654  1.00 57.68           C  
ATOM    212  C   GLY A  30     -24.309  -6.256   9.320  1.00 57.68           C  
ATOM    213  O   GLY A  30     -25.480  -6.202   9.700  1.00 57.68           O  
ATOM    214  N   VAL A  31     -23.901  -5.281   8.473  1.00 53.73           N  
ATOM    215  CA  VAL A  31     -24.694  -4.123   8.072  1.00 53.73           C  
ATOM    216  C   VAL A  31     -25.046  -4.226   6.589  1.00 53.73           C  
ATOM    217  CB  VAL A  31     -23.947  -2.799   8.352  1.00 53.73           C  
ATOM    218  O   VAL A  31     -24.321  -4.856   5.815  1.00 53.73           O  
ATOM    219  CG1 VAL A  31     -24.419  -2.181   9.666  1.00 53.73           C  
ATOM    220  CG2 VAL A  31     -22.438  -3.035   8.380  1.00 53.73           C  
ATOM    221  N   SER A  32     -26.313  -4.474   6.217  1.00 55.80           N  
ATOM    222  CA  SER A  32     -26.955  -4.598   4.912  1.00 55.80           C  
ATOM    223  C   SER A  32     -26.181  -3.837   3.841  1.00 55.80           C  
ATOM    224  CB  SER A  32     -28.395  -4.088   4.971  1.00 55.80           C  
ATOM    225  O   SER A  32     -26.488  -3.943   2.652  1.00 55.80           O  
ATOM    226  OG  SER A  32     -28.430  -2.723   5.351  1.00 55.80           O  
ATOM    227  N   GLY A  33     -24.814  -3.657   4.041  1.00 57.98           N  
ATOM    228  CA  GLY A  33     -24.011  -3.078   2.974  1.00 57.98           C  
ATOM    229  C   GLY A  33     -22.650  -2.601   3.444  1.00 57.98           C  
ATOM    230  O   GLY A  33     -22.431  -2.417   4.643  1.00 57.98           O  
ATOM    231  N   CYS A  34     -21.654  -2.980   2.672  1.00 63.39           N  
ATOM    232  CA  CYS A  34     -20.302  -2.487   2.908  1.00 63.39           C  
ATOM    233  C   CYS A  34     -20.263  -0.964   2.878  1.00 63.39           C  
ATOM    234  CB  CYS A  34     -19.337  -3.051   1.865  1.00 63.39           C  
ATOM    235  O   CYS A  34     -20.682  -0.347   1.897  1.00 63.39           O  
ATOM    236  SG  CYS A  34     -17.617  -2.564   2.126  1.00 63.39           S  
ATOM    237  N   PRO A  35     -19.948  -0.304   3.986  1.00 71.57           N  
ATOM    238  CA  PRO A  35     -19.829   1.156   3.973  1.00 71.57           C  
ATOM    239  C   PRO A  35     -18.932   1.665   2.847  1.00 71.57           C  
ATOM    240  CB  PRO A  35     -19.221   1.473   5.342  1.00 71.57           C  
ATOM    241  O   PRO A  35     -17.966   0.995   2.472  1.00 71.57           O  
ATOM    242  CG  PRO A  35     -19.233   0.171   6.076  1.00 71.57           C  
ATOM    243  CD  PRO A  35     -19.486  -0.932   5.087  1.00 71.57           C  
ATOM    244  N   LYS A  36     -19.473   2.572   2.049  1.00 77.24           N  
ATOM    245  CA  LYS A  36     -18.743   3.229   0.969  1.00 77.24           C  
ATOM    246  C   LYS A  36     -17.302   3.521   1.377  1.00 77.24           C  
ATOM    247  CB  LYS A  36     -19.444   4.524   0.556  1.00 77.24           C  
ATOM    248  O   LYS A  36     -16.381   3.372   0.572  1.00 77.24           O  
ATOM    249  CG  LYS A  36     -18.898   5.144  -0.721  1.00 77.24           C  
ATOM    250  CD  LYS A  36     -19.654   6.413  -1.095  1.00 77.24           C  
ATOM    251  CE  LYS A  36     -19.007   7.123  -2.276  1.00 77.24           C  
ATOM    252  NZ  LYS A  36     -19.737   8.375  -2.637  1.00 77.24           N  
ATOM    253  N   GLU A  37     -17.100   3.780   2.585  1.00 74.93           N  
ATOM    254  CA  GLU A  37     -15.780   4.134   3.098  1.00 74.93           C  
ATOM    255  C   GLU A  37     -14.830   2.941   3.047  1.00 74.93           C  
ATOM    256  CB  GLU A  37     -15.884   4.663   4.531  1.00 74.93           C  
ATOM    257  O   GLU A  37     -13.663   3.085   2.677  1.00 74.93           O  
ATOM    258  CG  GLU A  37     -16.648   5.973   4.649  1.00 74.93           C  
ATOM    259  CD  GLU A  37     -18.157   5.791   4.642  1.00 74.93           C  
ATOM    260  OE1 GLU A  37     -18.890   6.798   4.510  1.00 74.93           O  
ATOM    261  OE2 GLU A  37     -18.611   4.632   4.770  1.00 74.93           O  
ATOM    262  N   LEU A  38     -15.313   1.801   3.410  1.00 78.01           N  
ATOM    263  CA  LEU A  38     -14.541   0.563   3.378  1.00 78.01           C  
ATOM    264  C   LEU A  38     -14.177   0.186   1.946  1.00 78.01           C  
ATOM    265  CB  LEU A  38     -15.326  -0.575   4.036  1.00 78.01           C  
ATOM    266  O   LEU A  38     -13.053  -0.245   1.680  1.00 78.01           O  
ATOM    267  CG  LEU A  38     -14.655  -1.950   4.034  1.00 78.01           C  
ATOM    268  CD1 LEU A  38     -13.334  -1.896   4.794  1.00 78.01           C  
ATOM    269  CD2 LEU A  38     -15.583  -2.998   4.638  1.00 78.01           C  
ATOM    270  N   ARG A  39     -15.152   0.406   1.108  1.00 81.51           N  
ATOM    271  CA  ARG A  39     -14.924   0.086  -0.298  1.00 81.51           C  
ATOM    272  C   ARG A  39     -13.807   0.945  -0.881  1.00 81.51           C  
ATOM    273  CB  ARG A  39     -16.209   0.277  -1.108  1.00 81.51           C  
ATOM    274  O   ARG A  39     -12.953   0.445  -1.616  1.00 81.51           O  
ATOM    275  CG  ARG A  39     -16.117  -0.231  -2.538  1.00 81.51           C  
ATOM    276  CD  ARG A  39     -17.455  -0.136  -3.257  1.00 81.51           C  
ATOM    277  NE  ARG A  39     -17.929   1.243  -3.334  1.00 81.51           N  
ATOM    278  NH1 ARG A  39     -19.801   0.748  -4.593  1.00 81.51           N  
ATOM    279  NH2 ARG A  39     -19.370   2.913  -3.974  1.00 81.51           N  
ATOM    280  CZ  ARG A  39     -19.032   1.632  -3.967  1.00 81.51           C  
ATOM    281  N   ASP A  40     -13.879   2.214  -0.575  1.00 83.44           N  
ATOM    282  CA  ASP A  40     -12.872   3.141  -1.083  1.00 83.44           C  
ATOM    283  C   ASP A  40     -11.489   2.807  -0.530  1.00 83.44           C  
ATOM    284  CB  ASP A  40     -13.245   4.583  -0.733  1.00 83.44           C  
ATOM    285  O   ASP A  40     -10.496   2.849  -1.259  1.00 83.44           O  
ATOM    286  CG  ASP A  40     -14.433   5.098  -1.527  1.00 83.44           C  
ATOM    287  OD1 ASP A  40     -14.785   4.490  -2.560  1.00 83.44           O  
ATOM    288  OD2 ASP A  40     -15.020   6.123  -1.117  1.00 83.44           O  
ATOM    289  N   LEU A  41     -11.469   2.497   0.731  1.00 80.14           N  
ATOM    290  CA  LEU A  41     -10.206   2.126   1.360  1.00 80.14           C  
ATOM    291  C   LEU A  41      -9.662   0.832   0.765  1.00 80.14           C  
ATOM    292  CB  LEU A  41     -10.386   1.971   2.872  1.00 80.14           C  
ATOM    293  O   LEU A  41      -8.474   0.740   0.450  1.00 80.14           O  
ATOM    294  CG  LEU A  41      -9.138   1.584   3.667  1.00 80.14           C  
ATOM    295  CD1 LEU A  41      -8.083   2.680   3.563  1.00 80.14           C  
ATOM    296  CD2 LEU A  41      -9.494   1.314   5.125  1.00 80.14           C  
ATOM    297  N   SER A  42     -10.529  -0.090   0.571  1.00 82.21           N  
ATOM    298  CA  SER A  42     -10.134  -1.370  -0.008  1.00 82.21           C  
ATOM    299  C   SER A  42      -9.591  -1.193  -1.422  1.00 82.21           C  
ATOM    300  CB  SER A  42     -11.318  -2.338  -0.026  1.00 82.21           C  
ATOM    301  O   SER A  42      -8.592  -1.814  -1.791  1.00 82.21           O  
ATOM    302  OG  SER A  42     -11.793  -2.576   1.288  1.00 82.21           O  
ATOM    303  N   ALA A  43     -10.328  -0.444  -2.188  1.00 84.28           N  
ATOM    304  CA  ALA A  43      -9.891  -0.180  -3.557  1.00 84.28           C  
ATOM    305  C   ALA A  43      -8.494   0.435  -3.577  1.00 84.28           C  
ATOM    306  CB  ALA A  43     -10.884   0.739  -4.265  1.00 84.28           C  
ATOM    307  O   ALA A  43      -7.661   0.072  -4.410  1.00 84.28           O  
ATOM    308  N   GLU A  44      -8.314   1.298  -2.667  1.00 82.77           N  
ATOM    309  CA  GLU A  44      -7.010   1.952  -2.613  1.00 82.77           C  
ATOM    310  C   GLU A  44      -5.922   0.978  -2.168  1.00 82.77           C  
ATOM    311  CB  GLU A  44      -7.052   3.159  -1.673  1.00 82.77           C  
ATOM    312  O   GLU A  44      -4.808   1.002  -2.693  1.00 82.77           O  
ATOM    313  CG  GLU A  44      -5.852   4.085  -1.807  1.00 82.77           C  
ATOM    314  CD  GLU A  44      -5.782   4.785  -3.155  1.00 82.77           C  
ATOM    315  OE1 GLU A  44      -4.698   4.787  -3.782  1.00 82.77           O  
ATOM    316  OE2 GLU A  44      -6.819   5.337  -3.587  1.00 82.77           O  
ATOM    317  N   LEU A  45      -6.169   0.130  -1.205  1.00 82.99           N  
ATOM    318  CA  LEU A  45      -5.218  -0.865  -0.722  1.00 82.99           C  
ATOM    319  C   LEU A  45      -4.868  -1.861  -1.822  1.00 82.99           C  
ATOM    320  CB  LEU A  45      -5.786  -1.605   0.492  1.00 82.99           C  
ATOM    321  O   LEU A  45      -3.710  -2.263  -1.955  1.00 82.99           O  
ATOM    322  CG  LEU A  45      -5.780  -0.840   1.817  1.00 82.99           C  
ATOM    323  CD1 LEU A  45      -6.593  -1.591   2.866  1.00 82.99           C  
ATOM    324  CD2 LEU A  45      -4.351  -0.618   2.299  1.00 82.99           C  
ATOM    325  N   ILE A  46      -5.901  -2.171  -2.587  1.00 84.03           N  
ATOM    326  CA  ILE A  46      -5.693  -3.083  -3.706  1.00 84.03           C  
ATOM    327  C   ILE A  46      -4.792  -2.424  -4.748  1.00 84.03           C  
ATOM    328  CB  ILE A  46      -7.034  -3.505  -4.348  1.00 84.03           C  
ATOM    329  O   ILE A  46      -3.885  -3.063  -5.286  1.00 84.03           O  
ATOM    330  CG1 ILE A  46      -7.836  -4.384  -3.381  1.00 84.03           C  
ATOM    331  CG2 ILE A  46      -6.793  -4.230  -5.675  1.00 84.03           C  
ATOM    332  CD1 ILE A  46      -9.276  -4.624  -3.812  1.00 84.03           C  
ATOM    333  N   SER A  47      -5.102  -1.198  -5.049  1.00 82.23           N  
ATOM    334  CA  SER A  47      -4.271  -0.448  -5.985  1.00 82.23           C  
ATOM    335  C   SER A  47      -2.832  -0.348  -5.489  1.00 82.23           C  
ATOM    336  CB  SER A  47      -4.842   0.954  -6.205  1.00 82.23           C  
ATOM    337  O   SER A  47      -1.889  -0.481  -6.271  1.00 82.23           O  
ATOM    338  OG  SER A  47      -3.999   1.713  -7.055  1.00 82.23           O  
ATOM    339  N   PHE A  48      -2.689  -0.087  -4.232  1.00 80.71           N  
ATOM    340  CA  PHE A  48      -1.374  -0.017  -3.606  1.00 80.71           C  
ATOM    341  C   PHE A  48      -0.638  -1.344  -3.742  1.00 80.71           C  
ATOM    342  CB  PHE A  48      -1.500   0.365  -2.128  1.00 80.71           C  
ATOM    343  O   PHE A  48       0.545  -1.371  -4.089  1.00 80.71           O  
ATOM    344  CG  PHE A  48      -0.178   0.517  -1.425  1.00 80.71           C  
ATOM    345  CD1 PHE A  48       0.108  -0.224  -0.285  1.00 80.71           C  
ATOM    346  CD2 PHE A  48       0.779   1.401  -1.905  1.00 80.71           C  
ATOM    347  CE1 PHE A  48       1.330  -0.086   0.368  1.00 80.71           C  
ATOM    348  CE2 PHE A  48       2.003   1.545  -1.258  1.00 80.71           C  
ATOM    349  CZ  PHE A  48       2.276   0.801  -0.122  1.00 80.71           C  
ATOM    350  N   SER A  49      -1.293  -2.426  -3.543  1.00 81.29           N  
ATOM    351  CA  SER A  49      -0.708  -3.758  -3.653  1.00 81.29           C  
ATOM    352  C   SER A  49      -0.262  -4.049  -5.082  1.00 81.29           C  
ATOM    353  CB  SER A  49      -1.705  -4.822  -3.194  1.00 81.29           C  
ATOM    354  O   SER A  49       0.767  -4.693  -5.298  1.00 81.29           O  
ATOM    355  OG  SER A  49      -1.962  -4.706  -1.805  1.00 81.29           O  
ATOM    356  N   THR A  50      -0.997  -3.588  -6.003  1.00 82.11           N  
ATOM    357  CA  THR A  50      -0.661  -3.774  -7.410  1.00 82.11           C  
ATOM    358  C   THR A  50       0.642  -3.058  -7.754  1.00 82.11           C  
ATOM    359  CB  THR A  50      -1.788  -3.263  -8.326  1.00 82.11           C  
ATOM    360  O   THR A  50       1.475  -3.593  -8.488  1.00 82.11           O  
ATOM    361  CG2 THR A  50      -1.447  -3.487  -9.796  1.00 82.11           C  
ATOM    362  OG1 THR A  50      -3.001  -3.960  -8.016  1.00 82.11           O  
ATOM    363  N   VAL A  51       0.768  -1.865  -7.238  1.00 79.70           N  
ATOM    364  CA  VAL A  51       1.981  -1.088  -7.470  1.00 79.70           C  
ATOM    365  C   VAL A  51       3.178  -1.795  -6.836  1.00 79.70           C  
ATOM    366  CB  VAL A  51       1.853   0.347  -6.911  1.00 79.70           C  
ATOM    367  O   VAL A  51       4.248  -1.882  -7.443  1.00 79.70           O  
ATOM    368  CG1 VAL A  51       3.192   1.077  -6.984  1.00 79.70           C  
ATOM    369  CG2 VAL A  51       0.777   1.120  -7.671  1.00 79.70           C  
ATOM    370  N   LEU A  52       2.977  -2.324  -5.706  1.00 79.47           N  
ATOM    371  CA  LEU A  52       4.052  -3.021  -5.007  1.00 79.47           C  
ATOM    372  C   LEU A  52       4.452  -4.289  -5.753  1.00 79.47           C  
ATOM    373  CB  LEU A  52       3.626  -3.368  -3.578  1.00 79.47           C  
ATOM    374  O   LEU A  52       5.633  -4.642  -5.796  1.00 79.47           O  
ATOM    375  CG  LEU A  52       3.534  -2.200  -2.595  1.00 79.47           C  
ATOM    376  CD1 LEU A  52       3.013  -2.683  -1.246  1.00 79.47           C  
ATOM    377  CD2 LEU A  52       4.891  -1.524  -2.439  1.00 79.47           C  
ATOM    378  N   ASP A  53       3.475  -4.886  -6.299  1.00 80.02           N  
ATOM    379  CA  ASP A  53       3.735  -6.082  -7.094  1.00 80.02           C  
ATOM    380  C   ASP A  53       4.562  -5.749  -8.333  1.00 80.02           C  
ATOM    381  CB  ASP A  53       2.420  -6.750  -7.503  1.00 80.02           C  
ATOM    382  O   ASP A  53       5.402  -6.546  -8.758  1.00 80.02           O  
ATOM    383  CG  ASP A  53       2.511  -8.266  -7.539  1.00 80.02           C  
ATOM    384  OD1 ASP A  53       3.442  -8.835  -6.931  1.00 80.02           O  
ATOM    385  OD2 ASP A  53       1.644  -8.895  -8.183  1.00 80.02           O  
ATOM    386  N   ALA A  54       4.290  -4.670  -8.879  1.00 76.69           N  
ATOM    387  CA  ALA A  54       5.063  -4.208 -10.029  1.00 76.69           C  
ATOM    388  C   ALA A  54       6.517  -3.949  -9.645  1.00 76.69           C  
ATOM    389  CB  ALA A  54       4.439  -2.945 -10.617  1.00 76.69           C  
ATOM    390  O   ALA A  54       7.434  -4.279 -10.401  1.00 76.69           O  
ATOM    391  N   VAL A  55       6.681  -3.360  -8.491  1.00 73.61           N  
ATOM    392  CA  VAL A  55       8.023  -3.093  -7.985  1.00 73.61           C  
ATOM    393  C   VAL A  55       8.757  -4.411  -7.748  1.00 73.61           C  
ATOM    394  CB  VAL A  55       7.985  -2.262  -6.683  1.00 73.61           C  
ATOM    395  O   VAL A  55       9.937  -4.541  -8.080  1.00 73.61           O  
ATOM    396  CG1 VAL A  55       9.380  -2.150  -6.073  1.00 73.61           C  
ATOM    397  CG2 VAL A  55       7.402  -0.876  -6.953  1.00 73.61           C  
ATOM    398  N   ARG A  56       8.082  -5.351  -7.237  1.00 74.94           N  
ATOM    399  CA  ARG A  56       8.649  -6.676  -7.009  1.00 74.94           C  
ATOM    400  C   ARG A  56       9.086  -7.317  -8.321  1.00 74.94           C  
ATOM    401  CB  ARG A  56       7.640  -7.578  -6.295  1.00 74.94           C  
ATOM    402  O   ARG A  56      10.122  -7.984  -8.378  1.00 74.94           O  
ATOM    403  CG  ARG A  56       8.198  -8.937  -5.903  1.00 74.94           C  
ATOM    404  CD  ARG A  56       7.144  -9.807  -5.234  1.00 74.94           C  
ATOM    405  NE  ARG A  56       7.508 -11.221  -5.272  1.00 74.94           N  
ATOM    406  NH1 ARG A  56       5.775 -11.917  -3.912  1.00 74.94           N  
ATOM    407  NH2 ARG A  56       7.268 -13.444  -4.747  1.00 74.94           N  
ATOM    408  CZ  ARG A  56       6.850 -12.191  -4.644  1.00 74.94           C  
ATOM    409  N   GLY A  57       8.295  -7.173  -9.302  1.00 72.22           N  
ATOM    410  CA  GLY A  57       8.597  -7.722 -10.614  1.00 72.22           C  
ATOM    411  C   GLY A  57       9.880  -7.173 -11.210  1.00 72.22           C  
ATOM    412  O   GLY A  57      10.635  -7.905 -11.853  1.00 72.22           O  
ATOM    413  N   VAL A  58      10.155  -5.962 -10.933  1.00 68.54           N  
ATOM    414  CA  VAL A  58      11.344  -5.314 -11.475  1.00 68.54           C  
ATOM    415  C   VAL A  58      12.577  -5.757 -10.692  1.00 68.54           C  
ATOM    416  CB  VAL A  58      11.216  -3.774 -11.442  1.00 68.54           C  
ATOM    417  O   VAL A  58      13.676  -5.841 -11.246  1.00 68.54           O  
ATOM    418  CG1 VAL A  58      12.528  -3.114 -11.863  1.00 68.54           C  
ATOM    419  CG2 VAL A  58      10.071  -3.315 -12.343  1.00 68.54           C  
ATOM    420  N   LEU A  59      12.372  -6.129  -9.495  1.00 68.92           N  
ATOM    421  CA  LEU A  59      13.495  -6.458  -8.624  1.00 68.92           C  
ATOM    422  C   LEU A  59      13.812  -7.949  -8.685  1.00 68.92           C  
ATOM    423  CB  LEU A  59      13.192  -6.048  -7.180  1.00 68.92           C  
ATOM    424  O   LEU A  59      14.878  -8.380  -8.238  1.00 68.92           O  
ATOM    425  CG  LEU A  59      13.191  -4.546  -6.888  1.00 68.92           C  
ATOM    426  CD1 LEU A  59      12.407  -4.255  -5.613  1.00 68.92           C  
ATOM    427  CD2 LEU A  59      14.618  -4.021  -6.777  1.00 68.92           C  
ATOM    428  N   ASP A  60      12.855  -8.748  -9.176  1.00 67.12           N  
ATOM    429  CA  ASP A  60      13.078 -10.187  -9.277  1.00 67.12           C  
ATOM    430  C   ASP A  60      14.195 -10.502 -10.269  1.00 67.12           C  
ATOM    431  CB  ASP A  60      11.790 -10.902  -9.690  1.00 67.12           C  
ATOM    432  O   ASP A  60      14.086 -10.184 -11.455  1.00 67.12           O  
ATOM    433  CG  ASP A  60      11.845 -12.403  -9.462  1.00 67.12           C  
ATOM    434  OD1 ASP A  60      12.950 -12.947  -9.247  1.00 67.12           O  
ATOM    435  OD2 ASP A  60      10.775 -13.047  -9.500  1.00 67.12           O  
ATOM    436  N   PRO A  61      15.298 -11.025  -9.720  1.00 61.41           N  
ATOM    437  CA  PRO A  61      16.425 -11.379 -10.586  1.00 61.41           C  
ATOM    438  C   PRO A  61      16.048 -12.400 -11.658  1.00 61.41           C  
ATOM    439  CB  PRO A  61      17.449 -11.964  -9.611  1.00 61.41           C  
ATOM    440  O   PRO A  61      16.713 -12.487 -12.693  1.00 61.41           O  
ATOM    441  CG  PRO A  61      16.659 -12.310  -8.390  1.00 61.41           C  
ATOM    442  CD  PRO A  61      15.409 -11.477  -8.378  1.00 61.41           C  
ATOM    443  N   THR A  62      14.991 -13.245 -11.365  1.00 62.11           N  
ATOM    444  CA  THR A  62      14.602 -14.259 -12.339  1.00 62.11           C  
ATOM    445  C   THR A  62      13.967 -13.613 -13.568  1.00 62.11           C  
ATOM    446  CB  THR A  62      13.622 -15.275 -11.726  1.00 62.11           C  
ATOM    447  O   THR A  62      14.038 -14.161 -14.670  1.00 62.11           O  
ATOM    448  CG2 THR A  62      14.228 -15.955 -10.502  1.00 62.11           C  
ATOM    449  OG1 THR A  62      12.421 -14.597 -11.336  1.00 62.11           O  
ATOM    450  N   LYS A  63      13.313 -12.497 -13.354  1.00 56.30           N  
ATOM    451  CA  LYS A  63      12.606 -11.855 -14.458  1.00 56.30           C  
ATOM    452  C   LYS A  63      13.472 -10.786 -15.119  1.00 56.30           C  
ATOM    453  CB  LYS A  63      11.294 -11.238 -13.969  1.00 56.30           C  
ATOM    454  O   LYS A  63      13.320 -10.506 -16.310  1.00 56.30           O  
ATOM    455  CG  LYS A  63      10.237 -12.260 -13.578  1.00 56.30           C  
ATOM    456  CD  LYS A  63       8.903 -11.593 -13.266  1.00 56.30           C  
ATOM    457  CE  LYS A  63       7.832 -12.618 -12.920  1.00 56.30           C  
ATOM    458  NZ  LYS A  63       6.523 -11.969 -12.613  1.00 56.30           N  
ATOM    459  N   ASN A  64      14.498 -10.367 -14.391  1.00 52.91           N  
ATOM    460  CA  ASN A  64      15.413  -9.373 -14.941  1.00 52.91           C  
ATOM    461  C   ASN A  64      16.863  -9.690 -14.586  1.00 52.91           C  
ATOM    462  CB  ASN A  64      15.041  -7.971 -14.453  1.00 52.91           C  
ATOM    463  O   ASN A  64      17.332  -9.342 -13.501  1.00 52.91           O  
ATOM    464  CG  ASN A  64      14.088  -7.260 -15.392  1.00 52.91           C  
ATOM    465  ND2 ASN A  64      13.332  -6.307 -14.860  1.00 52.91           N  
ATOM    466  OD1 ASN A  64      14.031  -7.564 -16.587  1.00 52.91           O  
ATOM    467  N   PRO A  65      17.524 -10.641 -15.296  1.00 53.41           N  
ATOM    468  CA  PRO A  65      18.894 -11.041 -14.968  1.00 53.41           C  
ATOM    469  C   PRO A  65      19.858  -9.858 -14.917  1.00 53.41           C  
ATOM    470  CB  PRO A  65      19.264 -11.998 -16.104  1.00 53.41           C  
ATOM    471  O   PRO A  65      20.875  -9.915 -14.220  1.00 53.41           O  
ATOM    472  CG  PRO A  65      18.150 -11.866 -17.092  1.00 53.41           C  
ATOM    473  CD  PRO A  65      17.049 -11.061 -16.464  1.00 53.41           C  
ATOM    474  N   THR A  66      19.450  -8.719 -15.510  1.00 54.40           N  
ATOM    475  CA  THR A  66      20.355  -7.576 -15.534  1.00 54.40           C  
ATOM    476  C   THR A  66      20.122  -6.676 -14.324  1.00 54.40           C  
ATOM    477  CB  THR A  66      20.185  -6.756 -16.827  1.00 54.40           C  
ATOM    478  O   THR A  66      20.803  -5.662 -14.157  1.00 54.40           O  
ATOM    479  CG2 THR A  66      20.572  -7.576 -18.053  1.00 54.40           C  
ATOM    480  OG1 THR A  66      18.817  -6.348 -16.950  1.00 54.40           O  
ATOM    481  N   ALA A  67      19.011  -6.956 -13.521  1.00 50.40           N  
ATOM    482  CA  ALA A  67      18.661  -6.106 -12.385  1.00 50.40           C  
ATOM    483  C   ALA A  67      19.755  -6.133 -11.322  1.00 50.40           C  
ATOM    484  CB  ALA A  67      17.328  -6.545 -11.784  1.00 50.40           C  
ATOM    485  O   ALA A  67      19.867  -5.208 -10.515  1.00 50.40           O  
ATOM    486  N   GLY A  68      20.722  -7.088 -11.369  1.00 48.79           N  
ATOM    487  CA  GLY A  68      21.778  -7.085 -10.369  1.00 48.79           C  
ATOM    488  C   GLY A  68      22.852  -6.047 -10.638  1.00 48.79           C  
ATOM    489  O   GLY A  68      23.557  -5.624  -9.720  1.00 48.79           O  
ATOM    490  N   THR A  69      22.803  -5.340 -11.826  1.00 47.70           N  
ATOM    491  CA  THR A  69      23.909  -4.428 -12.095  1.00 47.70           C  
ATOM    492  C   THR A  69      23.446  -2.976 -12.007  1.00 47.70           C  
ATOM    493  CB  THR A  69      24.524  -4.690 -13.482  1.00 47.70           C  
ATOM    494  O   THR A  69      24.260  -2.070 -11.820  1.00 47.70           O  
ATOM    495  CG2 THR A  69      25.956  -4.171 -13.555  1.00 47.70           C  
ATOM    496  OG1 THR A  69      24.525  -6.100 -13.739  1.00 47.70           O  
ATOM    497  N   HIS A  70      22.146  -2.762 -11.689  1.00 47.46           N  
ATOM    498  CA  HIS A  70      21.828  -1.339 -11.657  1.00 47.46           C  
ATOM    499  C   HIS A  70      21.357  -0.911 -10.272  1.00 47.46           C  
ATOM    500  CB  HIS A  70      20.761  -1.006 -12.701  1.00 47.46           C  
ATOM    501  O   HIS A  70      20.610  -1.638  -9.613  1.00 47.46           O  
ATOM    502  CG  HIS A  70      21.320  -0.462 -13.978  1.00 47.46           C  
ATOM    503  CD2 HIS A  70      21.636  -1.075 -15.142  1.00 47.46           C  
ATOM    504  ND1 HIS A  70      21.619   0.872 -14.150  1.00 47.46           N  
ATOM    505  CE1 HIS A  70      22.096   1.056 -15.370  1.00 47.46           C  
ATOM    506  NE2 HIS A  70      22.117  -0.110 -15.992  1.00 47.46           N  
ATOM    507  N   PRO A  71      22.164  -0.115  -9.536  1.00 45.75           N  
ATOM    508  CA  PRO A  71      21.821   0.410  -8.212  1.00 45.75           C  
ATOM    509  C   PRO A  71      20.399   0.964  -8.148  1.00 45.75           C  
ATOM    510  CB  PRO A  71      22.850   1.522  -7.996  1.00 45.75           C  
ATOM    511  O   PRO A  71      19.976   1.695  -9.047  1.00 45.75           O  
ATOM    512  CG  PRO A  71      23.559   1.646  -9.306  1.00 45.75           C  
ATOM    513  CD  PRO A  71      23.011   0.611 -10.245  1.00 45.75           C  
ATOM    514  N   THR A  72      19.350   0.174  -8.263  1.00 53.00           N  
ATOM    515  CA  THR A  72      18.067   0.757  -7.885  1.00 53.00           C  
ATOM    516  C   THR A  72      18.269   2.087  -7.164  1.00 53.00           C  
ATOM    517  CB  THR A  72      17.262  -0.200  -6.986  1.00 53.00           C  
ATOM    518  O   THR A  72      19.025   2.164  -6.193  1.00 53.00           O  
ATOM    519  CG2 THR A  72      16.077  -0.794  -7.740  1.00 53.00           C  
ATOM    520  OG1 THR A  72      18.115  -1.263  -6.544  1.00 53.00           O  
ATOM    521  N   LEU A  73      19.059   3.134  -7.615  1.00 48.72           N  
ATOM    522  CA  LEU A  73      19.288   4.453  -7.034  1.00 48.72           C  
ATOM    523  C   LEU A  73      18.168   4.823  -6.067  1.00 48.72           C  
ATOM    524  CB  LEU A  73      19.399   5.511  -8.134  1.00 48.72           C  
ATOM    525  O   LEU A  73      18.403   5.515  -5.074  1.00 48.72           O  
ATOM    526  CG  LEU A  73      20.815   5.883  -8.577  1.00 48.72           C  
ATOM    527  CD1 LEU A  73      20.812   6.341 -10.032  1.00 48.72           C  
ATOM    528  CD2 LEU A  73      21.392   6.966  -7.671  1.00 48.72           C  
ATOM    529  N   ILE A  74      17.292   3.885  -5.576  1.00 52.06           N  
ATOM    530  CA  ILE A  74      16.337   4.332  -4.568  1.00 52.06           C  
ATOM    531  C   ILE A  74      16.185   3.262  -3.489  1.00 52.06           C  
ATOM    532  CB  ILE A  74      14.964   4.660  -5.196  1.00 52.06           C  
ATOM    533  O   ILE A  74      15.066   2.887  -3.131  1.00 52.06           O  
ATOM    534  CG1 ILE A  74      15.131   5.638  -6.364  1.00 52.06           C  
ATOM    535  CG2 ILE A  74      14.008   5.224  -4.140  1.00 52.06           C  
ATOM    536  CD1 ILE A  74      13.843   5.915  -7.127  1.00 52.06           C  
ATOM    537  N   GLY A  75      17.195   2.368  -3.277  1.00 57.25           N  
ATOM    538  CA  GLY A  75      16.992   1.234  -2.389  1.00 57.25           C  
ATOM    539  C   GLY A  75      16.820   1.637  -0.937  1.00 57.25           C  
ATOM    540  O   GLY A  75      15.909   1.157  -0.257  1.00 57.25           O  
ATOM    541  N   ASN A  76      17.697   2.682  -0.509  1.00 63.80           N  
ATOM    542  CA  ASN A  76      17.593   2.982   0.915  1.00 63.80           C  
ATOM    543  C   ASN A  76      16.306   3.737   1.235  1.00 63.80           C  
ATOM    544  CB  ASN A  76      18.809   3.782   1.385  1.00 63.80           C  
ATOM    545  O   ASN A  76      15.669   3.480   2.258  1.00 63.80           O  
ATOM    546  CG  ASN A  76      20.011   2.903   1.670  1.00 63.80           C  
ATOM    547  ND2 ASN A  76      21.051   3.491   2.249  1.00 63.80           N  
ATOM    548  OD1 ASN A  76      20.005   1.706   1.371  1.00 63.80           O  
ATOM    549  N   SER A  77      15.992   4.677   0.310  1.00 68.56           N  
ATOM    550  CA  SER A  77      14.791   5.469   0.551  1.00 68.56           C  
ATOM    551  C   SER A  77      13.530   4.627   0.382  1.00 68.56           C  
ATOM    552  CB  SER A  77      14.741   6.670  -0.395  1.00 68.56           C  
ATOM    553  O   SER A  77      12.552   4.811   1.110  1.00 68.56           O  
ATOM    554  OG  SER A  77      14.694   6.245  -1.746  1.00 68.56           O  
ATOM    555  N   LEU A  78      13.715   3.621  -0.516  1.00 72.29           N  
ATOM    556  CA  LEU A  78      12.571   2.757  -0.785  1.00 72.29           C  
ATOM    557  C   LEU A  78      12.296   1.834   0.397  1.00 72.29           C  
ATOM    558  CB  LEU A  78      12.812   1.928  -2.050  1.00 72.29           C  
ATOM    559  O   LEU A  78      11.143   1.657   0.797  1.00 72.29           O  
ATOM    560  CG  LEU A  78      11.663   1.022  -2.496  1.00 72.29           C  
ATOM    561  CD1 LEU A  78      10.433   1.857  -2.839  1.00 72.29           C  
ATOM    562  CD2 LEU A  78      12.086   0.169  -3.687  1.00 72.29           C  
ATOM    563  N   GLN A  79      13.401   1.246   0.866  1.00 74.32           N  
ATOM    564  CA  GLN A  79      13.228   0.335   1.994  1.00 74.32           C  
ATOM    565  C   GLN A  79      12.662   1.066   3.208  1.00 74.32           C  
ATOM    566  CB  GLN A  79      14.555  -0.333   2.354  1.00 74.32           C  
ATOM    567  O   GLN A  79      11.786   0.544   3.901  1.00 74.32           O  
ATOM    568  CG  GLN A  79      14.428  -1.429   3.403  1.00 74.32           C  
ATOM    569  CD  GLN A  79      13.736  -2.671   2.873  1.00 74.32           C  
ATOM    570  NE2 GLN A  79      13.114  -3.430   3.769  1.00 74.32           N  
ATOM    571  OE1 GLN A  79      13.761  -2.946   1.669  1.00 74.32           O  
ATOM    572  N   THR A  80      13.200   2.203   3.480  1.00 77.58           N  
ATOM    573  CA  THR A  80      12.716   2.998   4.603  1.00 77.58           C  
ATOM    574  C   THR A  80      11.242   3.349   4.423  1.00 77.58           C  
ATOM    575  CB  THR A  80      13.538   4.290   4.767  1.00 77.58           C  
ATOM    576  O   THR A  80      10.465   3.294   5.378  1.00 77.58           O  
ATOM    577  CG2 THR A  80      13.179   5.010   6.063  1.00 77.58           C  
ATOM    578  OG1 THR A  80      14.933   3.963   4.786  1.00 77.58           O  
ATOM    579  N   ASN A  81      10.886   3.700   3.214  1.00 79.46           N  
ATOM    580  CA  ASN A  81       9.496   4.038   2.928  1.00 79.46           C  
ATOM    581  C   ASN A  81       8.585   2.821   3.057  1.00 79.46           C  
ATOM    582  CB  ASN A  81       9.369   4.651   1.532  1.00 79.46           C  
ATOM    583  O   ASN A  81       7.459   2.932   3.544  1.00 79.46           O  
ATOM    584  CG  ASN A  81       9.858   6.085   1.477  1.00 79.46           C  
ATOM    585  ND2 ASN A  81      10.602   6.418   0.429  1.00 79.46           N  
ATOM    586  OD1 ASN A  81       9.570   6.887   2.369  1.00 79.46           O  
ATOM    587  N   LEU A  82       9.168   1.641   2.666  1.00 80.62           N  
ATOM    588  CA  LEU A  82       8.400   0.406   2.781  1.00 80.62           C  
ATOM    589  C   LEU A  82       8.181   0.036   4.245  1.00 80.62           C  
ATOM    590  CB  LEU A  82       9.112  -0.738   2.055  1.00 80.62           C  
ATOM    591  O   LEU A  82       7.085  -0.378   4.627  1.00 80.62           O  
ATOM    592  CG  LEU A  82       9.047  -0.715   0.527  1.00 80.62           C  
ATOM    593  CD1 LEU A  82       9.940  -1.804  -0.058  1.00 80.62           C  
ATOM    594  CD2 LEU A  82       7.608  -0.885   0.050  1.00 80.62           C  
ATOM    595  N   ASP A  83       9.255   0.203   4.970  1.00 82.24           N  
ATOM    596  CA  ASP A  83       9.181  -0.122   6.391  1.00 82.24           C  
ATOM    597  C   ASP A  83       8.194   0.791   7.113  1.00 82.24           C  
ATOM    598  CB  ASP A  83      10.564  -0.019   7.038  1.00 82.24           C  
ATOM    599  O   ASP A  83       7.431   0.337   7.969  1.00 82.24           O  
ATOM    600  CG  ASP A  83      11.466  -1.193   6.702  1.00 82.24           C  
ATOM    601  OD1 ASP A  83      10.959  -2.238   6.237  1.00 82.24           O  
ATOM    602  OD2 ASP A  83      12.693  -1.075   6.906  1.00 82.24           O  
ATOM    603  N   GLU A  84       8.287   2.021   6.806  1.00 83.58           N  
ATOM    604  CA  GLU A  84       7.363   2.981   7.401  1.00 83.58           C  
ATOM    605  C   GLU A  84       5.917   2.656   7.035  1.00 83.58           C  
ATOM    606  CB  GLU A  84       7.709   4.406   6.961  1.00 83.58           C  
ATOM    607  O   GLU A  84       5.026   2.727   7.883  1.00 83.58           O  
ATOM    608  CG  GLU A  84       6.915   5.483   7.684  1.00 83.58           C  
ATOM    609  CD  GLU A  84       7.439   6.888   7.430  1.00 83.58           C  
ATOM    610  OE1 GLU A  84       6.946   7.845   8.068  1.00 83.58           O  
ATOM    611  OE2 GLU A  84       8.351   7.032   6.584  1.00 83.58           O  
ATOM    612  N   CYS A  85       5.732   2.280   5.813  1.00 82.60           N  
ATOM    613  CA  CYS A  85       4.398   1.907   5.357  1.00 82.60           C  
ATOM    614  C   CYS A  85       3.889   0.681   6.106  1.00 82.60           C  
ATOM    615  CB  CYS A  85       4.402   1.632   3.854  1.00 82.60           C  
ATOM    616  O   CYS A  85       2.739   0.650   6.547  1.00 82.60           O  
ATOM    617  SG  CYS A  85       2.785   1.175   3.192  1.00 82.60           S  
ATOM    618  N   ALA A  86       4.723  -0.279   6.235  1.00 83.96           N  
ATOM    619  CA  ALA A  86       4.356  -1.501   6.946  1.00 83.96           C  
ATOM    620  C   ALA A  86       3.968  -1.199   8.391  1.00 83.96           C  
ATOM    621  CB  ALA A  86       5.505  -2.505   6.906  1.00 83.96           C  
ATOM    622  O   ALA A  86       2.988  -1.744   8.904  1.00 83.96           O  
ATOM    623  N   THR A  87       4.720  -0.389   9.005  1.00 86.91           N  
ATOM    624  CA  THR A  87       4.469  -0.019  10.393  1.00 86.91           C  
ATOM    625  C   THR A  87       3.119   0.677  10.533  1.00 86.91           C  
ATOM    626  CB  THR A  87       5.581   0.897  10.937  1.00 86.91           C  
ATOM    627  O   THR A  87       2.356   0.385  11.457  1.00 86.91           O  
ATOM    628  CG2 THR A  87       5.311   1.290  12.386  1.00 86.91           C  
ATOM    629  OG1 THR A  87       6.836   0.210  10.866  1.00 86.91           O  
ATOM    630  N   GLN A  88       2.830   1.529   9.653  1.00 84.71           N  
ATOM    631  CA  GLN A  88       1.578   2.277   9.707  1.00 84.71           C  
ATOM    632  C   GLN A  88       0.381   1.362   9.465  1.00 84.71           C  
ATOM    633  CB  GLN A  88       1.586   3.413   8.683  1.00 84.71           C  
ATOM    634  O   GLN A  88      -0.655   1.502  10.118  1.00 84.71           O  
ATOM    635  CG  GLN A  88       2.534   4.551   9.035  1.00 84.71           C  
ATOM    636  CD  GLN A  88       2.071   5.351  10.238  1.00 84.71           C  
ATOM    637  NE2 GLN A  88       3.017   5.951  10.951  1.00 84.71           N  
ATOM    638  OE1 GLN A  88       0.871   5.428  10.524  1.00 84.71           O  
ATOM    639  N   LEU A  89       0.549   0.467   8.495  1.00 83.00           N  
ATOM    640  CA  LEU A  89      -0.522  -0.481   8.212  1.00 83.00           C  
ATOM    641  C   LEU A  89      -0.764  -1.400   9.405  1.00 83.00           C  
ATOM    642  CB  LEU A  89      -0.188  -1.313   6.971  1.00 83.00           C  
ATOM    643  O   LEU A  89      -1.912  -1.706   9.736  1.00 83.00           O  
ATOM    644  CG  LEU A  89      -0.428  -0.639   5.619  1.00 83.00           C  
ATOM    645  CD1 LEU A  89       0.162  -1.484   4.494  1.00 83.00           C  
ATOM    646  CD2 LEU A  89      -1.918  -0.406   5.394  1.00 83.00           C  
ATOM    647  N   LYS A  90       0.279  -1.772  10.026  1.00 85.94           N  
ATOM    648  CA  LYS A  90       0.172  -2.618  11.212  1.00 85.94           C  
ATOM    649  C   LYS A  90      -0.558  -1.894  12.339  1.00 85.94           C  
ATOM    650  CB  LYS A  90       1.559  -3.059  11.683  1.00 85.94           C  
ATOM    651  O   LYS A  90      -1.396  -2.486  13.023  1.00 85.94           O  
ATOM    652  CG  LYS A  90       1.535  -4.175  12.717  1.00 85.94           C  
ATOM    653  CD  LYS A  90       2.940  -4.668  13.040  1.00 85.94           C  
ATOM    654  CE  LYS A  90       2.919  -5.769  14.091  1.00 85.94           C  
ATOM    655  NZ  LYS A  90       4.285  -6.315  14.348  1.00 85.94           N  
ATOM    656  N   ARG A  91      -0.190  -0.689  12.553  1.00 85.55           N  
ATOM    657  CA  ARG A  91      -0.835   0.118  13.584  1.00 85.55           C  
ATOM    658  C   ARG A  91      -2.329   0.260  13.313  1.00 85.55           C  
ATOM    659  CB  ARG A  91      -0.184   1.500  13.670  1.00 85.55           C  
ATOM    660  O   ARG A  91      -3.142   0.184  14.236  1.00 85.55           O  
ATOM    661  CG  ARG A  91       1.191   1.494  14.320  1.00 85.55           C  
ATOM    662  CD  ARG A  91       1.781   2.895  14.404  1.00 85.55           C  
ATOM    663  NE  ARG A  91       3.141   2.876  14.935  1.00 85.55           N  
ATOM    664  NH1 ARG A  91       3.423   5.168  14.860  1.00 85.55           N  
ATOM    665  NH2 ARG A  91       5.115   3.824  15.626  1.00 85.55           N  
ATOM    666  CZ  ARG A  91       3.890   3.956  15.139  1.00 85.55           C  
ATOM    667  N   PHE A  92      -2.532   0.433  12.081  1.00 81.07           N  
ATOM    668  CA  PHE A  92      -3.926   0.564  11.676  1.00 81.07           C  
ATOM    669  C   PHE A  92      -4.678  -0.745  11.889  1.00 81.07           C  
ATOM    670  CB  PHE A  92      -4.023   0.992  10.208  1.00 81.07           C  
ATOM    671  O   PHE A  92      -5.805  -0.745  12.389  1.00 81.07           O  
ATOM    672  CG  PHE A  92      -5.424   1.309   9.759  1.00 81.07           C  
ATOM    673  CD1 PHE A  92      -5.978   0.670   8.657  1.00 81.07           C  
ATOM    674  CD2 PHE A  92      -6.187   2.248  10.441  1.00 81.07           C  
ATOM    675  CE1 PHE A  92      -7.274   0.962   8.240  1.00 81.07           C  
ATOM    676  CE2 PHE A  92      -7.484   2.546  10.029  1.00 81.07           C  
ATOM    677  CZ  PHE A  92      -8.025   1.902   8.928  1.00 81.07           C  
ATOM    678  N   LEU A  93      -4.105  -1.753  11.511  1.00 82.70           N  
ATOM    679  CA  LEU A  93      -4.703  -3.068  11.715  1.00 82.70           C  
ATOM    680  C   LEU A  93      -4.976  -3.317  13.195  1.00 82.70           C  
ATOM    681  CB  LEU A  93      -3.790  -4.165  11.160  1.00 82.70           C  
ATOM    682  O   LEU A  93      -6.051  -3.797  13.560  1.00 82.70           O  
ATOM    683  CG  LEU A  93      -4.374  -5.578  11.121  1.00 82.70           C  
ATOM    684  CD1 LEU A  93      -3.815  -6.349   9.931  1.00 82.70           C  
ATOM    685  CD2 LEU A  93      -4.084  -6.313  12.426  1.00 82.70           C  
ATOM    686  N   LEU A  94      -4.029  -3.025  13.988  1.00 83.05           N  
ATOM    687  CA  LEU A  94      -4.162  -3.223  15.427  1.00 83.05           C  
ATOM    688  C   LEU A  94      -5.272  -2.345  15.996  1.00 83.05           C  
ATOM    689  CB  LEU A  94      -2.840  -2.917  16.136  1.00 83.05           C  
ATOM    690  O   LEU A  94      -6.014  -2.772  16.883  1.00 83.05           O  
ATOM    691  CG  LEU A  94      -1.741  -3.973  16.006  1.00 83.05           C  
ATOM    692  CD1 LEU A  94      -0.427  -3.442  16.568  1.00 83.05           C  
ATOM    693  CD2 LEU A  94      -2.150  -5.261  16.714  1.00 83.05           C  
ATOM    694  N   PHE A  95      -5.305  -1.169  15.492  1.00 81.78           N  
ATOM    695  CA  PHE A  95      -6.338  -0.227  15.907  1.00 81.78           C  
ATOM    696  C   PHE A  95      -7.727  -0.780  15.611  1.00 81.78           C  
ATOM    697  CB  PHE A  95      -6.150   1.122  15.206  1.00 81.78           C  
ATOM    698  O   PHE A  95      -8.627  -0.694  16.449  1.00 81.78           O  
ATOM    699  CG  PHE A  95      -7.223   2.127  15.525  1.00 81.78           C  
ATOM    700  CD1 PHE A  95      -8.237   2.395  14.615  1.00 81.78           C  
ATOM    701  CD2 PHE A  95      -7.217   2.805  16.738  1.00 81.78           C  
ATOM    702  CE1 PHE A  95      -9.232   3.326  14.908  1.00 81.78           C  
ATOM    703  CE2 PHE A  95      -8.208   3.736  17.038  1.00 81.78           C  
ATOM    704  CZ  PHE A  95      -9.213   3.995  16.121  1.00 81.78           C  
ATOM    705  N   LEU A  96      -7.870  -1.392  14.471  1.00 76.35           N  
ATOM    706  CA  LEU A  96      -9.167  -1.922  14.064  1.00 76.35           C  
ATOM    707  C   LEU A  96      -9.500  -3.195  14.836  1.00 76.35           C  
ATOM    708  CB  LEU A  96      -9.183  -2.205  12.560  1.00 76.35           C  
ATOM    709  O   LEU A  96     -10.665  -3.450  15.147  1.00 76.35           O  
ATOM    710  CG  LEU A  96      -9.249  -0.983  11.641  1.00 76.35           C  
ATOM    711  CD1 LEU A  96      -9.248  -1.418  10.180  1.00 76.35           C  
ATOM    712  CD2 LEU A  96     -10.483  -0.144  11.954  1.00 76.35           C  
ATOM    713  N   GLN A  97      -8.506  -3.951  15.100  1.00 78.03           N  
ATOM    714  CA  GLN A  97      -8.695  -5.185  15.855  1.00 78.03           C  
ATOM    715  C   GLN A  97      -9.152  -4.892  17.281  1.00 78.03           C  
ATOM    716  CB  GLN A  97      -7.405  -6.006  15.876  1.00 78.03           C  
ATOM    717  O   GLN A  97      -9.906  -5.671  17.869  1.00 78.03           O  
ATOM    718  CG  GLN A  97      -7.166  -6.808  14.604  1.00 78.03           C  
ATOM    719  CD  GLN A  97      -5.919  -7.670  14.679  1.00 78.03           C  
ATOM    720  NE2 GLN A  97      -5.744  -8.546  13.695  1.00 78.03           N  
ATOM    721  OE1 GLN A  97      -5.121  -7.550  15.613  1.00 78.03           O  
ATOM    722  N   LYS A  98      -8.628  -3.806  17.846  1.00 74.31           N  
ATOM    723  CA  LYS A  98      -9.000  -3.395  19.197  1.00 74.31           C  
ATOM    724  C   LYS A  98     -10.494  -3.100  19.291  1.00 74.31           C  
ATOM    725  CB  LYS A  98      -8.196  -2.166  19.625  1.00 74.31           C  
ATOM    726  O   LYS A  98     -11.115  -3.338  20.329  1.00 74.31           O  
ATOM    727  CG  LYS A  98      -8.353  -1.805  21.095  1.00 74.31           C  
ATOM    728  CD  LYS A  98      -7.463  -0.630  21.480  1.00 74.31           C  
ATOM    729  CE  LYS A  98      -7.734  -0.165  22.904  1.00 74.31           C  
ATOM    730  NZ  LYS A  98      -6.902   1.021  23.268  1.00 74.31           N  
ATOM    731  N   TYR A  99     -11.033  -2.654  18.212  1.00 68.51           N  
ATOM    732  CA  TYR A  99     -12.455  -2.329  18.211  1.00 68.51           C  
ATOM    733  C   TYR A  99     -13.302  -3.586  18.050  1.00 68.51           C  
ATOM    734  CB  TYR A  99     -12.778  -1.334  17.092  1.00 68.51           C  
ATOM    735  O   TYR A  99     -14.467  -3.613  18.454  1.00 68.51           O  
ATOM    736  CG  TYR A  99     -12.442   0.096  17.436  1.00 68.51           C  
ATOM    737  CD1 TYR A  99     -13.347   0.898  18.128  1.00 68.51           C  
ATOM    738  CD2 TYR A  99     -11.220   0.650  17.068  1.00 68.51           C  
ATOM    739  CE1 TYR A  99     -13.042   2.217  18.446  1.00 68.51           C  
ATOM    740  CE2 TYR A  99     -10.905   1.969  17.380  1.00 68.51           C  
ATOM    741  OH  TYR A  99     -11.515   4.049  18.380  1.00 68.51           O  
ATOM    742  CZ  TYR A  99     -11.821   2.743  18.068  1.00 68.51           C  
ATOM    743  N   GLN A 100     -12.719  -4.597  17.444  1.00 62.87           N  
ATOM    744  CA  GLN A 100     -13.454  -5.847  17.275  1.00 62.87           C  
ATOM    745  C   GLN A 100     -13.515  -6.630  18.583  1.00 62.87           C  
ATOM    746  CB  GLN A 100     -12.814  -6.702  16.180  1.00 62.87           C  
ATOM    747  O   GLN A 100     -14.524  -7.274  18.880  1.00 62.87           O  
ATOM    748  CG  GLN A 100     -13.671  -7.882  15.741  1.00 62.87           C  
ATOM    749  CD  GLN A 100     -13.075  -8.636  14.567  1.00 62.87           C  
ATOM    750  NE2 GLN A 100     -13.502  -9.881  14.385  1.00 62.87           N  
ATOM    751  OE1 GLN A 100     -12.240  -8.103  13.830  1.00 62.87           O  
ATOM    752  N   ASP A 101     -12.563  -6.552  19.536  1.00 60.42           N  
ATOM    753  CA  ASP A 101     -12.546  -7.322  20.776  1.00 60.42           C  
ATOM    754  C   ASP A 101     -12.451  -6.403  21.992  1.00 60.42           C  
ATOM    755  CB  ASP A 101     -11.383  -8.316  20.776  1.00 60.42           C  
ATOM    756  O   ASP A 101     -11.355  -6.129  22.485  1.00 60.42           O  
ATOM    757  CG  ASP A 101     -11.497  -9.362  21.871  1.00 60.42           C  
ATOM    758  OD1 ASP A 101     -12.438  -9.288  22.690  1.00 60.42           O  
ATOM    759  OD2 ASP A 101     -10.636 -10.268  21.916  1.00 60.42           O  
ATOM    760  N   PRO A 102     -13.439  -5.549  22.327  1.00 53.71           N  
ATOM    761  CA  PRO A 102     -13.209  -4.759  23.539  1.00 53.71           C  
ATOM    762  C   PRO A 102     -13.166  -5.616  24.802  1.00 53.71           C  
ATOM    763  CB  PRO A 102     -14.405  -3.804  23.569  1.00 53.71           C  
ATOM    764  O   PRO A 102     -13.758  -6.698  24.840  1.00 53.71           O  
ATOM    765  CG  PRO A 102     -15.346  -4.337  22.538  1.00 53.71           C  
ATOM    766  CD  PRO A 102     -14.629  -5.384  21.734  1.00 53.71           C  
ATOM    767  N   ALA A 103     -12.084  -5.741  25.554  1.00 55.71           N  
ATOM    768  CA  ALA A 103     -11.895  -6.294  26.893  1.00 55.71           C  
ATOM    769  C   ALA A 103     -13.158  -6.137  27.734  1.00 55.71           C  
ATOM    770  CB  ALA A 103     -10.712  -5.622  27.584  1.00 55.71           C  
ATOM    771  O   ALA A 103     -13.425  -6.948  28.624  1.00 55.71           O  
ATOM    772  N   ASP A 104     -14.228  -5.448  27.329  1.00 54.54           N  
ATOM    773  CA  ASP A 104     -15.244  -5.238  28.355  1.00 54.54           C  
ATOM    774  C   ASP A 104     -16.573  -5.872  27.950  1.00 54.54           C  
ATOM    775  CB  ASP A 104     -15.435  -3.744  28.623  1.00 54.54           C  
ATOM    776  O   ASP A 104     -17.095  -5.595  26.868  1.00 54.54           O  
ATOM    777  CG  ASP A 104     -15.605  -3.423  30.098  1.00 54.54           C  
ATOM    778  OD1 ASP A 104     -15.830  -4.353  30.902  1.00 54.54           O  
ATOM    779  OD2 ASP A 104     -15.516  -2.229  30.458  1.00 54.54           O  
ATOM    780  N   GLY A 105     -16.737  -7.168  27.641  1.00 50.19           N  
ATOM    781  CA  GLY A 105     -17.698  -8.255  27.743  1.00 50.19           C  
ATOM    782  C   GLY A 105     -19.093  -7.785  28.107  1.00 50.19           C  
ATOM    783  O   GLY A 105     -20.024  -8.590  28.184  1.00 50.19           O  
ATOM    784  N   LYS A 106     -19.917  -6.809  27.518  1.00 47.64           N  
ATOM    785  CA  LYS A 106     -21.268  -6.884  28.067  1.00 47.64           C  
ATOM    786  C   LYS A 106     -22.282  -6.246  27.122  1.00 47.64           C  
ATOM    787  CB  LYS A 106     -21.329  -6.205  29.437  1.00 47.64           C  
ATOM    788  O   LYS A 106     -21.983  -5.247  26.465  1.00 47.64           O  
ATOM    789  CG  LYS A 106     -20.604  -6.966  30.537  1.00 47.64           C  
ATOM    790  CD  LYS A 106     -20.885  -6.366  31.909  1.00 47.64           C  
ATOM    791  CE  LYS A 106     -19.832  -6.782  32.928  1.00 47.64           C  
ATOM    792  NZ  LYS A 106     -20.286  -6.530  34.328  1.00 47.64           N  
ATOM    793  N   VAL A 107     -22.440  -6.509  25.788  1.00 48.82           N  
ATOM    794  CA  VAL A 107     -23.639  -6.468  24.957  1.00 48.82           C  
ATOM    795  C   VAL A 107     -23.563  -5.282  23.998  1.00 48.82           C  
ATOM    796  CB  VAL A 107     -24.921  -6.377  25.815  1.00 48.82           C  
ATOM    797  O   VAL A 107     -24.108  -5.333  22.893  1.00 48.82           O  
ATOM    798  CG1 VAL A 107     -26.165  -6.564  24.948  1.00 48.82           C  
ATOM    799  CG2 VAL A 107     -24.887  -7.414  26.936  1.00 48.82           C  
ATOM    800  N   LYS A 108     -22.573  -4.326  24.078  1.00 49.89           N  
ATOM    801  CA  LYS A 108     -22.289  -3.306  23.073  1.00 49.89           C  
ATOM    802  C   LYS A 108     -21.332  -3.835  22.009  1.00 49.89           C  
ATOM    803  CB  LYS A 108     -21.704  -2.054  23.729  1.00 49.89           C  
ATOM    804  O   LYS A 108     -21.066  -3.157  21.014  1.00 49.89           O  
ATOM    805  CG  LYS A 108     -22.738  -1.177  24.420  1.00 49.89           C  
ATOM    806  CD  LYS A 108     -22.121   0.121  24.925  1.00 49.89           C  
ATOM    807  CE  LYS A 108     -23.134   0.961  25.691  1.00 49.89           C  
ATOM    808  NZ  LYS A 108     -22.559   2.273  26.114  1.00 49.89           N  
ATOM    809  N   LYS A 109     -21.026  -5.179  22.062  1.00 50.32           N  
ATOM    810  CA  LYS A 109     -20.067  -5.996  21.325  1.00 50.32           C  
ATOM    811  C   LYS A 109     -20.583  -6.323  19.927  1.00 50.32           C  
ATOM    812  CB  LYS A 109     -19.763  -7.286  22.087  1.00 50.32           C  
ATOM    813  O   LYS A 109     -19.830  -6.263  18.952  1.00 50.32           O  
ATOM    814  CG  LYS A 109     -18.445  -7.262  22.846  1.00 50.32           C  
ATOM    815  CD  LYS A 109     -18.146  -8.609  23.491  1.00 50.32           C  
ATOM    816  CE  LYS A 109     -16.872  -8.561  24.324  1.00 50.32           C  
ATOM    817  NZ  LYS A 109     -16.656  -9.830  25.081  1.00 50.32           N  
ATOM    818  N   VAL A 110     -21.908  -6.628  19.770  1.00 50.36           N  
ATOM    819  CA  VAL A 110     -22.374  -7.116  18.476  1.00 50.36           C  
ATOM    820  C   VAL A 110     -22.683  -5.934  17.560  1.00 50.36           C  
ATOM    821  CB  VAL A 110     -23.622  -8.015  18.625  1.00 50.36           C  
ATOM    822  O   VAL A 110     -22.389  -5.975  16.363  1.00 50.36           O  
ATOM    823  CG1 VAL A 110     -24.174  -8.402  17.254  1.00 50.36           C  
ATOM    824  CG2 VAL A 110     -23.285  -9.262  19.440  1.00 50.36           C  
ATOM    825  N   VAL A 111     -23.181  -4.836  18.163  1.00 52.70           N  
ATOM    826  CA  VAL A 111     -23.518  -3.718  17.288  1.00 52.70           C  
ATOM    827  C   VAL A 111     -22.243  -3.001  16.851  1.00 52.70           C  
ATOM    828  CB  VAL A 111     -24.478  -2.725  17.981  1.00 52.70           C  
ATOM    829  O   VAL A 111     -22.124  -2.580  15.698  1.00 52.70           O  
ATOM    830  CG1 VAL A 111     -24.732  -1.510  17.091  1.00 52.70           C  
ATOM    831  CG2 VAL A 111     -25.794  -3.415  18.337  1.00 52.70           C  
ATOM    832  N   LYS A 112     -21.242  -2.936  17.770  1.00 51.99           N  
ATOM    833  CA  LYS A 112     -20.014  -2.238  17.402  1.00 51.99           C  
ATOM    834  C   LYS A 112     -19.137  -3.105  16.502  1.00 51.99           C  
ATOM    835  CB  LYS A 112     -19.235  -1.825  18.652  1.00 51.99           C  
ATOM    836  O   LYS A 112     -18.333  -2.587  15.725  1.00 51.99           O  
ATOM    837  CG  LYS A 112     -19.760  -0.563  19.320  1.00 51.99           C  
ATOM    838  CD  LYS A 112     -18.843  -0.103  20.445  1.00 51.99           C  
ATOM    839  CE  LYS A 112     -19.433   1.080  21.201  1.00 51.99           C  
ATOM    840  NZ  LYS A 112     -18.523   1.553  22.287  1.00 51.99           N  
ATOM    841  N   ARG A 113     -19.245  -4.464  16.659  1.00 52.24           N  
ATOM    842  CA  ARG A 113     -18.591  -5.353  15.704  1.00 52.24           C  
ATOM    843  C   ARG A 113     -19.129  -5.132  14.294  1.00 52.24           C  
ATOM    844  CB  ARG A 113     -18.780  -6.815  16.113  1.00 52.24           C  
ATOM    845  O   ARG A 113     -18.406  -5.315  13.312  1.00 52.24           O  
ATOM    846  CG  ARG A 113     -17.529  -7.664  15.957  1.00 52.24           C  
ATOM    847  CD  ARG A 113     -17.790  -9.123  16.305  1.00 52.24           C  
ATOM    848  NE  ARG A 113     -17.597  -9.381  17.729  1.00 52.24           N  
ATOM    849  NH1 ARG A 113     -17.772 -11.677  17.548  1.00 52.24           N  
ATOM    850  NH2 ARG A 113     -17.408 -10.708  19.594  1.00 52.24           N  
ATOM    851  CZ  ARG A 113     -17.593 -10.588  18.287  1.00 52.24           C  
ATOM    852  N   MET A 114     -20.295  -4.438  14.271  1.00 57.02           N  
ATOM    853  CA  MET A 114     -20.960  -4.473  12.972  1.00 57.02           C  
ATOM    854  C   MET A 114     -20.840  -3.129  12.263  1.00 57.02           C  
ATOM    855  CB  MET A 114     -22.433  -4.851  13.130  1.00 57.02           C  
ATOM    856  O   MET A 114     -20.959  -3.055  11.038  1.00 57.02           O  
ATOM    857  CG  MET A 114     -22.654  -6.290  13.570  1.00 57.02           C  
ATOM    858  SD  MET A 114     -24.430  -6.694  13.789  1.00 57.02           S  
ATOM    859  CE  MET A 114     -24.445  -8.407  13.193  1.00 57.02           C  
ATOM    860  N   MET A 115     -20.462  -2.111  13.127  1.00 65.65           N  
ATOM    861  CA  MET A 115     -20.376  -0.812  12.466  1.00 65.65           C  
ATOM    862  C   MET A 115     -18.924  -0.363  12.333  1.00 65.65           C  
ATOM    863  CB  MET A 115     -21.179   0.238  13.237  1.00 65.65           C  
ATOM    864  O   MET A 115     -18.102  -0.640  13.209  1.00 65.65           O  
ATOM    865  CG  MET A 115     -22.685   0.068  13.115  1.00 65.65           C  
ATOM    866  SD  MET A 115     -23.613   1.417  13.945  1.00 65.65           S  
ATOM    867  CE  MET A 115     -23.055   2.839  12.965  1.00 65.65           C  
ATOM    868  N   TRP A 116     -18.551  -0.224  11.213  1.00 68.54           N  
ATOM    869  CA  TRP A 116     -17.254   0.377  10.920  1.00 68.54           C  
ATOM    870  C   TRP A 116     -16.872   1.397  11.988  1.00 68.54           C  
ATOM    871  CB  TRP A 116     -17.268   1.043   9.542  1.00 68.54           C  
ATOM    872  O   TRP A 116     -17.621   2.341  12.249  1.00 68.54           O  
ATOM    873  CG  TRP A 116     -15.943   1.605   9.123  1.00 68.54           C  
ATOM    874  CD1 TRP A 116     -15.617   2.924   8.973  1.00 68.54           C  
ATOM    875  CD2 TRP A 116     -14.765   0.861   8.796  1.00 68.54           C  
ATOM    876  CE2 TRP A 116     -13.761   1.795   8.456  1.00 68.54           C  
ATOM    877  CE3 TRP A 116     -14.460  -0.506   8.758  1.00 68.54           C  
ATOM    878  NE1 TRP A 116     -14.307   3.046   8.572  1.00 68.54           N  
ATOM    879  CH2 TRP A 116     -12.201   0.062   8.054  1.00 68.54           C  
ATOM    880  CZ2 TRP A 116     -12.473   1.405   8.083  1.00 68.54           C  
ATOM    881  CZ3 TRP A 116     -13.177  -0.892   8.386  1.00 68.54           C  
ATOM    882  N   PRO A 117     -15.753   1.190  12.631  1.00 71.04           N  
ATOM    883  CA  PRO A 117     -15.349   2.025  13.763  1.00 71.04           C  
ATOM    884  C   PRO A 117     -14.828   3.394  13.331  1.00 71.04           C  
ATOM    885  CB  PRO A 117     -14.241   1.205  14.429  1.00 71.04           C  
ATOM    886  O   PRO A 117     -14.771   4.322  14.142  1.00 71.04           O  
ATOM    887  CG  PRO A 117     -13.703   0.334  13.340  1.00 71.04           C  
ATOM    888  CD  PRO A 117     -14.816   0.035  12.376  1.00 71.04           C  
ATOM    889  N   LEU A 118     -14.450   3.494  12.081  1.00 67.43           N  
ATOM    890  CA  LEU A 118     -13.837   4.746  11.653  1.00 67.43           C  
ATOM    891  C   LEU A 118     -14.882   5.691  11.069  1.00 67.43           C  
ATOM    892  CB  LEU A 118     -12.739   4.480  10.619  1.00 67.43           C  
ATOM    893  O   LEU A 118     -15.807   5.253  10.381  1.00 67.43           O  
ATOM    894  CG  LEU A 118     -11.392   4.008  11.168  1.00 67.43           C  
ATOM    895  CD1 LEU A 118     -10.978   2.699  10.505  1.00 67.43           C  
ATOM    896  CD2 LEU A 118     -10.326   5.079  10.961  1.00 67.43           C  
ATOM    897  N   LYS A 119     -14.729   6.972  11.515  1.00 72.98           N  
ATOM    898  CA  LYS A 119     -15.514   8.035  10.894  1.00 72.98           C  
ATOM    899  C   LYS A 119     -15.031   8.316   9.473  1.00 72.98           C  
ATOM    900  CB  LYS A 119     -15.446   9.313  11.732  1.00 72.98           C  
ATOM    901  O   LYS A 119     -13.917   7.939   9.105  1.00 72.98           O  
ATOM    902  CG  LYS A 119     -16.080   9.184  13.109  1.00 72.98           C  
ATOM    903  CD  LYS A 119     -16.014  10.496  13.880  1.00 72.98           C  
ATOM    904  CE  LYS A 119     -16.576  10.347  15.288  1.00 72.98           C  
ATOM    905  NZ  LYS A 119     -16.470  11.619  16.064  1.00 72.98           N  
ATOM    906  N   GLU A 120     -15.937   8.768   8.605  1.00 72.46           N  
ATOM    907  CA  GLU A 120     -15.665   9.107   7.212  1.00 72.46           C  
ATOM    908  C   GLU A 120     -14.383   9.923   7.082  1.00 72.46           C  
ATOM    909  CB  GLU A 120     -16.842   9.876   6.605  1.00 72.46           C  
ATOM    910  O   GLU A 120     -13.567   9.672   6.192  1.00 72.46           O  
ATOM    911  CG  GLU A 120     -16.702  10.137   5.113  1.00 72.46           C  
ATOM    912  CD  GLU A 120     -17.891  10.875   4.519  1.00 72.46           C  
ATOM    913  OE1 GLU A 120     -17.816  11.302   3.344  1.00 72.46           O  
ATOM    914  OE2 GLU A 120     -18.906  11.030   5.235  1.00 72.46           O  
ATOM    915  N   GLN A 121     -14.120  10.821   8.021  1.00 74.80           N  
ATOM    916  CA  GLN A 121     -12.953  11.694   7.939  1.00 74.80           C  
ATOM    917  C   GLN A 121     -11.665  10.916   8.197  1.00 74.80           C  
ATOM    918  CB  GLN A 121     -13.075  12.850   8.933  1.00 74.80           C  
ATOM    919  O   GLN A 121     -10.653  11.142   7.530  1.00 74.80           O  
ATOM    920  CG  GLN A 121     -11.976  13.895   8.799  1.00 74.80           C  
ATOM    921  CD  GLN A 121     -12.035  14.645   7.482  1.00 74.80           C  
ATOM    922  NE2 GLN A 121     -10.931  15.285   7.114  1.00 74.80           N  
ATOM    923  OE1 GLN A 121     -13.065  14.648   6.800  1.00 74.80           O  
ATOM    924  N   GLU A 122     -11.726  10.023   9.127  1.00 77.17           N  
ATOM    925  CA  GLU A 122     -10.556   9.222   9.474  1.00 77.17           C  
ATOM    926  C   GLU A 122     -10.171   8.284   8.334  1.00 77.17           C  
ATOM    927  CB  GLU A 122     -10.813   8.419  10.752  1.00 77.17           C  
ATOM    928  O   GLU A 122      -8.986   8.100   8.047  1.00 77.17           O  
ATOM    929  CG  GLU A 122     -10.906   9.275  12.007  1.00 77.17           C  
ATOM    930  CD  GLU A 122     -11.194   8.467  13.263  1.00 77.17           C  
ATOM    931  OE1 GLU A 122     -10.550   8.719  14.307  1.00 77.17           O  
ATOM    932  OE2 GLU A 122     -12.070   7.576  13.203  1.00 77.17           O  
ATOM    933  N   THR A 123     -11.185   7.733   7.675  1.00 75.07           N  
ATOM    934  CA  THR A 123     -10.950   6.843   6.544  1.00 75.07           C  
ATOM    935  C   THR A 123     -10.309   7.601   5.384  1.00 75.07           C  
ATOM    936  CB  THR A 123     -12.258   6.184   6.069  1.00 75.07           C  
ATOM    937  O   THR A 123      -9.383   7.099   4.744  1.00 75.07           O  
ATOM    938  CG2 THR A 123     -11.992   5.161   4.971  1.00 75.07           C  
ATOM    939  OG1 THR A 123     -12.884   5.527   7.178  1.00 75.07           O  
ATOM    940  N   LYS A 124     -10.790   8.798   5.207  1.00 79.25           N  
ATOM    941  CA  LYS A 124     -10.251   9.625   4.132  1.00 79.25           C  
ATOM    942  C   LYS A 124      -8.787   9.974   4.387  1.00 79.25           C  
ATOM    943  CB  LYS A 124     -11.074  10.905   3.974  1.00 79.25           C  
ATOM    944  O   LYS A 124      -7.989  10.045   3.451  1.00 79.25           O  
ATOM    945  CG  LYS A 124     -12.420  10.695   3.297  1.00 79.25           C  
ATOM    946  CD  LYS A 124     -13.128  12.019   3.037  1.00 79.25           C  
ATOM    947  CE  LYS A 124     -14.496  11.808   2.402  1.00 79.25           C  
ATOM    948  NZ  LYS A 124     -15.220  13.100   2.207  1.00 79.25           N  
ATOM    949  N   ASP A 125      -8.502  10.247   5.615  1.00 82.41           N  
ATOM    950  CA  ASP A 125      -7.122  10.543   5.989  1.00 82.41           C  
ATOM    951  C   ASP A 125      -6.206   9.359   5.687  1.00 82.41           C  
ATOM    952  CB  ASP A 125      -7.035  10.911   7.471  1.00 82.41           C  
ATOM    953  O   ASP A 125      -5.094   9.540   5.185  1.00 82.41           O  
ATOM    954  CG  ASP A 125      -7.574  12.299   7.770  1.00 82.41           C  
ATOM    955  OD1 ASP A 125      -7.783  13.089   6.824  1.00 82.41           O  
ATOM    956  OD2 ASP A 125      -7.788  12.607   8.963  1.00 82.41           O  
ATOM    957  N   TRP A 126      -6.753   8.229   5.896  1.00 79.25           N  
ATOM    958  CA  TRP A 126      -5.975   7.020   5.647  1.00 79.25           C  
ATOM    959  C   TRP A 126      -5.785   6.793   4.151  1.00 79.25           C  
ATOM    960  CB  TRP A 126      -6.655   5.802   6.279  1.00 79.25           C  
ATOM    961  O   TRP A 126      -4.699   6.415   3.707  1.00 79.25           O  
ATOM    962  CG  TRP A 126      -6.240   5.539   7.695  1.00 79.25           C  
ATOM    963  CD1 TRP A 126      -6.994   5.718   8.822  1.00 79.25           C  
ATOM    964  CD2 TRP A 126      -4.968   5.053   8.135  1.00 79.25           C  
ATOM    965  CE2 TRP A 126      -5.022   4.960   9.544  1.00 79.25           C  
ATOM    966  CE3 TRP A 126      -3.788   4.686   7.475  1.00 79.25           C  
ATOM    967  NE1 TRP A 126      -6.267   5.371   9.937  1.00 79.25           N  
ATOM    968  CH2 TRP A 126      -2.795   4.162   9.634  1.00 79.25           C  
ATOM    969  CZ2 TRP A 126      -3.938   4.515  10.304  1.00 79.25           C  
ATOM    970  CZ3 TRP A 126      -2.711   4.243   8.234  1.00 79.25           C  
ATOM    971  N   ILE A 127      -6.796   7.046   3.483  1.00 80.59           N  
ATOM    972  CA  ILE A 127      -6.726   6.916   2.032  1.00 80.59           C  
ATOM    973  C   ILE A 127      -5.683   7.883   1.476  1.00 80.59           C  
ATOM    974  CB  ILE A 127      -8.101   7.176   1.375  1.00 80.59           C  
ATOM    975  O   ILE A 127      -4.903   7.522   0.592  1.00 80.59           O  
ATOM    976  CG1 ILE A 127      -9.084   6.056   1.733  1.00 80.59           C  
ATOM    977  CG2 ILE A 127      -7.956   7.313  -0.144  1.00 80.59           C  
ATOM    978  CD1 ILE A 127     -10.510   6.311   1.265  1.00 80.59           C  
ATOM    979  N   ALA A 128      -5.707   9.087   1.973  1.00 82.75           N  
ATOM    980  CA  ALA A 128      -4.757  10.104   1.532  1.00 82.75           C  
ATOM    981  C   ALA A 128      -3.321   9.678   1.824  1.00 82.75           C  
ATOM    982  CB  ALA A 128      -5.059  11.442   2.204  1.00 82.75           C  
ATOM    983  O   ALA A 128      -2.421   9.907   1.012  1.00 82.75           O  
ATOM    984  N   ARG A 129      -3.154   9.070   2.931  1.00 80.46           N  
ATOM    985  CA  ARG A 129      -1.818   8.621   3.308  1.00 80.46           C  
ATOM    986  C   ARG A 129      -1.325   7.523   2.372  1.00 80.46           C  
ATOM    987  CB  ARG A 129      -1.807   8.120   4.754  1.00 80.46           C  
ATOM    988  O   ARG A 129      -0.176   7.550   1.926  1.00 80.46           O  
ATOM    989  CG  ARG A 129      -1.613   9.220   5.786  1.00 80.46           C  
ATOM    990  CD  ARG A 129      -1.443   8.654   7.189  1.00 80.46           C  
ATOM    991  NE  ARG A 129      -1.808   9.630   8.212  1.00 80.46           N  
ATOM    992  NH1 ARG A 129      -1.837   8.107   9.949  1.00 80.46           N  
ATOM    993  NH2 ARG A 129      -2.316  10.313  10.345  1.00 80.46           N  
ATOM    994  CZ  ARG A 129      -1.986   9.348   9.499  1.00 80.46           C  
ATOM    995  N   ILE A 130      -2.209   6.575   2.090  1.00 79.36           N  
ATOM    996  CA  ILE A 130      -1.867   5.471   1.200  1.00 79.36           C  
ATOM    997  C   ILE A 130      -1.574   6.009  -0.199  1.00 79.36           C  
ATOM    998  CB  ILE A 130      -2.998   4.419   1.144  1.00 79.36           C  
ATOM    999  O   ILE A 130      -0.637   5.557  -0.861  1.00 79.36           O  
ATOM   1000  CG1 ILE A 130      -3.131   3.707   2.494  1.00 79.36           C  
ATOM   1001  CG2 ILE A 130      -2.745   3.414   0.016  1.00 79.36           C  
ATOM   1002  CD1 ILE A 130      -4.342   2.788   2.592  1.00 79.36           C  
ATOM   1003  N   GLU A 131      -2.323   6.971  -0.561  1.00 80.02           N  
ATOM   1004  CA  GLU A 131      -2.099   7.598  -1.860  1.00 80.02           C  
ATOM   1005  C   GLU A 131      -0.738   8.286  -1.913  1.00 80.02           C  
ATOM   1006  CB  GLU A 131      -3.209   8.605  -2.170  1.00 80.02           C  
ATOM   1007  O   GLU A 131      -0.081   8.294  -2.957  1.00 80.02           O  
ATOM   1008  CG  GLU A 131      -4.455   7.979  -2.778  1.00 80.02           C  
ATOM   1009  CD  GLU A 131      -5.522   8.998  -3.146  1.00 80.02           C  
ATOM   1010  OE1 GLU A 131      -6.562   8.608  -3.723  1.00 80.02           O  
ATOM   1011  OE2 GLU A 131      -5.315  10.197  -2.855  1.00 80.02           O  
ATOM   1012  N   GLY A 132      -0.406   8.894  -0.801  1.00 80.49           N  
ATOM   1013  CA  GLY A 132       0.914   9.497  -0.705  1.00 80.49           C  
ATOM   1014  C   GLY A 132       2.041   8.500  -0.900  1.00 80.49           C  
ATOM   1015  O   GLY A 132       3.000   8.774  -1.624  1.00 80.49           O  
ATOM   1016  N   TYR A 133       1.869   7.303  -0.299  1.00 76.06           N  
ATOM   1017  CA  TYR A 133       2.895   6.274  -0.428  1.00 76.06           C  
ATOM   1018  C   TYR A 133       2.936   5.720  -1.848  1.00 76.06           C  
ATOM   1019  CB  TYR A 133       2.645   5.138   0.568  1.00 76.06           C  
ATOM   1020  O   TYR A 133       4.014   5.489  -2.399  1.00 76.06           O  
ATOM   1021  CG  TYR A 133       2.973   5.501   1.996  1.00 76.06           C  
ATOM   1022  CD1 TYR A 133       4.255   5.912   2.355  1.00 76.06           C  
ATOM   1023  CD2 TYR A 133       2.003   5.432   2.990  1.00 76.06           C  
ATOM   1024  CE1 TYR A 133       4.562   6.245   3.670  1.00 76.06           C  
ATOM   1025  CE2 TYR A 133       2.299   5.763   4.308  1.00 76.06           C  
ATOM   1026  OH  TYR A 133       3.878   6.497   5.941  1.00 76.06           O  
ATOM   1027  CZ  TYR A 133       3.579   6.168   4.638  1.00 76.06           C  
ATOM   1028  N   LYS A 134       1.794   5.659  -2.379  1.00 75.62           N  
ATOM   1029  CA  LYS A 134       1.688   5.180  -3.754  1.00 75.62           C  
ATOM   1030  C   LYS A 134       2.406   6.118  -4.720  1.00 75.62           C  
ATOM   1031  CB  LYS A 134       0.221   5.033  -4.160  1.00 75.62           C  
ATOM   1032  O   LYS A 134       3.133   5.667  -5.607  1.00 75.62           O  
ATOM   1033  CG  LYS A 134       0.015   4.337  -5.497  1.00 75.62           C  
ATOM   1034  CD  LYS A 134      -1.461   4.258  -5.865  1.00 75.62           C  
ATOM   1035  CE  LYS A 134      -1.655   3.835  -7.315  1.00 75.62           C  
ATOM   1036  NZ  LYS A 134      -3.100   3.785  -7.689  1.00 75.62           N  
ATOM   1037  N   SER A 135       2.112   7.358  -4.617  1.00 76.45           N  
ATOM   1038  CA  SER A 135       2.736   8.356  -5.479  1.00 76.45           C  
ATOM   1039  C   SER A 135       4.255   8.325  -5.351  1.00 76.45           C  
ATOM   1040  CB  SER A 135       2.216   9.754  -5.144  1.00 76.45           C  
ATOM   1041  O   SER A 135       4.970   8.448  -6.348  1.00 76.45           O  
ATOM   1042  OG  SER A 135       0.880   9.914  -5.588  1.00 76.45           O  
ATOM   1043  N   THR A 136       4.694   8.117  -4.151  1.00 73.60           N  
ATOM   1044  CA  THR A 136       6.132   8.060  -3.911  1.00 73.60           C  
ATOM   1045  C   THR A 136       6.743   6.831  -4.579  1.00 73.60           C  
ATOM   1046  CB  THR A 136       6.446   8.038  -2.404  1.00 73.60           C  
ATOM   1047  O   THR A 136       7.787   6.926  -5.227  1.00 73.60           O  
ATOM   1048  CG2 THR A 136       7.950   7.981  -2.156  1.00 73.60           C  
ATOM   1049  OG1 THR A 136       5.918   9.222  -1.794  1.00 73.60           O  
ATOM   1050  N   PHE A 137       6.007   5.732  -4.527  1.00 70.93           N  
ATOM   1051  CA  PHE A 137       6.528   4.494  -5.093  1.00 70.93           C  
ATOM   1052  C   PHE A 137       6.435   4.513  -6.614  1.00 70.93           C  
ATOM   1053  CB  PHE A 137       5.769   3.285  -4.536  1.00 70.93           C  
ATOM   1054  O   PHE A 137       7.347   4.049  -7.303  1.00 70.93           O  
ATOM   1055  CG  PHE A 137       6.120   2.953  -3.111  1.00 70.93           C  
ATOM   1056  CD1 PHE A 137       7.415   2.586  -2.767  1.00 70.93           C  
ATOM   1057  CD2 PHE A 137       5.153   3.007  -2.115  1.00 70.93           C  
ATOM   1058  CE1 PHE A 137       7.742   2.277  -1.448  1.00 70.93           C  
ATOM   1059  CE2 PHE A 137       5.473   2.700  -0.795  1.00 70.93           C  
ATOM   1060  CZ  PHE A 137       6.768   2.335  -0.464  1.00 70.93           C  
ATOM   1061  N   SER A 138       5.374   5.045  -7.102  1.00 70.48           N  
ATOM   1062  CA  SER A 138       5.190   5.167  -8.544  1.00 70.48           C  
ATOM   1063  C   SER A 138       6.253   6.070  -9.163  1.00 70.48           C  
ATOM   1064  CB  SER A 138       3.798   5.712  -8.864  1.00 70.48           C  
ATOM   1065  O   SER A 138       6.760   5.786 -10.250  1.00 70.48           O  
ATOM   1066  OG  SER A 138       2.808   4.722  -8.646  1.00 70.48           O  
ATOM   1067  N   LEU A 139       6.536   7.142  -8.484  1.00 68.63           N  
ATOM   1068  CA  LEU A 139       7.571   8.062  -8.944  1.00 68.63           C  
ATOM   1069  C   LEU A 139       8.940   7.390  -8.929  1.00 68.63           C  
ATOM   1070  CB  LEU A 139       7.596   9.319  -8.072  1.00 68.63           C  
ATOM   1071  O   LEU A 139       9.738   7.579  -9.850  1.00 68.63           O  
ATOM   1072  CG  LEU A 139       6.501  10.353  -8.340  1.00 68.63           C  
ATOM   1073  CD1 LEU A 139       6.493  11.413  -7.243  1.00 68.63           C  
ATOM   1074  CD2 LEU A 139       6.694  10.994  -9.710  1.00 68.63           C  
ATOM   1075  N   ALA A 140       9.109   6.602  -7.903  1.00 66.08           N  
ATOM   1076  CA  ALA A 140      10.381   5.891  -7.802  1.00 66.08           C  
ATOM   1077  C   ALA A 140      10.522   4.859  -8.918  1.00 66.08           C  
ATOM   1078  CB  ALA A 140      10.507   5.216  -6.439  1.00 66.08           C  
ATOM   1079  O   ALA A 140      11.604   4.690  -9.483  1.00 66.08           O  
ATOM   1080  N   LEU A 141       9.420   4.247  -9.268  1.00 66.20           N  
ATOM   1081  CA  LEU A 141       9.428   3.261 -10.342  1.00 66.20           C  
ATOM   1082  C   LEU A 141       9.659   3.930 -11.693  1.00 66.20           C  
ATOM   1083  CB  LEU A 141       8.111   2.480 -10.365  1.00 66.20           C  
ATOM   1084  O   LEU A 141      10.396   3.406 -12.532  1.00 66.20           O  
ATOM   1085  CG  LEU A 141       8.067   1.250 -11.272  1.00 66.20           C  
ATOM   1086  CD1 LEU A 141       9.076   0.208 -10.802  1.00 66.20           C  
ATOM   1087  CD2 LEU A 141       6.661   0.662 -11.308  1.00 66.20           C  
ATOM   1088  N   SER A 142       8.958   5.044 -11.964  1.00 65.97           N  
ATOM   1089  CA  SER A 142       9.104   5.776 -13.218  1.00 65.97           C  
ATOM   1090  C   SER A 142      10.527   6.298 -13.390  1.00 65.97           C  
ATOM   1091  CB  SER A 142       8.115   6.941 -13.278  1.00 65.97           C  
ATOM   1092  O   SER A 142      11.068   6.287 -14.498  1.00 65.97           O  
ATOM   1093  OG  SER A 142       6.793   6.468 -13.468  1.00 65.97           O  
ATOM   1094  N   THR A 143      11.053   6.802 -12.285  1.00 61.10           N  
ATOM   1095  CA  THR A 143      12.418   7.313 -12.330  1.00 61.10           C  
ATOM   1096  C   THR A 143      13.403   6.197 -12.665  1.00 61.10           C  
ATOM   1097  CB  THR A 143      12.814   7.967 -10.993  1.00 61.10           C  
ATOM   1098  O   THR A 143      14.339   6.401 -13.441  1.00 61.10           O  
ATOM   1099  CG2 THR A 143      14.248   8.485 -11.038  1.00 61.10           C  
ATOM   1100  OG1 THR A 143      11.931   9.062 -10.723  1.00 61.10           O  
ATOM   1101  N   ASP A 144      13.043   4.984 -12.193  1.00 59.41           N  
ATOM   1102  CA  ASP A 144      13.903   3.845 -12.500  1.00 59.41           C  
ATOM   1103  C   ASP A 144      13.762   3.428 -13.962  1.00 59.41           C  
ATOM   1104  CB  ASP A 144      13.578   2.665 -11.582  1.00 59.41           C  
ATOM   1105  O   ASP A 144      14.750   3.080 -14.611  1.00 59.41           O  
ATOM   1106  CG  ASP A 144      14.233   2.778 -10.216  1.00 59.41           C  
ATOM   1107  OD1 ASP A 144      15.067   3.686 -10.013  1.00 59.41           O  
ATOM   1108  OD2 ASP A 144      13.914   1.949  -9.337  1.00 59.41           O  
ATOM   1109  N   GLY A 145      12.519   3.453 -14.447  1.00 57.83           N  
ATOM   1110  CA  GLY A 145      12.279   3.146 -15.848  1.00 57.83           C  
ATOM   1111  C   GLY A 145      12.971   4.106 -16.797  1.00 57.83           C  
ATOM   1112  O   GLY A 145      13.487   3.695 -17.838  1.00 57.83           O  
ATOM   1113  N   LEU A 146      13.023   5.467 -16.455  1.00 55.04           N  
ATOM   1114  CA  LEU A 146      13.646   6.503 -17.271  1.00 55.04           C  
ATOM   1115  C   LEU A 146      15.159   6.320 -17.320  1.00 55.04           C  
ATOM   1116  CB  LEU A 146      13.306   7.892 -16.724  1.00 55.04           C  
ATOM   1117  O   LEU A 146      15.778   6.509 -18.370  1.00 55.04           O  
ATOM   1118  CG  LEU A 146      11.897   8.410 -17.016  1.00 55.04           C  
ATOM   1119  CD1 LEU A 146      11.616   9.669 -16.203  1.00 55.04           C  
ATOM   1120  CD2 LEU A 146      11.724   8.680 -18.507  1.00 55.04           C  
ATOM   1121  N   HIS A 147      15.699   5.873 -16.246  1.00 58.05           N  
ATOM   1122  CA  HIS A 147      17.141   5.659 -16.197  1.00 58.05           C  
ATOM   1123  C   HIS A 147      17.553   4.478 -17.069  1.00 58.05           C  
ATOM   1124  CB  HIS A 147      17.601   5.433 -14.755  1.00 58.05           C  
ATOM   1125  O   HIS A 147      18.584   4.528 -17.743  1.00 58.05           O  
ATOM   1126  CG  HIS A 147      17.745   6.696 -13.967  1.00 58.05           C  
ATOM   1127  CD2 HIS A 147      16.925   7.275 -13.059  1.00 58.05           C  
ATOM   1128  ND1 HIS A 147      18.844   7.520 -14.076  1.00 58.05           N  
ATOM   1129  CE1 HIS A 147      18.693   8.555 -13.266  1.00 58.05           C  
ATOM   1130  NE2 HIS A 147      17.537   8.430 -12.637  1.00 58.05           N  
ATOM   1131  N   LEU A 148      16.658   3.412 -17.060  1.00 56.80           N  
ATOM   1132  CA  LEU A 148      16.921   2.251 -17.904  1.00 56.80           C  
ATOM   1133  C   LEU A 148      16.814   2.618 -19.380  1.00 56.80           C  
ATOM   1134  CB  LEU A 148      15.945   1.118 -17.575  1.00 56.80           C  
ATOM   1135  O   LEU A 148      17.622   2.166 -20.196  1.00 56.80           O  
ATOM   1136  CG  LEU A 148      16.230   0.327 -16.298  1.00 56.80           C  
ATOM   1137  CD1 LEU A 148      15.043  -0.566 -15.952  1.00 56.80           C  
ATOM   1138  CD2 LEU A 148      17.501  -0.501 -16.454  1.00 56.80           C  
ATOM   1139  N   SER A 149      15.838   3.488 -19.700  1.00 54.07           N  
ATOM   1140  CA  SER A 149      15.641   3.939 -21.074  1.00 54.07           C  
ATOM   1141  C   SER A 149      16.815   4.787 -21.551  1.00 54.07           C  
ATOM   1142  CB  SER A 149      14.342   4.737 -21.196  1.00 54.07           C  
ATOM   1143  O   SER A 149      17.252   4.663 -22.697  1.00 54.07           O  
ATOM   1144  OG  SER A 149      14.160   5.202 -22.522  1.00 54.07           O  
ATOM   1145  N   ARG A 150      17.230   5.654 -20.598  1.00 53.05           N  
ATOM   1146  CA  ARG A 150      18.369   6.504 -20.931  1.00 53.05           C  
ATOM   1147  C   ARG A 150      19.627   5.671 -21.152  1.00 53.05           C  
ATOM   1148  CB  ARG A 150      18.610   7.536 -19.828  1.00 53.05           C  
ATOM   1149  O   ARG A 150      20.397   5.933 -22.078  1.00 53.05           O  
ATOM   1150  CG  ARG A 150      19.573   8.645 -20.223  1.00 53.05           C  
ATOM   1151  CD  ARG A 150      19.636   9.740 -19.166  1.00 53.05           C  
ATOM   1152  NE  ARG A 150      20.451  10.868 -19.607  1.00 53.05           N  
ATOM   1153  NH1 ARG A 150      20.204  12.076 -17.654  1.00 53.05           N  
ATOM   1154  NH2 ARG A 150      21.458  12.919 -19.378  1.00 53.05           N  
ATOM   1155  CZ  ARG A 150      20.702  11.952 -18.878  1.00 53.05           C  
ATOM   1156  N   PHE A 151      19.847   4.707 -20.397  1.00 54.32           N  
ATOM   1157  CA  PHE A 151      21.014   3.839 -20.493  1.00 54.32           C  
ATOM   1158  C   PHE A 151      20.999   3.053 -21.799  1.00 54.32           C  
ATOM   1159  CB  PHE A 151      21.070   2.877 -19.302  1.00 54.32           C  
ATOM   1160  O   PHE A 151      22.030   2.923 -22.463  1.00 54.32           O  
ATOM   1161  CG  PHE A 151      22.299   2.008 -19.280  1.00 54.32           C  
ATOM   1162  CD1 PHE A 151      22.250   0.699 -19.742  1.00 54.32           C  
ATOM   1163  CD2 PHE A 151      23.503   2.502 -18.796  1.00 54.32           C  
ATOM   1164  CE1 PHE A 151      23.386  -0.107 -19.723  1.00 54.32           C  
ATOM   1165  CE2 PHE A 151      24.643   1.703 -18.774  1.00 54.32           C  
ATOM   1166  CZ  PHE A 151      24.582   0.398 -19.236  1.00 54.32           C  
ATOM   1167  N   ILE A 152      19.823   2.481 -22.128  1.00 56.86           N  
ATOM   1168  CA  ILE A 152      19.686   1.754 -23.385  1.00 56.86           C  
ATOM   1169  C   ILE A 152      19.984   2.688 -24.556  1.00 56.86           C  
ATOM   1170  CB  ILE A 152      18.276   1.141 -23.533  1.00 56.86           C  
ATOM   1171  O   ILE A 152      20.667   2.303 -25.507  1.00 56.86           O  
ATOM   1172  CG1 ILE A 152      18.063   0.035 -22.493  1.00 56.86           C  
ATOM   1173  CG2 ILE A 152      18.065   0.606 -24.952  1.00 56.86           C  
ATOM   1174  CD1 ILE A 152      16.631  -0.479 -22.420  1.00 56.86           C  
ATOM   1175  N   SER A 153      19.505   3.934 -24.420  1.00 62.25           N  
ATOM   1176  CA  SER A 153      19.714   4.916 -25.479  1.00 62.25           C  
ATOM   1177  C   SER A 153      21.194   5.243 -25.646  1.00 62.25           C  
ATOM   1178  CB  SER A 153      18.931   6.197 -25.186  1.00 62.25           C  
ATOM   1179  O   SER A 153      21.689   5.349 -26.769  1.00 62.25           O  
ATOM   1180  OG  SER A 153      17.535   5.960 -25.256  1.00 62.25           O  
ATOM   1181  N   VAL A 154      21.869   5.317 -24.498  1.00 63.14           N  
ATOM   1182  CA  VAL A 154      23.286   5.667 -24.513  1.00 63.14           C  
ATOM   1183  C   VAL A 154      24.100   4.504 -25.077  1.00 63.14           C  
ATOM   1184  CB  VAL A 154      23.794   6.037 -23.101  1.00 63.14           C  
ATOM   1185  O   VAL A 154      25.029   4.712 -25.861  1.00 63.14           O  
ATOM   1186  CG1 VAL A 154      25.317   6.151 -23.089  1.00 63.14           C  
ATOM   1187  CG2 VAL A 154      23.153   7.342 -22.630  1.00 63.14           C  
ATOM   1188  N   ASN A 155      23.699   3.252 -24.723  1.00 63.51           N  
ATOM   1189  CA  ASN A 155      24.425   2.081 -25.202  1.00 63.51           C  
ATOM   1190  C   ASN A 155      24.203   1.856 -26.695  1.00 63.51           C  
ATOM   1191  CB  ASN A 155      24.019   0.836 -24.411  1.00 63.51           C  
ATOM   1192  O   ASN A 155      25.120   1.445 -27.408  1.00 63.51           O  
ATOM   1193  CG  ASN A 155      24.706   0.751 -23.062  1.00 63.51           C  
ATOM   1194  ND2 ASN A 155      23.921   0.812 -21.992  1.00 63.51           N  
ATOM   1195  OD1 ASN A 155      25.931   0.633 -22.982  1.00 63.51           O  
ATOM   1196  N   VAL A 156      23.001   2.176 -27.146  1.00 68.97           N  
ATOM   1197  CA  VAL A 156      22.670   2.036 -28.560  1.00 68.97           C  
ATOM   1198  C   VAL A 156      23.446   3.066 -29.377  1.00 68.97           C  
ATOM   1199  CB  VAL A 156      21.153   2.193 -28.807  1.00 68.97           C  
ATOM   1200  O   VAL A 156      23.957   2.755 -30.456  1.00 68.97           O  
ATOM   1201  CG1 VAL A 156      20.855   2.280 -30.302  1.00 68.97           C  
ATOM   1202  CG2 VAL A 156      20.387   1.033 -28.172  1.00 68.97           C  
ATOM   1203  N   LEU A 157      23.640   4.281 -28.765  1.00 68.15           N  
ATOM   1204  CA  LEU A 157      24.370   5.336 -29.459  1.00 68.15           C  
ATOM   1205  C   LEU A 157      25.858   5.010 -29.531  1.00 68.15           C  
ATOM   1206  CB  LEU A 157      24.164   6.681 -28.757  1.00 68.15           C  
ATOM   1207  O   LEU A 157      26.508   5.276 -30.545  1.00 68.15           O  
ATOM   1208  CG  LEU A 157      22.822   7.374 -29.001  1.00 68.15           C  
ATOM   1209  CD1 LEU A 157      22.681   8.590 -28.091  1.00 68.15           C  
ATOM   1210  CD2 LEU A 157      22.685   7.776 -30.465  1.00 68.15           C  
ATOM   1211  N   GLU A 158      26.370   4.375 -28.525  1.00 69.39           N  
ATOM   1212  CA  GLU A 158      27.780   3.999 -28.475  1.00 69.39           C  
ATOM   1213  C   GLU A 158      28.085   2.867 -29.451  1.00 69.39           C  
ATOM   1214  CB  GLU A 158      28.177   3.590 -27.054  1.00 69.39           C  
ATOM   1215  O   GLU A 158      29.141   2.855 -30.087  1.00 69.39           O  
ATOM   1216  CG  GLU A 158      28.472   4.767 -26.135  1.00 69.39           C  
ATOM   1217  CD  GLU A 158      29.021   4.347 -24.781  1.00 69.39           C  
ATOM   1218  OE1 GLU A 158      29.499   5.221 -24.022  1.00 69.39           O  
ATOM   1219  OE2 GLU A 158      28.973   3.135 -24.475  1.00 69.39           O  
ATOM   1220  N   LEU A 159      27.121   1.920 -29.608  1.00 73.66           N  
ATOM   1221  CA  LEU A 159      27.301   0.811 -30.539  1.00 73.66           C  
ATOM   1222  C   LEU A 159      27.276   1.304 -31.982  1.00 73.66           C  
ATOM   1223  CB  LEU A 159      26.214  -0.247 -30.330  1.00 73.66           C  
ATOM   1224  O   LEU A 159      28.009   0.790 -32.831  1.00 73.66           O  
ATOM   1225  CG  LEU A 159      26.313  -1.075 -29.048  1.00 73.66           C  
ATOM   1226  CD1 LEU A 159      25.051  -1.910 -28.859  1.00 73.66           C  
ATOM   1227  CD2 LEU A 159      27.550  -1.967 -29.081  1.00 73.66           C  
ATOM   1228  N   LYS A 160      26.442   2.357 -32.205  1.00 75.18           N  
ATOM   1229  CA  LYS A 160      26.372   2.923 -33.549  1.00 75.18           C  
ATOM   1230  C   LYS A 160      27.679   3.617 -33.923  1.00 75.18           C  
ATOM   1231  CB  LYS A 160      25.206   3.907 -33.657  1.00 75.18           C  
ATOM   1232  O   LYS A 160      28.131   3.526 -35.066  1.00 75.18           O  
ATOM   1233  CG  LYS A 160      24.712   4.128 -35.079  1.00 75.18           C  
ATOM   1234  CD  LYS A 160      23.545   5.106 -35.119  1.00 75.18           C  
ATOM   1235  CE  LYS A 160      23.213   5.523 -36.546  1.00 75.18           C  
ATOM   1236  NZ  LYS A 160      21.944   6.308 -36.613  1.00 75.18           N  
ATOM   1237  N   LYS A 161      28.349   4.193 -32.944  1.00 75.43           N  
ATOM   1238  CA  LYS A 161      29.610   4.887 -33.189  1.00 75.43           C  
ATOM   1239  C   LYS A 161      30.732   3.899 -33.496  1.00 75.43           C  
ATOM   1240  CB  LYS A 161      29.989   5.752 -31.986  1.00 75.43           C  
ATOM   1241  O   LYS A 161      31.569   4.153 -34.364  1.00 75.43           O  
ATOM   1242  CG  LYS A 161      31.083   6.769 -32.274  1.00 75.43           C  
ATOM   1243  CD  LYS A 161      31.366   7.645 -31.060  1.00 75.43           C  
ATOM   1244  CE  LYS A 161      32.822   8.091 -31.019  1.00 75.43           C  
ATOM   1245  NZ  LYS A 161      32.956   9.564 -31.230  1.00 75.43           N  
ATOM   1246  N   ASP A 162      30.670   2.691 -32.916  1.00 72.05           N  
ATOM   1247  CA  ASP A 162      31.700   1.681 -33.139  1.00 72.05           C  
ATOM   1248  C   ASP A 162      31.547   1.036 -34.515  1.00 72.05           C  
ATOM   1249  CB  ASP A 162      31.647   0.610 -32.048  1.00 72.05           C  
ATOM   1250  O   ASP A 162      32.538   0.646 -35.137  1.00 72.05           O  
ATOM   1251  CG  ASP A 162      32.283   1.061 -30.744  1.00 72.05           C  
ATOM   1252  OD1 ASP A 162      33.058   2.042 -30.751  1.00 72.05           O  
ATOM   1253  OD2 ASP A 162      32.009   0.428 -29.702  1.00 72.05           O  
ATOM   1254  N   GLN A 163      30.336   1.028 -35.034  1.00 72.03           N  
ATOM   1255  CA  GLN A 163      30.117   0.415 -36.339  1.00 72.03           C  
ATOM   1256  C   GLN A 163      30.540   1.354 -37.466  1.00 72.03           C  
ATOM   1257  CB  GLN A 163      28.649   0.021 -36.508  1.00 72.03           C  
ATOM   1258  O   GLN A 163      31.013   0.903 -38.511  1.00 72.03           O  
ATOM   1259  CG  GLN A 163      28.318  -1.365 -35.971  1.00 72.03           C  
ATOM   1260  CD  GLN A 163      27.021  -1.917 -36.531  1.00 72.03           C  
ATOM   1261  NE2 GLN A 163      27.082  -3.118 -37.096  1.00 72.03           N  
ATOM   1262  OE1 GLN A 163      25.971  -1.270 -36.455  1.00 72.03           O  
ATOM   1263  N   GLU A 164      30.652   2.632 -37.253  1.00 74.12           N  
ATOM   1264  CA  GLU A 164      31.062   3.569 -38.295  1.00 74.12           C  
ATOM   1265  C   GLU A 164      32.577   3.755 -38.304  1.00 74.12           C  
ATOM   1266  CB  GLU A 164      30.367   4.920 -38.108  1.00 74.12           C  
ATOM   1267  O   GLU A 164      33.160   4.088 -39.338  1.00 74.12           O  
ATOM   1268  CG  GLU A 164      28.931   4.948 -38.612  1.00 74.12           C  
ATOM   1269  CD  GLU A 164      28.210   6.248 -38.297  1.00 74.12           C  
ATOM   1270  OE1 GLU A 164      27.012   6.376 -38.638  1.00 74.12           O  
ATOM   1271  OE2 GLU A 164      28.848   7.147 -37.705  1.00 74.12           O  
ATOM   1272  N   GLU A 165      33.314   3.223 -37.408  1.00 61.04           N  
ATOM   1273  CA  GLU A 165      34.770   3.302 -37.480  1.00 61.04           C  
ATOM   1274  C   GLU A 165      35.356   2.070 -38.162  1.00 61.04           C  
ATOM   1275  CB  GLU A 165      35.370   3.463 -36.080  1.00 61.04           C  
ATOM   1276  O   GLU A 165      36.310   2.177 -38.936  1.00 61.04           O  
ATOM   1277  CG  GLU A 165      36.358   4.615 -35.964  1.00 61.04           C  
ATOM   1278  CD  GLU A 165      36.929   4.775 -34.564  1.00 61.04           C  
ATOM   1279  OE1 GLU A 165      37.963   5.463 -34.405  1.00 61.04           O  
ATOM   1280  OE2 GLU A 165      36.338   4.208 -33.618  1.00 61.04           O  
TER    1281      GLU A 165
ENDMDL
END
