# Supplementary material for: Exploring a diverse world of effector domains and amyloid signaling motifs in fungal NLR proteins
Source: PLoS Comput Biol. 2022 Dec 21;18(12):e1010787. doi: 10.1371/journal.pcbi.1010787 (PMC9815663; doi:10.1371/journal.pcbi.1010787)
Supplement: S3 Data — Full AlphaFold2/ColabFold outputs. (GZ) [file pcbi.1010787.s010.tar.gz › PWW74656_1_165/rank_4_model_4_ptm_seed_0_unrelaxed.pdb]

MODEL     1
ATOM      1  N   MET A   1      21.224   8.259  -8.732  1.00 53.80           N  
ATOM      2  CA  MET A   1      20.384   7.577  -7.751  1.00 53.80           C  
ATOM      3  C   MET A   1      20.127   6.132  -8.165  1.00 53.80           C  
ATOM      4  CB  MET A   1      19.056   8.315  -7.574  1.00 53.80           C  
ATOM      5  O   MET A   1      19.862   5.856  -9.336  1.00 53.80           O  
ATOM      6  CG  MET A   1      18.297   7.919  -6.318  1.00 53.80           C  
ATOM      7  SD  MET A   1      16.897   9.049  -5.957  1.00 53.80           S  
ATOM      8  CE  MET A   1      15.803   7.922  -5.048  1.00 53.80           C  
ATOM      9  N   ASP A   2      20.353   5.017  -7.151  1.00 60.61           N  
ATOM     10  CA  ASP A   2      20.431   3.577  -7.371  1.00 60.61           C  
ATOM     11  C   ASP A   2      19.038   2.958  -7.453  1.00 60.61           C  
ATOM     12  CB  ASP A   2      21.240   2.906  -6.259  1.00 60.61           C  
ATOM     13  O   ASP A   2      18.141   3.330  -6.693  1.00 60.61           O  
ATOM     14  CG  ASP A   2      22.620   3.513  -6.081  1.00 60.61           C  
ATOM     15  OD1 ASP A   2      23.484   3.334  -6.967  1.00 60.61           O  
ATOM     16  OD2 ASP A   2      22.847   4.174  -5.045  1.00 60.61           O  
ATOM     17  N   PRO A   3      18.492   2.611  -8.590  1.00 63.04           N  
ATOM     18  CA  PRO A   3      17.280   1.809  -8.778  1.00 63.04           C  
ATOM     19  C   PRO A   3      16.943   0.955  -7.558  1.00 63.04           C  
ATOM     20  CB  PRO A   3      17.623   0.930  -9.983  1.00 63.04           C  
ATOM     21  O   PRO A   3      15.766   0.726  -7.266  1.00 63.04           O  
ATOM     22  CG  PRO A   3      19.105   1.045 -10.131  1.00 63.04           C  
ATOM     23  CD  PRO A   3      19.562   2.281  -9.411  1.00 63.04           C  
ATOM     24  N   LEU A   4      17.950   0.655  -6.758  1.00 68.54           N  
ATOM     25  CA  LEU A   4      17.727  -0.198  -5.596  1.00 68.54           C  
ATOM     26  C   LEU A   4      17.060   0.583  -4.469  1.00 68.54           C  
ATOM     27  CB  LEU A   4      19.050  -0.792  -5.106  1.00 68.54           C  
ATOM     28  O   LEU A   4      16.200   0.050  -3.763  1.00 68.54           O  
ATOM     29  CG  LEU A   4      19.435  -2.156  -5.682  1.00 68.54           C  
ATOM     30  CD1 LEU A   4      20.876  -2.133  -6.182  1.00 68.54           C  
ATOM     31  CD2 LEU A   4      19.243  -3.251  -4.638  1.00 68.54           C  
ATOM     32  N   SER A   5      17.477   1.893  -4.299  1.00 73.71           N  
ATOM     33  CA  SER A   5      16.901   2.748  -3.267  1.00 73.71           C  
ATOM     34  C   SER A   5      15.420   3.005  -3.524  1.00 73.71           C  
ATOM     35  CB  SER A   5      17.652   4.079  -3.192  1.00 73.71           C  
ATOM     36  O   SER A   5      14.611   2.986  -2.594  1.00 73.71           O  
ATOM     37  OG  SER A   5      17.159   4.876  -2.129  1.00 73.71           O  
ATOM     38  N   ILE A   6      15.046   3.197  -4.749  1.00 69.24           N  
ATOM     39  CA  ILE A   6      13.657   3.422  -5.132  1.00 69.24           C  
ATOM     40  C   ILE A   6      12.838   2.160  -4.870  1.00 69.24           C  
ATOM     41  CB  ILE A   6      13.540   3.839  -6.615  1.00 69.24           C  
ATOM     42  O   ILE A   6      11.727   2.232  -4.340  1.00 69.24           O  
ATOM     43  CG1 ILE A   6      14.253   5.175  -6.852  1.00 69.24           C  
ATOM     44  CG2 ILE A   6      12.070   3.921  -7.038  1.00 69.24           C  
ATOM     45  CD1 ILE A   6      14.360   5.568  -8.319  1.00 69.24           C  
ATOM     46  N   THR A   7      13.427   1.041  -5.196  1.00 71.33           N  
ATOM     47  CA  THR A   7      12.749  -0.233  -4.981  1.00 71.33           C  
ATOM     48  C   THR A   7      12.494  -0.465  -3.494  1.00 71.33           C  
ATOM     49  CB  THR A   7      13.568  -1.405  -5.552  1.00 71.33           C  
ATOM     50  O   THR A   7      11.418  -0.927  -3.109  1.00 71.33           O  
ATOM     51  CG2 THR A   7      12.810  -2.722  -5.419  1.00 71.33           C  
ATOM     52  OG1 THR A   7      13.838  -1.161  -6.938  1.00 71.33           O  
ATOM     53  N   ALA A   8      13.464  -0.102  -2.707  1.00 75.91           N  
ATOM     54  CA  ALA A   8      13.320  -0.275  -1.264  1.00 75.91           C  
ATOM     55  C   ALA A   8      12.190   0.591  -0.717  1.00 75.91           C  
ATOM     56  CB  ALA A   8      14.631   0.057  -0.555  1.00 75.91           C  
ATOM     57  O   ALA A   8      11.421   0.151   0.141  1.00 75.91           O  
ATOM     58  N   SER A   9      12.101   1.831  -1.213  1.00 75.68           N  
ATOM     59  CA  SER A   9      11.053   2.743  -0.768  1.00 75.68           C  
ATOM     60  C   SER A   9       9.670   2.218  -1.139  1.00 75.68           C  
ATOM     61  CB  SER A   9      11.258   4.133  -1.373  1.00 75.68           C  
ATOM     62  O   SER A   9       8.743   2.268  -0.327  1.00 75.68           O  
ATOM     63  OG  SER A   9      10.358   5.067  -0.803  1.00 75.68           O  
ATOM     64  N   ILE A  10       9.588   1.678  -2.308  1.00 74.50           N  
ATOM     65  CA  ILE A  10       8.326   1.120  -2.781  1.00 74.50           C  
ATOM     66  C   ILE A  10       7.928  -0.068  -1.908  1.00 74.50           C  
ATOM     67  CB  ILE A  10       8.419   0.689  -4.262  1.00 74.50           C  
ATOM     68  O   ILE A  10       6.764  -0.198  -1.519  1.00 74.50           O  
ATOM     69  CG1 ILE A  10       8.594   1.916  -5.165  1.00 74.50           C  
ATOM     70  CG2 ILE A  10       7.183  -0.118  -4.668  1.00 74.50           C  
ATOM     71  CD1 ILE A  10       8.892   1.577  -6.619  1.00 74.50           C  
ATOM     72  N   ILE A  11       8.945  -0.916  -1.556  1.00 77.48           N  
ATOM     73  CA  ILE A  11       8.697  -2.085  -0.719  1.00 77.48           C  
ATOM     74  C   ILE A  11       8.158  -1.643   0.639  1.00 77.48           C  
ATOM     75  CB  ILE A  11       9.977  -2.932  -0.538  1.00 77.48           C  
ATOM     76  O   ILE A  11       7.228  -2.252   1.174  1.00 77.48           O  
ATOM     77  CG1 ILE A  11      10.375  -3.588  -1.865  1.00 77.48           C  
ATOM     78  CG2 ILE A  11       9.777  -3.985   0.556  1.00 77.48           C  
ATOM     79  CD1 ILE A  11      11.738  -4.267  -1.835  1.00 77.48           C  
ATOM     80  N   THR A  12       8.752  -0.559   1.096  1.00 80.59           N  
ATOM     81  CA  THR A  12       8.335  -0.039   2.394  1.00 80.59           C  
ATOM     82  C   THR A  12       6.884   0.432   2.347  1.00 80.59           C  
ATOM     83  CB  THR A  12       9.240   1.120   2.848  1.00 80.59           C  
ATOM     84  O   THR A  12       6.100   0.136   3.251  1.00 80.59           O  
ATOM     85  CG2 THR A  12       8.806   1.657   4.208  1.00 80.59           C  
ATOM     86  OG1 THR A  12      10.593   0.655   2.941  1.00 80.59           O  
ATOM     87  N   ILE A  13       6.526   1.125   1.321  1.00 77.96           N  
ATOM     88  CA  ILE A  13       5.178   1.665   1.185  1.00 77.96           C  
ATOM     89  C   ILE A  13       4.175   0.522   1.047  1.00 77.96           C  
ATOM     90  CB  ILE A  13       5.071   2.620  -0.025  1.00 77.96           C  
ATOM     91  O   ILE A  13       3.108   0.545   1.665  1.00 77.96           O  
ATOM     92  CG1 ILE A  13       5.959   3.852   0.187  1.00 77.96           C  
ATOM     93  CG2 ILE A  13       3.615   3.030  -0.263  1.00 77.96           C  
ATOM     94  CD1 ILE A  13       6.047   4.768  -1.026  1.00 77.96           C  
ATOM     95  N   VAL A  14       4.532  -0.488   0.263  1.00 78.74           N  
ATOM     96  CA  VAL A  14       3.669  -1.649   0.076  1.00 78.74           C  
ATOM     97  C   VAL A  14       3.472  -2.367   1.409  1.00 78.74           C  
ATOM     98  CB  VAL A  14       4.248  -2.623  -0.974  1.00 78.74           C  
ATOM     99  O   VAL A  14       2.359  -2.783   1.739  1.00 78.74           O  
ATOM    100  CG1 VAL A  14       3.475  -3.941  -0.972  1.00 78.74           C  
ATOM    101  CG2 VAL A  14       4.223  -1.987  -2.363  1.00 78.74           C  
ATOM    102  N   THR A  15       4.532  -2.530   2.132  1.00 80.22           N  
ATOM    103  CA  THR A  15       4.466  -3.169   3.441  1.00 80.22           C  
ATOM    104  C   THR A  15       3.560  -2.382   4.383  1.00 80.22           C  
ATOM    105  CB  THR A  15       5.867  -3.305   4.067  1.00 80.22           C  
ATOM    106  O   THR A  15       2.724  -2.963   5.079  1.00 80.22           O  
ATOM    107  CG2 THR A  15       5.793  -3.952   5.446  1.00 80.22           C  
ATOM    108  OG1 THR A  15       6.688  -4.113   3.215  1.00 80.22           O  
ATOM    109  N   LEU A  16       3.688  -1.046   4.370  1.00 80.27           N  
ATOM    110  CA  LEU A  16       2.888  -0.191   5.239  1.00 80.27           C  
ATOM    111  C   LEU A  16       1.410  -0.271   4.870  1.00 80.27           C  
ATOM    112  CB  LEU A  16       3.369   1.260   5.155  1.00 80.27           C  
ATOM    113  O   LEU A  16       0.549  -0.340   5.750  1.00 80.27           O  
ATOM    114  CG  LEU A  16       4.673   1.585   5.885  1.00 80.27           C  
ATOM    115  CD1 LEU A  16       5.135   2.997   5.541  1.00 80.27           C  
ATOM    116  CD2 LEU A  16       4.496   1.427   7.391  1.00 80.27           C  
ATOM    117  N   THR A  17       1.160  -0.273   3.623  1.00 78.57           N  
ATOM    118  CA  THR A  17      -0.210  -0.392   3.135  1.00 78.57           C  
ATOM    119  C   THR A  17      -0.826  -1.718   3.572  1.00 78.57           C  
ATOM    120  CB  THR A  17      -0.268  -0.276   1.601  1.00 78.57           C  
ATOM    121  O   THR A  17      -1.987  -1.763   3.984  1.00 78.57           O  
ATOM    122  CG2 THR A  17      -1.709  -0.313   1.101  1.00 78.57           C  
ATOM    123  OG1 THR A  17       0.335   0.959   1.197  1.00 78.57           O  
ATOM    124  N   GLY A  18      -0.053  -2.774   3.480  1.00 78.35           N  
ATOM    125  CA  GLY A  18      -0.512  -4.072   3.947  1.00 78.35           C  
ATOM    126  C   GLY A  18      -0.856  -4.088   5.425  1.00 78.35           C  
ATOM    127  O   GLY A  18      -1.862  -4.676   5.827  1.00 78.35           O  
ATOM    128  N   GLN A  19      -0.031  -3.467   6.190  1.00 79.49           N  
ATOM    129  CA  GLN A  19      -0.274  -3.385   7.626  1.00 79.49           C  
ATOM    130  C   GLN A  19      -1.552  -2.608   7.925  1.00 79.49           C  
ATOM    131  CB  GLN A  19       0.914  -2.734   8.336  1.00 79.49           C  
ATOM    132  O   GLN A  19      -2.308  -2.969   8.829  1.00 79.49           O  
ATOM    133  CG  GLN A  19       2.173  -3.591   8.342  1.00 79.49           C  
ATOM    134  CD  GLN A  19       3.312  -2.956   9.117  1.00 79.49           C  
ATOM    135  NE2 GLN A  19       4.471  -3.605   9.106  1.00 79.49           N  
ATOM    136  OE1 GLN A  19       3.152  -1.890   9.720  1.00 79.49           O  
ATOM    137  N   LEU A  20      -1.772  -1.522   7.181  1.00 76.47           N  
ATOM    138  CA  LEU A  20      -2.967  -0.704   7.352  1.00 76.47           C  
ATOM    139  C   LEU A  20      -4.223  -1.499   7.013  1.00 76.47           C  
ATOM    140  CB  LEU A  20      -2.889   0.549   6.476  1.00 76.47           C  
ATOM    141  O   LEU A  20      -5.225  -1.420   7.728  1.00 76.47           O  
ATOM    142  CG  LEU A  20      -3.901   1.654   6.781  1.00 76.47           C  
ATOM    143  CD1 LEU A  20      -3.708   2.172   8.202  1.00 76.47           C  
ATOM    144  CD2 LEU A  20      -3.775   2.789   5.771  1.00 76.47           C  
ATOM    145  N   ILE A  21      -4.126  -2.254   5.955  1.00 76.34           N  
ATOM    146  CA  ILE A  21      -5.248  -3.085   5.535  1.00 76.34           C  
ATOM    147  C   ILE A  21      -5.541  -4.135   6.605  1.00 76.34           C  
ATOM    148  CB  ILE A  21      -4.969  -3.768   4.177  1.00 76.34           C  
ATOM    149  O   ILE A  21      -6.700  -4.359   6.962  1.00 76.34           O  
ATOM    150  CG1 ILE A  21      -4.914  -2.723   3.056  1.00 76.34           C  
ATOM    151  CG2 ILE A  21      -6.028  -4.834   3.881  1.00 76.34           C  
ATOM    152  CD1 ILE A  21      -4.429  -3.273   1.722  1.00 76.34           C  
ATOM    153  N   SER A  22      -4.495  -4.769   7.045  1.00 77.86           N  
ATOM    154  CA  SER A  22      -4.649  -5.787   8.080  1.00 77.86           C  
ATOM    155  C   SER A  22      -5.261  -5.199   9.347  1.00 77.86           C  
ATOM    156  CB  SER A  22      -3.300  -6.428   8.406  1.00 77.86           C  
ATOM    157  O   SER A  22      -6.127  -5.819   9.969  1.00 77.86           O  
ATOM    158  OG  SER A  22      -3.434  -7.381   9.446  1.00 77.86           O  
ATOM    159  N   LEU A  23      -4.740  -3.986   9.679  1.00 73.10           N  
ATOM    160  CA  LEU A  23      -5.272  -3.298  10.851  1.00 73.10           C  
ATOM    161  C   LEU A  23      -6.740  -2.937  10.649  1.00 73.10           C  
ATOM    162  CB  LEU A  23      -4.459  -2.034  11.145  1.00 73.10           C  
ATOM    163  O   LEU A  23      -7.545  -3.058  11.575  1.00 73.10           O  
ATOM    164  CG  LEU A  23      -4.751  -1.336  12.474  1.00 73.10           C  
ATOM    165  CD1 LEU A  23      -4.418  -2.258  13.642  1.00 73.10           C  
ATOM    166  CD2 LEU A  23      -3.967  -0.032  12.576  1.00 73.10           C  
ATOM    167  N   GLY A  24      -7.045  -2.487   9.523  1.00 72.18           N  
ATOM    168  CA  GLY A  24      -8.428  -2.194   9.183  1.00 72.18           C  
ATOM    169  C   GLY A  24      -9.338  -3.402   9.292  1.00 72.18           C  
ATOM    170  O   GLY A  24     -10.456  -3.300   9.802  1.00 72.18           O  
ATOM    171  N   TYR A  25      -8.850  -4.539   8.843  1.00 71.18           N  
ATOM    172  CA  TYR A  25      -9.640  -5.763   8.910  1.00 71.18           C  
ATOM    173  C   TYR A  25      -9.850  -6.198  10.356  1.00 71.18           C  
ATOM    174  CB  TYR A  25      -8.960  -6.886   8.122  1.00 71.18           C  
ATOM    175  O   TYR A  25     -10.899  -6.750  10.699  1.00 71.18           O  
ATOM    176  CG  TYR A  25      -9.344  -6.922   6.662  1.00 71.18           C  
ATOM    177  CD1 TYR A  25     -10.593  -7.390   6.262  1.00 71.18           C  
ATOM    178  CD2 TYR A  25      -8.458  -6.488   5.681  1.00 71.18           C  
ATOM    179  CE1 TYR A  25     -10.951  -7.426   4.918  1.00 71.18           C  
ATOM    180  CE2 TYR A  25      -8.805  -6.520   4.335  1.00 71.18           C  
ATOM    181  OH  TYR A  25     -10.400  -7.023   2.632  1.00 71.18           O  
ATOM    182  CZ  TYR A  25     -10.051  -6.989   3.963  1.00 71.18           C  
ATOM    183  N   SER A  26      -8.866  -6.045  11.215  1.00 71.21           N  
ATOM    184  CA  SER A  26      -9.002  -6.362  12.633  1.00 71.21           C  
ATOM    185  C   SER A  26     -10.104  -5.531  13.282  1.00 71.21           C  
ATOM    186  CB  SER A  26      -7.679  -6.128  13.365  1.00 71.21           C  
ATOM    187  O   SER A  26     -10.799  -6.007  14.182  1.00 71.21           O  
ATOM    188  OG  SER A  26      -7.833  -6.330  14.759  1.00 71.21           O  
ATOM    189  N   TYR A  27     -10.335  -4.340  12.740  1.00 67.06           N  
ATOM    190  CA  TYR A  27     -11.405  -3.485  13.242  1.00 67.06           C  
ATOM    191  C   TYR A  27     -12.762  -3.948  12.725  1.00 67.06           C  
ATOM    192  CB  TYR A  27     -11.163  -2.027  12.838  1.00 67.06           C  
ATOM    193  O   TYR A  27     -13.768  -3.850  13.431  1.00 67.06           O  
ATOM    194  CG  TYR A  27     -10.244  -1.282  13.776  1.00 67.06           C  
ATOM    195  CD1 TYR A  27     -10.712  -0.780  14.988  1.00 67.06           C  
ATOM    196  CD2 TYR A  27      -8.907  -1.078  13.452  1.00 67.06           C  
ATOM    197  CE1 TYR A  27      -9.870  -0.091  15.855  1.00 67.06           C  
ATOM    198  CE2 TYR A  27      -8.056  -0.391  14.311  1.00 67.06           C  
ATOM    199  OH  TYR A  27      -7.707   0.779  16.362  1.00 67.06           O  
ATOM    200  CZ  TYR A  27      -8.545   0.098  15.508  1.00 67.06           C  
ATOM    201  N   GLY A  28     -12.769  -4.543  11.433  1.00 66.09           N  
ATOM    202  CA  GLY A  28     -14.000  -4.999  10.809  1.00 66.09           C  
ATOM    203  C   GLY A  28     -14.404  -6.398  11.237  1.00 66.09           C  
ATOM    204  O   GLY A  28     -15.590  -6.731  11.248  1.00 66.09           O  
ATOM    205  N   ALA A  29     -13.407  -7.342  11.432  1.00 63.74           N  
ATOM    206  CA  ALA A  29     -13.688  -8.732  11.781  1.00 63.74           C  
ATOM    207  C   ALA A  29     -14.455  -8.823  13.097  1.00 63.74           C  
ATOM    208  CB  ALA A  29     -12.390  -9.532  11.868  1.00 63.74           C  
ATOM    209  O   ALA A  29     -15.235  -9.755  13.304  1.00 63.74           O  
ATOM    210  N   GLY A  30     -14.504  -7.819  13.877  1.00 56.98           N  
ATOM    211  CA  GLY A  30     -15.231  -7.899  15.134  1.00 56.98           C  
ATOM    212  C   GLY A  30     -16.607  -7.264  15.070  1.00 56.98           C  
ATOM    213  O   GLY A  30     -17.432  -7.466  15.963  1.00 56.98           O  
ATOM    214  N   VAL A  31     -17.069  -6.858  13.877  1.00 54.09           N  
ATOM    215  CA  VAL A  31     -18.360  -6.181  13.815  1.00 54.09           C  
ATOM    216  C   VAL A  31     -19.072  -6.543  12.514  1.00 54.09           C  
ATOM    217  CB  VAL A  31     -18.203  -4.648  13.928  1.00 54.09           C  
ATOM    218  O   VAL A  31     -18.425  -6.818  11.501  1.00 54.09           O  
ATOM    219  CG1 VAL A  31     -19.452  -4.022  14.547  1.00 54.09           C  
ATOM    220  CG2 VAL A  31     -16.963  -4.298  14.749  1.00 54.09           C  
ATOM    221  N   SER A  32     -20.263  -7.127  12.628  1.00 55.27           N  
ATOM    222  CA  SER A  32     -21.212  -7.449  11.568  1.00 55.27           C  
ATOM    223  C   SER A  32     -21.507  -6.230  10.700  1.00 55.27           C  
ATOM    224  CB  SER A  32     -22.514  -7.991  12.159  1.00 55.27           C  
ATOM    225  O   SER A  32     -22.269  -6.318   9.735  1.00 55.27           O  
ATOM    226  OG  SER A  32     -23.142  -7.014  12.973  1.00 55.27           O  
ATOM    227  N   GLY A  33     -20.438  -5.308  10.457  1.00 55.79           N  
ATOM    228  CA  GLY A  33     -20.709  -4.237   9.511  1.00 55.79           C  
ATOM    229  C   GLY A  33     -19.497  -3.369   9.229  1.00 55.79           C  
ATOM    230  O   GLY A  33     -19.077  -2.584  10.081  1.00 55.79           O  
ATOM    231  N   CYS A  34     -18.456  -3.946   8.739  1.00 61.33           N  
ATOM    232  CA  CYS A  34     -17.330  -3.113   8.328  1.00 61.33           C  
ATOM    233  C   CYS A  34     -17.812  -1.772   7.790  1.00 61.33           C  
ATOM    234  CB  CYS A  34     -16.493  -3.828   7.268  1.00 61.33           C  
ATOM    235  O   CYS A  34     -18.674  -1.724   6.911  1.00 61.33           O  
ATOM    236  SG  CYS A  34     -14.975  -2.954   6.828  1.00 61.33           S  
ATOM    237  N   PRO A  35     -17.478  -0.680   8.526  1.00 67.38           N  
ATOM    238  CA  PRO A  35     -17.830   0.642   8.005  1.00 67.38           C  
ATOM    239  C   PRO A  35     -17.401   0.838   6.553  1.00 67.38           C  
ATOM    240  CB  PRO A  35     -17.076   1.599   8.931  1.00 67.38           C  
ATOM    241  O   PRO A  35     -16.339   0.356   6.149  1.00 67.38           O  
ATOM    242  CG  PRO A  35     -16.110   0.731   9.672  1.00 67.38           C  
ATOM    243  CD  PRO A  35     -16.510  -0.703   9.475  1.00 67.38           C  
ATOM    244  N   LYS A  36     -18.383   0.994   5.655  1.00 71.86           N  
ATOM    245  CA  LYS A  36     -18.204   1.265   4.232  1.00 71.86           C  
ATOM    246  C   LYS A  36     -16.937   2.079   3.982  1.00 71.86           C  
ATOM    247  CB  LYS A  36     -19.420   2.002   3.668  1.00 71.86           C  
ATOM    248  O   LYS A  36     -16.236   1.858   2.992  1.00 71.86           O  
ATOM    249  CG  LYS A  36     -20.682   1.155   3.606  1.00 71.86           C  
ATOM    250  CD  LYS A  36     -21.829   1.910   2.946  1.00 71.86           C  
ATOM    251  CE  LYS A  36     -23.100   1.071   2.903  1.00 71.86           C  
ATOM    252  NZ  LYS A  36     -24.234   1.816   2.279  1.00 71.86           N  
ATOM    253  N   GLU A  37     -16.585   2.908   4.894  1.00 70.99           N  
ATOM    254  CA  GLU A  37     -15.436   3.796   4.745  1.00 70.99           C  
ATOM    255  C   GLU A  37     -14.125   3.018   4.813  1.00 70.99           C  
ATOM    256  CB  GLU A  37     -15.456   4.887   5.819  1.00 70.99           C  
ATOM    257  O   GLU A  37     -13.191   3.298   4.058  1.00 70.99           O  
ATOM    258  CG  GLU A  37     -16.664   5.809   5.737  1.00 70.99           C  
ATOM    259  CD  GLU A  37     -17.924   5.202   6.335  1.00 70.99           C  
ATOM    260  OE1 GLU A  37     -19.029   5.741   6.098  1.00 70.99           O  
ATOM    261  OE2 GLU A  37     -17.804   4.181   7.048  1.00 70.99           O  
ATOM    262  N   LEU A  38     -14.033   2.135   5.709  1.00 71.64           N  
ATOM    263  CA  LEU A  38     -12.869   1.265   5.842  1.00 71.64           C  
ATOM    264  C   LEU A  38     -12.682   0.414   4.590  1.00 71.64           C  
ATOM    265  CB  LEU A  38     -13.011   0.363   7.070  1.00 71.64           C  
ATOM    266  O   LEU A  38     -11.557   0.239   4.116  1.00 71.64           O  
ATOM    267  CG  LEU A  38     -11.853  -0.599   7.343  1.00 71.64           C  
ATOM    268  CD1 LEU A  38     -10.570   0.180   7.612  1.00 71.64           C  
ATOM    269  CD2 LEU A  38     -12.184  -1.516   8.515  1.00 71.64           C  
ATOM    270  N   ARG A  39     -13.842  -0.061   4.120  1.00 75.16           N  
ATOM    271  CA  ARG A  39     -13.791  -0.864   2.902  1.00 75.16           C  
ATOM    272  C   ARG A  39     -13.258  -0.047   1.730  1.00 75.16           C  
ATOM    273  CB  ARG A  39     -15.176  -1.420   2.566  1.00 75.16           C  
ATOM    274  O   ARG A  39     -12.446  -0.538   0.943  1.00 75.16           O  
ATOM    275  CG  ARG A  39     -15.173  -2.444   1.443  1.00 75.16           C  
ATOM    276  CD  ARG A  39     -16.557  -3.038   1.217  1.00 75.16           C  
ATOM    277  NE  ARG A  39     -17.481  -2.055   0.660  1.00 75.16           N  
ATOM    278  NH1 ARG A  39     -19.329  -3.439   0.744  1.00 75.16           N  
ATOM    279  NH2 ARG A  39     -19.527  -1.303  -0.064  1.00 75.16           N  
ATOM    280  CZ  ARG A  39     -18.777  -2.268   0.448  1.00 75.16           C  
ATOM    281  N   ASP A  40     -13.731   1.196   1.624  1.00 77.48           N  
ATOM    282  CA  ASP A  40     -13.292   2.078   0.547  1.00 77.48           C  
ATOM    283  C   ASP A  40     -11.804   2.399   0.672  1.00 77.48           C  
ATOM    284  CB  ASP A  40     -14.110   3.371   0.545  1.00 77.48           C  
ATOM    285  O   ASP A  40     -11.085   2.435  -0.329  1.00 77.48           O  
ATOM    286  CG  ASP A  40     -15.537   3.169   0.067  1.00 77.48           C  
ATOM    287  OD1 ASP A  40     -15.830   2.126  -0.556  1.00 77.48           O  
ATOM    288  OD2 ASP A  40     -16.376   4.063   0.313  1.00 77.48           O  
ATOM    289  N   LEU A  41     -11.387   2.655   1.899  1.00 76.83           N  
ATOM    290  CA  LEU A  41      -9.977   2.934   2.145  1.00 76.83           C  
ATOM    291  C   LEU A  41      -9.115   1.725   1.793  1.00 76.83           C  
ATOM    292  CB  LEU A  41      -9.755   3.325   3.608  1.00 76.83           C  
ATOM    293  O   LEU A  41      -8.087   1.864   1.127  1.00 76.83           O  
ATOM    294  CG  LEU A  41      -8.318   3.659   4.010  1.00 76.83           C  
ATOM    295  CD1 LEU A  41      -7.837   4.905   3.273  1.00 76.83           C  
ATOM    296  CD2 LEU A  41      -8.215   3.852   5.520  1.00 76.83           C  
ATOM    297  N   SER A  42      -9.570   0.578   2.220  1.00 76.49           N  
ATOM    298  CA  SER A  42      -8.843  -0.653   1.924  1.00 76.49           C  
ATOM    299  C   SER A  42      -8.735  -0.882   0.420  1.00 76.49           C  
ATOM    300  CB  SER A  42      -9.527  -1.851   2.583  1.00 76.49           C  
ATOM    301  O   SER A  42      -7.678  -1.275  -0.078  1.00 76.49           O  
ATOM    302  OG  SER A  42      -9.512  -1.725   3.995  1.00 76.49           O  
ATOM    303  N   ALA A  43      -9.844  -0.711  -0.251  1.00 79.49           N  
ATOM    304  CA  ALA A  43      -9.854  -0.878  -1.702  1.00 79.49           C  
ATOM    305  C   ALA A  43      -8.859   0.066  -2.370  1.00 79.49           C  
ATOM    306  CB  ALA A  43     -11.258  -0.643  -2.255  1.00 79.49           C  
ATOM    307  O   ALA A  43      -8.156  -0.323  -3.306  1.00 79.49           O  
ATOM    308  N   GLU A  44      -8.829   1.273  -1.867  1.00 76.35           N  
ATOM    309  CA  GLU A  44      -7.910   2.250  -2.443  1.00 76.35           C  
ATOM    310  C   GLU A  44      -6.459   1.891  -2.138  1.00 76.35           C  
ATOM    311  CB  GLU A  44      -8.224   3.656  -1.924  1.00 76.35           C  
ATOM    312  O   GLU A  44      -5.581   2.052  -2.989  1.00 76.35           O  
ATOM    313  CG  GLU A  44      -7.517   4.766  -2.688  1.00 76.35           C  
ATOM    314  CD  GLU A  44      -8.015   4.922  -4.116  1.00 76.35           C  
ATOM    315  OE1 GLU A  44      -7.273   5.475  -4.960  1.00 76.35           O  
ATOM    316  OE2 GLU A  44      -9.156   4.489  -4.393  1.00 76.35           O  
ATOM    317  N   LEU A  45      -6.148   1.443  -0.983  1.00 78.53           N  
ATOM    318  CA  LEU A  45      -4.802   1.030  -0.601  1.00 78.53           C  
ATOM    319  C   LEU A  45      -4.338  -0.154  -1.442  1.00 78.53           C  
ATOM    320  CB  LEU A  45      -4.755   0.665   0.885  1.00 78.53           C  
ATOM    321  O   LEU A  45      -3.177  -0.211  -1.854  1.00 78.53           O  
ATOM    322  CG  LEU A  45      -4.699   1.835   1.869  1.00 78.53           C  
ATOM    323  CD1 LEU A  45      -5.010   1.355   3.282  1.00 78.53           C  
ATOM    324  CD2 LEU A  45      -3.334   2.513   1.817  1.00 78.53           C  
ATOM    325  N   ILE A  46      -5.305  -1.054  -1.655  1.00 77.95           N  
ATOM    326  CA  ILE A  46      -5.001  -2.209  -2.492  1.00 77.95           C  
ATOM    327  C   ILE A  46      -4.660  -1.747  -3.907  1.00 77.95           C  
ATOM    328  CB  ILE A  46      -6.179  -3.209  -2.525  1.00 77.95           C  
ATOM    329  O   ILE A  46      -3.700  -2.232  -4.511  1.00 77.95           O  
ATOM    330  CG1 ILE A  46      -6.361  -3.865  -1.151  1.00 77.95           C  
ATOM    331  CG2 ILE A  46      -5.961  -4.265  -3.612  1.00 77.95           C  
ATOM    332  CD1 ILE A  46      -7.651  -4.661  -1.011  1.00 77.95           C  
ATOM    333  N   SER A  47      -5.447  -0.884  -4.433  1.00 77.58           N  
ATOM    334  CA  SER A  47      -5.192  -0.326  -5.758  1.00 77.58           C  
ATOM    335  C   SER A  47      -3.843   0.383  -5.809  1.00 77.58           C  
ATOM    336  CB  SER A  47      -6.305   0.646  -6.153  1.00 77.58           C  
ATOM    337  O   SER A  47      -3.108   0.260  -6.791  1.00 77.58           O  
ATOM    338  OG  SER A  47      -6.010   1.271  -7.391  1.00 77.58           O  
ATOM    339  N   PHE A  48      -3.537   1.154  -4.804  1.00 77.88           N  
ATOM    340  CA  PHE A  48      -2.257   1.845  -4.705  1.00 77.88           C  
ATOM    341  C   PHE A  48      -1.104   0.849  -4.694  1.00 77.88           C  
ATOM    342  CB  PHE A  48      -2.211   2.716  -3.446  1.00 77.88           C  
ATOM    343  O   PHE A  48      -0.102   1.043  -5.386  1.00 77.88           O  
ATOM    344  CG  PHE A  48      -0.939   3.507  -3.301  1.00 77.88           C  
ATOM    345  CD1 PHE A  48      -0.144   3.371  -2.170  1.00 77.88           C  
ATOM    346  CD2 PHE A  48      -0.539   4.389  -4.298  1.00 77.88           C  
ATOM    347  CE1 PHE A  48       1.034   4.102  -2.034  1.00 77.88           C  
ATOM    348  CE2 PHE A  48       0.636   5.123  -4.169  1.00 77.88           C  
ATOM    349  CZ  PHE A  48       1.421   4.979  -3.036  1.00 77.88           C  
ATOM    350  N   SER A  49      -1.243  -0.228  -3.938  1.00 76.56           N  
ATOM    351  CA  SER A  49      -0.215  -1.261  -3.867  1.00 76.56           C  
ATOM    352  C   SER A  49       0.019  -1.902  -5.231  1.00 76.56           C  
ATOM    353  CB  SER A  49      -0.602  -2.334  -2.849  1.00 76.56           C  
ATOM    354  O   SER A  49       1.157  -2.213  -5.590  1.00 76.56           O  
ATOM    355  OG  SER A  49       0.421  -3.308  -2.731  1.00 76.56           O  
ATOM    356  N   THR A  50      -1.021  -2.099  -5.970  1.00 78.79           N  
ATOM    357  CA  THR A  50      -0.918  -2.669  -7.309  1.00 78.79           C  
ATOM    358  C   THR A  50      -0.101  -1.759  -8.223  1.00 78.79           C  
ATOM    359  CB  THR A  50      -2.309  -2.904  -7.925  1.00 78.79           C  
ATOM    360  O   THR A  50       0.714  -2.237  -9.015  1.00 78.79           O  
ATOM    361  CG2 THR A  50      -2.200  -3.555  -9.300  1.00 78.79           C  
ATOM    362  OG1 THR A  50      -3.069  -3.760  -7.062  1.00 78.79           O  
ATOM    363  N   VAL A  51      -0.335  -0.445  -8.123  1.00 76.62           N  
ATOM    364  CA  VAL A  51       0.401   0.524  -8.929  1.00 76.62           C  
ATOM    365  C   VAL A  51       1.876   0.509  -8.535  1.00 76.62           C  
ATOM    366  CB  VAL A  51      -0.178   1.948  -8.773  1.00 76.62           C  
ATOM    367  O   VAL A  51       2.756   0.517  -9.399  1.00 76.62           O  
ATOM    368  CG1 VAL A  51       0.724   2.975  -9.456  1.00 76.62           C  
ATOM    369  CG2 VAL A  51      -1.594   2.013  -9.343  1.00 76.62           C  
ATOM    370  N   LEU A  52       2.115   0.421  -7.253  1.00 75.53           N  
ATOM    371  CA  LEU A  52       3.492   0.395  -6.772  1.00 75.53           C  
ATOM    372  C   LEU A  52       4.207  -0.868  -7.239  1.00 75.53           C  
ATOM    373  CB  LEU A  52       3.527   0.481  -5.244  1.00 75.53           C  
ATOM    374  O   LEU A  52       5.392  -0.826  -7.579  1.00 75.53           O  
ATOM    375  CG  LEU A  52       3.180   1.839  -4.633  1.00 75.53           C  
ATOM    376  CD1 LEU A  52       3.133   1.739  -3.111  1.00 75.53           C  
ATOM    377  CD2 LEU A  52       4.186   2.897  -5.073  1.00 75.53           C  
ATOM    378  N   ASP A  53       3.484  -1.952  -7.231  1.00 76.41           N  
ATOM    379  CA  ASP A  53       4.042  -3.208  -7.725  1.00 76.41           C  
ATOM    380  C   ASP A  53       4.404  -3.102  -9.205  1.00 76.41           C  
ATOM    381  CB  ASP A  53       3.056  -4.357  -7.506  1.00 76.41           C  
ATOM    382  O   ASP A  53       5.405  -3.671  -9.646  1.00 76.41           O  
ATOM    383  CG  ASP A  53       3.163  -4.974  -6.122  1.00 76.41           C  
ATOM    384  OD1 ASP A  53       4.171  -4.733  -5.423  1.00 76.41           O  
ATOM    385  OD2 ASP A  53       2.232  -5.709  -5.728  1.00 76.41           O  
ATOM    386  N   ALA A  54       3.601  -2.459  -9.930  1.00 74.86           N  
ATOM    387  CA  ALA A  54       3.880  -2.234 -11.346  1.00 74.86           C  
ATOM    388  C   ALA A  54       5.147  -1.404 -11.531  1.00 74.86           C  
ATOM    389  CB  ALA A  54       2.695  -1.545 -12.019  1.00 74.86           C  
ATOM    390  O   ALA A  54       5.958  -1.686 -12.417  1.00 74.86           O  
ATOM    391  N   VAL A  55       5.267  -0.367 -10.705  1.00 70.78           N  
ATOM    392  CA  VAL A  55       6.453   0.481 -10.765  1.00 70.78           C  
ATOM    393  C   VAL A  55       7.694  -0.338 -10.418  1.00 70.78           C  
ATOM    394  CB  VAL A  55       6.332   1.694  -9.815  1.00 70.78           C  
ATOM    395  O   VAL A  55       8.732  -0.212 -11.071  1.00 70.78           O  
ATOM    396  CG1 VAL A  55       7.650   2.463  -9.750  1.00 70.78           C  
ATOM    397  CG2 VAL A  55       5.196   2.611 -10.265  1.00 70.78           C  
ATOM    398  N   ARG A  56       7.579  -1.173  -9.462  1.00 72.06           N  
ATOM    399  CA  ARG A  56       8.671  -2.066  -9.086  1.00 72.06           C  
ATOM    400  C   ARG A  56       9.062  -2.973 -10.247  1.00 72.06           C  
ATOM    401  CB  ARG A  56       8.281  -2.909  -7.870  1.00 72.06           C  
ATOM    402  O   ARG A  56      10.245  -3.244 -10.459  1.00 72.06           O  
ATOM    403  CG  ARG A  56       9.415  -3.762  -7.323  1.00 72.06           C  
ATOM    404  CD  ARG A  56       8.967  -4.598  -6.132  1.00 72.06           C  
ATOM    405  NE  ARG A  56       9.885  -5.705  -5.875  1.00 72.06           N  
ATOM    406  NH1 ARG A  56       8.729  -6.510  -4.044  1.00 72.06           N  
ATOM    407  NH2 ARG A  56      10.644  -7.556  -4.747  1.00 72.06           N  
ATOM    408  CZ  ARG A  56       9.750  -6.587  -4.889  1.00 72.06           C  
ATOM    409  N   GLY A  57       8.121  -3.477 -10.938  1.00 70.62           N  
ATOM    410  CA  GLY A  57       8.367  -4.331 -12.089  1.00 70.62           C  
ATOM    411  C   GLY A  57       9.168  -3.646 -13.180  1.00 70.62           C  
ATOM    412  O   GLY A  57      10.018  -4.270 -13.818  1.00 70.62           O  
ATOM    413  N   VAL A  58       8.986  -2.407 -13.332  1.00 67.53           N  
ATOM    414  CA  VAL A  58       9.680  -1.647 -14.367  1.00 67.53           C  
ATOM    415  C   VAL A  58      11.109  -1.349 -13.918  1.00 67.53           C  
ATOM    416  CB  VAL A  58       8.940  -0.331 -14.697  1.00 67.53           C  
ATOM    417  O   VAL A  58      12.022  -1.272 -14.744  1.00 67.53           O  
ATOM    418  CG1 VAL A  58       9.785   0.547 -15.618  1.00 67.53           C  
ATOM    419  CG2 VAL A  58       7.583  -0.629 -15.334  1.00 67.53           C  
ATOM    420  N   LEU A  59      11.307  -1.285 -12.650  1.00 66.18           N  
ATOM    421  CA  LEU A  59      12.619  -0.929 -12.121  1.00 66.18           C  
ATOM    422  C   LEU A  59      13.467  -2.175 -11.884  1.00 66.18           C  
ATOM    423  CB  LEU A  59      12.475  -0.140 -10.817  1.00 66.18           C  
ATOM    424  O   LEU A  59      14.676  -2.075 -11.665  1.00 66.18           O  
ATOM    425  CG  LEU A  59      11.901   1.272 -10.939  1.00 66.18           C  
ATOM    426  CD1 LEU A  59      11.579   1.834  -9.558  1.00 66.18           C  
ATOM    427  CD2 LEU A  59      12.874   2.183 -11.679  1.00 66.18           C  
ATOM    428  N   ASP A  60      12.874  -3.404 -11.800  1.00 64.64           N  
ATOM    429  CA  ASP A  60      13.615  -4.640 -11.570  1.00 64.64           C  
ATOM    430  C   ASP A  60      14.542  -4.952 -12.742  1.00 64.64           C  
ATOM    431  CB  ASP A  60      12.652  -5.807 -11.336  1.00 64.64           C  
ATOM    432  O   ASP A  60      14.081  -5.172 -13.864  1.00 64.64           O  
ATOM    433  CG  ASP A  60      13.329  -7.020 -10.722  1.00 64.64           C  
ATOM    434  OD1 ASP A  60      14.577  -7.086 -10.720  1.00 64.64           O  
ATOM    435  OD2 ASP A  60      12.607  -7.919 -10.239  1.00 64.64           O  
ATOM    436  N   PRO A  61      15.844  -4.777 -12.483  1.00 61.07           N  
ATOM    437  CA  PRO A  61      16.834  -5.047 -13.529  1.00 61.07           C  
ATOM    438  C   PRO A  61      16.746  -6.473 -14.070  1.00 61.07           C  
ATOM    439  CB  PRO A  61      18.170  -4.814 -12.819  1.00 61.07           C  
ATOM    440  O   PRO A  61      17.230  -6.750 -15.170  1.00 61.07           O  
ATOM    441  CG  PRO A  61      17.857  -4.943 -11.363  1.00 61.07           C  
ATOM    442  CD  PRO A  61      16.409  -4.602 -11.154  1.00 61.07           C  
ATOM    443  N   THR A  62      16.182  -7.396 -13.265  1.00 61.28           N  
ATOM    444  CA  THR A  62      16.082  -8.777 -13.724  1.00 61.28           C  
ATOM    445  C   THR A  62      14.993  -8.917 -14.784  1.00 61.28           C  
ATOM    446  CB  THR A  62      15.790  -9.735 -12.554  1.00 61.28           C  
ATOM    447  O   THR A  62      15.061  -9.803 -15.638  1.00 61.28           O  
ATOM    448  CG2 THR A  62      16.882  -9.656 -11.493  1.00 61.28           C  
ATOM    449  OG1 THR A  62      14.535  -9.384 -11.959  1.00 61.28           O  
ATOM    450  N   LYS A  63      13.997  -8.055 -14.816  1.00 56.12           N  
ATOM    451  CA  LYS A  63      12.891  -8.158 -15.764  1.00 56.12           C  
ATOM    452  C   LYS A  63      13.071  -7.186 -16.926  1.00 56.12           C  
ATOM    453  CB  LYS A  63      11.557  -7.896 -15.064  1.00 56.12           C  
ATOM    454  O   LYS A  63      12.601  -7.444 -18.037  1.00 56.12           O  
ATOM    455  CG  LYS A  63      11.146  -8.988 -14.087  1.00 56.12           C  
ATOM    456  CD  LYS A  63       9.756  -8.733 -13.517  1.00 56.12           C  
ATOM    457  CE  LYS A  63       9.298  -9.880 -12.625  1.00 56.12           C  
ATOM    458  NZ  LYS A  63       7.966  -9.604 -12.009  1.00 56.12           N  
ATOM    459  N   ASN A  64      13.980  -6.233 -16.817  1.00 52.40           N  
ATOM    460  CA  ASN A  64      14.232  -5.265 -17.878  1.00 52.40           C  
ATOM    461  C   ASN A  64      15.709  -4.891 -17.956  1.00 52.40           C  
ATOM    462  CB  ASN A  64      13.377  -4.012 -17.677  1.00 52.40           C  
ATOM    463  O   ASN A  64      16.177  -4.032 -17.206  1.00 52.40           O  
ATOM    464  CG  ASN A  64      11.985  -4.155 -18.260  1.00 52.40           C  
ATOM    465  ND2 ASN A  64      11.010  -3.508 -17.633  1.00 52.40           N  
ATOM    466  OD1 ASN A  64      11.788  -4.842 -19.266  1.00 52.40           O  
ATOM    467  N   PRO A  65      16.612  -5.704 -18.587  1.00 55.71           N  
ATOM    468  CA  PRO A  65      18.057  -5.474 -18.661  1.00 55.71           C  
ATOM    469  C   PRO A  65      18.408  -4.133 -19.303  1.00 55.71           C  
ATOM    470  CB  PRO A  65      18.556  -6.638 -19.521  1.00 55.71           C  
ATOM    471  O   PRO A  65      19.513  -3.622 -19.108  1.00 55.71           O  
ATOM    472  CG  PRO A  65      17.331  -7.167 -20.195  1.00 55.71           C  
ATOM    473  CD  PRO A  65      16.127  -6.709 -19.425  1.00 55.71           C  
ATOM    474  N   THR A  66      17.400  -3.430 -19.924  1.00 55.73           N  
ATOM    475  CA  THR A  66      17.713  -2.164 -20.578  1.00 55.73           C  
ATOM    476  C   THR A  66      17.322  -0.986 -19.691  1.00 55.73           C  
ATOM    477  CB  THR A  66      16.998  -2.046 -21.937  1.00 55.73           C  
ATOM    478  O   THR A  66      17.588   0.169 -20.031  1.00 55.73           O  
ATOM    479  CG2 THR A  66      17.513  -3.091 -22.922  1.00 55.73           C  
ATOM    480  OG1 THR A  66      15.590  -2.236 -21.748  1.00 55.73           O  
ATOM    481  N   ALA A  67      16.646  -1.246 -18.531  1.00 52.54           N  
ATOM    482  CA  ALA A  67      16.205  -0.181 -17.634  1.00 52.54           C  
ATOM    483  C   ALA A  67      17.381   0.406 -16.859  1.00 52.54           C  
ATOM    484  CB  ALA A  67      15.142  -0.703 -16.670  1.00 52.54           C  
ATOM    485  O   ALA A  67      17.267   1.481 -16.265  1.00 52.54           O  
ATOM    486  N   GLY A  68      18.581  -0.136 -16.983  1.00 51.81           N  
ATOM    487  CA  GLY A  68      19.736   0.399 -16.280  1.00 51.81           C  
ATOM    488  C   GLY A  68      20.384   1.567 -16.999  1.00 51.81           C  
ATOM    489  O   GLY A  68      21.188   2.295 -16.413  1.00 51.81           O  
ATOM    490  N   THR A  69      19.883   1.973 -18.226  1.00 50.64           N  
ATOM    491  CA  THR A  69      20.684   3.010 -18.865  1.00 50.64           C  
ATOM    492  C   THR A  69      19.891   4.308 -18.986  1.00 50.64           C  
ATOM    493  CB  THR A  69      21.164   2.566 -20.259  1.00 50.64           C  
ATOM    494  O   THR A  69      20.461   5.367 -19.259  1.00 50.64           O  
ATOM    495  CG2 THR A  69      22.541   3.140 -20.576  1.00 50.64           C  
ATOM    496  OG1 THR A  69      21.234   1.136 -20.301  1.00 50.64           O  
ATOM    497  N   HIS A  70      18.707   4.421 -18.382  1.00 51.78           N  
ATOM    498  CA  HIS A  70      18.087   5.733 -18.522  1.00 51.78           C  
ATOM    499  C   HIS A  70      17.518   6.218 -17.193  1.00 51.78           C  
ATOM    500  CB  HIS A  70      16.986   5.696 -19.583  1.00 51.78           C  
ATOM    501  O   HIS A  70      16.958   5.429 -16.428  1.00 51.78           O  
ATOM    502  CG  HIS A  70      17.502   5.548 -20.979  1.00 51.78           C  
ATOM    503  CD2 HIS A  70      17.600   4.461 -21.780  1.00 51.78           C  
ATOM    504  ND1 HIS A  70      17.998   6.609 -21.704  1.00 51.78           N  
ATOM    505  CE1 HIS A  70      18.380   6.180 -22.895  1.00 51.78           C  
ATOM    506  NE2 HIS A  70      18.149   4.880 -22.967  1.00 51.78           N  
ATOM    507  N   PRO A  71      18.110   7.288 -16.675  1.00 51.03           N  
ATOM    508  CA  PRO A  71      17.506   7.942 -15.511  1.00 51.03           C  
ATOM    509  C   PRO A  71      15.987   8.054 -15.620  1.00 51.03           C  
ATOM    510  CB  PRO A  71      18.157   9.327 -15.507  1.00 51.03           C  
ATOM    511  O   PRO A  71      15.468   8.468 -16.659  1.00 51.03           O  
ATOM    512  CG  PRO A  71      18.807   9.447 -16.847  1.00 51.03           C  
ATOM    513  CD  PRO A  71      18.824   8.092 -17.493  1.00 51.03           C  
ATOM    514  N   THR A  72      15.220   7.025 -15.355  1.00 56.24           N  
ATOM    515  CA  THR A  72      13.762   7.019 -15.298  1.00 56.24           C  
ATOM    516  C   THR A  72      13.246   8.229 -14.525  1.00 56.24           C  
ATOM    517  CB  THR A  72      13.234   5.727 -14.646  1.00 56.24           C  
ATOM    518  O   THR A  72      13.931   8.744 -13.638  1.00 56.24           O  
ATOM    519  CG2 THR A  72      13.456   4.522 -15.554  1.00 56.24           C  
ATOM    520  OG1 THR A  72      13.919   5.510 -13.406  1.00 56.24           O  
ATOM    521  N   LEU A  73      12.788   9.303 -15.221  1.00 56.82           N  
ATOM    522  CA  LEU A  73      12.041  10.396 -14.609  1.00 56.82           C  
ATOM    523  C   LEU A  73      11.403   9.951 -13.297  1.00 56.82           C  
ATOM    524  CB  LEU A  73      10.962  10.910 -15.566  1.00 56.82           C  
ATOM    525  O   LEU A  73      11.202  10.764 -12.392  1.00 56.82           O  
ATOM    526  CG  LEU A  73      11.176  12.313 -16.138  1.00 56.82           C  
ATOM    527  CD1 LEU A  73      10.971  12.305 -17.649  1.00 56.82           C  
ATOM    528  CD2 LEU A  73      10.237  13.312 -15.471  1.00 56.82           C  
ATOM    529  N   ILE A  74      11.362   8.637 -13.155  1.00 58.38           N  
ATOM    530  CA  ILE A  74      10.760   8.055 -11.961  1.00 58.38           C  
ATOM    531  C   ILE A  74      11.689   8.253 -10.766  1.00 58.38           C  
ATOM    532  CB  ILE A  74      10.452   6.553 -12.157  1.00 58.38           C  
ATOM    533  O   ILE A  74      11.229   8.497  -9.648  1.00 58.38           O  
ATOM    534  CG1 ILE A  74       9.416   6.361 -13.271  1.00 58.38           C  
ATOM    535  CG2 ILE A  74       9.970   5.924 -10.847  1.00 58.38           C  
ATOM    536  CD1 ILE A  74       9.261   4.918 -13.730  1.00 58.38           C  
ATOM    537  N   GLY A  75      12.957   8.527 -10.962  1.00 59.47           N  
ATOM    538  CA  GLY A  75      13.903   8.419  -9.863  1.00 59.47           C  
ATOM    539  C   GLY A  75      14.063   9.710  -9.083  1.00 59.47           C  
ATOM    540  O   GLY A  75      14.080   9.699  -7.851  1.00 59.47           O  
ATOM    541  N   ASN A  76      14.002  10.933  -9.789  1.00 62.55           N  
ATOM    542  CA  ASN A  76      14.386  12.114  -9.022  1.00 62.55           C  
ATOM    543  C   ASN A  76      13.169  12.822  -8.436  1.00 62.55           C  
ATOM    544  CB  ASN A  76      15.195  13.079  -9.892  1.00 62.55           C  
ATOM    545  O   ASN A  76      13.196  13.264  -7.286  1.00 62.55           O  
ATOM    546  CG  ASN A  76      16.592  12.569 -10.186  1.00 62.55           C  
ATOM    547  ND2 ASN A  76      17.199  13.083 -11.249  1.00 62.55           N  
ATOM    548  OD1 ASN A  76      17.121  11.719  -9.465  1.00 62.55           O  
ATOM    549  N   SER A  77      12.013  12.848  -9.150  1.00 64.57           N  
ATOM    550  CA  SER A  77      10.823  13.550  -8.682  1.00 64.57           C  
ATOM    551  C   SER A  77       9.937  12.637  -7.842  1.00 64.57           C  
ATOM    552  CB  SER A  77      10.025  14.101  -9.865  1.00 64.57           C  
ATOM    553  O   SER A  77       9.287  13.090  -6.898  1.00 64.57           O  
ATOM    554  OG  SER A  77       9.548  13.047 -10.684  1.00 64.57           O  
ATOM    555  N   LEU A  78      10.174  11.366  -7.898  1.00 66.89           N  
ATOM    556  CA  LEU A  78       9.250  10.418  -7.284  1.00 66.89           C  
ATOM    557  C   LEU A  78       9.744   9.993  -5.906  1.00 66.89           C  
ATOM    558  CB  LEU A  78       9.073   9.187  -8.178  1.00 66.89           C  
ATOM    559  O   LEU A  78       8.941   9.668  -5.027  1.00 66.89           O  
ATOM    560  CG  LEU A  78       7.850   8.313  -7.894  1.00 66.89           C  
ATOM    561  CD1 LEU A  78       6.568   9.116  -8.087  1.00 66.89           C  
ATOM    562  CD2 LEU A  78       7.855   7.079  -8.790  1.00 66.89           C  
ATOM    563  N   GLN A  79      11.072  10.193  -5.697  1.00 68.11           N  
ATOM    564  CA  GLN A  79      11.560   9.790  -4.383  1.00 68.11           C  
ATOM    565  C   GLN A  79      10.985  10.682  -3.286  1.00 68.11           C  
ATOM    566  CB  GLN A  79      13.088   9.827  -4.343  1.00 68.11           C  
ATOM    567  O   GLN A  79      10.608  10.196  -2.217  1.00 68.11           O  
ATOM    568  CG  GLN A  79      13.688   9.134  -3.127  1.00 68.11           C  
ATOM    569  CD  GLN A  79      15.199   9.020  -3.203  1.00 68.11           C  
ATOM    570  NE2 GLN A  79      15.786   8.285  -2.264  1.00 68.11           N  
ATOM    571  OE1 GLN A  79      15.834   9.587  -4.098  1.00 68.11           O  
ATOM    572  N   THR A  80      10.981  12.006  -3.572  1.00 71.44           N  
ATOM    573  CA  THR A  80      10.428  12.899  -2.559  1.00 71.44           C  
ATOM    574  C   THR A  80       8.960  12.574  -2.296  1.00 71.44           C  
ATOM    575  CB  THR A  80      10.563  14.373  -2.981  1.00 71.44           C  
ATOM    576  O   THR A  80       8.508  12.607  -1.150  1.00 71.44           O  
ATOM    577  CG2 THR A  80      11.973  14.893  -2.721  1.00 71.44           C  
ATOM    578  OG1 THR A  80      10.273  14.493  -4.380  1.00 71.44           O  
ATOM    579  N   ASN A  81       8.297  12.146  -3.373  1.00 73.59           N  
ATOM    580  CA  ASN A  81       6.886  11.799  -3.239  1.00 73.59           C  
ATOM    581  C   ASN A  81       6.704  10.457  -2.536  1.00 73.59           C  
ATOM    582  CB  ASN A  81       6.206  11.778  -4.609  1.00 73.59           C  
ATOM    583  O   ASN A  81       5.769  10.285  -1.751  1.00 73.59           O  
ATOM    584  CG  ASN A  81       5.985  13.168  -5.173  1.00 73.59           C  
ATOM    585  ND2 ASN A  81       6.460  13.396  -6.391  1.00 73.59           N  
ATOM    586  OD1 ASN A  81       5.392  14.030  -4.518  1.00 73.59           O  
ATOM    587  N   LEU A  82       7.766   9.566  -2.764  1.00 74.48           N  
ATOM    588  CA  LEU A  82       7.707   8.253  -2.132  1.00 74.48           C  
ATOM    589  C   LEU A  82       7.948   8.361  -0.630  1.00 74.48           C  
ATOM    590  CB  LEU A  82       8.737   7.309  -2.759  1.00 74.48           C  
ATOM    591  O   LEU A  82       7.258   7.714   0.161  1.00 74.48           O  
ATOM    592  CG  LEU A  82       8.404   6.771  -4.152  1.00 74.48           C  
ATOM    593  CD1 LEU A  82       9.600   6.021  -4.730  1.00 74.48           C  
ATOM    594  CD2 LEU A  82       7.176   5.869  -4.097  1.00 74.48           C  
ATOM    595  N   ASP A  83       8.954   9.174  -0.307  1.00 76.07           N  
ATOM    596  CA  ASP A  83       9.277   9.359   1.105  1.00 76.07           C  
ATOM    597  C   ASP A  83       8.118  10.015   1.852  1.00 76.07           C  
ATOM    598  CB  ASP A  83      10.545  10.201   1.259  1.00 76.07           C  
ATOM    599  O   ASP A  83       7.796   9.624   2.976  1.00 76.07           O  
ATOM    600  CG  ASP A  83      11.817   9.405   1.024  1.00 76.07           C  
ATOM    601  OD1 ASP A  83      11.775   8.157   1.078  1.00 76.07           O  
ATOM    602  OD2 ASP A  83      12.872  10.032   0.785  1.00 76.07           O  
ATOM    603  N   GLU A  84       7.550  10.993   1.202  1.00 78.10           N  
ATOM    604  CA  GLU A  84       6.399  11.670   1.793  1.00 78.10           C  
ATOM    605  C   GLU A  84       5.223  10.712   1.963  1.00 78.10           C  
ATOM    606  CB  GLU A  84       5.982  12.869   0.938  1.00 78.10           C  
ATOM    607  O   GLU A  84       4.539  10.735   2.988  1.00 78.10           O  
ATOM    608  CG  GLU A  84       4.947  13.767   1.600  1.00 78.10           C  
ATOM    609  CD  GLU A  84       4.679  15.047   0.825  1.00 78.10           C  
ATOM    610  OE1 GLU A  84       3.838  15.860   1.269  1.00 78.10           O  
ATOM    611  OE2 GLU A  84       5.315  15.237  -0.236  1.00 78.10           O  
ATOM    612  N   CYS A  85       5.051   9.909   0.971  1.00 77.05           N  
ATOM    613  CA  CYS A  85       3.981   8.920   1.031  1.00 77.05           C  
ATOM    614  C   CYS A  85       4.214   7.934   2.170  1.00 77.05           C  
ATOM    615  CB  CYS A  85       3.874   8.165  -0.294  1.00 77.05           C  
ATOM    616  O   CYS A  85       3.295   7.635   2.935  1.00 77.05           O  
ATOM    617  SG  CYS A  85       2.527   6.963  -0.339  1.00 77.05           S  
ATOM    618  N   ALA A  86       5.434   7.449   2.253  1.00 78.60           N  
ATOM    619  CA  ALA A  86       5.785   6.505   3.310  1.00 78.60           C  
ATOM    620  C   ALA A  86       5.570   7.121   4.690  1.00 78.60           C  
ATOM    621  CB  ALA A  86       7.233   6.047   3.155  1.00 78.60           C  
ATOM    622  O   ALA A  86       5.044   6.467   5.593  1.00 78.60           O  
ATOM    623  N   THR A  87       5.971   8.329   4.845  1.00 80.59           N  
ATOM    624  CA  THR A  87       5.840   9.027   6.119  1.00 80.59           C  
ATOM    625  C   THR A  87       4.371   9.198   6.494  1.00 80.59           C  
ATOM    626  CB  THR A  87       6.525  10.406   6.074  1.00 80.59           C  
ATOM    627  O   THR A  87       3.989   8.983   7.646  1.00 80.59           O  
ATOM    628  CG2 THR A  87       6.356  11.147   7.397  1.00 80.59           C  
ATOM    629  OG1 THR A  87       7.923  10.230   5.813  1.00 80.59           O  
ATOM    630  N   GLN A  88       3.578   9.500   5.577  1.00 79.18           N  
ATOM    631  CA  GLN A  88       2.158   9.723   5.832  1.00 79.18           C  
ATOM    632  C   GLN A  88       1.449   8.416   6.172  1.00 79.18           C  
ATOM    633  CB  GLN A  88       1.493  10.382   4.623  1.00 79.18           C  
ATOM    634  O   GLN A  88       0.601   8.378   7.067  1.00 79.18           O  
ATOM    635  CG  GLN A  88       1.904  11.833   4.409  1.00 79.18           C  
ATOM    636  CD  GLN A  88       1.372  12.759   5.487  1.00 79.18           C  
ATOM    637  NE2 GLN A  88       2.033  13.897   5.670  1.00 79.18           N  
ATOM    638  OE1 GLN A  88       0.375  12.454   6.149  1.00 79.18           O  
ATOM    639  N   LEU A  89       1.786   7.389   5.392  1.00 79.26           N  
ATOM    640  CA  LEU A  89       1.196   6.084   5.672  1.00 79.26           C  
ATOM    641  C   LEU A  89       1.602   5.589   7.056  1.00 79.26           C  
ATOM    642  CB  LEU A  89       1.618   5.066   4.608  1.00 79.26           C  
ATOM    643  O   LEU A  89       0.782   5.025   7.783  1.00 79.26           O  
ATOM    644  CG  LEU A  89       0.882   5.140   3.270  1.00 79.26           C  
ATOM    645  CD1 LEU A  89       1.579   4.265   2.233  1.00 79.26           C  
ATOM    646  CD2 LEU A  89      -0.575   4.721   3.437  1.00 79.26           C  
ATOM    647  N   LYS A  90       2.829   5.825   7.391  1.00 80.34           N  
ATOM    648  CA  LYS A  90       3.319   5.438   8.711  1.00 80.34           C  
ATOM    649  C   LYS A  90       2.583   6.192   9.814  1.00 80.34           C  
ATOM    650  CB  LYS A  90       4.824   5.688   8.819  1.00 80.34           C  
ATOM    651  O   LYS A  90       2.215   5.607  10.835  1.00 80.34           O  
ATOM    652  CG  LYS A  90       5.466   5.076  10.056  1.00 80.34           C  
ATOM    653  CD  LYS A  90       6.980   5.239  10.039  1.00 80.34           C  
ATOM    654  CE  LYS A  90       7.622   4.635  11.280  1.00 80.34           C  
ATOM    655  NZ  LYS A  90       9.111   4.750  11.245  1.00 80.34           N  
ATOM    656  N   ARG A  91       2.416   7.455   9.643  1.00 80.40           N  
ATOM    657  CA  ARG A  91       1.691   8.268  10.614  1.00 80.40           C  
ATOM    658  C   ARG A  91       0.262   7.766  10.790  1.00 80.40           C  
ATOM    659  CB  ARG A  91       1.681   9.737  10.186  1.00 80.40           C  
ATOM    660  O   ARG A  91      -0.244   7.698  11.913  1.00 80.40           O  
ATOM    661  CG  ARG A  91       2.997  10.459  10.430  1.00 80.40           C  
ATOM    662  CD  ARG A  91       2.903  11.937  10.077  1.00 80.40           C  
ATOM    663  NE  ARG A  91       4.204  12.595  10.165  1.00 80.40           N  
ATOM    664  NH1 ARG A  91       3.464  14.622   9.339  1.00 80.40           N  
ATOM    665  NH2 ARG A  91       5.662  14.355   9.934  1.00 80.40           N  
ATOM    666  CZ  ARG A  91       4.440  13.856   9.812  1.00 80.40           C  
ATOM    667  N   PHE A  92      -0.254   7.443   9.686  1.00 76.37           N  
ATOM    668  CA  PHE A  92      -1.614   6.918   9.720  1.00 76.37           C  
ATOM    669  C   PHE A  92      -1.659   5.579  10.447  1.00 76.37           C  
ATOM    670  CB  PHE A  92      -2.167   6.763   8.300  1.00 76.37           C  
ATOM    671  O   PHE A  92      -2.540   5.348  11.279  1.00 76.37           O  
ATOM    672  CG  PHE A  92      -3.623   6.383   8.254  1.00 76.37           C  
ATOM    673  CD1 PHE A  92      -4.035   5.232   7.593  1.00 76.37           C  
ATOM    674  CD2 PHE A  92      -4.580   7.178   8.872  1.00 76.37           C  
ATOM    675  CE1 PHE A  92      -5.381   4.878   7.548  1.00 76.37           C  
ATOM    676  CE2 PHE A  92      -5.927   6.830   8.832  1.00 76.37           C  
ATOM    677  CZ  PHE A  92      -6.326   5.681   8.169  1.00 76.37           C  
ATOM    678  N   LEU A  93      -0.754   4.787  10.110  1.00 76.91           N  
ATOM    679  CA  LEU A  93      -0.673   3.488  10.770  1.00 76.91           C  
ATOM    680  C   LEU A  93      -0.506   3.654  12.277  1.00 76.91           C  
ATOM    681  CB  LEU A  93       0.489   2.669  10.203  1.00 76.91           C  
ATOM    682  O   LEU A  93      -1.178   2.977  13.059  1.00 76.91           O  
ATOM    683  CG  LEU A  93       0.571   1.209  10.650  1.00 76.91           C  
ATOM    684  CD1 LEU A  93       0.864   0.305   9.457  1.00 76.91           C  
ATOM    685  CD2 LEU A  93       1.634   1.039  11.730  1.00 76.91           C  
ATOM    686  N   LEU A  94       0.389   4.498  12.680  1.00 78.48           N  
ATOM    687  CA  LEU A  94       0.631   4.741  14.098  1.00 78.48           C  
ATOM    688  C   LEU A  94      -0.612   5.310  14.772  1.00 78.48           C  
ATOM    689  CB  LEU A  94       1.811   5.699  14.283  1.00 78.48           C  
ATOM    690  O   LEU A  94      -0.919   4.961  15.915  1.00 78.48           O  
ATOM    691  CG  LEU A  94       3.205   5.109  14.065  1.00 78.48           C  
ATOM    692  CD1 LEU A  94       4.260   6.209  14.121  1.00 78.48           C  
ATOM    693  CD2 LEU A  94       3.496   4.029  15.101  1.00 78.48           C  
ATOM    694  N   PHE A  95      -1.276   6.167  14.082  1.00 76.81           N  
ATOM    695  CA  PHE A  95      -2.513   6.751  14.587  1.00 76.81           C  
ATOM    696  C   PHE A  95      -3.556   5.670  14.848  1.00 76.81           C  
ATOM    697  CB  PHE A  95      -3.064   7.783  13.598  1.00 76.81           C  
ATOM    698  O   PHE A  95      -4.211   5.672  15.892  1.00 76.81           O  
ATOM    699  CG  PHE A  95      -4.372   8.393  14.024  1.00 76.81           C  
ATOM    700  CD1 PHE A  95      -5.572   7.946  13.484  1.00 76.81           C  
ATOM    701  CD2 PHE A  95      -4.402   9.415  14.964  1.00 76.81           C  
ATOM    702  CE1 PHE A  95      -6.785   8.509  13.876  1.00 76.81           C  
ATOM    703  CE2 PHE A  95      -5.610   9.983  15.361  1.00 76.81           C  
ATOM    704  CZ  PHE A  95      -6.800   9.529  14.815  1.00 76.81           C  
ATOM    705  N   LEU A  96      -3.674   4.726  13.916  1.00 73.45           N  
ATOM    706  CA  LEU A  96      -4.673   3.672  14.053  1.00 73.45           C  
ATOM    707  C   LEU A  96      -4.273   2.682  15.141  1.00 73.45           C  
ATOM    708  CB  LEU A  96      -4.863   2.938  12.723  1.00 73.45           C  
ATOM    709  O   LEU A  96      -5.132   2.140  15.840  1.00 73.45           O  
ATOM    710  CG  LEU A  96      -5.635   3.689  11.638  1.00 73.45           C  
ATOM    711  CD1 LEU A  96      -5.705   2.855  10.363  1.00 73.45           C  
ATOM    712  CD2 LEU A  96      -7.035   4.046  12.127  1.00 73.45           C  
ATOM    713  N   GLN A  97      -3.018   2.392  15.247  1.00 73.05           N  
ATOM    714  CA  GLN A  97      -2.519   1.466  16.258  1.00 73.05           C  
ATOM    715  C   GLN A  97      -2.746   2.013  17.664  1.00 73.05           C  
ATOM    716  CB  GLN A  97      -1.033   1.181  16.039  1.00 73.05           C  
ATOM    717  O   GLN A  97      -2.959   1.247  18.607  1.00 73.05           O  
ATOM    718  CG  GLN A  97      -0.756   0.181  14.923  1.00 73.05           C  
ATOM    719  CD  GLN A  97       0.721  -0.129  14.766  1.00 73.05           C  
ATOM    720  NE2 GLN A  97       1.026  -1.268  14.155  1.00 73.05           N  
ATOM    721  OE1 GLN A  97       1.581   0.650  15.190  1.00 73.05           O  
ATOM    722  N   LYS A  98      -2.573   3.267  17.840  1.00 70.74           N  
ATOM    723  CA  LYS A  98      -2.799   3.917  19.128  1.00 70.74           C  
ATOM    724  C   LYS A  98      -4.223   3.678  19.622  1.00 70.74           C  
ATOM    725  CB  LYS A  98      -2.525   5.419  19.026  1.00 70.74           C  
ATOM    726  O   LYS A  98      -4.456   3.566  20.828  1.00 70.74           O  
ATOM    727  CG  LYS A  98      -2.525   6.140  20.366  1.00 70.74           C  
ATOM    728  CD  LYS A  98      -2.177   7.614  20.207  1.00 70.74           C  
ATOM    729  CE  LYS A  98      -2.286   8.361  21.530  1.00 70.74           C  
ATOM    730  NZ  LYS A  98      -1.957   9.810  21.377  1.00 70.74           N  
ATOM    731  N   TYR A  99      -5.109   3.504  18.744  1.00 65.77           N  
ATOM    732  CA  TYR A  99      -6.504   3.332  19.134  1.00 65.77           C  
ATOM    733  C   TYR A  99      -6.837   1.858  19.330  1.00 65.77           C  
ATOM    734  CB  TYR A  99      -7.435   3.944  18.083  1.00 65.77           C  
ATOM    735  O   TYR A  99      -7.862   1.521  19.927  1.00 65.77           O  
ATOM    736  CG  TYR A  99      -7.486   5.452  18.121  1.00 65.77           C  
ATOM    737  CD1 TYR A  99      -8.350   6.118  18.986  1.00 65.77           C  
ATOM    738  CD2 TYR A  99      -6.670   6.213  17.290  1.00 65.77           C  
ATOM    739  CE1 TYR A  99      -8.401   7.508  19.023  1.00 65.77           C  
ATOM    740  CE2 TYR A  99      -6.713   7.603  17.318  1.00 65.77           C  
ATOM    741  OH  TYR A  99      -7.627   9.616  18.219  1.00 65.77           O  
ATOM    742  CZ  TYR A  99      -7.580   8.240  18.187  1.00 65.77           C  
ATOM    743  N   GLN A 100      -6.056   0.946  18.825  1.00 62.06           N  
ATOM    744  CA  GLN A 100      -6.283  -0.485  18.997  1.00 62.06           C  
ATOM    745  C   GLN A 100      -5.898  -0.938  20.402  1.00 62.06           C  
ATOM    746  CB  GLN A 100      -5.499  -1.283  17.954  1.00 62.06           C  
ATOM    747  O   GLN A 100      -6.532  -1.831  20.968  1.00 62.06           O  
ATOM    748  CG  GLN A 100      -5.917  -2.743  17.855  1.00 62.06           C  
ATOM    749  CD  GLN A 100      -5.179  -3.492  16.761  1.00 62.06           C  
ATOM    750  NE2 GLN A 100      -4.926  -4.777  16.988  1.00 62.06           N  
ATOM    751  OE1 GLN A 100      -4.839  -2.921  15.720  1.00 62.06           O  
ATOM    752  N   ASP A 101      -4.950  -0.259  21.156  1.00 57.01           N  
ATOM    753  CA  ASP A 101      -4.474  -0.785  22.432  1.00 57.01           C  
ATOM    754  C   ASP A 101      -5.072  -0.010  23.603  1.00 57.01           C  
ATOM    755  CB  ASP A 101      -2.946  -0.738  22.495  1.00 57.01           C  
ATOM    756  O   ASP A 101      -4.587   1.069  23.953  1.00 57.01           O  
ATOM    757  CG  ASP A 101      -2.370  -1.617  23.591  1.00 57.01           C  
ATOM    758  OD1 ASP A 101      -3.109  -1.983  24.531  1.00 57.01           O  
ATOM    759  OD2 ASP A 101      -1.166  -1.945  23.516  1.00 57.01           O  
ATOM    760  N   PRO A 102      -6.321  -0.030  23.867  1.00 53.39           N  
ATOM    761  CA  PRO A 102      -6.593   0.656  25.132  1.00 53.39           C  
ATOM    762  C   PRO A 102      -6.135  -0.145  26.349  1.00 53.39           C  
ATOM    763  CB  PRO A 102      -8.116   0.815  25.125  1.00 53.39           C  
ATOM    764  O   PRO A 102      -6.065  -1.375  26.292  1.00 53.39           O  
ATOM    765  CG  PRO A 102      -8.600  -0.182  24.123  1.00 53.39           C  
ATOM    766  CD  PRO A 102      -7.458  -0.539  23.215  1.00 53.39           C  
ATOM    767  N   ALA A 103      -4.965   0.270  26.945  1.00 53.32           N  
ATOM    768  CA  ALA A 103      -4.538   0.006  28.317  1.00 53.32           C  
ATOM    769  C   ALA A 103      -5.576  -0.827  29.064  1.00 53.32           C  
ATOM    770  CB  ALA A 103      -4.283   1.318  29.056  1.00 53.32           C  
ATOM    771  O   ALA A 103      -5.224  -1.669  29.893  1.00 53.32           O  
ATOM    772  N   ASP A 104      -6.628  -1.337  28.430  1.00 51.81           N  
ATOM    773  CA  ASP A 104      -7.417  -2.173  29.329  1.00 51.81           C  
ATOM    774  C   ASP A 104      -8.030  -3.356  28.584  1.00 51.81           C  
ATOM    775  CB  ASP A 104      -8.517  -1.348  30.001  1.00 51.81           C  
ATOM    776  O   ASP A 104      -8.728  -3.173  27.585  1.00 51.81           O  
ATOM    777  CG  ASP A 104      -8.493  -1.449  31.516  1.00 51.81           C  
ATOM    778  OD1 ASP A 104      -8.432  -2.577  32.051  1.00 51.81           O  
ATOM    779  OD2 ASP A 104      -8.538  -0.391  32.181  1.00 51.81           O  
ATOM    780  N   GLY A 105      -7.221  -4.155  27.748  1.00 54.27           N  
ATOM    781  CA  GLY A 105      -7.361  -5.543  27.339  1.00 54.27           C  
ATOM    782  C   GLY A 105      -8.780  -6.064  27.474  1.00 54.27           C  
ATOM    783  O   GLY A 105      -9.062  -7.211  27.120  1.00 54.27           O  
ATOM    784  N   LYS A 106      -9.815  -5.221  27.421  1.00 51.90           N  
ATOM    785  CA  LYS A 106     -11.117  -5.879  27.452  1.00 51.90           C  
ATOM    786  C   LYS A 106     -12.139  -5.116  26.613  1.00 51.90           C  
ATOM    787  CB  LYS A 106     -11.617  -6.014  28.891  1.00 51.90           C  
ATOM    788  O   LYS A 106     -13.258  -4.866  27.065  1.00 51.90           O  
ATOM    789  CG  LYS A 106     -10.788  -6.960  29.748  1.00 51.90           C  
ATOM    790  CD  LYS A 106     -11.394  -7.135  31.134  1.00 51.90           C  
ATOM    791  CE  LYS A 106     -10.476  -7.932  32.050  1.00 51.90           C  
ATOM    792  NZ  LYS A 106     -11.107  -8.189  33.380  1.00 51.90           N  
ATOM    793  N   VAL A 107     -11.755  -4.418  25.502  1.00 54.96           N  
ATOM    794  CA  VAL A 107     -12.803  -3.758  24.729  1.00 54.96           C  
ATOM    795  C   VAL A 107     -13.451  -4.760  23.776  1.00 54.96           C  
ATOM    796  CB  VAL A 107     -12.250  -2.552  23.939  1.00 54.96           C  
ATOM    797  O   VAL A 107     -12.757  -5.456  23.031  1.00 54.96           O  
ATOM    798  CG1 VAL A 107     -13.359  -1.881  23.131  1.00 54.96           C  
ATOM    799  CG2 VAL A 107     -11.593  -1.549  24.886  1.00 54.96           C  
ATOM    800  N   LYS A 108     -14.506  -5.374  24.221  1.00 54.24           N  
ATOM    801  CA  LYS A 108     -15.565  -6.116  23.543  1.00 54.24           C  
ATOM    802  C   LYS A 108     -15.860  -5.522  22.169  1.00 54.24           C  
ATOM    803  CB  LYS A 108     -16.837  -6.132  24.392  1.00 54.24           C  
ATOM    804  O   LYS A 108     -15.627  -4.334  21.938  1.00 54.24           O  
ATOM    805  CG  LYS A 108     -16.773  -7.071  25.587  1.00 54.24           C  
ATOM    806  CD  LYS A 108     -18.105  -7.132  26.323  1.00 54.24           C  
ATOM    807  CE  LYS A 108     -18.006  -7.969  27.591  1.00 54.24           C  
ATOM    808  NZ  LYS A 108     -19.316  -8.049  28.306  1.00 54.24           N  
ATOM    809  N   LYS A 109     -15.682  -6.328  21.099  1.00 55.79           N  
ATOM    810  CA  LYS A 109     -15.962  -6.336  19.666  1.00 55.79           C  
ATOM    811  C   LYS A 109     -16.947  -5.232  19.292  1.00 55.79           C  
ATOM    812  CB  LYS A 109     -16.510  -7.697  19.234  1.00 55.79           C  
ATOM    813  O   LYS A 109     -16.799  -4.586  18.252  1.00 55.79           O  
ATOM    814  CG  LYS A 109     -15.460  -8.796  19.172  1.00 55.79           C  
ATOM    815  CD  LYS A 109     -16.045 -10.099  18.642  1.00 55.79           C  
ATOM    816  CE  LYS A 109     -15.017 -11.222  18.657  1.00 55.79           C  
ATOM    817  NZ  LYS A 109     -15.617 -12.528  18.252  1.00 55.79           N  
ATOM    818  N   VAL A 110     -17.882  -4.826  20.247  1.00 51.95           N  
ATOM    819  CA  VAL A 110     -18.932  -3.857  19.949  1.00 51.95           C  
ATOM    820  C   VAL A 110     -18.404  -2.440  20.162  1.00 51.95           C  
ATOM    821  CB  VAL A 110     -20.186  -4.094  20.820  1.00 51.95           C  
ATOM    822  O   VAL A 110     -18.759  -1.521  19.420  1.00 51.95           O  
ATOM    823  CG1 VAL A 110     -21.213  -2.985  20.601  1.00 51.95           C  
ATOM    824  CG2 VAL A 110     -20.798  -5.460  20.513  1.00 51.95           C  
ATOM    825  N   VAL A 111     -17.412  -2.249  20.969  1.00 55.95           N  
ATOM    826  CA  VAL A 111     -16.816  -0.941  21.220  1.00 55.95           C  
ATOM    827  C   VAL A 111     -15.802  -0.615  20.126  1.00 55.95           C  
ATOM    828  CB  VAL A 111     -16.139  -0.883  22.608  1.00 55.95           C  
ATOM    829  O   VAL A 111     -15.626   0.550  19.761  1.00 55.95           O  
ATOM    830  CG1 VAL A 111     -15.431   0.455  22.808  1.00 55.95           C  
ATOM    831  CG2 VAL A 111     -17.168  -1.116  23.713  1.00 55.95           C  
ATOM    832  N   LYS A 112     -15.351  -1.626  19.402  1.00 55.29           N  
ATOM    833  CA  LYS A 112     -14.325  -1.426  18.382  1.00 55.29           C  
ATOM    834  C   LYS A 112     -14.901  -0.730  17.152  1.00 55.29           C  
ATOM    835  CB  LYS A 112     -13.697  -2.762  17.983  1.00 55.29           C  
ATOM    836  O   LYS A 112     -14.218   0.070  16.508  1.00 55.29           O  
ATOM    837  CG  LYS A 112     -12.664  -3.281  18.972  1.00 55.29           C  
ATOM    838  CD  LYS A 112     -11.984  -4.544  18.459  1.00 55.29           C  
ATOM    839  CE  LYS A 112     -11.053  -5.143  19.505  1.00 55.29           C  
ATOM    840  NZ  LYS A 112     -10.399  -6.392  19.013  1.00 55.29           N  
ATOM    841  N   ARG A 113     -16.276  -1.010  16.832  1.00 50.82           N  
ATOM    842  CA  ARG A 113     -16.962  -0.223  15.812  1.00 50.82           C  
ATOM    843  C   ARG A 113     -17.093   1.234  16.241  1.00 50.82           C  
ATOM    844  CB  ARG A 113     -18.345  -0.810  15.521  1.00 50.82           C  
ATOM    845  O   ARG A 113     -16.987   2.142  15.414  1.00 50.82           O  
ATOM    846  CG  ARG A 113     -19.003  -0.244  14.272  1.00 50.82           C  
ATOM    847  CD  ARG A 113     -20.391  -0.830  14.052  1.00 50.82           C  
ATOM    848  NE  ARG A 113     -20.337  -2.076  13.294  1.00 50.82           N  
ATOM    849  NH1 ARG A 113     -22.618  -2.437  13.326  1.00 50.82           N  
ATOM    850  NH2 ARG A 113     -21.232  -3.929  12.275  1.00 50.82           N  
ATOM    851  CZ  ARG A 113     -21.396  -2.811  12.967  1.00 50.82           C  
ATOM    852  N   MET A 114     -17.348   1.355  17.602  1.00 55.98           N  
ATOM    853  CA  MET A 114     -17.465   2.737  18.057  1.00 55.98           C  
ATOM    854  C   MET A 114     -16.094   3.399  18.146  1.00 55.98           C  
ATOM    855  CB  MET A 114     -18.165   2.799  19.416  1.00 55.98           C  
ATOM    856  O   MET A 114     -15.987   4.625  18.086  1.00 55.98           O  
ATOM    857  CG  MET A 114     -19.464   3.589  19.401  1.00 55.98           C  
ATOM    858  SD  MET A 114     -20.342   3.530  21.011  1.00 55.98           S  
ATOM    859  CE  MET A 114     -21.841   4.462  20.593  1.00 55.98           C  
ATOM    860  N   MET A 115     -15.096   2.553  17.922  1.00 60.98           N  
ATOM    861  CA  MET A 115     -13.786   3.165  18.128  1.00 60.98           C  
ATOM    862  C   MET A 115     -13.143   3.537  16.796  1.00 60.98           C  
ATOM    863  CB  MET A 115     -12.868   2.222  18.907  1.00 60.98           C  
ATOM    864  O   MET A 115     -12.004   4.006  16.761  1.00 60.98           O  
ATOM    865  CG  MET A 115     -12.790   2.531  20.393  1.00 60.98           C  
ATOM    866  SD  MET A 115     -11.702   1.363  21.298  1.00 60.98           S  
ATOM    867  CE  MET A 115     -11.401   2.314  22.814  1.00 60.98           C  
ATOM    868  N   TRP A 116     -13.792   2.992  15.659  1.00 65.07           N  
ATOM    869  CA  TRP A 116     -13.149   3.590  14.493  1.00 65.07           C  
ATOM    870  C   TRP A 116     -12.827   5.060  14.744  1.00 65.07           C  
ATOM    871  CB  TRP A 116     -14.043   3.455  13.257  1.00 65.07           C  
ATOM    872  O   TRP A 116     -13.729   5.872  14.960  1.00 65.07           O  
ATOM    873  CG  TRP A 116     -13.405   3.935  11.989  1.00 65.07           C  
ATOM    874  CD1 TRP A 116     -13.707   5.074  11.294  1.00 65.07           C  
ATOM    875  CD2 TRP A 116     -12.357   3.287  11.260  1.00 65.07           C  
ATOM    876  CE2 TRP A 116     -12.073   4.089  10.133  1.00 65.07           C  
ATOM    877  CE3 TRP A 116     -11.631   2.104  11.452  1.00 65.07           C  
ATOM    878  NE1 TRP A 116     -12.909   5.172  10.178  1.00 65.07           N  
ATOM    879  CH2 TRP A 116     -10.395   2.584   9.412  1.00 65.07           C  
ATOM    880  CZ2 TRP A 116     -11.091   3.746   9.201  1.00 65.07           C  
ATOM    881  CZ3 TRP A 116     -10.654   1.764  10.523  1.00 65.07           C  
ATOM    882  N   PRO A 117     -11.640   5.270  14.948  1.00 67.31           N  
ATOM    883  CA  PRO A 117     -11.217   6.607  15.370  1.00 67.31           C  
ATOM    884  C   PRO A 117     -11.425   7.662  14.286  1.00 67.31           C  
ATOM    885  CB  PRO A 117      -9.728   6.425  15.675  1.00 67.31           C  
ATOM    886  O   PRO A 117     -11.435   8.860  14.579  1.00 67.31           O  
ATOM    887  CG  PRO A 117      -9.326   5.208  14.906  1.00 67.31           C  
ATOM    888  CD  PRO A 117     -10.529   4.323  14.752  1.00 67.31           C  
ATOM    889  N   LEU A 118     -11.665   7.105  13.062  1.00 64.68           N  
ATOM    890  CA  LEU A 118     -11.729   8.101  11.999  1.00 64.68           C  
ATOM    891  C   LEU A 118     -13.173   8.358  11.580  1.00 64.68           C  
ATOM    892  CB  LEU A 118     -10.907   7.647  10.789  1.00 64.68           C  
ATOM    893  O   LEU A 118     -13.973   7.424  11.489  1.00 64.68           O  
ATOM    894  CG  LEU A 118      -9.427   8.032  10.793  1.00 64.68           C  
ATOM    895  CD1 LEU A 118      -8.643   7.112  11.723  1.00 64.68           C  
ATOM    896  CD2 LEU A 118      -8.858   7.981   9.379  1.00 64.68           C  
ATOM    897  N   LYS A 119     -13.514   9.668  11.641  1.00 69.92           N  
ATOM    898  CA  LYS A 119     -14.774  10.160  11.092  1.00 69.92           C  
ATOM    899  C   LYS A 119     -14.793  10.042   9.570  1.00 69.92           C  
ATOM    900  CB  LYS A 119     -15.010  11.612  11.508  1.00 69.92           C  
ATOM    901  O   LYS A 119     -13.741   9.931   8.938  1.00 69.92           O  
ATOM    902  CG  LYS A 119     -15.319  11.789  12.988  1.00 69.92           C  
ATOM    903  CD  LYS A 119     -15.551  13.253  13.339  1.00 69.92           C  
ATOM    904  CE  LYS A 119     -15.747  13.445  14.837  1.00 69.92           C  
ATOM    905  NZ  LYS A 119     -15.890  14.888  15.196  1.00 69.92           N  
ATOM    906  N   GLU A 120     -15.920   9.658   9.031  1.00 70.75           N  
ATOM    907  CA  GLU A 120     -16.165   9.529   7.597  1.00 70.75           C  
ATOM    908  C   GLU A 120     -15.387  10.578   6.808  1.00 70.75           C  
ATOM    909  CB  GLU A 120     -17.661   9.644   7.294  1.00 70.75           C  
ATOM    910  O   GLU A 120     -14.776  10.266   5.784  1.00 70.75           O  
ATOM    911  CG  GLU A 120     -18.016   9.367   5.841  1.00 70.75           C  
ATOM    912  CD  GLU A 120     -19.503   9.499   5.551  1.00 70.75           C  
ATOM    913  OE1 GLU A 120     -19.892   9.501   4.361  1.00 70.75           O  
ATOM    914  OE2 GLU A 120     -20.285   9.603   6.523  1.00 70.75           O  
ATOM    915  N   GLN A 121     -15.270  11.778   7.265  1.00 70.19           N  
ATOM    916  CA  GLN A 121     -14.606  12.863   6.551  1.00 70.19           C  
ATOM    917  C   GLN A 121     -13.091  12.679   6.557  1.00 70.19           C  
ATOM    918  CB  GLN A 121     -14.973  14.214   7.167  1.00 70.19           C  
ATOM    919  O   GLN A 121     -12.424  12.954   5.557  1.00 70.19           O  
ATOM    920  CG  GLN A 121     -14.513  15.410   6.344  1.00 70.19           C  
ATOM    921  CD  GLN A 121     -15.174  15.473   4.980  1.00 70.19           C  
ATOM    922  NE2 GLN A 121     -14.432  15.940   3.982  1.00 70.19           N  
ATOM    923  OE1 GLN A 121     -16.343  15.105   4.824  1.00 70.19           O  
ATOM    924  N   GLU A 122     -12.592  12.216   7.668  1.00 72.21           N  
ATOM    925  CA  GLU A 122     -11.154  11.993   7.784  1.00 72.21           C  
ATOM    926  C   GLU A 122     -10.701  10.839   6.895  1.00 72.21           C  
ATOM    927  CB  GLU A 122     -10.767  11.719   9.240  1.00 72.21           C  
ATOM    928  O   GLU A 122      -9.636  10.905   6.277  1.00 72.21           O  
ATOM    929  CG  GLU A 122     -10.873  12.938  10.144  1.00 72.21           C  
ATOM    930  CD  GLU A 122     -10.485  12.651  11.586  1.00 72.21           C  
ATOM    931  OE1 GLU A 122      -9.552  13.305  12.105  1.00 72.21           O  
ATOM    932  OE2 GLU A 122     -11.117  11.764  12.201  1.00 72.21           O  
ATOM    933  N   THR A 123     -11.533   9.800   6.821  1.00 71.57           N  
ATOM    934  CA  THR A 123     -11.239   8.665   5.954  1.00 71.57           C  
ATOM    935  C   THR A 123     -11.228   9.092   4.489  1.00 71.57           C  
ATOM    936  CB  THR A 123     -12.260   7.530   6.153  1.00 71.57           C  
ATOM    937  O   THR A 123     -10.348   8.689   3.725  1.00 71.57           O  
ATOM    938  CG2 THR A 123     -11.879   6.298   5.340  1.00 71.57           C  
ATOM    939  OG1 THR A 123     -12.309   7.177   7.541  1.00 71.57           O  
ATOM    940  N   LYS A 124     -12.163   9.974   4.162  1.00 73.94           N  
ATOM    941  CA  LYS A 124     -12.252  10.461   2.788  1.00 73.94           C  
ATOM    942  C   LYS A 124     -11.035  11.306   2.424  1.00 73.94           C  
ATOM    943  CB  LYS A 124     -13.532  11.274   2.589  1.00 73.94           C  
ATOM    944  O   LYS A 124     -10.556  11.258   1.289  1.00 73.94           O  
ATOM    945  CG  LYS A 124     -14.791  10.427   2.470  1.00 73.94           C  
ATOM    946  CD  LYS A 124     -16.011  11.281   2.148  1.00 73.94           C  
ATOM    947  CE  LYS A 124     -17.278  10.440   2.070  1.00 73.94           C  
ATOM    948  NZ  LYS A 124     -18.486  11.280   1.814  1.00 73.94           N  
ATOM    949  N   ASP A 125     -10.605  12.098   3.378  1.00 76.43           N  
ATOM    950  CA  ASP A 125      -9.410  12.906   3.154  1.00 76.43           C  
ATOM    951  C   ASP A 125      -8.191  12.023   2.897  1.00 76.43           C  
ATOM    952  CB  ASP A 125      -9.151  13.825   4.349  1.00 76.43           C  
ATOM    953  O   ASP A 125      -7.378  12.318   2.019  1.00 76.43           O  
ATOM    954  CG  ASP A 125     -10.105  15.006   4.406  1.00 76.43           C  
ATOM    955  OD1 ASP A 125     -10.806  15.272   3.407  1.00 76.43           O  
ATOM    956  OD2 ASP A 125     -10.152  15.678   5.460  1.00 76.43           O  
ATOM    957  N   TRP A 126      -8.179  10.929   3.623  1.00 75.59           N  
ATOM    958  CA  TRP A 126      -7.068  10.001   3.439  1.00 75.59           C  
ATOM    959  C   TRP A 126      -7.152   9.313   2.081  1.00 75.59           C  
ATOM    960  CB  TRP A 126      -7.052   8.953   4.556  1.00 75.59           C  
ATOM    961  O   TRP A 126      -6.140   9.156   1.394  1.00 75.59           O  
ATOM    962  CG  TRP A 126      -6.249   9.356   5.757  1.00 75.59           C  
ATOM    963  CD1 TRP A 126      -6.728   9.703   6.989  1.00 75.59           C  
ATOM    964  CD2 TRP A 126      -4.824   9.457   5.837  1.00 75.59           C  
ATOM    965  CE2 TRP A 126      -4.507   9.871   7.149  1.00 75.59           C  
ATOM    966  CE3 TRP A 126      -3.783   9.237   4.925  1.00 75.59           C  
ATOM    967  NE1 TRP A 126      -5.685  10.014   7.832  1.00 75.59           N  
ATOM    968  CH2 TRP A 126      -2.192   9.847   6.661  1.00 75.59           C  
ATOM    969  CZ2 TRP A 126      -3.191  10.069   7.573  1.00 75.59           C  
ATOM    970  CZ3 TRP A 126      -2.474   9.435   5.348  1.00 75.59           C  
ATOM    971  N   ILE A 127      -8.306   8.969   1.752  1.00 77.37           N  
ATOM    972  CA  ILE A 127      -8.529   8.348   0.450  1.00 77.37           C  
ATOM    973  C   ILE A 127      -8.105   9.309  -0.659  1.00 77.37           C  
ATOM    974  CB  ILE A 127     -10.006   7.936   0.267  1.00 77.37           C  
ATOM    975  O   ILE A 127      -7.463   8.901  -1.630  1.00 77.37           O  
ATOM    976  CG1 ILE A 127     -10.356   6.773   1.203  1.00 77.37           C  
ATOM    977  CG2 ILE A 127     -10.287   7.567  -1.193  1.00 77.37           C  
ATOM    978  CD1 ILE A 127     -11.837   6.420   1.224  1.00 77.37           C  
ATOM    979  N   ALA A 128      -8.487  10.553  -0.557  1.00 77.38           N  
ATOM    980  CA  ALA A 128      -8.141  11.563  -1.553  1.00 77.38           C  
ATOM    981  C   ALA A 128      -6.627  11.726  -1.667  1.00 77.38           C  
ATOM    982  CB  ALA A 128      -8.791  12.900  -1.205  1.00 77.38           C  
ATOM    983  O   ALA A 128      -6.095  11.890  -2.767  1.00 77.38           O  
ATOM    984  N   ARG A 129      -6.006  11.630  -0.574  1.00 75.68           N  
ATOM    985  CA  ARG A 129      -4.554  11.773  -0.579  1.00 75.68           C  
ATOM    986  C   ARG A 129      -3.889  10.591  -1.277  1.00 75.68           C  
ATOM    987  CB  ARG A 129      -4.021  11.905   0.849  1.00 75.68           C  
ATOM    988  O   ARG A 129      -2.977  10.773  -2.085  1.00 75.68           O  
ATOM    989  CG  ARG A 129      -4.098  13.318   1.407  1.00 75.68           C  
ATOM    990  CD  ARG A 129      -3.464  13.414   2.788  1.00 75.68           C  
ATOM    991  NE  ARG A 129      -3.962  14.569   3.530  1.00 75.68           N  
ATOM    992  NH1 ARG A 129      -2.784  14.096   5.460  1.00 75.68           N  
ATOM    993  NH2 ARG A 129      -4.140  15.942   5.362  1.00 75.68           N  
ATOM    994  CZ  ARG A 129      -3.628  14.867   4.782  1.00 75.68           C  
ATOM    995  N   ILE A 130      -4.326   9.394  -0.925  1.00 76.39           N  
ATOM    996  CA  ILE A 130      -3.791   8.185  -1.541  1.00 76.39           C  
ATOM    997  C   ILE A 130      -4.056   8.210  -3.045  1.00 76.39           C  
ATOM    998  CB  ILE A 130      -4.400   6.912  -0.911  1.00 76.39           C  
ATOM    999  O   ILE A 130      -3.198   7.819  -3.840  1.00 76.39           O  
ATOM   1000  CG1 ILE A 130      -3.907   6.741   0.530  1.00 76.39           C  
ATOM   1001  CG2 ILE A 130      -4.066   5.678  -1.755  1.00 76.39           C  
ATOM   1002  CD1 ILE A 130      -4.567   5.591   1.278  1.00 76.39           C  
ATOM   1003  N   GLU A 131      -5.239   8.709  -3.378  1.00 75.67           N  
ATOM   1004  CA  GLU A 131      -5.572   8.839  -4.793  1.00 75.67           C  
ATOM   1005  C   GLU A 131      -4.632   9.815  -5.494  1.00 75.67           C  
ATOM   1006  CB  GLU A 131      -7.024   9.293  -4.964  1.00 75.67           C  
ATOM   1007  O   GLU A 131      -4.264   9.607  -6.653  1.00 75.67           O  
ATOM   1008  CG  GLU A 131      -7.542   9.174  -6.391  1.00 75.67           C  
ATOM   1009  CD  GLU A 131      -9.021   9.501  -6.522  1.00 75.67           C  
ATOM   1010  OE1 GLU A 131      -9.559   9.436  -7.650  1.00 75.67           O  
ATOM   1011  OE2 GLU A 131      -9.646   9.824  -5.487  1.00 75.67           O  
ATOM   1012  N   GLY A 132      -4.297  10.881  -4.822  1.00 78.02           N  
ATOM   1013  CA  GLY A 132      -3.326  11.818  -5.364  1.00 78.02           C  
ATOM   1014  C   GLY A 132      -1.971  11.187  -5.625  1.00 78.02           C  
ATOM   1015  O   GLY A 132      -1.364  11.417  -6.673  1.00 78.02           O  
ATOM   1016  N   TYR A 133      -1.547  10.341  -4.697  1.00 73.09           N  
ATOM   1017  CA  TYR A 133      -0.262   9.671  -4.860  1.00 73.09           C  
ATOM   1018  C   TYR A 133      -0.319   8.648  -5.987  1.00 73.09           C  
ATOM   1019  CB  TYR A 133       0.158   8.988  -3.555  1.00 73.09           C  
ATOM   1020  O   TYR A 133       0.619   8.534  -6.779  1.00 73.09           O  
ATOM   1021  CG  TYR A 133       0.561   9.953  -2.466  1.00 73.09           C  
ATOM   1022  CD1 TYR A 133       1.578  10.881  -2.673  1.00 73.09           C  
ATOM   1023  CD2 TYR A 133      -0.075   9.938  -1.229  1.00 73.09           C  
ATOM   1024  CE1 TYR A 133       1.954  11.772  -1.673  1.00 73.09           C  
ATOM   1025  CE2 TYR A 133       0.293  10.824  -0.221  1.00 73.09           C  
ATOM   1026  OH  TYR A 133       1.675  12.614   0.542  1.00 73.09           O  
ATOM   1027  CZ  TYR A 133       1.307  11.735  -0.452  1.00 73.09           C  
ATOM   1028  N   LYS A 134      -1.434   8.012  -6.070  1.00 71.80           N  
ATOM   1029  CA  LYS A 134      -1.669   7.062  -7.153  1.00 71.80           C  
ATOM   1030  C   LYS A 134      -1.591   7.749  -8.513  1.00 71.80           C  
ATOM   1031  CB  LYS A 134      -3.029   6.382  -6.987  1.00 71.80           C  
ATOM   1032  O   LYS A 134      -0.967   7.230  -9.442  1.00 71.80           O  
ATOM   1033  CG  LYS A 134      -3.289   5.264  -7.985  1.00 71.80           C  
ATOM   1034  CD  LYS A 134      -4.684   4.676  -7.815  1.00 71.80           C  
ATOM   1035  CE  LYS A 134      -5.044   3.748  -8.967  1.00 71.80           C  
ATOM   1036  NZ  LYS A 134      -6.432   3.212  -8.833  1.00 71.80           N  
ATOM   1037  N   SER A 135      -2.304   8.818  -8.674  1.00 74.31           N  
ATOM   1038  CA  SER A 135      -2.317   9.542  -9.941  1.00 74.31           C  
ATOM   1039  C   SER A 135      -0.916   9.998 -10.332  1.00 74.31           C  
ATOM   1040  CB  SER A 135      -3.251  10.751  -9.857  1.00 74.31           C  
ATOM   1041  O   SER A 135      -0.544   9.941 -11.506  1.00 74.31           O  
ATOM   1042  OG  SER A 135      -4.597  10.336  -9.705  1.00 74.31           O  
ATOM   1043  N   THR A 136      -0.141  10.380  -9.345  1.00 73.05           N  
ATOM   1044  CA  THR A 136       1.221  10.831  -9.609  1.00 73.05           C  
ATOM   1045  C   THR A 136       2.091   9.671 -10.085  1.00 73.05           C  
ATOM   1046  CB  THR A 136       1.851  11.469  -8.357  1.00 73.05           C  
ATOM   1047  O   THR A 136       2.832   9.804 -11.062  1.00 73.05           O  
ATOM   1048  CG2 THR A 136       3.270  11.952  -8.641  1.00 73.05           C  
ATOM   1049  OG1 THR A 136       1.052  12.584  -7.943  1.00 73.05           O  
ATOM   1050  N   PHE A 137       1.904   8.504  -9.449  1.00 68.89           N  
ATOM   1051  CA  PHE A 137       2.718   7.349  -9.808  1.00 68.89           C  
ATOM   1052  C   PHE A 137       2.257   6.753 -11.133  1.00 68.89           C  
ATOM   1053  CB  PHE A 137       2.661   6.286  -8.706  1.00 68.89           C  
ATOM   1054  O   PHE A 137       3.078   6.321 -11.945  1.00 68.89           O  
ATOM   1055  CG  PHE A 137       3.509   6.610  -7.506  1.00 68.89           C  
ATOM   1056  CD1 PHE A 137       4.889   6.450  -7.549  1.00 68.89           C  
ATOM   1057  CD2 PHE A 137       2.927   7.075  -6.334  1.00 68.89           C  
ATOM   1058  CE1 PHE A 137       5.676   6.748  -6.440  1.00 68.89           C  
ATOM   1059  CE2 PHE A 137       3.707   7.376  -5.222  1.00 68.89           C  
ATOM   1060  CZ  PHE A 137       5.082   7.211  -5.277  1.00 68.89           C  
ATOM   1061  N   SER A 138       0.966   6.722 -11.341  1.00 69.79           N  
ATOM   1062  CA  SER A 138       0.422   6.266 -12.616  1.00 69.79           C  
ATOM   1063  C   SER A 138       0.893   7.150 -13.766  1.00 69.79           C  
ATOM   1064  CB  SER A 138      -1.106   6.245 -12.572  1.00 69.79           C  
ATOM   1065  O   SER A 138       1.209   6.654 -14.849  1.00 69.79           O  
ATOM   1066  OG  SER A 138      -1.571   5.181 -11.759  1.00 69.79           O  
ATOM   1067  N   LEU A 139       0.880   8.440 -13.517  1.00 70.26           N  
ATOM   1068  CA  LEU A 139       1.371   9.376 -14.523  1.00 70.26           C  
ATOM   1069  C   LEU A 139       2.857   9.158 -14.787  1.00 70.26           C  
ATOM   1070  CB  LEU A 139       1.127  10.820 -14.077  1.00 70.26           C  
ATOM   1071  O   LEU A 139       3.300   9.203 -15.937  1.00 70.26           O  
ATOM   1072  CG  LEU A 139       1.375  11.905 -15.126  1.00 70.26           C  
ATOM   1073  CD1 LEU A 139       0.367  11.782 -16.264  1.00 70.26           C  
ATOM   1074  CD2 LEU A 139       1.305  13.289 -14.490  1.00 70.26           C  
ATOM   1075  N   ALA A 140       3.588   8.920 -13.753  1.00 65.37           N  
ATOM   1076  CA  ALA A 140       5.017   8.661 -13.907  1.00 65.37           C  
ATOM   1077  C   ALA A 140       5.259   7.358 -14.665  1.00 65.37           C  
ATOM   1078  CB  ALA A 140       5.700   8.614 -12.543  1.00 65.37           C  
ATOM   1079  O   ALA A 140       6.162   7.278 -15.501  1.00 65.37           O  
ATOM   1080  N   LEU A 141       4.436   6.337 -14.332  1.00 65.30           N  
ATOM   1081  CA  LEU A 141       4.530   5.065 -15.041  1.00 65.30           C  
ATOM   1082  C   LEU A 141       4.158   5.234 -16.511  1.00 65.30           C  
ATOM   1083  CB  LEU A 141       3.621   4.020 -14.390  1.00 65.30           C  
ATOM   1084  O   LEU A 141       4.804   4.657 -17.389  1.00 65.30           O  
ATOM   1085  CG  LEU A 141       3.779   2.581 -14.885  1.00 65.30           C  
ATOM   1086  CD1 LEU A 141       5.167   2.051 -14.539  1.00 65.30           C  
ATOM   1087  CD2 LEU A 141       2.697   1.688 -14.288  1.00 65.30           C  
ATOM   1088  N   SER A 142       3.006   5.938 -16.873  1.00 64.21           N  
ATOM   1089  CA  SER A 142       2.577   6.164 -18.249  1.00 64.21           C  
ATOM   1090  C   SER A 142       3.620   6.958 -19.030  1.00 64.21           C  
ATOM   1091  CB  SER A 142       1.237   6.900 -18.280  1.00 64.21           C  
ATOM   1092  O   SER A 142       3.835   6.709 -20.218  1.00 64.21           O  
ATOM   1093  OG  SER A 142       0.205   6.087 -17.748  1.00 64.21           O  
ATOM   1094  N   THR A 143       4.236   7.951 -18.379  1.00 61.18           N  
ATOM   1095  CA  THR A 143       5.262   8.744 -19.047  1.00 61.18           C  
ATOM   1096  C   THR A 143       6.490   7.893 -19.353  1.00 61.18           C  
ATOM   1097  CB  THR A 143       5.674   9.957 -18.191  1.00 61.18           C  
ATOM   1098  O   THR A 143       7.108   8.042 -20.409  1.00 61.18           O  
ATOM   1099  CG2 THR A 143       6.690  10.827 -18.925  1.00 61.18           C  
ATOM   1100  OG1 THR A 143       4.513  10.743 -17.896  1.00 61.18           O  
ATOM   1101  N   ASP A 144       6.746   6.907 -18.487  1.00 54.70           N  
ATOM   1102  CA  ASP A 144       7.858   6.008 -18.785  1.00 54.70           C  
ATOM   1103  C   ASP A 144       7.469   4.989 -19.854  1.00 54.70           C  
ATOM   1104  CB  ASP A 144       8.322   5.290 -17.517  1.00 54.70           C  
ATOM   1105  O   ASP A 144       8.292   4.616 -20.692  1.00 54.70           O  
ATOM   1106  CG  ASP A 144       9.367   6.072 -16.741  1.00 54.70           C  
ATOM   1107  OD1 ASP A 144       9.879   7.087 -17.260  1.00 54.70           O  
ATOM   1108  OD2 ASP A 144       9.683   5.668 -15.601  1.00 54.70           O  
ATOM   1109  N   GLY A 145       6.199   4.468 -19.765  1.00 54.93           N  
ATOM   1110  CA  GLY A 145       5.744   3.622 -20.857  1.00 54.93           C  
ATOM   1111  C   GLY A 145       5.756   4.326 -22.201  1.00 54.93           C  
ATOM   1112  O   GLY A 145       6.060   3.713 -23.226  1.00 54.93           O  
ATOM   1113  N   LEU A 146       5.431   5.604 -22.245  1.00 52.59           N  
ATOM   1114  CA  LEU A 146       5.478   6.341 -23.503  1.00 52.59           C  
ATOM   1115  C   LEU A 146       6.920   6.567 -23.947  1.00 52.59           C  
ATOM   1116  CB  LEU A 146       4.758   7.684 -23.365  1.00 52.59           C  
ATOM   1117  O   LEU A 146       7.219   6.527 -25.142  1.00 52.59           O  
ATOM   1118  CG  LEU A 146       3.230   7.632 -23.307  1.00 52.59           C  
ATOM   1119  CD1 LEU A 146       2.666   9.005 -22.959  1.00 52.59           C  
ATOM   1120  CD2 LEU A 146       2.661   7.134 -24.631  1.00 52.59           C  
ATOM   1121  N   HIS A 147       7.845   6.698 -23.049  1.00 49.86           N  
ATOM   1122  CA  HIS A 147       9.238   6.812 -23.466  1.00 49.86           C  
ATOM   1123  C   HIS A 147       9.780   5.472 -23.950  1.00 49.86           C  
ATOM   1124  CB  HIS A 147      10.099   7.344 -22.319  1.00 49.86           C  
ATOM   1125  O   HIS A 147      10.542   5.418 -24.918  1.00 49.86           O  
ATOM   1126  CG  HIS A 147      10.155   8.837 -22.253  1.00 49.86           C  
ATOM   1127  CD2 HIS A 147       9.439   9.722 -21.520  1.00 49.86           C  
ATOM   1128  ND1 HIS A 147      11.031   9.584 -23.011  1.00 49.86           N  
ATOM   1129  CE1 HIS A 147      10.851  10.867 -22.745  1.00 49.86           C  
ATOM   1130  NE2 HIS A 147       9.891  10.978 -21.843  1.00 49.86           N  
ATOM   1131  N   LEU A 148       9.262   4.357 -23.311  1.00 47.11           N  
ATOM   1132  CA  LEU A 148       9.672   3.048 -23.807  1.00 47.11           C  
ATOM   1133  C   LEU A 148       9.008   2.742 -25.146  1.00 47.11           C  
ATOM   1134  CB  LEU A 148       9.325   1.956 -22.791  1.00 47.11           C  
ATOM   1135  O   LEU A 148       9.627   2.140 -26.027  1.00 47.11           O  
ATOM   1136  CG  LEU A 148      10.261   0.748 -22.748  1.00 47.11           C  
ATOM   1137  CD1 LEU A 148      11.150   0.810 -21.510  1.00 47.11           C  
ATOM   1138  CD2 LEU A 148       9.461  -0.550 -22.773  1.00 47.11           C  
ATOM   1139  N   SER A 149       7.725   3.226 -25.326  1.00 45.93           N  
ATOM   1140  CA  SER A 149       7.130   3.023 -26.643  1.00 45.93           C  
ATOM   1141  C   SER A 149       7.788   3.914 -27.691  1.00 45.93           C  
ATOM   1142  CB  SER A 149       5.626   3.298 -26.600  1.00 45.93           C  
ATOM   1143  O   SER A 149       7.963   3.505 -28.840  1.00 45.93           O  
ATOM   1144  OG  SER A 149       5.039   3.084 -27.872  1.00 45.93           O  
ATOM   1145  N   ARG A 150       8.248   5.067 -27.277  1.00 42.79           N  
ATOM   1146  CA  ARG A 150       8.946   5.876 -28.270  1.00 42.79           C  
ATOM   1147  C   ARG A 150      10.324   5.299 -28.577  1.00 42.79           C  
ATOM   1148  CB  ARG A 150       9.080   7.322 -27.788  1.00 42.79           C  
ATOM   1149  O   ARG A 150      10.766   5.311 -29.727  1.00 42.79           O  
ATOM   1150  CG  ARG A 150       9.272   8.330 -28.910  1.00 42.79           C  
ATOM   1151  CD  ARG A 150       9.261   9.761 -28.391  1.00 42.79           C  
ATOM   1152  NE  ARG A 150       9.155  10.729 -29.479  1.00 42.79           N  
ATOM   1153  NH1 ARG A 150       8.794  12.549 -28.103  1.00 42.79           N  
ATOM   1154  NH2 ARG A 150       8.857  12.821 -30.378  1.00 42.79           N  
ATOM   1155  CZ  ARG A 150       8.935  12.031 -29.318  1.00 42.79           C  
ATOM   1156  N   PHE A 151      10.941   4.591 -27.666  1.00 44.56           N  
ATOM   1157  CA  PHE A 151      12.222   3.951 -27.943  1.00 44.56           C  
ATOM   1158  C   PHE A 151      12.029   2.693 -28.781  1.00 44.56           C  
ATOM   1159  CB  PHE A 151      12.945   3.606 -26.637  1.00 44.56           C  
ATOM   1160  O   PHE A 151      12.837   2.398 -29.663  1.00 44.56           O  
ATOM   1161  CG  PHE A 151      14.412   3.320 -26.813  1.00 44.56           C  
ATOM   1162  CD1 PHE A 151      14.870   2.014 -26.936  1.00 44.56           C  
ATOM   1163  CD2 PHE A 151      15.333   4.358 -26.855  1.00 44.56           C  
ATOM   1164  CE1 PHE A 151      16.227   1.747 -27.099  1.00 44.56           C  
ATOM   1165  CE2 PHE A 151      16.691   4.099 -27.018  1.00 44.56           C  
ATOM   1166  CZ  PHE A 151      17.136   2.792 -27.139  1.00 44.56           C  
ATOM   1167  N   ILE A 152      10.914   2.059 -28.649  1.00 50.48           N  
ATOM   1168  CA  ILE A 152      10.702   0.932 -29.550  1.00 50.48           C  
ATOM   1169  C   ILE A 152      10.334   1.444 -30.941  1.00 50.48           C  
ATOM   1170  CB  ILE A 152       9.603  -0.016 -29.020  1.00 50.48           C  
ATOM   1171  O   ILE A 152      10.767   0.884 -31.950  1.00 50.48           O  
ATOM   1172  CG1 ILE A 152      10.076  -0.721 -27.744  1.00 50.48           C  
ATOM   1173  CG2 ILE A 152       9.205  -1.034 -30.093  1.00 50.48           C  
ATOM   1174  CD1 ILE A 152       8.966  -1.435 -26.984  1.00 50.48           C  
ATOM   1175  N   SER A 153       9.762   2.640 -30.975  1.00 48.60           N  
ATOM   1176  CA  SER A 153       9.498   3.076 -32.342  1.00 48.60           C  
ATOM   1177  C   SER A 153      10.763   3.608 -33.007  1.00 48.60           C  
ATOM   1178  CB  SER A 153       8.411   4.151 -32.361  1.00 48.60           C  
ATOM   1179  O   SER A 153      10.963   3.424 -34.209  1.00 48.60           O  
ATOM   1180  OG  SER A 153       7.158   3.606 -31.984  1.00 48.60           O  
ATOM   1181  N   VAL A 154      11.693   4.013 -32.184  1.00 50.82           N  
ATOM   1182  CA  VAL A 154      12.884   4.516 -32.860  1.00 50.82           C  
ATOM   1183  C   VAL A 154      13.849   3.365 -33.132  1.00 50.82           C  
ATOM   1184  CB  VAL A 154      13.586   5.615 -32.031  1.00 50.82           C  
ATOM   1185  O   VAL A 154      14.511   3.334 -34.172  1.00 50.82           O  
ATOM   1186  CG1 VAL A 154      14.938   5.974 -32.645  1.00 50.82           C  
ATOM   1187  CG2 VAL A 154      12.698   6.854 -31.928  1.00 50.82           C  
ATOM   1188  N   ASN A 155      13.743   2.207 -32.454  1.00 49.48           N  
ATOM   1189  CA  ASN A 155      14.623   1.105 -32.829  1.00 49.48           C  
ATOM   1190  C   ASN A 155      13.996   0.233 -33.913  1.00 49.48           C  
ATOM   1191  CB  ASN A 155      14.976   0.259 -31.605  1.00 49.48           C  
ATOM   1192  O   ASN A 155      14.708  -0.379 -34.712  1.00 49.48           O  
ATOM   1193  CG  ASN A 155      16.045   0.900 -30.741  1.00 49.48           C  
ATOM   1194  ND2 ASN A 155      15.781   0.992 -29.443  1.00 49.48           N  
ATOM   1195  OD1 ASN A 155      17.098   1.309 -31.236  1.00 49.48           O  
ATOM   1196  N   VAL A 156      12.696   0.321 -34.053  1.00 54.61           N  
ATOM   1197  CA  VAL A 156      12.162  -0.415 -35.195  1.00 54.61           C  
ATOM   1198  C   VAL A 156      12.367   0.395 -36.473  1.00 54.61           C  
ATOM   1199  CB  VAL A 156      10.664  -0.745 -35.008  1.00 54.61           C  
ATOM   1200  O   VAL A 156      12.632  -0.170 -37.537  1.00 54.61           O  
ATOM   1201  CG1 VAL A 156      10.057  -1.257 -36.312  1.00 54.61           C  
ATOM   1202  CG2 VAL A 156      10.480  -1.771 -33.890  1.00 54.61           C  
ATOM   1203  N   LEU A 157      12.662   1.631 -36.370  1.00 52.55           N  
ATOM   1204  CA  LEU A 157      12.950   2.315 -37.626  1.00 52.55           C  
ATOM   1205  C   LEU A 157      14.433   2.219 -37.968  1.00 52.55           C  
ATOM   1206  CB  LEU A 157      12.526   3.784 -37.546  1.00 52.55           C  
ATOM   1207  O   LEU A 157      14.801   2.168 -39.144  1.00 52.55           O  
ATOM   1208  CG  LEU A 157      11.074   4.091 -37.915  1.00 52.55           C  
ATOM   1209  CD1 LEU A 157      10.665   5.454 -37.366  1.00 52.55           C  
ATOM   1210  CD2 LEU A 157      10.884   4.039 -39.427  1.00 52.55           C  
ATOM   1211  N   GLU A 158      15.241   1.890 -37.035  1.00 52.96           N  
ATOM   1212  CA  GLU A 158      16.640   1.732 -37.419  1.00 52.96           C  
ATOM   1213  C   GLU A 158      16.923   0.311 -37.898  1.00 52.96           C  
ATOM   1214  CB  GLU A 158      17.562   2.087 -36.250  1.00 52.96           C  
ATOM   1215  O   GLU A 158      17.764   0.102 -38.775  1.00 52.96           O  
ATOM   1216  CG  GLU A 158      18.007   3.542 -36.238  1.00 52.96           C  
ATOM   1217  CD  GLU A 158      18.996   3.858 -35.128  1.00 52.96           C  
ATOM   1218  OE1 GLU A 158      19.663   4.916 -35.191  1.00 52.96           O  
ATOM   1219  OE2 GLU A 158      19.106   3.040 -34.187  1.00 52.96           O  
ATOM   1220  N   LEU A 159      16.099  -0.652 -37.629  1.00 53.89           N  
ATOM   1221  CA  LEU A 159      16.324  -1.959 -38.236  1.00 53.89           C  
ATOM   1222  C   LEU A 159      15.711  -2.023 -39.631  1.00 53.89           C  
ATOM   1223  CB  LEU A 159      15.737  -3.067 -37.357  1.00 53.89           C  
ATOM   1224  O   LEU A 159      16.176  -2.782 -40.484  1.00 53.89           O  
ATOM   1225  CG  LEU A 159      16.541  -3.441 -36.111  1.00 53.89           C  
ATOM   1226  CD1 LEU A 159      15.682  -4.257 -35.151  1.00 53.89           C  
ATOM   1227  CD2 LEU A 159      17.799  -4.211 -36.498  1.00 53.89           C  
ATOM   1228  N   LYS A 160      14.803  -1.075 -39.876  1.00 54.48           N  
ATOM   1229  CA  LYS A 160      14.364  -1.123 -41.268  1.00 54.48           C  
ATOM   1230  C   LYS A 160      15.366  -0.428 -42.185  1.00 54.48           C  
ATOM   1231  CB  LYS A 160      12.983  -0.481 -41.418  1.00 54.48           C  
ATOM   1232  O   LYS A 160      15.562  -0.845 -43.328  1.00 54.48           O  
ATOM   1233  CG  LYS A 160      12.142  -1.077 -42.537  1.00 54.48           C  
ATOM   1234  CD  LYS A 160      10.806  -0.359 -42.675  1.00 54.48           C  
ATOM   1235  CE  LYS A 160       9.997  -0.901 -43.846  1.00 54.48           C  
ATOM   1236  NZ  LYS A 160       8.630  -0.303 -43.899  1.00 54.48           N  
ATOM   1237  N   LYS A 161      16.286   0.310 -41.691  1.00 56.68           N  
ATOM   1238  CA  LYS A 161      17.245   0.910 -42.613  1.00 56.68           C  
ATOM   1239  C   LYS A 161      18.461   0.009 -42.806  1.00 56.68           C  
ATOM   1240  CB  LYS A 161      17.686   2.285 -42.109  1.00 56.68           C  
ATOM   1241  O   LYS A 161      19.017  -0.065 -43.904  1.00 56.68           O  
ATOM   1242  CG  LYS A 161      18.264   3.185 -43.191  1.00 56.68           C  
ATOM   1243  CD  LYS A 161      18.593   4.570 -42.649  1.00 56.68           C  
ATOM   1244  CE  LYS A 161      19.430   5.373 -43.636  1.00 56.68           C  
ATOM   1245  NZ  LYS A 161      19.422   6.831 -43.312  1.00 56.68           N  
ATOM   1246  N   ASP A 162      18.668  -0.993 -41.987  1.00 57.32           N  
ATOM   1247  CA  ASP A 162      19.813  -1.854 -42.266  1.00 57.32           C  
ATOM   1248  C   ASP A 162      19.403  -3.057 -43.112  1.00 57.32           C  
ATOM   1249  CB  ASP A 162      20.462  -2.324 -40.962  1.00 57.32           C  
ATOM   1250  O   ASP A 162      20.239  -3.665 -43.782  1.00 57.32           O  
ATOM   1251  CG  ASP A 162      21.511  -1.358 -40.440  1.00 57.32           C  
ATOM   1252  OD1 ASP A 162      22.351  -0.882 -41.234  1.00 57.32           O  
ATOM   1253  OD2 ASP A 162      21.500  -1.073 -39.223  1.00 57.32           O  
ATOM   1254  N   GLN A 163      18.195  -3.233 -43.327  1.00 50.72           N  
ATOM   1255  CA  GLN A 163      17.856  -4.320 -44.239  1.00 50.72           C  
ATOM   1256  C   GLN A 163      17.668  -3.806 -45.663  1.00 50.72           C  
ATOM   1257  CB  GLN A 163      16.591  -5.040 -43.770  1.00 50.72           C  
ATOM   1258  O   GLN A 163      17.766  -4.573 -46.624  1.00 50.72           O  
ATOM   1259  CG  GLN A 163      16.863  -6.353 -43.048  1.00 50.72           C  
ATOM   1260  CD  GLN A 163      15.880  -7.445 -43.426  1.00 50.72           C  
ATOM   1261  NE2 GLN A 163      16.401  -8.595 -43.839  1.00 50.72           N  
ATOM   1262  OE1 GLN A 163      14.662  -7.258 -43.346  1.00 50.72           O  
ATOM   1263  N   GLU A 164      17.830  -2.545 -45.873  1.00 55.03           N  
ATOM   1264  CA  GLU A 164      17.790  -2.179 -47.285  1.00 55.03           C  
ATOM   1265  C   GLU A 164      19.153  -1.694 -47.769  1.00 55.03           C  
ATOM   1266  CB  GLU A 164      16.731  -1.101 -47.531  1.00 55.03           C  
ATOM   1267  O   GLU A 164      19.343  -1.445 -48.961  1.00 55.03           O  
ATOM   1268  CG  GLU A 164      15.393  -1.650 -48.006  1.00 55.03           C  
ATOM   1269  CD  GLU A 164      14.288  -0.606 -48.024  1.00 55.03           C  
ATOM   1270  OE1 GLU A 164      13.842  -0.212 -49.126  1.00 55.03           O  
ATOM   1271  OE2 GLU A 164      13.865  -0.177 -46.927  1.00 55.03           O  
ATOM   1272  N   GLU A 165      20.256  -2.107 -47.200  1.00 48.41           N  
ATOM   1273  CA  GLU A 165      21.524  -1.972 -47.910  1.00 48.41           C  
ATOM   1274  C   GLU A 165      22.122  -3.337 -48.239  1.00 48.41           C  
ATOM   1275  CB  GLU A 165      22.517  -1.148 -47.085  1.00 48.41           C  
ATOM   1276  O   GLU A 165      22.690  -3.528 -49.316  1.00 48.41           O  
ATOM   1277  CG  GLU A 165      22.655   0.294 -47.551  1.00 48.41           C  
ATOM   1278  CD  GLU A 165      23.757   1.055 -46.829  1.00 48.41           C  
ATOM   1279  OE1 GLU A 165      24.655   1.607 -47.503  1.00 48.41           O  
ATOM   1280  OE2 GLU A 165      23.721   1.098 -45.579  1.00 48.41           O  
TER    1281      GLU A 165
ENDMDL
END
