# Supplementary material for: Exploring a diverse world of effector domains and amyloid signaling motifs in fungal NLR proteins
Source: PLoS Comput Biol. 2022 Dec 21;18(12):e1010787. doi: 10.1371/journal.pcbi.1010787 (PMC9815663; doi:10.1371/journal.pcbi.1010787)
Supplement: S3 Data — Full AlphaFold2/ColabFold outputs. (GZ) [file pcbi.1010787.s010.tar.gz › PWW74656_1_165/upload.a3m]

>PWW74656.1
MDPLSITASIITIVTLTGQLISLGYSYGAGVSGCPKELRDLSAELISFSTVLDAVRGVLDPTKNPTAGTHPTLIGNSLQTNLDECATQLKRFLLFLQKYQ
DPADGKVKKVVKRMMWPLKEQETKDWIARIEGYKSTFSLALSTDGLHLSRFISVNVLELKKDQEEERRVVIVGDKFQKTLNWLSPADRWRNYDAACMLRH
PGTGGWLTERDGFKEWLQKDN
>CUS07295.1
MDPLSITASVITVVTLTGQLISLGYSYGVGVSGCPQELRDLTTELISFSTILGAVRSVLDPTQNPTAGPHPTLIGNSLQNNLDECATQLGKLLLFLQKYQ
DPADGKVKKVVKRMMWPLKEQETKEWIARIEGYKSTFSLALSTDGLHLSRVISVNVLELKKDQEEERRLavlkrkgcypgefsplcflivrvVTAGDKFL
KTLNWLSPADRWRNYDAACMLRNPGTGGWVTERDGFKEWLKKDN
>PUU72467.1
MDPLSITASVITVVTLTGQLISLGYSYGAGVSGCPKELRDLSAELISFSTILDAVKGVLDPTKNPATGAHPTLIGNSLQNDLDECATQLKRLLLFLQKYQ
DPAGGKVKKVVKRMMWPLKEQETKDWIRRIEGYKSTFSLALSTDGLHLSRVISVNVLELKRDQEEERRLailKRKGDKFLKTLSWLSPADHRRNYDTACM
LRHPGTGGWLTERDGFKEWLRKDN
>APC57603.1
mADPLSIASGIAGLLSLAGAAFHVVHQYIRTAKDAKDFVKALSKELQSLSSVLQGVKILAEAYEQDetep--------SVGLRLEHISACSRVLDDILKG
TSSIRDTVKnq-kSRTSKVENLKWPFRKSKTDELINELSRHKATLSLALDAASLSALVDCLG--------------------------------------
KSSWKLRHPGTGIWLTESLRFRTWLLEEG
>XP_007830821.1
mADPLSIASGIAGLLSLAGAAFHVVHQYIRTAKDAKDFVKALSKELQSLSSVLQGVKILAEAYEQDetep--------SVGLRLEHISACSRVLDDILKG
TSSIRDTVKnq-kSRTSKVENLKWPFRKSKTDELINELSRHKATLSLALDAASLSALVDCLGK------------------VKRECVLNFFMp-IDPSPN
LQSSWKLRHPGTGIWLTESLRFRTWLLEEG
>XP_009656514.1
MDPLSIAGTTAGLLTLTAQIITRGYACMMRLKSNDDDVRTAVNDVSSFSGILMAIESQCKERGDDiaspmsh-----LIiKNQPLWRKKVDECEAVLVEM
LEILDSL-T----k-----ANKAQLLIKGNSlwekLQKSTTQTETSKSFFILCLQLQNNEDIRSS-qKISGK-----------imssldrlrdeqdrarq
eaklKERKEQQHGMMEWLGf-PGE-AMQDDLINTGHPGSSQWLFEREEFIDWLTADGqs
>CRK15427.1
MDPLSIAASTAGLLTLTAQIITRGYACMMRLKSNDDDVRAAVNDVSSFSGILMAIESQSKERGDDiaspmsh-----LIiKNQPLWRKKVDECEAVLVEM
LEILDTL-T----k-----ANKAQLLIKGNSlwekLEKSTAQIETSKSFFILCLQLQNNEDIRSS-qKISGK-----------imssldrlrdeqdcarq
eaklKERKEQQHGMMEWLGf-PGE-AMQDDLINTGHPDSSQWLFEREEFIDWLTADGq
>PNH30924.1
MDPLSIAGTTAGLLTLTAQIITRGYACMMRLKSNDDDVRTAVNDVSSFSGILMAIESQCKERGDDiaspmsh-----LIiKNQPLWRKKVDECEAVLVEM
LEILDSL-T----k-----ANKAQLLIKGNSlwekLQKSTTQTETSKSFFILCLQLQNNEDIRSS-qKISGK-----------imssldrlrdeqdrarq
eaklKERKEQQHGMMEWLGf-PGE-AMQDDLINTGHPGSSQWLFEREEFIDWLTADGq
>PNH52418.1
MDPLSIAGTTAGLLTLTAQIITRGYACMMRLKSNDDDVRTAVNDVSSFSGILMAIESQCKERGDDiaspmsh-----LIiKNQPLWRKKVDECEAVLVEM
LEILDSL-T----k-----ANKAQLLIKGNSlwekLQKSTTQTETSKSFFILCLQLQNNEDIRSS-qKISGK-----------imssldrlrdeqdrarq
eaklKERKEQQHGMMEWLGf-PGE-AMQDDLINTGHPGSSQWLFEREEFIDWLTADGq
>PNH71672.1
MDPLSIAGTTAGLLTLTAQIITRGYACMMRLKSNDDDVRTAVNDVSSFSGILMAIESQCKERGDDiaspmsh-----LIiKNQPLWRKKVDECEAVLVEM
LEILDSL-T----k-----ANKAQLLIKGNSlwekLQKSTTQTETSKSFFILCLQLQNNEDIRSS-qKISGK-----------imssldrlrdeqdrarq
eaklKERKEQQHGMMEWLGf-PGE-AMQDDLINTGHPGSSQWLFEREEFIDWLTADGq
>CCX30164.1
msgLEIIGIAANVIAVVDLANKAGNAVYSYIKSAKDCPETASKLHKELAAVQVSLQRLVPIAKKLDIAtkagqpa-----QNlSATSDLSASISECLSTI
SDISTQLQGHFT----nrLRARFRRRLKWPIKEPKVREFIQDLSRYQQTFQLTLQLDIAEVTLRTEQAVHTSTNMLLET---vsdghqvalrtetavhgv
sdvilavrneqtkkneirdlIDLRQDINKLVAWLLp-LSyN-HKHDESWEKHEEGTGDWLFENPAYQRWEAETRap
>CCX32614.1
mpppissriqfsfrvrcaafilsstlstlssilwkplqynlalhttrMEGLGIAANFIAVINQTVILSEAIYKYVQSIRRRRKIAQAFGEEVMLFLGALQ
KLEDVVKRVEKErirtdnl-------pLNEDSFMNATAACKRTLLEILNKLPEKRTV--n-lpLLGKVKVALKWPFDEKEMDATLKKLQGHQQSFVIQLG
ARTLDEALDTKMMVKRVGSKIDK----ldektddvkvvvtelrddntkrreedviATKKRRLDKLIRWLAp-TQyS-IKQEESLEKHQAGTGKWLFDHAK
YRKWRESST
>CCX34632.1
mSDPLSVSTSIAGFIGLATQVTSVLKNYIDRAKSAHEDAKRL-NELLALCLVLDQMRDLLCGEEAQlkrssfg--------DTSLLISVLGSTNYHVDKL
YKKLSKFSTP--n-snKLGDICDRLTWPLGSDDYEKSVADLHHLAQVFHAAWLSDTHSNVMTKLQENHNELQTT------ittlqkmaisppkevldqlt
qvlgllatignvsesiteiknislglqrlerKCEEGELYTLMKWMTp-TEPQVRHKEMAQSRLKNTGDWFTEMVDFQNWK----
>CEL07027.1
mAEALGVAVNIAAVLQLATEIAQLSYNYARDVKNAPKTQKQYLQEVSALMEVLFRVEQAIHDAETTglh-------tERPPSLsDDTLMDCYKALSGLEF
DLQK-----------RRSRFLQPFHEKEWRAHIDMLHKFRSLFADFLASCILVT---------------------gnatykkvslLNQEQDRSILLTWLP
p-SN---AAVRQRPAPCPGTGTAFLKQDAVQEWLSRSSd
>PCH07131.1
mAEVLGLISSIAALIELSAKIAGLSYNYAREVKNAPKTQKQYLQEVSALIEVLYRVEQAVAESESTgll-------sARPASLnENALMDCYKELSRLYF
ELER-----------RKSRFLRPFQDRELKPHIDMLQKFRALFTDYLSSCILIT---------------------ttatykkvslVHHEQDRNLLLTWVP
t-PN---IPLRQKPSPCPGTGGWFVDSVAVQTWLSRST
>XP_660401.1
mAEALGLVVNIAAVIQVAAEVAQLSYKYARDVKNAPRTQKEYLQEVSALMEVLFRVEQAVQDVEITgll-------pDRPSSLsADTVMDCYRALSGLYF
DLQK-----------RRSRFLQPLHEREWRAHIDMLTRYRSLFVDFLSSCILTT---------------------gtatynkvslIKEDQDRSLLLTWLP
a-PN---ASARRRPSPCPGTGSWFLGKGSVRQWLEGSK
>CRL21327.1
mAELVGLVASIAGLVQIAGQITKLSYSYVSDIKSAPKTQKLYLQEVSALTDVLFRVEKVIQEAESTdlel-------pSWPSSLnEEALQECRRHLLVLH
VDLDK-----------RLRRLVWPFQEKEVKKYIDLLYRYRSLFADFLSTNIMSV---------------------atatykrvagIDQEQMRQYLYSLF
Pa-SD---NLLRSRPNACPGTGKWFLNSHDVENWRTGDP
>KGO48002.1
mAEKVGLVASIADLIQIVGQITKLSYSYVSDIKSAPKTQNLYLQEVSALTDVLFRVKKATQEAESTglel-------pLWPSSLnEEALQEFRSHMLVLH
LDLDK-----------RLRRLVP-----------------------------------------------------vatatykrvtdIDQEHIRQHLYSL
FPt-SD---NLLRSRPNAYPGTGRWFLSSQNVESWRTGAP
>KGO55732.1
mAEKVGLVASIADLIQIVGQITKLSYSYVSDIKSAPKTQNLYLQEVSALTDVLFRVKKATQEAESTglel-------pLWPSSLnEEALQEFRSHMLVLH
LDLDK-----------RLRRLVP-----------------------------------------------------vatatykrvtdIDQEHIRQHLYSL
FPt-SD---NLLRSRPNAYPGTGRWFLSSQNVESWRTGAP
>KOS36888.1
mAELVGLVASIAGLVQIAGQITKLSYSYVSDIKSAPRTQKMYLQEVSALTDVLFRVEKTIQEAESTdlel-------pSWPSSLnEESLQECRRHLLALH
LDLDK-----------RLRRLVWPFQEKEVKKYIDLLHRYRSLFADFLSTNIMSV---------------------atatykrvagIDQEQMRQYLYSLF
Pa-SD---NLLRSRPNACPGTGKWFLNSQDVENWRTGDP
>KUM65317.1
mAELVGLVASIAGLVQIAGQITKLSYSYVSDIKSAPKTQKLYLQEVSALTDVLFRVEKVIQEAESTdleq-------pSWPSSLnADALQECRRHLSALH
LDLDK-----------RLRRLVWPFQEKEVKKYIELLHRYRSLFSDFLSTNIMSV---------------------atatykrvagIDQEQMRQYLYSLF
Pa-SD---NLLRSRPNACPGTGKWFLNSQDVENWRTGDP
>KXG53200.1
mAELVGLLASIGGLIQLAGQITKLSYSYVSDIKSAPKTQKLYLQEVSALTDVLFRVEKAIRETETTglel-------pSCPSSLnEEALQECRRQLSVLH
LDLDK-----------RLRRLVWPFQEKEVKKYIALLHRYRSLFADFLSTNMMSV---------------------statykkvatIDQEQIRQYLYSLF
Pv-SD---NLLRSRPKACPGTGKWFLDSQNVESWRTGAP
>KZN86102.1
mAEVVGLVASIAGLVQIAGQITKLSYSYVSDIKSAPKTQKLYLQEVSALTDVLFRVEKAIQEAESTglel-------pLCPSSLnEDILQECRRHLSVLH
LDLDK-----------RLRRLGWPFQEKDVKKYIDLLHRYRSIFADFLSTSIMSV---------------------asatfkkvaaIDQEQIRQHLHSLF
Pa-SD---NLLRSRPSACPGTGKWFLSSQNVENWRTGAP
>OOO15141.1
mAEIIGLVASIGSLVQIAGQITKLSYSYVSDIKSAPKTQKHYLQEVSALTEVLFRLEEAIQEAASTgldl-------pSRPPSLnDDALQECHRHLTALH
LDLDK-----------RIRRFAWPFQEKEIKKHIGLLHMYRTLFTDFLSTNIMTV---------------------anatykkvatIGNEQVIQHLFSLF
Pw-PD---AFERSRPVACAGTGEWFLKSQTVETWCTGPP
>OQD61002.1
mAELVGLVASIAGLVQIAGQITKLSYSYVSDIKSAPKTQKLYLQEVSALTDVLFRVEKVIQEAESTdlel-------pSWPSSLnADALQECRRHLSALH
LDLDK-----------RLRRLVWPFQEKELKKYIDLLHRYRSLFADFLSTNIMFEDPSPLkATTWKLNLI-------cnrsvatatykrvagIDQEQMRQ
YLYSLFPa-SD---NLLRSRPNACPGTGKWFLNSQDVESWRTGDP
>OQD98950.1
mAELVGLVASIGGLVQIAGQITKLSYSYVSDIKSAPKTQKLYLQEVSALTDVLFRVEKAIRETETSslql-------pSWPSSLnGEALQECRRHLSVLH
LDLDK-----------RLRRLVWPFQEKELKKYIDLLHRYRELFVDFLSINMMSV---------------------atatyktvttIDQEQIRQSLYSLF
Pa-SD---NLLRAKPNACPGTGQWYLNSQNVETWCTGDP
>OQE01839.1
mAELVGLIASIAGLVQIAGQITKLSYSYVSDIKSAPKTQKLYLQEVSALTDVLFRVEKVIQEAESTdlel-------pSWPSSLnEEALQDCRRHLLALH
LDLDK-----------RLRRLVWPFQEKEVKKYIDLLHRYRSLFADFLSTNIMSV---------------------atatykkvagIDQEQMRQYLYSLF
Pa-SD---NFLRFRPNACPGTGKWFLNSQDVENWRTGDP
>OQE13396.1
mAEVVGLVASIAGLVQIAGQITKLSYSYVSDIKSAPKTQKLYLQEVSALTDVLFRVEKAIQEAESTglel-------pLCPSSLnEEALQECRRHLSVLH
LDLDK-----------RLRRLVWPFQEKEVKKYIDLLHRYRSLFADFLSTNIMSV---------------------asatfkrvaaIDQEQIRQHLYSLF
Pa-SD---NLLRSRPNACPGTGKWFLNSQNVENWRTGAP
>OQE43227.1
mAEVVGLLASIGGLVQIAGQITKLSYSYVSDIKSAPKTQKLYLQEVSALTDVLFRAEKAIREAETTglel-------pSWPSSLnNEALQDCRRQLSV--
----------------------------------------------------------------------------asatyskvatIDQEQIRQYLYSLF
Pa-SD---HLLRTRPSACPGTGKWFLDSQNVESWRTEDP
>RAQ48845.1
mAEIIGLVASIGSLVQIAGQITKLSYSYVSDIKSAPKTQKHYLQEVSALTEVLFRLEEAIQEAASTgldl-------pSRPPSLnDDALQECHRHLTALH
LDLDK-----------RIRRFAWPFQEKEIKKHIGLLHMYRTLFTDFLSTNIMTV---------------------anatykkvatIGNEQVIQHLFSLF
Pw-PD---AFERSRPVACAGTGEWFLKSQTVETWCTGPP
>RAQ57072.1
mAEIIGLVASIGSLVQIAGQITKLSYSYVSDIKSAPKTQKHYLQEVSALTEVLFRLEEAIQEAASTgldl-------pSRPPSLnDDALQECHRHLTALH
LDLDK-----------RIRRFAWPFQEKEIKKHIGLLHMYRTLFTDFLSTNIMTV---------------------anatykkvatIGNEQVIQHLFSLF
Pw-PD---AFERSRPVACAGTGEWFLKSQTVETWCTGPP
>XP_002564226.1
mAEVVGLVASIAGLVQIAGQITKLSYSYVSDIKSAPKTQKLYLQEVSALTDVLFRVEKAIQEAESTglel-------pLCPSSLnEDILQECRRHLSVLH
LDLDK-----------RLRRLGWPFQEKDVKKYIDLLHRYRSIFADFLSTSIMFEDPSHIcNHLK------------srtnlqqtkcLSWDW--EMVFEF
PKr-GE---LAYRSPITALVLRSPWRRQIATFVRTARNLPrmalqcltqa
>XP_016600857.1
mAEKVGLVASIADLIQIVGQITKLSYSYVSDIKSAPKTQNLYLQEVSALTDVLFRVKKATQEAESTglel-------pLWPSSLnEEALQEFRSHMLVLH
LDLDK-----------RLRRLVP-----------------------------------------------------vatatykrvtdIDQEHIRQHLYSL
FPt-SD---NLLRSRPNAYPGTGRWFLSSQNVESWRTGAP
>CRL26844.1
MDPISITglvIEVSHVL-------SSLIRYAKTVQTAKSEVRKLTEELFALKGILEHLAAQIKDPPKWeeSE---TSpFDRDVMARVLHTTNEFLQSLLM
DLETAE-----tKFKRLKQALKWPFTQTEVSEHLIRLERVKSWLILVLIADHKSVDREMQHEIRDLANTL------kedlriraqERNQFANRELLRWIA
p-VNPESSHLRASKRNRNGTGRWFVDG-HLKTFLDQDEn
>CDM26584.1
MDPISITglvIEVSHVL-------SSLIRYGKAVQTAKSEVRKLSEELFALKGILEHLAAHSTDIAKWeeSE---TSlFDRDVMARVLHTTNEFLQSLLV
DLETSE-----tKFKRLKQALKWPFTQTQVIDHLARLERVKSWLILVLMADHNSVDREMQHEIRDLTNTL------kedlhiraqERNQFLNRELLQWIA
p-VNPESSHLRASKRHRNGTGRWFVDG-YLKMFLNQEEn
>EKV11225.1
MDPISITglvIEVSHVL-------SSLIRYAKTVQTAKSEVRKLSEELFALKGILEHLTAQMNDTPIWekSE---TSpFDRDVMARVLHTTNEFLQSLLK
DLEAAE-----tKFKRLKQNLKWPFTQTQVSEHLVRLERVKSWLILVLIADHKSVDREMQHEIRDLTNTL------kedlqiraqERNQYANRELLQWIA
p-VNPESSHLRASKRHKIGTGRWFVDG-HLKTFLNQDEn
>KGO38191.1
MDPISITglvIEVSHVL-------SSLIRYAKAVQTAKSEVRKLSEELFALKGILEHLTAQMDDAPKWeeSE---TSpFDRDVMARVLHTTNEFLQSLLM
DLETAE-----tKFKRLKQTLKWPFTQTQVSEHLIRLERVKSWLILVLIADHKSVDREMQHEIRDLTNTL------kedlriraqERNQFANRELVQWIA
p-VSPESSHLRASKRHRNGTGRWFVDG-HLKAFLNQDEn
>KGO76430.1
MDPISITglvIEVSHVL-------SSLIRYAKAVQTAKSEVRKLSEELFALKGILDHLAAQINDTPKWeeSE---TSpFDRDVMTRVLHTTNEFLQSLLK
DLETAE-----tKFKRLKQTLKWPFTQTQVSEHLIRLERVKSWLILVLIADHKSVDREMQHEIRDLTNTL------kedlriraqERNQFANRELLQWIA
p-VSPESSHLRASKRHRNGTGRWFVDG-HLKKFLDQDEn
>KOS39851.1
MDPISITslvIEVSHVL-------SSLIQYAKTVQTAKSEVRKLSGELFALKGILEHLAAQINDPPKWekSE---TSsFDRDVMARVLHTTNEFLQSLLM
DLRTAE-----tKFKRLKQALKWPFTQKEVNEHLIRLERVKSWLILVLIADHKSVDREMQNEICDLANTL------kedlriraqERNQFANRELLRWIA
p-VNPESSHLRASKRNRNGTGRWFVDG-HLQTFLNQDEn
>KUM65678.1
MDPISITglvIEVSHVL-------SSLIKYAKTVQTAKSEVRKLSEELFALKGILEHLAAQINDPPKWeeSE---TSpFDRDVMARILHTTNEFLQSLLM
DLKTAE-----tKFKRLKQALKWPFTQTEVNEHLIRLERVKSWLILVLIADHKSVDREMQHEIRDLANTL------kedlriraqERNQFANRELLRWIA
p-VNPESSHLRASKRNRNGTGRWFVDG-HLKTFLDQDEn
>KXG53679.1
MDPISITglvIEVSHVL-------SSLIRYAKTVQTAKSEVRKLTEELFALKGILEHLAAQIDDIPKWqeSE---TSsFDHDVMVRVLRTTNEFLQSLLM
DLEVAE-----tKFKRLKQTLKWPFTQTEVSEHLIRLERVKSWLILVLIADHNSVDREMQQEIRDLTSTL------kedlqirfqERNKLANRELLKWIA
p-VSPESSHLRASKRHRDGTGRWFVDG-HLKTFLDQDEk
>KZN83976.1
MDPISITslvIEVSRVL-------SSLIRYAKTVQTAKSEVRKLSEELFALKGILEHLSAQVDNSPKCeeLE---TSpFDRDVLARVLHTTNEFLQSLLL
DLQTAE-----tKFKRLKQTLKWPFTQTQVSEHLIRLERVKSWLILVLMADHNSVDRDMQHEIRDLTNTL------kedlqirvqERKQLANRELLRWIA
p-VNPESSHLRASKRHRNGTGRWFVDG-HLKTFLNKDEn
>OQD64504.1
MDPISITglvIEVSHVL-------SSLIKYAKTVQTAKSEVRKLSEELFALKGILEHLAAQINDPPKWeeSE---TSpFDRDVMARVLHTTNEFLHSLLM
DLETAE-----tKFKRLKQALKWPFTQTEVSEHLIRLERVKSWLILVLIADHKSVDREMQHEIRDLANTL------kedlriraqERNQFANRELLRWIA
p-VNPEGSHLRASKRNRNGTGRWFVDG-HLKTFLDQDEn
>OQE02628.1
MDPISITglvIEVSHVL-------SSLIRYAKTVQTAKSEVRKLSEELFALKGILEHLAAQINDPPKWeeSE---TSqFDRDVMARVLHTTNEFLQSLLM
DLETAE-----tKFKRLKQALKWPFTQTEVSEHLIRLERVKSWLILVLIADHKSVDREMQHEIRDLANTL------keylriraqERNQFANRELLRWIA
p-VNPESSHLRASKRNRNGTGRWFVDG-HLKTFLDQDEn
>OQE11427.1
MDPISITglvIEVSRVL-------SSLIRYAKTVQAAKSEIRKLSEELFALKGILEHLAAQIDDVPKWqeSE---TCpFDRDVMARVLRTTDEFLQSLLM
DLKTAE-----sKFERLKQTLKWPFTQTEVSEHLIRLERVKSWLILVLIADHKSVDREMQHEIRDLTNTL------kedlqirfqERNKLANRELLKWIA
p-VNPESSHLRASKKQRNGTGRWFVDG-HLKTFLSQDEn
>OQE17413.1
MDPISITslvIEVSRVL-------SSLIRYAKTVQTAKSEVRKLSEELFALKGILEHLSVQVDDNPKCeeLE---TSsFDRDVLARVLHTTNEFLQSLLL
DLQTAE-----tKFKRLKQTLKWPFTQTQVSEHLIRLERVKSWLILVLMADHNLVDREMQHEIRDLTNTL------kedlqirlqERNQFANRELLRWIA
p-VSPESSHLRASKRHRNGTGRWFIDG-HLKTFLDQDEn
>OQE39061.1
MDPISIVglvIETSHAL-------SSLIRYAKAVQTAKSEVRKLTEELFALKGILEHLAAQIDDIPKWqgSE---ISqFDQDVMARVLHTTNEFLQSLLM
DLEVSE-----tKFKRLKQTLKWPFTQTEVSEHLIRLERVKSWLILVLIADHKSVEREMQHEIRDLTNTL------kedlqirvqERNKLANRELLQWIA
p-VNPESSHLRASKRHRNGTGRWFVDG-HLKTFLDQDEr
>XP_002561102.1
MDPISITslvIEVSRVL-------SSLIRYAKTVQTAKSEVRKLSEELFALKGILEHLSAQVDNSPKCeeLE---TSpFDRDVLARVLHTTNEFLQSLLL
DLQTAE-----tKFKRLKQTLKWPFTQTQVSEHLIRLERVKSWLILVLMADHNSVDRDMQHEIRDLTNTL------kedlqirvqERKQLANRELLRWIA
p-VNPESSHLRASKRHRNGTGRCCE-------------
>XP_014537332.1
MDPISITglvIEVSHVL-------SSLIRYAKTVQTAKSEVRKLSEELFALKGILEHLTAQMNDTPIWekSE---TSpFDRDVMARVLHTTNEFLQSLLM
DLEAAE-----tKFKRLKQNLKWPFTQTQVSEHLVRLERVKSWLILVLIADHKSVDREMQHEIRDLTNTL------kedlqiraqERNQYANRELLQWIA
p-VNPESSHLRASKRHKIGTGRWFVDG-HLKTFLNQDEn
>XP_016594562.1
MDPISITglvIEVSHVL-------SSLIRYAKAVQTAKSEVRKLSEELFALKGILEHLTAQMDDAPKWeeSE---TSpFDRDVMARVLHTTNEFLQSLLM
DLETAE-----tKFKRLKQTLKWPFTQTQVSEHLIRLERVKSWLILVLIADHKSVDREMQHEIRDLTNTL------kedlriraqERNQFANRELVQWIA
p-VSPESSHLRASKRHRNGTGRWFVDG-HLKAFLNQDEn
>CEJ57052.1
MDPISITgliIEVSHVL-------SRVIDYAKAVQGAKSDMRKLSEELFALKGILEHISTGIGDNTPTseketeseQS---SGeFDRDVMSRVLFTANEF
LQTLLQELEEPA-----tKFKKLKQKLEWPFTQDQINAHLVRLERVKSWLILVITADTAAAEKDLHQEITSLTRNL------kedlrireqERVQRDNEA
LFKWIAp-VSPADSHLRASNGRRIGTGRWFTKS-HLKAWLRNPLggk
>EPS26791.1
MDPISIFglvIEVGHVL-------ASVINYAQTVKDAKSDIRKLSEELFALKGILEHLSTGIGDNSSDpekqteleSS---SMmIDKDVMARVLYTTNDF
LRTLLSELEEPA-----tKFKKLKQKLEWPFTQDQFNAHLARLERVKSWLILVITADAAVVERDLHREVTDLAKNL------kddlrlrkqERRERDNSA
LLKWIAp-ISPADSHIRASSSRPQKIGQWFTKS-YLRIWMRDTSder
>OKO97250.1
MDPISITgliIEVSNVL-------SCVIKYTKAVQGSKDDMRKLSEELFALKGILEHLSTGIGDNTPTseketesES---SGpFDRDVMARVLFTTNEFL
QTLLQELEEPA-----tKFKKLKQKLEWPFTQDQVNAHLVRLERVKSWLILVITADTAAAEKDLHQEITSLSKNL------kedlrireqERVQKDNEAL
FKWIAp-VSPADSHLRASNGRRIGTGRWFTKS-YLKAWLRDPLddk
>OOQ85019.1
MDPISITgliIEVSHVL-------SRVIDYAKAVQGAKSDMRKLSEELFALKGILEHISTGIGDNTPTsekeieseQS---SGeFDRDVMSRVLFTANEF
LQTLLQELEEPA-----tKFKKLKQKLEWPFTQDQVNAHLVRLERVKSWLILVITADTAAAEKDLHQEINSLTRNL------keylrireqERVQRDNEA
LFKWIAp-VSPADSHLRASNGRRIGTGRWFTKS-HLKAWLRNPLggk
>CUS06966.1
mAEAFSVAASGLALIHLSAKVFELCYDYYDTVKGSQQDFKKLGDEIKSIHQQLEEIRSLAAGDDE-ndpqy-----PGlLEWT-KNESLKDYKTALEELE
EKLDVPE------WRKSTRKYVCPFRKPKMEHYLGLVEEQRSKLHLLLTAATTRTVTKVLR-------KL--------DDKEFREVLKWLNv-VDPASNY
SSAIALREPGTGNWLIKGSEYRDWKEGRGg
>CUS10696.1
mAEPFSIAASGLAVIHLGVKVYQLCYEYCEVVKESQQDFKKLGDEIKSIDKQLNEIQSLAVQGDR-knpry-----PElLEWT-KNDSLKGYQAALEELK
DKLDVPG------WRKASRKLLWPVHKPKMERYLGLVAEQRSKLQVLLETATMKTVAMMSQ-------KQDEG---efrevqrefREVQREFREVQRWLN
v-VDPATNFSSALAVREPGTGNWLLEAPDYKNWKGGSG
>CUS10698.1
mAEPFSVAASGLALIHLGVKVYQLCDDYCDVVKESQQDFKKLGDEIRSIDKQLKEIRSLATQGDE-nnpry-----PElLEWT-KNESLKGYQTTLEELK
DKLDVPG------WRKSSRKLLWPVHKPKMERYLGLVAEQRSKLQLLLNTATTKTVTKMSR-------K--------QDESEFREVQRWLNv-VDPATNF
SSALAVREPGTGNWLLEGRDYKYWREGSG
>CUS10752.1
mAEAFSVAATGLALIHLSAKVFKLCYDYCDTVKGSQQDFKKLGDEIKSIHQQLEEIRSLAAGDDE-sdpqy-----PAlLQWT-KNESLNDYRIALEELE
ERLDVPE------WRKSTRKYVWPFRKPKMEHYLGLVEEQRSKLHLLLTTTTTKTVTKVLR-------KL--------DDKEFREVLKWLNv-VDPASNY
SSALALREPGTGNWLIKGPEYQDWKEGRGg
>CUS11595.1
mAEPISLAASVLALIHLGAKVYQLCDDYCNVVKESEQDFKKLGDEIRAFDQQLKEIQSLAEQGDD-snpqy-----PElLEWT-RGKSLKDYTAGLEELE
AKLNVPG------WRKSSRKLLWPFRKPKMERYLGLVEEQRSKLHLLLTTATTKTVTKVLR-------KL--------DEKELREVQRWLNv-VDPGSNY
SAALAVRELGTGGWLIGGQEYMDWKEGRGg
>CUS12375.1
mAEPISLIASVLTLIHLGAKVYKLCDDYCEVVKGSEQDFKKLGDEIRGIDQQLKEIERLAEQGDV-nnpqy-----PElLEWT-RGKCLKEYTAALEELE
AKLNVPG------WRKSSRKLVWPFRKPKMDRYLGLVEEQRSKLHLLLTTATTKTVTKVLR-------KL--------DEKELRKVQKWLNv-VDPAANY
SSTLAVREPGTGGWLLGGPEYMDWKEGRGg
>CUS13277.1
mAEPISLAASVMTLIHLGAKVYQLCDDYCEAVKESEQDFKKLGGDIRGIDQHLKEIQSLAEQGDE-nnpqy-----PElLEWT-RGKSLKDYTAALKELE
AKLNVPG------WRKSVRKLVWPFRKPKMEHYLGLVKEERTELQLLLTTATTKTVTKVLR-------KL--------DEKEFREVQQWLNv-VDPASNY
SSALDVREPGTGGWLLGGQDYMDWKKDRGg
>CUS15233.1
mADAFSVAASGLALIQLSAKVCELCYYYYDAVKGSQQDFKKLGDEIKSIHQQLEEIRILAAGDDE-snpqy-----PSlLEWT-KNESLKDYKAALEELK
ERLDVPG------WRKSSRKLLWPFRKPKMECYLSLVEEQRLKLQLLLTTATTKTVTKVLR-------KL--------DERELQKVRKWLNv-VDPGANF
SSALALREPGTGSWLLRGHEYIDWKEGRG
>CUS15244.1
----------------GVEVYQLCDDYRDVVKEGQQDFKRLGDGIRGIDQQLKEIQSLAAQGDENnnpqy-----PRlLEWT-KNESLESYTRTLEELKE
GLDVLE------GRKSSGKLVGPFHEPKVERYLGLIEEQRLKLQLLLRPAKTETVAKVSR-------KI--------DEEEWGGMLRWLKv-VDPSADFS
SALAVREPGTGSWFLKGHEYIDWKEGRGs
>GAD91601.1
mVDPLSVTsliIDIGTLI-------SNIISYAKAVRDARSDTQRLIEELFAVKGILEHLSAQVEPQDLRasplnpEP---LAlFNPELLESTLSTTHEFI
QSLLSDLEEPV-----sRLKRLKAKLEWPLTKERVNTHLVRLERVKSWLILVLTSDNSALQRDVYRQITGLAESL------ekdlkvrddERAHAARREL
FNWLAp-VNPTGVHLRASKARESETGRWFLDG-SFRSWINDSSvyr
>OJJ56523.1
mADPLSITsliLNIGSII-------PCLITYARGVRDAGSDIRRLTEELFALKGILEHLNAQFEAPPS-slkPS---TQVASDSLTTIIQNANESLQLLL
SDIKEPA-----nKSMRVKQKLGWPFTQEQLNTHLNRIERVKSCMILFITNQNNALQRDLHGEITSLRKYL------eedlkvrnd-EKNIQHEELLRWL
Ap-VSPRAIHLQASQARASHTGKWFVDN-VFKEWLRNDDtpqa
>OQE21490.1
mADPISITsliIEVGRII-------ASLMNYAKAVRDSRPDARKLSEELFALKGILEHISAQSEPLSK-se-E---LGlSDPEFLANALVRTNETLQSLL
FDLEEPV-----sKYKRLKQKLEWPFTREKFNSHLIRLERVKSCLILVFTSDSNALNRDLHDKLTDLATSL------eenlkvrndERISTAHRDLCRWL
Ap-SSPTGVHLRASNARLDQ-------------------
>PYI27857.1
mADPLSITsliIDVGDLI-------HRLLTYAKKVRDASSDIRRLTEELFGLKGILEHLSSQFESSSS-pktGK---LAsVATKSLNSTLEKANESVQLL
LLDLEEPT-----sRLKRLKQKLEWPFTQEQFATHLTRLERVKSWLIIVLSSDSLAIQRDLHGKITSLATSL------eaelkirddEKARAAHNDLLRW
LAp-VSPVSIHQQVSRDRVDHTGKWFVNH-TFEDWIMSDVvdrnilcllgkcmsvkslctptkadg
>CDM30144.1
mADPISITsliIDISSII-------PRLIAYAKGVRDASSDIRRLSEELFALKGILEHLHSEVEPPRP-tklGP---LSlITPEPLMSILQKTNESLQVL
LSDIKEPA-----nKFKRVKQKLEWPFTQEQLNTHLTRLERVKSWLILVITSDSNSLQRDLHSEITSLAKSL------eqdlkvrndEMIRTAHEELSRW
LAp-VSPSSIHLQASNLRANHTGKWFIDG-ILNDWLWNDGthrsifvll
>PYI17905.1
mADPLSITsliIDVGDLI-------HRLLTYAKKVRDASSDIRRLTEELFGLKGILEHLSSQFESSSP-petRK---LAsVATDSLNSTLEKANESVQLL
LLDLEEPT-----sRLKRLKQKLEWPFTQEQFATHLTRLERVKSWLIIVLSSDSLAIQRDLHGKITSLATSL------eaelkirdeEKVQAAHNDLLRW
LAp-VSPVSIHQQISRDRVD--------------------
>RAK73166.1
mADPISITsliIDVGDLI-------HRLLTYAKKGRDASSDIRRLTEELFGLKGILEHLNSQFESSSP-petEK---LAsAAPEPLKSTLDKASESVQFL
LQDLEEPA-----sRLRRLKQKLEWPFTQEQFTTHLTRLERVKSWLILLLTSDNLAFQRDLHGKITRLARSL------evdlkirddEKTRAAHNELLRW
LAp-VSPFSIHQQVSRDRVDHTGKWFV-H-TFKDWIMSDVvdr
>XP_025428421.1
mADPISITsiiIDISDLI-------SRLLAYAKGVRQAAADIRRLSEELFALNGVLEHLKSQYEGPPT-lmrSR---ASaDIPESLRNTLRETNESVQML
LDDLKQPT-----tRLKRVKQQLAWPFTRTEYDAHLARLERVKSWLILIITSDSHSVQRDLQADIADLARTL------ktdlhlrrdEKSSAAHKDLLQW
LVp-VSPVDLHHQASKARTDDTGRWFLDH-AFKDWLQSDVlnh
>XP_025437539.1
mADAISITsliIDVGDLI-------HRLLTYAKKVRDASSDIRRLTEELFGLKGILEHLSSQFESSSP-petEK---LAsAAPEPLKSTLDKASESVQFL
LQDLEEPA-----sRLRRLKQKLEWPFTQEQFTTHLTRLERVKSWLILLPTSDNLAFQRDLHGKITRLARSL------evdlkirddEKTRAAHNELLRW
LVp-VSPFSIHQQVSRDRVDHTGKWFV-H-TFNDWIMSDVvdr
>XP_025505142.1
mADPISITsliIDVGDLI-------HRLLTYAKKVRDASSDIRRLTEELFGLKGILEHLSSQFEFSSP-petEK---LAsAAPEALKSTLEKANESVQLL
LQDLEEPA-----sRLRRLKQKLEWPFTQEQFTSHLTRLERVKSWLILLLTSDSLAIQRDLHGKITRLARSL------evdlkirddEKTRAAHNELLRW
LAa-VSPFSIHQQVSRDRVDHTGKWFI-H-TFKDWIMSDVvdrn
>XP_025525048.1
mrllsvvemADPLSITsliIDVGDLI-------HRLLTYAKKVRDASSDIRRLTEELFGLKGILEHLSSQFESSSP-petRK---LAsVATDSLNSTLEK
ANESVQLLLLDLEEPT-----sRLNRLKQKLEWPFTQEQFATHLTRLERVKSWLIIVLSSDSLAIQRDLHGKITSLATSL------eaelkirdeEKVQA
AHNDLLRWLAp-VSPVSIHQQISRDRVDCTGKWFVNH-TFEDWIMSDVvdr
>RBR18897.1
mSDPLSIAASIGGLAALAGKVCKTLIDYGKAVKDARMDVGILTTELRVLSGMLTNLSLLAASL-EAsssn--------NSFFGEFQLDQLKAMVENLDEK
LAKAETKFQa-sKATSIIQKLKWPFSKDDMMKLVEEVRAQKATINLALSADTLDTLIQGLKV--------------qeviklevestreaikvlqemhsk
VQLDEERQKVYDYFLk-INPQSQFETAQRLRKSNTGSWFGNHSVVSQWIRQRNsr
>XP_007783655.1
MDPITVL----GLIATIGDIVTIIYDYGSAVKGAGNDIASLSKELFALRGVLEHIKAQEKAVMKSsdgdSTGASAQlFGSKEFKSMLRYTNDILQELLCT
LEIPK-----gKLKKAIHKLSWPFTK-eDVDTQVASLERVKTWFILAMMTDSLSVTQKIFTEVSQIAKAIK-----eehkdrhqSKNDAAKQEVLRWLAp
-VNPEALHHKACKARQPGTGQWFLQGP-LVTWQNAPAgrn
>XP_013310965.1
mIEPIGLVGTLIAIVQISGKLVSLCYDYHNGVKGAPREISQCLGEVTDVRNIVETLLKIAGADTN---PDLPTlQSMNEPASPLRECLTELLNLKALLKP
DKKSTDKNSKLNSTNLLWPLRRAEVKKRLDAIARIKGTLQLAVSADNAQNIVDILNNARSLPRIE------ealgilktqietNAKDNEREQILRWLAAD
EQAFKYRDHLEKRVEGTGEWLLQHESYLKWKNEFGe
>CVK94659.1
mADPLSIGASVLAFIGLADRIIRTCKYYIEAIEDAPKDIQMILGEATSLRAIIDSIGESS------atsl------VpNLNER-NGPIKSCHSCLASLEA
LLPDTIGQYKt-gkRRKLTLVDLAWPLKQSKVRKLLAEISHHKATLLLAMSGDMSRDLKEIK----------------tgierlqgTISDSEARETIRWL
Er-TNPSSLHNIAFSKHEPLTTAWVNNSSQWKAWVSSASet
>CVL00772.1
mADPLSIGASVLAFIGLADRIIRTCKYCIEAVEDAPKDIQMVLGEATSLRAIIDSIGESS------atsl------VpNLHEQ-NGPIKSCHSCLASLEA
LLPDTIGQYKt-gkRRKLTLVDLAWPLKQSKVRKLLAEISHHKATLLLAMSGDMSRDLKEIK----------------tgierlqgTISGSEARETIRWL
Er-TNPSSLHNIAFSKHEPLTTAWVNNSSQWKAWVSLASet
>CZR40910.1
mADPLSIGASVLAFIGLADRIIHTCKYCIEAVEDAPKDIQMVLGEATSLRAIIDSIGESS------atsl------VpNLHEQ-NGPIKSCHSCLASIEA
LLPDTMGQYKt-gkRRKLTLVDLAWPLKQSKVRKLLAEISHHKATLLLAMSGDMSRDLKEIK----------------tgierlqgTISESEARETIRWL
Er-TNPSSLHNIAFSKHEPLTTAWVNNSSQWKAWVSLASet
>EMT69961.1
mTDPLSIGASVLASIGLADRIIRTCKHYIEAVEDAPRDIQTILGEATSLRAIIDSIGESS------atsl------MpNLHEQ-NGPIKSCHSCLASLEA
LLPPTMGQSQt-gkRRKITLADLAWTLKQSKVRKLLAEISHHKATLLLAMSGDMSRDLKEIR----------------mgierpqg--------------
--------TISAFNKHEPLTTEWVTNSSQWKAWLSLTSet
>ENH70495.1
mADPLSIGASVLAFIGLADRIIRTCKHYIEAVEDAPRDIQMILGEATSLRAIIDSIGESS------vmsl------VpNLHEQ-NGPIKFCHSCLSSIEA
LLPPTMGQSRi-gkRRKITLADLAWPLKQSKVRKLLAEISHHKATLLLAMSGDMSRDLKEIR----------------mgierlqgTI------------
----------SAFNKHEPLTTTWVTNSSQWKAWLSLTSet
>EWY87247.1
---------------------------------------MILGEATSLRAIIDSIGESS------atsl------VpNLHEK-NGPIKSCHSCLASLEAL
LPPTMDQYQt-dkRHKITLADLAWPLKQSKVRKLLAEISHHKATLLLAMSGDMSRELKEIR----------------mgierlqgTISESETREIIRWLE
r-TNPSSLHNIAFNKHEPLTTAWVTNSSQWKAWLSLTSet
>EWZ34440.1
mADPLSIGASVLAFIGLADRIIRTCKHYIEAVEDAPKDIQMILGEATSLRAIIDSIGESS------ttsl------VpNLHEQ-NGPIKSCHSCLASLEA
LLPQTMGQSQt-gkRRKITLADLAWPLKQSKVRKLLAEISHHKATLLLAMSGDMSRDLKEIR----------------mgierlqgTISESETREIIRWL
Er-TNPSSLHNIAFNKHEPLTTAWVTNSSQWKAWLSLTSet
>EWZ95466.1
mADPLSIGASVLAFIGLADRIIRTCKHYIEAVEDAPKDIQMILGEATSLRAIIDSIGESS------ttsl------VpNLHEQ-NGPIKSCHSCLASLEA
LLPQTMGQSQt-gkRRKITLADLAWPLKQSKVRKLLAEISHHKATLLLAMSGDMSRDLKEIR----------------mgierlqgTISESETREIIRWL
Er-TNPSSLHNIAFNKHEPLTTAWVTNSSQWKAWLSLTSet
>EXA38391.1
mADPLSIGASVLAFIGLADRIIRTCKHYIEAVEDAPRDIQMILGEATSLRAIIDSIGESS------vmsl------VpNLHEQ-NGPIKSCHSCLSSIEA
LLPPTMGQSQi-gkRRKITLADLAWPLKQSKVRKLLAEISHHKATLLLAMSGDMSRDLKEIK----------------mgierlqgTISESETREIIRWL
Er-TNPSSLHNIAFNKHEPLTTTWVTNSSQWKAWLSLTSet
>EXK95454.1
---------------------------------------MILGEATSLRAIIDSIGESS------atsl------VpNLHEK-NGPIKSCYSCLASLEAL
LPPTMGQSQt-gkRHKITLADLAWPLKQSKVRKLLAEISHHKATLLLAMSGDMSRDLKEIR----------------mgierlqgTISESETREIIRWLE
r-TNPSSLHNIAFNKHEPLTTAWVTNSSQWKAWLSLTSet
>EXL48156.1
mADPLSIGASVLAFIGLADRIIRTCKHYIEAVEDAPKDIQMILGEATSLRAIIDSIGESS------ttsl------VpNLHEQ-NGPIKSCHSCLASLEA
LLPQTMGQSQt-gkRRKITLADLAWPLKQSKVRKLLAEISHHKATLLLAMSGDMSRDLKEIR----------------mgierlqgTISESETREIIRWL
Er-TNPSSLHNIAFNKHEPLTTAWVTNSSQWKAWLSLTSet
>EXM04734.1
mTDPLSIGASVLASIGLADRIIRTCKHYIEAVEDAPRDIQTILGEATSLRAIIDSIGESS------atsl------MpNLHEQ-NGPIKSCHSCLASLEA
LLPPTMGQSQt-gkRRKITLADLAWTLKQSKVRKLLAEISHHKATLLLAMSGDMSRDLKEIR----------------mgierpqgTISESETREIIRWF
Er-TNPSSLHNIAFNKHEPLTTEWVTNSSQWKAWLSLTSet
>EXM31520.1
---------------------------------------MILGEATSLRAIIDSIGESS------atsl------VpNLHEK-NGPIKSCYSCLASLEAL
LPPTMGQSQt-gkRHKITLADLAWPLKQSKVRKLLAEISHHKATLLLAMSGDMSRDLKEIR----------------mgierlqgTISESETREIIRWLE
r-TNPSSLHNIAFNKHEPLTTAWVTNSSQWKAWLSLTSet
>KLO88115.1
mADPLSIGASVLAFIGLADRIIRTCRYCIEAVEDAPKDIQMVLGEATSLRAIIDSIGESS------atsl------VpNLHEQ-NGPIKSCHSCLASLEA
LLPDTIGQYKt-gkRRKITLVDLAWPLKQSKVRKLLAEISHHKATLLLAMSGDMSRDLKEIK----------------tgierlqgTISESEARETIRWL
Er-INPSSLHNIAFSKHEPLTTAWVKNSSQWKAWVSSASet
>KLP10523.1
mADPLSIGASVLAFIGLADRIIRTCRYCIEAVEDAPKDIQMVLGEATSLRAIIDSIGESS------atsl------VpNLHEQ-NGPIKSCHSCLASLEA
LLPDTIGQYKt-gkRRKLTLVDLAWPLKQSKVRKLLAEISHHKATLLLAMSGDMSRDLKEIK----------------tgierlqgTISESEARETIRWL
Er-INPSSLHNIAFSKHEPLTTAWVKNSSQWKAWVSSASet
>KLP14637.1
mADPLSIGASVLAFIGLADRIIRTCKYCIEAVEDAPKDIQMVLGEATSLRAIIDSIGESC------atsl------VpNLHEQ-NGPIKSCHSCLASLEA
LLPDTMGQYKt-gkRRKLTLVDLAWPLKQSKVRKLLAEISHHKATLLLAMSGDMSRDLKEIK----------------tgierlqgTISESEARETIRWL
Er-INPSSLHNIAFSKHEPLTTAWVKNSSQWKAWVSSASet
>PCD30621.1
mADPLSIGASVLAFIGLVDRIIRTCKHYIEAVEDAPKDIQMILGEATSLRAIIDSIGESS------atsl------VpNLHEK-NGPIKSCHSCLASLEA
LLPPTMDQYQt-dkRHKITLADLAWPLKQSKVRKLLTEISHHKATLLLAMSGDMSRELKQIR----------------mgierlqgTMSESEIREIIRWL
Er-TNPSSLHNIAFNKHEPLTTAWVTNSSQWKAWLSLTSet
>RBA16073.1
mADPLSIGASVLAFIGLADRIIRTCKYCIEAVEDAPKDIQMVLGEATSLRAIIDSIGESS------atsl------VpNLHEQ-NGPIKSCHSCLASIEA
LLPDTMGQCKt-gkRRKLTLVDLAWPLKQSKVRKLLAEISHHKATLLLAMSGDMSRDLKEIK----------------tgierlqgTISESEARETIRWL
Er-TNPSSLHNIAFSKHEPLTTAWVNNSFQWKAWVSLASet
>RBR14589.1
mADPLSIGASVLGFIGLADRIIRTCKHYIETIEDAPKDIQMILGEATSLRAIIDSIGESS------atsl------VpNLHEQ-NGPIKSCHSCLASLEA
LLPPTMGQSQa-ckRHKLTLVDLAWPLKQSKVRKLLAEISHHKATLLLAMSGDMSRDLKEIR----------------agieklqgTISESETREIIRWL
Er-TNPSSLHNLAFSKHEPLTTAWVTNSSQWKDWVSLESet
>SCO45767.1
mADPLSIGASVLAFIGLADRIIRTCRYCIEAVEDAPKDIQMVLGEATSLRAIIDSIGESS------atsl------VpNLHEQ-NGPIKSCHSCLASLEA
LLPDTIGQYKt-gkRRKLTLVDLAWPLKQSKVRKLLAEISHHKATLLLAMSGDMSRDLKEIK----------------tgierlqgTISESEARETIRWL
Er-INPSSLHNIAFSKHEPLTTAWVKNSSQWKAWVSSASet
>SCO52714.1
mADPLSIGASVLAFIGLADRIIRTCRYCIEAVEDAPKDIQMVLGEATSLRAIIDSIGESS------atsl------VpNLHEQ-NGPIKSCHSCLASLEA
LLPDTIGQYKt-gkRRKLTLVDLAWPLKQSKVRKLLAEISHHKATLLLAMSGDMSRDLKEIK----------------tgierlqgTISESEARETIRWL
Er-INPSSLHNIAFSKHEPLTTAWVKKSSQWKAWVSSASet
>SCV53701.1
mADPLSIGASVLAFIGLADRIIRTCKYCIEAVEDAPKDIQMVLGEATSLRAIIDSIGESS------atsl------VpNLHEQ-NGPIKSCHSCLASLEA
LLPDTIGQYKt-gkRRKLTLVDLAWPLKQSKVRKLLAEISHHKATLLLAMSGDMSRDLKEIK----------------tgierlqgTISESEARETIRWL
Er-INPSSLHNIAFSKHEPLTTAWVKNSSQWKAWVSSASet
>XP_018246204.1
---------------------------------------MILGEATSLRAIIDSIGESS------atsl------VpNLHEK-NGPIKSCHSCLASLEAL
LPPTMDQYQt-dkRHKIALADLAWPLKQSKVRKLLAEISHHKATLLLAMSGDMSRELKEIR----------------mgierlqgTMSESEIREIIRWLE
r-TNPSSLHNIAFNKHEPLTTAWVTNSSQWKAWLSLTSet
>XP_018752371.1
mADPLSIGASVLAFIGLADRIIRTCKHYIEAIEDAPKDIQMILGEATSLRAIIDSIGESS------atsl------VpNLHKQ-NGPIKSCHSCLASLEA
LLPPTMGQSQa-gkRHKLTLVDLAWPLKQSKVRKLLAEISHHKATLLLAMSGDMSRDLKEIR----------------agieklqgTISESETREIIRWL
Er-TNPSSLHNLAFSKHEPLTTAWVTNSSQWKDWVSLESet
>XP_023433158.1
mADPLSIGASVLAFIGLADRIIRTCRYCIEAVEDAPKDIQMVLGEATSLRAIIDSIGESS------atsl------VpNLHEQ-NGPIKSCHSCLASLEA
LLPDTIGQYKt-gkRRKLTLVDLAWPLKQSKVRKLLAEISHHKATLLLAMSGDMSRDLKEIK----------------tgierlqgTISESEARETIRWL
Er-INPSSLHNIAFSKHEPLTTAWVKNSSQWKAWVSSASet
>KEY73582.1
mSDPLSIATSVVAFVELASRIIRASQYCIDAIKDAPSDIQMILGEVSSIKAIVENFEEPHPGPEDGdnrl------VsRLFAK-GGPIEACQRCLGGLEG
LLPMVASTNLt-tkRRGFSLVELSWPLKQSKARRLLAEISHHKATLLLAISGDMTLFRRDAKicSWLAMTSKT---S---rrlsgnfrmscqvrhpshvp
ssdeaqsTPQDSERHEVFKWLEr-QNPSALHNTAFHKHEPHTSAWLLRAPEWQKWLVNSPtd
>KFA56500.1
mSDPLSIAASVVAFVELASRIIRASQYCIDAIKDAPSDIQMILGEVSSIKAIVENFEEPHPGPEDGdnrl------VsRLFAK-GGPIEACQRCLGGLEG
LLPMVASTNLt-tkRRGFSLVELSWPLKQSKARRLLAEISHHKATLLLAISGDMTNDLKDIQ----------------ttlrklqdVMSDSERHEVFKWL
Er-QNPSALHNTAFHKHEPHTSAWLLRSPEWQKWLVNSPtd
>KFA81229.1
mSDPLSIAASVVAFVELASRIIRASQYCIDAIKDAPSDIQMILGEVSSIKAIVENFEEPHPGPEDGdnrl------VsRLFAK-GGPIEACQRCLGGLEG
LLPMVASTNLt-tkRRGFSLVELSWPLKQSKARRLLAEISHHKATLLLAISGDMTLFRRDAKicSWLAMTSKT---S---rrlsgnfrmscqvrhpshvp
ssdeaqsTPQDSERHEVFKWLEr-QNPSALHNTAFHKHEPHTSAWLLRSPEWQKWLVNSPtd
>EMR64575.1
mADPVSLGASIVAFIEVTDRIIRTCKYWIETIQDAPKDMQMIMGEVISLRAILDSLNAADLHPI--smel------VpDLFSK-AGPVGEIRSCLLALEG
LLPRPAFELGa-skSHRKVLAELAWPLKESKARKLLAEISHHKSTLLLAITGDIVHGIKDIK----------------hgvqnldyAITENQRRDIVYWL
Qs-TDPSPLHNEAFKKHEKHTSAWIFKSHEWNRWMQGAEse
>OCK87607.1
---MEVAAAGIALFQLLDRVIQISKHIIDTVKDAPNDIQLIHSEILSLRFILEQLRDSRTLEI---------PVLTGINGSLQRCKIAVEKLEVLLGWDA
ILLSsgkKrkTSEITFATLAWALKESKARKLLAEISQQKGTILLALSGSMVQDIRAIKDDIGKIREE-------mkdNLTNQTRDAILDWLQl-TNPSAK
HNASFQNHEPETSQWIHKTPEWQAWLGDNPlv
>OIW32698.1
mADPVSIAASIVAFVEIADRVIRACKHCIDAVKDAPRDMQIILGEVTSLRAIIDSLSVAELHVN--tlkl------VpGLLDR-TGPVEACHRCLVSLEA
LLPPTPSQHSh-sgRRRITFAELAWPLKESKARKLLAEISLHKSTLLLAITGDMIHDIKDIR----------------sgvhrleyALTEAEQQEVCRWL
Ec-TNPSPLHNLAVKNHERETGTWLLRLPEWTEWLQADAtr
>OIW34172.1
maAEAIALGASITAFIQLADGVIKLTKNLVDSTADMPATLRMAQAETSSLKDILGELEKLRATAD--t----EGStALVEATKKPLENCHSSMEQLEVEL
AKLSISPSrvqtapgKrq---RIKQVVKWGAGGEnRVKKLVANLITEKATLSLALVADISEDVKVVKSVTAKV----------drHLTEKQTLDVVRWLE
h-TNPSDIHNRSVDLYEKQTGEWMLRSKEWKSFVGGGH
>PMD19053.1
mADTLSIGASVVAFIQLADSVIRLCHGYIQAVKDAPKDMQIIIGEVTSLKAILESFRAVDLHVN--pikl------VpSLFET-LGPVEACRRCLLTLQS
LLPKDNPEVSq-gkLRKVTIADIAWPLKQSRARKLLAEISGHKSTFLLAITGDMIHDIKDIK----------------agmqriefTITGMPRQEVIRSL
Es-LNPSSLHCAAFKKHEEHTSNWLVQSPEWINWLDREKpe
>PMD20101.1
---LSFTASVIAIIGLAAEVIKRCKDYVSALEDAPTDLCSILIEVGSVKCVLETLEMRSNLSP---------sFLSVGADGPVEGCHRELKALRNLIPAT
LPS-KrkRsqLNTATCAKLAWPFKEDKARKILENLGRHKLTIILILTTWYVFTWSQMLEQLILS----------fqLQIDQESNAVFKWLVt-TDRSSNH
NRACELHEDHTGQWLIRSAPYKDWLAASN
>PMD22613.1
MDPLSAAASVIAVVQIADRIIDMCKTYITGVKDAPADLRAILIEVGSVKCVLEVIELLDTS-----------fEILEKLRGPLEGCKEALDSLETLFPTQ
SAGTVkgKkkRLALSLTTLAWPFKRDKALKLLEEIGRHKSTIALGLTTETAQDLKHIRKNVET-----------ihaAMTEAEKSQILRWLVITDPSPNH
NNACQLHEVHTGQWLTNSPEYAEWKYGRSes
>PMD45439.1
-EPLSAASSVIAVVQIADRIIDLCKAYITGVIDAPADLRSILIEVGSVKCVLEVIELLESPGEEPa----SHVvEILEKLQKPLAGCKEAMKKLEGLFPP
QSESPVkgKrkRLALSLTTLAWPFKRDKAFKLLEEIGRHKSTISLGVTVEAAQDLKEVRKNVEK-----------iREATTKMDRILSALVt-TDPSSNY
NSACQLHEDHTGQWLINSPEYADWKTGSS
>PVH67497.1
---MDVAASVIAVIDISAKIFELCQTYFSEVKEARKDIQRLRDGVTSLQDVMTDVRDLAEDSNL---SGRSVfSRLNQHDGPVQQCERDLRRLLVQLEPG
EGEG-KMRRFGLRAFKWPFSSKDVDKRLQIINEHKATFTLALTSDNLALTRSIKDDIARLGDGL------advqieqrtLAMGEKQQKIRHWLSSPDPSS
NHNAACKSRQPTTGEWFLKSSEFEEWKMTSR
>CZR69096.1
MDGLSGAASIIAVIDISAKIFELCQKYVSAVKEARKDIQRLRDGVTSLQDVMTDVRDLAEDSSL---SRRSVfSRLNQHNGPVQQCERDLRRLVAQLEVG
DGEN-KMRQFGLRALKWPFSSKDIDQRLQVINDHKATFTLALTSDHFALTRTIKDDIARLGDGL------admqteqrtLAMGEKQQKIRHWLSSPDPSS
NHNVACKARQATTGEWFLKSDEFEEWKMTSR
>PVH94511.1
mAEAIAVAASVIAIVQITDKIIGYCRHYIGATKDAPSDLREILLEVSTLRAILQNLQFLSEDSS--ns----NP-SPYWSGGESIEGCHRALMELEKLFP
SESSDDNsqekhrsKkrRVEASLTTLAWPLKQTKARKLLDEINRYKTTISLALTTNSAQDIKEVKAKATEV----------heMLTVTQRREVLSWLVs-
TNPNSLHERACSQIESGTCEWMALSSQWKSWVERKD
>XP_007838319.1
mAEALGLASSIITVIELSAKAVKQCKHIIDTARDAPKDLRNILVEVSSLKAALENLDYLTKIDHDFaeevsn---------QKGIGNAVNKCEETIGDLV
KQLGDLTIRDSrqtq-pgKRAKIKAAIAWTWNETTARKLINDVLQHKTTITLGLLTQTSRE-IHEVKLAV------------qdvqgtvsnd-----QRR
KICDWIQt-TNPTSIHNSALKNHETETSQWVLRLPQWESWLRGENsh
>XP_018066755.1
mAEAIALGASIIAIVQIADRVFGLCKFYVETVHDCPADIRAILIETSMMKAVLENVGFLVSCNN--kq----STMlDNLSGTGGPIQGCQDAITKLEELF
PSMYAQAPgkgkrRrqKVKASLAYLMWPMKAEKAKKLVEDLGRLKMTISLALTAESTHDIKHIKNQTTNI----------qaILSDSQRHQIYQWLQs-T
DPTSLHYRACKQYEVGTGNWMLRSAEWKNWLEGKT
>CZR56744.1
mAEVIAVGASIIAIIQICDKVIGLCKFYLETVHDAPADIRAILIETSTMKTILESVQFLSSCNN--gt----SRMlKDLSGADGPIQGCQSTIAKMEGLF
PTIYAQGPrggrsKrqKVKATLAYLAWPLKGDRPKKLVEELNRLKATISLALTTESALDIKGIKNQTTKI----------hdILSDNQRRQVCEWIQa-T
DPTSLHHRACKQYEAGTGNWMLRSSEWTDWLQGKS
>XP_024736584.1
MDPLSAAASVIAVVQIADRIIDLCRAYITGVKDAPAELRAILIEVGSVKCVLEVIELLDTSGEAE--IAFQGvEILEKLQGPLEGCKEALNSLEGLFPPQ
SENAAtrKrkRLAISLTTLAWPFKREKAFKLLEEIGRHKSTIALGLTTEAAQDIKHIRKNVEK-----------igeAMTEAEMTKVLKWLVTTDPSPNH
NNACELHEDHTGQWLTNSPEYVDWKSGRS
>CVK97774.1
mVDPISIIglvGQISDLI-------QRAYNYGKAVHDAQSDMRKLYTELLGLKGVLEQLEKLDMASAEPhvad-------lIRSKEFRKTLSSTSELVGR
LVVNLSKKQT-----SSRRMNAFLWPWVKDDVKADIQDLERVKTWFIVMMMAENSTQMEVLMIESH------------eifnivregrergklkd--EEE
KREKNREWIQp-FSPKQLHAKAIKKRMEDTGSWFLDGD-FKTWMNGGAgtp
>CVL05347.1
mVDPISIIglvGQISDLI-------QRAYNYGKAVHDAQSDMRKLYTELLALKGVLEQLEKLDIASAEPhiad-------lKRSKEFRNTLSSTSELVGR
LADNLNKKQT-----SSRRMNAFLWPWVKDDVKADIQDLERVKTWFIVMMMAENSTQMEVLVLESH------------eilniaregqargklkd--TEE
KRQKIREWIQp-FSPKQLHAKAIKKRMEDTGSWFLDGD-FKTWINGGAgrp
>CZR41663.1
mVDPISIIglvGQISDLI-------QRAYNYGKAVHDAQSDMRKLYTELLALKGVLEQLEKLDIASAEPhiad-------lKRWKEFRKTLSSTSDLVSR
LADNLNKKQT-----SSRRMNAFLWPWVKDDVKADIQDLERVKTWFIVMMMAENSMQMEVLMIESH------------eilnvvregrergrlnd--EEE
KRKKIREWIQp-FSPQRLHAKAIKKRMEDTGSWFLDGD-FKIWMNGDAgtp
>EGU86129.1
mVDPISIIglvGQISDLI-------QRAYNYGKAVHDAQSDMRKLYTELLGLKGVLEQLEKLDIASAEPhiad-------lIRSKEFRKTLSSTSELVGR
LVENLNKKQT-----SSRRVNAFLWPWVKDDVKADIQDLERVKTWFIVMMMAENSTQMEVLLIESH------------eilniaregqekgklkd--EEE
KREKIREWLQp-FSPKQLHAKAIKKRMESTGSWFLDGD-FKV------
>EMT73434.1
mVDPISIIglvGQISDLI-------QRAYNYGKAVHDAQSDMRKLYTELLGLKGVLEQLEKLDIASAEPhiag-------lIRSKEFRKTLSSTSELVAR
LVENLNKKQT-----SSRRVNAFLWPWVKDDVKADIQDLERVKTWFIVMMMAENSTQMEVLLIESH------------eilniaregqekgklkd--EVP
NSYT------------RKQSKRGWNLLGRGSWTATSKLGGTVVQAPQessgf
>ENH64044.1
mVDPISIIglvGQISDLI-------QRAYNYGKAVHDAQSDMRKLYTELLGLKGVLEQLEKLDIASAEPhiad-------lIRSKEFRKTLSSTSELVGR
LVENLNKKQT-----SSRRVNAFLWPWVKDDVKADIQDLERAKTWFIVMMMAENSTQMEVLLIESH------------eilniaregqekgklkh--EVP
NSYT------------LKQSKRGWNLLGHGSWTATSKLGGTVVQAPQessgf
>EWY85990.1
mVDPISIIglvGQISDLI-------QRAYNYGKAVHDAQSDMRKLYTELLGLKGVLEQLEKLDIASAEPhiad-------lIRSKEFRKTLSSTSELVGR
LVENLNKKQT-----SSRRVNAFLWPWVKDDVKADIQDLERVKTWFIVMMMAENSTQMEVLLIESH------------eilniaregqekgklkd--EEE
KREKIREWIQp-FSPKQLHAKAIKKRMESTGSWFLDGD-FKAWKDGGAgsp
>EWZ31608.1
mVDPISIIglvGQISDLI-------QRAYNYGKAVHDAHSDMRKLYTELLGLKGVLEQLEKLDIASAEPhiad-------lIRSKEFRKTLSSTSELVGR
LVENLNKKQT-----SSRRVNAFLWPWVKDDVKADIRDLERVKTWFIVMMMAENSTQMEVLLIESH------------eilniaregqekgklkd--EEE
KREKIREWIQp-FSPKQLHAKAIKKRMESTGSWFLDGD-FKVWMNGGEgsp
>EWZ94194.1
mVDPISIIglvGQISDLI-------QRAYNYGKAVHDAHSDMRKLYTELLGLKGVLEQLEKLDIASAEPhiad-------lIRSKEFRKTLSSTSELVGR
LVENLNKKQT-----SSRRVNAFLWPWVKDDVKADIQDLERVKTWFIVMMMAENSTQMEVLLIESH------------eilniaregqekgklkd--EEE
KREKIREWIQp-FSPKQLHAKVIKKRMESTGSWFLDGD-FKAWRDGGAgsp
>EXA39684.1
mVDPISIIglvGQISDLI-------QRAYNYGKAVHDAQSDMRKLYTELLALKGVLEQLEKLDIASAEPhiad-------lKRSKEFRKTLSSTSELVGR
LVDNLNKKQT-----SSRRVNAFLWPWVKDDVKADIQDLERVKTWFIVMMITENSTQMEVLLIESH------------eilniaregqekgklkd--EEE
KREKIREWIQp-FSPKQLHAKAIKKRMESTGSWFLDGD-FKAWRDGGAgsp
>EXK38376.1
mVDPISIIglvGQISDLI-------QRAYNYGKAVHDAQSDMRKLYTELLGLKGVLEQLEKLDIASAEPhiad-------lIRSKEFRKTLSSTSELVGR
LVENLNKKQT-----SSRRVNAFLWPWVKDDVKADIQDLERVKTWFIVMMMAENSTQMEVLLIESH------------eilniaregqekgklkd--EEE
KREKIREWIQp-FSPRQLHAKAIKKRMESTGSWFLDGD-FKAWRDGGAgsp
>EXK75970.1
mVDPVSIVglvGQVADLL-------SRAYSYGKLVHDAKNDMRKLYTELLGLKGVLEQLQELDLASTEPnian-------lIRSAQFCDALSTTSQLVAR
LIDNLNKKQT-----SSRRMNAFLWPWVKDDVKADIQDLERMKAWFIMMMMAENATQMEVLVRDSN------------etltivreeqtrrklreDGMYE
RREWIKEWIQp-FSPKLLYAKAAEKRMESTGSWFLDGE-FRVWKEGGEsip
>EXL42885.1
mVDPISIIglvGQISDLI-------QRAYNYGKAVHDAHSDMRKLYTELLGLKGVLEQLEKLDIASAEPhiad-------lIRSKEFRKTLSSTSELVGR
LVENLNKKQT-----SSRRVNAFLWPWVKDDVKADIQDLERVKTWFIVMMMAENSTQMEVLLIESH------------eilniaregqekgklkd--EEE
KREKIREWIQp-FSPKQLHAKVIKKRMESTGSWFLDGD-FKAWRDGGAgsp
>EXL66149.1
mVDPISIIglvGQISDLI-------QRAYNYGKAVHDAQSDMRKLYTELLGLKGVLEQLEKLDIASAEPhiad-------lIRSKEFRKTLSSTSELVGR
LVENLNKKQT-----SSRRVNAFLWPWVKDDVKADIQDLERVKTWFIVMMMAENSTQMEVLLIESH------------eilniaregqekgklkd--EEE
KREKIREWLQp-FSPKQLHAKAIKKRMESTGSWFLDGD-FKVWMNGGEgsp
>EXM00545.1
mVDPISIIglvGQISDLI-------QRAYNYGKAVHDAQSDMRKLYTELLGLKGVLEQLEKLDIASAEPhiag-------lIRSKEFRKTLSSTSELVAR
LVENLNKKQT-----SSRRVNAFLWPWVKDDVKADIQDLERVKTWFIVMMMAENSTQMEVLLIESH------------eilniaregqekgklkd--EEE
KREKIREWIQp-FSPKQLHAKAIKKRMESTGSWFLDGD-FKAWRDGGAgsp
>EXM26045.1
mVDPISIIglvGQISDLI-------QRAYNYGKAVHDAQSDMRKLYTELLGLKGVLEQLEKLDIASAEPhiad-------lIRSKEFRKTLSSTSELVGR
LVENLNKKQT-----SSRRVNAFLWPWVKDDVKADIQDLERAKTWFIVMMMAENSTQMEVLLIESH------------eilniaregqekgklkd--EEE
KREKIREWIQp-FSPKQLHAKAIKKRMEPTGSWFLDGD-FKAWRDGGAgsp
>KLP04262.1
mVEPISIIglvGQISDLI-------QRAYNYGKAVHDAQSDMRKLYTELLALKGVFEQLEKLDITSAEPhian-------lKHSKEFRKTLSSTSELIGR
LMKNLNKKQT-----YSRRVNAFLWPWVKDDVKADIQDLERIKTWFILLIMSENSTQMDVLMIESR------------eildiaresqargklkd--EEE
KREKIREWIQp-FSPKQLHAKAIKKRMKGTGTWFLDGD-FKVWREGGAgsp
>KPA37951.1
mADPISIIglvGQISDLI-------QRAYNYGKAVHDAQSDMRKLYTELLGLKGVLEQLETLDIASAEPhiad-------lIRSKEFRKTLFSTSEVVGR
LVENLNKKQT-----SSRRVNAFLWPWVKDDVKADIQDLERVKTWFIVMMMAENSTQMEILMSESH------------eilnvvregqargklkd--EEE
KRRKISEWIQp-FNPKQLHAKAAKKRMSDTGSWFLNGD-FKLWMNGGGdcp
>PCD31350.1
mVDPISIIglvGQISDLI-------QRAYNYGKAVHDAHSDMRKLYTELLGLKGVLEQLEKLDIASAEPhiad-------lIRSKEFRKTLSSTSELVGR
LVENLNKKQT-----SSRRVNAFLWPWVKDDVKADIQDLERVKTWFIVMMMAENSTQMEVLLIESH------------eilniaregqekgklkd--EEE
KREKIREWIQp-FSPKQLHAKVIKKRMESTGSWFLDGD-FKAWRDGGAgsp
>RBA13199.1
mVDPISIIglvGQISDLI-------QRAYNYGKAVHDAQSDMRKLYTELLGLKGALEQLEKLDIASAEPhvad-------lIRSKEFRKTLSSTSELVGR
LVENLSKKQT-----SSRRMNAFLWPWVKDDVKADIQDLERVKTWFIVMLMAENSTQMKVLVLESH------------eilniaregqargklkd--KEE
KREKTREWIQp-FSPKQLHDKAIKKRMEDTGLWFLDGD-FKTWMHGGAgtp
>SCO20608.1
mVEPISIIglvGQISDLI-------QRAYNYGKAVHDAQSDMRKLYTELLALKGVFEQLEKLDITSAEPhian-------lKHSKEFRKTLSSTSELIGR
LMKNLNKKQT-----YSRRVNAFLWPWVKDDVKADIQDLERIKTWFILLIMSENSTQMDVLMIESR------------eildiaresqargklkd--EEE
KREKIREWIQp-FSPKQLHAKAIKKRMKGTGTWFLDGD-FKVWREGGAgsp
>SCO22682.1
mVEPISIIglvGQISDLI-------QRAYNYGKAVHDAQSDMRKLYTELLALKGVFEQLEKLDITSAEPhian-------lKHSKEFRKTLSSTSELIGR
LMKNLNKKQT-----YSRRVNAFLWPWVKDDVKADIQDLERIKTWFILLIMSENSTQMDVLMIESR------------eildiaresqargklkd--EEE
KREKIREWIQp-FSPKQLHAKAIKKRMKGTGTWFLDGD-FKVWREGGAgsp
>SCO50670.1
mVEPISIIglvGQISDLI-------QRAYNYGKAVHDAQSDMRKLYTELLALKGTSEL----------------------------------IGRLMKNL
NKKQT-----YSRRVNAFLWPWVKDDVKADIQDLERIKTWFILLIMSENSTQMDVLMIESR------------eildiaresqargklkd--EEEKREKI
REWIQp-FSPKQLHAKAIKKRMKGTGTWFLDGD-FKVWREGGAgsp
>SCO88756.1
mVDPISIIglvGQISDLI-------QRAYNYGKAVHDAQSDMRKLYTELLALKGVLEQLEKLDIASAEPhiad-------lKRSKEFRKTLSSTSELVGR
LVDNLNKKQT-----SSRRVNAFLWPWVKDDVKADIQDLERVKTWFIVMMMTENSTQMEVLMIESH------------eilniaregqergklkd--EEE
KRQKIREWIQp-FSPKQLHAKAIKKRMESTGSWFLDGD-FKAWRDGGAgsp
>SCV57220.1
mVEPISIIglvGQISDLI-------QRAYNYGKAVHDAQSDMRKLYTELLALKGVFEQLEKLDITSAEPhian-------lKHSKEFRKTLSSTSELIGR
LMKNLNKKQT-----YSRRVNAFLWPWVKDDVKADIQDLERIKTWFILLIMSENSTQMDVLMIESR------------eildiaresqargklkd--EEE
KREKIREWIQp-FSPKQLHAKAIKKRMKGTGTWFLDGD-FKVWREGGAgsp
>XP_018251503.1
mVDPISIIglvGQISDLI-------QRAYNYGKAVHDAQSDMRKLYTELLGLKGVLEQLEKLDIASAEPhiad-------lIRSKEFRKTLSSTSELVGR
LVENLNKKQT-----SSRRVNAFLWPWVKDDVKADIQDLERVKTWFIVMMMAENSTQMEVLLIESH------------eilniaregqekgklkd--EEE
KREKIREWIQs-FSPRQLHAKAIKKRMESTGSWFLDGD-FKAWRDGGAgsp
>XP_018759429.1
mADPISIIglvGQISDLI-------QRAYNYGKAVHEAQCDMRKLYTELLGLKGVLEQLEKLDMASAEPhiad-------lKRSNEFRKTLSSASELVVR
LVENLNKKQT-----SSRRVNAFLWPWVKDDVIADIQDLERVKTWFIVVMMAESSTQMEVLMIESH------------eilniaregqargklkd--Q-E
RREAIRQWIQp-FCPKQLHAKAIKKRMDDTGSWFLDGD-FKAWLDGGAgsp
>XP_023433805.1
mVEPISIIglvGQISDLI-------QRAYNYGKAVHDAQSDMRKLYTELLALKGVFEQLEKLDITSAEPhian-------lKHSKEFRKTLSSTSELIGR
LMKNLNKKQT-----YSRRVNAFLWPWVKDDVKADIQDLERIKTWFILLIMSENSTQMDVLMIESR------------eildiaresqargklkd--EEE
KREKIREWIQp-FSPKQLHAKAIKKRMKGTGTWFLDGD-FKVWREGGAgsp
>CZR62549.1
MEAIGVASSIAGLVSLADLIVLKISRFYSLAKGAQNEIKELLLEVQSLYGVLNSLWLLARCLEQNhdasd-----NDp-SSAPRMEHFQTCRKNLDFLTK
SLSKFDLDQTk-ILAATRVKLQWPFKAHEIRDLVEKIARNKSDLSDALTADGLLDVPMKESNPKSARRTAL-----mkalssqqtlsetvqdvqlklqrm
aeeqaeNEQDEERRKIFDWCSt-VNPYGKHRNAKSLRHPNTVLWFFDTREFKKWTEEPG
>EWC43477.1
-MALELATGIAGLIALADVIVVKGSRFYALSKNAIPEIQGLLKEVASLAGALLSLEKTVGMLNTIrtdqge--------DESISLVYIEDCQKCILELEA
VLQKCGPK--d-vtKWEKAKASLKWPLSVSETREQAQKVQRLRSTISASLEADSLQSLCTLLSGQQ-------SV---qeslkrvekgqeraarlkerKK
LDRHQKEILDWFSt-YKT-WKHAEMKRERYPGTSVWFRDCQEYKDWLAIPK
>EPS45763.1
-MALELATGIAGLISLADVVVVKGSKFYSLAKKAIPEIQGLLKEVINLGGALYSLEKSIILFNSIceeqgy--------QRLDSLVYIEDCKKCILELQI
ILDKCSPE--d-fsRWQMVKSSLRWPISASETRELAAKVQRLKSTIAVGLEADSLEALCKILSGQK-------SV---qeslhriereqirvarldklKQ
EDAIKETSLKWFSt-YKS-RKHADLKRVRHPGTSVWFRDCQEYQSWLQFPN
>PVH83293.1
MEVLGVASSIAGLISLADVIAFKVSKYYTLVKGSQSEIRALLIEVQSLYGVLNSLKLLATCLEDGqqpla---------NIPQLDHFQTCRQNLDYLKKS
LSKLDLDSAt-KLTALKIKLLWPFKATETKELVERIARNKRDLADALTADGLTALVNALST--------------qadltEAVKDRKKTVFEWCSi-VTP
YEKHRNAKSLRHPNTVLWFFESP----------
>CZR62743.1
miMDPLSGVASVVAVVQLAQLICGVLKEYFHKVREARADIDRMFTTIKSLERILAQAEKIAKRPHTNdv-------eIFLVDLSGPIGQLKGELDRIRRR
LEAPSL-K--gRLGGLVQSLRWPFRNKEVEKSVQIIEQHKSTLSANLGFQILDFQINHFDIVTSIQQDI------khAQDDRDRKLLVRWLAdsVPDPSR
EHNAARNKYEEGTGSWLIDSVELRSWSSTSN
>CZR63106.1
MDGLSAAASIIAVVQLTGIVL----SYLKAVHDAGKDCESYFQEAPGLCGLLTNLQIHILGGR-Naepwfda------VrT---LEHGPLDQYKVALKQF
ATKVSAGEG----RRERLAQRLTWAFVK-DdIKFFWRRRSGSRALSRLRYRWIIYEFNPNRRRPTPN-----------rlmkalttdlavvkndarkqtd
lalaiqqdtsqisalraeassGKATQKKIEMLNWLSk-HEYSEQQHDYIRRYKDGTGVWILDHPNFKAWQAGMRd
>CZR67458.1
mylgmklylqtsirtfclwvrpvarsaprrYSFGPEAGLPIGLLSLTITILDSSLAYYSSAKDASKSMSHLLKEVISLKSVLSSIQDNVVTNLNVasafr
tapsssvvshVALELLEyNFGKSTPGILDECNQFLKSILERLQKGLRA--n-RGASILKRLTWPFTEKEVLKEAIRN-----------------------
----------------dqreWHAERSKSKILEWLSp-LDFQNKHLDVAAKRQPGTADWVLDSKAFLQWMEEDLpcg
>CZR69571.1
MSGVGEAAAVLELVKLCGTVVNSCYKYAQSARNAPVEIQRAICEIDSLKGILERLHSLTLDASS-------AlGSQMGPNGPFQACMVALEELAKRLMVL
N-----DASAVRRRLLWPVESGKVQEILAGLEKHKSSLMLAILASGGENEETNLRVIAETK---------msveeLKAMEKRKDVLRWLKd-VDPTSNHR
VARKkHEQPETGSWLLQCEELKAWQDHGAe
>EGU86693.1
MDGLSAAASIIAVVQLTAEVT----KYIIGVAGASKDRQRLLDEILACEALLMRLRDYSKGTdGPEiedwdadqakthsAQTWSAKvKALESDNAPLYRL
YKILDAIKTKLQPGHG----sGIQKVKAALKWPFDEKEVAKLVDAFQRERSLLHFAMTHESTQLVKHIKATSDDNSRQLADL---vrliknkstedehrv
arldriltdiqlsnlnmaegighlqnSQMSAHQKEVLDWISp-VDYAPQQSDIFSRREPGTGEWLLESDEYNS------
>CVK99187.1
MDGLSAAASIIAVVQLTAEVT----KYIIGVAGASKDRQRLLDEILACEALLMRLRDYSKGTdGPEiedwdadqtkansAQTWSVKvKALESDNAPLYHL
YKILDAIKTKLQPGHG----sGIQKAKAALKWPFDEKEVVKLVDAFQRERSLLHFAMTHESTQLVKHIKATSDDNSRRLADL---vrfikskatedeqrv
arldriltdiqlsnlniaegighlqhGQMSVHQKEVLDWISp-VDYAPQQSDIFSRREPGTGEWLLESDEYNS------
>EMT60990.1
MDGLSAAASIIAVVQLTAEVT----KYIIGVAGASKDRQRLLDEILACEALLMRLRDYSKGTdGPEiedwdadqakthsAQTWSVKvKALESDNAPLYRL
YKILDAIKTKLQPGHG----sGIQKVKAALKWPFDEKEVAKLVDAFQRERSLLHFAMTHERTQLVKHIKATSDDNSRQLADL---vrliknkstedehrv
arldriltdiqlsnlniaegighlqnSQMSAHQKEVLDWISp-VDYAPQQSDIFSRREPGTGEWLLESDEYNS------
>ENH66652.1
MDGLSAAASIIAVVQLTAEVT----KYIIGVAGASKDRQRLLDEILACEALLMRLRDYSKGTdGPEiedwdadqakthsAQTWSVKvKALESDNAPLYRL
CKILDAIKTKLQPGHG----sGIQKAKAALKWPFDEKEVAKLVDAFQRERSLLHFAMTHESTQLVKHIKATSDDNSRQLADL---vrliknkstedehrv
arldriltdiqlsnlniaegighlqnSQMSAHQKEVLDWISp-VDYAPQQSDIFSRREPGTGEWLLESDEYNS------
>EWY97240.1
MDGLSAAASIIAVVQLTAEVT----KYIIGVAGASKDRQRLLDEILACEALLMRLRDYSKGTdGPEiedwdadqakthsAQTWSVKvKALESDNAPLYRL
YKILDAIKTKLQPGHG----sGIQKVKAALKWPFDEKEVAKLVDAFQRERSLLHFAMTHESTQLVKHIKATSDDNSRQLADL---vrliknkstedehrv
arldriltdiqlsnlniaegighlqnSQMSAHQKEVLDWISp-VDYAPQQSDIFSRREPGTGEWLLESDEYNS------
>EWZ40919.1
MDGLSAAASIIAVVQLTAEVT----KYIIGVAGASKDRQRLLDEILACEALLMRLRDYSKGTdGPEiedwdadqakthsAQTWSVKvKALESDNAPLYRL
YKILDAIKTKLQPGHG----sGIQKVKAALKWPFDEKEVAKLVDAFQRERSLLHFAMTHESTQLVKHIKATSDDNSRQLADL---vrliknkstedehrv
arldriltdiqlsnlniaegighlqnSQMSAHQKEVLDWISp-VDYAPQQSDIFSRREPGTGEWLLESDEYNS------
>EXA01994.1
MDGLSAAASIIAVVQLTAEVT----KYIIGVAGASKDRQRLLDEILACEALLMRLRDYSKGTdGPEiedwdadqakthsAQTWSVKvKALESDNAPLYRL
YKILDAIKTKLQPGHG----sGIQKVKAALKWPFDEKEVAKLVDAFQRERSLLHFAMTHESTQLVKHIKATSDDNSRQLADL---vrliknkstedehrv
arldriltdiqlsnlniaegighlqnSQMSAHQKEVLDWISp-VDYAPQQSDIFSRREPGTGEWLLESDEYNS------
>EXA48816.1
MDGLSAAASIIAVVQLTTEVT----KYIIGVAGASKDRQRLLDEILACEALLMRLRDYSKGTdGPEievwdadqakthsAQTWSVKvKALESDNAPLYRL
YKILDAIKTKLQPGHG----sGIQKVKAALKWPFDEKEVAKLADAFQRERSLLHFAMTHESTQLVKHIKATSDDNSRQLADL---vrliknkstedehrv
arldriltdiqlsnlnmaegighlqnSQMSAHQKEVLDWISp-VDYAPQQSDIFSRREPGTGEWLLESDEYNS------
>EXK27777.1
MDGLSSAASIIAVVQLTAEVT----KYIIGVAGASKDRQRLLDEILACEALLMRLRDYSKGTdGPEiedwdadqakthsAQTWSVKvKALESDNAPLYRL
YKILDAIKTKLQPGHG----sGIQKIKAALKWPFDEKEVAKLVDAFQRERSLLHFAMTHESTQLVKHIKATSDDNSRQLADL---vrliknkstedehrv
arldriltdiqlsnlniaegighlqnSQMSAHQKEVLDWISp-VDYAPQQSDIFSRREPGTGEWLLESDEYNS------
>EXK81095.1
MDGLSAAASIIAVVQLTAEVT----KYIIGVAGASKDRQRLLDEILACEALLMRLRDYSKGTdGPEiedwdadqakthsAQTWSVKvKALESDNAPLYRL
YKILDAIKTKLQPGHG----sGIQKVKAALKWPFDEKEVAKLVDAFQRERSLLHFAMTHESTQLVKHIKATSDDNSRQLADL---vrliknkstedehrv
arldriltdiqlsnlnmaegighlqnSQMSAHQKEVLDWISp-VDYAPQQSDIFSRREPGTGEWLLESDEYNS------
>EXM18057.1
MDGLSAAASIIAVVQLTAEVT----KYIIGVAGASKDRQRLLDEILACEALLMRLRDYSKGTdGPEiedwdadqakthsAQTWSVKvKALESDNAPLYRL
YKILDAIKTKLQPGHG----sGIQKVKAALKWPFDEKEVAKLVDAFQRERSLLHFAMTHESTQLVKHIKATSDENSRQLADL---vrliknkstedehrv
arldriltdiqlsnlniaegighlqnSQMSAHQKEVLDWISp-VDYAPQQSDIFSRREPGTGEWLLESDEYNS------
>PCD44525.1
MDGLSAAASIIAVVQLTAEVT----KYIIGVAGASKDRQRLLDEILACEALLMRLRDYSKGTdGPEiedwdadqakthsAQTWSVKvKALESDNAPLYRL
YKILDAIKTKLQPGHG----sGIQKVKAALKWPFDEKEVAKLVDAFQRERSLLHFAMTHESTQLVKHIKATSDDNSRQLADL---vrliknkstedehrv
arldriltdiqlsnlniaegighlqnSQMSAHQKEVLDWISp-VDYAPQQSDIFSRREPGTGEWLLESDEYNS------
>PNP61341.1
MDGLSAAASIIAVVQLTAEVT----KYIIGVAGASKDRQRLLDEILACEALLMRLRDYSKGTdGPEiedwdadqtktdsAQTWSVKvKALESDNAPLYRL
YKILDTVKTKLQPAHG----sGIQKVKAALKWPFDEKEVAKLVDAFQRERSLLHFAMTHESTQLVKHIKATSDDNSRQLTDL---vrliknksaedehrv
arldriltgiqlsnlniaegighlqnIQMSAHQKEVLDWISp-VDYAPQQSDIFSRREPGTGGWLLESDEYKA------
>RBQ74546.1
MDGLSTATSVIAVVQLTAEVT----KYIIGVAGASKDRQRLLDEILACEALLMRLRDYSKGTdGPEiedwdadqtntdsAQTWSVKvRALESDNAPLYRL
YKILDAVKTKLQPDHG----sGIQKIKAALKWPFDEKEVAKLVDAFQRERSLLHFAMTHESTQLVKHIKATSDDNSRQLTDL---vrliknksaddelrv
arldriltgiqlsnlniaegighlqnSQMSAHQKEVLDWMSp-VDYAPQQSDNFSRREPGTGEWLLESDEYNT------
>RBQ88641.1
MDGLSTATSVIAVVQLTAEVT----KYIIGVAGASKDRQRLLDEILACEALLMRLRDYSKGTdGPEiedwdadqtntdsAQTWSVKvRALESDNAPLYRL
YKILDAVKTKLQPDHG----sGIQKIKAALKWPFDEKEVAKLVDAFQRERSLLHFAMTHESTQLVKHIKATSDDNSRQLTDL---vrliknksaddelrv
arldriltgiqlsnlniaegighlqnSQMSAHQKEVLDWMSp-VDYAPQQSDNFSRREPGTGEWLLESDEYNT------
>RBR12000.1
MDGLSTATSVIAVVQLTAEVT----KYIIGVAGASKDRQRLLDEILACEALLVRLRDYSKGTdGPEiedwdadqtntdsVQTWSVKvRALESDNAPLYRL
YKILDAVKTKLQPDHG----sGIQKIKAALKWPFDEKEVAKLVDAFQRERSLLHFAMTHESTQLVKHIKATSDDNSRQLTDL---vrliknksaddelrv
arldriltgiqlsnlniaegighlqnSQMSAHQKEVLDWMSp-VDYAPQQSDNFSRREPGTGEWLLESDEYNT------
>SCO84465.1
MDGLSAAASIIAVVQLTAEVT----KYIIGVAGASKDRQRLLDEILACEALLMRLRDYSKGTdGPEiedwdadqakthsAQTWSVKvKALESDNAPLYRL
YKILDAIKTKLQPGHG----sGIQKVKAALKWPFDEKEVAKLVDAFQRERSLLHFAMTHESTQLVKHIKATSDDNSRQLADL---vrliknkstedehrv
arldriltdiqlsnlniaegighlqnSQMSAHQKEVLDWISp-VDYAPQQSDIFSRREPGTGEWLLESDEYNS------
>XP_018245825.1
MDGLSSAASIIAVVQLTAEVT----KYIIGVAGASKDRQRLLDEILACEALLMRLRDYSKGTdGPEiedwdadqakthsAQTWSVKvKALESDNAPLYRL
YKILDAIKTKLQPGHG----sGIQKIKAALKWPFDEKEVAKLVDAFQRERSLLHFAMTHESTQLVKHIKATSDDNSRQLADL---vrliknkstedehrv
arldriltdiqlsnlniaegighlqnSQMSAHQKEVLDWISp-VDYAPQQSDIFSRREPGTGEWLLESDEYNS------
>XP_018751021.1
MDGLSTATSVIAVVQLTAEVT----KYIIGVAGASKDRQRLLDEILACEALLMRLRDYSKGTdGPEiedwdadqtntdsAQTWSVKvRALESDNAPLYRL
YKILDAVKTKLQPDHG----sGIQKIKAALKWPFDEKEVAKLVDAFQRERSLLHFAMTHESTQLVKHIKATSDDNSRQLTDL---vrliknksaddelrv
arldriltgiqlsnlniaegighlqnSQMSAHQKEVLDWMSp-VDYAPQQSDNFSRREPGTGEWLLESDEYNT------
>ELA28193.1
----MDPGTALAVVGLSLQVLGGMKEYYKSWKDCDDDVTQFREAIQRLTTMLDHLKSVLLKPHLDpslvs--------TINDVCDNLKGSAEK---METL
LKKVRDHGPpstv-lqKLRQMGRRACYPFRAGTISHFMGFVADMTDDLSLAMQVLTLNTIAEGQGRHTSLQ---------davavmdskqdeGWKRFQRK
EFWDWLDp-PDhV-SSHDHAATLRERGTGGWFVNGDVFVQWISQPRsr
>PMD37367.1
----MDPGTALAVVGLVLDAVKDIHSYYVIWKGRDRDVEEIRQKLVWLINLFETINTILEQDDLNpllae--------MI---CDSIWKCLEIKTKLEAK
LAKIKREGDlntl-lkKMDDQRKRALYPFKKGTIGDLLDLIDSCKEEMKMIIPLFNLDASGRMQWGMKELDVKITSV---sgiveetkvlimdGVKEKER
QKIMDWLNp-INqA-EIHAATSRKHESGTGEWFLEGEVFKNWRRDAGt
>PMD21601.1
---MIDPGTALAIVGLGIDAVKQLHSYYVVWKGRDRDVEEIRQQLIWLMNLFQAIETTLDNDDLNtalvq--------MI---CESVESCQEIITKLKAK
LLKVKGEGEpdtl-lkKMDDQRRRALYPFKKGTIGGLLDLIDMCKDQMKTVIPLLSLDASGKIQKGLKELDVKVTSV---srivyetqslivdGVKEKDR
ENIMDWLNp-INqA-EIHAAALRKHEPGTGVWFLEGEIFGNWKRDPGt
>EMR71102.1
------------MIGDIASIINWCKEYFKNVRDAARAMNDMIALLGSWKPQLELLEDLIRPDDQSaqalr------MkLANEGFLEHSKSCLRELKELMI
PESAA-----sSpsKRRQLYDRLTWPIMKQDkAKEILRELESSMNPINLILNTNNAWNMKQLREEV-------------kqvgtQMSEQDKREVLRWLQp
-DKidSHDIHLEKKGMLEDETCDWMVQSEIWKTWMEGGTtsengyr
>EPS39024.1
MDGVSLASGIAGLLSLSVTIIGVSYKYISSAHRASKKESEYLFELTNLRLLLLRLQEIVDNSEAK-------SFKYLSTLPIAECTHDLQQICSKLKKRS
SS---rLFTIKFNKLSWPFVEQETNQLVETLHRYRDVFHTALTAEGFVHTTTILREITV-----------fkt---DMQFETILNWLCs-SNFEEKQRDV
FRQHHPRSGRWFLDSAPFTRWMSAKC
>EPS39617.1
MAELGVIASVVQLTQVTQLVLTSCYRFLRKVKNAVEDVNQTIHEVGQLMALLADLAIVVKNKND---SEISHlKPLTGAHGPLTLALEALEKLDAKLSAS
IGA---GQLTFREKLKWPFESKKVAEILNTIKKQRGLIELTLAGDTNAMIREIKL---------------sleeTKMQEERERVLNWLRt-GDPTARHLQ
SRNRYQSGSNLWVLESVPFKSWRDSGG
>XP_016613391.1
mTDPLSIAASIIAVIQATDKVLTCCYSYVGRVKSAAEDIDRAVQETSLLKGLLLNLHELAQDESN-----NQRlASLVALAGALSICTEALEEIETKLQP
RP-----TKLTTKQRLLWPFESKKLEEILERMRKQKPTLLLALATKNMDVTRKIRNDVEDIQ---------nsiesAQLHDKREKILNWLRp-NDPKDKH
MISRLEHEEGTNQWVLDNPKFRKWIQEPR
>ESZ94302.1
mAEVLGIASGIAGLVSLCDTIVRLGYKYIRDVKDAEKSVQSLVDEVNNLAGVLHSLNNVVQELEVAdstt--------YGSSKIQHINSCQKTLEKINRQ
LESAIP----EVKTFSQRLKLPLKKGTIAELLKEIQSYKSTMTMAMQARQMRVISARSYT-------------------DLQGKLDLLGt-IDVWKWQNS
NVRIRQPGTGVWFTESKEFQSWASADN
>CUS07292.1
MEALALSSNILAVLSLAGKLLAAGYQYGSSSAQFPSELQHLVQEVTALSGVLHAVKMLADDPaASTrtasg-----SSkDLIRTMGEPVEQCRKFMEGML
RDLQGYDAA---SRRRGVWRFCWPLKK-TTKEWCERLERHKSMFEVALSVDEVSLAREIRND--------------vgdikalqllnaqdenqVLYSATK
KRIRDWLSp-ADPHSNHLAARNLCQYGTGSWFTEGKEFENWLKADK
>CUS07291.1
MEALALSSNIIAVLSLAGKLLAAGYRYGSGSAQFPPEIRHLVQEVTALSGVLHAVKILVGDPAINtgipsggs-------gDLIRTMGETVEQCRKLIEG
MLRDLQKYDVA---NKRRGAWRHCWPLKEK-TREWCERLERHKSLFEVALSVDEVSSAREIRNDIEDIKAIQS-----lkkqdekqAVYDSMLNGIRYWL
Sp-ADPQSNHLAARKLCQYGTGRWFTERKEFQDWLKAGK
>PUU72471.1
MEGLSLSTNIIAVLTLAGQLLAAGYQYGSSSAHFPSELRHLVQEVTALSGVLHAVKMLVDDPAVNtrttngss-------rDLMASMGEPVEQCRKLMEE
ILRDLRKYDAA---SRKRGAWRLCWPLKEKATKKWCERLERHKSLFELALSVDEVSLAWEIQNDVEDIKEIQL-----lnkqdekkAVSSAKQKRIRDWL
Sp-ADPQSNHLAARKLCRYGTGRWFTEGKEFQDWLKAGK
>EQB51733.1
mAEVVGLVTGIASLVTMAMRITELSYSYVADIRSAHSTQKQYLREISALTEVLLRSEEASQNLEKEtlg-------fSRPTDLfKSIVSECAQRLDKLFS
ELRK-----------PSPSMIWPIQETVLKKHVEDLRRFRSIFADFLSAQSLAV---------------------vtathqnitrLANHQDQADLLQWLG
n-PK---DTSRSVPNPLPGTGACLVDSAL---------
>ELA32824.1
mAEVVGLVSGIASLVTMAMQITKLSYSYIADIRSAHSTQKQYLREVSALTEVLLRSEEVSQNLEKEnig-------lSRPSDLsKSVVAECAQKLDKLCV
ELRK-----------PSPSIFWPIQEKNLKKHIEDLHRFRSIFADFLSAQALTV---------------------atathqevtrLVNHQDQTDLLEWLG
n-PK---ESSRLIPNPLSNTGARFLSSEAYKQWTAGSKp
>RDW57076.1
mAEILGIASGVAGLISLAMEITRLSYGYISDIRSAHSTQKEYLREMSALTEVLLRIEEAMEGLEDQav-----AMtPSTNLSKGAIRDCTKELDGLRAEL
KKP-----------SPSIFWPLKELGLKKTIQSLHQFRSIFSSFLAAQTLVTVSATHREVNR-----------lgy---HQDQTELLAWIGn-PKDT---
SGPVLSPFPGTGEWFVESDTYRNWVVGNGs
>RDW56944.1
mAEILGIASGVAGLISLAMEITRLSYGYISDIRSAHSTQKEYLREMSALTEVLLRIEEAIEGLEDQav-----AMtPSTNLSKGAIRDCTKELDSLRSEL
EKP-----------SPSIFWPLKELALKKTIQSLHQYRSIFSSFLAAQTLVTVSATHREVNR-----------lgy---HQDQTELLAWIGn-PKDT---
SGPVLSPFPGTGEWFVESDTYRNWVVGNGs
>XP_017996218.1
--MAEFASAIVGLVAAAEVVTRYVGRYVRHVKHAEHEVLELLVRANALYGALKSLQLLIDDFAS-rgld---------SAISTKEIVACMDTLEKVRTKV
NQFDQTGSnpkav-reSSLIRHSKWTWPFARSHTLDLAREVEAHSKVVNLALSVDSVTTALEHFKETEGMRQDVRNV---asmisrIEANDKTRRAFVAL
Ep-VNTHGIHKTNVLLRYPGTGDWFTSGKEFRQWLSDTRsr
>XP_008721224.1
--MAEFASAIVGLVAAAEVVTRYVCRYVRHVKHAEHEVLDLLTRTNALYGALKSLQLLEDDMSP-gkam---------ANIDARQITAVMTTLEKVRVKV
AGFQNVEEepeeepsplrrqntfdrlnnqlrngkintsnresQttDKPSIRKRWKWPFLRGQTQDLAREVEAHTTTISFALSIDGFNVMMQTLNETRSMR
TAVDQI---qehmanvarVQLDEKADRALSAVGp-FNTRNLHQANLRLRHPGTGLWFTDGDEFQQWLTNPQar
>EXK27471.1
mAEAVAALevaGAIGDVV-------RRLYKYISAVKSAKEEILKLKMELSALKVPLEYFNIQSQSDLG-----------LLpngqVQGMLRLTRDTLLSM
QKKLDLA-P----sGFGHAIAILAWPFHSSDVAKYLLTLERSKTWFTMVIMCHSKETLSSLYAEIQRLSSAI------qddiasrktDIMLKEVDEVVKW
LAp-VNSAEELTRAHKDRVNGTCQWIWDS-NLTAWQDSSGpstq
>EXA31813.1
mAEAVAALevaGAIGDVV-------RRLYKYISAVKSAKDEILKLTTELSALKVALEYFDNQSQSDLR-----------LLryeqVQDMLRLIRDTLLSM
QKKLGLA-P----sGFDHAITILAWPFHSSDVAKYLSTLERSKTWFTMVILYDSKESLTSLYAEVQRLSSAI------qdditsrktDTMLKEVEEVVKW
LAp-VNSAEELTRARKDRASGTCQWIWDR-NLITWRDSSGpskq
>EXM12882.1
mAEAVAALevaGAIGDVV-------RRLYKYISAVKSAKDEILKLTTELSALKVALEYFDIQSQSDLG-----------LLrdeqVRDMLRLIRDTLLSM
QKKLGLA-P----sGFDHAITILAWPFHSSDVAKYLSTLERSKTWFTMVIMYDSKESLTSLYAEVQRLSSAI------edditsrktDTMLKEVEEVVKW
LAp-VNSAEELTRARKDRASGTCQWIWDR-NLTAWRDSSGpstk
>KJZ69014.1
mqqalhrrmppmTEIVVAVevaAVIGDVV-------QGLYGYISAVKSAKGEILNLTRELSLLKNVLNCLDVQCRSDPD-----------LKlnkeIQVG
LRHTQDTVLAIQKKLGHS-P----sKVGSIAATLSWPFRSGDVDNYLLTLERWKTWFSMVIMLDSKEAITSMDAKMQRLSLAI------devndsqktDS
MRKEADKVVKWLAp-FEA----------RVAGPCQWIWDT-DLAAWEDSRAsstq
>GAM40121.1
mADPLSIAASIAGLCGLAIQISQLSYHYFSAVQSASDNQALFIQELSVLTSVFLRLRQATQIDGLDdi-----IDpRQPVISKMVIEDCKKRLEK-----
-----------------------EKEIKETMEVLHRFHAVFASVLATDHFNVSVASLKELRT-----------mts---AKERNELRNWLSp-SFTPAPL
STFIEKLCEGTGSHLLNCKEYLAWRDGAEg
>PCG89401.1
mADPLSIAASIAGLCGLTIQISQLSYHYFSALKSTSDNQALFIQELSALTSVFLRLRQATQIDGLDdi-----IGpRQPVISKTVIEDCKKRLEKVKVVL
ERKA--------------RRSM-EKEMKETVEMLHRFHAVFASALATDHFNVSVAGLKELRT-----------mts---AKERNELGNWLSp-SFTPAPL
STFIEKLCEGTGSHLLNCKEYLAWRDGAEg
>XP_016228291.1
mTDPLSIAAGVAGLCGLTIQISQLSYHYFSALKSASDNQALFIQELSALTSVFLRLRQATQIDGLGdi-----IDrRQPMISKTVMEDCKTRLEKVKLVL
ERKASE---hGIRKKLGALVWPFQEKEMKETVEMLHRFNAVFASALATDHFNVSVAGLKELRT-----------mts---AKERIELRNWLSp-SFTPAP
LSTFIEKLCEGTGSHFLNCKEYLVWRDGAEg
>GAM42136.1
--------------------------------------MILVREVGGLKIVLETLKRTLDRGKLLhnatprlqgnglsnssstlvntnndnngnaddldD
PYLLPTlRKICEMGKMFDECKEKLRKLANDIEPWKAM-Eh-rtTKEALIRMLKWPLKESSMRRVLDDISNYITFFSLALSLDETNATLDILQ--------
-------itkdtnrvvktiqsvqesEAKNKLAEDIVRWLAa-PDpS-TDYAHALQQRTKNTGSWLLQREQYTHWRATPG
>XP_002152793.1
MDPLSISASIIAVIQITTVVSTHCMQYVKSAKNVEGELLILVREIGGLKIVLDTLKHVLDRGKELhdrnlqlqgsgsssastsantnngvdgdaydlnDP
YLLPTlRKLCEMGKVFDECEEKLKKLANDIAPPRA-F-eHrtKKEALIRALRWPMKESSMRRTLEDISHYITFFSLALSLDETIT--------KDTHRT-
--V---kniqsvqesETKKHLAENIVRWLAa-PDSSTDYAHALQQRTKNTGSWLLQREQYTDWKSSPG
>KDB20812.1
MDPLSITASVAGLITLAGVIISRGFQISDRFTNTEKELNSLLNEVSSFSGLLVGVKSHFEQHQAStpisifspnvrrlrag-------dQLSTTparhLR
TALNDCKSILEDVKS--------------------------------------AREEESR--------------SITSSMKNQ-------letigaaqkr
leekheaEIQGKMKDETLDWLGn-ATV-AAHSDSLESRHPESGEWFLSSSEFID------
>XP_003174977.1
MDPLSITASIAGLITLAGVIISKGFQLSDRFANSEKELDSLLSEVSIFSGLLVGVQSHFQHDQASsnapsssrvvpegqsg-------vQMPTAlvkhIQ
TALKDCNAILEDVKKLVEKLV---------I-----------------------------CISA----HEEESNLVISLMKDQ-------levigsaqkr
leekheaEIQSKMKDEIFEWLGd-ATV-AAHSDALESRHPESGTWFLSSPEFTGWI----
>EZF71807.1
MDPLSITASVAGLITLAGVIISKGFQISDRFINTDKELKSLLNEVSSFSGLLVGVQAHFEQPQASapfsiyslnlprpsgr-------gQSPTTptehLY
TALNDCKSILEDVKKLVEKIS---------ITPSFQLVLRREVflkeAVKHAAKLERYKSFFILAFQINSCAREEESRSITSLMKNQ-------letiga
aqrrleekheaEIQGKVKDEIFDWLGn-ATV-AAHSDSLESRHPESGTWFLSSFEFIDW-----
>EGD94597.1
MDPLSITASVAGLITLAGVIISRGFQISDRFTNTEKELNSLLNEVSSFSGLLVGVKSHFEQHQAStpisifspnvrrlrag-------dQLSTTparhLR
TALNDCNSILEDVKRLVEKIS---------RTPTFQIALRSEVflkeAVRLAAKLERYKSFFILAFQLNSRAREEESRSITSSMKNQ-------letiga
aqkrleekheaEIQGKMKDEILDWLGn-ATV-AAHSDSLESRHPESGEWFLSSSEFID------
>EZF31678.1
MDPLSITASVAGLITLAGVIISRGFQISDRFTNTEKELNSLLNEVSSFSGLLVGVKSHFEQHQAStpisifspnvrrlrag-------dQLSTTparhLR
TALNDCKSILEDVKRLVEKIS---------RTPTFQMALRSEVflkeAVKLATKLERYKSFFILAFQINSRAREEESRSITSSMKNQ-------letiga
aqkrleekheaEIQGKMKDETLDWLGn-ATV-AAHSDSLESRHPESGEWFLSSSEFID------
>EZG04216.1
MDPLSITASVAGLITLAGVIISKGFQISDRFINTDKELKSLLNEVSSFSGLLVGVQAHFEQPQASapfsiyslnlprpsgr-------gQSPTTptehLY
TALNDCKSILEDVKKLVEKIS---------ITPSFQLVLRREVflkeAVKHAAKLERYKSFFILAFQINSCAREEESRSITSLMKNQ-------letiga
aqrrleekheaEIQGKVKDEIFDWLGn-ATV-AAHSDSLESRHPESGTWFLSSFEFIDW-----
>GBF60440.1
MDPLSITASVAGLITLAGVIISRGFQISDRFTNTEKELNSLLNEVSSFSGLLVGVKSHFEQHQAStpisifspnvrrlrag-------dQLSTTparhLR
TALNDCKSILEDVKRLVEKIS---------RTPTFQMALRSEVflkeAVKLATKLERYKSFFILAFQINSRAREEESRSITSSMKNQ-------letiga
aqkrleekheaEIQGEMKDEILDWLGn-ATV-AAHSDSLESRHPESGEWFLSSSEFID------
>OAL72571.1
MDPLSITASVAGLITLAGVIISKGFQISDRFINTDKELKSLLNEVSSFSGLLVGVQAHFEQPQASapfsiyslnlprpsgr-------gQSPTTptehLY
TALNDCKSILQDVKKLVEKIS---------ITPSFQLVLRREVflkeAVKHAAKLERYKSFFILAFQINSCAREEESRSITSLMKNQ-------letiga
aqrrleekheaEIQGKVKDEIFDWLGn-ATV-AAHSDSLESRHPESGTWFLSSFEFIDW-----
>XP_003236701.1
MDPLSITASVAGLITLAGVIISKGFQISDRFINTDKELKSLLNEVSSFSGLLVGVQAHFEQPQASapfsiyslnlprpsgr-------gQSPTTptehLY
TALNDCKSILEDVKKLVEKIS---------ITPSFQLVLRREVflkeAVKHAAKLERYKSFFILAFQINSCAREEESRSITSLMKNQ-------letiga
aqrrleekheaEIQGKVKDEIFDWLGn-ATV-AAHSDSLESRHPESGTWFLSSFEFIDW-----
>KEQ79354.1
mADPIAIVgllVTVGQIL-------SALHEYGKSVSQARNDIADLSTKLLVLQGVLKQVEKRDLTKSS-iv---------SAHaegdPRRVLESAAQSLN
LLVRKLDVP-T----sGFKRLVQYTKWPLDKKDVAEQMTRFERLKSLLILSFLTEASDD---ILAAVHSLESSL------qqdlnridsIVAHRMDSDFV
NWLAp-LSPEPRHLRFCAEREPETRKWFLDG-PYRSWLASSEqn
>KEY74994.1
merhkllesqalaypisrrsdlpspaspqtdeddvdpmAEPLELVSGIAGIITLSVTVIDVCVQYYSGVAHAHENITNLTREIINLKSVLSSIHDNVVLR
PQVikafdktpsaileQFTSASPdFVPASGHALLSECKATLERIHAKLIHGTSG---gSTARKLRALAWPFSEKDVQKDVDRLHRCANIFQAMMVTDNLV
LGAKMHSELQA-----------arkeqqqWHLGETESDILGWLSp-LDFESKHSAVASLRHPGTDEWFIGSADFVRWSTRDPavsg
>KFA51875.1
merhkllesqalaypisrrsdlpspaspqtdeddvdpmAEPLELVSGIAGIITLSVTVIDVCVQYYSGVAHAHENITNLTREIINLKSVLSSIHDNVVLR
PQVikafdktpsaileQFTSASPdFVPASGHALLSECKATLERIHAKLIHGTSG---gSTARKLRALAWPFSEKDVQKDVDRLHRCANIFQAMMVTDNLV
LGAKMHSELQA-----------arkeqqqWHLGETESDILGWLSp-LDFESKHSAVASLRHPGTDEWFIGSADFVRWSTRDPavsg
>KFA79327.1
merhkllesqalaypisrrsdlpspaspqtdeddvdpmAEPLELVSGIAGIITLSVTVIDVCVQYYSGVAHAHENITNLTREIINLKSVLSSIHDNVVLR
PQVikafdktpsaileQFTSASPdFVPASGHALLSECKATLERIHAKLIHGTSG---gSTARKLRALAWPFSEKDVQKDVDRLHRCANIFQAMMVTDNLV
LGAKMHSELQA-----------arkeqqqWHLGETESDILGWLSp-LDFESKHSAVASLRHPGTDEWFIGSADFVRWSTRDPavsg
>KFY80025.1
maeaIAGLAVATSIITVIDTTCKVVAIGWRCYREIKTAPKELVDVMSELMSLQGILNTLHSHLSTSHDHnsk---GFLAlEVLNQPGGVLTACEIVLQDV
LRVIEGLQ------KKKISSVIAAATGGQKLLETKSRIERLKSLLMLALSSDHITLSHAIEehlhLAFGELKHGQGKI---hcellnidnhitklsrvsd
eiassqkekhkcsplhfvminliallTLPADQYYEIRRWLSt-VDFEANHSNACKLQQPGTGLWLIKGKDFSEWARKDH
>KFX93548.1
maeaIAGLAVATSIFQVIDTTCKVVATVWKCYESIKTPPKELAQVMSEVLSFQGVLKTLHSHLSISHINgsk---DLLAlEMLNQLDGVLPACEVVLQDI
LHIIEGLE------KKKLSSIIAAATGSQKLLGTIGRIERLKSLLMLALSSDHIKLSRAIEenihLAFGELQHGQEKI---hseildidnhitklsitsd
kiassqkekq--EADRYHKTLHWLSt-VDFEVNHVNACRLQQPGTGLWLIEGKDFSEWARKDN
>KFX95180.1
maevVAGLALASSIITVIDTTSKVVAMGWKCRRGLENPPKELEKVLSELMFLHGILNAFNSRLSASHNHsse---DLLAlEVLSQPDGVLSACAVVLQDV
LKIIEGLK------KKKLGSIIAAATGSQKLLETIGRIERLKGLLMLALSSDHINLSRAIEenihHAFGELQHGQEKL---hseilnidnhltklsfasd
nmaskqkek-----QEVKTLCWLSa-VDFEANHVNACRLQQPGTGLWLIEGKDFSEWARKDT
>KFY25596.1
maeaIAGLAVASSVITVIDTTCKVVAIGWKCYKGLKTPPKELVEVLSELMSLKGILDTVHSHLSTLNDHssk---DFLAlEVLDQTDGVLSACAAVLQDV
LRIIEDLQ------KKKLSSVIAAATSGQKFLETKNRIERLKGILILALSCDHITLSHAIEeylhLAFGELQQGQEKI---hcellnidnhiaklslase
emasshkekh--EADRYNKTLRWLSi-VDVEANHLNACKLQQPGTGFWLIEGEKFSEWAEEENs
>KFY36698.1
maeaIAGLAVASSIIQVIDATCKVVATGWKCYRGIKNPPKELVEVMSELMSLQGILNTLHGHLSVSHNHdpk---DLLAlEVLNQPDGVLSACTVVLQDV
LHIIEGLE------KKKLGSIIAAATGGQKLLEAKSRIERLRGLLMLALSSDHIKLSRAIEeniqLAFGELQHGQEKV---hseilnidnhitklslasd
kiassqkekq--EADRYYETLHWLSt-VDFEANHVNACRLQQPGTGLWLIEGSDFSEWARRDN
>KFY84562.1
maeaIAGLAVASSIITVIDTTYKVVEIGYKCYKGIKNPPKELQEVMSEVMSLQGVLNTIHRRLSNPHDDdsrd----LLAlEELNRPDGVLSTCAVVLQD
VLRIIEGLQ------KKKLGSVIAAATSGQKFLETKSRIERLKGLLMLALSSDHITLSHAIEEYLHLAFG---EL---qqgqekihcellsIDNHIAKLS
LASDNMa-SSQKEKH--EADRYYNTLRLWLIEGKDFSEWAEKNN
>KFZ00823.1
maeaIAGLAVATSIITVVETTSKVVAIGWRCYREIKPAPKELVDVMSELMSLQGILNTLQSHLSTPHDHnsk---DFLAlEVLNQPDGVLAACTVVLQDV
LRIIGGLQ------KKKISSVIAAATGGQKLLETKSRIERLKSLLMLALSSDHIILSHAIEehlhLAFGELKHGQEKI---hcellnidnhitklsrvwd
eiassqkekh--KADQYYETLRWLSt-VDFEANHSNACKLQQPGTGLWLIEGEDFLEWAKKDH
>KFZ16169.1
maeaIAGLAVASSIITVIDTTYKVVEMGYKCYRGIKNPPKELEEVMSEVMSLQGVLNTIHRRLSTSHDVdsr---DLLAlEELNRPDGVLSTCAVVLQDV
LRIIEGHR------KKKLGSVIAAVTSGQKFLESKSRIERLKGLLMLALSSDHITLSHAIEeylrLAFGELQQGQEKI---hcellsidnhitklslasd
kmassqqekh--EADRYYNTLRWLSt-VDFEANHSNACKLQQPGTGLWLIEGKDFSEWAEKDN
>OBT47188.1
maeaIAGLAVATSIITVIDTTCKVVAMGWRCYHEIKTAPKELVEVMSELMSLQGILNTLNSHLSTSHGHnsk---DFLAlEVLNQPGGVLAACEIVLQDV
LQIIEGLR------KMKLSSVIAAATGGQKLLETKSRIERLKGLLMLALSSDHITLSHAIEehlhRAFGELKHGQEKI---hcellnidnritklslasd
eiassrkekhedsp--LTDQYYETLRWLSt-VDFEANHSNACRLQQPGTGLWLIEGEDFSEWAKKDH
>OBT57875.1
maeaIAGLAVATSIITVVETTSKVVAIGWRCYREIKTAPKELVDVMSELMSLQGILNTLQSHLSTPHDHnsk---DFLAlEVLNQPDGVLAACTVVLQDV
LRIIGGLQ------KKKISSVIAAATGGQKLLETKSRIERLKSLLMLALSSDHITLSHAIEehlhLAFGELKHGQEKI---hcellnidnhitklsrvsd
eiassqkekh--KSDQYYEIRRWLSt-VDFEANHSNACKLQQPGTGLWLIEGKDFSEWARKDH
>OBT63806.1
maeaITGLALASSIISVIDITRKVVTTGWQCYRGTRNAPKELVDVMSEVMSLHGILDTLHGHLSTFYNNdpk---DFLVlEVLNKPDGVLAACAVVLQGV
LDILEGLQ------KKRLGSIITAATSSQKFTAVKGRIERLKVLLLLALSSDHLTLSHAIDeylqHAFGELRDKQDKI---hyellnidnhitklsrvsd
evtisqkekh--EADRYYKTLCWLSa-VDFEATHFNACKLQQQGTGLWFIEGRDFSGWAEKDN
>OBT73411.1
maeaIAGLAVATSIITVIDTTCKVVAIGWRCYREIKTAPKELVEVMSELMSLQGILNTPHSHLSTSHDHnsk---DFLAlEVLNQPDGVLAACAVVLQDV
FRIIEGLE------KKKFSSVIAAATSGQKFLEAKRRIERLKSLLMLALFSDYITLSHAIKehlhLAFGELKHGQEKI---hcellnidnritklslasd
eitssrkvkh--EADQYYETLHWLSt-VAFEANHSNACKLQQPGTGIWLIEGKDFSEWAKKDH
>XP_018133125.1
maeaIAGLAVATSIITVIDTTCKVVAIGWRCYREIKTAPKELVDVMSELMSLQGILNTLHSHLSTSHDHnlk---GFLAlEVLNQPGGVLTACEIVLQDV
LRVIEGLQ------KKKISSVIAAATGGQKLLETKSRIERLKSLLMLALSSDHITLSHAIEehlhLAFGELKHGQGKI---hcellnidnhitklsrvsd
eiassqkekh--KSDQYYEIRRWLSt-VDFEANHSNACKLQQPGTGLWLIKGKDFSEWARKDH
>KFY91042.1
MAAIGLAASII-----------------ASVKNATKDIAKVLDHLKEVEDSLTKLRDLVNQAEM-lekPLKSWPTlVALSSPNGALQQCNLAMMALYANL
TPVEG----RRMEIIELICWPVKKNKVEQCLKDIVTQKNVFIESLNVEHIGQSLKTGHVVSQMA---------kVQSDESRRKIIKWLFv-TDPDTNQKA
ARKLHEDETSEWFTEGRDYLRWKEEPN
>KIJ23511.1
MDIFGTISSAIDLS-------DMVITYVQTVKGGKEDRARLTGELIALKTLLPILQGRLQQFNVAsssefkg------AaEYTDTLLIPLSDCTAALQEM
TVQLLKAE-----------SKLMWPFTKKDIDGKLQTVERCKSYITLVIQNGTFAAIEKIQEDLKSTGNDLDMV---gtkmqfllklnidgaaetqqmkq
qigqvemSVKDAQLEDLADWVSp-LSFEKSQDKLFETRTQNTGTWIFKTSQMEQWFQGRFg
>KIJ36492.1
MDPLSATANIVAVLQLVSGVSSLTYNFVTAGRQAQAASSHTRTELFRLETVLLQLKSLFHEDKT-kdvp-------hTLLRDIATWLEECRSLLEDLTIC
LRRSDTR----IGRISDRLLWPLKEKQVHKLMELTGRTKTWVLLGLTVQQSQSVISMRNEQ-------------lkEYDSHLRTTIFRWLAp-LDVETDY
NFARSLSHISSGQWFLSSKLFLRFRDETRt
>KIJ46871.1
mygssiyptsllpscyfrlpivwsWILFLSHRASLDSLDLKAKSERISSKIISAKEDERNAIEELQQDIQYFTRIIPELDALIREAAALpg-----NLgQ
ECSRLEVCLRECNTVLQQFVDEFQQP-I----sKRIQLLRRFTWPLKNEQrRKNLLNLIERQKASIKLEPFLKNPRAQQDASttiqSTVINTQ-------
--stimaiqptvldtqttvcaiqdtlldtvlnthdaalaTQSELSKQKIMEWLDv-KiDVNSNFDRARLKCHPGTGQWFLKSAEFTRFRQSDGgl
>KIJ54825.1
MDPLSITSGIVGFLGFLGQVGTGLSKIISAKEDERKAIEELQQDIQYFTRIMSELDALIREAAALpg-----NFgQDYSRLEVCLRECNTVLQQFVDEFQ
PP-V----sKRIRLLRRFTWPLKNEQrRKNLLDLIERHKTSIQLELSFKNGRAQQDTAatiqSTVIDTQSNVVAT---qstvmaiqptvvdtqstvcair
dtlldtqtnvvnirdtvinthdaalsTQSELSKQKMMEWLNv-NlDVNSNFDRARLKCHPGTGQWFLKSADFVRFRQSDGgl
>KIJ55911.1
MVPLSITSAIVGFLGFLGQVGTILSKIISAKEDERKAIEELQQDIQYFTRMISELDAVIREAAALtg-----NFgQDYSRLEVCLKECNTMLQQFVDEFQ
PP-V----sKRIQLLRRFTWPLKNEQrRKNILDLIERHKASIKLELFLKNSRAQQNAVatiqSTVINTQ---------stimaiqstiadtqptvgaird
tlldnqtnivdirntvlathdaalaTQSEFLKQKIMEWLNv-RiDVNSNFDRARLKCHPGTGLWFLRSGDFTRFRQSDGgl
>KIJ47380.1
mVDPLSITASIAGLIQFTTPIITYVRGVAI-SSDKRTALEEIKRECSVLDRTLKELKVLVDEYNASasgdl-----NNsVDFSFLMQCLEEYKGPLQSFV
KKLKTPSV----sSRVGLSNRMKWPLQKQQMEMFLTSVERCKRSITTILSVKQYQVLTA------------------lkiEKEENLRRQVIHWLSp-LD-
MNTLEEIQVRHHEDTDGWFLQGDIFKEFQDQSA
>KIJ47396.1
mwslvdsayasshvnairktavfepphfMDILGTIVSVIDLS-------DRLLKYVGDVKGGRAQRDTLRDKLIILDLLLPMLQTRLKSASQDvgssisa
--------GTLAFQRLLEKCRDTLEEIRLILEKAER--------KERELLWPFVKADILEKTQQIEQLVSWVKIAVEFGISAMMERIQDDLASVKASVGT
I---tsqlrditgenq--------LIGNTLKa-INSSINEDTLKSLRETKSKLLFLDEKK---------
>KIJ50470.1
MDVFGTVGTAVDLA-------GRIITYIKAVKGGREERENLQAQLAILRELLPMLHNRLQSASA-dkqfspg--------DLATLRNSYNSCHTTLEEIS
QKLEHAQRS-------PKGKLLWPFSKGDVVEKIRQLERFVSWAKIAVDVNVGKMIEQMQKDVG------------fedsvqtasasvqtvsadmmhikf
SFDAQKLEELASWLSd-LEYAKALADNLDVHTVGTSNWIFNSPELDNWRNGNQv
>KIJ50443.1
MDIFSSVGTAVDLT-------GHIITYIKAVKGGREEHENLQAQPVILCELLPMLDNRLQSASA-dkqfspg--------DLATFMNSYNSCRTTLEEIS
QKLEHAQRS-------PKGKLFWPFSQGDVVEKIRQLERFVSWAKIAVDVNVGKMIEQMQKDVGSLRSQV------mgiedsvqtasadimhiksSLDAH
KLGELASWLSd-LEYAKALVDNLDVHIVGTSNWIFNTPDLDNWRDGNQvyvpkys
>KIJ50450.1
MDIFGSVGTAVDLA-------GRIITYIKAVKGGREERENLQTQLAILRELLPMLDNRLQSASA-dkqfspg--------DLETLRNSYNSCRTTLEEIS
QKLEHAQRS-------PKGKLIWPFSKGDVIEKIRQLEQFVSWAKIAVDVNVGKMIEQMQKDVGSLRSQV------mgiedsvqtastdivhiksSLDAQ
KLEELASWLSd-LEYAKALADNLDVHTKETSNWIFNTPELDNWRNGNQg
>KIJ50459.1
MDVFGTVGTAVDLA-------GRIITYIKAVKGGREERENLQAQLAILRELLPMLHNRLQSASA-dkqfspg--------DLATLRNSYNSCHTTLEEIS
QKLEHAQRS-------PKGKLLWPFSKGDVVEKIRQLERFVSWAKIAVDVNVGKMIEQMQKDVG------------fedsvqtasasvqtvsadmmhikf
SFDAQKLEELASWLSn-LEYAKTLAENIDVHTVGTSNWIFNTPELDNWRNGNQg
>KIJ50480.1
MDVFGTVGTAVDLA-------GRIITYIKAVKGGREERENLQAQLVILRELLPMLDNRLQSASA-dkqfspg--------DLATLMNSYNSCHTTLEEIS
LKLEHAQRS-------PKGKLLWPFSKGDVVEKIRELERFVSWAKIVVDVNVGKTMEQLQKDVGSLRSQV------mgiedsvqttsasvqtasadivhi
ksSLNVQKLEELASWLSd-LEYAKALADNLDVHTKETSNWIFNTPELDSWRNGNQg
>KIJ38588.1
MDIFGTIASAIDLA-------VMIKGYIDNVKGGKEHRDRLRDGLTVLASLLPLLESRLQPALKGttavspk--------KIEELQKIFGIYRDILGEIE
KKLTKAEK--------KGRKLLWPFDKGDIIDKIEKLEKLASWVHIAINVGISEMIEHIHEDVHSVKGTMDNV---msklsdiissyqelhsgtkkanqd
isyiksSLDAHEQQDLVAWLSs-LDFSKVLEDNLNAHTEGTGTAILATPKMDGWIKGES
>KIJ42740.1
MDIFGTIASVIDLA-------TMIKGYIDDVKGGKEHRNRLRDGLTVLQSLLPLLESRLQPALEGtaavspk--------KIEELQTIFVIYRDILGEIE
KKLTKTEK--------KGRKLLWPFDKGDIIEKIEKLEKLASWVHIAINIGIGEMIEQIHKDVYSVKGTMDTF---tsqladiissqqelhggmnkanqd
iayvksSLDYHEREALANSLSs-LDFGKVLADNLDAHTEGTGAGLIASPEMEGWMKGKLs
>KIJ42750.1
MDIFGTIASAIGLA-------TTIKGYIDSVKGGKEHRNRLRDGLTALQFLLPLLESRLQPALQGinsvspk--------KIEELQKIFTIYQEILDEIE
KKLTKAEK--------KERKLLWPFDKDDIINKLEKLEKLASWVHIAIDVGIGEMIEQIHKDVYSVKGTMDTF---tsqladifssqqelhssikkanqd
isyvksTLDYHEREALANSLSs-LDFGKVLAENLDAHTKGTGAGLIASPQMEGWMKGKPs
>KIJ51670.1
MQTVSNAANIVGLASGCLDLLgviKTSVGYIEEVPEGKEDRDRLKEQVAVLSAFLPMFMRRLNKTSGNsgglsas--------ETKDLERVFPRCLNILA
DIKNELAKAER--------NMGLALWPFTKESIAEKIEYLGRMLHWLEIAVEYGISEMVENIQKDLHALEKNFGTI---dtqltgiasgqqdigdnlktv
qrtvdtvhkhvsriesSITDQECTELATWLFr-VDFGKQWVDYLDDYSEGTAR----------------
>KIJ25576.1
MENVGNAANIVGLTSGCLDLLgviKTSVRYIEEVPEGKEDRDRLKEQVVVLGTLLPMFMRRLNKTSGNsgglsas--------EVKELERVFPRCLNILA
DIKNELAKAER--------NMGLALWPFTKESIAEKLEYLGRMLQWLEIAVDCGISEMVENIQKDLHAFEKNFSTI---dtritdlasgqqdmqrtigtv
hkhisriesSITDQERTELATWLFh-IDFGKQWVDYLDNYSEGTARWVLETSEMK-------
>KIJ43799.1
MEKVSNAANIVGLASGCLDLLgviKTSVGYIEEIPEGKEDRDRLKEQVVVFSAFLPMFMRRLNKTSGDsgglsas--------ETKGLERVFPRCLNILA
DIKNELAKAER--------NMGPALWPFTKESIAEKLEYLGRMLQWLEIAVDCGISEMVETIQKDLHAIKKNFSII---dtritnlasgqqdmqrtvgtv
hkhvsriesSITDQERTELATWLFh-VDFGKQWVDYLDNYSEGTARWVLETSEMKS------
>KIK41179.1
matwnvVGEIANVGGVTSIVQLSLQLIFAVNSYASSVAGAEAARMSLRNELLSLNQTLHHIYLHLQQSNAAlstr-------aNDLSPLDSALKECNKVL
QDLRERIP---E----nKRTWLGSRLAWPFRQADIMKAVNLLERCKSTLSLTISGGVLSRVTELTATTKEI---QVNV---kdeaenikeeirkrtsevk
rkiedvredvtaakmeitntfdnsiaqitvtqetiakrreqemleMLADQERKDLLLWLGg-FDcT-VKHEEVSAQRQESTCTWVFGTKAFRQWNTPPIg
qrg
>KIK41327.1
MDPITSGLTVIQVVQTIATASALLLGYVTSVQDADSSHQSLLHELRSIGGVLTTFMGIKDNA---slppalh-----DAfSRLMANNGPLAKLQAEMENL
LPTDQ--------gsRKMGMRDKLKWPFKEKKAAVIVDKLKGYCGEITNILAIDTWMTLREVKDGVQGL---KED----svaqkvRKKTEERRKFLQWMN
p-VScD-DKHATSHGQRNPGTGRWIFHANEYKTWNTSDC
>KIK33985.1
MDPITSGVTILQLVQTIAQASALLYGYVASVRDADSSCQTLLDELSTILGVLTTVMEIEKDR---slpdnlr-----HVlSKLMAEHGPVMKLQGELKNL
LPNEQ--------esKAMGKMSKLMWPFKEKKAAAIAERLKGFYRDITTVLAIDSRNTLKDVDRGVKEV---RRGV---qelkeiqeaRIIDEERRKLLG
WMNp-VScI-AKHDISCRQRNPETARWIFHTDQYMAWDKSE-
>OJA07585.1
mSRGFGPMGAFPAFK-----SWRLQGAYRRSDDSSSFSHLSLLDEFRSINGVLATFMGIEDDP---slpavlr-----GAiSTLMAQDGPVAKLQADLRN
LLPAADD--L----ksRKMSKMAKSVWPFKEKKAAAIVARLKRYYGDIAAIVALNSWNMLKDVRQTVQEV---K------edfgvQKEAEEREKLLQWMK
p-VFcS-EKHDTCSRQRNKETGRWIVETDQYRVWDTSDF
>OAX37863.1
MDPITSGLTILQVVQTIAQVSAILYEYAASIQNADPSCQSLLDEFRSINGVLATFMGIEDDP---slppalr-----SAiSTLMAQDGPVAKLQADLRNL
LPGADD--L----kgRKMSKMAKSVWPFKEKKAAAIVERLKRYYGDITAIVALNSWNMLKDVRQTVQEV---K------edfgaQKEAEEREKLLQWMKp
-VFcS-EKHDMCSRQRNKETGRWIVETDQYRVWDTSDF
>XP_016642278.1
---MESVASIIAVLQLSEAVLSSCYRYAGKVKDAAADIDRVIHQIGYLSTILRDLKDLTQLNGTIqasTHTPSNAlKNLTGDHGPLAVCARCLDELKLKL
PS-------GPVSLRQKLQWPFESKKINDVMDRITAQVPILELALLGDNYSLTVATKV---------------yledTKRREEREKGLDWLRc-VDPTVK
HLASRRLHQPGSNHWVLKEEDFTQWRDNMG
>KIM99130.1
MDPISVTGTIIAVLQITSSLISICYDYRTGVKGATREAVQITEELTSLRNILESLLQVVEKSQSSegkDGSRLATfELLAKDGGLLMNCKTELERLKSKL
EP-----ETGWRKMRNSLIWPLKEGEVRKALDGLERLKGTMVLALSTDQADG-------VQ------------dltgmvlrLADDQQHQKIYEWLAAPDS
FANHIANRKKCQPNSGTWLLTSKSYESWLNEQK
>CZR56742.1
MDPLSLTGTLIAVLQITTSVISVCYDYRAGVASASRDVIQITDSLNALKDSLDALLRLVETSRSGeDRARLVNvELLAREGGALESCLQELERLKEKLEP
-----ETGWRKVKKSLTWPLKEGEMKKALAGLERYKSTMQLAISADQATLSLAIKDDLE------------dltamlqkHTFDQTRQGIFKWLAAPDPFV
NHVLNRKKRQGSTGTWLLTSKQYDSWLHGKK
>PVH76555.1
MDPISITGTLIAVLQVTTTVISICYDYRQGVSSASREVLQISSSLNSLKDVLEALLALIEKSKSDgPASKLATiELLAKDGGTLESCQQELLKLKKKLEP
-----EVGWRKIRKSLVWPLKEAEVKKALEGLERSKSMMLLALSADQTSLSLAIQDQVG------------gltemfekHSTDQTRQDIKAWLAAPDPFT
NHVANRKKRQAHTGTWLLRSKQYEHWLTSSK
>XP_018071677.1
MDPLSLTGTLIAVLQITTSVISVCYDYRAGVASASREVVQITESLNALKDVLESLLRLVETSESGeDRARLSNiEVLAKDRGTLESCLNELIRLEGKLQP
-----EKGWRKLRRGLVWPLKEGEMKRALAGLERYKSTMLLAISADQATLSLAIQEDLG------------dltdmfqkHALDQTRQDIFKWLAAPDPFA
NHALNRKKRQSSTGTWLLTSRQYDSWLYNRK
>OMP88736.1
---MEVAASVIAVIQISSNVATLCWHYR-KLKSAPQEAAKIIQQLKSLDVILNSMVELLEDENAAvd---PRFRtIEFLQKSGQLDAFQALLKDLEGKLK
PP---------RGLEKLLFPLKSRDVEATLQEIEKFKTVISLALGVHQAACLNAMSVNVRDIKET---Q---enaveaqrhAQEARHMESILKWLAp-PD
SDTNHFRKREEHHKDTGIWFVEGVAIDHWKRGTP
>OQE41309.1
mTDPLSVAASITALLGLTTSL----VKYINGTVNASEDKKKLSAEMRDTTVILATLQELVQPHAQEd---------LLPATESLKALARIMAGFEKTLVP
LKA-R-lNsdGRSKLQGVLAWPFHEKEVRETLAAVERHKMSLSLTLQDIQLRTSRAITERIKSLQIG-------igqlviAKTELQFDEALQLLSa-PDP
SINHRTAYELYEPTTCSWLVNSERFHR------
>OQE80203.1
mmTDPLSVAASITALLGLTTSL----VKYINGTVNASEDKKKLSAEIRDTTVVLATLQELVQPHAQEd---------LLPAAGSLKALARIMAGLEKTLV
PLKA-R-lNsdGRLKLQGVLAWPFHEKEVRETLAAVERHKMSLSLTLQDIQLRTSRAITERIKSLQIG-------igqlaiAKTELQFDEALQLLSa-PD
PSINHRTAYELYEPTTCSWLVNSERFNRWLNSP-
>RDW71481.1
MDPLSVTGTLIAVIQITTSIVSICYDYRQGAKSASKDIVLITAELDNLKGVLEALLRLLEQTQYQDSSQLSTlAILARDDGPLLVCQTELELLRKRLEP-
----EVGWRKVKSSLVWPLKEKDVARTLTTFERLKSTMLLALSADQAILMLNTETQIG------------ylsqhvyqQNSDLNRQKIISWLAAPDPSIN
HNAARKKHQPSTGAWLLTSKAYEHWLQGYR
>RDW83018.1
MDPFSVTGTLIAVIQITTSIVSICYDYRQGAKSASKDIVLITAELDNLKSVLETLLRLLEQTQSQDSSQLSTlAILSRDDGPLLVCQTELELLRERLEP-
----EVGWRKIRSSLVWPLKEKDVTKTLATFERLKSTMLLALSADQAILMLNTENQIG------------ylsqhvhqQNSDLNRQRIISWLAAPDPSIN
HNAARKKHQPSTGAWLLTSKAYEHWLQGYR
>RFU25926.1
MDPLSITGTLIAILQVTGAVISICYDYRQGSKNASREIIKISDELNSLKDVLDALLRVVENAQSGDPTKLLTfELLAKPDGPLITCKIELEQLKAKLEP-
----EKGWRAVRQSLVWPLKEGDMRKTLSSLERLKSTIQLALSTDQTALSLALRHDVK------------dltdifhiHNADQERQRIYQWLKAPDVFAK
HSMSWKKRQPETGNWLLTNKRYEHWLYSSS
>XP_001591208.1
MDPLSISASLIAVLQITGSLISFCYDYRQGAKHASKEIVQIQDELNSLKGLLDSLLKLAEKSE-AdG-KQLSTfELLLKDDGPLSMCKLELENLREKLEK
GGVG-KNGWIGLKNVLVWPLKEGEVRKTLSVLERLKSTLLLGLSADQTNLALNLT----------------nrienQFADQTRRHIYEWLAAPDPFLTHA
ATLKKHQPNTGAWFLTSKQYEEWSFGGG
>APA13529.1
MDPLSISASLIAVLQITGSLISFCYDYRQGAKHASKEIVQIQDELNSLKGLLDSLLKLAEKSE-AdG-KQLSTfELLLKDDGPLSMCKLELENLREKLEK
GGVG-KNGWIGLKNVLVWPLKEGEVRKTLSVLERLKSTLLLGLSADQTNLALNLT----------------nrienQFADQTRRHIYEWLAAPDPFLTHA
ATLKKHQPNTGAWFLTSKQYEEWSFGGG
>XP_008084180.1
mAEPLSTAASIIAVIQITSRVATLCYDYRAGLQSHSRDIKQVTEEITSLRDVLESILKLVDDERET--SGLSTlKILTKPDGPLSSCKVQMLLLEKDLSP
-----GTGLRAVARTLRWPYARGEVDKKVQELGRLKSSLTLAMATDQTTIALSMQKDTKHIKLQT------dvlaktlesRYNQEEYRRFKIMLNAPDPT
VNYQTARDRRDTGSGEWLVRDQRYTKWKHASE
>XP_024729614.1
MDPLSIAGTLIAVLQITTSVISILYDYRTGVASASREVIQITEALNSLKDVLESILRLIETTKA---GELSTvELLAKDGGTLQSCQAELERLRAKLEP-
----EKGWRKLRNSLIWPLKEGEMRRALEGLERWKSTMQLALSADQATLSLSIKDDVE------------dltqmfqrHNTDLKRQAIYKWLSAPDPYSN
HVTNRKKRQFQTGVWLLRSKQYEHWLQSEN
>PMD21717.1
MDPLSLTGTLIAVVQITTSVISICYDYRSAVNSSSREVLQITESLNSLKDVLESILRLIETTKD---GELSAvELLAKDGGTLQSCLTELERLRAKLEP-
----ETGWRKLRNSLIWPLKEGEMSRALESLERWKSTMQLALSADQAALSLSIKDGVD------------dltqmfqrHSADQKRQEIYRWLAAPDPFTN
HVTNRKKRQAQTGTWLLRSKQYENWLQSEK
>PMD37321.1
MDPLSITGTLIAVLQITASVISILYDYRSGVASASREVIQITEALNSLKEVLESILHLIETTKA---GELSTvELLGKDGGTLQSCQAELERLRVKLEP-
----EKGWRKLRNSLIWPLKEGEMRRALEGLERWKSTMQLALSADQASLSLSIKGDVE------------dltqmfqrHGNDLKREAIYKWLAAPDPYTN
HVTNRKKRQTQTGVWLLRSKQYGHWSQSEA
>CCD47337.1
MDPLSLSASLIAVLQITGSLISFCYDYRQGVKHASKEIVQISDELNSLRDILDSLLKIAERAE-SnGFSQLSTfELLLKDDGPLFVCKTELEKLRGKLEK
GGVGGSEGWRAVRERLVWPLKEGEVRKTLVVLDRLK--------------------------------------NQTTRDIYRWLAAPDPFPTHSATLKK
HQPNTGTWFITSKQYVDWYLGNDa
>XP_024553297.1
MDPLSLSASLIAVLQITGSLISFCYDYRQGVKHASKEIVQISDELNSLRDILDSLLKIAERAE-SnGFSQLSTfELLLKDDGPLFVCKTELEKLRGKLEK
GGVGGSEGWRAVRERLVWPLKEGEVRKTLVVLDRLKSTLALGLSADQTNLVLNLT----------------nrienQFADQTTRDIYRWLAAPDPFPTHS
ATLKKHQPNTGTWFITSKQYVDWYLGND
>OCL07885.1
MDPLSITASLIAVLQISGAVVSTCYEYRAKVKGASQDAARIVDEVNSIRDVLEKIFKLAENAEA-NSLPLSNfETLNKPDGPLLQCEAELILLQAKLKP-
----AHGWKGIRNALVWPLKEGDVDRCLDRISRLKQTLQLALTVDQTTASSGVDLEA-------------ranslHGKVNQRQQICSWLAAPNPSSNQND
AQSRRAPNTGKWCIESPQFIKWKTTPG
>PQE33681.1
MDPLSISASLIAVIQITGAVISICYDYRQGVKHATKEIVQISDELNGLKDVLDSLLKLVEKSAASnGISQLSTfEMLLREDGPLPTCRAELEKLKKILEP
-----ERGLRGLKKTLVWPLKEGDVKKTLGTLERLKSTLQLGLSADQTLAGHLPNTTS-------------qiiaeanLCIDQTRQEISKWLGAPDPYIN
HVANFKKHKPTTGKWFLTSRNFENWYRSPG
>XP_007296334.1
MDPISITGTLIAVLQLTATVISVSYDYRQGVSSASREVLQISSSLNSLKDVLEALLSLIENSPKPsksgdgdgdgdGSSRLATvEMLCQEGGTLENCSKE
LERLRSKLQP-----KAGWKRVRRSLVWPLREKEVGRVLGELERAKSLMALALSADQATLSMAIEDQVG------------gltemvqkQGEDQVRLDIN
QWLAAPDPYVDHVANRKKRQPQTGTWILRSKQYEEWLSSPK
>XP_007777162.1
MEPVSATASVIAVIGLSEKIIAGCRTYVSALKDAPNDLCNILIEVGSVKCTLETLEMRQKLSP--------VlQRIDVANSPLEGCRRELEALAQLLPVD
ADPSRkrKrgKFIPSYAELAWPLKQGKARKILEDLGRHKATLVLILTTDAGQDIESIKDNVEK-----------imgTLTDQQRDLVLKWLVKTDPSSNH
NRACQLHETHTGQWLVRSTEYDAWRGGTI
>XP_024739058.1
MDPLSISVSIIAILEASHAVLSICYDYRAGVKGLYLGTN----PLETLGSLTPTASVT-SEEHNAnktTASRLPTlYLLCKpngdRRALLDLCLEELKTI
ERKLTPPGWAG-pAgsKRLAIVRALGWPFQENDFTERLETIGRYRDTLNFAITADETAFVLKIDEVVQAIREE-------tLGVHNEVGRAIKSINsiKI
DPSSNHVDALRKRQATTGSWFIGGGKFAYWKTTPN
>KIN06999.1
MDPLSVTASTIAIASRVLNILGDIGAY----GQRPKRFDSIRIEVLAVLEILRTISKHQFEQPGGesw----------EPYTHLFLSCSDVLQRILSEVE
RI-V----gKRNSVLRGFALIVTSE-rLDNLLGQLDRIQSGITSNDID-------FL-kNRVT------------dlealnveqvhryaelveeSRNDIL
RSRVLDWISt-YDVSASQSRADGYRLPGTCKWLLQTPEFSQWDTGTGr
>KIV80417.1
mAEPLSIIASLIAVAQISGEVVSLCYSYRKSLKNASKQIMKLADEVKSLRDVLEQLINIVDQQAL-ETPQLVTiSRLAVKDGPLAQAVRELEALQGRLKP
-----ATFGKAFVKLLKWPLEEQEVTMILTQINRWKTTFMLAVTVDHLKAFFPINMDL-------------piFAIENARKVVFEWLDSPSPFESLEVAR
SKHCPQTCTWVLSHETYKQWHASSS
>KIW66126.1
mTDPFSIVTGVAGLITLAGEVISQCYRYGCAVSSAPDEAKRLVSEVTGLSGILVGVQVVVKQSSLPey-----------QLEHPLKNCLAVMQTLSLKLQ
KYSPDSS-nsSGKRKMNRLLWPLRRSDTEELITAIERHKNSLSLSLSSLSVEALMSQSTTIEN-----------isgcladlsmnvksSHAAQQRRDILD
WLSe-HHYEAQYHRGYQLHCSDTCHWLLQDPRFLDWSKARS
>KIV80335.1
MDPFSLVTGVAGLLSLAGQVISHCYCYGCAVSDAPKEAKRLVSEVTSLSGLLVGLQGLVQQDDFPgq-----------DVKLILGECNILLSSLLSRLQS
HSPENS-ksTTERALRRLLWPLRKSDTEELTSSIGRQKASLSLALDTYSAGALLKQQSVLED-----------vsntlsdlsldfkaNQAIQQRQQILDW
LSd-HQYEAQYRRGLQIHCSKTCGWLLKHPEFIKWSSCRS
>OAL26726.1
mTDPFSLITGVAGLLSLAGTVISQCYCYGCAVAEAPDEARRLVSEVTSLNGILLGVQGLATQMDLPvy-----------QLESSLKNCKVVLDTVSTKLH
KFSPNSS-ksPGKRAISRLLWPLRKNETEELVSAVERHKNSLSLSLSSLSVEALMSQSATLET-----------vsetlteikyKNAEQERRDILHWLCe
-HNYEAQFQRAHQLHCKNTCNWLLHDPAFLDWSNARS
>OCT47211.1
mTDPFSIVTGVAGIITLAGEVISRCYRYGCAVSGAPDEAKRLVSEVTGLSGILVGVQVLVKQSSLPgy-----------QLEHPLRNCLAVLQTLSSKLQ
KYSLDSS-qsSGKRAVSRLLWPLRRSDTEELITAIERHKNSLSLSLSSLSVEALMSQSTTIED-----------isdsladlsmnvksSHAAQQRRDILD
WLSe-HQYEAQYQRSYQLHCSNTCRWLLADPAFLDWSKARS
>OQV01834.1
mTDPFSIVTGVAGLLSLTGAVISQCYCYGCAVAEAPDEARRLVSEVTSLNGILLGVQGLAAQMNLPgy-----------QLESPLKNCKLVLESVSTKLR
KFSPGLS-ksPGKRAINRLLWPLRKNETDELITAVERHKNSLSLSLNSLSVEALMSQSATLET-----------vsdtlteityNNAEQERREILHWLCe
-HHYEAQFQRAYQLYCNGTCNWLLDDPTFLDWSKARS
>XP_007724051.1
mTDPFSAATGVAGLISLAGFVLGRCYRYGCGVADAPSEAKRLVSEVTGLSGILVGVQGLIKQSDQAgk-----------ALETVCADCKASLETLALRLQ
KHSPGAS-ksTRKQTVNRLLWPLRRSETEELINALERHKASLSLALDSLSAEALTNQRTTLDT-----------vsdavaalssdlrsSQAADERRNILD
WLSd-YEHEAQYRRGFQLYCSQTCNWLLNHPEFHKWCQMRS
>XP_007752076.1
mTDPFSIVTGVAGLLSLAGTVISQCYCYGCAVAEAPDEARRLVSEVTSLNGILLGVQGLAAQMDIPey-----------QLESALKDCKLVLESVSTKLH
MFSPASS-ksPGKRAINRLLWPLRKNETQEFITAVERHKNSISLSLNSLSVEALMNQSATLET-----------vsetlteikyNNAEQERRDIFHWLCe
-HHYEAQFERAYQLYCSNTCNWLLNDPAFLDWSKARS
>XP_007760032.1
mSDPFSIVTGVAGLIALAGEVISKCYRYGCAVSGAPDEAKRLVTEVTGLSGILVGVQVLVNQSSLPey-----------QLEHPLRNCLAVLQTLSLKLQ
KYSLDSS-hsSGKRAINRLLWPLRRSDTEELITAIERHKNSLSLSLSSLSVEALMSQSTTIQD-----------isdgladlsvtvvsSHAAQQRRDILD
WLSe-HQYEAQYHRSYQLHCSDTCRWLLAEPAFLDWSKARS
>XP_008724793.1
mTDPFSIVTGVAGIITLAGEVISRCYRYGCAVSGAPDEAKRLVSEVTGLSGILVGVQVLVKQSSLPey-----------QLEHPLRDCLAVLQTLSSKLQ
KYSLDSS-qsSGKRAISRLLWPLRRSDTEELITTIERHKNSLSLSLSSLSVEALMSQSTTIED-----------isdsladlsmnvksSHAAQQRRDILD
WLSe-HQYEAQYQRSYQLHCSNTCRWLLADPAFLDWSKARS
>XP_013254921.1
mTDPLSIATGVAGLIQLAGLVIGQCYRYGCGVSSAPDEARRLVSEVTNISGVLVGVQGVLKHADPSay-----------QFDSLLRDLRSLLQTLSSKLQ
KESPESG-ksAGRRTLKRLLWPLRKGETEDIVSALERHKNSLALSLSSVSVDLLIDQTTALEN-----------ladsfsdlsvdiksNQALQERRQILD
WLSe-HQYDAQYRRGCQLHCSDTCAWLLYEHEFQAWMTKRS
>XP_013284547.1
mADPFSIGTGVAGLIGLAASIISQCYCYGCAVANAPDEARRLVSEVTSLNGILLGVRGVAAQVDLPey-----------QLESALKNCQVVLEKVSTKLQ
KFSLDSS-ksSGKRAINRLLWPLRKNETEDLITAVERHKNSLSLSLNSLSVEALMSQSANIEA-----------vsetlaeiksSKEDQERRDVLHWLCe
-HQYEAQFQRAYQLHCKNTCKWLLHDPAFLDWSKSRS
>XP_013314155.1
mTDPLSIATGVAGLLSLAGNVINQCYHYGCGVADAPEEAKKLAFEVTSLSGLLVGIQNLAKHHEFPtr-----------NIQPVLQECRASLQSLSTKLQ
KHAPQPT-ksSKEQVLRRLLWPLRKTDSEHLIVALERNKRSLSLALDTFSAEALMHQSTTLEY-----------vsdtlsdlsievrtNHANDQRQRILD
WLSe-YPYEAQYRRGYQLHCFKTCRWLLEHPEFIKWSQRRS
>XP_016226456.1
mTDPLSIASGIAGLVSLAGFAIGQCYRYGCGVSNAPEESKRLVSEVTGLSGVLVGVQGIVKSNPSLgp-----------DLEHVLDDCRSILQRLTIQLQ
KHDPLKS-ksSTSRIVNRMLWPLRKGETEDLIVALQRQKSSLSLTLDTLSTNLLLDQTSVLDD-----------ladsiadlstqvksHHDIQQRTAVLD
WLSe-YQHEAQFQRACQLHCDNTCSWLLHHPGFVAWLQTRS
>XP_016244244.1
mTDPFSIVTGVAGLLSLTGAVISQCYCYGCAVAEAPDEARRLVSEVTSLNGILLGVQGLAAQMNLPgy-----------QLESPLKNCKLVLESVSTKLR
KFSPGLS-ksPGKRAINRLLWPLRKNETDELITAVERHKNSLSLSLNSLSVEALMSQSATLET-----------vsdtlteityNNAEQERREILHWLCe
-HHYEAQFQRAYQLYCNGTCNWLLDDPTFLDWSKARS
>XP_016620368.1
mTDPFSIVTGVAGLLSLAGAVISQCYCYGCAVAEAPDEARRLVSEVTSLNGILLGVQGLAAQMEMPey-----------QLESALKNCKLVLESVSTKLH
RFSPGSS-ksPGKRAINRLLWPLRKNETQELITAIERHKNSLSLSLNSLSVEALMSQSATLET-----------vsetlteikySNAEQERRDIFHWLCe
-HHYEAQFQRAYQLYCSNTCNWLLNDPTFLDWSKARS
>XP_016633797.1
mTDPFSLITGVAGLLSLAGTVISQCYCYGCAVAEAPDEARRLVSEVTSLNGILLGVQGLATQMDLPvy-----------QLESSLKNCKVVLDTVSTKLH
KFSPNSS-ksPGKRAISRLLWPLRKNETEELVSAVERHKNSLSLSLSSLSVanrEALMSQSATLET-----------vsetlteikyKNAEQERRDILHW
LCe-HNYEAQFQRAHQLHCKNTCNWLLHDPAFLDWSNARS
>XP_018689859.1
mTDPFSLVTGVAGLLSLAGTVISQCYCYGCAVAEAPDEARRLVSEVTSLNGILLGVQGLAAQTDLPey-----------QLASALRNCKLVLENVSTKLH
KFSPISS-ksPGKRAISRLLWPLRKNETEELITAVERHKTSLSLSLSSLSAEALMSQSATLET-----------vsetlteikhNNAEHERRDVLHWLCe
-HHHEAQFQRAYQLYCKDTCNWLLNDPAVLDWSKARS
>XP_022500051.1
mADPFSIGTGVAGLIGLAASIISQCYCYGCAVANAPDEARRLVSEVTSLNGILLGVRGVAAQMDLPey-----------QLESTLKNCQVVLEKVSTKLQ
KFSLDSS-ksPGKRAVNRLLWPLRKNETEDLITAVERHKNSLSLSLNSLSVEALMSQSANIEA-----------vsetlaeiksSKEDQERRDVLHWLCe
-HQYEAQFQRAYQLHCKNTCNWLLHDPAFLDWSKSRS
>XP_022512099.1
mADPFSIGTGVAGLIGLAASIISQCYCYGCAVANAPDEARRLVSEVTSLNGILLGVRGVAAQVDLPey-----------QLESALKNCQVVLEKVSTKLQ
KFSLDSS-ksSGKRAINRLLWPLRKNETEDLIAAVERHKNSLSLSLNSLSVEALMSQSANIEA-----------vsetlaelksSKEDQERRDVLHWLCe
-HQYEAQFQRAYQLHCKNTCKWLLNDPAFLDWSKSRS
>KIY69978.1
MDPLSIASGVAGLISLASSVGSTLWEIQRDFRGAKKSCARLAAEVDAISDTLGMLQTHISRVDARast----L-------LHQPVQRCTKELEKIQTELT
SGQ------KMTFRRKLSWAMSDErRISEFIDGLEHYKTIFTLALQVDNTGRLEDMKTEIAKLRSIHESG---eqrsadKEDEDNLVALLKWLKp-LDMV
AAMNKVAQRRQPGTCQWVYESAEFRSWRESSG
>KJX97359.1
mAEAVA--ltLDIAKLI-------KSLIEYGQEVRGAKDDIAGLCRELQSLRGALEDLGAQRPGNVA-------------dngMRDCLANARTLVDDLRH
RMQPR-N----sRVQRGIQSLKWPFTKEAMGETLDRLARINVSIIMIMMGGQQNLVPDILAMKEELRAI-------agtindGFDSVSRKKIIDYVAp-A
SPHVLHGETCSIWEgTDSGMWFVRN-HLQPWIQFRTpee
>PKS03989.1
mADPAA--laLQVGVLI-------KNLIEYGHEMKGAQDQITSLWRELASLRGILEDIKAQRPNELI-------------dngISDCLANARSVTDHLLH
RIQPS-S----sRLQRAKQIWLWPLRQKELEQILARLGRINMSIIMILMGGQQSISLDMQALKDELRGV-------admistEFHSQNQKRIISALAp-V
SPELAHDDACSVWAgTDSGTWFVD--MLQPWLHCHCpek
>PPJ51362.1
mADPAA--laLQVGVLI-------KNLIEYGHEVKGAQEQITSLCRELSALRGVLEDVKAQRSDKVA-------------dngISDCLANARLMIDDLLH
RMQPS-G----sRLQRGKQSWLWPFKQKEIEQILARLGRINTFIIMIMMGAQQSVTLDMQVLRDELRSL-------asmvssELYSQNQKRIMDFLAp-V
SPDLAHDEACSVWEgTHSGTWFVD--ILQPWLDTSGskr
>SMQ49390.1
mAEAVA--ltLDIAKLI-------KSLIEYGQEVRGAKDEIAGLCRELQSLRGVLEDLGAQRPGNVA-------------dngMRDCLANARTLVDDLHL
RMQPR-N----sRVQRGLQSLKWPFTKEAIGETLDRLARINVSIIMITMGGQQNLVPDILAMKEELRAI-------agtindGFDSASRRKIMDYVAp-A
SPHVLHGETCSIWEgTDSGMWFVRN-HLQPWIQFRTpee
>SMR49211.1
mAEAVA--ltLDIAKLI-------KSLIEYGQEVRGAKDDIAGLCRELQSLRGVLEDLGAQRPGNVA-------------dngMRDCLANARTLVDDLQH
RMQPR-N----sRVQRGLQSLKWPFTKEAIGETLDRLARINVSIIMIMMGGQQNLVPDILAMKEELRAI-------agtitdGFDSASRKKIMDFVAp-A
SPHVLHGETCSIWEgTDSGMWFVRN-HLQPWIQFRTpee
>SMR50387.1
mAEAVA--ltLDIAKLI-------KSLIEYGQEVRGAKDDIAGLCRELQSLRGVLEDLGAQRPGNVA-------------dngMRDCLANARTLVDDLQH
RMQSR-N----sRVQRGLQSLKWPFTKEAIGETLDRLARINVSIIMIMMGGQQNLVPDILAMKEELRAI-------agtindGFDSTSRKKIMDYVAp-A
SPHVLHGETCSIWEgTDSGMWFVRN-HLQPWIQFRTpee
>SMY23076.1
mAEAVA--ltLDIAKLI-------KSLIEYGQEVRGAKDDIAGLCRELQSLRGVLEDLGAQRPGNVA-------------dngMRDCLANARTLVDDLQH
RMQSR-N----sRVQRGLQSLKWPFTKEAIGETLDRLARINVSIIMIMMGGQQNLVPDILAMKEELRAI-------agtindGFDSTSRKKIMDYVAp-A
SPHVLHGETCSIWEgTDSGMWFVRN-HLQPWIQFRTpee
>XP_003854102.1
mAEAVA--ltLDIAKLI-------KSLIEYGQEVRGAKDDIAGLCRELQSLRGVLEDLGAQRPGNVA-------------dngMRDCLANARTLVDDLQH
RMQSR-N----sRVQRGLQSLKWPFTKEAIGETLDRLARINVSIIMIMMGGQQNLVPDILAMKEELRAI-------agtindGFDSTSRKKIMDYVAp-A
SPHVLHGETCSIWEgTDSGMWFVRN-HLQPWIQFRTpee
>XP_023454915.1
mADPAA--lsLQVGVLI-------TNLIEYGHEVKGAQDQITSLCRELSALRGVLEDIKAQRSKKHA-------------dngISDCLATARLIIDDLLH
RMQPA-G----sRFQRGKQSWLWPFKQKEIEQVLARLGRINTSIIMIMMGAQQSVALDMQVLKDELRSV-------sgmisaELYSQKQKEIISFLAp-V
SPKVPHDEACSIWEgTHSGTWFVD--ILQPWLDTPYpqk
>KPA39579.1
------------------------------MRNAPGTLIQIIDEVRDLRNIIETIEPILRSGNYSdddcmgrne-----PSkQMSHSVEPVILNCLSELQ
TLESQIRPERIE--gll-esKGKAFLQALTWQLKGNDAKQSIANLQRCKASLNLAISSHNSLVIRNIERLSLSIEYKAKQS---grridalardfeiSHL
HEQRRAISNWLSp-LKPSQNHRQLKSSHQVGTTEWFRESEKFRGWLEGR-
>EXA54714.1
MDPLSITTAVLACLQTSFSILSCCYSLRAEMRTIPHTMIEIMEEVRSLRNLMEILEPVLHGKEALddkdspqqa-----ASqGLSNTIMPVIEKCLSELR
ALQERIHPERVK--ail-esKRKALLQTVTWRLKGSEAHDAIFNLQKCKASLNLVISSHNSVAICNIERLSLSIDTSVKES---sqqldeltkgfdlYKL
AEQEEAVINWLSp-TTAGQNHLQVKSTHHPGTSEWFHQSKEFQEWFSGNN
>EWY80746.1
MDPLSITTAVLACLQTSFSILSCCYSLRAEMRTIPHTMIEIMEEVRSLRNLMEILEPVLHEKEALddknspqqa-----SSrGLSNTIMPVIEKCLSELR
ALQERIHPERVK--ail-esKRKALLQTLTWRLKGSEAQDAIFNLQQCKASLNLVISSHNSVAIGNIERLSLSIDTSVKES---sqqldeltkgfdsYKL
AEQEEAVINWLSp-AAAGQNHLQVKSTHHPGTSEWFHQSKEFQEWFSGSN
>EXK83840.1
MDPLSITTAVLACLQTSFSILSCCYSLRAEMRTIPHTMIEIMEEVRSLRNLMEILEPVLHGKEALddkdspqqa-----ASqGLSNTIMPVIEKCLSELR
ALQERIHPERVK--ail-esKRKALLQTVTWRLKGSEAHDAIFNLQKCRASLNLVISSHNSVAICNIERLSLSIDTSVKES---sqqldeltkgfdlYKL
AEQEEAVINWLSp-TTAGQNHLQVKSTHHPGTSEWFHQSKEFQEWFSGNN
>EXL45952.1
MDPLSITTAVLACLQTSFSILSCCYSLRAEMRTIPHTMVEIIEEVRSLRNLMEILEPVLHGKEALgdkdspqqa-----ASqGLSNTIMPVIEKCLSELR
ALQERIHPERVK--ail-esKRKALLQTLTWRLKGSEAQDAIFNLQQCKASLNLVISSHNSVAIGNIERLSLSIDTSVKES---sqqldeltkgfdsYKL
AEQEEAVINWLSp-AAAGQNHLQVKSTHHPGTSEWFHQSKEFQEWFSGSN
>PCD44662.1
-------------------------------------MIEIMEEVRSLRNLMEILEPVLHGKEALddkdspqqa-----SSrGLSNTIMPVIEKCLSELR
ALQERIHPERVK--ail-esKRKALLQTLTWRLKGSEAQDAIFNLQQCKASLNLVISSHNSVAIGNIERLSLSIDTSVKES---sqqldeltkgfdsYKL
AEQEEAVINWLSp-AAAGQNHLQVKSTHHPGTSEWFHQSKEFQEWFSGSN
>OBS18944.1
------------------------------MQNAPGTLIQIIEEVRDLRNLIETIEPTLRIKNDSgdkgighhq-----TSeQVSNNISPVIVNCLAELQ
TLESRIRPERID--all-esKGKALLQALTWRLKGNDAKQSIANLQRCKASLNLAINSHNSLVVRNIEQLSLSIEHNVKQS---grridalsrdfetSRF
DEKQREIFNWLSp-LKPGQNHRQLKSAHQSGTAEWFQESKQFHEWFCGRN
>ORY03156.1
MDPLSITANIITVLQVANSIIAVCYEVRAALRKAPWSLTRMIDEIKDLRNVLENLERISEGLDVSagrDKKRSRIfDILCEPdVGPLARCYQELTRLEKK
ISSTVGSMKseSRRRAFMAVMGWQLKEADANECLARIDRCKSTMLLAITADEAALLLSIKDMTTSLNENIEAISG-dvsklliqlqsKDLDAESRAITEW
LAPTDSWANHEAAVTSHCSGTGRWLVDSQLFRDWCQNGQ
>XP_016641959.1
MDPLSITAGILASLQAASAILCFCYDVRAAMRKIPWTLIQVIEEVRDLRNVIEAVQSALDKEDSSgektnsl---------EEIVEPAIAMCLAELRALE
VRIRPEHVS--all-esTSKLLLRSTIWRLKANDA-------------------------------------------------NAQQKAVVDWLSp-LK
PRQAHFSAWEKSQAGTSEWFLNNRDFSEWLGGKD
>XP_022480308.1
MDPLSISMGVLASLQVASSILAFCYDVRSGMQKIPWKLIQIIEEVRDVRNLVEAVQSVFDHGDSAdspgpeygn-----ASlELSEKIKPALATCLSELQ
ALEAHIKPEHVA--ell-esKRKALFNSISWKLKLNDTKKSIANLQRCKEGLQLAITSHNAVTLRNVERLTISLDYKMNDS---reqleridsnlstAIL
DEQQKAIVDWLSp-LRPGQAHKRALKSHQNGTSEWLLAGQEFQAWMKGEQ
>KPM36024.1
mAEVVGIVSGVAGLVAFAAEITKLSYSLISDVKNASQNQKLYLQEVSALTDVLFRADSAASEAESLgls-------sLRPTSLsGTLITDCNEQLSRICD
DLAV-----------GIKRSKWLFQEKELKKRIDSLRGFHTVFLDYLSTHTLSV---------------------atetyrkvneHGQRDQRDKLLKWLK
p-AE---ESSKPTPIPTPGTGQWFLDCEQYQNWRHGEQ
>KUI58314.1
mvLDPAL-LSLMGTLAGKCASIIKAVSDYVRDVRHAPDIISRIHGQVNIWELQLGSLRLPAERDELNgnama------Vl-QSNDVLGEAQECLTRLEQL
LEKAPRPRE---------------------------QLGIQRGQIQLALETSNTVTLTETAIDT-------------raiheeikqLCSVQEQQEILSWI
Ep-NFpknsdPETLQNEKSSLQEKNTCDWMVKSAWWHDWLEGGPsspdgcw
>KUI73766.1
mvLDPVL-LSLMEALAGKCASIIKAVSDYVRDVRHAPDIISRIHGQVNIWELQLGSLRLLAERDELNgnama------Vl-QSNDVLGEAQECLTRLEQL
LEKAPRPRE---qLgvPLQDFWKRARWPATSQDrANELLQRLEIQRGQIQLALETSNTVTLTETAIDT-------------raiheeikqLCSVQEQQEI
LSWIEp-SFpknsdPETLQNEKSSLQEKNTCDWMVKSAWWQDWLEGGPsspngcw
>KUL83371.1
MDPLSITASIAGVLSLAGSVISTGYAIVSKLKNRGDCFNALVNEIATFSGILVGIQAQAVTADTRgss-----LHqTDGPTIQDALQSCNKILKEAEKLF
NSL-K----k-----ANTIKFLMKKDVmkeqIDQIISRVEHYKSFFVLYLQLQSGAQSDEI-gKGVLD-----------ikeqlrtlqsgqskleryvda
knrRDLANKRTQIFRWLGp-TTD-GEHDEICRRRNPESAQWILEREELQAWLSLDKs
>KXX77180.1
------------------------------MAKTPRDLVRFAEELKLLRSVLETLESILVEGKNAesvaa-----EKmRALTPLHEPLALYLGDFKALEA
KLEMPS----wqth-srRRRSAASAVGWPLKEDEAKKELEKMKSFREHLSDAMQVDTLQAVLENQRLLMELI---------rswsiKATSDNRREVYRWL
Aa-PDpS-SNYHAALKKRNAATGTWFVWSQPYINWVQTPN
>OAL04356.1
mAEPLSVASGVAGIITLSSAVVAAGYKYFSLVRSAPEDLRNLIREISLLHTLVSQFVAHSMDTEHIshgald---------ALVDQEVFQDCFATLKAVQ
THLDNSQPV--h-gdRSRNALRVLAWPLKKEDIAKGRERIGRLCALLTTASTLDNTLSLERLEKLQLKSL---------ehakavlkISHSIEERKMLDW
LSm-LDPRPKHVATKNLQQPGTSDWLLQRKSVTDWIDQGG
>OAX83311.1
--------------------MEAIGFYSSALKNaVELELPRVKKEIEALQAVLENLERLAQKGDRSesgTKSALPTlNAICVQ-HNLAPFVRDLEDLISR
LNFDPQD---dsKRKKLVQQLRWPLRKKETEQLILNIRRHTDSLVQALQTDQASITLDLKNMILRQQNLD------tvLHNEDLHRNIDQWLSa-VDPSS
NYYQAKRKRHPNTALWLTQSDHFSKWKACTP
>OJD11271.1
MEAVSFAAAILALTKVVTGTVRAIDFYSSALKNaLELELPRVKQEIEDLQAVLKNLELLAQKGDCSetgTASALPTlKAIRVG-EKLALYEKELRNLSSR
LNLGSRD---dsKTKKLVQQLRWPLQKKETEQLILAIRGYTQSLVQALQTDQVFIALDMNNNMMGQQRSD------tvRRNDTLHQNIARWLSa-IDPLS
NHRQAKSKWHPNTALWFTQSKHFEWWMAGAP
>EGE78109.2
MEFVGFAAALITLLKATTTAISAVRSY-----NaSEVEASRIDQEIGDLQAVLERLALLEQEADKDeaaTGSVLPMlKAPWYN-GVFDLCQKELESLNSR
LSL--QD---asKTRRVVQQLRWPLKKKEADQIILNIRKHTESLLQAVQVDQTSMLLKMNNTMQSANKS-------k--LENLQRRINRRLAa-VDPSLN
YRRARRKRHPNTASWFIESDYFDEWKSRAP
>EQL29939.1
MEFVGFAAALITLLKATTTAISAVRSY-----NaSEVEASRIDQEIGDLQAVLERLALLEQEADKDeaaTGSVLPMlKAPWYN-GVFDLCQKELESLNSR
LSL--QD---asKTRRVVQQLRWPLKKKEADQIILNIRKHTESLLQAVQVDQTSMLLKMNNTMQSANKS-------k--LENLQRRINRRLAa-VDPSLN
YRRARRKRHPNTASWFIESDYFDEWKSRAP
>EQL29940.1
MEFVGFAAALITLLKATTTAISAVRSY-----NaSEVEASRIDQEIGDLQAVLERLALLEQEADKDeaaTGSVLPMlKAPWYN-GVFDLCQKELESLNSR
LSL--QD---asKTRRVVQQLRWPLKKKEADQIILNIRKHTESLLQAVQVDQTSMLLKMNNTMQSANKS-------k--LENLQRRINRRLAa-VDPSLN
YRRARRKRHPNTASWFIESDYFDEWKSRAP
>KMW66658.1
MEFVGFAAALITLLKATTTAISAVRSY-----NaSEVEASRIDQEIGDLQAVLERLALLEQEADKDeaaTGSVLPMlKAPWYN-GVFDLCQKELESLNSR
LSL--QD---asKTRRVVQQLRWPLKKKEADQIILNIRKHTESLLQAVQVDQTSMLLKMNNTMQSANKS-------k--LENLQRRINRRLAa-VDPSLN
YRRARRKRHPNTASWFIESDYFDEWKSRAP
>OAT13655.1
MEFVGFAAALITLLKATTTAISAVRSY-----NaSEVEASRIDQEIGDLQAVLERLALLEQEADKDeaaTGSVLPMlKAPWYN-GVFDLCQKELESLNSR
LSL--QD---asKTRRVVQQLRWPLKKKEADQIILNIRKHTESLLQAVQVDQTSMLLKMNNTMQSANKS-------k--LENLQRRINRRLAa-VDPSLN
YRRARRKRHPNTASWFIESDYFDEWKSRAP
>OAT13657.1
MEFVGFAAALITLLKATTTAISAVRSY-----NaSEVEASRIDQEIGDLQAVLERLALLEQEADKDeaaTGSVLPMlKAPWYN-GVFDLCQKELESLNSR
LSL--QD---asKTRRVVQQLRWPLKKKEADQIILNIRKHTESLLQAVQVDQTSMLLKMNNTMQSANKS-------k--LENLQRRINRRLAa-VDPSLN
YRRARRKRHPNTASWFIESDYFDEWKSRAP
>KKZ68227.1
MEVVGFAAAIVTLTKVTTMAISAISFYSSALKNgSEFEIPKVIREIEGLQAVLKSLELLAQKAECKeygTENALPTlKAMCVPhKGTLTLCLKELENLNS
RLSLGSQD---rsKRRKLVQQLRWPLKKKETEQLILNIRRYTECLVQAMQADQASITLDMKNRMQGQNF--------glaLQSESLHRKIDQWLSa-ANP
LSNYLNAKRKRHPNTALWFIKSDQFVEWKSHTP
>KLJ08471.1
MEAVGFAAALITLLKATTTAISAVRSY-----SaSELEVSRIEQEILDLQAILKRLELLEQEADKNeaaTGSALPMlKAPWYN-GVFDLCQKELEGLSAR
LSL--QD---gsRTRRVVQQLRWPLKKKETEQVILNIRKHTESLLQAVQVDQTSMLLKMNNTVQSENKF-------k--LDKLQRRINRRLAa-VDPSLN
YRRAKHKRHPNTASWFIESDYFNEWKSRAP
>PGG99833.1
MEPVGFAAAIITLTKTTTTAIRVLRSY-----NdSEEEVSTIERELESLQAVLQRLAWLEQEANNDeaaTGIALPTlMDPWYI-GVFKRCQKEVEGLSSR
LSL--QD---ssRTRRAIKQLRWPFKKKETEEIVQSIRNLTESILQTVQLDQTSMILKMNNAMRSENKV-------alSAQKTIKRSIYQSFAa-VDPSL
NYRRAKHKRHPKTASWFIESDYFNEWKSRTP
>PGH36418.1
mvMEFVSFAAAILALTKVTTTALKAISFYSSTL-NaSELEIPKIKLEIESLQIVLQCLASLAQKADGGeegAESALPTlKAMCAPhEGLLALCLKALENL
NSRLDFDSQD---dsKAKKIVQKLRWPLKKKETGQLILDIRGYTERLVQAVQGDQASTILDIKAMMQSQQSFE------slsrnvlemkdmiqsqqnfel
ASRKETLQNIDQWLSa-ADPLSNFVKAKRKRHHRTSLWFIQSDHFVEWRSHTP
>OBW65701.1
MAELGIASGVAGLLSLVLDVIQVTGKYIQAVSTSNRSVLDVLDTLTSLQAIFIRFKKHVDNTYLSnvistg--------PPIISSSTMIACEDRLKRLKT
LLESYLND--e-g-RLKKRHALAWPLRTDQTKDLLVSLERHRDNFHAALSADTLDLSLATHA---------------klseLESDEHLRRVVDWLCp-QG
ITVSP---QLESDVDTTHGFCKKPNLLNWMASPG
>KEQ85312.1
MAELGIASGVAGLLSLVLDVIQVTGKYIQAVSTSNRSVLDVLDTLTSLQAIFIRFKKHVDNTYLSsvistg--------PPIISSSTMIACEDRLKRLKT
LLESYLND--e-g-RLKKRHALAWPLRTDQTKDLLVSLERHRDNFHAALSADALDLSLATHA---------------klseLESDEHLRSVVDWLCp-QG
ITVSP---QLESEVDTTHGFCKKPSLLNWMASPG
>OBW65711.1
MDPASVIgviGVVLQIT-------KTIYAYGDAVLEYKNEVARLRSELFGMHAALTQIEQDLSLVGNDgrhtl-------ASPNLkslqLRQMLDETHTI
LEQLANTLQED-I----sRSRRLARRIIWPLKRPQIQDLATHLERLKSFFILATIRDTLEATRDIQLSIQALRQSI------qdiqqske--EQTLYMDA
IRWLNp-GDPQSIHTAASSARLDGTNSWFITG-PFDNWVSGTS
>KEQ85321.1
MDPASVIgviGVVLQIT-------KTIYAYGDAVLEYKNEVARLRSELFGMHAALTQIEQDLSLVGKDgrhtl-------ASPNLespqFRQMLDETHTI
LEQLANTLQEY-I----sRSRRLARRIIWPLKRPQIQDLATHLERLKSFFILATIRDTLETTRDIQLSIQALRQSI------qdiqqske--EQTLYMDA
IRWLNp-GDPQSIHTAASSARLDGTNSWFITG-PFDSWVPGTS
>KGQ10037.1
MDPASVIrviDVVTEVT-------QAIYVYGDGIKECRTEVAQLRCELFGMQAALTQMEQDLKFIQENrstyiv-------ASSNLqspqCQDMLHETRL
VLGKLADTLRTG-P----sRTRKLTTKLTWPLKRPQVQALATHLERLKTFFILTVTRDSLQSTQDMQSSVDAIFQSV------qelqqtqe--EEAVYLD
AMKWLAp-SDPSIAHATASSCRLAGTNSWFLDK-TFKDWASGTA
>OAA40111.1
MDLASVIrviDVVTEVT-------QAIYVYGNGIKECRREVAQLRCELFGMQAALTQMEQDLKFMQENrstyiv-------ASSNLqspqCQDMLNETRL
VLGKLAETLRTG-P----sRTRQLTTKLTWPLKRSQVQALATHLERLKTFFILAVTRDSLQSTQDMQCSVDAIFQSV------qelqqtqe--KEAVYLD
AMKWLAp-SDPSIAHATASSCRLAGTNSWFLNK-TFRDWASGTA
>OAA75184.1
MDPASVIgviGVVAQIT-------QAIFVYGDAVSGCKAEVAQLRCELFGMHAALTQMEQDLELITKDssthiv-------ASPNLyspeCQEMLNETRL
VLEKLADTLKVG-A----sRSENITKKLVWPLKRPHVQVLATHLERLKTFFILAVTRDGLQATQDIQCSVNALSKSV------qeiqktqe--EDSVYLE
AMKWFAp-CNPNITHATASSCRLVGTNAWFLDE-TFQDWASSTE
>OAR02133.1
MDPASVIgviGVVAQIT-------QAIYVYGDAVSGCKAEVAQLRCELFGMQAALTQMEQDLKLIANDsspytv-------TSPSLyspeCQEMLNETRM
VLEKLADTLKVG-T----sRSENLTKKLTWPLKRPHVQALATHLERLKTFFILAVTRDGLQATQDIQSSVNALSKSV------reiqqmqe--EESVYLE
AIQWFAp-CDPNITHATASSCRLVGTNAWFLDD-KFQNWASSTD
>PMB68475.1
MDPASVIrviDIVTEVT-------QAIYVYGDGVKECRTEVAQLRCELFGMQAALTQMEQDLKFMQENrstyiv-------ASSNLqspqCQDMLHETRL
VLGKLADTLRTG-P----sRTRQLTTKLTWPLKRPQVQALATHLERLKTFFILTVTRDSLQSTQDMQSSVDAIFQSV------qelqqtqe--EEAVYLD
AMKWLAp-SDPSIAHATASSCRLAGTNSWFLDK-TFKDWASGTA
>PQK15140.1
MDPASVIrviDVVTEVT-------QAIYVYGDGIKECRTEVAQLRCELFGMQAALTQMEQDLKFMQENrstyiv-------ASSNLqspqCQDMLHETRL
VLGKLADTLRTG-P----sRTRQLTTKLTWPLKRPQVQALATHLERLKTFFILTVTRDSLQSTQDMQSSVDAIFQSV------qelqqtqe--EEAVYLD
AMKWLAp-SDPSIAHATASSCRLAGTNSWFLDK-TFKDWASGTA
>XP_008595727.1
MDPASVIrviDVVTEVT-------QAIYVYGDGIKECRTEVAQLRCELFGMQAALTQMEQDLKFMQENrstyiv-------ASSNLqspqCQDMLHETRL
VLGKLADTLRTG-P----sRTRQLTTKLTWPLKRPQVQALATHLERLKTFFILTVTRDSLQSTQDMQSSVDAIFQSV------qelqqtqe--EEAVYLD
AMKWLAp-SDPSIAHATASSCRLAGTNSWFLDK-TFKDWASGTA
>OCK73342.1
MDPLSVTASLVSIIQAAIVTTKALVAYAKDTKNASRDKKLLTEEASLLSKLLERLQQRALE-N-Qdeswlgq------HaD-------VVWQLDAAFRDL
AKALKIDLK--Mgnipees-RFQALVSSARWHFSK-SeVYSLLQRIERLRQYASSLMSDAQLSILSRV-----------------dqqqkeALDRKRLDE
ILNWLSp-LDMNCTHQSISDRVQPGSGKWFLNSEPYVNWSSSEGeidp
>SLM39207.1
MDPLSVVASVLGLTDIALRTTSALIDFVQDTKNASTERRLLAEEAYSLSGLLERLRDRAQNTS-Ldekwlqn------RtD-------ILRQFQRTYDDL
AKSLKVDVS--Tgqiipes-RFRAIRIATKWSFTK-SeIYTLLERINRLQQYINTLLLEDQHMLLEQM-----------------nkkqeeGSNKKQKVA
LLAWLCp-LQMNQVHQAISDRTE---------------------
>XP_007781532.1
MEPLSTVSSILSLLDISLRTTSALAKYAQATRHAASERGLLAKEALLLSSLLERLKDRTESAN-Pnqkwldd------RaD-------ILNQFQSAYADL
GKALKLSAS--Spklvqes-RFKAAITTAKWSFSK-AeVFALLERLTRLQQYANTLLLEHQDTVLGRI-----------------dkrqqqVVDEKYKQS
ILSWLSp-LQMNRTLRTISERAAEGSGKWFLTSEAYERWGAGTE
>OCK88490.1
MDPLSVAVSIVGLTTFCADV----GNYLGGVKHAPGSAERLGNQVSSLRHVLEQLDAFLRGESVKdkkfa--------KTSALVQSTEVCKSQLLQVLGK
LEKV-------NKNILHRVIFPLDEKEINRSIEVLRGCAQTFQFSLTIDGCALMSETAENVAASLRIQLET---skkivemtcrmvtmtdlareanrace
slsdilltistfsttaiqvdelsmgvrrlevASQSEKERTVLKWLAl-PSlSTEKHYDVKAQRTPRTGDWLFTGPAFQKWVTVQDer
>OCL08336.1
MAPISTIGLASGIVELI-NATTKVISYLHGVKDAPKERGNLTLEAANLLTLLSRLRFMVEEAESLddvwytn------LrSLVEKPNSAFNILKDSLDDL
AQRLDPS---------LNLMGLRWQFIK-YeAADVLQNIQRLQNLVEVALSGDSGNLSDAIAE---------------htkmvqeiqetlsqveqarqer
reNEPDSDLIATKEFLSp-LDFLQKQRAISKLRQAGSCQWFLEAEEFQAWVNSSRgr
>RDI84998.1
MEPYNAASSASSVFTLTGKVI----KSLGDIKHADKEREKIHDHLCLLEPVIKRLQFRLDEAATPqsdss-----------KPLNPWDRNLDSLQKLKDK
LMKAMQYLMketepek-GVEKVKDRVTHPWKK-EkFEVLMKEINGYCNTIDLILSQDGVDLLHHSNFVLTGIDNGIQEV---ksttnaarldsedtnarv
knietmstvaapvlleiqdrlvrvelqgaktqqSEKAAEEERIMAWLSp-LHldYILKQQRLAEECHLPSCQWFLDSEEFVRWSQGHRpwq
>OIW24612.1
mADPLSTAVAIGGLISLADLVLargFKCLKYLRQVKNAEKEVSKLLDETSSVSGLFSWVLKEIEEAQVKstdg--------VELEIRQYVNRCHETLEKF
QAWLMRFSKESSihvaedEggAAPPKKSKWMWPFSTKEVTDMTAELQRHKADVVIALSTDNWINAKASLGL--------------qreivdsltdirtlv
trnlsvveaQGSAKETKMLLDWLTt-YDPTESHQNAQEDHQEGTGEWILEQPEYKEWIASSSa
>OIW31940.1
mADPLSIAglaISVVQVS-------SAIYEYVSSVKNAKDDIRRLSQEMFALKGTLDHMIAFQESSRD-----------ATdasqMEAVIMMTSETLMSI
KKRIARR-S----tGIGKSVQMLTWPFHKGDIDKYVATLERAKTWFMMTLMQDSTDQTSAVYAEVQRLSDMV------hediisrqlDRMTLEAEDTIRG
LSp-VNPADDHLRVRRDLVPGTGRWFMDK-AFEAWAEVPSdnr
>XP_022468640.1
klekpgsydhypstpnlnsnylygslpetycgdpmAEALTVIevaLCITEVV-------ERLCKYVSAVKNAKDDIRKLTQELLALKGAMDHFHIQNEQS
LD-----------NPlqeqARSMLKMTQETLDAIRKRLGTPKT----sSLGRAIQGLAWPFRQDDIETYFATVERAKTWFIMVLMRDSLDTTTCVFTEMQ
KLAALV------hedivarrtDRMLEETADLLKWLSp-VDSEDKLVSSRHDRAPGTGKWIFDV-YFLDWKRGSPtec
>EQB44577.1
mAEALTVIevaAFITEVV-------DRLCTYVSAVRSAKDDIRKLTQELFALKGAMYQVNLQTRSDSF-----------EPwqtqVQSVLALTNETLDAM
QKKLGTPST----sKVGQAIQSLTWPFKSDDVEHYLATIERSKTWFIMILMRDSVDTTATVLTEMQRLTSMV------rqdildkktHQELEETADLLKW
LSp-VNSKDKLRDSAADRVPGSGQWIHAG-RFSAWEEGGPtnw
>EXF86487.1
mAEALTVIevaLCITEVV-------ERLCKYVSAVKSAKDDIRKLTQELLALKGAMDHFHVQNEHSMD-----------NPlreqARAMLKMTQETLDAI
RKKLGTPKT----sSLARAAQSLAWPFRQGDIETYFATVERAKTWFIMVLMRDSLDTTASVLSEMQKLTALV------hedivarktDRMLEETADLLKW
LSp-VDSEDKLVSSRHDRAPGTGKWIVDK-TFLEWQGRTPtdr
>KDN62751.1
mAEALTIIevaLCITEVV-------ERLCDYVSTVKSAKDDIRKLTQELLALKGAIDYFHIQNKKNVD-----------SSlheqVHSMLTMTKETLDAV
QRKLGIPKA----sSVGHAMQSLTWPFRADDVEKYLRTLERAKTWFIMVLMRDSLDATSSVLVEMQTLTALI------hediitrktDRMLQETASLLKW
LSp-VDSEDKLASSRQDRAPGTGNWIYDR-SYLAWQKGGPtqq
>KXH33600.1
mAEALTVIevaLCITEVV-------ERLCKYISAVKSAKDDIRKLTQELLALKGAMDHFHVQNERSMD-----------NPlqeqARAMLKMTQETLDAI
RKKLGTPKT----sSLGRAAQSLAWPFRQGDIETYFATIERAKTWFIMVLMRDSLDTTASVLSEMQKLTALV------hedivarktDRMLEETADLLKW
LSp-VDSEDKLVNSRQDRAPGTGRWIVDK-TFLEWQRSTStdr
>KXH59789.1
mAEALTIIevaLCITEVV-------ERMCKYVSAVRSAKDDIRKLTQELLALKGAMDHFHVQNERSPD-----------DPlheqARAMLKMTQETLDAI
RKKLGTPKT----sSLGRAVQGLAWPFRQGDIETYFATIERAKTWFIMKLTAL------------------V------hedivarktDRMLEETADLLKW
LSp-VDSENKLFSSRQDRAPGTVRWILDI-SFLEWQRTSEtkr
>KZL63713.1
mAEVLSIVevaLCIAEVV-------ERLCAFVSTVRGAKDDMRKLTQELLALKGALDYFGIQHKKTLD-----------SSlheqVHSMLSMTQETLDAI
QLKLGTPKA----sSVGRAVQSLTWPFRVGDVDKYLGAVERAKTWFIMVLMRDSLDVTLSVFVEMQKLTALV------heeiiarrtDRMLDETAGLLKW
LSp-VNSEDKLVSSRQDRAPGTGNWIRDA-SYLAWQRGGPtqrpiywitgrcstsrlttasgfgqdsav
>KZL84164.1
mskswgcwccqpmAEALSIIevaLCITEVV-------ERLCTFVSTVRGAKDDLRKLTQELLALKGAMDYFDIQHKKNVD-----------SSlyeqVHS
MLNMTQETLDAIQLKLGTPKA----sSVGRAVQSLTWPFRAGDVDKYLRTVERAKTWFIMILMRDSLDVTLSVFVEMQKLTALI------heeiiarktD
RMLDETADLLKWLSp-VNSEDKLVSSRQDRAPGTGNWIRDG-SYLAWQKGGPtqw
>XP_008096102.1
mAEVLTILevaLCITEVV-------ERLCVYVSTAKSAKDDIRKLTQELLALKGAMDYFDAQNKKDVD-----------SSlqeqAHSMLTMAKETIDAV
QQKLGTPKA----sSVGRAVQSLAWPFRAGGLDKYLVTLERAKTWFIMVLMRDSLDATSSVLVEMQKLTALI------heeiitrntDRMLQETADLLKW
LSp-VDSEDKLASSREDRAPGTGNWIRDR-SYLAWQKDGPtqq
>KPM43638.1
maEAVFGAIeiaVVITEVV-------KLLYTYTNEIKDARDDVRKLTQELFALKGALEHFDLHRKADID-----------KPmqlqVNSMLEMTQETLNS
IQSRLGKPRT----tTFGKAAESLSWPFRNREIQKHLDTIERAKAWFVMVILRDSSETTLAVYDQVKALVQIL------hqdmiekqtTKMMQETNDLLT
WLAp-VDIEEMLSKATQNKVAGTGQWVLDK-AFLEWLELPEvkq
>OMP86961.1
---MDVAASIIAVIQISGAVLNLCYEYR-RLRKAPQEAKKLIHQLKSLDTLLEGVVSLLEDDETPde---KRFRaIDYLQKSGELESFKASLAELERKLQ
LP---------RKLDMLLFPLRARDVESALQEMDRFKETLGIAMGVHQIRRLNVIDENVRSIQA--------sqrdTQQDKCMSEITKWLNs-PDPGVNH
DKKRNEHMDNTGEWFIAGRSIQQWKQLAS
>OQD60364.1
MDPLSITGSVIALLHVSR----KVIDLISTIASASAEIRCLTVEISTTRALLSSISDIAGV---Detw----NNSlRELMTTDGPMQMLDTLLSKLEHRL
GREVG---IkgELGQLRKRLIWPWRA-dDTREMVRIAREARGLLAGALAVDHLTISKEIRQETKRIHE--------dsqktlfRQDVSEQRMVFEWLSt-
VDAAECHHTARAKHQRGTGDWLLDSEDFDLWLTGMRe
>KXG53391.1
mssaqrtaqplseaaltMDPLSITTGVFALLHASR----KVIDLISTIANASAEIRCLVVEITTTRALLSSIVDIAGV---Detw----NKSlRELMTND
GPMRMLDSLLSKLEHRLGQEVR---TkgEPGQLRKKLTWPWRA-dDTREMIKVAREARGLLAGALAVDHLAISKEIRQDTKQIHE--------vsqkall
RQDVSDQRMALEWLSt-VDAAECHHSARAKHEQGTGEWLLESEDFGLWLTGTRe
>OQO16740.1
MDPLSLCANIITVLQAANDLIHICYDYRAVLKDRPWSLTRVYDEVLELRALLEQLEHLASDL--------------------------------------
--------SASESLGWRLKDSEAKTCLTRLEKCKTTLTLALTADQMALLVDLRDTAQKADVKVSSVAT-kidrlqdDVEGSQRRKILKWLSRSDQMEEHK
QIVASHAAGTSSWFVESDRFLNIMREPQpg
>OQO18012.1
mADPVSITglvLQVGVLL-------KQLVEYGTAVKGAQGEIGRLRTELYAVKGVLRDLETAQEDAGK-----------RPlkreLSETFTTAATVLGEL
ARKLD--------gTKQSRIKSLVWPFDKPECNEILGKLERVKTWLMLYSMGEQQAGIGLLKDNLQDLTITV------qediadrgaRLQLDEQQAISRI
LAs-PPSEAVHTKACSAWQgVSPGAWFLDG-HLRSWLSDAHppsnmlllsglsgs
>OQO04313.1
mADPVSVTglvLQVGVLL-------KQLVEYYHVAKGAHSEIQSIRTDLYALKGVLDDIGIAQDDAGK-----------RPlkrdLAETLTTAAAILSEL
AQKLD--------nKSHRKLKSLVWPFEKPECNEMLGRLERLKSWLVLYSMGEHQAGLGSIQVSLQDLTNIV------qhdiserksRLQLEQQQALLHL
LAs-PSSDAVHVKACSAWQgNTPGAWFLDG-HLQSWLSEEHpan
>OQO06201.1
mADPVSVTglaLQVGSLL-------KQLVDYWKAVKGAHKEIQSFQSELFALKGVLRDIETAQDTAGQ-----------RPsrrdLTETLIAASTILGEL
AKKLD--------mRKHRVTKALTWPFEKSECTELLVRLERIKTWLMLYSMGEQQTGISLVQDALQELTDTV------kddiaerksKLQSDEQRALVDL
LDs-PSSDAVHAKACATWQgTTPGAWFLDG-YLQ-------
>OQO23637.1
mADPVSVTglaLQVSSLL-------KQLVEYWKAVKGAHKEIQSFQSELFALKGVLRDIETAQDTAGQ-----------RPsrrdLTETLIAASTILGEL
AKKLD--------vRKHRVTKALTWPFEKSECTELLVRLERIKTWLMLYSMGEQQTGISLVQDALQELTDTV------kddiaerksKLQLDEQRALVDL
LDs-PSSDAVHAKACATWQgTTPGAWFLDG-YLQ-------
>OTA61458.1
mADPLSMSASIAGLISIADLVFKAVYKKTMEKIEK------------------------------------------------------------RVKKA
-NGMSnr-sKVANIIQQLKWPFTTTETKELLTELSRHKKTLNVALAADSMRKLQLCLTK--------------idgiseevsrahdvvrkieintqIEVD
RGKQRVLDYFMi-NNPQGDLRKSINDRHPMTGLWLTESSAFND------
>OXN17847.1
MDPFSISVGVASLTGLVARALSAAKGYISGAKNANDSVHTLIIELETLQSSLSNVEGFLKGNDAK-----------------------------------
-------GLAFQMDGWSLVSRTSDDVVKVLeaqvEGLKALQAIQAQAEQLQQAIE------------------nrkglsekDHDAVQRKAILDWISt-PA
QKLKHQTVRSARVSNTGGWLLERQEYLQWRDNGSdh
>PCG97349.1
MDPLSVTASVIAVIQIASVISTHCGLQ----------------------IVLRTLEELTERGTHViqngedgdaeeTSYLLPTlHKLCQLEYVFEECLRK
LEQLERDITPSSQ---vNltKKESFFRALHWPLKEAYMKNIMDDINHYIALFSLALTLDETDNILEIREKTFETHSM---V---kllqsqkeeETRREQG
ERIVKWLAa-PDSSVDYTHALRLKTKNTGTWLIQDDKYKNWKRNSG
>CRG88616.1
MDPLSITASLIAVIQITTVVSSHCMQYVRSAKNTKSLILSLVQELGGLQIVLTTLRDLTDRDYCEpgdsdaesidKTYLLPTlRKLVELEHVFKECLEKL
EVLKRDIAPSTE---rHlsKKETFFRALNWPIKEAYTKNIMRDISEYISLFSLALTLDETTNVLEIREKTFETNSM---V---kslhaqrdeELKRQHCS
EIVQWLSa-PDASVDYMHALKRKTPNTGTWLIEEERYKEWKLHPG
>KFX44630.1
MDPLSVTASVIAVIQIASVVSTHLLRT---------------------------LEDLTQRGTHVlqngededaeeESYLLPTlHKLCQLEYVFEECLRK
LEQLERDIVPSSQ---vSltKKESFFRALHWPLKEAYMRNIMDDINHYIALFSLALTLDETDNMLEIREKTFETHSM---V---kllqsqkeeESRREQG
ERIVKWLAa-PDSSVDHTHALRLKTKNTGTWLIQDKKYKDWKDNSG
>RAO72488.1
MDPLSVTASVIAVIQITSVISTHCMNYVKSARNTKSLILRLVQELGGLQIVLRTLEELTQRGTHVlqngedsdaeeKSYLLPTlHKLCQLEYVFEECLRK
LEQLERDIMPTSQ---aNltKKESFLRALHWPLKEAYMRNIMDDINHYISLFSLALTLDETDNILEIREKTFETHSM---V---kylhsqkdeEIRREHG
EKIVKWLSa-PNASFDHTHALRMKTENTGSWLIDNYRYQEWKRTAG
>XP_002486518.1
MDPLSVTASVIAVIQITSVVSTQCMQYVKSAKNTKSRILRLVQELGGLQIVLGTLEDLAKRSSHAlqdqgndpdeESYLLPTiHRLCQLEHVFEECLRKL
KQLERDITPTSQ---aNltKKESFFRALQWPLKEAYMRNIMDDINHYISLFSLALTLDTTDNILAIHEKTFETHYM---V---kylqsqkeeETRREHGE
KIIKWLSa-PDTSVDHTHALQMKTQNTGSWLTGDHQYQEWKQIAG
>XP_013328953.1
MDPLSVCASIIAVLQITSSVSSTCMQYVRSAKNAKIELLRLIQELGGLQIVLTTLKELTERERNLmedekgllstgeDQYLLPTlGRLCKLEYVFEECLR
KLKQLERDITPPSNDLSmSKKEGIIRALRWPLKEAYMRSILDDINKYITLFSLALTLDETNAMLDIRDTTLETYSTV------qslkaiqddEKKRRDAD
DIVQWLCAPDASVDYADALQRRVKNTGSWLICGKQYSQWKCFSR
>PGH14952.1
mSDPLSTVASIIAIIDLAANISSACRKYADSVHDAPKLIKRIQETASSLQTLFEELRELGDLRLAKskcl-------EKVLAPDGDVKACQTVIIRLEKL
VDNYLREVNphvvgkrRqvCAKVARLKICWMKKA-K--VHMEEIERYRKTIDEALKMEIVSET-----------------------AVTSDIVVKWLIp-
RDYAEYQRECSSRGIEGTCRWVLESKEYRTWLRSDQ
>PGH23688.1
masapthlenigifgdclrlsrdsypafalfepqlskmAEALGLAGNAVGLVSLVLQVSQISYQDAAELKGVDGLSS-----------------------
---ts--------GTNGLVAALEQCSRELEQLKKKLEKKAAA--s-t-IRGKLYVLTWPFSEAEVKEKVEMLHRYSGIFSAALTADTLTVTVASYQ----
-----------evlaMREDNDIKDLLAWYQp-KSDLQSAASHFEQYCPGTSSYFITHDMYLS------
>PGH32755.1
---MS-DAVIVNINdLKNNTVFRLVFKYSRSAVNSKEDVKNLANEIQALAGVLQSLCLLANGLEAEghifdpt-----IRvHHLGMLSSTLSRVQQRVEK
VHVKF-------Ekg-sKTQQRLQHLKWPFSAGETKELWEDIAKHKSTIALALSADSLRMLQICLAKQDEIDQTLSSI---antvkmieiqtqIAMSDAK
KAVLDFVMk-VIPQSSLETGVKLRHPLTGLWISGSPRFTTWLETPGs
>KKZ63087.1
mSDPLSIAAGVARLISLADAVFRLVFKYSRSAVNSKEDVKNLADEIQALAGVLQSLRLLANGLEAEghif--------DPTIRVHHIGMLSSTLSRVQQR
VEKAHVKFEkg-sKTQQRLQHLKWPFSAGETKELWEDISRHKSTIALALSADSLRMLQICLAK--------------qdeidqtlssiadtvkmieiqtq
IAMSDAKKAVLDFFMk-VSPQSSLETGVKLRHPLTGLWLSRSPRFTTWLETPGs
>PMD16833.1
mSDHLSVAASIAGLITIADIVYLESDD---------------------------------------ykf--------NPATQIHYVNACQKSLLRIQEQL
DAADPTSTs-GATKLKKKLKWPFEKHKTEELLADIEKHKATMTLAMSADQMSVLLDLLRR--------------geviqkkadrihssvlemqgvqhrLV
GDKTKQKMLQYLGk-LDIENWQRPNLALRQPGTGIWFTDGEEFNAWTSTGN
>PMD29438.1
mSDTLSVAASIAGLITIADIVVRKGYHYLHDLKDVEKDAKKLIDEVNVLSGILHSLKNVAEYLESDdyef--------DPATQIHYVNTCQKSLQRIQEQ
LDGADPISTs-NAKKLKRKLKWPFEKRKTEELLADIEKHKAIMTLAMSADQMSVLLDLLRR--------------geilqkkvdsihssvlemqslqhrL
IGDETREKMLQYLSk-LDIEDWQRSNLALRQPGTGIWFTDGEEFKAWVSTEN
>PMD32285.1
MDPTSGAASLDTLFQLADRVIGLCKLYIRAAKDAPSDLRVILIEITSLKVLLDNFQFLAKWDAKHgn----QSIfDSLLQDEGPIKGCMDSISELEKLFP
PPVKSLPkSkqKIQELLATLSWPFKQEKAKKILQEISLFKSTISLTLTVDHHNDIKKIRHATREM----------qtILDADQRDKVYSWLRh-TDPSPL
HNRARSQYEVGTGDWILRSQKWDNFISAKH
>PMD14904.1
MDPINSTASLDALFQLAEGVIGLCRFYIRAAKDAPSDLRVILMEITALKVLLDNLQFLTEMDSKHgn----QSIfDTLLQDEGPIKGCASSISELEKLFP
PLVKPLSgSkqKLKELLTTLSWPFKQEKAKRILQEISLFKATISLALTIDHYQDIKKIRQETKEI----------haILDEDQRGKVYTWLRq-TDASPI
HNRACSQYESRTGDWILCFPEWENFINAKH
>PMD33851.1
mVDPFSLATGLAGLISLAIGLTKTTCEVIGSVKDSGQTIATLQNELNALQAVVNQLCIFLETANGIgs-------fTETAALVETHLFCKTRLESVIHKL
QHFKDG---gKFTRGFRALSWPLSEKETKEIAQDLHRCMQTISLSLTVEGCNLLSKTSKDVFSVIQDQA-----kaledtqkitgivdellsntvvqfkd
aanllaklnntsdilngisqdlstvlnFHRVDQNDVILEWLSt-VDVSRGFQAALQKRQDGTGKWLLNKSEFKDWKVASGg
>PNP85346.1
mAEAIGLAASIAGLVQLTGSVFKQLTKFCKEAKDAPSKAQDLATQTRDLAGIFENLRLLASALEERdanp---------AL-KPQHLESCQKTLNEINSK
LDKALSDFDg-gkSARRFVRRLKWPFSLQETKDLVAELANHRANLQLALAADSMDALMKSLAKQDEIHSMI------ermisfetrVELNKRRKEVMNFF
Lr-VKPQDYLDVSRELRHEATGSWLTSDdSTFERWKNGSNsklw
>CZR48872.1
mAEAIGLAASIAGLVQLTGSVFKQLTKFCREAKDAPSKAQDLATQARDLAGIFENLRLLASALEERdsnp---------AL-RPQHLESCRKTLNQINSK
LDKALSDFDg-gkSARRFVRKLKWPFSLQETKDLVAELSNHRANLHLALSADSMEALMKSLAKQDEVHSMI------errisfetrVELNKRRKEIMNFF
Lr-VKPQDYLDVSRGLRHEATGSWLTSDnSTFERWKNGSN
>EGU87380.1
mAEAVGLAASIAGLVQLTGSVFKQVTKFCKEAKDAPSKAQELATQTRDLAGIFENLRLLASALEDRdsns---------AL-KPQHLESCEKTLKEINSK
LHKALSDFDg-gkSARRFVRRLKWPFSLQETKDLVADLANHRANLHLALSADSMDALMKSLAKQDEIHNMI------errisfetrVELNKRRKEVMNFF
Lr-VNPQDYLDVSRELRHEATGSWLTSDdSTFEKWKNGSN
>EMT71940.1
mAEAVGLAASIAGLVQLTGSVFKQVTKFCKEAKDAPSKAQELATQTRDLAGIFENLRLLASALEDRdsns---------AL-KPQHLESCEKTLKEINSK
LHKALSDFDg-gkSARRFVRRLKWPFSLQETKDLVADLANHRANLHLALSADSMDALMKSLAKQDEIHNMI------errisfetrVELNKRRKEVMNFF
Lr-VNPQDYLDVSRELRHEATGSWLTSDdSTFERWKNGSN
>ENH74848.1
mAEAVGLAASIAGLVQLTGSVFKQVTKFCKEAKDAPSKAQELATQTRDLAGIFENLRLLASALEDRdsns---------AL-KPQHLESCEKTLKEINSK
LHKALSDFDg-gkSARRFVRRLKWPFSLQETKDLVADLANHRANLHLALSADSMDALMKSLAKQDEIHNMI------errisfetrVELNKRRKEVMNFF
Lr-VNPQDYLDVSRELRHEATGSWLTSDdSTFEKWKNGSN
>EWY82743.1
mAEAVGLAASIAGLVQLTGSVFKQVTKFCKEAKDAPSKAQELATQTRDLAGIFENLRLLASALEDRdsns---------AL-KPQYLESCEKTLKEINSK
LHKALSDFDg-gkSARRFVRRLKWPFSLQETKDLVADLANHRANLHLALSADSMDVLMKSLAKQDEIHNMI------errisfetrVELNKRRKEVMNFF
Lr-VNPQDYLDVSRELRHEATGSWLTSDdSTFEKWKNGSN
>EWZ27940.1
mAEAIGLAASIAGLVQLTGSVFKLVTKFCKEAKDAPSKAQELATQARELAGIFENLRLLASSLEARnsdc---------TL-KTQHLHSCQQTLDEINNK
LDKAQTDFDs-gkPAKRFSRRLRWPFSLSETKDLVADLANHRDILHLALSADSMDALLKSLAKQDDLHNMI------erklsfdtrVQLDKRRKEIMNFF
Lr-VNPQDYLEVSQELRHKATGSWLTSGhPTFSNWKDGTN
>EWZ30621.1
mAEAVGLAASIAGLVQLTGSVFKQVTKFCKEAKDAPSKAQELASQTRDLAGIFENLRLLASALEDRdsns---------AL-KPQHLESCEKTLKEINSK
LHKALSDFDg-gkSARRFVRRLKWPFSLQETKDLVADLANHRANLHLALSADSMDALMKSLAKQDEIHNMI------errisfetrVELNKRRKEVMNFF
Lr-VNPQDYLDVSRELRHEATGSWLTSDdSTFEKWKNGSN
>EWZ85170.1
mAEAVGLAASIAGLVQLTGSVFKQVTKFCKEAKDAPSKAQELATQTRDLAGIFENLRLLASALEDRgsns---------VL-KPQHLESCEKTLQEIKDK
LHKALSDFDg-gkSARRFVRRLKWPFSLQETKDLVADLANHRANLHLALSADSMDALMKSLAKQDEIHNMI------errisfetrVELNKRRKEVMNFF
Lr-VNPQDYLDVSRELRHEATGSWLTSDdSTFEKWKNGSN
>EXA36292.1
mAEAVGLAASIAGLVQLTGSVFKQVTKFCKEAKDAPSKAQELATQTRDLAGIFENLRLLASALEDRdsns---------AL-KPQHLESCEKTLKEINSK
LHKALSDFDg-gkSARRFVRRLKWPFSLQETKDLVADLANHRANLHLALSADSMDALMKSLAKQDEIHNMI------errisfetrVELNKRRKEVMNFF
Lr-VNPQDYLDVSRELRHEATGSWLTSDdSTFERWKNGSN
>EXK35992.1
mAEAVGLAASIAGLVQLTGSVFKQVTKFCKEAKDAPSKAQELATQTRDLAGISENLRLLASALEDRgsns---------VL-KPQHLESCEKTLQEIKDK
LHKALSDFDg-gkSARRFVRRLKWPFSLQETKDLVADLANHRANLHLALSADSMDALMKSLAKQDEIHNMI------errisfetrVELNKRRKEVMNFF
Lr-VNPQDYLDVSRELRHEATGSWLTSDdSTFKRWKNGSN
>EXK87645.1
mAEAVGLAASIAGLVQLTGSVFKQVTKFCKEAKDAPSKAQELATQTRDLAGIFENLRLLASALEDRdsns---------AL-KPQHLESCEKTLKEINSK
LHKALSDFDg-gkSARRFVRRLKWPFSLQETKDLVADLANHRANLHLALSADSMDALMKSLAKQDEIHNMI------errisfetrVELNKRRKEVMNFF
Lr-VNPQDYLDVSRELRHEATGSWLTSDdSTFERWKNGSN
>EXL74304.1
mAEAVGLAASIAGLVQLTGSVFKQVTKFCKEAKDAPSKAQELATQTRDLAGIFENLRLLASALEDRdsns---------AL-KPQHLESCEKTLKEINSK
LHKALSDFDg-gkSARRFVRRLKWPFSLQETKDLVADLANHRANLHLALSADSMDALMKSLAKQDEIHNMI------errisfetrVELNKRRKEVMNFF
Lr-VNPQDYLDVSRELRHEATGSWLTSDdSTFEKWKNGSN
>EXM17857.1
mAEAVGLAASIAGLVQLTGSVFKQVTKFCKEAKDAPSKAQELATQTRDLAGIFENLRLLASALEDRdsns---------AL-KPQHLESCEKTLKEINSK
LHKALSDFDg-gkSARRFVRRLKWPFSLQETKDLVADLANHRANLHLALSADSMDALMKSLAKQDEIHNMI------errisfetrVELNKRRKEVMSFF
Lr-VNPQDYLDVSRELRHEATGSWLTSDdSTFEKWKNGSN
>KIL85176.1
mAEAIGVAGSIVGLIQFTGTIFKLVFNFCKEVKDAPRKAQELVSLIRDLAGMLESLRLLGTALEANnpks---------FL-RPQHLQSFKEILLRISNP
INEAKSDFDs-gkGVKKLRRRLQWPFTLPETNSLFSDLQEHRANIQLALSADSMDTLLHILDRQETIQKTL------erkvsfdirVQLDKKRKDIMNDF
Lv-VNPQTYLDISSELRHEATGLWLTERtLAFESWKSDRNsr
>KLO79061.1
mAEAIGLAASIAGLVQLTGSVFKQLIRFCKEAKDAPSKAQDLATQTRDLAGIFENLRLLASALEERdsgp---------AL-KPQHLESCQNTLNQIDSK
LDKALSDFEg-gkSARRFVRRLKWPFSLQETKDFVAELANHRANLHLALSADSMDALIKSLAKQDEIHSMI------errisfetrVELNKRRKEVMNFF
Lr-VQPQDYLDVSRELRHEATGSWLTSDnSTFERWKNGSN
>KLP10314.1
mAEAIGLAASIAGLVQLTGSVFKQLIRFCKEAKDAPSKAQDLATQTRDLAGIFENLRLLASALEERdsgp---------AL-KPQHLESCQNTLNQIDSK
LDKALSDFEg-gkSARRFVRRLKWPFSLQETKDFVAELANHRANLHLALSADSMDALIKSLAKQDEIHSMI------errisfetrVELNKRRKEVMNFF
Lr-VQPQDYLDVSRELRHEATGSWLTSDnSTFERWKNGSN
>KLP12067.1
mAEAIGLAASIAGLVQLTGSVFKQLIRFCKEAKDAPSKAQDLATQTRDLAGIFENLRLLASALEERdsgp---------AL-KPQHLESCQNTLNQIDSK
LDKALSDFEg-gkSARRFVRRLKWPFSLQETKDFVAELANHRANLHLALSADSMDALIKSLAKQDEIHSMI------errisfetrVELNKRRKEVMNFF
Lr-VQPQDYLDVSRELRHEATGSWLTSDnSTFERWKNGSN
>KPM44161.1
mAEAIGLAASIAGLVQLTGAVFKLVTKFCKEARDAPAKVQDLATQTRDLAGVLENLRLLASSLEITdsnp---------SL-KLQHLDSCAETLGAISSK
LVKAQEDFDs-gkAAKRLSRRLKWPFSLSDTKDLVANLASQREILQLALSTDSMDALLKSLAKQDELHSMM------erklsfdtrVELNKRRKEIINFF
Lr-VKPQDYLNISSDLRHKATGSWLTNSdATFAKWKDGSN
>RBA14261.1
mAEAIGLAASIAGLVQLTGSVFKQLIRFCKEAKDAPSKAQDLATQTRDLAGIFENLRLLASALEERdsgp---------AL-KPQHLESCQNTLNQIDSK
LDKALSDFEg-gkSARRFVRRLKWPFSLQETKDFVAELANHRANLHLALSADSMDALIKSLAKQDEIHSMI------errisfetrVELNKRRKEVMNFF
Lr-VQPQDYLDVSHELRHEATGSWLTSDnSTFERWKNGSN
>RBQ81873.1
mAEAIGLAASIAGLVQLTGSVFKLLTKFCKEAKDAPSKAQDLATQTRDLAGIFENLRLLASALEEResnp---------AL-KPQHLESCQKTLNEISNK
LDNALSDFDs-gkSARRFVRRLKWPFSLQETKDLVAELANHRANLQLALAADSMDALIKSLAKQDEIHSII------errisfetrVELNKRRKEVMNFF
Lr-IKPQDYLDVSRELRHEATGSWLTSDdSTFERWKNGSN
>RBQ93950.1
mAEAIGLAASIAGLVQLTGSVFKLLTKFCKEAKDAPSKAQDLATQTRDLAGIFENLRLLASALEEResnp---------AL-KPQHLESCQKILNEISSK
LDNALSDFDg-gkSARRFVRRLKWPFSVQETKDLVAELANHRANLQLALAADSMDALIKSLARQDEIHSMI------errisfetrVELNKRRKEVMNFF
Lr-IKPQDYLDVSRELRHEATGSWLTNDdSTFERWKNGSN
>RBR15708.1
mAEAIGLAASIAGLVQLTGSVFKLLTKFCKEAKDAPSKAQELATQTRDLAGIFENLRLLASALEEResnp---------AL-KPQHLESCQKTLNEISNK
LDNALSDFDs-gkSARRFVRRLKWPFSLQETKDLVAELANHRANLQLALAADSMDALIKSLAKQDEIHSII------errisfetrVELNKRRKEVMNFF
Lr-IKPQDYLDVSRELRHEATGSWLTSDdSTFERWKNGSN
>SCO24937.1
mAEAIGLAASIAGLVQLTGSVFKQLIRFCKEAKDAPSKAQDLATQTRDLAGIFENLRLLASALEERdsgp---------AL-KPQHLESCQNTLNQIDSK
LDKALSDFEg-gkSARRFVRRLKWPFSLQETKDFVAELANHRANLHLALSADSMDALIKSLAKQDEIHSMI------errisfetrVELNKRRKEVMNFF
Lr-VQPQDYLDVSRELRHEATGSWLTSDnSTFERWKNGSN
>SCO25287.1
mAEAIGLAASIAGLVQLTGSVFKQLIRFCKEAKDAPSKAQDLATQTRDLAGIFENLRLLASALEERdsgp---------AL-KPQHLESCQNTLNQIDSK
LDKALSDFEg-gkSARRFVRRLKWPFSLQETKDFVAELANHRANLHLALSADSMDALIKSLAKQDEIHSMI------errisfetrVELNKRRKEVMNFF
Lr-VQPQDYLDVSRELRHEATGSWLTSDnSTFERWKNGSN
>SCO52820.1
mAEAIGLAASIAGLVQLTGSVFKQLIRFCKEAKDAPSKAQDLATQTRDLAGIFENLRLLASALEERdsgp---------AL-KPQHLESCQNTLNQIDSK
LDKALSDFEg-gkSARRFVRRLKWPFSLQETKDFVAELANHRANLHLALSADSMDALIKSLAKQDEIHSMI------errisfetrVELNKRRKEVMNFF
Lr-VQPQDYLDVSRELRHEATGSWLTSDnSTFERWKNGSN
>SCO91992.1
mAEAVGLAASIAGLVQLTGSVFKQVTKFCKEAKDAPSKAQELATQTRDLAGIFENLRLLASVLEDRdsns---------AL-KPQHLESCEKTLKEINSK
LHKALSDFDg-gkSARRFVRRLKWPFSLQETKDLVADLANHRANLHLALSADSMDALMKSLARQDEIHNMI------errisfetrVELNKRRKEVMNFF
Lr-VNPQDYLDVSRELRHEATGSWLTSDdSTFEKWKNGSN
>SCV60027.1
mAEAIGLAASIAGLVQLTGSVFKQLIRFCKEAKDAPSKAQDLATQTRDLAGIFENLRLLASALEERdsgp---------AL-KPQHLESCQNTLNQIDSK
LDKALSDFEg-gkSARRFVRRLKWPFSLQETKDFVAELANHRANLHLALSADSMDALIKSLAKQDEIHSMI------errisfetrVELNKRRKEVMNFF
Lr-VQPQDYLDVSRELRHEATGSWLTSDnSTFERWKNGSN
>XP_018254100.1
mAEAVGLAASIAGLVQLTGSVFKQVTKFCKEAKDAPSKAQELATQTRDLAGISENLRLLASALEDRgsns---------VL-KPQHLESCEKTLQEIKDK
LHKALSDFDg-gkSARRFVRRLKWPFSLQETKDLVADLANHRANLHLALSADSMDALMKSLAKQDEIHNMI------errisfetrVELNKRRKEVMNFF
Lr-VNPQDYLDVSRELRHEATGSWLTSDdSTFKRWKNGSN
>XP_018761553.1
mAEAIGLAASIAGLVQLTGSVFKLLTKFCKEAKDAPSKAQDLATQTRDLAGIFENLRLLASALEERdfnp---------AL-KPQHLESCQKTLNKISNK
LDNALSDFDg-gkSARRFVRRLKWPFSLQETKDFVAELANHRANLQLALAADSMDALIKSLAKQDEIHSII------errisfetrVELNKRRKEVMNFF
Mr-IKPQDYLDVSRELRHEATGSWLTSDdSTFERWKNGSN
>XP_023434837.1
mAEAIGLAASIAGLVQLTGSVFKQLIRFCKEAKDAPSKAQDLATQTRDLAGIFENLRLLASALEERdsgp---------AL-KPQHLESCQNTLNQIDSK
LDKALSDFEg-gkSARRFVRRLKWPFSLQETKDFVAELANHRANLHLALSADSMDALIKSLAKQDEIHSMI------errisfetrVELNKRRKEVMNFF
Lr-VQPQDYLDVSRELRHEATGSWLTSDnSTFERWKNGSN
>POS69955.1
mfDLPCS---IRDTLVQLSASLYSVTSKFYREAKDAKSKISALATQIMNLSGVLQSLSLLASSPlFDEarvs--------RPVFRGTYIESCHSTLYKIR
RKLEKAECDVEag-sHRTLISRSLKWPFTAQEVNDLIAELSQHRDILQLALSADTMSQLLQCLAN--------------tkstaeivehlnetldrkasi
dtrAEVTATRGDCAVFME-VNPQDYLQDCLSRRQPNTGRWLVERdETFRDWLNSPGsq
>POS73044.1
mAD----PSTILGIVGSLTKTTIYCCQIIRKVQRAPDEIKRLNAEASNWRPQLESFAELQQADGPSsarlr------Kq----LEDGGLKEVVDLVTELN
DTLEPF------QTLSTYQKFKWSIRTGDkVKSILSQLKHAMERLLGILQFITLPTISSKLV---------------diqktqmeTTNETERRNILLWLK
p-KGidCHEFHRQKRDLREEGTCDWLAKSFRWLDWCQGGSplns
>PQE29767.1
mSDPLSITASIVALLQLTK----SVVEYVKDVKGGQMTGDNIWSTIS----LLEMLKFRFEDATVDgvk----LSSEIKMDVKAPLRELQRVLEKLVGKL
APAS-----k-AQRAMQNLAWPFTK-gEVKDLLSSIERQKSHLTLAMENNHMRLSQSIKDDVNELRL--------dhkrheeHLRDKEAKEAIEWISa-V
DFGGKQSNVESARVPGTSEWILQHPFFDEWLNGSR
>XP_001802781.1
MDPLSITASIVALLQLSN----KVISYLNDVEDASKDRAKCAIEATNLHSLLTSLRFRLEEGDASspw----YAAiRGLATKKGPLDQFKETLEVLQARI
TSGK-----gRFGQAIDVLTWKFKK-eEVDLILQCMERLKTLIGIALQMDHFKLSQAISNDMTFVRGLMPSM---qadlesiqqGLDRAQLDALKAWISp
-IDFLAQQSDILRHRHQNTGQWFLSAPEFTDWLDGATsn
>PQK14742.1
--MAEYAANIAALIQISDGIIRVCRHFIQATKDAPRDLIIISGEVTSLKAILLCLSDTHLSPK--t----AGAvPSLFALDGPVSACYKSISELERLLPR
LSSAE-LagKGAFSLKHISWVLKDSQVRKLLADINLHKSTLLLALTGDLMCDVKDIKAGIGRV----------eqTLSESDRYETLRWLEa-KCYsqAEI
HNSMCTSHEEHTNHWLSRWDEWQAWLRAEQapsp
>PMB68896.1
--MAEYAANIAALIQISDGIIRVCRHFIQATKDAPRDLIIISGEVTSLKAILLCLSDTHLNPK--t----AGAvPSLFALDGPVSACYKSISELECLLPR
LSSAE-LagKGAFSLKHISWVLKDSQVRKLLADINLHKSTLLLALTGDLMCDVKDIKAGIGRV----------eqTLSESDRYETLRWLEa-KCYsqAEI
HNSMCTSHEEHTNHWLSRWDEWQAWLRAEQapsp
>PSN62652.1
MDPLSITASIITLLQLTHNISILCLDLHSTTKTAKQDILGATEEVKTLRSVLESLAVLTSNSSA-----FANlEKLAGEDGALTRCKTELEGLSDELAA-
-----LKKDGIASKIQWVLKEKGILGRLDNISKLK--------------------------------------AQLRLYIIEWLGDSSPASNLNNAQKTR
SGTSGDWFLNRTDFTSWMDFTKvs
>PSN71685.1
mAEPLSIAGSIAGLLSLGNEVFRLVYRYTTAVKNAEKEIGDLKRELEALNGVLYNVGIVAREL-EQdplr--------TPAIRLDHVNSCISLLHRLKEN
LGELKIT--a-psKIEKSFRKLTWPFKSSETQSIVSEIRICRDTVAIALSADSFCTLLESLSL--------------qknikneledvhgllqkrneiqd
rIHLDERRTNILKTYFf-VDAKLSFSINTKLRYPTTGSWLSGDPVFQNWLNGNA
>PVH68313.1
---LSAVASLIAVIQLTQVVSRILKEYFSTAREARKDIDSLFSSITSLELILVEVSQIAKNQHSEdl-------aASLEHPGGPLQLLKAELEVLRVTLK
APRAPK--gSLKILVQSLKWPLKKGEVEKSLGVIERHKSTLNANLGFGILDLQLKDLDILTSIQADI------knAQNDREHQAIIRWLSnsVADPSQEH
NAAIEKHVKGTGAWLILSHEVKTWATTGNs
>PVH85782.1
MEPLGGVASVIAVIGITRTIAFLLKDYHQGVSDAPLEIQRLYQSISSLRLTLSRIDMEDIKRRHWst----IHFqNLLKKRKGPLQLLNKELEDLRAKLE
SNRYPRKt-sRKRERIVYLMWPFHKTDVEKSMNVIERYKSTLELEFSIENLNTSLDVFDIVEDIKSDA------qdFRESQTRQKVIDWLTkgVPDPSSE
HVSARSFYEPTTGSWLTTGTTMNHWIKAKN
>PVH99314.1
mSDPLSAAGSIAGLVGLAIQLSQLSFQYISSVSGSSKAWSAYIQELSTLTSVLLRLQQASDHVTTAqhllpqt----SISsTSPAVPSTVIKECYTELDT
LKGVLAEKMSK---hGLRKKLEMLTWPFSEPETRKHVLMLHRFSSLLQSSLIADTLTVSVESYLHLRD-----------ekd---VKEFKEILNWFKp-N
NESNspSPEIILESMCPGTRSDLLTSKTYMEWRDSAGaiae
>XP_016640113.1
mlgqtfestdsnlGSSVSTAASVAGLVSLAIQLSQLSFQYVSSVKGSSKVWSGYIQELSTLTSVLLKLQQAYEAAGSRdllgivs--------GPGLSAQ
TINECHDELSSLKSALSERLQK--r-g-LRGMLEKLSWPFSEPDTQAKVLMLHRFGSLFGSSLVADNLTVSIENYR---------------hlrdIKDVK
DFEDFLAWFEp-KYETlpISYENMLEAMCPGTRSTFLGSETYIKWRDSPTlesq
>PYI00546.1
mADGINLAVNISGILQVVGNIAQLSYRHAGDDHRAPITHKRYWQEASSLMEVLLLVEQAIQDIEAAgillp----------------RPHCLNgdVMTEL
H------------lELQKRNSTLTWPFQEKEVSANIDMLQRYRSLFAGFLCSCMSWNNKGGRDDCLIANPRARSK---ifalidsllkhapapetvaMSR
NRTLVPILPGLSq-MDG-QVLGSFVGLRT---------------------
>PZC89671.1
-------VPNSHLSWSWQGPNRYIYHYVKDVKSAEKEVLTLKNEIAELNGVLHNMHLIAEDLESNhtqd---------YSIRPGHVNACLATLYRLEADI
NEFGLGNKkt-lTLRKKMQKLTWPSKVVNLKQVTNEIREHRNNLNFVLSADSMTALLKRLATQDVLLQEIHDV---eaklrekadietrMAIDEERQRTL
DSFPf-VNPQGIFQANSKLRHSNTGFWLIENDTF--------
>RBQ66634.1
MDPLSLAASIAGLVSLAGAVISAGYKLNSKLNEDTSDTKTLITETANFSGILLGVKAHLESFKGLdvd---------LDAVHNTVEDSKLTIKLIDELLA
KL------sKSNRIEMLIKAGGREEQAVKLLRRIEQYKMFFVLCFQLEHRPSSQSETlqIQMEGIVAQL------ksldesqkgvekavgklvdAGQIQL
QEKIIKWLGt-PTE-DEHDDLCKQRDASSAEWILKKQEFNSWLSSPGs
>CVK92123.1
MDPLSLAASIAGLVSLAGAVISAGYKLNSKLNEDTSDTKTLVTETANFSGILLGVKVHLESFQCLdvd---------LKAVHNTIEDSKLTIKLIDELLA
KL------sKSNRIEMLIKAGGREEQAVKLLRRIEQYKMFFVLCFQLEQSS--QSETlqIQMEGIVAQL------ksldetqkgvekavgklvdAGQIQQ
QEKIIKWLGt-PTE-DEHDDLCKQRDASSAEWILQRQEFNSWLSSPGs
>CVL08022.1
MDPLSLAASIAGLVSLAGAVISSGYKLNSKLNEDTSDTKTLVVETANFSGILLGVKAHLEAFQSLdvd---------LKAVHSTIEDSKLTIKLIDELIA
KV------sKSNRVEMLIKAGGREEQAVKLLRRIEQYKMFFVLCFQLEQSS--HSETlqIQMEGIVAQL------qslgetqkgvekavgrlvdAGQIQQ
QEKIIKWLGt-PTE-DEHDDLCKQRDASSAEWILKRREYNSWLSSPGs
>CZR42815.1
MDPLSLAASIAGLVSLAGAVISAGYKLNSKLNEDTSDTKTLLSETANFSGILLGVKAHLESFQCLdvd---------LKAVHNTIEDSKLTIKLIDELLA
KL------sKSNRIEMLIKAGGREEQAVKLLRRIEQYKMFFVLCFQLEQSS--QSETlqIQMEGIVAQL------qsldetqkgvekavgqlvdAGQIQQ
QEKIIKWLGt-PTE-DEHDDLCKQRDASSAEWILKRQEYNSWLSSPGs
>EWY87724.1
MDPLSLAASIAGLVSLAGAVISAGYKLNSKLNEDTSDTKTLVNETANFSGILLGVKAHLESFHTLdvd---------LEAVHNTIEDSKLTIKLIDELLA
KL------sKSNRIEMLIKAGGREEQAVKLLRRIEQYKMFFVLCFQLEQSS--QSETlqIQMEGIVTQL------kslgetqkgvekavgklvdAGQIQQ
QEKIIKWLGt-PTE-DEHDDLCKQRDTSSAEWILKKEEFNNWLSCPGs
>EWZ40798.1
MDPLSLAASIAGLVSLAGAVISAGYKLNSKLNEDTSDTKTLVNETANFSGILLGVKAHLESFHTLdvd---------LEAVHNTIEDSKLTIKLIDELLA
KL------sKSNRIEMLIKAGGREEQAVKLLRRIEQYKMFFVLCFQLEQSS--QSETlqIQMEGIVTQL------kslgetqkgvekavgklvdAGQIQQ
QEKIIKWLGt-PTE-DEHDDLCKQRDTSSAEWILKREEFNNWLSCPGs
>EWZ81830.1
MDPLSLAASIAGLVSLAGAVISAGYKLNSKLNEDTSDTKTLVNETANFSGILLGVKAHLESFHTLdvd---------LEAVHNTIEDSKLTIKLIDELLA
KL------sKSNRIEMLIKAGGREEQAVKLLRRIEQYKMFFVLCFQLEQSS--QSETlqIQMEGIVTQL------kslgetqkgvekavgklvdAGQIQQ
QEKIIKWLGt-PTE-DEHDDLCKQRHTSSAEWILKREEFNNWLSCPGs
>EXA41572.1
MDPLSLAASIAGLVSLAGAVISAGYKLNSKLNEDTSDTKTLVNETANFSGILLGVKAHLESFHSLdvd---------LEAVHNTIEDSKLTIKLIDELLA
KL------sKSNRIEMLIKAGGREEQAVKLLRRIEQYKMFFVLCFQLEQSS--QSETlqIQMEGIVTQL------kslgetqkgvekavgklvdAGQIQQ
QEKIIKWLGt-PTE-DEHDDLCKQRDTSSAEWILKREEFNKWLSCPGs
>EXK33504.1
MDPLSLAASIAGLVSLAGAVISAGYKLNSKLNEDTSDTKTLVNETANFSGILLGVKAHLESFHTLdvd---------LEAVHNTIEDSKLTIKLIDELLA
KL------sKSNRIEMLIKAGGREEQAVKLLRRIEQYKMFFVLCFQLEQSS--QSETlqIQMEGIVTQL------kslgetqkgvekavgklvdVGQIQQ
QEKIIKWLGt-PTE-DEHDDLCKQRDTSSAEWILKREEFNNWLSCPGs
>EXK86120.1
MDPLSLAASIAGLVSLAGAVISAGYKLNSKLNEDTSDTKTLVNETANFSGILLGVKAHLESFHSLdvd---------LEAVHNTIEDSKLTIKLIDELLA
KL------sKSNRIEMLIKAGGREEQAVKLLRRIEQYKMFFVLCFQLEQSS--QSETlqIQMEGIVTQL------kslgetqkgvekavgklvdAGQIQQ
QEKIIKWLGt-PTE-DEHDDLCKQRDTSSAEWILKREEFNKWLSCPGs
>EXL44283.1
MDPLSLAASIAGLVSLAGAVISAGYKLNSKLNEDTSDTKTLVNETANFSGILLGVKAHLESFHTLdvd---------LEAVHNTIEDSKLTIKLIDELLA
KL------sKSNRIEMLIKAGGREEQAVKLLRRIEQYKMFFVLCFQLEQSS--QSETlqIQMEGIVTQL------kslgetqkgvekavgklvdVGQIQQ
QEKIIKWLGt-PTE-DEHDDLCKQRDTSSAEWILKREEFNNWLSCPGs
>EXL67393.1
MDPLSLAASIAGLVSLAGAVISAGYKLNSKLNEDTSDTKTLVNETANFSGILLGVKAHLESFHSLdvd---------LEAVHNTIEDSKLTIKLIDELLA
KL------sKSNRIEMLIKAGGREEQAVKLLRRIEQYKMFFVLCFQLEQSS--QSETlqIQMEGIVTQL------kslgetqkgvekavgklvdAGQIQQ
QEKIIKWLGt-PTE-DEHDDLCKQRDTSSAEWILKREEFNKWLSCPGs
>EXM08580.1
MDPLSLAASIAGLVSLAGAVISAGYKLNSKLNEDTSDTKTLVNETANFSGILLGVKAHLESFHSLdvd---------LEAVHNTIEDSKLTIKLIDELLA
KL------sKSNRIEMLIKAGGREEQAVKLLRRIEQYKMFFVLCFQLEQSS--QSETlqIQMEGIVTQL------ksldetqkgvekavgklvdAGQIQQ
QEKIIKWLGt-PTE-DEHDDLCKQRDTSSAEWILKREEFNKWLSCPGs
>EXM19171.1
MDPLSLAASIAGLVSLAGAVISAGYKLNSKLNEDTSDTKTLVNETANFSGILLGVKAHLESFHSLdvd---------LEAVHSTIEDSKLTIKLIDELLA
KL------sKSNRIEMLIKAGGREEQAVKLLRRIEQYKMFFVLCFQLEQSS--QSETlqIQMEGIVTQL------kslgetqkgvekavgklvdAGQIQQ
QEKIIKWLGt-PTE-DEHDDLCKQRDTSSAEWILKREEFNNWLSCPGs
>KLO94746.1
MDPLSLAASIAGLVSLAGAVISAGYKLNSKLNEDTSDTKTLVVETANFSGILLGVKAHLEAFQSLdvd---------LKAVHSTIEDSKLTIKLIDELIA
KL------sKSNRIEMLIKAGGREEQAVKLLRRIEQYKMFFVLCFQLEQSS--QSETlqIQMEGIVAQL------qsldetqkgvekavgqlvdAGQIQQ
QEKIIKWLGt-PTE-DEHDDLCKQRDASSAEWIFKRQEYNSWLSSPGs
>KLP07632.1
MDPLSLAASIAGLVSLAGAVISAGYKLNSKLNEDTSDTKTLVVETANFSGILLGVKAHLEAFQSLdvd---------LKAVHSTIEDSKLTIKLIDELIA
KL------sKSNRIEMLIKAGGREEQAVKLLRRIEQYKMFFVLCFQLEQSS--QSETlqIQMEGIVAQL------qsldetqkgvekavgqlvdAGQIQQ
QEKIIKWLGt-PTE-DEHDDLCKQRDASSAEWIFKRQEYNSWLSSPGs
>KLP19434.1
MDPLSLAASIAGLVSLAGAVISAGYKLNSKLNEDTSDTKTLVVETANFSGILLGVKAHLEAFQSLdvd---------LKAVHSTIEDSKLTIKLIDELIA
KL------sKSNRIEMLIKAGGREEQAVKLLRRIEQYKMFFVLCFQLEQSS--QSETlqIQMEGIVAQL------qsldetqkgvekavgqlvdAGQIQQ
QEKIINWLGt-PTE-DEHDDLCKQRDASSAEWVFKRQEYNSWLSSPGs
>PCD32511.1
MDPLSLAASIAGLVSLAGAVISAGYKLNSKLNEDTSDTKTLVNETANFSGILLGVKAHLESFHTLdvd---------LEAVHNTIEDSKLTIKLIDELLA
KL------sKSNRIEMLIKAGGREEQAVKLLRRIEQYKMFFVLCFQLEQSS--QSETlqIQMEGIVTQL------kslgetqkgvekavgklvdVGQIQQ
QEKIIKWLGt-PTE-DEHDDLCKQRDTSSAEWILKREEFNNWLSCPGs
>PNP79792.1
MDPLSLAASIAGLVSLAGAVISAGYKLNSKLNEDTSDTKTLVTETANFSGILLGVKAHLESFKSLdvd---------LEAVRNTIEDSKVTIKLIDELLA
KL------sKSNRIEMLIKAGGREEQAVKLLRRIEQYKMFFVLCFQLEQSS--QSETlqVQMEGIVAQL------rfldetqkgvekavgklvdAGQIQQ
QEKIIKWLGt-PTE-DEHDDLCKQRDASSAEWMLKRQEFNSWLSCPGs
>RBA15513.1
MDPLSLAASIAGLVSLAGAVISAGYKLNSKLNEDTSDTKTLLSETANFSGILLGVKAHLESFQCLdvd---------LKAVHNTIEDSKLTIKLIDELLA
KL------sKSNRIEMLIKAGGREEQAVKLLRRIEQYKMFFVLCFQLEQSS--QSETlqIQMEGIVAQL------qsldetqkgvekavgqlvdAGQIQQ
QEKIIKWLGt-PTE-DEHDDLCKQRDASSAEWILKRQEYNSWLSSPGs
>RBQ93876.1
MDPLSLAASIAGLVSLAGAVISAGYKLNSKLNEDTSDTKTLITETANFSGILLGVKAHLESFKGLdvd---------LEAVHNTIEDSKLTIKLIDELLA
KL------sKSNRIAMLIKAGGREEQAVKLLRRIEQYKMFFVLCFQLEHRPSSQSETlqIQMEGIVAQL------ksldesqkgvekavgklvdAGQIQL
QEKIIKWLGt-PTE-DEHDDLCKQRDASSAEWILKKQEFNSWLSSPGs
>RBR10880.1
MDPLSLAASIAGLVSLAGAVISAGYKLNSKLNEDTSDTKTLITETANFSGILLGVKAHLESFKGLdvd---------LEAVHNTIEDSKLTIKLIDELLA
KL------sKSNRIEMLIKAGGREEQAVKLLRRIEQYKMFFVLCFQLEHRPSSQSETlqIQMEGIVAQL------ksldesqkgvekavgklvdAGQIQL
QEKIIKWLGt-PTE-DEHDDLCKQRDASSAEWILKKQEFNSWLSSPGs
>SCN67783.1
MDPLSLAASIAGLVSLAGAVISAGYKLNSKLNEDTSDTKTLVVETANFSGILLGVKAHLEAFQSLdvd---------LKAVHSTIEDSKLTIKLIDELIA
KL------sKSNRIEMLIKAGGREEQAVKLLRRIEQYKMFFVLCFQLEQSS--QSETlqIQMEGIVAQL------qsldetqkgvekavgqlvdAGQIQQ
QEKIIKWLGt-PTE-DEHDDLCKQRDASSAEWIFKRQEYNSWLSSPGs
>SCO48006.1
MDPLSLAASIAGLVSLAGAVISAGYKLNSKLNEDTSDTKTLVVETANFSGILLGVKAHLEAFQSLdvd---------LKAVHSTIEDSKLTIKLIDELIA
KL------sKSNRIEMLIKAGGREEQAVKLLRRIEQYKMFFVLSQS---------ETlqIQMEGIVAQL------qsldetqkgvekavgqlvdAGQIQQ
QEKIIKWLGt-PTE-DEHDDLCKQRDVSSAEWIFKRQEYNSWLSSPGs
>SCO86241.1
MDPLSLAASIAGLVSLAGAVISAGYKLNSKLNEDTSDTKTLVNETANFSGILLGVKAHLESFHSLdvd---------LEAVHNTIEDSKLTIKLIDELLA
KL------sKSNRIEMLIKAGGREEQAVKLLRRIEQYKMFFVLCFQLEQSS--QSETlqIQMEGIVTQL------kslgetqkgvekalgklvdAGQIQQ
QEKIIKWLGt-PTE-DEHDDLCKQRDTSSAEWILKREEFNKWLSCPGs
>SCV36389.1
MDPLSLAASIAGLVSLAGAVISAGYKLNSKLNEDTSDTKTLVVETANFSGILLGVKAHLEAFQSLdvd---------LKAVHSTIEDSKLTIKLIDELIA
KL------sKSNRIEMLIKAGGREEQAVKLLRRIEQYKMFFVLCFQLEQSS--QSETlqIQMEGIVAQL------qsldetqkgvekavgqlvdAGQIQQ
QEKIIKWLGt-PTE-DEHDDLCKQRDASSAEWIFKRQEYNSWLSSPGs
>SCV60987.1
MDPLSLAASIAGLVSLAGAVISAGYKLNSKLNEDTSDTKTLVVETANFSGILLGVKAHLEAFQSLdvd---------LKAVHSTIEDSKLTIKLIDELIA
KL------sKSNRIEMLIKAGGREEQAVKLLRRIEQYKMFFVLCFQLEQSS--QSETlqIQMEGIVAQL------qsldetqkgvekavgqlvdAGQIQQ
QEKIIKWLGt-PTE-DEHDDLCKQRDASSAEWIFKRQEYNSWLSSPGs
>XP_018236396.1
MDPLSLAASIAGLVSLAGAVISAGYKLNSKLNEDTSDTKTLVNETANFSGILLGVKAHLESFHSLdvd---------LEAVHKTIEDSKLTIKLIDELLA
KL------sKSNRIEMLIKAGGREEQAVKLLRRIEQYKMFFVLCFQLEQSS--QSETlqIQMEGIVTQL------kslgetqkgvekavgklvdAGQIQQ
QEKIIKWLGt-PTE-DEHNDLCKQRDTSSAEWILKREEFNNWLSCPGs
>XP_018744492.1
MDPLSLAASIAGLVSLAGAVISAGYKLNSKLNEDTSDTKTLITETANFSGILLGVKAHLESFKGLdvd---------LDAVHNTIEDSKLTIKLIDELLA
KL------sKSNRIEMFIKAGGREEQAVKLLRRIEQYKIFFVLCFQLEHSS--QSETlqIQMEGIVAQL------ssldkiqrgvekavgklvdAGQIQQ
QEKIIKWLGt-LTE-DEHDDLCKQRDASSAEWILKRQEFNSWLSSPGs
>XP_023432720.1
MDPLSLAASIAGLVSLAGAVISAGYKLNSKLNEDTSDTKTLVVETANFSGILLGVKAHLEAFQSLdvd---------LKAVHSTIEDSKLTIKLIDELIA
KL------sKSNRIEMLIKAGGREEQAVKLLRRIEQYKMFFVLCFQLEQSS--QSETlqIQMEGIVAQL------qsldetqkgvekavgqlvdAGQIQQ
QEKIINWLGt-PTE-DEHDDLCKQRDASSAEWVFKRQEYNSWLSSPGs
>RBQ97257.1
mADPLSIGASVLAFIGLADRIIRTCKHYIEAIEDAPKDIQMILGEATSLRAIIDSIGESS------atsl------VpNLHEQ-NGPIKSCHSCLASLEA
LLPPTMGQIQt-----------------------------------------------------------------GKRQSETREIIRWLEr-TNPSSLH
NLAFSKHEPLTTAWVTNSSQWKDWVSLESet
>RDA83893.1
mADPLSMTASLIAVAQISGTIVSLCYYYAHGFQGANKEITKILRESQSLRSVVEQLIQLLDRHDAEs-DVHFRAlR-DALANSGLSEFQSSLKDLEDRLQ
LP-----vSKWQRLGAKLLWPLRERDVKQALESIHRIKSVFEFGLLTDATGCVVEIRRDMKDLLGKF------grihlMPEKQRLQVLLDWLQAPDPSVL
HYEYFKKRIAETGRWLLETEDFQQWINGES
>RCI10929.1
mADPLSMAASLIAVAQISGSIVSLCYYYIHGFQGANKEITKLLGESQSLRSVVEQLIQLVDKHDAEs-DVHLRAlR-ETLAHSGLSEFQSSLKDLEGRLQ
FP-----vSKWQRLGAKLLWPLRERDVIQALESIHRMKSVFEFGLLTDATGCVVEMRRDIKDLISRF------erihlMPNKQRLQVLLDWLQAPDPSVL
HHKLFKKRVAETGRWLLETEDFQQWIKGES
>KFY73478.1
mADPLSVAASLIAIAQVSGSIISLCYDYRRGFQGAQKEVLQIFRETQSLRNVIEQLIHLVDDNNDAgSEVNLPSlKNMSVNDGPISEFQSDLRKLEDRLR
KP-----vTKWKRLGEQLLWPLRERDVKEALGSIHRMKGIIEFGLVADSTAAIVEIQRNTRELKDRI------ldyrrsnfhISEQEHLQVMLEWLGSPD
PSVRHNDVCKKRAKDSGLWLLDGSEYGVWHKAPTa
>KFZ17274.1
mADPLSVAASLIAIAQVSGSIISLCYDYRRGFQGAQKEVLQIFRETQSLRNVIEQLIHLVDDNNDAgSEVNLPSlKNMSANDGPISEFQSDLQKLEDRLR
KP-----vTKWQRLGEQLLWPLRERDVKEALGSIHRMKGIIEFGLVADSTAAIVEIQRNTRELKDRI------ldyrrsnfhISEQEDLQVMLEWLRSPD
PSVPHNDVCKKRAKDSGLWLLDGSEYGVWHKGPTa
>XP_018126116.1
mADPLSVAASLIAIAQVSGSIISLCYDYRRGFQGAQKEVLQIFRETQSLRNVIEQLIHLVDDNNDAgSEVNLPSlKNMSVNDGPISEFQSDLRKLEDRLR
KP-----vTKWKRLGEQLLWPLRERDVKEALGSIHRMKGIIEFGLVADSTAAIVEIQRNTRELKDRI------ldyrrsnfhISEQEHLQVMLEWLGSPD
PSVRHNDVCKKRAKDSGLWLLDGSEYGVWHKAPTa
>RDL32416.1
MDGLSAASSVIAVVQIAQSIGSALKDYYEGVRDARDDIKKLYNAVTSLQAILFSLHHILNRESGQp----FLDeTLLINPSGPLRQAK------------
----------LELHKLQLKPKKKDIEKVAGTIERYKSSLTLELQVEHLHLAAEHFDISEDIRIEI------raARFDKTRHRVISWLSrgVPDPSKEHNL
ARARHEKTTGSWLIESPSFETWLKTEN
>KFY37882.1
MDGLSGAASVIQVIQLSAQVLGALKTYYEVVRDCREDLARLYDTIRGIEVILKYINGLASDVKLEil-------qWCFNEATGPVRRLHQELRNLEKKLA
SWKLDQTtTkkKLRRATKYLKWPLLKCDIGNSTRVIREQCSILTLELGLGSLSIQS-------------------qtigildelrndiegglvsnrdsla
vveaiktdvsagritqseivgiitkidtttaeklalqnqsvtiledikkdiaaAQCSAEFNDVLNWLDkwTPSPSLQHNPLREQCVATTGTWLLDGDEFK
SWIEADN
>KFX99937.1
MDGLSGGASVIQVIQLSAEVLGALKTYYEVVRDCREDLARLYDTISGIEVILKKINDLASDVKLEil-------qWCFNEATGPVRRLHQELKNLEKKLA
SWKLDQTtTkkKLRRATKYLKWPLLKCDIGNSTRVIREQCSILTLELGLGSLSIQSQTIGILDDVRSSIPSALALqsqsiktlndlrndiarglvsnyds
lavaeaikadvvagritqseivgiitkidtttaeklsiqnqsvtiledikkdiaaAQCSAEFNDILNWLDkwTPSPSLQHNPLREQCVATTGTWLLDGEE
FKSWIEADN
>KFY02415.1
MDGLSGAASVIQVIQLSAQVLGALKTYYEVVRDCREDLARLYDAICGLKVILPKLKDLASDVNLEsi-------rWCFNEDAGPVRRLHQELNSLEKKLA
SWKLDQFiTekKLRRATKYLKWPLLKSDIANSTRVIRDQCSIVTLELGLGSLSIQS-------------------qtlgtlddlrndiegglvsnhdsla
vveaiktdvaagritqseivgiitkidtttaeklalqkqsvtiledikkdiaaAQSSTKFSNILGWLDkwAPSPSLQHNPLREQCVATTGAWLLDGDEFK
SWTEADN
>KFY14389.1
MDGLSSAASVIQVIQLSAQVLGALKTYYEVVRDCREDLARLYETIDSLKEILQKLKNLACDARLGsl-------qWCLNETSGPVQRLYQELKNLERKLN
Q-----ItSgkKLSRATRLLKWPLSKTDIGNTTRVIREQCSIVTLELGLGSLSIQSQTIGILNDVRSGIPPARALesqsidalnrlnndeelvsnhdsla
iveaikadvaaglitqseivgiitkidtataegrairnqsvtiladirkdiaaAQRSAECSAILEWLDkwAPSPSLQHNPLREQCVATTGTWLLEGDEFK
SWIEADN
>KFZ13452.1
MDGLSSAASVIQVIQLSAQVLGALKTYYEIVHNCREDLARLYETIGSFKEILQKIKDLASDVKLEsl-------qWCLNETNGPVQRLYQELKNLERKLH
Q-----ItSgnKLSRATIFIKWPLSKTDIENTARVIRQQCSIATLEFGLGSLSIQSQTIGILNDVRSSIPSALALqsqsinalnslkndvaeglvsnhds
ltvveaikadvaaglitqseivgiitkidtataeeraiqnksvailadirkditaAQSSAEYSSILNWLDkwTSSPSLQHNPLREQCVATTGTWLLEGDE
FKSWIETDN
>PMD12124.1
MDGLSVAASVISLLQIAQSVGLLLKDAYRNVRHARSQIENIYDSVISLETIVKGLDGLVESRGME----MMNvALLEDPQGPLKRALCELKIIKKRLEVQ
ALGDSlfgkvKlsVKESVKRSFHWPFEKEETLMIVEKLENFKSSLLMDATINTLAIQFQQNDLVRDIKNDL------mlAQTEIWRQRVIGWLSrdVPDP
SFEHNIALKKHEGATGSWLVHGDDLKLWLTAPN
>RDL34761.1
MDPLSTTAGVFAVIQLTVSVGSALKAYYEGARDARNDIQKLYESINGLNSLLKRIQDVNRGDHL----------SDDTSGVLSQAQSEIALLEKKLKIPT
LTDNksrtpchpsrpkhapeNkrTLWEKTQSLTWPFSKKEVGKILETLDRCKSSLGLEIGIEQLSTINAQFDIIADIRSEI------vsAGDDELRKQII
SWLEpgV-HPSEEHNLARERHEETTGSWLIDSNECKSWLVDDN
>XP_001555324.1
MDGLGAAASVIAVVQMAQAVSGALVEYYEGVKSARDDIQRLYNSIKNLESVVRSVDDLLRTFSINi-------qASLENKTGTLSLCKAELDGIKKELDA
FSKQ---qNHIGKLKSLVWPFKKKDVDKHVDFIDKHKHDLMLAFGVENLHISLRHHGILEDIRSEI------gaAKSDKERRQIIKWLAesLPNPSTEHD
IARKKCQKGTGSWLIDGDSLKTWSKTSN
>CCD54455.1
MDGLGAAASVIAVVQMAQAVGGALVEYYEGVKSARDDIQRLYNSIKNLESVLRSVDDLPRTFSINi-------qASLENKTGTLSLCKAELDGIKKELDA
FSKQ---qNHIGKLKSLIWPFKKKDVDKLVDFIDKHKHDLMLAFGVENLHISLRHHGILEDIRSEIGAA---rseigaAQSDKERSQIIKWLAksLPDPS
TEHDIARKKFQKGTGSWLKDGDSLKIWSKTSN
>EMR88279.1
MDGLGAAASVIAVVQMAQAVSGALVEYYEGVKSARDDIQRLYNSIKNLESVLRSVDDLLRTFSINi-------qASLENKTGTLSLCKAELDGIKKELDA
FSKQ---qNHIGKLKSLVWPFKKKDVDKHVDFIDKHKHDLMLAFGVENLHISLRYHGILEDIRSEI------gaAKSDKERRQIIKWLAesLPNPSTEHD
IARKKCQKGTGSWLKDGDSLKIWSKTGN
>RFU80784.1
MDPFSLASGIAGLVGVIATAVSTVYQYGSSVIGASKAQRDFLHELRALQIPLAKLEDIVSNADASspn----YPHiSTE---------------------
-----------LGSRNLVSLTFSE-vTA----------------------------------------------iksnqqaAQTDLKFQQVLEWLSe-FA
GdyRTKHNDVLLKRVSNTGKWLLDSPEFGEFTQGKDef
>SLM40588.1
mAEGLALAASITAILQITNSVISVCHGYGAAAKDAPWELSKVNAEMKSLRNVLQTLQPLAEQAEFAsptAGTRLPTlALLCGPRGLLNCCLDEVRRLDER
LKNPSWSDSfgPKKKAFIQALRWPLNKPETMKALDDVSRYRNILNLAITTDQTTLTLEIQKLSISTNGIVLGTHRDvcsikdlasdihadvqstksitlg
iqlGMGRMEREKIHQWLSagAPDPSTNQNRASRSRQAKTGLWFLKSETFTYWKASSA
>SLM33828.1
MEGLALAASIVAILQITNSVISVCYSYSAAAKDAPWELSKVNAEMKSLRDVLQTLQPLAAQAEFAspsAGTRLPTlALLCVPGGLLNCCLDEVRRLDERL
KPPSWSDSfgPKRKAFIQAFRWPLNKAETTKTLDDISRYRSILNLAITADQTTLTLEIQKLSISTNDTVLGTQKDvglikdiasdmhadlrstksitlgm
qlGMERMEREKIQQWLSagALDPSTNHNRASRSRQENTGLWFLESETFTYWKASSA
>SLM37407.1
mVEGLALAASIAAILQITNSIISICHGDGAAAIDAPWELAKVNAEMKSLRSVLQTLQPLAEQAEFAspsAGTRLPTlALLCGPRGLLNCCLDEVRRLDEQ
LKNPSWSDSfgLEKKAFIQALRWPLNKVETTKALDDVSRYRNILNLAITADQTTLTLEIQKLSISTNDIVVGTQRDdclikdlasdmhadvqstksi---
TLEREKIDWWLSagGPDPSTNQIRASRSRQADTGLWFLQSETFTYWKASGA
>SLM37986.1
mAEGLALAASIVAILQITNSVISICHDYGAAAKDAPWA--KVNAEMKSLRNVLQTLQPLAEEAEFGspsAGTRLPTlALLCGPQGLLNCCLEEVGRLDER
LKNPSWSDSfgPKKKALIQALRWPLNKAETMKTVDDVSRYRNILNLAITADQTTLTLEIHKLSISTNDIVLCTQRDvclikdvtsdthadvqstksitlg
iqlG---MEREKIHRWLSagAPDPSTNQNRASRSRQGNTGSWFLESETFTYWKASSA
>SLM38552.1
mAEGLALAASIAAILQITNSVISVCHGYGAAAKDAPWELSKVNAEMKSLRNVLQTLQPLAEQAEFAspsAGTRLPTfALLCGPRGLLNCCLDEVRRLDER
LKNPSWSDSfgPKKKAFIQALRWPLNKAKTMKALDDVSRYRNILNLAITADQTTLTLEIQKLSISTNDIVVGTQRDvclikdlasdmqadvqstksitlg
iqlG---MEREKIHRWLSagAPDPSTNQIRASRSRQANTGLWFLKSETFTYWKASSA
>SLM39321.1
mAEGLALAASIVAILQITNSVISVCHGYGAAAKDAPWELSKVNAEMKSLRNVLQTLQPLAEQAEFAspsAGTRLPTlALLCGPRGLLNCCLDEVRRLDER
LENPSWSDSfgPKKKAFIQALRWPLNKAETMKVLDDVSRYRNILNLAITADQTTLTLEIQKLSILTNDIVLGTQRDvclikdlasdmhadvqstksitlg
iqlG---TEREKIHRWLSagALDPSINQNRASRSRQANTGLWFVKSETFTYWKASSA
>SLM40735.1
MAELALVSSITAVIQISRDVITQAYKYGQAVKNAKEDMQRVQAEVQDLEDILGKLKDLARRAEA-sgrSLTLWPTlVSLQDPTSSLHKCQKELEKLQPGL
APVGF----W-EKSKARALWPHKKNGIYQILDTIRQQKVHLAEALNIDQTGQVFETAQVVEDTAKLQIAH---kdvsqsteaKVKGLKDDLIIRWLLs-T
DASINHAAAVNKRMKSTGQWFLESTEYHSWKHDSS
>XP_001262680.1
mSDPLSITASVITVLELAATAT----NYLRGIKNGDTDRVNLRDELRSTTCLLEMLRDRIEDAEDAattsGPGRPLYiKALYGPDSPLVQFQRILEDIIK
QLSPQSK----LRQ-RSLPMTWPFTKKDTAEKLSCLERLKSHFILVMQNDLAQLTQASYELAQASHERIV-----dmgqkvdethlKDHEDETQRIILWF
St-LSFREQHIAILESVQPGTGRWFTKHEALRAWLDGKI
>OXN14753.1
mSDPLSITASIIAVLQLTATAT----EYLRGIKHGDADRVKLRDELRSTTCLLEMLRDRIEDAEDAvtpsETGRPMSiKSLAGPDSPLVHFQRILEDIIA
QLSPQNR----LAKRQLAQSSYRVTQ-------------------------------------SSHDRIV-----dlgnkvyetrlKHQEDETQKIILWL
Ss-LSFREQHVAILESVQPGTGGWFTKHETFRAWLEGKI
>OXN27256.1
mSDPLSITASVITVLELAATAT----NYLRGIRNGDTDRVNLRDELRSTTCLVEMLRDRIEDAEDAattsgps---RPLYiKALSGPDKPLVQFQRILED
IIKQLSPQS-----KLRQRSLPMTWPFTKKDIAEKLSCLERLKSHFILVLQNDLAQLTQASYELAQASHERIVDM---gqkvaethlKDHEDEIQRIILW
FSt-LSFREQHIAILESVQPGTACS--GAQAYLALAKRDS
>RAQ52233.1
mADPLGIAASVIALIKLAGSAT----DYLRGIKHGADDRVKLRDELRGTTYLLEMLRDRIEDAEDAmtalGTHKPLSiQSFVGPDNPLILFRRLLEDIIA
QLSPQSK----LQH-RSLSLTWPFTKKDVAEKLACLERLKSHFTLVMQSDLLQLTQLSHRMVQSSHEKIV-----gieqkvdethlRQQEEQKQKIFSWL
Ga-QQFREQHVAILESVQSGTGVWFINHEVIKA------
>GAQ42481.1
mSDPLSITASVIAVLELAATTT----RYLREIKHGAADRLQLRDELRSTTYLLEMLRDRIDDAEDAavtlGMGKSILtESLVGLDGLLVLVQSVLQDIIS
RLCPQSK----FGQ-RSLSLTWPFTKKDITEKLACLERLKGSLSLVLQNDLIKM-------VQSSHRELT-----eigqkvsqtklKDEEDLNERILLWL
Sp-FPFHKQHDAILETVQAGTGGWFMKHEKVCN------
>GAA85957.1
mSDPLSITASVIAVLELAATTT----RYLREIKHGAADRLQLRDELRSTTYLLEMLRDRIDDAEDAavtlGMGKSILtESLVGLDGLLVLVQSVLQDIIS
RLCPQSK----FGQ-RSLSLTWPFTKKEITEKLACLERLKSSLSLVLQNDLMKM-------VQSSHRELT-----eigqkvsqtqlKDEEDLNERILLWL
Sp-FPFRKQHDAILETVQAGTGGWFMKHEKVCNWLEGNI
>OJZ91104.1
mSDPLSITASVIAVLELAATTT----RYLREIKHGAADRLQLRDELRSTTYLLEMLRDRIDDAEDAavtlGMGKSILtESLVGLDGLLVLVQSVLQDIIS
RLCPQSK----FGQ-RSLSLTWPFTKMDITEKLACLERLKSSLSLVLQNDLIKM-------VQSSHRELT-----eigqkvsqtqlKDEEDLNERILLWL
Sp-FPFRKQHDAILESVQAGTGGWFMKHEKVCNWLEGNIs
>XP_025483040.1
mSDPLSITASVIAVLELAATTT----RYLREIKHGAADRLQLRDEIRSTTYLLEMLSDRIDDAEDAavtlGMGKSILtE---------------------
-------------------------SLDITEKLACLERLKGSLSLILQNDLIKM-------VQSSHRELT-----eigqkvsqtqlKDEEELNERILLWL
Sp-FPFRKQHDAILETVQAGTGGWFMKHEKVCNWLEGNIs
>KDN72202.1
mGDPLSIATGLTALIRVVAKAT----EYLKDVKDGGKERTKLRDELRSVTCLLEMLHDRVEEQGESgneDGLKPAAmALLAGPDGPLERMKATMEDIVSK
IAPQAG----FRR-LAQPFKWPFEKNDILELFRTIERLKSHFTLVIQNDILNIS-------KLTSEKVH-----higkqlddmglEGRVQETEKILCWIS
s-TSFWAKQSDILQSVQQGTGQWFLETHGFRDWLLGNI
>KKP02812.1
mSGPLNVSTSVVAVLQLAATAT----QYLKDIKHGSADRSRLRDELRSTVCLLEMLQDRLEDSNDMpdseNMLTPQSiSLLGGADGPLHLFRQVLEEIIA
ELAPQDK----LRQ-LTKPFTWPFDKKKVAELLTRLERSKSHFSLVLQNNIVDLV-------RLANLKLD-----kigdkvesseaKSRDSDSQKIIHWI
Sp-LSFRSRHVNVLDSVQPGTGIWLLEHATFREWVKSKTg
>KIL93328.1
mSDPLSIAASVIALLQLTATAT----QYLKDVKHGSADRLRLRDELRSTACLLEMLKDRVEDADDAseteEALKPGSiRALAEPDGPLSLFGQILQEIIT
KLEPQAN----LRR-LAKPFTWPFEKKDISEMLNSLERLKSHFSLIMQNDLRSE---------------------aKSRDEEAIKIISWISp-ISFHAKH
IDILERVEPGTGTWLIEHDTFQRWLREDId
>OJJ29871.1
mSDPLSVTASIIAVLQLANTAT----QYIKDIKHGSSDRMRLRDELRGTVCLLEMLQDRIEDSDSThdtgEGLKATSiTALAGSDGPVNTFKRVLEEIVA
KLAPQDR----LRQ-LSRHFSWPFDKKEIVDMLGSLERLKSHFNLVMQNDLVELG-------KLSNLKID-----nlgqkmenldaRSQGRETQKIIDWV
Sp-ISFRARQIDTLESVQPGTGMWFLQHQTFRSWMNGDIe
>OPB44326.1
mSGPLNVSTSVVAVLQLAATAT----QYLKDIKHGSIDRSRLRDELRSTVCLLEMLQDRLEDSNDVpdseNMLMPQSiSLLGGADGPLRLFRQVLEEIIA
ELAPQDK----LRQ-LAKPFTWPFDKKKVAELLTRLERSKSHFSLVLQNNIVDLV-------RLANLKLD-----kigdkvesseaKSRDSDSQQIIHWI
Sp-LSFRSRHVNVLESVQPGTGIWLLEHATFRDWVKSKTg
>RFN44138.1
mSDPLGITASVIAVLQLAVTAT----QYLKDVKHGSADRLRLRDELRSTVCLVEMLKDRVEDIDDDseteEILKPASmKALVESDGPLSLFERVLQDIVT
KLEPQAG----LRR-LAQPLTWPFDKKDIAEMLASLERLKSHFNLIMQNDLHELA-------KLSHLKLD-----dlkdkadgfedRARNEETLKIVSWI
Sp-LSF---------------RTWLLEHGTFQSWTRGDIdk
>RFU72749.1
mSDPLSVSTSILAVLQLAATVT----RYLKDIKNGSTDRTRLRDELRSTVCLLEMLQDRLEDADDIfdggGALMPQSiNTLSGPDGPLHLFGQVLEEVIA
ELAPQDK----LRR-LAKPFTWPFDKKKVAELLASLERLKSHFNLVLQNNVADLA-------KLANLKLD-----klndkvdnseaRARDADTQKIIHWI
Sp-LSFRARHVSILESVQPGTGTWLLEHATFRNWVNSTSg
>XP_013938565.1
mGGPPGVSASVVAVLQLATAAT----QYLKDVRGGTAERTRLRDELRSTVCLLEMLQDRLEDSERGvddsSTLRPQAvDSLSGSDGPLQVFRQVLDEVIA
ELAPQDK----LRQ-RAQPFTWPFDKKKVAELLACLERLKSHFNLALQNDIAQLA-------RSANLKLD-----rladnvesseaRSRDADAQKIINWL
Sp-LSFRARHVSVLESVQPGTGAWLLKHEVFRSWVNGNTg
>XP_013959481.1
mSGPLHISTSVVAVLQLAATAT----QYLKDVKHGSADRSRLRDELRSTTCLLEMLQDRLEDLDDMpdseNLLMPQSiSLLGGADGPLHLFRKVLEEIVA
ELAPQDK----LRR-LMKPFTWPFDKKKVAELLTCLERSKSHFSLVLQNNIVDLA-------RLANLKLD-----kigdkvesseaKSRNADTQKIIQWI
Sp-LSFRSRHVSVLESVQPGTGIWLLEHATFRDWLKRKT
>XP_018655790.1
mGGPPGVSASVVAVLQLATTAT----QYLKDVRSGTAERTRLRDELRSTVCLLEMLQDRLEDEDGSvddsSTLRPQAvDLLSGADGPLQLFQQALEEIIR
ELAPQDK----LRR-RAQPFTWPFDKKKVAELLACLERLKSHFNLVLQNNIAQLA-------RSANLKLD-----rladnvesseaRSRDADTQKIINWL
Sp-VSFRARHVSVLESVQPGTGAWLLEHEVFRD------
>XP_025587099.1
mSDPLSITASVIALLQLAATAT----QYLKDVKHGSADRLRLRDELRSTTCLLEMLRDRIEDDDETsetdQPLKPASvRVLAEPDGPLSLFEQVLQDMVT
KLEPQAR----LRR-LAKPFTWPFDKKDIAELLTCLERLKSHFNLVMQNDLHELA-------KLSNLKLD-----dlnnkadeveaRARDEEALKIISWI
St-ISFRAKHEDILDSTQPGTGTWLLEHSTFQSWKRGDIdk
>PQE10633.1
mSDPLGIAASVIAVLQLAASAT----QYLKDVKHGSVDRMRLRDELRSTTCLLDMLRDRLEDEDDSiesggDTRKPMSiKSLAGLDGPLNVFMRILQDII
TKLAPQDR----LRQ-LSRPLIWPFEKKEIAEMLISLERLKSHCSLIMQNDLLELA-------KLSNLKIN-----digqkfenseaRSRHEEEQSIILW
VSn-TSFRARHISVLESVQPGTGAWLLEDETFCNWVVGNId
>XP_001227907.1
mADPLSTIANVLAVLKLTAVAT----QYIKEVKQASSDRLRLRDELRSATCLLEMLRDRLEDSEDAegsdaETLKPLSiASLEGGDGPLELFKRVLEEII
NKLAPQNR----LSR-AAQSLTWPFNKKEVTELISTLERLKSHFTLVMQNDLVELT-------KLSHLKLD-----siqtqventrsRSRDEESQRIILW
VSt-LPYRPRHVDVLETAQPGTGTWFLNHPTFKRWVNGTSaa
>KFH47079.1
mADPSGITVNILTVLQLAAIAT----LYIKEVKGGSSDKTRLRDELRSTVLLLEMLKDRLEDDDDDdqddqDGAKHLPtGPLTHSEGPVFQFQKLLENVI
AKLDPTTG----VRR-IARVLTWPFDKKDVAEILAATERVKSHFMLVMQKDVVELS-------KLSLLKIE-----dvdtkletaesKARQEETQKIIRW
ISs-LSFRSKHASVLESVQPGTGTWFLEHDSFLDWTRGTI
>XP_003664982.1
mADPLGTLANVLAVLKLAAAAT----QYIKEVKNGSSERLRLRDELRSTTCLLEMLKDRLEDGESAedgdeASLKPPSiSSLAAEDGPLALFKRVLEDII
DKLAPKDR----LRR-LAQPFTWPFDKRDVAELLATLERLKSHFNLIMQNDLVELA-------KLSHLKLD-----niqrqietatsRSLDNEAEKIILW
ISp-LSYRARHLDVLNTARPGTGTWFLHHPVFNKWVNGEL
>XP_008082784.1
MDIFSFAASIITVLELASTAT----RFIVTANESEKERKILLSEIASIAGYCYVLKDLSERDEPDncws-----RNlRALLVKDGLIAQFRANLEEVLLI
LNEK-------HSKLIEKAKWPHQKNKLGEICSRIERQKSQILLALQSDHVNLSLDTKKDLSRVNDLVINI---drkivqmdqkqqtQLQEKEKRDLETW
LTs-LNFCAKQNDIFARRQEGTGEWLLQDQNFQSWLTGFK
>XP_002149474.1
mAEAIGLLTGLIGGCDVILRASTAIVAYISDIKDAPKDIKNLRDEIENLEAIVSAVRGFFQSPKASrqefva---------SSPITSIVQQCESFVTELK
EKFEVDA---------SKPKALWVLGSKErYRSALQDANRYTGIFQLGLSLSGWGLLSKSSEEAMDEMKGIRKD---lqkviriiepidemkadvkewkd
hvkliegamefckrttgdtdavltveqvlmrkneeylaKIRTREKEGLLNFISe-DNFLNKHLDVVKVRHKNTGLWILEKPSFRNWFQTPSdhkslegs
>KFX45430.1
mAEAIGLLTGLIGGCDVILRASTAIVAYISDIKDAPKDIKNLRDEIENLEAIVSAVRGFFQSPKASrqefva---------SSPITSIVQQCESFVTELK
EKFEVDA---------SKPKALWVLGSKErYRSALQDANRYTGIFQLGLSLSGWGLLSKSSEEAMDEMKGIRKD---lqkviriiepidemkadvkewkd
hvkliegamefckrttgdtdavltveqvlmrkneeylaKIRTREKEGLLNFISe-DNFLNKHLDVVKVRHKNTGLWILEKPSFRNWFQTPSdhkslegs
>RAO69718.1
mAEAIGLLTGILGGCDVILRASTAIVGYISDINDAPKDIKNLRDEIENLEAIVSAVRGFYQSPKASrlksvv---------SSPITSVVEQCETYVTELK
KKFEVDA---------AKPKAIWVLGSKDrYRVALQDINRYTSIFQLGLSLSGWGLLSKSSEEAMSEMKAIRKD---lqqvieviepikemktnveewkd
hvkliegamdfckraavdtravltveedlrkqsderrgkIDREREKKELLDFISe-ANFFNKHNDIVKIRHENTGSWILDDDSFRNWFQTSRnktssdks
mkp
>XP_003029138.1
----MDVGTGIAIVDLTAKILLALKKYASFVKDANTERARLASELAEIECVLAKIKSHLEESEGKpgfevve-----ANlRTLLGDGGSVALYVAMLREL
LSKLD---K----gsKKMRLRAKLMWPLREGKMKDLLQKIGHYRIHFIMVYELIGSERLAQVAATVASI---SEEQ---trvreelkgkekrraleeeqR
KHEKMQEDIIKWLRp-VNnG-LKHAIVAESRQEGTCGWLFDHPVYRRWIEQDCg
>XP_003028647.1
----MDPGTILAVIDMAGKVTVALCKYASSAKGADKARLALWRELSSISGTLMNVKYYFESLADGfapetqkr-----MNaLRLWEEGGPIKECMKLLDN
FLRELD---V----dmKKQGLKRKLLWPFKEETIEEFLKQLERHKAHLMLAFSINTSEQLTDIAQISFMI---AEEQ---arvrlekeiadtqrasqees
RRRDSLRDEIIRWLQp-VDnG-SKHAISLQKRQEGTCKWIFTHDTYRQWSTRES
>XP_003052726.1
mADPLSLAASIAGLLSLADITFKYVYKFAKAAKDAKDDVQTLSDQINDLARVLRVLEALAESLEANgegf--------DPAVRNHYLGHCQKTLEKVQKR
KT-----------------------VKR----------------------------------------------ieintlVEVDRKKRRILDFFMa-INP
QPNLQTSVKLRHALTGLWLTESPAFEHWLHTPG
>CEF79515.1
mSDPLSLAASIAGLISLADVTFKYTYKFVGAAKDAKTDVSALADEINNLGSVLRVLEALASDMEAEgdqf--------DPTLRNHYLNHCFKALSRIEMK
TKKA---------------IERFVRSK-----------------------------------------------vDYLNAQKQQVLNYFMk-ADPQDNLA
TSIKLRHSMTGLWLTESTDFVRWIETPG
>KZL69813.1
-----------------------------------------------------------------------------------------------LKKAL
SDFDng-gKRRMIARSLKWPFSAEDTKALIAQMDGHRNTISLALSADTLNKMLKSLEN--------------qdkimdgmsslkhnverltkiqtrIVLN
DYQQRILHFFLr-VNPQSNFQTSVRLRQPLTGLWLTESdSTFQKWISLPH
>ENH70748.1
mADPLSLAASIAGLISLADLVFKTTYKFVRAAKDAKDEIQSLIDEINNLASVLRRLEALTSDLEDEgqsf--------DPTLRNHYLNHCFKTFNKIELR
VKKA---------------SESFKKSKK----------------------------------------------ieintmIAINDRKKRILDHFMk-ANP
QLALQTSIRLRHSMTGLWLTESPTFIRWLETPG
>XP_007304312.1
mqgtchdqmrdlrtckaarltrvilgifttlisgvfalspqpqssssppplpvMDNVGNAANIAALVSLPQ-LITPIIKYCLDVAGAERDSIRLKESLEA
WTPLINTTKLWVERCEDMpEP---VSsGTVQTMQNALSQCEAWLQPVYETIQK--------TKTLRGRLQWPFSTADVNKLVDKLEKQKLILVLALNLDL
SERQAFGNVLQRVS---LQAL---hdkvhgaleefnlthrntvairellennlaifaanqakEAIDQNIGAIINWLYp-LDfA-TKLQTTLAQRHTDTCR
WFLEDARFTHWRNSPS
>XP_007739019.1
MDPLSVTASIIAILDLTG----TLMKYVNEVRHAPKQRAQLAREASNLYALLTTLRFRVEEAPTNdpw----FNQiKLLVVENGALDQLRTILMRLVPRI
DTS---------NKLKDLLWKFNK-aEVEEALVKSDLSE-------------------------------M---aqtmnplclESEREWPSKLSTWLDi-
PGPSSNYATSCKRRQQGTGSWLLQDNRFIAWMESPGs
>XP_007800501.1
------MIDAIAISTLAASIVSKCYRYGCSVADAPDEAKRLASEVTNLSGLLIGLQSVADQHESYle---------SLNVYKILLECSADLKAVDSQLEG
LVP---vag-qtKTRRIVKRLRWPLQRGDTLLMLEHIERQKGSFEFCIGIAHYQKELQDLSRAF------------qaldariasKEELAVEQSVLDWVC
d-YNYQAQHHRAYRLHCDNTSSWILEHPLFLHWRESRD
>KXG49442.1
MDPLSVTTGIIGLLAISN----KVTQYISNLKDASEQRQRVLNELLLMTGCLTILKANAEKMELLpqa----F--LSLCGEDGILYQLKDCLQTLWDRLQ
PGV-----g-FRRFTRRVRWPFRK-dEVDDLLRTMERYKTILVLVLQSDNASLSTAIQENVTTLRD--------eqerRRQSQLTLEILNWLSp-LKSIG
THSDIFSRYHDGTLSWIQKDERYKAWLDGSSn
>XP_007805496.1
mGEVLAASATIAGLLNLTITTLQLSHGYFPGVKNFTKTIEQYFSELERLKDVLEDYKALAESGDTA-------dFVSFFIPSQSEACWKELEHVRTKLEK
QCHG---sLFSKALSRLRWPFSEEEVSRTVEALHRHQSSLHRRLSARNLKVSSRILSEVRH-----------lrekqq---KSSTKVSYDWLSd-ANPET
NHLSARSKHSQGTSQWFLDSSAFKSWWNCSC
>XP_007831887.1
mADGLGIAASVIAVIELAAKVTLTCYQLKEKFKDFRKDIKAIIEEVETVSIIVEELNELTAEVSTEss---SPNGkAAVKSTQFALDGCKTILQELNEKL
GPLS------KPRFRDKLKWPLDSSIVHAKLDDLQKHKATLQLALSLYQTNAFRAQAT---------------adkdRLIEEKRTKVLHWYGt-SDPKQN
QRVSSEARDPNTGAWVFAHEKFTQWKESLNg
>XP_008084187.1
MDPFSGTASAIAILQLSGTIIASCYNYFSRLKSATKDAKKIINELNSLRTVIESLLDILDEEDD-AGLSKSIlEKLAQENGSLNRCQTDLEELSRKLEP-
----QQGWRHVKAVAMWPLKESDTQKVLSNIQDTKSTIQLALALDHRKGLSSLLSSVQ------------slqqtitsTAKNTLREEILKWLGNTDSISS
HLGAQKKRQSETGLWLLQSSQFNQWYRNPQ
>XP_008711710.1
MDPISIIGSIVGVVDLTGKVVSFVKGP---------DTQRLAGQLISLSKLLEQLQASISKAEEQseprtpw-------lEDVGLVKDDLVQLQNRLEEV
ARRLSHNGTP----IERLKSALNRRVHERGLRDAFEDIERILPRINAALGLTSIKYHVEMQKAVASIDHSVT-----lltsswddDLENRTREEIGQWLK
a-PDPRVNFANAKRLHLPGTGQWLLNSREFADWKEHPG
>XP_008713273.1
mGELLAVSSGIAGLLSLAIDVGELSSRYINSAKHARTDGRMYLAELQDLDIIFHQLEQHINTWPSIsgnppve--------FTAFKKLGFQDCSTRLAGI
KKSLEPFQ-----gR-SSLGRRLAWPFKEPDTRKVIEDLQRYRGMLNDALSREATSKLLSGTKRA---A---DAS---eeslqelrevkrqqltatdamr
rhaadsgemrnginelqtrtallqqasealgeEQTYASKRAFLDWLSv-LDASIMHNSSRKSHVAGTGQWFLGSARFITWQSSAS
>XP_011120329.1
MSGLELAASLAGLVSLGMELCKGITQYCMSYQGAQKDIELLHEDTNALIQTFESLQNAMQDSTLK-------lQLEESVAHIFSACRERVANLSKELEKY
IEP-Tkaqs-krGSISIKARIFYPFQEKGVQKLRDDISRINEILQQATGSVLIRQNNKIND---------------tidrIHDSGELDKIKDWLLp-PDf
S-TSQMIASDKRSENTGSWFLESEEFVRWQDSPC
>EPS38868.1
MSGLELAASIAGFISLGIECCKGITDYCNSYQGAQRDVELLQEDTSNLMHTLQSLEGAMDDVSLK-------mEIEQSIAGIFETAKVRVLELSEELKKF
IEP-Dksks-krKAMSMKVRILYPFQEKSLQKMRGDISKINEILQQATSSVLLRQQNKIND---------------tidrVHESVELDKIKDWLKp-PDf
S-PSHSTASDKKSENTGAWFFNNPEFREWKNSSC
>XP_013266944.1
mAELIGVASGIAGLVNLTLTVSQVSYEYMQKVRNAPRSTSRYLQEVLALSAALLRVQETLSLPGV-estfssd--------KDLLPKSLIAECRKELETT
N-------------FTSKVHAFAWPFEEKETKEIVEKLARWSNIFNSIVTTCSLRISNATLT---------------aaqaDRDESRRTIVLDWIYs-NP
SAINNNDVFRNYCEDTCSWILDDRKFRRWHDEGG
>XP_013268126.1
mTDPLSIAASIAGLAGLVLNTVSTTYEYGSSVIKASRSQNSFLKELQGLGHTLQQLHRTVAATDESffa----G--------------------------
-------------PTKLTSLTLSE-vTT----------------------------------------------irqkqekIQKDNRNRQVIDWLSa-IA
GdenRNKHDETLRRRVANTGNGFLESPEFTEATGEDP
>XP_013274920.1
mAEVLGVVTSIATLVQLTGTLSQLCYGYIKSAAGASKAAERIVTEVSALDGVLRALELLSQNTQA---PQLPAlELLAGQNGLFERCGKVLKELERRLNS
AP----GRRQKIGKAIAWPLEEKEINSLLTTVERHKAIFLLALTGDHTSILLEIKKEFE------------qfhqsfqsIQADEKREKILQWLSPNGLYG
SHDAAREKHEENTGDWFLQSRQFKKWKCGPG
>RDL42520.1
MAEIGLAASIIAVIQITTVVATNVVKYGQSVKKAKQDVAKIQAELGDVEQILQKLKDLVNQATTGaekPVDSWPSlNSLSSPDGALEQCKLALSALSAKL
TPVEG----F-AKYRHRALWPSKKKDVERCLEDIRTHKSKLFELLNAEHMGQSLETGRMVSDIS---------kSLSDDKRNGIIRWLSq-ADPGNNQIA
ARKKHQDQTGKWFTEGEEYLQWKQDPD
>XP_014173636.1
----MDPGTALAVIGMATSIIGTCVRIVEDIKEAPSDIQLIRSEVSSLKTIVQEFQTPQLA----s---------IPGLIDHLPACHDRLTRLRGLLPSQ
T-----TTRPKWERLNWSRKSSQARKLLLELSQQKTTMLLSLANHSAQE-LTTILATV------------qrlkdKQTDTERQKIFNWLEk-TNPSAKHN
QSFELHEKHTSEWILRLPKWEDWLDQTAst
>RDW85978.1
mAEVVPLAAGIMAALDFAATVMTQSQAFIETAKDAPRDLRTILFEVSSLQSALETLKFLSSIDCEFakavsn---------QQSVKTAVKGCQQTLTSLV
DQLGSLSISDSaptg-psKRQKIQAAVSWTWEEGTAKKLLADVVQYKTTIMLGLLTQTVHE-AHETRLAG------------envepilaeekkHGSQAW
KLLKGGWPEq-ANPNVFHNLARKHHESDTCEWFLHIPQWESWLRNREsg
>RDW74835.1
mAEVVPLAAGILAALDFAATVVSQSQAFMETAKVAPRDLRTILFEVSSLQSALETLRFLSSIDCEFaeavsn---------QQSVKMAVNGCQQTLTNLV
GQLGSLSISDSaptg-psKRQKIQPVVSWTWEEGTAEKLLTDVVQYKTTIMLGLLTQTVHE-AHETRVAG------------eniqpilaeekkHGSKAW
ELFKRGWPEq-ANPNVFHNLARKHHESNTCEWFLHIPQWESWLRNGEsd
>XP_016253000.1
---MADPFSIVGVISTADVVFTRLFKYIKGVKRAEKEILDLAAEVKRLYWTLQSVRTAAEDLKDLngha---------PLVDPKHISDCVTTLDELRQLL
SKYQPEAEaead-lSIRTVKARWMWPIDKSKALDLKRKVHDHNISFTTSLSANGLSMMVAMLSNAESSASTLEKV---sklleasaqIELNKTTRELLSV
VGp-TRPVAYQKTNAQLHHPGTSIWFIESDEFRWWLETQN
>OQU95360.1
---MADPFSIVGVISTADVVFTRLFKYIKGVKRAEKEILDLAAEVKRLYWTLQSVRTAAEDLKDLngha---------PLVDPKHISDCVTTLDELRQLL
SKYQPEAEaead-lSIRTVKARWMWPIDKSKALDLKRKVHDHNISFTTSLSANGLSMMVAMLSNAESSASTLEKV---sklleasaqIELHKTTRELLSV
VGp-TRPVAYQKTNAQLHHPGTGIWFIESDEFRWWLETQN
>XP_016641114.1
MDPLSVLASVTGLVMF----VSSTYKYGSGVKGACKAQDDLRNELTALFTVLTGMTATIANDDASsp-----EHpRIFTQLQLSLEACQRDIQELQEKLE
KMSSA---gKIKTAVNRLKWPLAEDDTTKIVQKLSRYRGLFHNALAVDASTVLSSTHSKVVT-----------meenqenTRRELERQKTLQWLAs-FAD
EPekKLDLLLRRTIPSTGEWLLESPEFVEFTNGSEga
>XP_016645396.1
---MDGASAITGIIGFSIDIGLKLSHYILGVKHAPESAFALEKEVRSLSHVLEQMRALLEKEGPRhttvfe--------ASSVLFMTLRGCRDELESLLQ
QLGGMRED---sFCCGLFHRLKWPLDEDDTTKEVNRLHQYVNTFQMSLSVSELALLSNGFSETMKKLDGIQAS---gskisvnveavkglltslsmlpde
lrrlregvdkIKMSRELEEFVLWLPs-LEYESKYMDIKVHRLDGSGRWLLESTEFQDWQSKRGs
>XP_017996140.1
mGDPVSVASGIAGLATLAIQVAGAVYGYVSAVKERTKNVSELRDELLLLGGVLTELNDFINSGPAKthefdg---------DSVLQNALRACRQRIERIG
DKLRTPD-----gKFKRAVERLIWPFKEEEVLSLMDSLRRYRSTFAFAADIQGYKILLKNTTDTEKTVIGIQKL---eeqmaeltgveanekrqaqlkav
ldllpllkstsndmrevtnaarlqemREQERRKSDILDWLCp-IEDLRKNKDLQNHRTPGTGQWLLETPEFQS------
>XP_018146132.2
MDPV----SILTIIDLSAKVLLACYRVQSQIKAAKGDIGQLIDELESVSVVLAELYRVVDRNSTRsla---NLGNaLLADVEGGPLAAVQRVLDDLQAKL
QPML------KPGLKSKILWPFESKTIQSKIQVLQNSKATLQLAISSYQTAILGNQTEKLS------------nlenNRNNTERANILKWLKv-CDPEAN
HRLSCKQHEPRTSEWLFENATFQSWADMSH
>XP_018184566.1
MDGLSVAASIISVLQLTYSVAKICHQYKFKIYAKSGLIVSVTAELKHIAFLLESIRDLESKHSGN-----LSaVTEVVKHGVLDRCRLVLTKLQNRLQKD
VS---aTGLGKLKSALLWPLKEKELHETLTVLERHKTSLSLALDADT------------------------------VYEVLRWLSTNDTSLSHVEACGK
RATHTGRWLCENEDYIKWKSFLSsvthe
>XP_018758437.1
mAEALGIASGAAGLLSLAIEVTKLSYTYIASVRGAPKSLTSYIAELTTLTSVMLQLEDLIRTKRFN-------gQNSQTLSKALHDCQLEVESLRAKLQK
KLSY---gRIKAKVAALAWPLSESELLDKVNMLHRYNGIFSSALQADNLTMAIATNKELQD-----------irq---TTEAKEIIAWYKl-DIAIEAST
SHLDDYCPSTWQTFLSGSFYQSWRSGST
>RBR00793.1
mAEALGIASGAAGLLSLAIEVTKLSYTYIASVRGAPKSLTSYIAELTTLTSVMLQLEDLIRTKRFN-------gQNSQTLSNALHDCQLEVESLRAKLQK
KLSY---gRIKAKVAALAWPLSESELLDKVNMLHRYNGIFSSALQADNLTMAIATNKELQD-----------irq---TTEAKEIIAWYKl-DIAIEAST
SHLDDYCPSTGQTFLSGSFYQSWRSGST
>CEG05293.1
mAEALGIASGVAGLLSLAIEVTKLSYTYIASVRGAPKSLTAYIRELATLTSVLLQLENLIQARRLN-------sQNSQVLSKALNDCKQEVEHLRAKLER
KLSH---gRFMANVAALVWPLSQSELLDKVNMLHRYNGIISSALQADSLTVAIATNKELKD-----------frh---STETKEIIAWYKs-DVANEVST
SHLEDYCPSTREKFLSSHIYRSWRSGSTpvvw
>EGU87848.1
mAEVLGIVSGAAGLLSLAIEVTKLSYTYIASVRGAPKSLTSYIGELATLTSVLLQLDDLIQARRVN-------sQNSQILSKALNDCQQEVEHLKAKLER
KVSY---gRIKAKVAALAWPLSESELQDKVNMLHRYNGIFSSALQADSLTVAIATNKELQD-----------frh---STEAKEIIAWYKs-DVAIEVST
SHLEDYCPSTWQTFLSGSFYQSWRSGST
>EMT62737.1
mAEALGIASGAAGLLSLAIEVTKLSYTYIASVRGAPKSLTSYIGELATLTSVLLQLDDLIQARRVN-------sQNSQILSKALNDCKQEVEHLKAKLER
KVSY---gRIKAKVAALAWPLSESELQDKVNMLHRYNGIFSSALQADSLTVAIATNKELQD-----------frh---STEAKEIIAWYKs-DVAIEVST
SHLEDYCPSTWQTFLSGSFYQSWRSGST
>ENH75880.1
mAEVLGIVSGAAGLLSLAIEVTKLSYTYIASVRGAPKSLTLYIGELATLTSVLLQLDDLIQARKVN-------sQNSQILSKALNDCKQEVEHLKAKLER
KVSY---gRIKAKVAALAWPLSESELQDKVNMLHRYNGIFSSALQADSLTVAIATNKELQD-----------frh---STEAKEIIAWYKs-DVAIEVST
SHLEDYCPSTWQTFLSGSFYQSWRSGST
>EWY84491.1
mAEVLGIVSGAAGLLSLAIEVTKLSYTYIASVRGAPKSLTSYIGELATLTSVLLQLDDLIQARRVN-------sQNSQILSKALNDCQQEVEHLKAKLER
KVSY---gRIKAKVAALAWPLSESELQDKVNMLHRYNGIFSSALQADSLTVAIATNKELQD-----------frh---STEAKEIIAWYKs-DVAIEVST
SHLEDYCPSTWQTFLSGSFYQSWRSGST
>EWZ97073.1
mAEALGIASGAAGLLSLAIEVTKLSYTYIASVRGAPKSLTAYIGELATLTSVLLQLENLIQARKVN-------sQNNQILSKALNDCQQEVEHLRAKLER
KVSY---gRIKAKVAALAWPLSESELQDKVNMLHRYNGIFSSALQADSLTVAIATNKELQD-----------frh---STETKEIIAWYRs-DAAFEVST
SHLEDYCPSTWQAFLSGSVYRSWRSGST
>EXA37059.1
mAEVLGIVSGTAGLLSLAIEVTKLSYTYIASVRGAPKSLTSYIGELATLTSVLLQLDDLIQARRVN-------sQNSQILSKALNDCQQEVEHLKAKLER
KVSY---gRIKAKVAALAWPLSESELQDKVNMLHRYNGIFSSALQADSLTVAIATNKELQD-----------frh---STEAKEIIAWYKs-DVAIEVSA
SHLEDYCPSTWQTFLSGSFYQSWRSGST
>EXK82516.1
mAEVLGIVSGAAGLLSLAIEVTKLSYTYIASVRGAPKSLTSYIGELATLTSVLLQLDDLIQARRVN-------sQNSQILSKALNDCQQEVEHLKAKLER
KVSY---gRIKAKVAALAWPLSESELQDKVNMLHRYNGIFSSALQADSLTVAIATNKELQD-----------frh---STEAKEIIAWYKs-DVAIEVST
SHLEDYCPSTWQTFLSGSFYQSWRSGST
>EXL54483.1
mAEVLGIVSGAAGLLSLAIEVTKLSYTYIASVRGAPKSLTSYIGELATLTSVLLQLDDLIQARRVN-------sQNSQILSKALNDCKQEVERLKAKLER
KVSY---gRIKAKVAALAWPLSESELQDKVNMLHRYNGIFSSALQADSLTVAIATNKELQD-----------frh---STEAKEIIAWYKs-DVAIEVST
SHLEDYCPSTWQTFLSGSFYQSWRSGST
>EXM19813.1
mAEVLGIVSGAAGLLSLTIEVTKLSYTYIASVRGAPKSLTSYIGELATLTSVLLQLDDLIQARRVN-------sQNSQILSKALNDCQQEVEHLKAKLER
KVSY---gRIKAKVAALAWPLSESELQDKVNMLHRYNGIFSSALQADSLTVAIATNKELQD-----------frh---STEAKEIIAWYKs-DVAIEVSA
SHLEDYCPSTWQTFLSGSFYQSWRSGST
>PCD28714.1
mAEVLGIVSGAAGLLSLAIEVTKLSYTYIASVRGAPKSLTSYIGELATLTSVLLQLDDLIQARKVN-------sQNNQTLIKALNDCKQEVEHLKAKLER
KVSY---gRIKAKVAALAWPLSESELQDKVNMLHRYNGIFLSALQADSLTVAIATNKELQD-----------frh---STEAKEIIAWYKs-DIAIEVST
SHLEDYCPSTWQTFLSGSFYQSWRSSST
>RFN50779.1
mAEALGIASGAAGLLSLAIEVTKLSYSYIASVRGAPKSLTAYIGELATLTSVLLRLENLIEAGRLN-------sQNSQILSKALNDCKQEVEHLKAKLER
KVSY---gRFRAKMAALVWPLSESELLEKVNMLHRYNGIFSSALQADSLTVAIATNKELQD-----------frh---STETKEIIAWYKs-DVAIQVST
SHLEDYCPSTWETFLSSHVYRSWRSGST
>SCO89130.1
mAEVLGIVSGAAGLLSLAIEVTKLSYTYIASVRGAPKSLTSYIGELATLTSVLLQLDDLIQARRVN-------sQNSQILSKALNDCQQEVEHLKAKLER
KVSY---gRIKAKVAALAWPLSDAELQDKVNMLHRYNGIFSSALQADSLTVAIATNTELQD-----------frh---STEAKEIIAWYKs-DVAIEVSA
SHLEDYCPSTWQTFLSGSFYQSWRSGST
>XP_018242610.1
mAEALGIASGAAGLLSLAIEVTKLSYTYIASVRGAPKSLTSYIGELATLTSVLLQIDDLVQSKKIN-------sQNSQILEKALNDCKQEVEQLRAKLER
KVSY---gGIKAKLAALAWPLSESELQDKVNMLHRYNGIFSSTLQADSLTIAIATNKELQN-----------frh---STETKEIIAWYQs-DAASELST
SHLEDYCPSTWEKFLSGHIYRSWRTGST
>XP_018252891.1
mAEVLGIVSGAAGLLSLAIEVTKLSYTYIASVRGAPKSLTSYIGELATLTSVLLQLDDLIQARKVN-------sQNNQTLIKALNDCKQEVEHLKAKLER
KVSY---gRIKAKVAALAWPLSESELQDKVNMLHRYNGIFSSALQADSLTVAIATNKELQD-----------frh---STEAKEIIAWYKs-DVAIEVST
SHLEDYCPSTWQIFLSGSCYQSWRSGST
>CVK98027.1
mAEALGIASGAAGLLSLAIEVTKLSYTYIASVRSAPKSLTSYIAELTTLTSVLLQLEDLIQAKRFN-------gQNDQTLSKALHDCHREVEHLKTKLEK
KLSY---gKFKAKMAALAWPLSESELLDKVNMLHRYNGIFSSALQADNLTVAVATNKELRD-----------irq---STEAKEIIAWYKs-DVAIEAST
SHLDDYCPSTWQTFLSGSFYQSWRSGST
>XP_018762436.1
MDPLSITAGVIAIIQTANQALSLCLTLRTALKDSPSGLTRTIDEVRNLRNIFEALQLGLDGKTDTlagad------VgVVYEKvrgsISGILPHSQAILD
ELEQRLSSPLPAASaPvsAISRVSAAARWYLIEPEVKSCLDRLEKCKTRLILALSVHQSTLLLEIRATTITWHSRLEAS---nsriedklnamsaSKPEA
EDRDIFKWLSs-ITFRPSHLDAVRQHQVGTSNWVSACDEFKKWYRGDT
>XP_023451775.1
mADPLSIASGIAELITLADIIIERTYRYIKNSKNATKDAQRLLLEIQSFSGVLHSLRVLELQV--Gehal--------QTKIDPFQRHQCHELLEEIRDK
LSEAPLF--a-ktKTQKIERTLKWHWTADQAKDLFSQIDRHRASFNLVTSMESLETVLKLRVE--------------qgnamkelidvkaillrIKLDQE
TNEMLDFFGt-FDSQANHATSVSLRSPGTGLWLTSSEEFQKWQEERN
>XP_024334184.1
MDPFNTAAAAIDLVQLTAEIGKRIFEYAQSVANADKAYITLQEKLKGIENSLKLGSDALRSVSNGdlcgptq-----QLlSSLMSPGGALYDCNVMLTRL
ETELDISYK----tpTPQTTRARLKWPLKENKLKDHHILLSITMDYCKPIFHGSVDDKGGML--RWYTI---LPGV---swswfitnstqpHLMALGKSK
LLDWLSp-LQsLEGKLDTAIQKRDSNTVKWFFVHKSYTDWTRREG
>XP_024723432.1
MDPLSISASVAGLLALTQQLI----QGIRDIKGADKERSSIRDEVFYLSGLFFNLDGYVKSNELQkgv-------tSLLDGERGPLAQLKKDLEYLHSKI
CPVA-----GLKKLGKSVSWPFQKNDIEALLRRTERQKSLILLAMGNDQARLAQEIKDDVSYLKDGIDEI---ksgitqnrldqdaLRKEKASLEIMDWL
Sp-LKFQLEHEDN---YESSSCARLTGSEEFKRWERGDL
>XP_024730876.1
mADPITAIglaASVVQLIDTTL----QVIQYANNVKGASADQARFGMEASSLLALLVSLRYNLEQSTAEdaw----FVGiRSIGIKDGPLDQLKEALESV
ARKLQPQS-----g-LKKLGSKLIWPIEK-qELVSVLQRIERTKTLISLAYNRDNLALSLAIKSGIDDVSGRIDQV---segvktveiHLSKQKKEEILS
WLSp-LTYESKHNDLFHRYQDGTCKWLLEADEFQEWQATTGe
>XP_024732439.1
MDPLSISASIAGLISITDMIAGRSYKYIKDARGASKEVKKLLEEITDLFGILNSLRLVASRYQDEdf--------DSTMQSQHIHTCHTLLEKIKDRLDK
ADPSQVdetkspFrqKASTVGRTLIWPFSSTETKELIAEVANQKATLSLALAADGMNTLVESLSL--------------qkaqgediaeirenl---RNE
RKKILDTIGs-FDPSGHQNTAIKLRQ---------------------
>CZR65899.1
MDPLSISASIAGLISITDMIAGRSYKYIKDARGASKEVKKLLEEITDLFGILNSLRLVASRYQEEdf--------NSTMQSQHIHTCHILLEKIKDRLDK
ADPSQVdetkspFrqKASTLGRTLTWPFSSAETKGLIAEVANQKATLSLALAADSMNTLIESLSQ--------------qkaqgediaeirenlraqrae
qalSLLSNERKKILDTIGs-FDPSGHQNTAIKLRQPGTGVFFTKGPQFKHWLETPNak
>PMD27144.1
MDPLSLSASIAGLISITDMIAGRSYKYIKEARGASKEVKKLLEEITDLFGILNSLRLVAARYQDEaf--------DSTMQSQHIHTCHKLLEKIKDRLDK
ADPNQVdetkspLrqKASTLGRTLVWPFSSAETKGLIAEVANQKSTLSLALAADGMNTLIENLSH--------------qkaqgediaeireniraqrae
qtlTLLSNERKRMLDTIGp-FDPSSHQNVAIKLRQPGTGVWFTEGHQFKHWLATSNak
>PMD43933.1
MDPLSLSASIAGLISITDMIAGRSYKYIKEARGASKEIQKLLEEITDLFGILNSLRLVASRYQDEdf--------DSTMQSQHIYTCHMLLEKIKVRLDK
ADPSQVdeskspFrqKASSLGRTLIWPFSSAETKGLIAEVAKQRTTLSLALAADGMNALIESLSQ--------------qkaqgediaeirdniraqrae
qamSLLSDERRKILDAIGs-FDPSGHQNIAIKLRQPGTGVWFTEGPQFKHWLETPNak
>XP_024732992.1
--------------------------------------------------------------------------------------------MGDPFGIS
VNIGgl-vQLADLVVNKIWPFLKE-MKNQRSEISKLSSE--------SI-------ASQINLKADVKAV---keelfrrkelearIELDEKRKKVLDFFG
r-VGPKENHAMSLKLRHEGTGLWLLKESRFNGWLQNCDs
>XP_024739781.1
MDGLSAVASVVAVIQISAQVFDLCRTYYLNVKDARRDIERLRNEVNSLQDILVNVADLANAPQP---RFLQTlSLISQKDGLLEQCLLELTALLSKLDPG
EGAS-KV-KLALRSLKWPLHSKEIDQVLLDIGRYKSFFVLALSTDQNSLSLAISRDVSDIKN--------hletQKLDENREAIIKWLSTTDPSVNFHAS
CRKCQPETGQWLITRPDFKYWREFPN
>PMD36118.1
MDGLSAAASVIAVIQISAQVFDLCRTYYLNVKDARKDIQRLRNEVNSLQDILVNVVDLANAPQS---SSLRTlSIINQKDGPLEQCRVELTALLTKLDPG
EAAS-KF-ALALRSLKWPLQSKEVDQVLLAIGRYKSSFVLALSTDQASLSLAISSDVSEIKD--------hlqtQKLNDEREAIIRWLSTTDPSVNFHAS
CNKCQPETGQWLIDRAEFKDWILCPN
>XP_024740697.1
------MDPISAVLQLSGAVISSCSNYLTAVKGAPAYLRIIVSEVAALQSVVGLLDLPFATSGN-an----GNLqEILNSPDSPLKACQKALQELCDLLN
VTAAAPAatssssnptstltgsppatsgsqkklrinkvlsirLltKVKEQRAELVWPLKQNRAKALLAEISQYKSTISLALAVDSRTSVGNVLSQVDKLG
HH-------nqgNTNRAQIEQVLSWLDa-PNVANNHFRAITVRCPGTCLWVFSHSHYQQWILEGG
>XP_025584043.1
---MEVAASVAGLISLADLTFRVVYKYVRGVKEAENDIKNLKREIEGLCSVLRTLHALTDFLVTEeekd--------KAALSVGILDQCKETLQEIHTKV
QRALTSFErk-kFLKTTLQKLKWPFSNIETKELLNTLSRYKLTISMATSADSLSKLHILLNK--------------qvehnikieeavkniddstrlian
IELDKEKRRILDSFMgpTLNPRHNLDQSIELRHPTTGTWLMSSIELQSWFTEPG
>OBS23314.1
mktvgqilariyrdtnlreistvycyskfydskqffrnPFDMEVAASIAGLISLADVTFRVVYKYVRGVKEAESDIRNLKREIEGLSSVLRTLHALADVL
VTEgesn--------KTALSVGVLDQCKETLEEIRVKVQGAFASFEen-rFLRATLQKLKWPFSDKETKELLSKLSRHKLTISMATSADSLSKLHILLNQ
--------------qaehngkieeavknidektklianIQLDKEKRRILNVFMdpTLNPRHNLDQSIKLRQPTTGTWLMSSVELQSWFNDPG
>PTD02200.1
MDPLSLSASIAGLISVADLTFRLLYKYVRGVKEAQNDIKSLKREIEGLCSVLRILQALAEVLVTEedkg--------HAALSVDILDQCKETLGEISNKV
QGAFATFEqk-rLLKATLQKLKWPFGDVETKGLLDTLSRYKLTISIATSADSLSKLHILLNN--------------qvqhnikieetvknidkntklian
IELDKEKRRILDFFMkpTLNPRHNLDQSIELRHPTTGSWFMSSPELQSWFTDYG
>XP_009260994.1
---MEVAASVAGLISLADLTFRVVYKYVRAAKEAEKDVKNLKREIEGLCSVLRTLQALTDILVTEeekd--------NSALSIDILEQCKGTLEDIRTKV
LDAFASFEqkq-sqILKSTLQRLKWPFSATETNEMLNTLSRYKLTLSMATSADSLSKLNILLNN--------------qvehnikieeavknidgstkli
anIVLDKEKRRILHFFMstTLNPRQNLDQSIELREPTTGTWLMASMELQSWLTNSG
>CEF76497.1
---MDMAASVAGLISLADLTFRVVYKYVRCAIDAEKDVKNLKREIEGLCSVLRTLQALTDILITEeekd--------KSALSIDILDQCRETLEEISNKL
RGAFLSFEqkn-nIIKATFQRLKWPFSATETKEILNVLSRYKLTLSMATSADSLSKLRILLNN--------------qvehnikieeavrnidgstklia
nIVLDKERRRILHFFMdtTLNPRQNLDQSIKLREPTTGTWLMASIELQSWLSTSG
>EYB25248.1
---MEVAASVAGLISLADLTFRVVYKYVRAAKEAEKDVKNLKREIEGLCSVLRTLQALTDILVTEeekd--------NSALSTDILQQCKGTLEKIRTKV
LDAFASFEqkq-nqILKSTLQRLKWPFSAAETNEILNTLSRYKLTLSMATSADSLSKLHIILNN--------------qvehnikieeavknidastkli
anIVLDKEKRRILHFFMstTLNPRQNLDQSIELREPTTGTWLMASIELQSWLTNSG
>XP_011320592.1
---MDMAASVAGLISLADLTFRVVYKYVRCAIDAEKDVKNLKREIEGLCSVLRTLQALTDILITEeekd--------KSALSIDILDQCRETLEEISNKL
RGAFLSFEqkn-nIIKATFQRLKWPFSATETKEILNVLSRYKLTLSMATSADSLSKLRILLNN--------------qvehnikieeavrnidgstklia
nIVLDKERRRILHFFMdtTLNPRQNLDQSIKLREPTTGTWLMASIELQSWLSTSG
