# Supplementary material for: Exploring a diverse world of effector domains and amyloid signaling motifs in fungal NLR proteins
Source: PLoS Comput Biol. 2022 Dec 21;18(12):e1010787. doi: 10.1371/journal.pcbi.1010787 (PMC9815663; doi:10.1371/journal.pcbi.1010787)
Supplement: S3 Data — Full AlphaFold2/ColabFold outputs. (GZ) [file pcbi.1010787.s010.tar.gz › PWW74656_1_165/rank_5_model_2_ptm_seed_0_unrelaxed.pdb]

MODEL     1
ATOM      1  N   MET A   1      19.416   1.493 -10.430  1.00 57.96           N  
ATOM      2  CA  MET A   1      18.560   0.744  -9.514  1.00 57.96           C  
ATOM      3  C   MET A   1      18.086  -0.557 -10.153  1.00 57.96           C  
ATOM      4  CB  MET A   1      17.356   1.588  -9.091  1.00 57.96           C  
ATOM      5  O   MET A   1      17.779  -0.592 -11.346  1.00 57.96           O  
ATOM      6  CG  MET A   1      16.761   1.179  -7.754  1.00 57.96           C  
ATOM      7  SD  MET A   1      16.199   2.620  -6.765  1.00 57.96           S  
ATOM      8  CE  MET A   1      14.481   2.133  -6.440  1.00 57.96           C  
ATOM      9  N   ASP A   2      18.121  -1.757  -9.290  1.00 64.82           N  
ATOM     10  CA  ASP A   2      17.826  -3.131  -9.686  1.00 64.82           C  
ATOM     11  C   ASP A   2      16.320  -3.371  -9.753  1.00 64.82           C  
ATOM     12  CB  ASP A   2      18.475  -4.121  -8.717  1.00 64.82           C  
ATOM     13  O   ASP A   2      15.588  -3.019  -8.826  1.00 64.82           O  
ATOM     14  CG  ASP A   2      19.985  -4.189  -8.860  1.00 64.82           C  
ATOM     15  OD1 ASP A   2      20.478  -4.610  -9.929  1.00 64.82           O  
ATOM     16  OD2 ASP A   2      20.689  -3.820  -7.895  1.00 64.82           O  
ATOM     17  N   PRO A   3      15.761  -3.387 -10.919  1.00 63.99           N  
ATOM     18  CA  PRO A   3      14.352  -3.734 -11.124  1.00 63.99           C  
ATOM     19  C   PRO A   3      13.840  -4.747 -10.102  1.00 63.99           C  
ATOM     20  CB  PRO A   3      14.337  -4.327 -12.535  1.00 63.99           C  
ATOM     21  O   PRO A   3      12.668  -4.704  -9.720  1.00 63.99           O  
ATOM     22  CG  PRO A   3      15.775  -4.561 -12.867  1.00 63.99           C  
ATOM     23  CD  PRO A   3      16.620  -3.756 -11.922  1.00 63.99           C  
ATOM     24  N   LEU A   4      14.711  -5.502  -9.560  1.00 70.76           N  
ATOM     25  CA  LEU A   4      14.352  -6.498  -8.556  1.00 70.76           C  
ATOM     26  C   LEU A   4      14.065  -5.836  -7.213  1.00 70.76           C  
ATOM     27  CB  LEU A   4      15.471  -7.531  -8.401  1.00 70.76           C  
ATOM     28  O   LEU A   4      13.132  -6.230  -6.509  1.00 70.76           O  
ATOM     29  CG  LEU A   4      15.504  -8.656  -9.437  1.00 70.76           C  
ATOM     30  CD1 LEU A   4      16.929  -9.164  -9.622  1.00 70.76           C  
ATOM     31  CD2 LEU A   4      14.575  -9.792  -9.022  1.00 70.76           C  
ATOM     32  N   SER A   5      14.849  -4.844  -6.912  1.00 74.52           N  
ATOM     33  CA  SER A   5      14.682  -4.100  -5.668  1.00 74.52           C  
ATOM     34  C   SER A   5      13.358  -3.344  -5.648  1.00 74.52           C  
ATOM     35  CB  SER A   5      15.840  -3.122  -5.468  1.00 74.52           C  
ATOM     36  O   SER A   5      12.660  -3.331  -4.632  1.00 74.52           O  
ATOM     37  OG  SER A   5      15.738  -2.470  -4.214  1.00 74.52           O  
ATOM     38  N   ILE A   6      12.953  -2.809  -6.674  1.00 70.78           N  
ATOM     39  CA  ILE A   6      11.693  -2.087  -6.813  1.00 70.78           C  
ATOM     40  C   ILE A   6      10.525  -3.067  -6.727  1.00 70.78           C  
ATOM     41  CB  ILE A   6      11.636  -1.301  -8.143  1.00 70.78           C  
ATOM     42  O   ILE A   6       9.534  -2.803  -6.042  1.00 70.78           O  
ATOM     43  CG1 ILE A   6      12.712  -0.209  -8.164  1.00 70.78           C  
ATOM     44  CG2 ILE A   6      10.243  -0.702  -8.356  1.00 70.78           C  
ATOM     45  CD1 ILE A   6      12.852   0.495  -9.506  1.00 70.78           C  
ATOM     46  N   THR A   7      10.677  -4.195  -7.320  1.00 71.37           N  
ATOM     47  CA  THR A   7       9.646  -5.226  -7.265  1.00 71.37           C  
ATOM     48  C   THR A   7       9.461  -5.729  -5.836  1.00 71.37           C  
ATOM     49  CB  THR A   7       9.991  -6.410  -8.187  1.00 71.37           C  
ATOM     50  O   THR A   7       8.331  -5.938  -5.388  1.00 71.37           O  
ATOM     51  CG2 THR A   7       8.878  -7.453  -8.183  1.00 71.37           C  
ATOM     52  OG1 THR A   7      10.174  -5.929  -9.524  1.00 71.37           O  
ATOM     53  N   ALA A   8      10.536  -5.909  -5.205  1.00 77.55           N  
ATOM     54  CA  ALA A   8      10.490  -6.358  -3.815  1.00 77.55           C  
ATOM     55  C   ALA A   8       9.744  -5.356  -2.939  1.00 77.55           C  
ATOM     56  CB  ALA A   8      11.903  -6.578  -3.281  1.00 77.55           C  
ATOM     57  O   ALA A   8       8.943  -5.744  -2.085  1.00 77.55           O  
ATOM     58  N   SER A   9       9.999  -4.095  -3.127  1.00 78.10           N  
ATOM     59  CA  SER A   9       9.335  -3.045  -2.361  1.00 78.10           C  
ATOM     60  C   SER A   9       7.833  -3.035  -2.624  1.00 78.10           C  
ATOM     61  CB  SER A   9       9.929  -1.677  -2.700  1.00 78.10           C  
ATOM     62  O   SER A   9       7.036  -2.900  -1.693  1.00 78.10           O  
ATOM     63  OG  SER A   9      11.242  -1.556  -2.179  1.00 78.10           O  
ATOM     64  N   ILE A  10       7.476  -3.233  -3.834  1.00 75.82           N  
ATOM     65  CA  ILE A  10       6.070  -3.283  -4.219  1.00 75.82           C  
ATOM     66  C   ILE A  10       5.389  -4.466  -3.534  1.00 75.82           C  
ATOM     67  CB  ILE A  10       5.907  -3.385  -5.752  1.00 75.82           C  
ATOM     68  O   ILE A  10       4.293  -4.328  -2.986  1.00 75.82           O  
ATOM     69  CG1 ILE A  10       6.375  -2.091  -6.426  1.00 75.82           C  
ATOM     70  CG2 ILE A  10       4.454  -3.701  -6.121  1.00 75.82           C  
ATOM     71  CD1 ILE A  10       6.423  -2.167  -7.946  1.00 75.82           C  
ATOM     72  N   ILE A  11       6.073  -5.570  -3.553  1.00 78.61           N  
ATOM     73  CA  ILE A  11       5.524  -6.770  -2.932  1.00 78.61           C  
ATOM     74  C   ILE A  11       5.288  -6.519  -1.444  1.00 78.61           C  
ATOM     75  CB  ILE A  11       6.456  -7.986  -3.130  1.00 78.61           C  
ATOM     76  O   ILE A  11       4.252  -6.906  -0.899  1.00 78.61           O  
ATOM     77  CG1 ILE A  11       6.505  -8.386  -4.609  1.00 78.61           C  
ATOM     78  CG2 ILE A  11       6.001  -9.162  -2.260  1.00 78.61           C  
ATOM     79  CD1 ILE A  11       7.561  -9.434  -4.932  1.00 78.61           C  
ATOM     80  N   THR A  12       6.274  -5.895  -0.889  1.00 84.16           N  
ATOM     81  CA  THR A  12       6.162  -5.591   0.533  1.00 84.16           C  
ATOM     82  C   THR A  12       4.938  -4.721   0.805  1.00 84.16           C  
ATOM     83  CB  THR A  12       7.425  -4.881   1.054  1.00 84.16           C  
ATOM     84  O   THR A  12       4.179  -4.982   1.741  1.00 84.16           O  
ATOM     85  CG2 THR A  12       7.309  -4.573   2.543  1.00 84.16           C  
ATOM     86  OG1 THR A  12       8.563  -5.725   0.839  1.00 84.16           O  
ATOM     87  N   ILE A  13       4.743  -3.733   0.067  1.00 80.22           N  
ATOM     88  CA  ILE A  13       3.637  -2.800   0.252  1.00 80.22           C  
ATOM     89  C   ILE A  13       2.310  -3.525   0.047  1.00 80.22           C  
ATOM     90  CB  ILE A  13       3.745  -1.597  -0.712  1.00 80.22           C  
ATOM     91  O   ILE A  13       1.367  -3.338   0.819  1.00 80.22           O  
ATOM     92  CG1 ILE A  13       4.998  -0.771  -0.398  1.00 80.22           C  
ATOM     93  CG2 ILE A  13       2.485  -0.730  -0.637  1.00 80.22           C  
ATOM     94  CD1 ILE A  13       5.288   0.324  -1.414  1.00 80.22           C  
ATOM     95  N   VAL A  14       2.241  -4.355  -0.953  1.00 79.73           N  
ATOM     96  CA  VAL A  14       1.033  -5.123  -1.234  1.00 79.73           C  
ATOM     97  C   VAL A  14       0.723  -6.048  -0.059  1.00 79.73           C  
ATOM     98  CB  VAL A  14       1.173  -5.944  -2.536  1.00 79.73           C  
ATOM     99  O   VAL A  14      -0.433  -6.177   0.349  1.00 79.73           O  
ATOM    100  CG1 VAL A  14       0.023  -6.939  -2.673  1.00 79.73           C  
ATOM    101  CG2 VAL A  14       1.227  -5.015  -3.748  1.00 79.73           C  
ATOM    102  N   THR A  15       1.723  -6.667   0.403  1.00 83.45           N  
ATOM    103  CA  THR A  15       1.559  -7.549   1.553  1.00 83.45           C  
ATOM    104  C   THR A  15       1.037  -6.774   2.760  1.00 83.45           C  
ATOM    105  CB  THR A  15       2.885  -8.242   1.919  1.00 83.45           C  
ATOM    106  O   THR A  15       0.115  -7.225   3.442  1.00 83.45           O  
ATOM    107  CG2 THR A  15       2.718  -9.141   3.140  1.00 83.45           C  
ATOM    108  OG1 THR A  15       3.324  -9.037   0.811  1.00 83.45           O  
ATOM    109  N   LEU A  16       1.609  -5.616   3.020  1.00 82.11           N  
ATOM    110  CA  LEU A  16       1.210  -4.785   4.151  1.00 82.11           C  
ATOM    111  C   LEU A  16      -0.240  -4.337   4.012  1.00 82.11           C  
ATOM    112  CB  LEU A  16       2.126  -3.564   4.268  1.00 82.11           C  
ATOM    113  O   LEU A  16      -0.998  -4.360   4.985  1.00 82.11           O  
ATOM    114  CG  LEU A  16       3.534  -3.821   4.805  1.00 82.11           C  
ATOM    115  CD1 LEU A  16       4.392  -2.567   4.666  1.00 82.11           C  
ATOM    116  CD2 LEU A  16       3.478  -4.277   6.259  1.00 82.11           C  
ATOM    117  N   THR A  17      -0.594  -3.943   2.857  1.00 78.29           N  
ATOM    118  CA  THR A  17      -1.967  -3.527   2.591  1.00 78.29           C  
ATOM    119  C   THR A  17      -2.940  -4.674   2.851  1.00 78.29           C  
ATOM    120  CB  THR A  17      -2.129  -3.032   1.142  1.00 78.29           C  
ATOM    121  O   THR A  17      -4.020  -4.464   3.406  1.00 78.29           O  
ATOM    122  CG2 THR A  17      -3.480  -2.353   0.941  1.00 78.29           C  
ATOM    123  OG1 THR A  17      -1.087  -2.094   0.844  1.00 78.29           O  
ATOM    124  N   GLY A  18      -2.551  -5.848   2.419  1.00 78.13           N  
ATOM    125  CA  GLY A  18      -3.360  -7.026   2.689  1.00 78.13           C  
ATOM    126  C   GLY A  18      -3.568  -7.279   4.170  1.00 78.13           C  
ATOM    127  O   GLY A  18      -4.677  -7.604   4.600  1.00 78.13           O  
ATOM    128  N   GLN A  19      -2.541  -7.136   4.873  1.00 82.47           N  
ATOM    129  CA  GLN A  19      -2.619  -7.317   6.319  1.00 82.47           C  
ATOM    130  C   GLN A  19      -3.542  -6.281   6.954  1.00 82.47           C  
ATOM    131  CB  GLN A  19      -1.226  -7.233   6.946  1.00 82.47           C  
ATOM    132  O   GLN A  19      -4.307  -6.600   7.867  1.00 82.47           O  
ATOM    133  CG  GLN A  19      -0.326  -8.413   6.605  1.00 82.47           C  
ATOM    134  CD  GLN A  19       1.027  -8.335   7.286  1.00 82.47           C  
ATOM    135  NE2 GLN A  19       2.042  -8.918   6.657  1.00 82.47           N  
ATOM    136  OE1 GLN A  19       1.160  -7.755   8.369  1.00 82.47           O  
ATOM    137  N   LEU A  20      -3.460  -5.066   6.495  1.00 77.86           N  
ATOM    138  CA  LEU A  20      -4.288  -3.978   7.005  1.00 77.86           C  
ATOM    139  C   LEU A  20      -5.764  -4.245   6.733  1.00 77.86           C  
ATOM    140  CB  LEU A  20      -3.872  -2.647   6.373  1.00 77.86           C  
ATOM    141  O   LEU A  20      -6.610  -4.028   7.604  1.00 77.86           O  
ATOM    142  CG  LEU A  20      -2.769  -1.869   7.092  1.00 77.86           C  
ATOM    143  CD1 LEU A  20      -2.173  -0.816   6.165  1.00 77.86           C  
ATOM    144  CD2 LEU A  20      -3.311  -1.226   8.364  1.00 77.86           C  
ATOM    145  N   ILE A  21      -6.017  -4.746   5.573  1.00 76.58           N  
ATOM    146  CA  ILE A  21      -7.384  -5.075   5.185  1.00 76.58           C  
ATOM    147  C   ILE A  21      -7.920  -6.191   6.078  1.00 76.58           C  
ATOM    148  CB  ILE A  21      -7.466  -5.491   3.699  1.00 76.58           C  
ATOM    149  O   ILE A  21      -9.050  -6.115   6.567  1.00 76.58           O  
ATOM    150  CG1 ILE A  21      -7.115  -4.306   2.792  1.00 76.58           C  
ATOM    151  CG2 ILE A  21      -8.856  -6.042   3.368  1.00 76.58           C  
ATOM    152  CD1 ILE A  21      -6.962  -4.675   1.323  1.00 76.58           C  
ATOM    153  N   SER A  22      -7.097  -7.178   6.197  1.00 80.65           N  
ATOM    154  CA  SER A  22      -7.491  -8.303   7.037  1.00 80.65           C  
ATOM    155  C   SER A  22      -7.767  -7.855   8.468  1.00 80.65           C  
ATOM    156  CB  SER A  22      -6.407  -9.382   7.033  1.00 80.65           C  
ATOM    157  O   SER A  22      -8.747  -8.284   9.081  1.00 80.65           O  
ATOM    158  OG  SER A  22      -6.745 -10.439   7.914  1.00 80.65           O  
ATOM    159  N   LEU A  23      -6.829  -7.016   8.919  1.00 76.36           N  
ATOM    160  CA  LEU A  23      -6.982  -6.470  10.264  1.00 76.36           C  
ATOM    161  C   LEU A  23      -8.254  -5.637  10.371  1.00 76.36           C  
ATOM    162  CB  LEU A  23      -5.766  -5.617  10.637  1.00 76.36           C  
ATOM    163  O   LEU A  23      -8.962  -5.705  11.379  1.00 76.36           O  
ATOM    164  CG  LEU A  23      -5.683  -5.157  12.094  1.00 76.36           C  
ATOM    165  CD1 LEU A  23      -5.484  -6.354  13.017  1.00 76.36           C  
ATOM    166  CD2 LEU A  23      -4.556  -4.145  12.271  1.00 76.36           C  
ATOM    167  N   GLY A  24      -8.516  -4.856   9.402  1.00 73.38           N  
ATOM    168  CA  GLY A  24      -9.742  -4.076   9.348  1.00 73.38           C  
ATOM    169  C   GLY A  24     -10.995  -4.927   9.428  1.00 73.38           C  
ATOM    170  O   GLY A  24     -11.948  -4.574  10.125  1.00 73.38           O  
ATOM    171  N   TYR A  25     -11.007  -6.081   8.723  1.00 72.53           N  
ATOM    172  CA  TYR A  25     -12.150  -6.987   8.732  1.00 72.53           C  
ATOM    173  C   TYR A  25     -12.351  -7.598  10.113  1.00 72.53           C  
ATOM    174  CB  TYR A  25     -11.963  -8.098   7.693  1.00 72.53           C  
ATOM    175  O   TYR A  25     -13.486  -7.829  10.537  1.00 72.53           O  
ATOM    176  CG  TYR A  25     -12.435  -7.720   6.310  1.00 72.53           C  
ATOM    177  CD1 TYR A  25     -13.793  -7.617   6.019  1.00 72.53           C  
ATOM    178  CD2 TYR A  25     -11.523  -7.466   5.290  1.00 72.53           C  
ATOM    179  CE1 TYR A  25     -14.233  -7.271   4.746  1.00 72.53           C  
ATOM    180  CE2 TYR A  25     -11.951  -7.119   4.013  1.00 72.53           C  
ATOM    181  OH  TYR A  25     -13.735  -6.681   2.488  1.00 72.53           O  
ATOM    182  CZ  TYR A  25     -13.306  -7.024   3.751  1.00 72.53           C  
ATOM    183  N   SER A  26     -11.282  -7.875  10.810  1.00 73.26           N  
ATOM    184  CA  SER A  26     -11.353  -8.391  12.173  1.00 73.26           C  
ATOM    185  C   SER A  26     -12.033  -7.395  13.106  1.00 73.26           C  
ATOM    186  CB  SER A  26      -9.955  -8.719  12.696  1.00 73.26           C  
ATOM    187  O   SER A  26     -12.763  -7.789  14.018  1.00 73.26           O  
ATOM    188  OG  SER A  26      -9.165  -7.546  12.791  1.00 73.26           O  
ATOM    189  N   TYR A  27     -11.931  -6.125  12.828  1.00 69.89           N  
ATOM    190  CA  TYR A  27     -12.564  -5.066  13.607  1.00 69.89           C  
ATOM    191  C   TYR A  27     -14.046  -4.953  13.269  1.00 69.89           C  
ATOM    192  CB  TYR A  27     -11.868  -3.725  13.356  1.00 69.89           C  
ATOM    193  O   TYR A  27     -14.869  -4.677  14.145  1.00 69.89           O  
ATOM    194  CG  TYR A  27     -10.607  -3.536  14.164  1.00 69.89           C  
ATOM    195  CD1 TYR A  27     -10.665  -3.233  15.522  1.00 69.89           C  
ATOM    196  CD2 TYR A  27      -9.355  -3.659  13.570  1.00 69.89           C  
ATOM    197  CE1 TYR A  27      -9.505  -3.056  16.269  1.00 69.89           C  
ATOM    198  CE2 TYR A  27      -8.189  -3.485  14.308  1.00 69.89           C  
ATOM    199  OH  TYR A  27      -7.123  -3.010  16.390  1.00 69.89           O  
ATOM    200  CZ  TYR A  27      -8.274  -3.184  15.655  1.00 69.89           C  
ATOM    201  N   GLY A  28     -14.401  -5.166  11.952  1.00 65.20           N  
ATOM    202  CA  GLY A  28     -15.766  -5.124  11.452  1.00 65.20           C  
ATOM    203  C   GLY A  28     -16.603  -6.306  11.903  1.00 65.20           C  
ATOM    204  O   GLY A  28     -17.811  -6.176  12.108  1.00 65.20           O  
ATOM    205  N   ALA A  29     -15.951  -7.477  12.005  1.00 64.16           N  
ATOM    206  CA  ALA A  29     -16.633  -8.682  12.470  1.00 64.16           C  
ATOM    207  C   ALA A  29     -17.078  -8.534  13.922  1.00 64.16           C  
ATOM    208  CB  ALA A  29     -15.726  -9.900  12.316  1.00 64.16           C  
ATOM    209  O   ALA A  29     -18.064  -9.146  14.342  1.00 64.16           O  
ATOM    210  N   GLY A  30     -16.535  -7.674  14.688  1.00 57.18           N  
ATOM    211  CA  GLY A  30     -16.782  -7.448  16.103  1.00 57.18           C  
ATOM    212  C   GLY A  30     -17.789  -6.343  16.364  1.00 57.18           C  
ATOM    213  O   GLY A  30     -18.413  -6.303  17.426  1.00 57.18           O  
ATOM    214  N   VAL A  31     -18.307  -5.549  15.342  1.00 55.88           N  
ATOM    215  CA  VAL A  31     -19.233  -4.427  15.461  1.00 55.88           C  
ATOM    216  C   VAL A  31     -20.354  -4.571  14.434  1.00 55.88           C  
ATOM    217  CB  VAL A  31     -18.511  -3.073  15.275  1.00 55.88           C  
ATOM    218  O   VAL A  31     -20.159  -5.168  13.373  1.00 55.88           O  
ATOM    219  CG1 VAL A  31     -18.756  -2.162  16.476  1.00 55.88           C  
ATOM    220  CG2 VAL A  31     -17.014  -3.292  15.062  1.00 55.88           C  
ATOM    221  N   SER A  32     -21.670  -4.749  14.785  1.00 54.76           N  
ATOM    222  CA  SER A  32     -22.903  -4.806  14.008  1.00 54.76           C  
ATOM    223  C   SER A  32     -22.845  -3.866  12.809  1.00 54.76           C  
ATOM    224  CB  SER A  32     -24.106  -4.454  14.884  1.00 54.76           C  
ATOM    225  O   SER A  32     -23.881  -3.494  12.254  1.00 54.76           O  
ATOM    226  OG  SER A  32     -23.758  -4.499  16.257  1.00 54.76           O  
ATOM    227  N   GLY A  33     -21.674  -3.917  12.073  1.00 56.58           N  
ATOM    228  CA  GLY A  33     -21.541  -3.161  10.838  1.00 56.58           C  
ATOM    229  C   GLY A  33     -20.164  -2.549  10.659  1.00 56.58           C  
ATOM    230  O   GLY A  33     -19.467  -2.278  11.639  1.00 56.58           O  
ATOM    231  N   CYS A  34     -19.469  -2.953   9.551  1.00 62.98           N  
ATOM    232  CA  CYS A  34     -18.169  -2.408   9.174  1.00 62.98           C  
ATOM    233  C   CYS A  34     -18.215  -0.886   9.104  1.00 62.98           C  
ATOM    234  CB  CYS A  34     -17.719  -2.976   7.829  1.00 62.98           C  
ATOM    235  O   CYS A  34     -19.031  -0.319   8.376  1.00 62.98           O  
ATOM    236  SG  CYS A  34     -16.028  -2.529   7.379  1.00 62.98           S  
ATOM    237  N   PRO A  35     -17.528  -0.196   9.995  1.00 70.60           N  
ATOM    238  CA  PRO A  35     -17.471   1.267   9.943  1.00 70.60           C  
ATOM    239  C   PRO A  35     -17.125   1.795   8.553  1.00 70.60           C  
ATOM    240  CB  PRO A  35     -16.370   1.613  10.949  1.00 70.60           C  
ATOM    241  O   PRO A  35     -16.327   1.185   7.838  1.00 70.60           O  
ATOM    242  CG  PRO A  35     -16.018   0.311  11.592  1.00 70.60           C  
ATOM    243  CD  PRO A  35     -16.633  -0.799  10.790  1.00 70.60           C  
ATOM    244  N   LYS A  36     -17.932   2.640   7.964  1.00 73.42           N  
ATOM    245  CA  LYS A  36     -17.734   3.288   6.671  1.00 73.42           C  
ATOM    246  C   LYS A  36     -16.276   3.694   6.477  1.00 73.42           C  
ATOM    247  CB  LYS A  36     -18.641   4.512   6.540  1.00 73.42           C  
ATOM    248  O   LYS A  36     -15.733   3.572   5.377  1.00 73.42           O  
ATOM    249  CG  LYS A  36     -18.673   5.111   5.141  1.00 73.42           C  
ATOM    250  CD  LYS A  36     -19.628   6.296   5.063  1.00 73.42           C  
ATOM    251  CE  LYS A  36     -19.573   6.970   3.698  1.00 73.42           C  
ATOM    252  NZ  LYS A  36     -20.531   8.112   3.605  1.00 73.42           N  
ATOM    253  N   GLU A  37     -15.628   4.065   7.506  1.00 72.18           N  
ATOM    254  CA  GLU A  37     -14.231   4.489   7.467  1.00 72.18           C  
ATOM    255  C   GLU A  37     -13.313   3.330   7.090  1.00 72.18           C  
ATOM    256  CB  GLU A  37     -13.810   5.077   8.816  1.00 72.18           C  
ATOM    257  O   GLU A  37     -12.394   3.495   6.286  1.00 72.18           O  
ATOM    258  CG  GLU A  37     -14.551   6.352   9.190  1.00 72.18           C  
ATOM    259  CD  GLU A  37     -15.920   6.094   9.800  1.00 72.18           C  
ATOM    260  OE1 GLU A  37     -16.617   7.069  10.161  1.00 72.18           O  
ATOM    261  OE2 GLU A  37     -16.297   4.907   9.918  1.00 72.18           O  
ATOM    262  N   LEU A  38     -13.565   2.231   7.612  1.00 71.94           N  
ATOM    263  CA  LEU A  38     -12.815   1.013   7.325  1.00 71.94           C  
ATOM    264  C   LEU A  38     -13.035   0.566   5.883  1.00 71.94           C  
ATOM    265  CB  LEU A  38     -13.221  -0.107   8.286  1.00 71.94           C  
ATOM    266  O   LEU A  38     -12.088   0.170   5.200  1.00 71.94           O  
ATOM    267  CG  LEU A  38     -12.474  -1.433   8.138  1.00 71.94           C  
ATOM    268  CD1 LEU A  38     -10.992  -1.243   8.447  1.00 71.94           C  
ATOM    269  CD2 LEU A  38     -13.083  -2.495   9.046  1.00 71.94           C  
ATOM    270  N   ARG A  39     -14.248   0.648   5.489  1.00 73.60           N  
ATOM    271  CA  ARG A  39     -14.584   0.277   4.118  1.00 73.60           C  
ATOM    272  C   ARG A  39     -13.877   1.184   3.117  1.00 73.60           C  
ATOM    273  CB  ARG A  39     -16.097   0.334   3.900  1.00 73.60           C  
ATOM    274  O   ARG A  39     -13.336   0.710   2.116  1.00 73.60           O  
ATOM    275  CG  ARG A  39     -16.543  -0.179   2.540  1.00 73.60           C  
ATOM    276  CD  ARG A  39     -18.060  -0.189   2.411  1.00 73.60           C  
ATOM    277  NE  ARG A  39     -18.616   1.159   2.477  1.00 73.60           N  
ATOM    278  NH1 ARG A  39     -20.821   0.471   2.515  1.00 73.60           N  
ATOM    279  NH2 ARG A  39     -20.311   2.705   2.582  1.00 73.60           N  
ATOM    280  CZ  ARG A  39     -19.915   1.442   2.525  1.00 73.60           C  
ATOM    281  N   ASP A  40     -13.933   2.474   3.359  1.00 76.59           N  
ATOM    282  CA  ASP A  40     -13.303   3.453   2.478  1.00 76.59           C  
ATOM    283  C   ASP A  40     -11.790   3.256   2.431  1.00 76.59           C  
ATOM    284  CB  ASP A  40     -13.635   4.876   2.932  1.00 76.59           C  
ATOM    285  O   ASP A  40     -11.182   3.328   1.361  1.00 76.59           O  
ATOM    286  CG  ASP A  40     -15.072   5.271   2.641  1.00 76.59           C  
ATOM    287  OD1 ASP A  40     -15.746   4.581   1.846  1.00 76.59           O  
ATOM    288  OD2 ASP A  40     -15.534   6.285   3.208  1.00 76.59           O  
ATOM    289  N   LEU A  41     -11.226   2.998   3.562  1.00 75.21           N  
ATOM    290  CA  LEU A  41      -9.788   2.770   3.648  1.00 75.21           C  
ATOM    291  C   LEU A  41      -9.395   1.490   2.918  1.00 75.21           C  
ATOM    292  CB  LEU A  41      -9.344   2.693   5.112  1.00 75.21           C  
ATOM    293  O   LEU A  41      -8.424   1.476   2.159  1.00 75.21           O  
ATOM    294  CG  LEU A  41      -7.846   2.506   5.357  1.00 75.21           C  
ATOM    295  CD1 LEU A  41      -7.073   3.730   4.874  1.00 75.21           C  
ATOM    296  CD2 LEU A  41      -7.574   2.244   6.834  1.00 75.21           C  
ATOM    297  N   SER A  42     -10.131   0.457   3.103  1.00 74.03           N  
ATOM    298  CA  SER A  42      -9.879  -0.811   2.428  1.00 74.03           C  
ATOM    299  C   SER A  42      -9.979  -0.661   0.914  1.00 74.03           C  
ATOM    300  CB  SER A  42     -10.862  -1.880   2.909  1.00 74.03           C  
ATOM    301  O   SER A  42      -9.158  -1.208   0.175  1.00 74.03           O  
ATOM    302  OG  SER A  42     -12.199  -1.477   2.671  1.00 74.03           O  
ATOM    303  N   ALA A  43     -11.036   0.018   0.502  1.00 76.38           N  
ATOM    304  CA  ALA A  43     -11.207   0.265  -0.927  1.00 76.38           C  
ATOM    305  C   ALA A  43     -10.005   1.007  -1.504  1.00 76.38           C  
ATOM    306  CB  ALA A  43     -12.488   1.056  -1.181  1.00 76.38           C  
ATOM    307  O   ALA A  43      -9.533   0.684  -2.596  1.00 76.38           O  
ATOM    308  N   GLU A  44      -9.593   1.965  -0.718  1.00 78.56           N  
ATOM    309  CA  GLU A  44      -8.449   2.741  -1.187  1.00 78.56           C  
ATOM    310  C   GLU A  44      -7.185   1.887  -1.233  1.00 78.56           C  
ATOM    311  CB  GLU A  44      -8.225   3.964  -0.294  1.00 78.56           C  
ATOM    312  O   GLU A  44      -6.389   1.995  -2.168  1.00 78.56           O  
ATOM    313  CG  GLU A  44      -7.331   5.026  -0.918  1.00 78.56           C  
ATOM    314  CD  GLU A  44      -7.957   5.703  -2.126  1.00 78.56           C  
ATOM    315  OE1 GLU A  44      -7.209   6.190  -3.005  1.00 78.56           O  
ATOM    316  OE2 GLU A  44      -9.206   5.748  -2.195  1.00 78.56           O  
ATOM    317  N   LEU A  45      -6.899   1.027  -0.305  1.00 75.97           N  
ATOM    318  CA  LEU A  45      -5.743   0.138  -0.248  1.00 75.97           C  
ATOM    319  C   LEU A  45      -5.768  -0.861  -1.400  1.00 75.97           C  
ATOM    320  CB  LEU A  45      -5.705  -0.607   1.089  1.00 75.97           C  
ATOM    321  O   LEU A  45      -4.728  -1.157  -1.993  1.00 75.97           O  
ATOM    322  CG  LEU A  45      -5.158   0.174   2.285  1.00 75.97           C  
ATOM    323  CD1 LEU A  45      -5.472  -0.559   3.585  1.00 75.97           C  
ATOM    324  CD2 LEU A  45      -3.657   0.395   2.139  1.00 75.97           C  
ATOM    325  N   ILE A  46      -6.988  -1.301  -1.681  1.00 75.69           N  
ATOM    326  CA  ILE A  46      -7.157  -2.219  -2.802  1.00 75.69           C  
ATOM    327  C   ILE A  46      -6.793  -1.514  -4.106  1.00 75.69           C  
ATOM    328  CB  ILE A  46      -8.601  -2.765  -2.872  1.00 75.69           C  
ATOM    329  O   ILE A  46      -6.095  -2.079  -4.951  1.00 75.69           O  
ATOM    330  CG1 ILE A  46      -8.895  -3.655  -1.660  1.00 75.69           C  
ATOM    331  CG2 ILE A  46      -8.826  -3.528  -4.180  1.00 75.69           C  
ATOM    332  CD1 ILE A  46     -10.364  -4.024  -1.504  1.00 75.69           C  
ATOM    333  N   SER A  47      -7.349  -0.355  -4.239  1.00 75.98           N  
ATOM    334  CA  SER A  47      -7.028   0.438  -5.421  1.00 75.98           C  
ATOM    335  C   SER A  47      -5.527   0.688  -5.528  1.00 75.98           C  
ATOM    336  CB  SER A  47      -7.774   1.772  -5.391  1.00 75.98           C  
ATOM    337  O   SER A  47      -4.957   0.616  -6.619  1.00 75.98           O  
ATOM    338  OG  SER A  47      -7.394   2.586  -6.487  1.00 75.98           O  
ATOM    339  N   PHE A  48      -4.889   0.995  -4.460  1.00 76.76           N  
ATOM    340  CA  PHE A  48      -3.449   1.217  -4.398  1.00 76.76           C  
ATOM    341  C   PHE A  48      -2.690  -0.032  -4.828  1.00 76.76           C  
ATOM    342  CB  PHE A  48      -3.028   1.625  -2.983  1.00 76.76           C  
ATOM    343  O   PHE A  48      -1.743   0.050  -5.613  1.00 76.76           O  
ATOM    344  CG  PHE A  48      -1.563   1.945  -2.854  1.00 76.76           C  
ATOM    345  CD1 PHE A  48      -0.768   1.272  -1.934  1.00 76.76           C  
ATOM    346  CD2 PHE A  48      -0.980   2.919  -3.654  1.00 76.76           C  
ATOM    347  CE1 PHE A  48       0.588   1.566  -1.813  1.00 76.76           C  
ATOM    348  CE2 PHE A  48       0.375   3.219  -3.538  1.00 76.76           C  
ATOM    349  CZ  PHE A  48       1.156   2.541  -2.617  1.00 76.76           C  
ATOM    350  N   SER A  49      -3.081  -1.178  -4.371  1.00 75.27           N  
ATOM    351  CA  SER A  49      -2.457  -2.446  -4.737  1.00 75.27           C  
ATOM    352  C   SER A  49      -2.566  -2.702  -6.236  1.00 75.27           C  
ATOM    353  CB  SER A  49      -3.097  -3.601  -3.966  1.00 75.27           C  
ATOM    354  O   SER A  49      -1.633  -3.221  -6.852  1.00 75.27           O  
ATOM    355  OG  SER A  49      -2.811  -3.501  -2.582  1.00 75.27           O  
ATOM    356  N   THR A  50      -3.685  -2.373  -6.755  1.00 75.93           N  
ATOM    357  CA  THR A  50      -3.901  -2.544  -8.187  1.00 75.93           C  
ATOM    358  C   THR A  50      -2.908  -1.707  -8.988  1.00 75.93           C  
ATOM    359  CB  THR A  50      -5.338  -2.159  -8.585  1.00 75.93           C  
ATOM    360  O   THR A  50      -2.349  -2.179  -9.980  1.00 75.93           O  
ATOM    361  CG2 THR A  50      -5.579  -2.395 -10.072  1.00 75.93           C  
ATOM    362  OG1 THR A  50      -6.265  -2.951  -7.831  1.00 75.93           O  
ATOM    363  N   VAL A  51      -2.718  -0.476  -8.567  1.00 75.36           N  
ATOM    364  CA  VAL A  51      -1.779   0.426  -9.225  1.00 75.36           C  
ATOM    365  C   VAL A  51      -0.362  -0.131  -9.112  1.00 75.36           C  
ATOM    366  CB  VAL A  51      -1.842   1.848  -8.624  1.00 75.36           C  
ATOM    367  O   VAL A  51       0.392  -0.130 -10.088  1.00 75.36           O  
ATOM    368  CG1 VAL A  51      -0.705   2.714  -9.165  1.00 75.36           C  
ATOM    369  CG2 VAL A  51      -3.196   2.492  -8.921  1.00 75.36           C  
ATOM    370  N   LEU A  52      -0.023  -0.653  -7.970  1.00 73.26           N  
ATOM    371  CA  LEU A  52       1.309  -1.201  -7.734  1.00 73.26           C  
ATOM    372  C   LEU A  52       1.539  -2.450  -8.578  1.00 73.26           C  
ATOM    373  CB  LEU A  52       1.498  -1.531  -6.251  1.00 73.26           C  
ATOM    374  O   LEU A  52       2.647  -2.676  -9.071  1.00 73.26           O  
ATOM    375  CG  LEU A  52       1.659  -0.339  -5.307  1.00 73.26           C  
ATOM    376  CD1 LEU A  52       1.728  -0.815  -3.860  1.00 73.26           C  
ATOM    377  CD2 LEU A  52       2.902   0.467  -5.669  1.00 73.26           C  
ATOM    378  N   ASP A  53       0.505  -3.216  -8.735  1.00 73.53           N  
ATOM    379  CA  ASP A  53       0.579  -4.403  -9.581  1.00 73.53           C  
ATOM    380  C   ASP A  53       0.836  -4.024 -11.037  1.00 73.53           C  
ATOM    381  CB  ASP A  53      -0.708  -5.223  -9.469  1.00 73.53           C  
ATOM    382  O   ASP A  53       1.563  -4.723 -11.747  1.00 73.53           O  
ATOM    383  CG  ASP A  53      -0.489  -6.706  -9.707  1.00 73.53           C  
ATOM    384  OD1 ASP A  53       0.619  -7.212  -9.425  1.00 73.53           O  
ATOM    385  OD2 ASP A  53      -1.431  -7.375 -10.184  1.00 73.53           O  
ATOM    386  N   ALA A  54       0.212  -2.993 -11.446  1.00 72.12           N  
ATOM    387  CA  ALA A  54       0.427  -2.479 -12.797  1.00 72.12           C  
ATOM    388  C   ALA A  54       1.877  -2.047 -12.996  1.00 72.12           C  
ATOM    389  CB  ALA A  54      -0.516  -1.311 -13.077  1.00 72.12           C  
ATOM    390  O   ALA A  54       2.472  -2.313 -14.043  1.00 72.12           O  
ATOM    391  N   VAL A  55       2.423  -1.410 -11.970  1.00 69.88           N  
ATOM    392  CA  VAL A  55       3.815  -0.974 -11.999  1.00 69.88           C  
ATOM    393  C   VAL A  55       4.736  -2.190 -12.076  1.00 69.88           C  
ATOM    394  CB  VAL A  55       4.167  -0.116 -10.764  1.00 69.88           C  
ATOM    395  O   VAL A  55       5.705  -2.196 -12.839  1.00 69.88           O  
ATOM    396  CG1 VAL A  55       5.660   0.205 -10.737  1.00 69.88           C  
ATOM    397  CG2 VAL A  55       3.341   1.168 -10.754  1.00 69.88           C  
ATOM    398  N   ARG A  56       4.451  -3.169 -11.339  1.00 71.64           N  
ATOM    399  CA  ARG A  56       5.206  -4.418 -11.370  1.00 71.64           C  
ATOM    400  C   ARG A  56       5.181  -5.038 -12.763  1.00 71.64           C  
ATOM    401  CB  ARG A  56       4.648  -5.409 -10.346  1.00 71.64           C  
ATOM    402  O   ARG A  56       6.186  -5.584 -13.223  1.00 71.64           O  
ATOM    403  CG  ARG A  56       5.439  -6.704 -10.248  1.00 71.64           C  
ATOM    404  CD  ARG A  56       4.821  -7.668  -9.245  1.00 71.64           C  
ATOM    405  NE  ARG A  56       5.478  -8.971  -9.275  1.00 71.64           N  
ATOM    406  NH1 ARG A  56       4.275  -9.849  -7.508  1.00 71.64           N  
ATOM    407  NH2 ARG A  56       5.863 -11.121  -8.564  1.00 71.64           N  
ATOM    408  CZ  ARG A  56       5.204  -9.977  -8.449  1.00 71.64           C  
ATOM    409  N   GLY A  57       3.998  -5.035 -13.378  1.00 67.54           N  
ATOM    410  CA  GLY A  57       3.844  -5.573 -14.720  1.00 67.54           C  
ATOM    411  C   GLY A  57       4.747  -4.905 -15.739  1.00 67.54           C  
ATOM    412  O   GLY A  57       5.314  -5.572 -16.606  1.00 67.54           O  
ATOM    413  N   VAL A  58       4.933  -3.682 -15.577  1.00 65.84           N  
ATOM    414  CA  VAL A  58       5.769  -2.918 -16.497  1.00 65.84           C  
ATOM    415  C   VAL A  58       7.241  -3.243 -16.250  1.00 65.84           C  
ATOM    416  CB  VAL A  58       5.528  -1.398 -16.354  1.00 65.84           C  
ATOM    417  O   VAL A  58       8.045  -3.257 -17.184  1.00 65.84           O  
ATOM    418  CG1 VAL A  58       6.527  -0.611 -17.200  1.00 65.84           C  
ATOM    419  CG2 VAL A  58       4.095  -1.046 -16.748  1.00 65.84           C  
ATOM    420  N   LEU A  59       7.604  -3.613 -15.117  1.00 66.40           N  
ATOM    421  CA  LEU A  59       8.991  -3.815 -14.715  1.00 66.40           C  
ATOM    422  C   LEU A  59       9.406  -5.270 -14.904  1.00 66.40           C  
ATOM    423  CB  LEU A  59       9.192  -3.400 -13.255  1.00 66.40           C  
ATOM    424  O   LEU A  59      10.598  -5.586 -14.899  1.00 66.40           O  
ATOM    425  CG  LEU A  59       9.104  -1.903 -12.957  1.00 66.40           C  
ATOM    426  CD1 LEU A  59       8.904  -1.671 -11.463  1.00 66.40           C  
ATOM    427  CD2 LEU A  59      10.355  -1.185 -13.452  1.00 66.40           C  
ATOM    428  N   ASP A  60       8.445  -6.197 -15.032  1.00 64.59           N  
ATOM    429  CA  ASP A  60       8.710  -7.620 -15.222  1.00 64.59           C  
ATOM    430  C   ASP A  60       9.219  -7.899 -16.634  1.00 64.59           C  
ATOM    431  CB  ASP A  60       7.451  -8.442 -14.944  1.00 64.59           C  
ATOM    432  O   ASP A  60       8.517  -7.643 -17.615  1.00 64.59           O  
ATOM    433  CG  ASP A  60       7.743  -9.914 -14.709  1.00 64.59           C  
ATOM    434  OD1 ASP A  60       8.840 -10.385 -15.081  1.00 64.59           O  
ATOM    435  OD2 ASP A  60       6.868 -10.609 -14.150  1.00 64.59           O  
ATOM    436  N   PRO A  61      10.501  -8.220 -16.682  1.00 56.12           N  
ATOM    437  CA  PRO A  61      11.194  -8.473 -17.947  1.00 56.12           C  
ATOM    438  C   PRO A  61      10.599  -9.648 -18.720  1.00 56.12           C  
ATOM    439  CB  PRO A  61      12.629  -8.778 -17.509  1.00 56.12           C  
ATOM    440  O   PRO A  61      10.800  -9.759 -19.932  1.00 56.12           O  
ATOM    441  CG  PRO A  61      12.521  -9.112 -16.056  1.00 56.12           C  
ATOM    442  CD  PRO A  61      11.238  -8.539 -15.528  1.00 56.12           C  
ATOM    443  N   THR A  62       9.806 -10.540 -18.063  1.00 56.70           N  
ATOM    444  CA  THR A  62       9.164 -11.711 -18.650  1.00 56.70           C  
ATOM    445  C   THR A  62       7.871 -11.320 -19.361  1.00 56.70           C  
ATOM    446  CB  THR A  62       8.862 -12.778 -17.581  1.00 56.70           C  
ATOM    447  O   THR A  62       7.477 -11.957 -20.339  1.00 56.70           O  
ATOM    448  CG2 THR A  62      10.123 -13.546 -17.200  1.00 56.70           C  
ATOM    449  OG1 THR A  62       8.334 -12.138 -16.412  1.00 56.70           O  
ATOM    450  N   LYS A  63       7.228 -10.233 -18.980  1.00 54.54           N  
ATOM    451  CA  LYS A  63       5.955  -9.751 -19.508  1.00 54.54           C  
ATOM    452  C   LYS A  63       6.169  -8.645 -20.537  1.00 54.54           C  
ATOM    453  CB  LYS A  63       5.060  -9.247 -18.375  1.00 54.54           C  
ATOM    454  O   LYS A  63       5.365  -8.481 -21.457  1.00 54.54           O  
ATOM    455  CG  LYS A  63       4.508 -10.351 -17.485  1.00 54.54           C  
ATOM    456  CD  LYS A  63       3.524  -9.802 -16.460  1.00 54.54           C  
ATOM    457  CE  LYS A  63       2.623 -10.897 -15.906  1.00 54.54           C  
ATOM    458  NZ  LYS A  63       1.757 -10.395 -14.797  1.00 54.54           N  
ATOM    459  N   ASN A  64       7.383  -8.129 -20.644  1.00 50.26           N  
ATOM    460  CA  ASN A  64       7.760  -7.101 -21.609  1.00 50.26           C  
ATOM    461  C   ASN A  64       9.206  -7.267 -22.068  1.00 50.26           C  
ATOM    462  CB  ASN A  64       7.547  -5.706 -21.019  1.00 50.26           C  
ATOM    463  O   ASN A  64      10.132  -6.820 -21.389  1.00 50.26           O  
ATOM    464  CG  ASN A  64       6.088  -5.296 -21.000  1.00 50.26           C  
ATOM    465  ND2 ASN A  64       5.717  -4.465 -20.033  1.00 50.26           N  
ATOM    466  OD1 ASN A  64       5.299  -5.724 -21.847  1.00 50.26           O  
ATOM    467  N   PRO A  65       9.520  -8.208 -22.961  1.00 48.46           N  
ATOM    468  CA  PRO A  65      10.855  -8.563 -23.447  1.00 48.46           C  
ATOM    469  C   PRO A  65      11.582  -7.383 -24.089  1.00 48.46           C  
ATOM    470  CB  PRO A  65      10.575  -9.658 -24.480  1.00 48.46           C  
ATOM    471  O   PRO A  65      12.810  -7.400 -24.207  1.00 48.46           O  
ATOM    472  CG  PRO A  65       9.099  -9.601 -24.706  1.00 48.46           C  
ATOM    473  CD  PRO A  65       8.486  -8.736 -23.642  1.00 48.46           C  
ATOM    474  N   THR A  66      10.858  -6.166 -24.388  1.00 49.58           N  
ATOM    475  CA  THR A  66      11.453  -4.989 -25.011  1.00 49.58           C  
ATOM    476  C   THR A  66      11.811  -3.942 -23.960  1.00 49.58           C  
ATOM    477  CB  THR A  66      10.504  -4.370 -26.054  1.00 49.58           C  
ATOM    478  O   THR A  66      12.484  -2.955 -24.263  1.00 49.58           O  
ATOM    479  CG2 THR A  66      10.321  -5.297 -27.251  1.00 49.58           C  
ATOM    480  OG1 THR A  66       9.227  -4.132 -25.448  1.00 49.58           O  
ATOM    481  N   ALA A  67      11.444  -4.145 -22.664  1.00 49.83           N  
ATOM    482  CA  ALA A  67      11.607  -3.223 -21.543  1.00 49.83           C  
ATOM    483  C   ALA A  67      12.990  -3.365 -20.913  1.00 49.83           C  
ATOM    484  CB  ALA A  67      10.522  -3.461 -20.496  1.00 49.83           C  
ATOM    485  O   ALA A  67      13.358  -2.590 -20.028  1.00 49.83           O  
ATOM    486  N   GLY A  68      13.853  -4.272 -21.418  1.00 45.96           N  
ATOM    487  CA  GLY A  68      15.191  -4.613 -20.964  1.00 45.96           C  
ATOM    488  C   GLY A  68      16.244  -3.614 -21.406  1.00 45.96           C  
ATOM    489  O   GLY A  68      17.331  -3.553 -20.827  1.00 45.96           O  
ATOM    490  N   THR A  69      15.880  -2.317 -21.840  1.00 46.93           N  
ATOM    491  CA  THR A  69      16.991  -1.443 -22.201  1.00 46.93           C  
ATOM    492  C   THR A  69      16.677   0.006 -21.842  1.00 46.93           C  
ATOM    493  CB  THR A  69      17.316  -1.543 -23.703  1.00 46.93           C  
ATOM    494  O   THR A  69      17.147   0.932 -22.506  1.00 46.93           O  
ATOM    495  CG2 THR A  69      18.778  -1.205 -23.973  1.00 46.93           C  
ATOM    496  OG1 THR A  69      17.054  -2.878 -24.154  1.00 46.93           O  
ATOM    497  N   HIS A  70      15.592   0.237 -20.962  1.00 50.29           N  
ATOM    498  CA  HIS A  70      15.454   1.677 -20.770  1.00 50.29           C  
ATOM    499  C   HIS A  70      15.813   2.080 -19.344  1.00 50.29           C  
ATOM    500  CB  HIS A  70      14.029   2.126 -21.100  1.00 50.29           C  
ATOM    501  O   HIS A  70      15.510   1.354 -18.394  1.00 50.29           O  
ATOM    502  CG  HIS A  70      13.786   2.323 -22.563  1.00 50.29           C  
ATOM    503  CD2 HIS A  70      13.332   1.470 -23.511  1.00 50.29           C  
ATOM    504  ND1 HIS A  70      14.019   3.522 -23.201  1.00 50.29           N  
ATOM    505  CE1 HIS A  70      13.717   3.398 -24.483  1.00 50.29           C  
ATOM    506  NE2 HIS A  70      13.298   2.162 -24.697  1.00 50.29           N  
ATOM    507  N   PRO A  71      16.894   2.885 -19.172  1.00 49.34           N  
ATOM    508  CA  PRO A  71      17.325   3.435 -17.885  1.00 49.34           C  
ATOM    509  C   PRO A  71      16.184   4.090 -17.110  1.00 49.34           C  
ATOM    510  CB  PRO A  71      18.381   4.471 -18.280  1.00 49.34           C  
ATOM    511  O   PRO A  71      15.368   4.807 -17.695  1.00 49.34           O  
ATOM    512  CG  PRO A  71      18.283   4.567 -19.769  1.00 49.34           C  
ATOM    513  CD  PRO A  71      17.147   3.699 -20.229  1.00 49.34           C  
ATOM    514  N   THR A  72      15.376   3.324 -16.345  1.00 55.90           N  
ATOM    515  CA  THR A  72      14.459   3.803 -15.317  1.00 55.90           C  
ATOM    516  C   THR A  72      15.008   5.057 -14.643  1.00 55.90           C  
ATOM    517  CB  THR A  72      14.194   2.720 -14.255  1.00 55.90           C  
ATOM    518  O   THR A  72      16.035   5.003 -13.963  1.00 55.90           O  
ATOM    519  CG2 THR A  72      12.762   2.797 -13.736  1.00 55.90           C  
ATOM    520  OG1 THR A  72      14.412   1.428 -14.835  1.00 55.90           O  
ATOM    521  N   LEU A  73      15.402   6.204 -15.260  1.00 50.45           N  
ATOM    522  CA  LEU A  73      15.900   7.506 -14.828  1.00 50.45           C  
ATOM    523  C   LEU A  73      15.114   8.018 -13.626  1.00 50.45           C  
ATOM    524  CB  LEU A  73      15.819   8.518 -15.974  1.00 50.45           C  
ATOM    525  O   LEU A  73      15.668   8.700 -12.761  1.00 50.45           O  
ATOM    526  CG  LEU A  73      17.096   9.303 -16.277  1.00 50.45           C  
ATOM    527  CD1 LEU A  73      17.496   9.121 -17.738  1.00 50.45           C  
ATOM    528  CD2 LEU A  73      16.906  10.780 -15.949  1.00 50.45           C  
ATOM    529  N   ILE A  74      14.039   7.163 -13.114  1.00 54.13           N  
ATOM    530  CA  ILE A  74      13.284   7.615 -11.951  1.00 54.13           C  
ATOM    531  C   ILE A  74      13.469   6.627 -10.801  1.00 54.13           C  
ATOM    532  CB  ILE A  74      11.784   7.779 -12.280  1.00 54.13           C  
ATOM    533  O   ILE A  74      12.602   6.506  -9.933  1.00 54.13           O  
ATOM    534  CG1 ILE A  74      11.602   8.667 -13.517  1.00 54.13           C  
ATOM    535  CG2 ILE A  74      11.027   8.353 -11.078  1.00 54.13           C  
ATOM    536  CD1 ILE A  74      10.150   8.873 -13.923  1.00 54.13           C  
ATOM    537  N   GLY A  75      14.479   5.788 -10.840  1.00 60.10           N  
ATOM    538  CA  GLY A  75      14.661   4.636  -9.971  1.00 60.10           C  
ATOM    539  C   GLY A  75      14.982   5.015  -8.537  1.00 60.10           C  
ATOM    540  O   GLY A  75      14.453   4.418  -7.598  1.00 60.10           O  
ATOM    541  N   ASN A  76      15.626   6.179  -8.318  1.00 62.42           N  
ATOM    542  CA  ASN A  76      16.041   6.489  -6.954  1.00 62.42           C  
ATOM    543  C   ASN A  76      14.940   7.213  -6.184  1.00 62.42           C  
ATOM    544  CB  ASN A  76      17.322   7.326  -6.959  1.00 62.42           C  
ATOM    545  O   ASN A  76      14.728   6.949  -4.999  1.00 62.42           O  
ATOM    546  CG  ASN A  76      18.538   6.528  -7.390  1.00 62.42           C  
ATOM    547  ND2 ASN A  76      19.608   7.227  -7.752  1.00 62.42           N  
ATOM    548  OD1 ASN A  76      18.516   5.295  -7.398  1.00 62.42           O  
ATOM    549  N   SER A  77      14.205   8.086  -6.872  1.00 67.34           N  
ATOM    550  CA  SER A  77      13.105   8.827  -6.264  1.00 67.34           C  
ATOM    551  C   SER A  77      11.892   7.931  -6.038  1.00 67.34           C  
ATOM    552  CB  SER A  77      12.713  10.019  -7.138  1.00 67.34           C  
ATOM    553  O   SER A  77      11.211   8.044  -5.017  1.00 67.34           O  
ATOM    554  OG  SER A  77      12.136   9.582  -8.356  1.00 67.34           O  
ATOM    555  N   LEU A  78      11.795   6.974  -6.889  1.00 70.63           N  
ATOM    556  CA  LEU A  78      10.701   6.014  -6.796  1.00 70.63           C  
ATOM    557  C   LEU A  78      10.939   5.027  -5.657  1.00 70.63           C  
ATOM    558  CB  LEU A  78      10.537   5.257  -8.116  1.00 70.63           C  
ATOM    559  O   LEU A  78      10.023   4.727  -4.889  1.00 70.63           O  
ATOM    560  CG  LEU A  78       9.364   4.278  -8.196  1.00 70.63           C  
ATOM    561  CD1 LEU A  78       8.041   5.026  -8.080  1.00 70.63           C  
ATOM    562  CD2 LEU A  78       9.421   3.480  -9.495  1.00 70.63           C  
ATOM    563  N   GLN A  79      12.111   4.574  -5.605  1.00 72.80           N  
ATOM    564  CA  GLN A  79      12.466   3.644  -4.538  1.00 72.80           C  
ATOM    565  C   GLN A  79      12.326   4.299  -3.167  1.00 72.80           C  
ATOM    566  CB  GLN A  79      13.893   3.126  -4.730  1.00 72.80           C  
ATOM    567  O   GLN A  79      11.819   3.682  -2.228  1.00 72.80           O  
ATOM    568  CG  GLN A  79      14.306   2.072  -3.712  1.00 72.80           C  
ATOM    569  CD  GLN A  79      13.583   0.753  -3.906  1.00 72.80           C  
ATOM    570  NE2 GLN A  79      13.318   0.055  -2.807  1.00 72.80           N  
ATOM    571  OE1 GLN A  79      13.264   0.365  -5.034  1.00 72.80           O  
ATOM    572  N   THR A  80      12.736   5.469  -3.031  1.00 76.20           N  
ATOM    573  CA  THR A  80      12.610   6.225  -1.790  1.00 76.20           C  
ATOM    574  C   THR A  80      11.142   6.423  -1.424  1.00 76.20           C  
ATOM    575  CB  THR A  80      13.304   7.596  -1.899  1.00 76.20           C  
ATOM    576  O   THR A  80      10.762   6.276  -0.260  1.00 76.20           O  
ATOM    577  CG2 THR A  80      13.250   8.347  -0.573  1.00 76.20           C  
ATOM    578  OG1 THR A  80      14.674   7.404  -2.271  1.00 76.20           O  
ATOM    579  N   ASN A  81      10.353   6.730  -2.393  1.00 75.60           N  
ATOM    580  CA  ASN A  81       8.925   6.920  -2.161  1.00 75.60           C  
ATOM    581  C   ASN A  81       8.242   5.611  -1.776  1.00 75.60           C  
ATOM    582  CB  ASN A  81       8.256   7.525  -3.396  1.00 75.60           C  
ATOM    583  O   ASN A  81       7.373   5.593  -0.901  1.00 75.60           O  
ATOM    584  CG  ASN A  81       8.543   9.005  -3.550  1.00 75.60           C  
ATOM    585  ND2 ASN A  81       9.065   9.391  -4.708  1.00 75.60           N  
ATOM    586  OD1 ASN A  81       8.299   9.796  -2.635  1.00 75.60           O  
ATOM    587  N   LEU A  82       8.749   4.493  -2.392  1.00 76.45           N  
ATOM    588  CA  LEU A  82       8.213   3.173  -2.077  1.00 76.45           C  
ATOM    589  C   LEU A  82       8.593   2.757  -0.660  1.00 76.45           C  
ATOM    590  CB  LEU A  82       8.722   2.134  -3.080  1.00 76.45           C  
ATOM    591  O   LEU A  82       7.765   2.214   0.075  1.00 76.45           O  
ATOM    592  CG  LEU A  82       8.078   2.159  -4.467  1.00 76.45           C  
ATOM    593  CD1 LEU A  82       8.838   1.244  -5.421  1.00 76.45           C  
ATOM    594  CD2 LEU A  82       6.610   1.752  -4.382  1.00 76.45           C  
ATOM    595  N   ASP A  83       9.781   3.059  -0.341  1.00 79.51           N  
ATOM    596  CA  ASP A  83      10.256   2.735   1.000  1.00 79.51           C  
ATOM    597  C   ASP A  83       9.493   3.528   2.059  1.00 79.51           C  
ATOM    598  CB  ASP A  83      11.757   3.007   1.119  1.00 79.51           C  
ATOM    599  O   ASP A  83       9.122   2.985   3.102  1.00 79.51           O  
ATOM    600  CG  ASP A  83      12.609   1.887   0.550  1.00 79.51           C  
ATOM    601  OD1 ASP A  83      12.094   0.763   0.362  1.00 79.51           O  
ATOM    602  OD2 ASP A  83      13.808   2.129   0.289  1.00 79.51           O  
ATOM    603  N   GLU A  84       9.345   4.775   1.778  1.00 80.01           N  
ATOM    604  CA  GLU A  84       8.598   5.630   2.696  1.00 80.01           C  
ATOM    605  C   GLU A  84       7.160   5.145   2.855  1.00 80.01           C  
ATOM    606  CB  GLU A  84       8.613   7.082   2.211  1.00 80.01           C  
ATOM    607  O   GLU A  84       6.630   5.113   3.967  1.00 80.01           O  
ATOM    608  CG  GLU A  84       8.036   8.071   3.214  1.00 80.01           C  
ATOM    609  CD  GLU A  84       8.629   9.465   3.090  1.00 80.01           C  
ATOM    610  OE1 GLU A  84       8.518  10.260   4.051  1.00 80.01           O  
ATOM    611  OE2 GLU A  84       9.209   9.766   2.023  1.00 80.01           O  
ATOM    612  N   CYS A  85       6.638   4.735   1.779  1.00 78.54           N  
ATOM    613  CA  CYS A  85       5.278   4.209   1.808  1.00 78.54           C  
ATOM    614  C   CYS A  85       5.201   2.943   2.653  1.00 78.54           C  
ATOM    615  CB  CYS A  85       4.786   3.917   0.391  1.00 78.54           C  
ATOM    616  O   CYS A  85       4.294   2.794   3.474  1.00 78.54           O  
ATOM    617  SG  CYS A  85       3.078   3.332   0.319  1.00 78.54           S  
ATOM    618  N   ALA A  86       6.101   2.120   2.406  1.00 80.71           N  
ATOM    619  CA  ALA A  86       6.145   0.872   3.164  1.00 80.71           C  
ATOM    620  C   ALA A  86       6.264   1.143   4.661  1.00 80.71           C  
ATOM    621  CB  ALA A  86       7.308   0.003   2.690  1.00 80.71           C  
ATOM    622  O   ALA A  86       5.581   0.510   5.469  1.00 80.71           O  
ATOM    623  N   THR A  87       7.094   2.029   5.010  1.00 83.37           N  
ATOM    624  CA  THR A  87       7.314   2.387   6.407  1.00 83.37           C  
ATOM    625  C   THR A  87       6.035   2.935   7.033  1.00 83.37           C  
ATOM    626  CB  THR A  87       8.442   3.425   6.547  1.00 83.37           C  
ATOM    627  O   THR A  87       5.679   2.568   8.155  1.00 83.37           O  
ATOM    628  CG2 THR A  87       8.658   3.811   8.006  1.00 83.37           C  
ATOM    629  OG1 THR A  87       9.658   2.874   6.025  1.00 83.37           O  
ATOM    630  N   GLN A  88       5.409   3.753   6.355  1.00 80.02           N  
ATOM    631  CA  GLN A  88       4.192   4.371   6.871  1.00 80.02           C  
ATOM    632  C   GLN A  88       3.081   3.339   7.041  1.00 80.02           C  
ATOM    633  CB  GLN A  88       3.727   5.496   5.946  1.00 80.02           C  
ATOM    634  O   GLN A  88       2.347   3.366   8.032  1.00 80.02           O  
ATOM    635  CG  GLN A  88       4.622   6.728   5.977  1.00 80.02           C  
ATOM    636  CD  GLN A  88       4.533   7.485   7.288  1.00 80.02           C  
ATOM    637  NE2 GLN A  88       5.605   8.185   7.643  1.00 80.02           N  
ATOM    638  OE1 GLN A  88       3.508   7.443   7.976  1.00 80.02           O  
ATOM    639  N   LEU A  89       2.971   2.457   6.028  1.00 79.27           N  
ATOM    640  CA  LEU A  89       1.968   1.401   6.105  1.00 79.27           C  
ATOM    641  C   LEU A  89       2.255   0.462   7.271  1.00 79.27           C  
ATOM    642  CB  LEU A  89       1.922   0.609   4.796  1.00 79.27           C  
ATOM    643  O   LEU A  89       1.335   0.039   7.975  1.00 79.27           O  
ATOM    644  CG  LEU A  89       1.112   1.228   3.656  1.00 79.27           C  
ATOM    645  CD1 LEU A  89       1.442   0.540   2.336  1.00 79.27           C  
ATOM    646  CD2 LEU A  89      -0.382   1.141   3.952  1.00 79.27           C  
ATOM    647  N   LYS A  90       3.491   0.187   7.446  1.00 83.40           N  
ATOM    648  CA  LYS A  90       3.903  -0.657   8.564  1.00 83.40           C  
ATOM    649  C   LYS A  90       3.553  -0.009   9.901  1.00 83.40           C  
ATOM    650  CB  LYS A  90       5.405  -0.941   8.498  1.00 83.40           C  
ATOM    651  O   LYS A  90       3.063  -0.679  10.812  1.00 83.40           O  
ATOM    652  CG  LYS A  90       5.875  -2.017   9.466  1.00 83.40           C  
ATOM    653  CD  LYS A  90       7.347  -2.349   9.260  1.00 83.40           C  
ATOM    654  CE  LYS A  90       7.823  -3.413  10.240  1.00 83.40           C  
ATOM    655  NZ  LYS A  90       9.241  -3.806   9.986  1.00 83.40           N  
ATOM    656  N   ARG A  91       3.883   1.220  10.026  1.00 82.35           N  
ATOM    657  CA  ARG A  91       3.563   1.959  11.243  1.00 82.35           C  
ATOM    658  C   ARG A  91       2.064   1.932  11.522  1.00 82.35           C  
ATOM    659  CB  ARG A  91       4.050   3.406  11.138  1.00 82.35           C  
ATOM    660  O   ARG A  91       1.643   1.760  12.668  1.00 82.35           O  
ATOM    661  CG  ARG A  91       5.535   3.577  11.418  1.00 82.35           C  
ATOM    662  CD  ARG A  91       5.946   5.043  11.400  1.00 82.35           C  
ATOM    663  NE  ARG A  91       7.397   5.196  11.467  1.00 82.35           N  
ATOM    664  NH1 ARG A  91       7.377   7.484  11.148  1.00 82.35           N  
ATOM    665  NH2 ARG A  91       9.366   6.378  11.422  1.00 82.35           N  
ATOM    666  CZ  ARG A  91       8.043   6.352  11.345  1.00 82.35           C  
ATOM    667  N   PHE A  92       1.402   2.082  10.507  1.00 80.05           N  
ATOM    668  CA  PHE A  92      -0.052   2.052  10.616  1.00 80.05           C  
ATOM    669  C   PHE A  92      -0.533   0.676  11.058  1.00 80.05           C  
ATOM    670  CB  PHE A  92      -0.700   2.431   9.281  1.00 80.05           C  
ATOM    671  O   PHE A  92      -1.391   0.565  11.938  1.00 80.05           O  
ATOM    672  CG  PHE A  92      -2.195   2.588   9.355  1.00 80.05           C  
ATOM    673  CD1 PHE A  92      -3.026   1.874   8.499  1.00 80.05           C  
ATOM    674  CD2 PHE A  92      -2.770   3.449  10.280  1.00 80.05           C  
ATOM    675  CE1 PHE A  92      -4.410   2.017   8.565  1.00 80.05           C  
ATOM    676  CE2 PHE A  92      -4.152   3.597  10.352  1.00 80.05           C  
ATOM    677  CZ  PHE A  92      -4.970   2.881   9.493  1.00 80.05           C  
ATOM    678  N   LEU A  93      -0.010  -0.246  10.444  1.00 80.11           N  
ATOM    679  CA  LEU A  93      -0.344  -1.619  10.807  1.00 80.11           C  
ATOM    680  C   LEU A  93      -0.056  -1.876  12.282  1.00 80.11           C  
ATOM    681  CB  LEU A  93       0.441  -2.608   9.942  1.00 80.11           C  
ATOM    682  O   LEU A  93      -0.886  -2.452  12.990  1.00 80.11           O  
ATOM    683  CG  LEU A  93       0.039  -4.079  10.060  1.00 80.11           C  
ATOM    684  CD1 LEU A  93       0.123  -4.763   8.700  1.00 80.11           C  
ATOM    685  CD2 LEU A  93       0.921  -4.794  11.079  1.00 80.11           C  
ATOM    686  N   LEU A  94       1.082  -1.495  12.732  1.00 81.69           N  
ATOM    687  CA  LEU A  94       1.481  -1.691  14.121  1.00 81.69           C  
ATOM    688  C   LEU A  94       0.552  -0.934  15.065  1.00 81.69           C  
ATOM    689  CB  LEU A  94       2.926  -1.234  14.334  1.00 81.69           C  
ATOM    690  O   LEU A  94       0.218  -1.429  16.143  1.00 81.69           O  
ATOM    691  CG  LEU A  94       4.016  -2.155  13.784  1.00 81.69           C  
ATOM    692  CD1 LEU A  94       5.379  -1.476  13.874  1.00 81.69           C  
ATOM    693  CD2 LEU A  94       4.024  -3.482  14.535  1.00 81.69           C  
ATOM    694  N   PHE A  95       0.219   0.249  14.678  1.00 81.54           N  
ATOM    695  CA  PHE A  95      -0.695   1.078  15.456  1.00 81.54           C  
ATOM    696  C   PHE A  95      -2.027   0.368  15.664  1.00 81.54           C  
ATOM    697  CB  PHE A  95      -0.920   2.426  14.765  1.00 81.54           C  
ATOM    698  O   PHE A  95      -2.553   0.336  16.779  1.00 81.54           O  
ATOM    699  CG  PHE A  95      -1.964   3.282  15.430  1.00 81.54           C  
ATOM    700  CD1 PHE A  95      -3.251   3.360  14.913  1.00 81.54           C  
ATOM    701  CD2 PHE A  95      -1.657   4.009  16.573  1.00 81.54           C  
ATOM    702  CE1 PHE A  95      -4.219   4.152  15.527  1.00 81.54           C  
ATOM    703  CE2 PHE A  95      -2.619   4.802  17.191  1.00 81.54           C  
ATOM    704  CZ  PHE A  95      -3.899   4.873  16.666  1.00 81.54           C  
ATOM    705  N   LEU A  96      -2.537  -0.205  14.599  1.00 75.40           N  
ATOM    706  CA  LEU A  96      -3.831  -0.877  14.660  1.00 75.40           C  
ATOM    707  C   LEU A  96      -3.732  -2.176  15.453  1.00 75.40           C  
ATOM    708  CB  LEU A  96      -4.353  -1.164  13.250  1.00 75.40           C  
ATOM    709  O   LEU A  96      -4.674  -2.552  16.155  1.00 75.40           O  
ATOM    710  CG  LEU A  96      -4.874   0.038  12.462  1.00 75.40           C  
ATOM    711  CD1 LEU A  96      -5.329  -0.396  11.072  1.00 75.40           C  
ATOM    712  CD2 LEU A  96      -6.012   0.719  13.215  1.00 75.40           C  
ATOM    713  N   GLN A  97      -2.616  -2.879  15.325  1.00 75.71           N  
ATOM    714  CA  GLN A  97      -2.391  -4.129  16.044  1.00 75.71           C  
ATOM    715  C   GLN A  97      -2.329  -3.893  17.550  1.00 75.71           C  
ATOM    716  CB  GLN A  97      -1.104  -4.800  15.564  1.00 75.71           C  
ATOM    717  O   GLN A  97      -2.753  -4.744  18.335  1.00 75.71           O  
ATOM    718  CG  GLN A  97      -1.285  -5.656  14.317  1.00 75.71           C  
ATOM    719  CD  GLN A  97      -0.018  -6.390  13.920  1.00 75.71           C  
ATOM    720  NE2 GLN A  97      -0.163  -7.417  13.090  1.00 75.71           N  
ATOM    721  OE1 GLN A  97       1.083  -6.036  14.356  1.00 75.71           O  
ATOM    722  N   LYS A  98      -1.782  -2.793  17.943  1.00 73.13           N  
ATOM    723  CA  LYS A  98      -1.689  -2.426  19.353  1.00 73.13           C  
ATOM    724  C   LYS A  98      -3.071  -2.346  19.993  1.00 73.13           C  
ATOM    725  CB  LYS A  98      -0.959  -1.091  19.512  1.00 73.13           C  
ATOM    726  O   LYS A  98      -3.234  -2.663  21.174  1.00 73.13           O  
ATOM    727  CG  LYS A  98      -0.603  -0.749  20.952  1.00 73.13           C  
ATOM    728  CD  LYS A  98       0.186   0.551  21.038  1.00 73.13           C  
ATOM    729  CE  LYS A  98       0.463   0.943  22.483  1.00 73.13           C  
ATOM    730  NZ  LYS A  98       1.200   2.239  22.574  1.00 73.13           N  
ATOM    731  N   TYR A  99      -3.971  -1.987  19.251  1.00 68.69           N  
ATOM    732  CA  TYR A  99      -5.320  -1.778  19.766  1.00 68.69           C  
ATOM    733  C   TYR A  99      -6.107  -3.082  19.777  1.00 68.69           C  
ATOM    734  CB  TYR A  99      -6.058  -0.729  18.928  1.00 68.69           C  
ATOM    735  O   TYR A  99      -7.119  -3.197  20.473  1.00 68.69           O  
ATOM    736  CG  TYR A  99      -5.640   0.690  19.227  1.00 68.69           C  
ATOM    737  CD1 TYR A  99      -6.257   1.420  20.241  1.00 68.69           C  
ATOM    738  CD2 TYR A  99      -4.630   1.305  18.495  1.00 68.69           C  
ATOM    739  CE1 TYR A  99      -5.876   2.729  20.518  1.00 68.69           C  
ATOM    740  CE2 TYR A  99      -4.242   2.613  18.763  1.00 68.69           C  
ATOM    741  OH  TYR A  99      -4.489   4.611  20.046  1.00 68.69           O  
ATOM    742  CZ  TYR A  99      -4.869   3.316  19.775  1.00 68.69           C  
ATOM    743  N   GLN A 100      -5.651  -4.082  19.081  1.00 63.49           N  
ATOM    744  CA  GLN A 100      -6.259  -5.407  19.022  1.00 63.49           C  
ATOM    745  C   GLN A 100      -5.762  -6.292  20.161  1.00 63.49           C  
ATOM    746  CB  GLN A 100      -5.968  -6.071  17.675  1.00 63.49           C  
ATOM    747  O   GLN A 100      -6.527  -7.080  20.721  1.00 63.49           O  
ATOM    748  CG  GLN A 100      -6.825  -7.298  17.396  1.00 63.49           C  
ATOM    749  CD  GLN A 100      -6.636  -7.840  15.992  1.00 63.49           C  
ATOM    750  NE2 GLN A 100      -6.984  -9.106  15.793  1.00 63.49           N  
ATOM    751  OE1 GLN A 100      -6.182  -7.125  15.093  1.00 63.49           O  
ATOM    752  N   ASP A 101      -4.548  -6.134  20.738  1.00 60.99           N  
ATOM    753  CA  ASP A 101      -3.981  -6.982  21.782  1.00 60.99           C  
ATOM    754  C   ASP A 101      -3.292  -6.145  22.857  1.00 60.99           C  
ATOM    755  CB  ASP A 101      -2.992  -7.984  21.182  1.00 60.99           C  
ATOM    756  O   ASP A 101      -2.131  -5.760  22.702  1.00 60.99           O  
ATOM    757  CG  ASP A 101      -2.657  -9.125  22.126  1.00 60.99           C  
ATOM    758  OD1 ASP A 101      -2.493  -8.883  23.342  1.00 60.99           O  
ATOM    759  OD2 ASP A 101      -2.553 -10.276  21.651  1.00 60.99           O  
ATOM    760  N   PRO A 102      -4.056  -5.510  23.805  1.00 55.81           N  
ATOM    761  CA  PRO A 102      -3.383  -4.672  24.800  1.00 55.81           C  
ATOM    762  C   PRO A 102      -2.572  -5.486  25.805  1.00 55.81           C  
ATOM    763  CB  PRO A 102      -4.541  -3.948  25.492  1.00 55.81           C  
ATOM    764  O   PRO A 102      -2.912  -6.637  26.091  1.00 55.81           O  
ATOM    765  CG  PRO A 102      -5.765  -4.698  25.075  1.00 55.81           C  
ATOM    766  CD  PRO A 102      -5.408  -5.587  23.919  1.00 55.81           C  
ATOM    767  N   ALA A 103      -1.319  -5.571  25.717  1.00 56.13           N  
ATOM    768  CA  ALA A 103      -0.311  -6.074  26.647  1.00 56.13           C  
ATOM    769  C   ALA A 103      -0.795  -5.967  28.091  1.00 56.13           C  
ATOM    770  CB  ALA A 103       1.002  -5.314  26.471  1.00 56.13           C  
ATOM    771  O   ALA A 103      -0.458  -6.807  28.929  1.00 56.13           O  
ATOM    772  N   ASP A 104      -2.001  -5.306  28.364  1.00 52.30           N  
ATOM    773  CA  ASP A 104      -2.358  -5.031  29.752  1.00 52.30           C  
ATOM    774  C   ASP A 104      -3.772  -5.518  30.062  1.00 52.30           C  
ATOM    775  CB  ASP A 104      -2.240  -3.535  30.050  1.00 52.30           C  
ATOM    776  O   ASP A 104      -4.726  -5.150  29.375  1.00 52.30           O  
ATOM    777  CG  ASP A 104      -1.443  -3.242  31.308  1.00 52.30           C  
ATOM    778  OD1 ASP A 104      -1.923  -3.550  32.421  1.00 52.30           O  
ATOM    779  OD2 ASP A 104      -0.325  -2.696  31.187  1.00 52.30           O  
ATOM    780  N   GLY A 105      -4.184  -6.789  29.670  1.00 52.71           N  
ATOM    781  CA  GLY A 105      -5.113  -7.772  30.203  1.00 52.71           C  
ATOM    782  C   GLY A 105      -6.267  -7.149  30.968  1.00 52.71           C  
ATOM    783  O   GLY A 105      -7.179  -7.853  31.406  1.00 52.71           O  
ATOM    784  N   LYS A 106      -6.568  -5.733  30.922  1.00 50.00           N  
ATOM    785  CA  LYS A 106      -7.537  -5.242  31.897  1.00 50.00           C  
ATOM    786  C   LYS A 106      -8.716  -4.562  31.207  1.00 50.00           C  
ATOM    787  CB  LYS A 106      -6.871  -4.271  32.874  1.00 50.00           C  
ATOM    788  O   LYS A 106      -9.812  -4.490  31.766  1.00 50.00           O  
ATOM    789  CG  LYS A 106      -6.013  -4.949  33.932  1.00 50.00           C  
ATOM    790  CD  LYS A 106      -5.452  -3.941  34.927  1.00 50.00           C  
ATOM    791  CE  LYS A 106      -4.516  -4.604  35.929  1.00 50.00           C  
ATOM    792  NZ  LYS A 106      -4.022  -3.634  36.951  1.00 50.00           N  
ATOM    793  N   VAL A 107      -8.833  -4.546  29.770  1.00 50.50           N  
ATOM    794  CA  VAL A 107     -10.007  -4.039  29.068  1.00 50.50           C  
ATOM    795  C   VAL A 107     -10.541  -5.106  28.116  1.00 50.50           C  
ATOM    796  CB  VAL A 107      -9.688  -2.742  28.291  1.00 50.50           C  
ATOM    797  O   VAL A 107      -9.768  -5.770  27.421  1.00 50.50           O  
ATOM    798  CG1 VAL A 107     -10.963  -2.129  27.715  1.00 50.50           C  
ATOM    799  CG2 VAL A 107      -8.972  -1.741  29.196  1.00 50.50           C  
ATOM    800  N   LYS A 108     -11.403  -6.006  28.451  1.00 51.72           N  
ATOM    801  CA  LYS A 108     -12.220  -7.025  27.799  1.00 51.72           C  
ATOM    802  C   LYS A 108     -11.935  -7.082  26.300  1.00 51.72           C  
ATOM    803  CB  LYS A 108     -13.707  -6.757  28.040  1.00 51.72           C  
ATOM    804  O   LYS A 108     -12.101  -6.086  25.593  1.00 51.72           O  
ATOM    805  CG  LYS A 108     -14.214  -7.251  29.387  1.00 51.72           C  
ATOM    806  CD  LYS A 108     -15.721  -7.070  29.517  1.00 51.72           C  
ATOM    807  CE  LYS A 108     -16.223  -7.520  30.882  1.00 51.72           C  
ATOM    808  NZ  LYS A 108     -17.699  -7.336  31.018  1.00 51.72           N  
ATOM    809  N   LYS A 109     -10.783  -7.486  25.847  1.00 53.90           N  
ATOM    810  CA  LYS A 109     -10.310  -7.956  24.548  1.00 53.90           C  
ATOM    811  C   LYS A 109     -11.446  -7.995  23.531  1.00 53.90           C  
ATOM    812  CB  LYS A 109      -9.674  -9.341  24.678  1.00 53.90           C  
ATOM    813  O   LYS A 109     -11.255  -7.642  22.365  1.00 53.90           O  
ATOM    814  CG  LYS A 109      -8.156  -9.319  24.766  1.00 53.90           C  
ATOM    815  CD  LYS A 109      -7.580 -10.728  24.840  1.00 53.90           C  
ATOM    816  CE  LYS A 109      -6.069 -10.706  25.026  1.00 53.90           C  
ATOM    817  NZ  LYS A 109      -5.515 -12.078  25.230  1.00 53.90           N  
ATOM    818  N   VAL A 110     -12.667  -8.023  24.057  1.00 50.99           N  
ATOM    819  CA  VAL A 110     -13.827  -8.225  23.194  1.00 50.99           C  
ATOM    820  C   VAL A 110     -14.508  -6.886  22.922  1.00 50.99           C  
ATOM    821  CB  VAL A 110     -14.833  -9.218  23.818  1.00 50.99           C  
ATOM    822  O   VAL A 110     -14.978  -6.637  21.809  1.00 50.99           O  
ATOM    823  CG1 VAL A 110     -16.097  -9.312  22.966  1.00 50.99           C  
ATOM    824  CG2 VAL A 110     -14.191 -10.594  23.983  1.00 50.99           C  
ATOM    825  N   VAL A 111     -14.419  -5.896  23.810  1.00 51.97           N  
ATOM    826  CA  VAL A 111     -15.081  -4.600  23.702  1.00 51.97           C  
ATOM    827  C   VAL A 111     -14.220  -3.647  22.876  1.00 51.97           C  
ATOM    828  CB  VAL A 111     -15.367  -3.990  25.092  1.00 51.97           C  
ATOM    829  O   VAL A 111     -14.738  -2.873  22.068  1.00 51.97           O  
ATOM    830  CG1 VAL A 111     -15.956  -2.587  24.956  1.00 51.97           C  
ATOM    831  CG2 VAL A 111     -16.309  -4.893  25.887  1.00 51.97           C  
ATOM    832  N   LYS A 112     -12.920  -3.848  22.762  1.00 53.76           N  
ATOM    833  CA  LYS A 112     -12.021  -2.975  22.012  1.00 53.76           C  
ATOM    834  C   LYS A 112     -11.790  -3.508  20.601  1.00 53.76           C  
ATOM    835  CB  LYS A 112     -10.685  -2.826  22.741  1.00 53.76           C  
ATOM    836  O   LYS A 112     -11.489  -2.740  19.684  1.00 53.76           O  
ATOM    837  CG  LYS A 112     -10.610  -1.609  23.652  1.00 53.76           C  
ATOM    838  CD  LYS A 112      -9.226  -1.460  24.272  1.00 53.76           C  
ATOM    839  CE  LYS A 112      -9.189  -0.332  25.294  1.00 53.76           C  
ATOM    840  NZ  LYS A 112      -7.871  -0.259  25.991  1.00 53.76           N  
ATOM    841  N   ARG A 113     -11.913  -4.925  20.411  1.00 53.07           N  
ATOM    842  CA  ARG A 113     -11.952  -5.553  19.094  1.00 53.07           C  
ATOM    843  C   ARG A 113     -13.134  -5.040  18.278  1.00 53.07           C  
ATOM    844  CB  ARG A 113     -12.028  -7.076  19.226  1.00 53.07           C  
ATOM    845  O   ARG A 113     -13.054  -4.945  17.052  1.00 53.07           O  
ATOM    846  CG  ARG A 113     -11.773  -7.820  17.926  1.00 53.07           C  
ATOM    847  CD  ARG A 113     -11.882  -9.327  18.108  1.00 53.07           C  
ATOM    848  NE  ARG A 113     -10.841  -9.840  18.994  1.00 53.07           N  
ATOM    849  NH1 ARG A 113     -11.522 -12.044  18.858  1.00 53.07           N  
ATOM    850  NH2 ARG A 113      -9.712 -11.476  20.144  1.00 53.07           N  
ATOM    851  CZ  ARG A 113     -10.694 -11.119  19.330  1.00 53.07           C  
ATOM    852  N   MET A 114     -14.036  -4.396  18.994  1.00 55.12           N  
ATOM    853  CA  MET A 114     -15.317  -4.053  18.384  1.00 55.12           C  
ATOM    854  C   MET A 114     -15.373  -2.569  18.035  1.00 55.12           C  
ATOM    855  CB  MET A 114     -16.473  -4.414  19.320  1.00 55.12           C  
ATOM    856  O   MET A 114     -16.123  -2.165  17.145  1.00 55.12           O  
ATOM    857  CG  MET A 114     -16.926  -5.860  19.204  1.00 55.12           C  
ATOM    858  SD  MET A 114     -18.350  -6.240  20.297  1.00 55.12           S  
ATOM    859  CE  MET A 114     -18.813  -7.876  19.663  1.00 55.12           C  
ATOM    860  N   MET A 115     -14.179  -1.798  18.466  1.00 65.08           N  
ATOM    861  CA  MET A 115     -14.288  -0.370  18.182  1.00 65.08           C  
ATOM    862  C   MET A 115     -13.110   0.108  17.340  1.00 65.08           C  
ATOM    863  CB  MET A 115     -14.362   0.433  19.482  1.00 65.08           C  
ATOM    864  O   MET A 115     -11.971  -0.305  17.566  1.00 65.08           O  
ATOM    865  CG  MET A 115     -15.675   0.270  20.230  1.00 65.08           C  
ATOM    866  SD  MET A 115     -15.703   1.197  21.813  1.00 65.08           S  
ATOM    867  CE  MET A 115     -16.279   2.814  21.228  1.00 65.08           C  
ATOM    868  N   TRP A 116     -13.345   0.341  16.123  1.00 70.76           N  
ATOM    869  CA  TRP A 116     -12.423   1.020  15.219  1.00 70.76           C  
ATOM    870  C   TRP A 116     -11.685   2.145  15.938  1.00 70.76           C  
ATOM    871  CB  TRP A 116     -13.171   1.578  14.006  1.00 70.76           C  
ATOM    872  O   TRP A 116     -12.308   3.082  16.442  1.00 70.76           O  
ATOM    873  CG  TRP A 116     -12.281   2.211  12.979  1.00 70.76           C  
ATOM    874  CD1 TRP A 116     -12.148   3.546  12.714  1.00 70.76           C  
ATOM    875  CD2 TRP A 116     -11.402   1.533  12.076  1.00 70.76           C  
ATOM    876  CE2 TRP A 116     -10.766   2.520  11.291  1.00 70.76           C  
ATOM    877  CE3 TRP A 116     -11.089   0.185  11.855  1.00 70.76           C  
ATOM    878  NE1 TRP A 116     -11.239   3.738  11.700  1.00 70.76           N  
ATOM    879  CH2 TRP A 116      -9.547   0.875  10.104  1.00 70.76           C  
ATOM    880  CZ2 TRP A 116      -9.835   2.201  10.300  1.00 70.76           C  
ATOM    881  CZ3 TRP A 116     -10.162  -0.130  10.868  1.00 70.76           C  
ATOM    882  N   PRO A 117     -10.377   2.039  16.079  1.00 70.42           N  
ATOM    883  CA  PRO A 117      -9.548   2.930  16.894  1.00 70.42           C  
ATOM    884  C   PRO A 117      -9.285   4.274  16.218  1.00 70.42           C  
ATOM    885  CB  PRO A 117      -8.248   2.142  17.067  1.00 70.42           C  
ATOM    886  O   PRO A 117      -8.903   5.240  16.884  1.00 70.42           O  
ATOM    887  CG  PRO A 117      -8.229   1.180  15.923  1.00 70.42           C  
ATOM    888  CD  PRO A 117      -9.646   0.891  15.519  1.00 70.42           C  
ATOM    889  N   LEU A 118      -9.650   4.330  14.921  1.00 68.74           N  
ATOM    890  CA  LEU A 118      -9.358   5.550  14.176  1.00 68.74           C  
ATOM    891  C   LEU A 118     -10.586   6.452  14.108  1.00 68.74           C  
ATOM    892  CB  LEU A 118      -8.878   5.214  12.762  1.00 68.74           C  
ATOM    893  O   LEU A 118     -11.697   5.977  13.859  1.00 68.74           O  
ATOM    894  CG  LEU A 118      -7.582   5.886  12.308  1.00 68.74           C  
ATOM    895  CD1 LEU A 118      -6.374   5.136  12.859  1.00 68.74           C  
ATOM    896  CD2 LEU A 118      -7.522   5.961  10.786  1.00 68.74           C  
ATOM    897  N   LYS A 119     -10.358   7.725  14.461  1.00 70.44           N  
ATOM    898  CA  LYS A 119     -11.380   8.753  14.288  1.00 70.44           C  
ATOM    899  C   LYS A 119     -11.565   9.104  12.815  1.00 70.44           C  
ATOM    900  CB  LYS A 119     -11.019  10.009  15.084  1.00 70.44           C  
ATOM    901  O   LYS A 119     -10.694   8.818  11.990  1.00 70.44           O  
ATOM    902  CG  LYS A 119     -10.998   9.802  16.591  1.00 70.44           C  
ATOM    903  CD  LYS A 119     -10.675  11.095  17.329  1.00 70.44           C  
ATOM    904  CE  LYS A 119     -10.612  10.880  18.835  1.00 70.44           C  
ATOM    905  NZ  LYS A 119     -10.199  12.121  19.555  1.00 70.44           N  
ATOM    906  N   GLU A 120     -12.678   9.421  12.378  1.00 70.21           N  
ATOM    907  CA  GLU A 120     -13.038   9.779  11.009  1.00 70.21           C  
ATOM    908  C   GLU A 120     -11.986  10.690  10.382  1.00 70.21           C  
ATOM    909  CB  GLU A 120     -14.410  10.456  10.973  1.00 70.21           C  
ATOM    910  O   GLU A 120     -11.589  10.489   9.233  1.00 70.21           O  
ATOM    911  CG  GLU A 120     -14.965  10.648   9.569  1.00 70.21           C  
ATOM    912  CD  GLU A 120     -16.357  11.258   9.553  1.00 70.21           C  
ATOM    913  OE1 GLU A 120     -16.744  11.861   8.526  1.00 70.21           O  
ATOM    914  OE2 GLU A 120     -17.067  11.133  10.576  1.00 70.21           O  
ATOM    915  N   GLN A 121     -11.436  11.555  11.058  1.00 69.74           N  
ATOM    916  CA  GLN A 121     -10.450  12.502  10.547  1.00 69.74           C  
ATOM    917  C   GLN A 121      -9.114  11.815  10.281  1.00 69.74           C  
ATOM    918  CB  GLN A 121     -10.258  13.660  11.528  1.00 69.74           C  
ATOM    919  O   GLN A 121      -8.449  12.104   9.284  1.00 69.74           O  
ATOM    920  CG  GLN A 121      -9.602  14.887  10.910  1.00 69.74           C  
ATOM    921  CD  GLN A 121      -9.680  16.108  11.807  1.00 69.74           C  
ATOM    922  NE2 GLN A 121      -9.062  17.202  11.374  1.00 69.74           N  
ATOM    923  OE1 GLN A 121     -10.291  16.070  12.879  1.00 69.74           O  
ATOM    924  N   GLU A 122      -8.787  10.937  11.097  1.00 72.48           N  
ATOM    925  CA  GLU A 122      -7.534  10.201  10.962  1.00 72.48           C  
ATOM    926  C   GLU A 122      -7.584   9.239   9.778  1.00 72.48           C  
ATOM    927  CB  GLU A 122      -7.219   9.434  12.249  1.00 72.48           C  
ATOM    928  O   GLU A 122      -6.597   9.081   9.057  1.00 72.48           O  
ATOM    929  CG  GLU A 122      -6.842  10.329  13.421  1.00 72.48           C  
ATOM    930  CD  GLU A 122      -6.563   9.556  14.700  1.00 72.48           C  
ATOM    931  OE1 GLU A 122      -5.418   9.610  15.204  1.00 72.48           O  
ATOM    932  OE2 GLU A 122      -7.496   8.891  15.202  1.00 72.48           O  
ATOM    933  N   THR A 123      -8.747   8.680   9.551  1.00 69.50           N  
ATOM    934  CA  THR A 123      -8.967   7.814   8.398  1.00 69.50           C  
ATOM    935  C   THR A 123      -8.872   8.609   7.099  1.00 69.50           C  
ATOM    936  CB  THR A 123     -10.337   7.116   8.477  1.00 69.50           C  
ATOM    937  O   THR A 123      -8.248   8.161   6.135  1.00 69.50           O  
ATOM    938  CG2 THR A 123     -10.515   6.123   7.333  1.00 69.50           C  
ATOM    939  OG1 THR A 123     -10.440   6.416   9.723  1.00 69.50           O  
ATOM    940  N   LYS A 124      -9.390   9.734   7.122  1.00 71.28           N  
ATOM    941  CA  LYS A 124      -9.362  10.600   5.947  1.00 71.28           C  
ATOM    942  C   LYS A 124      -7.938  11.047   5.627  1.00 71.28           C  
ATOM    943  CB  LYS A 124     -10.259  11.820   6.158  1.00 71.28           C  
ATOM    944  O   LYS A 124      -7.561  11.148   4.458  1.00 71.28           O  
ATOM    945  CG  LYS A 124     -11.746  11.526   6.021  1.00 71.28           C  
ATOM    946  CD  LYS A 124     -12.578  12.799   6.110  1.00 71.28           C  
ATOM    947  CE  LYS A 124     -14.069  12.501   6.014  1.00 71.28           C  
ATOM    948  NZ  LYS A 124     -14.891  13.739   6.159  1.00 71.28           N  
ATOM    949  N   ASP A 125      -7.226  11.315   6.642  1.00 75.93           N  
ATOM    950  CA  ASP A 125      -5.830  11.704   6.463  1.00 75.93           C  
ATOM    951  C   ASP A 125      -5.024  10.577   5.820  1.00 75.93           C  
ATOM    952  CB  ASP A 125      -5.207  12.098   7.804  1.00 75.93           C  
ATOM    953  O   ASP A 125      -4.210  10.821   4.928  1.00 75.93           O  
ATOM    954  CG  ASP A 125      -5.603  13.492   8.256  1.00 75.93           C  
ATOM    955  OD1 ASP A 125      -6.132  14.272   7.434  1.00 75.93           O  
ATOM    956  OD2 ASP A 125      -5.381  13.816   9.443  1.00 75.93           O  
ATOM    957  N   TRP A 126      -5.364   9.411   6.260  1.00 73.94           N  
ATOM    958  CA  TRP A 126      -4.665   8.253   5.711  1.00 73.94           C  
ATOM    959  C   TRP A 126      -5.050   8.026   4.253  1.00 73.94           C  
ATOM    960  CB  TRP A 126      -4.972   6.999   6.535  1.00 73.94           C  
ATOM    961  O   TRP A 126      -4.190   7.752   3.413  1.00 73.94           O  
ATOM    962  CG  TRP A 126      -3.957   6.705   7.598  1.00 73.94           C  
ATOM    963  CD1 TRP A 126      -4.103   6.875   8.947  1.00 73.94           C  
ATOM    964  CD2 TRP A 126      -2.636   6.194   7.399  1.00 73.94           C  
ATOM    965  CE2 TRP A 126      -2.036   6.077   8.673  1.00 73.94           C  
ATOM    966  CE3 TRP A 126      -1.900   5.821   6.266  1.00 73.94           C  
ATOM    967  NE1 TRP A 126      -2.952   6.499   9.599  1.00 73.94           N  
ATOM    968  CH2 TRP A 126      -0.036   5.246   7.720  1.00 73.94           C  
ATOM    969  CZ2 TRP A 126      -0.733   5.603   8.845  1.00 73.94           C  
ATOM    970  CZ3 TRP A 126      -0.603   5.350   6.439  1.00 73.94           C  
ATOM    971  N   ILE A 127      -6.244   8.215   4.043  1.00 72.26           N  
ATOM    972  CA  ILE A 127      -6.734   8.091   2.674  1.00 72.26           C  
ATOM    973  C   ILE A 127      -6.059   9.136   1.788  1.00 72.26           C  
ATOM    974  CB  ILE A 127      -8.270   8.243   2.608  1.00 72.26           C  
ATOM    975  O   ILE A 127      -5.655   8.837   0.662  1.00 72.26           O  
ATOM    976  CG1 ILE A 127      -8.954   7.044   3.274  1.00 72.26           C  
ATOM    977  CG2 ILE A 127      -8.735   8.402   1.157  1.00 72.26           C  
ATOM    978  CD1 ILE A 127     -10.465   7.184   3.398  1.00 72.26           C  
ATOM    979  N   ALA A 128      -5.974  10.324   2.246  1.00 74.21           N  
ATOM    980  CA  ALA A 128      -5.326  11.402   1.504  1.00 74.21           C  
ATOM    981  C   ALA A 128      -3.861  11.075   1.230  1.00 74.21           C  
ATOM    982  CB  ALA A 128      -5.440  12.718   2.271  1.00 74.21           C  
ATOM    983  O   ALA A 128      -3.350  11.354   0.142  1.00 74.21           O  
ATOM    984  N   ARG A 129      -3.282  10.498   2.179  1.00 74.94           N  
ATOM    985  CA  ARG A 129      -1.876  10.136   2.033  1.00 74.94           C  
ATOM    986  C   ARG A 129      -1.696   9.052   0.975  1.00 74.94           C  
ATOM    987  CB  ARG A 129      -1.301   9.663   3.370  1.00 74.94           C  
ATOM    988  O   ARG A 129      -0.803   9.143   0.131  1.00 74.94           O  
ATOM    989  CG  ARG A 129      -0.854  10.795   4.282  1.00 74.94           C  
ATOM    990  CD  ARG A 129      -0.225  10.270   5.565  1.00 74.94           C  
ATOM    991  NE  ARG A 129      -0.084  11.323   6.567  1.00 74.94           N  
ATOM    992  NH1 ARG A 129       0.805   9.943   8.193  1.00 74.94           N  
ATOM    993  NH2 ARG A 129       0.486  12.172   8.623  1.00 74.94           N  
ATOM    994  CZ  ARG A 129       0.402  11.143   7.792  1.00 74.94           C  
ATOM    995  N   ILE A 130      -2.549   8.050   1.026  1.00 74.37           N  
ATOM    996  CA  ILE A 130      -2.520   6.971   0.045  1.00 74.37           C  
ATOM    997  C   ILE A 130      -2.783   7.534  -1.349  1.00 74.37           C  
ATOM    998  CB  ILE A 130      -3.553   5.872   0.383  1.00 74.37           C  
ATOM    999  O   ILE A 130      -2.122   7.148  -2.316  1.00 74.37           O  
ATOM   1000  CG1 ILE A 130      -3.129   5.110   1.644  1.00 74.37           C  
ATOM   1001  CG2 ILE A 130      -3.732   4.917  -0.800  1.00 74.37           C  
ATOM   1002  CD1 ILE A 130      -4.148   4.084   2.119  1.00 74.37           C  
ATOM   1003  N   GLU A 131      -3.692   8.463  -1.404  1.00 72.84           N  
ATOM   1004  CA  GLU A 131      -4.003   9.115  -2.673  1.00 72.84           C  
ATOM   1005  C   GLU A 131      -2.803   9.896  -3.201  1.00 72.84           C  
ATOM   1006  CB  GLU A 131      -5.210  10.044  -2.518  1.00 72.84           C  
ATOM   1007  O   GLU A 131      -2.563   9.933  -4.409  1.00 72.84           O  
ATOM   1008  CG  GLU A 131      -6.551   9.335  -2.634  1.00 72.84           C  
ATOM   1009  CD  GLU A 131      -7.739  10.278  -2.531  1.00 72.84           C  
ATOM   1010  OE1 GLU A 131      -8.889   9.831  -2.743  1.00 72.84           O  
ATOM   1011  OE2 GLU A 131      -7.518  11.474  -2.238  1.00 72.84           O  
ATOM   1012  N   GLY A 132      -2.110  10.520  -2.287  1.00 74.98           N  
ATOM   1013  CA  GLY A 132      -0.881  11.204  -2.657  1.00 74.98           C  
ATOM   1014  C   GLY A 132       0.163  10.276  -3.249  1.00 74.98           C  
ATOM   1015  O   GLY A 132       0.796  10.606  -4.254  1.00 74.98           O  
ATOM   1016  N   TYR A 133       0.301   9.079  -2.618  1.00 71.72           N  
ATOM   1017  CA  TYR A 133       1.269   8.098  -3.096  1.00 71.72           C  
ATOM   1018  C   TYR A 133       0.865   7.555  -4.462  1.00 71.72           C  
ATOM   1019  CB  TYR A 133       1.406   6.947  -2.096  1.00 71.72           C  
ATOM   1020  O   TYR A 133       1.706   7.410  -5.352  1.00 71.72           O  
ATOM   1021  CG  TYR A 133       2.114   7.332  -0.820  1.00 71.72           C  
ATOM   1022  CD1 TYR A 133       3.356   7.962  -0.852  1.00 71.72           C  
ATOM   1023  CD2 TYR A 133       1.544   7.066   0.420  1.00 71.72           C  
ATOM   1024  CE1 TYR A 133       4.014   8.318   0.321  1.00 71.72           C  
ATOM   1025  CE2 TYR A 133       2.192   7.417   1.600  1.00 71.72           C  
ATOM   1026  OH  TYR A 133       4.071   8.391   2.705  1.00 71.72           O  
ATOM   1027  CZ  TYR A 133       3.424   8.041   1.540  1.00 71.72           C  
ATOM   1028  N   LYS A 134      -0.398   7.387  -4.660  1.00 68.91           N  
ATOM   1029  CA  LYS A 134      -0.945   6.935  -5.936  1.00 68.91           C  
ATOM   1030  C   LYS A 134      -0.661   7.944  -7.045  1.00 68.91           C  
ATOM   1031  CB  LYS A 134      -2.451   6.694  -5.820  1.00 68.91           C  
ATOM   1032  O   LYS A 134      -0.251   7.568  -8.144  1.00 68.91           O  
ATOM   1033  CG  LYS A 134      -2.817   5.353  -5.202  1.00 68.91           C  
ATOM   1034  CD  LYS A 134      -4.325   5.140  -5.180  1.00 68.91           C  
ATOM   1035  CE  LYS A 134      -4.702   3.882  -4.410  1.00 68.91           C  
ATOM   1036  NZ  LYS A 134      -6.182   3.684  -4.362  1.00 68.91           N  
ATOM   1037  N   SER A 135      -0.984   9.180  -6.739  1.00 70.95           N  
ATOM   1038  CA  SER A 135      -0.741  10.245  -7.706  1.00 70.95           C  
ATOM   1039  C   SER A 135       0.735  10.326  -8.081  1.00 70.95           C  
ATOM   1040  CB  SER A 135      -1.209  11.591  -7.151  1.00 70.95           C  
ATOM   1041  O   SER A 135       1.075  10.504  -9.252  1.00 70.95           O  
ATOM   1042  OG  SER A 135      -2.622  11.633  -7.058  1.00 70.95           O  
ATOM   1043  N   THR A 136       1.598  10.168  -7.118  1.00 69.48           N  
ATOM   1044  CA  THR A 136       3.041  10.217  -7.326  1.00 69.48           C  
ATOM   1045  C   THR A 136       3.505   9.040  -8.180  1.00 69.48           C  
ATOM   1046  CB  THR A 136       3.799  10.212  -5.985  1.00 69.48           C  
ATOM   1047  O   THR A 136       4.276   9.218  -9.125  1.00 69.48           O  
ATOM   1048  CG2 THR A 136       5.307  10.278  -6.206  1.00 69.48           C  
ATOM   1049  OG1 THR A 136       3.390  11.344  -5.208  1.00 69.48           O  
ATOM   1050  N   PHE A 137       2.912   7.881  -7.882  1.00 67.22           N  
ATOM   1051  CA  PHE A 137       3.310   6.680  -8.606  1.00 67.22           C  
ATOM   1052  C   PHE A 137       2.730   6.680 -10.016  1.00 67.22           C  
ATOM   1053  CB  PHE A 137       2.861   5.423  -7.854  1.00 67.22           C  
ATOM   1054  O   PHE A 137       3.410   6.302 -10.972  1.00 67.22           O  
ATOM   1055  CG  PHE A 137       3.631   5.167  -6.587  1.00 67.22           C  
ATOM   1056  CD1 PHE A 137       5.020   5.217  -6.578  1.00 67.22           C  
ATOM   1057  CD2 PHE A 137       2.966   4.875  -5.403  1.00 67.22           C  
ATOM   1058  CE1 PHE A 137       5.735   4.980  -5.407  1.00 67.22           C  
ATOM   1059  CE2 PHE A 137       3.674   4.637  -4.228  1.00 67.22           C  
ATOM   1060  CZ  PHE A 137       5.058   4.689  -4.233  1.00 67.22           C  
ATOM   1061  N   SER A 138       1.486   7.092 -10.188  1.00 65.96           N  
ATOM   1062  CA  SER A 138       0.839   7.223 -11.489  1.00 65.96           C  
ATOM   1063  C   SER A 138       1.571   8.228 -12.372  1.00 65.96           C  
ATOM   1064  CB  SER A 138      -0.620   7.648 -11.321  1.00 65.96           C  
ATOM   1065  O   SER A 138       1.741   8.000 -13.571  1.00 65.96           O  
ATOM   1066  OG  SER A 138      -1.302   7.609 -12.563  1.00 65.96           O  
ATOM   1067  N   LEU A 139       1.959   9.342 -11.765  1.00 64.55           N  
ATOM   1068  CA  LEU A 139       2.738  10.351 -12.473  1.00 64.55           C  
ATOM   1069  C   LEU A 139       4.095   9.795 -12.893  1.00 64.55           C  
ATOM   1070  CB  LEU A 139       2.931  11.592 -11.597  1.00 64.55           C  
ATOM   1071  O   LEU A 139       4.556  10.047 -14.009  1.00 64.55           O  
ATOM   1072  CG  LEU A 139       1.785  12.605 -11.594  1.00 64.55           C  
ATOM   1073  CD1 LEU A 139       1.932  13.567 -10.420  1.00 64.55           C  
ATOM   1074  CD2 LEU A 139       1.741  13.366 -12.915  1.00 64.55           C  
ATOM   1075  N   ALA A 140       4.705   9.070 -12.030  1.00 62.08           N  
ATOM   1076  CA  ALA A 140       5.982   8.431 -12.342  1.00 62.08           C  
ATOM   1077  C   ALA A 140       5.825   7.410 -13.465  1.00 62.08           C  
ATOM   1078  CB  ALA A 140       6.560   7.763 -11.097  1.00 62.08           C  
ATOM   1079  O   ALA A 140       6.679   7.314 -14.349  1.00 62.08           O  
ATOM   1080  N   LEU A 141       4.707   6.702 -13.436  1.00 61.01           N  
ATOM   1081  CA  LEU A 141       4.395   5.722 -14.470  1.00 61.01           C  
ATOM   1082  C   LEU A 141       4.095   6.409 -15.798  1.00 61.01           C  
ATOM   1083  CB  LEU A 141       3.203   4.859 -14.048  1.00 61.01           C  
ATOM   1084  O   LEU A 141       4.517   5.937 -16.856  1.00 61.01           O  
ATOM   1085  CG  LEU A 141       2.936   3.612 -14.893  1.00 61.01           C  
ATOM   1086  CD1 LEU A 141       4.105   2.638 -14.784  1.00 61.01           C  
ATOM   1087  CD2 LEU A 141       1.634   2.943 -14.464  1.00 61.01           C  
ATOM   1088  N   SER A 142       3.251   7.516 -15.862  1.00 58.40           N  
ATOM   1089  CA  SER A 142       2.918   8.293 -17.052  1.00 58.40           C  
ATOM   1090  C   SER A 142       4.151   8.982 -17.626  1.00 58.40           C  
ATOM   1091  CB  SER A 142       1.845   9.335 -16.730  1.00 58.40           C  
ATOM   1092  O   SER A 142       4.317   9.055 -18.845  1.00 58.40           O  
ATOM   1093  OG  SER A 142       0.626   8.707 -16.371  1.00 58.40           O  
ATOM   1094  N   THR A 143       5.015   9.528 -16.809  1.00 54.96           N  
ATOM   1095  CA  THR A 143       6.277  10.118 -17.241  1.00 54.96           C  
ATOM   1096  C   THR A 143       7.174   9.066 -17.886  1.00 54.96           C  
ATOM   1097  CB  THR A 143       7.019  10.776 -16.062  1.00 54.96           C  
ATOM   1098  O   THR A 143       7.839   9.339 -18.887  1.00 54.96           O  
ATOM   1099  CG2 THR A 143       8.310  11.440 -16.527  1.00 54.96           C  
ATOM   1100  OG1 THR A 143       6.173  11.766 -15.465  1.00 54.96           O  
ATOM   1101  N   ASP A 144       7.106   7.852 -17.439  1.00 52.35           N  
ATOM   1102  CA  ASP A 144       7.848   6.744 -18.033  1.00 52.35           C  
ATOM   1103  C   ASP A 144       7.211   6.299 -19.348  1.00 52.35           C  
ATOM   1104  CB  ASP A 144       7.925   5.566 -17.061  1.00 52.35           C  
ATOM   1105  O   ASP A 144       7.915   5.948 -20.297  1.00 52.35           O  
ATOM   1106  CG  ASP A 144       8.952   5.770 -15.961  1.00 52.35           C  
ATOM   1107  OD1 ASP A 144       9.855   6.620 -16.120  1.00 52.35           O  
ATOM   1108  OD2 ASP A 144       8.860   5.074 -14.927  1.00 52.35           O  
ATOM   1109  N   GLY A 145       5.864   6.307 -19.433  1.00 49.99           N  
ATOM   1110  CA  GLY A 145       5.093   6.079 -20.645  1.00 49.99           C  
ATOM   1111  C   GLY A 145       5.307   7.149 -21.699  1.00 49.99           C  
ATOM   1112  O   GLY A 145       5.400   6.844 -22.890  1.00 49.99           O  
ATOM   1113  N   LEU A 146       5.514   8.449 -21.357  1.00 48.18           N  
ATOM   1114  CA  LEU A 146       5.801   9.583 -22.228  1.00 48.18           C  
ATOM   1115  C   LEU A 146       7.259   9.570 -22.675  1.00 48.18           C  
ATOM   1116  CB  LEU A 146       5.486  10.900 -21.514  1.00 48.18           C  
ATOM   1117  O   LEU A 146       7.564   9.897 -23.824  1.00 48.18           O  
ATOM   1118  CG  LEU A 146       4.016  11.325 -21.492  1.00 48.18           C  
ATOM   1119  CD1 LEU A 146       3.805  12.450 -20.484  1.00 48.18           C  
ATOM   1120  CD2 LEU A 146       3.563  11.754 -22.883  1.00 48.18           C  
ATOM   1121  N   HIS A 147       8.144   9.082 -21.892  1.00 47.75           N  
ATOM   1122  CA  HIS A 147       9.549   8.947 -22.261  1.00 47.75           C  
ATOM   1123  C   HIS A 147       9.759   7.768 -23.206  1.00 47.75           C  
ATOM   1124  CB  HIS A 147      10.417   8.780 -21.013  1.00 47.75           C  
ATOM   1125  O   HIS A 147      10.549   7.857 -24.149  1.00 47.75           O  
ATOM   1126  CG  HIS A 147      10.857  10.076 -20.410  1.00 47.75           C  
ATOM   1127  CD2 HIS A 147      10.335  10.808 -19.397  1.00 47.75           C  
ATOM   1128  ND1 HIS A 147      11.963  10.766 -20.856  1.00 47.75           N  
ATOM   1129  CE1 HIS A 147      12.104  11.870 -20.140  1.00 47.75           C  
ATOM   1130  NE2 HIS A 147      11.129  11.918 -19.249  1.00 47.75           N  
ATOM   1131  N   LEU A 148       8.962   6.667 -22.989  1.00 46.05           N  
ATOM   1132  CA  LEU A 148       8.941   5.509 -23.877  1.00 46.05           C  
ATOM   1133  C   LEU A 148       8.339   5.873 -25.230  1.00 46.05           C  
ATOM   1134  CB  LEU A 148       8.149   4.362 -23.245  1.00 46.05           C  
ATOM   1135  O   LEU A 148       8.842   5.447 -26.273  1.00 46.05           O  
ATOM   1136  CG  LEU A 148       8.239   3.007 -23.947  1.00 46.05           C  
ATOM   1137  CD1 LEU A 148       9.622   2.396 -23.743  1.00 46.05           C  
ATOM   1138  CD2 LEU A 148       7.152   2.067 -23.438  1.00 46.05           C  
ATOM   1139  N   SER A 149       7.333   6.755 -25.287  1.00 38.52           N  
ATOM   1140  CA  SER A 149       6.737   7.266 -26.517  1.00 38.52           C  
ATOM   1141  C   SER A 149       7.677   8.235 -27.226  1.00 38.52           C  
ATOM   1142  CB  SER A 149       5.406   7.959 -26.220  1.00 38.52           C  
ATOM   1143  O   SER A 149       7.768   8.231 -28.456  1.00 38.52           O  
ATOM   1144  OG  SER A 149       4.825   8.463 -27.410  1.00 38.52           O  
ATOM   1145  N   ARG A 150       8.403   8.971 -26.447  1.00 37.57           N  
ATOM   1146  CA  ARG A 150       9.380   9.901 -27.005  1.00 37.57           C  
ATOM   1147  C   ARG A 150      10.600   9.158 -27.538  1.00 37.57           C  
ATOM   1148  CB  ARG A 150       9.808  10.926 -25.953  1.00 37.57           C  
ATOM   1149  O   ARG A 150      11.114   9.485 -28.610  1.00 37.57           O  
ATOM   1150  CG  ARG A 150      10.653  12.062 -26.509  1.00 37.57           C  
ATOM   1151  CD  ARG A 150      11.033  13.063 -25.427  1.00 37.57           C  
ATOM   1152  NE  ARG A 150      10.211  14.268 -25.494  1.00 37.57           N  
ATOM   1153  NH1 ARG A 150      10.740  14.998 -23.367  1.00 37.57           N  
ATOM   1154  NH2 ARG A 150       9.316  16.221 -24.682  1.00 37.57           N  
ATOM   1155  CZ  ARG A 150      10.091  15.159 -24.514  1.00 37.57           C  
ATOM   1156  N   PHE A 151      11.041   8.123 -26.968  1.00 42.01           N  
ATOM   1157  CA  PHE A 151      12.147   7.281 -27.409  1.00 42.01           C  
ATOM   1158  C   PHE A 151      11.763   6.490 -28.654  1.00 42.01           C  
ATOM   1159  CB  PHE A 151      12.574   6.325 -26.291  1.00 42.01           C  
ATOM   1160  O   PHE A 151      12.562   6.359 -29.583  1.00 42.01           O  
ATOM   1161  CG  PHE A 151      13.776   5.487 -26.635  1.00 42.01           C  
ATOM   1162  CD1 PHE A 151      13.625   4.175 -27.067  1.00 42.01           C  
ATOM   1163  CD2 PHE A 151      15.057   6.012 -26.526  1.00 42.01           C  
ATOM   1164  CE1 PHE A 151      14.736   3.397 -27.387  1.00 42.01           C  
ATOM   1165  CE2 PHE A 151      16.172   5.241 -26.844  1.00 42.01           C  
ATOM   1166  CZ  PHE A 151      16.009   3.933 -27.273  1.00 42.01           C  
ATOM   1167  N   ILE A 152      10.575   5.999 -28.741  1.00 48.14           N  
ATOM   1168  CA  ILE A 152      10.080   5.313 -29.929  1.00 48.14           C  
ATOM   1169  C   ILE A 152       9.947   6.306 -31.081  1.00 48.14           C  
ATOM   1170  CB  ILE A 152       8.726   4.620 -29.659  1.00 48.14           C  
ATOM   1171  O   ILE A 152      10.277   5.988 -32.225  1.00 48.14           O  
ATOM   1172  CG1 ILE A 152       8.902   3.478 -28.651  1.00 48.14           C  
ATOM   1173  CG2 ILE A 152       8.112   4.107 -30.965  1.00 48.14           C  
ATOM   1174  CD1 ILE A 152       7.591   2.894 -28.142  1.00 48.14           C  
ATOM   1175  N   SER A 153       9.513   7.516 -30.766  1.00 45.72           N  
ATOM   1176  CA  SER A 153       9.378   8.530 -31.808  1.00 45.72           C  
ATOM   1177  C   SER A 153      10.740   8.947 -32.353  1.00 45.72           C  
ATOM   1178  CB  SER A 153       8.637   9.755 -31.271  1.00 45.72           C  
ATOM   1179  O   SER A 153      10.894   9.156 -33.558  1.00 45.72           O  
ATOM   1180  OG  SER A 153       7.271   9.457 -31.043  1.00 45.72           O  
ATOM   1181  N   VAL A 154      11.690   8.940 -31.537  1.00 51.41           N  
ATOM   1182  CA  VAL A 154      13.043   9.329 -31.921  1.00 51.41           C  
ATOM   1183  C   VAL A 154      13.710   8.189 -32.687  1.00 51.41           C  
ATOM   1184  CB  VAL A 154      13.894   9.714 -30.690  1.00 51.41           C  
ATOM   1185  O   VAL A 154      14.411   8.423 -33.675  1.00 51.41           O  
ATOM   1186  CG1 VAL A 154      15.368   9.841 -31.071  1.00 51.41           C  
ATOM   1187  CG2 VAL A 154      13.383  11.016 -30.076  1.00 51.41           C  
ATOM   1188  N   ASN A 155      13.465   6.984 -32.359  1.00 49.23           N  
ATOM   1189  CA  ASN A 155      14.019   5.822 -33.047  1.00 49.23           C  
ATOM   1190  C   ASN A 155      13.314   5.570 -34.377  1.00 49.23           C  
ATOM   1191  CB  ASN A 155      13.933   4.580 -32.157  1.00 49.23           C  
ATOM   1192  O   ASN A 155      13.946   5.152 -35.349  1.00 49.23           O  
ATOM   1193  CG  ASN A 155      14.989   4.567 -31.069  1.00 49.23           C  
ATOM   1194  ND2 ASN A 155      14.639   4.023 -29.910  1.00 49.23           N  
ATOM   1195  OD1 ASN A 155      16.109   5.044 -31.269  1.00 49.23           O  
ATOM   1196  N   VAL A 156      12.048   5.885 -34.464  1.00 52.03           N  
ATOM   1197  CA  VAL A 156      11.291   5.780 -35.707  1.00 52.03           C  
ATOM   1198  C   VAL A 156      11.709   6.895 -36.663  1.00 52.03           C  
ATOM   1199  CB  VAL A 156       9.768   5.840 -35.451  1.00 52.03           C  
ATOM   1200  O   VAL A 156      11.833   6.672 -37.870  1.00 52.03           O  
ATOM   1201  CG1 VAL A 156       9.007   6.014 -36.764  1.00 52.03           C  
ATOM   1202  CG2 VAL A 156       9.300   4.582 -34.721  1.00 52.03           C  
ATOM   1203  N   LEU A 157      12.093   8.007 -36.162  1.00 52.28           N  
ATOM   1204  CA  LEU A 157      12.552   9.121 -36.984  1.00 52.28           C  
ATOM   1205  C   LEU A 157      13.978   8.885 -37.471  1.00 52.28           C  
ATOM   1206  CB  LEU A 157      12.479  10.433 -36.198  1.00 52.28           C  
ATOM   1207  O   LEU A 157      14.323   9.253 -38.596  1.00 52.28           O  
ATOM   1208  CG  LEU A 157      11.181  11.230 -36.329  1.00 52.28           C  
ATOM   1209  CD1 LEU A 157      10.964  12.097 -35.093  1.00 52.28           C  
ATOM   1210  CD2 LEU A 157      11.204  12.086 -37.591  1.00 52.28           C  
ATOM   1211  N   GLU A 158      14.773   8.186 -36.837  1.00 52.91           N  
ATOM   1212  CA  GLU A 158      16.149   7.836 -37.174  1.00 52.91           C  
ATOM   1213  C   GLU A 158      16.198   6.659 -38.144  1.00 52.91           C  
ATOM   1214  CB  GLU A 158      16.945   7.507 -35.908  1.00 52.91           C  
ATOM   1215  O   GLU A 158      17.058   6.609 -39.025  1.00 52.91           O  
ATOM   1216  CG  GLU A 158      17.503   8.732 -35.197  1.00 52.91           C  
ATOM   1217  CD  GLU A 158      18.636   8.404 -34.237  1.00 52.91           C  
ATOM   1218  OE1 GLU A 158      19.307   9.341 -33.748  1.00 52.91           O  
ATOM   1219  OE2 GLU A 158      18.855   7.201 -33.973  1.00 52.91           O  
ATOM   1220  N   LEU A 159      15.205   5.770 -38.120  1.00 49.71           N  
ATOM   1221  CA  LEU A 159      15.072   4.673 -39.073  1.00 49.71           C  
ATOM   1222  C   LEU A 159      14.532   5.175 -40.407  1.00 49.71           C  
ATOM   1223  CB  LEU A 159      14.153   3.585 -38.513  1.00 49.71           C  
ATOM   1224  O   LEU A 159      14.903   4.662 -41.465  1.00 49.71           O  
ATOM   1225  CG  LEU A 159      14.725   2.728 -37.383  1.00 49.71           C  
ATOM   1226  CD1 LEU A 159      13.615   1.927 -36.711  1.00 49.71           C  
ATOM   1227  CD2 LEU A 159      15.814   1.801 -37.913  1.00 49.71           C  
ATOM   1228  N   LYS A 160      13.730   6.249 -40.366  1.00 50.26           N  
ATOM   1229  CA  LYS A 160      13.255   6.887 -41.590  1.00 50.26           C  
ATOM   1230  C   LYS A 160      14.380   7.645 -42.287  1.00 50.26           C  
ATOM   1231  CB  LYS A 160      12.094   7.836 -41.285  1.00 50.26           C  
ATOM   1232  O   LYS A 160      14.460   7.655 -43.518  1.00 50.26           O  
ATOM   1233  CG  LYS A 160      10.720   7.240 -41.554  1.00 50.26           C  
ATOM   1234  CD  LYS A 160       9.615   8.266 -41.341  1.00 50.26           C  
ATOM   1235  CE  LYS A 160       8.238   7.664 -41.585  1.00 50.26           C  
ATOM   1236  NZ  LYS A 160       7.175   8.713 -41.630  1.00 50.26           N  
ATOM   1237  N   LYS A 161      15.294   8.106 -41.649  1.00 49.47           N  
ATOM   1238  CA  LYS A 161      16.432   8.844 -42.187  1.00 49.47           C  
ATOM   1239  C   LYS A 161      17.493   7.895 -42.736  1.00 49.47           C  
ATOM   1240  CB  LYS A 161      17.043   9.747 -41.113  1.00 49.47           C  
ATOM   1241  O   LYS A 161      18.120   8.181 -43.758  1.00 49.47           O  
ATOM   1242  CG  LYS A 161      17.875  10.893 -41.669  1.00 49.47           C  
ATOM   1243  CD  LYS A 161      18.421  11.778 -40.555  1.00 49.47           C  
ATOM   1244  CE  LYS A 161      19.392  12.820 -41.093  1.00 49.47           C  
ATOM   1245  NZ  LYS A 161      19.658  13.897 -40.094  1.00 49.47           N  
ATOM   1246  N   ASP A 162      17.609   6.666 -42.357  1.00 52.07           N  
ATOM   1247  CA  ASP A 162      18.538   5.643 -42.828  1.00 52.07           C  
ATOM   1248  C   ASP A 162      17.965   4.893 -44.029  1.00 52.07           C  
ATOM   1249  CB  ASP A 162      18.870   4.661 -41.703  1.00 52.07           C  
ATOM   1250  O   ASP A 162      18.715   4.397 -44.872  1.00 52.07           O  
ATOM   1251  CG  ASP A 162      20.074   5.085 -40.882  1.00 52.07           C  
ATOM   1252  OD1 ASP A 162      21.158   5.315 -41.461  1.00 52.07           O  
ATOM   1253  OD2 ASP A 162      19.940   5.187 -39.643  1.00 52.07           O  
ATOM   1254  N   GLN A 163      16.704   4.911 -44.287  1.00 48.84           N  
ATOM   1255  CA  GLN A 163      16.042   4.303 -45.436  1.00 48.84           C  
ATOM   1256  C   GLN A 163      15.999   5.266 -46.619  1.00 48.84           C  
ATOM   1257  CB  GLN A 163      14.626   3.860 -45.067  1.00 48.84           C  
ATOM   1258  O   GLN A 163      15.942   4.837 -47.773  1.00 48.84           O  
ATOM   1259  CG  GLN A 163      14.563   2.494 -44.397  1.00 48.84           C  
ATOM   1260  CD  GLN A 163      13.324   1.708 -44.781  1.00 48.84           C  
ATOM   1261  NE2 GLN A 163      13.519   0.468 -45.217  1.00 48.84           N  
ATOM   1262  OE1 GLN A 163      12.199   2.211 -44.686  1.00 48.84           O  
ATOM   1263  N   GLU A 164      16.311   6.494 -46.426  1.00 51.30           N  
ATOM   1264  CA  GLU A 164      16.338   7.510 -47.474  1.00 51.30           C  
ATOM   1265  C   GLU A 164      17.770   7.840 -47.886  1.00 51.30           C  
ATOM   1266  CB  GLU A 164      15.618   8.779 -47.012  1.00 51.30           C  
ATOM   1267  O   GLU A 164      17.991   8.526 -48.887  1.00 51.30           O  
ATOM   1268  CG  GLU A 164      14.193   8.902 -47.532  1.00 51.30           C  
ATOM   1269  CD  GLU A 164      13.393   9.993 -46.838  1.00 51.30           C  
ATOM   1270  OE1 GLU A 164      13.192  11.073 -47.439  1.00 51.30           O  
ATOM   1271  OE2 GLU A 164      12.964   9.766 -45.685  1.00 51.30           O  
ATOM   1272  N   GLU A 165      18.809   7.160 -47.467  1.00 42.34           N  
ATOM   1273  CA  GLU A 165      20.163   7.169 -48.015  1.00 42.34           C  
ATOM   1274  C   GLU A 165      20.439   5.904 -48.823  1.00 42.34           C  
ATOM   1275  CB  GLU A 165      21.195   7.313 -46.894  1.00 42.34           C  
ATOM   1276  O   GLU A 165      21.117   5.955 -49.852  1.00 42.34           O  
ATOM   1277  CG  GLU A 165      22.274   8.347 -47.181  1.00 42.34           C  
ATOM   1278  CD  GLU A 165      23.308   8.459 -46.072  1.00 42.34           C  
ATOM   1279  OE1 GLU A 165      24.523   8.387 -46.365  1.00 42.34           O  
ATOM   1280  OE2 GLU A 165      22.900   8.620 -44.900  1.00 42.34           O  
TER    1281      GLU A 165
ENDMDL
END
