# Supplementary material for: Exploring a diverse world of effector domains and amyloid signaling motifs in fungal NLR proteins
Source: PLoS Comput Biol. 2022 Dec 21;18(12):e1010787. doi: 10.1371/journal.pcbi.1010787 (PMC9815663; doi:10.1371/journal.pcbi.1010787)
Supplement: S3 Data — Full AlphaFold2/ColabFold outputs. (GZ) [file pcbi.1010787.s010.tar.gz › PWW74656_1_165/rank_5_model_2_ptm_seed_0.raw.txt]

i	j	aa_i	aa_j	p(cbcb<8)	maxdistbin
0	1	M	D	1.000	5.44
0	2	M	P	0.648	7.94
0	3	M	L	0.075	9.81
0	4	M	S	0.706	6.38
0	5	M	I	0.532	6.06
0	6	M	T	0.003	11.06
0	7	M	A	0.008	11.38
0	8	M	S	0.014	10.44
0	9	M	I	0.000	12.62
0	10	M	I	0.000	15.44
0	11	M	T	0.000	15.12
0	12	M	I	0.000	16.06
0	51	M	L	0.001	>21.69
0	54	M	V	0.003	>21.69
0	55	M	R	0.003	>21.69
0	56	M	G	0.002	>21.69
0	57	M	V	0.005	>21.69
0	58	M	L	0.047	10.75
0	59	M	D	0.013	>21.69
0	60	M	P	0.023	>21.69
0	61	M	T	0.010	>21.69
0	62	M	K	0.007	>21.69
0	63	M	N	0.012	>21.69
0	64	M	P	0.008	>21.69
0	65	M	T	0.013	>21.69
0	66	M	A	0.023	>21.69
0	67	M	G	0.037	>21.69
0	68	M	T	0.045	>21.69
0	69	M	H	0.064	>21.69
0	70	M	P	0.135	>21.69
0	71	M	T	0.287	9.19
0	72	M	L	0.151	9.81
0	73	M	I	0.270	9.19
0	74	M	G	0.545	3.88
0	75	M	N	0.586	5.75
0	76	M	S	0.088	9.50
0	77	M	L	0.333	>21.69
0	78	M	Q	0.581	5.12
0	79	M	T	0.036	>21.69
0	80	M	N	0.005	>21.69
0	81	M	L	0.027	10.12
0	82	M	D	0.017	11.69
0	83	M	E	0.001	>21.69
0	85	M	A	0.003	>21.69
0	132	M	Y	0.001	>21.69
0	134	M	S	0.001	>21.69
0	135	M	T	0.001	>21.69
0	136	M	F	0.003	>21.69
0	137	M	S	0.002	>21.69
0	138	M	L	0.002	>21.69
0	139	M	A	0.009	>21.69
0	140	M	L	0.005	>21.69
0	141	M	S	0.005	>21.69
0	142	M	T	0.006	>21.69
0	143	M	D	0.012	>21.69
0	144	M	G	0.007	>21.69
0	145	M	L	0.007	>21.69
0	146	M	H	0.008	>21.69
0	147	M	L	0.009	>21.69
0	148	M	S	0.004	>21.69
0	149	M	R	0.006	>21.69
0	150	M	F	0.006	>21.69
0	151	M	I	0.003	>21.69
0	152	M	S	0.003	>21.69
0	153	M	V	0.005	>21.69
0	154	M	N	0.003	>21.69
0	155	M	V	0.002	>21.69
0	156	M	L	0.003	>21.69
0	157	M	E	0.004	>21.69
0	158	M	L	0.002	>21.69
0	159	M	K	0.002	>21.69
0	160	M	K	0.003	>21.69
0	161	M	D	0.004	>21.69
0	162	M	Q	0.003	>21.69
0	163	M	E	0.003	>21.69
0	164	M	E	0.004	>21.69
1	2	D	P	0.999	5.75
1	3	D	L	0.972	5.12
1	4	D	S	0.915	4.19
1	5	D	I	0.808	6.69
1	6	D	T	0.050	8.88
1	7	D	A	0.061	8.88
1	8	D	S	0.011	10.44
1	9	D	I	0.002	12.62
1	10	D	I	0.001	13.87
1	11	D	T	0.001	14.81
1	12	D	I	0.000	16.69
1	13	D	V	0.000	18.25
1	14	D	T	0.000	19.19
1	51	D	L	0.001	16.69
1	54	D	V	0.005	14.19
1	55	D	R	0.007	13.56
1	56	D	G	0.005	15.12
1	57	D	V	0.009	14.19
1	58	D	L	0.064	9.50
1	59	D	D	0.026	>21.69
1	60	D	P	0.036	>21.69
1	61	D	T	0.016	>21.69
1	62	D	K	0.013	>21.69
1	63	D	N	0.015	>21.69
1	64	D	P	0.011	>21.69
1	65	D	T	0.018	>21.69
1	66	D	A	0.025	>21.69
1	67	D	G	0.038	>21.69
1	68	D	T	0.052	>21.69
1	69	D	H	0.057	>21.69
1	70	D	P	0.088	>21.69
1	71	D	T	0.116	11.69
1	72	D	L	0.058	14.19
1	73	D	I	0.103	12.94
1	74	D	G	0.165	9.19
1	75	D	N	0.103	11.06
1	76	D	S	0.020	14.19
1	77	D	L	0.036	11.69
1	78	D	Q	0.231	8.56
1	79	D	T	0.011	13.87
1	80	D	N	0.003	15.75
1	81	D	L	0.008	12.31
1	82	D	D	0.012	13.56
1	83	D	E	0.001	>21.69
1	84	D	C	0.001	17.94
1	85	D	A	0.002	16.38
1	86	D	T	0.002	>21.69
1	89	D	K	0.001	>21.69
1	134	D	S	0.001	>21.69
1	136	D	F	0.001	>21.69
1	137	D	S	0.002	>21.69
1	138	D	L	0.002	>21.69
1	139	D	A	0.003	>21.69
1	140	D	L	0.003	>21.69
1	141	D	S	0.004	>21.69
1	142	D	T	0.004	>21.69
1	143	D	D	0.005	>21.69
1	144	D	G	0.005	>21.69
1	145	D	L	0.004	>21.69
1	146	D	H	0.004	>21.69
1	147	D	L	0.006	>21.69
1	148	D	S	0.007	>21.69
1	149	D	R	0.005	>21.69
1	150	D	F	0.004	>21.69
1	151	D	I	0.004	>21.69
1	152	D	S	0.005	>21.69
1	153	D	V	0.005	>21.69
1	154	D	N	0.004	>21.69
1	155	D	V	0.004	>21.69
1	156	D	L	0.003	>21.69
1	157	D	E	0.004	>21.69
1	158	D	L	0.003	>21.69
1	159	D	K	0.003	>21.69
1	160	D	K	0.003	>21.69
1	161	D	D	0.004	>21.69
1	162	D	Q	0.004	>21.69
1	163	D	E	0.004	>21.69
1	164	D	E	0.005	>21.69
2	3	P	L	0.999	5.12
2	4	P	S	0.970	7.00
2	5	P	I	0.907	5.75
2	6	P	T	0.846	6.38
2	7	P	A	0.018	9.50
2	8	P	S	0.007	10.75
2	9	P	I	0.002	10.44
2	10	P	I	0.002	12.31
2	11	P	T	0.001	15.12
2	12	P	I	0.000	15.75
2	13	P	V	0.000	16.38
2	14	P	T	0.000	18.56
2	15	P	L	0.000	20.44
2	47	P	F	0.002	>21.69
2	48	P	S	0.001	>21.69
2	50	P	V	0.001	>21.69
2	51	P	L	0.011	14.19
2	52	P	D	0.004	>21.69
2	53	P	A	0.004	>21.69
2	54	P	V	0.028	10.75
2	55	P	R	0.057	9.81
2	56	P	G	0.032	10.44
2	57	P	V	0.076	9.50
2	58	P	L	0.652	5.12
2	59	P	D	0.329	7.94
2	60	P	P	0.368	7.94
2	61	P	T	0.087	>21.69
2	62	P	K	0.048	>21.69
2	63	P	N	0.077	>21.69
2	64	P	P	0.044	>21.69
2	65	P	T	0.055	>21.69
2	66	P	A	0.149	>21.69
2	67	P	G	0.202	>21.69
2	68	P	T	0.167	>21.69
2	69	P	H	0.205	>21.69
2	70	P	P	0.235	10.44
2	71	P	T	0.260	9.19
2	72	P	L	0.114	12.00
2	73	P	I	0.171	11.69
2	74	P	G	0.138	9.50
2	75	P	N	0.053	12.94
2	76	P	S	0.011	15.12
2	77	P	L	0.026	11.06
2	78	P	Q	0.049	10.44
2	79	P	T	0.006	15.75
2	80	P	N	0.003	15.75
2	81	P	L	0.012	12.62
2	82	P	D	0.011	15.44
2	83	P	E	0.001	19.19
2	84	P	C	0.002	17.94
2	85	P	A	0.004	17.00
2	86	P	T	0.001	>21.69
2	88	P	L	0.001	>21.69
2	92	P	L	0.001	>21.69
2	132	P	Y	0.002	>21.69
2	133	P	K	0.001	>21.69
2	135	P	T	0.002	>21.69
2	136	P	F	0.006	>21.69
2	137	P	S	0.002	>21.69
2	138	P	L	0.003	>21.69
2	139	P	A	0.009	>21.69
2	140	P	L	0.015	>21.69
2	141	P	S	0.010	>21.69
2	142	P	T	0.010	>21.69
2	143	P	D	0.015	>21.69
2	144	P	G	0.015	>21.69
2	145	P	L	0.016	>21.69
2	146	P	H	0.014	>21.69
2	147	P	L	0.019	>21.69
2	148	P	S	0.015	>21.69
2	149	P	R	0.012	>21.69
2	150	P	F	0.012	>21.69
2	151	P	I	0.012	>21.69
2	152	P	S	0.011	>21.69
2	153	P	V	0.009	>21.69
2	154	P	N	0.007	>21.69
2	155	P	V	0.007	>21.69
2	156	P	L	0.006	>21.69
2	157	P	E	0.006	>21.69
2	158	P	L	0.006	>21.69
2	159	P	K	0.004	>21.69
2	160	P	K	0.004	>21.69
2	161	P	D	0.005	>21.69
2	162	P	Q	0.006	>21.69
2	163	P	E	0.004	>21.69
2	164	P	E	0.004	>21.69
3	4	L	S	1.000	5.12
3	5	L	I	0.973	7.31
3	6	L	T	0.905	5.44
3	7	L	A	0.908	6.06
3	8	L	S	0.021	9.81
3	9	L	I	0.006	10.44
3	10	L	I	0.009	10.12
3	11	L	T	0.002	12.62
3	12	L	I	0.001	15.12
3	13	L	V	0.000	15.44
3	14	L	T	0.000	16.06
3	15	L	L	0.000	18.56
3	16	L	T	0.000	20.44
3	50	L	V	0.000	19.50
3	51	L	L	0.004	15.12
3	52	L	D	0.001	16.38
3	53	L	A	0.001	17.62
3	54	L	V	0.010	13.56
3	55	L	R	0.025	11.06
3	56	L	G	0.011	12.94
3	57	L	V	0.018	13.56
3	58	L	L	0.231	8.56
3	59	L	D	0.109	9.81
3	60	L	P	0.142	>21.69
3	61	L	T	0.046	>21.69
3	62	L	K	0.020	>21.69
3	63	L	N	0.018	>21.69
3	64	L	P	0.013	>21.69
3	65	L	T	0.017	>21.69
3	66	L	A	0.027	>21.69
3	67	L	G	0.036	>21.69
3	68	L	T	0.039	>21.69
3	69	L	H	0.038	>21.69
3	70	L	P	0.042	>21.69
3	71	L	T	0.030	>21.69
3	72	L	L	0.018	16.38
3	73	L	I	0.013	16.38
3	74	L	G	0.016	12.31
3	75	L	N	0.012	14.50
3	76	L	S	0.004	17.31
3	77	L	L	0.009	13.56
3	78	L	Q	0.030	11.06
3	79	L	T	0.002	16.38
3	80	L	N	0.002	17.31
3	81	L	L	0.008	12.94
3	82	L	D	0.007	14.50
3	83	L	E	0.001	19.19
3	84	L	C	0.001	17.94
3	85	L	A	0.003	15.44
3	89	L	K	0.001	>21.69
3	134	L	S	0.001	>21.69
3	136	L	F	0.002	>21.69
3	138	L	L	0.001	>21.69
3	139	L	A	0.003	>21.69
3	140	L	L	0.004	>21.69
3	141	L	S	0.002	>21.69
3	142	L	T	0.002	>21.69
3	143	L	D	0.004	>21.69
3	144	L	G	0.003	>21.69
3	145	L	L	0.003	>21.69
3	146	L	H	0.004	>21.69
3	147	L	L	0.006	>21.69
3	148	L	S	0.005	>21.69
3	149	L	R	0.004	>21.69
3	150	L	F	0.005	>21.69
3	151	L	I	0.006	>21.69
3	152	L	S	0.005	>21.69
3	153	L	V	0.007	>21.69
3	154	L	N	0.007	>21.69
3	155	L	V	0.007	>21.69
3	156	L	L	0.005	>21.69
3	157	L	E	0.005	>21.69
3	158	L	L	0.007	>21.69
3	159	L	K	0.004	>21.69
3	160	L	K	0.003	>21.69
3	161	L	D	0.005	>21.69
3	162	L	Q	0.005	>21.69
3	163	L	E	0.004	>21.69
3	164	L	E	0.004	>21.69
4	5	S	I	1.000	5.12
4	6	S	T	0.983	7.31
4	7	S	A	0.971	5.44
4	8	S	S	0.935	6.38
4	9	S	I	0.013	9.81
4	10	S	I	0.007	10.75
4	11	S	T	0.002	10.44
4	12	S	I	0.001	12.62
4	13	S	V	0.000	14.81
4	14	S	T	0.000	15.44
4	15	S	L	0.000	16.38
4	16	S	T	0.000	18.88
4	17	S	G	0.000	20.75
4	47	S	F	0.001	19.50
4	48	S	S	0.001	18.88
4	50	S	V	0.001	18.56
4	51	S	L	0.005	14.19
4	52	S	D	0.001	17.00
4	53	S	A	0.001	17.94
4	54	S	V	0.010	12.94
4	55	S	R	0.017	12.31
4	56	S	G	0.003	15.12
4	57	S	V	0.006	14.81
4	58	S	L	0.029	10.12
4	59	S	D	0.014	13.25
4	60	S	P	0.008	>21.69
4	61	S	T	0.005	>21.69
4	62	S	K	0.005	>21.69
4	63	S	N	0.006	>21.69
4	64	S	P	0.004	>21.69
4	65	S	T	0.008	>21.69
4	66	S	A	0.008	>21.69
4	67	S	G	0.008	>21.69
4	68	S	T	0.012	>21.69
4	69	S	H	0.021	>21.69
4	70	S	P	0.025	>21.69
4	71	S	T	0.027	12.62
4	72	S	L	0.013	14.50
4	73	S	I	0.036	13.56
4	74	S	G	0.072	9.19
4	75	S	N	0.039	10.44
4	76	S	S	0.015	13.25
4	77	S	L	0.026	10.12
4	78	S	Q	0.760	6.06
4	79	S	T	0.011	11.38
4	80	S	N	0.006	12.94
4	81	S	L	0.064	9.19
4	82	S	D	0.051	9.50
4	83	S	E	0.002	14.50
4	84	S	C	0.002	14.19
4	85	S	A	0.015	12.00
4	86	S	T	0.002	15.44
4	87	S	Q	0.000	18.56
4	88	S	L	0.002	17.62
4	89	S	K	0.002	17.31
4	132	S	Y	0.002	>21.69
4	136	S	F	0.004	>21.69
4	137	S	S	0.002	>21.69
4	138	S	L	0.002	>21.69
4	139	S	A	0.003	>21.69
4	140	S	L	0.003	>21.69
4	141	S	S	0.002	>21.69
4	142	S	T	0.003	>21.69
4	143	S	D	0.003	>21.69
4	144	S	G	0.002	>21.69
4	145	S	L	0.001	>21.69
4	146	S	H	0.003	>21.69
4	147	S	L	0.004	>21.69
4	148	S	S	0.003	>21.69
4	149	S	R	0.002	>21.69
4	150	S	F	0.003	>21.69
4	151	S	I	0.003	>21.69
4	152	S	S	0.004	>21.69
4	153	S	V	0.005	>21.69
4	154	S	N	0.003	>21.69
4	155	S	V	0.003	>21.69
4	156	S	L	0.003	>21.69
4	157	S	E	0.003	>21.69
4	158	S	L	0.004	>21.69
4	159	S	K	0.002	>21.69
4	160	S	K	0.002	>21.69
4	161	S	D	0.003	>21.69
4	162	S	Q	0.003	>21.69
4	163	S	E	0.002	>21.69
4	164	S	E	0.002	>21.69
5	6	I	T	1.000	5.12
5	7	I	A	0.989	7.00
5	8	I	S	0.981	5.44
5	9	I	I	0.977	6.38
5	10	I	I	0.004	9.81
5	11	I	T	0.002	10.75
5	12	I	I	0.001	10.44
5	13	I	V	0.001	12.62
5	14	I	T	0.000	14.81
5	15	I	L	0.000	15.44
5	16	I	T	0.000	16.38
5	17	I	G	0.000	19.19
5	18	I	Q	0.000	20.44
5	19	I	L	0.000	21.06
5	47	I	F	0.005	15.75
5	48	I	S	0.005	15.44
5	49	I	T	0.001	17.00
5	50	I	V	0.004	13.87
5	51	I	L	0.051	10.12
5	52	I	D	0.007	12.94
5	53	I	A	0.005	12.94
5	54	I	V	0.426	7.94
5	55	I	R	0.318	8.25
5	56	I	G	0.021	10.75
5	57	I	V	0.030	10.12
5	58	I	L	0.757	6.06
5	59	I	D	0.067	10.44
5	60	I	P	0.026	12.31
5	61	I	T	0.014	15.12
5	62	I	K	0.007	>21.69
5	63	I	N	0.011	>21.69
5	64	I	P	0.010	>21.69
5	65	I	T	0.011	>21.69
5	66	I	A	0.019	>21.69
5	67	I	G	0.020	>21.69
5	68	I	T	0.029	>21.69
5	69	I	H	0.056	13.25
5	70	I	P	0.115	12.62
5	71	I	T	0.175	10.75
5	72	I	L	0.089	12.00
5	73	I	I	0.282	10.44
5	74	I	G	0.526	7.00
5	75	I	N	0.081	10.12
5	76	I	S	0.029	11.06
5	77	I	L	0.751	6.38
5	78	I	Q	0.823	5.75
5	79	I	T	0.017	10.75
5	80	I	N	0.016	10.44
5	81	I	L	0.790	6.69
5	82	I	D	0.041	10.12
5	83	I	E	0.003	13.56
5	84	I	C	0.016	12.00
5	85	I	A	0.029	11.69
5	86	I	T	0.003	15.75
5	87	I	Q	0.002	17.31
5	88	I	L	0.006	16.06
5	89	I	K	0.003	17.62
5	128	I	R	0.001	>21.69
5	129	I	I	0.001	>21.69
5	131	I	G	0.001	>21.69
5	132	I	Y	0.010	>21.69
5	133	I	K	0.003	>21.69
5	134	I	S	0.003	>21.69
5	135	I	T	0.005	>21.69
5	136	I	F	0.034	>21.69
5	137	I	S	0.009	>21.69
5	138	I	L	0.007	>21.69
5	139	I	A	0.037	>21.69
5	140	I	L	0.047	>21.69
5	141	I	S	0.012	>21.69
5	142	I	T	0.013	>21.69
5	143	I	D	0.021	>21.69
5	144	I	G	0.016	>21.69
5	145	I	L	0.012	>21.69
5	146	I	H	0.015	>21.69
5	147	I	L	0.025	>21.69
5	148	I	S	0.012	>21.69
5	149	I	R	0.008	>21.69
5	150	I	F	0.013	>21.69
5	151	I	I	0.008	>21.69
5	152	I	S	0.005	>21.69
5	153	I	V	0.006	>21.69
5	154	I	N	0.005	>21.69
5	155	I	V	0.005	>21.69
5	156	I	L	0.004	>21.69
5	157	I	E	0.004	>21.69
5	158	I	L	0.004	>21.69
5	159	I	K	0.003	>21.69
5	160	I	K	0.002	>21.69
5	161	I	D	0.003	>21.69
5	162	I	Q	0.003	>21.69
5	163	I	E	0.002	>21.69
5	164	I	E	0.001	>21.69
6	7	T	A	1.000	5.12
6	8	T	S	0.995	7.00
6	9	T	I	0.989	5.44
6	10	T	I	0.975	6.06
6	11	T	T	0.009	9.50
6	12	T	I	0.002	10.75
6	13	T	V	0.001	10.44
6	14	T	T	0.001	12.31
6	15	T	L	0.000	14.81
6	16	T	T	0.000	15.44
6	17	T	G	0.000	17.00
6	18	T	Q	0.000	18.56
6	19	T	L	0.000	20.44
6	20	T	I	0.000	21.06
6	44	T	L	0.001	>21.69
6	45	T	I	0.002	>21.69
6	46	T	S	0.001	19.81
6	47	T	F	0.004	16.06
6	48	T	S	0.018	14.19
6	49	T	T	0.003	15.75
6	50	T	V	0.006	14.19
6	51	T	L	0.060	9.81
6	52	T	D	0.026	10.75
6	53	T	A	0.012	12.31
6	54	T	V	0.185	8.88
6	55	T	R	0.796	5.44
6	56	T	G	0.185	8.56
6	57	T	V	0.067	10.44
6	58	T	L	0.714	5.12
6	59	T	D	0.470	7.94
6	60	T	P	0.120	10.75
6	61	T	T	0.056	12.00
6	62	T	K	0.033	>21.69
6	63	T	N	0.019	>21.69
6	64	T	P	0.014	>21.69
6	65	T	T	0.015	>21.69
6	66	T	A	0.025	>21.69
6	67	T	G	0.025	>21.69
6	68	T	T	0.027	>21.69
6	69	T	H	0.031	>21.69
6	70	T	P	0.036	>21.69
6	71	T	T	0.024	>21.69
6	72	T	L	0.013	15.75
6	73	T	I	0.020	14.81
6	74	T	G	0.007	12.00
6	75	T	N	0.005	15.12
6	76	T	S	0.003	16.38
6	77	T	L	0.009	11.38
6	78	T	Q	0.025	10.75
6	79	T	T	0.004	15.44
6	80	T	N	0.002	14.50
6	81	T	L	0.021	9.81
6	82	T	D	0.008	13.25
6	83	T	E	0.001	17.00
6	84	T	C	0.002	14.19
6	85	T	A	0.013	12.94
6	86	T	T	0.002	17.62
6	87	T	Q	0.000	19.50
6	88	T	L	0.001	16.69
6	89	T	K	0.002	17.94
6	92	T	L	0.001	20.75
6	129	T	I	0.002	>21.69
6	132	T	Y	0.004	>21.69
6	133	T	K	0.003	>21.69
6	134	T	S	0.001	>21.69
6	135	T	T	0.002	>21.69
6	136	T	F	0.007	>21.69
6	137	T	S	0.004	>21.69
6	138	T	L	0.003	>21.69
6	139	T	A	0.006	>21.69
6	140	T	L	0.013	>21.69
6	141	T	S	0.007	>21.69
6	142	T	T	0.005	>21.69
6	143	T	D	0.007	>21.69
6	144	T	G	0.009	>21.69
6	145	T	L	0.004	>21.69
6	146	T	H	0.007	>21.69
6	147	T	L	0.013	>21.69
6	148	T	S	0.007	>21.69
6	149	T	R	0.004	>21.69
6	150	T	F	0.009	>21.69
6	151	T	I	0.007	>21.69
6	152	T	S	0.008	>21.69
6	153	T	V	0.008	>21.69
6	154	T	N	0.008	>21.69
6	155	T	V	0.007	>21.69
6	156	T	L	0.007	>21.69
6	157	T	E	0.006	>21.69
6	158	T	L	0.008	>21.69
6	159	T	K	0.005	>21.69
6	160	T	K	0.005	>21.69
6	161	T	D	0.006	>21.69
6	162	T	Q	0.007	>21.69
6	163	T	E	0.005	>21.69
6	164	T	E	0.004	>21.69
7	8	A	S	1.000	5.12
7	9	A	I	0.996	7.31
7	10	A	I	0.984	5.44
7	11	A	T	0.977	6.38
7	12	A	I	0.005	9.81
7	13	A	V	0.001	10.75
7	14	A	T	0.001	10.44
7	15	A	L	0.001	12.62
7	16	A	T	0.000	14.81
7	17	A	G	0.000	16.06
7	18	A	Q	0.000	16.38
7	19	A	L	0.000	18.88
7	20	A	I	0.000	20.44
7	21	A	S	0.000	21.06
7	44	A	L	0.000	19.50
7	47	A	F	0.001	17.00
7	48	A	S	0.003	15.44
7	49	A	T	0.001	18.56
7	50	A	V	0.001	17.00
7	51	A	L	0.010	12.00
7	52	A	D	0.004	14.19
7	53	A	A	0.001	16.69
7	54	A	V	0.009	12.62
7	55	A	R	0.022	10.12
7	56	A	G	0.003	13.87
7	57	A	V	0.005	15.44
7	58	A	L	0.017	10.44
7	59	A	D	0.013	12.62
7	60	A	P	0.009	>21.69
7	61	A	T	0.005	>21.69
7	62	A	K	0.003	>21.69
7	63	A	N	0.004	>21.69
7	64	A	P	0.003	>21.69
7	65	A	T	0.004	>21.69
7	66	A	A	0.004	>21.69
7	67	A	G	0.004	>21.69
7	68	A	T	0.005	>21.69
7	69	A	H	0.004	>21.69
7	70	A	P	0.003	>21.69
7	71	A	T	0.003	>21.69
7	72	A	L	0.003	>21.69
7	73	A	I	0.001	>21.69
7	74	A	G	0.002	13.56
7	75	A	N	0.002	15.12
7	76	A	S	0.001	16.69
7	77	A	L	0.003	12.62
7	78	A	Q	0.022	9.81
7	79	A	T	0.003	14.19
7	80	A	N	0.003	14.50
7	81	A	L	0.025	9.19
7	82	A	D	0.033	10.44
7	83	A	E	0.001	15.12
7	84	A	C	0.004	13.25
7	85	A	A	0.045	10.12
7	86	A	T	0.003	14.19
7	87	A	Q	0.000	17.31
7	88	A	L	0.003	14.81
7	89	A	K	0.005	14.50
7	90	A	R	0.000	19.19
7	91	A	F	0.000	20.12
7	92	A	L	0.002	17.94
7	126	A	I	0.001	>21.69
7	129	A	I	0.001	>21.69
7	132	A	Y	0.002	>21.69
7	133	A	K	0.001	>21.69
7	135	A	T	0.001	>21.69
7	136	A	F	0.003	>21.69
7	137	A	S	0.002	>21.69
7	138	A	L	0.001	>21.69
7	139	A	A	0.002	>21.69
7	140	A	L	0.003	>21.69
7	141	A	S	0.001	>21.69
7	143	A	D	0.002	>21.69
7	144	A	G	0.001	>21.69
7	145	A	L	0.001	>21.69
7	146	A	H	0.001	>21.69
7	147	A	L	0.002	>21.69
7	148	A	S	0.004	>21.69
7	149	A	R	0.003	>21.69
7	150	A	F	0.004	>21.69
7	151	A	I	0.003	>21.69
7	152	A	S	0.004	>21.69
7	153	A	V	0.005	>21.69
7	154	A	N	0.005	>21.69
7	155	A	V	0.004	>21.69
7	156	A	L	0.004	>21.69
7	157	A	E	0.004	>21.69
7	158	A	L	0.005	>21.69
7	159	A	K	0.003	>21.69
7	160	A	K	0.003	>21.69
7	161	A	D	0.004	>21.69
7	162	A	Q	0.005	>21.69
7	163	A	E	0.003	>21.69
7	164	A	E	0.003	>21.69
8	9	S	I	1.000	5.12
8	10	S	I	0.997	7.00
8	11	S	T	0.985	5.44
8	12	S	I	0.976	6.38
8	13	S	V	0.005	9.50
8	14	S	T	0.001	10.44
8	15	S	L	0.001	10.44
8	16	S	T	0.000	12.62
8	17	S	G	0.000	15.12
8	18	S	Q	0.000	15.75
8	19	S	L	0.000	16.38
8	20	S	I	0.000	18.56
8	21	S	S	0.000	20.44
8	22	S	L	0.000	21.06
8	43	S	E	0.002	>21.69
8	44	S	L	0.002	16.38
8	45	S	I	0.001	18.88
8	46	S	S	0.001	18.25
8	47	S	F	0.010	13.56
8	48	S	S	0.009	13.56
8	49	S	T	0.001	16.38
8	50	S	V	0.005	13.56
8	51	S	L	0.076	9.19
8	52	S	D	0.008	12.94
8	53	S	A	0.002	14.50
8	54	S	V	0.024	9.81
8	55	S	R	0.022	9.81
8	56	S	G	0.003	13.87
8	57	S	V	0.003	14.50
8	58	S	L	0.012	10.75
8	59	S	D	0.003	14.19
8	60	S	P	0.001	>21.69
8	61	S	T	0.001	>21.69
8	63	S	N	0.002	>21.69
8	64	S	P	0.001	>21.69
8	65	S	T	0.002	>21.69
8	66	S	A	0.001	>21.69
8	67	S	G	0.002	>21.69
8	68	S	T	0.003	>21.69
8	69	S	H	0.003	>21.69
8	70	S	P	0.004	>21.69
8	71	S	T	0.004	15.12
8	72	S	L	0.003	16.69
8	73	S	I	0.011	14.19
8	74	S	G	0.004	11.06
8	75	S	N	0.007	12.00
8	76	S	S	0.008	12.62
8	77	S	L	0.108	8.88
8	78	S	Q	0.787	6.38
8	79	S	T	0.022	9.81
8	80	S	N	0.035	9.19
8	81	S	L	0.810	3.88
8	82	S	D	0.780	6.06
8	83	S	E	0.014	10.12
8	84	S	C	0.340	8.25
8	85	S	A	0.824	6.38
8	86	S	T	0.014	10.75
8	87	S	Q	0.003	12.94
8	88	S	L	0.022	11.38
8	89	S	K	0.011	12.00
8	90	S	R	0.000	16.06
8	91	S	F	0.001	16.69
8	92	S	L	0.002	15.75
8	93	S	L	0.000	18.56
8	125	S	W	0.001	>21.69
8	128	S	R	0.002	>21.69
8	129	S	I	0.004	>21.69
8	130	S	E	0.001	>21.69
8	131	S	G	0.002	>21.69
8	132	S	Y	0.015	>21.69
8	133	S	K	0.005	>21.69
8	134	S	S	0.006	>21.69
8	135	S	T	0.005	>21.69
8	136	S	F	0.025	>21.69
8	137	S	S	0.006	>21.69
8	138	S	L	0.008	>21.69
8	139	S	A	0.012	>21.69
8	140	S	L	0.013	>21.69
8	141	S	S	0.006	>21.69
8	142	S	T	0.003	>21.69
8	143	S	D	0.004	>21.69
8	144	S	G	0.003	>21.69
8	146	S	H	0.002	>21.69
8	147	S	L	0.003	>21.69
8	148	S	S	0.003	>21.69
8	149	S	R	0.002	>21.69
8	150	S	F	0.003	>21.69
8	151	S	I	0.003	>21.69
8	152	S	S	0.003	>21.69
8	153	S	V	0.003	>21.69
8	154	S	N	0.004	>21.69
8	155	S	V	0.003	>21.69
8	156	S	L	0.003	>21.69
8	157	S	E	0.002	>21.69
8	158	S	L	0.003	>21.69
8	159	S	K	0.002	>21.69
8	160	S	K	0.002	>21.69
8	161	S	D	0.002	>21.69
8	162	S	Q	0.003	>21.69
8	163	S	E	0.002	>21.69
8	164	S	E	0.001	>21.69
9	10	I	I	1.000	5.12
9	11	I	T	0.997	7.00
9	12	I	I	0.997	5.75
9	13	I	V	0.992	6.06
9	14	I	T	0.004	9.50
9	15	I	L	0.001	10.75
9	16	I	T	0.001	10.44
9	17	I	G	0.000	12.94
9	18	I	Q	0.000	14.81
9	19	I	L	0.000	15.44
9	20	I	I	0.000	16.38
9	21	I	S	0.000	18.56
9	22	I	L	0.000	20.12
9	40	I	L	0.001	>21.69
9	41	I	S	0.002	19.19
9	42	I	A	0.001	19.50
9	43	I	E	0.004	16.69
9	44	I	L	0.030	13.87
9	45	I	I	0.009	14.81
9	46	I	S	0.006	14.50
9	47	I	F	0.073	10.75
9	48	I	S	0.177	9.19
9	49	I	T	0.011	11.69
9	50	I	V	0.032	9.81
9	51	I	L	0.870	4.81
9	52	I	D	0.494	7.62
9	53	I	A	0.016	9.81
9	54	I	V	0.745	6.06
9	55	I	R	0.857	4.81
9	56	I	G	0.035	9.19
9	57	I	V	0.029	10.75
9	58	I	L	0.367	8.25
9	59	I	D	0.028	10.44
9	60	I	P	0.008	14.50
9	61	I	T	0.006	>21.69
9	62	I	K	0.003	>21.69
9	63	I	N	0.005	>21.69
9	64	I	P	0.003	>21.69
9	65	I	T	0.003	>21.69
9	66	I	A	0.004	>21.69
9	67	I	G	0.004	>21.69
9	68	I	T	0.005	>21.69
9	69	I	H	0.005	>21.69
9	70	I	P	0.005	>21.69
9	71	I	T	0.006	>21.69
9	72	I	L	0.003	17.62
9	73	I	I	0.015	14.81
9	74	I	G	0.003	12.62
9	75	I	N	0.003	15.44
9	76	I	S	0.003	14.81
9	77	I	L	0.023	9.81
9	78	I	Q	0.033	10.12
9	79	I	T	0.003	13.56
9	80	I	N	0.009	11.06
9	81	I	L	0.796	6.69
9	82	I	D	0.019	10.75
9	83	I	E	0.003	13.25
9	84	I	C	0.036	9.50
9	85	I	A	0.084	9.19
9	86	I	T	0.002	14.19
9	87	I	Q	0.001	14.81
9	88	I	L	0.019	12.00
9	89	I	K	0.003	14.50
9	90	I	R	0.000	18.25
9	91	I	F	0.002	17.31
9	92	I	L	0.001	16.69
9	93	I	L	0.000	20.44
9	125	I	W	0.001	>21.69
9	126	I	I	0.002	>21.69
9	128	I	R	0.002	>21.69
9	129	I	I	0.009	>21.69
9	130	I	E	0.004	>21.69
9	131	I	G	0.002	>21.69
9	132	I	Y	0.026	>21.69
9	133	I	K	0.009	>21.69
9	134	I	S	0.005	>21.69
9	135	I	T	0.005	>21.69
9	136	I	F	0.073	>21.69
9	137	I	S	0.011	>21.69
9	138	I	L	0.005	>21.69
9	139	I	A	0.023	>21.69
9	140	I	L	0.041	>21.69
9	141	I	S	0.011	>21.69
9	142	I	T	0.005	>21.69
9	143	I	D	0.009	>21.69
9	144	I	G	0.012	>21.69
9	145	I	L	0.003	>21.69
9	146	I	H	0.007	>21.69
9	147	I	L	0.015	>21.69
9	148	I	S	0.007	>21.69
9	149	I	R	0.002	>21.69
9	150	I	F	0.011	>21.69
9	151	I	I	0.010	>21.69
9	152	I	S	0.008	>21.69
9	153	I	V	0.008	>21.69
9	154	I	N	0.011	>21.69
9	155	I	V	0.008	>21.69
9	156	I	L	0.005	>21.69
9	157	I	E	0.006	>21.69
9	158	I	L	0.007	>21.69
9	159	I	K	0.005	>21.69
9	160	I	K	0.003	>21.69
9	161	I	D	0.004	>21.69
9	162	I	Q	0.005	>21.69
9	163	I	E	0.003	>21.69
9	164	I	E	0.002	>21.69
10	11	I	T	1.000	5.12
10	12	I	I	0.998	7.31
10	13	I	V	0.994	5.44
10	14	I	T	0.990	6.06
10	15	I	L	0.012	9.50
10	16	I	T	0.001	10.75
10	17	I	G	0.000	11.38
10	18	I	Q	0.001	12.62
10	19	I	L	0.000	14.81
10	20	I	I	0.000	15.44
10	21	I	S	0.000	16.38
10	22	I	L	0.000	18.56
10	23	I	G	0.000	20.75
10	41	I	S	0.002	>21.69
10	43	I	E	0.001	19.19
10	44	I	L	0.007	15.12
10	45	I	I	0.012	16.06
10	46	I	S	0.003	17.31
10	47	I	F	0.006	13.56
10	48	I	S	0.055	10.44
10	49	I	T	0.007	14.19
10	50	I	V	0.003	13.87
10	51	I	L	0.127	8.88
10	52	I	D	0.054	9.81
10	53	I	A	0.003	13.56
10	54	I	V	0.018	11.06
10	55	I	R	0.483	7.94
10	56	I	G	0.010	12.00
10	57	I	V	0.010	14.50
10	58	I	L	0.027	11.06
10	59	I	D	0.025	>21.69
10	60	I	P	0.013	>21.69
10	61	I	T	0.009	>21.69
10	62	I	K	0.005	>21.69
10	63	I	N	0.006	>21.69
10	64	I	P	0.004	>21.69
10	65	I	T	0.003	>21.69
10	66	I	A	0.004	>21.69
10	67	I	G	0.004	>21.69
10	68	I	T	0.004	>21.69
10	69	I	H	0.002	>21.69
10	75	I	N	0.000	18.88
10	76	I	S	0.000	19.19
10	77	I	L	0.001	14.50
10	78	I	Q	0.002	13.25
10	79	I	T	0.000	17.00
10	80	I	N	0.001	15.44
10	81	I	L	0.007	10.44
10	82	I	D	0.004	12.62
10	83	I	E	0.001	16.06
10	84	I	C	0.002	12.31
10	85	I	A	0.020	9.81
10	86	I	T	0.002	15.12
10	87	I	Q	0.000	16.38
10	88	I	L	0.005	12.62
10	89	I	K	0.006	13.56
10	90	I	R	0.000	18.56
10	91	I	F	0.001	17.94
10	92	I	L	0.004	15.44
10	93	I	L	0.001	19.19
10	95	I	L	0.000	20.75
10	129	I	I	0.002	>21.69
10	132	I	Y	0.003	>21.69
10	133	I	K	0.001	>21.69
10	134	I	S	0.001	>21.69
10	135	I	T	0.002	>21.69
10	136	I	F	0.003	>21.69
10	137	I	S	0.003	>21.69
10	139	I	A	0.002	>21.69
10	140	I	L	0.005	>21.69
10	141	I	S	0.002	>21.69
10	143	I	D	0.003	>21.69
10	144	I	G	0.003	>21.69
10	145	I	L	0.002	>21.69
10	146	I	H	0.002	>21.69
10	147	I	L	0.004	>21.69
10	148	I	S	0.005	>21.69
10	149	I	R	0.003	>21.69
10	150	I	F	0.008	>21.69
10	151	I	I	0.006	>21.69
10	152	I	S	0.007	>21.69
10	153	I	V	0.008	>21.69
10	154	I	N	0.012	>21.69
10	155	I	V	0.009	>21.69
10	156	I	L	0.008	>21.69
10	157	I	E	0.008	>21.69
10	158	I	L	0.010	>21.69
10	159	I	K	0.006	>21.69
10	160	I	K	0.006	>21.69
10	161	I	D	0.008	>21.69
10	162	I	Q	0.011	>21.69
10	163	I	E	0.006	>21.69
10	164	I	E	0.005	>21.69
11	12	T	I	1.000	5.12
11	13	T	V	0.998	7.31
11	14	T	T	0.995	5.44
11	15	T	L	0.980	6.06
11	16	T	T	0.006	9.50
11	17	T	G	0.000	11.06
11	18	T	Q	0.001	10.44
11	19	T	L	0.000	12.62
11	20	T	I	0.000	14.81
11	21	T	S	0.000	15.44
11	22	T	L	0.000	16.06
11	23	T	G	0.000	18.88
11	24	T	Y	0.000	20.44
11	40	T	L	0.001	19.19
11	41	T	S	0.001	18.88
11	43	T	E	0.001	17.94
11	44	T	L	0.007	14.19
11	45	T	I	0.002	16.69
11	46	T	S	0.001	17.94
11	47	T	F	0.004	12.94
11	48	T	S	0.028	11.69
11	49	T	T	0.001	16.06
11	50	T	V	0.002	14.81
11	51	T	L	0.016	10.12
11	52	T	D	0.004	13.25
11	53	T	A	0.000	16.69
11	54	T	V	0.002	13.25
11	55	T	R	0.006	11.69
11	56	T	G	0.001	16.06
11	57	T	V	0.001	17.94
11	58	T	L	0.002	14.50
11	68	T	T	0.001	>21.69
11	74	T	G	0.000	16.38
11	75	T	N	0.000	17.31
11	76	T	S	0.000	17.62
11	77	T	L	0.001	13.87
11	78	T	Q	0.007	11.69
11	79	T	T	0.002	13.87
11	80	T	N	0.004	12.94
11	81	T	L	0.314	8.25
11	82	T	D	0.093	8.88
11	83	T	E	0.004	12.00
11	84	T	C	0.040	9.19
11	85	T	A	0.852	4.81
11	86	T	T	0.013	9.81
11	87	T	Q	0.003	12.00
11	88	T	L	0.148	8.56
11	89	T	K	0.158	8.56
11	90	T	R	0.001	13.56
11	91	T	F	0.001	13.56
11	92	T	L	0.012	11.38
11	93	T	L	0.002	14.50
11	94	T	F	0.000	17.62
11	95	T	L	0.001	17.31
11	96	T	Q	0.001	16.69
11	125	T	W	0.001	>21.69
11	128	T	R	0.001	>21.69
11	129	T	I	0.003	>21.69
11	130	T	E	0.001	>21.69
11	131	T	G	0.002	>21.69
11	132	T	Y	0.004	>21.69
11	134	T	S	0.001	>21.69
11	135	T	T	0.001	>21.69
11	136	T	F	0.002	>21.69
11	137	T	S	0.002	>21.69
11	139	T	A	0.002	>21.69
11	143	T	D	0.001	>21.69
11	144	T	G	0.001	>21.69
11	146	T	H	0.001	>21.69
11	147	T	L	0.001	>21.69
11	148	T	S	0.002	>21.69
11	149	T	R	0.002	>21.69
11	150	T	F	0.002	>21.69
11	151	T	I	0.002	>21.69
11	152	T	S	0.003	>21.69
11	153	T	V	0.003	>21.69
11	154	T	N	0.005	>21.69
11	155	T	V	0.004	>21.69
11	156	T	L	0.003	>21.69
11	157	T	E	0.004	>21.69
11	158	T	L	0.006	>21.69
11	159	T	K	0.004	>21.69
11	160	T	K	0.003	>21.69
11	161	T	D	0.005	>21.69
11	162	T	Q	0.006	>21.69
11	163	T	E	0.003	>21.69
11	164	T	E	0.003	>21.69
12	13	I	V	1.000	5.12
12	14	I	T	0.997	7.00
12	15	I	L	0.992	5.44
12	16	I	T	0.992	6.06
12	17	I	G	0.004	9.50
12	18	I	Q	0.001	10.75
12	19	I	L	0.001	10.44
12	20	I	I	0.000	12.31
12	21	I	S	0.000	14.81
12	22	I	L	0.000	15.12
12	23	I	G	0.000	17.00
12	24	I	Y	0.000	18.88
12	25	I	S	0.000	20.44
12	39	I	D	0.000	19.19
12	40	I	L	0.008	15.44
12	41	I	S	0.005	15.44
12	42	I	A	0.001	16.69
12	43	I	E	0.011	13.25
12	44	I	L	0.153	10.12
12	45	I	I	0.017	12.94
12	46	I	S	0.009	12.94
12	47	I	F	0.604	7.94
12	48	I	S	0.512	7.94
12	49	I	T	0.009	12.00
12	50	I	V	0.024	10.12
12	51	I	L	0.829	6.06
12	52	I	D	0.042	10.44
12	53	I	A	0.003	12.94
12	54	I	V	0.029	10.12
12	55	I	R	0.027	10.12
12	56	I	G	0.001	14.19
12	57	I	V	0.002	15.75
12	58	I	L	0.003	13.87
12	74	I	G	0.000	15.75
12	75	I	N	0.000	17.31
12	76	I	S	0.001	15.75
12	77	I	L	0.003	12.00
12	78	I	Q	0.006	12.00
12	79	I	T	0.002	13.25
12	80	I	N	0.011	10.44
12	81	I	L	0.791	6.38
12	82	I	D	0.041	9.50
12	83	I	E	0.010	10.12
12	84	I	C	0.791	5.44
12	85	I	A	0.878	5.12
12	86	I	T	0.011	9.81
12	87	I	Q	0.014	9.81
12	88	I	L	0.767	6.38
12	89	I	K	0.034	9.50
12	90	I	R	0.002	12.94
12	91	I	F	0.011	11.69
12	92	I	L	0.017	11.06
12	93	I	L	0.001	15.12
12	94	I	F	0.000	16.69
12	95	I	L	0.002	16.06
12	96	I	Q	0.001	17.31
12	125	I	W	0.008	>21.69
12	126	I	I	0.004	>21.69
12	127	I	A	0.003	>21.69
12	128	I	R	0.009	>21.69
12	129	I	I	0.052	>21.69
12	130	I	E	0.006	>21.69
12	131	I	G	0.011	>21.69
12	132	I	Y	0.132	8.56
12	133	I	K	0.023	>21.69
12	134	I	S	0.009	>21.69
12	135	I	T	0.009	>21.69
12	136	I	F	0.054	>21.69
12	137	I	S	0.007	>21.69
12	138	I	L	0.005	>21.69
12	139	I	A	0.012	>21.69
12	140	I	L	0.010	>21.69
12	141	I	S	0.003	>21.69
12	142	I	T	0.003	>21.69
12	143	I	D	0.005	>21.69
12	144	I	G	0.004	>21.69
12	146	I	H	0.002	>21.69
12	147	I	L	0.003	>21.69
12	148	I	S	0.004	>21.69
12	149	I	R	0.003	>21.69
12	150	I	F	0.006	>21.69
12	151	I	I	0.009	>21.69
12	152	I	S	0.007	>21.69
12	153	I	V	0.007	>21.69
12	154	I	N	0.011	>21.69
12	155	I	V	0.010	>21.69
12	156	I	L	0.006	>21.69
12	157	I	E	0.007	>21.69
12	158	I	L	0.011	>21.69
12	159	I	K	0.005	>21.69
12	160	I	K	0.004	>21.69
12	161	I	D	0.005	>21.69
12	162	I	Q	0.006	>21.69
12	163	I	E	0.003	>21.69
12	164	I	E	0.002	>21.69
13	14	V	T	1.000	5.12
13	15	V	L	0.997	7.31
13	16	V	T	0.997	5.44
13	17	V	G	0.990	6.69
13	18	V	Q	0.005	9.81
13	19	V	L	0.001	10.75
13	20	V	I	0.001	10.44
13	21	V	S	0.001	12.62
13	22	V	L	0.000	14.81
13	23	V	G	0.000	16.06
13	24	V	Y	0.000	16.69
13	25	V	S	0.000	18.88
13	26	V	Y	0.000	20.44
13	37	V	L	0.001	19.19
13	38	V	R	0.001	19.81
13	39	V	D	0.001	19.19
13	40	V	L	0.007	15.75
13	41	V	S	0.025	14.19
13	42	V	A	0.005	15.44
13	43	V	E	0.011	13.56
13	44	V	L	0.127	9.50
13	45	V	I	0.081	10.44
13	46	V	S	0.012	12.00
13	47	V	F	0.247	8.56
13	48	V	S	0.842	4.81
13	49	V	T	0.040	9.50
13	50	V	V	0.026	10.12
13	51	V	L	0.816	5.44
13	52	V	D	0.601	6.69
13	53	V	A	0.009	11.38
13	54	V	V	0.034	10.44
13	55	V	R	0.279	8.25
13	56	V	G	0.006	12.00
13	57	V	V	0.007	15.12
13	58	V	L	0.010	13.56
13	59	V	D	0.005	>21.69
13	60	V	P	0.002	>21.69
13	61	V	T	0.002	>21.69
13	62	V	K	0.001	>21.69
13	63	V	N	0.003	>21.69
13	64	V	P	0.001	>21.69
13	65	V	T	0.002	>21.69
13	66	V	A	0.002	>21.69
13	67	V	G	0.001	>21.69
13	68	V	T	0.001	>21.69
13	76	V	S	0.000	20.12
13	77	V	L	0.001	15.44
13	78	V	Q	0.001	15.44
13	79	V	T	0.000	17.94
13	80	V	N	0.001	15.12
13	81	V	L	0.006	10.75
13	82	V	D	0.001	14.19
13	83	V	E	0.001	15.44
13	84	V	C	0.009	10.75
13	85	V	A	0.011	9.81
13	86	V	T	0.001	14.81
13	87	V	Q	0.001	14.50
13	88	V	L	0.014	9.81
13	89	V	K	0.003	12.62
13	90	V	R	0.000	16.69
13	91	V	F	0.001	14.50
13	92	V	L	0.005	12.62
13	93	V	L	0.001	17.62
13	94	V	F	0.000	19.19
13	95	V	L	0.001	17.31
13	96	V	Q	0.000	18.25
13	122	V	T	0.001	>21.69
13	125	V	W	0.002	>21.69
13	126	V	I	0.004	>21.69
13	127	V	A	0.002	>21.69
13	128	V	R	0.001	>21.69
13	129	V	I	0.014	12.94
13	130	V	E	0.003	>21.69
13	131	V	G	0.002	>21.69
13	132	V	Y	0.012	12.62
13	133	V	K	0.006	>21.69
13	134	V	S	0.006	>21.69
13	135	V	T	0.003	>21.69
13	136	V	F	0.011	>21.69
13	137	V	S	0.006	>21.69
13	138	V	L	0.003	>21.69
13	139	V	A	0.006	>21.69
13	140	V	L	0.008	>21.69
13	141	V	S	0.006	>21.69
13	142	V	T	0.002	>21.69
13	143	V	D	0.006	>21.69
13	144	V	G	0.006	>21.69
13	145	V	L	0.002	>21.69
13	146	V	H	0.002	>21.69
13	147	V	L	0.005	>21.69
13	148	V	S	0.005	>21.69
13	149	V	R	0.003	>21.69
13	150	V	F	0.011	>21.69
13	151	V	I	0.015	>21.69
13	152	V	S	0.011	>21.69
13	153	V	V	0.009	>21.69
13	154	V	N	0.018	>21.69
13	155	V	V	0.016	>21.69
13	156	V	L	0.008	>21.69
13	157	V	E	0.007	>21.69
13	158	V	L	0.015	>21.69
13	159	V	K	0.008	>21.69
13	160	V	K	0.004	>21.69
13	161	V	D	0.007	>21.69
13	162	V	Q	0.009	>21.69
13	163	V	E	0.004	>21.69
13	164	V	E	0.004	>21.69
14	15	T	L	1.000	5.12
14	16	T	T	0.997	7.00
14	17	T	G	0.997	6.38
14	18	T	Q	0.985	6.38
14	19	T	L	0.005	9.81
14	20	T	I	0.001	10.75
14	21	T	S	0.000	10.44
14	22	T	L	0.001	12.62
14	23	T	G	0.000	15.12
14	24	T	Y	0.000	15.75
14	25	T	S	0.000	16.69
14	26	T	Y	0.000	19.19
14	37	T	L	0.000	19.50
14	40	T	L	0.001	16.69
14	41	T	S	0.005	15.12
14	42	T	A	0.001	18.25
14	43	T	E	0.001	16.69
14	44	T	L	0.018	11.69
14	45	T	I	0.008	13.56
14	46	T	S	0.001	16.06
14	47	T	F	0.006	12.31
14	48	T	S	0.044	9.50
14	49	T	T	0.002	14.50
14	50	T	V	0.002	15.12
14	51	T	L	0.015	10.44
14	52	T	D	0.007	12.00
14	53	T	A	0.001	16.69
14	54	T	V	0.002	15.12
14	55	T	R	0.006	12.62
14	56	T	G	0.000	16.69
14	58	T	L	0.001	>21.69
14	61	T	T	0.001	>21.69
14	65	T	T	0.001	>21.69
14	77	T	L	0.000	18.25
14	78	T	Q	0.000	17.00
14	79	T	T	0.000	19.19
14	80	T	N	0.000	17.31
14	81	T	L	0.001	12.94
14	82	T	D	0.001	14.19
14	83	T	E	0.000	16.06
14	84	T	C	0.002	12.31
14	85	T	A	0.019	9.19
14	86	T	T	0.001	13.56
14	87	T	Q	0.001	14.19
14	88	T	L	0.014	9.50
14	89	T	K	0.007	10.12
14	90	T	R	0.001	14.81
14	91	T	F	0.001	13.56
14	92	T	L	0.013	10.12
14	93	T	L	0.002	14.19
14	94	T	F	0.000	17.00
14	95	T	L	0.001	15.12
14	96	T	Q	0.002	14.50
14	97	T	K	0.000	19.19
14	125	T	W	0.001	>21.69
14	126	T	I	0.002	>21.69
14	128	T	R	0.001	>21.69
14	129	T	I	0.003	15.44
14	130	T	E	0.001	>21.69
14	131	T	G	0.001	>21.69
14	132	T	Y	0.003	>21.69
14	133	T	K	0.001	>21.69
14	137	T	S	0.002	>21.69
14	141	T	S	0.002	>21.69
14	142	T	T	0.001	>21.69
14	144	T	G	0.002	>21.69
14	145	T	L	0.001	>21.69
14	146	T	H	0.002	>21.69
14	147	T	L	0.002	>21.69
14	148	T	S	0.003	>21.69
14	149	T	R	0.002	>21.69
14	150	T	F	0.004	>21.69
14	151	T	I	0.006	>21.69
14	152	T	S	0.005	>21.69
14	153	T	V	0.006	>21.69
14	154	T	N	0.013	>21.69
14	155	T	V	0.010	>21.69
14	156	T	L	0.006	>21.69
14	157	T	E	0.009	>21.69
14	158	T	L	0.012	>21.69
14	159	T	K	0.007	>21.69
14	160	T	K	0.005	>21.69
14	161	T	D	0.009	>21.69
14	162	T	Q	0.010	>21.69
14	163	T	E	0.005	>21.69
14	164	T	E	0.004	>21.69
15	16	L	T	1.000	5.12
15	17	L	G	0.999	6.69
15	18	L	Q	0.993	5.44
15	19	L	L	0.984	6.38
15	20	L	I	0.004	9.50
15	21	L	S	0.001	10.44
15	22	L	L	0.002	10.44
15	23	L	G	0.000	12.62
15	24	L	Y	0.000	15.12
15	25	L	S	0.000	15.44
15	26	L	Y	0.000	16.69
15	27	L	G	0.000	19.19
15	36	L	E	0.001	18.88
15	37	L	L	0.001	16.69
15	38	L	R	0.001	18.88
15	39	L	D	0.001	17.94
15	40	L	L	0.009	13.25
15	41	L	S	0.010	13.25
15	42	L	A	0.002	16.38
15	43	L	E	0.005	13.56
15	44	L	L	0.129	9.19
15	45	L	I	0.011	12.94
15	46	L	S	0.003	14.81
15	47	L	F	0.046	10.12
15	48	L	S	0.061	9.50
15	49	L	T	0.002	14.81
15	50	L	V	0.001	14.50
15	51	L	L	0.018	10.75
15	52	L	D	0.002	13.87
15	53	L	A	0.001	17.62
15	54	L	V	0.001	15.44
15	55	L	R	0.002	14.81
15	56	L	G	0.000	18.88
15	77	L	L	0.000	17.31
15	78	L	Q	0.001	16.06
15	79	L	T	0.000	16.69
15	80	L	N	0.001	14.50
15	81	L	L	0.005	11.06
15	82	L	D	0.004	12.00
15	83	L	E	0.002	12.31
15	84	L	C	0.052	8.88
15	85	L	A	0.785	6.38
15	86	L	T	0.008	9.50
15	87	L	Q	0.010	9.19
15	88	L	L	0.801	4.19
15	89	L	K	0.864	5.75
15	90	L	R	0.004	9.81
15	91	L	F	0.243	8.25
15	92	L	L	0.845	6.06
15	93	L	L	0.014	10.12
15	94	L	F	0.004	12.31
15	95	L	L	0.024	11.38
15	96	L	Q	0.010	11.69
15	97	L	K	0.002	15.75
15	98	L	Y	0.002	17.00
15	99	L	Q	0.001	15.75
15	116	L	P	0.001	>21.69
15	121	L	E	0.001	>21.69
15	122	L	T	0.001	>21.69
15	123	L	K	0.001	>21.69
15	124	L	D	0.002	>21.69
15	125	L	W	0.010	>21.69
15	126	L	I	0.005	>21.69
15	127	L	A	0.003	17.94
15	128	L	R	0.006	>21.69
15	129	L	I	0.017	>21.69
15	130	L	E	0.004	16.69
15	131	L	G	0.005	>21.69
15	132	L	Y	0.016	>21.69
15	133	L	K	0.003	>21.69
15	134	L	S	0.003	>21.69
15	135	L	T	0.003	>21.69
15	136	L	F	0.004	>21.69
15	137	L	S	0.001	>21.69
15	139	L	A	0.002	>21.69
15	140	L	L	0.001	>21.69
15	144	L	G	0.002	>21.69
15	145	L	L	0.001	>21.69
15	146	L	H	0.001	>21.69
15	147	L	L	0.003	>21.69
15	148	L	S	0.002	>21.69
15	149	L	R	0.001	>21.69
15	150	L	F	0.002	>21.69
15	151	L	I	0.004	>21.69
15	152	L	S	0.003	>21.69
15	153	L	V	0.003	>21.69
15	154	L	N	0.006	>21.69
15	155	L	V	0.008	>21.69
15	156	L	L	0.004	>21.69
15	157	L	E	0.005	>21.69
15	158	L	L	0.011	>21.69
15	159	L	K	0.005	>21.69
15	160	L	K	0.005	>21.69
15	161	L	D	0.007	>21.69
15	162	L	Q	0.008	>21.69
15	163	L	E	0.003	>21.69
15	164	L	E	0.002	>21.69
16	17	T	G	1.000	4.19
16	18	T	Q	0.997	7.00
16	19	T	L	0.997	5.44
16	20	T	I	0.989	6.06
16	21	T	S	0.005	9.50
16	22	T	L	0.001	10.44
16	23	T	G	0.000	11.06
16	24	T	Y	0.000	12.62
16	25	T	S	0.000	14.81
16	26	T	Y	0.000	15.75
16	27	T	G	0.000	17.31
16	28	T	A	0.000	18.88
16	33	T	C	0.002	>21.69
16	34	T	P	0.002	>21.69
16	35	T	K	0.000	19.19
16	36	T	E	0.002	16.38
16	37	T	L	0.015	13.87
16	38	T	R	0.006	14.81
16	39	T	D	0.004	14.19
16	40	T	L	0.099	10.44
16	41	T	S	0.205	9.50
16	42	T	A	0.022	11.38
16	43	T	E	0.057	9.50
16	44	T	L	0.880	4.50
16	45	T	I	0.586	7.94
16	46	T	S	0.026	9.81
16	47	T	F	0.778	6.06
16	48	T	S	0.832	5.12
16	49	T	T	0.017	10.12
16	50	T	V	0.013	10.75
16	51	T	L	0.345	8.25
16	52	T	D	0.018	10.75
16	53	T	A	0.001	14.19
16	54	T	V	0.003	13.87
16	55	T	R	0.004	13.56
16	56	T	G	0.000	16.69
16	77	T	L	0.000	17.62
16	78	T	Q	0.000	17.94
16	79	T	T	0.000	18.88
16	80	T	N	0.000	15.44
16	81	T	L	0.002	12.62
16	82	T	D	0.001	14.81
16	83	T	E	0.001	14.50
16	84	T	C	0.016	9.81
16	85	T	A	0.021	9.81
16	86	T	T	0.002	13.25
16	87	T	Q	0.005	11.38
16	88	T	L	0.825	6.38
16	89	T	K	0.017	10.44
16	90	T	R	0.001	13.25
16	91	T	F	0.016	9.81
16	92	T	L	0.045	9.19
16	93	T	L	0.001	14.19
16	94	T	F	0.001	14.81
16	95	T	L	0.007	12.31
16	96	T	Q	0.001	14.50
16	97	T	K	0.000	18.25
16	98	T	Y	0.000	18.25
16	115	T	W	0.000	17.62
16	121	T	E	0.001	>21.69
16	122	T	T	0.003	>21.69
16	123	T	K	0.003	>21.69
16	124	T	D	0.001	>21.69
16	125	T	W	0.019	>21.69
16	126	T	I	0.021	12.62
16	127	T	A	0.005	>21.69
16	128	T	R	0.008	>21.69
16	129	T	I	0.136	8.56
16	130	T	E	0.011	>21.69
16	131	T	G	0.010	>21.69
16	132	T	Y	0.035	>21.69
16	133	T	K	0.016	>21.69
16	134	T	S	0.005	>21.69
16	135	T	T	0.003	>21.69
16	136	T	F	0.009	>21.69
16	137	T	S	0.005	>21.69
16	138	T	L	0.002	>21.69
16	139	T	A	0.003	>21.69
16	140	T	L	0.004	>21.69
16	141	T	S	0.003	>21.69
16	143	T	D	0.002	>21.69
16	144	T	G	0.005	>21.69
16	145	T	L	0.001	>21.69
16	146	T	H	0.002	>21.69
16	147	T	L	0.005	>21.69
16	148	T	S	0.005	>21.69
16	149	T	R	0.003	>21.69
16	150	T	F	0.007	>21.69
16	151	T	I	0.013	>21.69
16	152	T	S	0.010	>21.69
16	153	T	V	0.008	>21.69
16	154	T	N	0.018	>21.69
16	155	T	V	0.025	>21.69
16	156	T	L	0.008	>21.69
16	157	T	E	0.009	>21.69
16	158	T	L	0.022	>21.69
16	159	T	K	0.009	>21.69
16	160	T	K	0.006	>21.69
16	161	T	D	0.007	>21.69
16	162	T	Q	0.011	>21.69
16	163	T	E	0.005	>21.69
16	164	T	E	0.002	>21.69
17	18	G	Q	1.000	4.81
17	19	G	L	1.000	5.75
17	20	G	I	0.996	4.19
17	21	G	S	0.987	5.75
17	22	G	L	0.091	8.25
17	23	G	G	0.002	9.50
17	24	G	Y	0.002	9.81
17	25	G	S	0.001	12.00
17	26	G	Y	0.001	13.87
17	27	G	G	0.000	15.12
17	28	G	A	0.001	15.75
17	29	G	G	0.001	18.88
17	30	G	V	0.003	>21.69
17	31	G	S	0.001	>21.69
17	32	G	G	0.001	>21.69
17	33	G	C	0.003	>21.69
17	34	G	P	0.002	17.94
17	35	G	K	0.001	19.50
17	36	G	E	0.003	17.31
17	37	G	L	0.008	13.56
17	38	G	R	0.006	14.81
17	39	G	D	0.004	15.75
17	40	G	L	0.026	11.69
17	41	G	S	0.095	9.19
17	42	G	A	0.008	12.62
17	43	G	E	0.014	12.31
17	44	G	L	0.681	7.00
17	45	G	I	0.170	8.56
17	46	G	S	0.004	12.62
17	47	G	F	0.026	10.12
17	48	G	S	0.535	7.31
17	49	G	T	0.006	12.00
17	50	G	V	0.002	14.19
17	51	G	L	0.014	11.38
17	52	G	D	0.009	12.31
17	53	G	A	0.001	16.69
17	54	G	V	0.001	16.69
17	55	G	R	0.002	15.12
17	80	G	N	0.000	19.50
17	81	G	L	0.000	16.06
17	82	G	D	0.000	17.94
17	83	G	E	0.000	18.25
17	84	G	C	0.001	13.56
17	85	G	A	0.002	12.62
17	86	G	T	0.000	16.06
17	87	G	Q	0.001	14.81
17	88	G	L	0.009	9.50
17	89	G	K	0.003	12.00
17	90	G	R	0.001	15.12
17	91	G	F	0.003	12.00
17	92	G	L	0.010	9.19
17	93	G	L	0.002	14.19
17	94	G	F	0.001	15.44
17	95	G	L	0.004	12.31
17	96	G	Q	0.003	12.94
17	97	G	K	0.001	17.94
17	98	G	Y	0.001	17.62
17	99	G	Q	0.001	15.44
17	115	G	W	0.000	17.31
17	122	G	T	0.002	>21.69
17	123	G	K	0.001	>21.69
17	124	G	D	0.001	>21.69
17	125	G	W	0.004	>21.69
17	126	G	I	0.005	>21.69
17	127	G	A	0.002	>21.69
17	128	G	R	0.003	>21.69
17	129	G	I	0.010	12.94
17	130	G	E	0.004	>21.69
17	131	G	G	0.004	>21.69
17	132	G	Y	0.006	>21.69
17	133	G	K	0.003	>21.69
17	134	G	S	0.002	>21.69
17	135	G	T	0.002	>21.69
17	136	G	F	0.002	>21.69
17	137	G	S	0.002	>21.69
17	140	G	L	0.001	>21.69
17	141	G	S	0.001	>21.69
17	142	G	T	0.001	>21.69
17	143	G	D	0.001	>21.69
17	144	G	G	0.003	>21.69
17	145	G	L	0.002	>21.69
17	146	G	H	0.002	>21.69
17	147	G	L	0.004	>21.69
17	148	G	S	0.005	>21.69
17	149	G	R	0.002	>21.69
17	150	G	F	0.005	>21.69
17	151	G	I	0.012	>21.69
17	152	G	S	0.007	>21.69
17	153	G	V	0.006	>21.69
17	154	G	N	0.017	>21.69
17	155	G	V	0.022	>21.69
17	156	G	L	0.009	>21.69
17	157	G	E	0.011	>21.69
17	158	G	L	0.024	>21.69
17	159	G	K	0.010	>21.69
17	160	G	K	0.006	>21.69
17	161	G	D	0.011	>21.69
17	162	G	Q	0.015	>21.69
17	163	G	E	0.007	>21.69
17	164	G	E	0.004	>21.69
18	19	Q	L	1.000	5.12
18	20	Q	I	0.997	7.31
18	21	Q	S	0.992	5.44
18	22	Q	L	0.984	6.06
18	23	Q	G	0.014	9.50
18	24	Q	Y	0.002	10.75
18	25	Q	S	0.001	10.44
18	26	Q	Y	0.003	12.94
18	27	Q	G	0.000	15.12
18	28	Q	A	0.000	15.44
18	29	Q	G	0.000	17.94
18	32	Q	G	0.001	>21.69
18	36	Q	E	0.001	17.94
18	37	Q	L	0.002	14.50
18	38	Q	R	0.002	17.00
18	39	Q	D	0.001	17.94
18	40	Q	L	0.004	13.25
18	41	Q	S	0.013	11.69
18	42	Q	A	0.002	16.06
18	43	Q	E	0.002	14.81
18	44	Q	L	0.015	9.81
18	45	Q	I	0.007	12.94
18	46	Q	S	0.001	16.38
18	47	Q	F	0.003	13.25
18	48	Q	S	0.011	11.38
18	49	Q	T	0.001	16.69
18	50	Q	V	0.000	17.94
18	51	Q	L	0.001	14.50
18	52	Q	D	0.001	16.38
18	81	Q	L	0.000	16.69
18	82	Q	D	0.000	17.31
18	83	Q	E	0.000	17.94
18	84	Q	C	0.001	14.19
18	85	Q	A	0.005	11.69
18	86	Q	T	0.001	14.19
18	87	Q	Q	0.001	13.56
18	88	Q	L	0.070	8.56
18	89	Q	K	0.024	9.19
18	90	Q	R	0.001	12.62
18	91	Q	F	0.015	9.81
18	92	Q	L	0.845	5.75
18	93	Q	L	0.009	10.44
18	94	Q	F	0.003	12.31
18	95	Q	L	0.057	9.50
18	96	Q	Q	0.103	8.88
18	97	Q	K	0.003	13.87
18	98	Q	Y	0.004	14.50
18	99	Q	Q	0.009	12.00
18	100	Q	D	0.003	14.50
18	101	Q	P	0.009	>21.69
18	102	Q	A	0.003	>21.69
18	104	Q	G	0.002	>21.69
18	105	Q	K	0.002	>21.69
18	106	Q	V	0.002	>21.69
18	109	Q	V	0.001	>21.69
18	113	Q	M	0.001	>21.69
18	115	Q	W	0.001	16.38
18	116	Q	P	0.002	>21.69
18	117	Q	L	0.001	16.06
18	121	Q	E	0.001	>21.69
18	122	Q	T	0.001	>21.69
18	125	Q	W	0.005	>21.69
18	126	Q	I	0.003	17.31
18	128	Q	R	0.002	>21.69
18	129	Q	I	0.004	14.50
18	130	Q	E	0.001	>21.69
18	132	Q	Y	0.003	>21.69
18	144	Q	G	0.001	>21.69
18	147	Q	L	0.002	>21.69
18	148	Q	S	0.001	>21.69
18	150	Q	F	0.002	>21.69
18	151	Q	I	0.003	>21.69
18	152	Q	S	0.002	>21.69
18	153	Q	V	0.003	>21.69
18	154	Q	N	0.005	>21.69
18	155	Q	V	0.006	>21.69
18	156	Q	L	0.003	>21.69
18	157	Q	E	0.005	>21.69
18	158	Q	L	0.010	>21.69
18	159	Q	K	0.005	>21.69
18	160	Q	K	0.003	>21.69
18	161	Q	D	0.006	>21.69
18	162	Q	Q	0.009	>21.69
18	163	Q	E	0.003	>21.69
18	164	Q	E	0.002	>21.69
19	20	L	I	1.000	5.12
19	21	L	S	0.995	7.00
19	22	L	L	0.992	5.44
19	23	L	G	0.980	6.69
19	24	L	Y	0.013	9.81
19	25	L	S	0.002	10.75
19	26	L	Y	0.005	10.75
19	27	L	G	0.001	12.94
19	28	L	A	0.001	15.12
19	29	L	G	0.001	16.69
19	30	L	V	0.004	17.31
19	31	L	S	0.001	>21.69
19	32	L	G	0.003	18.56
19	33	L	C	0.011	14.50
19	34	L	P	0.010	14.50
19	35	L	K	0.001	16.38
19	36	L	E	0.014	12.94
19	37	L	L	0.191	10.75
19	38	L	R	0.014	13.25
19	39	L	D	0.008	12.94
19	40	L	L	0.536	7.94
19	41	L	S	0.492	8.25
19	42	L	A	0.014	12.00
19	43	L	E	0.024	10.44
19	44	L	L	0.744	5.75
19	45	L	I	0.039	10.12
19	46	L	S	0.002	12.94
19	47	L	F	0.021	9.81
19	48	L	S	0.039	10.12
19	49	L	T	0.002	14.81
19	50	L	V	0.001	15.44
19	51	L	L	0.004	13.56
19	52	L	D	0.001	16.06
19	81	L	L	0.000	16.38
19	82	L	D	0.000	17.31
19	83	L	E	0.000	16.38
19	84	L	C	0.002	12.31
19	85	L	A	0.004	12.00
19	86	L	T	0.001	13.56
19	87	L	Q	0.005	11.06
19	88	L	L	0.710	6.69
19	89	L	K	0.019	9.50
19	90	L	R	0.005	10.75
19	91	L	F	0.791	6.38
19	92	L	L	0.829	5.44
19	93	L	L	0.010	10.44
19	94	L	F	0.010	10.12
19	95	L	L	0.788	7.00
19	96	L	Q	0.038	9.50
19	97	L	K	0.002	13.56
19	98	L	Y	0.005	12.94
19	99	L	Q	0.005	12.00
19	100	L	D	0.001	16.06
19	101	L	P	0.002	>21.69
19	113	L	M	0.003	>21.69
19	114	L	M	0.003	16.69
19	115	L	W	0.008	12.62
19	116	L	P	0.006	12.31
19	117	L	L	0.017	11.38
19	118	L	K	0.004	16.69
19	119	L	E	0.003	17.62
19	120	L	Q	0.002	18.25
19	121	L	E	0.007	14.19
19	122	L	T	0.019	12.00
19	123	L	K	0.004	15.75
19	124	L	D	0.005	14.81
19	125	L	W	0.062	>21.69
19	126	L	I	0.019	12.00
19	127	L	A	0.004	>21.69
19	128	L	R	0.009	>21.69
19	129	L	I	0.050	>21.69
19	130	L	E	0.005	>21.69
19	131	L	G	0.002	>21.69
19	132	L	Y	0.011	>21.69
19	133	L	K	0.003	>21.69
19	134	L	S	0.001	>21.69
19	136	L	F	0.003	>21.69
19	141	L	S	0.001	>21.69
19	144	L	G	0.002	>21.69
19	145	L	L	0.002	>21.69
19	146	L	H	0.002	>21.69
19	147	L	L	0.004	>21.69
19	148	L	S	0.002	>21.69
19	149	L	R	0.001	>21.69
19	150	L	F	0.003	>21.69
19	151	L	I	0.006	>21.69
19	152	L	S	0.004	>21.69
19	153	L	V	0.004	>21.69
19	154	L	N	0.007	>21.69
19	155	L	V	0.012	>21.69
19	156	L	L	0.006	>21.69
19	157	L	E	0.006	>21.69
19	158	L	L	0.018	>21.69
19	159	L	K	0.007	>21.69
19	160	L	K	0.005	>21.69
19	161	L	D	0.005	>21.69
19	162	L	Q	0.006	>21.69
19	163	L	E	0.003	>21.69
19	164	L	E	0.002	>21.69
20	21	I	S	1.000	5.12
20	22	I	L	0.996	7.00
20	23	I	G	0.994	6.06
20	24	I	Y	0.972	6.38
20	25	I	S	0.006	9.81
20	26	I	Y	0.005	10.75
20	27	I	G	0.001	11.06
20	28	I	A	0.005	12.62
20	29	I	G	0.008	15.44
20	30	I	V	0.014	16.06
20	31	I	S	0.006	19.50
20	32	I	G	0.008	16.06
20	33	I	C	0.040	11.69
20	34	I	P	0.017	13.87
20	35	I	K	0.006	15.12
20	36	I	E	0.018	13.56
20	37	I	L	0.163	9.50
20	38	I	R	0.050	10.44
20	39	I	D	0.014	12.00
20	40	I	L	0.289	8.56
20	41	I	S	0.834	4.81
20	42	I	A	0.035	9.50
20	43	I	E	0.016	10.12
20	44	I	L	0.721	5.12
20	45	I	I	0.646	6.69
20	46	I	S	0.005	11.06
20	47	I	F	0.016	10.12
20	48	I	S	0.171	8.56
20	49	I	T	0.003	12.62
20	50	I	V	0.002	15.12
20	51	I	L	0.003	13.56
20	52	I	D	0.002	14.50
20	81	I	L	0.000	18.88
20	84	I	C	0.000	15.75
20	85	I	A	0.000	15.44
20	86	I	T	0.000	18.25
20	87	I	Q	0.001	15.75
20	88	I	L	0.006	11.06
20	89	I	K	0.001	14.19
20	90	I	R	0.000	16.06
20	91	I	F	0.004	11.69
20	92	I	L	0.007	10.44
20	93	I	L	0.001	15.12
20	94	I	F	0.001	15.12
20	95	I	L	0.009	10.75
20	96	I	Q	0.003	13.25
20	97	I	K	0.001	17.62
20	98	I	Y	0.001	16.06
20	99	I	Q	0.002	14.19
20	113	I	M	0.003	>21.69
20	114	I	M	0.003	17.94
20	115	I	W	0.003	13.87
20	116	I	P	0.002	15.44
20	117	I	L	0.005	14.19
20	118	I	K	0.001	19.50
20	119	I	E	0.001	>21.69
20	121	I	E	0.001	>21.69
20	122	I	T	0.008	>21.69
20	123	I	K	0.003	>21.69
20	124	I	D	0.002	>21.69
20	125	I	W	0.010	12.62
20	126	I	I	0.018	>21.69
20	127	I	A	0.005	>21.69
20	128	I	R	0.005	>21.69
20	129	I	I	0.018	>21.69
20	130	I	E	0.006	>21.69
20	131	I	G	0.004	>21.69
20	132	I	Y	0.006	>21.69
20	133	I	K	0.004	>21.69
20	134	I	S	0.002	>21.69
20	135	I	T	0.001	>21.69
20	136	I	F	0.002	>21.69
20	137	I	S	0.002	>21.69
20	140	I	L	0.001	>21.69
20	141	I	S	0.001	>21.69
20	142	I	T	0.001	>21.69
20	143	I	D	0.002	>21.69
20	144	I	G	0.003	>21.69
20	145	I	L	0.003	>21.69
20	146	I	H	0.002	>21.69
20	147	I	L	0.005	>21.69
20	148	I	S	0.006	>21.69
20	149	I	R	0.003	>21.69
20	150	I	F	0.005	>21.69
20	151	I	I	0.012	>21.69
20	152	I	S	0.009	>21.69
20	153	I	V	0.007	>21.69
20	154	I	N	0.013	>21.69
20	155	I	V	0.027	>21.69
20	156	I	L	0.008	>21.69
20	157	I	E	0.010	>21.69
20	158	I	L	0.025	>21.69
20	159	I	K	0.013	>21.69
20	160	I	K	0.005	>21.69
20	161	I	D	0.010	>21.69
20	162	I	Q	0.014	>21.69
20	163	I	E	0.006	>21.69
20	164	I	E	0.002	>21.69
21	22	S	L	1.000	5.12
21	23	S	G	0.999	6.69
21	24	S	Y	0.985	5.75
21	25	S	S	0.924	6.38
21	26	S	Y	0.013	9.81
21	27	S	G	0.003	11.06
21	28	S	A	0.003	10.44
21	29	S	G	0.006	13.56
21	30	S	V	0.013	15.75
21	31	S	S	0.007	19.19
21	32	S	G	0.003	16.69
21	33	S	C	0.005	13.25
21	34	S	P	0.003	15.44
21	35	S	K	0.001	18.56
21	36	S	E	0.003	16.38
21	37	S	L	0.012	11.69
21	38	S	R	0.004	14.19
21	39	S	D	0.001	16.38
21	40	S	L	0.005	12.62
21	41	S	S	0.035	9.50
21	42	S	A	0.002	14.50
21	43	S	E	0.002	15.12
21	44	S	L	0.008	10.44
21	45	S	I	0.007	11.69
21	46	S	S	0.001	16.38
21	47	S	F	0.001	14.81
21	48	S	S	0.004	12.62
21	49	S	T	0.000	17.00
21	84	S	C	0.000	18.56
21	85	S	A	0.000	17.00
21	86	S	T	0.000	19.50
21	87	S	Q	0.000	17.94
21	88	S	L	0.001	13.25
21	89	S	K	0.001	14.50
21	90	S	R	0.000	17.00
21	91	S	F	0.001	13.25
21	92	S	L	0.008	9.81
21	93	S	L	0.001	14.19
21	94	S	F	0.001	15.12
21	95	S	L	0.011	10.44
21	96	S	Q	0.007	10.75
21	97	S	K	0.002	15.75
21	98	S	Y	0.004	14.81
21	99	S	Q	0.009	11.06
21	100	S	D	0.003	15.12
21	101	S	P	0.015	>21.69
21	102	S	A	0.003	>21.69
21	103	S	D	0.002	>21.69
21	104	S	G	0.002	>21.69
21	105	S	K	0.002	>21.69
21	106	S	V	0.003	>21.69
21	107	S	K	0.002	>21.69
21	108	S	K	0.002	>21.69
21	109	S	V	0.003	>21.69
21	110	S	V	0.003	>21.69
21	112	S	R	0.002	>21.69
21	113	S	M	0.002	>21.69
[truncated: 5,934 more rows]
