# Supplementary material for: Exploring a diverse world of effector domains and amyloid signaling motifs in fungal NLR proteins
Source: PLoS Comput Biol. 2022 Dec 21;18(12):e1010787. doi: 10.1371/journal.pcbi.1010787 (PMC9815663; doi:10.1371/journal.pcbi.1010787)
Supplement: S3 Data — Full AlphaFold2/ColabFold outputs. (GZ) [file pcbi.1010787.s010.tar.gz › RAK81296_1_292/rank_3_model_4_ptm_seed_0_unrelaxed.pdb]

MODEL     1
ATOM      1  N   MET A   1      21.338   4.042  10.264  1.00 29.35           N  
ATOM      2  CA  MET A   1      21.521   5.481  10.431  1.00 29.35           C  
ATOM      3  C   MET A   1      20.180   6.182  10.618  1.00 29.35           C  
ATOM      4  CB  MET A   1      22.257   6.073   9.228  1.00 29.35           C  
ATOM      5  O   MET A   1      19.226   5.911   9.888  1.00 29.35           O  
ATOM      6  CG  MET A   1      23.734   5.714   9.176  1.00 29.35           C  
ATOM      7  SD  MET A   1      24.820   7.184   9.337  1.00 29.35           S  
ATOM      8  CE  MET A   1      26.449   6.390   9.242  1.00 29.35           C  
ATOM      9  N   PRO A   2      19.732   6.664  11.834  1.00 30.30           N  
ATOM     10  CA  PRO A   2      18.459   7.238  12.275  1.00 30.30           C  
ATOM     11  C   PRO A   2      17.942   8.322  11.332  1.00 30.30           C  
ATOM     12  CB  PRO A   2      18.794   7.823  13.649  1.00 30.30           C  
ATOM     13  O   PRO A   2      18.735   9.043  10.721  1.00 30.30           O  
ATOM     14  CG  PRO A   2      20.240   8.193  13.565  1.00 30.30           C  
ATOM     15  CD  PRO A   2      20.787   7.685  12.262  1.00 30.30           C  
ATOM     16  N   VAL A   3      16.804   8.076  10.621  1.00 30.49           N  
ATOM     17  CA  VAL A   3      15.596   8.580   9.976  1.00 30.49           C  
ATOM     18  C   VAL A   3      15.388  10.047  10.346  1.00 30.49           C  
ATOM     19  CB  VAL A   3      14.354   7.750  10.370  1.00 30.49           C  
ATOM     20  O   VAL A   3      15.312  10.392  11.527  1.00 30.49           O  
ATOM     21  CG1 VAL A   3      13.094   8.326   9.727  1.00 30.49           C  
ATOM     22  CG2 VAL A   3      14.541   6.288   9.969  1.00 30.49           C  
ATOM     23  N   SER A   4      16.109  10.929   9.772  1.00 25.63           N  
ATOM     24  CA  SER A   4      15.826  12.356   9.658  1.00 25.63           C  
ATOM     25  C   SER A   4      14.701  12.619   8.663  1.00 25.63           C  
ATOM     26  CB  SER A   4      17.082  13.120   9.234  1.00 25.63           C  
ATOM     27  O   SER A   4      14.784  12.212   7.503  1.00 25.63           O  
ATOM     28  OG  SER A   4      16.866  14.519   9.301  1.00 25.63           O  
ATOM     29  N   ILE A   5      13.468  12.506   9.023  1.00 29.55           N  
ATOM     30  CA  ILE A   5      12.195  13.004   8.514  1.00 29.55           C  
ATOM     31  C   ILE A   5      12.330  14.479   8.142  1.00 29.55           C  
ATOM     32  CB  ILE A   5      11.060  12.813   9.546  1.00 29.55           C  
ATOM     33  O   ILE A   5      12.648  15.314   8.993  1.00 29.55           O  
ATOM     34  CG1 ILE A   5      11.078  11.384  10.101  1.00 29.55           C  
ATOM     35  CG2 ILE A   5       9.701  13.141   8.920  1.00 29.55           C  
ATOM     36  CD1 ILE A   5      10.167  11.176  11.303  1.00 29.55           C  
ATOM     37  N   ALA A   6      13.172  14.809   7.190  1.00 28.14           N  
ATOM     38  CA  ALA A   6      13.201  16.082   6.475  1.00 28.14           C  
ATOM     39  C   ALA A   6      11.805  16.480   6.006  1.00 28.14           C  
ATOM     40  CB  ALA A   6      14.156  16.003   5.286  1.00 28.14           C  
ATOM     41  O   ALA A   6      11.071  15.658   5.453  1.00 28.14           O  
ATOM     42  N   GLU A   7      11.022  17.189   6.812  1.00 25.18           N  
ATOM     43  CA  GLU A   7      10.109  18.323   6.703  1.00 25.18           C  
ATOM     44  C   GLU A   7      10.045  18.844   5.270  1.00 25.18           C  
ATOM     45  CB  GLU A   7      10.531  19.447   7.653  1.00 25.18           C  
ATOM     46  O   GLU A   7      11.054  19.292   4.721  1.00 25.18           O  
ATOM     47  CG  GLU A   7       9.872  19.374   9.022  1.00 25.18           C  
ATOM     48  CD  GLU A   7      10.356  20.452   9.979  1.00 25.18           C  
ATOM     49  OE1 GLU A   7       9.915  20.466  11.151  1.00 25.18           O  
ATOM     50  OE2 GLU A   7      11.180  21.291   9.553  1.00 25.18           O  
ATOM     51  N   SER A   8       9.514  18.100   4.317  1.00 29.15           N  
ATOM     52  CA  SER A   8       9.109  18.437   2.956  1.00 29.15           C  
ATOM     53  C   SER A   8       8.036  19.519   2.950  1.00 29.15           C  
ATOM     54  CB  SER A   8       8.597  17.195   2.226  1.00 29.15           C  
ATOM     55  O   SER A   8       7.041  19.418   3.671  1.00 29.15           O  
ATOM     56  OG  SER A   8       8.179  17.520   0.911  1.00 29.15           O  
ATOM     57  N   THR A   9       8.373  20.787   3.042  1.00 26.43           N  
ATOM     58  CA  THR A   9       7.940  22.067   2.494  1.00 26.43           C  
ATOM     59  C   THR A   9       6.858  21.864   1.437  1.00 26.43           C  
ATOM     60  CB  THR A   9       9.121  22.841   1.881  1.00 26.43           C  
ATOM     61  O   THR A   9       7.029  21.069   0.511  1.00 26.43           O  
ATOM     62  CG2 THR A   9       8.769  24.311   1.677  1.00 26.43           C  
ATOM     63  OG1 THR A   9      10.251  22.749   2.757  1.00 26.43           O  
ATOM     64  N   PHE A  10       5.591  21.758   1.803  1.00 26.10           N  
ATOM     65  CA  PHE A  10       4.249  22.139   1.378  1.00 26.10           C  
ATOM     66  C   PHE A  10       4.308  23.173   0.260  1.00 26.10           C  
ATOM     67  CB  PHE A  10       3.445  22.689   2.560  1.00 26.10           C  
ATOM     68  O   PHE A  10       4.933  24.225   0.412  1.00 26.10           O  
ATOM     69  CG  PHE A  10       2.400  21.739   3.078  1.00 26.10           C  
ATOM     70  CD1 PHE A  10       1.115  21.741   2.550  1.00 26.10           C  
ATOM     71  CD2 PHE A  10       2.703  20.843   4.095  1.00 26.10           C  
ATOM     72  CE1 PHE A  10       0.146  20.863   3.027  1.00 26.10           C  
ATOM     73  CE2 PHE A  10       1.739  19.962   4.578  1.00 26.10           C  
ATOM     74  CZ  PHE A  10       0.461  19.974   4.043  1.00 26.10           C  
ATOM     75  N   VAL A  11       4.627  22.742  -0.956  1.00 26.96           N  
ATOM     76  CA  VAL A  11       4.247  23.642  -2.039  1.00 26.96           C  
ATOM     77  C   VAL A  11       2.834  23.312  -2.514  1.00 26.96           C  
ATOM     78  CB  VAL A  11       5.239  23.560  -3.221  1.00 26.96           C  
ATOM     79  O   VAL A  11       2.523  22.153  -2.801  1.00 26.96           O  
ATOM     80  CG1 VAL A  11       5.064  24.754  -4.157  1.00 26.96           C  
ATOM     81  CG2 VAL A  11       6.676  23.486  -2.706  1.00 26.96           C  
ATOM     82  N   PRO A  12       1.799  24.241  -2.318  1.00 30.35           N  
ATOM     83  CA  PRO A  12       0.408  24.234  -2.775  1.00 30.35           C  
ATOM     84  C   PRO A  12       0.285  24.361  -4.292  1.00 30.35           C  
ATOM     85  CB  PRO A  12      -0.200  25.452  -2.075  1.00 30.35           C  
ATOM     86  O   PRO A  12       1.185  24.894  -4.946  1.00 30.35           O  
ATOM     87  CG  PRO A  12       0.917  26.442  -1.992  1.00 30.35           C  
ATOM     88  CD  PRO A  12       2.177  25.781  -2.473  1.00 30.35           C  
ATOM     89  N   VAL A  13      -0.590  23.523  -5.009  1.00 30.26           N  
ATOM     90  CA  VAL A  13      -1.833  23.571  -5.773  1.00 30.26           C  
ATOM     91  C   VAL A  13      -1.520  23.709  -7.261  1.00 30.26           C  
ATOM     92  CB  VAL A  13      -2.740  24.733  -5.309  1.00 30.26           C  
ATOM     93  O   VAL A  13      -0.721  24.561  -7.657  1.00 30.26           O  
ATOM     94  CG1 VAL A  13      -4.076  24.703  -6.048  1.00 30.26           C  
ATOM     95  CG2 VAL A  13      -2.960  24.666  -3.799  1.00 30.26           C  
ATOM     96  N   THR A  14      -2.012  22.740  -8.084  1.00 27.44           N  
ATOM     97  CA  THR A  14      -2.960  23.018  -9.157  1.00 27.44           C  
ATOM     98  C   THR A  14      -3.623  21.731  -9.639  1.00 27.44           C  
ATOM     99  CB  THR A  14      -2.272  23.719 -10.343  1.00 27.44           C  
ATOM    100  O   THR A  14      -2.952  20.715  -9.832  1.00 27.44           O  
ATOM    101  CG2 THR A  14      -2.008  25.189 -10.034  1.00 27.44           C  
ATOM    102  OG1 THR A  14      -1.026  23.068 -10.618  1.00 27.44           O  
ATOM    103  N   SER A  15      -4.726  21.332  -9.072  1.00 28.17           N  
ATOM    104  CA  SER A  15      -6.017  20.788  -9.483  1.00 28.17           C  
ATOM    105  C   SER A  15      -6.113  20.679 -11.001  1.00 28.17           C  
ATOM    106  CB  SER A  15      -7.158  21.658  -8.953  1.00 28.17           C  
ATOM    107  O   SER A  15      -5.984  21.679 -11.710  1.00 28.17           O  
ATOM    108  OG  SER A  15      -7.050  22.983  -9.443  1.00 28.17           O  
ATOM    109  N   ARG A  16      -5.503  19.755 -11.679  1.00 28.99           N  
ATOM    110  CA  ARG A  16      -5.729  19.399 -13.076  1.00 28.99           C  
ATOM    111  C   ARG A  16      -6.895  18.426 -13.211  1.00 28.99           C  
ATOM    112  CB  ARG A  16      -4.465  18.791 -13.687  1.00 28.99           C  
ATOM    113  O   ARG A  16      -6.915  17.379 -12.561  1.00 28.99           O  
ATOM    114  CG  ARG A  16      -4.045  19.434 -14.999  1.00 28.99           C  
ATOM    115  CD  ARG A  16      -2.750  18.835 -15.531  1.00 28.99           C  
ATOM    116  NE  ARG A  16      -2.382  19.408 -16.823  1.00 28.99           N  
ATOM    117  NH1 ARG A  16      -0.462  18.146 -17.068  1.00 28.99           N  
ATOM    118  NH2 ARG A  16      -1.064  19.653 -18.688  1.00 28.99           N  
ATOM    119  CZ  ARG A  16      -1.304  19.068 -17.523  1.00 28.99           C  
ATOM    120  N   GLN A  17      -8.124  18.873 -13.166  1.00 28.62           N  
ATOM    121  CA  GLN A  17      -9.372  18.439 -13.784  1.00 28.62           C  
ATOM    122  C   GLN A  17      -9.108  17.679 -15.081  1.00 28.62           C  
ATOM    123  CB  GLN A  17     -10.283  19.637 -14.053  1.00 28.62           C  
ATOM    124  O   GLN A  17      -8.411  18.176 -15.967  1.00 28.62           O  
ATOM    125  CG  GLN A  17     -11.347  19.853 -12.985  1.00 28.62           C  
ATOM    126  CD  GLN A  17     -12.102  21.157 -13.165  1.00 28.62           C  
ATOM    127  NE2 GLN A  17     -13.159  21.342 -12.381  1.00 28.62           N  
ATOM    128  OE1 GLN A  17     -11.739  21.991 -14.000  1.00 28.62           O  
ATOM    129  N   ALA A  18      -8.872  16.415 -15.052  1.00 35.37           N  
ATOM    130  CA  ALA A  18      -8.928  15.189 -15.843  1.00 35.37           C  
ATOM    131  C   ALA A  18     -10.061  15.247 -16.864  1.00 35.37           C  
ATOM    132  CB  ALA A  18      -9.098  13.975 -14.933  1.00 35.37           C  
ATOM    133  O   ALA A  18     -11.228  15.402 -16.498  1.00 35.37           O  
ATOM    134  N   GLN A  19      -9.986  15.991 -17.900  1.00 29.74           N  
ATOM    135  CA  GLN A  19     -10.649  15.780 -19.183  1.00 29.74           C  
ATOM    136  C   GLN A  19     -10.202  14.469 -19.824  1.00 29.74           C  
ATOM    137  CB  GLN A  19     -10.372  16.949 -20.130  1.00 29.74           C  
ATOM    138  O   GLN A  19      -9.004  14.193 -19.914  1.00 29.74           O  
ATOM    139  CG  GLN A  19     -11.590  17.823 -20.400  1.00 29.74           C  
ATOM    140  CD  GLN A  19     -11.266  19.032 -21.257  1.00 29.74           C  
ATOM    141  NE2 GLN A  19     -11.854  19.090 -22.447  1.00 29.74           N  
ATOM    142  OE1 GLN A  19     -10.493  19.907 -20.853  1.00 29.74           O  
ATOM    143  N   ILE A  20     -10.836  13.373 -19.582  1.00 34.65           N  
ATOM    144  CA  ILE A  20     -10.965  12.082 -20.249  1.00 34.65           C  
ATOM    145  C   ILE A  20     -10.921  12.276 -21.763  1.00 34.65           C  
ATOM    146  CB  ILE A  20     -12.269  11.362 -19.838  1.00 34.65           C  
ATOM    147  O   ILE A  20     -11.772  12.963 -22.332  1.00 34.65           O  
ATOM    148  CG1 ILE A  20     -12.314  11.163 -18.319  1.00 34.65           C  
ATOM    149  CG2 ILE A  20     -12.400  10.023 -20.570  1.00 34.65           C  
ATOM    150  CD1 ILE A  20     -13.601  10.524 -17.816  1.00 34.65           C  
ATOM    151  N   ARG A  21      -9.841  12.699 -22.359  1.00 29.71           N  
ATOM    152  CA  ARG A  21      -9.554  12.637 -23.789  1.00 29.71           C  
ATOM    153  C   ARG A  21      -9.541  11.195 -24.283  1.00 29.71           C  
ATOM    154  CB  ARG A  21      -8.214  13.309 -24.098  1.00 29.71           C  
ATOM    155  O   ARG A  21      -8.848  10.346 -23.718  1.00 29.71           O  
ATOM    156  CG  ARG A  21      -8.254  14.237 -25.302  1.00 29.71           C  
ATOM    157  CD  ARG A  21      -6.887  14.842 -25.593  1.00 29.71           C  
ATOM    158  NE  ARG A  21      -6.883  15.582 -26.851  1.00 29.71           N  
ATOM    159  NH1 ARG A  21      -4.674  16.243 -26.693  1.00 29.71           N  
ATOM    160  NH2 ARG A  21      -5.938  16.872 -28.500  1.00 29.71           N  
ATOM    161  CZ  ARG A  21      -5.832  16.231 -27.345  1.00 29.71           C  
ATOM    162  N   ASN A  22     -10.683  10.644 -24.721  1.00 32.58           N  
ATOM    163  CA  ASN A  22     -11.176   9.730 -25.746  1.00 32.58           C  
ATOM    164  C   ASN A  22     -10.296   9.758 -26.993  1.00 32.58           C  
ATOM    165  CB  ASN A  22     -12.625  10.062 -26.111  1.00 32.58           C  
ATOM    166  O   ASN A  22     -10.033  10.826 -27.548  1.00 32.58           O  
ATOM    167  CG  ASN A  22     -13.624   9.453 -25.148  1.00 32.58           C  
ATOM    168  ND2 ASN A  22     -14.892   9.817 -25.300  1.00 32.58           N  
ATOM    169  OD1 ASN A  22     -13.260   8.663 -24.273  1.00 32.58           O  
ATOM    170  N   GLY A  23      -9.055   9.200 -26.922  1.00 29.74           N  
ATOM    171  CA  GLY A  23      -8.469   8.689 -28.151  1.00 29.74           C  
ATOM    172  C   GLY A  23      -6.970   8.475 -28.052  1.00 29.74           C  
ATOM    173  O   GLY A  23      -6.258   8.567 -29.054  1.00 29.74           O  
ATOM    174  N   ALA A  24      -6.436   7.772 -27.020  1.00 38.55           N  
ATOM    175  CA  ALA A  24      -5.025   7.397 -26.986  1.00 38.55           C  
ATOM    176  C   ALA A  24      -4.853   5.948 -26.539  1.00 38.55           C  
ATOM    177  CB  ALA A  24      -4.248   8.331 -26.061  1.00 38.55           C  
ATOM    178  O   ALA A  24      -5.608   5.458 -25.695  1.00 38.55           O  
ATOM    179  N   ASN A  25      -4.806   5.065 -27.450  1.00 41.67           N  
ATOM    180  CA  ASN A  25      -4.258   3.733 -27.218  1.00 41.67           C  
ATOM    181  C   ASN A  25      -4.004   3.482 -25.734  1.00 41.67           C  
ATOM    182  CB  ASN A  25      -2.968   3.536 -28.018  1.00 41.67           C  
ATOM    183  O   ASN A  25      -3.417   4.322 -25.050  1.00 41.67           O  
ATOM    184  CG  ASN A  25      -3.207   3.517 -29.515  1.00 41.67           C  
ATOM    185  ND2 ASN A  25      -2.190   3.891 -30.283  1.00 41.67           N  
ATOM    186  OD1 ASN A  25      -4.297   3.170 -29.978  1.00 41.67           O  
ATOM    187  N   PRO A  26      -4.951   2.787 -25.000  1.00 51.21           N  
ATOM    188  CA  PRO A  26      -4.720   2.518 -23.578  1.00 51.21           C  
ATOM    189  C   PRO A  26      -3.248   2.270 -23.257  1.00 51.21           C  
ATOM    190  CB  PRO A  26      -5.555   1.263 -23.316  1.00 51.21           C  
ATOM    191  O   PRO A  26      -2.529   1.671 -24.062  1.00 51.21           O  
ATOM    192  CG  PRO A  26      -5.714   0.622 -24.657  1.00 51.21           C  
ATOM    193  CD  PRO A  26      -5.572   1.682 -25.712  1.00 51.21           C  
ATOM    194  N   THR A  27      -2.572   3.229 -22.636  1.00 67.24           N  
ATOM    195  CA  THR A  27      -1.264   2.965 -22.048  1.00 67.24           C  
ATOM    196  C   THR A  27      -1.225   1.575 -21.419  1.00 67.24           C  
ATOM    197  CB  THR A  27      -0.905   4.022 -20.987  1.00 67.24           C  
ATOM    198  O   THR A  27      -2.266   0.941 -21.235  1.00 67.24           O  
ATOM    199  CG2 THR A  27      -0.832   5.416 -21.602  1.00 67.24           C  
ATOM    200  OG1 THR A  27      -1.903   4.016 -19.959  1.00 67.24           O  
ATOM    201  N   THR A  28      -0.147   0.730 -21.603  1.00 72.94           N  
ATOM    202  CA  THR A  28       0.106  -0.587 -21.029  1.00 72.94           C  
ATOM    203  C   THR A  28      -0.536  -0.708 -19.650  1.00 72.94           C  
ATOM    204  CB  THR A  28       1.616  -0.869 -20.922  1.00 72.94           C  
ATOM    205  O   THR A  28      -1.146  -1.731 -19.331  1.00 72.94           O  
ATOM    206  CG2 THR A  28       1.877  -2.292 -20.439  1.00 72.94           C  
ATOM    207  OG1 THR A  28       2.221  -0.694 -22.209  1.00 72.94           O  
ATOM    208  N   ILE A  29      -0.670   0.399 -18.875  1.00 75.82           N  
ATOM    209  CA  ILE A  29      -1.194   0.333 -17.515  1.00 75.82           C  
ATOM    210  C   ILE A  29      -2.720   0.310 -17.550  1.00 75.82           C  
ATOM    211  CB  ILE A  29      -0.695   1.519 -16.659  1.00 75.82           C  
ATOM    212  O   ILE A  29      -3.354  -0.420 -16.784  1.00 75.82           O  
ATOM    213  CG1 ILE A  29       0.824   1.440 -16.469  1.00 75.82           C  
ATOM    214  CG2 ILE A  29      -1.415   1.551 -15.308  1.00 75.82           C  
ATOM    215  CD1 ILE A  29       1.428   2.662 -15.791  1.00 75.82           C  
ATOM    216  N   SER A  30      -3.317   1.077 -18.415  1.00 78.53           N  
ATOM    217  CA  SER A  30      -4.769   1.125 -18.553  1.00 78.53           C  
ATOM    218  C   SER A  30      -5.336  -0.245 -18.911  1.00 78.53           C  
ATOM    219  CB  SER A  30      -5.173   2.146 -19.617  1.00 78.53           C  
ATOM    220  O   SER A  30      -6.448  -0.588 -18.505  1.00 78.53           O  
ATOM    221  OG  SER A  30      -4.818   3.458 -19.215  1.00 78.53           O  
ATOM    222  N   LYS A  31      -4.507  -1.067 -19.561  1.00 79.32           N  
ATOM    223  CA  LYS A  31      -4.924  -2.412 -19.946  1.00 79.32           C  
ATOM    224  C   LYS A  31      -5.090  -3.307 -18.722  1.00 79.32           C  
ATOM    225  CB  LYS A  31      -3.916  -3.031 -20.915  1.00 79.32           C  
ATOM    226  O   LYS A  31      -5.920  -4.219 -18.721  1.00 79.32           O  
ATOM    227  CG  LYS A  31      -3.917  -2.397 -22.299  1.00 79.32           C  
ATOM    228  CD  LYS A  31      -2.909  -3.069 -23.222  1.00 79.32           C  
ATOM    229  CE  LYS A  31      -2.864  -2.395 -24.587  1.00 79.32           C  
ATOM    230  NZ  LYS A  31      -1.813  -2.992 -25.465  1.00 79.32           N  
ATOM    231  N   PHE A  32      -4.365  -2.920 -17.671  1.00 81.34           N  
ATOM    232  CA  PHE A  32      -4.435  -3.755 -16.478  1.00 81.34           C  
ATOM    233  C   PHE A  32      -5.450  -3.200 -15.486  1.00 81.34           C  
ATOM    234  CB  PHE A  32      -3.058  -3.864 -15.815  1.00 81.34           C  
ATOM    235  O   PHE A  32      -6.149  -3.961 -14.815  1.00 81.34           O  
ATOM    236  CG  PHE A  32      -2.055  -4.643 -16.623  1.00 81.34           C  
ATOM    237  CD1 PHE A  32      -2.114  -6.030 -16.678  1.00 81.34           C  
ATOM    238  CD2 PHE A  32      -1.053  -3.988 -17.326  1.00 81.34           C  
ATOM    239  CE1 PHE A  32      -1.187  -6.754 -17.424  1.00 81.34           C  
ATOM    240  CE2 PHE A  32      -0.123  -4.705 -18.074  1.00 81.34           C  
ATOM    241  CZ  PHE A  32      -0.192  -6.088 -18.121  1.00 81.34           C  
ATOM    242  N   ILE A  33      -5.669  -1.923 -15.508  1.00 80.81           N  
ATOM    243  CA  ILE A  33      -6.460  -1.261 -14.477  1.00 80.81           C  
ATOM    244  C   ILE A  33      -7.941  -1.328 -14.840  1.00 80.81           C  
ATOM    245  CB  ILE A  33      -6.021   0.208 -14.284  1.00 80.81           C  
ATOM    246  O   ILE A  33      -8.790  -1.552 -13.974  1.00 80.81           O  
ATOM    247  CG1 ILE A  33      -4.618   0.271 -13.670  1.00 80.81           C  
ATOM    248  CG2 ILE A  33      -7.033   0.964 -13.417  1.00 80.81           C  
ATOM    249  CD1 ILE A  33      -4.024   1.672 -13.624  1.00 80.81           C  
ATOM    250  N   ILE A  34      -8.270  -1.211 -16.107  1.00 81.87           N  
ATOM    251  CA  ILE A  34      -9.659  -1.154 -16.548  1.00 81.87           C  
ATOM    252  C   ILE A  34     -10.351  -2.481 -16.246  1.00 81.87           C  
ATOM    253  CB  ILE A  34      -9.761  -0.827 -18.055  1.00 81.87           C  
ATOM    254  O   ILE A  34     -11.450  -2.503 -15.686  1.00 81.87           O  
ATOM    255  CG1 ILE A  34      -9.317   0.615 -18.319  1.00 81.87           C  
ATOM    256  CG2 ILE A  34     -11.186  -1.064 -18.563  1.00 81.87           C  
ATOM    257  CD1 ILE A  34      -9.281   0.991 -19.794  1.00 81.87           C  
ATOM    258  N   PRO A  35      -9.662  -3.580 -16.548  1.00 81.98           N  
ATOM    259  CA  PRO A  35     -10.282  -4.846 -16.150  1.00 81.98           C  
ATOM    260  C   PRO A  35     -10.418  -4.986 -14.636  1.00 81.98           C  
ATOM    261  CB  PRO A  35      -9.324  -5.899 -16.712  1.00 81.98           C  
ATOM    262  O   PRO A  35     -11.394  -5.563 -14.151  1.00 81.98           O  
ATOM    263  CG  PRO A  35      -8.586  -5.200 -17.807  1.00 81.98           C  
ATOM    264  CD  PRO A  35      -8.463  -3.747 -17.447  1.00 81.98           C  
ATOM    265  N   LEU A  36      -9.448  -4.520 -13.989  1.00 81.89           N  
ATOM    266  CA  LEU A  36      -9.513  -4.569 -12.533  1.00 81.89           C  
ATOM    267  C   LEU A  36     -10.666  -3.717 -12.011  1.00 81.89           C  
ATOM    268  CB  LEU A  36      -8.193  -4.093 -11.921  1.00 81.89           C  
ATOM    269  O   LEU A  36     -11.358  -4.110 -11.070  1.00 81.89           O  
ATOM    270  CG  LEU A  36      -8.043  -4.274 -10.409  1.00 81.89           C  
ATOM    271  CD1 LEU A  36      -7.997  -5.757 -10.055  1.00 81.89           C  
ATOM    272  CD2 LEU A  36      -6.792  -3.560  -9.907  1.00 81.89           C  
ATOM    273  N   LEU A  37     -10.807  -2.607 -12.552  1.00 81.60           N  
ATOM    274  CA  LEU A  37     -11.918  -1.737 -12.182  1.00 81.60           C  
ATOM    275  C   LEU A  37     -13.255  -2.420 -12.448  1.00 81.60           C  
ATOM    276  CB  LEU A  37     -11.844  -0.416 -12.952  1.00 81.60           C  
ATOM    277  O   LEU A  37     -14.165  -2.358 -11.618  1.00 81.60           O  
ATOM    278  CG  LEU A  37     -12.840   0.668 -12.537  1.00 81.60           C  
ATOM    279  CD1 LEU A  37     -12.414   1.302 -11.217  1.00 81.60           C  
ATOM    280  CD2 LEU A  37     -12.967   1.725 -13.628  1.00 81.60           C  
ATOM    281  N   GLN A  38     -13.351  -3.038 -13.574  1.00 82.84           N  
ATOM    282  CA  GLN A  38     -14.569  -3.766 -13.915  1.00 82.84           C  
ATOM    283  C   GLN A  38     -14.811  -4.919 -12.945  1.00 82.84           C  
ATOM    284  CB  GLN A  38     -14.497  -4.293 -15.349  1.00 82.84           C  
ATOM    285  O   GLN A  38     -15.943  -5.150 -12.517  1.00 82.84           O  
ATOM    286  CG  GLN A  38     -14.678  -3.216 -16.410  1.00 82.84           C  
ATOM    287  CD  GLN A  38     -14.501  -3.745 -17.820  1.00 82.84           C  
ATOM    288  NE2 GLN A  38     -14.759  -2.897 -18.809  1.00 82.84           N  
ATOM    289  OE1 GLN A  38     -14.134  -4.908 -18.020  1.00 82.84           O  
ATOM    290  N   TRP A  39     -13.692  -5.567 -12.649  1.00 85.88           N  
ATOM    291  CA  TRP A  39     -13.766  -6.652 -11.676  1.00 85.88           C  
ATOM    292  C   TRP A  39     -14.236  -6.136 -10.320  1.00 85.88           C  
ATOM    293  CB  TRP A  39     -12.405  -7.339 -11.531  1.00 85.88           C  
ATOM    294  O   TRP A  39     -15.083  -6.756  -9.673  1.00 85.88           O  
ATOM    295  CG  TRP A  39     -12.399  -8.477 -10.555  1.00 85.88           C  
ATOM    296  CD1 TRP A  39     -12.740  -9.777 -10.802  1.00 85.88           C  
ATOM    297  CD2 TRP A  39     -12.036  -8.413  -9.172  1.00 85.88           C  
ATOM    298  CE2 TRP A  39     -12.181  -9.715  -8.642  1.00 85.88           C  
ATOM    299  CE3 TRP A  39     -11.602  -7.382  -8.329  1.00 85.88           C  
ATOM    300  NE1 TRP A  39     -12.611 -10.527  -9.656  1.00 85.88           N  
ATOM    301  CH2 TRP A  39     -11.483  -8.983  -6.502  1.00 85.88           C  
ATOM    302  CZ2 TRP A  39     -11.906 -10.011  -7.305  1.00 85.88           C  
ATOM    303  CZ3 TRP A  39     -11.329  -7.679  -6.999  1.00 85.88           C  
ATOM    304  N   SER A  40     -13.726  -5.064  -9.932  1.00 79.84           N  
ATOM    305  CA  SER A  40     -14.052  -4.479  -8.636  1.00 79.84           C  
ATOM    306  C   SER A  40     -15.507  -4.024  -8.586  1.00 79.84           C  
ATOM    307  CB  SER A  40     -13.130  -3.298  -8.333  1.00 79.84           C  
ATOM    308  O   SER A  40     -16.170  -4.159  -7.555  1.00 79.84           O  
ATOM    309  OG  SER A  40     -13.349  -2.240  -9.250  1.00 79.84           O  
ATOM    310  N   ARG A  41     -15.959  -3.499  -9.648  1.00 80.06           N  
ATOM    311  CA  ARG A  41     -17.345  -3.050  -9.732  1.00 80.06           C  
ATOM    312  C   ARG A  41     -18.309  -4.226  -9.610  1.00 80.06           C  
ATOM    313  CB  ARG A  41     -17.590  -2.305 -11.045  1.00 80.06           C  
ATOM    314  O   ARG A  41     -19.402  -4.084  -9.057  1.00 80.06           O  
ATOM    315  CG  ARG A  41     -17.034  -0.890 -11.064  1.00 80.06           C  
ATOM    316  CD  ARG A  41     -17.390  -0.161 -12.352  1.00 80.06           C  
ATOM    317  NE  ARG A  41     -17.025   1.251 -12.291  1.00 80.06           N  
ATOM    318  NH1 ARG A  41     -17.433   1.667 -14.527  1.00 80.06           N  
ATOM    319  NH2 ARG A  41     -16.701   3.353 -13.158  1.00 80.06           N  
ATOM    320  CZ  ARG A  41     -17.054   2.087 -13.325  1.00 80.06           C  
ATOM    321  N   ASP A  42     -17.856  -5.348  -9.996  1.00 81.25           N  
ATOM    322  CA  ASP A  42     -18.676  -6.554  -9.925  1.00 81.25           C  
ATOM    323  C   ASP A  42     -18.688  -7.128  -8.509  1.00 81.25           C  
ATOM    324  CB  ASP A  42     -18.171  -7.606 -10.914  1.00 81.25           C  
ATOM    325  O   ASP A  42     -19.662  -7.762  -8.099  1.00 81.25           O  
ATOM    326  CG  ASP A  42     -18.423  -7.226 -12.363  1.00 81.25           C  
ATOM    327  OD1 ASP A  42     -19.249  -6.324 -12.623  1.00 81.25           O  
ATOM    328  OD2 ASP A  42     -17.791  -7.835 -13.253  1.00 81.25           O  
ATOM    329  N   GLN A  43     -17.690  -6.767  -7.792  1.00 79.53           N  
ATOM    330  CA  GLN A  43     -17.538  -7.363  -6.469  1.00 79.53           C  
ATOM    331  C   GLN A  43     -18.189  -6.494  -5.396  1.00 79.53           C  
ATOM    332  CB  GLN A  43     -16.059  -7.579  -6.144  1.00 79.53           C  
ATOM    333  O   GLN A  43     -18.603  -6.997  -4.349  1.00 79.53           O  
ATOM    334  CG  GLN A  43     -15.390  -8.643  -7.003  1.00 79.53           C  
ATOM    335  CD  GLN A  43     -15.974 -10.026  -6.785  1.00 79.53           C  
ATOM    336  NE2 GLN A  43     -15.998 -10.833  -7.840  1.00 79.53           N  
ATOM    337  OE1 GLN A  43     -16.400 -10.367  -5.676  1.00 79.53           O  
ATOM    338  N   LEU A  44     -18.307  -5.208  -5.600  1.00 80.35           N  
ATOM    339  CA  LEU A  44     -18.805  -4.276  -4.594  1.00 80.35           C  
ATOM    340  C   LEU A  44     -20.207  -3.792  -4.949  1.00 80.35           C  
ATOM    341  CB  LEU A  44     -17.860  -3.079  -4.457  1.00 80.35           C  
ATOM    342  O   LEU A  44     -20.597  -3.808  -6.118  1.00 80.35           O  
ATOM    343  CG  LEU A  44     -16.463  -3.378  -3.911  1.00 80.35           C  
ATOM    344  CD1 LEU A  44     -15.531  -2.197  -4.162  1.00 80.35           C  
ATOM    345  CD2 LEU A  44     -16.529  -3.706  -2.423  1.00 80.35           C  
ATOM    346  N   PRO A  45     -21.052  -3.596  -3.884  1.00 76.75           N  
ATOM    347  CA  PRO A  45     -22.358  -2.986  -4.145  1.00 76.75           C  
ATOM    348  C   PRO A  45     -22.247  -1.625  -4.828  1.00 76.75           C  
ATOM    349  CB  PRO A  45     -22.969  -2.849  -2.749  1.00 76.75           C  
ATOM    350  O   PRO A  45     -21.168  -1.027  -4.850  1.00 76.75           O  
ATOM    351  CG  PRO A  45     -21.799  -2.839  -1.819  1.00 76.75           C  
ATOM    352  CD  PRO A  45     -20.660  -3.562  -2.478  1.00 76.75           C  
ATOM    353  N   LEU A  46     -23.316  -1.212  -5.600  1.00 75.43           N  
ATOM    354  CA  LEU A  46     -23.357  -0.023  -6.444  1.00 75.43           C  
ATOM    355  C   LEU A  46     -22.917   1.212  -5.665  1.00 75.43           C  
ATOM    356  CB  LEU A  46     -24.766   0.188  -7.005  1.00 75.43           C  
ATOM    357  O   LEU A  46     -22.185   2.054  -6.190  1.00 75.43           O  
ATOM    358  CG  LEU A  46     -25.080  -0.510  -8.329  1.00 75.43           C  
ATOM    359  CD1 LEU A  46     -26.157  -1.570  -8.127  1.00 75.43           C  
ATOM    360  CD2 LEU A  46     -25.512   0.507  -9.380  1.00 75.43           C  
ATOM    361  N   SER A  47     -23.261   1.231  -4.317  1.00 74.04           N  
ATOM    362  CA  SER A  47     -22.918   2.405  -3.520  1.00 74.04           C  
ATOM    363  C   SER A  47     -21.414   2.490  -3.281  1.00 74.04           C  
ATOM    364  CB  SER A  47     -23.655   2.379  -2.181  1.00 74.04           C  
ATOM    365  O   SER A  47     -20.842   3.582  -3.276  1.00 74.04           O  
ATOM    366  OG  SER A  47     -23.327   1.211  -1.449  1.00 74.04           O  
ATOM    367  N   ALA A  48     -20.819   1.371  -3.122  1.00 74.56           N  
ATOM    368  CA  ALA A  48     -19.387   1.295  -2.847  1.00 74.56           C  
ATOM    369  C   ALA A  48     -18.572   1.505  -4.120  1.00 74.56           C  
ATOM    370  CB  ALA A  48     -19.038  -0.048  -2.211  1.00 74.56           C  
ATOM    371  O   ALA A  48     -17.473   2.063  -4.077  1.00 74.56           O  
ATOM    372  N   SER A  49     -19.165   1.181  -5.229  1.00 74.06           N  
ATOM    373  CA  SER A  49     -18.490   1.300  -6.518  1.00 74.06           C  
ATOM    374  C   SER A  49     -18.328   2.761  -6.924  1.00 74.06           C  
ATOM    375  CB  SER A  49     -19.264   0.544  -7.599  1.00 74.06           C  
ATOM    376  O   SER A  49     -17.359   3.119  -7.597  1.00 74.06           O  
ATOM    377  OG  SER A  49     -20.583   1.046  -7.718  1.00 74.06           O  
ATOM    378  N   ALA A  50     -19.275   3.557  -6.462  1.00 75.90           N  
ATOM    379  CA  ALA A  50     -19.217   4.980  -6.788  1.00 75.90           C  
ATOM    380  C   ALA A  50     -18.003   5.642  -6.141  1.00 75.90           C  
ATOM    381  CB  ALA A  50     -20.500   5.680  -6.346  1.00 75.90           C  
ATOM    382  O   ALA A  50     -17.452   6.604  -6.681  1.00 75.90           O  
ATOM    383  N   LEU A  51     -17.542   5.057  -5.118  1.00 81.10           N  
ATOM    384  CA  LEU A  51     -16.434   5.645  -4.372  1.00 81.10           C  
ATOM    385  C   LEU A  51     -15.095   5.239  -4.979  1.00 81.10           C  
ATOM    386  CB  LEU A  51     -16.491   5.220  -2.903  1.00 81.10           C  
ATOM    387  O   LEU A  51     -14.066   5.854  -4.690  1.00 81.10           O  
ATOM    388  CG  LEU A  51     -17.648   5.785  -2.078  1.00 81.10           C  
ATOM    389  CD1 LEU A  51     -17.662   5.161  -0.686  1.00 81.10           C  
ATOM    390  CD2 LEU A  51     -17.547   7.304  -1.987  1.00 81.10           C  
ATOM    391  N   LEU A  52     -15.061   4.334  -5.816  1.00 79.45           N  
ATOM    392  CA  LEU A  52     -13.805   3.748  -6.271  1.00 79.45           C  
ATOM    393  C   LEU A  52     -13.020   4.739  -7.123  1.00 79.45           C  
ATOM    394  CB  LEU A  52     -14.068   2.467  -7.067  1.00 79.45           C  
ATOM    395  O   LEU A  52     -11.805   4.876  -6.962  1.00 79.45           O  
ATOM    396  CG  LEU A  52     -14.503   1.244  -6.260  1.00 79.45           C  
ATOM    397  CD1 LEU A  52     -14.887   0.101  -7.194  1.00 79.45           C  
ATOM    398  CD2 LEU A  52     -13.396   0.811  -5.305  1.00 79.45           C  
ATOM    399  N   LEU A  53     -13.663   5.601  -7.899  1.00 78.83           N  
ATOM    400  CA  LEU A  53     -12.882   6.471  -8.772  1.00 78.83           C  
ATOM    401  C   LEU A  53     -13.025   7.930  -8.354  1.00 78.83           C  
ATOM    402  CB  LEU A  53     -13.318   6.299 -10.229  1.00 78.83           C  
ATOM    403  O   LEU A  53     -12.327   8.801  -8.878  1.00 78.83           O  
ATOM    404  CG  LEU A  53     -12.899   4.997 -10.913  1.00 78.83           C  
ATOM    405  CD1 LEU A  53     -13.594   4.861 -12.264  1.00 78.83           C  
ATOM    406  CD2 LEU A  53     -11.384   4.943 -11.078  1.00 78.83           C  
ATOM    407  N   GLU A  54     -13.827   8.215  -7.330  1.00 84.38           N  
ATOM    408  CA  GLU A  54     -14.059   9.600  -6.930  1.00 84.38           C  
ATOM    409  C   GLU A  54     -13.164   9.993  -5.758  1.00 84.38           C  
ATOM    410  CB  GLU A  54     -15.530   9.816  -6.565  1.00 84.38           C  
ATOM    411  O   GLU A  54     -12.964  11.180  -5.493  1.00 84.38           O  
ATOM    412  CG  GLU A  54     -16.466   9.825  -7.764  1.00 84.38           C  
ATOM    413  CD  GLU A  54     -17.925  10.026  -7.385  1.00 84.38           C  
ATOM    414  OE1 GLU A  54     -18.796   9.990  -8.284  1.00 84.38           O  
ATOM    415  OE2 GLU A  54     -18.198  10.223  -6.180  1.00 84.38           O  
ATOM    416  N   THR A  55     -12.490   8.997  -5.273  1.00 88.52           N  
ATOM    417  CA  THR A  55     -11.762   9.237  -4.032  1.00 88.52           C  
ATOM    418  C   THR A  55     -10.298   9.559  -4.318  1.00 88.52           C  
ATOM    419  CB  THR A  55     -11.850   8.022  -3.090  1.00 88.52           C  
ATOM    420  O   THR A  55      -9.644   8.862  -5.096  1.00 88.52           O  
ATOM    421  CG2 THR A  55     -11.293   8.356  -1.710  1.00 88.52           C  
ATOM    422  OG1 THR A  55     -13.220   7.625  -2.957  1.00 88.52           O  
ATOM    423  N   SER A  56      -9.900  10.720  -3.758  1.00 91.71           N  
ATOM    424  CA  SER A  56      -8.510  11.155  -3.847  1.00 91.71           C  
ATOM    425  C   SER A  56      -7.775  10.935  -2.529  1.00 91.71           C  
ATOM    426  CB  SER A  56      -8.435  12.631  -4.242  1.00 91.71           C  
ATOM    427  O   SER A  56      -8.391  10.583  -1.521  1.00 91.71           O  
ATOM    428  OG  SER A  56      -8.989  13.452  -3.228  1.00 91.71           O  
ATOM    429  N   SER A  57      -6.455  10.944  -2.609  1.00 93.01           N  
ATOM    430  CA  SER A  57      -5.637  10.783  -1.411  1.00 93.01           C  
ATOM    431  C   SER A  57      -6.038  11.782  -0.330  1.00 93.01           C  
ATOM    432  CB  SER A  57      -4.155  10.951  -1.747  1.00 93.01           C  
ATOM    433  O   SER A  57      -6.163  11.420   0.841  1.00 93.01           O  
ATOM    434  OG  SER A  57      -3.863  12.298  -2.077  1.00 93.01           O  
ATOM    435  N   SER A  58      -6.268  12.985  -0.716  1.00 93.39           N  
ATOM    436  CA  SER A  58      -6.637  14.042   0.219  1.00 93.39           C  
ATOM    437  C   SER A  58      -7.992  13.766   0.860  1.00 93.39           C  
ATOM    438  CB  SER A  58      -6.665  15.398  -0.489  1.00 93.39           C  
ATOM    439  O   SER A  58      -8.193  14.043   2.044  1.00 93.39           O  
ATOM    440  OG  SER A  58      -7.598  15.389  -1.555  1.00 93.39           O  
ATOM    441  N   SER A  59      -8.844  13.208   0.108  1.00 93.04           N  
ATOM    442  CA  SER A  59     -10.180  12.907   0.611  1.00 93.04           C  
ATOM    443  C   SER A  59     -10.134  11.846   1.705  1.00 93.04           C  
ATOM    444  CB  SER A  59     -11.088  12.439  -0.527  1.00 93.04           C  
ATOM    445  O   SER A  59     -10.808  11.973   2.729  1.00 93.04           O  
ATOM    446  OG  SER A  59     -10.660  11.185  -1.029  1.00 93.04           O  
ATOM    447  N   VAL A  60      -9.344  10.849   1.475  1.00 93.98           N  
ATOM    448  CA  VAL A  60      -9.232   9.768   2.449  1.00 93.98           C  
ATOM    449  C   VAL A  60      -8.569  10.287   3.723  1.00 93.98           C  
ATOM    450  CB  VAL A  60      -8.433   8.573   1.882  1.00 93.98           C  
ATOM    451  O   VAL A  60      -9.033  10.006   4.830  1.00 93.98           O  
ATOM    452  CG1 VAL A  60      -8.235   7.500   2.951  1.00 93.98           C  
ATOM    453  CG2 VAL A  60      -9.142   7.990   0.661  1.00 93.98           C  
ATOM    454  N   ILE A  61      -7.557  11.045   3.566  1.00 95.29           N  
ATOM    455  CA  ILE A  61      -6.841  11.590   4.714  1.00 95.29           C  
ATOM    456  C   ILE A  61      -7.762  12.518   5.503  1.00 95.29           C  
ATOM    457  CB  ILE A  61      -5.565  12.344   4.279  1.00 95.29           C  
ATOM    458  O   ILE A  61      -7.780  12.483   6.736  1.00 95.29           O  
ATOM    459  CG1 ILE A  61      -4.530  11.362   3.717  1.00 95.29           C  
ATOM    460  CG2 ILE A  61      -4.984  13.143   5.449  1.00 95.29           C  
ATOM    461  CD1 ILE A  61      -3.292  12.032   3.138  1.00 95.29           C  
ATOM    462  N   GLN A  62      -8.406  13.305   4.791  1.00 94.77           N  
ATOM    463  CA  GLN A  62      -9.360  14.196   5.444  1.00 94.77           C  
ATOM    464  C   GLN A  62     -10.441  13.404   6.173  1.00 94.77           C  
ATOM    465  CB  GLN A  62      -9.998  15.141   4.425  1.00 94.77           C  
ATOM    466  O   GLN A  62     -10.830  13.755   7.289  1.00 94.77           O  
ATOM    467  CG  GLN A  62     -10.868  16.223   5.050  1.00 94.77           C  
ATOM    468  CD  GLN A  62     -11.399  17.212   4.029  1.00 94.77           C  
ATOM    469  NE2 GLN A  62     -12.282  18.102   4.469  1.00 94.77           N  
ATOM    470  OE1 GLN A  62     -11.017  17.177   2.855  1.00 94.77           O  
ATOM    471  N   TRP A  63     -10.912  12.399   5.512  1.00 94.39           N  
ATOM    472  CA  TRP A  63     -11.894  11.528   6.150  1.00 94.39           C  
ATOM    473  C   TRP A  63     -11.348  10.954   7.453  1.00 94.39           C  
ATOM    474  CB  TRP A  63     -12.299  10.392   5.207  1.00 94.39           C  
ATOM    475  O   TRP A  63     -12.046  10.931   8.469  1.00 94.39           O  
ATOM    476  CG  TRP A  63     -13.389   9.514   5.745  1.00 94.39           C  
ATOM    477  CD1 TRP A  63     -14.736   9.683   5.588  1.00 94.39           C  
ATOM    478  CD2 TRP A  63     -13.222   8.331   6.531  1.00 94.39           C  
ATOM    479  CE2 TRP A  63     -14.512   7.832   6.816  1.00 94.39           C  
ATOM    480  CE3 TRP A  63     -12.105   7.642   7.023  1.00 94.39           C  
ATOM    481  NE1 TRP A  63     -15.418   8.675   6.230  1.00 94.39           N  
ATOM    482  CH2 TRP A  63     -13.606   6.021   8.040  1.00 94.39           C  
ATOM    483  CZ2 TRP A  63     -14.716   6.675   7.572  1.00 94.39           C  
ATOM    484  CZ3 TRP A  63     -12.309   6.491   7.775  1.00 94.39           C  
ATOM    485  N   ILE A  64     -10.183  10.475   7.427  1.00 94.02           N  
ATOM    486  CA  ILE A  64      -9.541   9.894   8.601  1.00 94.02           C  
ATOM    487  C   ILE A  64      -9.437  10.944   9.705  1.00 94.02           C  
ATOM    488  CB  ILE A  64      -8.141   9.334   8.262  1.00 94.02           C  
ATOM    489  O   ILE A  64      -9.745  10.666  10.866  1.00 94.02           O  
ATOM    490  CG1 ILE A  64      -8.263   8.118   7.336  1.00 94.02           C  
ATOM    491  CG2 ILE A  64      -7.378   8.975   9.540  1.00 94.02           C  
ATOM    492  CD1 ILE A  64      -6.930   7.602   6.814  1.00 94.02           C  
ATOM    493  N   ARG A  65      -9.049  12.080   9.337  1.00 94.07           N  
ATOM    494  CA  ARG A  65      -8.925  13.168  10.300  1.00 94.07           C  
ATOM    495  C   ARG A  65     -10.271  13.488  10.942  1.00 94.07           C  
ATOM    496  CB  ARG A  65      -8.355  14.419   9.628  1.00 94.07           C  
ATOM    497  O   ARG A  65     -10.360  13.654  12.160  1.00 94.07           O  
ATOM    498  CG  ARG A  65      -6.878  14.313   9.281  1.00 94.07           C  
ATOM    499  CD  ARG A  65      -6.361  15.583   8.621  1.00 94.07           C  
ATOM    500  NE  ARG A  65      -4.961  15.455   8.226  1.00 94.07           N  
ATOM    501  NH1 ARG A  65      -4.859  17.500   7.157  1.00 94.07           N  
ATOM    502  NH2 ARG A  65      -3.010  16.149   7.235  1.00 94.07           N  
ATOM    503  CZ  ARG A  65      -4.280  16.368   7.540  1.00 94.07           C  
ATOM    504  N   GLU A  66     -11.263  13.603  10.131  1.00 93.99           N  
ATOM    505  CA  GLU A  66     -12.610  13.883  10.620  1.00 93.99           C  
ATOM    506  C   GLU A  66     -13.108  12.766  11.533  1.00 93.99           C  
ATOM    507  CB  GLU A  66     -13.577  14.077   9.450  1.00 93.99           C  
ATOM    508  O   GLU A  66     -13.743  13.031  12.557  1.00 93.99           O  
ATOM    509  CG  GLU A  66     -13.358  15.371   8.679  1.00 93.99           C  
ATOM    510  CD  GLU A  66     -14.224  15.482   7.435  1.00 93.99           C  
ATOM    511  OE1 GLU A  66     -14.108  16.490   6.702  1.00 93.99           O  
ATOM    512  OE2 GLU A  66     -15.027  14.553   7.191  1.00 93.99           O  
ATOM    513  N   GLU A  67     -12.804  11.631  11.127  1.00 91.99           N  
ATOM    514  CA  GLU A  67     -13.217  10.482  11.928  1.00 91.99           C  
ATOM    515  C   GLU A  67     -12.526  10.481  13.289  1.00 91.99           C  
ATOM    516  CB  GLU A  67     -12.921   9.176  11.187  1.00 91.99           C  
ATOM    517  O   GLU A  67     -13.144  10.156  14.305  1.00 91.99           O  
ATOM    518  CG  GLU A  67     -13.676   7.973  11.735  1.00 91.99           C  
ATOM    519  CD  GLU A  67     -15.176   8.047  11.497  1.00 91.99           C  
ATOM    520  OE1 GLU A  67     -15.928   7.257  12.112  1.00 91.99           O  
ATOM    521  OE2 GLU A  67     -15.603   8.902  10.689  1.00 91.99           O  
ATOM    522  N   ARG A  68     -11.292  10.803  13.368  1.00 91.65           N  
ATOM    523  CA  ARG A  68     -10.545  10.864  14.621  1.00 91.65           C  
ATOM    524  C   ARG A  68     -11.097  11.954  15.534  1.00 91.65           C  
ATOM    525  CB  ARG A  68      -9.060  11.111  14.350  1.00 91.65           C  
ATOM    526  O   ARG A  68     -11.127  11.790  16.756  1.00 91.65           O  
ATOM    527  CG  ARG A  68      -8.311   9.881  13.861  1.00 91.65           C  
ATOM    528  CD  ARG A  68      -6.804  10.102  13.860  1.00 91.65           C  
ATOM    529  NE  ARG A  68      -6.080   8.871  13.555  1.00 91.65           N  
ATOM    530  NH1 ARG A  68      -3.981   9.823  13.716  1.00 91.65           N  
ATOM    531  NH2 ARG A  68      -4.200   7.599  13.208  1.00 91.65           N  
ATOM    532  CZ  ARG A  68      -4.755   8.767  13.494  1.00 91.65           C  
ATOM    533  N   LEU A  69     -11.537  12.961  14.907  1.00 92.79           N  
ATOM    534  CA  LEU A  69     -12.106  14.062  15.675  1.00 92.79           C  
ATOM    535  C   LEU A  69     -13.490  13.697  16.203  1.00 92.79           C  
ATOM    536  CB  LEU A  69     -12.191  15.327  14.818  1.00 92.79           C  
ATOM    537  O   LEU A  69     -13.852  14.074  17.320  1.00 92.79           O  
ATOM    538  CG  LEU A  69     -10.869  16.039  14.527  1.00 92.79           C  
ATOM    539  CD1 LEU A  69     -11.088  17.182  13.541  1.00 92.79           C  
ATOM    540  CD2 LEU A  69     -10.242  16.552  15.818  1.00 92.79           C  
ATOM    541  N   ARG A  70     -14.207  12.914  15.444  1.00 91.23           N  
ATOM    542  CA  ARG A  70     -15.576  12.552  15.798  1.00 91.23           C  
ATOM    543  C   ARG A  70     -15.597  11.484  16.886  1.00 91.23           C  
ATOM    544  CB  ARG A  70     -16.338  12.060  14.566  1.00 91.23           C  
ATOM    545  O   ARG A  70     -16.315  11.615  17.879  1.00 91.23           O  
ATOM    546  CG  ARG A  70     -17.813  11.792  14.820  1.00 91.23           C  
ATOM    547  CD  ARG A  70     -18.501  11.211  13.593  1.00 91.23           C  
ATOM    548  NE  ARG A  70     -19.586  10.307  13.960  1.00 91.23           N  
ATOM    549  NH1 ARG A  70     -20.459  10.155  11.827  1.00 91.23           N  
ATOM    550  NH2 ARG A  70     -21.438   9.009  13.555  1.00 91.23           N  
ATOM    551  CZ  ARG A  70     -20.492   9.826  13.113  1.00 91.23           C  
ATOM    552  N   LEU A  71     -14.812  10.429  16.777  1.00 89.68           N  
ATOM    553  CA  LEU A  71     -14.895   9.278  17.668  1.00 89.68           C  
ATOM    554  C   LEU A  71     -13.840   9.363  18.767  1.00 89.68           C  
ATOM    555  CB  LEU A  71     -14.723   7.976  16.880  1.00 89.68           C  
ATOM    556  O   LEU A  71     -14.016   8.795  19.847  1.00 89.68           O  
ATOM    557  CG  LEU A  71     -15.850   7.617  15.910  1.00 89.68           C  
ATOM    558  CD1 LEU A  71     -15.483   6.372  15.110  1.00 89.68           C  
ATOM    559  CD2 LEU A  71     -17.159   7.409  16.664  1.00 89.68           C  
ATOM    560  N   LEU A  72     -12.827  10.169  18.523  1.00 90.16           N  
ATOM    561  CA  LEU A  72     -11.725  10.307  19.469  1.00 90.16           C  
ATOM    562  C   LEU A  72     -11.324   8.949  20.037  1.00 90.16           C  
ATOM    563  CB  LEU A  72     -12.111  11.255  20.607  1.00 90.16           C  
ATOM    564  O   LEU A  72     -11.349   8.748  21.253  1.00 90.16           O  
ATOM    565  CG  LEU A  72     -12.245  12.734  20.241  1.00 90.16           C  
ATOM    566  CD1 LEU A  72     -13.094  13.462  21.278  1.00 90.16           C  
ATOM    567  CD2 LEU A  72     -10.870  13.382  20.119  1.00 90.16           C  
ATOM    568  N   PRO A  73     -10.868   8.087  19.165  1.00 85.17           N  
ATOM    569  CA  PRO A  73     -10.489   6.760  19.655  1.00 85.17           C  
ATOM    570  C   PRO A  73      -9.299   6.801  20.610  1.00 85.17           C  
ATOM    571  CB  PRO A  73     -10.136   5.999  18.375  1.00 85.17           C  
ATOM    572  O   PRO A  73      -8.466   7.707  20.527  1.00 85.17           O  
ATOM    573  CG  PRO A  73      -9.729   7.058  17.401  1.00 85.17           C  
ATOM    574  CD  PRO A  73     -10.450   8.328  17.750  1.00 85.17           C  
ATOM    575  N   ALA A  74      -9.319   5.995  21.642  1.00 85.86           N  
ATOM    576  CA  ALA A  74      -8.179   5.859  22.545  1.00 85.86           C  
ATOM    577  C   ALA A  74      -6.920   5.455  21.784  1.00 85.86           C  
ATOM    578  CB  ALA A  74      -8.486   4.839  23.639  1.00 85.86           C  
ATOM    579  O   ALA A  74      -6.996   4.745  20.779  1.00 85.86           O  
ATOM    580  N   GLU A  75      -5.803   6.139  22.141  1.00 83.54           N  
ATOM    581  CA  GLU A  75      -4.515   5.831  21.528  1.00 83.54           C  
ATOM    582  C   GLU A  75      -4.173   4.351  21.675  1.00 83.54           C  
ATOM    583  CB  GLU A  75      -3.408   6.691  22.143  1.00 83.54           C  
ATOM    584  O   GLU A  75      -4.474   3.738  22.701  1.00 83.54           O  
ATOM    585  CG  GLU A  75      -3.562   8.180  21.871  1.00 83.54           C  
ATOM    586  CD  GLU A  75      -2.447   9.019  22.474  1.00 83.54           C  
ATOM    587  OE1 GLU A  75      -2.444  10.256  22.279  1.00 83.54           O  
ATOM    588  OE2 GLU A  75      -1.568   8.434  23.147  1.00 83.54           O  
ATOM    589  N   THR A  76      -4.010   3.612  20.507  1.00 83.33           N  
ATOM    590  CA  THR A  76      -3.495   2.250  20.416  1.00 83.33           C  
ATOM    591  C   THR A  76      -4.638   1.247  20.291  1.00 83.33           C  
ATOM    592  CB  THR A  76      -2.631   1.897  21.642  1.00 83.33           C  
ATOM    593  O   THR A  76      -4.429   0.039  20.426  1.00 83.33           O  
ATOM    594  CG2 THR A  76      -1.403   2.797  21.727  1.00 83.33           C  
ATOM    595  OG1 THR A  76      -3.412   2.059  22.832  1.00 83.33           O  
ATOM    596  N   THR A  77      -5.855   1.749  20.279  1.00 88.69           N  
ATOM    597  CA  THR A  77      -6.933   0.811  19.985  1.00 88.69           C  
ATOM    598  C   THR A  77      -6.806   0.269  18.565  1.00 88.69           C  
ATOM    599  CB  THR A  77      -8.313   1.471  20.164  1.00 88.69           C  
ATOM    600  O   THR A  77      -6.102   0.847  17.734  1.00 88.69           O  
ATOM    601  CG2 THR A  77      -8.468   2.051  21.566  1.00 88.69           C  
ATOM    602  OG1 THR A  77      -8.459   2.526  19.204  1.00 88.69           O  
ATOM    603  N   SER A  78      -7.313  -0.968  18.415  1.00 89.43           N  
ATOM    604  CA  SER A  78      -7.251  -1.579  17.091  1.00 89.43           C  
ATOM    605  C   SER A  78      -7.796  -0.637  16.022  1.00 89.43           C  
ATOM    606  CB  SER A  78      -8.031  -2.894  17.069  1.00 89.43           C  
ATOM    607  O   SER A  78      -7.218  -0.518  14.940  1.00 89.43           O  
ATOM    608  OG  SER A  78      -7.437  -3.845  17.936  1.00 89.43           O  
ATOM    609  N   TYR A  79      -8.802   0.022  16.378  1.00 93.32           N  
ATOM    610  CA  TYR A  79      -9.413   0.962  15.444  1.00 93.32           C  
ATOM    611  C   TYR A  79      -8.462   2.109  15.125  1.00 93.32           C  
ATOM    612  CB  TYR A  79     -10.723   1.513  16.015  1.00 93.32           C  
ATOM    613  O   TYR A  79      -8.289   2.476  13.960  1.00 93.32           O  
ATOM    614  CG  TYR A  79     -11.424   2.485  15.097  1.00 93.32           C  
ATOM    615  CD1 TYR A  79     -11.572   3.824  15.451  1.00 93.32           C  
ATOM    616  CD2 TYR A  79     -11.940   2.066  13.875  1.00 93.32           C  
ATOM    617  CE1 TYR A  79     -12.219   4.723  14.609  1.00 93.32           C  
ATOM    618  CE2 TYR A  79     -12.589   2.956  13.026  1.00 93.32           C  
ATOM    619  OH  TYR A  79     -13.364   5.166  12.563  1.00 93.32           O  
ATOM    620  CZ  TYR A  79     -12.723   4.280  13.400  1.00 93.32           C  
ATOM    621  N   ASP A  80      -7.884   2.728  16.184  1.00 92.28           N  
ATOM    622  CA  ASP A  80      -6.923   3.811  15.998  1.00 92.28           C  
ATOM    623  C   ASP A  80      -5.738   3.354  15.151  1.00 92.28           C  
ATOM    624  CB  ASP A  80      -6.434   4.332  17.351  1.00 92.28           C  
ATOM    625  O   ASP A  80      -5.275   4.087  14.275  1.00 92.28           O  
ATOM    626  CG  ASP A  80      -5.566   5.573  17.229  1.00 92.28           C  
ATOM    627  OD1 ASP A  80      -6.021   6.581  16.649  1.00 92.28           O  
ATOM    628  OD2 ASP A  80      -4.415   5.540  17.716  1.00 92.28           O  
ATOM    629  N   LYS A  81      -5.276   2.159  15.355  1.00 92.72           N  
ATOM    630  CA  LYS A  81      -4.153   1.619  14.595  1.00 92.72           C  
ATOM    631  C   LYS A  81      -4.513   1.459  13.120  1.00 92.72           C  
ATOM    632  CB  LYS A  81      -3.710   0.274  15.174  1.00 92.72           C  
ATOM    633  O   LYS A  81      -3.695   1.741  12.242  1.00 92.72           O  
ATOM    634  CG  LYS A  81      -3.014   0.381  16.523  1.00 92.72           C  
ATOM    635  CD  LYS A  81      -1.677   1.101  16.407  1.00 92.72           C  
ATOM    636  CE  LYS A  81      -0.944   1.141  17.741  1.00 92.72           C  
ATOM    637  NZ  LYS A  81       0.332   1.912  17.650  1.00 92.72           N  
ATOM    638  N   VAL A  82      -5.715   1.032  12.894  1.00 94.85           N  
ATOM    639  CA  VAL A  82      -6.180   0.889  11.518  1.00 94.85           C  
ATOM    640  C   VAL A  82      -6.141   2.245  10.816  1.00 94.85           C  
ATOM    641  CB  VAL A  82      -7.606   0.299  11.460  1.00 94.85           C  
ATOM    642  O   VAL A  82      -5.664   2.350   9.683  1.00 94.85           O  
ATOM    643  CG1 VAL A  82      -8.172   0.393  10.043  1.00 94.85           C  
ATOM    644  CG2 VAL A  82      -7.604  -1.150  11.943  1.00 94.85           C  
ATOM    645  N   LEU A  83      -6.618   3.266  11.486  1.00 94.72           N  
ATOM    646  CA  LEU A  83      -6.616   4.606  10.910  1.00 94.72           C  
ATOM    647  C   LEU A  83      -5.191   5.086  10.656  1.00 94.72           C  
ATOM    648  CB  LEU A  83      -7.340   5.588  11.835  1.00 94.72           C  
ATOM    649  O   LEU A  83      -4.909   5.683   9.614  1.00 94.72           O  
ATOM    650  CG  LEU A  83      -8.838   5.351  12.036  1.00 94.72           C  
ATOM    651  CD1 LEU A  83      -9.414   6.386  12.998  1.00 94.72           C  
ATOM    652  CD2 LEU A  83      -9.570   5.390  10.700  1.00 94.72           C  
ATOM    653  N   GLU A  84      -4.382   4.859  11.560  1.00 93.23           N  
ATOM    654  CA  GLU A  84      -2.982   5.254  11.434  1.00 93.23           C  
ATOM    655  C   GLU A  84      -2.315   4.556  10.252  1.00 93.23           C  
ATOM    656  CB  GLU A  84      -2.218   4.948  12.725  1.00 93.23           C  
ATOM    657  O   GLU A  84      -1.646   5.200   9.441  1.00 93.23           O  
ATOM    658  CG  GLU A  84      -0.770   5.416  12.709  1.00 93.23           C  
ATOM    659  CD  GLU A  84      -0.028   5.113  14.001  1.00 93.23           C  
ATOM    660  OE1 GLU A  84       1.212   5.285  14.043  1.00 93.23           O  
ATOM    661  OE2 GLU A  84      -0.690   4.700  14.979  1.00 93.23           O  
ATOM    662  N   TRP A  85      -2.493   3.305  10.196  1.00 94.15           N  
ATOM    663  CA  TRP A  85      -1.862   2.533   9.130  1.00 94.15           C  
ATOM    664  C   TRP A  85      -2.461   2.888   7.773  1.00 94.15           C  
ATOM    665  CB  TRP A  85      -2.012   1.032   9.392  1.00 94.15           C  
ATOM    666  O   TRP A  85      -1.751   2.926   6.765  1.00 94.15           O  
ATOM    667  CG  TRP A  85      -1.221   0.536  10.565  1.00 94.15           C  
ATOM    668  CD1 TRP A  85      -0.272   1.225  11.269  1.00 94.15           C  
ATOM    669  CD2 TRP A  85      -1.306  -0.759  11.166  1.00 94.15           C  
ATOM    670  CE2 TRP A  85      -0.380  -0.787  12.232  1.00 94.15           C  
ATOM    671  CE3 TRP A  85      -2.077  -1.901  10.907  1.00 94.15           C  
ATOM    672  NE1 TRP A  85       0.237   0.435  12.274  1.00 94.15           N  
ATOM    673  CH2 TRP A  85      -0.971  -3.016  12.765  1.00 94.15           C  
ATOM    674  CZ2 TRP A  85      -0.204  -1.913  13.040  1.00 94.15           C  
ATOM    675  CZ3 TRP A  85      -1.900  -3.020  11.712  1.00 94.15           C  
ATOM    676  N   ALA A  86      -3.693   3.049   7.820  1.00 95.16           N  
ATOM    677  CA  ALA A  86      -4.330   3.498   6.585  1.00 95.16           C  
ATOM    678  C   ALA A  86      -3.710   4.801   6.090  1.00 95.16           C  
ATOM    679  CB  ALA A  86      -5.832   3.673   6.795  1.00 95.16           C  
ATOM    680  O   ALA A  86      -3.442   4.954   4.896  1.00 95.16           O  
ATOM    681  N   GLN A  87      -3.529   5.714   6.930  1.00 95.34           N  
ATOM    682  CA  GLN A  87      -2.910   6.988   6.584  1.00 95.34           C  
ATOM    683  C   GLN A  87      -1.513   6.782   6.004  1.00 95.34           C  
ATOM    684  CB  GLN A  87      -2.840   7.902   7.808  1.00 95.34           C  
ATOM    685  O   GLN A  87      -1.158   7.394   4.995  1.00 95.34           O  
ATOM    686  CG  GLN A  87      -2.289   9.290   7.509  1.00 95.34           C  
ATOM    687  CD  GLN A  87      -2.347  10.215   8.710  1.00 95.34           C  
ATOM    688  NE2 GLN A  87      -1.595  11.310   8.652  1.00 95.34           N  
ATOM    689  OE1 GLN A  87      -3.061   9.949   9.682  1.00 95.34           O  
ATOM    690  N   VAL A  88      -0.721   6.000   6.592  1.00 93.57           N  
ATOM    691  CA  VAL A  88       0.637   5.724   6.135  1.00 93.57           C  
ATOM    692  C   VAL A  88       0.598   5.125   4.730  1.00 93.57           C  
ATOM    693  CB  VAL A  88       1.379   4.772   7.099  1.00 93.57           C  
ATOM    694  O   VAL A  88       1.369   5.527   3.856  1.00 93.57           O  
ATOM    695  CG1 VAL A  88       2.719   4.340   6.508  1.00 93.57           C  
ATOM    696  CG2 VAL A  88       1.581   5.440   8.458  1.00 93.57           C  
ATOM    697  N   LEU A  89      -0.252   4.233   4.558  1.00 94.72           N  
ATOM    698  CA  LEU A  89      -0.362   3.572   3.262  1.00 94.72           C  
ATOM    699  C   LEU A  89      -0.777   4.563   2.180  1.00 94.72           C  
ATOM    700  CB  LEU A  89      -1.370   2.422   3.330  1.00 94.72           C  
ATOM    701  O   LEU A  89      -0.241   4.537   1.070  1.00 94.72           O  
ATOM    702  CG  LEU A  89      -0.854   1.101   3.903  1.00 94.72           C  
ATOM    703  CD1 LEU A  89      -2.006   0.119   4.093  1.00 94.72           C  
ATOM    704  CD2 LEU A  89       0.217   0.506   2.995  1.00 94.72           C  
ATOM    705  N   VAL A  90      -1.748   5.368   2.529  1.00 95.76           N  
ATOM    706  CA  VAL A  90      -2.205   6.379   1.582  1.00 95.76           C  
ATOM    707  C   VAL A  90      -1.046   7.303   1.213  1.00 95.76           C  
ATOM    708  CB  VAL A  90      -3.382   7.202   2.152  1.00 95.76           C  
ATOM    709  O   VAL A  90      -0.849   7.623   0.039  1.00 95.76           O  
ATOM    710  CG1 VAL A  90      -3.686   8.402   1.257  1.00 95.76           C  
ATOM    711  CG2 VAL A  90      -4.620   6.321   2.310  1.00 95.76           C  
ATOM    712  N   GLN A  91      -0.341   7.714   2.103  1.00 94.00           N  
ATOM    713  CA  GLN A  91       0.791   8.602   1.864  1.00 94.00           C  
ATOM    714  C   GLN A  91       1.863   7.913   1.023  1.00 94.00           C  
ATOM    715  CB  GLN A  91       1.389   9.078   3.189  1.00 94.00           C  
ATOM    716  O   GLN A  91       2.464   8.534   0.144  1.00 94.00           O  
ATOM    717  CG  GLN A  91       0.511  10.071   3.938  1.00 94.00           C  
ATOM    718  CD  GLN A  91       1.087  10.464   5.285  1.00 94.00           C  
ATOM    719  NE2 GLN A  91       0.552  11.531   5.870  1.00 94.00           N  
ATOM    720  OE1 GLN A  91       2.004   9.815   5.796  1.00 94.00           O  
ATOM    721  N   ARG A  92       2.051   6.712   1.298  1.00 93.30           N  
ATOM    722  CA  ARG A  92       3.037   5.945   0.544  1.00 93.30           C  
ATOM    723  C   ARG A  92       2.627   5.814  -0.919  1.00 93.30           C  
ATOM    724  CB  ARG A  92       3.228   4.558   1.161  1.00 93.30           C  
ATOM    725  O   ARG A  92       3.443   6.018  -1.820  1.00 93.30           O  
ATOM    726  CG  ARG A  92       4.110   4.552   2.400  1.00 93.30           C  
ATOM    727  CD  ARG A  92       4.330   3.141   2.927  1.00 93.30           C  
ATOM    728  NE  ARG A  92       5.083   3.145   4.179  1.00 93.30           N  
ATOM    729  NH1 ARG A  92       5.035   0.851   4.455  1.00 93.30           N  
ATOM    730  NH2 ARG A  92       6.088   2.175   6.002  1.00 93.30           N  
ATOM    731  CZ  ARG A  92       5.400   2.057   4.876  1.00 93.30           C  
ATOM    732  N   LEU A  93       1.413   5.444  -1.116  1.00 94.76           N  
ATOM    733  CA  LEU A  93       0.900   5.324  -2.476  1.00 94.76           C  
ATOM    734  C   LEU A  93       0.941   6.669  -3.194  1.00 94.76           C  
ATOM    735  CB  LEU A  93      -0.532   4.783  -2.463  1.00 94.76           C  
ATOM    736  O   LEU A  93       1.252   6.732  -4.385  1.00 94.76           O  
ATOM    737  CG  LEU A  93      -0.694   3.301  -2.118  1.00 94.76           C  
ATOM    738  CD1 LEU A  93      -2.172   2.944  -1.997  1.00 94.76           C  
ATOM    739  CD2 LEU A  93      -0.012   2.430  -3.167  1.00 94.76           C  
ATOM    740  N   ASP A  94       0.625   7.684  -2.457  1.00 94.70           N  
ATOM    741  CA  ASP A  94       0.666   9.030  -3.020  1.00 94.70           C  
ATOM    742  C   ASP A  94       2.083   9.402  -3.451  1.00 94.70           C  
ATOM    743  CB  ASP A  94       0.139  10.051  -2.009  1.00 94.70           C  
ATOM    744  O   ASP A  94       2.280   9.988  -4.517  1.00 94.70           O  
ATOM    745  CG  ASP A  94      -0.012  11.443  -2.597  1.00 94.70           C  
ATOM    746  OD1 ASP A  94      -0.658  11.592  -3.656  1.00 94.70           O  
ATOM    747  OD2 ASP A  94       0.523  12.400  -1.996  1.00 94.70           O  
ATOM    748  N   ALA A  95       3.026   9.074  -2.642  1.00 92.59           N  
ATOM    749  CA  ALA A  95       4.420   9.373  -2.959  1.00 92.59           C  
ATOM    750  C   ALA A  95       4.863   8.647  -4.226  1.00 92.59           C  
ATOM    751  CB  ALA A  95       5.325   8.995  -1.788  1.00 92.59           C  
ATOM    752  O   ALA A  95       5.533   9.230  -5.081  1.00 92.59           O  
ATOM    753  N   VAL A  96       4.453   7.426  -4.334  1.00 92.17           N  
ATOM    754  CA  VAL A  96       4.810   6.643  -5.513  1.00 92.17           C  
ATOM    755  C   VAL A  96       4.110   7.213  -6.744  1.00 92.17           C  
ATOM    756  CB  VAL A  96       4.446   5.152  -5.335  1.00 92.17           C  
ATOM    757  O   VAL A  96       4.719   7.339  -7.809  1.00 92.17           O  
ATOM    758  CG1 VAL A  96       4.690   4.379  -6.630  1.00 92.17           C  
ATOM    759  CG2 VAL A  96       5.246   4.541  -4.186  1.00 92.17           C  
ATOM    760  N   GLU A  97       2.891   7.506  -6.630  1.00 92.73           N  
ATOM    761  CA  GLU A  97       2.129   8.100  -7.724  1.00 92.73           C  
ATOM    762  C   GLU A  97       2.783   9.388  -8.216  1.00 92.73           C  
ATOM    763  CB  GLU A  97       0.688   8.376  -7.287  1.00 92.73           C  
ATOM    764  O   GLU A  97       2.854   9.633  -9.422  1.00 92.73           O  
ATOM    765  CG  GLU A  97      -0.172   9.011  -8.370  1.00 92.73           C  
ATOM    766  CD  GLU A  97      -1.469   9.599  -7.839  1.00 92.73           C  
ATOM    767  OE1 GLU A  97      -2.152  10.338  -8.585  1.00 92.73           O  
ATOM    768  OE2 GLU A  97      -1.806   9.320  -6.666  1.00 92.73           O  
ATOM    769  N   LYS A  98       3.232  10.208  -7.320  1.00 91.73           N  
ATOM    770  CA  LYS A  98       3.856  11.474  -7.696  1.00 91.73           C  
ATOM    771  C   LYS A  98       5.130  11.241  -8.503  1.00 91.73           C  
ATOM    772  CB  LYS A  98       4.170  12.308  -6.452  1.00 91.73           C  
ATOM    773  O   LYS A  98       5.395  11.953  -9.474  1.00 91.73           O  
ATOM    774  CG  LYS A  98       2.946  12.946  -5.811  1.00 91.73           C  
ATOM    775  CD  LYS A  98       3.321  13.756  -4.576  1.00 91.73           C  
ATOM    776  CE  LYS A  98       2.098  14.398  -3.935  1.00 91.73           C  
ATOM    777  NZ  LYS A  98       2.438  15.069  -2.645  1.00 91.73           N  
ATOM    778  N   VAL A  99       5.871  10.233  -8.106  1.00 89.48           N  
ATOM    779  CA  VAL A  99       7.121   9.925  -8.792  1.00 89.48           C  
ATOM    780  C   VAL A  99       6.825   9.349 -10.175  1.00 89.48           C  
ATOM    781  CB  VAL A  99       7.987   8.937  -7.978  1.00 89.48           C  
ATOM    782  O   VAL A  99       7.409   9.779 -11.172  1.00 89.48           O  
ATOM    783  CG1 VAL A  99       9.180   8.458  -8.802  1.00 89.48           C  
ATOM    784  CG2 VAL A  99       8.457   9.587  -6.678  1.00 89.48           C  
ATOM    785  N   VAL A 100       5.832   8.542 -10.238  1.00 89.48           N  
ATOM    786  CA  VAL A 100       5.523   7.823 -11.469  1.00 89.48           C  
ATOM    787  C   VAL A 100       4.614   8.675 -12.352  1.00 89.48           C  
ATOM    788  CB  VAL A 100       4.856   6.460 -11.177  1.00 89.48           C  
ATOM    789  O   VAL A 100       4.663   8.578 -13.580  1.00 89.48           O  
ATOM    790  CG1 VAL A 100       4.443   5.772 -12.477  1.00 89.48           C  
ATOM    791  CG2 VAL A 100       5.799   5.567 -10.373  1.00 89.48           C  
ATOM    792  N   GLY A 101       3.761   9.474 -11.763  1.00 88.17           N  
ATOM    793  CA  GLY A 101       2.769  10.277 -12.461  1.00 88.17           C  
ATOM    794  C   GLY A 101       3.380  11.267 -13.434  1.00 88.17           C  
ATOM    795  O   GLY A 101       2.744  11.653 -14.417  1.00 88.17           O  
ATOM    796  N   SER A 102       4.610  11.607 -13.218  1.00 86.19           N  
ATOM    797  CA  SER A 102       5.275  12.539 -14.122  1.00 86.19           C  
ATOM    798  C   SER A 102       5.633  11.868 -15.444  1.00 86.19           C  
ATOM    799  CB  SER A 102       6.537  13.109 -13.472  1.00 86.19           C  
ATOM    800  O   SER A 102       5.738  12.534 -16.476  1.00 86.19           O  
ATOM    801  OG  SER A 102       7.468  12.077 -13.192  1.00 86.19           O  
ATOM    802  N   PHE A 103       5.551  10.490 -15.434  1.00 85.02           N  
ATOM    803  CA  PHE A 103       5.974   9.751 -16.618  1.00 85.02           C  
ATOM    804  C   PHE A 103       4.806   8.983 -17.223  1.00 85.02           C  
ATOM    805  CB  PHE A 103       7.114   8.788 -16.272  1.00 85.02           C  
ATOM    806  O   PHE A 103       4.749   8.786 -18.438  1.00 85.02           O  
ATOM    807  CG  PHE A 103       8.382   9.476 -15.843  1.00 85.02           C  
ATOM    808  CD1 PHE A 103       9.349   9.825 -16.778  1.00 85.02           C  
ATOM    809  CD2 PHE A 103       8.606   9.773 -14.506  1.00 85.02           C  
ATOM    810  CE1 PHE A 103      10.524  10.462 -16.384  1.00 85.02           C  
ATOM    811  CE2 PHE A 103       9.778  10.410 -14.105  1.00 85.02           C  
ATOM    812  CZ  PHE A 103      10.735  10.752 -15.045  1.00 85.02           C  
ATOM    813  N   VAL A 104       3.927   8.567 -16.320  1.00 87.30           N  
ATOM    814  CA  VAL A 104       2.786   7.755 -16.731  1.00 87.30           C  
ATOM    815  C   VAL A 104       1.486   8.449 -16.330  1.00 87.30           C  
ATOM    816  CB  VAL A 104       2.846   6.339 -16.115  1.00 87.30           C  
ATOM    817  O   VAL A 104       1.162   8.535 -15.143  1.00 87.30           O  
ATOM    818  CG1 VAL A 104       1.676   5.487 -16.604  1.00 87.30           C  
ATOM    819  CG2 VAL A 104       4.176   5.667 -16.451  1.00 87.30           C  
ATOM    820  N   ALA A 105       0.738   8.982 -17.294  1.00 85.06           N  
ATOM    821  CA  ALA A 105      -0.421   9.841 -17.062  1.00 85.06           C  
ATOM    822  C   ALA A 105      -1.575   9.051 -16.451  1.00 85.06           C  
ATOM    823  CB  ALA A 105      -0.864  10.501 -18.365  1.00 85.06           C  
ATOM    824  O   ALA A 105      -2.321   9.573 -15.619  1.00 85.06           O  
ATOM    825  N   ASP A 106      -1.711   7.752 -16.646  1.00 87.46           N  
ATOM    826  CA  ASP A 106      -2.895   7.007 -16.230  1.00 87.46           C  
ATOM    827  C   ASP A 106      -2.656   6.292 -14.902  1.00 87.46           C  
ATOM    828  CB  ASP A 106      -3.298   5.997 -17.306  1.00 87.46           C  
ATOM    829  O   ASP A 106      -3.518   5.549 -14.427  1.00 87.46           O  
ATOM    830  CG  ASP A 106      -3.742   6.655 -18.601  1.00 87.46           C  
ATOM    831  OD1 ASP A 106      -4.151   7.836 -18.576  1.00 87.46           O  
ATOM    832  OD2 ASP A 106      -3.685   5.986 -19.655  1.00 87.46           O  
ATOM    833  N   ILE A 107      -1.588   6.515 -14.320  1.00 89.76           N  
ATOM    834  CA  ILE A 107      -1.249   5.841 -13.071  1.00 89.76           C  
ATOM    835  C   ILE A 107      -2.175   6.324 -11.956  1.00 89.76           C  
ATOM    836  CB  ILE A 107       0.227   6.079 -12.683  1.00 89.76           C  
ATOM    837  O   ILE A 107      -2.436   5.593 -10.997  1.00 89.76           O  
ATOM    838  CG1 ILE A 107       0.612   5.204 -11.484  1.00 89.76           C  
ATOM    839  CG2 ILE A 107       0.474   7.560 -12.382  1.00 89.76           C  
ATOM    840  CD1 ILE A 107       0.536   3.709 -11.759  1.00 89.76           C  
ATOM    841  N   TYR A 108      -2.652   7.510 -12.058  1.00 90.51           N  
ATOM    842  CA  TYR A 108      -3.550   8.049 -11.043  1.00 90.51           C  
ATOM    843  C   TYR A 108      -4.811   7.201 -10.925  1.00 90.51           C  
ATOM    844  CB  TYR A 108      -3.925   9.498 -11.370  1.00 90.51           C  
ATOM    845  O   TYR A 108      -5.422   7.131  -9.855  1.00 90.51           O  
ATOM    846  CG  TYR A 108      -4.874   9.630 -12.536  1.00 90.51           C  
ATOM    847  CD1 TYR A 108      -4.396   9.753 -13.839  1.00 90.51           C  
ATOM    848  CD2 TYR A 108      -6.251   9.635 -12.337  1.00 90.51           C  
ATOM    849  CE1 TYR A 108      -5.268   9.877 -14.916  1.00 90.51           C  
ATOM    850  CE2 TYR A 108      -7.132   9.759 -13.407  1.00 90.51           C  
ATOM    851  OH  TYR A 108      -7.498  10.002 -15.753  1.00 90.51           O  
ATOM    852  CZ  TYR A 108      -6.631   9.879 -14.690  1.00 90.51           C  
ATOM    853  N   LEU A 109      -5.256   6.554 -11.958  1.00 90.28           N  
ATOM    854  CA  LEU A 109      -6.434   5.693 -11.929  1.00 90.28           C  
ATOM    855  C   LEU A 109      -6.218   4.509 -10.992  1.00 90.28           C  
ATOM    856  CB  LEU A 109      -6.767   5.191 -13.336  1.00 90.28           C  
ATOM    857  O   LEU A 109      -7.131   4.113 -10.264  1.00 90.28           O  
ATOM    858  CG  LEU A 109      -7.284   6.238 -14.325  1.00 90.28           C  
ATOM    859  CD1 LEU A 109      -7.413   5.633 -15.718  1.00 90.28           C  
ATOM    860  CD2 LEU A 109      -8.620   6.803 -13.855  1.00 90.28           C  
ATOM    861  N   ALA A 110      -5.011   3.976 -11.032  1.00 90.94           N  
ATOM    862  CA  ALA A 110      -4.675   2.855 -10.158  1.00 90.94           C  
ATOM    863  C   ALA A 110      -4.715   3.273  -8.691  1.00 90.94           C  
ATOM    864  CB  ALA A 110      -3.298   2.299 -10.512  1.00 90.94           C  
ATOM    865  O   ALA A 110      -5.299   2.577  -7.857  1.00 90.94           O  
ATOM    866  N   THR A 111      -4.169   4.373  -8.403  1.00 92.74           N  
ATOM    867  CA  THR A 111      -4.132   4.849  -7.025  1.00 92.74           C  
ATOM    868  C   THR A 111      -5.533   5.214  -6.541  1.00 92.74           C  
ATOM    869  CB  THR A 111      -3.202   6.067  -6.879  1.00 92.74           C  
ATOM    870  O   THR A 111      -5.882   4.960  -5.387  1.00 92.74           O  
ATOM    871  CG2 THR A 111      -1.744   5.675  -7.094  1.00 92.74           C  
ATOM    872  OG1 THR A 111      -3.566   7.058  -7.847  1.00 92.74           O  
ATOM    873  N   ARG A 112      -6.284   5.781  -7.389  1.00 92.69           N  
ATOM    874  CA  ARG A 112      -7.651   6.129  -7.015  1.00 92.69           C  
ATOM    875  C   ARG A 112      -8.459   4.882  -6.673  1.00 92.69           C  
ATOM    876  CB  ARG A 112      -8.336   6.906  -8.141  1.00 92.69           C  
ATOM    877  O   ARG A 112      -9.296   4.907  -5.768  1.00 92.69           O  
ATOM    878  CG  ARG A 112      -7.874   8.349  -8.264  1.00 92.69           C  
ATOM    879  CD  ARG A 112      -8.744   9.140  -9.231  1.00 92.69           C  
ATOM    880  NE  ARG A 112      -8.405  10.560  -9.225  1.00 92.69           N  
ATOM    881  NH1 ARG A 112      -9.939  11.146 -10.849  1.00 92.69           N  
ATOM    882  NH2 ARG A 112      -8.593  12.745  -9.907  1.00 92.69           N  
ATOM    883  CZ  ARG A 112      -8.980  11.480  -9.994  1.00 92.69           C  
ATOM    884  N   LEU A 113      -8.237   3.937  -7.431  1.00 91.95           N  
ATOM    885  CA  LEU A 113      -8.887   2.665  -7.134  1.00 91.95           C  
ATOM    886  C   LEU A 113      -8.520   2.180  -5.736  1.00 91.95           C  
ATOM    887  CB  LEU A 113      -8.497   1.609  -8.172  1.00 91.95           C  
ATOM    888  O   LEU A 113      -9.392   1.760  -4.972  1.00 91.95           O  
ATOM    889  CG  LEU A 113      -9.175   0.245  -8.038  1.00 91.95           C  
ATOM    890  CD1 LEU A 113     -10.678   0.376  -8.265  1.00 91.95           C  
ATOM    891  CD2 LEU A 113      -8.567  -0.753  -9.017  1.00 91.95           C  
ATOM    892  N   ALA A 114      -7.273   2.204  -5.435  1.00 93.99           N  
ATOM    893  CA  ALA A 114      -6.822   1.803  -4.105  1.00 93.99           C  
ATOM    894  C   ALA A 114      -7.460   2.671  -3.025  1.00 93.99           C  
ATOM    895  CB  ALA A 114      -5.300   1.879  -4.015  1.00 93.99           C  
ATOM    896  O   ALA A 114      -7.952   2.157  -2.017  1.00 93.99           O  
ATOM    897  N   TYR A 115      -7.519   3.978  -3.268  1.00 95.16           N  
ATOM    898  CA  TYR A 115      -8.124   4.898  -2.311  1.00 95.16           C  
ATOM    899  C   TYR A 115      -9.603   4.587  -2.115  1.00 95.16           C  
ATOM    900  CB  TYR A 115      -7.953   6.347  -2.777  1.00 95.16           C  
ATOM    901  O   TYR A 115     -10.117   4.665  -0.997  1.00 95.16           O  
ATOM    902  CG  TYR A 115      -6.512   6.775  -2.912  1.00 95.16           C  
ATOM    903  CD1 TYR A 115      -5.539   6.302  -2.033  1.00 95.16           C  
ATOM    904  CD2 TYR A 115      -6.120   7.653  -3.916  1.00 95.16           C  
ATOM    905  CE1 TYR A 115      -4.210   6.696  -2.153  1.00 95.16           C  
ATOM    906  CE2 TYR A 115      -4.794   8.053  -4.045  1.00 95.16           C  
ATOM    907  OH  TYR A 115      -2.533   7.962  -3.283  1.00 95.16           O  
ATOM    908  CZ  TYR A 115      -3.848   7.569  -3.160  1.00 95.16           C  
ATOM    909  N   GLY A 116     -10.203   4.276  -3.153  1.00 92.96           N  
ATOM    910  CA  GLY A 116     -11.600   3.882  -3.065  1.00 92.96           C  
ATOM    911  C   GLY A 116     -11.827   2.688  -2.157  1.00 92.96           C  
ATOM    912  O   GLY A 116     -12.747   2.691  -1.337  1.00 92.96           O  
ATOM    913  N   TYR A 117     -10.953   1.707  -2.316  1.00 93.19           N  
ATOM    914  CA  TYR A 117     -11.058   0.538  -1.449  1.00 93.19           C  
ATOM    915  C   TYR A 117     -10.796   0.912   0.005  1.00 93.19           C  
ATOM    916  CB  TYR A 117     -10.077  -0.551  -1.894  1.00 93.19           C  
ATOM    917  O   TYR A 117     -11.471   0.417   0.911  1.00 93.19           O  
ATOM    918  CG  TYR A 117     -10.619  -1.451  -2.977  1.00 93.19           C  
ATOM    919  CD1 TYR A 117     -11.572  -2.425  -2.688  1.00 93.19           C  
ATOM    920  CD2 TYR A 117     -10.179  -1.331  -4.291  1.00 93.19           C  
ATOM    921  CE1 TYR A 117     -12.074  -3.258  -3.683  1.00 93.19           C  
ATOM    922  CE2 TYR A 117     -10.674  -2.159  -5.294  1.00 93.19           C  
ATOM    923  OH  TYR A 117     -12.112  -3.940  -5.969  1.00 93.19           O  
ATOM    924  CZ  TYR A 117     -11.619  -3.118  -4.980  1.00 93.19           C  
ATOM    925  N   PHE A 118      -9.847   1.764   0.211  1.00 94.41           N  
ATOM    926  CA  PHE A 118      -9.579   2.229   1.567  1.00 94.41           C  
ATOM    927  C   PHE A 118     -10.813   2.897   2.163  1.00 94.41           C  
ATOM    928  CB  PHE A 118      -8.397   3.203   1.579  1.00 94.41           C  
ATOM    929  O   PHE A 118     -11.162   2.647   3.319  1.00 94.41           O  
ATOM    930  CG  PHE A 118      -7.075   2.558   1.261  1.00 94.41           C  
ATOM    931  CD1 PHE A 118      -6.847   1.222   1.566  1.00 94.41           C  
ATOM    932  CD2 PHE A 118      -6.061   3.288   0.655  1.00 94.41           C  
ATOM    933  CE1 PHE A 118      -5.625   0.622   1.272  1.00 94.41           C  
ATOM    934  CE2 PHE A 118      -4.837   2.696   0.359  1.00 94.41           C  
ATOM    935  CZ  PHE A 118      -4.620   1.363   0.669  1.00 94.41           C  
ATOM    936  N   ALA A 119     -11.409   3.694   1.411  1.00 93.21           N  
ATOM    937  CA  ALA A 119     -12.580   4.430   1.880  1.00 93.21           C  
ATOM    938  C   ALA A 119     -13.716   3.478   2.246  1.00 93.21           C  
ATOM    939  CB  ALA A 119     -13.045   5.424   0.819  1.00 93.21           C  
ATOM    940  O   ALA A 119     -14.348   3.630   3.294  1.00 93.21           O  
ATOM    941  N   VAL A 120     -13.931   2.521   1.417  1.00 91.64           N  
ATOM    942  CA  VAL A 120     -15.018   1.570   1.624  1.00 91.64           C  
ATOM    943  C   VAL A 120     -14.757   0.753   2.888  1.00 91.64           C  
ATOM    944  CB  VAL A 120     -15.189   0.630   0.409  1.00 91.64           C  
ATOM    945  O   VAL A 120     -15.640   0.613   3.737  1.00 91.64           O  
ATOM    946  CG1 VAL A 120     -16.174  -0.493   0.729  1.00 91.64           C  
ATOM    947  CG2 VAL A 120     -15.653   1.420  -0.814  1.00 91.64           C  
ATOM    948  N   VAL A 121     -13.581   0.307   3.030  1.00 91.92           N  
ATOM    949  CA  VAL A 121     -13.246  -0.569   4.149  1.00 91.92           C  
ATOM    950  C   VAL A 121     -13.192   0.242   5.441  1.00 91.92           C  
ATOM    951  CB  VAL A 121     -11.901  -1.294   3.918  1.00 91.92           C  
ATOM    952  O   VAL A 121     -13.565  -0.252   6.508  1.00 91.92           O  
ATOM    953  CG1 VAL A 121     -11.460  -2.027   5.183  1.00 91.92           C  
ATOM    954  CG2 VAL A 121     -12.015  -2.266   2.745  1.00 91.92           C  
ATOM    955  N   LEU A 122     -12.760   1.444   5.335  1.00 93.31           N  
ATOM    956  CA  LEU A 122     -12.654   2.285   6.523  1.00 93.31           C  
ATOM    957  C   LEU A 122     -14.036   2.634   7.066  1.00 93.31           C  
ATOM    958  CB  LEU A 122     -11.879   3.567   6.204  1.00 93.31           C  
ATOM    959  O   LEU A 122     -14.198   2.850   8.269  1.00 93.31           O  
ATOM    960  CG  LEU A 122     -10.358   3.434   6.113  1.00 93.31           C  
ATOM    961  CD1 LEU A 122      -9.742   4.735   5.610  1.00 93.31           C  
ATOM    962  CD2 LEU A 122      -9.773   3.048   7.467  1.00 93.31           C  
ATOM    963  N   GLU A 123     -14.955   2.700   6.230  1.00 91.50           N  
ATOM    964  CA  GLU A 123     -16.320   2.943   6.687  1.00 91.50           C  
ATOM    965  C   GLU A 123     -16.822   1.798   7.561  1.00 91.50           C  
ATOM    966  CB  GLU A 123     -17.258   3.145   5.494  1.00 91.50           C  
ATOM    967  O   GLU A 123     -17.636   2.009   8.462  1.00 91.50           O  
ATOM    968  CG  GLU A 123     -17.126   4.508   4.831  1.00 91.50           C  
ATOM    969  CD  GLU A 123     -18.106   4.717   3.688  1.00 91.50           C  
ATOM    970  OE1 GLU A 123     -18.101   5.810   3.076  1.00 91.50           O  
ATOM    971  OE2 GLU A 123     -18.886   3.782   3.402  1.00 91.50           O  
ATOM    972  N   LEU A 124     -16.242   0.636   7.350  1.00 90.35           N  
ATOM    973  CA  LEU A 124     -16.653  -0.553   8.088  1.00 90.35           C  
ATOM    974  C   LEU A 124     -15.733  -0.797   9.280  1.00 90.35           C  
ATOM    975  CB  LEU A 124     -16.655  -1.779   7.171  1.00 90.35           C  
ATOM    976  O   LEU A 124     -15.920  -1.760  10.027  1.00 90.35           O  
ATOM    977  CG  LEU A 124     -17.657  -1.760   6.016  1.00 90.35           C  
ATOM    978  CD1 LEU A 124     -17.294  -2.821   4.982  1.00 90.35           C  
ATOM    979  CD2 LEU A 124     -19.075  -1.974   6.534  1.00 90.35           C  
ATOM    980  N   ALA A 125     -14.757   0.010   9.425  1.00 90.19           N  
ATOM    981  CA  ALA A 125     -13.677  -0.229  10.379  1.00 90.19           C  
ATOM    982  C   ALA A 125     -14.164  -0.051  11.815  1.00 90.19           C  
ATOM    983  CB  ALA A 125     -12.503   0.705  10.099  1.00 90.19           C  
ATOM    984  O   ALA A 125     -13.713  -0.755  12.721  1.00 90.19           O  
ATOM    985  N   ALA A 126     -15.185   0.785  12.053  1.00 88.62           N  
ATOM    986  CA  ALA A 126     -15.624   1.065  13.418  1.00 88.62           C  
ATOM    987  C   ALA A 126     -16.166  -0.193  14.089  1.00 88.62           C  
ATOM    988  CB  ALA A 126     -16.684   2.164  13.421  1.00 88.62           C  
ATOM    989  O   ALA A 126     -15.893  -0.444  15.265  1.00 88.62           O  
ATOM    990  N   GLU A 127     -16.745  -1.097  13.330  1.00 89.95           N  
ATOM    991  CA  GLU A 127     -17.373  -2.291  13.888  1.00 89.95           C  
ATOM    992  C   GLU A 127     -16.468  -3.510  13.741  1.00 89.95           C  
ATOM    993  CB  GLU A 127     -18.723  -2.554  13.214  1.00 89.95           C  
ATOM    994  O   GLU A 127     -16.602  -4.483  14.487  1.00 89.95           O  
ATOM    995  CG  GLU A 127     -19.748  -1.453  13.441  1.00 89.95           C  
ATOM    996  CD  GLU A 127     -21.050  -1.681  12.690  1.00 89.95           C  
ATOM    997  OE1 GLU A 127     -21.949  -0.812  12.755  1.00 89.95           O  
ATOM    998  OE2 GLU A 127     -21.172  -2.738  12.031  1.00 89.95           O  
ATOM    999  N   ASN A 128     -15.523  -3.465  12.844  1.00 90.21           N  
ATOM   1000  CA  ASN A 128     -14.698  -4.626  12.524  1.00 90.21           C  
ATOM   1001  C   ASN A 128     -13.215  -4.269  12.497  1.00 90.21           C  
ATOM   1002  CB  ASN A 128     -15.122  -5.233  11.185  1.00 90.21           C  
ATOM   1003  O   ASN A 128     -12.496  -4.655  11.574  1.00 90.21           O  
ATOM   1004  CG  ASN A 128     -16.553  -5.733  11.198  1.00 90.21           C  
ATOM   1005  ND2 ASN A 128     -17.431  -5.038  10.485  1.00 90.21           N  
ATOM   1006  OD1 ASN A 128     -16.868  -6.736  11.845  1.00 90.21           O  
ATOM   1007  N   ALA A 129     -12.741  -3.626  13.545  1.00 90.56           N  
ATOM   1008  CA  ALA A 129     -11.398  -3.052  13.563  1.00 90.56           C  
ATOM   1009  C   ALA A 129     -10.335  -4.145  13.631  1.00 90.56           C  
ATOM   1010  CB  ALA A 129     -11.246  -2.092  14.741  1.00 90.56           C  
ATOM   1011  O   ALA A 129      -9.285  -4.039  12.992  1.00 90.56           O  
ATOM   1012  N   THR A 130     -10.556  -5.274  14.222  1.00 89.25           N  
ATOM   1013  CA  THR A 130      -9.530  -6.276  14.490  1.00 89.25           C  
ATOM   1014  C   THR A 130      -9.097  -6.966  13.200  1.00 89.25           C  
ATOM   1015  CB  THR A 130     -10.028  -7.329  15.497  1.00 89.25           C  
ATOM   1016  O   THR A 130      -7.906  -7.014  12.885  1.00 89.25           O  
ATOM   1017  CG2 THR A 130      -8.929  -8.331  15.833  1.00 89.25           C  
ATOM   1018  OG1 THR A 130     -10.445  -6.672  16.700  1.00 89.25           O  
ATOM   1019  N   PRO A 131     -10.013  -7.489  12.411  1.00 89.93           N  
ATOM   1020  CA  PRO A 131      -9.577  -8.088  11.148  1.00 89.93           C  
ATOM   1021  C   PRO A 131      -8.963  -7.068  10.192  1.00 89.93           C  
ATOM   1022  CB  PRO A 131     -10.869  -8.670  10.569  1.00 89.93           C  
ATOM   1023  O   PRO A 131      -8.020  -7.388   9.464  1.00 89.93           O  
ATOM   1024  CG  PRO A 131     -11.966  -7.925  11.258  1.00 89.93           C  
ATOM   1025  CD  PRO A 131     -11.477  -7.501  12.613  1.00 89.93           C  
ATOM   1026  N   LEU A 132      -9.439  -5.935  10.264  1.00 92.03           N  
ATOM   1027  CA  LEU A 132      -8.922  -4.880   9.398  1.00 92.03           C  
ATOM   1028  C   LEU A 132      -7.496  -4.506   9.790  1.00 92.03           C  
ATOM   1029  CB  LEU A 132      -9.823  -3.644   9.462  1.00 92.03           C  
ATOM   1030  O   LEU A 132      -6.657  -4.251   8.924  1.00 92.03           O  
ATOM   1031  CG  LEU A 132     -11.082  -3.677   8.595  1.00 92.03           C  
ATOM   1032  CD1 LEU A 132     -11.987  -2.497   8.930  1.00 92.03           C  
ATOM   1033  CD2 LEU A 132     -10.713  -3.672   7.115  1.00 92.03           C  
ATOM   1034  N   LYS A 133      -7.311  -4.482  11.004  1.00 91.74           N  
ATOM   1035  CA  LYS A 133      -5.960  -4.199  11.480  1.00 91.74           C  
ATOM   1036  C   LYS A 133      -4.955  -5.193  10.906  1.00 91.74           C  
ATOM   1037  CB  LYS A 133      -5.912  -4.228  13.008  1.00 91.74           C  
ATOM   1038  O   LYS A 133      -3.892  -4.800  10.421  1.00 91.74           O  
ATOM   1039  CG  LYS A 133      -4.532  -3.958  13.590  1.00 91.74           C  
ATOM   1040  CD  LYS A 133      -4.522  -4.122  15.104  1.00 91.74           C  
ATOM   1041  CE  LYS A 133      -3.103  -4.144  15.655  1.00 91.74           C  
ATOM   1042  NZ  LYS A 133      -3.083  -4.413  17.124  1.00 91.74           N  
ATOM   1043  N   HIS A 134      -5.272  -6.414  10.928  1.00 90.60           N  
ATOM   1044  CA  HIS A 134      -4.397  -7.467  10.426  1.00 90.60           C  
ATOM   1045  C   HIS A 134      -4.114  -7.287   8.939  1.00 90.60           C  
ATOM   1046  CB  HIS A 134      -5.016  -8.843  10.680  1.00 90.60           C  
ATOM   1047  O   HIS A 134      -2.962  -7.368   8.507  1.00 90.60           O  
ATOM   1048  CG  HIS A 134      -4.120  -9.982  10.308  1.00 90.60           C  
ATOM   1049  CD2 HIS A 134      -4.194 -10.878   9.296  1.00 90.60           C  
ATOM   1050  ND1 HIS A 134      -2.986 -10.301  11.024  1.00 90.60           N  
ATOM   1051  CE1 HIS A 134      -2.400 -11.346  10.465  1.00 90.60           C  
ATOM   1052  NE2 HIS A 134      -3.113 -11.716   9.415  1.00 90.60           N  
ATOM   1053  N   ILE A 135      -5.116  -7.012   8.217  1.00 92.11           N  
ATOM   1054  CA  ILE A 135      -4.971  -6.866   6.772  1.00 92.11           C  
ATOM   1055  C   ILE A 135      -4.117  -5.639   6.461  1.00 92.11           C  
ATOM   1056  CB  ILE A 135      -6.345  -6.753   6.075  1.00 92.11           C  
ATOM   1057  O   ILE A 135      -3.230  -5.693   5.606  1.00 92.11           O  
ATOM   1058  CG1 ILE A 135      -7.105  -8.081   6.175  1.00 92.11           C  
ATOM   1059  CG2 ILE A 135      -6.176  -6.328   4.614  1.00 92.11           C  
ATOM   1060  CD1 ILE A 135      -8.516  -8.031   5.606  1.00 92.11           C  
ATOM   1061  N   PHE A 136      -4.378  -4.587   7.160  1.00 93.34           N  
ATOM   1062  CA  PHE A 136      -3.605  -3.375   6.916  1.00 93.34           C  
ATOM   1063  C   PHE A 136      -2.134  -3.595   7.245  1.00 93.34           C  
ATOM   1064  CB  PHE A 136      -4.159  -2.208   7.739  1.00 93.34           C  
ATOM   1065  O   PHE A 136      -1.253  -3.094   6.543  1.00 93.34           O  
ATOM   1066  CG  PHE A 136      -5.253  -1.442   7.047  1.00 93.34           C  
ATOM   1067  CD1 PHE A 136      -4.954  -0.528   6.044  1.00 93.34           C  
ATOM   1068  CD2 PHE A 136      -6.583  -1.635   7.399  1.00 93.34           C  
ATOM   1069  CE1 PHE A 136      -5.965   0.183   5.401  1.00 93.34           C  
ATOM   1070  CE2 PHE A 136      -7.599  -0.929   6.762  1.00 93.34           C  
ATOM   1071  CZ  PHE A 136      -7.288  -0.020   5.764  1.00 93.34           C  
ATOM   1072  N   VAL A 137      -1.918  -4.308   8.247  1.00 91.64           N  
ATOM   1073  CA  VAL A 137      -0.538  -4.594   8.624  1.00 91.64           C  
ATOM   1074  C   VAL A 137       0.144  -5.396   7.517  1.00 91.64           C  
ATOM   1075  CB  VAL A 137      -0.462  -5.362   9.962  1.00 91.64           C  
ATOM   1076  O   VAL A 137       1.281  -5.103   7.140  1.00 91.64           O  
ATOM   1077  CG1 VAL A 137       0.948  -5.903  10.196  1.00 91.64           C  
ATOM   1078  CG2 VAL A 137      -0.890  -4.460  11.119  1.00 91.64           C  
ATOM   1079  N   VAL A 138      -0.500  -6.331   7.024  1.00 91.43           N  
ATOM   1080  CA  VAL A 138       0.044  -7.167   5.959  1.00 91.43           C  
ATOM   1081  C   VAL A 138       0.323  -6.312   4.724  1.00 91.43           C  
ATOM   1082  CB  VAL A 138      -0.915  -8.324   5.600  1.00 91.43           C  
ATOM   1083  O   VAL A 138       1.402  -6.400   4.132  1.00 91.43           O  
ATOM   1084  CG1 VAL A 138      -0.437  -9.051   4.344  1.00 91.43           C  
ATOM   1085  CG2 VAL A 138      -1.036  -9.298   6.770  1.00 91.43           C  
ATOM   1086  N   VAL A 139      -0.651  -5.571   4.357  1.00 93.38           N  
ATOM   1087  CA  VAL A 139      -0.487  -4.724   3.180  1.00 93.38           C  
ATOM   1088  C   VAL A 139       0.652  -3.733   3.410  1.00 93.38           C  
ATOM   1089  CB  VAL A 139      -1.791  -3.968   2.839  1.00 93.38           C  
ATOM   1090  O   VAL A 139       1.445  -3.468   2.503  1.00 93.38           O  
ATOM   1091  CG1 VAL A 139      -1.555  -2.969   1.706  1.00 93.38           C  
ATOM   1092  CG2 VAL A 139      -2.896  -4.953   2.465  1.00 93.38           C  
ATOM   1093  N   LEU A 140       0.728  -3.184   4.548  1.00 92.87           N  
ATOM   1094  CA  LEU A 140       1.821  -2.280   4.886  1.00 92.87           C  
ATOM   1095  C   LEU A 140       3.168  -2.986   4.769  1.00 92.87           C  
ATOM   1096  CB  LEU A 140       1.643  -1.729   6.303  1.00 92.87           C  
ATOM   1097  O   LEU A 140       4.127  -2.420   4.240  1.00 92.87           O  
ATOM   1098  CG  LEU A 140       2.618  -0.632   6.732  1.00 92.87           C  
ATOM   1099  CD1 LEU A 140       2.435   0.609   5.864  1.00 92.87           C  
ATOM   1100  CD2 LEU A 140       2.427  -0.292   8.207  1.00 92.87           C  
ATOM   1101  N   ASP A 141       3.210  -4.187   5.264  1.00 90.13           N  
ATOM   1102  CA  ASP A 141       4.433  -4.980   5.175  1.00 90.13           C  
ATOM   1103  C   ASP A 141       4.821  -5.230   3.719  1.00 90.13           C  
ATOM   1104  CB  ASP A 141       4.265  -6.311   5.911  1.00 90.13           C  
ATOM   1105  O   ASP A 141       5.988  -5.086   3.348  1.00 90.13           O  
ATOM   1106  CG  ASP A 141       4.284  -6.159   7.422  1.00 90.13           C  
ATOM   1107  OD1 ASP A 141       4.666  -5.079   7.922  1.00 90.13           O  
ATOM   1108  OD2 ASP A 141       3.918  -7.130   8.118  1.00 90.13           O  
ATOM   1109  N   ILE A 142       3.931  -5.546   2.942  1.00 92.11           N  
ATOM   1110  CA  ILE A 142       4.171  -5.858   1.537  1.00 92.11           C  
ATOM   1111  C   ILE A 142       4.620  -4.599   0.799  1.00 92.11           C  
ATOM   1112  CB  ILE A 142       2.912  -6.452   0.867  1.00 92.11           C  
ATOM   1113  O   ILE A 142       5.444  -4.668  -0.115  1.00 92.11           O  
ATOM   1114  CG1 ILE A 142       2.571  -7.814   1.483  1.00 92.11           C  
ATOM   1115  CG2 ILE A 142       3.110  -6.569  -0.647  1.00 92.11           C  
ATOM   1116  CD1 ILE A 142       1.213  -8.360   1.065  1.00 92.11           C  
ATOM   1117  N   SER A 143       4.189  -3.466   1.206  1.00 93.23           N  
ATOM   1118  CA  SER A 143       4.467  -2.209   0.520  1.00 93.23           C  
ATOM   1119  C   SER A 143       5.812  -1.631   0.949  1.00 93.23           C  
ATOM   1120  CB  SER A 143       3.357  -1.193   0.791  1.00 93.23           C  
ATOM   1121  O   SER A 143       6.247  -0.603   0.426  1.00 93.23           O  
ATOM   1122  OG  SER A 143       3.411  -0.734   2.131  1.00 93.23           O  
ATOM   1123  N   THR A 144       6.517  -2.144   1.830  1.00 90.68           N  
ATOM   1124  CA  THR A 144       7.750  -1.640   2.426  1.00 90.68           C  
ATOM   1125  C   THR A 144       8.801  -1.375   1.352  1.00 90.68           C  
ATOM   1126  CB  THR A 144       8.312  -2.627   3.466  1.00 90.68           C  
ATOM   1127  O   THR A 144       9.526  -0.381   1.418  1.00 90.68           O  
ATOM   1128  CG2 THR A 144       9.599  -2.096   4.088  1.00 90.68           C  
ATOM   1129  OG1 THR A 144       7.341  -2.826   4.501  1.00 90.68           O  
ATOM   1130  N   PRO A 145       8.913  -2.264   0.400  1.00 90.04           N  
ATOM   1131  CA  PRO A 145       9.913  -2.017  -0.641  1.00 90.04           C  
ATOM   1132  C   PRO A 145       9.733  -0.663  -1.324  1.00 90.04           C  
ATOM   1133  CB  PRO A 145       9.682  -3.162  -1.631  1.00 90.04           C  
ATOM   1134  O   PRO A 145      10.701  -0.089  -1.829  1.00 90.04           O  
ATOM   1135  CG  PRO A 145       9.088  -4.262  -0.811  1.00 90.04           C  
ATOM   1136  CD  PRO A 145       8.214  -3.649   0.246  1.00 90.04           C  
ATOM   1137  N   PHE A 146       8.578  -0.151  -1.377  1.00 90.45           N  
ATOM   1138  CA  PHE A 146       8.331   1.147  -1.995  1.00 90.45           C  
ATOM   1139  C   PHE A 146       9.088   2.248  -1.262  1.00 90.45           C  
ATOM   1140  CB  PHE A 146       6.831   1.461  -2.009  1.00 90.45           C  
ATOM   1141  O   PHE A 146       9.598   3.180  -1.888  1.00 90.45           O  
ATOM   1142  CG  PHE A 146       6.083   0.799  -3.135  1.00 90.45           C  
ATOM   1143  CD1 PHE A 146       6.761   0.305  -4.242  1.00 90.45           C  
ATOM   1144  CD2 PHE A 146       4.701   0.671  -3.085  1.00 90.45           C  
ATOM   1145  CE1 PHE A 146       6.071  -0.308  -5.286  1.00 90.45           C  
ATOM   1146  CE2 PHE A 146       4.005   0.060  -4.124  1.00 90.45           C  
ATOM   1147  CZ  PHE A 146       4.692  -0.428  -5.224  1.00 90.45           C  
ATOM   1148  N   GLN A 147       9.141   2.197  -0.013  1.00 87.28           N  
ATOM   1149  CA  GLN A 147       9.837   3.209   0.774  1.00 87.28           C  
ATOM   1150  C   GLN A 147      11.315   3.276   0.400  1.00 87.28           C  
ATOM   1151  CB  GLN A 147       9.686   2.924   2.269  1.00 87.28           C  
ATOM   1152  O   GLN A 147      11.868   4.364   0.226  1.00 87.28           O  
ATOM   1153  CG  GLN A 147       8.280   3.164   2.802  1.00 87.28           C  
ATOM   1154  CD  GLN A 147       8.148   2.838   4.278  1.00 87.28           C  
ATOM   1155  NE2 GLN A 147       6.914   2.801   4.769  1.00 87.28           N  
ATOM   1156  OE1 GLN A 147       9.147   2.621   4.971  1.00 87.28           O  
ATOM   1157  N   SER A 148      11.853   2.133   0.343  1.00 86.27           N  
ATOM   1158  CA  SER A 148      13.271   2.063   0.007  1.00 86.27           C  
ATOM   1159  C   SER A 148      13.526   2.544  -1.418  1.00 86.27           C  
ATOM   1160  CB  SER A 148      13.792   0.635   0.173  1.00 86.27           C  
ATOM   1161  O   SER A 148      14.494   3.265  -1.671  1.00 86.27           O  
ATOM   1162  OG  SER A 148      14.995   0.451  -0.554  1.00 86.27           O  
ATOM   1163  N   ILE A 149      12.661   2.199  -2.297  1.00 88.06           N  
ATOM   1164  CA  ILE A 149      12.803   2.566  -3.702  1.00 88.06           C  
ATOM   1165  C   ILE A 149      12.604   4.071  -3.866  1.00 88.06           C  
ATOM   1166  CB  ILE A 149      11.803   1.793  -4.592  1.00 88.06           C  
ATOM   1167  O   ILE A 149      13.337   4.722  -4.613  1.00 88.06           O  
ATOM   1168  CG1 ILE A 149      12.163   0.303  -4.629  1.00 88.06           C  
ATOM   1169  CG2 ILE A 149      11.769   2.383  -6.004  1.00 88.06           C  
ATOM   1170  CD1 ILE A 149      11.102  -0.574  -5.281  1.00 88.06           C  
ATOM   1171  N   LEU A 150      11.667   4.581  -3.185  1.00 86.54           N  
ATOM   1172  CA  LEU A 150      11.388   6.009  -3.281  1.00 86.54           C  
ATOM   1173  C   LEU A 150      12.563   6.829  -2.761  1.00 86.54           C  
ATOM   1174  CB  LEU A 150      10.119   6.362  -2.500  1.00 86.54           C  
ATOM   1175  O   LEU A 150      12.859   7.903  -3.291  1.00 86.54           O  
ATOM   1176  CG  LEU A 150       8.792   5.953  -3.142  1.00 86.54           C  
ATOM   1177  CD1 LEU A 150       7.639   6.197  -2.174  1.00 86.54           C  
ATOM   1178  CD2 LEU A 150       8.573   6.712  -4.446  1.00 86.54           C  
ATOM   1179  N   ARG A 151      13.186   6.397  -1.737  1.00 84.65           N  
ATOM   1180  CA  ARG A 151      14.362   7.084  -1.211  1.00 84.65           C  
ATOM   1181  C   ARG A 151      15.504   7.064  -2.221  1.00 84.65           C  
ATOM   1182  CB  ARG A 151      14.814   6.447   0.104  1.00 84.65           C  
ATOM   1183  O   ARG A 151      16.251   8.038  -2.341  1.00 84.65           O  
ATOM   1184  CG  ARG A 151      13.899   6.747   1.281  1.00 84.65           C  
ATOM   1185  CD  ARG A 151      14.453   6.188   2.584  1.00 84.65           C  
ATOM   1186  NE  ARG A 151      13.577   6.484   3.713  1.00 84.65           N  
ATOM   1187  NH1 ARG A 151      14.660   5.075   5.189  1.00 84.65           N  
ATOM   1188  NH2 ARG A 151      12.843   6.288   5.881  1.00 84.65           N  
ATOM   1189  CZ  ARG A 151      13.695   5.948   4.925  1.00 84.65           C  
ATOM   1190  N   ALA A 152      15.543   6.035  -2.976  1.00 81.62           N  
ATOM   1191  CA  ALA A 152      16.629   5.857  -3.937  1.00 81.62           C  
ATOM   1192  C   ALA A 152      16.357   6.635  -5.221  1.00 81.62           C  
ATOM   1193  CB  ALA A 152      16.826   4.375  -4.249  1.00 81.62           C  
ATOM   1194  O   ALA A 152      17.291   7.061  -5.906  1.00 81.62           O  
ATOM   1195  N   THR A 153      15.114   6.801  -5.581  1.00 79.10           N  
ATOM   1196  CA  THR A 153      14.732   7.455  -6.828  1.00 79.10           C  
ATOM   1197  C   THR A 153      14.989   8.957  -6.751  1.00 79.10           C  
ATOM   1198  CB  THR A 153      13.251   7.201  -7.162  1.00 79.10           C  
ATOM   1199  O   THR A 153      15.024   9.640  -7.777  1.00 79.10           O  
ATOM   1200  CG2 THR A 153      12.998   5.726  -7.453  1.00 79.10           C  
ATOM   1201  OG1 THR A 153      12.441   7.603  -6.050  1.00 79.10           O  
ATOM   1202  N   ASP A 154      15.178   9.588  -5.609  1.00 74.64           N  
ATOM   1203  CA  ASP A 154      15.484  11.010  -5.488  1.00 74.64           C  
ATOM   1204  C   ASP A 154      16.773  11.360  -6.227  1.00 74.64           C  
ATOM   1205  CB  ASP A 154      15.596  11.411  -4.016  1.00 74.64           C  
ATOM   1206  O   ASP A 154      16.946  12.491  -6.685  1.00 74.64           O  
ATOM   1207  CG  ASP A 154      14.247  11.539  -3.331  1.00 74.64           C  
ATOM   1208  OD1 ASP A 154      13.212  11.599  -4.029  1.00 74.64           O  
ATOM   1209  OD2 ASP A 154      14.219  11.584  -2.082  1.00 74.64           O  
ATOM   1210  N   LEU A 155      17.418  10.442  -6.786  1.00 69.72           N  
ATOM   1211  CA  LEU A 155      18.741  10.665  -7.359  1.00 69.72           C  
ATOM   1212  C   LEU A 155      18.710  10.517  -8.876  1.00 69.72           C  
ATOM   1213  CB  LEU A 155      19.757   9.688  -6.760  1.00 69.72           C  
ATOM   1214  O   LEU A 155      19.670  10.879  -9.560  1.00 69.72           O  
ATOM   1215  CG  LEU A 155      20.106   9.893  -5.285  1.00 69.72           C  
ATOM   1216  CD1 LEU A 155      20.702   8.617  -4.699  1.00 69.72           C  
ATOM   1217  CD2 LEU A 155      21.069  11.063  -5.120  1.00 69.72           C  
ATOM   1218  N   GLY A 156      17.584  10.168  -9.453  1.00 74.30           N  
ATOM   1219  CA  GLY A 156      17.434   9.984 -10.888  1.00 74.30           C  
ATOM   1220  C   GLY A 156      16.591   8.775 -11.249  1.00 74.30           C  
ATOM   1221  O   GLY A 156      16.692   7.728 -10.607  1.00 74.30           O  
ATOM   1222  N   VAL A 157      15.580   9.095 -12.209  1.00 80.28           N  
ATOM   1223  CA  VAL A 157      14.633   8.073 -12.642  1.00 80.28           C  
ATOM   1224  C   VAL A 157      14.795   7.818 -14.139  1.00 80.28           C  
ATOM   1225  CB  VAL A 157      13.176   8.479 -12.325  1.00 80.28           C  
ATOM   1226  O   VAL A 157      14.868   8.761 -14.931  1.00 80.28           O  
ATOM   1227  CG1 VAL A 157      12.213   7.342 -12.665  1.00 80.28           C  
ATOM   1228  CG2 VAL A 157      13.041   8.877 -10.856  1.00 80.28           C  
ATOM   1229  N   SER A 158      15.285   6.590 -14.475  1.00 85.12           N  
ATOM   1230  CA  SER A 158      15.283   6.138 -15.862  1.00 85.12           C  
ATOM   1231  C   SER A 158      13.911   5.610 -16.270  1.00 85.12           C  
ATOM   1232  CB  SER A 158      16.339   5.053 -16.074  1.00 85.12           C  
ATOM   1233  O   SER A 158      13.057   5.362 -15.416  1.00 85.12           O  
ATOM   1234  OG  SER A 158      16.166   4.421 -17.330  1.00 85.12           O  
ATOM   1235  N   GLU A 159      13.629   5.651 -17.586  1.00 86.77           N  
ATOM   1236  CA  GLU A 159      12.367   5.165 -18.135  1.00 86.77           C  
ATOM   1237  C   GLU A 159      12.095   3.726 -17.704  1.00 86.77           C  
ATOM   1238  CB  GLU A 159      12.372   5.263 -19.663  1.00 86.77           C  
ATOM   1239  O   GLU A 159      10.952   3.365 -17.416  1.00 86.77           O  
ATOM   1240  CG  GLU A 159      11.024   4.966 -20.303  1.00 86.77           C  
ATOM   1241  CD  GLU A 159      11.043   5.073 -21.820  1.00 86.77           C  
ATOM   1242  OE1 GLU A 159      10.025   4.734 -22.465  1.00 86.77           O  
ATOM   1243  OE2 GLU A 159      12.085   5.498 -22.367  1.00 86.77           O  
ATOM   1244  N   GLU A 160      13.142   2.923 -17.648  1.00 87.50           N  
ATOM   1245  CA  GLU A 160      12.998   1.535 -17.220  1.00 87.50           C  
ATOM   1246  C   GLU A 160      12.517   1.451 -15.774  1.00 87.50           C  
ATOM   1247  CB  GLU A 160      14.322   0.783 -17.379  1.00 87.50           C  
ATOM   1248  O   GLU A 160      11.646   0.641 -15.450  1.00 87.50           O  
ATOM   1249  CG  GLU A 160      14.241  -0.690 -17.005  1.00 87.50           C  
ATOM   1250  CD  GLU A 160      15.557  -1.429 -17.187  1.00 87.50           C  
ATOM   1251  OE1 GLU A 160      15.614  -2.647 -16.905  1.00 87.50           O  
ATOM   1252  OE2 GLU A 160      16.540  -0.783 -17.615  1.00 87.50           O  
ATOM   1253  N   ILE A 161      12.999   2.290 -14.893  1.00 88.43           N  
ATOM   1254  CA  ILE A 161      12.650   2.322 -13.477  1.00 88.43           C  
ATOM   1255  C   ILE A 161      11.190   2.739 -13.315  1.00 88.43           C  
ATOM   1256  CB  ILE A 161      13.571   3.280 -12.689  1.00 88.43           C  
ATOM   1257  O   ILE A 161      10.436   2.108 -12.570  1.00 88.43           O  
ATOM   1258  CG1 ILE A 161      15.013   2.758 -12.694  1.00 88.43           C  
ATOM   1259  CG2 ILE A 161      13.060   3.465 -11.257  1.00 88.43           C  
ATOM   1260  CD1 ILE A 161      16.026   3.735 -12.114  1.00 88.43           C  
ATOM   1261  N   VAL A 162      10.853   3.675 -14.124  1.00 89.89           N  
ATOM   1262  CA  VAL A 162       9.502   4.219 -14.031  1.00 89.89           C  
ATOM   1263  C   VAL A 162       8.490   3.167 -14.479  1.00 89.89           C  
ATOM   1264  CB  VAL A 162       9.347   5.503 -14.876  1.00 89.89           C  
ATOM   1265  O   VAL A 162       7.462   2.968 -13.827  1.00 89.89           O  
ATOM   1266  CG1 VAL A 162       7.881   5.923 -14.956  1.00 89.89           C  
ATOM   1267  CG2 VAL A 162      10.199   6.630 -14.295  1.00 89.89           C  
ATOM   1268  N   GLU A 163       8.765   2.484 -15.510  1.00 90.20           N  
ATOM   1269  CA  GLU A 163       7.867   1.459 -16.034  1.00 90.20           C  
ATOM   1270  C   GLU A 163       7.691   0.318 -15.036  1.00 90.20           C  
ATOM   1271  CB  GLU A 163       8.390   0.916 -17.367  1.00 90.20           C  
ATOM   1272  O   GLU A 163       6.569  -0.128 -14.786  1.00 90.20           O  
ATOM   1273  CG  GLU A 163       7.430  -0.038 -18.062  1.00 90.20           C  
ATOM   1274  CD  GLU A 163       7.933  -0.516 -19.414  1.00 90.20           C  
ATOM   1275  OE1 GLU A 163       7.243  -1.335 -20.064  1.00 90.20           O  
ATOM   1276  OE2 GLU A 163       9.026  -0.069 -19.828  1.00 90.20           O  
ATOM   1277  N   GLN A 164       8.766  -0.158 -14.486  1.00 91.90           N  
ATOM   1278  CA  GLN A 164       8.711  -1.254 -13.525  1.00 91.90           C  
ATOM   1279  C   GLN A 164       8.019  -0.820 -12.235  1.00 91.90           C  
ATOM   1280  CB  GLN A 164      10.117  -1.771 -13.218  1.00 91.90           C  
ATOM   1281  O   GLN A 164       7.285  -1.601 -11.626  1.00 91.90           O  
ATOM   1282  CG  GLN A 164      10.776  -2.491 -14.387  1.00 91.90           C  
ATOM   1283  CD  GLN A 164       9.996  -3.711 -14.840  1.00 91.90           C  
ATOM   1284  NE2 GLN A 164       9.890  -3.893 -16.152  1.00 91.90           N  
ATOM   1285  OE1 GLN A 164       9.494  -4.484 -14.018  1.00 91.90           O  
ATOM   1286  N   LEU A 165       8.278   0.354 -11.876  1.00 92.11           N  
ATOM   1287  CA  LEU A 165       7.634   0.892 -10.683  1.00 92.11           C  
ATOM   1288  C   LEU A 165       6.130   1.035 -10.895  1.00 92.11           C  
ATOM   1289  CB  LEU A 165       8.240   2.249 -10.312  1.00 92.11           C  
ATOM   1290  O   LEU A 165       5.341   0.742  -9.994  1.00 92.11           O  
ATOM   1291  CG  LEU A 165       7.810   2.838  -8.968  1.00 92.11           C  
ATOM   1292  CD1 LEU A 165       8.133   1.868  -7.836  1.00 92.11           C  
ATOM   1293  CD2 LEU A 165       8.487   4.185  -8.733  1.00 92.11           C  
ATOM   1294  N   ALA A 166       5.751   1.478 -12.046  1.00 92.37           N  
ATOM   1295  CA  ALA A 166       4.334   1.581 -12.385  1.00 92.37           C  
ATOM   1296  C   ALA A 166       3.658   0.214 -12.339  1.00 92.37           C  
ATOM   1297  CB  ALA A 166       4.162   2.211 -13.765  1.00 92.37           C  
ATOM   1298  O   ALA A 166       2.567   0.073 -11.782  1.00 92.37           O  
ATOM   1299  N   LEU A 167       4.264  -0.794 -12.881  1.00 92.46           N  
ATOM   1300  CA  LEU A 167       3.726  -2.150 -12.874  1.00 92.46           C  
ATOM   1301  C   LEU A 167       3.655  -2.700 -11.454  1.00 92.46           C  
ATOM   1302  CB  LEU A 167       4.583  -3.070 -13.748  1.00 92.46           C  
ATOM   1303  O   LEU A 167       2.713  -3.415 -11.107  1.00 92.46           O  
ATOM   1304  CG  LEU A 167       4.501  -2.842 -15.258  1.00 92.46           C  
ATOM   1305  CD1 LEU A 167       5.518  -3.717 -15.982  1.00 92.46           C  
ATOM   1306  CD2 LEU A 167       3.090  -3.121 -15.765  1.00 92.46           C  
ATOM   1307  N   ALA A 168       4.694  -2.394 -10.687  1.00 94.02           N  
ATOM   1308  CA  ALA A 168       4.692  -2.817  -9.289  1.00 94.02           C  
ATOM   1309  C   ALA A 168       3.520  -2.202  -8.531  1.00 94.02           C  
ATOM   1310  CB  ALA A 168       6.011  -2.443  -8.618  1.00 94.02           C  
ATOM   1311  O   ALA A 168       2.868  -2.876  -7.730  1.00 94.02           O  
ATOM   1312  N   LEU A 169       3.297  -0.941  -8.791  1.00 94.04           N  
ATOM   1313  CA  LEU A 169       2.164  -0.264  -8.169  1.00 94.04           C  
ATOM   1314  C   LEU A 169       0.849  -0.920  -8.578  1.00 94.04           C  
ATOM   1315  CB  LEU A 169       2.149   1.218  -8.552  1.00 94.04           C  
ATOM   1316  O   LEU A 169      -0.027  -1.141  -7.738  1.00 94.04           O  
ATOM   1317  CG  LEU A 169       1.012   2.058  -7.967  1.00 94.04           C  
ATOM   1318  CD1 LEU A 169       1.097   2.077  -6.444  1.00 94.04           C  
ATOM   1319  CD2 LEU A 169       1.051   3.476  -8.527  1.00 94.04           C  
ATOM   1320  N   VAL A 170       0.682  -1.260  -9.781  1.00 93.37           N  
ATOM   1321  CA  VAL A 170      -0.521  -1.917 -10.280  1.00 93.37           C  
ATOM   1322  C   VAL A 170      -0.694  -3.270  -9.592  1.00 93.37           C  
ATOM   1323  CB  VAL A 170      -0.474  -2.101 -11.813  1.00 93.37           C  
ATOM   1324  O   VAL A 170      -1.806  -3.641  -9.209  1.00 93.37           O  
ATOM   1325  CG1 VAL A 170      -1.653  -2.946 -12.293  1.00 93.37           C  
ATOM   1326  CG2 VAL A 170      -0.466  -0.743 -12.512  1.00 93.37           C  
ATOM   1327  N   ASP A 171       0.380  -3.985  -9.436  1.00 94.13           N  
ATOM   1328  CA  ASP A 171       0.331  -5.275  -8.754  1.00 94.13           C  
ATOM   1329  C   ASP A 171      -0.125  -5.113  -7.306  1.00 94.13           C  
ATOM   1330  CB  ASP A 171       1.698  -5.961  -8.802  1.00 94.13           C  
ATOM   1331  O   ASP A 171      -0.926  -5.908  -6.809  1.00 94.13           O  
ATOM   1332  CG  ASP A 171       2.055  -6.475 -10.186  1.00 94.13           C  
ATOM   1333  OD1 ASP A 171       1.148  -6.633 -11.031  1.00 94.13           O  
ATOM   1334  OD2 ASP A 171       3.254  -6.728 -10.432  1.00 94.13           O  
ATOM   1335  N   LEU A 172       0.448  -4.124  -6.720  1.00 94.87           N  
ATOM   1336  CA  LEU A 172       0.065  -3.873  -5.335  1.00 94.87           C  
ATOM   1337  C   LEU A 172      -1.415  -3.515  -5.236  1.00 94.87           C  
ATOM   1338  CB  LEU A 172       0.914  -2.747  -4.739  1.00 94.87           C  
ATOM   1339  O   LEU A 172      -2.127  -4.034  -4.373  1.00 94.87           O  
ATOM   1340  CG  LEU A 172       0.639  -2.391  -3.277  1.00 94.87           C  
ATOM   1341  CD1 LEU A 172       0.921  -3.590  -2.378  1.00 94.87           C  
ATOM   1342  CD2 LEU A 172       1.477  -1.190  -2.852  1.00 94.87           C  
ATOM   1343  N   VAL A 173      -1.866  -2.670  -6.085  1.00 94.09           N  
ATOM   1344  CA  VAL A 173      -3.266  -2.258  -6.083  1.00 94.09           C  
ATOM   1345  C   VAL A 173      -4.160  -3.465  -6.361  1.00 94.09           C  
ATOM   1346  CB  VAL A 173      -3.532  -1.148  -7.124  1.00 94.09           C  
ATOM   1347  O   VAL A 173      -5.222  -3.612  -5.751  1.00 94.09           O  
ATOM   1348  CG1 VAL A 173      -5.031  -0.893  -7.271  1.00 94.09           C  
ATOM   1349  CG2 VAL A 173      -2.805   0.137  -6.730  1.00 94.09           C  
ATOM   1350  N   ALA A 174      -3.796  -4.278  -7.235  1.00 93.03           N  
ATOM   1351  CA  ALA A 174      -4.540  -5.505  -7.510  1.00 93.03           C  
ATOM   1352  C   ALA A 174      -4.644  -6.375  -6.261  1.00 93.03           C  
ATOM   1353  CB  ALA A 174      -3.881  -6.284  -8.645  1.00 93.03           C  
ATOM   1354  O   ALA A 174      -5.702  -6.941  -5.977  1.00 93.03           O  
ATOM   1355  N   LEU A 175      -3.533  -6.481  -5.606  1.00 93.91           N  
ATOM   1356  CA  LEU A 175      -3.508  -7.248  -4.365  1.00 93.91           C  
ATOM   1357  C   LEU A 175      -4.441  -6.634  -3.328  1.00 93.91           C  
ATOM   1358  CB  LEU A 175      -2.084  -7.320  -3.809  1.00 93.91           C  
ATOM   1359  O   LEU A 175      -5.236  -7.343  -2.705  1.00 93.91           O  
ATOM   1360  CG  LEU A 175      -1.904  -8.098  -2.504  1.00 93.91           C  
ATOM   1361  CD1 LEU A 175      -2.164  -9.583  -2.732  1.00 93.91           C  
ATOM   1362  CD2 LEU A 175      -0.506  -7.875  -1.936  1.00 93.91           C  
ATOM   1363  N   ILE A 176      -4.391  -5.330  -3.166  1.00 93.96           N  
ATOM   1364  CA  ILE A 176      -5.232  -4.610  -2.215  1.00 93.96           C  
ATOM   1365  C   ILE A 176      -6.703  -4.803  -2.577  1.00 93.96           C  
ATOM   1366  CB  ILE A 176      -4.882  -3.105  -2.177  1.00 93.96           C  
ATOM   1367  O   ILE A 176      -7.534  -5.063  -1.704  1.00 93.96           O  
ATOM   1368  CG1 ILE A 176      -3.489  -2.896  -1.572  1.00 93.96           C  
ATOM   1369  CG2 ILE A 176      -5.942  -2.324  -1.396  1.00 93.96           C  
ATOM   1370  CD1 ILE A 176      -2.975  -1.467  -1.683  1.00 93.96           C  
ATOM   1371  N   SER A 177      -6.983  -4.711  -3.805  1.00 92.61           N  
ATOM   1372  CA  SER A 177      -8.355  -4.858  -4.278  1.00 92.61           C  
ATOM   1373  C   SER A 177      -8.904  -6.245  -3.962  1.00 92.61           C  
ATOM   1374  CB  SER A 177      -8.434  -4.600  -5.783  1.00 92.61           C  
ATOM   1375  O   SER A 177     -10.037  -6.380  -3.496  1.00 92.61           O  
ATOM   1376  OG  SER A 177      -7.998  -3.288  -6.092  1.00 92.61           O  
ATOM   1377  N   SER A 178      -8.123  -7.255  -4.224  1.00 91.38           N  
ATOM   1378  CA  SER A 178      -8.545  -8.628  -3.969  1.00 91.38           C  
ATOM   1379  C   SER A 178      -8.721  -8.884  -2.476  1.00 91.38           C  
ATOM   1380  CB  SER A 178      -7.533  -9.617  -4.548  1.00 91.38           C  
ATOM   1381  O   SER A 178      -9.708  -9.493  -2.057  1.00 91.38           O  
ATOM   1382  OG  SER A 178      -6.265  -9.454  -3.937  1.00 91.38           O  
ATOM   1383  N   LEU A 179      -7.774  -8.364  -1.685  1.00 91.91           N  
ATOM   1384  CA  LEU A 179      -7.813  -8.559  -0.239  1.00 91.91           C  
ATOM   1385  C   LEU A 179      -9.022  -7.858   0.371  1.00 91.91           C  
ATOM   1386  CB  LEU A 179      -6.526  -8.039   0.407  1.00 91.91           C  
ATOM   1387  O   LEU A 179      -9.774  -8.464   1.138  1.00 91.91           O  
ATOM   1388  CG  LEU A 179      -5.289  -8.928   0.265  1.00 91.91           C  
ATOM   1389  CD1 LEU A 179      -4.046  -8.186   0.744  1.00 91.91           C  
ATOM   1390  CD2 LEU A 179      -5.474 -10.228   1.039  1.00 91.91           C  
ATOM   1391  N   PHE A 180      -9.239  -6.738   0.011  1.00 91.34           N  
ATOM   1392  CA  PHE A 180     -10.292  -5.934   0.621  1.00 91.34           C  
ATOM   1393  C   PHE A 180     -11.664  -6.373   0.125  1.00 91.34           C  
ATOM   1394  CB  PHE A 180     -10.076  -4.447   0.322  1.00 91.34           C  
ATOM   1395  O   PHE A 180     -12.643  -6.331   0.873  1.00 91.34           O  
ATOM   1396  CG  PHE A 180      -9.029  -3.800   1.186  1.00 91.34           C  
ATOM   1397  CD1 PHE A 180      -8.504  -4.469   2.285  1.00 91.34           C  
ATOM   1398  CD2 PHE A 180      -8.568  -2.521   0.899  1.00 91.34           C  
ATOM   1399  CE1 PHE A 180      -7.534  -3.872   3.087  1.00 91.34           C  
ATOM   1400  CE2 PHE A 180      -7.599  -1.918   1.696  1.00 91.34           C  
ATOM   1401  CZ  PHE A 180      -7.084  -2.595   2.790  1.00 91.34           C  
ATOM   1402  N   ALA A 181     -11.688  -6.742  -1.089  1.00 89.32           N  
ATOM   1403  CA  ALA A 181     -12.937  -7.293  -1.608  1.00 89.32           C  
ATOM   1404  C   ALA A 181     -13.351  -8.540  -0.833  1.00 89.32           C  
ATOM   1405  CB  ALA A 181     -12.799  -7.616  -3.094  1.00 89.32           C  
ATOM   1406  O   ALA A 181     -14.521  -8.697  -0.476  1.00 89.32           O  
ATOM   1407  N   GLN A 182     -12.457  -9.394  -0.585  1.00 88.39           N  
ATOM   1408  CA  GLN A 182     -12.735 -10.611   0.170  1.00 88.39           C  
ATOM   1409  C   GLN A 182     -13.129 -10.287   1.609  1.00 88.39           C  
ATOM   1410  CB  GLN A 182     -11.522 -11.542   0.154  1.00 88.39           C  
ATOM   1411  O   GLN A 182     -14.009 -10.936   2.178  1.00 88.39           O  
ATOM   1412  CG  GLN A 182     -11.303 -12.244  -1.179  1.00 88.39           C  
ATOM   1413  CD  GLN A 182     -10.112 -13.183  -1.160  1.00 88.39           C  
ATOM   1414  NE2 GLN A 182      -9.765 -13.725  -2.322  1.00 88.39           N  
ATOM   1415  OE1 GLN A 182      -9.507 -13.418  -0.109  1.00 88.39           O  
ATOM   1416  N   LEU A 183     -12.418  -9.324   2.143  1.00 87.53           N  
ATOM   1417  CA  LEU A 183     -12.757  -8.891   3.494  1.00 87.53           C  
ATOM   1418  C   LEU A 183     -14.171  -8.323   3.544  1.00 87.53           C  
ATOM   1419  CB  LEU A 183     -11.756  -7.844   3.989  1.00 87.53           C  
ATOM   1420  O   LEU A 183     -14.934  -8.626   4.464  1.00 87.53           O  
ATOM   1421  CG  LEU A 183     -11.993  -7.290   5.395  1.00 87.53           C  
ATOM   1422  CD1 LEU A 183     -11.681  -8.354   6.443  1.00 87.53           C  
ATOM   1423  CD2 LEU A 183     -11.150  -6.041   5.627  1.00 87.53           C  
ATOM   1424  N   TYR A 184     -14.407  -7.529   2.589  1.00 87.27           N  
ATOM   1425  CA  TYR A 184     -15.735  -6.931   2.504  1.00 87.27           C  
ATOM   1426  C   TYR A 184     -16.813  -8.005   2.435  1.00 87.27           C  
ATOM   1427  CB  TYR A 184     -15.833  -6.013   1.281  1.00 87.27           C  
ATOM   1428  O   TYR A 184     -17.815  -7.934   3.151  1.00 87.27           O  
ATOM   1429  CG  TYR A 184     -17.154  -5.291   1.169  1.00 87.27           C  
ATOM   1430  CD1 TYR A 184     -18.159  -5.762   0.327  1.00 87.27           C  
ATOM   1431  CD2 TYR A 184     -17.400  -4.136   1.904  1.00 87.27           C  
ATOM   1432  CE1 TYR A 184     -19.377  -5.099   0.219  1.00 87.27           C  
ATOM   1433  CE2 TYR A 184     -18.614  -3.465   1.804  1.00 87.27           C  
ATOM   1434  OH  TYR A 184     -20.798  -3.293   0.857  1.00 87.27           O  
ATOM   1435  CZ  TYR A 184     -19.595  -3.953   0.960  1.00 87.27           C  
ATOM   1436  N   LYS A 185     -16.635  -8.980   1.668  1.00 86.75           N  
ATOM   1437  CA  LYS A 185     -17.581 -10.084   1.535  1.00 86.75           C  
ATOM   1438  C   LYS A 185     -17.686 -10.877   2.835  1.00 86.75           C  
ATOM   1439  CB  LYS A 185     -17.169 -11.010   0.389  1.00 86.75           C  
ATOM   1440  O   LYS A 185     -18.777 -11.300   3.223  1.00 86.75           O  
ATOM   1441  CG  LYS A 185     -17.371 -10.410  -0.994  1.00 86.75           C  
ATOM   1442  CD  LYS A 185     -16.964 -11.385  -2.091  1.00 86.75           C  
ATOM   1443  CE  LYS A 185     -17.139 -10.775  -3.476  1.00 86.75           C  
ATOM   1444  NZ  LYS A 185     -16.699 -11.711  -4.553  1.00 86.75           N  
ATOM   1445  N   ALA A 186     -16.585 -11.028   3.456  1.00 86.59           N  
ATOM   1446  CA  ALA A 186     -16.550 -11.776   4.710  1.00 86.59           C  
ATOM   1447  C   ALA A 186     -17.324 -11.047   5.805  1.00 86.59           C  
ATOM   1448  CB  ALA A 186     -15.107 -12.011   5.149  1.00 86.59           C  
ATOM   1449  O   ALA A 186     -18.052 -11.672   6.579  1.00 86.59           O  
ATOM   1450  N   ILE A 187     -17.190  -9.759   5.828  1.00 85.63           N  
ATOM   1451  CA  ILE A 187     -17.844  -8.955   6.854  1.00 85.63           C  
ATOM   1452  C   ILE A 187     -19.353  -8.945   6.618  1.00 85.63           C  
ATOM   1453  CB  ILE A 187     -17.296  -7.511   6.876  1.00 85.63           C  
ATOM   1454  O   ILE A 187     -20.137  -8.985   7.569  1.00 85.63           O  
ATOM   1455  CG1 ILE A 187     -15.841  -7.499   7.360  1.00 85.63           C  
ATOM   1456  CG2 ILE A 187     -18.172  -6.613   7.753  1.00 85.63           C  
ATOM   1457  CD1 ILE A 187     -15.154  -6.148   7.222  1.00 85.63           C  
ATOM   1458  N   LEU A 188     -19.823  -8.997   5.397  1.00 83.60           N  
ATOM   1459  CA  LEU A 188     -21.242  -8.949   5.058  1.00 83.60           C  
ATOM   1460  C   LEU A 188     -21.852 -10.346   5.075  1.00 83.60           C  
ATOM   1461  CB  LEU A 188     -21.442  -8.308   3.682  1.00 83.60           C  
ATOM   1462  O   LEU A 188     -23.062 -10.502   4.896  1.00 83.60           O  
ATOM   1463  CG  LEU A 188     -21.164  -6.808   3.585  1.00 83.60           C  
ATOM   1464  CD1 LEU A 188     -21.361  -6.323   2.153  1.00 83.60           C  
ATOM   1465  CD2 LEU A 188     -22.061  -6.034   4.545  1.00 83.60           C  
ATOM   1466  N   GLY A 189     -21.072 -11.253   5.305  1.00 80.61           N  
ATOM   1467  CA  GLY A 189     -21.554 -12.624   5.348  1.00 80.61           C  
ATOM   1468  C   GLY A 189     -21.927 -13.169   3.982  1.00 80.61           C  
ATOM   1469  O   GLY A 189     -22.779 -14.053   3.872  1.00 80.61           O  
ATOM   1470  N   LEU A 190     -21.560 -12.544   2.873  1.00 77.91           N  
ATOM   1471  CA  LEU A 190     -21.949 -12.856   1.502  1.00 77.91           C  
ATOM   1472  C   LEU A 190     -21.018 -13.901   0.897  1.00 77.91           C  
ATOM   1473  CB  LEU A 190     -21.942 -11.590   0.641  1.00 77.91           C  
ATOM   1474  O   LEU A 190     -21.347 -14.519  -0.118  1.00 77.91           O  
ATOM   1475  CG  LEU A 190     -23.055 -10.577   0.916  1.00 77.91           C  
ATOM   1476  CD1 LEU A 190     -22.607  -9.175   0.517  1.00 77.91           C  
ATOM   1477  CD2 LEU A 190     -24.329 -10.968   0.175  1.00 77.91           C  
ATOM   1478  N   GLY A 191     -20.041 -14.548   1.632  1.00 66.89           N  
ATOM   1479  CA  GLY A 191     -19.128 -15.461   0.962  1.00 66.89           C  
ATOM   1480  C   GLY A 191     -19.135 -16.856   1.557  1.00 66.89           C  
ATOM   1481  O   GLY A 191     -19.694 -17.074   2.635  1.00 66.89           O  
ATOM   1482  N   ASP A 192     -19.021 -17.935   0.689  1.00 61.84           N  
ATOM   1483  CA  ASP A 192     -18.934 -19.361   0.990  1.00 61.84           C  
ATOM   1484  C   ASP A 192     -17.624 -19.693   1.701  1.00 61.84           C  
ATOM   1485  CB  ASP A 192     -19.063 -20.189  -0.291  1.00 61.84           C  
ATOM   1486  O   ASP A 192     -17.520 -20.722   2.372  1.00 61.84           O  
ATOM   1487  CG  ASP A 192     -20.489 -20.265  -0.807  1.00 61.84           C  
ATOM   1488  OD1 ASP A 192     -21.427 -19.910  -0.061  1.00 61.84           O  
ATOM   1489  OD2 ASP A 192     -20.676 -20.687  -1.969  1.00 61.84           O  
ATOM   1490  N   GLY A 193     -16.773 -18.695   2.100  1.00 56.98           N  
ATOM   1491  CA  GLY A 193     -15.404 -19.032   2.456  1.00 56.98           C  
ATOM   1492  C   GLY A 193     -14.865 -18.205   3.608  1.00 56.98           C  
ATOM   1493  O   GLY A 193     -15.239 -17.041   3.771  1.00 56.98           O  
ATOM   1494  N   SER A 194     -14.928 -18.655   4.813  1.00 61.22           N  
ATOM   1495  CA  SER A 194     -14.279 -18.130   6.010  1.00 61.22           C  
ATOM   1496  C   SER A 194     -12.977 -17.415   5.664  1.00 61.22           C  
ATOM   1497  CB  SER A 194     -14.003 -19.255   7.008  1.00 61.22           C  
ATOM   1498  O   SER A 194     -12.185 -17.912   4.861  1.00 61.22           O  
ATOM   1499  OG  SER A 194     -12.963 -20.097   6.541  1.00 61.22           O  
ATOM   1500  N   PHE A 195     -12.967 -16.224   5.104  1.00 68.75           N  
ATOM   1501  CA  PHE A 195     -11.726 -15.461   5.049  1.00 68.75           C  
ATOM   1502  C   PHE A 195     -10.864 -15.740   6.275  1.00 68.75           C  
ATOM   1503  CB  PHE A 195     -12.020 -13.961   4.945  1.00 68.75           C  
ATOM   1504  O   PHE A 195     -11.292 -15.506   7.407  1.00 68.75           O  
ATOM   1505  CG  PHE A 195     -10.785 -13.107   4.836  1.00 68.75           C  
ATOM   1506  CD1 PHE A 195     -10.312 -12.400   5.935  1.00 68.75           C  
ATOM   1507  CD2 PHE A 195     -10.097 -13.011   3.633  1.00 68.75           C  
ATOM   1508  CE1 PHE A 195      -9.170 -11.609   5.837  1.00 68.75           C  
ATOM   1509  CE2 PHE A 195      -8.955 -12.222   3.527  1.00 68.75           C  
ATOM   1510  CZ  PHE A 195      -8.494 -11.521   4.630  1.00 68.75           C  
ATOM   1511  N   VAL A 196      -9.884 -16.626   6.001  1.00 72.43           N  
ATOM   1512  CA  VAL A 196      -8.960 -16.922   7.091  1.00 72.43           C  
ATOM   1513  C   VAL A 196      -7.805 -15.922   7.075  1.00 72.43           C  
ATOM   1514  CB  VAL A 196      -8.417 -18.365   6.999  1.00 72.43           C  
ATOM   1515  O   VAL A 196      -7.026 -15.880   6.120  1.00 72.43           O  
ATOM   1516  CG1 VAL A 196      -7.496 -18.672   8.178  1.00 72.43           C  
ATOM   1517  CG2 VAL A 196      -9.570 -19.366   6.943  1.00 72.43           C  
ATOM   1518  N   LEU A 197      -7.803 -15.078   8.001  1.00 74.50           N  
ATOM   1519  CA  LEU A 197      -6.832 -14.001   8.163  1.00 74.50           C  
ATOM   1520  C   LEU A 197      -5.428 -14.560   8.366  1.00 74.50           C  
ATOM   1521  CB  LEU A 197      -7.215 -13.108   9.346  1.00 74.50           C  
ATOM   1522  O   LEU A 197      -4.443 -13.941   7.957  1.00 74.50           O  
ATOM   1523  CG  LEU A 197      -8.283 -12.047   9.077  1.00 74.50           C  
ATOM   1524  CD1 LEU A 197      -9.145 -11.836  10.318  1.00 74.50           C  
ATOM   1525  CD2 LEU A 197      -7.638 -10.737   8.639  1.00 74.50           C  
ATOM   1526  N   ASN A 198      -5.276 -15.857   8.767  1.00 73.81           N  
ATOM   1527  CA  ASN A 198      -3.978 -16.396   9.157  1.00 73.81           C  
ATOM   1528  C   ASN A 198      -3.195 -16.902   7.948  1.00 73.81           C  
ATOM   1529  CB  ASN A 198      -4.148 -17.516  10.185  1.00 73.81           C  
ATOM   1530  O   ASN A 198      -1.967 -16.994   7.993  1.00 73.81           O  
ATOM   1531  CG  ASN A 198      -4.349 -16.991  11.593  1.00 73.81           C  
ATOM   1532  ND2 ASN A 198      -4.473 -17.900  12.553  1.00 73.81           N  
ATOM   1533  OD1 ASN A 198      -4.394 -15.779  11.816  1.00 73.81           O  
ATOM   1534  N   ASP A 199      -3.751 -16.906   6.688  1.00 81.18           N  
ATOM   1535  CA  ASP A 199      -3.030 -17.511   5.572  1.00 81.18           C  
ATOM   1536  C   ASP A 199      -2.951 -16.553   4.385  1.00 81.18           C  
ATOM   1537  CB  ASP A 199      -3.697 -18.820   5.148  1.00 81.18           C  
ATOM   1538  O   ASP A 199      -2.859 -16.987   3.235  1.00 81.18           O  
ATOM   1539  CG  ASP A 199      -2.778 -19.721   4.342  1.00 81.18           C  
ATOM   1540  OD1 ASP A 199      -1.546 -19.506   4.358  1.00 81.18           O  
ATOM   1541  OD2 ASP A 199      -3.289 -20.652   3.682  1.00 81.18           O  
ATOM   1542  N   ILE A 200      -2.930 -15.271   4.644  1.00 84.06           N  
ATOM   1543  CA  ILE A 200      -2.936 -14.298   3.556  1.00 84.06           C  
ATOM   1544  C   ILE A 200      -1.678 -14.466   2.707  1.00 84.06           C  
ATOM   1545  CB  ILE A 200      -3.032 -12.852   4.092  1.00 84.06           C  
ATOM   1546  O   ILE A 200      -1.746 -14.451   1.476  1.00 84.06           O  
ATOM   1547  CG1 ILE A 200      -4.381 -12.628   4.785  1.00 84.06           C  
ATOM   1548  CG2 ILE A 200      -2.823 -11.842   2.960  1.00 84.06           C  
ATOM   1549  CD1 ILE A 200      -4.504 -11.278   5.478  1.00 84.06           C  
ATOM   1550  N   HIS A 201      -0.540 -14.752   3.303  1.00 84.56           N  
ATOM   1551  CA  HIS A 201       0.716 -14.892   2.575  1.00 84.56           C  
ATOM   1552  C   HIS A 201       0.691 -16.116   1.665  1.00 84.56           C  
ATOM   1553  CB  HIS A 201       1.892 -14.985   3.548  1.00 84.56           C  
ATOM   1554  O   HIS A 201       1.176 -16.063   0.532  1.00 84.56           O  
ATOM   1555  CG  HIS A 201       2.313 -13.664   4.108  1.00 84.56           C  
ATOM   1556  CD2 HIS A 201       2.116 -13.112   5.328  1.00 84.56           C  
ATOM   1557  ND1 HIS A 201       3.029 -12.740   3.377  1.00 84.56           N  
ATOM   1558  CE1 HIS A 201       3.254 -11.674   4.127  1.00 84.56           C  
ATOM   1559  NE2 HIS A 201       2.711 -11.874   5.315  1.00 84.56           N  
ATOM   1560  N   ASN A 202       0.015 -17.087   2.070  1.00 83.81           N  
ATOM   1561  CA  ASN A 202      -0.072 -18.307   1.275  1.00 83.81           C  
ATOM   1562  C   ASN A 202      -1.117 -18.183   0.170  1.00 83.81           C  
ATOM   1563  CB  ASN A 202      -0.384 -19.510   2.168  1.00 83.81           C  
ATOM   1564  O   ASN A 202      -0.880 -18.600  -0.965  1.00 83.81           O  
ATOM   1565  CG  ASN A 202       0.780 -19.892   3.060  1.00 83.81           C  
ATOM   1566  ND2 ASN A 202       0.484 -20.559   4.170  1.00 83.81           N  
ATOM   1567  OD1 ASN A 202       1.937 -19.590   2.756  1.00 83.81           O  
ATOM   1568  N   GLN A 203      -2.169 -17.532   0.466  1.00 85.97           N  
ATOM   1569  CA  GLN A 203      -3.271 -17.414  -0.483  1.00 85.97           C  
ATOM   1570  C   GLN A 203      -2.906 -16.483  -1.636  1.00 85.97           C  
ATOM   1571  CB  GLN A 203      -4.533 -16.911   0.218  1.00 85.97           C  
ATOM   1572  O   GLN A 203      -3.327 -16.701  -2.774  1.00 85.97           O  
ATOM   1573  CG  GLN A 203      -5.195 -17.950   1.113  1.00 85.97           C  
ATOM   1574  CD  GLN A 203      -6.428 -17.417   1.818  1.00 85.97           C  
ATOM   1575  NE2 GLN A 203      -6.812 -18.066   2.912  1.00 85.97           N  
ATOM   1576  OE1 GLN A 203      -7.030 -16.430   1.384  1.00 85.97           O  
ATOM   1577  N   TYR A 204      -2.115 -15.552  -1.278  1.00 88.70           N  
ATOM   1578  CA  TYR A 204      -1.781 -14.560  -2.294  1.00 88.70           C  
ATOM   1579  C   TYR A 204      -0.290 -14.581  -2.608  1.00 88.70           C  
ATOM   1580  CB  TYR A 204      -2.199 -13.160  -1.836  1.00 88.70           C  
ATOM   1581  O   TYR A 204       0.292 -13.550  -2.955  1.00 88.70           O  
ATOM   1582  CG  TYR A 204      -3.692 -12.986  -1.699  1.00 88.70           C  
ATOM   1583  CD1 TYR A 204      -4.472 -12.611  -2.791  1.00 88.70           C  
ATOM   1584  CD2 TYR A 204      -4.325 -13.194  -0.478  1.00 88.70           C  
ATOM   1585  CE1 TYR A 204      -5.848 -12.448  -2.669  1.00 88.70           C  
ATOM   1586  CE2 TYR A 204      -5.700 -13.034  -0.345  1.00 88.70           C  
ATOM   1587  OH  TYR A 204      -7.814 -12.501  -1.318  1.00 88.70           O  
ATOM   1588  CZ  TYR A 204      -6.452 -12.661  -1.444  1.00 88.70           C  
ATOM   1589  N   ALA A 205       0.325 -15.736  -2.492  1.00 88.86           N  
ATOM   1590  CA  ALA A 205       1.769 -15.893  -2.648  1.00 88.86           C  
ATOM   1591  C   ALA A 205       2.217 -15.486  -4.048  1.00 88.86           C  
ATOM   1592  CB  ALA A 205       2.182 -17.334  -2.358  1.00 88.86           C  
ATOM   1593  O   ALA A 205       3.228 -14.798  -4.208  1.00 88.86           O  
ATOM   1594  N   SER A 206       1.441 -15.863  -5.018  1.00 89.23           N  
ATOM   1595  CA  SER A 206       1.810 -15.569  -6.399  1.00 89.23           C  
ATOM   1596  C   SER A 206       1.801 -14.067  -6.665  1.00 89.23           C  
ATOM   1597  CB  SER A 206       0.862 -16.273  -7.370  1.00 89.23           C  
ATOM   1598  O   SER A 206       2.719 -13.537  -7.295  1.00 89.23           O  
ATOM   1599  OG  SER A 206      -0.458 -15.776  -7.234  1.00 89.23           O  
ATOM   1600  N   GLN A 207       0.815 -13.355  -6.182  1.00 91.11           N  
ATOM   1601  CA  GLN A 207       0.699 -11.913  -6.371  1.00 91.11           C  
ATOM   1602  C   GLN A 207       1.803 -11.170  -5.624  1.00 91.11           C  
ATOM   1603  CB  GLN A 207      -0.673 -11.419  -5.908  1.00 91.11           C  
ATOM   1604  O   GLN A 207       2.383 -10.218  -6.151  1.00 91.11           O  
ATOM   1605  CG  GLN A 207      -1.825 -11.896  -6.782  1.00 91.11           C  
ATOM   1606  CD  GLN A 207      -3.161 -11.855  -6.065  1.00 91.11           C  
ATOM   1607  NE2 GLN A 207      -4.246 -11.847  -6.832  1.00 91.11           N  
ATOM   1608  OE1 GLN A 207      -3.218 -11.832  -4.831  1.00 91.11           O  
ATOM   1609  N   ILE A 208       2.030 -11.697  -4.409  1.00 90.67           N  
ATOM   1610  CA  ILE A 208       3.063 -11.087  -3.579  1.00 90.67           C  
ATOM   1611  C   ILE A 208       4.430 -11.279  -4.233  1.00 90.67           C  
ATOM   1612  CB  ILE A 208       3.064 -11.678  -2.151  1.00 90.67           C  
ATOM   1613  O   ILE A 208       5.231 -10.344  -4.299  1.00 90.67           O  
ATOM   1614  CG1 ILE A 208       1.774 -11.298  -1.416  1.00 90.67           C  
ATOM   1615  CG2 ILE A 208       4.296 -11.208  -1.373  1.00 90.67           C  
ATOM   1616  CD1 ILE A 208       1.593 -12.003  -0.078  1.00 90.67           C  
ATOM   1617  N   ASP A 209       4.674 -12.414  -4.799  1.00 91.33           N  
ATOM   1618  CA  ASP A 209       5.946 -12.718  -5.448  1.00 91.33           C  
ATOM   1619  C   ASP A 209       6.148 -11.854  -6.691  1.00 91.33           C  
ATOM   1620  CB  ASP A 209       6.017 -14.200  -5.821  1.00 91.33           C  
ATOM   1621  O   ASP A 209       7.248 -11.353  -6.933  1.00 91.33           O  
ATOM   1622  CG  ASP A 209       6.283 -15.099  -4.626  1.00 91.33           C  
ATOM   1623  OD1 ASP A 209       6.705 -14.594  -3.564  1.00 91.33           O  
ATOM   1624  OD2 ASP A 209       6.072 -16.325  -4.750  1.00 91.33           O  
ATOM   1625  N   THR A 210       5.099 -11.725  -7.380  1.00 92.20           N  
ATOM   1626  CA  THR A 210       5.174 -10.896  -8.578  1.00 92.20           C  
ATOM   1627  C   THR A 210       5.538  -9.459  -8.219  1.00 92.20           C  
ATOM   1628  CB  THR A 210       3.843 -10.913  -9.353  1.00 92.20           C  
ATOM   1629  O   THR A 210       6.391  -8.848  -8.866  1.00 92.20           O  
ATOM   1630  CG2 THR A 210       3.943 -10.093 -10.635  1.00 92.20           C  
ATOM   1631  OG1 THR A 210       3.509 -12.266  -9.688  1.00 92.20           O  
ATOM   1632  N   PHE A 211       4.888  -8.965  -7.247  1.00 93.32           N  
ATOM   1633  CA  PHE A 211       5.179  -7.621  -6.763  1.00 93.32           C  
ATOM   1634  C   PHE A 211       6.626  -7.516  -6.295  1.00 93.32           C  
ATOM   1635  CB  PHE A 211       4.229  -7.242  -5.622  1.00 93.32           C  
ATOM   1636  O   PHE A 211       7.344  -6.593  -6.684  1.00 93.32           O  
ATOM   1637  CG  PHE A 211       4.659  -6.021  -4.855  1.00 93.32           C  
ATOM   1638  CD1 PHE A 211       5.241  -6.141  -3.598  1.00 93.32           C  
ATOM   1639  CD2 PHE A 211       4.482  -4.752  -5.390  1.00 93.32           C  
ATOM   1640  CE1 PHE A 211       5.640  -5.013  -2.886  1.00 93.32           C  
ATOM   1641  CE2 PHE A 211       4.878  -3.620  -4.685  1.00 93.32           C  
ATOM   1642  CZ  PHE A 211       5.456  -3.752  -3.432  1.00 93.32           C  
ATOM   1643  N   GLN A 212       7.025  -8.420  -5.512  1.00 92.35           N  
ATOM   1644  CA  GLN A 212       8.378  -8.400  -4.966  1.00 92.35           C  
ATOM   1645  C   GLN A 212       9.420  -8.500  -6.077  1.00 92.35           C  
ATOM   1646  CB  GLN A 212       8.569  -9.539  -3.963  1.00 92.35           C  
ATOM   1647  O   GLN A 212      10.461  -7.842  -6.019  1.00 92.35           O  
ATOM   1648  CG  GLN A 212       7.820  -9.336  -2.653  1.00 92.35           C  
ATOM   1649  CD  GLN A 212       8.008 -10.489  -1.685  1.00 92.35           C  
ATOM   1650  NE2 GLN A 212       7.673 -10.262  -0.420  1.00 92.35           N  
ATOM   1651  OE1 GLN A 212       8.451 -11.576  -2.072  1.00 92.35           O  
ATOM   1652  N   ASN A 213       9.168  -9.313  -7.025  1.00 92.23           N  
ATOM   1653  CA  ASN A 213      10.077  -9.457  -8.157  1.00 92.23           C  
ATOM   1654  C   ASN A 213      10.211  -8.153  -8.938  1.00 92.23           C  
ATOM   1655  CB  ASN A 213       9.609 -10.583  -9.081  1.00 92.23           C  
ATOM   1656  O   ASN A 213      11.313  -7.773  -9.336  1.00 92.23           O  
ATOM   1657  CG  ASN A 213       9.886 -11.960  -8.510  1.00 92.23           C  
ATOM   1658  ND2 ASN A 213       9.177 -12.964  -9.012  1.00 92.23           N  
ATOM   1659  OD1 ASN A 213      10.731 -12.120  -7.625  1.00 92.23           O  
ATOM   1660  N   ARG A 214       9.105  -7.462  -9.080  1.00 92.05           N  
ATOM   1661  CA  ARG A 214       9.134  -6.186  -9.789  1.00 92.05           C  
ATOM   1662  C   ARG A 214       9.907  -5.137  -8.996  1.00 92.05           C  
ATOM   1663  CB  ARG A 214       7.712  -5.691 -10.064  1.00 92.05           C  
ATOM   1664  O   ARG A 214      10.665  -4.352  -9.570  1.00 92.05           O  
ATOM   1665  CG  ARG A 214       6.987  -6.474 -11.147  1.00 92.05           C  
ATOM   1666  CD  ARG A 214       5.641  -5.850 -11.489  1.00 92.05           C  
ATOM   1667  NE  ARG A 214       4.904  -6.655 -12.459  1.00 92.05           N  
ATOM   1668  NH1 ARG A 214       3.292  -5.053 -12.873  1.00 92.05           N  
ATOM   1669  NH2 ARG A 214       3.214  -7.071 -13.957  1.00 92.05           N  
ATOM   1670  CZ  ARG A 214       3.805  -6.258 -13.094  1.00 92.05           C  
ATOM   1671  N   CYS A 215       9.713  -5.188  -7.744  1.00 92.66           N  
ATOM   1672  CA  CYS A 215      10.457  -4.272  -6.887  1.00 92.66           C  
ATOM   1673  C   CYS A 215      11.953  -4.558  -6.950  1.00 92.66           C  
ATOM   1674  CB  CYS A 215       9.970  -4.374  -5.442  1.00 92.66           C  
ATOM   1675  O   CYS A 215      12.766  -3.633  -6.970  1.00 92.66           O  
ATOM   1676  SG  CYS A 215       8.329  -3.667  -5.175  1.00 92.66           S  
ATOM   1677  N   GLU A 216      12.252  -5.795  -6.950  1.00 90.56           N  
ATOM   1678  CA  GLU A 216      13.654  -6.183  -7.074  1.00 90.56           C  
ATOM   1679  C   GLU A 216      14.243  -5.709  -8.399  1.00 90.56           C  
ATOM   1680  CB  GLU A 216      13.806  -7.701  -6.943  1.00 90.56           C  
ATOM   1681  O   GLU A 216      15.378  -5.228  -8.444  1.00 90.56           O  
ATOM   1682  CG  GLU A 216      15.252  -8.175  -6.927  1.00 90.56           C  
ATOM   1683  CD  GLU A 216      16.068  -7.572  -5.795  1.00 90.56           C  
ATOM   1684  OE1 GLU A 216      17.317  -7.556  -5.888  1.00 90.56           O  
ATOM   1685  OE2 GLU A 216      15.455  -7.114  -4.805  1.00 90.56           O  
ATOM   1686  N   ARG A 217      13.566  -5.803  -9.424  1.00 90.48           N  
ATOM   1687  CA  ARG A 217      14.016  -5.326 -10.728  1.00 90.48           C  
ATOM   1688  C   ARG A 217      14.270  -3.822 -10.703  1.00 90.48           C  
ATOM   1689  CB  ARG A 217      12.989  -5.666 -11.810  1.00 90.48           C  
ATOM   1690  O   ARG A 217      15.234  -3.340 -11.301  1.00 90.48           O  
ATOM   1691  CG  ARG A 217      12.957  -7.138 -12.188  1.00 90.48           C  
ATOM   1692  CD  ARG A 217      12.004  -7.402 -13.345  1.00 90.48           C  
ATOM   1693  NE  ARG A 217      11.681  -8.821 -13.464  1.00 90.48           N  
ATOM   1694  NH1 ARG A 217      10.119  -8.537 -15.142  1.00 90.48           N  
ATOM   1695  NH2 ARG A 217      10.576 -10.635 -14.338  1.00 90.48           N  
ATOM   1696  CZ  ARG A 217      10.792  -9.328 -14.314  1.00 90.48           C  
ATOM   1697  N   VAL A 218      13.412  -3.185 -10.008  1.00 90.06           N  
ATOM   1698  CA  VAL A 218      13.574  -1.741  -9.871  1.00 90.06           C  
ATOM   1699  C   VAL A 218      14.848  -1.436  -9.086  1.00 90.06           C  
ATOM   1700  CB  VAL A 218      12.353  -1.095  -9.178  1.00 90.06           C  
ATOM   1701  O   VAL A 218      15.639  -0.578  -9.484  1.00 90.06           O  
ATOM   1702  CG1 VAL A 218      12.623   0.376  -8.868  1.00 90.06           C  
ATOM   1703  CG2 VAL A 218      11.107  -1.241 -10.050  1.00 90.06           C  
ATOM   1704  N   ARG A 219      15.021  -2.152  -8.066  1.00 88.55           N  
ATOM   1705  CA  ARG A 219      16.207  -1.948  -7.241  1.00 88.55           C  
ATOM   1706  C   ARG A 219      17.480  -2.193  -8.043  1.00 88.55           C  
ATOM   1707  CB  ARG A 219      16.175  -2.864  -6.016  1.00 88.55           C  
ATOM   1708  O   ARG A 219      18.439  -1.424  -7.947  1.00 88.55           O  
ATOM   1709  CG  ARG A 219      15.194  -2.422  -4.941  1.00 88.55           C  
ATOM   1710  CD  ARG A 219      15.122  -3.424  -3.798  1.00 88.55           C  
ATOM   1711  NE  ARG A 219      16.388  -3.510  -3.075  1.00 88.55           N  
ATOM   1712  NH1 ARG A 219      15.532  -4.720  -1.303  1.00 88.55           N  
ATOM   1713  NH2 ARG A 219      17.750  -4.141  -1.337  1.00 88.55           N  
ATOM   1714  CZ  ARG A 219      16.554  -4.123  -1.906  1.00 88.55           C  
ATOM   1715  N   VAL A 220      17.432  -3.209  -8.802  1.00 88.26           N  
ATOM   1716  CA  VAL A 220      18.577  -3.552  -9.639  1.00 88.26           C  
ATOM   1717  C   VAL A 220      18.805  -2.455 -10.677  1.00 88.26           C  
ATOM   1718  CB  VAL A 220      18.380  -4.915 -10.339  1.00 88.26           C  
ATOM   1719  O   VAL A 220      19.942  -2.035 -10.905  1.00 88.26           O  
ATOM   1720  CG1 VAL A 220      19.486  -5.162 -11.364  1.00 88.26           C  
ATOM   1721  CG2 VAL A 220      18.340  -6.043  -9.309  1.00 88.26           C  
ATOM   1722  N   ALA A 221      17.810  -2.022 -11.204  1.00 87.64           N  
ATOM   1723  CA  ALA A 221      17.912  -0.968 -12.210  1.00 87.64           C  
ATOM   1724  C   ALA A 221      18.477   0.314 -11.605  1.00 87.64           C  
ATOM   1725  CB  ALA A 221      16.548  -0.699 -12.840  1.00 87.64           C  
ATOM   1726  O   ALA A 221      19.303   0.989 -12.223  1.00 87.64           O  
ATOM   1727  N   ILE A 222      17.969   0.624 -10.417  1.00 86.83           N  
ATOM   1728  CA  ILE A 222      18.454   1.813  -9.726  1.00 86.83           C  
ATOM   1729  C   ILE A 222      19.948   1.674  -9.445  1.00 86.83           C  
ATOM   1730  CB  ILE A 222      17.681   2.057  -8.410  1.00 86.83           C  
ATOM   1731  O   ILE A 222      20.717   2.614  -9.660  1.00 86.83           O  
ATOM   1732  CG1 ILE A 222      16.242   2.493  -8.709  1.00 86.83           C  
ATOM   1733  CG2 ILE A 222      18.401   3.097  -7.546  1.00 86.83           C  
ATOM   1734  CD1 ILE A 222      15.361   2.608  -7.472  1.00 86.83           C  
ATOM   1735  N   SER A 223      20.317   0.543  -8.996  1.00 83.69           N  
ATOM   1736  CA  SER A 223      21.722   0.291  -8.691  1.00 83.69           C  
ATOM   1737  C   SER A 223      22.583   0.370  -9.946  1.00 83.69           C  
ATOM   1738  CB  SER A 223      21.891  -1.079  -8.032  1.00 83.69           C  
ATOM   1739  O   SER A 223      23.680   0.933  -9.919  1.00 83.69           O  
ATOM   1740  OG  SER A 223      21.193  -1.134  -6.800  1.00 83.69           O  
ATOM   1741  N   ARG A 224      22.103  -0.183 -10.943  1.00 83.79           N  
ATOM   1742  CA  ARG A 224      22.827  -0.122 -12.209  1.00 83.79           C  
ATOM   1743  C   ARG A 224      23.004   1.321 -12.670  1.00 83.79           C  
ATOM   1744  CB  ARG A 224      22.098  -0.931 -13.284  1.00 83.79           C  
ATOM   1745  O   ARG A 224      24.087   1.708 -13.112  1.00 83.79           O  
ATOM   1746  CG  ARG A 224      22.904  -1.128 -14.558  1.00 83.79           C  
ATOM   1747  CD  ARG A 224      22.119  -1.902 -15.608  1.00 83.79           C  
ATOM   1748  NE  ARG A 224      22.032  -3.322 -15.277  1.00 83.79           N  
ATOM   1749  NH1 ARG A 224      19.743  -3.323 -14.969  1.00 83.79           N  
ATOM   1750  NH2 ARG A 224      20.941  -5.257 -14.696  1.00 83.79           N  
ATOM   1751  CZ  ARG A 224      20.905  -3.964 -14.981  1.00 83.79           C  
ATOM   1752  N   HIS A 225      21.971   1.990 -12.582  1.00 83.08           N  
ATOM   1753  CA  HIS A 225      22.011   3.395 -12.970  1.00 83.08           C  
ATOM   1754  C   HIS A 225      22.991   4.178 -12.102  1.00 83.08           C  
ATOM   1755  CB  HIS A 225      20.617   4.016 -12.878  1.00 83.08           C  
ATOM   1756  O   HIS A 225      23.722   5.036 -12.603  1.00 83.08           O  
ATOM   1757  CG  HIS A 225      20.560   5.436 -13.347  1.00 83.08           C  
ATOM   1758  CD2 HIS A 225      20.357   5.957 -14.580  1.00 83.08           C  
ATOM   1759  ND1 HIS A 225      20.727   6.507 -12.497  1.00 83.08           N  
ATOM   1760  CE1 HIS A 225      20.628   7.630 -13.189  1.00 83.08           C  
ATOM   1761  NE2 HIS A 225      20.404   7.324 -14.455  1.00 83.08           N  
ATOM   1762  N   ARG A 226      23.066   3.858 -10.832  1.00 81.38           N  
ATOM   1763  CA  ARG A 226      23.979   4.507  -9.897  1.00 81.38           C  
ATOM   1764  C   ARG A 226      25.427   4.130 -10.196  1.00 81.38           C  
ATOM   1765  CB  ARG A 226      23.628   4.135  -8.455  1.00 81.38           C  
ATOM   1766  O   ARG A 226      26.320   4.977 -10.128  1.00 81.38           O  
ATOM   1767  CG  ARG A 226      22.346   4.776  -7.949  1.00 81.38           C  
ATOM   1768  CD  ARG A 226      22.075   4.421  -6.493  1.00 81.38           C  
ATOM   1769  NE  ARG A 226      22.989   5.116  -5.590  1.00 81.38           N  
ATOM   1770  NH1 ARG A 226      21.917   4.445  -3.657  1.00 81.38           N  
ATOM   1771  NH2 ARG A 226      23.779   5.777  -3.538  1.00 81.38           N  
ATOM   1772  CZ  ARG A 226      22.893   5.111  -4.264  1.00 81.38           C  
ATOM   1773  N   LEU A 227      25.596   2.995 -10.535  1.00 80.43           N  
ATOM   1774  CA  LEU A 227      26.950   2.523 -10.806  1.00 80.43           C  
ATOM   1775  C   LEU A 227      27.467   3.083 -12.127  1.00 80.43           C  
ATOM   1776  CB  LEU A 227      26.989   0.993 -10.836  1.00 80.43           C  
ATOM   1777  O   LEU A 227      28.652   3.398 -12.251  1.00 80.43           O  
ATOM   1778  CG  LEU A 227      26.904   0.286  -9.483  1.00 80.43           C  
ATOM   1779  CD1 LEU A 227      26.737  -1.218  -9.680  1.00 80.43           C  
ATOM   1780  CD2 LEU A 227      28.141   0.586  -8.643  1.00 80.43           C  
ATOM   1781  N   GLN A 228      26.622   3.163 -13.058  1.00 79.59           N  
ATOM   1782  CA  GLN A 228      27.033   3.717 -14.344  1.00 79.59           C  
ATOM   1783  C   GLN A 228      27.350   5.205 -14.226  1.00 79.59           C  
ATOM   1784  CB  GLN A 228      25.947   3.493 -15.398  1.00 79.59           C  
ATOM   1785  O   GLN A 228      28.242   5.711 -14.910  1.00 79.59           O  
ATOM   1786  CG  GLN A 228      25.802   2.041 -15.833  1.00 79.59           C  
ATOM   1787  CD  GLN A 228      24.648   1.828 -16.795  1.00 79.59           C  
ATOM   1788  NE2 GLN A 228      24.591   0.647 -17.400  1.00 79.59           N  
ATOM   1789  OE1 GLN A 228      23.815   2.718 -16.991  1.00 79.59           O  
ATOM   1790  N   GLY A 229      26.600   5.879 -13.405  1.00 76.53           N  
ATOM   1791  CA  GLY A 229      26.874   7.287 -13.169  1.00 76.53           C  
ATOM   1792  C   GLY A 229      28.137   7.522 -12.363  1.00 76.53           C  
ATOM   1793  O   GLY A 229      28.873   8.478 -12.618  1.00 76.53           O  
ATOM   1794  N   ALA A 230      28.448   6.699 -11.375  1.00 76.93           N  
ATOM   1795  CA  ALA A 230      29.615   6.840 -10.508  1.00 76.93           C  
ATOM   1796  C   ALA A 230      30.885   6.381 -11.219  1.00 76.93           C  
ATOM   1797  CB  ALA A 230      29.418   6.050  -9.217  1.00 76.93           C  
ATOM   1798  O   ALA A 230      31.951   6.977 -11.046  1.00 76.93           O  
ATOM   1799  N   ALA A 231      30.733   5.346 -11.981  1.00 68.55           N  
ATOM   1800  CA  ALA A 231      31.927   4.727 -12.549  1.00 68.55           C  
ATOM   1801  C   ALA A 231      32.197   5.247 -13.959  1.00 68.55           C  
ATOM   1802  CB  ALA A 231      31.782   3.207 -12.565  1.00 68.55           C  
ATOM   1803  O   ALA A 231      33.152   4.821 -14.612  1.00 68.55           O  
ATOM   1804  N   GLN A 232      31.853   6.520 -14.289  1.00 68.43           N  
ATOM   1805  CA  GLN A 232      32.182   7.118 -15.578  1.00 68.43           C  
ATOM   1806  C   GLN A 232      32.487   6.045 -16.620  1.00 68.43           C  
ATOM   1807  CB  GLN A 232      33.371   8.071 -15.442  1.00 68.43           C  
ATOM   1808  O   GLN A 232      33.488   6.134 -17.335  1.00 68.43           O  
ATOM   1809  CG  GLN A 232      33.075   9.307 -14.604  1.00 68.43           C  
ATOM   1810  CD  GLN A 232      34.275  10.225 -14.468  1.00 68.43           C  
ATOM   1811  NE2 GLN A 232      34.155  11.235 -13.613  1.00 68.43           N  
ATOM   1812  OE1 GLN A 232      35.302  10.027 -15.125  1.00 68.43           O  
ATOM   1813  N   GLY A 233      31.848   4.871 -16.623  1.00 64.48           N  
ATOM   1814  CA  GLY A 233      32.013   3.953 -17.739  1.00 64.48           C  
ATOM   1815  C   GLY A 233      32.936   2.791 -17.424  1.00 64.48           C  
ATOM   1816  O   GLY A 233      33.319   2.035 -18.319  1.00 64.48           O  
ATOM   1817  N   LEU A 234      33.440   2.712 -16.144  1.00 66.37           N  
ATOM   1818  CA  LEU A 234      34.435   1.680 -15.876  1.00 66.37           C  
ATOM   1819  C   LEU A 234      33.765   0.348 -15.556  1.00 66.37           C  
ATOM   1820  CB  LEU A 234      35.342   2.099 -14.716  1.00 66.37           C  
ATOM   1821  O   LEU A 234      34.385  -0.711 -15.684  1.00 66.37           O  
ATOM   1822  CG  LEU A 234      36.357   3.203 -15.014  1.00 66.37           C  
ATOM   1823  CD1 LEU A 234      36.861   3.824 -13.715  1.00 66.37           C  
ATOM   1824  CD2 LEU A 234      37.518   2.655 -15.836  1.00 66.37           C  
ATOM   1825  N   VAL A 235      32.463   0.397 -15.283  1.00 63.96           N  
ATOM   1826  CA  VAL A 235      31.829  -0.862 -14.907  1.00 63.96           C  
ATOM   1827  C   VAL A 235      30.879  -1.314 -16.015  1.00 63.96           C  
ATOM   1828  CB  VAL A 235      31.067  -0.737 -13.569  1.00 63.96           C  
ATOM   1829  O   VAL A 235      30.006  -0.554 -16.440  1.00 63.96           O  
ATOM   1830  CG1 VAL A 235      30.422  -2.068 -13.188  1.00 63.96           C  
ATOM   1831  CG2 VAL A 235      32.006  -0.259 -12.464  1.00 63.96           C  
ATOM   1832  N   LYS A 236      31.328  -2.317 -16.837  1.00 67.92           N  
ATOM   1833  CA  LYS A 236      30.474  -2.986 -17.814  1.00 67.92           C  
ATOM   1834  C   LYS A 236      29.370  -3.782 -17.124  1.00 67.92           C  
ATOM   1835  CB  LYS A 236      31.302  -3.907 -18.711  1.00 67.92           C  
ATOM   1836  O   LYS A 236      29.431  -4.021 -15.917  1.00 67.92           O  
ATOM   1837  CG  LYS A 236      32.263  -3.171 -19.634  1.00 67.92           C  
ATOM   1838  CD  LYS A 236      33.014  -4.136 -20.543  1.00 67.92           C  
ATOM   1839  CE  LYS A 236      33.996  -3.404 -21.447  1.00 67.92           C  
ATOM   1840  NZ  LYS A 236      34.767  -4.350 -22.308  1.00 67.92           N  
ATOM   1841  N   GLY A 237      28.070  -3.793 -17.691  1.00 64.03           N  
ATOM   1842  CA  GLY A 237      26.882  -4.528 -17.289  1.00 64.03           C  
ATOM   1843  C   GLY A 237      27.196  -5.868 -16.651  1.00 64.03           C  
ATOM   1844  O   GLY A 237      26.584  -6.244 -15.650  1.00 64.03           O  
ATOM   1845  N   ASP A 238      28.313  -6.658 -17.107  1.00 68.88           N  
ATOM   1846  CA  ASP A 238      28.653  -7.981 -16.592  1.00 68.88           C  
ATOM   1847  C   ASP A 238      29.304  -7.884 -15.214  1.00 68.88           C  
ATOM   1848  CB  ASP A 238      29.584  -8.712 -17.562  1.00 68.88           C  
ATOM   1849  O   ASP A 238      29.175  -8.795 -14.394  1.00 68.88           O  
ATOM   1850  CG  ASP A 238      28.871  -9.207 -18.808  1.00 68.88           C  
ATOM   1851  OD1 ASP A 238      27.621  -9.223 -18.830  1.00 68.88           O  
ATOM   1852  OD2 ASP A 238      29.565  -9.587 -19.776  1.00 68.88           O  
ATOM   1853  N   ASP A 239      29.793  -6.743 -14.843  1.00 75.46           N  
ATOM   1854  CA  ASP A 239      30.482  -6.536 -13.573  1.00 75.46           C  
ATOM   1855  C   ASP A 239      29.487  -6.277 -12.444  1.00 75.46           C  
ATOM   1856  CB  ASP A 239      31.469  -5.372 -13.681  1.00 75.46           C  
ATOM   1857  O   ASP A 239      29.749  -6.617 -11.288  1.00 75.46           O  
ATOM   1858  CG  ASP A 239      32.721  -5.726 -14.465  1.00 75.46           C  
ATOM   1859  OD1 ASP A 239      32.995  -6.929 -14.665  1.00 75.46           O  
ATOM   1860  OD2 ASP A 239      33.441  -4.794 -14.883  1.00 75.46           O  
ATOM   1861  N   PHE A 240      28.237  -5.848 -12.852  1.00 74.58           N  
ATOM   1862  CA  PHE A 240      27.231  -5.535 -11.843  1.00 74.58           C  
ATOM   1863  C   PHE A 240      26.742  -6.803 -11.154  1.00 74.58           C  
ATOM   1864  CB  PHE A 240      26.050  -4.791 -12.474  1.00 74.58           C  
ATOM   1865  O   PHE A 240      26.629  -6.845  -9.927  1.00 74.58           O  
ATOM   1866  CG  PHE A 240      24.941  -4.480 -11.505  1.00 74.58           C  
ATOM   1867  CD1 PHE A 240      23.808  -5.282 -11.443  1.00 74.58           C  
ATOM   1868  CD2 PHE A 240      25.033  -3.386 -10.655  1.00 74.58           C  
ATOM   1869  CE1 PHE A 240      22.780  -4.996 -10.547  1.00 74.58           C  
ATOM   1870  CE2 PHE A 240      24.010  -3.094  -9.757  1.00 74.58           C  
ATOM   1871  CZ  PHE A 240      22.884  -3.900  -9.705  1.00 74.58           C  
ATOM   1872  N   ASP A 241      26.419  -7.817 -11.954  1.00 77.14           N  
ATOM   1873  CA  ASP A 241      25.935  -9.072 -11.386  1.00 77.14           C  
ATOM   1874  C   ASP A 241      26.982  -9.700 -10.469  1.00 77.14           C  
ATOM   1875  CB  ASP A 241      25.553 -10.051 -12.498  1.00 77.14           C  
ATOM   1876  O   ASP A 241      26.644 -10.258  -9.423  1.00 77.14           O  
ATOM   1877  CG  ASP A 241      24.321  -9.618 -13.273  1.00 77.14           C  
ATOM   1878  OD1 ASP A 241      23.413  -8.998 -12.678  1.00 77.14           O  
ATOM   1879  OD2 ASP A 241      24.256  -9.902 -14.489  1.00 77.14           O  
ATOM   1880  N   ALA A 242      28.229  -9.524 -10.796  1.00 77.30           N  
ATOM   1881  CA  ALA A 242      29.316 -10.064  -9.982  1.00 77.30           C  
ATOM   1882  C   ALA A 242      29.431  -9.317  -8.656  1.00 77.30           C  
ATOM   1883  CB  ALA A 242      30.637  -9.994 -10.745  1.00 77.30           C  
ATOM   1884  O   ALA A 242      29.619  -9.933  -7.604  1.00 77.30           O  
ATOM   1885  N   ILE A 243      29.308  -8.000  -8.734  1.00 76.59           N  
ATOM   1886  CA  ILE A 243      29.381  -7.179  -7.531  1.00 76.59           C  
ATOM   1887  C   ILE A 243      28.191  -7.486  -6.624  1.00 76.59           C  
ATOM   1888  CB  ILE A 243      29.418  -5.673  -7.875  1.00 76.59           C  
ATOM   1889  O   ILE A 243      28.349  -7.634  -5.410  1.00 76.59           O  
ATOM   1890  CG1 ILE A 243      30.703  -5.332  -8.639  1.00 76.59           C  
ATOM   1891  CG2 ILE A 243      29.295  -4.826  -6.606  1.00 76.59           C  
ATOM   1892  CD1 ILE A 243      30.729  -3.920  -9.207  1.00 76.59           C  
ATOM   1893  N   ARG A 244      27.053  -7.570  -7.176  1.00 75.09           N  
ATOM   1894  CA  ARG A 244      25.854  -7.910  -6.416  1.00 75.09           C  
ATOM   1895  C   ARG A 244      26.008  -9.262  -5.727  1.00 75.09           C  
ATOM   1896  CB  ARG A 244      24.625  -7.923  -7.327  1.00 75.09           C  
ATOM   1897  O   ARG A 244      25.631  -9.418  -4.563  1.00 75.09           O  
ATOM   1898  CG  ARG A 244      23.307  -8.064  -6.582  1.00 75.09           C  
ATOM   1899  CD  ARG A 244      22.118  -8.062  -7.532  1.00 75.09           C  
ATOM   1900  NE  ARG A 244      20.889  -8.471  -6.859  1.00 75.09           N  
ATOM   1901  NH1 ARG A 244      19.479  -7.698  -8.518  1.00 75.09           N  
ATOM   1902  NH2 ARG A 244      18.614  -8.700  -6.646  1.00 75.09           N  
ATOM   1903  CZ  ARG A 244      19.663  -8.289  -7.343  1.00 75.09           C  
ATOM   1904  N   PHE A 245      26.435 -10.200  -6.526  1.00 76.96           N  
ATOM   1905  CA  PHE A 245      26.656 -11.535  -5.981  1.00 76.96           C  
ATOM   1906  C   PHE A 245      27.661 -11.493  -4.836  1.00 76.96           C  
ATOM   1907  CB  PHE A 245      27.146 -12.489  -7.075  1.00 76.96           C  
ATOM   1908  O   PHE A 245      27.478 -12.165  -3.819  1.00 76.96           O  
ATOM   1909  CG  PHE A 245      27.349 -13.903  -6.602  1.00 76.96           C  
ATOM   1910  CD1 PHE A 245      28.619 -14.368  -6.283  1.00 76.96           C  
ATOM   1911  CD2 PHE A 245      26.270 -14.767  -6.475  1.00 76.96           C  
ATOM   1912  CE1 PHE A 245      28.810 -15.676  -5.844  1.00 76.96           C  
ATOM   1913  CE2 PHE A 245      26.453 -16.076  -6.038  1.00 76.96           C  
ATOM   1914  CZ  PHE A 245      27.724 -16.528  -5.724  1.00 76.96           C  
ATOM   1915  N   TRP A 246      28.637 -10.626  -4.975  1.00 77.58           N  
ATOM   1916  CA  TRP A 246      29.682 -10.500  -3.964  1.00 77.58           C  
ATOM   1917  C   TRP A 246      29.147  -9.816  -2.711  1.00 77.58           C  
ATOM   1918  CB  TRP A 246      30.875  -9.716  -4.519  1.00 77.58           C  
ATOM   1919  O   TRP A 246      29.529 -10.168  -1.593  1.00 77.58           O  
ATOM   1920  CG  TRP A 246      32.104  -9.793  -3.664  1.00 77.58           C  
ATOM   1921  CD1 TRP A 246      32.965 -10.849  -3.551  1.00 77.58           C  
ATOM   1922  CD2 TRP A 246      32.607  -8.771  -2.798  1.00 77.58           C  
ATOM   1923  CE2 TRP A 246      33.777  -9.276  -2.190  1.00 77.58           C  
ATOM   1924  CE3 TRP A 246      32.181  -7.475  -2.477  1.00 77.58           C  
ATOM   1925  NE1 TRP A 246      33.973 -10.545  -2.666  1.00 77.58           N  
ATOM   1926  CH2 TRP A 246      34.089  -7.265  -0.982  1.00 77.58           C  
ATOM   1927  CZ2 TRP A 246      34.528  -8.529  -1.279  1.00 77.58           C  
ATOM   1928  CZ3 TRP A 246      32.929  -6.733  -1.570  1.00 77.58           C  
ATOM   1929  N   LEU A 247      28.140  -8.854  -2.900  1.00 73.49           N  
ATOM   1930  CA  LEU A 247      27.610  -8.093  -1.773  1.00 73.49           C  
ATOM   1931  C   LEU A 247      26.450  -8.833  -1.115  1.00 73.49           C  
ATOM   1932  CB  LEU A 247      27.152  -6.706  -2.230  1.00 73.49           C  
ATOM   1933  O   LEU A 247      26.031  -8.481  -0.010  1.00 73.49           O  
ATOM   1934  CG  LEU A 247      28.257  -5.715  -2.602  1.00 73.49           C  
ATOM   1935  CD1 LEU A 247      27.659  -4.475  -3.257  1.00 73.49           C  
ATOM   1936  CD2 LEU A 247      29.071  -5.335  -1.370  1.00 73.49           C  
ATOM   1937  N   ALA A 248      25.812  -9.814  -1.880  1.00 70.31           N  
ATOM   1938  CA  ALA A 248      24.692 -10.550  -1.300  1.00 70.31           C  
ATOM   1939  C   ALA A 248      25.116 -11.287  -0.033  1.00 70.31           C  
ATOM   1940  CB  ALA A 248      24.119 -11.535  -2.317  1.00 70.31           C  
ATOM   1941  O   ALA A 248      26.246 -11.772   0.062  1.00 70.31           O  
ATOM   1942  N   PRO A 249      24.426 -10.957   1.072  1.00 61.16           N  
ATOM   1943  CA  PRO A 249      24.779 -11.703   2.282  1.00 61.16           C  
ATOM   1944  C   PRO A 249      24.849 -13.210   2.047  1.00 61.16           C  
ATOM   1945  CB  PRO A 249      23.650 -11.354   3.255  1.00 61.16           C  
ATOM   1946  O   PRO A 249      24.100 -13.746   1.226  1.00 61.16           O  
ATOM   1947  CG  PRO A 249      22.677 -10.562   2.442  1.00 61.16           C  
ATOM   1948  CD  PRO A 249      23.254 -10.361   1.070  1.00 61.16           C  
ATOM   1949  N   GLY A 250      26.029 -13.834   2.084  1.00 66.17           N  
ATOM   1950  CA  GLY A 250      26.301 -15.256   1.945  1.00 66.17           C  
ATOM   1951  C   GLY A 250      25.295 -16.130   2.669  1.00 66.17           C  
ATOM   1952  O   GLY A 250      24.965 -17.222   2.203  1.00 66.17           O  
ATOM   1953  N   ASP A 251      24.409 -15.551   3.525  1.00 54.85           N  
ATOM   1954  CA  ASP A 251      23.522 -16.408   4.305  1.00 54.85           C  
ATOM   1955  C   ASP A 251      22.064 -15.988   4.135  1.00 54.85           C  
ATOM   1956  CB  ASP A 251      23.910 -16.377   5.785  1.00 54.85           C  
ATOM   1957  O   ASP A 251      21.718 -14.824   4.350  1.00 54.85           O  
ATOM   1958  CG  ASP A 251      23.373 -17.565   6.564  1.00 54.85           C  
ATOM   1959  OD1 ASP A 251      22.502 -18.294   6.041  1.00 54.85           O  
ATOM   1960  OD2 ASP A 251      23.822 -17.772   7.712  1.00 54.85           O  
ATOM   1961  N   PRO A 252      21.182 -16.776   3.423  1.00 59.42           N  
ATOM   1962  CA  PRO A 252      19.741 -16.559   3.273  1.00 59.42           C  
ATOM   1963  C   PRO A 252      19.051 -16.236   4.596  1.00 59.42           C  
ATOM   1964  CB  PRO A 252      19.241 -17.891   2.707  1.00 59.42           C  
ATOM   1965  O   PRO A 252      18.047 -15.520   4.615  1.00 59.42           O  
ATOM   1966  CG  PRO A 252      20.362 -18.851   2.942  1.00 59.42           C  
ATOM   1967  CD  PRO A 252      21.612 -18.065   3.221  1.00 59.42           C  
ATOM   1968  N   VAL A 253      19.573 -16.643   5.739  1.00 57.76           N  
ATOM   1969  CA  VAL A 253      18.998 -16.390   7.056  1.00 57.76           C  
ATOM   1970  C   VAL A 253      19.130 -14.909   7.401  1.00 57.76           C  
ATOM   1971  CB  VAL A 253      19.673 -17.253   8.145  1.00 57.76           C  
ATOM   1972  O   VAL A 253      18.203 -14.308   7.950  1.00 57.76           O  
ATOM   1973  CG1 VAL A 253      19.137 -16.893   9.529  1.00 57.76           C  
ATOM   1974  CG2 VAL A 253      19.461 -18.738   7.856  1.00 57.76           C  
ATOM   1975  N   LEU A 254      20.178 -14.289   6.978  1.00 56.74           N  
ATOM   1976  CA  LEU A 254      20.390 -12.872   7.250  1.00 56.74           C  
ATOM   1977  C   LEU A 254      19.482 -12.009   6.379  1.00 56.74           C  
ATOM   1978  CB  LEU A 254      21.854 -12.493   7.014  1.00 56.74           C  
ATOM   1979  O   LEU A 254      19.027 -10.947   6.810  1.00 56.74           O  
ATOM   1980  CG  LEU A 254      22.865 -13.024   8.031  1.00 56.74           C  
ATOM   1981  CD1 LEU A 254      24.286 -12.686   7.593  1.00 56.74           C  
ATOM   1982  CD2 LEU A 254      22.577 -12.456   9.417  1.00 56.74           C  
ATOM   1983  N   ALA A 255      19.167 -12.490   5.220  1.00 58.40           N  
ATOM   1984  CA  ALA A 255      18.245 -11.781   4.337  1.00 58.40           C  
ATOM   1985  C   ALA A 255      16.828 -11.790   4.902  1.00 58.40           C  
ATOM   1986  CB  ALA A 255      18.262 -12.401   2.942  1.00 58.40           C  
ATOM   1987  O   ALA A 255      16.121 -10.781   4.840  1.00 58.40           O  
ATOM   1988  N   ARG A 256      16.503 -12.914   5.569  1.00 58.10           N  
ATOM   1989  CA  ARG A 256      15.181 -13.021   6.178  1.00 58.10           C  
ATOM   1990  C   ARG A 256      15.098 -12.193   7.456  1.00 58.10           C  
ATOM   1991  CB  ARG A 256      14.844 -14.483   6.477  1.00 58.10           C  
ATOM   1992  O   ARG A 256      14.055 -11.610   7.758  1.00 58.10           O  
ATOM   1993  CG  ARG A 256      14.443 -15.286   5.251  1.00 58.10           C  
ATOM   1994  CD  ARG A 256      14.045 -16.710   5.614  1.00 58.10           C  
ATOM   1995  NE  ARG A 256      13.722 -17.499   4.429  1.00 58.10           N  
ATOM   1996  NH1 ARG A 256      13.496 -19.497   5.566  1.00 58.10           N  
ATOM   1997  NH2 ARG A 256      13.186 -19.424   3.296  1.00 58.10           N  
ATOM   1998  CZ  ARG A 256      13.469 -18.805   4.433  1.00 58.10           C  
ATOM   1999  N   LEU A 257      16.198 -12.117   8.171  1.00 56.48           N  
ATOM   2000  CA  LEU A 257      16.229 -11.341   9.406  1.00 56.48           C  
ATOM   2001  C   LEU A 257      16.131  -9.848   9.113  1.00 56.48           C  
ATOM   2002  CB  LEU A 257      17.510 -11.636  10.191  1.00 56.48           C  
ATOM   2003  O   LEU A 257      15.510  -9.101   9.873  1.00 56.48           O  
ATOM   2004  CG  LEU A 257      17.517 -12.921  11.021  1.00 56.48           C  
ATOM   2005  CD1 LEU A 257      18.949 -13.370  11.291  1.00 56.48           C  
ATOM   2006  CD2 LEU A 257      16.759 -12.718  12.328  1.00 56.48           C  
ATOM   2007  N   ASP A 258      16.734  -9.433   8.043  1.00 55.49           N  
ATOM   2008  CA  ASP A 258      16.652  -8.029   7.651  1.00 55.49           C  
ATOM   2009  C   ASP A 258      15.225  -7.652   7.257  1.00 55.49           C  
ATOM   2010  CB  ASP A 258      17.611  -7.738   6.495  1.00 55.49           C  
ATOM   2011  O   ASP A 258      14.749  -6.567   7.594  1.00 55.49           O  
ATOM   2012  CG  ASP A 258      17.934  -6.261   6.350  1.00 55.49           C  
ATOM   2013  OD1 ASP A 258      17.758  -5.500   7.326  1.00 55.49           O  
ATOM   2014  OD2 ASP A 258      18.365  -5.854   5.249  1.00 55.49           O  
ATOM   2015  N   GLU A 259      14.487  -8.578   6.602  1.00 56.31           N  
ATOM   2016  CA  GLU A 259      13.100  -8.316   6.230  1.00 56.31           C  
ATOM   2017  C   GLU A 259      12.192  -8.309   7.456  1.00 56.31           C  
ATOM   2018  CB  GLU A 259      12.610  -9.354   5.217  1.00 56.31           C  
ATOM   2019  O   GLU A 259      11.289  -7.477   7.562  1.00 56.31           O  
ATOM   2020  CG  GLU A 259      13.065  -9.084   3.791  1.00 56.31           C  
ATOM   2021  CD  GLU A 259      12.631 -10.161   2.809  1.00 56.31           C  
ATOM   2022  OE1 GLU A 259      13.058 -10.117   1.632  1.00 56.31           O  
ATOM   2023  OE2 GLU A 259      11.858 -11.055   3.219  1.00 56.31           O  
ATOM   2024  N   ASN A 260      12.502  -9.200   8.483  1.00 51.45           N  
ATOM   2025  CA  ASN A 260      11.706  -9.285   9.703  1.00 51.45           C  
ATOM   2026  C   ASN A 260      12.016  -8.135  10.656  1.00 51.45           C  
ATOM   2027  CB  ASN A 260      11.933 -10.628  10.400  1.00 51.45           C  
ATOM   2028  O   ASN A 260      11.123  -7.630  11.338  1.00 51.45           O  
ATOM   2029  CG  ASN A 260      11.151 -11.758   9.760  1.00 51.45           C  
ATOM   2030  ND2 ASN A 260      11.478 -12.990  10.130  1.00 51.45           N  
ATOM   2031  OD1 ASN A 260      10.260 -11.525   8.938  1.00 51.45           O  
ATOM   2032  N   VAL A 261      13.242  -7.692  10.676  1.00 50.21           N  
ATOM   2033  CA  VAL A 261      13.653  -6.599  11.551  1.00 50.21           C  
ATOM   2034  C   VAL A 261      13.013  -5.294  11.083  1.00 50.21           C  
ATOM   2035  CB  VAL A 261      15.190  -6.454  11.594  1.00 50.21           C  
ATOM   2036  O   VAL A 261      12.579  -4.479  11.901  1.00 50.21           O  
ATOM   2037  CG1 VAL A 261      15.592  -5.189  12.350  1.00 50.21           C  
ATOM   2038  CG2 VAL A 261      15.825  -7.688  12.233  1.00 50.21           C  
ATOM   2039  N   THR A 262      12.780  -5.122   9.793  1.00 51.92           N  
ATOM   2040  CA  THR A 262      12.117  -3.926   9.284  1.00 51.92           C  
ATOM   2041  C   THR A 262      10.632  -3.941   9.633  1.00 51.92           C  
ATOM   2042  CB  THR A 262      12.288  -3.800   7.759  1.00 51.92           C  
ATOM   2043  O   THR A 262      10.068  -2.912  10.011  1.00 51.92           O  
ATOM   2044  CG2 THR A 262      12.174  -2.347   7.311  1.00 51.92           C  
ATOM   2045  OG1 THR A 262      13.576  -4.304   7.384  1.00 51.92           O  
ATOM   2046  N   SER A 263       9.960  -5.149   9.562  1.00 50.99           N  
ATOM   2047  CA  SER A 263       8.562  -5.277   9.960  1.00 50.99           C  
ATOM   2048  C   SER A 263       8.398  -5.108  11.467  1.00 50.99           C  
ATOM   2049  CB  SER A 263       8.004  -6.634   9.528  1.00 50.99           C  
ATOM   2050  O   SER A 263       7.441  -4.481  11.926  1.00 50.99           O  
ATOM   2051  OG  SER A 263       8.601  -7.683  10.270  1.00 50.99           O  
ATOM   2052  N   ARG A 264       9.414  -5.540  12.264  1.00 50.15           N  
ATOM   2053  CA  ARG A 264       9.350  -5.357  13.710  1.00 50.15           C  
ATOM   2054  C   ARG A 264       9.789  -3.950  14.104  1.00 50.15           C  
ATOM   2055  CB  ARG A 264      10.220  -6.395  14.422  1.00 50.15           C  
ATOM   2056  O   ARG A 264       9.303  -3.397  15.092  1.00 50.15           O  
ATOM   2057  CG  ARG A 264       9.539  -7.741  14.615  1.00 50.15           C  
ATOM   2058  CD  ARG A 264      10.367  -8.672  15.489  1.00 50.15           C  
ATOM   2059  NE  ARG A 264       9.737  -9.982  15.629  1.00 50.15           N  
ATOM   2060  NH1 ARG A 264      11.658 -11.061  16.323  1.00 50.15           N  
ATOM   2061  NH2 ARG A 264       9.695 -12.226  16.115  1.00 50.15           N  
ATOM   2062  CZ  ARG A 264      10.365 -11.087  16.022  1.00 50.15           C  
ATOM   2063  N   SER A 265      10.707  -3.439  13.341  1.00 49.42           N  
ATOM   2064  CA  SER A 265      11.157  -2.090  13.669  1.00 49.42           C  
ATOM   2065  C   SER A 265      10.040  -1.071  13.468  1.00 49.42           C  
ATOM   2066  CB  SER A 265      12.367  -1.706  12.817  1.00 49.42           C  
ATOM   2067  O   SER A 265       9.936  -0.100  14.220  1.00 49.42           O  
ATOM   2068  OG  SER A 265      11.977  -1.434  11.482  1.00 49.42           O  
ATOM   2069  N   LEU A 266       9.099  -1.265  12.500  1.00 52.14           N  
ATOM   2070  CA  LEU A 266       7.954  -0.367  12.405  1.00 52.14           C  
ATOM   2071  C   LEU A 266       7.043  -0.517  13.619  1.00 52.14           C  
ATOM   2072  CB  LEU A 266       7.164  -0.641  11.122  1.00 52.14           C  
ATOM   2073  O   LEU A 266       6.498   0.470  14.117  1.00 52.14           O  
ATOM   2074  CG  LEU A 266       6.373   0.536  10.549  1.00 52.14           C  
ATOM   2075  CD1 LEU A 266       7.120   1.152   9.370  1.00 52.14           C  
ATOM   2076  CD2 LEU A 266       4.977   0.089  10.129  1.00 52.14           C  
ATOM   2077  N   ASN A 267       6.936  -1.732  14.165  1.00 50.58           N  
ATOM   2078  CA  ASN A 267       6.151  -1.887  15.385  1.00 50.58           C  
ATOM   2079  C   ASN A 267       6.867  -1.288  16.592  1.00 50.58           C  
ATOM   2080  CB  ASN A 267       5.831  -3.362  15.634  1.00 50.58           C  
ATOM   2081  O   ASN A 267       6.228  -0.717  17.477  1.00 50.58           O  
ATOM   2082  CG  ASN A 267       4.521  -3.791  15.002  1.00 50.58           C  
ATOM   2083  ND2 ASN A 267       4.345  -5.095  14.829  1.00 50.58           N  
ATOM   2084  OD1 ASN A 267       3.675  -2.956  14.670  1.00 50.58           O  
ATOM   2085  N   ARG A 268       8.231  -1.243  16.524  1.00 50.28           N  
ATOM   2086  CA  ARG A 268       8.985  -0.773  17.682  1.00 50.28           C  
ATOM   2087  C   ARG A 268       9.158   0.742  17.644  1.00 50.28           C  
ATOM   2088  CB  ARG A 268      10.353  -1.455  17.745  1.00 50.28           C  
ATOM   2089  O   ARG A 268       9.115   1.403  18.683  1.00 50.28           O  
ATOM   2090  CG  ARG A 268      10.402  -2.652  18.682  1.00 50.28           C  
ATOM   2091  CD  ARG A 268      11.810  -3.219  18.799  1.00 50.28           C  
ATOM   2092  NE  ARG A 268      11.835  -4.435  19.607  1.00 50.28           N  
ATOM   2093  NH1 ARG A 268      13.612  -3.769  20.925  1.00 50.28           N  
ATOM   2094  NH2 ARG A 268      12.625  -5.809  21.269  1.00 50.28           N  
ATOM   2095  CZ  ARG A 268      12.691  -4.668  20.599  1.00 50.28           C  
ATOM   2096  N   VAL A 269       9.317   1.351  16.466  1.00 52.85           N  
ATOM   2097  CA  VAL A 269       9.490   2.800  16.438  1.00 52.85           C  
ATOM   2098  C   VAL A 269       8.191   3.483  16.860  1.00 52.85           C  
ATOM   2099  CB  VAL A 269       9.922   3.293  15.040  1.00 52.85           C  
ATOM   2100  O   VAL A 269       8.216   4.523  17.523  1.00 52.85           O  
ATOM   2101  CG1 VAL A 269      10.035   4.817  15.015  1.00 52.85           C  
ATOM   2102  CG2 VAL A 269      11.246   2.650  14.633  1.00 52.85           C  
ATOM   2103  N   GLU A 270       7.014   2.892  16.848  1.00 52.49           N  
ATOM   2104  CA  GLU A 270       5.811   3.566  17.327  1.00 52.49           C  
ATOM   2105  C   GLU A 270       5.609   3.339  18.823  1.00 52.49           C  
ATOM   2106  CB  GLU A 270       4.581   3.086  16.552  1.00 52.49           C  
ATOM   2107  O   GLU A 270       4.985   4.157  19.501  1.00 52.49           O  
ATOM   2108  CG  GLU A 270       4.526   3.586  15.116  1.00 52.49           C  
ATOM   2109  CD  GLU A 270       3.302   3.097  14.357  1.00 52.49           C  
ATOM   2110  OE1 GLU A 270       3.121   3.486  13.181  1.00 52.49           O  
ATOM   2111  OE2 GLU A 270       2.518   2.318  14.944  1.00 52.49           O  
ATOM   2112  N   MET A 271       6.387   2.501  19.450  1.00 51.46           N  
ATOM   2113  CA  MET A 271       6.200   2.375  20.892  1.00 51.46           C  
ATOM   2114  C   MET A 271       7.388   2.963  21.647  1.00 51.46           C  
ATOM   2115  CB  MET A 271       6.004   0.910  21.285  1.00 51.46           C  
ATOM   2116  O   MET A 271       7.380   3.019  22.878  1.00 51.46           O  
ATOM   2117  CG  MET A 271       4.714   0.302  20.758  1.00 51.46           C  
ATOM   2118  SD  MET A 271       3.254   0.773  21.764  1.00 51.46           S  
ATOM   2119  CE  MET A 271       1.927   0.047  20.762  1.00 51.46           C  
ATOM   2120  N   THR A 272       8.523   3.355  20.982  1.00 54.71           N  
ATOM   2121  CA  THR A 272       9.661   3.770  21.796  1.00 54.71           C  
ATOM   2122  C   THR A 272       9.466   5.192  22.313  1.00 54.71           C  
ATOM   2123  CB  THR A 272      10.977   3.685  21.000  1.00 54.71           C  
ATOM   2124  O   THR A 272       9.866   5.510  23.435  1.00 54.71           O  
ATOM   2125  CG2 THR A 272      12.173   3.518  21.932  1.00 54.71           C  
ATOM   2126  OG1 THR A 272      10.919   2.565  20.109  1.00 54.71           O  
ATOM   2127  N   PHE A 273       8.428   5.891  21.772  1.00 57.13           N  
ATOM   2128  CA  PHE A 273       8.339   7.152  22.498  1.00 57.13           C  
ATOM   2129  C   PHE A 273       7.057   7.214  23.320  1.00 57.13           C  
ATOM   2130  CB  PHE A 273       8.400   8.337  21.530  1.00 57.13           C  
ATOM   2131  O   PHE A 273       6.718   8.262  23.873  1.00 57.13           O  
ATOM   2132  CG  PHE A 273       9.718   8.472  20.817  1.00 57.13           C  
ATOM   2133  CD1 PHE A 273      10.845   8.925  21.491  1.00 57.13           C  
ATOM   2134  CD2 PHE A 273       9.830   8.145  19.472  1.00 57.13           C  
ATOM   2135  CE1 PHE A 273      12.067   9.050  20.834  1.00 57.13           C  
ATOM   2136  CE2 PHE A 273      11.047   8.268  18.808  1.00 57.13           C  
ATOM   2137  CZ  PHE A 273      12.164   8.722  19.491  1.00 57.13           C  
ATOM   2138  N   LEU A 274       6.348   6.125  23.371  1.00 58.83           N  
ATOM   2139  CA  LEU A 274       5.146   6.243  24.190  1.00 58.83           C  
ATOM   2140  C   LEU A 274       5.488   6.152  25.674  1.00 58.83           C  
ATOM   2141  CB  LEU A 274       4.136   5.154  23.820  1.00 58.83           C  
ATOM   2142  O   LEU A 274       4.806   6.748  26.510  1.00 58.83           O  
ATOM   2143  CG  LEU A 274       3.422   5.320  22.478  1.00 58.83           C  
ATOM   2144  CD1 LEU A 274       2.674   4.041  22.114  1.00 58.83           C  
ATOM   2145  CD2 LEU A 274       2.468   6.509  22.522  1.00 58.83           C  
ATOM   2146  N   TRP A 275       6.664   5.450  26.012  1.00 64.80           N  
ATOM   2147  CA  TRP A 275       6.919   5.458  27.448  1.00 64.80           C  
ATOM   2148  C   TRP A 275       7.340   6.847  27.918  1.00 64.80           C  
ATOM   2149  CB  TRP A 275       7.999   4.435  27.809  1.00 64.80           C  
ATOM   2150  O   TRP A 275       7.076   7.229  29.061  1.00 64.80           O  
ATOM   2151  CG  TRP A 275       9.352   4.754  27.249  1.00 64.80           C  
ATOM   2152  CD1 TRP A 275       9.851   4.375  26.033  1.00 64.80           C  
ATOM   2153  CD2 TRP A 275      10.383   5.515  27.886  1.00 64.80           C  
ATOM   2154  CE2 TRP A 275      11.481   5.558  26.998  1.00 64.80           C  
ATOM   2155  CE3 TRP A 275      10.484   6.167  29.122  1.00 64.80           C  
ATOM   2156  NE1 TRP A 275      11.131   4.855  25.876  1.00 64.80           N  
ATOM   2157  CH2 TRP A 275      12.739   6.857  28.524  1.00 64.80           C  
ATOM   2158  CZ2 TRP A 275      12.666   6.228  27.308  1.00 64.80           C  
ATOM   2159  CZ3 TRP A 275      11.665   6.833  29.429  1.00 64.80           C  
ATOM   2160  N   MET A 276       7.854   7.692  26.989  1.00 64.17           N  
ATOM   2161  CA  MET A 276       8.225   9.033  27.432  1.00 64.17           C  
ATOM   2162  C   MET A 276       7.036   9.983  27.345  1.00 64.17           C  
ATOM   2163  CB  MET A 276       9.388   9.573  26.597  1.00 64.17           C  
ATOM   2164  O   MET A 276       6.966  10.967  28.084  1.00 64.17           O  
ATOM   2165  CG  MET A 276      10.154  10.700  27.269  1.00 64.17           C  
ATOM   2166  SD  MET A 276      11.667  11.171  26.345  1.00 64.17           S  
ATOM   2167  CE  MET A 276      12.396  12.359  27.508  1.00 64.17           C  
ATOM   2168  N   SER A 277       6.023   9.732  26.455  1.00 67.43           N  
ATOM   2169  CA  SER A 277       4.894  10.643  26.297  1.00 67.43           C  
ATOM   2170  C   SER A 277       4.131  10.811  27.606  1.00 67.43           C  
ATOM   2171  CB  SER A 277       3.947  10.139  25.207  1.00 67.43           C  
ATOM   2172  O   SER A 277       3.697  11.915  27.941  1.00 67.43           O  
ATOM   2173  OG  SER A 277       3.712   8.748  25.348  1.00 67.43           O  
ATOM   2174  N   ARG A 278       4.081   9.709  28.442  1.00 66.23           N  
ATOM   2175  CA  ARG A 278       3.385   9.840  29.718  1.00 66.23           C  
ATOM   2176  C   ARG A 278       4.167  10.729  30.679  1.00 66.23           C  
ATOM   2177  CB  ARG A 278       3.152   8.465  30.348  1.00 66.23           C  
ATOM   2178  O   ARG A 278       3.582  11.557  31.382  1.00 66.23           O  
ATOM   2179  CG  ARG A 278       2.089   8.457  31.434  1.00 66.23           C  
ATOM   2180  CD  ARG A 278       1.824   7.051  31.954  1.00 66.23           C  
ATOM   2181  NE  ARG A 278       0.862   7.055  33.053  1.00 66.23           N  
ATOM   2182  NH1 ARG A 278       0.950   4.775  33.411  1.00 66.23           N  
ATOM   2183  NH2 ARG A 278      -0.411   6.091  34.703  1.00 66.23           N  
ATOM   2184  CZ  ARG A 278       0.469   5.974  33.720  1.00 66.23           C  
ATOM   2185  N   HIS A 279       5.458  10.703  30.602  1.00 74.82           N  
ATOM   2186  CA  HIS A 279       6.287  11.527  31.475  1.00 74.82           C  
ATOM   2187  C   HIS A 279       6.310  12.978  31.006  1.00 74.82           C  
ATOM   2188  CB  HIS A 279       7.712  10.974  31.540  1.00 74.82           C  
ATOM   2189  O   HIS A 279       6.303  13.900  31.825  1.00 74.82           O  
ATOM   2190  CG  HIS A 279       7.798   9.608  32.144  1.00 74.82           C  
ATOM   2191  CD2 HIS A 279       8.151   8.418  31.604  1.00 74.82           C  
ATOM   2192  ND1 HIS A 279       7.495   9.358  33.465  1.00 74.82           N  
ATOM   2193  CE1 HIS A 279       7.660   8.069  33.712  1.00 74.82           C  
ATOM   2194  NE2 HIS A 279       8.057   7.477  32.599  1.00 74.82           N  
ATOM   2195  N   VAL A 280       6.272  13.138  29.719  1.00 70.42           N  
ATOM   2196  CA  VAL A 280       6.254  14.485  29.159  1.00 70.42           C  
ATOM   2197  C   VAL A 280       4.909  15.147  29.450  1.00 70.42           C  
ATOM   2198  CB  VAL A 280       6.523  14.471  27.638  1.00 70.42           C  
ATOM   2199  O   VAL A 280       4.855  16.326  29.809  1.00 70.42           O  
ATOM   2200  CG1 VAL A 280       6.291  15.856  27.036  1.00 70.42           C  
ATOM   2201  CG2 VAL A 280       7.945  13.992  27.352  1.00 70.42           C  
ATOM   2202  N   TRP A 281       3.868  14.347  29.317  1.00 74.22           N  
ATOM   2203  CA  TRP A 281       2.546  14.884  29.621  1.00 74.22           C  
ATOM   2204  C   TRP A 281       2.415  15.198  31.108  1.00 74.22           C  
ATOM   2205  CB  TRP A 281       1.454  13.897  29.198  1.00 74.22           C  
ATOM   2206  O   TRP A 281       1.889  16.249  31.483  1.00 74.22           O  
ATOM   2207  CG  TRP A 281       0.191  14.553  28.724  1.00 74.22           C  
ATOM   2208  CD1 TRP A 281      -0.106  14.944  27.448  1.00 74.22           C  
ATOM   2209  CD2 TRP A 281      -0.944  14.898  29.524  1.00 74.22           C  
ATOM   2210  CE2 TRP A 281      -1.893  15.496  28.667  1.00 74.22           C  
ATOM   2211  CE3 TRP A 281      -1.250  14.759  30.885  1.00 74.22           C  
ATOM   2212  NE1 TRP A 281      -1.358  15.512  27.407  1.00 74.22           N  
ATOM   2213  CH2 TRP A 281      -3.405  15.807  30.461  1.00 74.22           C  
ATOM   2214  CZ2 TRP A 281      -3.130  15.955  29.126  1.00 74.22           C  
ATOM   2215  CZ3 TRP A 281      -2.481  15.217  31.340  1.00 74.22           C  
ATOM   2216  N   ARG A 282       2.888  14.368  31.997  1.00 73.24           N  
ATOM   2217  CA  ARG A 282       2.879  14.638  33.431  1.00 73.24           C  
ATOM   2218  C   ARG A 282       3.775  15.824  33.771  1.00 73.24           C  
ATOM   2219  CB  ARG A 282       3.328  13.402  34.213  1.00 73.24           C  
ATOM   2220  O   ARG A 282       3.427  16.649  34.618  1.00 73.24           O  
ATOM   2221  CG  ARG A 282       2.180  12.538  34.712  1.00 73.24           C  
ATOM   2222  CD  ARG A 282       2.669  11.423  35.626  1.00 73.24           C  
ATOM   2223  NE  ARG A 282       1.739  10.298  35.648  1.00 73.24           N  
ATOM   2224  NH1 ARG A 282       3.336   8.700  35.164  1.00 73.24           N  
ATOM   2225  NH2 ARG A 282       1.150   8.085  35.472  1.00 73.24           N  
ATOM   2226  CZ  ARG A 282       2.077   9.030  35.428  1.00 73.24           C  
ATOM   2227  N   TRP A 283       4.913  15.855  33.198  1.00 78.67           N  
ATOM   2228  CA  TRP A 283       5.829  16.969  33.418  1.00 78.67           C  
ATOM   2229  C   TRP A 283       5.188  18.290  33.008  1.00 78.67           C  
ATOM   2230  CB  TRP A 283       7.131  16.756  32.641  1.00 78.67           C  
ATOM   2231  O   TRP A 283       5.293  19.288  33.726  1.00 78.67           O  
ATOM   2232  CG  TRP A 283       8.129  17.863  32.809  1.00 78.67           C  
ATOM   2233  CD1 TRP A 283       8.956  18.072  33.876  1.00 78.67           C  
ATOM   2234  CD2 TRP A 283       8.398  18.917  31.879  1.00 78.67           C  
ATOM   2235  CE2 TRP A 283       9.403  19.730  32.449  1.00 78.67           C  
ATOM   2236  CE3 TRP A 283       7.888  19.253  30.618  1.00 78.67           C  
ATOM   2237  NE1 TRP A 283       9.726  19.193  33.666  1.00 78.67           N  
ATOM   2238  CH2 TRP A 283       9.392  21.165  30.567  1.00 78.67           C  
ATOM   2239  CZ2 TRP A 283       9.908  20.859  31.799  1.00 78.67           C  
ATOM   2240  CZ3 TRP A 283       8.392  20.376  29.973  1.00 78.67           C  
ATOM   2241  N   ARG A 284       4.471  18.354  31.878  1.00 71.84           N  
ATOM   2242  CA  ARG A 284       3.808  19.566  31.407  1.00 71.84           C  
ATOM   2243  C   ARG A 284       2.632  19.931  32.306  1.00 71.84           C  
ATOM   2244  CB  ARG A 284       3.331  19.391  29.964  1.00 71.84           C  
ATOM   2245  O   ARG A 284       2.400  21.110  32.585  1.00 71.84           O  
ATOM   2246  CG  ARG A 284       3.482  20.640  29.110  1.00 71.84           C  
ATOM   2247  CD  ARG A 284       2.914  20.439  27.711  1.00 71.84           C  
ATOM   2248  NE  ARG A 284       3.768  21.041  26.691  1.00 71.84           N  
ATOM   2249  NH1 ARG A 284       2.661  20.084  24.904  1.00 71.84           N  
ATOM   2250  NH2 ARG A 284       4.461  21.456  24.542  1.00 71.84           N  
ATOM   2251  CZ  ARG A 284       3.628  20.859  25.381  1.00 71.84           C  
ATOM   2252  N   MET A 285       1.931  19.018  32.852  1.00 74.10           N  
ATOM   2253  CA  MET A 285       0.803  19.312  33.730  1.00 74.10           C  
ATOM   2254  C   MET A 285       1.285  19.720  35.118  1.00 74.10           C  
ATOM   2255  CB  MET A 285      -0.128  18.103  33.834  1.00 74.10           C  
ATOM   2256  O   MET A 285       0.641  20.525  35.792  1.00 74.10           O  
ATOM   2257  CG  MET A 285      -1.142  18.011  32.706  1.00 74.10           C  
ATOM   2258  SD  MET A 285      -2.282  19.448  32.666  1.00 74.10           S  
ATOM   2259  CE  MET A 285      -3.292  19.016  31.222  1.00 74.10           C  
ATOM   2260  N   ASP A 286       2.416  19.194  35.630  1.00 73.26           N  
ATOM   2261  CA  ASP A 286       2.934  19.602  36.931  1.00 73.26           C  
ATOM   2262  C   ASP A 286       3.491  21.023  36.880  1.00 73.26           C  
ATOM   2263  CB  ASP A 286       4.017  18.630  37.407  1.00 73.26           C  
ATOM   2264  O   ASP A 286       3.400  21.767  37.859  1.00 73.26           O  
ATOM   2265  CG  ASP A 286       3.989  18.400  38.908  1.00 73.26           C  
ATOM   2266  OD1 ASP A 286       2.960  18.698  39.552  1.00 73.26           O  
ATOM   2267  OD2 ASP A 286       5.007  17.920  39.452  1.00 73.26           O  
ATOM   2268  N   GLN A 287       3.913  21.569  35.765  1.00 68.02           N  
ATOM   2269  CA  GLN A 287       4.373  22.952  35.694  1.00 68.02           C  
ATOM   2270  C   GLN A 287       3.196  23.923  35.674  1.00 68.02           C  
ATOM   2271  CB  GLN A 287       5.250  23.164  34.459  1.00 68.02           C  
ATOM   2272  O   GLN A 287       3.337  25.085  36.062  1.00 68.02           O  
ATOM   2273  CG  GLN A 287       6.628  22.525  34.567  1.00 68.02           C  
ATOM   2274  CD  GLN A 287       7.706  23.334  33.869  1.00 68.02           C  
ATOM   2275  NE2 GLN A 287       8.957  22.916  34.029  1.00 68.02           N  
ATOM   2276  OE1 GLN A 287       7.417  24.325  33.191  1.00 68.02           O  
ATOM   2277  N   SER A 288       2.061  23.479  35.374  1.00 60.96           N  
ATOM   2278  CA  SER A 288       0.931  24.402  35.408  1.00 60.96           C  
ATOM   2279  C   SER A 288       0.320  24.476  36.803  1.00 60.96           C  
ATOM   2280  CB  SER A 288      -0.136  23.981  34.397  1.00 60.96           C  
ATOM   2281  O   SER A 288      -0.351  25.453  37.142  1.00 60.96           O  
ATOM   2282  OG  SER A 288      -0.736  22.755  34.779  1.00 60.96           O  
ATOM   2283  N   THR A 289       0.713  23.679  37.713  1.00 59.84           N  
ATOM   2284  CA  THR A 289       0.156  23.808  39.055  1.00 59.84           C  
ATOM   2285  C   THR A 289       1.130  24.537  39.977  1.00 59.84           C  
ATOM   2286  CB  THR A 289      -0.188  22.431  39.652  1.00 59.84           C  
ATOM   2287  O   THR A 289       0.728  25.077  41.010  1.00 59.84           O  
ATOM   2288  CG2 THR A 289      -1.444  21.852  39.009  1.00 59.84           C  
ATOM   2289  OG1 THR A 289       0.907  21.534  39.430  1.00 59.84           O  
ATOM   2290  N   HIS A 290       2.252  24.981  39.494  1.00 52.42           N  
ATOM   2291  CA  HIS A 290       3.043  25.741  40.456  1.00 52.42           C  
ATOM   2292  C   HIS A 290       3.343  27.144  39.937  1.00 52.42           C  
ATOM   2293  CB  HIS A 290       4.348  25.009  40.774  1.00 52.42           C  
ATOM   2294  O   HIS A 290       4.178  27.854  40.502  1.00 52.42           O  
ATOM   2295  CG  HIS A 290       4.282  24.177  42.015  1.00 52.42           C  
ATOM   2296  CD2 HIS A 290       4.203  22.836  42.183  1.00 52.42           C  
ATOM   2297  ND1 HIS A 290       4.291  24.725  43.279  1.00 52.42           N  
ATOM   2298  CE1 HIS A 290       4.221  23.753  44.174  1.00 52.42           C  
ATOM   2299  NE2 HIS A 290       4.167  22.597  43.534  1.00 52.42           N  
ATOM   2300  N   ILE A 291       2.460  27.768  39.135  1.00 47.36           N  
ATOM   2301  CA  ILE A 291       2.609  29.208  38.956  1.00 47.36           C  
ATOM   2302  C   ILE A 291       1.497  29.939  39.704  1.00 47.36           C  
ATOM   2303  CB  ILE A 291       2.594  29.596  37.460  1.00 47.36           C  
ATOM   2304  O   ILE A 291       0.314  29.752  39.410  1.00 47.36           O  
ATOM   2305  CG1 ILE A 291       3.721  28.876  36.710  1.00 47.36           C  
ATOM   2306  CG2 ILE A 291       2.708  31.114  37.295  1.00 47.36           C  
ATOM   2307  CD1 ILE A 291       3.682  29.070  35.201  1.00 47.36           C  
ATOM   2308  N   HIS A 292       1.282  29.803  41.009  1.00 40.70           N  
ATOM   2309  CA  HIS A 292       0.683  30.828  41.857  1.00 40.70           C  
ATOM   2310  C   HIS A 292       1.726  31.470  42.765  1.00 40.70           C  
ATOM   2311  CB  HIS A 292      -0.451  30.235  42.695  1.00 40.70           C  
ATOM   2312  O   HIS A 292       1.631  32.658  43.084  1.00 40.70           O  
ATOM   2313  CG  HIS A 292      -1.789  30.306  42.031  1.00 40.70           C  
ATOM   2314  CD2 HIS A 292      -2.597  29.331  41.553  1.00 40.70           C  
ATOM   2315  ND1 HIS A 292      -2.439  31.498  41.793  1.00 40.70           N  
ATOM   2316  CE1 HIS A 292      -3.593  31.252  41.196  1.00 40.70           C  
ATOM   2317  NE2 HIS A 292      -3.713  29.945  41.038  1.00 40.70           N  
TER    2318      HIS A 292
ENDMDL
END
