# Supplementary material for: Exploring a diverse world of effector domains and amyloid signaling motifs in fungal NLR proteins
Source: PLoS Comput Biol. 2022 Dec 21;18(12):e1010787. doi: 10.1371/journal.pcbi.1010787 (PMC9815663; doi:10.1371/journal.pcbi.1010787)
Supplement: S3 Data — Full AlphaFold2/ColabFold outputs. (GZ) [file pcbi.1010787.s010.tar.gz › RAK81296_1_292/rank_1_model_3_ptm_seed_0_unrelaxed.pdb]

MODEL     1
ATOM      1  N   MET A   1     -32.579  15.781  15.573  1.00 34.45           N  
ATOM      2  CA  MET A   1     -32.884  14.367  15.772  1.00 34.45           C  
ATOM      3  C   MET A   1     -31.633  13.511  15.597  1.00 34.45           C  
ATOM      4  CB  MET A   1     -33.972  13.908  14.800  1.00 34.45           C  
ATOM      5  O   MET A   1     -30.912  13.653  14.608  1.00 34.45           O  
ATOM      6  CG  MET A   1     -35.347  14.480  15.105  1.00 34.45           C  
ATOM      7  SD  MET A   1     -36.660  13.199  15.095  1.00 34.45           S  
ATOM      8  CE  MET A   1     -37.804  13.903  16.315  1.00 34.45           C  
ATOM      9  N   PRO A   2     -31.115  12.821  16.743  1.00 37.51           N  
ATOM     10  CA  PRO A   2     -29.976  11.902  16.809  1.00 37.51           C  
ATOM     11  C   PRO A   2     -30.168  10.662  15.940  1.00 37.51           C  
ATOM     12  CB  PRO A   2     -29.912  11.526  18.292  1.00 37.51           C  
ATOM     13  O   PRO A   2     -31.295  10.186  15.777  1.00 37.51           O  
ATOM     14  CG  PRO A   2     -31.331  11.572  18.759  1.00 37.51           C  
ATOM     15  CD  PRO A   2     -32.181  12.125  17.651  1.00 37.51           C  
ATOM     16  N   VAL A   3     -29.545  10.495  14.806  1.00 35.43           N  
ATOM     17  CA  VAL A   3     -29.479   9.397  13.847  1.00 35.43           C  
ATOM     18  C   VAL A   3     -28.486   8.344  14.334  1.00 35.43           C  
ATOM     19  CB  VAL A   3     -29.081   9.895  12.440  1.00 35.43           C  
ATOM     20  O   VAL A   3     -27.371   8.676  14.743  1.00 35.43           O  
ATOM     21  CG1 VAL A   3     -28.866   8.717  11.491  1.00 35.43           C  
ATOM     22  CG2 VAL A   3     -30.145  10.842  11.888  1.00 35.43           C  
ATOM     23  N   SER A   4     -28.973   7.330  15.151  1.00 31.48           N  
ATOM     24  CA  SER A   4     -29.023   5.876  15.262  1.00 31.48           C  
ATOM     25  C   SER A   4     -28.012   5.215  14.332  1.00 31.48           C  
ATOM     26  CB  SER A   4     -30.429   5.362  14.947  1.00 31.48           C  
ATOM     27  O   SER A   4     -28.009   5.471  13.126  1.00 31.48           O  
ATOM     28  OG  SER A   4     -30.644   4.092  15.536  1.00 31.48           O  
ATOM     29  N   ILE A   5     -26.721   4.982  14.773  1.00 31.64           N  
ATOM     30  CA  ILE A   5     -25.591   4.073  14.613  1.00 31.64           C  
ATOM     31  C   ILE A   5     -26.096   2.691  14.203  1.00 31.64           C  
ATOM     32  CB  ILE A   5     -24.756   3.975  15.909  1.00 31.64           C  
ATOM     33  O   ILE A   5     -26.873   2.066  14.928  1.00 31.64           O  
ATOM     34  CG1 ILE A   5     -24.322   5.371  16.371  1.00 31.64           C  
ATOM     35  CG2 ILE A   5     -23.541   3.065  15.702  1.00 31.64           C  
ATOM     36  CD1 ILE A   5     -23.689   5.396  17.755  1.00 31.64           C  
ATOM     37  N   ALA A   6     -26.695   2.509  12.977  1.00 35.23           N  
ATOM     38  CA  ALA A   6     -26.902   1.217  12.328  1.00 35.23           C  
ATOM     39  C   ALA A   6     -25.578   0.486  12.128  1.00 35.23           C  
ATOM     40  CB  ALA A   6     -27.613   1.402  10.990  1.00 35.23           C  
ATOM     41  O   ALA A   6     -24.610   1.066  11.631  1.00 35.23           O  
ATOM     42  N   GLU A   7     -25.024  -0.186  13.139  1.00 33.48           N  
ATOM     43  CA  GLU A   7     -24.323  -1.456  13.303  1.00 33.48           C  
ATOM     44  C   GLU A   7     -24.263  -2.227  11.987  1.00 33.48           C  
ATOM     45  CB  GLU A   7     -24.999  -2.308  14.381  1.00 33.48           C  
ATOM     46  O   GLU A   7     -25.298  -2.611  11.439  1.00 33.48           O  
ATOM     47  CG  GLU A   7     -24.499  -2.026  15.790  1.00 33.48           C  
ATOM     48  CD  GLU A   7     -25.259  -2.791  16.861  1.00 33.48           C  
ATOM     49  OE1 GLU A   7     -24.977  -2.594  18.065  1.00 33.48           O  
ATOM     50  OE2 GLU A   7     -26.144  -3.596  16.494  1.00 33.48           O  
ATOM     51  N   SER A   8     -23.582  -1.723  10.944  1.00 39.49           N  
ATOM     52  CA  SER A   8     -23.325  -2.439   9.698  1.00 39.49           C  
ATOM     53  C   SER A   8     -22.197  -3.451   9.865  1.00 39.49           C  
ATOM     54  CB  SER A   8     -22.980  -1.457   8.578  1.00 39.49           C  
ATOM     55  O   SER A   8     -21.097  -3.097  10.296  1.00 39.49           O  
ATOM     56  OG  SER A   8     -22.577  -2.150   7.409  1.00 39.49           O  
ATOM     57  N   THR A   9     -22.417  -4.574  10.476  1.00 38.05           N  
ATOM     58  CA  THR A   9     -21.797  -5.892  10.563  1.00 38.05           C  
ATOM     59  C   THR A   9     -21.586  -6.483   9.173  1.00 38.05           C  
ATOM     60  CB  THR A   9     -22.650  -6.855  11.410  1.00 38.05           C  
ATOM     61  O   THR A   9     -22.484  -6.438   8.330  1.00 38.05           O  
ATOM     62  CG2 THR A   9     -21.839  -8.073  11.840  1.00 38.05           C  
ATOM     63  OG1 THR A   9     -23.118  -6.170  12.577  1.00 38.05           O  
ATOM     64  N   PHE A  10     -20.467  -6.168   8.405  1.00 35.72           N  
ATOM     65  CA  PHE A  10     -19.878  -6.994   7.357  1.00 35.72           C  
ATOM     66  C   PHE A  10     -20.460  -8.402   7.386  1.00 35.72           C  
ATOM     67  CB  PHE A  10     -18.355  -7.052   7.509  1.00 35.72           C  
ATOM     68  O   PHE A  10     -20.546  -9.022   8.448  1.00 35.72           O  
ATOM     69  CG  PHE A  10     -17.609  -6.309   6.434  1.00 35.72           C  
ATOM     70  CD1 PHE A  10     -17.200  -6.960   5.276  1.00 35.72           C  
ATOM     71  CD2 PHE A  10     -17.317  -4.960   6.580  1.00 35.72           C  
ATOM     72  CE1 PHE A  10     -16.509  -6.276   4.279  1.00 35.72           C  
ATOM     73  CE2 PHE A  10     -16.627  -4.269   5.588  1.00 35.72           C  
ATOM     74  CZ  PHE A  10     -16.223  -4.929   4.439  1.00 35.72           C  
ATOM     75  N   VAL A  11     -21.583  -8.642   6.835  1.00 32.50           N  
ATOM     76  CA  VAL A  11     -22.065  -9.998   6.592  1.00 32.50           C  
ATOM     77  C   VAL A  11     -20.979 -10.815   5.896  1.00 32.50           C  
ATOM     78  CB  VAL A  11     -23.357  -9.998   5.744  1.00 32.50           C  
ATOM     79  O   VAL A  11     -20.450 -10.403   4.861  1.00 32.50           O  
ATOM     80  CG1 VAL A  11     -24.097 -11.326   5.888  1.00 32.50           C  
ATOM     81  CG2 VAL A  11     -24.259  -8.833   6.149  1.00 32.50           C  
ATOM     82  N   PRO A  12     -20.183 -11.594   6.620  1.00 34.04           N  
ATOM     83  CA  PRO A  12     -19.175 -12.494   6.056  1.00 34.04           C  
ATOM     84  C   PRO A  12     -19.741 -13.408   4.971  1.00 34.04           C  
ATOM     85  CB  PRO A  12     -18.710 -13.307   7.267  1.00 34.04           C  
ATOM     86  O   PRO A  12     -20.858 -13.915   5.107  1.00 34.04           O  
ATOM     87  CG  PRO A  12     -19.756 -13.072   8.309  1.00 34.04           C  
ATOM     88  CD  PRO A  12     -20.611 -11.916   7.874  1.00 34.04           C  
ATOM     89  N   VAL A  13     -19.800 -13.032   3.703  1.00 32.81           N  
ATOM     90  CA  VAL A  13     -19.899 -13.990   2.607  1.00 32.81           C  
ATOM     91  C   VAL A  13     -19.073 -15.233   2.931  1.00 32.81           C  
ATOM     92  CB  VAL A  13     -19.430 -13.373   1.270  1.00 32.81           C  
ATOM     93  O   VAL A  13     -17.921 -15.127   3.357  1.00 32.81           O  
ATOM     94  CG1 VAL A  13     -19.572 -14.382   0.131  1.00 32.81           C  
ATOM     95  CG2 VAL A  13     -20.221 -12.103   0.963  1.00 32.81           C  
ATOM     96  N   THR A  14     -19.593 -16.237   3.680  1.00 29.92           N  
ATOM     97  CA  THR A  14     -19.616 -17.693   3.753  1.00 29.92           C  
ATOM     98  C   THR A  14     -18.873 -18.306   2.569  1.00 29.92           C  
ATOM     99  CB  THR A  14     -21.060 -18.228   3.788  1.00 29.92           C  
ATOM    100  O   THR A  14     -19.015 -17.845   1.435  1.00 29.92           O  
ATOM    101  CG2 THR A  14     -21.675 -18.060   5.173  1.00 29.92           C  
ATOM    102  OG1 THR A  14     -21.853 -17.508   2.835  1.00 29.92           O  
ATOM    103  N   SER A  15     -17.555 -18.713   2.701  1.00 31.52           N  
ATOM    104  CA  SER A  15     -17.121 -20.056   2.330  1.00 31.52           C  
ATOM    105  C   SER A  15     -15.854 -20.012   1.481  1.00 31.52           C  
ATOM    106  CB  SER A  15     -18.228 -20.787   1.570  1.00 31.52           C  
ATOM    107  O   SER A  15     -15.813 -19.335   0.452  1.00 31.52           O  
ATOM    108  OG  SER A  15     -18.554 -20.101   0.373  1.00 31.52           O  
ATOM    109  N   ARG A  16     -14.608 -20.079   2.084  1.00 30.41           N  
ATOM    110  CA  ARG A  16     -13.546 -20.986   1.660  1.00 30.41           C  
ATOM    111  C   ARG A  16     -12.392 -20.983   2.657  1.00 30.41           C  
ATOM    112  CB  ARG A  16     -13.038 -20.606   0.268  1.00 30.41           C  
ATOM    113  O   ARG A  16     -11.804 -19.934   2.931  1.00 30.41           O  
ATOM    114  CG  ARG A  16     -13.727 -21.350  -0.864  1.00 30.41           C  
ATOM    115  CD  ARG A  16     -13.158 -20.963  -2.222  1.00 30.41           C  
ATOM    116  NE  ARG A  16     -13.838 -21.660  -3.310  1.00 30.41           N  
ATOM    117  NH1 ARG A  16     -12.639 -20.631  -4.995  1.00 30.41           N  
ATOM    118  NH2 ARG A  16     -14.256 -22.172  -5.509  1.00 30.41           N  
ATOM    119  CZ  ARG A  16     -13.576 -21.486  -4.602  1.00 30.41           C  
ATOM    120  N   GLN A  17     -12.599 -21.428   3.870  1.00 34.76           N  
ATOM    121  CA  GLN A  17     -11.600 -22.134   4.667  1.00 34.76           C  
ATOM    122  C   GLN A  17     -10.308 -22.332   3.880  1.00 34.76           C  
ATOM    123  CB  GLN A  17     -12.143 -23.485   5.135  1.00 34.76           C  
ATOM    124  O   GLN A  17     -10.313 -22.952   2.814  1.00 34.76           O  
ATOM    125  CG  GLN A  17     -12.438 -23.546   6.627  1.00 34.76           C  
ATOM    126  CD  GLN A  17     -13.273 -24.754   7.011  1.00 34.76           C  
ATOM    127  NE2 GLN A  17     -13.508 -24.924   8.308  1.00 34.76           N  
ATOM    128  OE1 GLN A  17     -13.703 -25.527   6.150  1.00 34.76           O  
ATOM    129  N   ALA A  18      -9.543 -21.272   3.530  1.00 41.31           N  
ATOM    130  CA  ALA A  18      -8.136 -21.345   3.143  1.00 41.31           C  
ATOM    131  C   ALA A  18      -7.411 -22.445   3.913  1.00 41.31           C  
ATOM    132  CB  ALA A  18      -7.451 -20.000   3.371  1.00 41.31           C  
ATOM    133  O   ALA A  18      -7.437 -22.468   5.146  1.00 41.31           O  
ATOM    134  N   GLN A  19      -7.859 -23.673   3.832  1.00 38.14           N  
ATOM    135  CA  GLN A  19      -7.034 -24.857   4.051  1.00 38.14           C  
ATOM    136  C   GLN A  19      -5.549 -24.516   3.969  1.00 38.14           C  
ATOM    137  CB  GLN A  19      -7.379 -25.948   3.036  1.00 38.14           C  
ATOM    138  O   GLN A  19      -5.083 -23.987   2.958  1.00 38.14           O  
ATOM    139  CG  GLN A  19      -7.180 -27.363   3.562  1.00 38.14           C  
ATOM    140  CD  GLN A  19      -7.737 -28.420   2.627  1.00 38.14           C  
ATOM    141  NE2 GLN A  19      -6.866 -29.294   2.134  1.00 38.14           N  
ATOM    142  OE1 GLN A  19      -8.940 -28.452   2.352  1.00 38.14           O  
ATOM    143  N   ILE A  20      -4.957 -23.835   4.937  1.00 44.24           N  
ATOM    144  CA  ILE A  20      -3.525 -23.807   5.215  1.00 44.24           C  
ATOM    145  C   ILE A  20      -2.922 -25.186   4.956  1.00 44.24           C  
ATOM    146  CB  ILE A  20      -3.239 -23.360   6.666  1.00 44.24           C  
ATOM    147  O   ILE A  20      -3.360 -26.181   5.539  1.00 44.24           O  
ATOM    148  CG1 ILE A  20      -3.838 -21.973   6.926  1.00 44.24           C  
ATOM    149  CG2 ILE A  20      -1.734 -23.368   6.946  1.00 44.24           C  
ATOM    150  CD1 ILE A  20      -3.727 -21.512   8.372  1.00 44.24           C  
ATOM    151  N   ARG A  21      -2.943 -25.753   3.733  1.00 35.82           N  
ATOM    152  CA  ARG A  21      -2.142 -26.908   3.339  1.00 35.82           C  
ATOM    153  C   ARG A  21      -0.880 -27.014   4.188  1.00 35.82           C  
ATOM    154  CB  ARG A  21      -1.771 -26.825   1.857  1.00 35.82           C  
ATOM    155  O   ARG A  21      -0.080 -26.077   4.241  1.00 35.82           O  
ATOM    156  CG  ARG A  21      -2.588 -27.746   0.965  1.00 35.82           C  
ATOM    157  CD  ARG A  21      -2.132 -27.677  -0.486  1.00 35.82           C  
ATOM    158  NE  ARG A  21      -2.538 -28.862  -1.236  1.00 35.82           N  
ATOM    159  NH1 ARG A  21      -1.581 -28.185  -3.226  1.00 35.82           N  
ATOM    160  NH2 ARG A  21      -2.684 -30.190  -3.104  1.00 35.82           N  
ATOM    161  CZ  ARG A  21      -2.267 -29.076  -2.520  1.00 35.82           C  
ATOM    162  N   ASN A  22      -0.940 -27.430   5.448  1.00 38.47           N  
ATOM    163  CA  ASN A  22       0.030 -27.993   6.382  1.00 38.47           C  
ATOM    164  C   ASN A  22       0.856 -29.100   5.733  1.00 38.47           C  
ATOM    165  CB  ASN A  22      -0.674 -28.521   7.634  1.00 38.47           C  
ATOM    166  O   ASN A  22       1.817 -29.592   6.326  1.00 38.47           O  
ATOM    167  CG  ASN A  22      -1.067 -27.414   8.593  1.00 38.47           C  
ATOM    168  ND2 ASN A  22      -1.847 -27.760   9.610  1.00 38.47           N  
ATOM    169  OD1 ASN A  22      -0.672 -26.258   8.421  1.00 38.47           O  
ATOM    170  N   GLY A  23       1.519 -28.910   4.546  1.00 40.33           N  
ATOM    171  CA  GLY A  23       2.524 -29.921   4.259  1.00 40.33           C  
ATOM    172  C   GLY A  23       3.480 -29.515   3.153  1.00 40.33           C  
ATOM    173  O   GLY A  23       4.491 -30.181   2.924  1.00 40.33           O  
ATOM    174  N   ALA A  24       3.827 -28.200   2.933  1.00 48.38           N  
ATOM    175  CA  ALA A  24       4.832 -27.777   1.961  1.00 48.38           C  
ATOM    176  C   ALA A  24       5.704 -26.659   2.526  1.00 48.38           C  
ATOM    177  CB  ALA A  24       4.162 -27.322   0.667  1.00 48.38           C  
ATOM    178  O   ALA A  24       5.251 -25.869   3.357  1.00 48.38           O  
ATOM    179  N   ASN A  25       6.801 -26.928   3.127  1.00 57.54           N  
ATOM    180  CA  ASN A  25       7.795 -25.909   3.446  1.00 57.54           C  
ATOM    181  C   ASN A  25       7.256 -24.503   3.204  1.00 57.54           C  
ATOM    182  CB  ASN A  25       9.074 -26.135   2.636  1.00 57.54           C  
ATOM    183  O   ASN A  25       6.632 -24.242   2.173  1.00 57.54           O  
ATOM    184  CG  ASN A  25       9.830 -27.374   3.071  1.00 57.54           C  
ATOM    185  ND2 ASN A  25      10.641 -27.920   2.173  1.00 57.54           N  
ATOM    186  OD1 ASN A  25       9.686 -27.838   4.205  1.00 57.54           O  
ATOM    187  N   PRO A  26       6.948 -23.810   4.315  1.00 61.21           N  
ATOM    188  CA  PRO A  26       6.446 -22.445   4.148  1.00 61.21           C  
ATOM    189  C   PRO A  26       7.213 -21.660   3.086  1.00 61.21           C  
ATOM    190  CB  PRO A  26       6.642 -21.825   5.534  1.00 61.21           C  
ATOM    191  O   PRO A  26       8.430 -21.815   2.958  1.00 61.21           O  
ATOM    192  CG  PRO A  26       7.746 -22.618   6.154  1.00 61.21           C  
ATOM    193  CD  PRO A  26       7.726 -24.002   5.571  1.00 61.21           C  
ATOM    194  N   THR A  27       6.533 -21.342   1.986  1.00 76.58           N  
ATOM    195  CA  THR A  27       7.118 -20.405   1.034  1.00 76.58           C  
ATOM    196  C   THR A  27       7.750 -19.220   1.760  1.00 76.58           C  
ATOM    197  CB  THR A  27       6.065 -19.895   0.033  1.00 76.58           C  
ATOM    198  O   THR A  27       7.515 -19.020   2.953  1.00 76.58           O  
ATOM    199  CG2 THR A  27       5.444 -21.048  -0.748  1.00 76.58           C  
ATOM    200  OG1 THR A  27       5.032 -19.204   0.746  1.00 76.58           O  
ATOM    201  N   THR A  28       8.884 -18.693   1.270  1.00 82.48           N  
ATOM    202  CA  THR A  28       9.585 -17.537   1.817  1.00 82.48           C  
ATOM    203  C   THR A  28       8.594 -16.479   2.295  1.00 82.48           C  
ATOM    204  CB  THR A  28      10.539 -16.919   0.778  1.00 82.48           C  
ATOM    205  O   THR A  28       8.760 -15.908   3.375  1.00 82.48           O  
ATOM    206  CG2 THR A  28      11.340 -15.770   1.381  1.00 82.48           C  
ATOM    207  OG1 THR A  28      11.445 -17.926   0.312  1.00 82.48           O  
ATOM    208  N   ILE A  29       7.479 -16.402   1.655  1.00 83.87           N  
ATOM    209  CA  ILE A  29       6.501 -15.366   1.968  1.00 83.87           C  
ATOM    210  C   ILE A  29       5.706 -15.765   3.209  1.00 83.87           C  
ATOM    211  CB  ILE A  29       5.547 -15.113   0.779  1.00 83.87           C  
ATOM    212  O   ILE A  29       5.471 -14.939   4.095  1.00 83.87           O  
ATOM    213  CG1 ILE A  29       6.329 -14.593  -0.432  1.00 83.87           C  
ATOM    214  CG2 ILE A  29       4.437 -14.135   1.176  1.00 83.87           C  
ATOM    215  CD1 ILE A  29       5.506 -14.507  -1.711  1.00 83.87           C  
ATOM    216  N   SER A  30       5.305 -17.002   3.311  1.00 85.80           N  
ATOM    217  CA  SER A  30       4.525 -17.496   4.441  1.00 85.80           C  
ATOM    218  C   SER A  30       5.286 -17.332   5.753  1.00 85.80           C  
ATOM    219  CB  SER A  30       4.155 -18.965   4.237  1.00 85.80           C  
ATOM    220  O   SER A  30       4.683 -17.089   6.800  1.00 85.80           O  
ATOM    221  OG  SER A  30       3.293 -19.117   3.122  1.00 85.80           O  
ATOM    222  N   LYS A  31       6.614 -17.324   5.640  1.00 87.05           N  
ATOM    223  CA  LYS A  31       7.461 -17.159   6.818  1.00 87.05           C  
ATOM    224  C   LYS A  31       7.320 -15.757   7.404  1.00 87.05           C  
ATOM    225  CB  LYS A  31       8.924 -17.438   6.472  1.00 87.05           C  
ATOM    226  O   LYS A  31       7.446 -15.569   8.616  1.00 87.05           O  
ATOM    227  CG  LYS A  31       9.226 -18.903   6.198  1.00 87.05           C  
ATOM    228  CD  LYS A  31      10.701 -19.121   5.884  1.00 87.05           C  
ATOM    229  CE  LYS A  31      10.990 -20.573   5.527  1.00 87.05           C  
ATOM    230  NZ  LYS A  31      12.417 -20.774   5.136  1.00 87.05           N  
ATOM    231  N   PHE A  32       6.942 -14.835   6.518  1.00 88.73           N  
ATOM    232  CA  PHE A  32       6.856 -13.458   6.990  1.00 88.73           C  
ATOM    233  C   PHE A  32       5.417 -13.091   7.330  1.00 88.73           C  
ATOM    234  CB  PHE A  32       7.410 -12.492   5.938  1.00 88.73           C  
ATOM    235  O   PHE A  32       5.164 -12.397   8.317  1.00 88.73           O  
ATOM    236  CG  PHE A  32       8.901 -12.586   5.753  1.00 88.73           C  
ATOM    237  CD1 PHE A  32       9.767 -11.988   6.661  1.00 88.73           C  
ATOM    238  CD2 PHE A  32       9.437 -13.272   4.671  1.00 88.73           C  
ATOM    239  CE1 PHE A  32      11.147 -12.073   6.493  1.00 88.73           C  
ATOM    240  CE2 PHE A  32      10.815 -13.361   4.496  1.00 88.73           C  
ATOM    241  CZ  PHE A  32      11.668 -12.760   5.407  1.00 88.73           C  
ATOM    242  N   ILE A  33       4.484 -13.676   6.665  1.00 88.68           N  
ATOM    243  CA  ILE A  33       3.093 -13.247   6.753  1.00 88.68           C  
ATOM    244  C   ILE A  33       2.422 -13.915   7.950  1.00 88.68           C  
ATOM    245  CB  ILE A  33       2.319 -13.569   5.455  1.00 88.68           C  
ATOM    246  O   ILE A  33       1.629 -13.287   8.656  1.00 88.68           O  
ATOM    247  CG1 ILE A  33       2.823 -12.695   4.301  1.00 88.68           C  
ATOM    248  CG2 ILE A  33       0.813 -13.384   5.665  1.00 88.68           C  
ATOM    249  CD1 ILE A  33       2.648 -11.201   4.534  1.00 88.68           C  
ATOM    250  N   ILE A  34       2.746 -15.160   8.254  1.00 89.99           N  
ATOM    251  CA  ILE A  34       2.081 -15.915   9.310  1.00 89.99           C  
ATOM    252  C   ILE A  34       2.344 -15.254  10.661  1.00 89.99           C  
ATOM    253  CB  ILE A  34       2.550 -17.387   9.333  1.00 89.99           C  
ATOM    254  O   ILE A  34       1.413 -15.019  11.436  1.00 89.99           O  
ATOM    255  CG1 ILE A  34       2.035 -18.131   8.096  1.00 89.99           C  
ATOM    256  CG2 ILE A  34       2.090 -18.080  10.619  1.00 89.99           C  
ATOM    257  CD1 ILE A  34       2.566 -19.552   7.962  1.00 89.99           C  
ATOM    258  N   PRO A  35       3.607 -14.928  10.889  1.00 91.59           N  
ATOM    259  CA  PRO A  35       3.837 -14.198  12.138  1.00 91.59           C  
ATOM    260  C   PRO A  35       3.119 -12.851  12.175  1.00 91.59           C  
ATOM    261  CB  PRO A  35       5.355 -14.008  12.161  1.00 91.59           C  
ATOM    262  O   PRO A  35       2.652 -12.425  13.235  1.00 91.59           O  
ATOM    263  CG  PRO A  35       5.889 -15.087  11.275  1.00 91.59           C  
ATOM    264  CD  PRO A  35       4.881 -15.358  10.194  1.00 91.59           C  
ATOM    265  N   LEU A  36       3.118 -12.231  11.074  1.00 90.01           N  
ATOM    266  CA  LEU A  36       2.418 -10.954  10.992  1.00 90.01           C  
ATOM    267  C   LEU A  36       0.926 -11.134  11.251  1.00 90.01           C  
ATOM    268  CB  LEU A  36       2.636 -10.309   9.621  1.00 90.01           C  
ATOM    269  O   LEU A  36       0.308 -10.317  11.938  1.00 90.01           O  
ATOM    270  CG  LEU A  36       2.089  -8.892   9.443  1.00 90.01           C  
ATOM    271  CD1 LEU A  36       2.776  -7.934  10.411  1.00 90.01           C  
ATOM    272  CD2 LEU A  36       2.269  -8.426   8.002  1.00 90.01           C  
ATOM    273  N   LEU A  37       0.399 -12.103  10.730  1.00 89.90           N  
ATOM    274  CA  LEU A  37      -1.006 -12.417  10.963  1.00 89.90           C  
ATOM    275  C   LEU A  37      -1.268 -12.673  12.443  1.00 89.90           C  
ATOM    276  CB  LEU A  37      -1.425 -13.639  10.140  1.00 89.90           C  
ATOM    277  O   LEU A  37      -2.257 -12.186  12.996  1.00 89.90           O  
ATOM    278  CG  LEU A  37      -2.925 -13.930  10.075  1.00 89.90           C  
ATOM    279  CD1 LEU A  37      -3.603 -13.001   9.074  1.00 89.90           C  
ATOM    280  CD2 LEU A  37      -3.171 -15.390   9.708  1.00 89.90           C  
ATOM    281  N   GLN A  38      -0.384 -13.433  12.990  1.00 91.15           N  
ATOM    282  CA  GLN A  38      -0.510 -13.714  14.416  1.00 91.15           C  
ATOM    283  C   GLN A  38      -0.397 -12.436  15.241  1.00 91.15           C  
ATOM    284  CB  GLN A  38       0.552 -14.721  14.861  1.00 91.15           C  
ATOM    285  O   GLN A  38      -1.151 -12.239  16.197  1.00 91.15           O  
ATOM    286  CG  GLN A  38       0.351 -15.241  16.278  1.00 91.15           C  
ATOM    287  CD  GLN A  38       1.277 -16.394  16.617  1.00 91.15           C  
ATOM    288  NE2 GLN A  38       1.154 -16.916  17.833  1.00 91.15           N  
ATOM    289  OE1 GLN A  38       2.096 -16.813  15.793  1.00 91.15           O  
ATOM    290  N   TRP A  39       0.556 -11.640  14.822  1.00 92.88           N  
ATOM    291  CA  TRP A  39       0.734 -10.353  15.486  1.00 92.88           C  
ATOM    292  C   TRP A  39      -0.519  -9.494  15.354  1.00 92.88           C  
ATOM    293  CB  TRP A  39       1.940  -9.610  14.905  1.00 92.88           C  
ATOM    294  O   TRP A  39      -0.963  -8.878  16.326  1.00 92.88           O  
ATOM    295  CG  TRP A  39       2.146  -8.240  15.478  1.00 92.88           C  
ATOM    296  CD1 TRP A  39       2.784  -7.923  16.645  1.00 92.88           C  
ATOM    297  CD2 TRP A  39       1.707  -7.002  14.911  1.00 92.88           C  
ATOM    298  CE2 TRP A  39       2.114  -5.973  15.789  1.00 92.88           C  
ATOM    299  CE3 TRP A  39       1.009  -6.663  13.744  1.00 92.88           C  
ATOM    300  NE1 TRP A  39       2.768  -6.561  16.838  1.00 92.88           N  
ATOM    301  CH2 TRP A  39       1.161  -4.321  14.386  1.00 92.88           C  
ATOM    302  CZ2 TRP A  39       1.846  -4.626  15.535  1.00 92.88           C  
ATOM    303  CZ3 TRP A  39       0.743  -5.322  13.494  1.00 92.88           C  
ATOM    304  N   SER A  40      -1.088  -9.491  14.247  1.00 88.61           N  
ATOM    305  CA  SER A  40      -2.276  -8.689  13.972  1.00 88.61           C  
ATOM    306  C   SER A  40      -3.475  -9.185  14.772  1.00 88.61           C  
ATOM    307  CB  SER A  40      -2.604  -8.712  12.478  1.00 88.61           C  
ATOM    308  O   SER A  40      -4.268  -8.385  15.273  1.00 88.61           O  
ATOM    309  OG  SER A  40      -2.943 -10.022  12.057  1.00 88.61           O  
ATOM    310  N   ARG A  41      -3.590 -10.437  14.870  1.00 88.53           N  
ATOM    311  CA  ARG A  41      -4.688 -11.030  15.626  1.00 88.53           C  
ATOM    312  C   ARG A  41      -4.608 -10.645  17.100  1.00 88.53           C  
ATOM    313  CB  ARG A  41      -4.681 -12.553  15.481  1.00 88.53           C  
ATOM    314  O   ARG A  41      -5.635 -10.476  17.760  1.00 88.53           O  
ATOM    315  CG  ARG A  41      -5.226 -13.048  14.151  1.00 88.53           C  
ATOM    316  CD  ARG A  41      -5.303 -14.567  14.103  1.00 88.53           C  
ATOM    317  NE  ARG A  41      -5.964 -15.035  12.888  1.00 88.53           N  
ATOM    318  NH1 ARG A  41      -5.291 -17.233  13.121  1.00 88.53           N  
ATOM    319  NH2 ARG A  41      -6.580 -16.607  11.331  1.00 88.53           N  
ATOM    320  CZ  ARG A  41      -5.944 -16.291  12.449  1.00 88.53           C  
ATOM    321  N   ASP A  42      -3.437 -10.391  17.526  1.00 89.49           N  
ATOM    322  CA  ASP A  42      -3.220 -10.012  18.919  1.00 89.49           C  
ATOM    323  C   ASP A  42      -3.552  -8.539  19.145  1.00 89.49           C  
ATOM    324  CB  ASP A  42      -1.774 -10.295  19.333  1.00 89.49           C  
ATOM    325  O   ASP A  42      -3.947  -8.148  20.246  1.00 89.49           O  
ATOM    326  CG  ASP A  42      -1.462 -11.778  19.420  1.00 89.49           C  
ATOM    327  OD1 ASP A  42      -2.404 -12.597  19.494  1.00 89.49           O  
ATOM    328  OD2 ASP A  42      -0.263 -12.132  19.418  1.00 89.49           O  
ATOM    329  N   GLN A  43      -3.535  -7.826  18.048  1.00 87.93           N  
ATOM    330  CA  GLN A  43      -3.710  -6.381  18.162  1.00 87.93           C  
ATOM    331  C   GLN A  43      -5.178  -5.992  18.013  1.00 87.93           C  
ATOM    332  CB  GLN A  43      -2.865  -5.654  17.114  1.00 87.93           C  
ATOM    333  O   GLN A  43      -5.597  -4.938  18.495  1.00 87.93           O  
ATOM    334  CG  GLN A  43      -1.364  -5.807  17.320  1.00 87.93           C  
ATOM    335  CD  GLN A  43      -0.883  -5.186  18.618  1.00 87.93           C  
ATOM    336  NE2 GLN A  43       0.130  -5.793  19.226  1.00 87.93           N  
ATOM    337  OE1 GLN A  43      -1.417  -4.168  19.070  1.00 87.93           O  
ATOM    338  N   LEU A  44      -5.970  -6.826  17.413  1.00 88.44           N  
ATOM    339  CA  LEU A  44      -7.357  -6.496  17.102  1.00 88.44           C  
ATOM    340  C   LEU A  44      -8.316  -7.369  17.904  1.00 88.44           C  
ATOM    341  CB  LEU A  44      -7.625  -6.665  15.604  1.00 88.44           C  
ATOM    342  O   LEU A  44      -7.952  -8.465  18.336  1.00 88.44           O  
ATOM    343  CG  LEU A  44      -6.843  -5.744  14.667  1.00 88.44           C  
ATOM    344  CD1 LEU A  44      -6.930  -6.251  13.231  1.00 88.44           C  
ATOM    345  CD2 LEU A  44      -7.363  -4.314  14.766  1.00 88.44           C  
ATOM    346  N   PRO A  45      -9.455  -6.718  18.281  1.00 86.59           N  
ATOM    347  CA  PRO A  45     -10.477  -7.544  18.928  1.00 86.59           C  
ATOM    348  C   PRO A  45     -10.910  -8.729  18.068  1.00 86.59           C  
ATOM    349  CB  PRO A  45     -11.638  -6.568  19.138  1.00 86.59           C  
ATOM    350  O   PRO A  45     -10.655  -8.745  16.861  1.00 86.59           O  
ATOM    351  CG  PRO A  45     -11.435  -5.506  18.106  1.00 86.59           C  
ATOM    352  CD  PRO A  45      -9.974  -5.446  17.764  1.00 86.59           C  
ATOM    353  N   LEU A  46     -11.455  -9.796  18.667  1.00 85.62           N  
ATOM    354  CA  LEU A  46     -11.804 -11.059  18.028  1.00 85.62           C  
ATOM    355  C   LEU A  46     -12.724 -10.828  16.834  1.00 85.62           C  
ATOM    356  CB  LEU A  46     -12.478 -12.000  19.031  1.00 85.62           C  
ATOM    357  O   LEU A  46     -12.574 -11.476  15.795  1.00 85.62           O  
ATOM    358  CG  LEU A  46     -11.548 -12.905  19.841  1.00 85.62           C  
ATOM    359  CD1 LEU A  46     -11.318 -12.320  21.230  1.00 85.62           C  
ATOM    360  CD2 LEU A  46     -12.123 -14.314  19.937  1.00 85.62           C  
ATOM    361  N   SER A  47     -13.612  -9.791  16.956  1.00 84.42           N  
ATOM    362  CA  SER A  47     -14.563  -9.547  15.877  1.00 84.42           C  
ATOM    363  C   SER A  47     -13.866  -8.992  14.639  1.00 84.42           C  
ATOM    364  CB  SER A  47     -15.655  -8.578  16.334  1.00 84.42           C  
ATOM    365  O   SER A  47     -14.223  -9.338  13.511  1.00 84.42           O  
ATOM    366  OG  SER A  47     -15.091  -7.350  16.761  1.00 84.42           O  
ATOM    367  N   ALA A  48     -12.877  -8.205  14.874  1.00 84.52           N  
ATOM    368  CA  ALA A  48     -12.134  -7.571  13.787  1.00 84.52           C  
ATOM    369  C   ALA A  48     -11.133  -8.543  13.168  1.00 84.52           C  
ATOM    370  CB  ALA A  48     -11.416  -6.322  14.292  1.00 84.52           C  
ATOM    371  O   ALA A  48     -10.867  -8.487  11.965  1.00 84.52           O  
ATOM    372  N   SER A  49     -10.677  -9.440  13.975  1.00 84.67           N  
ATOM    373  CA  SER A  49      -9.683 -10.409  13.523  1.00 84.67           C  
ATOM    374  C   SER A  49     -10.278 -11.379  12.508  1.00 84.67           C  
ATOM    375  CB  SER A  49      -9.113 -11.186  14.710  1.00 84.67           C  
ATOM    376  O   SER A  49      -9.580 -11.846  11.605  1.00 84.67           O  
ATOM    377  OG  SER A  49     -10.137 -11.897  15.384  1.00 84.67           O  
ATOM    378  N   ALA A  50     -11.552 -11.635  12.681  1.00 86.36           N  
ATOM    379  CA  ALA A  50     -12.229 -12.539  11.755  1.00 86.36           C  
ATOM    380  C   ALA A  50     -12.268 -11.954  10.347  1.00 86.36           C  
ATOM    381  CB  ALA A  50     -13.644 -12.839  12.243  1.00 86.36           C  
ATOM    382  O   ALA A  50     -12.226 -12.692   9.359  1.00 86.36           O  
ATOM    383  N   LEU A  51     -12.196 -10.688  10.277  1.00 87.58           N  
ATOM    384  CA  LEU A  51     -12.299 -10.003   8.992  1.00 87.58           C  
ATOM    385  C   LEU A  51     -10.961 -10.015   8.261  1.00 87.58           C  
ATOM    386  CB  LEU A  51     -12.774  -8.561   9.190  1.00 87.58           C  
ATOM    387  O   LEU A  51     -10.913  -9.827   7.043  1.00 87.58           O  
ATOM    388  CG  LEU A  51     -14.214  -8.381   9.671  1.00 87.58           C  
ATOM    389  CD1 LEU A  51     -14.494  -6.911   9.968  1.00 87.58           C  
ATOM    390  CD2 LEU A  51     -15.195  -8.919   8.636  1.00 87.58           C  
ATOM    391  N   LEU A  52      -9.917 -10.278   8.932  1.00 87.19           N  
ATOM    392  CA  LEU A  52      -8.584 -10.133   8.356  1.00 87.19           C  
ATOM    393  C   LEU A  52      -8.349 -11.168   7.261  1.00 87.19           C  
ATOM    394  CB  LEU A  52      -7.513 -10.269   9.441  1.00 87.19           C  
ATOM    395  O   LEU A  52      -7.790 -10.850   6.209  1.00 87.19           O  
ATOM    396  CG  LEU A  52      -7.398  -9.107  10.429  1.00 87.19           C  
ATOM    397  CD1 LEU A  52      -6.370  -9.429  11.509  1.00 87.19           C  
ATOM    398  CD2 LEU A  52      -7.029  -7.819   9.700  1.00 87.19           C  
ATOM    399  N   LEU A  53      -8.914 -12.357   7.319  1.00 84.53           N  
ATOM    400  CA  LEU A  53      -8.590 -13.377   6.328  1.00 84.53           C  
ATOM    401  C   LEU A  53      -9.789 -13.662   5.429  1.00 84.53           C  
ATOM    402  CB  LEU A  53      -8.135 -14.667   7.014  1.00 84.53           C  
ATOM    403  O   LEU A  53      -9.647 -14.288   4.376  1.00 84.53           O  
ATOM    404  CG  LEU A  53      -6.750 -14.637   7.663  1.00 84.53           C  
ATOM    405  CD1 LEU A  53      -6.532 -15.890   8.505  1.00 84.53           C  
ATOM    406  CD2 LEU A  53      -5.664 -14.504   6.601  1.00 84.53           C  
ATOM    407  N   GLU A  54     -10.931 -13.124   5.757  1.00 89.89           N  
ATOM    408  CA  GLU A  54     -12.135 -13.449   4.998  1.00 89.89           C  
ATOM    409  C   GLU A  54     -12.426 -12.386   3.943  1.00 89.89           C  
ATOM    410  CB  GLU A  54     -13.337 -13.602   5.935  1.00 89.89           C  
ATOM    411  O   GLU A  54     -13.173 -12.633   2.994  1.00 89.89           O  
ATOM    412  CG  GLU A  54     -13.291 -14.858   6.793  1.00 89.89           C  
ATOM    413  CD  GLU A  54     -14.490 -14.997   7.717  1.00 89.89           C  
ATOM    414  OE1 GLU A  54     -14.546 -15.976   8.496  1.00 89.89           O  
ATOM    415  OE2 GLU A  54     -15.382 -14.121   7.661  1.00 89.89           O  
ATOM    416  N   THR A  55     -11.636 -11.354   3.998  1.00 92.93           N  
ATOM    417  CA  THR A  55     -11.965 -10.215   3.149  1.00 92.93           C  
ATOM    418  C   THR A  55     -11.169 -10.262   1.848  1.00 92.93           C  
ATOM    419  CB  THR A  55     -11.694  -8.883   3.872  1.00 92.93           C  
ATOM    420  O   THR A  55      -9.959 -10.494   1.863  1.00 92.93           O  
ATOM    421  CG2 THR A  55     -12.200  -7.699   3.054  1.00 92.93           C  
ATOM    422  OG1 THR A  55     -12.359  -8.890   5.141  1.00 92.93           O  
ATOM    423  N   SER A  56     -11.917 -10.177   0.719  1.00 94.25           N  
ATOM    424  CA  SER A  56     -11.307 -10.137  -0.606  1.00 94.25           C  
ATOM    425  C   SER A  56     -11.359  -8.732  -1.196  1.00 94.25           C  
ATOM    426  CB  SER A  56     -12.005 -11.120  -1.547  1.00 94.25           C  
ATOM    427  O   SER A  56     -11.995  -7.839  -0.632  1.00 94.25           O  
ATOM    428  OG  SER A  56     -13.358 -10.751  -1.747  1.00 94.25           O  
ATOM    429  N   SER A  57     -10.563  -8.513  -2.202  1.00 95.50           N  
ATOM    430  CA  SER A  57     -10.548  -7.223  -2.884  1.00 95.50           C  
ATOM    431  C   SER A  57     -11.949  -6.817  -3.328  1.00 95.50           C  
ATOM    432  CB  SER A  57      -9.613  -7.267  -4.094  1.00 95.50           C  
ATOM    433  O   SER A  57     -12.357  -5.669  -3.139  1.00 95.50           O  
ATOM    434  OG  SER A  57     -10.124  -8.133  -5.093  1.00 95.50           O  
ATOM    435  N   SER A  58     -12.683  -7.758  -3.874  1.00 96.24           N  
ATOM    436  CA  SER A  58     -14.030  -7.504  -4.374  1.00 96.24           C  
ATOM    437  C   SER A  58     -14.977  -7.121  -3.241  1.00 96.24           C  
ATOM    438  CB  SER A  58     -14.571  -8.731  -5.108  1.00 96.24           C  
ATOM    439  O   SER A  58     -15.830  -6.247  -3.406  1.00 96.24           O  
ATOM    440  OG  SER A  58     -14.605  -9.857  -4.248  1.00 96.24           O  
ATOM    441  N   SER A  59     -14.742  -7.734  -2.122  1.00 95.68           N  
ATOM    442  CA  SER A  59     -15.591  -7.462  -0.967  1.00 95.68           C  
ATOM    443  C   SER A  59     -15.410  -6.030  -0.473  1.00 95.68           C  
ATOM    444  CB  SER A  59     -15.287  -8.443   0.165  1.00 95.68           C  
ATOM    445  O   SER A  59     -16.387  -5.347  -0.160  1.00 95.68           O  
ATOM    446  OG  SER A  59     -15.490  -9.780  -0.260  1.00 95.68           O  
ATOM    447  N   VAL A  60     -14.198  -5.566  -0.427  1.00 96.49           N  
ATOM    448  CA  VAL A  60     -13.906  -4.219   0.051  1.00 96.49           C  
ATOM    449  C   VAL A  60     -14.446  -3.191  -0.940  1.00 96.49           C  
ATOM    450  CB  VAL A  60     -12.390  -4.008   0.265  1.00 96.49           C  
ATOM    451  O   VAL A  60     -15.072  -2.205  -0.542  1.00 96.49           O  
ATOM    452  CG1 VAL A  60     -12.098  -2.566   0.672  1.00 96.49           C  
ATOM    453  CG2 VAL A  60     -11.860  -4.982   1.316  1.00 96.49           C  
ATOM    454  N   ILE A  61     -14.268  -3.429  -2.192  1.00 97.29           N  
ATOM    455  CA  ILE A  61     -14.730  -2.512  -3.228  1.00 97.29           C  
ATOM    456  C   ILE A  61     -16.255  -2.442  -3.212  1.00 97.29           C  
ATOM    457  CB  ILE A  61     -14.228  -2.938  -4.626  1.00 97.29           C  
ATOM    458  O   ILE A  61     -16.835  -1.361  -3.342  1.00 97.29           O  
ATOM    459  CG1 ILE A  61     -12.706  -2.782  -4.717  1.00 97.29           C  
ATOM    460  CG2 ILE A  61     -14.928  -2.129  -5.721  1.00 97.29           C  
ATOM    461  CD1 ILE A  61     -12.109  -3.288  -6.022  1.00 97.29           C  
ATOM    462  N   GLN A  62     -16.808  -3.583  -3.131  1.00 96.66           N  
ATOM    463  CA  GLN A  62     -18.264  -3.622  -3.045  1.00 96.66           C  
ATOM    464  C   GLN A  62     -18.762  -2.882  -1.806  1.00 96.66           C  
ATOM    465  CB  GLN A  62     -18.763  -5.068  -3.028  1.00 96.66           C  
ATOM    466  O   GLN A  62     -19.748  -2.145  -1.872  1.00 96.66           O  
ATOM    467  CG  GLN A  62     -20.277  -5.197  -3.117  1.00 96.66           C  
ATOM    468  CD  GLN A  62     -20.740  -6.640  -3.189  1.00 96.66           C  
ATOM    469  NE2 GLN A  62     -22.045  -6.852  -3.060  1.00 96.66           N  
ATOM    470  OE1 GLN A  62     -19.931  -7.558  -3.360  1.00 96.66           O  
ATOM    471  N   TRP A  63     -18.103  -3.079  -0.716  1.00 95.63           N  
ATOM    472  CA  TRP A  63     -18.455  -2.365   0.507  1.00 95.63           C  
ATOM    473  C   TRP A  63     -18.368  -0.857   0.301  1.00 95.63           C  
ATOM    474  CB  TRP A  63     -17.542  -2.790   1.660  1.00 95.63           C  
ATOM    475  O   TRP A  63     -19.258  -0.114   0.723  1.00 95.63           O  
ATOM    476  CG  TRP A  63     -17.897  -2.171   2.979  1.00 95.63           C  
ATOM    477  CD1 TRP A  63     -18.766  -2.664   3.913  1.00 95.63           C  
ATOM    478  CD2 TRP A  63     -17.396  -0.939   3.507  1.00 95.63           C  
ATOM    479  CE2 TRP A  63     -18.004  -0.747   4.768  1.00 95.63           C  
ATOM    480  CE3 TRP A  63     -16.490   0.021   3.037  1.00 95.63           C  
ATOM    481  NE1 TRP A  63     -18.834  -1.812   4.991  1.00 95.63           N  
ATOM    482  CH2 TRP A  63     -16.844   1.292   5.081  1.00 95.63           C  
ATOM    483  CZ2 TRP A  63     -17.734   0.368   5.564  1.00 95.63           C  
ATOM    484  CZ3 TRP A  63     -16.223   1.130   3.831  1.00 95.63           C  
ATOM    485  N   ILE A  64     -17.323  -0.389  -0.265  1.00 96.38           N  
ATOM    486  CA  ILE A  64     -17.115   1.032  -0.522  1.00 96.38           C  
ATOM    487  C   ILE A  64     -18.240   1.566  -1.406  1.00 96.38           C  
ATOM    488  CB  ILE A  64     -15.743   1.292  -1.185  1.00 96.38           C  
ATOM    489  O   ILE A  64     -18.794   2.635  -1.139  1.00 96.38           O  
ATOM    490  CG1 ILE A  64     -14.609   0.990  -0.199  1.00 96.38           C  
ATOM    491  CG2 ILE A  64     -15.655   2.733  -1.696  1.00 96.38           C  
ATOM    492  CD1 ILE A  64     -13.218   1.059  -0.816  1.00 96.38           C  
ATOM    493  N   ARG A  65     -18.554   0.802  -2.394  1.00 96.13           N  
ATOM    494  CA  ARG A  65     -19.637   1.196  -3.290  1.00 96.13           C  
ATOM    495  C   ARG A  65     -20.956   1.320  -2.533  1.00 96.13           C  
ATOM    496  CB  ARG A  65     -19.782   0.190  -4.434  1.00 96.13           C  
ATOM    497  O   ARG A  65     -21.693   2.291  -2.716  1.00 96.13           O  
ATOM    498  CG  ARG A  65     -18.670   0.269  -5.468  1.00 96.13           C  
ATOM    499  CD  ARG A  65     -18.870  -0.741  -6.589  1.00 96.13           C  
ATOM    500  NE  ARG A  65     -17.747  -0.740  -7.522  1.00 96.13           N  
ATOM    501  NH1 ARG A  65     -18.567  -2.456  -8.834  1.00 96.13           N  
ATOM    502  NH2 ARG A  65     -16.564  -1.468  -9.351  1.00 96.13           N  
ATOM    503  CZ  ARG A  65     -17.628  -1.555  -8.567  1.00 96.13           C  
ATOM    504  N   GLU A  66     -21.255   0.343  -1.737  1.00 95.97           N  
ATOM    505  CA  GLU A  66     -22.482   0.345  -0.945  1.00 95.97           C  
ATOM    506  C   GLU A  66     -22.499   1.508   0.042  1.00 95.97           C  
ATOM    507  CB  GLU A  66     -22.642  -0.982  -0.199  1.00 95.97           C  
ATOM    508  O   GLU A  66     -23.538   2.138   0.249  1.00 95.97           O  
ATOM    509  CG  GLU A  66     -22.966  -2.162  -1.103  1.00 95.97           C  
ATOM    510  CD  GLU A  66     -22.986  -3.493  -0.369  1.00 95.97           C  
ATOM    511  OE1 GLU A  66     -23.233  -4.538  -1.013  1.00 95.97           O  
ATOM    512  OE2 GLU A  66     -22.753  -3.491   0.860  1.00 95.97           O  
ATOM    513  N   GLU A  67     -21.380   1.720   0.572  1.00 94.40           N  
ATOM    514  CA  GLU A  67     -21.266   2.822   1.523  1.00 94.40           C  
ATOM    515  C   GLU A  67     -21.496   4.167   0.840  1.00 94.40           C  
ATOM    516  CB  GLU A  67     -19.895   2.804   2.204  1.00 94.40           C  
ATOM    517  O   GLU A  67     -22.156   5.047   1.397  1.00 94.40           O  
ATOM    518  CG  GLU A  67     -19.806   3.700   3.430  1.00 94.40           C  
ATOM    519  CD  GLU A  67     -20.676   3.227   4.584  1.00 94.40           C  
ATOM    520  OE1 GLU A  67     -20.886   4.002   5.544  1.00 94.40           O  
ATOM    521  OE2 GLU A  67     -21.151   2.070   4.527  1.00 94.40           O  
ATOM    522  N   ARG A  68     -21.006   4.395  -0.272  1.00 94.16           N  
ATOM    523  CA  ARG A  68     -21.180   5.635  -1.021  1.00 94.16           C  
ATOM    524  C   ARG A  68     -22.640   5.838  -1.413  1.00 94.16           C  
ATOM    525  CB  ARG A  68     -20.297   5.637  -2.271  1.00 94.16           C  
ATOM    526  O   ARG A  68     -23.134   6.967  -1.426  1.00 94.16           O  
ATOM    527  CG  ARG A  68     -18.832   5.929  -1.989  1.00 94.16           C  
ATOM    528  CD  ARG A  68     -18.049   6.174  -3.272  1.00 94.16           C  
ATOM    529  NE  ARG A  68     -16.685   6.615  -2.995  1.00 94.16           N  
ATOM    530  NH1 ARG A  68     -16.092   6.858  -5.214  1.00 94.16           N  
ATOM    531  NH2 ARG A  68     -14.573   7.319  -3.560  1.00 94.16           N  
ATOM    532  CZ  ARG A  68     -15.787   6.930  -3.924  1.00 94.16           C  
ATOM    533  N   LEU A  69     -23.264   4.712  -1.693  1.00 95.41           N  
ATOM    534  CA  LEU A  69     -24.678   4.778  -2.046  1.00 95.41           C  
ATOM    535  C   LEU A  69     -25.529   5.092  -0.820  1.00 95.41           C  
ATOM    536  CB  LEU A  69     -25.136   3.461  -2.676  1.00 95.41           C  
ATOM    537  O   LEU A  69     -26.535   5.798  -0.922  1.00 95.41           O  
ATOM    538  CG  LEU A  69     -24.632   3.175  -4.091  1.00 95.41           C  
ATOM    539  CD1 LEU A  69     -25.038   1.770  -4.525  1.00 95.41           C  
ATOM    540  CD2 LEU A  69     -25.163   4.217  -5.069  1.00 95.41           C  
ATOM    541  N   ARG A  70     -25.070   4.619   0.310  1.00 94.46           N  
ATOM    542  CA  ARG A  70     -25.827   4.785   1.546  1.00 94.46           C  
ATOM    543  C   ARG A  70     -25.686   6.203   2.089  1.00 94.46           C  
ATOM    544  CB  ARG A  70     -25.366   3.774   2.598  1.00 94.46           C  
ATOM    545  O   ARG A  70     -26.681   6.839   2.444  1.00 94.46           O  
ATOM    546  CG  ARG A  70     -26.208   3.774   3.864  1.00 94.46           C  
ATOM    547  CD  ARG A  70     -25.671   2.795   4.899  1.00 94.46           C  
ATOM    548  NE  ARG A  70     -24.435   3.278   5.507  1.00 94.46           N  
ATOM    549  NH1 ARG A  70     -25.196   3.112   7.682  1.00 94.46           N  
ATOM    550  NH2 ARG A  70     -23.072   3.865   7.261  1.00 94.46           N  
ATOM    551  CZ  ARG A  70     -24.237   3.417   6.815  1.00 94.46           C  
ATOM    552  N   LEU A  71     -24.472   6.778   2.171  1.00 92.75           N  
ATOM    553  CA  LEU A  71     -24.206   8.043   2.848  1.00 92.75           C  
ATOM    554  C   LEU A  71     -24.141   9.192   1.848  1.00 92.75           C  
ATOM    555  CB  LEU A  71     -22.896   7.963   3.637  1.00 92.75           C  
ATOM    556  O   LEU A  71     -24.401  10.344   2.203  1.00 92.75           O  
ATOM    557  CG  LEU A  71     -22.891   7.031   4.850  1.00 92.75           C  
ATOM    558  CD1 LEU A  71     -21.494   6.959   5.457  1.00 92.75           C  
ATOM    559  CD2 LEU A  71     -23.907   7.496   5.887  1.00 92.75           C  
ATOM    560  N   LEU A  72     -23.966   8.871   0.624  1.00 92.93           N  
ATOM    561  CA  LEU A  72     -23.836   9.887  -0.415  1.00 92.93           C  
ATOM    562  C   LEU A  72     -22.984  11.055   0.070  1.00 92.93           C  
ATOM    563  CB  LEU A  72     -25.215  10.391  -0.848  1.00 92.93           C  
ATOM    564  O   LEU A  72     -23.440  12.200   0.078  1.00 92.93           O  
ATOM    565  CG  LEU A  72     -26.109   9.383  -1.572  1.00 92.93           C  
ATOM    566  CD1 LEU A  72     -27.550   9.882  -1.608  1.00 92.93           C  
ATOM    567  CD2 LEU A  72     -25.591   9.125  -2.982  1.00 92.93           C  
ATOM    568  N   PRO A  73     -21.723  10.766   0.416  1.00 90.13           N  
ATOM    569  CA  PRO A  73     -20.875  11.842   0.933  1.00 90.13           C  
ATOM    570  C   PRO A  73     -20.598  12.926  -0.107  1.00 90.13           C  
ATOM    571  CB  PRO A  73     -19.584  11.118   1.323  1.00 90.13           C  
ATOM    572  O   PRO A  73     -20.599  12.648  -1.309  1.00 90.13           O  
ATOM    573  CG  PRO A  73     -19.558   9.895   0.464  1.00 90.13           C  
ATOM    574  CD  PRO A  73     -20.973   9.493   0.162  1.00 90.13           C  
ATOM    575  N   ALA A  74     -20.637  14.186   0.221  1.00 91.48           N  
ATOM    576  CA  ALA A  74     -20.275  15.298  -0.653  1.00 91.48           C  
ATOM    577  C   ALA A  74     -18.887  15.096  -1.253  1.00 91.48           C  
ATOM    578  CB  ALA A  74     -20.333  16.618   0.113  1.00 91.48           C  
ATOM    579  O   ALA A  74     -18.011  14.502  -0.620  1.00 91.48           O  
ATOM    580  N   GLU A  75     -18.798  15.382  -2.566  1.00 87.81           N  
ATOM    581  CA  GLU A  75     -17.528  15.267  -3.276  1.00 87.81           C  
ATOM    582  C   GLU A  75     -16.445  16.113  -2.612  1.00 87.81           C  
ATOM    583  CB  GLU A  75     -17.692  15.679  -4.742  1.00 87.81           C  
ATOM    584  O   GLU A  75     -16.729  17.190  -2.083  1.00 87.81           O  
ATOM    585  CG  GLU A  75     -18.604  14.760  -5.540  1.00 87.81           C  
ATOM    586  CD  GLU A  75     -18.769  15.189  -6.989  1.00 87.81           C  
ATOM    587  OE1 GLU A  75     -19.467  14.486  -7.755  1.00 87.81           O  
ATOM    588  OE2 GLU A  75     -18.196  16.237  -7.362  1.00 87.81           O  
ATOM    589  N   THR A  76     -15.406  15.441  -2.064  1.00 88.08           N  
ATOM    590  CA  THR A  76     -14.189  16.083  -1.580  1.00 88.08           C  
ATOM    591  C   THR A  76     -14.159  16.105  -0.055  1.00 88.08           C  
ATOM    592  CB  THR A  76     -14.063  17.519  -2.120  1.00 88.08           C  
ATOM    593  O   THR A  76     -13.321  16.782   0.545  1.00 88.08           O  
ATOM    594  CG2 THR A  76     -13.964  17.529  -3.641  1.00 88.08           C  
ATOM    595  OG1 THR A  76     -15.213  18.276  -1.722  1.00 88.08           O  
ATOM    596  N   THR A  77     -15.257  15.614   0.548  1.00 93.73           N  
ATOM    597  CA  THR A  77     -15.164  15.486   1.998  1.00 93.73           C  
ATOM    598  C   THR A  77     -14.058  14.509   2.386  1.00 93.73           C  
ATOM    599  CB  THR A  77     -16.500  15.020   2.605  1.00 93.73           C  
ATOM    600  O   THR A  77     -13.608  13.713   1.559  1.00 93.73           O  
ATOM    601  CG2 THR A  77     -17.625  15.996   2.274  1.00 93.73           C  
ATOM    602  OG1 THR A  77     -16.833  13.730   2.079  1.00 93.73           O  
ATOM    603  N   SER A  78     -13.480  14.751   3.559  1.00 94.04           N  
ATOM    604  CA  SER A  78     -12.418  13.871   4.034  1.00 94.04           C  
ATOM    605  C   SER A  78     -12.836  12.406   3.954  1.00 94.04           C  
ATOM    606  CB  SER A  78     -12.034  14.222   5.472  1.00 94.04           C  
ATOM    607  O   SER A  78     -12.050  11.553   3.535  1.00 94.04           O  
ATOM    608  OG  SER A  78     -11.440  15.507   5.535  1.00 94.04           O  
ATOM    609  N   TYR A  79     -14.023  12.204   4.279  1.00 96.01           N  
ATOM    610  CA  TYR A  79     -14.541  10.841   4.246  1.00 96.01           C  
ATOM    611  C   TYR A  79     -14.562  10.300   2.821  1.00 96.01           C  
ATOM    612  CB  TYR A  79     -15.949  10.785   4.845  1.00 96.01           C  
ATOM    613  O   TYR A  79     -14.151   9.163   2.575  1.00 96.01           O  
ATOM    614  CG  TYR A  79     -16.543   9.398   4.874  1.00 96.01           C  
ATOM    615  CD1 TYR A  79     -17.676   9.088   4.126  1.00 96.01           C  
ATOM    616  CD2 TYR A  79     -15.972   8.395   5.650  1.00 96.01           C  
ATOM    617  CE1 TYR A  79     -18.228   7.812   4.151  1.00 96.01           C  
ATOM    618  CE2 TYR A  79     -16.515   7.114   5.683  1.00 96.01           C  
ATOM    619  OH  TYR A  79     -18.183   5.567   4.960  1.00 96.01           O  
ATOM    620  CZ  TYR A  79     -17.641   6.833   4.931  1.00 96.01           C  
ATOM    621  N   ASP A  80     -15.127  11.105   1.892  1.00 95.30           N  
ATOM    622  CA  ASP A  80     -15.155  10.716   0.486  1.00 95.30           C  
ATOM    623  C   ASP A  80     -13.747  10.439  -0.035  1.00 95.30           C  
ATOM    624  CB  ASP A  80     -15.824  11.803  -0.359  1.00 95.30           C  
ATOM    625  O   ASP A  80     -13.529   9.471  -0.766  1.00 95.30           O  
ATOM    626  CG  ASP A  80     -16.043  11.382  -1.801  1.00 95.30           C  
ATOM    627  OD1 ASP A  80     -16.622  10.300  -2.040  1.00 95.30           O  
ATOM    628  OD2 ASP A  80     -15.630  12.138  -2.707  1.00 95.30           O  
ATOM    629  N   LYS A  81     -12.784  11.236   0.349  1.00 95.76           N  
ATOM    630  CA  LYS A  81     -11.402  11.050  -0.083  1.00 95.76           C  
ATOM    631  C   LYS A  81     -10.830   9.741   0.452  1.00 95.76           C  
ATOM    632  CB  LYS A  81     -10.535  12.226   0.371  1.00 95.76           C  
ATOM    633  O   LYS A  81     -10.106   9.038  -0.256  1.00 95.76           O  
ATOM    634  CG  LYS A  81     -10.814  13.524  -0.372  1.00 95.76           C  
ATOM    635  CD  LYS A  81     -10.435  13.420  -1.843  1.00 95.76           C  
ATOM    636  CE  LYS A  81     -10.641  14.742  -2.570  1.00 95.76           C  
ATOM    637  NZ  LYS A  81     -10.334  14.627  -4.027  1.00 95.76           N  
ATOM    638  N   VAL A  82     -11.161   9.443   1.694  1.00 96.80           N  
ATOM    639  CA  VAL A  82     -10.698   8.196   2.294  1.00 96.80           C  
ATOM    640  C   VAL A  82     -11.220   7.010   1.487  1.00 96.80           C  
ATOM    641  CB  VAL A  82     -11.143   8.075   3.768  1.00 96.80           C  
ATOM    642  O   VAL A  82     -10.470   6.079   1.182  1.00 96.80           O  
ATOM    643  CG1 VAL A  82     -10.877   6.668   4.299  1.00 96.80           C  
ATOM    644  CG2 VAL A  82     -10.431   9.118   4.627  1.00 96.80           C  
ATOM    645  N   LEU A  83     -12.500   7.046   1.134  1.00 96.86           N  
ATOM    646  CA  LEU A  83     -13.092   5.970   0.347  1.00 96.86           C  
ATOM    647  C   LEU A  83     -12.422   5.864  -1.019  1.00 96.86           C  
ATOM    648  CB  LEU A  83     -14.596   6.197   0.174  1.00 96.86           C  
ATOM    649  O   LEU A  83     -12.162   4.760  -1.504  1.00 96.86           O  
ATOM    650  CG  LEU A  83     -15.439   6.151   1.450  1.00 96.86           C  
ATOM    651  CD1 LEU A  83     -16.911   6.379   1.121  1.00 96.86           C  
ATOM    652  CD2 LEU A  83     -15.247   4.821   2.171  1.00 96.86           C  
ATOM    653  N   GLU A  84     -12.175   6.959  -1.598  1.00 95.56           N  
ATOM    654  CA  GLU A  84     -11.520   7.001  -2.902  1.00 95.56           C  
ATOM    655  C   GLU A  84     -10.109   6.424  -2.830  1.00 95.56           C  
ATOM    656  CB  GLU A  84     -11.476   8.435  -3.436  1.00 95.56           C  
ATOM    657  O   GLU A  84      -9.726   5.601  -3.663  1.00 95.56           O  
ATOM    658  CG  GLU A  84     -10.882   8.553  -4.832  1.00 95.56           C  
ATOM    659  CD  GLU A  84     -10.797   9.988  -5.328  1.00 95.56           C  
ATOM    660  OE1 GLU A  84     -10.106  10.240  -6.341  1.00 95.56           O  
ATOM    661  OE2 GLU A  84     -11.426  10.867  -4.699  1.00 95.56           O  
ATOM    662  N   TRP A  85      -9.399   6.875  -1.892  1.00 95.88           N  
ATOM    663  CA  TRP A  85      -8.017   6.427  -1.749  1.00 95.88           C  
ATOM    664  C   TRP A  85      -7.960   4.951  -1.367  1.00 95.88           C  
ATOM    665  CB  TRP A  85      -7.285   7.267  -0.699  1.00 95.88           C  
ATOM    666  O   TRP A  85      -7.067   4.224  -1.808  1.00 95.88           O  
ATOM    667  CG  TRP A  85      -7.045   8.687  -1.115  1.00 95.88           C  
ATOM    668  CD1 TRP A  85      -7.113   9.197  -2.382  1.00 95.88           C  
ATOM    669  CD2 TRP A  85      -6.693   9.780  -0.261  1.00 95.88           C  
ATOM    670  CE2 TRP A  85      -6.564  10.924  -1.078  1.00 95.88           C  
ATOM    671  CE3 TRP A  85      -6.475   9.902   1.118  1.00 95.88           C  
ATOM    672  NE1 TRP A  85      -6.825  10.543  -2.366  1.00 95.88           N  
ATOM    673  CH2 TRP A  85      -6.017  12.269   0.791  1.00 95.88           C  
ATOM    674  CZ2 TRP A  85      -6.226  12.177  -0.560  1.00 95.88           C  
ATOM    675  CZ3 TRP A  85      -6.138  11.149   1.631  1.00 95.88           C  
ATOM    676  N   ALA A  86      -8.839   4.573  -0.517  1.00 96.77           N  
ATOM    677  CA  ALA A  86      -8.919   3.153  -0.184  1.00 96.77           C  
ATOM    678  C   ALA A  86      -9.146   2.309  -1.435  1.00 96.77           C  
ATOM    679  CB  ALA A  86     -10.032   2.905   0.831  1.00 96.77           C  
ATOM    680  O   ALA A  86      -8.521   1.260  -1.606  1.00 96.77           O  
ATOM    681  N   GLN A  87     -10.045   2.737  -2.255  1.00 96.58           N  
ATOM    682  CA  GLN A  87     -10.317   2.044  -3.509  1.00 96.58           C  
ATOM    683  C   GLN A  87      -9.061   1.954  -4.372  1.00 96.58           C  
ATOM    684  CB  GLN A  87     -11.434   2.747  -4.281  1.00 96.58           C  
ATOM    685  O   GLN A  87      -8.759   0.896  -4.929  1.00 96.58           O  
ATOM    686  CG  GLN A  87     -11.844   2.030  -5.560  1.00 96.58           C  
ATOM    687  CD  GLN A  87     -13.030   2.683  -6.245  1.00 96.58           C  
ATOM    688  NE2 GLN A  87     -13.409   2.157  -7.405  1.00 96.58           N  
ATOM    689  OE1 GLN A  87     -13.602   3.652  -5.736  1.00 96.58           O  
ATOM    690  N   VAL A  88      -8.328   3.016  -4.521  1.00 95.24           N  
ATOM    691  CA  VAL A  88      -7.102   3.058  -5.311  1.00 95.24           C  
ATOM    692  C   VAL A  88      -6.086   2.070  -4.741  1.00 95.24           C  
ATOM    693  CB  VAL A  88      -6.499   4.480  -5.349  1.00 95.24           C  
ATOM    694  O   VAL A  88      -5.456   1.318  -5.489  1.00 95.24           O  
ATOM    695  CG1 VAL A  88      -5.121   4.465  -6.007  1.00 95.24           C  
ATOM    696  CG2 VAL A  88      -7.436   5.436  -6.085  1.00 95.24           C  
ATOM    697  N   LEU A  89      -5.945   2.067  -3.503  1.00 95.94           N  
ATOM    698  CA  LEU A  89      -4.980   1.188  -2.853  1.00 95.94           C  
ATOM    699  C   LEU A  89      -5.355  -0.276  -3.055  1.00 95.94           C  
ATOM    700  CB  LEU A  89      -4.891   1.503  -1.357  1.00 95.94           C  
ATOM    701  O   LEU A  89      -4.488  -1.113  -3.315  1.00 95.94           O  
ATOM    702  CG  LEU A  89      -3.976   2.663  -0.961  1.00 95.94           C  
ATOM    703  CD1 LEU A  89      -4.130   2.977   0.523  1.00 95.94           C  
ATOM    704  CD2 LEU A  89      -2.524   2.338  -1.296  1.00 95.94           C  
ATOM    705  N   VAL A  90      -6.639  -0.557  -2.883  1.00 96.81           N  
ATOM    706  CA  VAL A  90      -7.112  -1.922  -3.087  1.00 96.81           C  
ATOM    707  C   VAL A  90      -6.817  -2.363  -4.519  1.00 96.81           C  
ATOM    708  CB  VAL A  90      -8.623  -2.049  -2.791  1.00 96.81           C  
ATOM    709  O   VAL A  90      -6.345  -3.479  -4.747  1.00 96.81           O  
ATOM    710  CG1 VAL A  90      -9.148  -3.412  -3.240  1.00 96.81           C  
ATOM    711  CG2 VAL A  90      -8.894  -1.833  -1.303  1.00 96.81           C  
ATOM    712  N   GLN A  91      -7.059  -1.577  -5.422  1.00 95.29           N  
ATOM    713  CA  GLN A  91      -6.820  -1.892  -6.827  1.00 95.29           C  
ATOM    714  C   GLN A  91      -5.331  -2.077  -7.103  1.00 95.29           C  
ATOM    715  CB  GLN A  91      -7.389  -0.794  -7.728  1.00 95.29           C  
ATOM    716  O   GLN A  91      -4.941  -2.963  -7.866  1.00 95.29           O  
ATOM    717  CG  GLN A  91      -8.911  -0.761  -7.771  1.00 95.29           C  
ATOM    718  CD  GLN A  91      -9.450   0.414  -8.563  1.00 95.29           C  
ATOM    719  NE2 GLN A  91     -10.739   0.372  -8.884  1.00 95.29           N  
ATOM    720  OE1 GLN A  91      -8.715   1.354  -8.884  1.00 95.29           O  
ATOM    721  N   ARG A  92      -4.602  -1.261  -6.504  1.00 94.22           N  
ATOM    722  CA  ARG A  92      -3.154  -1.357  -6.660  1.00 94.22           C  
ATOM    723  C   ARG A  92      -2.631  -2.678  -6.105  1.00 94.22           C  
ATOM    724  CB  ARG A  92      -2.459  -0.185  -5.965  1.00 94.22           C  
ATOM    725  O   ARG A  92      -1.830  -3.355  -6.753  1.00 94.22           O  
ATOM    726  CG  ARG A  92      -0.977  -0.070  -6.284  1.00 94.22           C  
ATOM    727  CD  ARG A  92      -0.357   1.167  -5.651  1.00 94.22           C  
ATOM    728  NE  ARG A  92      -0.371   2.305  -6.565  1.00 94.22           N  
ATOM    729  NH1 ARG A  92       0.739   3.736  -5.131  1.00 94.22           N  
ATOM    730  NH2 ARG A  92       0.083   4.465  -7.203  1.00 94.22           N  
ATOM    731  CZ  ARG A  92       0.150   3.500  -6.298  1.00 94.22           C  
ATOM    732  N   LEU A  93      -3.051  -3.001  -4.933  1.00 95.66           N  
ATOM    733  CA  LEU A  93      -2.644  -4.262  -4.321  1.00 95.66           C  
ATOM    734  C   LEU A  93      -3.143  -5.449  -5.138  1.00 95.66           C  
ATOM    735  CB  LEU A  93      -3.173  -4.356  -2.887  1.00 95.66           C  
ATOM    736  O   LEU A  93      -2.444  -6.456  -5.269  1.00 95.66           O  
ATOM    737  CG  LEU A  93      -2.514  -3.434  -1.860  1.00 95.66           C  
ATOM    738  CD1 LEU A  93      -3.205  -3.568  -0.507  1.00 95.66           C  
ATOM    739  CD2 LEU A  93      -1.026  -3.745  -1.738  1.00 95.66           C  
ATOM    740  N   ASP A  94      -4.329  -5.284  -5.635  1.00 95.55           N  
ATOM    741  CA  ASP A  94      -4.903  -6.330  -6.477  1.00 95.55           C  
ATOM    742  C   ASP A  94      -4.071  -6.535  -7.741  1.00 95.55           C  
ATOM    743  CB  ASP A  94      -6.347  -5.989  -6.847  1.00 95.55           C  
ATOM    744  O   ASP A  94      -3.840  -7.671  -8.161  1.00 95.55           O  
ATOM    745  CG  ASP A  94      -7.062  -7.126  -7.556  1.00 95.55           C  
ATOM    746  OD1 ASP A  94      -7.051  -8.266  -7.045  1.00 95.55           O  
ATOM    747  OD2 ASP A  94      -7.639  -6.880  -8.638  1.00 95.55           O  
ATOM    748  N   ALA A  95      -3.622  -5.471  -8.343  1.00 93.38           N  
ATOM    749  CA  ALA A  95      -2.797  -5.546  -9.546  1.00 93.38           C  
ATOM    750  C   ALA A  95      -1.484  -6.271  -9.267  1.00 93.38           C  
ATOM    751  CB  ALA A  95      -2.523  -4.146 -10.091  1.00 93.38           C  
ATOM    752  O   ALA A  95      -1.045  -7.104 -10.064  1.00 93.38           O  
ATOM    753  N   VAL A  96      -0.925  -5.956  -8.135  1.00 93.19           N  
ATOM    754  CA  VAL A  96       0.329  -6.600  -7.755  1.00 93.19           C  
ATOM    755  C   VAL A  96       0.088  -8.084  -7.490  1.00 93.19           C  
ATOM    756  CB  VAL A  96       0.956  -5.931  -6.512  1.00 93.19           C  
ATOM    757  O   VAL A  96       0.874  -8.933  -7.918  1.00 93.19           O  
ATOM    758  CG1 VAL A  96       2.194  -6.699  -6.052  1.00 93.19           C  
ATOM    759  CG2 VAL A  96       1.308  -4.474  -6.810  1.00 93.19           C  
ATOM    760  N   GLU A  97      -0.935  -8.389  -6.769  1.00 93.92           N  
ATOM    761  CA  GLU A  97      -1.292  -9.772  -6.468  1.00 93.92           C  
ATOM    762  C   GLU A  97      -1.485 -10.583  -7.746  1.00 93.92           C  
ATOM    763  CB  GLU A  97      -2.561  -9.826  -5.613  1.00 93.92           C  
ATOM    764  O   GLU A  97      -1.042 -11.730  -7.832  1.00 93.92           O  
ATOM    765  CG  GLU A  97      -2.997 -11.237  -5.248  1.00 93.92           C  
ATOM    766  CD  GLU A  97      -4.352 -11.287  -4.561  1.00 93.92           C  
ATOM    767  OE1 GLU A  97      -4.859 -12.402  -4.299  1.00 93.92           O  
ATOM    768  OE2 GLU A  97      -4.912 -10.203  -4.283  1.00 93.92           O  
ATOM    769  N   LYS A  98      -2.132 -10.027  -8.754  1.00 92.85           N  
ATOM    770  CA  LYS A  98      -2.386 -10.724 -10.012  1.00 92.85           C  
ATOM    771  C   LYS A  98      -1.082 -11.040 -10.739  1.00 92.85           C  
ATOM    772  CB  LYS A  98      -3.300  -9.892 -10.912  1.00 92.85           C  
ATOM    773  O   LYS A  98      -0.924 -12.128 -11.295  1.00 92.85           O  
ATOM    774  CG  LYS A  98      -4.758  -9.884 -10.477  1.00 92.85           C  
ATOM    775  CD  LYS A  98      -5.617  -9.045 -11.415  1.00 92.85           C  
ATOM    776  CE  LYS A  98      -7.077  -9.041 -10.983  1.00 92.85           C  
ATOM    777  NZ  LYS A  98      -7.901  -8.123 -11.826  1.00 92.85           N  
ATOM    778  N   VAL A  99      -0.134 -10.109 -10.671  1.00 90.86           N  
ATOM    779  CA  VAL A  99       1.146 -10.284 -11.349  1.00 90.86           C  
ATOM    780  C   VAL A  99       1.994 -11.307 -10.597  1.00 90.86           C  
ATOM    781  CB  VAL A  99       1.910  -8.947 -11.474  1.00 90.86           C  
ATOM    782  O   VAL A  99       2.550 -12.227 -11.202  1.00 90.86           O  
ATOM    783  CG1 VAL A  99       3.319  -9.179 -12.016  1.00 90.86           C  
ATOM    784  CG2 VAL A  99       1.142  -7.977 -12.370  1.00 90.86           C  
ATOM    785  N   VAL A 100       1.977 -11.250  -9.321  1.00 91.52           N  
ATOM    786  CA  VAL A 100       2.844 -12.072  -8.484  1.00 91.52           C  
ATOM    787  C   VAL A 100       2.183 -13.424  -8.225  1.00 91.52           C  
ATOM    788  CB  VAL A 100       3.169 -11.373  -7.145  1.00 91.52           C  
ATOM    789  O   VAL A 100       2.869 -14.433  -8.044  1.00 91.52           O  
ATOM    790  CG1 VAL A 100       3.987 -12.293  -6.240  1.00 91.52           C  
ATOM    791  CG2 VAL A 100       3.914 -10.063  -7.394  1.00 91.52           C  
ATOM    792  N   GLY A 101       0.866 -13.423  -8.151  1.00 90.81           N  
ATOM    793  CA  GLY A 101       0.095 -14.613  -7.827  1.00 90.81           C  
ATOM    794  C   GLY A 101       0.318 -15.752  -8.803  1.00 90.81           C  
ATOM    795  O   GLY A 101       0.141 -16.921  -8.452  1.00 90.81           O  
ATOM    796  N   SER A 102       0.819 -15.435  -9.994  1.00 88.59           N  
ATOM    797  CA  SER A 102       1.086 -16.476 -10.981  1.00 88.59           C  
ATOM    798  C   SER A 102       2.361 -17.242 -10.645  1.00 88.59           C  
ATOM    799  CB  SER A 102       1.199 -15.871 -12.381  1.00 88.59           C  
ATOM    800  O   SER A 102       2.510 -18.406 -11.025  1.00 88.59           O  
ATOM    801  OG  SER A 102       2.257 -14.930 -12.439  1.00 88.59           O  
ATOM    802  N   PHE A 103       3.177 -16.658  -9.701  1.00 87.85           N  
ATOM    803  CA  PHE A 103       4.478 -17.250  -9.413  1.00 87.85           C  
ATOM    804  C   PHE A 103       4.564 -17.683  -7.954  1.00 87.85           C  
ATOM    805  CB  PHE A 103       5.603 -16.261  -9.734  1.00 87.85           C  
ATOM    806  O   PHE A 103       5.252 -18.652  -7.628  1.00 87.85           O  
ATOM    807  CG  PHE A 103       5.690 -15.894 -11.191  1.00 87.85           C  
ATOM    808  CD1 PHE A 103       6.460 -16.649 -12.067  1.00 87.85           C  
ATOM    809  CD2 PHE A 103       5.002 -14.793 -11.684  1.00 87.85           C  
ATOM    810  CE1 PHE A 103       6.543 -16.311 -13.416  1.00 87.85           C  
ATOM    811  CE2 PHE A 103       5.080 -14.449 -13.030  1.00 87.85           C  
ATOM    812  CZ  PHE A 103       5.851 -15.209 -13.895  1.00 87.85           C  
ATOM    813  N   VAL A 104       3.872 -16.940  -7.087  1.00 90.26           N  
ATOM    814  CA  VAL A 104       3.930 -17.181  -5.649  1.00 90.26           C  
ATOM    815  C   VAL A 104       2.526 -17.457  -5.114  1.00 90.26           C  
ATOM    816  CB  VAL A 104       4.561 -15.987  -4.898  1.00 90.26           C  
ATOM    817  O   VAL A 104       1.678 -16.562  -5.087  1.00 90.26           O  
ATOM    818  CG1 VAL A 104       4.660 -16.281  -3.402  1.00 90.26           C  
ATOM    819  CG2 VAL A 104       5.939 -15.664  -5.474  1.00 90.26           C  
ATOM    820  N   ALA A 105       2.221 -18.691  -4.740  1.00 88.25           N  
ATOM    821  CA  ALA A 105       0.883 -19.158  -4.388  1.00 88.25           C  
ATOM    822  C   ALA A 105       0.405 -18.522  -3.086  1.00 88.25           C  
ATOM    823  CB  ALA A 105       0.864 -20.680  -4.272  1.00 88.25           C  
ATOM    824  O   ALA A 105      -0.788 -18.259  -2.917  1.00 88.25           O  
ATOM    825  N   ASP A 106       1.231 -18.048  -2.212  1.00 90.49           N  
ATOM    826  CA  ASP A 106       0.822 -17.612  -0.880  1.00 90.49           C  
ATOM    827  C   ASP A 106       0.729 -16.090  -0.805  1.00 90.49           C  
ATOM    828  CB  ASP A 106       1.798 -18.133   0.178  1.00 90.49           C  
ATOM    829  O   ASP A 106       0.476 -15.531   0.264  1.00 90.49           O  
ATOM    830  CG  ASP A 106       1.778 -19.645   0.310  1.00 90.49           C  
ATOM    831  OD1 ASP A 106       0.762 -20.276  -0.055  1.00 90.49           O  
ATOM    832  OD2 ASP A 106       2.786 -20.211   0.785  1.00 90.49           O  
ATOM    833  N   ILE A 107       0.859 -15.429  -1.882  1.00 92.18           N  
ATOM    834  CA  ILE A 107       0.848 -13.970  -1.893  1.00 92.18           C  
ATOM    835  C   ILE A 107      -0.555 -13.462  -1.571  1.00 92.18           C  
ATOM    836  CB  ILE A 107       1.322 -13.411  -3.253  1.00 92.18           C  
ATOM    837  O   ILE A 107      -0.716 -12.368  -1.025  1.00 92.18           O  
ATOM    838  CG1 ILE A 107       1.466 -11.887  -3.183  1.00 92.18           C  
ATOM    839  CG2 ILE A 107       0.356 -13.819  -4.370  1.00 92.18           C  
ATOM    840  CD1 ILE A 107       2.533 -11.411  -2.206  1.00 92.18           C  
ATOM    841  N   TYR A 108      -1.521 -14.275  -1.895  1.00 93.09           N  
ATOM    842  CA  TYR A 108      -2.894 -13.867  -1.621  1.00 93.09           C  
ATOM    843  C   TYR A 108      -3.116 -13.668  -0.126  1.00 93.09           C  
ATOM    844  CB  TYR A 108      -3.882 -14.906  -2.161  1.00 93.09           C  
ATOM    845  O   TYR A 108      -3.955 -12.862   0.281  1.00 93.09           O  
ATOM    846  CG  TYR A 108      -3.922 -16.182  -1.355  1.00 93.09           C  
ATOM    847  CD1 TYR A 108      -3.074 -17.246  -1.655  1.00 93.09           C  
ATOM    848  CD2 TYR A 108      -4.807 -16.326  -0.292  1.00 93.09           C  
ATOM    849  CE1 TYR A 108      -3.109 -18.424  -0.916  1.00 93.09           C  
ATOM    850  CE2 TYR A 108      -4.851 -17.500   0.454  1.00 93.09           C  
ATOM    851  OH  TYR A 108      -4.038 -19.705   0.870  1.00 93.09           O  
ATOM    852  CZ  TYR A 108      -3.999 -18.541   0.135  1.00 93.09           C  
ATOM    853  N   LEU A 109      -2.425 -14.346   0.765  1.00 93.24           N  
ATOM    854  CA  LEU A 109      -2.541 -14.191   2.211  1.00 93.24           C  
ATOM    855  C   LEU A 109      -2.127 -12.788   2.642  1.00 93.24           C  
ATOM    856  CB  LEU A 109      -1.683 -15.234   2.933  1.00 93.24           C  
ATOM    857  O   LEU A 109      -2.771 -12.183   3.502  1.00 93.24           O  
ATOM    858  CG  LEU A 109      -2.147 -16.687   2.824  1.00 93.24           C  
ATOM    859  CD1 LEU A 109      -1.116 -17.621   3.448  1.00 93.24           C  
ATOM    860  CD2 LEU A 109      -3.508 -16.865   3.487  1.00 93.24           C  
ATOM    861  N   ALA A 110      -1.049 -12.291   2.035  1.00 94.44           N  
ATOM    862  CA  ALA A 110      -0.566 -10.949   2.351  1.00 94.44           C  
ATOM    863  C   ALA A 110      -1.588  -9.890   1.948  1.00 94.44           C  
ATOM    864  CB  ALA A 110       0.769 -10.688   1.659  1.00 94.44           C  
ATOM    865  O   ALA A 110      -1.892  -8.983   2.726  1.00 94.44           O  
ATOM    866  N   THR A 111      -2.128 -10.028   0.789  1.00 95.08           N  
ATOM    867  CA  THR A 111      -3.097  -9.053   0.300  1.00 95.08           C  
ATOM    868  C   THR A 111      -4.389  -9.123   1.108  1.00 95.08           C  
ATOM    869  CB  THR A 111      -3.408  -9.274  -1.191  1.00 95.08           C  
ATOM    870  O   THR A 111      -5.004  -8.094   1.396  1.00 95.08           O  
ATOM    871  CG2 THR A 111      -2.202  -8.932  -2.061  1.00 95.08           C  
ATOM    872  OG1 THR A 111      -3.761 -10.647  -1.402  1.00 95.08           O  
ATOM    873  N   ARG A 112      -4.788 -10.281   1.450  1.00 95.10           N  
ATOM    874  CA  ARG A 112      -5.994 -10.431   2.259  1.00 95.10           C  
ATOM    875  C   ARG A 112      -5.830  -9.755   3.616  1.00 95.10           C  
ATOM    876  CB  ARG A 112      -6.334 -11.910   2.448  1.00 95.10           C  
ATOM    877  O   ARG A 112      -6.778  -9.167   4.141  1.00 95.10           O  
ATOM    878  CG  ARG A 112      -7.000 -12.549   1.240  1.00 95.10           C  
ATOM    879  CD  ARG A 112      -7.613 -13.900   1.581  1.00 95.10           C  
ATOM    880  NE  ARG A 112      -8.402 -14.429   0.473  1.00 95.10           N  
ATOM    881  NH1 ARG A 112      -8.891 -16.436   1.509  1.00 95.10           N  
ATOM    882  NH2 ARG A 112      -9.686 -16.004  -0.598  1.00 95.10           N  
ATOM    883  CZ  ARG A 112      -8.991 -15.622   0.464  1.00 95.10           C  
ATOM    884  N   LEU A 113      -4.707  -9.936   4.140  1.00 95.20           N  
ATOM    885  CA  LEU A 113      -4.418  -9.259   5.399  1.00 95.20           C  
ATOM    886  C   LEU A 113      -4.579  -7.749   5.255  1.00 95.20           C  
ATOM    887  CB  LEU A 113      -3.000  -9.589   5.872  1.00 95.20           C  
ATOM    888  O   LEU A 113      -5.198  -7.103   6.104  1.00 95.20           O  
ATOM    889  CG  LEU A 113      -2.572  -8.982   7.209  1.00 95.20           C  
ATOM    890  CD1 LEU A 113      -3.457  -9.504   8.336  1.00 95.20           C  
ATOM    891  CD2 LEU A 113      -1.104  -9.287   7.490  1.00 95.20           C  
ATOM    892  N   ALA A 114      -4.024  -7.215   4.219  1.00 96.31           N  
ATOM    893  CA  ALA A 114      -4.153  -5.782   3.967  1.00 96.31           C  
ATOM    894  C   ALA A 114      -5.617  -5.385   3.795  1.00 96.31           C  
ATOM    895  CB  ALA A 114      -3.349  -5.384   2.731  1.00 96.31           C  
ATOM    896  O   ALA A 114      -6.075  -4.407   4.389  1.00 96.31           O  
ATOM    897  N   TYR A 115      -6.364  -6.206   3.022  1.00 97.30           N  
ATOM    898  CA  TYR A 115      -7.780  -5.933   2.807  1.00 97.30           C  
ATOM    899  C   TYR A 115      -8.550  -5.976   4.121  1.00 97.30           C  
ATOM    900  CB  TYR A 115      -8.378  -6.938   1.818  1.00 97.30           C  
ATOM    901  O   TYR A 115      -9.450  -5.164   4.348  1.00 97.30           O  
ATOM    902  CG  TYR A 115      -7.718  -6.921   0.461  1.00 97.30           C  
ATOM    903  CD1 TYR A 115      -7.252  -5.731  -0.094  1.00 97.30           C  
ATOM    904  CD2 TYR A 115      -7.559  -8.094  -0.270  1.00 97.30           C  
ATOM    905  CE1 TYR A 115      -6.644  -5.710  -1.345  1.00 97.30           C  
ATOM    906  CE2 TYR A 115      -6.953  -8.084  -1.522  1.00 97.30           C  
ATOM    907  OH  TYR A 115      -5.899  -6.875  -3.289  1.00 97.30           O  
ATOM    908  CZ  TYR A 115      -6.499  -6.890  -2.050  1.00 97.30           C  
ATOM    909  N   GLY A 116      -8.195  -6.877   4.903  1.00 95.68           N  
ATOM    910  CA  GLY A 116      -8.814  -6.970   6.215  1.00 95.68           C  
ATOM    911  C   GLY A 116      -8.639  -5.715   7.048  1.00 95.68           C  
ATOM    912  O   GLY A 116      -9.590  -5.239   7.672  1.00 95.68           O  
ATOM    913  N   TYR A 117      -7.441  -5.203   7.017  1.00 95.91           N  
ATOM    914  CA  TYR A 117      -7.183  -3.968   7.749  1.00 95.91           C  
ATOM    915  C   TYR A 117      -7.972  -2.807   7.155  1.00 95.91           C  
ATOM    916  CB  TYR A 117      -5.686  -3.641   7.740  1.00 95.91           C  
ATOM    917  O   TYR A 117      -8.503  -1.970   7.889  1.00 95.91           O  
ATOM    918  CG  TYR A 117      -4.915  -4.299   8.858  1.00 95.91           C  
ATOM    919  CD1 TYR A 117      -4.996  -3.820  10.163  1.00 95.91           C  
ATOM    920  CD2 TYR A 117      -4.102  -5.400   8.611  1.00 95.91           C  
ATOM    921  CE1 TYR A 117      -4.285  -4.423  11.196  1.00 95.91           C  
ATOM    922  CE2 TYR A 117      -3.386  -6.010   9.636  1.00 95.91           C  
ATOM    923  OH  TYR A 117      -2.779  -6.116  11.942  1.00 95.91           O  
ATOM    924  CZ  TYR A 117      -3.485  -5.515  10.923  1.00 95.91           C  
ATOM    925  N   PHE A 118      -8.043  -2.769   5.849  1.00 96.30           N  
ATOM    926  CA  PHE A 118      -8.844  -1.733   5.207  1.00 96.30           C  
ATOM    927  C   PHE A 118     -10.297  -1.814   5.660  1.00 96.30           C  
ATOM    928  CB  PHE A 118      -8.761  -1.855   3.682  1.00 96.30           C  
ATOM    929  O   PHE A 118     -10.919  -0.792   5.953  1.00 96.30           O  
ATOM    930  CG  PHE A 118      -7.398  -1.548   3.122  1.00 96.30           C  
ATOM    931  CD1 PHE A 118      -6.544  -0.669   3.776  1.00 96.30           C  
ATOM    932  CD2 PHE A 118      -6.971  -2.141   1.941  1.00 96.30           C  
ATOM    933  CE1 PHE A 118      -5.282  -0.383   3.259  1.00 96.30           C  
ATOM    934  CE2 PHE A 118      -5.712  -1.861   1.419  1.00 96.30           C  
ATOM    935  CZ  PHE A 118      -4.869  -0.981   2.079  1.00 96.30           C  
ATOM    936  N   ALA A 119     -10.779  -2.986   5.688  1.00 95.48           N  
ATOM    937  CA  ALA A 119     -12.171  -3.191   6.079  1.00 95.48           C  
ATOM    938  C   ALA A 119     -12.414  -2.723   7.510  1.00 95.48           C  
ATOM    939  CB  ALA A 119     -12.554  -4.662   5.931  1.00 95.48           C  
ATOM    940  O   ALA A 119     -13.407  -2.046   7.789  1.00 95.48           O  
ATOM    941  N   VAL A 120     -11.497  -3.047   8.384  1.00 94.13           N  
ATOM    942  CA  VAL A 120     -11.633  -2.702   9.796  1.00 94.13           C  
ATOM    943  C   VAL A 120     -11.582  -1.185   9.965  1.00 94.13           C  
ATOM    944  CB  VAL A 120     -10.534  -3.371  10.651  1.00 94.13           C  
ATOM    945  O   VAL A 120     -12.433  -0.601  10.639  1.00 94.13           O  
ATOM    946  CG1 VAL A 120     -10.542  -2.814  12.074  1.00 94.13           C  
ATOM    947  CG2 VAL A 120     -10.719  -4.887  10.667  1.00 94.13           C  
ATOM    948  N   VAL A 121     -10.667  -0.574   9.339  1.00 94.44           N  
ATOM    949  CA  VAL A 121     -10.460   0.860   9.512  1.00 94.44           C  
ATOM    950  C   VAL A 121     -11.575   1.631   8.808  1.00 94.44           C  
ATOM    951  CB  VAL A 121      -9.082   1.304   8.973  1.00 94.44           C  
ATOM    952  O   VAL A 121     -11.988   2.697   9.271  1.00 94.44           O  
ATOM    953  CG1 VAL A 121      -8.962   2.826   8.986  1.00 94.44           C  
ATOM    954  CG2 VAL A 121      -7.960   0.669   9.792  1.00 94.44           C  
ATOM    955  N   LEU A 122     -12.055   1.119   7.715  1.00 95.56           N  
ATOM    956  CA  LEU A 122     -13.111   1.797   6.971  1.00 95.56           C  
ATOM    957  C   LEU A 122     -14.421   1.785   7.752  1.00 95.56           C  
ATOM    958  CB  LEU A 122     -13.313   1.137   5.604  1.00 95.56           C  
ATOM    959  O   LEU A 122     -15.241   2.694   7.611  1.00 95.56           O  
ATOM    960  CG  LEU A 122     -12.269   1.461   4.534  1.00 95.56           C  
ATOM    961  CD1 LEU A 122     -12.517   0.627   3.282  1.00 95.56           C  
ATOM    962  CD2 LEU A 122     -12.284   2.949   4.204  1.00 95.56           C  
ATOM    963  N   GLU A 123     -14.585   0.849   8.530  1.00 93.65           N  
ATOM    964  CA  GLU A 123     -15.777   0.807   9.372  1.00 93.65           C  
ATOM    965  C   GLU A 123     -15.774   1.944  10.390  1.00 93.65           C  
ATOM    966  CB  GLU A 123     -15.881  -0.541  10.089  1.00 93.65           C  
ATOM    967  O   GLU A 123     -16.834   2.427  10.792  1.00 93.65           O  
ATOM    968  CG  GLU A 123     -16.322  -1.685   9.188  1.00 93.65           C  
ATOM    969  CD  GLU A 123     -16.539  -2.990   9.937  1.00 93.65           C  
ATOM    970  OE1 GLU A 123     -16.926  -3.997   9.302  1.00 93.65           O  
ATOM    971  OE2 GLU A 123     -16.322  -3.005  11.169  1.00 93.65           O  
ATOM    972  N   LEU A 124     -14.573   2.413  10.675  1.00 93.06           N  
ATOM    973  CA  LEU A 124     -14.416   3.471  11.667  1.00 93.06           C  
ATOM    974  C   LEU A 124     -14.311   4.836  10.994  1.00 93.06           C  
ATOM    975  CB  LEU A 124     -13.178   3.218  12.531  1.00 93.06           C  
ATOM    976  O   LEU A 124     -14.192   5.859  11.672  1.00 93.06           O  
ATOM    977  CG  LEU A 124     -13.201   1.957  13.396  1.00 93.06           C  
ATOM    978  CD1 LEU A 124     -11.781   1.551  13.779  1.00 93.06           C  
ATOM    979  CD2 LEU A 124     -14.054   2.177  14.640  1.00 93.06           C  
ATOM    980  N   ALA A 125     -14.307   4.843   9.708  1.00 93.27           N  
ATOM    981  CA  ALA A 125     -13.967   6.031   8.928  1.00 93.27           C  
ATOM    982  C   ALA A 125     -15.067   7.084   9.026  1.00 93.27           C  
ATOM    983  CB  ALA A 125     -13.722   5.656   7.468  1.00 93.27           C  
ATOM    984  O   ALA A 125     -14.789   8.285   8.996  1.00 93.27           O  
ATOM    985  N   ALA A 126     -16.337   6.688   9.263  1.00 91.32           N  
ATOM    986  CA  ALA A 126     -17.446   7.639   9.258  1.00 91.32           C  
ATOM    987  C   ALA A 126     -17.277   8.685  10.356  1.00 91.32           C  
ATOM    988  CB  ALA A 126     -18.776   6.907   9.424  1.00 91.32           C  
ATOM    989  O   ALA A 126     -17.526   9.872  10.135  1.00 91.32           O  
ATOM    990  N   GLU A 127     -16.670   8.348  11.482  1.00 92.61           N  
ATOM    991  CA  GLU A 127     -16.539   9.247  12.625  1.00 92.61           C  
ATOM    992  C   GLU A 127     -15.129   9.823  12.714  1.00 92.61           C  
ATOM    993  CB  GLU A 127     -16.894   8.521  13.925  1.00 92.61           C  
ATOM    994  O   GLU A 127     -14.913  10.852  13.359  1.00 92.61           O  
ATOM    995  CG  GLU A 127     -18.330   8.019  13.977  1.00 92.61           C  
ATOM    996  CD  GLU A 127     -18.652   7.252  15.249  1.00 92.61           C  
ATOM    997  OE1 GLU A 127     -19.790   6.748  15.383  1.00 92.61           O  
ATOM    998  OE2 GLU A 127     -17.758   7.154  16.120  1.00 92.61           O  
ATOM    999  N   ASN A 128     -14.215   9.187  12.015  1.00 93.03           N  
ATOM   1000  CA  ASN A 128     -12.813   9.562  12.167  1.00 93.03           C  
ATOM   1001  C   ASN A 128     -12.119   9.697  10.815  1.00 93.03           C  
ATOM   1002  CB  ASN A 128     -12.077   8.544  13.042  1.00 93.03           C  
ATOM   1003  O   ASN A 128     -11.012   9.190  10.627  1.00 93.03           O  
ATOM   1004  CG  ASN A 128     -12.671   8.432  14.432  1.00 93.03           C  
ATOM   1005  ND2 ASN A 128     -13.301   7.298  14.717  1.00 93.03           N  
ATOM   1006  OD1 ASN A 128     -12.566   9.356  15.242  1.00 93.03           O  
ATOM   1007  N   ALA A 129     -12.732  10.455   9.927  1.00 94.29           N  
ATOM   1008  CA  ALA A 129     -12.277  10.493   8.540  1.00 94.29           C  
ATOM   1009  C   ALA A 129     -10.979  11.285   8.410  1.00 94.29           C  
ATOM   1010  CB  ALA A 129     -13.356  11.094   7.643  1.00 94.29           C  
ATOM   1011  O   ALA A 129     -10.111  10.938   7.605  1.00 94.29           O  
ATOM   1012  N   THR A 130     -10.723  12.281   9.246  1.00 92.75           N  
ATOM   1013  CA  THR A 130      -9.597  13.191   9.066  1.00 92.75           C  
ATOM   1014  C   THR A 130      -8.274  12.472   9.314  1.00 92.75           C  
ATOM   1015  CB  THR A 130      -9.707  14.408  10.004  1.00 92.75           C  
ATOM   1016  O   THR A 130      -7.378  12.502   8.468  1.00 92.75           O  
ATOM   1017  CG2 THR A 130      -8.557  15.383   9.776  1.00 92.75           C  
ATOM   1018  OG1 THR A 130     -10.947  15.083   9.758  1.00 92.75           O  
ATOM   1019  N   PRO A 131      -8.093  11.773  10.443  1.00 92.86           N  
ATOM   1020  CA  PRO A 131      -6.841  11.035  10.627  1.00 92.86           C  
ATOM   1021  C   PRO A 131      -6.667   9.907   9.612  1.00 92.86           C  
ATOM   1022  CB  PRO A 131      -6.966  10.477  12.047  1.00 92.86           C  
ATOM   1023  O   PRO A 131      -5.547   9.635   9.172  1.00 92.86           O  
ATOM   1024  CG  PRO A 131      -8.431  10.502  12.340  1.00 92.86           C  
ATOM   1025  CD  PRO A 131      -9.053  11.629  11.566  1.00 92.86           C  
ATOM   1026  N   LEU A 132      -7.724   9.364   9.243  1.00 94.60           N  
ATOM   1027  CA  LEU A 132      -7.668   8.279   8.270  1.00 94.60           C  
ATOM   1028  C   LEU A 132      -7.227   8.794   6.904  1.00 94.60           C  
ATOM   1029  CB  LEU A 132      -9.031   7.592   8.154  1.00 94.60           C  
ATOM   1030  O   LEU A 132      -6.463   8.129   6.202  1.00 94.60           O  
ATOM   1031  CG  LEU A 132      -9.227   6.326   8.990  1.00 94.60           C  
ATOM   1032  CD1 LEU A 132      -9.391   6.684  10.463  1.00 94.60           C  
ATOM   1033  CD2 LEU A 132     -10.430   5.534   8.489  1.00 94.60           C  
ATOM   1034  N   LYS A 133      -7.744   9.884   6.581  1.00 94.58           N  
ATOM   1035  CA  LYS A 133      -7.337  10.492   5.317  1.00 94.58           C  
ATOM   1036  C   LYS A 133      -5.823  10.672   5.256  1.00 94.58           C  
ATOM   1037  CB  LYS A 133      -8.033  11.839   5.121  1.00 94.58           C  
ATOM   1038  O   LYS A 133      -5.194  10.347   4.247  1.00 94.58           O  
ATOM   1039  CG  LYS A 133      -7.699  12.523   3.803  1.00 94.58           C  
ATOM   1040  CD  LYS A 133      -8.342  13.900   3.708  1.00 94.58           C  
ATOM   1041  CE  LYS A 133      -7.779  14.702   2.542  1.00 94.58           C  
ATOM   1042  NZ  LYS A 133      -8.336  16.087   2.503  1.00 94.58           N  
ATOM   1043  N   HIS A 134      -5.241  11.170   6.307  1.00 93.32           N  
ATOM   1044  CA  HIS A 134      -3.803  11.402   6.381  1.00 93.32           C  
ATOM   1045  C   HIS A 134      -3.026  10.099   6.221  1.00 93.32           C  
ATOM   1046  CB  HIS A 134      -3.435  12.073   7.705  1.00 93.32           C  
ATOM   1047  O   HIS A 134      -2.061  10.036   5.456  1.00 93.32           O  
ATOM   1048  CG  HIS A 134      -1.999  12.480   7.793  1.00 93.32           C  
ATOM   1049  CD2 HIS A 134      -0.991  12.020   8.572  1.00 93.32           C  
ATOM   1050  ND1 HIS A 134      -1.459  13.480   7.014  1.00 93.32           N  
ATOM   1051  CE1 HIS A 134      -0.178  13.618   7.310  1.00 93.32           C  
ATOM   1052  NE2 HIS A 134       0.131  12.744   8.253  1.00 93.32           N  
ATOM   1053  N   ILE A 135      -3.443   9.090   6.863  1.00 94.31           N  
ATOM   1054  CA  ILE A 135      -2.753   7.805   6.825  1.00 94.31           C  
ATOM   1055  C   ILE A 135      -2.861   7.203   5.426  1.00 94.31           C  
ATOM   1056  CB  ILE A 135      -3.323   6.826   7.876  1.00 94.31           C  
ATOM   1057  O   ILE A 135      -1.876   6.697   4.883  1.00 94.31           O  
ATOM   1058  CG1 ILE A 135      -3.000   7.315   9.292  1.00 94.31           C  
ATOM   1059  CG2 ILE A 135      -2.781   5.412   7.647  1.00 94.31           C  
ATOM   1060  CD1 ILE A 135      -3.615   6.465  10.396  1.00 94.31           C  
ATOM   1061  N   PHE A 136      -4.017   7.294   4.864  1.00 95.65           N  
ATOM   1062  CA  PHE A 136      -4.200   6.730   3.531  1.00 95.65           C  
ATOM   1063  C   PHE A 136      -3.329   7.456   2.513  1.00 95.65           C  
ATOM   1064  CB  PHE A 136      -5.671   6.805   3.111  1.00 95.65           C  
ATOM   1065  O   PHE A 136      -2.761   6.829   1.616  1.00 95.65           O  
ATOM   1066  CG  PHE A 136      -6.478   5.598   3.509  1.00 95.65           C  
ATOM   1067  CD1 PHE A 136      -6.407   4.424   2.770  1.00 95.65           C  
ATOM   1068  CD2 PHE A 136      -7.307   5.639   4.622  1.00 95.65           C  
ATOM   1069  CE1 PHE A 136      -7.153   3.305   3.135  1.00 95.65           C  
ATOM   1070  CE2 PHE A 136      -8.055   4.525   4.994  1.00 95.65           C  
ATOM   1071  CZ  PHE A 136      -7.977   3.360   4.248  1.00 95.65           C  
ATOM   1072  N   VAL A 137      -3.233   8.728   2.665  1.00 94.14           N  
ATOM   1073  CA  VAL A 137      -2.399   9.493   1.743  1.00 94.14           C  
ATOM   1074  C   VAL A 137      -0.945   9.043   1.866  1.00 94.14           C  
ATOM   1075  CB  VAL A 137      -2.511  11.012   2.004  1.00 94.14           C  
ATOM   1076  O   VAL A 137      -0.257   8.864   0.859  1.00 94.14           O  
ATOM   1077  CG1 VAL A 137      -1.411  11.770   1.262  1.00 94.14           C  
ATOM   1078  CG2 VAL A 137      -3.890  11.523   1.590  1.00 94.14           C  
ATOM   1079  N   VAL A 138      -0.493   8.844   3.058  1.00 93.20           N  
ATOM   1080  CA  VAL A 138       0.879   8.408   3.300  1.00 93.20           C  
ATOM   1081  C   VAL A 138       1.097   7.025   2.691  1.00 93.20           C  
ATOM   1082  CB  VAL A 138       1.208   8.383   4.810  1.00 93.20           C  
ATOM   1083  O   VAL A 138       2.089   6.796   1.995  1.00 93.20           O  
ATOM   1084  CG1 VAL A 138       2.563   7.723   5.057  1.00 93.20           C  
ATOM   1085  CG2 VAL A 138       1.187   9.799   5.383  1.00 93.20           C  
ATOM   1086  N   VAL A 139       0.185   6.150   2.953  1.00 95.31           N  
ATOM   1087  CA  VAL A 139       0.306   4.792   2.434  1.00 95.31           C  
ATOM   1088  C   VAL A 139       0.270   4.817   0.907  1.00 95.31           C  
ATOM   1089  CB  VAL A 139      -0.813   3.875   2.977  1.00 95.31           C  
ATOM   1090  O   VAL A 139       1.019   4.089   0.251  1.00 95.31           O  
ATOM   1091  CG1 VAL A 139      -0.775   2.511   2.290  1.00 95.31           C  
ATOM   1092  CG2 VAL A 139      -0.684   3.717   4.491  1.00 95.31           C  
ATOM   1093  N   LEU A 140      -0.559   5.638   0.355  1.00 94.47           N  
ATOM   1094  CA  LEU A 140      -0.618   5.788  -1.094  1.00 94.47           C  
ATOM   1095  C   LEU A 140       0.712   6.294  -1.643  1.00 94.47           C  
ATOM   1096  CB  LEU A 140      -1.744   6.747  -1.489  1.00 94.47           C  
ATOM   1097  O   LEU A 140       1.191   5.805  -2.669  1.00 94.47           O  
ATOM   1098  CG  LEU A 140      -2.046   6.861  -2.984  1.00 94.47           C  
ATOM   1099  CD1 LEU A 140      -2.550   5.528  -3.526  1.00 94.47           C  
ATOM   1100  CD2 LEU A 140      -3.062   7.968  -3.243  1.00 94.47           C  
ATOM   1101  N   ASP A 141       1.264   7.263  -0.947  1.00 92.19           N  
ATOM   1102  CA  ASP A 141       2.551   7.816  -1.357  1.00 92.19           C  
ATOM   1103  C   ASP A 141       3.648   6.755  -1.298  1.00 92.19           C  
ATOM   1104  CB  ASP A 141       2.927   9.011  -0.478  1.00 92.19           C  
ATOM   1105  O   ASP A 141       4.463   6.645  -2.217  1.00 92.19           O  
ATOM   1106  CG  ASP A 141       2.102  10.250  -0.777  1.00 92.19           C  
ATOM   1107  OD1 ASP A 141       1.430  10.296  -1.831  1.00 92.19           O  
ATOM   1108  OD2 ASP A 141       2.125  11.190   0.046  1.00 92.19           O  
ATOM   1109  N   ILE A 142       3.642   6.004  -0.293  1.00 93.76           N  
ATOM   1110  CA  ILE A 142       4.664   4.983  -0.093  1.00 93.76           C  
ATOM   1111  C   ILE A 142       4.507   3.883  -1.140  1.00 93.76           C  
ATOM   1112  CB  ILE A 142       4.594   4.384   1.329  1.00 93.76           C  
ATOM   1113  O   ILE A 142       5.497   3.325  -1.618  1.00 93.76           O  
ATOM   1114  CG1 ILE A 142       4.964   5.443   2.374  1.00 93.76           C  
ATOM   1115  CG2 ILE A 142       5.505   3.159   1.445  1.00 93.76           C  
ATOM   1116  CD1 ILE A 142       4.664   5.029   3.808  1.00 93.76           C  
ATOM   1117  N   SER A 143       3.302   3.607  -1.579  1.00 94.72           N  
ATOM   1118  CA  SER A 143       3.018   2.511  -2.499  1.00 94.72           C  
ATOM   1119  C   SER A 143       3.265   2.926  -3.946  1.00 94.72           C  
ATOM   1120  CB  SER A 143       1.574   2.034  -2.336  1.00 94.72           C  
ATOM   1121  O   SER A 143       3.161   2.104  -4.859  1.00 94.72           O  
ATOM   1122  OG  SER A 143       0.664   3.032  -2.767  1.00 94.72           O  
ATOM   1123  N   THR A 144       3.593   4.093  -4.252  1.00 91.67           N  
ATOM   1124  CA  THR A 144       3.738   4.663  -5.586  1.00 91.67           C  
ATOM   1125  C   THR A 144       4.736   3.859  -6.413  1.00 91.67           C  
ATOM   1126  CB  THR A 144       4.189   6.134  -5.520  1.00 91.67           C  
ATOM   1127  O   THR A 144       4.508   3.606  -7.598  1.00 91.67           O  
ATOM   1128  CG2 THR A 144       4.387   6.713  -6.917  1.00 91.67           C  
ATOM   1129  OG1 THR A 144       3.194   6.903  -4.833  1.00 91.67           O  
ATOM   1130  N   PRO A 145       5.835   3.469  -5.830  1.00 91.88           N  
ATOM   1131  CA  PRO A 145       6.793   2.681  -6.609  1.00 91.88           C  
ATOM   1132  C   PRO A 145       6.173   1.421  -7.209  1.00 91.88           C  
ATOM   1133  CB  PRO A 145       7.872   2.324  -5.584  1.00 91.88           C  
ATOM   1134  O   PRO A 145       6.615   0.952  -8.261  1.00 91.88           O  
ATOM   1135  CG  PRO A 145       7.768   3.384  -4.535  1.00 91.88           C  
ATOM   1136  CD  PRO A 145       6.332   3.813  -4.431  1.00 91.88           C  
ATOM   1137  N   PHE A 146       5.179   0.863  -6.590  1.00 91.16           N  
ATOM   1138  CA  PHE A 146       4.517  -0.321  -7.124  1.00 91.16           C  
ATOM   1139  C   PHE A 146       3.898  -0.028  -8.485  1.00 91.16           C  
ATOM   1140  CB  PHE A 146       3.441  -0.820  -6.154  1.00 91.16           C  
ATOM   1141  O   PHE A 146       3.980  -0.850  -9.400  1.00 91.16           O  
ATOM   1142  CG  PHE A 146       3.968  -1.735  -5.081  1.00 91.16           C  
ATOM   1143  CD1 PHE A 146       5.156  -2.432  -5.264  1.00 91.16           C  
ATOM   1144  CD2 PHE A 146       3.275  -1.896  -3.889  1.00 91.16           C  
ATOM   1145  CE1 PHE A 146       5.646  -3.279  -4.273  1.00 91.16           C  
ATOM   1146  CE2 PHE A 146       3.758  -2.741  -2.893  1.00 91.16           C  
ATOM   1147  CZ  PHE A 146       4.943  -3.432  -3.088  1.00 91.16           C  
ATOM   1148  N   GLN A 147       3.308   1.057  -8.606  1.00 88.55           N  
ATOM   1149  CA  GLN A 147       2.661   1.426  -9.861  1.00 88.55           C  
ATOM   1150  C   GLN A 147       3.673   1.506 -10.999  1.00 88.55           C  
ATOM   1151  CB  GLN A 147       1.928   2.761  -9.715  1.00 88.55           C  
ATOM   1152  O   GLN A 147       3.413   1.025 -12.104  1.00 88.55           O  
ATOM   1153  CG  GLN A 147       1.054   3.117 -10.910  1.00 88.55           C  
ATOM   1154  CD  GLN A 147       0.272   4.400 -10.704  1.00 88.55           C  
ATOM   1155  NE2 GLN A 147      -0.851   4.528 -11.401  1.00 88.55           N  
ATOM   1156  OE1 GLN A 147       0.674   5.269  -9.923  1.00 88.55           O  
ATOM   1157  N   SER A 148       4.742   2.142 -10.684  1.00 87.78           N  
ATOM   1158  CA  SER A 148       5.789   2.294 -11.690  1.00 87.78           C  
ATOM   1159  C   SER A 148       6.379   0.944 -12.083  1.00 87.78           C  
ATOM   1160  CB  SER A 148       6.897   3.215 -11.176  1.00 87.78           C  
ATOM   1161  O   SER A 148       6.628   0.689 -13.263  1.00 87.78           O  
ATOM   1162  OG  SER A 148       7.623   2.592 -10.130  1.00 87.78           O  
ATOM   1163  N   ILE A 149       6.529   0.066 -11.147  1.00 90.90           N  
ATOM   1164  CA  ILE A 149       7.120  -1.248 -11.375  1.00 90.90           C  
ATOM   1165  C   ILE A 149       6.145  -2.123 -12.160  1.00 90.90           C  
ATOM   1166  CB  ILE A 149       7.503  -1.934 -10.044  1.00 90.90           C  
ATOM   1167  O   ILE A 149       6.550  -2.852 -13.068  1.00 90.90           O  
ATOM   1168  CG1 ILE A 149       8.661  -1.187  -9.373  1.00 90.90           C  
ATOM   1169  CG2 ILE A 149       7.862  -3.404 -10.279  1.00 90.90           C  
ATOM   1170  CD1 ILE A 149       8.945  -1.637  -7.946  1.00 90.90           C  
ATOM   1171  N   LEU A 150       4.915  -2.071 -11.817  1.00 88.18           N  
ATOM   1172  CA  LEU A 150       3.907  -2.891 -12.481  1.00 88.18           C  
ATOM   1173  C   LEU A 150       3.792  -2.523 -13.957  1.00 88.18           C  
ATOM   1174  CB  LEU A 150       2.548  -2.729 -11.796  1.00 88.18           C  
ATOM   1175  O   LEU A 150       3.555  -3.390 -14.800  1.00 88.18           O  
ATOM   1176  CG  LEU A 150       2.390  -3.406 -10.433  1.00 88.18           C  
ATOM   1177  CD1 LEU A 150       1.045  -3.044  -9.813  1.00 88.18           C  
ATOM   1178  CD2 LEU A 150       2.533  -4.918 -10.568  1.00 88.18           C  
ATOM   1179  N   ARG A 151       3.976  -1.343 -14.323  1.00 85.44           N  
ATOM   1180  CA  ARG A 151       3.939  -0.917 -15.718  1.00 85.44           C  
ATOM   1181  C   ARG A 151       5.128  -1.474 -16.493  1.00 85.44           C  
ATOM   1182  CB  ARG A 151       3.919   0.610 -15.815  1.00 85.44           C  
ATOM   1183  O   ARG A 151       5.005  -1.810 -17.673  1.00 85.44           O  
ATOM   1184  CG  ARG A 151       2.599   1.237 -15.398  1.00 85.44           C  
ATOM   1185  CD  ARG A 151       2.602   2.746 -15.600  1.00 85.44           C  
ATOM   1186  NE  ARG A 151       1.355   3.353 -15.143  1.00 85.44           N  
ATOM   1187  NH1 ARG A 151       2.151   5.521 -15.196  1.00 85.44           N  
ATOM   1188  NH2 ARG A 151      -0.005   5.103 -14.542  1.00 85.44           N  
ATOM   1189  CZ  ARG A 151       1.170   4.658 -14.961  1.00 85.44           C  
ATOM   1190  N   ALA A 152       6.184  -1.624 -15.793  1.00 83.47           N  
ATOM   1191  CA  ALA A 152       7.415  -2.071 -16.440  1.00 83.47           C  
ATOM   1192  C   ALA A 152       7.447  -3.591 -16.567  1.00 83.47           C  
ATOM   1193  CB  ALA A 152       8.634  -1.580 -15.663  1.00 83.47           C  
ATOM   1194  O   ALA A 152       8.141  -4.134 -17.430  1.00 83.47           O  
ATOM   1195  N   THR A 153       6.731  -4.299 -15.706  1.00 77.81           N  
ATOM   1196  CA  THR A 153       6.785  -5.756 -15.644  1.00 77.81           C  
ATOM   1197  C   THR A 153       5.979  -6.375 -16.783  1.00 77.81           C  
ATOM   1198  CB  THR A 153       6.257  -6.277 -14.295  1.00 77.81           C  
ATOM   1199  O   THR A 153       6.120  -7.565 -17.074  1.00 77.81           O  
ATOM   1200  CG2 THR A 153       7.237  -5.973 -13.167  1.00 77.81           C  
ATOM   1201  OG1 THR A 153       5.001  -5.651 -14.005  1.00 77.81           O  
ATOM   1202  N   ASP A 154       5.218  -5.697 -17.580  1.00 71.71           N  
ATOM   1203  CA  ASP A 154       4.441  -6.231 -18.694  1.00 71.71           C  
ATOM   1204  C   ASP A 154       5.352  -6.839 -19.758  1.00 71.71           C  
ATOM   1205  CB  ASP A 154       3.568  -5.137 -19.313  1.00 71.71           C  
ATOM   1206  O   ASP A 154       4.931  -7.714 -20.517  1.00 71.71           O  
ATOM   1207  CG  ASP A 154       2.342  -4.813 -18.477  1.00 71.71           C  
ATOM   1208  OD1 ASP A 154       1.974  -5.620 -17.596  1.00 71.71           O  
ATOM   1209  OD2 ASP A 154       1.738  -3.743 -18.703  1.00 71.71           O  
ATOM   1210  N   LEU A 155       6.686  -6.993 -19.512  1.00 63.94           N  
ATOM   1211  CA  LEU A 155       7.593  -7.326 -20.605  1.00 63.94           C  
ATOM   1212  C   LEU A 155       8.427  -8.556 -20.263  1.00 63.94           C  
ATOM   1213  CB  LEU A 155       8.512  -6.143 -20.920  1.00 63.94           C  
ATOM   1214  O   LEU A 155       9.167  -9.065 -21.108  1.00 63.94           O  
ATOM   1215  CG  LEU A 155       7.862  -4.946 -21.616  1.00 63.94           C  
ATOM   1216  CD1 LEU A 155       8.580  -3.657 -21.233  1.00 63.94           C  
ATOM   1217  CD2 LEU A 155       7.867  -5.139 -23.128  1.00 63.94           C  
ATOM   1218  N   GLY A 156       8.004  -9.423 -19.329  1.00 67.91           N  
ATOM   1219  CA  GLY A 156       8.729 -10.646 -19.026  1.00 67.91           C  
ATOM   1220  C   GLY A 156       9.395 -10.624 -17.663  1.00 67.91           C  
ATOM   1221  O   GLY A 156      10.190  -9.729 -17.370  1.00 67.91           O  
ATOM   1222  N   VAL A 157       8.771 -11.330 -16.733  1.00 77.03           N  
ATOM   1223  CA  VAL A 157       9.145 -11.299 -15.323  1.00 77.03           C  
ATOM   1224  C   VAL A 157      10.049 -12.487 -15.002  1.00 77.03           C  
ATOM   1225  CB  VAL A 157       7.902 -11.312 -14.406  1.00 77.03           C  
ATOM   1226  O   VAL A 157       9.765 -13.618 -15.404  1.00 77.03           O  
ATOM   1227  CG1 VAL A 157       8.295 -11.017 -12.959  1.00 77.03           C  
ATOM   1228  CG2 VAL A 157       6.866 -10.304 -14.897  1.00 77.03           C  
ATOM   1229  N   SER A 158      11.362 -12.169 -14.736  1.00 87.01           N  
ATOM   1230  CA  SER A 158      12.265 -13.163 -14.166  1.00 87.01           C  
ATOM   1231  C   SER A 158      11.854 -13.531 -12.743  1.00 87.01           C  
ATOM   1232  CB  SER A 158      13.704 -12.648 -14.172  1.00 87.01           C  
ATOM   1233  O   SER A 158      11.112 -12.790 -12.095  1.00 87.01           O  
ATOM   1234  OG  SER A 158      14.554 -13.520 -13.447  1.00 87.01           O  
ATOM   1235  N   GLU A 159      12.091 -14.770 -12.382  1.00 89.60           N  
ATOM   1236  CA  GLU A 159      11.793 -15.295 -11.053  1.00 89.60           C  
ATOM   1237  C   GLU A 159      12.362 -14.392  -9.962  1.00 89.60           C  
ATOM   1238  CB  GLU A 159      12.344 -16.715 -10.900  1.00 89.60           C  
ATOM   1239  O   GLU A 159      11.724 -14.179  -8.929  1.00 89.60           O  
ATOM   1240  CG  GLU A 159      11.914 -17.407  -9.614  1.00 89.60           C  
ATOM   1241  CD  GLU A 159      12.456 -18.821  -9.483  1.00 89.60           C  
ATOM   1242  OE1 GLU A 159      12.255 -19.452  -8.421  1.00 89.60           O  
ATOM   1243  OE2 GLU A 159      13.089 -19.301 -10.450  1.00 89.60           O  
ATOM   1244  N   GLU A 160      13.527 -13.821 -10.230  1.00 89.80           N  
ATOM   1245  CA  GLU A 160      14.160 -12.932  -9.261  1.00 89.80           C  
ATOM   1246  C   GLU A 160      13.319 -11.680  -9.029  1.00 89.80           C  
ATOM   1247  CB  GLU A 160      15.565 -12.542  -9.726  1.00 89.80           C  
ATOM   1248  O   GLU A 160      13.140 -11.248  -7.889  1.00 89.80           O  
ATOM   1249  CG  GLU A 160      16.307 -11.639  -8.752  1.00 89.80           C  
ATOM   1250  CD  GLU A 160      17.712 -11.284  -9.214  1.00 89.80           C  
ATOM   1251  OE1 GLU A 160      18.426 -10.560  -8.483  1.00 89.80           O  
ATOM   1252  OE2 GLU A 160      18.100 -11.731 -10.316  1.00 89.80           O  
ATOM   1253  N   ILE A 161      12.745 -11.134 -10.039  1.00 90.97           N  
ATOM   1254  CA  ILE A 161      11.937  -9.921  -9.976  1.00 90.97           C  
ATOM   1255  C   ILE A 161      10.646 -10.200  -9.211  1.00 90.97           C  
ATOM   1256  CB  ILE A 161      11.618  -9.381 -11.388  1.00 90.97           C  
ATOM   1257  O   ILE A 161      10.255  -9.423  -8.336  1.00 90.97           O  
ATOM   1258  CG1 ILE A 161      12.904  -8.939 -12.095  1.00 90.97           C  
ATOM   1259  CG2 ILE A 161      10.612  -8.229 -11.311  1.00 90.97           C  
ATOM   1260  CD1 ILE A 161      12.710  -8.570 -13.559  1.00 90.97           C  
ATOM   1261  N   VAL A 162      10.130 -11.352  -9.498  1.00 91.70           N  
ATOM   1262  CA  VAL A 162       8.862 -11.718  -8.876  1.00 91.70           C  
ATOM   1263  C   VAL A 162       9.064 -11.937  -7.379  1.00 91.70           C  
ATOM   1264  CB  VAL A 162       8.257 -12.984  -9.523  1.00 91.70           C  
ATOM   1265  O   VAL A 162       8.244 -11.504  -6.565  1.00 91.70           O  
ATOM   1266  CG1 VAL A 162       7.042 -13.466  -8.733  1.00 91.70           C  
ATOM   1267  CG2 VAL A 162       7.879 -12.711 -10.978  1.00 91.70           C  
ATOM   1268  N   GLU A 163      10.107 -12.551  -7.007  1.00 91.78           N  
ATOM   1269  CA  GLU A 163      10.406 -12.800  -5.600  1.00 91.78           C  
ATOM   1270  C   GLU A 163      10.614 -11.492  -4.841  1.00 91.78           C  
ATOM   1271  CB  GLU A 163      11.643 -13.691  -5.462  1.00 91.78           C  
ATOM   1272  O   GLU A 163      10.094 -11.321  -3.736  1.00 91.78           O  
ATOM   1273  CG  GLU A 163      11.907 -14.160  -4.039  1.00 91.78           C  
ATOM   1274  CD  GLU A 163      13.089 -15.110  -3.930  1.00 91.78           C  
ATOM   1275  OE1 GLU A 163      13.409 -15.555  -2.804  1.00 91.78           O  
ATOM   1276  OE2 GLU A 163      13.702 -15.411  -4.979  1.00 91.78           O  
ATOM   1277  N   GLN A 164      11.366 -10.584  -5.434  1.00 92.65           N  
ATOM   1278  CA  GLN A 164      11.620  -9.295  -4.800  1.00 92.65           C  
ATOM   1279  C   GLN A 164      10.342  -8.466  -4.708  1.00 92.65           C  
ATOM   1280  CB  GLN A 164      12.694  -8.521  -5.565  1.00 92.65           C  
ATOM   1281  O   GLN A 164      10.117  -7.770  -3.715  1.00 92.65           O  
ATOM   1282  CG  GLN A 164      14.085  -9.131  -5.459  1.00 92.65           C  
ATOM   1283  CD  GLN A 164      14.597  -9.181  -4.032  1.00 92.65           C  
ATOM   1284  NE2 GLN A 164      15.220 -10.295  -3.663  1.00 92.65           N  
ATOM   1285  OE1 GLN A 164      14.434  -8.225  -3.266  1.00 92.65           O  
ATOM   1286  N   LEU A 165       9.601  -8.565  -5.716  1.00 93.51           N  
ATOM   1287  CA  LEU A 165       8.323  -7.861  -5.719  1.00 93.51           C  
ATOM   1288  C   LEU A 165       7.395  -8.416  -4.643  1.00 93.51           C  
ATOM   1289  CB  LEU A 165       7.654  -7.969  -7.091  1.00 93.51           C  
ATOM   1290  O   LEU A 165       6.701  -7.656  -3.964  1.00 93.51           O  
ATOM   1291  CG  LEU A 165       6.383  -7.143  -7.293  1.00 93.51           C  
ATOM   1292  CD1 LEU A 165       6.667  -5.665  -7.045  1.00 93.51           C  
ATOM   1293  CD2 LEU A 165       5.822  -7.357  -8.695  1.00 93.51           C  
ATOM   1294  N   ALA A 166       7.377  -9.721  -4.508  1.00 93.74           N  
ATOM   1295  CA  ALA A 166       6.588 -10.358  -3.456  1.00 93.74           C  
ATOM   1296  C   ALA A 166       7.038  -9.892  -2.075  1.00 93.74           C  
ATOM   1297  CB  ALA A 166       6.690 -11.878  -3.561  1.00 93.74           C  
ATOM   1298  O   ALA A 166       6.208  -9.577  -1.218  1.00 93.74           O  
ATOM   1299  N   LEU A 167       8.306  -9.806  -1.822  1.00 94.62           N  
ATOM   1300  CA  LEU A 167       8.851  -9.355  -0.546  1.00 94.62           C  
ATOM   1301  C   LEU A 167       8.512  -7.888  -0.299  1.00 94.62           C  
ATOM   1302  CB  LEU A 167      10.369  -9.553  -0.511  1.00 94.62           C  
ATOM   1303  O   LEU A 167       8.237  -7.493   0.836  1.00 94.62           O  
ATOM   1304  CG  LEU A 167      10.862 -10.998  -0.424  1.00 94.62           C  
ATOM   1305  CD1 LEU A 167      12.380 -11.049  -0.557  1.00 94.62           C  
ATOM   1306  CD2 LEU A 167      10.413 -11.638   0.886  1.00 94.62           C  
ATOM   1307  N   ALA A 168       8.612  -7.105  -1.379  1.00 95.41           N  
ATOM   1308  CA  ALA A 168       8.238  -5.697  -1.260  1.00 95.41           C  
ATOM   1309  C   ALA A 168       6.779  -5.550  -0.841  1.00 95.41           C  
ATOM   1310  CB  ALA A 168       8.486  -4.969  -2.579  1.00 95.41           C  
ATOM   1311  O   ALA A 168       6.446  -4.694  -0.018  1.00 95.41           O  
ATOM   1312  N   LEU A 169       5.920  -6.390  -1.435  1.00 95.38           N  
ATOM   1313  CA  LEU A 169       4.511  -6.388  -1.058  1.00 95.38           C  
ATOM   1314  C   LEU A 169       4.341  -6.755   0.413  1.00 95.38           C  
ATOM   1315  CB  LEU A 169       3.720  -7.364  -1.933  1.00 95.38           C  
ATOM   1316  O   LEU A 169       3.549  -6.133   1.125  1.00 95.38           O  
ATOM   1317  CG  LEU A 169       2.221  -7.471  -1.646  1.00 95.38           C  
ATOM   1318  CD1 LEU A 169       1.541  -6.124  -1.870  1.00 95.38           C  
ATOM   1319  CD2 LEU A 169       1.585  -8.548  -2.519  1.00 95.38           C  
ATOM   1320  N   VAL A 170       5.050  -7.719   0.865  1.00 95.27           N  
ATOM   1321  CA  VAL A 170       4.992  -8.136   2.262  1.00 95.27           C  
ATOM   1322  C   VAL A 170       5.420  -6.981   3.165  1.00 95.27           C  
ATOM   1323  CB  VAL A 170       5.879  -9.374   2.523  1.00 95.27           C  
ATOM   1324  O   VAL A 170       4.805  -6.737   4.206  1.00 95.27           O  
ATOM   1325  CG1 VAL A 170       5.957  -9.677   4.018  1.00 95.27           C  
ATOM   1326  CG2 VAL A 170       5.347 -10.583   1.756  1.00 95.27           C  
ATOM   1327  N   ASP A 171       6.478  -6.271   2.765  1.00 96.04           N  
ATOM   1328  CA  ASP A 171       6.948  -5.122   3.534  1.00 96.04           C  
ATOM   1329  C   ASP A 171       5.874  -4.040   3.617  1.00 96.04           C  
ATOM   1330  CB  ASP A 171       8.225  -4.549   2.915  1.00 96.04           C  
ATOM   1331  O   ASP A 171       5.671  -3.439   4.674  1.00 96.04           O  
ATOM   1332  CG  ASP A 171       9.431  -5.452   3.100  1.00 96.04           C  
ATOM   1333  OD1 ASP A 171       9.420  -6.305   4.013  1.00 96.04           O  
ATOM   1334  OD2 ASP A 171      10.403  -5.308   2.327  1.00 96.04           O  
ATOM   1335  N   LEU A 172       5.272  -3.821   2.497  1.00 96.40           N  
ATOM   1336  CA  LEU A 172       4.213  -2.818   2.471  1.00 96.40           C  
ATOM   1337  C   LEU A 172       3.055  -3.226   3.374  1.00 96.40           C  
ATOM   1338  CB  LEU A 172       3.711  -2.607   1.040  1.00 96.40           C  
ATOM   1339  O   LEU A 172       2.540  -2.406   4.139  1.00 96.40           O  
ATOM   1340  CG  LEU A 172       2.619  -1.552   0.854  1.00 96.40           C  
ATOM   1341  CD1 LEU A 172       3.126  -0.181   1.290  1.00 96.40           C  
ATOM   1342  CD2 LEU A 172       2.150  -1.517  -0.597  1.00 96.40           C  
ATOM   1343  N   VAL A 173       2.642  -4.444   3.278  1.00 95.76           N  
ATOM   1344  CA  VAL A 173       1.537  -4.947   4.089  1.00 95.76           C  
ATOM   1345  C   VAL A 173       1.906  -4.872   5.568  1.00 95.76           C  
ATOM   1346  CB  VAL A 173       1.165  -6.396   3.704  1.00 95.76           C  
ATOM   1347  O   VAL A 173       1.064  -4.551   6.409  1.00 95.76           O  
ATOM   1348  CG1 VAL A 173       0.174  -6.984   4.708  1.00 95.76           C  
ATOM   1349  CG2 VAL A 173       0.588  -6.441   2.290  1.00 95.76           C  
ATOM   1350  N   ALA A 174       3.086  -5.193   5.889  1.00 95.63           N  
ATOM   1351  CA  ALA A 174       3.554  -5.065   7.267  1.00 95.63           C  
ATOM   1352  C   ALA A 174       3.425  -3.626   7.758  1.00 95.63           C  
ATOM   1353  CB  ALA A 174       5.001  -5.537   7.383  1.00 95.63           C  
ATOM   1354  O   ALA A 174       3.001  -3.386   8.891  1.00 95.63           O  
ATOM   1355  N   LEU A 175       3.851  -2.738   6.900  1.00 95.83           N  
ATOM   1356  CA  LEU A 175       3.742  -1.320   7.223  1.00 95.83           C  
ATOM   1357  C   LEU A 175       2.285  -0.920   7.430  1.00 95.83           C  
ATOM   1358  CB  LEU A 175       4.364  -0.468   6.114  1.00 95.83           C  
ATOM   1359  O   LEU A 175       1.953  -0.260   8.418  1.00 95.83           O  
ATOM   1360  CG  LEU A 175       4.320   1.047   6.317  1.00 95.83           C  
ATOM   1361  CD1 LEU A 175       5.238   1.455   7.464  1.00 95.83           C  
ATOM   1362  CD2 LEU A 175       4.707   1.771   5.032  1.00 95.83           C  
ATOM   1363  N   ILE A 176       1.397  -1.322   6.541  1.00 95.79           N  
ATOM   1364  CA  ILE A 176      -0.027  -1.012   6.607  1.00 95.79           C  
ATOM   1365  C   ILE A 176      -0.623  -1.596   7.885  1.00 95.79           C  
ATOM   1366  CB  ILE A 176      -0.780  -1.549   5.369  1.00 95.79           C  
ATOM   1367  O   ILE A 176      -1.380  -0.922   8.588  1.00 95.79           O  
ATOM   1368  CG1 ILE A 176      -0.368  -0.772   4.114  1.00 95.79           C  
ATOM   1369  CG2 ILE A 176      -2.294  -1.478   5.586  1.00 95.79           C  
ATOM   1370  CD1 ILE A 176      -0.911  -1.357   2.817  1.00 95.79           C  
ATOM   1371  N   SER A 177      -0.255  -2.787   8.159  1.00 95.02           N  
ATOM   1372  CA  SER A 177      -0.775  -3.464   9.342  1.00 95.02           C  
ATOM   1373  C   SER A 177      -0.378  -2.730  10.618  1.00 95.02           C  
ATOM   1374  CB  SER A 177      -0.274  -4.908   9.398  1.00 95.02           C  
ATOM   1375  O   SER A 177      -1.203  -2.542  11.515  1.00 95.02           O  
ATOM   1376  OG  SER A 177       1.141  -4.946   9.480  1.00 95.02           O  
ATOM   1377  N   SER A 178       0.868  -2.339  10.695  1.00 93.92           N  
ATOM   1378  CA  SER A 178       1.355  -1.629  11.874  1.00 93.92           C  
ATOM   1379  C   SER A 178       0.689  -0.264  12.011  1.00 93.92           C  
ATOM   1380  CB  SER A 178       2.873  -1.460  11.809  1.00 93.92           C  
ATOM   1381  O   SER A 178       0.283   0.126  13.108  1.00 93.92           O  
ATOM   1382  OG  SER A 178       3.247  -0.700  10.673  1.00 93.92           O  
ATOM   1383  N   LEU A 179       0.534   0.443  10.907  1.00 94.12           N  
ATOM   1384  CA  LEU A 179      -0.066   1.773  10.909  1.00 94.12           C  
ATOM   1385  C   LEU A 179      -1.540   1.703  11.293  1.00 94.12           C  
ATOM   1386  CB  LEU A 179       0.085   2.431   9.535  1.00 94.12           C  
ATOM   1387  O   LEU A 179      -1.993   2.444  12.169  1.00 94.12           O  
ATOM   1388  CG  LEU A 179       1.474   2.969   9.190  1.00 94.12           C  
ATOM   1389  CD1 LEU A 179       1.518   3.429   7.737  1.00 94.12           C  
ATOM   1390  CD2 LEU A 179       1.855   4.109  10.129  1.00 94.12           C  
ATOM   1391  N   PHE A 180      -2.193   0.854  10.713  1.00 94.19           N  
ATOM   1392  CA  PHE A 180      -3.635   0.778  10.914  1.00 94.19           C  
ATOM   1393  C   PHE A 180      -3.961   0.206  12.288  1.00 94.19           C  
ATOM   1394  CB  PHE A 180      -4.287  -0.075   9.822  1.00 94.19           C  
ATOM   1395  O   PHE A 180      -4.952   0.595  12.910  1.00 94.19           O  
ATOM   1396  CG  PHE A 180      -4.452   0.642   8.509  1.00 94.19           C  
ATOM   1397  CD1 PHE A 180      -4.057   1.967   8.370  1.00 94.19           C  
ATOM   1398  CD2 PHE A 180      -5.002  -0.010   7.413  1.00 94.19           C  
ATOM   1399  CE1 PHE A 180      -4.208   2.633   7.156  1.00 94.19           C  
ATOM   1400  CE2 PHE A 180      -5.157   0.649   6.196  1.00 94.19           C  
ATOM   1401  CZ  PHE A 180      -4.760   1.971   6.070  1.00 94.19           C  
ATOM   1402  N   ALA A 181      -3.155  -0.699  12.721  1.00 92.65           N  
ATOM   1403  CA  ALA A 181      -3.322  -1.218  14.076  1.00 92.65           C  
ATOM   1404  C   ALA A 181      -3.156  -0.110  15.112  1.00 92.65           C  
ATOM   1405  CB  ALA A 181      -2.325  -2.343  14.341  1.00 92.65           C  
ATOM   1406  O   ALA A 181      -3.947  -0.008  16.053  1.00 92.65           O  
ATOM   1407  N   GLN A 182      -2.161   0.713  14.964  1.00 91.51           N  
ATOM   1408  CA  GLN A 182      -1.926   1.821  15.884  1.00 91.51           C  
ATOM   1409  C   GLN A 182      -3.055   2.845  15.813  1.00 91.51           C  
ATOM   1410  CB  GLN A 182      -0.587   2.495  15.582  1.00 91.51           C  
ATOM   1411  O   GLN A 182      -3.459   3.404  16.835  1.00 91.51           O  
ATOM   1412  CG  GLN A 182       0.624   1.678  16.011  1.00 91.51           C  
ATOM   1413  CD  GLN A 182       1.939   2.369  15.702  1.00 91.51           C  
ATOM   1414  NE2 GLN A 182       3.018   1.894  16.315  1.00 91.51           N  
ATOM   1415  OE1 GLN A 182       1.985   3.322  14.917  1.00 91.51           O  
ATOM   1416  N   LEU A 183      -3.504   3.074  14.577  1.00 91.50           N  
ATOM   1417  CA  LEU A 183      -4.628   3.986  14.400  1.00 91.50           C  
ATOM   1418  C   LEU A 183      -5.878   3.449  15.089  1.00 91.50           C  
ATOM   1419  CB  LEU A 183      -4.907   4.210  12.912  1.00 91.50           C  
ATOM   1420  O   LEU A 183      -6.591   4.197  15.762  1.00 91.50           O  
ATOM   1421  CG  LEU A 183      -6.082   5.130  12.573  1.00 91.50           C  
ATOM   1422  CD1 LEU A 183      -5.748   6.573  12.939  1.00 91.50           C  
ATOM   1423  CD2 LEU A 183      -6.441   5.017  11.096  1.00 91.50           C  
ATOM   1424  N   TYR A 184      -6.070   2.193  14.882  1.00 91.57           N  
ATOM   1425  CA  TYR A 184      -7.218   1.545  15.507  1.00 91.57           C  
ATOM   1426  C   TYR A 184      -7.167   1.689  17.023  1.00 91.57           C  
ATOM   1427  CB  TYR A 184      -7.272   0.063  15.125  1.00 91.57           C  
ATOM   1428  O   TYR A 184      -8.166   2.042  17.654  1.00 91.57           O  
ATOM   1429  CG  TYR A 184      -8.466  -0.666  15.691  1.00 91.57           C  
ATOM   1430  CD1 TYR A 184      -8.356  -1.428  16.852  1.00 91.57           C  
ATOM   1431  CD2 TYR A 184      -9.707  -0.596  15.066  1.00 91.57           C  
ATOM   1432  CE1 TYR A 184      -9.453  -2.104  17.377  1.00 91.57           C  
ATOM   1433  CE2 TYR A 184     -10.811  -1.268  15.582  1.00 91.57           C  
ATOM   1434  OH  TYR A 184     -11.764  -2.684  17.251  1.00 91.57           O  
ATOM   1435  CZ  TYR A 184     -10.674  -2.017  16.736  1.00 91.57           C  
ATOM   1436  N   LYS A 185      -6.053   1.478  17.619  1.00 90.85           N  
ATOM   1437  CA  LYS A 185      -5.873   1.610  19.062  1.00 90.85           C  
ATOM   1438  C   LYS A 185      -6.056   3.058  19.508  1.00 90.85           C  
ATOM   1439  CB  LYS A 185      -4.492   1.103  19.480  1.00 90.85           C  
ATOM   1440  O   LYS A 185      -6.646   3.320  20.559  1.00 90.85           O  
ATOM   1441  CG  LYS A 185      -4.333  -0.407  19.388  1.00 90.85           C  
ATOM   1442  CD  LYS A 185      -2.952  -0.853  19.851  1.00 90.85           C  
ATOM   1443  CE  LYS A 185      -2.779  -2.361  19.724  1.00 90.85           C  
ATOM   1444  NZ  LYS A 185      -1.407  -2.796  20.123  1.00 90.85           N  
ATOM   1445  N   ALA A 186      -5.571   3.957  18.683  1.00 90.88           N  
ATOM   1446  CA  ALA A 186      -5.671   5.381  18.994  1.00 90.88           C  
ATOM   1447  C   ALA A 186      -7.125   5.844  18.979  1.00 90.88           C  
ATOM   1448  CB  ALA A 186      -4.846   6.201  18.006  1.00 90.88           C  
ATOM   1449  O   ALA A 186      -7.549   6.606  19.851  1.00 90.88           O  
ATOM   1450  N   ILE A 187      -7.906   5.340  18.039  1.00 89.50           N  
ATOM   1451  CA  ILE A 187      -9.300   5.744  17.896  1.00 89.50           C  
ATOM   1452  C   ILE A 187     -10.124   5.171  19.046  1.00 89.50           C  
ATOM   1453  CB  ILE A 187      -9.884   5.289  16.539  1.00 89.50           C  
ATOM   1454  O   ILE A 187     -11.021   5.837  19.568  1.00 89.50           O  
ATOM   1455  CG1 ILE A 187      -9.230   6.064  15.390  1.00 89.50           C  
ATOM   1456  CG2 ILE A 187     -11.405   5.462  16.521  1.00 89.50           C  
ATOM   1457  CD1 ILE A 187      -9.617   5.563  14.006  1.00 89.50           C  
ATOM   1458  N   LEU A 188      -9.784   3.993  19.568  1.00 88.58           N  
ATOM   1459  CA  LEU A 188     -10.526   3.338  20.640  1.00 88.58           C  
ATOM   1460  C   LEU A 188     -10.009   3.776  22.006  1.00 88.58           C  
ATOM   1461  CB  LEU A 188     -10.427   1.816  20.508  1.00 88.58           C  
ATOM   1462  O   LEU A 188     -10.553   3.375  23.038  1.00 88.58           O  
ATOM   1463  CG  LEU A 188     -11.162   1.189  19.321  1.00 88.58           C  
ATOM   1464  CD1 LEU A 188     -10.970  -0.324  19.318  1.00 88.58           C  
ATOM   1465  CD2 LEU A 188     -12.644   1.545  19.361  1.00 88.58           C  
ATOM   1466  N   GLY A 189      -9.085   4.575  22.012  1.00 84.59           N  
ATOM   1467  CA  GLY A 189      -8.533   5.058  23.268  1.00 84.59           C  
ATOM   1468  C   GLY A 189      -7.777   3.991  24.037  1.00 84.59           C  
ATOM   1469  O   GLY A 189      -7.687   4.050  25.265  1.00 84.59           O  
ATOM   1470  N   LEU A 190      -7.459   2.854  23.413  1.00 83.04           N  
ATOM   1471  CA  LEU A 190      -6.822   1.711  24.059  1.00 83.04           C  
ATOM   1472  C   LEU A 190      -5.307   1.880  24.093  1.00 83.04           C  
ATOM   1473  CB  LEU A 190      -7.186   0.413  23.334  1.00 83.04           C  
ATOM   1474  O   LEU A 190      -4.617   1.185  24.842  1.00 83.04           O  
ATOM   1475  CG  LEU A 190      -8.617  -0.093  23.527  1.00 83.04           C  
ATOM   1476  CD1 LEU A 190      -9.185  -0.593  22.203  1.00 83.04           C  
ATOM   1477  CD2 LEU A 190      -8.658  -1.193  24.581  1.00 83.04           C  
ATOM   1478  N   GLY A 191      -4.698   2.970  23.675  1.00 68.26           N  
ATOM   1479  CA  GLY A 191      -3.245   3.019  23.656  1.00 68.26           C  
ATOM   1480  C   GLY A 191      -2.675   4.149  24.493  1.00 68.26           C  
ATOM   1481  O   GLY A 191      -3.378   5.110  24.809  1.00 68.26           O  
ATOM   1482  N   ASP A 192      -1.598   3.869  25.257  1.00 64.73           N  
ATOM   1483  CA  ASP A 192      -0.804   4.765  26.093  1.00 64.73           C  
ATOM   1484  C   ASP A 192      -0.053   5.787  25.243  1.00 64.73           C  
ATOM   1485  CB  ASP A 192       0.182   3.967  26.950  1.00 64.73           C  
ATOM   1486  O   ASP A 192       0.305   6.862  25.728  1.00 64.73           O  
ATOM   1487  CG  ASP A 192      -0.469   3.331  28.166  1.00 64.73           C  
ATOM   1488  OD1 ASP A 192      -1.625   3.679  28.491  1.00 64.73           O  
ATOM   1489  OD2 ASP A 192       0.181   2.477  28.806  1.00 64.73           O  
ATOM   1490  N   GLY A 193      -0.257   5.776  23.920  1.00 61.86           N  
ATOM   1491  CA  GLY A 193       0.659   6.544  23.091  1.00 61.86           C  
ATOM   1492  C   GLY A 193      -0.044   7.363  22.026  1.00 61.86           C  
ATOM   1493  O   GLY A 193      -1.133   7.001  21.575  1.00 61.86           O  
ATOM   1494  N   SER A 194      -0.149   8.666  22.239  1.00 64.90           N  
ATOM   1495  CA  SER A 194      -0.637   9.660  21.288  1.00 64.90           C  
ATOM   1496  C   SER A 194      -0.160   9.351  19.873  1.00 64.90           C  
ATOM   1497  CB  SER A 194      -0.179  11.061  21.695  1.00 64.90           C  
ATOM   1498  O   SER A 194       1.006   9.010  19.665  1.00 64.90           O  
ATOM   1499  OG  SER A 194       1.220  11.204  21.517  1.00 64.90           O  
ATOM   1500  N   PHE A 195      -0.736   8.354  19.186  1.00 73.10           N  
ATOM   1501  CA  PHE A 195      -0.489   8.261  17.752  1.00 73.10           C  
ATOM   1502  C   PHE A 195      -0.396   9.649  17.128  1.00 73.10           C  
ATOM   1503  CB  PHE A 195      -1.592   7.450  17.067  1.00 73.10           C  
ATOM   1504  O   PHE A 195      -1.364  10.412  17.154  1.00 73.10           O  
ATOM   1505  CG  PHE A 195      -1.334   7.185  15.608  1.00 73.10           C  
ATOM   1506  CD1 PHE A 195      -2.016   7.896  14.627  1.00 73.10           C  
ATOM   1507  CD2 PHE A 195      -0.410   6.226  15.217  1.00 73.10           C  
ATOM   1508  CE1 PHE A 195      -1.779   7.654  13.276  1.00 73.10           C  
ATOM   1509  CE2 PHE A 195      -0.168   5.978  13.869  1.00 73.10           C  
ATOM   1510  CZ  PHE A 195      -0.854   6.692  12.900  1.00 73.10           C  
ATOM   1511  N   VAL A 196       0.882   9.997  16.932  1.00 77.44           N  
ATOM   1512  CA  VAL A 196       1.113  11.317  16.355  1.00 77.44           C  
ATOM   1513  C   VAL A 196       1.148  11.216  14.831  1.00 77.44           C  
ATOM   1514  CB  VAL A 196       2.426  11.944  16.878  1.00 77.44           C  
ATOM   1515  O   VAL A 196       2.055  10.601  14.265  1.00 77.44           O  
ATOM   1516  CG1 VAL A 196       2.632  13.337  16.286  1.00 77.44           C  
ATOM   1517  CG2 VAL A 196       2.416  12.004  18.404  1.00 77.44           C  
ATOM   1518  N   LEU A 197       0.150  11.607  14.231  1.00 79.05           N  
ATOM   1519  CA  LEU A 197      -0.053  11.565  12.787  1.00 79.05           C  
ATOM   1520  C   LEU A 197       1.024  12.366  12.063  1.00 79.05           C  
ATOM   1521  CB  LEU A 197      -1.439  12.106  12.424  1.00 79.05           C  
ATOM   1522  O   LEU A 197       1.425  12.012  10.952  1.00 79.05           O  
ATOM   1523  CG  LEU A 197      -2.623  11.178  12.699  1.00 79.05           C  
ATOM   1524  CD1 LEU A 197      -3.925  11.970  12.715  1.00 79.05           C  
ATOM   1525  CD2 LEU A 197      -2.682  10.064  11.659  1.00 79.05           C  
ATOM   1526  N   ASN A 198       1.731  13.327  12.725  1.00 76.73           N  
ATOM   1527  CA  ASN A 198       2.651  14.239  12.055  1.00 76.73           C  
ATOM   1528  C   ASN A 198       4.033  13.615  11.882  1.00 76.73           C  
ATOM   1529  CB  ASN A 198       2.756  15.558  12.824  1.00 76.73           C  
ATOM   1530  O   ASN A 198       4.777  13.985  10.972  1.00 76.73           O  
ATOM   1531  CG  ASN A 198       1.533  16.435  12.649  1.00 76.73           C  
ATOM   1532  ND2 ASN A 198       1.431  17.481  13.461  1.00 76.73           N  
ATOM   1533  OD1 ASN A 198       0.685  16.175  11.792  1.00 76.73           O  
ATOM   1534  N   ASP A 199       4.325  12.418  12.433  1.00 85.37           N  
ATOM   1535  CA  ASP A 199       5.680  11.879  12.365  1.00 85.37           C  
ATOM   1536  C   ASP A 199       5.676  10.448  11.832  1.00 85.37           C  
ATOM   1537  CB  ASP A 199       6.346  11.925  13.742  1.00 85.37           C  
ATOM   1538  O   ASP A 199       6.521   9.636  12.212  1.00 85.37           O  
ATOM   1539  CG  ASP A 199       7.853  11.751  13.678  1.00 85.37           C  
ATOM   1540  OD1 ASP A 199       8.435  11.871  12.578  1.00 85.37           O  
ATOM   1541  OD2 ASP A 199       8.464  11.487  14.736  1.00 85.37           O  
ATOM   1542  N   ILE A 200       4.719  10.126  10.927  1.00 88.74           N  
ATOM   1543  CA  ILE A 200       4.596   8.755  10.442  1.00 88.74           C  
ATOM   1544  C   ILE A 200       5.860   8.360   9.683  1.00 88.74           C  
ATOM   1545  CB  ILE A 200       3.353   8.585   9.540  1.00 88.74           C  
ATOM   1546  O   ILE A 200       6.381   7.257   9.862  1.00 88.74           O  
ATOM   1547  CG1 ILE A 200       2.071   8.808  10.349  1.00 88.74           C  
ATOM   1548  CG2 ILE A 200       3.351   7.202   8.880  1.00 88.74           C  
ATOM   1549  CD1 ILE A 200       0.803   8.827   9.507  1.00 88.74           C  
ATOM   1550  N   HIS A 201       6.482   9.269   8.949  1.00 90.37           N  
ATOM   1551  CA  HIS A 201       7.673   8.969   8.163  1.00 90.37           C  
ATOM   1552  C   HIS A 201       8.866   8.670   9.065  1.00 90.37           C  
ATOM   1553  CB  HIS A 201       8.002  10.130   7.224  1.00 90.37           C  
ATOM   1554  O   HIS A 201       9.642   7.752   8.791  1.00 90.37           O  
ATOM   1555  CG  HIS A 201       7.133  10.184   6.008  1.00 90.37           C  
ATOM   1556  CD2 HIS A 201       6.045  10.939   5.726  1.00 90.37           C  
ATOM   1557  ND1 HIS A 201       7.346   9.386   4.905  1.00 90.37           N  
ATOM   1558  CE1 HIS A 201       6.425   9.650   3.993  1.00 90.37           C  
ATOM   1559  NE2 HIS A 201       5.624  10.589   4.467  1.00 90.37           N  
ATOM   1560  N   ASN A 202       8.919   9.368  10.138  1.00 90.58           N  
ATOM   1561  CA  ASN A 202      10.018   9.158  11.074  1.00 90.58           C  
ATOM   1562  C   ASN A 202       9.808   7.902  11.914  1.00 90.58           C  
ATOM   1563  CB  ASN A 202      10.194  10.380  11.978  1.00 90.58           C  
ATOM   1564  O   ASN A 202      10.747   7.138  12.142  1.00 90.58           O  
ATOM   1565  CG  ASN A 202      10.719  11.589  11.231  1.00 90.58           C  
ATOM   1566  ND2 ASN A 202      10.451  12.777  11.761  1.00 90.58           N  
ATOM   1567  OD1 ASN A 202      11.361  11.458  10.186  1.00 90.58           O  
ATOM   1568  N   GLN A 203       8.603   7.668  12.250  1.00 90.25           N  
ATOM   1569  CA  GLN A 203       8.287   6.536  13.115  1.00 90.25           C  
ATOM   1570  C   GLN A 203       8.471   5.212  12.379  1.00 90.25           C  
ATOM   1571  CB  GLN A 203       6.856   6.648  13.644  1.00 90.25           C  
ATOM   1572  O   GLN A 203       8.889   4.218  12.976  1.00 90.25           O  
ATOM   1573  CG  GLN A 203       6.674   7.727  14.703  1.00 90.25           C  
ATOM   1574  CD  GLN A 203       5.238   7.847  15.178  1.00 90.25           C  
ATOM   1575  NE2 GLN A 203       4.973   8.842  16.018  1.00 90.25           N  
ATOM   1576  OE1 GLN A 203       4.374   7.053  14.793  1.00 90.25           O  
ATOM   1577  N   TYR A 204       8.233   5.267  11.143  1.00 92.88           N  
ATOM   1578  CA  TYR A 204       8.293   4.027  10.378  1.00 92.88           C  
ATOM   1579  C   TYR A 204       9.378   4.097   9.309  1.00 92.88           C  
ATOM   1580  CB  TYR A 204       6.939   3.730   9.728  1.00 92.88           C  
ATOM   1581  O   TYR A 204       9.244   3.497   8.240  1.00 92.88           O  
ATOM   1582  CG  TYR A 204       5.835   3.461  10.722  1.00 92.88           C  
ATOM   1583  CD1 TYR A 204       5.632   2.183  11.239  1.00 92.88           C  
ATOM   1584  CD2 TYR A 204       4.992   4.483  11.146  1.00 92.88           C  
ATOM   1585  CE1 TYR A 204       4.615   1.930  12.154  1.00 92.88           C  
ATOM   1586  CE2 TYR A 204       3.972   4.241  12.060  1.00 92.88           C  
ATOM   1587  OH  TYR A 204       2.783   2.719  13.463  1.00 92.88           O  
ATOM   1588  CZ  TYR A 204       3.792   2.964  12.558  1.00 92.88           C  
ATOM   1589  N   ALA A 205      10.417   4.892   9.586  1.00 93.70           N  
ATOM   1590  CA  ALA A 205      11.482   5.153   8.622  1.00 93.70           C  
ATOM   1591  C   ALA A 205      12.169   3.857   8.200  1.00 93.70           C  
ATOM   1592  CB  ALA A 205      12.503   6.126   9.206  1.00 93.70           C  
ATOM   1593  O   ALA A 205      12.443   3.649   7.016  1.00 93.70           O  
ATOM   1594  N   SER A 206      12.387   3.017   9.166  1.00 93.83           N  
ATOM   1595  CA  SER A 206      13.078   1.765   8.875  1.00 93.83           C  
ATOM   1596  C   SER A 206      12.253   0.881   7.945  1.00 93.83           C  
ATOM   1597  CB  SER A 206      13.386   1.010  10.168  1.00 93.83           C  
ATOM   1598  O   SER A 206      12.779   0.330   6.976  1.00 93.83           O  
ATOM   1599  OG  SER A 206      12.190   0.594  10.805  1.00 93.83           O  
ATOM   1600  N   GLN A 207      10.955   0.737   8.188  1.00 94.14           N  
ATOM   1601  CA  GLN A 207      10.066  -0.080   7.368  1.00 94.14           C  
ATOM   1602  C   GLN A 207       9.917   0.507   5.967  1.00 94.14           C  
ATOM   1603  CB  GLN A 207       8.694  -0.212   8.030  1.00 94.14           C  
ATOM   1604  O   GLN A 207       9.924  -0.227   4.977  1.00 94.14           O  
ATOM   1605  CG  GLN A 207       8.702  -1.054   9.299  1.00 94.14           C  
ATOM   1606  CD  GLN A 207       7.350  -1.094   9.985  1.00 94.14           C  
ATOM   1607  NE2 GLN A 207       7.127  -2.122  10.797  1.00 94.14           N  
ATOM   1608  OE1 GLN A 207       6.512  -0.209   9.788  1.00 94.14           O  
ATOM   1609  N   ILE A 208       9.818   1.842   5.961  1.00 94.29           N  
ATOM   1610  CA  ILE A 208       9.661   2.536   4.687  1.00 94.29           C  
ATOM   1611  C   ILE A 208      10.926   2.369   3.849  1.00 94.29           C  
ATOM   1612  CB  ILE A 208       9.349   4.035   4.894  1.00 94.29           C  
ATOM   1613  O   ILE A 208      10.852   2.088   2.651  1.00 94.29           O  
ATOM   1614  CG1 ILE A 208       7.968   4.209   5.538  1.00 94.29           C  
ATOM   1615  CG2 ILE A 208       9.434   4.793   3.566  1.00 94.29           C  
ATOM   1616  CD1 ILE A 208       7.660   5.638   5.964  1.00 94.29           C  
ATOM   1617  N   ASP A 209      12.064   2.448   4.478  1.00 94.40           N  
ATOM   1618  CA  ASP A 209      13.343   2.313   3.787  1.00 94.40           C  
ATOM   1619  C   ASP A 209      13.522   0.902   3.232  1.00 94.40           C  
ATOM   1620  CB  ASP A 209      14.500   2.658   4.728  1.00 94.40           C  
ATOM   1621  O   ASP A 209      13.997   0.727   2.108  1.00 94.40           O  
ATOM   1622  CG  ASP A 209      14.668   4.153   4.937  1.00 94.40           C  
ATOM   1623  OD1 ASP A 209      14.094   4.946   4.161  1.00 94.40           O  
ATOM   1624  OD2 ASP A 209      15.385   4.541   5.886  1.00 94.40           O  
ATOM   1625  N   THR A 210      13.117  -0.025   4.026  1.00 95.22           N  
ATOM   1626  CA  THR A 210      13.211  -1.411   3.582  1.00 95.22           C  
ATOM   1627  C   THR A 210      12.349  -1.643   2.344  1.00 95.22           C  
ATOM   1628  CB  THR A 210      12.785  -2.385   4.696  1.00 95.22           C  
ATOM   1629  O   THR A 210      12.792  -2.274   1.382  1.00 95.22           O  
ATOM   1630  CG2 THR A 210      12.946  -3.835   4.251  1.00 95.22           C  
ATOM   1631  OG1 THR A 210      13.598  -2.160   5.855  1.00 95.22           O  
ATOM   1632  N   PHE A 211      11.178  -1.141   2.399  1.00 95.37           N  
ATOM   1633  CA  PHE A 211      10.270  -1.253   1.263  1.00 95.37           C  
ATOM   1634  C   PHE A 211      10.845  -0.549   0.040  1.00 95.37           C  
ATOM   1635  CB  PHE A 211       8.898  -0.668   1.610  1.00 95.37           C  
ATOM   1636  O   PHE A 211      10.890  -1.123  -1.050  1.00 95.37           O  
ATOM   1637  CG  PHE A 211       8.013  -0.445   0.413  1.00 95.37           C  
ATOM   1638  CD1 PHE A 211       7.794   0.836  -0.079  1.00 95.37           C  
ATOM   1639  CD2 PHE A 211       7.400  -1.518  -0.221  1.00 95.37           C  
ATOM   1640  CE1 PHE A 211       6.976   1.045  -1.186  1.00 95.37           C  
ATOM   1641  CE2 PHE A 211       6.581  -1.317  -1.328  1.00 95.37           C  
ATOM   1642  CZ  PHE A 211       6.369  -0.035  -1.809  1.00 95.37           C  
ATOM   1643  N   GLN A 212      11.293   0.634   0.207  1.00 94.14           N  
ATOM   1644  CA  GLN A 212      11.828   1.424  -0.898  1.00 94.14           C  
ATOM   1645  C   GLN A 212      13.077   0.773  -1.485  1.00 94.14           C  
ATOM   1646  CB  GLN A 212      12.145   2.847  -0.436  1.00 94.14           C  
ATOM   1647  O   GLN A 212      13.272   0.779  -2.702  1.00 94.14           O  
ATOM   1648  CG  GLN A 212      10.909   3.694  -0.162  1.00 94.14           C  
ATOM   1649  CD  GLN A 212      11.251   5.083   0.346  1.00 94.14           C  
ATOM   1650  NE2 GLN A 212      10.261   5.970   0.358  1.00 94.14           N  
ATOM   1651  OE1 GLN A 212      12.394   5.356   0.725  1.00 94.14           O  
ATOM   1652  N   ASN A 213      13.920   0.281  -0.610  1.00 94.64           N  
ATOM   1653  CA  ASN A 213      15.128  -0.394  -1.072  1.00 94.64           C  
ATOM   1654  C   ASN A 213      14.797  -1.626  -1.909  1.00 94.64           C  
ATOM   1655  CB  ASN A 213      16.014  -0.780   0.114  1.00 94.64           C  
ATOM   1656  O   ASN A 213      15.429  -1.871  -2.938  1.00 94.64           O  
ATOM   1657  CG  ASN A 213      16.721   0.412   0.728  1.00 94.64           C  
ATOM   1658  ND2 ASN A 213      17.141   0.272   1.980  1.00 94.64           N  
ATOM   1659  OD1 ASN A 213      16.888   1.450   0.082  1.00 94.64           O  
ATOM   1660  N   ARG A 214      13.768  -2.318  -1.509  1.00 93.99           N  
ATOM   1661  CA  ARG A 214      13.355  -3.500  -2.259  1.00 93.99           C  
ATOM   1662  C   ARG A 214      12.776  -3.113  -3.615  1.00 93.99           C  
ATOM   1663  CB  ARG A 214      12.330  -4.311  -1.463  1.00 93.99           C  
ATOM   1664  O   ARG A 214      13.045  -3.772  -4.622  1.00 93.99           O  
ATOM   1665  CG  ARG A 214      12.937  -5.140  -0.342  1.00 93.99           C  
ATOM   1666  CD  ARG A 214      11.916  -6.085   0.276  1.00 93.99           C  
ATOM   1667  NE  ARG A 214      12.424  -6.703   1.498  1.00 93.99           N  
ATOM   1668  NH1 ARG A 214      12.213  -8.873   0.733  1.00 93.99           N  
ATOM   1669  NH2 ARG A 214      13.027  -8.468   2.838  1.00 93.99           N  
ATOM   1670  CZ  ARG A 214      12.554  -8.013   1.687  1.00 93.99           C  
ATOM   1671  N   CYS A 215      12.016  -2.091  -3.609  1.00 94.32           N  
ATOM   1672  CA  CYS A 215      11.469  -1.601  -4.870  1.00 94.32           C  
ATOM   1673  C   CYS A 215      12.583  -1.171  -5.817  1.00 94.32           C  
ATOM   1674  CB  CYS A 215      10.517  -0.432  -4.623  1.00 94.32           C  
ATOM   1675  O   CYS A 215      12.507  -1.416  -7.022  1.00 94.32           O  
ATOM   1676  SG  CYS A 215       8.937  -0.920  -3.896  1.00 94.32           S  
ATOM   1677  N   GLU A 216      13.553  -0.528  -5.252  1.00 92.75           N  
ATOM   1678  CA  GLU A 216      14.698  -0.114  -6.057  1.00 92.75           C  
ATOM   1679  C   GLU A 216      15.430  -1.321  -6.637  1.00 92.75           C  
ATOM   1680  CB  GLU A 216      15.661   0.736  -5.226  1.00 92.75           C  
ATOM   1681  O   GLU A 216      15.838  -1.306  -7.801  1.00 92.75           O  
ATOM   1682  CG  GLU A 216      15.205   2.175  -5.036  1.00 92.75           C  
ATOM   1683  CD  GLU A 216      14.883   2.880  -6.344  1.00 92.75           C  
ATOM   1684  OE1 GLU A 216      14.117   3.870  -6.328  1.00 92.75           O  
ATOM   1685  OE2 GLU A 216      15.399   2.437  -7.394  1.00 92.75           O  
ATOM   1686  N   ARG A 217      15.571  -2.314  -5.894  1.00 92.63           N  
ATOM   1687  CA  ARG A 217      16.202  -3.540  -6.372  1.00 92.63           C  
ATOM   1688  C   ARG A 217      15.412  -4.148  -7.526  1.00 92.63           C  
ATOM   1689  CB  ARG A 217      16.334  -4.555  -5.234  1.00 92.63           C  
ATOM   1690  O   ARG A 217      15.996  -4.637  -8.495  1.00 92.63           O  
ATOM   1691  CG  ARG A 217      17.444  -4.233  -4.247  1.00 92.63           C  
ATOM   1692  CD  ARG A 217      17.685  -5.379  -3.275  1.00 92.63           C  
ATOM   1693  NE  ARG A 217      16.619  -5.478  -2.283  1.00 92.63           N  
ATOM   1694  NH1 ARG A 217      17.503  -7.325  -1.213  1.00 92.63           N  
ATOM   1695  NH2 ARG A 217      15.541  -6.397  -0.475  1.00 92.63           N  
ATOM   1696  CZ  ARG A 217      16.557  -6.400  -1.326  1.00 92.63           C  
ATOM   1697  N   VAL A 218      14.130  -4.084  -7.375  1.00 92.79           N  
ATOM   1698  CA  VAL A 218      13.265  -4.600  -8.431  1.00 92.79           C  
ATOM   1699  C   VAL A 218      13.430  -3.757  -9.693  1.00 92.79           C  
ATOM   1700  CB  VAL A 218      11.783  -4.619  -7.992  1.00 92.79           C  
ATOM   1701  O   VAL A 218      13.548  -4.295 -10.796  1.00 92.79           O  
ATOM   1702  CG1 VAL A 218      10.878  -4.995  -9.163  1.00 92.79           C  
ATOM   1703  CG2 VAL A 218      11.585  -5.587  -6.827  1.00 92.79           C  
ATOM   1704  N   ARG A 219      13.483  -2.497  -9.521  1.00 91.15           N  
ATOM   1705  CA  ARG A 219      13.647  -1.596 -10.656  1.00 91.15           C  
ATOM   1706  C   ARG A 219      14.959  -1.866 -11.385  1.00 91.15           C  
ATOM   1707  CB  ARG A 219      13.593  -0.137 -10.197  1.00 91.15           C  
ATOM   1708  O   ARG A 219      14.996  -1.900 -12.616  1.00 91.15           O  
ATOM   1709  CG  ARG A 219      12.196   0.345  -9.841  1.00 91.15           C  
ATOM   1710  CD  ARG A 219      12.191   1.815  -9.443  1.00 91.15           C  
ATOM   1711  NE  ARG A 219      12.001   2.686 -10.600  1.00 91.15           N  
ATOM   1712  NH1 ARG A 219      11.645   4.602  -9.359  1.00 91.15           N  
ATOM   1713  NH2 ARG A 219      11.590   4.687 -11.649  1.00 91.15           N  
ATOM   1714  CZ  ARG A 219      11.745   3.989 -10.533  1.00 91.15           C  
ATOM   1715  N   VAL A 220      15.986  -2.044 -10.609  1.00 90.38           N  
ATOM   1716  CA  VAL A 220      17.302  -2.323 -11.176  1.00 90.38           C  
ATOM   1717  C   VAL A 220      17.274  -3.661 -11.912  1.00 90.38           C  
ATOM   1718  CB  VAL A 220      18.398  -2.335 -10.087  1.00 90.38           C  
ATOM   1719  O   VAL A 220      17.808  -3.779 -13.017  1.00 90.38           O  
ATOM   1720  CG1 VAL A 220      19.721  -2.841 -10.659  1.00 90.38           C  
ATOM   1721  CG2 VAL A 220      18.570  -0.941  -9.488  1.00 90.38           C  
ATOM   1722  N   ALA A 221      16.635  -4.556 -11.332  1.00 90.28           N  
ATOM   1723  CA  ALA A 221      16.545  -5.880 -11.942  1.00 90.28           C  
ATOM   1724  C   ALA A 221      15.779  -5.826 -13.260  1.00 90.28           C  
ATOM   1725  CB  ALA A 221      15.878  -6.863 -10.983  1.00 90.28           C  
ATOM   1726  O   ALA A 221      16.165  -6.472 -14.237  1.00 90.28           O  
ATOM   1727  N   ILE A 222      14.667  -5.087 -13.250  1.00 89.79           N  
ATOM   1728  CA  ILE A 222      13.862  -4.934 -14.457  1.00 89.79           C  
ATOM   1729  C   ILE A 222      14.692  -4.265 -15.550  1.00 89.79           C  
ATOM   1730  CB  ILE A 222      12.580  -4.116 -14.181  1.00 89.79           C  
ATOM   1731  O   ILE A 222      14.670  -4.695 -16.705  1.00 89.79           O  
ATOM   1732  CG1 ILE A 222      11.606  -4.926 -13.317  1.00 89.79           C  
ATOM   1733  CG2 ILE A 222      11.920  -3.686 -15.494  1.00 89.79           C  
ATOM   1734  CD1 ILE A 222      10.386  -4.139 -12.856  1.00 89.79           C  
ATOM   1735  N   SER A 223      15.371  -3.230 -15.173  1.00 87.04           N  
ATOM   1736  CA  SER A 223      16.207  -2.508 -16.127  1.00 87.04           C  
ATOM   1737  C   SER A 223      17.314  -3.401 -16.679  1.00 87.04           C  
ATOM   1738  CB  SER A 223      16.820  -1.269 -15.474  1.00 87.04           C  
ATOM   1739  O   SER A 223      17.615  -3.359 -17.874  1.00 87.04           O  
ATOM   1740  OG  SER A 223      15.808  -0.366 -15.061  1.00 87.04           O  
ATOM   1741  N   ARG A 224      17.894  -4.143 -15.861  1.00 87.06           N  
ATOM   1742  CA  ARG A 224      18.938  -5.065 -16.293  1.00 87.06           C  
ATOM   1743  C   ARG A 224      18.389  -6.092 -17.278  1.00 87.06           C  
ATOM   1744  CB  ARG A 224      19.562  -5.775 -15.090  1.00 87.06           C  
ATOM   1745  O   ARG A 224      19.024  -6.389 -18.292  1.00 87.06           O  
ATOM   1746  CG  ARG A 224      20.641  -4.966 -14.388  1.00 87.06           C  
ATOM   1747  CD  ARG A 224      21.356  -5.784 -13.322  1.00 87.06           C  
ATOM   1748  NE  ARG A 224      22.063  -4.931 -12.371  1.00 87.06           N  
ATOM   1749  NH1 ARG A 224      21.434  -6.137 -10.504  1.00 87.06           N  
ATOM   1750  NH2 ARG A 224      22.759  -4.280 -10.282  1.00 87.06           N  
ATOM   1751  CZ  ARG A 224      22.084  -5.118 -11.054  1.00 87.06           C  
ATOM   1752  N   HIS A 225      17.277  -6.569 -16.883  1.00 86.31           N  
ATOM   1753  CA  HIS A 225      16.635  -7.561 -17.737  1.00 86.31           C  
ATOM   1754  C   HIS A 225      16.280  -6.970 -19.098  1.00 86.31           C  
ATOM   1755  CB  HIS A 225      15.379  -8.116 -17.063  1.00 86.31           C  
ATOM   1756  O   HIS A 225      16.444  -7.628 -20.127  1.00 86.31           O  
ATOM   1757  CG  HIS A 225      14.713  -9.207 -17.839  1.00 86.31           C  
ATOM   1758  CD2 HIS A 225      14.886 -10.549 -17.814  1.00 86.31           C  
ATOM   1759  ND1 HIS A 225      13.738  -8.961 -18.781  1.00 86.31           N  
ATOM   1760  CE1 HIS A 225      13.338 -10.109 -19.302  1.00 86.31           C  
ATOM   1761  NE2 HIS A 225      14.020 -11.088 -18.733  1.00 86.31           N  
ATOM   1762  N   ARG A 226      15.882  -5.751 -19.142  1.00 84.24           N  
ATOM   1763  CA  ARG A 226      15.529  -5.063 -20.379  1.00 84.24           C  
ATOM   1764  C   ARG A 226      16.768  -4.782 -21.222  1.00 84.24           C  
ATOM   1765  CB  ARG A 226      14.794  -3.755 -20.076  1.00 84.24           C  
ATOM   1766  O   ARG A 226      16.731  -4.901 -22.449  1.00 84.24           O  
ATOM   1767  CG  ARG A 226      13.370  -3.949 -19.582  1.00 84.24           C  
ATOM   1768  CD  ARG A 226      12.627  -2.625 -19.466  1.00 84.24           C  
ATOM   1769  NE  ARG A 226      11.195  -2.826 -19.265  1.00 84.24           N  
ATOM   1770  NH1 ARG A 226      10.736  -0.605 -18.825  1.00 84.24           N  
ATOM   1771  NH2 ARG A 226       9.048  -2.156 -18.803  1.00 84.24           N  
ATOM   1772  CZ  ARG A 226      10.330  -1.862 -18.965  1.00 84.24           C  
ATOM   1773  N   LEU A 227      17.732  -4.465 -20.591  1.00 84.03           N  
ATOM   1774  CA  LEU A 227      18.964  -4.144 -21.305  1.00 84.03           C  
ATOM   1775  C   LEU A 227      19.599  -5.403 -21.886  1.00 84.03           C  
ATOM   1776  CB  LEU A 227      19.955  -3.441 -20.374  1.00 84.03           C  
ATOM   1777  O   LEU A 227      20.163  -5.369 -22.982  1.00 84.03           O  
ATOM   1778  CG  LEU A 227      19.637  -1.988 -20.018  1.00 84.03           C  
ATOM   1779  CD1 LEU A 227      20.607  -1.478 -18.956  1.00 84.03           C  
ATOM   1780  CD2 LEU A 227      19.689  -1.108 -21.262  1.00 84.03           C  
ATOM   1781  N   GLN A 228      19.504  -6.401 -21.106  1.00 82.33           N  
ATOM   1782  CA  GLN A 228      20.064  -7.656 -21.595  1.00 82.33           C  
ATOM   1783  C   GLN A 228      19.280  -8.178 -22.796  1.00 82.33           C  
ATOM   1784  CB  GLN A 228      20.082  -8.706 -20.483  1.00 82.33           C  
ATOM   1785  O   GLN A 228      19.860  -8.754 -23.719  1.00 82.33           O  
ATOM   1786  CG  GLN A 228      21.132  -8.448 -19.410  1.00 82.33           C  
ATOM   1787  CD  GLN A 228      21.082  -9.464 -18.284  1.00 82.33           C  
ATOM   1788  NE2 GLN A 228      22.080  -9.427 -17.408  1.00 82.33           N  
ATOM   1789  OE1 GLN A 228      20.153 -10.274 -18.201  1.00 82.33           O  
ATOM   1790  N   GLY A 229      17.994  -7.948 -22.723  1.00 80.79           N  
ATOM   1791  CA  GLY A 229      17.162  -8.356 -23.844  1.00 80.79           C  
ATOM   1792  C   GLY A 229      17.362  -7.497 -25.078  1.00 80.79           C  
ATOM   1793  O   GLY A 229      17.342  -8.004 -26.202  1.00 80.79           O  
ATOM   1794  N   ALA A 230      17.544  -6.184 -24.918  1.00 80.20           N  
ATOM   1795  CA  ALA A 230      17.693  -5.244 -26.025  1.00 80.20           C  
ATOM   1796  C   ALA A 230      19.096  -5.316 -26.621  1.00 80.20           C  
ATOM   1797  CB  ALA A 230      17.389  -3.821 -25.561  1.00 80.20           C  
ATOM   1798  O   ALA A 230      19.273  -5.154 -27.831  1.00 80.20           O  
ATOM   1799  N   ALA A 231      20.006  -5.480 -25.751  1.00 71.40           N  
ATOM   1800  CA  ALA A 231      21.392  -5.425 -26.209  1.00 71.40           C  
ATOM   1801  C   ALA A 231      21.884  -6.806 -26.635  1.00 71.40           C  
ATOM   1802  CB  ALA A 231      22.292  -4.857 -25.115  1.00 71.40           C  
ATOM   1803  O   ALA A 231      23.047  -6.968 -27.014  1.00 71.40           O  
ATOM   1804  N   GLN A 232      20.942  -7.744 -27.025  1.00 70.35           N  
ATOM   1805  CA  GLN A 232      21.362  -9.076 -27.445  1.00 70.35           C  
ATOM   1806  C   GLN A 232      22.678  -9.473 -26.781  1.00 70.35           C  
ATOM   1807  CB  GLN A 232      21.502  -9.141 -28.967  1.00 70.35           C  
ATOM   1808  O   GLN A 232      23.563 -10.033 -27.430  1.00 70.35           O  
ATOM   1809  CG  GLN A 232      20.179  -9.020 -29.711  1.00 70.35           C  
ATOM   1810  CD  GLN A 232      20.348  -9.063 -31.218  1.00 70.35           C  
ATOM   1811  NE2 GLN A 232      19.255  -8.854 -31.944  1.00 70.35           N  
ATOM   1812  OE1 GLN A 232      21.452  -9.282 -31.727  1.00 70.35           O  
ATOM   1813  N   GLY A 233      22.943  -8.995 -25.543  1.00 65.44           N  
ATOM   1814  CA  GLY A 233      24.091  -9.527 -24.827  1.00 65.44           C  
ATOM   1815  C   GLY A 233      25.300  -8.613 -24.875  1.00 65.44           C  
ATOM   1816  O   GLY A 233      26.400  -9.009 -24.483  1.00 65.44           O  
ATOM   1817  N   LEU A 234      25.152  -7.418 -25.537  1.00 68.90           N  
ATOM   1818  CA  LEU A 234      26.336  -6.585 -25.716  1.00 68.90           C  
ATOM   1819  C   LEU A 234      26.651  -5.807 -24.443  1.00 68.90           C  
ATOM   1820  CB  LEU A 234      26.137  -5.616 -26.885  1.00 68.90           C  
ATOM   1821  O   LEU A 234      27.797  -5.406 -24.224  1.00 68.90           O  
ATOM   1822  CG  LEU A 234      26.359  -6.188 -28.286  1.00 68.90           C  
ATOM   1823  CD1 LEU A 234      25.295  -5.667 -29.246  1.00 68.90           C  
ATOM   1824  CD2 LEU A 234      27.757  -5.843 -28.789  1.00 68.90           C  
ATOM   1825  N   VAL A 235      25.641  -5.741 -23.562  1.00 65.02           N  
ATOM   1826  CA  VAL A 235      25.915  -4.932 -22.379  1.00 65.02           C  
ATOM   1827  C   VAL A 235      26.207  -5.842 -21.188  1.00 65.02           C  
ATOM   1828  CB  VAL A 235      24.737  -3.987 -22.052  1.00 65.02           C  
ATOM   1829  O   VAL A 235      25.415  -6.732 -20.870  1.00 65.02           O  
ATOM   1830  CG1 VAL A 235      25.047  -3.147 -20.815  1.00 65.02           C  
ATOM   1831  CG2 VAL A 235      24.427  -3.089 -23.248  1.00 65.02           C  
ATOM   1832  N   LYS A 236      27.514  -6.008 -20.837  1.00 70.60           N  
ATOM   1833  CA  LYS A 236      27.928  -6.678 -19.608  1.00 70.60           C  
ATOM   1834  C   LYS A 236      27.418  -5.934 -18.377  1.00 70.60           C  
ATOM   1835  CB  LYS A 236      29.452  -6.802 -19.551  1.00 70.60           C  
ATOM   1836  O   LYS A 236      27.023  -4.770 -18.469  1.00 70.60           O  
ATOM   1837  CG  LYS A 236      30.037  -7.728 -20.607  1.00 70.60           C  
ATOM   1838  CD  LYS A 236      31.545  -7.876 -20.447  1.00 70.60           C  
ATOM   1839  CE  LYS A 236      32.131  -8.804 -21.502  1.00 70.60           C  
ATOM   1840  NZ  LYS A 236      33.619  -8.888 -21.400  1.00 70.60           N  
ATOM   1841  N   GLY A 237      26.934  -6.734 -17.309  1.00 68.50           N  
ATOM   1842  CA  GLY A 237      26.464  -6.300 -16.003  1.00 68.50           C  
ATOM   1843  C   GLY A 237      27.191  -5.073 -15.485  1.00 68.50           C  
ATOM   1844  O   GLY A 237      26.568  -4.164 -14.933  1.00 68.50           O  
ATOM   1845  N   ASP A 238      28.583  -4.887 -15.741  1.00 72.21           N  
ATOM   1846  CA  ASP A 238      29.368  -3.765 -15.235  1.00 72.21           C  
ATOM   1847  C   ASP A 238      29.018  -2.474 -15.972  1.00 72.21           C  
ATOM   1848  CB  ASP A 238      30.864  -4.056 -15.365  1.00 72.21           C  
ATOM   1849  O   ASP A 238      29.101  -1.385 -15.400  1.00 72.21           O  
ATOM   1850  CG  ASP A 238      31.372  -5.031 -14.318  1.00 72.21           C  
ATOM   1851  OD1 ASP A 238      30.628  -5.342 -13.363  1.00 72.21           O  
ATOM   1852  OD2 ASP A 238      32.528  -5.489 -14.446  1.00 72.21           O  
ATOM   1853  N   ASP A 239      28.473  -2.613 -17.150  1.00 78.75           N  
ATOM   1854  CA  ASP A 239      28.130  -1.452 -17.966  1.00 78.75           C  
ATOM   1855  C   ASP A 239      26.830  -0.809 -17.487  1.00 78.75           C  
ATOM   1856  CB  ASP A 239      28.009  -1.848 -19.439  1.00 78.75           C  
ATOM   1857  O   ASP A 239      26.653   0.406 -17.602  1.00 78.75           O  
ATOM   1858  CG  ASP A 239      29.356  -2.048 -20.111  1.00 78.75           C  
ATOM   1859  OD1 ASP A 239      30.386  -1.613 -19.554  1.00 78.75           O  
ATOM   1860  OD2 ASP A 239      29.386  -2.643 -21.210  1.00 78.75           O  
ATOM   1861  N   PHE A 240      26.044  -1.677 -16.757  1.00 78.49           N  
ATOM   1862  CA  PHE A 240      24.756  -1.166 -16.303  1.00 78.49           C  
ATOM   1863  C   PHE A 240      24.942  -0.137 -15.195  1.00 78.49           C  
ATOM   1864  CB  PHE A 240      23.865  -2.311 -15.812  1.00 78.49           C  
ATOM   1865  O   PHE A 240      24.319   0.927 -15.218  1.00 78.49           O  
ATOM   1866  CG  PHE A 240      22.522  -1.861 -15.306  1.00 78.49           C  
ATOM   1867  CD1 PHE A 240      22.287  -1.725 -13.943  1.00 78.49           C  
ATOM   1868  CD2 PHE A 240      21.492  -1.573 -16.193  1.00 78.49           C  
ATOM   1869  CE1 PHE A 240      21.045  -1.308 -13.471  1.00 78.49           C  
ATOM   1870  CE2 PHE A 240      20.248  -1.156 -15.729  1.00 78.49           C  
ATOM   1871  CZ  PHE A 240      20.026  -1.025 -14.367  1.00 78.49           C  
ATOM   1872  N   ASP A 241      25.778  -0.479 -14.223  1.00 81.59           N  
ATOM   1873  CA  ASP A 241      26.023   0.446 -13.121  1.00 81.59           C  
ATOM   1874  C   ASP A 241      26.600   1.765 -13.629  1.00 81.59           C  
ATOM   1875  CB  ASP A 241      26.968  -0.180 -12.094  1.00 81.59           C  
ATOM   1876  O   ASP A 241      26.245   2.837 -13.133  1.00 81.59           O  
ATOM   1877  CG  ASP A 241      26.335  -1.330 -11.329  1.00 81.59           C  
ATOM   1878  OD1 ASP A 241      25.111  -1.294 -11.077  1.00 81.59           O  
ATOM   1879  OD2 ASP A 241      27.067  -2.278 -10.973  1.00 81.59           O  
ATOM   1880  N   ALA A 242      27.426   1.660 -14.671  1.00 82.93           N  
ATOM   1881  CA  ALA A 242      28.023   2.858 -15.255  1.00 82.93           C  
ATOM   1882  C   ALA A 242      26.969   3.711 -15.955  1.00 82.93           C  
ATOM   1883  CB  ALA A 242      29.131   2.477 -16.234  1.00 82.93           C  
ATOM   1884  O   ALA A 242      26.961   4.936 -15.818  1.00 82.93           O  
ATOM   1885  N   ILE A 243      26.063   3.059 -16.696  1.00 81.11           N  
ATOM   1886  CA  ILE A 243      25.005   3.763 -17.412  1.00 81.11           C  
ATOM   1887  C   ILE A 243      24.044   4.404 -16.414  1.00 81.11           C  
ATOM   1888  CB  ILE A 243      24.238   2.814 -18.361  1.00 81.11           C  
ATOM   1889  O   ILE A 243      23.646   5.560 -16.580  1.00 81.11           O  
ATOM   1890  CG1 ILE A 243      25.167   2.296 -19.464  1.00 81.11           C  
ATOM   1891  CG2 ILE A 243      23.017   3.520 -18.959  1.00 81.11           C  
ATOM   1892  CD1 ILE A 243      24.560   1.190 -20.317  1.00 81.11           C  
ATOM   1893  N   ARG A 244      23.695   3.675 -15.408  1.00 80.97           N  
ATOM   1894  CA  ARG A 244      22.818   4.203 -14.369  1.00 80.97           C  
ATOM   1895  C   ARG A 244      23.428   5.436 -13.711  1.00 80.97           C  
ATOM   1896  CB  ARG A 244      22.531   3.134 -13.312  1.00 80.97           C  
ATOM   1897  O   ARG A 244      22.732   6.423 -13.464  1.00 80.97           O  
ATOM   1898  CG  ARG A 244      21.400   3.495 -12.362  1.00 80.97           C  
ATOM   1899  CD  ARG A 244      21.149   2.394 -11.341  1.00 80.97           C  
ATOM   1900  NE  ARG A 244      20.268   2.845 -10.267  1.00 80.97           N  
ATOM   1901  NH1 ARG A 244      19.639   0.722  -9.611  1.00 80.97           N  
ATOM   1902  NH2 ARG A 244      18.800   2.558  -8.525  1.00 80.97           N  
ATOM   1903  CZ  ARG A 244      19.571   2.041  -9.470  1.00 80.97           C  
ATOM   1904  N   PHE A 245      24.669   5.230 -13.343  1.00 82.58           N  
ATOM   1905  CA  PHE A 245      25.382   6.343 -12.725  1.00 82.58           C  
ATOM   1906  C   PHE A 245      25.405   7.552 -13.652  1.00 82.58           C  
ATOM   1907  CB  PHE A 245      26.813   5.931 -12.364  1.00 82.58           C  
ATOM   1908  O   PHE A 245      25.233   8.688 -13.204  1.00 82.58           O  
ATOM   1909  CG  PHE A 245      27.597   7.010 -11.666  1.00 82.58           C  
ATOM   1910  CD1 PHE A 245      28.514   7.785 -12.366  1.00 82.58           C  
ATOM   1911  CD2 PHE A 245      27.415   7.250 -10.310  1.00 82.58           C  
ATOM   1912  CE1 PHE A 245      29.241   8.784 -11.723  1.00 82.58           C  
ATOM   1913  CE2 PHE A 245      28.138   8.247  -9.661  1.00 82.58           C  
ATOM   1914  CZ  PHE A 245      29.051   9.012 -10.369  1.00 82.58           C  
ATOM   1915  N   TRP A 246      25.545   7.270 -14.942  1.00 82.29           N  
ATOM   1916  CA  TRP A 246      25.597   8.334 -15.940  1.00 82.29           C  
ATOM   1917  C   TRP A 246      24.236   9.004 -16.093  1.00 82.29           C  
ATOM   1918  CB  TRP A 246      26.063   7.783 -17.290  1.00 82.29           C  
ATOM   1919  O   TRP A 246      24.152  10.225 -16.251  1.00 82.29           O  
ATOM   1920  CG  TRP A 246      26.391   8.842 -18.300  1.00 82.29           C  
ATOM   1921  CD1 TRP A 246      27.527   9.600 -18.359  1.00 82.29           C  
ATOM   1922  CD2 TRP A 246      25.570   9.263 -19.393  1.00 82.29           C  
ATOM   1923  CE2 TRP A 246      26.273  10.281 -20.075  1.00 82.29           C  
ATOM   1924  CE3 TRP A 246      24.308   8.877 -19.864  1.00 82.29           C  
ATOM   1925  NE1 TRP A 246      27.462  10.468 -19.424  1.00 82.29           N  
ATOM   1926  CH2 TRP A 246      24.517  10.523 -21.644  1.00 82.29           C  
ATOM   1927  CZ2 TRP A 246      25.753  10.919 -21.204  1.00 82.29           C  
ATOM   1928  CZ3 TRP A 246      23.793   9.513 -20.988  1.00 82.29           C  
ATOM   1929  N   LEU A 247      23.107   8.193 -15.910  1.00 78.24           N  
ATOM   1930  CA  LEU A 247      21.760   8.714 -16.115  1.00 78.24           C  
ATOM   1931  C   LEU A 247      21.219   9.342 -14.835  1.00 78.24           C  
ATOM   1932  CB  LEU A 247      20.820   7.601 -16.588  1.00 78.24           C  
ATOM   1933  O   LEU A 247      20.212  10.053 -14.865  1.00 78.24           O  
ATOM   1934  CG  LEU A 247      21.044   7.083 -18.010  1.00 78.24           C  
ATOM   1935  CD1 LEU A 247      20.218   5.825 -18.252  1.00 78.24           C  
ATOM   1936  CD2 LEU A 247      20.699   8.161 -19.032  1.00 78.24           C  
ATOM   1937  N   ALA A 248      21.819   8.927 -13.666  1.00 75.53           N  
ATOM   1938  CA  ALA A 248      21.333   9.464 -12.398  1.00 75.53           C  
ATOM   1939  C   ALA A 248      21.436  10.987 -12.372  1.00 75.53           C  
ATOM   1940  CB  ALA A 248      22.112   8.861 -11.232  1.00 75.53           C  
ATOM   1941  O   ALA A 248      22.376  11.561 -12.927  1.00 75.53           O  
ATOM   1942  N   PRO A 249      20.281  11.664 -12.169  1.00 69.62           N  
ATOM   1943  CA  PRO A 249      20.327  13.124 -12.065  1.00 69.62           C  
ATOM   1944  C   PRO A 249      21.470  13.618 -11.180  1.00 69.62           C  
ATOM   1945  CB  PRO A 249      18.970  13.476 -11.450  1.00 69.62           C  
ATOM   1946  O   PRO A 249      21.865  12.930 -10.235  1.00 69.62           O  
ATOM   1947  CG  PRO A 249      18.353  12.159 -11.107  1.00 69.62           C  
ATOM   1948  CD  PRO A 249      19.249  11.066 -11.614  1.00 69.62           C  
ATOM   1949  N   GLY A 250      22.437  14.243 -11.684  1.00 74.83           N  
ATOM   1950  CA  GLY A 250      23.558  14.834 -10.971  1.00 74.83           C  
ATOM   1951  C   GLY A 250      23.167  15.420  -9.627  1.00 74.83           C  
ATOM   1952  O   GLY A 250      23.945  15.368  -8.672  1.00 74.83           O  
ATOM   1953  N   ASP A 251      21.910  15.710  -9.487  1.00 71.61           N  
ATOM   1954  CA  ASP A 251      21.461  16.370  -8.265  1.00 71.61           C  
ATOM   1955  C   ASP A 251      20.370  15.559  -7.571  1.00 71.61           C  
ATOM   1956  CB  ASP A 251      20.953  17.780  -8.572  1.00 71.61           C  
ATOM   1957  O   ASP A 251      19.330  15.269  -8.167  1.00 71.61           O  
ATOM   1958  CG  ASP A 251      20.821  18.646  -7.332  1.00 71.61           C  
ATOM   1959  OD1 ASP A 251      20.843  18.105  -6.205  1.00 71.61           O  
ATOM   1960  OD2 ASP A 251      20.690  19.880  -7.482  1.00 71.61           O  
ATOM   1961  N   PRO A 252      20.643  15.021  -6.291  1.00 70.30           N  
ATOM   1962  CA  PRO A 252      19.667  14.254  -5.515  1.00 70.30           C  
ATOM   1963  C   PRO A 252      18.330  14.977  -5.368  1.00 70.30           C  
ATOM   1964  CB  PRO A 252      20.350  14.087  -4.155  1.00 70.30           C  
ATOM   1965  O   PRO A 252      17.281  14.332  -5.292  1.00 70.30           O  
ATOM   1966  CG  PRO A 252      21.418  15.133  -4.134  1.00 70.30           C  
ATOM   1967  CD  PRO A 252      21.760  15.494  -5.551  1.00 70.30           C  
ATOM   1968  N   VAL A 253      18.386  16.337  -5.294  1.00 72.90           N  
ATOM   1969  CA  VAL A 253      17.168  17.130  -5.162  1.00 72.90           C  
ATOM   1970  C   VAL A 253      16.310  16.971  -6.416  1.00 72.90           C  
ATOM   1971  CB  VAL A 253      17.486  18.622  -4.919  1.00 72.90           C  
ATOM   1972  O   VAL A 253      15.088  16.831  -6.326  1.00 72.90           O  
ATOM   1973  CG1 VAL A 253      16.202  19.451  -4.895  1.00 72.90           C  
ATOM   1974  CG2 VAL A 253      18.263  18.796  -3.616  1.00 72.90           C  
ATOM   1975  N   LEU A 254      16.954  16.922  -7.522  1.00 72.55           N  
ATOM   1976  CA  LEU A 254      16.237  16.747  -8.781  1.00 72.55           C  
ATOM   1977  C   LEU A 254      15.640  15.348  -8.876  1.00 72.55           C  
ATOM   1978  CB  LEU A 254      17.171  16.999  -9.968  1.00 72.55           C  
ATOM   1979  O   LEU A 254      14.547  15.170  -9.420  1.00 72.55           O  
ATOM   1980  CG  LEU A 254      17.568  18.454 -10.222  1.00 72.55           C  
ATOM   1981  CD1 LEU A 254      18.593  18.535 -11.348  1.00 72.55           C  
ATOM   1982  CD2 LEU A 254      16.339  19.295 -10.550  1.00 72.55           C  
ATOM   1983  N   ALA A 255      16.394  14.434  -8.298  1.00 68.95           N  
ATOM   1984  CA  ALA A 255      15.912  13.055  -8.307  1.00 68.95           C  
ATOM   1985  C   ALA A 255      14.641  12.913  -7.474  1.00 68.95           C  
ATOM   1986  CB  ALA A 255      16.993  12.110  -7.789  1.00 68.95           C  
ATOM   1987  O   ALA A 255      13.695  12.237  -7.885  1.00 68.95           O  
ATOM   1988  N   ARG A 256      14.654  13.611  -6.342  1.00 68.68           N  
ATOM   1989  CA  ARG A 256      13.483  13.578  -5.472  1.00 68.68           C  
ATOM   1990  C   ARG A 256      12.309  14.317  -6.105  1.00 68.68           C  
ATOM   1991  CB  ARG A 256      13.809  14.186  -4.106  1.00 68.68           C  
ATOM   1992  O   ARG A 256      11.163  13.873  -6.006  1.00 68.68           O  
ATOM   1993  CG  ARG A 256      14.647  13.283  -3.214  1.00 68.68           C  
ATOM   1994  CD  ARG A 256      14.849  13.886  -1.831  1.00 68.68           C  
ATOM   1995  NE  ARG A 256      15.565  12.974  -0.945  1.00 68.68           N  
ATOM   1996  NH1 ARG A 256      15.781  14.493   0.782  1.00 68.68           N  
ATOM   1997  NH2 ARG A 256      16.634  12.377   0.998  1.00 68.68           N  
ATOM   1998  CZ  ARG A 256      15.992  13.284   0.277  1.00 68.68           C  
ATOM   1999  N   LEU A 257      12.635  15.399  -6.733  1.00 70.30           N  
ATOM   2000  CA  LEU A 257      11.600  16.202  -7.375  1.00 70.30           C  
ATOM   2001  C   LEU A 257      10.984  15.454  -8.552  1.00 70.30           C  
ATOM   2002  CB  LEU A 257      12.176  17.539  -7.850  1.00 70.30           C  
ATOM   2003  O   LEU A 257       9.769  15.505  -8.758  1.00 70.30           O  
ATOM   2004  CG  LEU A 257      12.399  18.602  -6.774  1.00 70.30           C  
ATOM   2005  CD1 LEU A 257      13.234  19.751  -7.328  1.00 70.30           C  
ATOM   2006  CD2 LEU A 257      11.064  19.113  -6.242  1.00 70.30           C  
ATOM   2007  N   ASP A 258      11.825  14.828  -9.278  1.00 68.85           N  
ATOM   2008  CA  ASP A 258      11.344  14.075 -10.432  1.00 68.85           C  
ATOM   2009  C   ASP A 258      10.415  12.943 -10.001  1.00 68.85           C  
ATOM   2010  CB  ASP A 258      12.520  13.514 -11.234  1.00 68.85           C  
ATOM   2011  O   ASP A 258       9.374  12.716 -10.622  1.00 68.85           O  
ATOM   2012  CG  ASP A 258      12.121  13.047 -12.623  1.00 68.85           C  
ATOM   2013  OD1 ASP A 258      11.200  13.640 -13.225  1.00 68.85           O  
ATOM   2014  OD2 ASP A 258      12.731  12.075 -13.118  1.00 68.85           O  
ATOM   2015  N   GLU A 259      10.825  12.253  -8.930  1.00 67.11           N  
ATOM   2016  CA  GLU A 259       9.996  11.157  -8.436  1.00 67.11           C  
ATOM   2017  C   GLU A 259       8.658  11.670  -7.913  1.00 67.11           C  
ATOM   2018  CB  GLU A 259      10.729  10.382  -7.338  1.00 67.11           C  
ATOM   2019  O   GLU A 259       7.615  11.060  -8.159  1.00 67.11           O  
ATOM   2020  CG  GLU A 259      11.757   9.391  -7.866  1.00 67.11           C  
ATOM   2021  CD  GLU A 259      12.574   8.733  -6.767  1.00 67.11           C  
ATOM   2022  OE1 GLU A 259      13.579   8.054  -7.081  1.00 67.11           O  
ATOM   2023  OE2 GLU A 259      12.207   8.895  -5.582  1.00 67.11           O  
ATOM   2024  N   ASN A 260       8.727  12.809  -7.236  1.00 64.96           N  
ATOM   2025  CA  ASN A 260       7.512  13.398  -6.681  1.00 64.96           C  
ATOM   2026  C   ASN A 260       6.608  13.954  -7.777  1.00 64.96           C  
ATOM   2027  CB  ASN A 260       7.860  14.495  -5.672  1.00 64.96           C  
ATOM   2028  O   ASN A 260       5.386  13.814  -7.710  1.00 64.96           O  
ATOM   2029  CG  ASN A 260       8.375  13.939  -4.359  1.00 64.96           C  
ATOM   2030  ND2 ASN A 260       8.984  14.797  -3.550  1.00 64.96           N  
ATOM   2031  OD1 ASN A 260       8.226  12.747  -4.075  1.00 64.96           O  
ATOM   2032  N   VAL A 261       7.223  14.579  -8.750  1.00 62.10           N  
ATOM   2033  CA  VAL A 261       6.465  15.187  -9.838  1.00 62.10           C  
ATOM   2034  C   VAL A 261       5.798  14.099 -10.676  1.00 62.10           C  
ATOM   2035  CB  VAL A 261       7.365  16.070 -10.732  1.00 62.10           C  
ATOM   2036  O   VAL A 261       4.633  14.228 -11.059  1.00 62.10           O  
ATOM   2037  CG1 VAL A 261       6.606  16.531 -11.975  1.00 62.10           C  
ATOM   2038  CG2 VAL A 261       7.885  17.271  -9.944  1.00 62.10           C  
ATOM   2039  N   THR A 262       6.616  13.092 -10.935  1.00 62.35           N  
ATOM   2040  CA  THR A 262       6.070  12.002 -11.735  1.00 62.35           C  
ATOM   2041  C   THR A 262       4.908  11.328 -11.010  1.00 62.35           C  
ATOM   2042  CB  THR A 262       7.150  10.954 -12.064  1.00 62.35           C  
ATOM   2043  O   THR A 262       3.882  11.021 -11.621  1.00 62.35           O  
ATOM   2044  CG2 THR A 262       6.650   9.954 -13.101  1.00 62.35           C  
ATOM   2045  OG1 THR A 262       8.311  11.619 -12.579  1.00 62.35           O  
ATOM   2046  N   SER A 263       5.137  11.176  -9.656  1.00 58.63           N  
ATOM   2047  CA  SER A 263       4.090  10.556  -8.850  1.00 58.63           C  
ATOM   2048  C   SER A 263       2.866  11.459  -8.743  1.00 58.63           C  
ATOM   2049  CB  SER A 263       4.613  10.225  -7.452  1.00 58.63           C  
ATOM   2050  O   SER A 263       1.730  10.986  -8.814  1.00 58.63           O  
ATOM   2051  OG  SER A 263       4.906  11.409  -6.732  1.00 58.63           O  
ATOM   2052  N   ARG A 264       3.119  12.800  -8.539  1.00 59.00           N  
ATOM   2053  CA  ARG A 264       2.017  13.749  -8.417  1.00 59.00           C  
ATOM   2054  C   ARG A 264       1.306  13.937  -9.752  1.00 59.00           C  
ATOM   2055  CB  ARG A 264       2.524  15.097  -7.899  1.00 59.00           C  
ATOM   2056  O   ARG A 264       0.086  14.112  -9.793  1.00 59.00           O  
ATOM   2057  CG  ARG A 264       2.814  15.115  -6.407  1.00 59.00           C  
ATOM   2058  CD  ARG A 264       3.186  16.509  -5.921  1.00 59.00           C  
ATOM   2059  NE  ARG A 264       3.299  16.560  -4.466  1.00 59.00           N  
ATOM   2060  NH1 ARG A 264       4.602  18.467  -4.428  1.00 59.00           N  
ATOM   2061  NH2 ARG A 264       4.007  17.441  -2.467  1.00 59.00           N  
ATOM   2062  CZ  ARG A 264       3.969  17.489  -3.790  1.00 59.00           C  
ATOM   2063  N   SER A 265       2.133  13.989 -10.755  1.00 55.65           N  
ATOM   2064  CA  SER A 265       1.547  14.150 -12.081  1.00 55.65           C  
ATOM   2065  C   SER A 265       0.635  12.978 -12.429  1.00 55.65           C  
ATOM   2066  CB  SER A 265       2.643  14.285 -13.139  1.00 55.65           C  
ATOM   2067  O   SER A 265      -0.416  13.164 -13.045  1.00 55.65           O  
ATOM   2068  OG  SER A 265       3.296  13.044 -13.349  1.00 55.65           O  
ATOM   2069  N   LEU A 266       1.003  11.821 -11.934  1.00 56.79           N  
ATOM   2070  CA  LEU A 266       0.190  10.643 -12.217  1.00 56.79           C  
ATOM   2071  C   LEU A 266      -1.113  10.679 -11.426  1.00 56.79           C  
ATOM   2072  CB  LEU A 266       0.966   9.365 -11.887  1.00 56.79           C  
ATOM   2073  O   LEU A 266      -2.166  10.292 -11.938  1.00 56.79           O  
ATOM   2074  CG  LEU A 266       1.087   8.336 -13.012  1.00 56.79           C  
ATOM   2075  CD1 LEU A 266       2.553   8.004 -13.271  1.00 56.79           C  
ATOM   2076  CD2 LEU A 266       0.301   7.075 -12.670  1.00 56.79           C  
ATOM   2077  N   ASN A 267      -0.974  11.096 -10.164  1.00 55.32           N  
ATOM   2078  CA  ASN A 267      -2.188  11.255  -9.370  1.00 55.32           C  
ATOM   2079  C   ASN A 267      -3.138  12.272  -9.996  1.00 55.32           C  
ATOM   2080  CB  ASN A 267      -1.844  11.663  -7.936  1.00 55.32           C  
ATOM   2081  O   ASN A 267      -4.358  12.113  -9.927  1.00 55.32           O  
ATOM   2082  CG  ASN A 267      -1.559  10.471  -7.043  1.00 55.32           C  
ATOM   2083  ND2 ASN A 267      -0.938  10.724  -5.897  1.00 55.32           N  
ATOM   2084  OD1 ASN A 267      -1.894   9.333  -7.380  1.00 55.32           O  
ATOM   2085  N   ARG A 268      -2.525  13.140 -10.781  1.00 56.72           N  
ATOM   2086  CA  ARG A 268      -3.351  14.139 -11.451  1.00 56.72           C  
ATOM   2087  C   ARG A 268      -4.056  13.542 -12.664  1.00 56.72           C  
ATOM   2088  CB  ARG A 268      -2.503  15.339 -11.877  1.00 56.72           C  
ATOM   2089  O   ARG A 268      -5.213  13.867 -12.938  1.00 56.72           O  
ATOM   2090  CG  ARG A 268      -2.235  16.332 -10.757  1.00 56.72           C  
ATOM   2091  CD  ARG A 268      -1.498  17.565 -11.261  1.00 56.72           C  
ATOM   2092  NE  ARG A 268      -1.296  18.545 -10.197  1.00 56.72           N  
ATOM   2093  NH1 ARG A 268      -1.058  20.349 -11.621  1.00 56.72           N  
ATOM   2094  NH2 ARG A 268      -0.920  20.647  -9.352  1.00 56.72           N  
ATOM   2095  CZ  ARG A 268      -1.092  19.845 -10.393  1.00 56.72           C  
ATOM   2096  N   VAL A 269      -3.312  12.603 -13.322  1.00 57.29           N  
ATOM   2097  CA  VAL A 269      -3.907  12.058 -14.537  1.00 57.29           C  
ATOM   2098  C   VAL A 269      -5.080  11.149 -14.176  1.00 57.29           C  
ATOM   2099  CB  VAL A 269      -2.869  11.280 -15.377  1.00 57.29           C  
ATOM   2100  O   VAL A 269      -6.100  11.138 -14.869  1.00 57.29           O  
ATOM   2101  CG1 VAL A 269      -3.539  10.604 -16.572  1.00 57.29           C  
ATOM   2102  CG2 VAL A 269      -1.753  12.213 -15.844  1.00 57.29           C  
ATOM   2103  N   GLU A 270      -4.987  10.398 -13.071  1.00 56.61           N  
ATOM   2104  CA  GLU A 270      -6.090   9.521 -12.689  1.00 56.61           C  
ATOM   2105  C   GLU A 270      -7.276  10.322 -12.160  1.00 56.61           C  
ATOM   2106  CB  GLU A 270      -5.631   8.505 -11.640  1.00 56.61           C  
ATOM   2107  O   GLU A 270      -8.426   9.898 -12.288  1.00 56.61           O  
ATOM   2108  CG  GLU A 270      -4.752   7.397 -12.200  1.00 56.61           C  
ATOM   2109  CD  GLU A 270      -4.308   6.393 -11.148  1.00 56.61           C  
ATOM   2110  OE1 GLU A 270      -3.642   5.394 -11.504  1.00 56.61           O  
ATOM   2111  OE2 GLU A 270      -4.629   6.607  -9.958  1.00 56.61           O  
ATOM   2112  N   MET A 271      -7.040  11.599 -11.857  1.00 55.59           N  
ATOM   2113  CA  MET A 271      -8.136  12.401 -11.321  1.00 55.59           C  
ATOM   2114  C   MET A 271      -8.576  13.461 -12.325  1.00 55.59           C  
ATOM   2115  CB  MET A 271      -7.724  13.064 -10.006  1.00 55.59           C  
ATOM   2116  O   MET A 271      -9.412  14.310 -12.011  1.00 55.59           O  
ATOM   2117  CG  MET A 271      -7.567  12.088  -8.850  1.00 55.59           C  
ATOM   2118  SD  MET A 271      -7.041  12.915  -7.299  1.00 55.59           S  
ATOM   2119  CE  MET A 271      -8.647  13.106  -6.477  1.00 55.59           C  
ATOM   2120  N   THR A 272      -7.786  13.609 -13.476  1.00 58.45           N  
ATOM   2121  CA  THR A 272      -8.076  14.644 -14.462  1.00 58.45           C  
ATOM   2122  C   THR A 272      -9.505  14.513 -14.980  1.00 58.45           C  
ATOM   2123  CB  THR A 272      -7.091  14.581 -15.644  1.00 58.45           C  
ATOM   2124  O   THR A 272     -10.172  15.516 -15.240  1.00 58.45           O  
ATOM   2125  CG2 THR A 272      -7.154  15.854 -16.481  1.00 58.45           C  
ATOM   2126  OG1 THR A 272      -5.759  14.419 -15.140  1.00 58.45           O  
ATOM   2127  N   PHE A 273     -10.059  13.308 -14.834  1.00 58.64           N  
ATOM   2128  CA  PHE A 273     -11.404  13.362 -15.396  1.00 58.64           C  
ATOM   2129  C   PHE A 273     -12.427  13.705 -14.320  1.00 58.64           C  
ATOM   2130  CB  PHE A 273     -11.765  12.029 -16.059  1.00 58.64           C  
ATOM   2131  O   PHE A 273     -13.634  13.628 -14.557  1.00 58.64           O  
ATOM   2132  CG  PHE A 273     -10.912  11.695 -17.253  1.00 58.64           C  
ATOM   2133  CD1 PHE A 273     -11.081  12.369 -18.456  1.00 58.64           C  
ATOM   2134  CD2 PHE A 273      -9.942  10.704 -17.172  1.00 58.64           C  
ATOM   2135  CE1 PHE A 273     -10.293  12.061 -19.563  1.00 58.64           C  
ATOM   2136  CE2 PHE A 273      -9.151  10.391 -18.274  1.00 58.64           C  
ATOM   2137  CZ  PHE A 273      -9.328  11.070 -19.468  1.00 58.64           C  
ATOM   2138  N   LEU A 274     -11.889  14.070 -13.165  1.00 58.55           N  
ATOM   2139  CA  LEU A 274     -12.851  14.432 -12.130  1.00 58.55           C  
ATOM   2140  C   LEU A 274     -13.411  15.829 -12.372  1.00 58.55           C  
ATOM   2141  CB  LEU A 274     -12.201  14.362 -10.746  1.00 58.55           C  
ATOM   2142  O   LEU A 274     -14.547  16.122 -11.993  1.00 58.55           O  
ATOM   2143  CG  LEU A 274     -11.892  12.963 -10.211  1.00 58.55           C  
ATOM   2144  CD1 LEU A 274     -10.999  13.052  -8.978  1.00 58.55           C  
ATOM   2145  CD2 LEU A 274     -13.183  12.217  -9.889  1.00 58.55           C  
ATOM   2146  N   TRP A 275     -12.558  16.744 -13.097  1.00 63.80           N  
ATOM   2147  CA  TRP A 275     -13.141  18.057 -13.353  1.00 63.80           C  
ATOM   2148  C   TRP A 275     -14.340  17.947 -14.289  1.00 63.80           C  
ATOM   2149  CB  TRP A 275     -12.096  19.003 -13.951  1.00 63.80           C  
ATOM   2150  O   TRP A 275     -15.271  18.753 -14.213  1.00 63.80           O  
ATOM   2151  CG  TRP A 275     -11.634  18.611 -15.322  1.00 63.80           C  
ATOM   2152  CD1 TRP A 275     -10.589  17.786 -15.635  1.00 63.80           C  
ATOM   2153  CD2 TRP A 275     -12.199  19.034 -16.567  1.00 63.80           C  
ATOM   2154  CE2 TRP A 275     -11.446  18.425 -17.595  1.00 63.80           C  
ATOM   2155  CE3 TRP A 275     -13.270  19.868 -16.913  1.00 63.80           C  
ATOM   2156  NE1 TRP A 275     -10.471  17.670 -17.001  1.00 63.80           N  
ATOM   2157  CH2 TRP A 275     -12.785  19.446 -19.259  1.00 63.80           C  
ATOM   2158  CZ2 TRP A 275     -11.732  18.625 -18.948  1.00 63.80           C  
ATOM   2159  CZ3 TRP A 275     -13.552  20.066 -18.259  1.00 63.80           C  
ATOM   2160  N   MET A 276     -14.268  16.911 -15.189  1.00 68.75           N  
ATOM   2161  CA  MET A 276     -15.405  16.740 -16.089  1.00 68.75           C  
ATOM   2162  C   MET A 276     -16.608  16.173 -15.343  1.00 68.75           C  
ATOM   2163  CB  MET A 276     -15.035  15.825 -17.257  1.00 68.75           C  
ATOM   2164  O   MET A 276     -17.754  16.449 -15.703  1.00 68.75           O  
ATOM   2165  CG  MET A 276     -14.877  16.555 -18.581  1.00 68.75           C  
ATOM   2166  SD  MET A 276     -14.556  15.412 -19.980  1.00 68.75           S  
ATOM   2167  CE  MET A 276     -12.750  15.275 -19.874  1.00 68.75           C  
ATOM   2168  N   SER A 277     -16.349  15.403 -14.292  1.00 68.41           N  
ATOM   2169  CA  SER A 277     -17.430  14.762 -13.551  1.00 68.41           C  
ATOM   2170  C   SER A 277     -18.400  15.793 -12.984  1.00 68.41           C  
ATOM   2171  CB  SER A 277     -16.868  13.903 -12.417  1.00 68.41           C  
ATOM   2172  O   SER A 277     -19.614  15.577 -12.982  1.00 68.41           O  
ATOM   2173  OG  SER A 277     -16.013  14.666 -11.584  1.00 68.41           O  
ATOM   2174  N   ARG A 278     -17.833  16.987 -12.554  1.00 71.27           N  
ATOM   2175  CA  ARG A 278     -18.700  18.038 -12.031  1.00 71.27           C  
ATOM   2176  C   ARG A 278     -19.619  18.581 -13.120  1.00 71.27           C  
ATOM   2177  CB  ARG A 278     -17.868  19.174 -11.433  1.00 71.27           C  
ATOM   2178  O   ARG A 278     -20.807  18.807 -12.882  1.00 71.27           O  
ATOM   2179  CG  ARG A 278     -18.662  20.116 -10.543  1.00 71.27           C  
ATOM   2180  CD  ARG A 278     -17.757  21.102  -9.816  1.00 71.27           C  
ATOM   2181  NE  ARG A 278     -18.509  22.242  -9.298  1.00 71.27           N  
ATOM   2182  NH1 ARG A 278     -16.675  23.287  -8.358  1.00 71.27           N  
ATOM   2183  NH2 ARG A 278     -18.753  24.240  -8.192  1.00 71.27           N  
ATOM   2184  CZ  ARG A 278     -17.977  23.254  -8.617  1.00 71.27           C  
ATOM   2185  N   HIS A 279     -19.088  18.802 -14.293  1.00 77.09           N  
ATOM   2186  CA  HIS A 279     -19.887  19.319 -15.398  1.00 77.09           C  
ATOM   2187  C   HIS A 279     -20.909  18.289 -15.868  1.00 77.09           C  
ATOM   2188  CB  HIS A 279     -18.986  19.734 -16.562  1.00 77.09           C  
ATOM   2189  O   HIS A 279     -22.045  18.640 -16.195  1.00 77.09           O  
ATOM   2190  CG  HIS A 279     -18.120  20.915 -16.260  1.00 77.09           C  
ATOM   2191  CD2 HIS A 279     -16.777  21.022 -16.124  1.00 77.09           C  
ATOM   2192  ND1 HIS A 279     -18.631  22.179 -16.056  1.00 77.09           N  
ATOM   2193  CE1 HIS A 279     -17.636  23.015 -15.808  1.00 77.09           C  
ATOM   2194  NE2 HIS A 279     -16.501  22.338 -15.843  1.00 77.09           N  
ATOM   2195  N   VAL A 280     -20.469  17.042 -15.825  1.00 74.72           N  
ATOM   2196  CA  VAL A 280     -21.364  15.965 -16.237  1.00 74.72           C  
ATOM   2197  C   VAL A 280     -22.506  15.829 -15.232  1.00 74.72           C  
ATOM   2198  CB  VAL A 280     -20.612  14.623 -16.373  1.00 74.72           C  
ATOM   2199  O   VAL A 280     -23.664  15.653 -15.619  1.00 74.72           O  
ATOM   2200  CG1 VAL A 280     -21.592  13.478 -16.624  1.00 74.72           C  
ATOM   2201  CG2 VAL A 280     -19.580  14.702 -17.497  1.00 74.72           C  
ATOM   2202  N   TRP A 281     -22.146  15.988 -13.952  1.00 75.31           N  
ATOM   2203  CA  TRP A 281     -23.174  15.919 -12.919  1.00 75.31           C  
ATOM   2204  C   TRP A 281     -24.109  17.121 -13.000  1.00 75.31           C  
ATOM   2205  CB  TRP A 281     -22.535  15.847 -11.529  1.00 75.31           C  
ATOM   2206  O   TRP A 281     -25.329  16.975 -12.895  1.00 75.31           O  
ATOM   2207  CG  TRP A 281     -23.016  14.696 -10.697  1.00 75.31           C  
ATOM   2208  CD1 TRP A 281     -22.382  13.501 -10.498  1.00 75.31           C  
ATOM   2209  CD2 TRP A 281     -24.237  14.630  -9.954  1.00 75.31           C  
ATOM   2210  CE2 TRP A 281     -24.278  13.365  -9.328  1.00 75.31           C  
ATOM   2211  CE3 TRP A 281     -25.302  15.520  -9.757  1.00 75.31           C  
ATOM   2212  NE1 TRP A 281     -23.136  12.696  -9.676  1.00 75.31           N  
ATOM   2213  CH2 TRP A 281     -26.372  13.856  -8.341  1.00 75.31           C  
ATOM   2214  CZ2 TRP A 281     -25.344  12.967  -8.518  1.00 75.31           C  
ATOM   2215  CZ3 TRP A 281     -26.361  15.122  -8.950  1.00 75.31           C  
ATOM   2216  N   ARG A 282     -23.601  18.309 -13.137  1.00 79.36           N  
ATOM   2217  CA  ARG A 282     -24.423  19.500 -13.323  1.00 79.36           C  
ATOM   2218  C   ARG A 282     -25.281  19.383 -14.578  1.00 79.36           C  
ATOM   2219  CB  ARG A 282     -23.547  20.752 -13.402  1.00 79.36           C  
ATOM   2220  O   ARG A 282     -26.444  19.794 -14.583  1.00 79.36           O  
ATOM   2221  CG  ARG A 282     -23.289  21.409 -12.055  1.00 79.36           C  
ATOM   2222  CD  ARG A 282     -22.589  22.752 -12.208  1.00 79.36           C  
ATOM   2223  NE  ARG A 282     -21.471  22.886 -11.278  1.00 79.36           N  
ATOM   2224  NH1 ARG A 282     -20.275  24.352 -12.605  1.00 79.36           N  
ATOM   2225  NH2 ARG A 282     -19.439  23.692 -10.575  1.00 79.36           N  
ATOM   2226  CZ  ARG A 282     -20.397  23.643 -11.488  1.00 79.36           C  
ATOM   2227  N   TRP A 283     -24.641  18.968 -15.608  1.00 82.69           N  
ATOM   2228  CA  TRP A 283     -25.368  18.778 -16.859  1.00 82.69           C  
ATOM   2229  C   TRP A 283     -26.527  17.805 -16.673  1.00 82.69           C  
ATOM   2230  CB  TRP A 283     -24.429  18.269 -17.956  1.00 82.69           C  
ATOM   2231  O   TRP A 283     -27.636  18.051 -17.151  1.00 82.69           O  
ATOM   2232  CG  TRP A 283     -25.093  18.077 -19.286  1.00 82.69           C  
ATOM   2233  CD1 TRP A 283     -25.456  19.051 -20.174  1.00 82.69           C  
ATOM   2234  CD2 TRP A 283     -25.478  16.832 -19.876  1.00 82.69           C  
ATOM   2235  CE2 TRP A 283     -26.069  17.127 -21.125  1.00 82.69           C  
ATOM   2236  CE3 TRP A 283     -25.381  15.494 -19.471  1.00 82.69           C  
ATOM   2237  NE1 TRP A 283     -26.043  18.486 -21.282  1.00 82.69           N  
ATOM   2238  CH2 TRP A 283     -26.453  14.831 -21.551  1.00 82.69           C  
ATOM   2239  CZ2 TRP A 283     -26.561  16.131 -21.972  1.00 82.69           C  
ATOM   2240  CZ3 TRP A 283     -25.871  14.505 -20.315  1.00 82.69           C  
ATOM   2241  N   ARG A 284     -26.289  16.666 -15.983  1.00 77.44           N  
ATOM   2242  CA  ARG A 284     -27.319  15.669 -15.712  1.00 77.44           C  
ATOM   2243  C   ARG A 284     -28.413  16.241 -14.816  1.00 77.44           C  
ATOM   2244  CB  ARG A 284     -26.707  14.425 -15.063  1.00 77.44           C  
ATOM   2245  O   ARG A 284     -29.598  15.981 -15.031  1.00 77.44           O  
ATOM   2246  CG  ARG A 284     -27.527  13.161 -15.260  1.00 77.44           C  
ATOM   2247  CD  ARG A 284     -26.874  11.956 -14.598  1.00 77.44           C  
ATOM   2248  NE  ARG A 284     -26.733  10.839 -15.529  1.00 77.44           N  
ATOM   2249  NH1 ARG A 284     -25.708   9.432 -14.011  1.00 77.44           N  
ATOM   2250  NH2 ARG A 284     -26.107   8.720 -16.153  1.00 77.44           N  
ATOM   2251  CZ  ARG A 284     -26.183   9.666 -15.229  1.00 77.44           C  
ATOM   2252  N   MET A 285     -28.105  17.029 -13.790  1.00 80.75           N  
ATOM   2253  CA  MET A 285     -29.082  17.644 -12.896  1.00 80.75           C  
ATOM   2254  C   MET A 285     -29.878  18.724 -13.620  1.00 80.75           C  
ATOM   2255  CB  MET A 285     -28.389  18.238 -11.669  1.00 80.75           C  
ATOM   2256  O   MET A 285     -31.066  18.910 -13.352  1.00 80.75           O  
ATOM   2257  CG  MET A 285     -27.903  17.196 -10.674  1.00 80.75           C  
ATOM   2258  SD  MET A 285     -29.277  16.211  -9.961  1.00 80.75           S  
ATOM   2259  CE  MET A 285     -28.428  14.632  -9.684  1.00 80.75           C  
ATOM   2260  N   ASP A 286     -29.220  19.526 -14.485  1.00 82.21           N  
ATOM   2261  CA  ASP A 286     -29.898  20.557 -15.265  1.00 82.21           C  
ATOM   2262  C   ASP A 286     -30.901  19.940 -16.237  1.00 82.21           C  
ATOM   2263  CB  ASP A 286     -28.882  21.409 -16.027  1.00 82.21           C  
ATOM   2264  O   ASP A 286     -31.949  20.527 -16.512  1.00 82.21           O  
ATOM   2265  CG  ASP A 286     -29.213  22.891 -16.004  1.00 82.21           C  
ATOM   2266  OD1 ASP A 286     -30.021  23.322 -15.153  1.00 82.21           O  
ATOM   2267  OD2 ASP A 286     -28.664  23.634 -16.846  1.00 82.21           O  
ATOM   2268  N   GLN A 287     -30.648  18.766 -16.762  1.00 73.88           N  
ATOM   2269  CA  GLN A 287     -31.571  18.109 -17.681  1.00 73.88           C  
ATOM   2270  C   GLN A 287     -32.794  17.573 -16.942  1.00 73.88           C  
ATOM   2271  CB  GLN A 287     -30.869  16.974 -18.428  1.00 73.88           C  
ATOM   2272  O   GLN A 287     -33.880  17.478 -17.517  1.00 73.88           O  
ATOM   2273  CG  GLN A 287     -29.900  17.451 -19.502  1.00 73.88           C  
ATOM   2274  CD  GLN A 287     -29.573  16.373 -20.518  1.00 73.88           C  
ATOM   2275  NE2 GLN A 287     -28.709  16.701 -21.473  1.00 73.88           N  
ATOM   2276  OE1 GLN A 287     -30.092  15.254 -20.445  1.00 73.88           O  
ATOM   2277  N   SER A 288     -32.638  17.255 -15.703  1.00 69.01           N  
ATOM   2278  CA  SER A 288     -33.769  16.767 -14.922  1.00 69.01           C  
ATOM   2279  C   SER A 288     -34.700  17.908 -14.524  1.00 69.01           C  
ATOM   2280  CB  SER A 288     -33.282  16.036 -13.670  1.00 69.01           C  
ATOM   2281  O   SER A 288     -35.905  17.704 -14.360  1.00 69.01           O  
ATOM   2282  OG  SER A 288     -32.530  16.905 -12.840  1.00 69.01           O  
ATOM   2283  N   THR A 289     -34.203  19.144 -14.490  1.00 69.61           N  
ATOM   2284  CA  THR A 289     -35.035  20.279 -14.107  1.00 69.61           C  
ATOM   2285  C   THR A 289     -35.761  20.852 -15.320  1.00 69.61           C  
ATOM   2286  CB  THR A 289     -34.197  21.384 -13.437  1.00 69.61           C  
ATOM   2287  O   THR A 289     -36.858  21.401 -15.192  1.00 69.61           O  
ATOM   2288  CG2 THR A 289     -33.881  21.033 -11.987  1.00 69.61           C  
ATOM   2289  OG1 THR A 289     -32.968  21.546 -14.157  1.00 69.61           O  
ATOM   2290  N   HIS A 290     -35.399  20.477 -16.516  1.00 58.55           N  
ATOM   2291  CA  HIS A 290     -36.057  21.061 -17.680  1.00 58.55           C  
ATOM   2292  C   HIS A 290     -37.024  20.070 -18.320  1.00 58.55           C  
ATOM   2293  CB  HIS A 290     -35.021  21.521 -18.707  1.00 58.55           C  
ATOM   2294  O   HIS A 290     -37.775  20.429 -19.230  1.00 58.55           O  
ATOM   2295  CG  HIS A 290     -34.575  22.936 -18.516  1.00 58.55           C  
ATOM   2296  CD2 HIS A 290     -33.413  23.445 -18.045  1.00 58.55           C  
ATOM   2297  ND1 HIS A 290     -35.373  24.016 -18.825  1.00 58.55           N  
ATOM   2298  CE1 HIS A 290     -34.718  25.132 -18.552  1.00 58.55           C  
ATOM   2299  NE2 HIS A 290     -33.527  24.813 -18.077  1.00 58.55           N  
ATOM   2300  N   ILE A 291     -37.299  18.908 -17.709  1.00 54.70           N  
ATOM   2301  CA  ILE A 291     -38.334  18.068 -18.302  1.00 54.70           C  
ATOM   2302  C   ILE A 291     -39.594  18.116 -17.441  1.00 54.70           C  
ATOM   2303  CB  ILE A 291     -37.852  16.609 -18.466  1.00 54.70           C  
ATOM   2304  O   ILE A 291     -40.650  17.626 -17.847  1.00 54.70           O  
ATOM   2305  CG1 ILE A 291     -36.611  16.555 -19.365  1.00 54.70           C  
ATOM   2306  CG2 ILE A 291     -38.973  15.730 -19.026  1.00 54.70           C  
ATOM   2307  CD1 ILE A 291     -35.993  15.168 -19.483  1.00 54.70           C  
ATOM   2308  N   HIS A 292     -40.064  19.198 -16.883  1.00 45.62           N  
ATOM   2309  CA  HIS A 292     -41.471  19.369 -16.541  1.00 45.62           C  
ATOM   2310  C   HIS A 292     -42.160  20.328 -17.506  1.00 45.62           C  
ATOM   2311  CB  HIS A 292     -41.617  19.874 -15.105  1.00 45.62           C  
ATOM   2312  O   HIS A 292     -43.345  20.169 -17.806  1.00 45.62           O  
ATOM   2313  CG  HIS A 292     -41.483  18.799 -14.074  1.00 45.62           C  
ATOM   2314  CD2 HIS A 292     -40.566  18.614 -13.095  1.00 45.62           C  
ATOM   2315  ND1 HIS A 292     -42.366  17.745 -13.979  1.00 45.62           N  
ATOM   2316  CE1 HIS A 292     -41.997  16.957 -12.983  1.00 45.62           C  
ATOM   2317  NE2 HIS A 292     -40.907  17.463 -12.430  1.00 45.62           N  
TER    2318      HIS A 292
ENDMDL
END
