# Supplementary material for: Exploring a diverse world of effector domains and amyloid signaling motifs in fungal NLR proteins
Source: PLoS Comput Biol. 2022 Dec 21;18(12):e1010787. doi: 10.1371/journal.pcbi.1010787 (PMC9815663; doi:10.1371/journal.pcbi.1010787)
Supplement: S3 Data — Full AlphaFold2/ColabFold outputs. (GZ) [file pcbi.1010787.s010.tar.gz › RAK81296_1_292/rank_2_model_5_ptm_seed_0_unrelaxed.pdb]

MODEL     1
ATOM      1  N   MET A   1     -28.289  -0.874  34.045  1.00 32.55           N  
ATOM      2  CA  MET A   1     -27.533   0.344  33.769  1.00 32.55           C  
ATOM      3  C   MET A   1     -26.952   0.317  32.359  1.00 32.55           C  
ATOM      4  CB  MET A   1     -26.411   0.525  34.793  1.00 32.55           C  
ATOM      5  O   MET A   1     -26.262  -0.633  31.985  1.00 32.55           O  
ATOM      6  CG  MET A   1     -26.906   0.838  36.196  1.00 32.55           C  
ATOM      7  SD  MET A   1     -25.937   2.171  37.002  1.00 32.55           S  
ATOM      8  CE  MET A   1     -27.278   3.123  37.769  1.00 32.55           C  
ATOM      9  N   PRO A   2     -27.651   0.894  31.331  1.00 30.28           N  
ATOM     10  CA  PRO A   2     -27.289   0.792  29.916  1.00 30.28           C  
ATOM     11  C   PRO A   2     -26.018   1.568  29.574  1.00 30.28           C  
ATOM     12  CB  PRO A   2     -28.502   1.389  29.198  1.00 30.28           C  
ATOM     13  O   PRO A   2     -25.779   2.643  30.129  1.00 30.28           O  
ATOM     14  CG  PRO A   2     -29.093   2.348  30.179  1.00 30.28           C  
ATOM     15  CD  PRO A   2     -28.424   2.144  31.508  1.00 30.28           C  
ATOM     16  N   VAL A   3     -24.925   0.852  29.362  1.00 29.49           N  
ATOM     17  CA  VAL A   3     -23.590   0.908  28.774  1.00 29.49           C  
ATOM     18  C   VAL A   3     -23.589   1.867  27.586  1.00 29.49           C  
ATOM     19  CB  VAL A   3     -23.106  -0.490  28.331  1.00 29.49           C  
ATOM     20  O   VAL A   3     -24.395   1.724  26.664  1.00 29.49           O  
ATOM     21  CG1 VAL A   3     -21.719  -0.405  27.694  1.00 29.49           C  
ATOM     22  CG2 VAL A   3     -23.094  -1.452  29.518  1.00 29.49           C  
ATOM     23  N   SER A   4     -23.581   3.159  27.828  1.00 28.20           N  
ATOM     24  CA  SER A   4     -23.085   4.331  27.115  1.00 28.20           C  
ATOM     25  C   SER A   4     -21.837   3.997  26.304  1.00 28.20           C  
ATOM     26  CB  SER A   4     -22.777   5.464  28.095  1.00 28.20           C  
ATOM     27  O   SER A   4     -20.889   3.407  26.827  1.00 28.20           O  
ATOM     28  OG  SER A   4     -22.717   6.709  27.421  1.00 28.20           O  
ATOM     29  N   ILE A   5     -21.912   3.582  24.994  1.00 30.52           N  
ATOM     30  CA  ILE A   5     -21.115   3.484  23.776  1.00 30.52           C  
ATOM     31  C   ILE A   5     -20.110   4.632  23.723  1.00 30.52           C  
ATOM     32  CB  ILE A   5     -22.007   3.493  22.515  1.00 30.52           C  
ATOM     33  O   ILE A   5     -20.497   5.804  23.730  1.00 30.52           O  
ATOM     34  CG1 ILE A   5     -23.038   2.360  22.581  1.00 30.52           C  
ATOM     35  CG2 ILE A   5     -21.153   3.383  21.248  1.00 30.52           C  
ATOM     36  CD1 ILE A   5     -24.124   2.448  21.518  1.00 30.52           C  
ATOM     37  N   ALA A   6     -19.201   4.742  24.675  1.00 33.03           N  
ATOM     38  CA  ALA A   6     -18.012   5.591  24.645  1.00 33.03           C  
ATOM     39  C   ALA A   6     -17.337   5.540  23.278  1.00 33.03           C  
ATOM     40  CB  ALA A   6     -17.030   5.170  25.736  1.00 33.03           C  
ATOM     41  O   ALA A   6     -17.131   4.459  22.720  1.00 33.03           O  
ATOM     42  N   GLU A   7     -17.721   6.326  22.256  1.00 30.63           N  
ATOM     43  CA  GLU A   7     -17.091   7.000  21.125  1.00 30.63           C  
ATOM     44  C   GLU A   7     -15.569   6.930  21.218  1.00 30.63           C  
ATOM     45  CB  GLU A   7     -17.547   8.459  21.047  1.00 30.63           C  
ATOM     46  O   GLU A   7     -14.982   7.373  22.207  1.00 30.63           O  
ATOM     47  CG  GLU A   7     -18.639   8.709  20.018  1.00 30.63           C  
ATOM     48  CD  GLU A   7     -19.233  10.106  20.100  1.00 30.63           C  
ATOM     49  OE1 GLU A   7     -20.216  10.391  19.378  1.00 30.63           O  
ATOM     50  OE2 GLU A   7     -18.712  10.922  20.892  1.00 30.63           O  
ATOM     51  N   SER A   8     -14.944   5.761  21.119  1.00 34.36           N  
ATOM     52  CA  SER A   8     -13.506   5.533  21.015  1.00 34.36           C  
ATOM     53  C   SER A   8     -12.898   6.346  19.877  1.00 34.36           C  
ATOM     54  CB  SER A   8     -13.213   4.047  20.804  1.00 34.36           C  
ATOM     55  O   SER A   8     -13.313   6.217  18.724  1.00 34.36           O  
ATOM     56  OG  SER A   8     -11.828   3.832  20.594  1.00 34.36           O  
ATOM     57  N   THR A   9     -12.722   7.590  20.015  1.00 34.39           N  
ATOM     58  CA  THR A   9     -11.899   8.526  19.258  1.00 34.39           C  
ATOM     59  C   THR A   9     -10.421   8.165  19.378  1.00 34.39           C  
ATOM     60  CB  THR A   9     -12.116   9.974  19.734  1.00 34.39           C  
ATOM     61  O   THR A   9      -9.962   7.750  20.444  1.00 34.39           O  
ATOM     62  CG2 THR A   9     -11.555  10.974  18.728  1.00 34.39           C  
ATOM     63  OG1 THR A   9     -13.520  10.212  19.894  1.00 34.39           O  
ATOM     64  N   PHE A  10      -9.771   7.593  18.329  1.00 31.79           N  
ATOM     65  CA  PHE A  10      -8.317   7.572  18.220  1.00 31.79           C  
ATOM     66  C   PHE A  10      -7.689   8.601  19.153  1.00 31.79           C  
ATOM     67  CB  PHE A  10      -7.881   7.837  16.776  1.00 31.79           C  
ATOM     68  O   PHE A  10      -8.105   9.761  19.176  1.00 31.79           O  
ATOM     69  CG  PHE A  10      -7.634   6.586  15.977  1.00 31.79           C  
ATOM     70  CD1 PHE A  10      -6.388   5.971  15.989  1.00 31.79           C  
ATOM     71  CD2 PHE A  10      -8.649   6.024  15.213  1.00 31.79           C  
ATOM     72  CE1 PHE A  10      -6.157   4.813  15.250  1.00 31.79           C  
ATOM     73  CE2 PHE A  10      -8.425   4.867  14.472  1.00 31.79           C  
ATOM     74  CZ  PHE A  10      -7.178   4.264  14.491  1.00 31.79           C  
ATOM     75  N   VAL A  11      -7.352   8.270  20.325  1.00 35.41           N  
ATOM     76  CA  VAL A  11      -6.558   9.134  21.191  1.00 35.41           C  
ATOM     77  C   VAL A  11      -5.133   9.237  20.653  1.00 35.41           C  
ATOM     78  CB  VAL A  11      -6.543   8.619  22.647  1.00 35.41           C  
ATOM     79  O   VAL A  11      -4.487   8.219  20.392  1.00 35.41           O  
ATOM     80  CG1 VAL A  11      -5.933   9.661  23.583  1.00 35.41           C  
ATOM     81  CG2 VAL A  11      -7.956   8.252  23.098  1.00 35.41           C  
ATOM     82  N   PRO A  12      -4.719  10.339  20.002  1.00 29.86           N  
ATOM     83  CA  PRO A  12      -3.359  10.581  19.514  1.00 29.86           C  
ATOM     84  C   PRO A  12      -2.298  10.360  20.589  1.00 29.86           C  
ATOM     85  CB  PRO A  12      -3.396  12.047  19.076  1.00 29.86           C  
ATOM     86  O   PRO A  12      -2.510  10.713  21.752  1.00 29.86           O  
ATOM     87  CG  PRO A  12      -4.639  12.599  19.696  1.00 29.86           C  
ATOM     88  CD  PRO A  12      -5.487  11.453  20.167  1.00 29.86           C  
ATOM     89  N   VAL A  13      -1.546   9.240  20.618  1.00 32.32           N  
ATOM     90  CA  VAL A  13      -0.273   9.114  21.320  1.00 32.32           C  
ATOM     91  C   VAL A  13       0.666  10.240  20.895  1.00 32.32           C  
ATOM     92  CB  VAL A  13       0.387   7.742  21.055  1.00 32.32           C  
ATOM     93  O   VAL A  13       0.821  10.510  19.701  1.00 32.32           O  
ATOM     94  CG1 VAL A  13       1.640   7.572  21.911  1.00 32.32           C  
ATOM     95  CG2 VAL A  13      -0.606   6.612  21.326  1.00 32.32           C  
ATOM     96  N   THR A  14       0.618  11.413  21.558  1.00 27.37           N  
ATOM     97  CA  THR A  14       1.543  12.534  21.681  1.00 27.37           C  
ATOM     98  C   THR A  14       2.987  12.042  21.708  1.00 27.37           C  
ATOM     99  CB  THR A  14       1.255  13.359  22.949  1.00 27.37           C  
ATOM    100  O   THR A  14       3.316  11.105  22.438  1.00 27.37           O  
ATOM    101  CG2 THR A  14      -0.034  14.161  22.802  1.00 27.37           C  
ATOM    102  OG1 THR A  14       1.129  12.474  24.069  1.00 27.37           O  
ATOM    103  N   SER A  15       3.659  11.696  20.568  1.00 26.34           N  
ATOM    104  CA  SER A  15       5.117  11.720  20.641  1.00 26.34           C  
ATOM    105  C   SER A  15       5.739  11.776  19.250  1.00 26.34           C  
ATOM    106  CB  SER A  15       5.636  10.494  21.392  1.00 26.34           C  
ATOM    107  O   SER A  15       5.238  11.149  18.314  1.00 26.34           O  
ATOM    108  OG  SER A  15       5.304   9.302  20.700  1.00 26.34           O  
ATOM    109  N   ARG A  16       6.334  13.012  18.834  1.00 26.35           N  
ATOM    110  CA  ARG A  16       7.597  13.537  18.324  1.00 26.35           C  
ATOM    111  C   ARG A  16       7.365  14.460  17.133  1.00 26.35           C  
ATOM    112  CB  ARG A  16       8.533  12.394  17.927  1.00 26.35           C  
ATOM    113  O   ARG A  16       6.791  14.048  16.124  1.00 26.35           O  
ATOM    114  CG  ARG A  16       9.718  12.214  18.863  1.00 26.35           C  
ATOM    115  CD  ARG A  16      10.628  11.081  18.409  1.00 26.35           C  
ATOM    116  NE  ARG A  16      11.736  10.875  19.338  1.00 26.35           N  
ATOM    117  NH1 ARG A  16      12.598   9.042  18.227  1.00 26.35           N  
ATOM    118  NH2 ARG A  16      13.613   9.815  20.132  1.00 26.35           N  
ATOM    119  CZ  ARG A  16      12.646   9.911  19.230  1.00 26.35           C  
ATOM    120  N   GLN A  17       6.808  15.619  17.288  1.00 29.79           N  
ATOM    121  CA  GLN A  17       6.941  16.840  16.501  1.00 29.79           C  
ATOM    122  C   GLN A  17       8.187  16.796  15.622  1.00 29.79           C  
ATOM    123  CB  GLN A  17       6.986  18.066  17.415  1.00 29.79           C  
ATOM    124  O   GLN A  17       9.308  16.711  16.129  1.00 29.79           O  
ATOM    125  CG  GLN A  17       5.669  18.828  17.488  1.00 29.79           C  
ATOM    126  CD  GLN A  17       5.665  19.891  18.570  1.00 29.79           C  
ATOM    127  NE2 GLN A  17       4.620  20.710  18.593  1.00 29.79           N  
ATOM    128  OE1 GLN A  17       6.594  19.974  19.381  1.00 29.79           O  
ATOM    129  N   ALA A  18       8.315  15.884  14.707  1.00 35.07           N  
ATOM    130  CA  ALA A  18       9.315  15.962  13.645  1.00 35.07           C  
ATOM    131  C   ALA A  18       9.254  17.309  12.931  1.00 35.07           C  
ATOM    132  CB  ALA A  18       9.120  14.824  12.646  1.00 35.07           C  
ATOM    133  O   ALA A  18       8.184  17.739  12.493  1.00 35.07           O  
ATOM    134  N   GLN A  19       9.629  18.389  13.551  1.00 30.72           N  
ATOM    135  CA  GLN A  19      10.262  19.605  13.051  1.00 30.72           C  
ATOM    136  C   GLN A  19      10.657  19.457  11.584  1.00 30.72           C  
ATOM    137  CB  GLN A  19      11.491  19.956  13.892  1.00 30.72           C  
ATOM    138  O   GLN A  19      11.361  18.514  11.218  1.00 30.72           O  
ATOM    139  CG  GLN A  19      11.499  21.392  14.400  1.00 30.72           C  
ATOM    140  CD  GLN A  19      12.677  21.687  15.309  1.00 30.72           C  
ATOM    141  NE2 GLN A  19      13.561  22.574  14.865  1.00 30.72           N  
ATOM    142  OE1 GLN A  19      12.791  21.122  16.401  1.00 30.72           O  
ATOM    143  N   ILE A  20       9.741  19.664  10.638  1.00 37.85           N  
ATOM    144  CA  ILE A  20       9.885  19.994   9.224  1.00 37.85           C  
ATOM    145  C   ILE A  20      11.095  20.905   9.027  1.00 37.85           C  
ATOM    146  CB  ILE A  20       8.610  20.669   8.669  1.00 37.85           C  
ATOM    147  O   ILE A  20      11.163  21.991   9.607  1.00 37.85           O  
ATOM    148  CG1 ILE A  20       7.393  19.759   8.870  1.00 37.85           C  
ATOM    149  CG2 ILE A  20       8.789  21.026   7.190  1.00 37.85           C  
ATOM    150  CD1 ILE A  20       6.071  20.395   8.465  1.00 37.85           C  
ATOM    151  N   ARG A  21      12.308  20.488   9.257  1.00 32.52           N  
ATOM    152  CA  ARG A  21      13.499  21.191   8.793  1.00 32.52           C  
ATOM    153  C   ARG A  21      13.280  21.783   7.404  1.00 32.52           C  
ATOM    154  CB  ARG A  21      14.707  20.251   8.776  1.00 32.52           C  
ATOM    155  O   ARG A  21      12.925  21.066   6.467  1.00 32.52           O  
ATOM    156  CG  ARG A  21      15.899  20.765   9.568  1.00 32.52           C  
ATOM    157  CD  ARG A  21      17.070  19.795   9.518  1.00 32.52           C  
ATOM    158  NE  ARG A  21      18.321  20.439   9.909  1.00 32.52           N  
ATOM    159  NH1 ARG A  21      19.606  18.529   9.713  1.00 32.52           N  
ATOM    160  NH2 ARG A  21      20.572  20.505  10.359  1.00 32.52           N  
ATOM    161  CZ  ARG A  21      19.497  19.823   9.993  1.00 32.52           C  
ATOM    162  N   ASN A  22      12.603  22.921   7.281  1.00 35.00           N  
ATOM    163  CA  ASN A  22      12.409  23.946   6.261  1.00 35.00           C  
ATOM    164  C   ASN A  22      13.715  24.282   5.548  1.00 35.00           C  
ATOM    165  CB  ASN A  22      11.800  25.207   6.876  1.00 35.00           C  
ATOM    166  O   ASN A  22      13.739  25.129   4.654  1.00 35.00           O  
ATOM    167  CG  ASN A  22      10.301  25.094   7.077  1.00 35.00           C  
ATOM    168  ND2 ASN A  22       9.726  26.048   7.799  1.00 35.00           N  
ATOM    169  OD1 ASN A  22       9.666  24.157   6.586  1.00 35.00           O  
ATOM    170  N   GLY A  23      14.620  23.277   5.298  1.00 33.79           N  
ATOM    171  CA  GLY A  23      15.667  23.730   4.395  1.00 33.79           C  
ATOM    172  C   GLY A  23      16.135  22.651   3.437  1.00 33.79           C  
ATOM    173  O   GLY A  23      16.999  22.896   2.592  1.00 33.79           O  
ATOM    174  N   ALA A  24      15.281  21.660   3.070  1.00 40.85           N  
ATOM    175  CA  ALA A  24      15.725  20.669   2.093  1.00 40.85           C  
ATOM    176  C   ALA A  24      14.833  20.681   0.855  1.00 40.85           C  
ATOM    177  CB  ALA A  24      15.744  19.277   2.719  1.00 40.85           C  
ATOM    178  O   ALA A  24      13.636  20.963   0.948  1.00 40.85           O  
ATOM    179  N   ASN A  25      15.226  21.330  -0.228  1.00 43.83           N  
ATOM    180  CA  ASN A  25      14.665  21.106  -1.556  1.00 43.83           C  
ATOM    181  C   ASN A  25      13.580  20.034  -1.532  1.00 43.83           C  
ATOM    182  CB  ASN A  25      15.767  20.724  -2.547  1.00 43.83           C  
ATOM    183  O   ASN A  25      13.757  18.978  -0.921  1.00 43.83           O  
ATOM    184  CG  ASN A  25      16.674  21.889  -2.889  1.00 43.83           C  
ATOM    185  ND2 ASN A  25      17.887  21.585  -3.337  1.00 43.83           N  
ATOM    186  OD1 ASN A  25      16.290  23.053  -2.750  1.00 43.83           O  
ATOM    187  N   PRO A  26      12.262  20.417  -1.695  1.00 52.45           N  
ATOM    188  CA  PRO A  26      11.222  19.385  -1.695  1.00 52.45           C  
ATOM    189  C   PRO A  26      11.615  18.151  -2.504  1.00 52.45           C  
ATOM    190  CB  PRO A  26      10.022  20.093  -2.329  1.00 52.45           C  
ATOM    191  O   PRO A  26      12.224  18.275  -3.570  1.00 52.45           O  
ATOM    192  CG  PRO A  26      10.614  21.218  -3.115  1.00 52.45           C  
ATOM    193  CD  PRO A  26      11.947  21.568  -2.518  1.00 52.45           C  
ATOM    194  N   THR A  27      11.942  17.068  -1.827  1.00 69.27           N  
ATOM    195  CA  THR A  27      12.114  15.814  -2.551  1.00 69.27           C  
ATOM    196  C   THR A  27      10.962  15.590  -3.527  1.00 69.27           C  
ATOM    197  CB  THR A  27      12.212  14.619  -1.585  1.00 69.27           C  
ATOM    198  O   THR A  27       9.933  16.264  -3.445  1.00 69.27           O  
ATOM    199  CG2 THR A  27      13.419  14.754  -0.663  1.00 69.27           C  
ATOM    200  OG1 THR A  27      11.022  14.558  -0.789  1.00 69.27           O  
ATOM    201  N   THR A  28      11.224  14.942  -4.716  1.00 75.49           N  
ATOM    202  CA  THR A  28      10.259  14.580  -5.747  1.00 75.49           C  
ATOM    203  C   THR A  28       8.964  14.069  -5.121  1.00 75.49           C  
ATOM    204  CB  THR A  28      10.830  13.510  -6.696  1.00 75.49           C  
ATOM    205  O   THR A  28       7.871  14.433  -5.559  1.00 75.49           O  
ATOM    206  CG2 THR A  28       9.874  13.233  -7.852  1.00 75.49           C  
ATOM    207  OG1 THR A  28      12.081  13.967  -7.225  1.00 75.49           O  
ATOM    208  N   ILE A  29       9.073  13.480  -3.931  1.00 77.87           N  
ATOM    209  CA  ILE A  29       7.911  12.873  -3.291  1.00 77.87           C  
ATOM    210  C   ILE A  29       7.088  13.950  -2.587  1.00 77.87           C  
ATOM    211  CB  ILE A  29       8.327  11.775  -2.287  1.00 77.87           C  
ATOM    212  O   ILE A  29       5.858  13.952  -2.668  1.00 77.87           O  
ATOM    213  CG1 ILE A  29       9.024  10.621  -3.017  1.00 77.87           C  
ATOM    214  CG2 ILE A  29       7.113  11.272  -1.502  1.00 77.87           C  
ATOM    215  CD1 ILE A  29       9.622   9.572  -2.089  1.00 77.87           C  
ATOM    216  N   SER A  30       7.726  14.835  -1.902  1.00 83.08           N  
ATOM    217  CA  SER A  30       7.051  15.904  -1.173  1.00 83.08           C  
ATOM    218  C   SER A  30       6.237  16.786  -2.114  1.00 83.08           C  
ATOM    219  CB  SER A  30       8.065  16.759  -0.412  1.00 83.08           C  
ATOM    220  O   SER A  30       5.177  17.291  -1.739  1.00 83.08           O  
ATOM    221  OG  SER A  30       8.681  16.007   0.620  1.00 83.08           O  
ATOM    222  N   LYS A  31       6.669  16.870  -3.377  1.00 83.45           N  
ATOM    223  CA  LYS A  31       5.976  17.676  -4.378  1.00 83.45           C  
ATOM    224  C   LYS A  31       4.606  17.088  -4.704  1.00 83.45           C  
ATOM    225  CB  LYS A  31       6.815  17.788  -5.652  1.00 83.45           C  
ATOM    226  O   LYS A  31       3.676  17.821  -5.048  1.00 83.45           O  
ATOM    227  CG  LYS A  31       8.057  18.653  -5.501  1.00 83.45           C  
ATOM    228  CD  LYS A  31       8.840  18.740  -6.805  1.00 83.45           C  
ATOM    229  CE  LYS A  31      10.120  19.547  -6.637  1.00 83.45           C  
ATOM    230  NZ  LYS A  31      10.935  19.560  -7.888  1.00 83.45           N  
ATOM    231  N   PHE A  32       4.493  15.793  -4.486  1.00 83.48           N  
ATOM    232  CA  PHE A  32       3.238  15.136  -4.832  1.00 83.48           C  
ATOM    233  C   PHE A  32       2.346  14.992  -3.604  1.00 83.48           C  
ATOM    234  CB  PHE A  32       3.502  13.761  -5.453  1.00 83.48           C  
ATOM    235  O   PHE A  32       1.130  15.176  -3.688  1.00 83.48           O  
ATOM    236  CG  PHE A  32       4.034  13.823  -6.859  1.00 83.48           C  
ATOM    237  CD1 PHE A  32       3.201  14.166  -7.918  1.00 83.48           C  
ATOM    238  CD2 PHE A  32       5.367  13.537  -7.123  1.00 83.48           C  
ATOM    239  CE1 PHE A  32       3.691  14.224  -9.220  1.00 83.48           C  
ATOM    240  CE2 PHE A  32       5.863  13.592  -8.423  1.00 83.48           C  
ATOM    241  CZ  PHE A  32       5.023  13.935  -9.470  1.00 83.48           C  
ATOM    242  N   ILE A  33       2.956  14.867  -2.477  1.00 83.34           N  
ATOM    243  CA  ILE A  33       2.215  14.500  -1.275  1.00 83.34           C  
ATOM    244  C   ILE A  33       1.598  15.748  -0.649  1.00 83.34           C  
ATOM    245  CB  ILE A  33       3.120  13.778  -0.251  1.00 83.34           C  
ATOM    246  O   ILE A  33       0.462  15.713  -0.170  1.00 83.34           O  
ATOM    247  CG1 ILE A  33       3.511  12.390  -0.770  1.00 83.34           C  
ATOM    248  CG2 ILE A  33       2.423  13.679   1.109  1.00 83.34           C  
ATOM    249  CD1 ILE A  33       2.333  11.442  -0.951  1.00 83.34           C  
ATOM    250  N   ILE A  34       2.299  16.854  -0.686  1.00 86.25           N  
ATOM    251  CA  ILE A  34       1.850  18.074  -0.026  1.00 86.25           C  
ATOM    252  C   ILE A  34       0.554  18.562  -0.669  1.00 86.25           C  
ATOM    253  CB  ILE A  34       2.928  19.179  -0.087  1.00 86.25           C  
ATOM    254  O   ILE A  34      -0.412  18.877   0.030  1.00 86.25           O  
ATOM    255  CG1 ILE A  34       4.136  18.796   0.776  1.00 86.25           C  
ATOM    256  CG2 ILE A  34       2.346  20.526   0.354  1.00 86.25           C  
ATOM    257  CD1 ILE A  34       5.305  19.766   0.671  1.00 86.25           C  
ATOM    258  N   PRO A  35       0.544  18.599  -1.989  1.00 86.28           N  
ATOM    259  CA  PRO A  35      -0.732  18.962  -2.609  1.00 86.28           C  
ATOM    260  C   PRO A  35      -1.848  17.972  -2.285  1.00 86.28           C  
ATOM    261  CB  PRO A  35      -0.411  18.953  -4.106  1.00 86.28           C  
ATOM    262  O   PRO A  35      -3.008  18.369  -2.142  1.00 86.28           O  
ATOM    263  CG  PRO A  35       1.071  19.128  -4.180  1.00 86.28           C  
ATOM    264  CD  PRO A  35       1.687  18.502  -2.962  1.00 86.28           C  
ATOM    265  N   LEU A  36      -1.483  16.763  -2.256  1.00 83.57           N  
ATOM    266  CA  LEU A  36      -2.467  15.742  -1.915  1.00 83.57           C  
ATOM    267  C   LEU A  36      -2.984  15.938  -0.493  1.00 83.57           C  
ATOM    268  CB  LEU A  36      -1.862  14.343  -2.062  1.00 83.57           C  
ATOM    269  O   LEU A  36      -4.177  15.769  -0.233  1.00 83.57           O  
ATOM    270  CG  LEU A  36      -2.826  13.167  -1.898  1.00 83.57           C  
ATOM    271  CD1 LEU A  36      -3.894  13.201  -2.986  1.00 83.57           C  
ATOM    272  CD2 LEU A  36      -2.066  11.845  -1.927  1.00 83.57           C  
ATOM    273  N   LEU A  37      -2.147  16.246   0.335  1.00 84.95           N  
ATOM    274  CA  LEU A  37      -2.531  16.525   1.714  1.00 84.95           C  
ATOM    275  C   LEU A  37      -3.475  17.721   1.785  1.00 84.95           C  
ATOM    276  CB  LEU A  37      -1.291  16.788   2.573  1.00 84.95           C  
ATOM    277  O   LEU A  37      -4.464  17.694   2.521  1.00 84.95           O  
ATOM    278  CG  LEU A  37      -0.497  15.557   3.012  1.00 84.95           C  
ATOM    279  CD1 LEU A  37       0.860  15.973   3.570  1.00 84.95           C  
ATOM    280  CD2 LEU A  37      -1.282  14.754   4.044  1.00 84.95           C  
ATOM    281  N   GLN A  38      -3.098  18.686   1.041  1.00 86.31           N  
ATOM    282  CA  GLN A  38      -3.944  19.874   0.989  1.00 86.31           C  
ATOM    283  C   GLN A  38      -5.326  19.541   0.434  1.00 86.31           C  
ATOM    284  CB  GLN A  38      -3.287  20.965   0.143  1.00 86.31           C  
ATOM    285  O   GLN A  38      -6.338  20.025   0.943  1.00 86.31           O  
ATOM    286  CG  GLN A  38      -2.117  21.655   0.830  1.00 86.31           C  
ATOM    287  CD  GLN A  38      -1.417  22.659  -0.068  1.00 86.31           C  
ATOM    288  NE2 GLN A  38      -0.433  23.362   0.482  1.00 86.31           N  
ATOM    289  OE1 GLN A  38      -1.758  22.800  -1.246  1.00 86.31           O  
ATOM    290  N   TRP A  39      -5.258  18.731  -0.597  1.00 86.74           N  
ATOM    291  CA  TRP A  39      -6.505  18.262  -1.193  1.00 86.74           C  
ATOM    292  C   TRP A  39      -7.339  17.493  -0.174  1.00 86.74           C  
ATOM    293  CB  TRP A  39      -6.220  17.379  -2.410  1.00 86.74           C  
ATOM    294  O   TRP A  39      -8.555  17.682  -0.089  1.00 86.74           O  
ATOM    295  CG  TRP A  39      -7.450  16.805  -3.047  1.00 86.74           C  
ATOM    296  CD1 TRP A  39      -8.286  17.426  -3.933  1.00 86.74           C  
ATOM    297  CD2 TRP A  39      -7.986  15.494  -2.842  1.00 86.74           C  
ATOM    298  CE2 TRP A  39      -9.149  15.389  -3.637  1.00 86.74           C  
ATOM    299  CE3 TRP A  39      -7.595  14.397  -2.062  1.00 86.74           C  
ATOM    300  NE1 TRP A  39      -9.309  16.580  -4.292  1.00 86.74           N  
ATOM    301  CH2 TRP A  39      -9.520  13.170  -2.903  1.00 86.74           C  
ATOM    302  CZ2 TRP A  39      -9.925  14.228  -3.675  1.00 86.74           C  
ATOM    303  CZ3 TRP A  39      -8.369  13.243  -2.101  1.00 86.74           C  
ATOM    304  N   SER A  40      -6.733  16.728   0.577  1.00 83.57           N  
ATOM    305  CA  SER A  40      -7.410  15.899   1.569  1.00 83.57           C  
ATOM    306  C   SER A  40      -7.993  16.748   2.694  1.00 83.57           C  
ATOM    307  CB  SER A  40      -6.447  14.862   2.149  1.00 83.57           C  
ATOM    308  O   SER A  40      -9.076  16.454   3.203  1.00 83.57           O  
ATOM    309  OG  SER A  40      -5.400  15.493   2.865  1.00 83.57           O  
ATOM    310  N   ARG A  41      -7.295  17.738   3.090  1.00 83.06           N  
ATOM    311  CA  ARG A  41      -7.751  18.632   4.149  1.00 83.06           C  
ATOM    312  C   ARG A  41      -9.011  19.381   3.730  1.00 83.06           C  
ATOM    313  CB  ARG A  41      -6.650  19.627   4.524  1.00 83.06           C  
ATOM    314  O   ARG A  41      -9.871  19.675   4.563  1.00 83.06           O  
ATOM    315  CG  ARG A  41      -5.549  19.032   5.387  1.00 83.06           C  
ATOM    316  CD  ARG A  41      -4.541  20.086   5.822  1.00 83.06           C  
ATOM    317  NE  ARG A  41      -3.533  19.530   6.719  1.00 83.06           N  
ATOM    318  NH1 ARG A  41      -2.099  21.334   6.561  1.00 83.06           N  
ATOM    319  NH2 ARG A  41      -1.548  19.538   7.875  1.00 83.06           N  
ATOM    320  CZ  ARG A  41      -2.395  20.135   7.050  1.00 83.06           C  
ATOM    321  N   ASP A  42      -9.119  19.525   2.448  1.00 82.74           N  
ATOM    322  CA  ASP A  42     -10.286  20.221   1.913  1.00 82.74           C  
ATOM    323  C   ASP A  42     -11.499  19.296   1.854  1.00 82.74           C  
ATOM    324  CB  ASP A  42      -9.984  20.782   0.522  1.00 82.74           C  
ATOM    325  O   ASP A  42     -12.638  19.748   1.982  1.00 82.74           O  
ATOM    326  CG  ASP A  42      -8.992  21.932   0.548  1.00 82.74           C  
ATOM    327  OD1 ASP A  42      -8.772  22.523   1.627  1.00 82.74           O  
ATOM    328  OD2 ASP A  42      -8.427  22.250  -0.521  1.00 82.74           O  
ATOM    329  N   GLN A  43     -11.191  18.034   1.840  1.00 77.97           N  
ATOM    330  CA  GLN A  43     -12.263  17.069   1.619  1.00 77.97           C  
ATOM    331  C   GLN A  43     -12.800  16.531   2.942  1.00 77.97           C  
ATOM    332  CB  GLN A  43     -11.775  15.914   0.743  1.00 77.97           C  
ATOM    333  O   GLN A  43     -13.963  16.131   3.030  1.00 77.97           O  
ATOM    334  CG  GLN A  43     -11.429  16.327  -0.681  1.00 77.97           C  
ATOM    335  CD  GLN A  43     -12.652  16.698  -1.499  1.00 77.97           C  
ATOM    336  NE2 GLN A  43     -12.453  17.519  -2.524  1.00 77.97           N  
ATOM    337  OE1 GLN A  43     -13.766  16.248  -1.212  1.00 77.97           O  
ATOM    338  N   LEU A  44     -11.997  16.503   3.978  1.00 81.09           N  
ATOM    339  CA  LEU A  44     -12.355  15.884   5.250  1.00 81.09           C  
ATOM    340  C   LEU A  44     -12.590  16.943   6.322  1.00 81.09           C  
ATOM    341  CB  LEU A  44     -11.258  14.917   5.703  1.00 81.09           C  
ATOM    342  O   LEU A  44     -12.057  18.051   6.233  1.00 81.09           O  
ATOM    343  CG  LEU A  44     -11.014  13.701   4.808  1.00 81.09           C  
ATOM    344  CD1 LEU A  44      -9.680  13.048   5.153  1.00 81.09           C  
ATOM    345  CD2 LEU A  44     -12.156  12.700   4.943  1.00 81.09           C  
ATOM    346  N   PRO A  45     -13.610  16.618   7.207  1.00 77.18           N  
ATOM    347  CA  PRO A  45     -13.768  17.536   8.338  1.00 77.18           C  
ATOM    348  C   PRO A  45     -12.480  17.715   9.138  1.00 77.18           C  
ATOM    349  CB  PRO A  45     -14.850  16.866   9.188  1.00 77.18           C  
ATOM    350  O   PRO A  45     -11.560  16.901   9.024  1.00 77.18           O  
ATOM    351  CG  PRO A  45     -14.819  15.428   8.781  1.00 77.18           C  
ATOM    352  CD  PRO A  45     -14.238  15.336   7.399  1.00 77.18           C  
ATOM    353  N   LEU A  46     -12.367  18.912   9.925  1.00 75.29           N  
ATOM    354  CA  LEU A  46     -11.165  19.321  10.642  1.00 75.29           C  
ATOM    355  C   LEU A  46     -10.710  18.232  11.607  1.00 75.29           C  
ATOM    356  CB  LEU A  46     -11.413  20.625  11.406  1.00 75.29           C  
ATOM    357  O   LEU A  46      -9.511  17.980  11.746  1.00 75.29           O  
ATOM    358  CG  LEU A  46     -11.481  21.901  10.566  1.00 75.29           C  
ATOM    359  CD1 LEU A  46     -12.201  23.004  11.335  1.00 75.29           C  
ATOM    360  CD2 LEU A  46     -10.081  22.350  10.161  1.00 75.29           C  
ATOM    361  N   SER A  47     -11.705  17.474  12.190  1.00 74.35           N  
ATOM    362  CA  SER A  47     -11.348  16.438  13.154  1.00 74.35           C  
ATOM    363  C   SER A  47     -10.639  15.271  12.475  1.00 74.35           C  
ATOM    364  CB  SER A  47     -12.593  15.934  13.885  1.00 74.35           C  
ATOM    365  O   SER A  47      -9.688  14.711  13.025  1.00 74.35           O  
ATOM    366  OG  SER A  47     -13.525  15.384  12.971  1.00 74.35           O  
ATOM    367  N   ALA A  48     -11.080  14.987  11.258  1.00 76.57           N  
ATOM    368  CA  ALA A  48     -10.519  13.882  10.485  1.00 76.57           C  
ATOM    369  C   ALA A  48      -9.166  14.260   9.889  1.00 76.57           C  
ATOM    370  CB  ALA A  48     -11.485  13.461   9.380  1.00 76.57           C  
ATOM    371  O   ALA A  48      -8.283  13.410   9.750  1.00 76.57           O  
ATOM    372  N   SER A  49      -9.002  15.507   9.657  1.00 77.11           N  
ATOM    373  CA  SER A  49      -7.770  16.011   9.060  1.00 77.11           C  
ATOM    374  C   SER A  49      -6.602  15.913  10.037  1.00 77.11           C  
ATOM    375  CB  SER A  49      -7.947  17.461   8.608  1.00 77.11           C  
ATOM    376  O   SER A  49      -5.466  15.661   9.630  1.00 77.11           O  
ATOM    377  OG  SER A  49      -8.333  18.283   9.696  1.00 77.11           O  
ATOM    378  N   ALA A  50      -6.922  16.101  11.301  1.00 74.76           N  
ATOM    379  CA  ALA A  50      -5.885  16.018  12.327  1.00 74.76           C  
ATOM    380  C   ALA A  50      -5.312  14.607  12.414  1.00 74.76           C  
ATOM    381  CB  ALA A  50      -6.442  16.448  13.682  1.00 74.76           C  
ATOM    382  O   ALA A  50      -4.126  14.428  12.700  1.00 74.76           O  
ATOM    383  N   LEU A  51      -6.076  13.675  12.032  1.00 79.84           N  
ATOM    384  CA  LEU A  51      -5.675  12.276  12.132  1.00 79.84           C  
ATOM    385  C   LEU A  51      -4.765  11.887  10.972  1.00 79.84           C  
ATOM    386  CB  LEU A  51      -6.905  11.365  12.158  1.00 79.84           C  
ATOM    387  O   LEU A  51      -4.001  10.925  11.072  1.00 79.84           O  
ATOM    388  CG  LEU A  51      -7.745  11.397  13.436  1.00 79.84           C  
ATOM    389  CD1 LEU A  51      -9.015  10.572  13.256  1.00 79.84           C  
ATOM    390  CD2 LEU A  51      -6.934  10.886  14.622  1.00 79.84           C  
ATOM    391  N   LEU A  52      -4.738  12.676   9.966  1.00 79.90           N  
ATOM    392  CA  LEU A  52      -4.045  12.296   8.740  1.00 79.90           C  
ATOM    393  C   LEU A  52      -2.533  12.346   8.932  1.00 79.90           C  
ATOM    394  CB  LEU A  52      -4.455  13.215   7.586  1.00 79.90           C  
ATOM    395  O   LEU A  52      -1.810  11.486   8.425  1.00 79.90           O  
ATOM    396  CG  LEU A  52      -5.875  13.033   7.047  1.00 79.90           C  
ATOM    397  CD1 LEU A  52      -6.177  14.085   5.984  1.00 79.90           C  
ATOM    398  CD2 LEU A  52      -6.058  11.628   6.483  1.00 79.90           C  
ATOM    399  N   LEU A  53      -2.016  13.182   9.827  1.00 77.35           N  
ATOM    400  CA  LEU A  53      -0.565  13.308   9.921  1.00 77.35           C  
ATOM    401  C   LEU A  53      -0.056  12.745  11.243  1.00 77.35           C  
ATOM    402  CB  LEU A  53      -0.144  14.773   9.781  1.00 77.35           C  
ATOM    403  O   LEU A  53       1.141  12.493  11.396  1.00 77.35           O  
ATOM    404  CG  LEU A  53      -0.269  15.384   8.384  1.00 77.35           C  
ATOM    405  CD1 LEU A  53      -0.077  16.896   8.448  1.00 77.35           C  
ATOM    406  CD2 LEU A  53       0.740  14.752   7.432  1.00 77.35           C  
ATOM    407  N   GLU A  54      -0.960  12.368  12.141  1.00 83.42           N  
ATOM    408  CA  GLU A  54      -0.518  11.950  13.469  1.00 83.42           C  
ATOM    409  C   GLU A  54      -0.570  10.432  13.616  1.00 83.42           C  
ATOM    410  CB  GLU A  54      -1.371  12.614  14.553  1.00 83.42           C  
ATOM    411  O   GLU A  54      -0.006   9.875  14.560  1.00 83.42           O  
ATOM    412  CG  GLU A  54      -1.140  14.112  14.687  1.00 83.42           C  
ATOM    413  CD  GLU A  54      -1.985  14.755  15.775  1.00 83.42           C  
ATOM    414  OE1 GLU A  54      -1.902  15.990  15.958  1.00 83.42           O  
ATOM    415  OE2 GLU A  54      -2.735  14.016  16.451  1.00 83.42           O  
ATOM    416  N   THR A  55      -1.013   9.814  12.549  1.00 89.88           N  
ATOM    417  CA  THR A  55      -1.277   8.387  12.699  1.00 89.88           C  
ATOM    418  C   THR A  55      -0.107   7.563  12.168  1.00 89.88           C  
ATOM    419  CB  THR A  55      -2.570   7.978  11.969  1.00 89.88           C  
ATOM    420  O   THR A  55       0.390   7.817  11.070  1.00 89.88           O  
ATOM    421  CG2 THR A  55      -2.983   6.557  12.337  1.00 89.88           C  
ATOM    422  OG1 THR A  55      -3.622   8.880  12.332  1.00 89.88           O  
ATOM    423  N   SER A  56       0.351   6.671  13.068  1.00 91.98           N  
ATOM    424  CA  SER A  56       1.420   5.749  12.698  1.00 91.98           C  
ATOM    425  C   SER A  56       0.880   4.343  12.460  1.00 91.98           C  
ATOM    426  CB  SER A  56       2.497   5.714  13.783  1.00 91.98           C  
ATOM    427  O   SER A  56      -0.292   4.070  12.727  1.00 91.98           O  
ATOM    428  OG  SER A  56       1.976   5.190  14.992  1.00 91.98           O  
ATOM    429  N   SER A  57       1.679   3.547  11.805  1.00 93.79           N  
ATOM    430  CA  SER A  57       1.296   2.162  11.554  1.00 93.79           C  
ATOM    431  C   SER A  57       0.924   1.448  12.849  1.00 93.79           C  
ATOM    432  CB  SER A  57       2.429   1.410  10.854  1.00 93.79           C  
ATOM    433  O   SER A  57      -0.087   0.746  12.908  1.00 93.79           O  
ATOM    434  OG  SER A  57       3.524   1.219  11.734  1.00 93.79           O  
ATOM    435  N   SER A  58       1.692   1.648  13.870  1.00 94.21           N  
ATOM    436  CA  SER A  58       1.471   1.005  15.161  1.00 94.21           C  
ATOM    437  C   SER A  58       0.158   1.461  15.789  1.00 94.21           C  
ATOM    438  CB  SER A  58       2.630   1.300  16.113  1.00 94.21           C  
ATOM    439  O   SER A  58      -0.544   0.666  16.418  1.00 94.21           O  
ATOM    440  OG  SER A  58       2.777   2.696  16.310  1.00 94.21           O  
ATOM    441  N   SER A  59      -0.141   2.678  15.576  1.00 93.47           N  
ATOM    442  CA  SER A  59      -1.370   3.229  16.138  1.00 93.47           C  
ATOM    443  C   SER A  59      -2.602   2.573  15.522  1.00 93.47           C  
ATOM    444  CB  SER A  59      -1.428   4.742  15.923  1.00 93.47           C  
ATOM    445  O   SER A  59      -3.556   2.245  16.230  1.00 93.47           O  
ATOM    446  OG  SER A  59      -1.510   5.051  14.542  1.00 93.47           O  
ATOM    447  N   VAL A  60      -2.565   2.359  14.238  1.00 94.38           N  
ATOM    448  CA  VAL A  60      -3.690   1.749  13.537  1.00 94.38           C  
ATOM    449  C   VAL A  60      -3.833   0.289  13.960  1.00 94.38           C  
ATOM    450  CB  VAL A  60      -3.523   1.846  12.004  1.00 94.38           C  
ATOM    451  O   VAL A  60      -4.941  -0.179  14.233  1.00 94.38           O  
ATOM    452  CG1 VAL A  60      -4.653   1.106  11.290  1.00 94.38           C  
ATOM    453  CG2 VAL A  60      -3.475   3.308  11.564  1.00 94.38           C  
ATOM    454  N   ILE A  61      -2.760  -0.353  14.068  1.00 95.88           N  
ATOM    455  CA  ILE A  61      -2.770  -1.760  14.455  1.00 95.88           C  
ATOM    456  C   ILE A  61      -3.290  -1.899  15.884  1.00 95.88           C  
ATOM    457  CB  ILE A  61      -1.364  -2.389  14.332  1.00 95.88           C  
ATOM    458  O   ILE A  61      -4.077  -2.801  16.180  1.00 95.88           O  
ATOM    459  CG1 ILE A  61      -0.954  -2.497  12.859  1.00 95.88           C  
ATOM    460  CG2 ILE A  61      -1.325  -3.760  15.013  1.00 95.88           C  
ATOM    461  CD1 ILE A  61       0.448  -3.051  12.645  1.00 95.88           C  
ATOM    462  N   GLN A  62      -2.763  -1.072  16.669  1.00 94.88           N  
ATOM    463  CA  GLN A  62      -3.224  -1.081  18.053  1.00 94.88           C  
ATOM    464  C   GLN A  62      -4.720  -0.790  18.137  1.00 94.88           C  
ATOM    465  CB  GLN A  62      -2.444  -0.064  18.887  1.00 94.88           C  
ATOM    466  O   GLN A  62      -5.440  -1.428  18.908  1.00 94.88           O  
ATOM    467  CG  GLN A  62      -2.736  -0.138  20.380  1.00 94.88           C  
ATOM    468  CD  GLN A  62      -1.864   0.798  21.196  1.00 94.88           C  
ATOM    469  NE2 GLN A  62      -2.133   0.877  22.495  1.00 94.88           N  
ATOM    470  OE1 GLN A  62      -0.957   1.445  20.663  1.00 94.88           O  
ATOM    471  N   TRP A  63      -5.127   0.147  17.388  1.00 94.17           N  
ATOM    472  CA  TRP A  63      -6.551   0.465  17.339  1.00 94.17           C  
ATOM    473  C   TRP A  63      -7.366  -0.753  16.915  1.00 94.17           C  
ATOM    474  CB  TRP A  63      -6.810   1.628  16.378  1.00 94.17           C  
ATOM    475  O   TRP A  63      -8.413  -1.041  17.500  1.00 94.17           O  
ATOM    476  CG  TRP A  63      -8.238   2.082  16.343  1.00 94.17           C  
ATOM    477  CD1 TRP A  63      -8.817   3.042  17.126  1.00 94.17           C  
ATOM    478  CD2 TRP A  63      -9.270   1.590  15.482  1.00 94.17           C  
ATOM    479  CE2 TRP A  63     -10.451   2.299  15.798  1.00 94.17           C  
ATOM    480  CE3 TRP A  63      -9.311   0.619  14.473  1.00 94.17           C  
ATOM    481  NE1 TRP A  63     -10.148   3.177  16.803  1.00 94.17           N  
ATOM    482  CH2 TRP A  63     -11.673   1.110  14.156  1.00 94.17           C  
ATOM    483  CZ2 TRP A  63     -11.660   2.065  15.140  1.00 94.17           C  
ATOM    484  CZ3 TRP A  63     -10.516   0.389  13.819  1.00 94.17           C  
ATOM    485  N   ILE A  64      -6.941  -1.403  15.889  1.00 94.61           N  
ATOM    486  CA  ILE A  64      -7.618  -2.590  15.378  1.00 94.61           C  
ATOM    487  C   ILE A  64      -7.693  -3.652  16.473  1.00 94.61           C  
ATOM    488  CB  ILE A  64      -6.903  -3.156  14.131  1.00 94.61           C  
ATOM    489  O   ILE A  64      -8.742  -4.267  16.679  1.00 94.61           O  
ATOM    490  CG1 ILE A  64      -7.065  -2.199  12.944  1.00 94.61           C  
ATOM    491  CG2 ILE A  64      -7.438  -4.549  13.787  1.00 94.61           C  
ATOM    492  CD1 ILE A  64      -6.244  -2.586  11.721  1.00 94.61           C  
ATOM    493  N   ARG A  65      -6.641  -3.791  17.126  1.00 93.81           N  
ATOM    494  CA  ARG A  65      -6.589  -4.764  18.212  1.00 93.81           C  
ATOM    495  C   ARG A  65      -7.600  -4.422  19.302  1.00 93.81           C  
ATOM    496  CB  ARG A  65      -5.181  -4.834  18.806  1.00 93.81           C  
ATOM    497  O   ARG A  65      -8.325  -5.297  19.781  1.00 93.81           O  
ATOM    498  CG  ARG A  65      -4.170  -5.535  17.914  1.00 93.81           C  
ATOM    499  CD  ARG A  65      -2.790  -5.584  18.555  1.00 93.81           C  
ATOM    500  NE  ARG A  65      -1.803  -6.190  17.665  1.00 93.81           N  
ATOM    501  NH1 ARG A  65      -0.008  -5.833  19.074  1.00 93.81           N  
ATOM    502  NH2 ARG A  65       0.304  -6.865  17.052  1.00 93.81           N  
ATOM    503  CZ  ARG A  65      -0.504  -6.295  17.932  1.00 93.81           C  
ATOM    504  N   GLU A  66      -7.573  -3.214  19.726  1.00 93.98           N  
ATOM    505  CA  GLU A  66      -8.495  -2.748  20.758  1.00 93.98           C  
ATOM    506  C   GLU A  66      -9.946  -2.899  20.310  1.00 93.98           C  
ATOM    507  CB  GLU A  66      -8.205  -1.290  21.120  1.00 93.98           C  
ATOM    508  O   GLU A  66     -10.810  -3.277  21.104  1.00 93.98           O  
ATOM    509  CG  GLU A  66      -6.898  -1.092  21.874  1.00 93.98           C  
ATOM    510  CD  GLU A  66      -6.563   0.371  22.121  1.00 93.98           C  
ATOM    511  OE1 GLU A  66      -5.513   0.657  22.740  1.00 93.98           O  
ATOM    512  OE2 GLU A  66      -7.358   1.237  21.692  1.00 93.98           O  
ATOM    513  N   GLU A  67     -10.125  -2.596  19.144  1.00 91.48           N  
ATOM    514  CA  GLU A  67     -11.476  -2.714  18.603  1.00 91.48           C  
ATOM    515  C   GLU A  67     -11.936  -4.168  18.576  1.00 91.48           C  
ATOM    516  CB  GLU A  67     -11.546  -2.114  17.196  1.00 91.48           C  
ATOM    517  O   GLU A  67     -13.098  -4.463  18.861  1.00 91.48           O  
ATOM    518  CG  GLU A  67     -12.963  -1.843  16.713  1.00 91.48           C  
ATOM    519  CD  GLU A  67     -13.655  -0.725  17.478  1.00 91.48           C  
ATOM    520  OE1 GLU A  67     -14.897  -0.603  17.383  1.00 91.48           O  
ATOM    521  OE2 GLU A  67     -12.948   0.034  18.177  1.00 91.48           O  
ATOM    522  N   ARG A  68     -11.145  -5.046  18.215  1.00 91.52           N  
ATOM    523  CA  ARG A  68     -11.474  -6.467  18.196  1.00 91.52           C  
ATOM    524  C   ARG A  68     -11.802  -6.972  19.597  1.00 91.52           C  
ATOM    525  CB  ARG A  68     -10.321  -7.279  17.603  1.00 91.52           C  
ATOM    526  O   ARG A  68     -12.685  -7.816  19.768  1.00 91.52           O  
ATOM    527  CG  ARG A  68     -10.239  -7.216  16.086  1.00 91.52           C  
ATOM    528  CD  ARG A  68      -9.242  -8.224  15.532  1.00 91.52           C  
ATOM    529  NE  ARG A  68      -9.304  -8.299  14.075  1.00 91.52           N  
ATOM    530  NH1 ARG A  68      -7.341  -9.496  13.847  1.00 91.52           N  
ATOM    531  NH2 ARG A  68      -8.555  -8.911  11.992  1.00 91.52           N  
ATOM    532  CZ  ARG A  68      -8.400  -8.902  13.308  1.00 91.52           C  
ATOM    533  N   LEU A  69     -11.093  -6.436  20.502  1.00 92.19           N  
ATOM    534  CA  LEU A  69     -11.336  -6.818  21.889  1.00 92.19           C  
ATOM    535  C   LEU A  69     -12.666  -6.258  22.382  1.00 92.19           C  
ATOM    536  CB  LEU A  69     -10.198  -6.327  22.787  1.00 92.19           C  
ATOM    537  O   LEU A  69     -13.369  -6.908  23.159  1.00 92.19           O  
ATOM    538  CG  LEU A  69      -8.872  -7.081  22.674  1.00 92.19           C  
ATOM    539  CD1 LEU A  69      -7.792  -6.380  23.493  1.00 92.19           C  
ATOM    540  CD2 LEU A  69      -9.038  -8.528  23.126  1.00 92.19           C  
ATOM    541  N   ARG A  70     -12.999  -5.129  21.916  1.00 90.18           N  
ATOM    542  CA  ARG A  70     -14.202  -4.442  22.372  1.00 90.18           C  
ATOM    543  C   ARG A  70     -15.453  -5.063  21.760  1.00 90.18           C  
ATOM    544  CB  ARG A  70     -14.134  -2.952  22.026  1.00 90.18           C  
ATOM    545  O   ARG A  70     -16.421  -5.349  22.469  1.00 90.18           O  
ATOM    546  CG  ARG A  70     -15.280  -2.134  22.600  1.00 90.18           C  
ATOM    547  CD  ARG A  70     -15.179  -0.668  22.203  1.00 90.18           C  
ATOM    548  NE  ARG A  70     -15.615  -0.450  20.827  1.00 90.18           N  
ATOM    549  NH1 ARG A  70     -16.249   1.747  21.156  1.00 90.18           N  
ATOM    550  NH2 ARG A  70     -16.478   0.780  19.090  1.00 90.18           N  
ATOM    551  CZ  ARG A  70     -16.113   0.692  20.361  1.00 90.18           C  
ATOM    552  N   LEU A  71     -15.463  -5.310  20.456  1.00 90.19           N  
ATOM    553  CA  LEU A  71     -16.682  -5.707  19.761  1.00 90.19           C  
ATOM    554  C   LEU A  71     -16.726  -7.218  19.559  1.00 90.19           C  
ATOM    555  CB  LEU A  71     -16.783  -4.997  18.408  1.00 90.19           C  
ATOM    556  O   LEU A  71     -17.804  -7.798  19.410  1.00 90.19           O  
ATOM    557  CG  LEU A  71     -17.020  -3.487  18.451  1.00 90.19           C  
ATOM    558  CD1 LEU A  71     -16.929  -2.896  17.048  1.00 90.19           C  
ATOM    559  CD2 LEU A  71     -18.374  -3.175  19.081  1.00 90.19           C  
ATOM    560  N   LEU A  72     -15.592  -7.803  19.659  1.00 90.59           N  
ATOM    561  CA  LEU A  72     -15.473  -9.242  19.450  1.00 90.59           C  
ATOM    562  C   LEU A  72     -16.286  -9.684  18.238  1.00 90.59           C  
ATOM    563  CB  LEU A  72     -15.933 -10.005  20.694  1.00 90.59           C  
ATOM    564  O   LEU A  72     -17.164 -10.542  18.354  1.00 90.59           O  
ATOM    565  CG  LEU A  72     -15.001  -9.952  21.906  1.00 90.59           C  
ATOM    566  CD1 LEU A  72     -15.812  -9.889  23.196  1.00 90.59           C  
ATOM    567  CD2 LEU A  72     -14.066 -11.156  21.914  1.00 90.59           C  
ATOM    568  N   PRO A  73     -15.949  -9.149  17.091  1.00 86.03           N  
ATOM    569  CA  PRO A  73     -16.739  -9.514  15.913  1.00 86.03           C  
ATOM    570  C   PRO A  73     -16.598 -10.988  15.541  1.00 86.03           C  
ATOM    571  CB  PRO A  73     -16.166  -8.616  14.813  1.00 86.03           C  
ATOM    572  O   PRO A  73     -15.550 -11.592  15.782  1.00 86.03           O  
ATOM    573  CG  PRO A  73     -14.777  -8.300  15.262  1.00 86.03           C  
ATOM    574  CD  PRO A  73     -14.743  -8.327  16.764  1.00 86.03           C  
ATOM    575  N   ALA A  74     -17.691 -11.661  15.112  1.00 85.83           N  
ATOM    576  CA  ALA A  74     -17.653 -13.046  14.651  1.00 85.83           C  
ATOM    577  C   ALA A  74     -16.688 -13.208  13.480  1.00 85.83           C  
ATOM    578  CB  ALA A  74     -19.050 -13.514  14.254  1.00 85.83           C  
ATOM    579  O   ALA A  74     -16.531 -12.294  12.667  1.00 85.83           O  
ATOM    580  N   GLU A  75     -15.922 -14.315  13.505  1.00 82.39           N  
ATOM    581  CA  GLU A  75     -14.993 -14.615  12.419  1.00 82.39           C  
ATOM    582  C   GLU A  75     -15.719 -14.699  11.080  1.00 82.39           C  
ATOM    583  CB  GLU A  75     -14.246 -15.923  12.696  1.00 82.39           C  
ATOM    584  O   GLU A  75     -16.848 -15.190  11.009  1.00 82.39           O  
ATOM    585  CG  GLU A  75     -13.343 -15.868  13.919  1.00 82.39           C  
ATOM    586  CD  GLU A  75     -12.585 -17.163  14.163  1.00 82.39           C  
ATOM    587  OE1 GLU A  75     -11.792 -17.229  15.131  1.00 82.39           O  
ATOM    588  OE2 GLU A  75     -12.783 -18.119  13.381  1.00 82.39           O  
ATOM    589  N   THR A  76     -15.298 -13.869  10.085  1.00 82.11           N  
ATOM    590  CA  THR A  76     -15.707 -13.908   8.685  1.00 82.11           C  
ATOM    591  C   THR A  76     -16.811 -12.890   8.415  1.00 82.11           C  
ATOM    592  CB  THR A  76     -16.191 -15.313   8.284  1.00 82.11           C  
ATOM    593  O   THR A  76     -17.407 -12.884   7.336  1.00 82.11           O  
ATOM    594  CG2 THR A  76     -15.074 -16.342   8.427  1.00 82.11           C  
ATOM    595  OG1 THR A  76     -17.287 -15.693   9.126  1.00 82.11           O  
ATOM    596  N   THR A  77     -17.241 -12.197   9.474  1.00 88.32           N  
ATOM    597  CA  THR A  77     -18.175 -11.108   9.213  1.00 88.32           C  
ATOM    598  C   THR A  77     -17.510 -10.011   8.386  1.00 88.32           C  
ATOM    599  CB  THR A  77     -18.715 -10.509  10.525  1.00 88.32           C  
ATOM    600  O   THR A  77     -16.282  -9.928   8.329  1.00 88.32           O  
ATOM    601  CG2 THR A  77     -19.461 -11.558  11.343  1.00 88.32           C  
ATOM    602  OG1 THR A  77     -17.619 -10.006  11.300  1.00 88.32           O  
ATOM    603  N   SER A  78     -18.348  -9.313   7.633  1.00 89.33           N  
ATOM    604  CA  SER A  78     -17.815  -8.244   6.795  1.00 89.33           C  
ATOM    605  C   SER A  78     -16.945  -7.289   7.605  1.00 89.33           C  
ATOM    606  CB  SER A  78     -18.952  -7.469   6.127  1.00 89.33           C  
ATOM    607  O   SER A  78     -15.877  -6.874   7.148  1.00 89.33           O  
ATOM    608  OG  SER A  78     -19.665  -8.299   5.227  1.00 89.33           O  
ATOM    609  N   TYR A  79     -17.409  -7.046   8.740  1.00 92.95           N  
ATOM    610  CA  TYR A  79     -16.667  -6.137   9.607  1.00 92.95           C  
ATOM    611  C   TYR A  79     -15.309  -6.722   9.976  1.00 92.95           C  
ATOM    612  CB  TYR A  79     -17.467  -5.832  10.877  1.00 92.95           C  
ATOM    613  O   TYR A  79     -14.291  -6.030   9.914  1.00 92.95           O  
ATOM    614  CG  TYR A  79     -16.793  -4.840  11.794  1.00 92.95           C  
ATOM    615  CD1 TYR A  79     -16.393  -5.209  13.077  1.00 92.95           C  
ATOM    616  CD2 TYR A  79     -16.557  -3.534  11.382  1.00 92.95           C  
ATOM    617  CE1 TYR A  79     -15.774  -4.299  13.927  1.00 92.95           C  
ATOM    618  CE2 TYR A  79     -15.938  -2.615  12.223  1.00 92.95           C  
ATOM    619  OH  TYR A  79     -14.938  -2.101  14.329  1.00 92.95           O  
ATOM    620  CZ  TYR A  79     -15.551  -3.006  13.492  1.00 92.95           C  
ATOM    621  N   ASP A  80     -15.315  -7.988  10.450  1.00 91.04           N  
ATOM    622  CA  ASP A  80     -14.077  -8.681  10.790  1.00 91.04           C  
ATOM    623  C   ASP A  80     -13.118  -8.709   9.602  1.00 91.04           C  
ATOM    624  CB  ASP A  80     -14.372 -10.107  11.261  1.00 91.04           C  
ATOM    625  O   ASP A  80     -11.915  -8.491   9.764  1.00 91.04           O  
ATOM    626  CG  ASP A  80     -13.137 -10.834  11.762  1.00 91.04           C  
ATOM    627  OD1 ASP A  80     -12.488 -10.349  12.713  1.00 91.04           O  
ATOM    628  OD2 ASP A  80     -12.808 -11.901  11.198  1.00 91.04           O  
ATOM    629  N   LYS A  81     -13.637  -8.903   8.430  1.00 90.62           N  
ATOM    630  CA  LYS A  81     -12.811  -8.955   7.228  1.00 90.62           C  
ATOM    631  C   LYS A  81     -12.179  -7.597   6.936  1.00 90.62           C  
ATOM    632  CB  LYS A  81     -13.639  -9.416   6.027  1.00 90.62           C  
ATOM    633  O   LYS A  81     -11.016  -7.521   6.535  1.00 90.62           O  
ATOM    634  CG  LYS A  81     -14.007 -10.892   6.059  1.00 90.62           C  
ATOM    635  CD  LYS A  81     -12.779 -11.778   5.892  1.00 90.62           C  
ATOM    636  CE  LYS A  81     -13.155 -13.253   5.849  1.00 90.62           C  
ATOM    637  NZ  LYS A  81     -11.948 -14.130   5.759  1.00 90.62           N  
ATOM    638  N   VAL A  82     -12.938  -6.615   7.154  1.00 94.11           N  
ATOM    639  CA  VAL A  82     -12.418  -5.268   6.947  1.00 94.11           C  
ATOM    640  C   VAL A  82     -11.231  -5.024   7.876  1.00 94.11           C  
ATOM    641  CB  VAL A  82     -13.507  -4.197   7.182  1.00 94.11           C  
ATOM    642  O   VAL A  82     -10.199  -4.500   7.450  1.00 94.11           O  
ATOM    643  CG1 VAL A  82     -12.892  -2.800   7.219  1.00 94.11           C  
ATOM    644  CG2 VAL A  82     -14.581  -4.283   6.098  1.00 94.11           C  
ATOM    645  N   LEU A  83     -11.388  -5.395   9.119  1.00 94.40           N  
ATOM    646  CA  LEU A  83     -10.308  -5.225  10.084  1.00 94.40           C  
ATOM    647  C   LEU A  83      -9.081  -6.032   9.675  1.00 94.40           C  
ATOM    648  CB  LEU A  83     -10.768  -5.646  11.483  1.00 94.40           C  
ATOM    649  O   LEU A  83      -7.950  -5.553   9.791  1.00 94.40           O  
ATOM    650  CG  LEU A  83     -11.851  -4.781  12.129  1.00 94.40           C  
ATOM    651  CD1 LEU A  83     -12.196  -5.313  13.516  1.00 94.40           C  
ATOM    652  CD2 LEU A  83     -11.400  -3.326  12.205  1.00 94.40           C  
ATOM    653  N   GLU A  84      -9.343  -7.148   9.267  1.00 91.48           N  
ATOM    654  CA  GLU A  84      -8.264  -8.036   8.844  1.00 91.48           C  
ATOM    655  C   GLU A  84      -7.511  -7.460   7.649  1.00 91.48           C  
ATOM    656  CB  GLU A  84      -8.812  -9.423   8.501  1.00 91.48           C  
ATOM    657  O   GLU A  84      -6.279  -7.405   7.651  1.00 91.48           O  
ATOM    658  CG  GLU A  84      -7.738 -10.434   8.126  1.00 91.48           C  
ATOM    659  CD  GLU A  84      -8.299 -11.797   7.754  1.00 91.48           C  
ATOM    660  OE1 GLU A  84      -7.550 -12.631   7.196  1.00 91.48           O  
ATOM    661  OE2 GLU A  84      -9.499 -12.033   8.022  1.00 91.48           O  
ATOM    662  N   TRP A  85      -8.231  -7.103   6.684  1.00 92.92           N  
ATOM    663  CA  TRP A  85      -7.618  -6.564   5.475  1.00 92.92           C  
ATOM    664  C   TRP A  85      -6.915  -5.242   5.764  1.00 92.92           C  
ATOM    665  CB  TRP A  85      -8.669  -6.368   4.379  1.00 92.92           C  
ATOM    666  O   TRP A  85      -5.859  -4.955   5.195  1.00 92.92           O  
ATOM    667  CG  TRP A  85      -9.211  -7.649   3.819  1.00 92.92           C  
ATOM    668  CD1 TRP A  85      -8.674  -8.899   3.953  1.00 92.92           C  
ATOM    669  CD2 TRP A  85     -10.395  -7.803   3.031  1.00 92.92           C  
ATOM    670  CE2 TRP A  85     -10.516  -9.176   2.722  1.00 92.92           C  
ATOM    671  CE3 TRP A  85     -11.367  -6.913   2.556  1.00 92.92           C  
ATOM    672  NE1 TRP A  85      -9.454  -9.822   3.296  1.00 92.92           N  
ATOM    673  CH2 TRP A  85     -12.509  -8.787   1.506  1.00 92.92           C  
ATOM    674  CZ2 TRP A  85     -11.572  -9.680   1.958  1.00 92.92           C  
ATOM    675  CZ3 TRP A  85     -12.417  -7.416   1.796  1.00 92.92           C  
ATOM    676  N   ALA A  86      -7.552  -4.502   6.549  1.00 94.80           N  
ATOM    677  CA  ALA A  86      -6.900  -3.263   6.966  1.00 94.80           C  
ATOM    678  C   ALA A  86      -5.546  -3.545   7.610  1.00 94.80           C  
ATOM    679  CB  ALA A  86      -7.795  -2.490   7.932  1.00 94.80           C  
ATOM    680  O   ALA A  86      -4.562  -2.858   7.328  1.00 94.80           O  
ATOM    681  N   GLN A  87      -5.517  -4.451   8.468  1.00 94.63           N  
ATOM    682  CA  GLN A  87      -4.276  -4.842   9.129  1.00 94.63           C  
ATOM    683  C   GLN A  87      -3.223  -5.271   8.112  1.00 94.63           C  
ATOM    684  CB  GLN A  87      -4.533  -5.972  10.127  1.00 94.63           C  
ATOM    685  O   GLN A  87      -2.060  -4.874   8.210  1.00 94.63           O  
ATOM    686  CG  GLN A  87      -3.305  -6.368  10.936  1.00 94.63           C  
ATOM    687  CD  GLN A  87      -3.616  -7.392  12.012  1.00 94.63           C  
ATOM    688  NE2 GLN A  87      -2.579  -7.879  12.685  1.00 94.63           N  
ATOM    689  OE1 GLN A  87      -4.779  -7.741  12.238  1.00 94.63           O  
ATOM    690  N   VAL A  88      -3.554  -6.077   7.194  1.00 91.36           N  
ATOM    691  CA  VAL A  88      -2.644  -6.567   6.164  1.00 91.36           C  
ATOM    692  C   VAL A  88      -2.108  -5.394   5.346  1.00 91.36           C  
ATOM    693  CB  VAL A  88      -3.336  -7.591   5.236  1.00 91.36           C  
ATOM    694  O   VAL A  88      -0.908  -5.317   5.074  1.00 91.36           O  
ATOM    695  CG1 VAL A  88      -2.435  -7.945   4.055  1.00 91.36           C  
ATOM    696  CG2 VAL A  88      -3.715  -8.848   6.018  1.00 91.36           C  
ATOM    697  N   LEU A  89      -2.961  -4.523   4.973  1.00 93.53           N  
ATOM    698  CA  LEU A  89      -2.572  -3.371   4.168  1.00 93.53           C  
ATOM    699  C   LEU A  89      -1.598  -2.478   4.931  1.00 93.53           C  
ATOM    700  CB  LEU A  89      -3.805  -2.564   3.755  1.00 93.53           C  
ATOM    701  O   LEU A  89      -0.614  -1.999   4.363  1.00 93.53           O  
ATOM    702  CG  LEU A  89      -4.606  -3.108   2.571  1.00 93.53           C  
ATOM    703  CD1 LEU A  89      -5.912  -2.335   2.414  1.00 93.53           C  
ATOM    704  CD2 LEU A  89      -3.781  -3.040   1.290  1.00 93.53           C  
ATOM    705  N   VAL A  90      -1.946  -2.292   6.174  1.00 95.32           N  
ATOM    706  CA  VAL A  90      -1.074  -1.475   7.011  1.00 95.32           C  
ATOM    707  C   VAL A  90       0.306  -2.121   7.106  1.00 95.32           C  
ATOM    708  CB  VAL A  90      -1.668  -1.277   8.424  1.00 95.32           C  
ATOM    709  O   VAL A  90       1.327  -1.436   7.006  1.00 95.32           O  
ATOM    710  CG1 VAL A  90      -0.644  -0.628   9.354  1.00 95.32           C  
ATOM    711  CG2 VAL A  90      -2.940  -0.435   8.355  1.00 95.32           C  
ATOM    712  N   GLN A  91       0.365  -3.292   7.295  1.00 92.58           N  
ATOM    713  CA  GLN A  91       1.631  -4.009   7.400  1.00 92.58           C  
ATOM    714  C   GLN A  91       2.408  -3.949   6.088  1.00 92.58           C  
ATOM    715  CB  GLN A  91       1.392  -5.465   7.803  1.00 92.58           C  
ATOM    716  O   GLN A  91       3.631  -3.797   6.091  1.00 92.58           O  
ATOM    717  CG  GLN A  91       0.947  -5.638   9.249  1.00 92.58           C  
ATOM    718  CD  GLN A  91       0.609  -7.077   9.590  1.00 92.58           C  
ATOM    719  NE2 GLN A  91       0.382  -7.345  10.872  1.00 92.58           N  
ATOM    720  OE1 GLN A  91       0.550  -7.941   8.710  1.00 92.58           O  
ATOM    721  N   ARG A  92       1.711  -4.039   5.079  1.00 90.82           N  
ATOM    722  CA  ARG A  92       2.343  -3.964   3.766  1.00 90.82           C  
ATOM    723  C   ARG A  92       2.943  -2.583   3.526  1.00 90.82           C  
ATOM    724  CB  ARG A  92       1.335  -4.296   2.664  1.00 90.82           C  
ATOM    725  O   ARG A  92       4.072  -2.466   3.044  1.00 90.82           O  
ATOM    726  CG  ARG A  92       1.045  -5.781   2.521  1.00 90.82           C  
ATOM    727  CD  ARG A  92       0.093  -6.062   1.366  1.00 90.82           C  
ATOM    728  NE  ARG A  92      -0.277  -7.473   1.304  1.00 90.82           N  
ATOM    729  NH1 ARG A  92      -1.907  -7.187  -0.308  1.00 90.82           N  
ATOM    730  NH2 ARG A  92      -1.474  -9.275   0.533  1.00 90.82           N  
ATOM    731  CZ  ARG A  92      -1.219  -7.975   0.510  1.00 90.82           C  
ATOM    732  N   LEU A  93       2.159  -1.615   3.809  1.00 92.93           N  
ATOM    733  CA  LEU A  93       2.647  -0.248   3.663  1.00 92.93           C  
ATOM    734  C   LEU A  93       3.849  -0.000   4.568  1.00 92.93           C  
ATOM    735  CB  LEU A  93       1.537   0.755   3.984  1.00 92.93           C  
ATOM    736  O   LEU A  93       4.796   0.686   4.176  1.00 92.93           O  
ATOM    737  CG  LEU A  93       0.438   0.911   2.931  1.00 92.93           C  
ATOM    738  CD1 LEU A  93      -0.643   1.864   3.430  1.00 92.93           C  
ATOM    739  CD2 LEU A  93       1.027   1.405   1.613  1.00 92.93           C  
ATOM    740  N   ASP A  94       3.727  -0.574   5.717  1.00 93.35           N  
ATOM    741  CA  ASP A  94       4.827  -0.441   6.667  1.00 93.35           C  
ATOM    742  C   ASP A  94       6.098  -1.096   6.132  1.00 93.35           C  
ATOM    743  CB  ASP A  94       4.448  -1.053   8.017  1.00 93.35           C  
ATOM    744  O   ASP A  94       7.193  -0.548   6.275  1.00 93.35           O  
ATOM    745  CG  ASP A  94       5.481  -0.792   9.098  1.00 93.35           C  
ATOM    746  OD1 ASP A  94       5.819   0.386   9.348  1.00 93.35           O  
ATOM    747  OD2 ASP A  94       5.965  -1.772   9.705  1.00 93.35           O  
ATOM    748  N   ALA A  95       5.978  -2.226   5.560  1.00 90.36           N  
ATOM    749  CA  ALA A  95       7.120  -2.936   4.990  1.00 90.36           C  
ATOM    750  C   ALA A  95       7.767  -2.126   3.871  1.00 90.36           C  
ATOM    751  CB  ALA A  95       6.689  -4.306   4.472  1.00 90.36           C  
ATOM    752  O   ALA A  95       8.994  -2.033   3.792  1.00 90.36           O  
ATOM    753  N   VAL A  96       6.941  -1.535   3.055  1.00 90.03           N  
ATOM    754  CA  VAL A  96       7.447  -0.726   1.951  1.00 90.03           C  
ATOM    755  C   VAL A  96       8.138   0.521   2.499  1.00 90.03           C  
ATOM    756  CB  VAL A  96       6.316  -0.324   0.977  1.00 90.03           C  
ATOM    757  O   VAL A  96       9.206   0.908   2.019  1.00 90.03           O  
ATOM    758  CG1 VAL A  96       6.833   0.652  -0.077  1.00 90.03           C  
ATOM    759  CG2 VAL A  96       5.718  -1.564   0.315  1.00 90.03           C  
ATOM    760  N   GLU A  97       7.531   1.126   3.429  1.00 91.13           N  
ATOM    761  CA  GLU A  97       8.104   2.310   4.063  1.00 91.13           C  
ATOM    762  C   GLU A  97       9.487   2.014   4.637  1.00 91.13           C  
ATOM    763  CB  GLU A  97       7.178   2.832   5.165  1.00 91.13           C  
ATOM    764  O   GLU A  97      10.408   2.821   4.498  1.00 91.13           O  
ATOM    765  CG  GLU A  97       7.711   4.062   5.885  1.00 91.13           C  
ATOM    766  CD  GLU A  97       6.856   4.481   7.070  1.00 91.13           C  
ATOM    767  OE1 GLU A  97       7.273   5.384   7.830  1.00 91.13           O  
ATOM    768  OE2 GLU A  97       5.760   3.900   7.241  1.00 91.13           O  
ATOM    769  N   LYS A  98       9.621   0.915   5.273  1.00 90.45           N  
ATOM    770  CA  LYS A  98      10.895   0.548   5.883  1.00 90.45           C  
ATOM    771  C   LYS A  98      11.981   0.372   4.826  1.00 90.45           C  
ATOM    772  CB  LYS A  98      10.748  -0.735   6.703  1.00 90.45           C  
ATOM    773  O   LYS A  98      13.120   0.802   5.020  1.00 90.45           O  
ATOM    774  CG  LYS A  98      10.003  -0.548   8.017  1.00 90.45           C  
ATOM    775  CD  LYS A  98       9.904  -1.855   8.793  1.00 90.45           C  
ATOM    776  CE  LYS A  98       9.151  -1.671  10.104  1.00 90.45           C  
ATOM    777  NZ  LYS A  98       8.912  -2.974  10.793  1.00 90.45           N  
ATOM    778  N   VAL A  99      11.590  -0.203   3.723  1.00 86.91           N  
ATOM    779  CA  VAL A  99      12.545  -0.456   2.650  1.00 86.91           C  
ATOM    780  C   VAL A  99      12.917   0.860   1.969  1.00 86.91           C  
ATOM    781  CB  VAL A  99      11.983  -1.453   1.612  1.00 86.91           C  
ATOM    782  O   VAL A  99      14.099   1.148   1.766  1.00 86.91           O  
ATOM    783  CG1 VAL A  99      12.906  -1.547   0.399  1.00 86.91           C  
ATOM    784  CG2 VAL A  99      11.786  -2.828   2.247  1.00 86.91           C  
ATOM    785  N   VAL A 100      11.967   1.655   1.753  1.00 87.85           N  
ATOM    786  CA  VAL A 100      12.153   2.883   0.987  1.00 87.85           C  
ATOM    787  C   VAL A 100      12.672   3.990   1.902  1.00 87.85           C  
ATOM    788  CB  VAL A 100      10.841   3.328   0.303  1.00 87.85           C  
ATOM    789  O   VAL A 100      13.413   4.871   1.461  1.00 87.85           O  
ATOM    790  CG1 VAL A 100      11.025   4.676  -0.392  1.00 87.85           C  
ATOM    791  CG2 VAL A 100      10.374   2.269  -0.694  1.00 87.85           C  
ATOM    792  N   GLY A 101      12.260   3.936   3.154  1.00 87.28           N  
ATOM    793  CA  GLY A 101      12.589   4.964   4.130  1.00 87.28           C  
ATOM    794  C   GLY A 101      14.081   5.124   4.347  1.00 87.28           C  
ATOM    795  O   GLY A 101      14.546   6.199   4.731  1.00 87.28           O  
ATOM    796  N   SER A 102      14.838   4.093   4.036  1.00 83.98           N  
ATOM    797  CA  SER A 102      16.285   4.166   4.209  1.00 83.98           C  
ATOM    798  C   SER A 102      16.927   5.038   3.136  1.00 83.98           C  
ATOM    799  CB  SER A 102      16.900   2.766   4.176  1.00 83.98           C  
ATOM    800  O   SER A 102      17.983   5.633   3.362  1.00 83.98           O  
ATOM    801  OG  SER A 102      16.636   2.130   2.937  1.00 83.98           O  
ATOM    802  N   PHE A 103      16.098   5.343   2.059  1.00 82.78           N  
ATOM    803  CA  PHE A 103      16.658   6.061   0.920  1.00 82.78           C  
ATOM    804  C   PHE A 103      15.960   7.402   0.728  1.00 82.78           C  
ATOM    805  CB  PHE A 103      16.542   5.222  -0.356  1.00 82.78           C  
ATOM    806  O   PHE A 103      16.581   8.376   0.298  1.00 82.78           O  
ATOM    807  CG  PHE A 103      17.375   3.968  -0.336  1.00 82.78           C  
ATOM    808  CD1 PHE A 103      18.691   3.985  -0.779  1.00 82.78           C  
ATOM    809  CD2 PHE A 103      16.840   2.773   0.126  1.00 82.78           C  
ATOM    810  CE1 PHE A 103      19.464   2.826  -0.762  1.00 82.78           C  
ATOM    811  CE2 PHE A 103      17.606   1.611   0.147  1.00 82.78           C  
ATOM    812  CZ  PHE A 103      18.918   1.639  -0.299  1.00 82.78           C  
ATOM    813  N   VAL A 104      14.664   7.335   1.011  1.00 85.80           N  
ATOM    814  CA  VAL A 104      13.829   8.517   0.824  1.00 85.80           C  
ATOM    815  C   VAL A 104      13.200   8.922   2.155  1.00 85.80           C  
ATOM    816  CB  VAL A 104      12.729   8.272  -0.233  1.00 85.80           C  
ATOM    817  O   VAL A 104      12.317   8.230   2.668  1.00 85.80           O  
ATOM    818  CG1 VAL A 104      11.894   9.534  -0.446  1.00 85.80           C  
ATOM    819  CG2 VAL A 104      13.348   7.810  -1.550  1.00 85.80           C  
ATOM    820  N   ALA A 105      13.652   9.983   2.742  1.00 83.89           N  
ATOM    821  CA  ALA A 105      13.276  10.383   4.096  1.00 83.89           C  
ATOM    822  C   ALA A 105      11.824  10.847   4.147  1.00 83.89           C  
ATOM    823  CB  ALA A 105      14.202  11.485   4.602  1.00 83.89           C  
ATOM    824  O   ALA A 105      11.134  10.640   5.148  1.00 83.89           O  
ATOM    825  N   ASP A 106      11.288  11.342   3.063  1.00 86.97           N  
ATOM    826  CA  ASP A 106       9.970  11.967   3.111  1.00 86.97           C  
ATOM    827  C   ASP A 106       8.870  10.954   2.800  1.00 86.97           C  
ATOM    828  CB  ASP A 106       9.896  13.140   2.131  1.00 86.97           C  
ATOM    829  O   ASP A 106       7.686  11.295   2.801  1.00 86.97           O  
ATOM    830  CG  ASP A 106      10.855  14.265   2.480  1.00 86.97           C  
ATOM    831  OD1 ASP A 106      11.312  14.339   3.641  1.00 86.97           O  
ATOM    832  OD2 ASP A 106      11.154  15.086   1.587  1.00 86.97           O  
ATOM    833  N   ILE A 107       9.164   9.743   2.618  1.00 88.86           N  
ATOM    834  CA  ILE A 107       8.193   8.710   2.273  1.00 88.86           C  
ATOM    835  C   ILE A 107       7.241   8.485   3.445  1.00 88.86           C  
ATOM    836  CB  ILE A 107       8.890   7.386   1.886  1.00 88.86           C  
ATOM    837  O   ILE A 107       6.102   8.052   3.253  1.00 88.86           O  
ATOM    838  CG1 ILE A 107       7.867   6.386   1.334  1.00 88.86           C  
ATOM    839  CG2 ILE A 107       9.638   6.799   3.086  1.00 88.86           C  
ATOM    840  CD1 ILE A 107       7.243   6.805   0.010  1.00 88.86           C  
ATOM    841  N   TYR A 108       7.755   8.782   4.608  1.00 89.93           N  
ATOM    842  CA  TYR A 108       6.925   8.597   5.793  1.00 89.93           C  
ATOM    843  C   TYR A 108       5.677   9.470   5.727  1.00 89.93           C  
ATOM    844  CB  TYR A 108       7.720   8.919   7.062  1.00 89.93           C  
ATOM    845  O   TYR A 108       4.626   9.103   6.258  1.00 89.93           O  
ATOM    846  CG  TYR A 108       7.920  10.396   7.295  1.00 89.93           C  
ATOM    847  CD1 TYR A 108       9.040  11.055   6.792  1.00 89.93           C  
ATOM    848  CD2 TYR A 108       6.991  11.137   8.019  1.00 89.93           C  
ATOM    849  CE1 TYR A 108       9.229  12.417   7.006  1.00 89.93           C  
ATOM    850  CE2 TYR A 108       7.171  12.498   8.239  1.00 89.93           C  
ATOM    851  OH  TYR A 108       8.473  14.476   7.943  1.00 89.93           O  
ATOM    852  CZ  TYR A 108       8.291  13.129   7.728  1.00 89.93           C  
ATOM    853  N   LEU A 109       5.700  10.604   5.073  1.00 89.76           N  
ATOM    854  CA  LEU A 109       4.550  11.490   4.933  1.00 89.76           C  
ATOM    855  C   LEU A 109       3.438  10.816   4.137  1.00 89.76           C  
ATOM    856  CB  LEU A 109       4.961  12.798   4.251  1.00 89.76           C  
ATOM    857  O   LEU A 109       2.260  10.941   4.480  1.00 89.76           O  
ATOM    858  CG  LEU A 109       5.860  13.732   5.062  1.00 89.76           C  
ATOM    859  CD1 LEU A 109       6.309  14.911   4.205  1.00 89.76           C  
ATOM    860  CD2 LEU A 109       5.137  14.218   6.313  1.00 89.76           C  
ATOM    861  N   ALA A 110       3.828  10.125   3.093  1.00 90.92           N  
ATOM    862  CA  ALA A 110       2.864   9.417   2.254  1.00 90.92           C  
ATOM    863  C   ALA A 110       2.189   8.289   3.028  1.00 90.92           C  
ATOM    864  CB  ALA A 110       3.549   8.867   1.006  1.00 90.92           C  
ATOM    865  O   ALA A 110       0.966   8.138   2.976  1.00 90.92           O  
ATOM    866  N   THR A 111       2.962   7.587   3.731  1.00 92.74           N  
ATOM    867  CA  THR A 111       2.422   6.463   4.488  1.00 92.74           C  
ATOM    868  C   THR A 111       1.521   6.955   5.617  1.00 92.74           C  
ATOM    869  CB  THR A 111       3.548   5.589   5.070  1.00 92.74           C  
ATOM    870  O   THR A 111       0.476   6.360   5.889  1.00 92.74           O  
ATOM    871  CG2 THR A 111       4.288   4.838   3.968  1.00 92.74           C  
ATOM    872  OG1 THR A 111       4.478   6.423   5.772  1.00 92.74           O  
ATOM    873  N   ARG A 112       1.914   7.974   6.213  1.00 92.53           N  
ATOM    874  CA  ARG A 112       1.092   8.526   7.285  1.00 92.53           C  
ATOM    875  C   ARG A 112      -0.261   8.989   6.755  1.00 92.53           C  
ATOM    876  CB  ARG A 112       1.813   9.689   7.971  1.00 92.53           C  
ATOM    877  O   ARG A 112      -1.282   8.842   7.429  1.00 92.53           O  
ATOM    878  CG  ARG A 112       2.929   9.256   8.907  1.00 92.53           C  
ATOM    879  CD  ARG A 112       3.435  10.414   9.755  1.00 92.53           C  
ATOM    880  NE  ARG A 112       4.453   9.980  10.708  1.00 92.53           N  
ATOM    881  NH1 ARG A 112       4.780  12.074  11.628  1.00 92.53           N  
ATOM    882  NH2 ARG A 112       5.980  10.279  12.397  1.00 92.53           N  
ATOM    883  CZ  ARG A 112       5.069  10.779  11.575  1.00 92.53           C  
ATOM    884  N   LEU A 113      -0.171   9.581   5.687  1.00 91.76           N  
ATOM    885  CA  LEU A 113      -1.416   9.991   5.049  1.00 91.76           C  
ATOM    886  C   LEU A 113      -2.335   8.794   4.828  1.00 91.76           C  
ATOM    887  CB  LEU A 113      -1.132  10.684   3.714  1.00 91.76           C  
ATOM    888  O   LEU A 113      -3.531   8.861   5.121  1.00 91.76           O  
ATOM    889  CG  LEU A 113      -2.347  11.218   2.954  1.00 91.76           C  
ATOM    890  CD1 LEU A 113      -3.057  12.288   3.776  1.00 91.76           C  
ATOM    891  CD2 LEU A 113      -1.928  11.771   1.596  1.00 91.76           C  
ATOM    892  N   ALA A 114      -1.789   7.757   4.313  1.00 94.22           N  
ATOM    893  CA  ALA A 114      -2.568   6.541   4.094  1.00 94.22           C  
ATOM    894  C   ALA A 114      -3.128   6.004   5.407  1.00 94.22           C  
ATOM    895  CB  ALA A 114      -1.711   5.477   3.410  1.00 94.22           C  
ATOM    896  O   ALA A 114      -4.307   5.651   5.488  1.00 94.22           O  
ATOM    897  N   TYR A 115      -2.291   6.000   6.439  1.00 95.54           N  
ATOM    898  CA  TYR A 115      -2.730   5.525   7.747  1.00 95.54           C  
ATOM    899  C   TYR A 115      -3.857   6.392   8.293  1.00 95.54           C  
ATOM    900  CB  TYR A 115      -1.558   5.509   8.734  1.00 95.54           C  
ATOM    901  O   TYR A 115      -4.790   5.886   8.920  1.00 95.54           O  
ATOM    902  CG  TYR A 115      -0.426   4.603   8.317  1.00 95.54           C  
ATOM    903  CD1 TYR A 115      -0.678   3.368   7.724  1.00 95.54           C  
ATOM    904  CD2 TYR A 115       0.898   4.979   8.516  1.00 95.54           C  
ATOM    905  CE1 TYR A 115       0.363   2.529   7.340  1.00 95.54           C  
ATOM    906  CE2 TYR A 115       1.947   4.147   8.136  1.00 95.54           C  
ATOM    907  OH  TYR A 115       2.704   2.100   7.171  1.00 95.54           O  
ATOM    908  CZ  TYR A 115       1.670   2.927   7.549  1.00 95.54           C  
ATOM    909  N   GLY A 116      -3.701   7.598   8.055  1.00 93.28           N  
ATOM    910  CA  GLY A 116      -4.756   8.512   8.462  1.00 93.28           C  
ATOM    911  C   GLY A 116      -6.099   8.191   7.833  1.00 93.28           C  
ATOM    912  O   GLY A 116      -7.126   8.195   8.515  1.00 93.28           O  
ATOM    913  N   TYR A 117      -6.062   7.914   6.569  1.00 93.69           N  
ATOM    914  CA  TYR A 117      -7.295   7.539   5.885  1.00 93.69           C  
ATOM    915  C   TYR A 117      -7.846   6.229   6.434  1.00 93.69           C  
ATOM    916  CB  TYR A 117      -7.057   7.415   4.377  1.00 93.69           C  
ATOM    917  O   TYR A 117      -9.056   6.088   6.623  1.00 93.69           O  
ATOM    918  CG  TYR A 117      -7.200   8.719   3.630  1.00 93.69           C  
ATOM    919  CD1 TYR A 117      -8.456   9.272   3.391  1.00 93.69           C  
ATOM    920  CD2 TYR A 117      -6.082   9.399   3.161  1.00 93.69           C  
ATOM    921  CE1 TYR A 117      -8.594  10.473   2.702  1.00 93.69           C  
ATOM    922  CE2 TYR A 117      -6.207  10.600   2.471  1.00 93.69           C  
ATOM    923  OH  TYR A 117      -7.595  12.317   1.563  1.00 93.69           O  
ATOM    924  CZ  TYR A 117      -7.465  11.128   2.246  1.00 93.69           C  
ATOM    925  N   PHE A 118      -6.967   5.311   6.679  1.00 94.76           N  
ATOM    926  CA  PHE A 118      -7.402   4.056   7.279  1.00 94.76           C  
ATOM    927  C   PHE A 118      -8.098   4.305   8.612  1.00 94.76           C  
ATOM    928  CB  PHE A 118      -6.211   3.112   7.478  1.00 94.76           C  
ATOM    929  O   PHE A 118      -9.147   3.720   8.890  1.00 94.76           O  
ATOM    930  CG  PHE A 118      -5.673   2.536   6.196  1.00 94.76           C  
ATOM    931  CD1 PHE A 118      -6.528   2.221   5.147  1.00 94.76           C  
ATOM    932  CD2 PHE A 118      -4.312   2.309   6.041  1.00 94.76           C  
ATOM    933  CE1 PHE A 118      -6.033   1.688   3.959  1.00 94.76           C  
ATOM    934  CE2 PHE A 118      -3.810   1.776   4.857  1.00 94.76           C  
ATOM    935  CZ  PHE A 118      -4.672   1.465   3.818  1.00 94.76           C  
ATOM    936  N   ALA A 119      -7.541   5.136   9.368  1.00 92.95           N  
ATOM    937  CA  ALA A 119      -8.084   5.427  10.692  1.00 92.95           C  
ATOM    938  C   ALA A 119      -9.470   6.057  10.591  1.00 92.95           C  
ATOM    939  CB  ALA A 119      -7.140   6.345  11.465  1.00 92.95           C  
ATOM    940  O   ALA A 119     -10.388   5.672  11.318  1.00 92.95           O  
ATOM    941  N   VAL A 120      -9.589   6.962   9.703  1.00 91.36           N  
ATOM    942  CA  VAL A 120     -10.848   7.682   9.540  1.00 91.36           C  
ATOM    943  C   VAL A 120     -11.934   6.722   9.060  1.00 91.36           C  
ATOM    944  CB  VAL A 120     -10.704   8.861   8.551  1.00 91.36           C  
ATOM    945  O   VAL A 120     -13.041   6.706   9.604  1.00 91.36           O  
ATOM    946  CG1 VAL A 120     -12.070   9.460   8.223  1.00 91.36           C  
ATOM    947  CG2 VAL A 120      -9.773   9.927   9.125  1.00 91.36           C  
ATOM    948  N   VAL A 121     -11.620   5.926   8.153  1.00 91.61           N  
ATOM    949  CA  VAL A 121     -12.595   5.025   7.547  1.00 91.61           C  
ATOM    950  C   VAL A 121     -12.933   3.898   8.520  1.00 91.61           C  
ATOM    951  CB  VAL A 121     -12.075   4.440   6.214  1.00 91.61           C  
ATOM    952  O   VAL A 121     -14.077   3.441   8.578  1.00 91.61           O  
ATOM    953  CG1 VAL A 121     -12.985   3.314   5.727  1.00 91.61           C  
ATOM    954  CG2 VAL A 121     -11.966   5.538   5.157  1.00 91.61           C  
ATOM    955  N   LEU A 122     -11.974   3.481   9.267  1.00 93.02           N  
ATOM    956  CA  LEU A 122     -12.191   2.389  10.210  1.00 93.02           C  
ATOM    957  C   LEU A 122     -13.114   2.825  11.343  1.00 93.02           C  
ATOM    958  CB  LEU A 122     -10.857   1.902  10.782  1.00 93.02           C  
ATOM    959  O   LEU A 122     -13.838   2.003  11.911  1.00 93.02           O  
ATOM    960  CG  LEU A 122     -10.031   0.980   9.884  1.00 93.02           C  
ATOM    961  CD1 LEU A 122      -8.660   0.728  10.502  1.00 93.02           C  
ATOM    962  CD2 LEU A 122     -10.766  -0.335   9.647  1.00 93.02           C  
ATOM    963  N   GLU A 123     -13.121   4.041  11.613  1.00 90.61           N  
ATOM    964  CA  GLU A 123     -14.029   4.556  12.634  1.00 90.61           C  
ATOM    965  C   GLU A 123     -15.483   4.443  12.188  1.00 90.61           C  
ATOM    966  CB  GLU A 123     -13.692   6.012  12.968  1.00 90.61           C  
ATOM    967  O   GLU A 123     -16.384   4.303  13.018  1.00 90.61           O  
ATOM    968  CG  GLU A 123     -12.453   6.173  13.837  1.00 90.61           C  
ATOM    969  CD  GLU A 123     -12.181   7.616  14.232  1.00 90.61           C  
ATOM    970  OE1 GLU A 123     -11.207   7.868  14.977  1.00 90.61           O  
ATOM    971  OE2 GLU A 123     -12.949   8.501  13.794  1.00 90.61           O  
ATOM    972  N   LEU A 124     -15.631   4.391  10.874  1.00 89.78           N  
ATOM    973  CA  LEU A 124     -16.974   4.337  10.307  1.00 89.78           C  
ATOM    974  C   LEU A 124     -17.359   2.903   9.959  1.00 89.78           C  
ATOM    975  CB  LEU A 124     -17.066   5.219   9.060  1.00 89.78           C  
ATOM    976  O   LEU A 124     -18.479   2.648   9.509  1.00 89.78           O  
ATOM    977  CG  LEU A 124     -16.848   6.718   9.272  1.00 89.78           C  
ATOM    978  CD1 LEU A 124     -16.627   7.417   7.935  1.00 89.78           C  
ATOM    979  CD2 LEU A 124     -18.032   7.331  10.012  1.00 89.78           C  
ATOM    980  N   ALA A 125     -16.461   1.994  10.183  1.00 88.78           N  
ATOM    981  CA  ALA A 125     -16.583   0.633   9.665  1.00 88.78           C  
ATOM    982  C   ALA A 125     -17.651  -0.149  10.425  1.00 88.78           C  
ATOM    983  CB  ALA A 125     -15.241  -0.089   9.744  1.00 88.78           C  
ATOM    984  O   ALA A 125     -18.338  -0.994   9.847  1.00 88.78           O  
ATOM    985  N   ALA A 126     -17.859   0.198  11.730  1.00 86.88           N  
ATOM    986  CA  ALA A 126     -18.784  -0.591  12.540  1.00 86.88           C  
ATOM    987  C   ALA A 126     -20.200  -0.529  11.973  1.00 86.88           C  
ATOM    988  CB  ALA A 126     -18.772  -0.105  13.987  1.00 86.88           C  
ATOM    989  O   ALA A 126     -20.904  -1.540  11.935  1.00 86.88           O  
ATOM    990  N   GLU A 127     -20.586   0.566  11.346  1.00 88.23           N  
ATOM    991  CA  GLU A 127     -21.950   0.760  10.865  1.00 88.23           C  
ATOM    992  C   GLU A 127     -22.045   0.520   9.361  1.00 88.23           C  
ATOM    993  CB  GLU A 127     -22.445   2.169  11.205  1.00 88.23           C  
ATOM    994  O   GLU A 127     -23.119   0.208   8.843  1.00 88.23           O  
ATOM    995  CG  GLU A 127     -22.507   2.455  12.698  1.00 88.23           C  
ATOM    996  CD  GLU A 127     -22.887   3.892  13.018  1.00 88.23           C  
ATOM    997  OE1 GLU A 127     -22.915   4.261  14.215  1.00 88.23           O  
ATOM    998  OE2 GLU A 127     -23.161   4.655  12.065  1.00 88.23           O  
ATOM    999  N   ASN A 128     -20.915   0.526   8.682  1.00 88.49           N  
ATOM   1000  CA  ASN A 128     -20.907   0.465   7.225  1.00 88.49           C  
ATOM   1001  C   ASN A 128     -19.900  -0.561   6.712  1.00 88.49           C  
ATOM   1002  CB  ASN A 128     -20.610   1.843   6.631  1.00 88.49           C  
ATOM   1003  O   ASN A 128     -19.217  -0.322   5.715  1.00 88.49           O  
ATOM   1004  CG  ASN A 128     -21.646   2.881   7.016  1.00 88.49           C  
ATOM   1005  ND2 ASN A 128     -21.259   3.814   7.877  1.00 88.49           N  
ATOM   1006  OD1 ASN A 128     -22.785   2.843   6.543  1.00 88.49           O  
ATOM   1007  N   ALA A 129     -19.949  -1.764   7.248  1.00 89.41           N  
ATOM   1008  CA  ALA A 129     -18.899  -2.752   7.016  1.00 89.41           C  
ATOM   1009  C   ALA A 129     -18.952  -3.283   5.586  1.00 89.41           C  
ATOM   1010  CB  ALA A 129     -19.022  -3.903   8.012  1.00 89.41           C  
ATOM   1011  O   ALA A 129     -17.912  -3.505   4.961  1.00 89.41           O  
ATOM   1012  N   THR A 130     -20.090  -3.345   4.944  1.00 87.53           N  
ATOM   1013  CA  THR A 130     -20.242  -4.019   3.659  1.00 87.53           C  
ATOM   1014  C   THR A 130     -19.569  -3.221   2.546  1.00 87.53           C  
ATOM   1015  CB  THR A 130     -21.727  -4.236   3.314  1.00 87.53           C  
ATOM   1016  O   THR A 130     -18.734  -3.753   1.811  1.00 87.53           O  
ATOM   1017  CG2 THR A 130     -21.881  -5.010   2.009  1.00 87.53           C  
ATOM   1018  OG1 THR A 130     -22.355  -4.972   4.371  1.00 87.53           O  
ATOM   1019  N   PRO A 131     -19.862  -1.936   2.376  1.00 88.04           N  
ATOM   1020  CA  PRO A 131     -19.155  -1.179   1.341  1.00 88.04           C  
ATOM   1021  C   PRO A 131     -17.656  -1.067   1.612  1.00 88.04           C  
ATOM   1022  CB  PRO A 131     -19.823   0.198   1.393  1.00 88.04           C  
ATOM   1023  O   PRO A 131     -16.853  -1.077   0.675  1.00 88.04           O  
ATOM   1024  CG  PRO A 131     -20.448   0.268   2.749  1.00 88.04           C  
ATOM   1025  CD  PRO A 131     -20.811  -1.124   3.179  1.00 88.04           C  
ATOM   1026  N   LEU A 132     -17.339  -1.056   2.816  1.00 90.59           N  
ATOM   1027  CA  LEU A 132     -15.934  -0.930   3.189  1.00 90.59           C  
ATOM   1028  C   LEU A 132     -15.164  -2.200   2.843  1.00 90.59           C  
ATOM   1029  CB  LEU A 132     -15.800  -0.629   4.684  1.00 90.59           C  
ATOM   1030  O   LEU A 132     -14.009  -2.134   2.416  1.00 90.59           O  
ATOM   1031  CG  LEU A 132     -15.988   0.830   5.101  1.00 90.59           C  
ATOM   1032  CD1 LEU A 132     -16.049   0.944   6.621  1.00 90.59           C  
ATOM   1033  CD2 LEU A 132     -14.864   1.696   4.541  1.00 90.59           C  
ATOM   1034  N   LYS A 133     -15.850  -3.199   3.083  1.00 90.20           N  
ATOM   1035  CA  LYS A 133     -15.223  -4.471   2.738  1.00 90.20           C  
ATOM   1036  C   LYS A 133     -14.838  -4.511   1.261  1.00 90.20           C  
ATOM   1037  CB  LYS A 133     -16.156  -5.637   3.067  1.00 90.20           C  
ATOM   1038  O   LYS A 133     -13.731  -4.930   0.914  1.00 90.20           O  
ATOM   1039  CG  LYS A 133     -15.567  -7.007   2.763  1.00 90.20           C  
ATOM   1040  CD  LYS A 133     -16.576  -8.119   3.019  1.00 90.20           C  
ATOM   1041  CE  LYS A 133     -16.110  -9.444   2.432  1.00 90.20           C  
ATOM   1042  NZ  LYS A 133     -17.146 -10.510   2.578  1.00 90.20           N  
ATOM   1043  N   HIS A 134     -15.706  -4.073   0.432  1.00 88.38           N  
ATOM   1044  CA  HIS A 134     -15.469  -4.060  -1.007  1.00 88.38           C  
ATOM   1045  C   HIS A 134     -14.285  -3.167  -1.362  1.00 88.38           C  
ATOM   1046  CB  HIS A 134     -16.721  -3.592  -1.752  1.00 88.38           C  
ATOM   1047  O   HIS A 134     -13.419  -3.560  -2.147  1.00 88.38           O  
ATOM   1048  CG  HIS A 134     -16.606  -3.692  -3.239  1.00 88.38           C  
ATOM   1049  CD2 HIS A 134     -16.560  -2.733  -4.194  1.00 88.38           C  
ATOM   1050  ND1 HIS A 134     -16.528  -4.899  -3.900  1.00 88.38           N  
ATOM   1051  CE1 HIS A 134     -16.437  -4.677  -5.201  1.00 88.38           C  
ATOM   1052  NE2 HIS A 134     -16.454  -3.371  -5.405  1.00 88.38           N  
ATOM   1053  N   ILE A 135     -14.201  -2.074  -0.803  1.00 90.96           N  
ATOM   1054  CA  ILE A 135     -13.146  -1.113  -1.102  1.00 90.96           C  
ATOM   1055  C   ILE A 135     -11.802  -1.656  -0.621  1.00 90.96           C  
ATOM   1056  CB  ILE A 135     -13.432   0.261  -0.455  1.00 90.96           C  
ATOM   1057  O   ILE A 135     -10.798  -1.564  -1.331  1.00 90.96           O  
ATOM   1058  CG1 ILE A 135     -14.663   0.908  -1.098  1.00 90.96           C  
ATOM   1059  CG2 ILE A 135     -12.209   1.176  -0.569  1.00 90.96           C  
ATOM   1060  CD1 ILE A 135     -15.097   2.208  -0.434  1.00 90.96           C  
ATOM   1061  N   PHE A 136     -11.807  -2.221   0.536  1.00 92.69           N  
ATOM   1062  CA  PHE A 136     -10.560  -2.752   1.075  1.00 92.69           C  
ATOM   1063  C   PHE A 136     -10.053  -3.911   0.226  1.00 92.69           C  
ATOM   1064  CB  PHE A 136     -10.750  -3.207   2.525  1.00 92.69           C  
ATOM   1065  O   PHE A 136      -8.847  -4.045   0.006  1.00 92.69           O  
ATOM   1066  CG  PHE A 136     -10.491  -2.127   3.540  1.00 92.69           C  
ATOM   1067  CD1 PHE A 136      -9.198  -1.858   3.974  1.00 92.69           C  
ATOM   1068  CD2 PHE A 136     -11.540  -1.380   4.060  1.00 92.69           C  
ATOM   1069  CE1 PHE A 136      -8.955  -0.858   4.914  1.00 92.69           C  
ATOM   1070  CE2 PHE A 136     -11.304  -0.380   4.999  1.00 92.69           C  
ATOM   1071  CZ  PHE A 136     -10.011  -0.121   5.425  1.00 92.69           C  
ATOM   1072  N   VAL A 137     -10.944  -4.660  -0.239  1.00 89.65           N  
ATOM   1073  CA  VAL A 137     -10.537  -5.779  -1.083  1.00 89.65           C  
ATOM   1074  C   VAL A 137      -9.906  -5.254  -2.370  1.00 89.65           C  
ATOM   1075  CB  VAL A 137     -11.730  -6.704  -1.413  1.00 89.65           C  
ATOM   1076  O   VAL A 137      -8.888  -5.779  -2.829  1.00 89.65           O  
ATOM   1077  CG1 VAL A 137     -11.371  -7.667  -2.543  1.00 89.65           C  
ATOM   1078  CG2 VAL A 137     -12.168  -7.474  -0.169  1.00 89.65           C  
ATOM   1079  N   VAL A 138     -10.485  -4.288  -2.910  1.00 89.06           N  
ATOM   1080  CA  VAL A 138      -9.972  -3.686  -4.136  1.00 89.06           C  
ATOM   1081  C   VAL A 138      -8.583  -3.103  -3.884  1.00 89.06           C  
ATOM   1082  CB  VAL A 138     -10.921  -2.590  -4.671  1.00 89.06           C  
ATOM   1083  O   VAL A 138      -7.653  -3.344  -4.657  1.00 89.06           O  
ATOM   1084  CG1 VAL A 138     -10.259  -1.809  -5.804  1.00 89.06           C  
ATOM   1085  CG2 VAL A 138     -12.237  -3.206  -5.140  1.00 89.06           C  
ATOM   1086  N   VAL A 139      -8.521  -2.372  -2.837  1.00 92.14           N  
ATOM   1087  CA  VAL A 139      -7.243  -1.751  -2.507  1.00 92.14           C  
ATOM   1088  C   VAL A 139      -6.197  -2.832  -2.241  1.00 92.14           C  
ATOM   1089  CB  VAL A 139      -7.366  -0.815  -1.283  1.00 92.14           C  
ATOM   1090  O   VAL A 139      -5.043  -2.703  -2.657  1.00 92.14           O  
ATOM   1091  CG1 VAL A 139      -5.994  -0.285  -0.870  1.00 92.14           C  
ATOM   1092  CG2 VAL A 139      -8.319   0.339  -1.589  1.00 92.14           C  
ATOM   1093  N   LEU A 140      -6.584  -3.814  -1.575  1.00 90.66           N  
ATOM   1094  CA  LEU A 140      -5.683  -4.932  -1.319  1.00 90.66           C  
ATOM   1095  C   LEU A 140      -5.216  -5.564  -2.626  1.00 90.66           C  
ATOM   1096  CB  LEU A 140      -6.371  -5.986  -0.446  1.00 90.66           C  
ATOM   1097  O   LEU A 140      -4.031  -5.866  -2.786  1.00 90.66           O  
ATOM   1098  CG  LEU A 140      -5.500  -7.152   0.023  1.00 90.66           C  
ATOM   1099  CD1 LEU A 140      -4.400  -6.650   0.953  1.00 90.66           C  
ATOM   1100  CD2 LEU A 140      -6.351  -8.211   0.716  1.00 90.66           C  
ATOM   1101  N   ASP A 141      -6.124  -5.733  -3.509  1.00 87.88           N  
ATOM   1102  CA  ASP A 141      -5.806  -6.313  -4.810  1.00 87.88           C  
ATOM   1103  C   ASP A 141      -4.833  -5.425  -5.583  1.00 87.88           C  
ATOM   1104  CB  ASP A 141      -7.081  -6.532  -5.627  1.00 87.88           C  
ATOM   1105  O   ASP A 141      -3.873  -5.919  -6.178  1.00 87.88           O  
ATOM   1106  CG  ASP A 141      -7.914  -7.699  -5.125  1.00 87.88           C  
ATOM   1107  OD1 ASP A 141      -7.401  -8.517  -4.331  1.00 87.88           O  
ATOM   1108  OD2 ASP A 141      -9.092  -7.803  -5.530  1.00 87.88           O  
ATOM   1109  N   ILE A 142      -5.049  -4.211  -5.562  1.00 90.42           N  
ATOM   1110  CA  ILE A 142      -4.231  -3.252  -6.298  1.00 90.42           C  
ATOM   1111  C   ILE A 142      -2.827  -3.206  -5.699  1.00 90.42           C  
ATOM   1112  CB  ILE A 142      -4.865  -1.843  -6.288  1.00 90.42           C  
ATOM   1113  O   ILE A 142      -1.844  -3.024  -6.421  1.00 90.42           O  
ATOM   1114  CG1 ILE A 142      -6.180  -1.844  -7.076  1.00 90.42           C  
ATOM   1115  CG2 ILE A 142      -3.888  -0.808  -6.853  1.00 90.42           C  
ATOM   1116  CD1 ILE A 142      -7.006  -0.577  -6.902  1.00 90.42           C  
ATOM   1117  N   SER A 143      -2.711  -3.468  -4.442  1.00 91.30           N  
ATOM   1118  CA  SER A 143      -1.438  -3.346  -3.740  1.00 91.30           C  
ATOM   1119  C   SER A 143      -0.610  -4.620  -3.873  1.00 91.30           C  
ATOM   1120  CB  SER A 143      -1.668  -3.030  -2.262  1.00 91.30           C  
ATOM   1121  O   SER A 143       0.546  -4.662  -3.447  1.00 91.30           O  
ATOM   1122  OG  SER A 143      -2.243  -4.140  -1.594  1.00 91.30           O  
ATOM   1123  N   THR A 144      -1.022  -5.623  -4.420  1.00 87.78           N  
ATOM   1124  CA  THR A 144      -0.405  -6.943  -4.502  1.00 87.78           C  
ATOM   1125  C   THR A 144       0.977  -6.855  -5.143  1.00 87.78           C  
ATOM   1126  CB  THR A 144      -1.284  -7.921  -5.302  1.00 87.78           C  
ATOM   1127  O   THR A 144       1.915  -7.522  -4.701  1.00 87.78           O  
ATOM   1128  CG2 THR A 144      -0.644  -9.304  -5.374  1.00 87.78           C  
ATOM   1129  OG1 THR A 144      -2.565  -8.032  -4.669  1.00 87.78           O  
ATOM   1130  N   PRO A 145       1.100  -6.094  -6.163  1.00 86.66           N  
ATOM   1131  CA  PRO A 145       2.427  -6.005  -6.777  1.00 86.66           C  
ATOM   1132  C   PRO A 145       3.511  -5.595  -5.783  1.00 86.66           C  
ATOM   1133  CB  PRO A 145       2.245  -4.936  -7.858  1.00 86.66           C  
ATOM   1134  O   PRO A 145       4.683  -5.937  -5.965  1.00 86.66           O  
ATOM   1135  CG  PRO A 145       0.786  -4.963  -8.180  1.00 86.66           C  
ATOM   1136  CD  PRO A 145       0.029  -5.328  -6.935  1.00 86.66           C  
ATOM   1137  N   PHE A 146       3.198  -4.884  -4.803  1.00 87.34           N  
ATOM   1138  CA  PHE A 146       4.176  -4.481  -3.800  1.00 87.34           C  
ATOM   1139  C   PHE A 146       4.745  -5.698  -3.080  1.00 87.34           C  
ATOM   1140  CB  PHE A 146       3.545  -3.520  -2.788  1.00 87.34           C  
ATOM   1141  O   PHE A 146       5.931  -5.731  -2.747  1.00 87.34           O  
ATOM   1142  CG  PHE A 146       3.522  -2.086  -3.246  1.00 87.34           C  
ATOM   1143  CD1 PHE A 146       4.287  -1.676  -4.330  1.00 87.34           C  
ATOM   1144  CD2 PHE A 146       2.733  -1.149  -2.591  1.00 87.34           C  
ATOM   1145  CE1 PHE A 146       4.268  -0.350  -4.756  1.00 87.34           C  
ATOM   1146  CE2 PHE A 146       2.708   0.178  -3.011  1.00 87.34           C  
ATOM   1147  CZ  PHE A 146       3.477   0.576  -4.093  1.00 87.34           C  
ATOM   1148  N   GLN A 147       3.968  -6.605  -2.851  1.00 82.95           N  
ATOM   1149  CA  GLN A 147       4.418  -7.802  -2.148  1.00 82.95           C  
ATOM   1150  C   GLN A 147       5.492  -8.537  -2.944  1.00 82.95           C  
ATOM   1151  CB  GLN A 147       3.239  -8.736  -1.869  1.00 82.95           C  
ATOM   1152  O   GLN A 147       6.496  -8.978  -2.381  1.00 82.95           O  
ATOM   1153  CG  GLN A 147       2.359  -8.286  -0.711  1.00 82.95           C  
ATOM   1154  CD  GLN A 147       1.214  -9.244  -0.438  1.00 82.95           C  
ATOM   1155  NE2 GLN A 147       0.249  -8.802   0.362  1.00 82.95           N  
ATOM   1156  OE1 GLN A 147       1.196 -10.371  -0.943  1.00 82.95           O  
ATOM   1157  N   SER A 148       5.169  -8.660  -4.152  1.00 82.41           N  
ATOM   1158  CA  SER A 148       6.107  -9.354  -5.028  1.00 82.41           C  
ATOM   1159  C   SER A 148       7.428  -8.599  -5.133  1.00 82.41           C  
ATOM   1160  CB  SER A 148       5.504  -9.540  -6.421  1.00 82.41           C  
ATOM   1161  O   SER A 148       8.500  -9.207  -5.115  1.00 82.41           O  
ATOM   1162  OG  SER A 148       5.334  -8.289  -7.066  1.00 82.41           O  
ATOM   1163  N   ILE A 149       7.332  -7.320  -5.133  1.00 85.78           N  
ATOM   1164  CA  ILE A 149       8.510  -6.471  -5.273  1.00 85.78           C  
ATOM   1165  C   ILE A 149       9.316  -6.490  -3.976  1.00 85.78           C  
ATOM   1166  CB  ILE A 149       8.122  -5.022  -5.642  1.00 85.78           C  
ATOM   1167  O   ILE A 149      10.548  -6.545  -4.004  1.00 85.78           O  
ATOM   1168  CG1 ILE A 149       7.517  -4.973  -7.050  1.00 85.78           C  
ATOM   1169  CG2 ILE A 149       9.336  -4.094  -5.535  1.00 85.78           C  
ATOM   1170  CD1 ILE A 149       6.880  -3.637  -7.403  1.00 85.78           C  
ATOM   1171  N   LEU A 150       8.628  -6.471  -2.902  1.00 83.14           N  
ATOM   1172  CA  LEU A 150       9.300  -6.456  -1.607  1.00 83.14           C  
ATOM   1173  C   LEU A 150      10.074  -7.751  -1.381  1.00 83.14           C  
ATOM   1174  CB  LEU A 150       8.284  -6.252  -0.479  1.00 83.14           C  
ATOM   1175  O   LEU A 150      11.146  -7.739  -0.772  1.00 83.14           O  
ATOM   1176  CG  LEU A 150       7.715  -4.840  -0.327  1.00 83.14           C  
ATOM   1177  CD1 LEU A 150       6.611  -4.825   0.725  1.00 83.14           C  
ATOM   1178  CD2 LEU A 150       8.820  -3.854   0.035  1.00 83.14           C  
ATOM   1179  N   ARG A 151       9.578  -8.808  -1.827  1.00 80.98           N  
ATOM   1180  CA  ARG A 151      10.274 -10.084  -1.700  1.00 80.98           C  
ATOM   1181  C   ARG A 151      11.551 -10.097  -2.533  1.00 80.98           C  
ATOM   1182  CB  ARG A 151       9.362 -11.238  -2.121  1.00 80.98           C  
ATOM   1183  O   ARG A 151      12.550 -10.703  -2.139  1.00 80.98           O  
ATOM   1184  CG  ARG A 151       8.261 -11.551  -1.120  1.00 80.98           C  
ATOM   1185  CD  ARG A 151       7.450 -12.770  -1.536  1.00 80.98           C  
ATOM   1186  NE  ARG A 151       6.358 -13.035  -0.602  1.00 80.98           N  
ATOM   1187  NH1 ARG A 151       5.390 -14.695  -1.884  1.00 80.98           N  
ATOM   1188  NH2 ARG A 151       4.459 -14.102   0.125  1.00 80.98           N  
ATOM   1189  CZ  ARG A 151       5.405 -13.943  -0.789  1.00 80.98           C  
ATOM   1190  N   ALA A 152      11.490  -9.326  -3.582  1.00 76.34           N  
ATOM   1191  CA  ALA A 152      12.614  -9.318  -4.515  1.00 76.34           C  
ATOM   1192  C   ALA A 152      13.689  -8.330  -4.071  1.00 76.34           C  
ATOM   1193  CB  ALA A 152      12.133  -8.979  -5.924  1.00 76.34           C  
ATOM   1194  O   ALA A 152      14.857  -8.464  -4.445  1.00 76.34           O  
ATOM   1195  N   THR A 153      13.344  -7.343  -3.273  1.00 67.99           N  
ATOM   1196  CA  THR A 153      14.243  -6.252  -2.916  1.00 67.99           C  
ATOM   1197  C   THR A 153      15.210  -6.685  -1.817  1.00 67.99           C  
ATOM   1198  CB  THR A 153      13.459  -5.010  -2.453  1.00 67.99           C  
ATOM   1199  O   THR A 153      16.208  -6.009  -1.560  1.00 67.99           O  
ATOM   1200  CG2 THR A 153      12.640  -4.419  -3.596  1.00 67.99           C  
ATOM   1201  OG1 THR A 153      12.574  -5.381  -1.389  1.00 67.99           O  
ATOM   1202  N   ASP A 154      15.119  -7.822  -1.135  1.00 65.11           N  
ATOM   1203  CA  ASP A 154      16.013  -8.273  -0.073  1.00 65.11           C  
ATOM   1204  C   ASP A 154      17.445  -8.413  -0.585  1.00 65.11           C  
ATOM   1205  CB  ASP A 154      15.529  -9.603   0.507  1.00 65.11           C  
ATOM   1206  O   ASP A 154      18.401  -8.256   0.179  1.00 65.11           O  
ATOM   1207  CG  ASP A 154      14.391  -9.439   1.499  1.00 65.11           C  
ATOM   1208  OD1 ASP A 154      14.121  -8.299   1.934  1.00 65.11           O  
ATOM   1209  OD2 ASP A 154      13.761 -10.459   1.851  1.00 65.11           O  
ATOM   1210  N   LEU A 155      17.800  -7.971  -1.797  1.00 58.44           N  
ATOM   1211  CA  LEU A 155      19.133  -8.334  -2.265  1.00 58.44           C  
ATOM   1212  C   LEU A 155      19.846  -7.128  -2.865  1.00 58.44           C  
ATOM   1213  CB  LEU A 155      19.049  -9.459  -3.301  1.00 58.44           C  
ATOM   1214  O   LEU A 155      20.986  -7.239  -3.323  1.00 58.44           O  
ATOM   1215  CG  LEU A 155      18.645 -10.837  -2.774  1.00 58.44           C  
ATOM   1216  CD1 LEU A 155      17.959 -11.644  -3.871  1.00 58.44           C  
ATOM   1217  CD2 LEU A 155      19.863 -11.582  -2.238  1.00 58.44           C  
ATOM   1218  N   GLY A 156      19.729  -5.859  -2.260  1.00 62.25           N  
ATOM   1219  CA  GLY A 156      20.541  -4.719  -2.652  1.00 62.25           C  
ATOM   1220  C   GLY A 156      19.952  -3.935  -3.809  1.00 62.25           C  
ATOM   1221  O   GLY A 156      19.902  -4.428  -4.938  1.00 62.25           O  
ATOM   1222  N   VAL A 157      19.133  -2.941  -3.553  1.00 72.29           N  
ATOM   1223  CA  VAL A 157      18.405  -2.189  -4.570  1.00 72.29           C  
ATOM   1224  C   VAL A 157      19.157  -0.902  -4.900  1.00 72.29           C  
ATOM   1225  CB  VAL A 157      16.965  -1.863  -4.112  1.00 72.29           C  
ATOM   1226  O   VAL A 157      19.784  -0.301  -4.025  1.00 72.29           O  
ATOM   1227  CG1 VAL A 157      16.144  -1.301  -5.271  1.00 72.29           C  
ATOM   1228  CG2 VAL A 157      16.295  -3.108  -3.533  1.00 72.29           C  
ATOM   1229  N   SER A 158      19.327  -0.669  -6.218  1.00 81.45           N  
ATOM   1230  CA  SER A 158      19.850   0.586  -6.746  1.00 81.45           C  
ATOM   1231  C   SER A 158      18.946   1.759  -6.381  1.00 81.45           C  
ATOM   1232  CB  SER A 158      20.005   0.506  -8.266  1.00 81.45           C  
ATOM   1233  O   SER A 158      17.769   1.568  -6.069  1.00 81.45           O  
ATOM   1234  OG  SER A 158      20.176   1.797  -8.823  1.00 81.45           O  
ATOM   1235  N   GLU A 159      19.542   2.917  -6.169  1.00 83.50           N  
ATOM   1236  CA  GLU A 159      18.842   4.157  -5.847  1.00 83.50           C  
ATOM   1237  C   GLU A 159      17.707   4.422  -6.832  1.00 83.50           C  
ATOM   1238  CB  GLU A 159      19.816   5.338  -5.836  1.00 83.50           C  
ATOM   1239  O   GLU A 159      16.642   4.907  -6.445  1.00 83.50           O  
ATOM   1240  CG  GLU A 159      19.199   6.640  -5.346  1.00 83.50           C  
ATOM   1241  CD  GLU A 159      20.181   7.800  -5.328  1.00 83.50           C  
ATOM   1242  OE1 GLU A 159      19.761   8.947  -5.052  1.00 83.50           O  
ATOM   1243  OE2 GLU A 159      21.380   7.561  -5.593  1.00 83.50           O  
ATOM   1244  N   GLU A 160      17.875   4.072  -8.080  1.00 84.10           N  
ATOM   1245  CA  GLU A 160      16.863   4.288  -9.110  1.00 84.10           C  
ATOM   1246  C   GLU A 160      15.616   3.450  -8.842  1.00 84.10           C  
ATOM   1247  CB  GLU A 160      17.427   3.964 -10.495  1.00 84.10           C  
ATOM   1248  O   GLU A 160      14.492   3.934  -8.992  1.00 84.10           O  
ATOM   1249  CG  GLU A 160      16.463   4.256 -11.636  1.00 84.10           C  
ATOM   1250  CD  GLU A 160      17.080   4.051 -13.010  1.00 84.10           C  
ATOM   1251  OE1 GLU A 160      16.406   4.337 -14.026  1.00 84.10           O  
ATOM   1252  OE2 GLU A 160      18.245   3.600 -13.072  1.00 84.10           O  
ATOM   1253  N   ILE A 161      15.737   2.263  -8.413  1.00 87.11           N  
ATOM   1254  CA  ILE A 161      14.643   1.340  -8.130  1.00 87.11           C  
ATOM   1255  C   ILE A 161      13.857   1.829  -6.916  1.00 87.11           C  
ATOM   1256  CB  ILE A 161      15.163  -0.095  -7.889  1.00 87.11           C  
ATOM   1257  O   ILE A 161      12.623   1.811  -6.920  1.00 87.11           O  
ATOM   1258  CG1 ILE A 161      15.790  -0.658  -9.170  1.00 87.11           C  
ATOM   1259  CG2 ILE A 161      14.034  -1.002  -7.389  1.00 87.11           C  
ATOM   1260  CD1 ILE A 161      16.505  -1.988  -8.976  1.00 87.11           C  
ATOM   1261  N   VAL A 162      14.623   2.327  -6.007  1.00 87.17           N  
ATOM   1262  CA  VAL A 162      13.999   2.798  -4.775  1.00 87.17           C  
ATOM   1263  C   VAL A 162      13.153   4.036  -5.064  1.00 87.17           C  
ATOM   1264  CB  VAL A 162      15.054   3.115  -3.691  1.00 87.17           C  
ATOM   1265  O   VAL A 162      12.053   4.183  -4.526  1.00 87.17           O  
ATOM   1266  CG1 VAL A 162      14.403   3.790  -2.485  1.00 87.17           C  
ATOM   1267  CG2 VAL A 162      15.781   1.840  -3.266  1.00 87.17           C  
ATOM   1268  N   GLU A 163      13.627   4.867  -5.894  1.00 87.76           N  
ATOM   1269  CA  GLU A 163      12.894   6.075  -6.261  1.00 87.76           C  
ATOM   1270  C   GLU A 163      11.589   5.734  -6.973  1.00 87.76           C  
ATOM   1271  CB  GLU A 163      13.756   6.979  -7.146  1.00 87.76           C  
ATOM   1272  O   GLU A 163      10.551   6.342  -6.704  1.00 87.76           O  
ATOM   1273  CG  GLU A 163      14.832   7.739  -6.385  1.00 87.76           C  
ATOM   1274  CD  GLU A 163      15.699   8.610  -7.281  1.00 87.76           C  
ATOM   1275  OE1 GLU A 163      16.646   9.252  -6.772  1.00 87.76           O  
ATOM   1276  OE2 GLU A 163      15.429   8.650  -8.502  1.00 87.76           O  
ATOM   1277  N   GLN A 164      11.654   4.814  -7.859  1.00 89.31           N  
ATOM   1278  CA  GLN A 164      10.464   4.378  -8.582  1.00 89.31           C  
ATOM   1279  C   GLN A 164       9.465   3.709  -7.643  1.00 89.31           C  
ATOM   1280  CB  GLN A 164      10.842   3.423  -9.714  1.00 89.31           C  
ATOM   1281  O   GLN A 164       8.252   3.856  -7.810  1.00 89.31           O  
ATOM   1282  CG  GLN A 164      11.599   4.090 -10.855  1.00 89.31           C  
ATOM   1283  CD  GLN A 164      10.798   5.190 -11.526  1.00 89.31           C  
ATOM   1284  NE2 GLN A 164      11.457   6.304 -11.828  1.00 89.31           N  
ATOM   1285  OE1 GLN A 164       9.597   5.041 -11.772  1.00 89.31           O  
ATOM   1286  N   LEU A 165      10.009   2.992  -6.766  1.00 90.24           N  
ATOM   1287  CA  LEU A 165       9.160   2.354  -5.766  1.00 90.24           C  
ATOM   1288  C   LEU A 165       8.469   3.397  -4.895  1.00 90.24           C  
ATOM   1289  CB  LEU A 165       9.982   1.404  -4.891  1.00 90.24           C  
ATOM   1290  O   LEU A 165       7.293   3.249  -4.556  1.00 90.24           O  
ATOM   1291  CG  LEU A 165       9.196   0.547  -3.897  1.00 90.24           C  
ATOM   1292  CD1 LEU A 165       8.153  -0.291  -4.629  1.00 90.24           C  
ATOM   1293  CD2 LEU A 165      10.140  -0.344  -3.096  1.00 90.24           C  
ATOM   1294  N   ALA A 166       9.197   4.393  -4.529  1.00 90.43           N  
ATOM   1295  CA  ALA A 166       8.624   5.495  -3.760  1.00 90.43           C  
ATOM   1296  C   ALA A 166       7.489   6.167  -4.527  1.00 90.43           C  
ATOM   1297  CB  ALA A 166       9.703   6.516  -3.409  1.00 90.43           C  
ATOM   1298  O   ALA A 166       6.439   6.470  -3.955  1.00 90.43           O  
ATOM   1299  N   LEU A 167       7.674   6.400  -5.745  1.00 91.06           N  
ATOM   1300  CA  LEU A 167       6.654   7.015  -6.587  1.00 91.06           C  
ATOM   1301  C   LEU A 167       5.432   6.112  -6.708  1.00 91.06           C  
ATOM   1302  CB  LEU A 167       7.219   7.319  -7.977  1.00 91.06           C  
ATOM   1303  O   LEU A 167       4.298   6.595  -6.744  1.00 91.06           O  
ATOM   1304  CG  LEU A 167       8.218   8.473  -8.066  1.00 91.06           C  
ATOM   1305  CD1 LEU A 167       8.798   8.565  -9.474  1.00 91.06           C  
ATOM   1306  CD2 LEU A 167       7.554   9.787  -7.669  1.00 91.06           C  
ATOM   1307  N   ALA A 168       5.721   4.841  -6.863  1.00 92.37           N  
ATOM   1308  CA  ALA A 168       4.623   3.879  -6.907  1.00 92.37           C  
ATOM   1309  C   ALA A 168       3.790   3.938  -5.629  1.00 92.37           C  
ATOM   1310  CB  ALA A 168       5.161   2.466  -7.122  1.00 92.37           C  
ATOM   1311  O   ALA A 168       2.560   3.862  -5.679  1.00 92.37           O  
ATOM   1312  N   LEU A 169       4.488   4.044  -4.530  1.00 92.09           N  
ATOM   1313  CA  LEU A 169       3.800   4.180  -3.251  1.00 92.09           C  
ATOM   1314  C   LEU A 169       2.948   5.445  -3.223  1.00 92.09           C  
ATOM   1315  CB  LEU A 169       4.809   4.205  -2.099  1.00 92.09           C  
ATOM   1316  O   LEU A 169       1.812   5.422  -2.745  1.00 92.09           O  
ATOM   1317  CG  LEU A 169       4.228   4.346  -0.691  1.00 92.09           C  
ATOM   1318  CD1 LEU A 169       3.326   3.159  -0.369  1.00 92.09           C  
ATOM   1319  CD2 LEU A 169       5.345   4.470   0.339  1.00 92.09           C  
ATOM   1320  N   VAL A 170       3.444   6.481  -3.692  1.00 92.58           N  
ATOM   1321  CA  VAL A 170       2.710   7.741  -3.745  1.00 92.58           C  
ATOM   1322  C   VAL A 170       1.453   7.572  -4.595  1.00 92.58           C  
ATOM   1323  CB  VAL A 170       3.585   8.883  -4.310  1.00 92.58           C  
ATOM   1324  O   VAL A 170       0.383   8.071  -4.238  1.00 92.58           O  
ATOM   1325  CG1 VAL A 170       2.745  10.135  -4.555  1.00 92.58           C  
ATOM   1326  CG2 VAL A 170       4.741   9.189  -3.359  1.00 92.58           C  
ATOM   1327  N   ASP A 171       1.575   6.911  -5.727  1.00 93.81           N  
ATOM   1328  CA  ASP A 171       0.429   6.643  -6.590  1.00 93.81           C  
ATOM   1329  C   ASP A 171      -0.634   5.829  -5.856  1.00 93.81           C  
ATOM   1330  CB  ASP A 171       0.872   5.908  -7.857  1.00 93.81           C  
ATOM   1331  O   ASP A 171      -1.830   6.094  -5.991  1.00 93.81           O  
ATOM   1332  CG  ASP A 171       1.637   6.798  -8.822  1.00 93.81           C  
ATOM   1333  OD1 ASP A 171       1.547   8.039  -8.708  1.00 93.81           O  
ATOM   1334  OD2 ASP A 171       2.332   6.252  -9.705  1.00 93.81           O  
ATOM   1335  N   LEU A 172      -0.143   4.874  -5.177  1.00 93.97           N  
ATOM   1336  CA  LEU A 172      -1.067   4.044  -4.411  1.00 93.97           C  
ATOM   1337  C   LEU A 172      -1.792   4.871  -3.354  1.00 93.97           C  
ATOM   1338  CB  LEU A 172      -0.321   2.885  -3.745  1.00 93.97           C  
ATOM   1339  O   LEU A 172      -3.010   4.758  -3.200  1.00 93.97           O  
ATOM   1340  CG  LEU A 172      -1.169   1.922  -2.912  1.00 93.97           C  
ATOM   1341  CD1 LEU A 172      -2.216   1.243  -3.789  1.00 93.97           C  
ATOM   1342  CD2 LEU A 172      -0.284   0.886  -2.227  1.00 93.97           C  
ATOM   1343  N   VAL A 173      -1.058   5.648  -2.631  1.00 93.03           N  
ATOM   1344  CA  VAL A 173      -1.637   6.481  -1.581  1.00 93.03           C  
ATOM   1345  C   VAL A 173      -2.640   7.457  -2.191  1.00 93.03           C  
ATOM   1346  CB  VAL A 173      -0.547   7.253  -0.804  1.00 93.03           C  
ATOM   1347  O   VAL A 173      -3.695   7.718  -1.607  1.00 93.03           O  
ATOM   1348  CG1 VAL A 173      -1.178   8.290   0.123  1.00 93.03           C  
ATOM   1349  CG2 VAL A 173       0.328   6.284  -0.011  1.00 93.03           C  
ATOM   1350  N   ALA A 174      -2.309   8.000  -3.255  1.00 92.62           N  
ATOM   1351  CA  ALA A 174      -3.231   8.891  -3.954  1.00 92.62           C  
ATOM   1352  C   ALA A 174      -4.536   8.176  -4.290  1.00 92.62           C  
ATOM   1353  CB  ALA A 174      -2.583   9.436  -5.225  1.00 92.62           C  
ATOM   1354  O   ALA A 174      -5.619   8.749  -4.149  1.00 92.62           O  
ATOM   1355  N   LEU A 175      -4.396   6.976  -4.777  1.00 92.93           N  
ATOM   1356  CA  LEU A 175      -5.561   6.155  -5.089  1.00 92.93           C  
ATOM   1357  C   LEU A 175      -6.390   5.890  -3.837  1.00 92.93           C  
ATOM   1358  CB  LEU A 175      -5.129   4.829  -5.720  1.00 92.93           C  
ATOM   1359  O   LEU A 175      -7.613   6.053  -3.851  1.00 92.93           O  
ATOM   1360  CG  LEU A 175      -6.253   3.885  -6.152  1.00 92.93           C  
ATOM   1361  CD1 LEU A 175      -6.975   4.446  -7.373  1.00 92.93           C  
ATOM   1362  CD2 LEU A 175      -5.701   2.494  -6.443  1.00 92.93           C  
ATOM   1363  N   ILE A 176      -5.730   5.550  -2.725  1.00 93.41           N  
ATOM   1364  CA  ILE A 176      -6.390   5.254  -1.458  1.00 93.41           C  
ATOM   1365  C   ILE A 176      -7.094   6.505  -0.938  1.00 93.41           C  
ATOM   1366  CB  ILE A 176      -5.385   4.728  -0.408  1.00 93.41           C  
ATOM   1367  O   ILE A 176      -8.238   6.437  -0.483  1.00 93.41           O  
ATOM   1368  CG1 ILE A 176      -4.875   3.339  -0.806  1.00 93.41           C  
ATOM   1369  CG2 ILE A 176      -6.025   4.699   0.984  1.00 93.41           C  
ATOM   1370  CD1 ILE A 176      -3.735   2.825   0.064  1.00 93.41           C  
ATOM   1371  N   SER A 177      -6.407   7.540  -1.049  1.00 92.23           N  
ATOM   1372  CA  SER A 177      -6.957   8.802  -0.563  1.00 92.23           C  
ATOM   1373  C   SER A 177      -8.224   9.181  -1.321  1.00 92.23           C  
ATOM   1374  CB  SER A 177      -5.922   9.921  -0.691  1.00 92.23           C  
ATOM   1375  O   SER A 177      -9.210   9.610  -0.717  1.00 92.23           O  
ATOM   1376  OG  SER A 177      -5.582  10.140  -2.049  1.00 92.23           O  
ATOM   1377  N   SER A 178      -8.181   9.025  -2.597  1.00 90.87           N  
ATOM   1378  CA  SER A 178      -9.331   9.366  -3.428  1.00 90.87           C  
ATOM   1379  C   SER A 178     -10.506   8.432  -3.156  1.00 90.87           C  
ATOM   1380  CB  SER A 178      -8.958   9.312  -4.910  1.00 90.87           C  
ATOM   1381  O   SER A 178     -11.651   8.879  -3.058  1.00 90.87           O  
ATOM   1382  OG  SER A 178      -8.535   8.009  -5.274  1.00 90.87           O  
ATOM   1383  N   LEU A 179     -10.241   7.164  -2.993  1.00 91.11           N  
ATOM   1384  CA  LEU A 179     -11.276   6.164  -2.755  1.00 91.11           C  
ATOM   1385  C   LEU A 179     -11.929   6.372  -1.392  1.00 91.11           C  
ATOM   1386  CB  LEU A 179     -10.690   4.753  -2.843  1.00 91.11           C  
ATOM   1387  O   LEU A 179     -13.157   6.391  -1.284  1.00 91.11           O  
ATOM   1388  CG  LEU A 179     -10.389   4.230  -4.249  1.00 91.11           C  
ATOM   1389  CD1 LEU A 179      -9.630   2.910  -4.172  1.00 91.11           C  
ATOM   1390  CD2 LEU A 179     -11.679   4.066  -5.046  1.00 91.11           C  
ATOM   1391  N   PHE A 180     -11.160   6.577  -0.496  1.00 91.00           N  
ATOM   1392  CA  PHE A 180     -11.668   6.672   0.868  1.00 91.00           C  
ATOM   1393  C   PHE A 180     -12.361   8.010   1.095  1.00 91.00           C  
ATOM   1394  CB  PHE A 180     -10.532   6.491   1.880  1.00 91.00           C  
ATOM   1395  O   PHE A 180     -13.344   8.088   1.834  1.00 91.00           O  
ATOM   1396  CG  PHE A 180     -10.121   5.057   2.080  1.00 91.00           C  
ATOM   1397  CD1 PHE A 180     -10.921   4.019   1.619  1.00 91.00           C  
ATOM   1398  CD2 PHE A 180      -8.934   4.748   2.731  1.00 91.00           C  
ATOM   1399  CE1 PHE A 180     -10.543   2.691   1.803  1.00 91.00           C  
ATOM   1400  CE2 PHE A 180      -8.549   3.423   2.918  1.00 91.00           C  
ATOM   1401  CZ  PHE A 180      -9.356   2.396   2.455  1.00 91.00           C  
ATOM   1402  N   ALA A 181     -11.821   8.959   0.506  1.00 88.85           N  
ATOM   1403  CA  ALA A 181     -12.481  10.260   0.580  1.00 88.85           C  
ATOM   1404  C   ALA A 181     -13.884  10.198  -0.017  1.00 88.85           C  
ATOM   1405  CB  ALA A 181     -11.648  11.321  -0.136  1.00 88.85           C  
ATOM   1406  O   ALA A 181     -14.833  10.741   0.555  1.00 88.85           O  
ATOM   1407  N   GLN A 182     -14.033   9.595  -1.138  1.00 87.32           N  
ATOM   1408  CA  GLN A 182     -15.332   9.442  -1.783  1.00 87.32           C  
ATOM   1409  C   GLN A 182     -16.275   8.598  -0.930  1.00 87.32           C  
ATOM   1410  CB  GLN A 182     -15.174   8.814  -3.169  1.00 87.32           C  
ATOM   1411  O   GLN A 182     -17.471   8.883  -0.849  1.00 87.32           O  
ATOM   1412  CG  GLN A 182     -14.625   9.771  -4.219  1.00 87.32           C  
ATOM   1413  CD  GLN A 182     -14.466   9.120  -5.580  1.00 87.32           C  
ATOM   1414  NE2 GLN A 182     -13.816   9.823  -6.501  1.00 87.32           N  
ATOM   1415  OE1 GLN A 182     -14.922   7.994  -5.801  1.00 87.32           O  
ATOM   1416  N   LEU A 183     -15.716   7.580  -0.353  1.00 87.35           N  
ATOM   1417  CA  LEU A 183     -16.507   6.735   0.534  1.00 87.35           C  
ATOM   1418  C   LEU A 183     -16.980   7.520   1.753  1.00 87.35           C  
ATOM   1419  CB  LEU A 183     -15.695   5.517   0.980  1.00 87.35           C  
ATOM   1420  O   LEU A 183     -18.135   7.396   2.166  1.00 87.35           O  
ATOM   1421  CG  LEU A 183     -16.408   4.527   1.903  1.00 87.35           C  
ATOM   1422  CD1 LEU A 183     -17.491   3.775   1.138  1.00 87.35           C  
ATOM   1423  CD2 LEU A 183     -15.408   3.554   2.519  1.00 87.35           C  
ATOM   1424  N   TYR A 184     -16.049   8.191   2.259  1.00 87.20           N  
ATOM   1425  CA  TYR A 184     -16.382   9.009   3.419  1.00 87.20           C  
ATOM   1426  C   TYR A 184     -17.520   9.971   3.100  1.00 87.20           C  
ATOM   1427  CB  TYR A 184     -15.154   9.792   3.895  1.00 87.20           C  
ATOM   1428  O   TYR A 184     -18.473  10.093   3.873  1.00 87.20           O  
ATOM   1429  CG  TYR A 184     -15.400  10.606   5.142  1.00 87.20           C  
ATOM   1430  CD1 TYR A 184     -15.706  11.963   5.063  1.00 87.20           C  
ATOM   1431  CD2 TYR A 184     -15.325  10.021   6.402  1.00 87.20           C  
ATOM   1432  CE1 TYR A 184     -15.931  12.717   6.210  1.00 87.20           C  
ATOM   1433  CE2 TYR A 184     -15.548  10.765   7.555  1.00 87.20           C  
ATOM   1434  OH  TYR A 184     -16.072  12.853   8.588  1.00 87.20           O  
ATOM   1435  CZ  TYR A 184     -15.850  12.110   7.450  1.00 87.20           C  
ATOM   1436  N   LYS A 185     -17.479  10.620   1.995  1.00 85.93           N  
ATOM   1437  CA  LYS A 185     -18.516  11.553   1.562  1.00 85.93           C  
ATOM   1438  C   LYS A 185     -19.838  10.831   1.318  1.00 85.93           C  
ATOM   1439  CB  LYS A 185     -18.080  12.290   0.295  1.00 85.93           C  
ATOM   1440  O   LYS A 185     -20.905  11.350   1.652  1.00 85.93           O  
ATOM   1441  CG  LYS A 185     -16.977  13.314   0.523  1.00 85.93           C  
ATOM   1442  CD  LYS A 185     -16.609  14.035  -0.768  1.00 85.93           C  
ATOM   1443  CE  LYS A 185     -15.486  15.039  -0.547  1.00 85.93           C  
ATOM   1444  NZ  LYS A 185     -15.077  15.702  -1.821  1.00 85.93           N  
ATOM   1445  N   ALA A 186     -19.723   9.676   0.784  1.00 85.53           N  
ATOM   1446  CA  ALA A 186     -20.913   8.883   0.487  1.00 85.53           C  
ATOM   1447  C   ALA A 186     -21.623   8.459   1.770  1.00 85.53           C  
ATOM   1448  CB  ALA A 186     -20.542   7.657  -0.342  1.00 85.53           C  
ATOM   1449  O   ALA A 186     -22.853   8.500   1.848  1.00 85.53           O  
ATOM   1450  N   ILE A 187     -20.868   8.109   2.749  1.00 84.83           N  
ATOM   1451  CA  ILE A 187     -21.424   7.629   4.009  1.00 84.83           C  
ATOM   1452  C   ILE A 187     -22.073   8.788   4.763  1.00 84.83           C  
ATOM   1453  CB  ILE A 187     -20.341   6.959   4.886  1.00 84.83           C  
ATOM   1454  O   ILE A 187     -23.121   8.619   5.390  1.00 84.83           O  
ATOM   1455  CG1 ILE A 187     -19.871   5.648   4.245  1.00 84.83           C  
ATOM   1456  CG2 ILE A 187     -20.868   6.718   6.303  1.00 84.83           C  
ATOM   1457  CD1 ILE A 187     -18.683   5.006   4.948  1.00 84.83           C  
ATOM   1458  N   LEU A 188     -21.557   9.982   4.672  1.00 83.54           N  
ATOM   1459  CA  LEU A 188     -22.059  11.143   5.399  1.00 83.54           C  
ATOM   1460  C   LEU A 188     -23.163  11.841   4.612  1.00 83.54           C  
ATOM   1461  CB  LEU A 188     -20.922  12.127   5.689  1.00 83.54           C  
ATOM   1462  O   LEU A 188     -23.777  12.790   5.105  1.00 83.54           O  
ATOM   1463  CG  LEU A 188     -19.896  11.688   6.734  1.00 83.54           C  
ATOM   1464  CD1 LEU A 188     -18.797  12.736   6.870  1.00 83.54           C  
ATOM   1465  CD2 LEU A 188     -20.573  11.438   8.077  1.00 83.54           C  
ATOM   1466  N   GLY A 189     -23.423  11.365   3.490  1.00 78.52           N  
ATOM   1467  CA  GLY A 189     -24.460  11.951   2.656  1.00 78.52           C  
ATOM   1468  C   GLY A 189     -24.059  13.286   2.056  1.00 78.52           C  
ATOM   1469  O   GLY A 189     -24.918  14.109   1.731  1.00 78.52           O  
ATOM   1470  N   LEU A 190     -22.809  13.726   2.118  1.00 74.78           N  
ATOM   1471  CA  LEU A 190     -22.309  15.026   1.683  1.00 74.78           C  
ATOM   1472  C   LEU A 190     -22.081  15.044   0.175  1.00 74.78           C  
ATOM   1473  CB  LEU A 190     -21.007  15.369   2.412  1.00 74.78           C  
ATOM   1474  O   LEU A 190     -22.022  16.114  -0.435  1.00 74.78           O  
ATOM   1475  CG  LEU A 190     -21.143  15.818   3.868  1.00 74.78           C  
ATOM   1476  CD1 LEU A 190     -20.114  15.107   4.740  1.00 74.78           C  
ATOM   1477  CD2 LEU A 190     -20.989  17.332   3.977  1.00 74.78           C  
ATOM   1478  N   GLY A 191     -22.347  13.952  -0.625  1.00 64.07           N  
ATOM   1479  CA  GLY A 191     -22.040  13.974  -2.046  1.00 64.07           C  
ATOM   1480  C   GLY A 191     -23.238  13.658  -2.921  1.00 64.07           C  
ATOM   1481  O   GLY A 191     -24.309  13.317  -2.415  1.00 64.07           O  
ATOM   1482  N   ASP A 192     -23.219  14.273  -4.227  1.00 58.90           N  
ATOM   1483  CA  ASP A 192     -24.280  14.236  -5.229  1.00 58.90           C  
ATOM   1484  C   ASP A 192     -24.435  12.833  -5.812  1.00 58.90           C  
ATOM   1485  CB  ASP A 192     -23.997  15.242  -6.347  1.00 58.90           C  
ATOM   1486  O   ASP A 192     -25.512  12.470  -6.291  1.00 58.90           O  
ATOM   1487  CG  ASP A 192     -24.754  16.547  -6.176  1.00 58.90           C  
ATOM   1488  OD1 ASP A 192     -25.585  16.653  -5.248  1.00 58.90           O  
ATOM   1489  OD2 ASP A 192     -24.519  17.477  -6.978  1.00 58.90           O  
ATOM   1490  N   GLY A 193     -24.037  11.649  -5.175  1.00 53.12           N  
ATOM   1491  CA  GLY A 193     -24.148  10.514  -6.078  1.00 53.12           C  
ATOM   1492  C   GLY A 193     -23.746   9.200  -5.436  1.00 53.12           C  
ATOM   1493  O   GLY A 193     -22.905   9.174  -4.535  1.00 53.12           O  
ATOM   1494  N   SER A 194     -24.602   8.381  -5.040  1.00 55.03           N  
ATOM   1495  CA  SER A 194     -24.561   6.937  -4.837  1.00 55.03           C  
ATOM   1496  C   SER A 194     -23.171   6.378  -5.120  1.00 55.03           C  
ATOM   1497  CB  SER A 194     -25.591   6.241  -5.728  1.00 55.03           C  
ATOM   1498  O   SER A 194     -22.552   6.721  -6.129  1.00 55.03           O  
ATOM   1499  OG  SER A 194     -25.188   6.278  -7.086  1.00 55.03           O  
ATOM   1500  N   PHE A 195     -22.058   6.738  -4.435  1.00 61.21           N  
ATOM   1501  CA  PHE A 195     -20.872   5.916  -4.646  1.00 61.21           C  
ATOM   1502  C   PHE A 195     -21.256   4.533  -5.159  1.00 61.21           C  
ATOM   1503  CB  PHE A 195     -20.067   5.790  -3.348  1.00 61.21           C  
ATOM   1504  O   PHE A 195     -21.999   3.805  -4.499  1.00 61.21           O  
ATOM   1505  CG  PHE A 195     -18.758   5.066  -3.514  1.00 61.21           C  
ATOM   1506  CD1 PHE A 195     -18.624   3.742  -3.113  1.00 61.21           C  
ATOM   1507  CD2 PHE A 195     -17.661   5.710  -4.072  1.00 61.21           C  
ATOM   1508  CE1 PHE A 195     -17.414   3.070  -3.266  1.00 61.21           C  
ATOM   1509  CE2 PHE A 195     -16.448   5.044  -4.227  1.00 61.21           C  
ATOM   1510  CZ  PHE A 195     -16.326   3.725  -3.823  1.00 61.21           C  
ATOM   1511  N   VAL A 196     -21.159   4.381  -6.470  1.00 63.66           N  
ATOM   1512  CA  VAL A 196     -21.417   3.045  -6.997  1.00 63.66           C  
ATOM   1513  C   VAL A 196     -20.171   2.177  -6.840  1.00 63.66           C  
ATOM   1514  CB  VAL A 196     -21.850   3.093  -8.479  1.00 63.66           C  
ATOM   1515  O   VAL A 196     -19.132   2.458  -7.443  1.00 63.66           O  
ATOM   1516  CG1 VAL A 196     -22.180   1.693  -8.991  1.00 63.66           C  
ATOM   1517  CG2 VAL A 196     -23.047   4.026  -8.655  1.00 63.66           C  
ATOM   1518  N   LEU A 197     -20.140   1.412  -5.872  1.00 66.26           N  
ATOM   1519  CA  LEU A 197     -19.057   0.513  -5.490  1.00 66.26           C  
ATOM   1520  C   LEU A 197     -18.705  -0.431  -6.635  1.00 66.26           C  
ATOM   1521  CB  LEU A 197     -19.444  -0.295  -4.248  1.00 66.26           C  
ATOM   1522  O   LEU A 197     -17.541  -0.802  -6.803  1.00 66.26           O  
ATOM   1523  CG  LEU A 197     -18.395  -0.375  -3.137  1.00 66.26           C  
ATOM   1524  CD1 LEU A 197     -18.728   0.611  -2.022  1.00 66.26           C  
ATOM   1525  CD2 LEU A 197     -18.301  -1.795  -2.592  1.00 66.26           C  
ATOM   1526  N   ASN A 198     -19.663  -0.620  -7.678  1.00 66.32           N  
ATOM   1527  CA  ASN A 198     -19.442  -1.662  -8.675  1.00 66.32           C  
ATOM   1528  C   ASN A 198     -18.548  -1.170  -9.810  1.00 66.32           C  
ATOM   1529  CB  ASN A 198     -20.776  -2.165  -9.230  1.00 66.32           C  
ATOM   1530  O   ASN A 198     -17.856  -1.965 -10.450  1.00 66.32           O  
ATOM   1531  CG  ASN A 198     -21.541  -3.012  -8.232  1.00 66.32           C  
ATOM   1532  ND2 ASN A 198     -22.824  -3.226  -8.498  1.00 66.32           N  
ATOM   1533  OD1 ASN A 198     -20.984  -3.469  -7.231  1.00 66.32           O  
ATOM   1534  N   ASP A 199     -18.167   0.176  -9.878  1.00 77.36           N  
ATOM   1535  CA  ASP A 199     -17.403   0.638 -11.033  1.00 77.36           C  
ATOM   1536  C   ASP A 199     -16.077   1.261 -10.602  1.00 77.36           C  
ATOM   1537  CB  ASP A 199     -18.217   1.645 -11.848  1.00 77.36           C  
ATOM   1538  O   ASP A 199     -15.545   2.137 -11.287  1.00 77.36           O  
ATOM   1539  CG  ASP A 199     -17.705   1.811 -13.268  1.00 77.36           C  
ATOM   1540  OD1 ASP A 199     -16.787   1.067 -13.677  1.00 77.36           O  
ATOM   1541  OD2 ASP A 199     -18.221   2.696 -13.984  1.00 77.36           O  
ATOM   1542  N   ILE A 200     -15.459   0.799  -9.487  1.00 83.11           N  
ATOM   1543  CA  ILE A 200     -14.243   1.403  -8.954  1.00 83.11           C  
ATOM   1544  C   ILE A 200     -13.096   1.212  -9.944  1.00 83.11           C  
ATOM   1545  CB  ILE A 200     -13.870   0.804  -7.579  1.00 83.11           C  
ATOM   1546  O   ILE A 200     -12.329   2.143 -10.201  1.00 83.11           O  
ATOM   1547  CG1 ILE A 200     -14.933   1.165  -6.534  1.00 83.11           C  
ATOM   1548  CG2 ILE A 200     -12.484   1.284  -7.139  1.00 83.11           C  
ATOM   1549  CD1 ILE A 200     -14.758   0.449  -5.202  1.00 83.11           C  
ATOM   1550  N   HIS A 201     -13.080   0.049 -10.588  1.00 83.02           N  
ATOM   1551  CA  HIS A 201     -11.986  -0.240 -11.509  1.00 83.02           C  
ATOM   1552  C   HIS A 201     -12.065   0.641 -12.751  1.00 83.02           C  
ATOM   1553  CB  HIS A 201     -11.999  -1.716 -11.909  1.00 83.02           C  
ATOM   1554  O   HIS A 201     -11.039   1.109 -13.251  1.00 83.02           O  
ATOM   1555  CG  HIS A 201     -11.473  -2.630 -10.849  1.00 83.02           C  
ATOM   1556  CD2 HIS A 201     -12.115  -3.437  -9.971  1.00 83.02           C  
ATOM   1557  ND1 HIS A 201     -10.126  -2.783 -10.599  1.00 83.02           N  
ATOM   1558  CE1 HIS A 201      -9.963  -3.648  -9.612  1.00 83.02           C  
ATOM   1559  NE2 HIS A 201     -11.155  -4.059  -9.213  1.00 83.02           N  
ATOM   1560  N   ASN A 202     -13.213   0.973 -13.124  1.00 84.29           N  
ATOM   1561  CA  ASN A 202     -13.401   1.820 -14.297  1.00 84.29           C  
ATOM   1562  C   ASN A 202     -13.163   3.292 -13.971  1.00 84.29           C  
ATOM   1563  CB  ASN A 202     -14.802   1.625 -14.880  1.00 84.29           C  
ATOM   1564  O   ASN A 202     -12.530   4.009 -14.747  1.00 84.29           O  
ATOM   1565  CG  ASN A 202     -14.985   0.262 -15.519  1.00 84.29           C  
ATOM   1566  ND2 ASN A 202     -16.227  -0.202 -15.581  1.00 84.29           N  
ATOM   1567  OD1 ASN A 202     -14.017  -0.368 -15.954  1.00 84.29           O  
ATOM   1568  N   GLN A 203     -13.574   3.682 -12.829  1.00 86.25           N  
ATOM   1569  CA  GLN A 203     -13.478   5.082 -12.426  1.00 86.25           C  
ATOM   1570  C   GLN A 203     -12.027   5.484 -12.179  1.00 86.25           C  
ATOM   1571  CB  GLN A 203     -14.315   5.339 -11.173  1.00 86.25           C  
ATOM   1572  O   GLN A 203     -11.634   6.617 -12.465  1.00 86.25           O  
ATOM   1573  CG  GLN A 203     -15.817   5.333 -11.424  1.00 86.25           C  
ATOM   1574  CD  GLN A 203     -16.625   5.515 -10.153  1.00 86.25           C  
ATOM   1575  NE2 GLN A 203     -17.939   5.342 -10.256  1.00 86.25           N  
ATOM   1576  OE1 GLN A 203     -16.074   5.807  -9.087  1.00 86.25           O  
ATOM   1577  N   TYR A 204     -11.311   4.503 -11.743  1.00 89.20           N  
ATOM   1578  CA  TYR A 204      -9.934   4.811 -11.374  1.00 89.20           C  
ATOM   1579  C   TYR A 204      -8.950   4.054 -12.258  1.00 89.20           C  
ATOM   1580  CB  TYR A 204      -9.682   4.470  -9.902  1.00 89.20           C  
ATOM   1581  O   TYR A 204      -7.834   3.747 -11.834  1.00 89.20           O  
ATOM   1582  CG  TYR A 204     -10.465   5.328  -8.938  1.00 89.20           C  
ATOM   1583  CD1 TYR A 204      -9.965   6.554  -8.503  1.00 89.20           C  
ATOM   1584  CD2 TYR A 204     -11.703   4.916  -8.460  1.00 89.20           C  
ATOM   1585  CE1 TYR A 204     -10.681   7.347  -7.612  1.00 89.20           C  
ATOM   1586  CE2 TYR A 204     -12.428   5.701  -7.569  1.00 89.20           C  
ATOM   1587  OH  TYR A 204     -12.624   7.695  -6.271  1.00 89.20           O  
ATOM   1588  CZ  TYR A 204     -11.910   6.913  -7.152  1.00 89.20           C  
ATOM   1589  N   ALA A 205      -9.357   3.754 -13.461  1.00 88.19           N  
ATOM   1590  CA  ALA A 205      -8.575   2.925 -14.375  1.00 88.19           C  
ATOM   1591  C   ALA A 205      -7.229   3.572 -14.687  1.00 88.19           C  
ATOM   1592  CB  ALA A 205      -9.354   2.675 -15.665  1.00 88.19           C  
ATOM   1593  O   ALA A 205      -6.196   2.899 -14.693  1.00 88.19           O  
ATOM   1594  N   SER A 206      -7.287   4.846 -14.889  1.00 89.11           N  
ATOM   1595  CA  SER A 206      -6.062   5.555 -15.246  1.00 89.11           C  
ATOM   1596  C   SER A 206      -5.053   5.525 -14.103  1.00 89.11           C  
ATOM   1597  CB  SER A 206      -6.372   7.004 -15.625  1.00 89.11           C  
ATOM   1598  O   SER A 206      -3.870   5.255 -14.320  1.00 89.11           O  
ATOM   1599  OG  SER A 206      -6.890   7.715 -14.514  1.00 89.11           O  
ATOM   1600  N   GLN A 207      -5.494   5.743 -12.888  1.00 91.32           N  
ATOM   1601  CA  GLN A 207      -4.636   5.749 -11.708  1.00 91.32           C  
ATOM   1602  C   GLN A 207      -4.076   4.357 -11.429  1.00 91.32           C  
ATOM   1603  CB  GLN A 207      -5.403   6.260 -10.488  1.00 91.32           C  
ATOM   1604  O   GLN A 207      -2.901   4.212 -11.085  1.00 91.32           O  
ATOM   1605  CG  GLN A 207      -5.723   7.748 -10.542  1.00 91.32           C  
ATOM   1606  CD  GLN A 207      -6.555   8.213  -9.362  1.00 91.32           C  
ATOM   1607  NE2 GLN A 207      -6.546   9.517  -9.106  1.00 91.32           N  
ATOM   1608  OE1 GLN A 207      -7.203   7.407  -8.686  1.00 91.32           O  
ATOM   1609  N   ILE A 208      -4.966   3.406 -11.634  1.00 89.55           N  
ATOM   1610  CA  ILE A 208      -4.562   2.024 -11.397  1.00 89.55           C  
ATOM   1611  C   ILE A 208      -3.510   1.610 -12.423  1.00 89.55           C  
ATOM   1612  CB  ILE A 208      -5.772   1.065 -11.454  1.00 89.55           C  
ATOM   1613  O   ILE A 208      -2.499   0.997 -12.072  1.00 89.55           O  
ATOM   1614  CG1 ILE A 208      -6.733   1.348 -10.294  1.00 89.55           C  
ATOM   1615  CG2 ILE A 208      -5.306  -0.394 -11.436  1.00 89.55           C  
ATOM   1616  CD1 ILE A 208      -8.058   0.604 -10.392  1.00 89.55           C  
ATOM   1617  N   ASP A 209      -3.691   2.044 -13.638  1.00 90.10           N  
ATOM   1618  CA  ASP A 209      -2.759   1.711 -14.711  1.00 90.10           C  
ATOM   1619  C   ASP A 209      -1.395   2.355 -14.473  1.00 90.10           C  
ATOM   1620  CB  ASP A 209      -3.320   2.151 -16.065  1.00 90.10           C  
ATOM   1621  O   ASP A 209      -0.359   1.721 -14.683  1.00 90.10           O  
ATOM   1622  CG  ASP A 209      -4.387   1.211 -16.598  1.00 90.10           C  
ATOM   1623  OD1 ASP A 209      -4.517   0.079 -16.083  1.00 90.10           O  
ATOM   1624  OD2 ASP A 209      -5.103   1.604 -17.545  1.00 90.10           O  
ATOM   1625  N   THR A 210      -1.475   3.544 -14.050  1.00 91.60           N  
ATOM   1626  CA  THR A 210      -0.230   4.251 -13.765  1.00 91.60           C  
ATOM   1627  C   THR A 210       0.547   3.550 -12.655  1.00 91.60           C  
ATOM   1628  CB  THR A 210      -0.498   5.714 -13.365  1.00 91.60           C  
ATOM   1629  O   THR A 210       1.762   3.371 -12.759  1.00 91.60           O  
ATOM   1630  CG2 THR A 210      -1.091   6.503 -14.527  1.00 91.60           C  
ATOM   1631  OG1 THR A 210      -1.416   5.741 -12.265  1.00 91.60           O  
ATOM   1632  N   PHE A 211      -0.131   3.194 -11.669  1.00 92.67           N  
ATOM   1633  CA  PHE A 211       0.481   2.480 -10.555  1.00 92.67           C  
ATOM   1634  C   PHE A 211       1.043   1.140 -11.014  1.00 92.67           C  
ATOM   1635  CB  PHE A 211      -0.534   2.265  -9.429  1.00 92.67           C  
ATOM   1636  O   PHE A 211       2.195   0.811 -10.725  1.00 92.67           O  
ATOM   1637  CG  PHE A 211      -0.095   1.259  -8.399  1.00 92.67           C  
ATOM   1638  CD1 PHE A 211      -0.670  -0.005  -8.353  1.00 92.67           C  
ATOM   1639  CD2 PHE A 211       0.892   1.579  -7.476  1.00 92.67           C  
ATOM   1640  CE1 PHE A 211      -0.265  -0.938  -7.401  1.00 92.67           C  
ATOM   1641  CE2 PHE A 211       1.302   0.652  -6.522  1.00 92.67           C  
ATOM   1642  CZ  PHE A 211       0.721  -0.606  -6.485  1.00 92.67           C  
ATOM   1643  N   GLN A 212       0.281   0.432 -11.684  1.00 90.47           N  
ATOM   1644  CA  GLN A 212       0.694  -0.890 -12.144  1.00 90.47           C  
ATOM   1645  C   GLN A 212       1.896  -0.796 -13.080  1.00 90.47           C  
ATOM   1646  CB  GLN A 212      -0.464  -1.601 -12.846  1.00 90.47           C  
ATOM   1647  O   GLN A 212       2.803  -1.629 -13.019  1.00 90.47           O  
ATOM   1648  CG  GLN A 212      -1.566  -2.060 -11.902  1.00 90.47           C  
ATOM   1649  CD  GLN A 212      -2.707  -2.753 -12.624  1.00 90.47           C  
ATOM   1650  NE2 GLN A 212      -3.587  -3.396 -11.864  1.00 90.47           N  
ATOM   1651  OE1 GLN A 212      -2.796  -2.711 -13.855  1.00 90.47           O  
ATOM   1652  N   ASN A 213       1.832   0.142 -13.967  1.00 90.62           N  
ATOM   1653  CA  ASN A 213       2.943   0.348 -14.890  1.00 90.62           C  
ATOM   1654  C   ASN A 213       4.235   0.675 -14.147  1.00 90.62           C  
ATOM   1655  CB  ASN A 213       2.611   1.457 -15.891  1.00 90.62           C  
ATOM   1656  O   ASN A 213       5.303   0.170 -14.500  1.00 90.62           O  
ATOM   1657  CG  ASN A 213       1.613   1.015 -16.943  1.00 90.62           C  
ATOM   1658  ND2 ASN A 213       0.950   1.977 -17.573  1.00 90.62           N  
ATOM   1659  OD1 ASN A 213       1.439  -0.182 -17.187  1.00 90.62           O  
ATOM   1660  N   ARG A 214       4.108   1.430 -13.140  1.00 90.40           N  
ATOM   1661  CA  ARG A 214       5.286   1.778 -12.352  1.00 90.40           C  
ATOM   1662  C   ARG A 214       5.835   0.558 -11.619  1.00 90.40           C  
ATOM   1663  CB  ARG A 214       4.954   2.886 -11.350  1.00 90.40           C  
ATOM   1664  O   ARG A 214       7.049   0.356 -11.562  1.00 90.40           O  
ATOM   1665  CG  ARG A 214       6.168   3.661 -10.863  1.00 90.40           C  
ATOM   1666  CD  ARG A 214       5.768   4.864 -10.021  1.00 90.40           C  
ATOM   1667  NE  ARG A 214       5.322   5.979 -10.852  1.00 90.40           N  
ATOM   1668  NH1 ARG A 214       6.818   7.504  -9.973  1.00 90.40           N  
ATOM   1669  NH2 ARG A 214       5.349   8.146 -11.611  1.00 90.40           N  
ATOM   1670  CZ  ARG A 214       5.830   7.207 -10.810  1.00 90.40           C  
ATOM   1671  N   CYS A 215       4.947  -0.209 -11.083  1.00 91.09           N  
ATOM   1672  CA  CYS A 215       5.360  -1.435 -10.409  1.00 91.09           C  
ATOM   1673  C   CYS A 215       6.063  -2.378 -11.377  1.00 91.09           C  
ATOM   1674  CB  CYS A 215       4.154  -2.136  -9.785  1.00 91.09           C  
ATOM   1675  O   CYS A 215       7.060  -3.009 -11.022  1.00 91.09           O  
ATOM   1676  SG  CYS A 215       3.501  -1.298  -8.324  1.00 91.09           S  
ATOM   1677  N   GLU A 216       5.495  -2.416 -12.494  1.00 89.44           N  
ATOM   1678  CA  GLU A 216       6.104  -3.262 -13.516  1.00 89.44           C  
ATOM   1679  C   GLU A 216       7.506  -2.776 -13.871  1.00 89.44           C  
ATOM   1680  CB  GLU A 216       5.228  -3.304 -14.771  1.00 89.44           C  
ATOM   1681  O   GLU A 216       8.426  -3.581 -14.030  1.00 89.44           O  
ATOM   1682  CG  GLU A 216       5.774  -4.202 -15.872  1.00 89.44           C  
ATOM   1683  CD  GLU A 216       5.910  -5.656 -15.448  1.00 89.44           C  
ATOM   1684  OE1 GLU A 216       6.629  -6.422 -16.128  1.00 89.44           O  
ATOM   1685  OE2 GLU A 216       5.292  -6.032 -14.427  1.00 89.44           O  
ATOM   1686  N   ARG A 217       7.695  -1.568 -13.994  1.00 89.92           N  
ATOM   1687  CA  ARG A 217       9.006  -0.990 -14.273  1.00 89.92           C  
ATOM   1688  C   ARG A 217      10.004  -1.341 -13.175  1.00 89.92           C  
ATOM   1689  CB  ARG A 217       8.903   0.530 -14.421  1.00 89.92           C  
ATOM   1690  O   ARG A 217      11.161  -1.660 -13.459  1.00 89.92           O  
ATOM   1691  CG  ARG A 217       8.315   0.981 -15.748  1.00 89.92           C  
ATOM   1692  CD  ARG A 217       8.474   2.481 -15.954  1.00 89.92           C  
ATOM   1693  NE  ARG A 217       7.529   3.240 -15.139  1.00 89.92           N  
ATOM   1694  NH1 ARG A 217       8.269   5.313 -15.842  1.00 89.92           N  
ATOM   1695  NH2 ARG A 217       6.555   5.155 -14.327  1.00 89.92           N  
ATOM   1696  CZ  ARG A 217       7.453   4.567 -15.105  1.00 89.92           C  
ATOM   1697  N   VAL A 218       9.467  -1.294 -12.001  1.00 90.19           N  
ATOM   1698  CA  VAL A 218      10.313  -1.626 -10.860  1.00 90.19           C  
ATOM   1699  C   VAL A 218      10.688  -3.105 -10.906  1.00 90.19           C  
ATOM   1700  CB  VAL A 218       9.616  -1.294  -9.521  1.00 90.19           C  
ATOM   1701  O   VAL A 218      11.849  -3.465 -10.698  1.00 90.19           O  
ATOM   1702  CG1 VAL A 218      10.427  -1.829  -8.343  1.00 90.19           C  
ATOM   1703  CG2 VAL A 218       9.407   0.214  -9.389  1.00 90.19           C  
ATOM   1704  N   ARG A 219       9.772  -3.851 -11.190  1.00 88.18           N  
ATOM   1705  CA  ARG A 219      10.003  -5.290 -11.270  1.00 88.18           C  
ATOM   1706  C   ARG A 219      11.044  -5.620 -12.334  1.00 88.18           C  
ATOM   1707  CB  ARG A 219       8.696  -6.029 -11.569  1.00 88.18           C  
ATOM   1708  O   ARG A 219      11.943  -6.430 -12.101  1.00 88.18           O  
ATOM   1709  CG  ARG A 219       8.791  -7.538 -11.411  1.00 88.18           C  
ATOM   1710  CD  ARG A 219       7.464  -8.221 -11.708  1.00 88.18           C  
ATOM   1711  NE  ARG A 219       6.977  -7.894 -13.045  1.00 88.18           N  
ATOM   1712  NH1 ARG A 219       6.174 -10.014 -13.495  1.00 88.18           N  
ATOM   1713  NH2 ARG A 219       5.972  -8.350 -15.059  1.00 88.18           N  
ATOM   1714  CZ  ARG A 219       6.375  -8.754 -13.863  1.00 88.18           C  
ATOM   1715  N   VAL A 220      10.881  -4.996 -13.442  1.00 87.90           N  
ATOM   1716  CA  VAL A 220      11.807  -5.207 -14.550  1.00 87.90           C  
ATOM   1717  C   VAL A 220      13.201  -4.724 -14.157  1.00 87.90           C  
ATOM   1718  CB  VAL A 220      11.333  -4.485 -15.831  1.00 87.90           C  
ATOM   1719  O   VAL A 220      14.198  -5.397 -14.429  1.00 87.90           O  
ATOM   1720  CG1 VAL A 220      12.425  -4.509 -16.899  1.00 87.90           C  
ATOM   1721  CG2 VAL A 220      10.050  -5.125 -16.360  1.00 87.90           C  
ATOM   1722  N   ALA A 221      13.222  -3.708 -13.531  1.00 88.03           N  
ATOM   1723  CA  ALA A 221      14.499  -3.143 -13.105  1.00 88.03           C  
ATOM   1724  C   ALA A 221      15.195  -4.056 -12.099  1.00 88.03           C  
ATOM   1725  CB  ALA A 221      14.293  -1.755 -12.504  1.00 88.03           C  
ATOM   1726  O   ALA A 221      16.411  -4.249 -12.164  1.00 88.03           O  
ATOM   1727  N   ILE A 222      14.384  -4.563 -11.162  1.00 86.81           N  
ATOM   1728  CA  ILE A 222      14.924  -5.471 -10.156  1.00 86.81           C  
ATOM   1729  C   ILE A 222      15.472  -6.724 -10.834  1.00 86.81           C  
ATOM   1730  CB  ILE A 222      13.855  -5.852  -9.108  1.00 86.81           C  
ATOM   1731  O   ILE A 222      16.568  -7.186 -10.506  1.00 86.81           O  
ATOM   1732  CG1 ILE A 222      13.513  -4.643  -8.230  1.00 86.81           C  
ATOM   1733  CG2 ILE A 222      14.332  -7.031  -8.254  1.00 86.81           C  
ATOM   1734  CD1 ILE A 222      12.339  -4.874  -7.288  1.00 86.81           C  
ATOM   1735  N   SER A 223      14.722  -7.200 -11.753  1.00 84.59           N  
ATOM   1736  CA  SER A 223      15.138  -8.403 -12.466  1.00 84.59           C  
ATOM   1737  C   SER A 223      16.408  -8.157 -13.273  1.00 84.59           C  
ATOM   1738  CB  SER A 223      14.022  -8.891 -13.392  1.00 84.59           C  
ATOM   1739  O   SER A 223      17.298  -9.009 -13.316  1.00 84.59           O  
ATOM   1740  OG  SER A 223      12.866  -9.235 -12.648  1.00 84.59           O  
ATOM   1741  N   ARG A 224      16.442  -7.064 -13.856  1.00 85.43           N  
ATOM   1742  CA  ARG A 224      17.629  -6.702 -14.623  1.00 85.43           C  
ATOM   1743  C   ARG A 224      18.857  -6.614 -13.722  1.00 85.43           C  
ATOM   1744  CB  ARG A 224      17.416  -5.372 -15.349  1.00 85.43           C  
ATOM   1745  O   ARG A 224      19.927  -7.114 -14.072  1.00 85.43           O  
ATOM   1746  CG  ARG A 224      18.503  -5.040 -16.359  1.00 85.43           C  
ATOM   1747  CD  ARG A 224      18.250  -3.703 -17.041  1.00 85.43           C  
ATOM   1748  NE  ARG A 224      17.162  -3.790 -18.011  1.00 85.43           N  
ATOM   1749  NH1 ARG A 224      15.744  -2.377 -16.858  1.00 85.43           N  
ATOM   1750  NH2 ARG A 224      15.076  -3.308 -18.843  1.00 85.43           N  
ATOM   1751  CZ  ARG A 224      15.996  -3.158 -17.902  1.00 85.43           C  
ATOM   1752  N   HIS A 225      18.645  -5.956 -12.699  1.00 84.32           N  
ATOM   1753  CA  HIS A 225      19.727  -5.799 -11.734  1.00 84.32           C  
ATOM   1754  C   HIS A 225      20.196  -7.151 -11.207  1.00 84.32           C  
ATOM   1755  CB  HIS A 225      19.284  -4.907 -10.572  1.00 84.32           C  
ATOM   1756  O   HIS A 225      21.398  -7.382 -11.063  1.00 84.32           O  
ATOM   1757  CG  HIS A 225      20.364  -4.644  -9.572  1.00 84.32           C  
ATOM   1758  CD2 HIS A 225      21.275  -3.646  -9.489  1.00 84.32           C  
ATOM   1759  ND1 HIS A 225      20.598  -5.471  -8.494  1.00 84.32           N  
ATOM   1760  CE1 HIS A 225      21.608  -4.991  -7.790  1.00 84.32           C  
ATOM   1761  NE2 HIS A 225      22.037  -3.884  -8.372  1.00 84.32           N  
ATOM   1762  N   ARG A 226      19.325  -8.062 -11.027  1.00 83.26           N  
ATOM   1763  CA  ARG A 226      19.638  -9.395 -10.524  1.00 83.26           C  
ATOM   1764  C   ARG A 226      20.359 -10.225 -11.582  1.00 83.26           C  
ATOM   1765  CB  ARG A 226      18.364 -10.113 -10.074  1.00 83.26           C  
ATOM   1766  O   ARG A 226      21.295 -10.963 -11.268  1.00 83.26           O  
ATOM   1767  CG  ARG A 226      17.771  -9.566  -8.786  1.00 83.26           C  
ATOM   1768  CD  ARG A 226      16.544 -10.355  -8.350  1.00 83.26           C  
ATOM   1769  NE  ARG A 226      16.908 -11.657  -7.798  1.00 83.26           N  
ATOM   1770  NH1 ARG A 226      14.755 -12.235  -7.194  1.00 83.26           N  
ATOM   1771  NH2 ARG A 226      16.490 -13.677  -6.790  1.00 83.26           N  
ATOM   1772  CZ  ARG A 226      16.050 -12.520  -7.262  1.00 83.26           C  
ATOM   1773  N   LEU A 227      19.900 -10.066 -12.688  1.00 82.39           N  
ATOM   1774  CA  LEU A 227      20.499 -10.834 -13.774  1.00 82.39           C  
ATOM   1775  C   LEU A 227      21.912 -10.345 -14.071  1.00 82.39           C  
ATOM   1776  CB  LEU A 227      19.637 -10.740 -15.036  1.00 82.39           C  
ATOM   1777  O   LEU A 227      22.803 -11.147 -14.362  1.00 82.39           O  
ATOM   1778  CG  LEU A 227      18.369 -11.595 -15.057  1.00 82.39           C  
ATOM   1779  CD1 LEU A 227      17.492 -11.213 -16.244  1.00 82.39           C  
ATOM   1780  CD2 LEU A 227      18.725 -13.078 -15.104  1.00 82.39           C  
ATOM   1781  N   GLN A 228      22.052  -9.057 -14.004  1.00 82.24           N  
ATOM   1782  CA  GLN A 228      23.376  -8.497 -14.256  1.00 82.24           C  
ATOM   1783  C   GLN A 228      24.355  -8.882 -13.151  1.00 82.24           C  
ATOM   1784  CB  GLN A 228      23.300  -6.975 -14.383  1.00 82.24           C  
ATOM   1785  O   GLN A 228      25.539  -9.106 -13.413  1.00 82.24           O  
ATOM   1786  CG  GLN A 228      22.656  -6.497 -15.678  1.00 82.24           C  
ATOM   1787  CD  GLN A 228      22.510  -4.988 -15.739  1.00 82.24           C  
ATOM   1788  NE2 GLN A 228      22.150  -4.474 -16.910  1.00 82.24           N  
ATOM   1789  OE1 GLN A 228      22.719  -4.290 -14.741  1.00 82.24           O  
ATOM   1790  N   GLY A 229      23.825  -8.926 -11.984  1.00 80.08           N  
ATOM   1791  CA  GLY A 229      24.651  -9.328 -10.857  1.00 80.08           C  
ATOM   1792  C   GLY A 229      25.024 -10.798 -10.885  1.00 80.08           C  
ATOM   1793  O   GLY A 229      26.150 -11.164 -10.543  1.00 80.08           O  
ATOM   1794  N   ALA A 230      24.112 -11.700 -11.277  1.00 80.27           N  
ATOM   1795  CA  ALA A 230      24.318 -13.145 -11.310  1.00 80.27           C  
ATOM   1796  C   ALA A 230      25.210 -13.545 -12.482  1.00 80.27           C  
ATOM   1797  CB  ALA A 230      22.978 -13.873 -11.394  1.00 80.27           C  
ATOM   1798  O   ALA A 230      26.008 -14.479 -12.373  1.00 80.27           O  
ATOM   1799  N   ALA A 231      25.011 -12.844 -13.561  1.00 75.32           N  
ATOM   1800  CA  ALA A 231      25.754 -13.223 -14.760  1.00 75.32           C  
ATOM   1801  C   ALA A 231      27.084 -12.478 -14.839  1.00 75.32           C  
ATOM   1802  CB  ALA A 231      24.921 -12.954 -16.010  1.00 75.32           C  
ATOM   1803  O   ALA A 231      27.783 -12.549 -15.852  1.00 75.32           O  
ATOM   1804  N   GLN A 232      27.535 -11.869 -13.683  1.00 74.40           N  
ATOM   1805  CA  GLN A 232      28.789 -11.123 -13.640  1.00 74.40           C  
ATOM   1806  C   GLN A 232      28.928 -10.210 -14.854  1.00 74.40           C  
ATOM   1807  CB  GLN A 232      29.980 -12.080 -13.563  1.00 74.40           C  
ATOM   1808  O   GLN A 232      30.025 -10.049 -15.394  1.00 74.40           O  
ATOM   1809  CG  GLN A 232      30.045 -12.879 -12.269  1.00 74.40           C  
ATOM   1810  CD  GLN A 232      31.217 -13.842 -12.232  1.00 74.40           C  
ATOM   1811  NE2 GLN A 232      31.363 -14.556 -11.120  1.00 74.40           N  
ATOM   1812  OE1 GLN A 232      31.985 -13.944 -13.194  1.00 74.40           O  
ATOM   1813  N   GLY A 233      27.847  -9.741 -15.398  1.00 67.97           N  
ATOM   1814  CA  GLY A 233      27.892  -8.733 -16.445  1.00 67.97           C  
ATOM   1815  C   GLY A 233      27.844  -9.323 -17.842  1.00 67.97           C  
ATOM   1816  O   GLY A 233      28.083  -8.620 -18.827  1.00 67.97           O  
ATOM   1817  N   LEU A 234      27.626 -10.699 -17.908  1.00 74.04           N  
ATOM   1818  CA  LEU A 234      27.651 -11.356 -19.210  1.00 74.04           C  
ATOM   1819  C   LEU A 234      26.366 -11.078 -19.983  1.00 74.04           C  
ATOM   1820  CB  LEU A 234      27.846 -12.865 -19.046  1.00 74.04           C  
ATOM   1821  O   LEU A 234      26.363 -11.094 -21.216  1.00 74.04           O  
ATOM   1822  CG  LEU A 234      29.248 -13.329 -18.647  1.00 74.04           C  
ATOM   1823  CD1 LEU A 234      29.180 -14.680 -17.943  1.00 74.04           C  
ATOM   1824  CD2 LEU A 234      30.155 -13.403 -19.871  1.00 74.04           C  
ATOM   1825  N   VAL A 235      25.335 -10.730 -19.205  1.00 71.14           N  
ATOM   1826  CA  VAL A 235      24.054 -10.500 -19.865  1.00 71.14           C  
ATOM   1827  C   VAL A 235      23.885  -9.011 -20.158  1.00 71.14           C  
ATOM   1828  CB  VAL A 235      22.875 -11.013 -19.009  1.00 71.14           C  
ATOM   1829  O   VAL A 235      23.979  -8.179 -19.252  1.00 71.14           O  
ATOM   1830  CG1 VAL A 235      21.544 -10.752 -19.713  1.00 71.14           C  
ATOM   1831  CG2 VAL A 235      23.041 -12.501 -18.709  1.00 71.14           C  
ATOM   1832  N   LYS A 236      23.992  -8.611 -21.474  1.00 74.39           N  
ATOM   1833  CA  LYS A 236      23.730  -7.242 -21.908  1.00 74.39           C  
ATOM   1834  C   LYS A 236      22.242  -6.913 -21.825  1.00 74.39           C  
ATOM   1835  CB  LYS A 236      24.235  -7.025 -23.335  1.00 74.39           C  
ATOM   1836  O   LYS A 236      21.412  -7.809 -21.658  1.00 74.39           O  
ATOM   1837  CG  LYS A 236      25.747  -7.127 -23.479  1.00 74.39           C  
ATOM   1838  CD  LYS A 236      26.192  -6.848 -24.909  1.00 74.39           C  
ATOM   1839  CE  LYS A 236      27.699  -7.004 -25.066  1.00 74.39           C  
ATOM   1840  NZ  LYS A 236      28.135  -6.772 -26.476  1.00 74.39           N  
ATOM   1841  N   GLY A 237      21.895  -5.569 -21.729  1.00 68.68           N  
ATOM   1842  CA  GLY A 237      20.537  -5.052 -21.657  1.00 68.68           C  
ATOM   1843  C   GLY A 237      19.623  -5.626 -22.723  1.00 68.68           C  
ATOM   1844  O   GLY A 237      18.474  -5.972 -22.443  1.00 68.68           O  
ATOM   1845  N   ASP A 238      20.087  -5.949 -23.950  1.00 75.72           N  
ATOM   1846  CA  ASP A 238      19.275  -6.446 -25.056  1.00 75.72           C  
ATOM   1847  C   ASP A 238      18.890  -7.908 -24.841  1.00 75.72           C  
ATOM   1848  CB  ASP A 238      20.022  -6.289 -26.382  1.00 75.72           C  
ATOM   1849  O   ASP A 238      17.809  -8.337 -25.250  1.00 75.72           O  
ATOM   1850  CG  ASP A 238      20.129  -4.843 -26.835  1.00 75.72           C  
ATOM   1851  OD1 ASP A 238      19.384  -3.985 -26.315  1.00 75.72           O  
ATOM   1852  OD2 ASP A 238      20.964  -4.561 -27.721  1.00 75.72           O  
ATOM   1853  N   ASP A 239      19.727  -8.602 -24.085  1.00 80.79           N  
ATOM   1854  CA  ASP A 239      19.464 -10.017 -23.840  1.00 80.79           C  
ATOM   1855  C   ASP A 239      18.315 -10.199 -22.851  1.00 80.79           C  
ATOM   1856  CB  ASP A 239      20.722 -10.714 -23.319  1.00 80.79           C  
ATOM   1857  O   ASP A 239      17.528 -11.140 -22.972  1.00 80.79           O  
ATOM   1858  CG  ASP A 239      21.793 -10.878 -24.384  1.00 80.79           C  
ATOM   1859  OD1 ASP A 239      21.471 -10.805 -25.589  1.00 80.79           O  
ATOM   1860  OD2 ASP A 239      22.969 -11.086 -24.013  1.00 80.79           O  
ATOM   1861  N   PHE A 240      18.229  -9.166 -21.961  1.00 82.19           N  
ATOM   1862  CA  PHE A 240      17.181  -9.247 -20.950  1.00 82.19           C  
ATOM   1863  C   PHE A 240      15.802  -9.140 -21.590  1.00 82.19           C  
ATOM   1864  CB  PHE A 240      17.360  -8.147 -19.899  1.00 82.19           C  
ATOM   1865  O   PHE A 240      14.906  -9.928 -21.282  1.00 82.19           O  
ATOM   1866  CG  PHE A 240      16.279  -8.126 -18.852  1.00 82.19           C  
ATOM   1867  CD1 PHE A 240      15.220  -7.232 -18.945  1.00 82.19           C  
ATOM   1868  CD2 PHE A 240      16.323  -9.002 -17.775  1.00 82.19           C  
ATOM   1869  CE1 PHE A 240      14.218  -7.210 -17.977  1.00 82.19           C  
ATOM   1870  CE2 PHE A 240      15.325  -8.986 -16.805  1.00 82.19           C  
ATOM   1871  CZ  PHE A 240      14.274  -8.089 -16.907  1.00 82.19           C  
ATOM   1872  N   ASP A 241      15.667  -8.159 -22.464  1.00 83.68           N  
ATOM   1873  CA  ASP A 241      14.382  -7.952 -23.125  1.00 83.68           C  
ATOM   1874  C   ASP A 241      13.993  -9.169 -23.962  1.00 83.68           C  
ATOM   1875  CB  ASP A 241      14.426  -6.701 -24.005  1.00 83.68           C  
ATOM   1876  O   ASP A 241      12.821  -9.548 -24.008  1.00 83.68           O  
ATOM   1877  CG  ASP A 241      14.528  -5.416 -23.204  1.00 83.68           C  
ATOM   1878  OD1 ASP A 241      14.034  -5.371 -22.057  1.00 83.68           O  
ATOM   1879  OD2 ASP A 241      15.107  -4.438 -23.725  1.00 83.68           O  
ATOM   1880  N   ALA A 242      14.970  -9.804 -24.549  1.00 84.24           N  
ATOM   1881  CA  ALA A 242      14.718 -10.996 -25.354  1.00 84.24           C  
ATOM   1882  C   ALA A 242      14.267 -12.163 -24.480  1.00 84.24           C  
ATOM   1883  CB  ALA A 242      15.968 -11.379 -26.144  1.00 84.24           C  
ATOM   1884  O   ALA A 242      13.337 -12.890 -24.836  1.00 84.24           O  
ATOM   1885  N   ILE A 243      14.902 -12.301 -23.344  1.00 82.39           N  
ATOM   1886  CA  ILE A 243      14.569 -13.378 -22.419  1.00 82.39           C  
ATOM   1887  C   ILE A 243      13.164 -13.162 -21.859  1.00 82.39           C  
ATOM   1888  CB  ILE A 243      15.595 -13.473 -21.268  1.00 82.39           C  
ATOM   1889  O   ILE A 243      12.364 -14.098 -21.793  1.00 82.39           O  
ATOM   1890  CG1 ILE A 243      16.972 -13.871 -21.812  1.00 82.39           C  
ATOM   1891  CG2 ILE A 243      15.120 -14.464 -20.201  1.00 82.39           C  
ATOM   1892  CD1 ILE A 243      18.097 -13.759 -20.792  1.00 82.39           C  
ATOM   1893  N   ARG A 244      12.908 -11.971 -21.514  1.00 83.45           N  
ATOM   1894  CA  ARG A 244      11.592 -11.631 -20.984  1.00 83.45           C  
ATOM   1895  C   ARG A 244      10.499 -11.912 -22.010  1.00 83.45           C  
ATOM   1896  CB  ARG A 244      11.546 -10.162 -20.559  1.00 83.45           C  
ATOM   1897  O   ARG A 244       9.448 -12.461 -21.670  1.00 83.45           O  
ATOM   1898  CG  ARG A 244      10.335  -9.802 -19.714  1.00 83.45           C  
ATOM   1899  CD  ARG A 244      10.335  -8.330 -19.325  1.00 83.45           C  
ATOM   1900  NE  ARG A 244       9.002  -7.874 -18.941  1.00 83.45           N  
ATOM   1901  NH1 ARG A 244       9.616  -7.209 -16.816  1.00 83.45           N  
ATOM   1902  NH2 ARG A 244       7.446  -6.969 -17.515  1.00 83.45           N  
ATOM   1903  CZ  ARG A 244       8.691  -7.352 -17.758  1.00 83.45           C  
ATOM   1904  N   PHE A 245      10.781 -11.421 -23.156  1.00 83.22           N  
ATOM   1905  CA  PHE A 245       9.832 -11.650 -24.239  1.00 83.22           C  
ATOM   1906  C   PHE A 245       9.612 -13.142 -24.459  1.00 83.22           C  
ATOM   1907  CB  PHE A 245      10.324 -10.996 -25.534  1.00 83.22           C  
ATOM   1908  O   PHE A 245       8.478 -13.585 -24.652  1.00 83.22           O  
ATOM   1909  CG  PHE A 245       9.393 -11.183 -26.701  1.00 83.22           C  
ATOM   1910  CD1 PHE A 245       9.655 -12.143 -27.670  1.00 83.22           C  
ATOM   1911  CD2 PHE A 245       8.255 -10.397 -26.828  1.00 83.22           C  
ATOM   1912  CE1 PHE A 245       8.794 -12.319 -28.751  1.00 83.22           C  
ATOM   1913  CE2 PHE A 245       7.390 -10.567 -27.906  1.00 83.22           C  
ATOM   1914  CZ  PHE A 245       7.662 -11.527 -28.867  1.00 83.22           C  
ATOM   1915  N   TRP A 246      10.713 -13.909 -24.374  1.00 83.53           N  
ATOM   1916  CA  TRP A 246      10.644 -15.353 -24.574  1.00 83.53           C  
ATOM   1917  C   TRP A 246       9.854 -16.021 -23.454  1.00 83.53           C  
ATOM   1918  CB  TRP A 246      12.051 -15.953 -24.651  1.00 83.53           C  
ATOM   1919  O   TRP A 246       9.085 -16.954 -23.699  1.00 83.53           O  
ATOM   1920  CG  TRP A 246      12.074 -17.402 -25.036  1.00 83.53           C  
ATOM   1921  CD1 TRP A 246      11.986 -17.921 -26.298  1.00 83.53           C  
ATOM   1922  CD2 TRP A 246      12.189 -18.520 -24.150  1.00 83.53           C  
ATOM   1923  CE2 TRP A 246      12.164 -19.687 -24.945  1.00 83.53           C  
ATOM   1924  CE3 TRP A 246      12.312 -18.647 -22.760  1.00 83.53           C  
ATOM   1925  NE1 TRP A 246      12.040 -19.294 -26.250  1.00 83.53           N  
ATOM   1926  CH2 TRP A 246      12.377 -21.064 -23.031  1.00 83.53           C  
ATOM   1927  CZ2 TRP A 246      12.258 -20.967 -24.394  1.00 83.53           C  
ATOM   1928  CZ3 TRP A 246      12.404 -19.922 -22.214  1.00 83.53           C  
ATOM   1929  N   LEU A 247       9.974 -15.435 -22.164  1.00 79.80           N  
ATOM   1930  CA  LEU A 247       9.338 -16.046 -21.002  1.00 79.80           C  
ATOM   1931  C   LEU A 247       7.887 -15.594 -20.875  1.00 79.80           C  
ATOM   1932  CB  LEU A 247      10.107 -15.695 -19.725  1.00 79.80           C  
ATOM   1933  O   LEU A 247       7.106 -16.201 -20.140  1.00 79.80           O  
ATOM   1934  CG  LEU A 247      11.471 -16.364 -19.550  1.00 79.80           C  
ATOM   1935  CD1 LEU A 247      12.210 -15.758 -18.361  1.00 79.80           C  
ATOM   1936  CD2 LEU A 247      11.310 -17.870 -19.374  1.00 79.80           C  
ATOM   1937  N   ALA A 248       7.564 -14.424 -21.538  1.00 76.39           N  
ATOM   1938  CA  ALA A 248       6.203 -13.905 -21.432  1.00 76.39           C  
ATOM   1939  C   ALA A 248       5.196 -14.882 -22.032  1.00 76.39           C  
ATOM   1940  CB  ALA A 248       6.097 -12.546 -22.119  1.00 76.39           C  
ATOM   1941  O   ALA A 248       5.496 -15.571 -23.009  1.00 76.39           O  
ATOM   1942  N   PRO A 249       4.138 -15.180 -21.203  1.00 69.27           N  
ATOM   1943  CA  PRO A 249       3.128 -16.065 -21.789  1.00 69.27           C  
ATOM   1944  C   PRO A 249       2.670 -15.603 -23.170  1.00 69.27           C  
ATOM   1945  CB  PRO A 249       1.977 -16.001 -20.782  1.00 69.27           C  
ATOM   1946  O   PRO A 249       2.660 -14.402 -23.452  1.00 69.27           O  
ATOM   1947  CG  PRO A 249       2.460 -15.081 -19.708  1.00 69.27           C  
ATOM   1948  CD  PRO A 249       3.795 -14.529 -20.116  1.00 69.27           C  
ATOM   1949  N   GLY A 250       2.699 -16.465 -24.176  1.00 72.23           N  
ATOM   1950  CA  GLY A 250       2.266 -16.154 -25.529  1.00 72.23           C  
ATOM   1951  C   GLY A 250       0.886 -15.526 -25.584  1.00 72.23           C  
ATOM   1952  O   GLY A 250       0.636 -14.635 -26.398  1.00 72.23           O  
ATOM   1953  N   ASP A 251       0.002 -15.810 -24.646  1.00 68.64           N  
ATOM   1954  CA  ASP A 251      -1.373 -15.322 -24.602  1.00 68.64           C  
ATOM   1955  C   ASP A 251      -1.567 -14.328 -23.460  1.00 68.64           C  
ATOM   1956  CB  ASP A 251      -2.352 -16.490 -24.455  1.00 68.64           C  
ATOM   1957  O   ASP A 251      -1.260 -14.632 -22.306  1.00 68.64           O  
ATOM   1958  CG  ASP A 251      -3.791 -16.097 -24.741  1.00 68.64           C  
ATOM   1959  OD1 ASP A 251      -4.094 -14.885 -24.789  1.00 68.64           O  
ATOM   1960  OD2 ASP A 251      -4.629 -17.007 -24.917  1.00 68.64           O  
ATOM   1961  N   PRO A 252      -2.065 -13.085 -23.756  1.00 65.14           N  
ATOM   1962  CA  PRO A 252      -2.341 -12.082 -22.725  1.00 65.14           C  
ATOM   1963  C   PRO A 252      -3.321 -12.580 -21.665  1.00 65.14           C  
ATOM   1964  CB  PRO A 252      -2.940 -10.917 -23.517  1.00 65.14           C  
ATOM   1965  O   PRO A 252      -3.262 -12.147 -20.512  1.00 65.14           O  
ATOM   1966  CG  PRO A 252      -3.369 -11.519 -24.816  1.00 65.14           C  
ATOM   1967  CD  PRO A 252      -2.570 -12.769 -25.050  1.00 65.14           C  
ATOM   1968  N   VAL A 253      -4.213 -13.485 -22.067  1.00 68.83           N  
ATOM   1969  CA  VAL A 253      -5.212 -14.021 -21.149  1.00 68.83           C  
ATOM   1970  C   VAL A 253      -4.526 -14.851 -20.066  1.00 68.83           C  
ATOM   1971  CB  VAL A 253      -6.264 -14.876 -21.890  1.00 68.83           C  
ATOM   1972  O   VAL A 253      -4.899 -14.782 -18.893  1.00 68.83           O  
ATOM   1973  CG1 VAL A 253      -7.214 -15.544 -20.897  1.00 68.83           C  
ATOM   1974  CG2 VAL A 253      -7.043 -14.017 -22.885  1.00 68.83           C  
ATOM   1975  N   LEU A 254      -3.537 -15.559 -20.460  1.00 70.85           N  
ATOM   1976  CA  LEU A 254      -2.785 -16.378 -19.516  1.00 70.85           C  
ATOM   1977  C   LEU A 254      -2.005 -15.504 -18.539  1.00 70.85           C  
ATOM   1978  CB  LEU A 254      -1.826 -17.311 -20.261  1.00 70.85           C  
ATOM   1979  O   LEU A 254      -1.857 -15.856 -17.367  1.00 70.85           O  
ATOM   1980  CG  LEU A 254      -2.467 -18.461 -21.039  1.00 70.85           C  
ATOM   1981  CD1 LEU A 254      -1.399 -19.263 -21.775  1.00 70.85           C  
ATOM   1982  CD2 LEU A 254      -3.267 -19.360 -20.102  1.00 70.85           C  
ATOM   1983  N   ALA A 255      -1.582 -14.388 -19.114  1.00 66.97           N  
ATOM   1984  CA  ALA A 255      -0.867 -13.448 -18.253  1.00 66.97           C  
ATOM   1985  C   ALA A 255      -1.784 -12.893 -17.167  1.00 66.97           C  
ATOM   1986  CB  ALA A 255      -0.279 -12.309 -19.083  1.00 66.97           C  
ATOM   1987  O   ALA A 255      -1.382 -12.774 -16.008  1.00 66.97           O  
ATOM   1988  N   ARG A 256      -3.019 -12.660 -17.549  1.00 65.43           N  
ATOM   1989  CA  ARG A 256      -4.006 -12.139 -16.609  1.00 65.43           C  
ATOM   1990  C   ARG A 256      -4.401 -13.199 -15.586  1.00 65.43           C  
ATOM   1991  CB  ARG A 256      -5.247 -11.640 -17.352  1.00 65.43           C  
ATOM   1992  O   ARG A 256      -4.569 -12.895 -14.403  1.00 65.43           O  
ATOM   1993  CG  ARG A 256      -5.053 -10.300 -18.043  1.00 65.43           C  
ATOM   1994  CD  ARG A 256      -6.338  -9.812 -18.699  1.00 65.43           C  
ATOM   1995  NE  ARG A 256      -6.142  -8.540 -19.388  1.00 65.43           N  
ATOM   1996  NH1 ARG A 256      -8.310  -8.396 -20.173  1.00 65.43           N  
ATOM   1997  NH2 ARG A 256      -6.797  -6.745 -20.662  1.00 65.43           N  
ATOM   1998  CZ  ARG A 256      -7.084  -7.896 -20.073  1.00 65.43           C  
ATOM   1999  N   LEU A 257      -4.509 -14.386 -16.045  1.00 66.46           N  
ATOM   2000  CA  LEU A 257      -4.881 -15.483 -15.158  1.00 66.46           C  
ATOM   2001  C   LEU A 257      -3.779 -15.755 -14.139  1.00 66.46           C  
ATOM   2002  CB  LEU A 257      -5.170 -16.751 -15.964  1.00 66.46           C  
ATOM   2003  O   LEU A 257      -4.062 -16.022 -12.968  1.00 66.46           O  
ATOM   2004  CG  LEU A 257      -6.553 -16.841 -16.613  1.00 66.46           C  
ATOM   2005  CD1 LEU A 257      -6.553 -17.894 -17.716  1.00 66.46           C  
ATOM   2006  CD2 LEU A 257      -7.616 -17.155 -15.566  1.00 66.46           C  
ATOM   2007  N   ASP A 258      -2.604 -15.712 -14.635  1.00 62.38           N  
ATOM   2008  CA  ASP A 258      -1.461 -15.949 -13.759  1.00 62.38           C  
ATOM   2009  C   ASP A 258      -1.400 -14.908 -12.643  1.00 62.38           C  
ATOM   2010  CB  ASP A 258      -0.158 -15.937 -14.561  1.00 62.38           C  
ATOM   2011  O   ASP A 258      -1.149 -15.246 -11.484  1.00 62.38           O  
ATOM   2012  CG  ASP A 258       0.961 -16.709 -13.885  1.00 62.38           C  
ATOM   2013  OD1 ASP A 258       0.674 -17.634 -13.094  1.00 62.38           O  
ATOM   2014  OD2 ASP A 258       2.142 -16.388 -14.143  1.00 62.38           O  
ATOM   2015  N   GLU A 259      -1.682 -13.655 -13.060  1.00 61.70           N  
ATOM   2016  CA  GLU A 259      -1.658 -12.582 -12.071  1.00 61.70           C  
ATOM   2017  C   GLU A 259      -2.773 -12.754 -11.043  1.00 61.70           C  
ATOM   2018  CB  GLU A 259      -1.778 -11.217 -12.754  1.00 61.70           C  
ATOM   2019  O   GLU A 259      -2.560 -12.545  -9.847  1.00 61.70           O  
ATOM   2020  CG  GLU A 259      -0.486 -10.735 -13.396  1.00 61.70           C  
ATOM   2021  CD  GLU A 259      -0.644  -9.426 -14.153  1.00 61.70           C  
ATOM   2022  OE1 GLU A 259       0.316  -8.998 -14.833  1.00 61.70           O  
ATOM   2023  OE2 GLU A 259      -1.736  -8.823 -14.064  1.00 61.70           O  
ATOM   2024  N   ASN A 260      -3.918 -13.186 -11.525  1.00 58.45           N  
ATOM   2025  CA  ASN A 260      -5.071 -13.381 -10.653  1.00 58.45           C  
ATOM   2026  C   ASN A 260      -4.877 -14.577  -9.726  1.00 58.45           C  
ATOM   2027  CB  ASN A 260      -6.347 -13.552 -11.481  1.00 58.45           C  
ATOM   2028  O   ASN A 260      -5.214 -14.511  -8.542  1.00 58.45           O  
ATOM   2029  CG  ASN A 260      -6.893 -12.234 -11.992  1.00 58.45           C  
ATOM   2030  ND2 ASN A 260      -7.798 -12.302 -12.961  1.00 58.45           N  
ATOM   2031  OD1 ASN A 260      -6.504 -11.162 -11.520  1.00 58.45           O  
ATOM   2032  N   VAL A 261      -4.320 -15.630 -10.245  1.00 54.90           N  
ATOM   2033  CA  VAL A 261      -4.091 -16.842  -9.465  1.00 54.90           C  
ATOM   2034  C   VAL A 261      -3.040 -16.575  -8.390  1.00 54.90           C  
ATOM   2035  CB  VAL A 261      -3.647 -18.019 -10.363  1.00 54.90           C  
ATOM   2036  O   VAL A 261      -3.197 -16.996  -7.242  1.00 54.90           O  
ATOM   2037  CG1 VAL A 261      -3.205 -19.210  -9.513  1.00 54.90           C  
ATOM   2038  CG2 VAL A 261      -4.777 -18.423 -11.309  1.00 54.90           C  
ATOM   2039  N   THR A 262      -1.995 -15.878  -8.826  1.00 56.35           N  
ATOM   2040  CA  THR A 262      -0.935 -15.557  -7.876  1.00 56.35           C  
ATOM   2041  C   THR A 262      -1.468 -14.679  -6.748  1.00 56.35           C  
ATOM   2042  CB  THR A 262       0.241 -14.846  -8.571  1.00 56.35           C  
ATOM   2043  O   THR A 262      -1.138 -14.891  -5.580  1.00 56.35           O  
ATOM   2044  CG2 THR A 262       1.445 -14.738  -7.641  1.00 56.35           C  
ATOM   2045  OG1 THR A 262       0.618 -15.587  -9.738  1.00 56.35           O  
ATOM   2046  N   SER A 263      -2.352 -13.723  -7.164  1.00 56.23           N  
ATOM   2047  CA  SER A 263      -2.951 -12.824  -6.182  1.00 56.23           C  
ATOM   2048  C   SER A 263      -3.881 -13.578  -5.238  1.00 56.23           C  
ATOM   2049  CB  SER A 263      -3.720 -11.702  -6.880  1.00 56.23           C  
ATOM   2050  O   SER A 263      -3.890 -13.323  -4.032  1.00 56.23           O  
ATOM   2051  OG  SER A 263      -4.867 -12.212  -7.539  1.00 56.23           O  
ATOM   2052  N   ARG A 264      -4.654 -14.553  -5.783  1.00 56.05           N  
ATOM   2053  CA  ARG A 264      -5.590 -15.331  -4.978  1.00 56.05           C  
ATOM   2054  C   ARG A 264      -4.850 -16.303  -4.065  1.00 56.05           C  
ATOM   2055  CB  ARG A 264      -6.567 -16.094  -5.875  1.00 56.05           C  
ATOM   2056  O   ARG A 264      -5.254 -16.518  -2.921  1.00 56.05           O  
ATOM   2057  CG  ARG A 264      -7.683 -15.232  -6.442  1.00 56.05           C  
ATOM   2058  CD  ARG A 264      -8.744 -16.072  -7.141  1.00 56.05           C  
ATOM   2059  NE  ARG A 264      -9.799 -15.240  -7.713  1.00 56.05           N  
ATOM   2060  NH1 ARG A 264     -10.532 -16.838  -9.212  1.00 56.05           N  
ATOM   2061  NH2 ARG A 264     -11.549 -14.786  -9.129  1.00 56.05           N  
ATOM   2062  CZ  ARG A 264     -10.624 -15.623  -8.683  1.00 56.05           C  
ATOM   2063  N   SER A 265      -3.844 -16.897  -4.688  1.00 51.72           N  
ATOM   2064  CA  SER A 265      -3.065 -17.858  -3.914  1.00 51.72           C  
ATOM   2065  C   SER A 265      -2.389 -17.189  -2.722  1.00 51.72           C  
ATOM   2066  CB  SER A 265      -2.011 -18.529  -4.797  1.00 51.72           C  
ATOM   2067  O   SER A 265      -2.334 -17.762  -1.631  1.00 51.72           O  
ATOM   2068  OG  SER A 265      -1.020 -17.597  -5.194  1.00 51.72           O  
ATOM   2069  N   LEU A 266      -1.919 -15.944  -2.975  1.00 53.27           N  
ATOM   2070  CA  LEU A 266      -1.253 -15.201  -1.910  1.00 53.27           C  
ATOM   2071  C   LEU A 266      -2.243 -14.814  -0.817  1.00 53.27           C  
ATOM   2072  CB  LEU A 266      -0.580 -13.946  -2.472  1.00 53.27           C  
ATOM   2073  O   LEU A 266      -1.923 -14.891   0.372  1.00 53.27           O  
ATOM   2074  CG  LEU A 266       0.666 -13.456  -1.732  1.00 53.27           C  
ATOM   2075  CD1 LEU A 266       1.923 -14.053  -2.358  1.00 53.27           C  
ATOM   2076  CD2 LEU A 266       0.730 -11.933  -1.742  1.00 53.27           C  
ATOM   2077  N   ASN A 267      -3.441 -14.452  -1.213  1.00 55.02           N  
ATOM   2078  CA  ASN A 267      -4.477 -14.110  -0.244  1.00 55.02           C  
ATOM   2079  C   ASN A 267      -4.908 -15.328   0.568  1.00 55.02           C  
ATOM   2080  CB  ASN A 267      -5.684 -13.485  -0.946  1.00 55.02           C  
ATOM   2081  O   ASN A 267      -5.217 -15.210   1.755  1.00 55.02           O  
ATOM   2082  CG  ASN A 267      -5.444 -12.043  -1.348  1.00 55.02           C  
ATOM   2083  ND2 ASN A 267      -6.253 -11.543  -2.274  1.00 55.02           N  
ATOM   2084  OD1 ASN A 267      -4.538 -11.384  -0.830  1.00 55.02           O  
ATOM   2085  N   ARG A 268      -4.737 -16.503  -0.068  1.00 54.60           N  
ATOM   2086  CA  ARG A 268      -5.089 -17.747   0.610  1.00 54.60           C  
ATOM   2087  C   ARG A 268      -4.037 -18.120   1.649  1.00 54.60           C  
ATOM   2088  CB  ARG A 268      -5.252 -18.883  -0.401  1.00 54.60           C  
ATOM   2089  O   ARG A 268      -4.373 -18.573   2.746  1.00 54.60           O  
ATOM   2090  CG  ARG A 268      -6.653 -19.473  -0.443  1.00 54.60           C  
ATOM   2091  CD  ARG A 268      -6.746 -20.634  -1.424  1.00 54.60           C  
ATOM   2092  NE  ARG A 268      -6.965 -21.904  -0.736  1.00 54.60           N  
ATOM   2093  NH1 ARG A 268      -5.278 -23.030  -1.841  1.00 54.60           N  
ATOM   2094  NH2 ARG A 268      -6.547 -24.113  -0.269  1.00 54.60           N  
ATOM   2095  CZ  ARG A 268      -6.263 -23.013  -0.950  1.00 54.60           C  
ATOM   2096  N   VAL A 269      -2.747 -17.951   1.255  1.00 55.11           N  
ATOM   2097  CA  VAL A 269      -1.655 -18.323   2.150  1.00 55.11           C  
ATOM   2098  C   VAL A 269      -1.702 -17.460   3.409  1.00 55.11           C  
ATOM   2099  CB  VAL A 269      -0.281 -18.183   1.458  1.00 55.11           C  
ATOM   2100  O   VAL A 269      -1.476 -17.953   4.516  1.00 55.11           O  
ATOM   2101  CG1 VAL A 269       0.852 -18.432   2.451  1.00 55.11           C  
ATOM   2102  CG2 VAL A 269      -0.180 -19.144   0.274  1.00 55.11           C  
ATOM   2103  N   GLU A 270      -2.076 -16.196   3.292  1.00 54.66           N  
ATOM   2104  CA  GLU A 270      -2.120 -15.318   4.457  1.00 54.66           C  
ATOM   2105  C   GLU A 270      -3.325 -15.631   5.339  1.00 54.66           C  
ATOM   2106  CB  GLU A 270      -2.152 -13.850   4.023  1.00 54.66           C  
ATOM   2107  O   GLU A 270      -3.294 -15.394   6.548  1.00 54.66           O  
ATOM   2108  CG  GLU A 270      -0.840 -13.354   3.432  1.00 54.66           C  
ATOM   2109  CD  GLU A 270      -0.885 -11.893   3.014  1.00 54.66           C  
ATOM   2110  OE1 GLU A 270       0.171 -11.338   2.633  1.00 54.66           O  
ATOM   2111  OE2 GLU A 270      -1.984 -11.298   3.069  1.00 54.66           O  
ATOM   2112  N   MET A 271      -4.269 -16.551   4.840  1.00 54.51           N  
ATOM   2113  CA  MET A 271      -5.479 -16.802   5.618  1.00 54.51           C  
ATOM   2114  C   MET A 271      -5.578 -18.272   6.012  1.00 54.51           C  
ATOM   2115  CB  MET A 271      -6.721 -16.387   4.828  1.00 54.51           C  
ATOM   2116  O   MET A 271      -6.572 -18.695   6.604  1.00 54.51           O  
ATOM   2117  CG  MET A 271      -6.898 -14.882   4.708  1.00 54.51           C  
ATOM   2118  SD  MET A 271      -7.234 -14.349   2.985  1.00 54.51           S  
ATOM   2119  CE  MET A 271      -9.048 -14.394   2.984  1.00 54.51           C  
ATOM   2120  N   THR A 272      -4.637 -19.171   5.496  1.00 55.64           N  
ATOM   2121  CA  THR A 272      -4.713 -20.613   5.697  1.00 55.64           C  
ATOM   2122  C   THR A 272      -4.684 -20.954   7.185  1.00 55.64           C  
ATOM   2123  CB  THR A 272      -3.560 -21.339   4.979  1.00 55.64           C  
ATOM   2124  O   THR A 272      -5.341 -21.900   7.623  1.00 55.64           O  
ATOM   2125  CG2 THR A 272      -3.912 -22.799   4.710  1.00 55.64           C  
ATOM   2126  OG1 THR A 272      -3.295 -20.685   3.732  1.00 55.64           O  
ATOM   2127  N   PHE A 273      -4.199 -20.102   8.050  1.00 55.37           N  
ATOM   2128  CA  PHE A 273      -4.220 -20.621   9.412  1.00 55.37           C  
ATOM   2129  C   PHE A 273      -5.525 -20.255  10.110  1.00 55.37           C  
ATOM   2130  CB  PHE A 273      -3.029 -20.086  10.212  1.00 55.37           C  
ATOM   2131  O   PHE A 273      -5.699 -20.535  11.298  1.00 55.37           O  
ATOM   2132  CG  PHE A 273      -1.695 -20.578   9.717  1.00 55.37           C  
ATOM   2133  CD1 PHE A 273      -1.272 -21.873   9.990  1.00 55.37           C  
ATOM   2134  CD2 PHE A 273      -0.865 -19.744   8.979  1.00 55.37           C  
ATOM   2135  CE1 PHE A 273      -0.038 -22.331   9.533  1.00 55.37           C  
ATOM   2136  CE2 PHE A 273       0.369 -20.195   8.519  1.00 55.37           C  
ATOM   2137  CZ  PHE A 273       0.781 -21.488   8.798  1.00 55.37           C  
ATOM   2138  N   LEU A 274      -6.517 -19.747   9.356  1.00 57.47           N  
ATOM   2139  CA  LEU A 274      -7.762 -19.372  10.016  1.00 57.47           C  
ATOM   2140  C   LEU A 274      -8.669 -20.586  10.195  1.00 57.47           C  
ATOM   2141  CB  LEU A 274      -8.491 -18.291   9.214  1.00 57.47           C  
ATOM   2142  O   LEU A 274      -9.440 -20.654  11.154  1.00 57.47           O  
ATOM   2143  CG  LEU A 274      -7.877 -16.890   9.251  1.00 57.47           C  
ATOM   2144  CD1 LEU A 274      -8.513 -16.004   8.185  1.00 57.47           C  
ATOM   2145  CD2 LEU A 274      -8.040 -16.271  10.635  1.00 57.47           C  
ATOM   2146  N   TRP A 275      -8.514 -21.667   9.270  1.00 58.83           N  
ATOM   2147  CA  TRP A 275      -9.397 -22.806   9.502  1.00 58.83           C  
ATOM   2148  C   TRP A 275      -8.988 -23.565  10.759  1.00 58.83           C  
ATOM   2149  CB  TRP A 275      -9.387 -23.748   8.295  1.00 58.83           C  
ATOM   2150  O   TRP A 275      -9.827 -24.182  11.420  1.00 58.83           O  
ATOM   2151  CG  TRP A 275      -8.080 -24.451   8.082  1.00 58.83           C  
ATOM   2152  CD1 TRP A 275      -7.019 -24.009   7.341  1.00 58.83           C  
ATOM   2153  CD2 TRP A 275      -7.698 -25.723   8.611  1.00 58.83           C  
ATOM   2154  CE2 TRP A 275      -6.389 -25.992   8.152  1.00 58.83           C  
ATOM   2155  CE3 TRP A 275      -8.335 -26.664   9.432  1.00 58.83           C  
ATOM   2156  NE1 TRP A 275      -5.999 -24.931   7.379  1.00 58.83           N  
ATOM   2157  CH2 TRP A 275      -6.352 -28.066   9.290  1.00 58.83           C  
ATOM   2158  CZ2 TRP A 275      -5.706 -27.163   8.486  1.00 58.83           C  
ATOM   2159  CZ3 TRP A 275      -7.653 -27.829   9.764  1.00 58.83           C  
ATOM   2160  N   MET A 276      -7.640 -23.517  11.100  1.00 62.43           N  
ATOM   2161  CA  MET A 276      -7.210 -24.204  12.314  1.00 62.43           C  
ATOM   2162  C   MET A 276      -7.519 -23.368  13.551  1.00 62.43           C  
ATOM   2163  CB  MET A 276      -5.715 -24.519  12.255  1.00 62.43           C  
ATOM   2164  O   MET A 276      -7.560 -23.892  14.666  1.00 62.43           O  
ATOM   2165  CG  MET A 276      -5.405 -25.954  11.861  1.00 62.43           C  
ATOM   2166  SD  MET A 276      -3.609 -26.324  11.908  1.00 62.43           S  
ATOM   2167  CE  MET A 276      -3.205 -26.178  10.145  1.00 62.43           C  
ATOM   2168  N   SER A 277      -7.667 -22.076  13.434  1.00 64.34           N  
ATOM   2169  CA  SER A 277      -7.878 -21.167  14.557  1.00 64.34           C  
ATOM   2170  C   SER A 277      -9.136 -21.536  15.337  1.00 64.34           C  
ATOM   2171  CB  SER A 277      -7.978 -19.722  14.065  1.00 64.34           C  
ATOM   2172  O   SER A 277      -9.156 -21.451  16.567  1.00 64.34           O  
ATOM   2173  OG  SER A 277      -8.157 -19.680  12.660  1.00 64.34           O  
ATOM   2174  N   ARG A 278     -10.157 -22.130  14.581  1.00 63.64           N  
ATOM   2175  CA  ARG A 278     -11.373 -22.551  15.269  1.00 63.64           C  
ATOM   2176  C   ARG A 278     -11.101 -23.739  16.185  1.00 63.64           C  
ATOM   2177  CB  ARG A 278     -12.467 -22.906  14.260  1.00 63.64           C  
ATOM   2178  O   ARG A 278     -11.596 -23.786  17.313  1.00 63.64           O  
ATOM   2179  CG  ARG A 278     -13.660 -21.964  14.287  1.00 63.64           C  
ATOM   2180  CD  ARG A 278     -14.708 -22.351  13.253  1.00 63.64           C  
ATOM   2181  NE  ARG A 278     -16.048 -21.946  13.665  1.00 63.64           N  
ATOM   2182  NH1 ARG A 278     -17.095 -22.722  11.758  1.00 63.64           N  
ATOM   2183  NH2 ARG A 278     -18.321 -21.723  13.417  1.00 63.64           N  
ATOM   2184  CZ  ARG A 278     -17.152 -22.131  12.946  1.00 63.64           C  
ATOM   2185  N   HIS A 279     -10.336 -24.667  15.679  1.00 71.29           N  
ATOM   2186  CA  HIS A 279      -9.995 -25.839  16.478  1.00 71.29           C  
ATOM   2187  C   HIS A 279      -9.118 -25.458  17.666  1.00 71.29           C  
ATOM   2188  CB  HIS A 279      -9.286 -26.886  15.617  1.00 71.29           C  
ATOM   2189  O   HIS A 279      -9.289 -25.993  18.765  1.00 71.29           O  
ATOM   2190  CG  HIS A 279     -10.154 -27.473  14.549  1.00 71.29           C  
ATOM   2191  CD2 HIS A 279     -10.081 -27.391  13.200  1.00 71.29           C  
ATOM   2192  ND1 HIS A 279     -11.256 -28.250  14.831  1.00 71.29           N  
ATOM   2193  CE1 HIS A 279     -11.825 -28.623  13.696  1.00 71.29           C  
ATOM   2194  NE2 HIS A 279     -11.132 -28.115  12.692  1.00 71.29           N  
ATOM   2195  N   VAL A 280      -8.225 -24.550  17.418  1.00 68.16           N  
ATOM   2196  CA  VAL A 280      -7.333 -24.085  18.476  1.00 68.16           C  
ATOM   2197  C   VAL A 280      -8.137 -23.344  19.542  1.00 68.16           C  
ATOM   2198  CB  VAL A 280      -6.218 -23.172  17.919  1.00 68.16           C  
ATOM   2199  O   VAL A 280      -7.921 -23.541  20.740  1.00 68.16           O  
ATOM   2200  CG1 VAL A 280      -5.407 -22.555  19.056  1.00 68.16           C  
ATOM   2201  CG2 VAL A 280      -5.309 -23.957  16.975  1.00 68.16           C  
ATOM   2202  N   TRP A 281      -9.094 -22.578  19.067  1.00 68.37           N  
ATOM   2203  CA  TRP A 281      -9.940 -21.845  20.003  1.00 68.37           C  
ATOM   2204  C   TRP A 281     -10.827 -22.798  20.797  1.00 68.37           C  
ATOM   2205  CB  TRP A 281     -10.804 -20.823  19.261  1.00 68.37           C  
ATOM   2206  O   TRP A 281     -10.968 -22.657  22.014  1.00 68.37           O  
ATOM   2207  CG  TRP A 281     -10.955 -19.515  19.979  1.00 68.37           C  
ATOM   2208  CD1 TRP A 281     -10.592 -18.278  19.524  1.00 68.37           C  
ATOM   2209  CD2 TRP A 281     -11.504 -19.317  21.286  1.00 68.37           C  
ATOM   2210  CE2 TRP A 281     -11.444 -17.933  21.559  1.00 68.37           C  
ATOM   2211  CE3 TRP A 281     -12.042 -20.177  22.253  1.00 68.37           C  
ATOM   2212  NE1 TRP A 281     -10.884 -17.322  20.469  1.00 68.37           N  
ATOM   2213  CH2 TRP A 281     -12.424 -18.251  23.689  1.00 68.37           C  
ATOM   2214  CZ2 TRP A 281     -11.903 -17.388  22.761  1.00 68.37           C  
ATOM   2215  CZ3 TRP A 281     -12.498 -19.633  23.448  1.00 68.37           C  
ATOM   2216  N   ARG A 282     -11.468 -23.772  20.169  1.00 71.71           N  
ATOM   2217  CA  ARG A 282     -12.275 -24.783  20.845  1.00 71.71           C  
ATOM   2218  C   ARG A 282     -11.436 -25.575  21.842  1.00 71.71           C  
ATOM   2219  CB  ARG A 282     -12.913 -25.731  19.827  1.00 71.71           C  
ATOM   2220  O   ARG A 282     -11.904 -25.898  22.936  1.00 71.71           O  
ATOM   2221  CG  ARG A 282     -14.360 -25.398  19.499  1.00 71.71           C  
ATOM   2222  CD  ARG A 282     -15.008 -26.479  18.645  1.00 71.71           C  
ATOM   2223  NE  ARG A 282     -14.979 -26.136  17.226  1.00 71.71           N  
ATOM   2224  NH1 ARG A 282     -14.332 -28.238  16.519  1.00 71.71           N  
ATOM   2225  NH2 ARG A 282     -14.664 -26.561  14.991  1.00 71.71           N  
ATOM   2226  CZ  ARG A 282     -14.659 -26.979  16.249  1.00 71.71           C  
ATOM   2227  N   TRP A 283     -10.338 -25.966  21.352  1.00 75.66           N  
ATOM   2228  CA  TRP A 283      -9.407 -26.691  22.211  1.00 75.66           C  
ATOM   2229  C   TRP A 283      -9.070 -25.878  23.457  1.00 75.66           C  
ATOM   2230  CB  TRP A 283      -8.125 -27.033  21.448  1.00 75.66           C  
ATOM   2231  O   TRP A 283      -9.058 -26.411  24.569  1.00 75.66           O  
ATOM   2232  CG  TRP A 283      -7.120 -27.797  22.256  1.00 75.66           C  
ATOM   2233  CD1 TRP A 283      -7.152 -29.129  22.565  1.00 75.66           C  
ATOM   2234  CD2 TRP A 283      -5.935 -27.273  22.863  1.00 75.66           C  
ATOM   2235  CE2 TRP A 283      -5.295 -28.344  23.525  1.00 75.66           C  
ATOM   2236  CE3 TRP A 283      -5.352 -25.999  22.912  1.00 75.66           C  
ATOM   2237  NE1 TRP A 283      -6.057 -29.464  23.327  1.00 75.66           N  
ATOM   2238  CH2 TRP A 283      -3.550 -26.924  24.259  1.00 75.66           C  
ATOM   2239  CZ2 TRP A 283      -4.099 -28.180  24.227  1.00 75.66           C  
ATOM   2240  CZ3 TRP A 283      -4.162 -25.838  23.611  1.00 75.66           C  
ATOM   2241  N   ARG A 284      -8.776 -24.521  23.335  1.00 69.08           N  
ATOM   2242  CA  ARG A 284      -8.462 -23.633  24.449  1.00 69.08           C  
ATOM   2243  C   ARG A 284      -9.661 -23.475  25.378  1.00 69.08           C  
ATOM   2244  CB  ARG A 284      -8.012 -22.264  23.935  1.00 69.08           C  
ATOM   2245  O   ARG A 284      -9.507 -23.446  26.600  1.00 69.08           O  
ATOM   2246  CG  ARG A 284      -6.891 -21.638  24.750  1.00 69.08           C  
ATOM   2247  CD  ARG A 284      -6.545 -20.241  24.253  1.00 69.08           C  
ATOM   2248  NE  ARG A 284      -5.108 -20.085  24.044  1.00 69.08           N  
ATOM   2249  NH1 ARG A 284      -5.252 -17.926  23.233  1.00 69.08           N  
ATOM   2250  NH2 ARG A 284      -3.211 -18.953  23.416  1.00 69.08           N  
ATOM   2251  CZ  ARG A 284      -4.527 -18.988  23.565  1.00 69.08           C  
ATOM   2252  N   MET A 285     -10.878 -23.441  24.837  1.00 74.92           N  
ATOM   2253  CA  MET A 285     -12.080 -23.275  25.650  1.00 74.92           C  
ATOM   2254  C   MET A 285     -12.437 -24.574  26.365  1.00 74.92           C  
ATOM   2255  CB  MET A 285     -13.255 -22.813  24.786  1.00 74.92           C  
ATOM   2256  O   MET A 285     -12.990 -24.550  27.466  1.00 74.92           O  
ATOM   2257  CG  MET A 285     -13.133 -21.377  24.302  1.00 74.92           C  
ATOM   2258  SD  MET A 285     -13.126 -20.168  25.682  1.00 74.92           S  
ATOM   2259  CE  MET A 285     -12.024 -18.902  24.994  1.00 74.92           C  
ATOM   2260  N   ASP A 286     -12.255 -25.731  25.709  1.00 74.08           N  
ATOM   2261  CA  ASP A 286     -12.534 -27.012  26.351  1.00 74.08           C  
ATOM   2262  C   ASP A 286     -11.560 -27.274  27.498  1.00 74.08           C  
ATOM   2263  CB  ASP A 286     -12.465 -28.150  25.332  1.00 74.08           C  
ATOM   2264  O   ASP A 286     -11.923 -27.898  28.498  1.00 74.08           O  
ATOM   2265  CG  ASP A 286     -13.813 -28.476  24.714  1.00 74.08           C  
ATOM   2266  OD1 ASP A 286     -14.827 -27.856  25.101  1.00 74.08           O  
ATOM   2267  OD2 ASP A 286     -13.863 -29.364  23.835  1.00 74.08           O  
ATOM   2268  N   GLN A 287     -10.345 -26.826  27.478  1.00 64.38           N  
ATOM   2269  CA  GLN A 287      -9.423 -27.009  28.594  1.00 64.38           C  
ATOM   2270  C   GLN A 287      -9.771 -26.080  29.753  1.00 64.38           C  
ATOM   2271  CB  GLN A 287      -7.981 -26.769  28.144  1.00 64.38           C  
ATOM   2272  O   GLN A 287      -9.441 -26.366  30.906  1.00 64.38           O  
ATOM   2273  CG  GLN A 287      -7.431 -27.861  27.236  1.00 64.38           C  
ATOM   2274  CD  GLN A 287      -5.967 -28.161  27.499  1.00 64.38           C  
ATOM   2275  NE2 GLN A 287      -5.430 -29.155  26.800  1.00 64.38           N  
ATOM   2276  OE1 GLN A 287      -5.324 -27.504  28.324  1.00 64.38           O  
ATOM   2277  N   SER A 288     -10.442 -25.046  29.503  1.00 58.02           N  
ATOM   2278  CA  SER A 288     -10.834 -24.184  30.613  1.00 58.02           C  
ATOM   2279  C   SER A 288     -12.096 -24.700  31.295  1.00 58.02           C  
ATOM   2280  CB  SER A 288     -11.058 -22.752  30.125  1.00 58.02           C  
ATOM   2281  O   SER A 288     -12.334 -24.414  32.471  1.00 58.02           O  
ATOM   2282  OG  SER A 288     -12.437 -22.502  29.914  1.00 58.02           O  
ATOM   2283  N   THR A 289     -12.786 -25.618  30.718  1.00 57.39           N  
ATOM   2284  CA  THR A 289     -13.949 -26.153  31.418  1.00 57.39           C  
ATOM   2285  C   THR A 289     -13.583 -27.417  32.190  1.00 57.39           C  
ATOM   2286  CB  THR A 289     -15.097 -26.461  30.438  1.00 57.39           C  
ATOM   2287  O   THR A 289     -14.243 -27.765  33.170  1.00 57.39           O  
ATOM   2288  CG2 THR A 289     -15.745 -25.178  29.928  1.00 57.39           C  
ATOM   2289  OG1 THR A 289     -14.581 -27.198  29.323  1.00 57.39           O  
ATOM   2290  N   HIS A 290     -12.400 -27.895  32.066  1.00 52.34           N  
ATOM   2291  CA  HIS A 290     -12.101 -29.087  32.851  1.00 52.34           C  
ATOM   2292  C   HIS A 290     -11.077 -28.787  33.941  1.00 52.34           C  
ATOM   2293  CB  HIS A 290     -11.591 -30.211  31.947  1.00 52.34           C  
ATOM   2294  O   HIS A 290     -10.664 -29.687  34.676  1.00 52.34           O  
ATOM   2295  CG  HIS A 290     -12.649 -31.194  31.557  1.00 52.34           C  
ATOM   2296  CD2 HIS A 290     -13.383 -31.308  30.425  1.00 52.34           C  
ATOM   2297  ND1 HIS A 290     -13.057 -32.216  32.387  1.00 52.34           N  
ATOM   2298  CE1 HIS A 290     -13.999 -32.918  31.780  1.00 52.34           C  
ATOM   2299  NE2 HIS A 290     -14.216 -32.387  30.588  1.00 52.34           N  
ATOM   2300  N   ILE A 291     -10.837 -27.492  34.233  1.00 41.42           N  
ATOM   2301  CA  ILE A 291     -10.033 -27.251  35.426  1.00 41.42           C  
ATOM   2302  C   ILE A 291     -10.944 -26.884  36.596  1.00 41.42           C  
ATOM   2303  CB  ILE A 291      -8.989 -26.138  35.190  1.00 41.42           C  
ATOM   2304  O   ILE A 291     -11.625 -25.856  36.561  1.00 41.42           O  
ATOM   2305  CG1 ILE A 291      -8.065 -26.510  34.025  1.00 41.42           C  
ATOM   2306  CG2 ILE A 291      -8.183 -25.874  36.465  1.00 41.42           C  
ATOM   2307  CD1 ILE A 291      -7.125 -25.392  33.598  1.00 41.42           C  
ATOM   2308  N   HIS A 292     -11.972 -27.579  36.914  1.00 40.10           N  
ATOM   2309  CA  HIS A 292     -12.515 -27.583  38.267  1.00 40.10           C  
ATOM   2310  C   HIS A 292     -12.274 -28.924  38.953  1.00 40.10           C  
ATOM   2311  CB  HIS A 292     -14.011 -27.266  38.245  1.00 40.10           C  
ATOM   2312  O   HIS A 292     -12.494 -29.980  38.355  1.00 40.10           O  
ATOM   2313  CG  HIS A 292     -14.314 -25.801  38.252  1.00 40.10           C  
ATOM   2314  CD2 HIS A 292     -14.811 -24.992  37.287  1.00 40.10           C  
ATOM   2315  ND1 HIS A 292     -14.102 -25.003  39.355  1.00 40.10           N  
ATOM   2316  CE1 HIS A 292     -14.457 -23.762  39.067  1.00 40.10           C  
ATOM   2317  NE2 HIS A 292     -14.890 -23.728  37.819  1.00 40.10           N  
TER    2318      HIS A 292
ENDMDL
END
