# Supplementary material for: Exploring a diverse world of effector domains and amyloid signaling motifs in fungal NLR proteins
Source: PLoS Comput Biol. 2022 Dec 21;18(12):e1010787. doi: 10.1371/journal.pcbi.1010787 (PMC9815663; doi:10.1371/journal.pcbi.1010787)
Supplement: S3 Data — Full AlphaFold2/ColabFold outputs. (GZ) [file pcbi.1010787.s010.tar.gz › RAK81296_1_292/upload.a3m]

>RAK81296.1
MPVSIAESTFVPVTSRQAQIRNGANPTTISKFIIPLLQWSRDQLPLSASALLLETSSSSVIQWIREERLRLLPAETTSYDKVLEWAQVLVQRLDAVEKVV
GSFVADIYLATRLAYGYFAVVLELAAENATPLKHIFVVVLDISTPFQSILRATDLGVSEEIVEQLALALVDLVALISSLFAQLYKAILGLGDGSFVLNDI
HNQYASQIDTFQNRCERVRVAISRHRLQGAAQGLVKGDDFDAIRFWLAPGDPVLARLDENVTSRSLNRVEMTFLWMSRHVWRWRMDQSTHIH
>XP_007833348.1
mapsalvapaapaLS-SFMSSErraYLRQhsglqdsqkfs---GKAATGTTDTSAIMNMVSSLQRRSGDELGSRTSArLQDH-TYDSIREWIGAQRMSQL
PPEGSSYDKVLTWTQLFVERLNSFDQAIQGFAKDSQLASQLAYGYCSILLDLGQENAPALMISFGFFYSISMSLVNLLERTELFSVsQDIREQLVLAMSD
LVNLVASVATHFHKAIHSasSTAt-TSVSVNMYSSFSGQIKAFRDRCEKIGQSMWRHQLIVNNMDAE-gISDVQMVKSWATPEDRILNNVALSLSLLAHD
REELTCLWVGPYLTRFLKSHDT---
>CAK38423.1
mapsilspvpssfASPL--S--pkMPRRisgfaesdtmsnngmsrsitsrrv---SSRRLD-PQETEFSRKLSILQRQTGDELGLT----ISGDSYEMVL
SWIQDERMTLVPPDGSDYDKVLGWAQLFVTRLRSFEEAIEGFTNVSGLAFQMAYGYCLLLLKLGDENASALMTSFGFFYSNSTALGNLLERTALFSVsSD
IRRQLVQALEDLVHLVASVAMHFHKAVLR-LGd-ESEYINIYEAFPEQIHRFRRACEEISESMWQHQLLKERGDETKgklpylslkpshkltsseppVAD
VRAVRSWLTPEDRVLSNVAETVSHLAHDREENTCRWVKQALFDFVTSENKVMS
>EHA21395.1
---------MPRRisgfaesdtmsnngmsrsitsrrv---SSRRLD-PQETEFSRKLSILQRQTGDELGLT----ISGDSYEMVLSWIQDERMTLVPPDG
SDYDKVLGWAQLFVTRLRSFEEAIEGFTNVSGLAFQMAYGYCLLLLKLGDENASALMTSFGFFYSNSTALGNLLERTALFSVsSDIRRQLVQALEDLVHL
VASVAMHFHKAVLR-LGd-ESEYINIYEAFPEQIHRFRRACEEISESMWQHQLLKERGDETKgklpylslkpshkltsseppVADVRAVRSWLTPEDRVL
SNVAETVSHLAHDREENTCRWVKQALFDFVTSENKVMS
>GAA90853.1
mapsilspvpssfASPL--S--pkMPRRisgfaesdtmsnngmsrsitsrrv---SSRRLD-PQETEFSRKLSILQRQTGDELGLT----ISGDSYEMVL
SWIQDERMTLVPPDGSDYDKVLGWAQLFVTRLRSFEEAIEGFTNVSGLAFQMAYGYCLLLLKLGDENASALMTSFGFFYSNSTALGNLLERTGLFSVsSD
IRRQLVQALEDLVHLVASVAMHFHKAVLR-LGd-ESEYINIYEAFPEQIHKFRRACEEISESMWKHQLVKERGDETKgklsslfliskhkltlseppVVD
VRAVRSWLNPEDRVLSNVAETVSHLAHDREENTCRWVKQALFDFVTSEN----
>GAQ47144.1
mapsilspvpssfASPL--S--pkMPRRisgfaesdtmsnngmsrsitsrrv---SSRRLD-PQETEFSRKLSILQRQTGDELGLT----ISGDSYEMVL
SWIQDERMTLVPPDGSDYDKVLGWAQLFVTRLRSFEEAIEGFTNVSGLAFQMAYGYCLLLLKLGDENASALMTSFGFFYSNSTALGNLLERTGLFSVsSD
IRRQLVQALEDLVHLVASVAMHFHKAVLR-LGd-EWEYINIYEAFPEQIHKFRRACEEISESMWKHQLVKERGDETKgklsslflvlkhkltlseppVAD
VRAVRSWLSPEDRVLSNVAETVSHLAHDREENTCRWVKQALFDFVTSEN----
>OJI89213.1
mapsilspvpssfASPL--S--pkMPRRisgfaesdtmsnngmsrsitsrrv---SSRRLD-PQETEFSRKLSILQRQTGDELGLT----ISGDSYEMVL
SWIQDERMTLVPPDGSDYDKVLGWAQLFVTRLRSFEEAIEGFTNVSGLAFQMAYGYCLLLLKLGDENASALMTSFGFFYSNSTALGNLLERTGLFSVsSD
IRRQLVQALEDLVHLVASVAMHFHKAVLR-LGd-EWEYINIYEAFPEQIHKFRRACEEISESMWKHQLVKERGDET-kVADVRAVRSWLNPEDRVLSNVA
ETVSHLAHDREENTCRWVKQALFDFVTSEN----
>OJJ65980.1
mapsilspvpssfASPL--S--pkMPRRisgfaesdtmsnngmsrsitsrrv---SSRRLD-PQETEFSRKLSILQRQTGDELGLT----ISGDSYDMVL
SWIQDERMTLVPPDGSDYDKVLGWAQLFVMRLRSFEVSIEGFTNVSGLAFQMAYGYCLLLLKLGDDNAHALMTSFGFFYSNSTALGNLLERTGLFSVsSD
IRRQLVQALEDLVHLVASVAMHFHKAVLR-LGd-ESEYINIYETFPEQIYRFRRACEEIGESMWQHQLLKERGDET-kIADVRAVRSWLTPEDRVLSNVA
ETVSQLAHDREENTCRWVKQALFDFVTSDN----
>OJZ82980.1
mapsilspvpssfASPL--S--pkMPRRisgfaesdtmsnngmsrsitsrrv---SSRRLD-PQETEFSRKLSILQRQTGDELGLT----ISGDSYEMVL
SWIQDERMTLVPPDGSDYDKVLGWAQLFVTRLRSFEEAIEGFTNVSGLAFQMAYGYCLLLLKLGDENASALMTSFGFFYSNSTALGNLLERTGLFSVsSD
IRRQLVQALEDLVHLVASVAMHFHKAVLR-LGd-ESEYINIYEAFPEQIHKFRRACEEISESMWKHQLVKERGDET-kVVDVRAVRSWLNPEDRVLSNVA
ETVSHLAHDREENTCRWVKQALFDFVTSEN----
>OOF92893.1
mapsilspvpssfPSPL--S--pkVPRRisgfaesdtlsnngmsrsitsrrv---SSRRLD-PQETEFSRRLSSLQRQTGDELGMA----ISGDSYEMVL
SWIHDERLSLMPPEGSSYDKVLGWAQLFVDRLRTFELAIEDFTNVSGLAFQMAYGYCLSLLKLGDENASALMTSFGFFYSTSTALGNLLERTELFSVtGD
IRRQLVQALEDLVNLIAHVSTRFQKAVLR-EGd-DYEYINIYETFPNEIHRFHRGCEEIGESMWQQQLLKEIGDEG-kVAEVKAVKSWLAPEDRVLSNVA
ETVSHLAHDREEMTCRWVKPSLFDFLTSQH----
>OWW34878.1
mapsilspvpssfASPL--S--pkMPRRisgfaesdtmsnngmsrsitsrrv---SSRRLD-PQETEFSRKLSILQRQTGDELGLT----ISGDSYEMVL
SWIQDERMTLVPPDGSDYDKVLGWAQLFVTRLRSFEEAIEGFTNVSGLAFQMAYGYCLLLLKLGDENASALMTSFGFFYSNSTALGNLLERTALFSVsSD
IRRQLVQALEDLVHLVASVAMHFHKAVLR-LGd-ESEYINIYEAFPEQIHRFRRACEEISESMWQHQLLKERGDETKgklpylslkpshkltsseppVAD
VRAVRSWLTPEDRVLSNVAETVSHLAHDREENTCRWVKQALFDFVTSENKVMS
>PYH95457.1
mapsilspvpsnfASPF--S--pkVPRRtsgfaesdtgsnygmsrsitsrrv---SSRRLD-PQETEFSRKLSSLQRLGGDDLGVI----LSGDSLDMVL
SWIHDERMSLMPPEGSSYDKVLGWAQLFISRLQKFEEAIQGFTNVSERAFQMAYGYCLLLLKLGDENASALMTSFGFFYSTSTTLGNLLERTELFSVaSE
IRRQLVQALEDLVDLVANVSTYFNKAVLR-LGDEWEYINIYETFPTEIHRFRKGCEEISESMWQQQLLKEIGDET-kVIDVKAVKAWLTPEDRVLSNVAE
TVSHLAHDREEMTCRWVKPYLFDFLTSQN----
>PYI07408.1
mapsilspvpssfPSPL--S--pkMPRRisgfadsdtlsnngmsrsitsrrv---SSRRLD-PQETEVSRRLSSLQQRTGNELGMPMA--FTGDSYEMVL
SWIHDERMSLVPPEGSSYDKVLGWAQLFVERLRAFELAIEDFTNVSGLAFQLAYGYCLSLLKLGDENASALMTSFGFFYSNSTALGNLLERTELFSVtGD
IRRQLVQALEDLVHLVASVSICFQKTVHE-LGeeSEYEYINIYETFPEEINRFRRGCEEIGEFMWQQQLLKELGDEG-kVADVKAVKSWLTPEDRVLSNV
AETVSHLAHDREEMTCRWVKPSLFDFLTSQQH---
>RDH29130.1
mapsilspvpssfASPL--S--pkMPRRisgfaesdtmsnngmsrsitsrrv---SSRRLD-PQETEFSRKLSILQRQTGDELGLT----ISGDSYEMVL
SWIQDERMTLVPPDGSDYDKVLGWAQLFVTRLRSFEEAIEGFTNVSGLAFQMAYGYCLLLLKLGDENASALMTSFGFFYSNSTALGNLLERTALFSVsSD
IRRQLVQALEDLVHLVASVAMHFHKAVLR-LGd-ESEYINIYEAFPEQIHRFRRACEEISESMWQHQLLKERGDETKgklpslslkpshkltfseppVAD
VRAVRSWLTPEDRVLSNVAETVSHLAHDREENTCRWVKQALFDFVTSENKVMS
>RDK36630.1
mapsilspvpssfASPL--S--pkMPRRisgfaesdtmsnngmsrsitsrrv---SSRRLD-PQETEFSRKLSILQRQTGDELGLT----ISGDSYEMVL
SWIQDERMTLVPPDGSDYDKVLGWAQLFVTRLRSFEEAIEGFTNVSGLAFQMAYGYCLLLLKLGDENASALMTSFGFFYSNSTALGNLLERTALFSVsSD
IRRQLVQALEDLVHLVASVAMHFHKAVLR-LGd-ESEYINIYEAFPEQIHRFRRACEEISESMWQHQLLKERGDET-kVADVRAVRSWLTPEDRVLSNVA
ETVSHLAHDREENTCRWVKQALFDFVTSENKVMS
>SPB49989.1
mapsilspvpssfASPL--S--pkMPRRisgfaesdtmsnngmsrsitsrrv---SSRRLD-PQETEFSRKLSILQRQTGDELGLT----ISGDSYEMVL
SWIQDERMTLVPPDGSDYDKVLGWAQLFVTRLRSFEEAIEGFTNVSGLAFQMAYGYCLLLLKLGDENASALMTSFGFFYSNSTALGNLLERTALFSVsSD
IRRQLVQALEDLVHLVASVAMHFHKAVLR-LGd-ESEYINIYEAFPEQIHRFRRACEEISESMWQHQLLKERGDET-kVADVRAVRSWLTPEDRVLSNVA
ETVSHLAHDREENTCRWVKQALFDFVTSENKVMS
>XP_001390542.2
mapsilspvpssfASPL--S--pkMPRRisgfaesdtmsnngmsrsitsrrv---SSRRLD-PQETEFSRKLSILQRQTGDELGLT----ISGDSYEMVL
SWIQDERMTLVPPDGSDYDKVLGWAQLFVTRLRSFEEAIEGFTNVSGLAFQMAYGYCLLLLKLGDENASALMTSFGFFYSNSTALGNLLERTALFSVsSD
IRRQLVQALEDLVHLVASVAMHFHKAVLR-LGd-ESEYINIYEAFPEQIHRFRRACEEISESMWQHQLLKERGDET-kVADVRAVRSWLTPEDRVLSNVA
ETVSHLAHDREENTCRWVKQALFDFVTSENKVMS
>XP_025386533.1
mapsilspvpssfASPL--S--pkMPRRisgfaesdtmsnngmsrsitsrrv---SSRRLD-PQESEFSRKLSILQRQTGDELGLT----ISGDSYEMVL
SWIQDERMTLVPPDGSDYDKVLGWAQLFVTRLRSFEEAIEGFTNVSGLAFQMAYGYCLLLLKLGDENASALMTSFGFFYSNSTALGNLLERTGLFSVsSD
IRRQLVQALEDLVHLVASVAMHFRKAVLR-LGd-EWEYINIYEAFPEQIHKFRRACEEISESMWKHQLVKERGDET-kVADVRAVRSWLNPEDRVLSNVA
ETVSHLAHDREENTCRWVKQALFDFVTSEN----
>XP_025397126.1
mapsvlspvpstfASPF--S--pkVPRRtsgfaesdagsnygmsrsitsrrv---SSRRID-PQDIEFSRKLSLLQRQGGDELGMV----MSGNTLDMVL
SWIHDERSIIVPPEGSSYDKVLGWAQLFISRLQRFEEAIHGFTNVSEFAFQMAYGYCLVLLKLGDVNASALMTSFGFFYSTSTTLGNLLERTELFSVtNE
IQRQLVQALEDLVNLVANVSSLFHQTVSR-LGedEEWEYINIYEKFPTEIHRFRKCCEEISESMWQQQLKEI-GDET-kLGDVKAVRSWLTPEDRVLSNV
AETVSHLAHDREEMTCRWVKPYLFDFLTSQK----
>XP_025448649.1
mapsilspvpssfASPL--S--pkMPRRisgfaesdtmsnngmsrsitsrrv---SSRRLD-PQETEFSRKLSILQRQTGDELGLT----ISGDSYEMVL
SWIQDERMTLVPPDGSDYDKVLGWAQLFVTRLRSFEEAIEGFTNVSGLAFQMAYGYCLLLLKLGDENASALMTSFGFFYSNSTALGNLLERTALFSVsSD
IRRQLVQALEDLVHLVASVAMHFHKAVLR-LGd-ESEYINIYEAFPEQIHRFRRACEEISESMWQHQLLKERGDETKgklpylslkpshkltsseppVAD
VRAVRSWLTPEDRVLSNVAETVSHLAHDREENTCRWVKQALFDFVTSENKVMS
>XP_025461474.1
mapsilspvpssfPSPL--S--pkVPRRisgfaesdtlsnngmsrsitsrrv---SSRRLD-PQETEFSRRLSSLQRQTGDELGMA----ISGDSYEMVL
SWIHDERLSLMPPEGSSYDKVLGWAQLFVERLRTFELAIEDFTNVSGLAFQMAYGYCLSLLKLGDENASALMTSFGFFYSTSTSLGNLLERTELFSVtGD
IRRQLVQALEDLVNLVAHVSTRFQKAVLR-LGe-DYEYINIYETFPNEIHRFHRGCEEIGESMWQQQLLKELGDEG-kVAEVKAVKSWLTPEDRVLSNVA
ETVSHLAHDREEMTCRWVKPSLFDFLTSQH----
>XP_025475685.1
mapsilspvpssfASPL--S--pkMPRRisgfaesdtmsnngmsrsitsrrv---SSRRLD-PQETEFSRKLSILQRETGDELGLT----LSGDLYERVL
SWIQEERMTLVPPDGSNYDKVLGWAQLFVTRLRSFEEAIEGFTNVSGLAFQMAYGYCLRLLKLGDENAPALMTSFGFFYSNSTALGNLLERTGLFSVsSD
IRRQLVQALEDLVHLIASVAMRFHTAVSR-LGd-EWEYINIYEAFPEQIHKFRRACEEISESMWKHQLVKERGDET-kVADVRAVRSWLSPEDRVLSNVA
ETVSHLAHDREENTCRWVKQALFDFLTSED----
>XP_025519669.1
mapsilspvpssfASPL--S--pkMPRRisgfaesdtmsnngmsrsitsrrv---SSRRLD-PQETEFSRKLSILQRQTGDELGLT----ISGDSYEMIL
SWIQDERMTLVPPDGSDYDKVLGWAQLFVTRLRSFEEAIEGFTNVSGLAFQMAYGYCLLLLKLGDENASALMTSFGFFYSNSTALGNLLERTGLFSVsSD
IRRQLVQALEDLVHLVASVAMHFHKAVLR-LGd-EWEYINIYEAFPEQIHKFRRACEEISESMWKHQLVKERGDET-kVADVRAVRSWLNPEDRVLSNVA
ETVSHLAHDREENTCRWVKQALFDFVTSED----
>XP_025537923.1
mapsilspvpssfASPL--S--pkMPRRisgfaesdtmsnngmsrsitsrrv---SSRRLD-PQETEFSRKLSILQRETGDELGLT----LSGDLYERVL
SWIQEERMSLMPPDGSNYDKVLGWAQLFVTRLRSFEDAIEGFTNVSGLAFQMAYGYCFRLLKLGDENAPALMTSFGFFYSNSTALGNLLERTGLFSVsSD
IRRQLVQALEDLVHLIASVAMRFHTAVSR-LGd-EWEYINIYEAFPEQIHKFRRACEEISESMWKHQLVKERGDET-kVADVRAVRSWLSPEDRVLSNVA
ETVSHLAHDREENTCRWVKQALFDFLTSED----
>XP_025562218.1
mapsilspvpssfASPL--S--pkMPRRisgfaesdtmsnngmsrsitsrrv---SSRRLD-PQETEFSRKLSILQRQTGDELGLT----ISGDSYEMVL
SWIQDERMTLVPPDGSDYDKVLGWAQLFVTRLRSFEEAIEGFTNVSGLAFQMAYGYCLLLLKLGDENASALMTSFGFFYSNSTALGNLLERTGLFSLv--
------QALEDLVHLVASVAMHFHKAVLR-LGd-EWEYINIYEAFPEQIHKFRRACEEISESMWKHQLVKERGDETKgklsslfliskhkltlseppVAD
VRAVRSWLNPEDRVLSNVAETVSHLAHDREENTCRWVKQALFDFVTSEN----
>XP_025575782.1
mapsilspvpgsfPSPL--S--pkIPRRisgfaesdtlsnngmsrsitsrrv---SSRRMD-PQETEISRRLSSLHRQNGGELGMA----LTGDSYEMVL
SWIHDERMSLMPPEGSSYDKVLGWAQLFVERLRTFELAIEDFTNVSGLAFQMAYGYCLSLLKLGDENASALMTSFGFFYSNSSALGNLLERTELFSVtGD
IRRQLVQALEDLVHLVARVSTRFQKAVLE-LGeeSEYEYINIYETFPEEIHRFRRGCEEIGESMWQQQLLKEVGDEG-kVADVKAVKSWLTPEDRVLSNV
AETVSHLAHDREEMTCRWVKPSLFDFLASQH----
>KFX47968.1
mfcfkcfkccirgsesdpplppklvtsprkpvvkdplkhridqntvkppkdtaqpridpqnitspqslphpanmapslqvesplnpLSPG----AggqWR
RIsgglhdfdsvsngaarsvisrri---SRKTAGIGELSNISNVVYSLKRRSGDELGVTTSSkLMNA-NHATLLDWIRHQRMSKIPPEGSSYDKVLAWAQ
LFVERLHSFDLAIEHFAGDSYLAAQLAYGYCAILLELGEENSSALRISFGFFYSISMVLVNLLERTELFTVsQETKEQLVLALTDLVTLVASVSTYFHKA
LRG-LTk-PSISVNIYGTFSAQIESFRGRCEKISEAMWKHQLLKDDLDGE-rVSEVKSIRQWLAPEDRVLANVAENTTHLAHDREELTCLWLSPYLTRFL
KSQQLS--
>CBF78824.1
mapsilspitstmD--GIFRQKrisNSRRvsglqdgesvtsgvarsvhsprv---TSRRFNSMGTTNISSVVTSLQRRSGEELGTNTSSrLLTA-THASI
LEWIRSERMSLLPPEGSDYDKVLAWAQLFIDRLHSFDMAIEQFAGDSYLAAQLSYGYCAMLLELGRENAAALMLSFGFFYSISMTLVNLLERTELFGVsQ
DIQEQLILALADLVTLVASVSTHFHKAIL-------------------------------------------------SEVKAIRAWLAPEDRVVESIAD
HNSHLAHDREELTCLWLGPYLTRFLKTQQ----
>CEJ60718.1
mapgilspvpgnlNSSF--YSTmhgNSRQvsalsaafdndnisqngrstrresgF--V-RKANGFGNSNITSVVQSLHRRSGDELGNGTSSqLLNT-SYH
SIIEWIRSERMSHLPPEGSSYDKVLSWAQLFVDRLHSFDIGIQDFAGDSYLAAQLSYGYCSMLLELGKDNAPALMISFGFFYSTSSALVNLLERTELFSV
sQEIKEQLILALADLVTLVASVSTHFHKAIRG-LTt-ASVSVNIYDTFPGQIQSFRERCGKISEAMWRHQLAKENIDTE-rVAVVKSVRSWLAPEDRVLS
RLAENTSHLAHEREEMTCLWLGPYLTRFLKSKNH---
>CEL08718.1
mapsilspiaptlD--GIFRTKrmsSSRRvsgindaesvasgvarsvhshprv---TSRKFNSGGTTNISSVVTSIQRRSGEELGSNTSSrLLAA-THST
IIEWIRSERMSLLPPEGSDYDKVLAWAQLFVDRLHHFDVEIEQFAGDSYLAAQLSYGFCAMLLELGRENAAALMISFGFFYSISIPLANLLERTELFTVt
QEVQEQLILALSDLVTLVASVSTHFHKAIHG-LTt-ASVSVNIYRTFPGQIQTFQQRCEKIAESMWRHQLLRENLDGD-kVSEVRSIRSWLAPEDRVVTN
IVENTSHLAHDREELTCLWMGPYLTRFLKTQQ----
>CRG89140.1
mspglqvgppshpLSPTPGTLGlghWKRVsggvmdfdsfsngaprsvtsrra---SRKTVAANESSSISNVVYSLKRRSGDELGATASSkLLNA-THTTL
LDWIRHQRMSKLPPEGSNYDKVLAWAQLFVERLHSFDLAIEHFAGDSYLAAQLAYGYCAILLELGEENASALKISFGFFYSTSMVLVNLLERTELFHVsQ
EIKEQLILALADLVTMVASVATHFHKALRS-ISk-ASISINIHGTFSGPIESFRGRCEKIAEAMWRHQLLRDDLDGD-rVSEVKTIKHWLAPEDLVLANV
AETTSHLAQDREELTCLWVGPYLTRFLKSTQH---
>CRL29418.1
mapgilapvpgnlTSPF--YSNrpgSSRQvsamssmldndshsnggfsrsgtsrresI--MPRKFHSTGSSKLSGVVQGLQRQSGAELGANVSStLCNT-
DHAAILDWIATERMSHLPPEGSSYDKVLAWAQLFVERLHSFDLAIRDFEGGSWLAAQLSYGYCAMLLELGKENAPALMASFGFFYSTSSTLVDLLERTEL
FAVsQTIKNQLVEALADLVSLVAGVSTHFHQSIYA-LSe-GSISINIYETFTGQIESFRERCAKISESMWRHQLVQESKDPE-nVSVVKSVRTWLSPEDR
ILSHLAENTSHLAHEREEMTCLWMNPYLTHFLKSDNH---
>EDP53839.1
maaTVSSPLPPGllaSNRRisglmdsdvlsnngvarsvtsrrv---SSRKFKSVETTEVSSLVHSLKRRSGDELGAGASAkLLNH-THDSVLDWIRSQRM
SLVPPEGSSYDKVLSWAQLFVERLHSFDEAIEEFAGDSYLAARLAYGYCALLLELGQENASALMISFSFFYSTSMKLGNLLERTELFSVsQEIREQLVLA
LADLVTLVASVSMHFHKAILG-LTt-ASISIDLYKTFPGQIQTFRDRCEKISEAMWRHQLLRENLDLE-kVSDPKAIKLWLSPEDRVLGNVAEQSSHLAH
DREEMTCLWMAPYLARFLKSPL----
>ELQ38271.1
mapglvspqlpSAAPYSVSKssssshtAHHHqngeyssetvesrqrhlglrkm---GSRHSSMANASSISSIVYSIKRRSSEELGSNISAqLLSA-THES
VLDWISAQRMSDLPPEGSSYDKVLAWAQLFVDRLHSFDHAVQEFAGDSYLAAQLAYGYCSLLLELGKENAAALMTSFGFFYSMSVPLVNLLECTELFNVs
HETSEQLVMALSDLVTVVASVATYFHKAIRG-LTs-TSVSVNIYSTFAPQIKTFLERCEKTAESMWKHELQREGADVG-kIAKLKAVSQWIAPEDHVMSS
VLNSTSHLAHDREELTCLYIGTHLTRFLKSSQK---
>ELQ60732.1
mapglvspqlpSAAPYSVSKssssshtAHHHqngeyssetvesrqrhlglrkm---GSRHSSMANASSISSIVYSIKRRSSEELGSNISAqLLSA-THES
VLDWISAQRMSDLPPEGSSYDKVLAWAQLFVDRLHSFDHAVQEFAGDSYLAAQLAYGYCSLLLELGKENAAALMTSFGFFYSMSVPLVNLLECTELFNVs
HETSEQLVMALSDLVTVVASVATYFHKAIRG-LTs-TSVSVNIYSTFAPQIKTFLERCEKTAESMWKHELQREGADVG-kIAKLKAVSQWIAPEDHVMSS
VLNSTSHLAHDREELTCLYIGTHLTRFLKSSQK---
>GAM35239.1
matsfqahvhhnfESPSSDL-LfNAGGgpgltrtginpigsq--HGSRKSSYEGNSPLANLVQSLGRRGSSEM---NSAeIIGA-DYEAILDWIRSERMR
KLPPEGSSYDKVLVWARLFVERLHTFDSAIQHFEGDSHMAAELAYIHCASLLELGDENSRALLDVFGFFYRCSTGLENLLHRAELFLVsRSIKDQLILAL
ADLVTLVVGVATHCHRSLSS-LAs-GSVSIDIYSTFTASIESFRARCEHVSEMMWRHQLLGVGLDEDKVTQVKTVKNWLEPEDPILSNIAEFTAHFAQER
EESTCLWMAPYLARFLQSGR----
>GAM36800.1
mapslqvesplnpLSPG----AgghWRRIsgglhdfdsvsngaarsvvsrri---SRKTAGAGESSNISNVVYSLKRRSGDELGVTTSSkLLNA-NHATL
LDWIRHQRMSKIPPEGSSYDKVLAWAQLFVERLHSFDLAIEHFAGDSYLAAQLAYGYCAILLELGEENASALRVSFGFFYSISMVLVNLLERTELFAVsQ
EIKEQLVLALTDLVTLVASVSTYFHKALRG-LTk-PSISVNIYGTFSGQIESFRGRCEKISEAMWKHQLLKDDLDGE-rVSEIKSIRQWLAPEDRVLANV
AENTSHLAHDREELTCLWLSPYLTRFLKSQQL---
>GAO86582.1
mgtsfqahihhpfELPSSDI-LlNARSvpgltangthsihfq--NTPSNSSAGARSALAHLVQSLGRRGSAEL---AASkIIGA-DYEAILEWIRSERMR
KLPPEGSSYDRVLVWARLFVERLHSFDSAIQHFEGDSHMAAELAYIHCASLLELGDENASALLDVFGFFYRCSTSLENLLHRTELFMVsQDIKDQLILAL
ADLVTLVVGVATHCHHSLGS-VSs-GSVSIDIYSAFSASIESFRARCGHVSEMMWRHQLQGAGLHEDKVTKVKAIKKWLEPEDPVLNNTTEFTAHFAQER
EESTCLWMAPYLTRFLKSDQ----
>GAO90612.1
maaTVSSPLPPGllaSNRRvsglmdsdvlsnngvarsvtsrrv---SSRKFKTVETSEVSSLVHSLKRRSGDELGAGASSkLLNH-THDSVLDWIRSQRM
SLLPPEGSSYDKVLSWAQLFVERLHSFDEAIEEFAGDSYLAARLAYGYCALLLELGQENASALMISFGFFYSTSMKLGNLLERTELFSVsQEIREQLVLA
LADLVTLVASVSMHFHKAILG-LTt-ASISIDLYKAFPGQIQTFRDRCDKISESMWRHQLLRENLDLE-kVSDPKAIKLWLSPEDRVLGNLAEQSSHLAH
DREEMTCLWMAPYLARFLKSPL----
>GAQ05744.1
-------------mhstlsq--NGQRKNSAGTSSAIANLVQSLGRRGSGEM---TSSkIIGA-DYEAILEWIRSERMRKLPPEGSSYDRVLVWARLFVER
LHSFDSAIQHFEGDSHMAAELAYIHCASLLELGDENASALLDVFGFFYRCSTGLENLLPRTELFMVsQSIKDQLILALADLVTLVVGVASHCHHSLGS-L
As-GSVSIDIYSTFAASIESFRSRCEHISEMMWRHQLLGAGLHEDKVARVKTIKNWLEPEDPVLCNMTEFRANFAQEREESTCLWMASYLTRFLKSDQ--
--
>GAQ07355.1
maaTVSSPLPPGllaSNRRvsglmdsdvlsnngvarsvtsrrv---SSRKFKSVETTEVSSLVHSLKRRSGDELGAGASSkLLNH-THDSVLDWIRSQRM
SLLPPEGSSYDKVLSWAQLFVERLHSFDEAIEEFAGDSYLAARLAYGYCALLLELGQENASALMVSFGFFYSTSMKLGNLLERTELFSVsQEIREQLVLA
LADLVTLVASVSMHFHKAILG-LTt-ASISIDLYKTFPGQIQTFRDRCEKISEAMWRHQLLRENLDLE-kVSDPKAIRLWLSPEDRVLGNVAEQSSHLAH
DREEMTCLWMAPYLARFLKSPLKA--
>KEY74985.1
mapsmvtplspYQFPTSPVNH---ssrvfgshedehssnsatyrhsrr---SSRRFSSVDTSNISDVVYSLKRRSSDELGTATSAkLLNV-TYDGILEWI
RSQRLSHVPPEGSSYDKVLAWAQLFVDRLHSFDLAIEEFAGDSYLATQLTYGYCAILLDLGKENASALMISFGFFYNMSLSLANLLERIELFTVsQDIRE
QLVLALSDLVTLVASVATRFHNATRG-LAv-ASISVDIHSTFPNEIKSFVERCNKTAEAMWRHQLVKEGIDVS-qASAIKSIKTWLSPEDHVHGNLVSTV
SHLAHDREELTCLWMGPHLTRFLKTSKN---
>KEY79109.1
maaTVSSPLPPGllaSNRRisglmdsdvlsnngvarsvtsrrv---SSRKFKSVETTEVSSLVHSLKRRSGDELGAGASAkLLNH-THDSVLDWIRSQRM
SLVPPEGSSYDKVLSWAQLFVERLHSFDEAIEEFAGDSYLAARLAYGYCALLLELGQENASALMISFSFFYSTSMKLGNLLERTELFSVsQEIREQLVLA
LADLVTLVASVSMHFHKAILG-LTt-ASISIDLYKTFPGQIQTFRDRCEKISEAMWRHQLLRENLDLE-kVSDPKAIKLWLSPEDRVLGNVAEQSSHLAH
DREEMTCLWMAPYLARFLKSPL----
>KFA51835.1
mapsmvtplspYQFPTSPVNH---ssrvfgshedehssnsatyrhsrr---SSRRFSSVDTSNISDVVYSLKRRSSDELGTATSAkLLNV-TYDGILEWI
RSQRLSHVPPEGSSYDKVLAWAQLFVDRLHSFDLAIEEFAGDSYLATQLTYGYCAILLDLGKENASALMISFGFFYNMSLSLANLLERIELFTVsQDIRE
QLVLALSDLVTLVASVATRFHNATRG-LAv-ASISVDIHSTFPNEIKSFVERCNKTAEAMWRHQLVKEGIDVS-qASAIKSIKTWLSPEDHVHGNLVSTV
SHLAHDREELTCLWMGPHLTRFLKTSKN---
>KFA69302.1
mapsmitplspYQFPTSPVNH---ssrgfgshddehssnsatyrhsrr---SSRRFSSVDTSNISDVVYSLKRRSSDELGTTTSAkLLNV-TYDGILEWI
RSQRLSHVPPEGSSYDKVLAWAQLFVDRLHSFDLAIEEFAGDSYLATQLTYGYCAILLDLGKENASALMISFGFFYNMSLSLANLLERIELFTVsQDIRE
QLVLALSDLVTLVASVATRFHNATRG-LAv-ASISVDIHSTFPNEIKSFVERCNKTAEAMWRHQLVKEGVDVS-qASAIKSIKTWLSPEDHVHGNLVSTV
SHLAHDREELTCLWMGPHLTRFLKAPKN---
>KFA79350.1
mapsmvtplspYQFPTSPVNH---ssrvfgshedehssnsatyrhsrr---SSRRFSSIDTSNISDVVYSLKRRSSDELGTATSAkLLNV-TYDGILEWI
RSQRLSHVPPEGSSYDKVLAWAQLFVDRLHSFDLAIEEFAGDSYLATQLTYGYCAILLDLGKENASALMISFGFFYNMSLSLANLLERIELFTVsQDIRE
QLVLALSDLVTLVASVATRFHNATRG-LAv-ASISVDIHSTFPNEIKSFVERCNKTAEAMWRHQLVKEGIDVS-qASAIKSIKTWLSPEDHVHGNLVSTV
SHLAHDREELTCLWMGPHLTRFLKTSKN---
>KFX47965.1
mapslqvesplnpLSPG----AggqWRRIsgglhdfdsvsngaarsvisrri---SRKTAGIGELSNISNVVYSLKRRSGDELGVTTSSkLMNA-NHATL
LDWIRHQRMSKIPPEGSSYDKVLAWAQLFVERLHSFDLAIEHFAGDSYLAAH-----------------------------ISMVLVNLLERTELFTVsQ
ETKEQLVLALTDLVTLVASVSTYFHKALRG-LTk-PSISVNIYGTFSAQIESFRGRCEKISEAMWKHQLLKDDLDGE-rVSEVKSIRQWLAPEDRVLANV
AENTTHLAHDREELTCLWLSPYLTRFLKSQQLS--
>KKK18723.1
nqttdppprppglsstqliqpsalpehtsystvnisqktsatspihpsnsimapsimspvstpmD--LHFQSKrvySSRQvsgvhdadsvstigmgssrv
---VSRKFQTVGTTNITSVVSSLQRRSGEELGTGTSSrLLAA-THATILDWIRTQRMSFLPPEGSDYDKVLAWAQLFVERLHTFDLAIEQFAGDSYLAAQ
LAYGYCAMLLELGKENASALMVSFGFFYTISMSLGNLLERTELFGItREVQEQLTLALSDLVTLVASVSTYFHKAIRG-MTt-ASVSINLYRTFPGQINT
FQQRCEKIAESMWRHQLLRENIDGD-rVSEIRVIRSWLSPEDAVLSRVADTSSHLAHDREELTCLWMAPYLTRFLKSDK----
>KKK27370.1
mspvstpmD--LHFQSKrvySSRQvsgvhdadsvstigmgssrv---VSRKFQTVGTTNITSVVSSLQRRSGEELGPGTSSrLLAA-THATILDWIRTQR
MSFLPPEGSDYDKVLAWAQLFVERLHTFDLAIEQFAGDSYLAAQLAYGYCAMLLELGKENASALMVSFGFFYTISMSLGNLLERTELFGItREVQEQLTL
ALSDLVTLVASVSTYFHKAIRG-MTt-ASVSINLYRTFPGQINTFQQRCEKIAESMWRHQLLRENIDGD-rVSEIRVIRSWLSPEDAVLSRVADTSSHLA
HDREELTCLWMAPYLTRFLKSDK----
>KMK62356.1
maaTVSSPLPPGllaSNRRisglmdsdvlsnngvarsvtsrrv---SSRKFKSVETTEVSSLVHSLKRRSGDELGAGASAkLLNH-THDSVLDWIRSQRM
SLVPPEGSSYDKVLSWAQLFVERLHSFDEAIEEFAGDSYLAARLAYGYCALLLELGQENASALMISFSFFYSTSMKLGNLLERTELFSVsQEIREQLVLA
LADLVTLVASVSMHFHKAILG-LTt-ASISIDLYKTFPGQIQTFRDRCEKISEAMWRHQLLRENLDLE-kVSDPKAIKLWLSPEDRVLGNVAEQSSHLAH
DREEMTCLWMAPYLARFLKSPL----
>KOS48189.1
mapgilspvpgnlTSFF--YGNlpgRSRQvstmsntvdndthsngglsrsgtargepS--MSRKFHSAGSSKLSGVVQGLQRQSGAELGANVSSmLCNT-
DHTTILEWIATERMSHLPPEGSSYDKVLAWAQLFVERLHSFDLAIRDFEGNSWLAAQLSYGYCAMLLQLGKENAPALMASFGFFYGTSSSLVDLLERTEL
FAVsQTIKNQLVEALADLVSLVAAVSTHFHQSIYA-LSe-GSISINIYETFTSQIESFRERCAKISDSMWRHQLAQENKDPE-nVAVVKSVRSWLSPEDR
VLSRLAENTSHLAHEREEMTCLWMNSYLTHFLKSNN----
>KUL85908.1
mapslqvesplnpLSPG----AgghWRRIsgglhdfdsvsngaarsvvsrri---SRKTAGAGESSNISNVVYSLKRRSGDELGVTTSSkLLNS-NHSTL
LDWIRHQRMSKIPPEGSSYDKVLAWAQLFVERLHSFDLAIEHFAGDSYLAAQLAYGYCAILLELGEENSSALRISFGFFYSISMVLVNLLERTELFAVsQ
EIKEQLVLALTDLVTLVASVSTYFHKALRG-LTk-PSISVNIYGTFSGQIESFRGRCEKISEAMWKHQLLKDDLDAE-rVSEIKSIRQWLAPEDRVLANV
AENTSHLAHDREELTCLWLGPYLTRFLKSQQL---
>KUL92002.1
matsfqahvhhnfEGPSADL-LfNAGGgsgltgtgidpigsq--HGLRKSSYEGNSPLANLVQSLGRRGSSEM---NSAeIIGA-DYEAILDWIRSERMR
KLPPEGSSYDKVLVWARLFVERLHTFDSAIQHFEGDSHMAAELAYIHCASLLELGDENSRALLDVFGFFYRCSTGLENLLHRAELFLVsRSIKDQLILAL
ADLVTLVVGVATHCRRSLSS-LAs-GSVSIDIYSTFTASIESFRARCEHVSEMMWRHQLLGVGLDEDKVTQVKTVKNWLEPEDPILSNIAEFTAHFAQER
EESTCLWMAPYLARFLQSGQ----
>KUM66433.1
mapgilspvpgnlTSPF--YSNlpgSSRQvsamssmldndshsngngglsrsgtsrresF--MPRKFHSASSSKLSGVVQALQRQSGAELGANVSStLCN
T-DHATILEWIATERMSHLPPEGSSYDKVLAWAQLFVERLHSFDLAIRDFEGGSWLAAQLSYGYCAMLLELGKENAPALMASFGFFYSTSSTLVDLLERT
ELFALsQTIKSQLVEALADLVSLVAGVSTHFHQSIYA-LSe-GSISINIYETFTGQIESFRERCAKISDSMWRHQLAQEGKDPE-dVVVVKSVRSWLSPE
DRVLNHLAENTSHLAHEREEMTCLWMNPYLTHFIKSDN----
>KZN84253.1
matsfqahahhafENHPIPL--yDGKWtpdafedkenavfhpavhr--RPSGEPKGEGSSILADLVNSLAHPIGDEV---VRWkVTAT-DYETLVEWIGA
ERMRKLPPVGSSYDKALIWARLFVERLNSFDSAIQQFAGDSHMATQLAYVHCARLLELGEENSSALLDLFMFFYRFSTDLEHLLDRAELFSVsQGVKDQL
ILALADLVTVVVGVATYFHKSAGR-LTp-GSTSVEVYSTFAGPIESLRSRCELAAELLWKHQLLVEGLSDKKVDGIRVIKDWLQPEDPALANVIGVTAQF
AQEREESTCLWLEPHLGRFLRSQQQ---
>KZZ95578.1
mssfvhrpslngfHGLN----GlngLN--gktpsvmdsrlnghangsigrrlgrF--QPSVAPIATNTNLTTVVQALERQAGEELGSTTTAkVMNV-TFE
GLLEWIRNQRMTKLPPEGGSYDKVLTWAQMFVERVHAFDLAIEGFAPDSYMAAQLAYGYCSILLELGDDRVSALVASVGFFYSISQHLNLLVERAELFTI
sQDIRDQLILALGDLVTLVAGVATHFHKALRG-LSs-APVSINIETAFDSQIEVFNSRCDKITDAMWRHSLIKDDLDQN-rVSEIQAIHHWTEPEDRILS
HLVDSPSFLAEDREELTCLWLSPYLTRFLKSSMK---
>OJI99419.1
mapsimspvapsaD--GIFRFKrtsSSRQvstahdgdsivsgaarsvqsprv---TSRKFSSMGTTNISSVVASLQRRSNDEFGSSASSrLLTA-THHTI
VEWIRSERMSLLPPEGSEYDKVLAWAQLFVDRLHSFDEELERFAGDSYLAAQLSYGYCSMLLELGRENAGALMASFGFFYSISMSLVNLLERTELFSVtQ
EIQEQLVFALSDLVTLVASVATYFHKAISG-MTs-TSLSVNIYRTFPGQIQTFKQRCEKIAESMWRHQLLREHLDAD-kVSDVRAIRAWLAPEDHAVSSI
ADHSSHLAHDREELTCLWMAPYLTRFLKTPQKH--
>OJJ65267.1
mapsimspvapstD--GIFRQKrtsSSRQvsgahdgdsvisgaartlqsrv---TSRKFSSMGTTNISSVVASLQRRSGDELGSSASSrLLTA-TYHTIW
EWIRSERMSLLPPEGSDYDKVLAWAQLFVDRLHSFDEEIERFAGDSYLAAQMSYGYCSMLLELGRENAGALMASFGFFYSISMSLVNLLERTELFSVtQE
IQEQLVLALSDLVTLVASVATYFHKAISG-MTs-TSVSVNIYRTFPGQIQTFKQRCEKIAESMWRHQLLREHLDAD-kVSDVRAIRAWLAPEDHVVSSIA
DHSSHLAHDREELTCLWMAPYLTRFLKTQQKH--
>OKP11652.1
mapgilspvpgnlNSSF--YSTmhgNSRQvsalsaafdndsmsqngrstrresgF--V-RKANGVGNSNITSVVQSLQRRSGDELGNGASSqLLNT-SYH
SIIEWIRSERMSHLPPEGSSYDKVLSWAQLFVDRLHSFDNGIQDFAGDSYLAAQLSYGYCAMLLELGKENAPALMISFGFFYSTSSALVNLLERTELFSV
sQEIKEQLILALADLVTLVASVSTHYHKAIRG-LTt-ASVSVNIYDTFPGQIQSFRERCGRISEAMWRHQLAKENIDTE-rVAIVKSVRSWLAPEDRVLS
RLAENTSHLAHEREEMTCLWMGPYLTRFLKSQNH---
>OOQ83126.1
mapgilspvpgnlNSSF--YSTmhgNSRQvsalsaafdndnisqngrstrresgF--V-RKANGLGNSNITSVVQSLHRRSGDELGNGTSSqLLNT-SYH
SIIEWIRSERMSHLPPEGSSYDKVLSWAQLFVDRLHSFDIGIQDFAGDSYLAAQLSYGYCSMLLELGKDNAPALMISFGFFYSTSSALVNLLERTELFSV
sQEIKEQLILALADLVTLVASVSTHFHKAIRG-LTt-ASVSVNIYDTFPGQIQSFRERCGKISEAMWRHQLAKENIDTE-rVAVVKSVRSWLAPEDRVLS
RLAENTSHLAHEREEMTCLWLGPYLTRFLKSKNH---
>OQD70137.1
mapalvsplpgnhNSHF--YSSlpgNSRQvsgisavfdndsisnhgrssrresgF--MTRKFNGAGNSNITSVVQSLHRRSGDELGIDS-YtLLNT-SYH
SITEWIRNQRMSHLPAEGSSYDKVLAWAQLFIERLNKFDENIQGFAGDSYLAAQLSYGYCYILLQLGKENARALMISFGFFYSTSSALVNLLHRTELFAV
tQEIKEQLILALSDLVTLVASVSTHFHQAIRG-LTt-ASVSVDIYDTFPGQIQTFKERCSKIAETMWRHQLAKENIDTE-rVAVVKSVRSWLSPEDRVLN
RLAENSSHLAHEREELTCLWVGPYLTAFLKSNNH---
>OQD71695.1
mapgilspvpgnlTSPF--YSNlpgSSRQvsamssmldndshsngglsrsgtsrresF--MPRKFHSAGSSKLSGVVQALQRQSGAELGANVSStLCNT-
DHATILEWIATERMSHLPPEGSSYDKVLAWAQLFVERLHSFDLAIRDFEGGSWLAAQLSYGYCAMLLELGKENAPALMASFGFFYSTSSTLVDLLERTEL
FAVsQTIKNQLVEALADLVSLVAGVSTHFHQSIYA-LSe-GYISINIYETFTGQIESFRERCAKISDSMWRHQLVQESKDPE-nVAVVKSIRSWLSPEDR
VLSHLAGNTSHHAHEREEMTCLWMNPYLTHFLKSDN----
>OQD78891.1
---------mpgNSRQvsamsgmfdsdsvsntglsrgtsrresM--MPRTFYTAGSSKLSNMIQSLQHQSSREMDLGDSSvLFNT-DFISIRDWIAAERM
SHLPAEGSSYDKVLAWAQLFAERLNSFDAAIRQFEGGSLLAARLAFGYCAMLLQLGKENAPALMASFGFFYSTSSTLVNLLERIELFTVsGEIKEQLVDA
LADLVNLVASVSTTFHKSIDE-IVe-QSISINIYEKFSPELESFRDRCASISDAMWRHQLVQEHRDPK-dVNLVKTIRTWLSPEDRVLSHLAENTSHLAH
EREEMTCLWMNPYLTHFLKGDK----
>OQD92636.1
mapgilapvpgnlTSPF--YSNrpgSSRQvsamssmldndshsngglsrsgtsrresF--MPRKFHSAGSSKLSGVVQGLQRQSGAELGANVSStLCNT-
DHAAILDWIATERMSHLPPEGSSYDKVLAWAQLFVERLHSFDLAIRDFEGGSWLAAQLSYGYCAMLLELGKENAPALMASFGFFYSTSSTLVDLLERTEL
FAVsQTIKNQLVEALADLVSLVAGVSTHFHQSIYA-LSe-GSISINIYETFTGQIESFRERCAKISDSMWRHQLVQESKDPE-nVAVVKSVRSWLSPEDR
ILSHLAENTSHLAHEREEMTCLWMNPYLTHFLKSDN----
>OQE23195.1
mapgiispvpgtpISPL--YNGfg-SRQvssasamfesdslsqngmsrstrresG--IPRKLNGAGNSNITNVVTSLYRRSGDEIGQHAAArLMNC-THL
SVIEWIRHQRMSHLPPEGSSYDKVLGWAQLFVERLHSFEMNIQPLASDSYLAAQLSYGYCDMLLQLGKENAAALMISFGFFYSTSSALVNLLERTELFDV
sQEIKEQLILALSDLVTLVASVSMHFQQAIND-KTt-NSVSVDIYGTFPGQIGSFRERCDKIAESMWRHQLNKDGIDSE-kVSVVKAVKSWLAPEDRVLS
HLAENTSHLAHEREEMTCLWMAPYLTHFLKSDKS---
>OQE24850.1
mapgiitpvpgnvTSPF--YSKlpgNSRQvsgmsskfdndnysnsgmsrsL--MPRKFHSAVSAKLSSVVQGLRHQSGAELGLNASSkLFNT-NHATILE
WIATERMSHLPPEGSSYDKVLAWAQLFVERLHSFDEAIGDFEGNSWLAAQLSYGYCAMLLELGKENAPALMASFGFFYSTSSALVNLLERTELFTVsQTI
KDQLVEALADLVSLVASVSTHFHQSIYA-LSe-GSISINIYETFTDQIESFRERCAKISDSMWRHQLAQENKDPE-nVAVVKSVQTWLSPEDRVLTHLAE
NTSHLAHEREEMTCLWMNSYLNHFLKSDN----
>OQE26134.1
mtsfqahahhafDNHAISL--yDGKWkpdafedkenaafhsavhr--HQSGEPKGEGSSILADLVNSLAHPIGDEV---VRLkITAT-DYESLVEWIGAE
RMRKLPPVGSNYDKALIWARLFVERLNSFDSAIQQFAGDSHMATQLAYVHCASLLGLGEENSSALLDLFIFFYRFSTDLEHLLDRAELFIVsQGVKDQLI
LALADLVTVVVGVATYFHKSAGR-LTp-GSTSIEIYSTFAGPIESLRSRCESAAELLWKHQLLGEGLSDKKVDEMRVIKDWLRPEDPALANVIGVTAQFA
QEREESTCLWLEPDLGRFLRSQQQSIS
>OQE92465.1
mapgtiapvpgnvTSPF--YSKlpgNSRQvsgmssmfdndnhsisgmsrsF--TPRKFHSAGSSKLSSVVQGLRHQSGAELGVNASStLFNT-DHATILE
WIATERMSHLPPEGSSYDKVLAWAQLFVERLHSFDVAIGDFEGNSWLAAQLSYGYCAMLLELGKENAPALMASFGFFYSTSSALVNLLERTELFTVsQTI
KDQLVEALADLVSLVSSVSTHFHQSIYA-LSe-GSISINIYETFAGQIESFRERCAKISDSMWRHQLAQENKDPE-nVAVVKSVQSWLSPEDRVLARLAE
NTSHLAHEREEMTCLWMNPYLTHFLKSGN----
>OXN03623.1
maaTVSSPLPPGllaSNRRisglmdsdvlsnngvarsvtsrrv---SSRKFKSVETTEVSSLVHSLKRRSGDELGAGASAkLLNH-THDSVLDWIRSQRM
SLVPPEGSSYDKVLSWAQLFVERLHSFDEAIEEFAGDSYLAARLAYGYCALLLELGQENASALMISFSFFYSTSMKLGNLLERTELFSVsQEIREQLVLA
LADLVTLVASVSMHFHKAILG-LTt-ASISIDLYKTFPGQIQTFRDRCEKISEAMWRHQLLRENLDLE-kVSDPKAIKLWLSPEDRVLGNVAEQSSHLAH
DREEMTCLWMAPYLARFLKSPL----
>OXN12743.1
maaTVSSPLPPGllaNNRRvsglmdsdvlsnngvarsvtsrrv---SSRKFKSVETSEVSSLVHSLKRRSGDELGAGASSkLMNH-THDSVMDWIRSQRM
SLLPPEGSSYDKVLSWAQLFVERLHSFDEAIEEFAGDSYLAARLAYGYCALLLELGQENASALMISFGFFYSTSMKLGNLLERTELFSVsQEIREQLVLA
LADLVTLVASVSMHFHKAILG-LTt-ASISIDLYKAFPGQIQTFRDRCEKISEAMWRHQLLRENLDVD-kVSDPKEIKLWLSPEDRVLGNVAEQSSHLAH
DREEMTCLWMAPYLARFLKSPL----
>OXN12917.1
matsfqahihrpfEGPSSEL-LlNARCvpgltgngthstvsq--HHSRKSSAGGNSALANLVQSLGRRGSGEM---TSSsIIAA-DYEGILEWIRSERMR
KLPPEGSSYDKVLVWARLFIERLHSFDSAIQHFEGDSHMAAELAYIHCASLLELGDENASALLDVFGFFYRCSTGLENLLHRTELFMVsQSIKDQLILAL
ADLVTLVVGVATHCRQSLGS-LAs-GSVSIDIYSTFTASIESFRARCEHVSEMMWRHQLLGAGLHEDKVTKVKTIKNWLQPEDPILSNINEFTAHFAQER
EESTCLWMAPYLTRFLKSDQ----
>OXN26779.1
maaTVSSPLPPGllaSNRRisglmdsdvlsnngvarsvtsrrv---SSRKFKSVETTEVSSLVHSLKRRSGDELGAGASAkLLNH-THDSVLDWIRSQRM
SLVPPEGSSYDKVLSWAQLFVERLHSFDEAIEEFAGDSYLAARLAYGYCALLLELGQENASALMISFSFFYSTSMKLGNLLERTELFSVsQEIREQLVLA
LADLVTLVASVSMHFHKAILG-LTt-ASISIDLYKTFPGQIQTFRDRCEKISEAMWRHQLLRENLDLE-kVSDPKAIKLWLSPEDRVLGNVAEQSSHLAH
DREEMTCLWMAPYLARFLKSPL----
>PCH00202.1
matsfqahvhhnfESPSSDL-LfNAGGgpgltrtginpigsq--HGSRKSSYEGNSPLANLVQSLGRRGSSEM---NSAeIIGA-DYEAILDWIRSERMR
KLPPEGSSYDKVLVWARLFVERLHTFDSAIQHFEGDSHMAAELAYIHCASLLELGDENSRALLDVFGFFYRCSTGLENLLHRAELFLVsRSIKDQLILAL
ADLVTLVVGVATHCHRSLSS-LAs-GSVSIDIYSTFTASIESFRARCEHVSEMMWRHQLLGVGLDEDKVTQVKTVKNWLEPEDPILSNIAEFTAHFAQER
EESTCLWMAPYLARFLQSGR----
>PCH01159.1
mapslqvesplnpLSPG----AgghWRRIsgglhdfdsvsngaarsvvsrri---SRKTAGAGESSNISNVVYSLKRRSGDELGVTTSSkLLNA-NHATL
LDWIRHQRMSKIPPEGSSYDKVLAWAQLFVERLHSFDLAIEHFAGDSYLAAQLAYGYCAILLELGEENASALRVSFGFFYSISMVLVNLLERTELFAVsQ
EIKEQLVLALTDLVTLVASVSTYFHKALRG-LTk-PSISVNIYGTFSGQIESFRGRCEKISEAMWKHQLLKDDLDGE-rVSEIKSIRQWLAPEDRVLANV
AENTSHLAHDREELTCLWLSPYLTRFLKSQQL---
>PKS05415.1
mgpsiltvqptapGAFPQAHGTsqshpsqHTRRvslpfsddpfssnlssrqstrrs---FSRRMSIGDTSNISNVVYSLKRRSSVELGSDTSAkLLST-T
HDSILEWIRTQRMSQLPPEGSSYDKVLAWAQLFIERLHSFDLAIEEFAGDSYLAAQLAYGYCALLLELGRENAPALMISFGLFYSMSGSLVNLLERTEMF
NVsQDIKEQLVLCLSDLVTLVASVSTHFHKAIGG-LMs-SSVSINIYNIFPAQIKAFVDRCEKTAESMWRHQLLKEGVDAN-kVSNVKAIKTWVAPEDYV
LKNVVNSTSHLAHDREELTCLWIAPYLTRFLKSQKKA--
>PYI21115.1
mapavlspasttpNVAFPLSPSvfsKSRRtsgfldsdsisnhgmsrsvtsrrv---SSRKFQSFETSNITNVVHSLKRRSGDEIGATASSkLLNA-THAS
LIDWIRTQRMSLLPPEGSSYDKVLAWAQLFVDRLHSFDLAIEEFAGDSYLAAQLAYGYCALLLELGKGNESALMISFGFFYSTSMALVNLLERIELFNVt
QEIREQLVLALADLVTLVASVATYFHQAIRG-MTg-NSATVNIYAKFPGQIQAFRQRCEKIAESMWKHQLQEKGLDGA-rVSDVKTIRSWLAPEDTVLAN
VAETTSHLAHDREEMTCVWVGPHLTRFLRNRQQK--
>PYI27792.1
mapavlspapttpNVAFPLSPSifsKSRRtsgfldsdsisnhgmsrsvtsrrv---SSRKFQSFETSNITNVVHSLKRRSGDEIGATASSkLLNA-THAS
LIDWIRTQRMSLLPPEGSSYDKVLAWAQLFVDRLHSFDLAIEEFAGDSYLAAQLAYGYCALLLELGKGNESALMISFGFFYSTSMALVNLLERIELFNVt
QEIREQLVLALADLVTLVASVATYFHQAIRG-MTg-NSATVNIYAKFPGQIQAFRQRCEKIAESMWRHQLQEKGLDGA-rVSDVKTIRSWLAPEDTVLAN
VAETTSHLAHDREEMTCVWVGPHLTRFLRNRQQK--
>RAK74948.1
mapavlspapttpNVAFPLSPSifsKSRRtsgfldsdsisnhgmsrsvtsrrv---SSRKFQSFETSNITNVVHSLKRRSGDEIGATASSkLLNA-THAS
LIDWIRTQRMSLLPPEGSSYDKVLAWAQLFVDRLHSFDLAIEEFAGDSYLAAQLAYGYCALLLELGKGNENALMTSFGFFYSTSTALVNLLERIELFNVt
QEIREQLVLALADLVTLVASVATYFHQAIRQ-MTg-NSATVNIYMKFPGQIQAFRQRCEKIAESMWRHQLQEKGLDGA-rVSDVKTIRSWLAPEDTVLAN
VAETTSHLAHDREEMTCVWVGPHLTRFLRNRKK---
>RAO69012.1
mapslqtestlnpLSPG----AgghWRRIsgglhdfdsvsngaarsvvsrri---SRKAAGAGESSNISNVVYSLKRRSGDELGVTTSSkLLNA-NHATL
LDWIRHQRMSKIPPEGSSYDKVLAWAQLFVERLHSFDLAIEHFAGDSYLAAQLAYGYCAILLELGEENSSALRISFGFFYSISMVLVNLLERTELFAVsQ
EIKEQLVLALTDLVTLVASVSTYFHKALRG-LTk-PSISVNIYGTFSGQIESFRGRCEKISEAMWKHQLLKDDLDGE-rVSEIKSIRQWLAPEDRVLANV
AENTSHLAHDREELTCLWLSPYLTRFLKSQQL---
>RDW79099.1
mapsilspiipsmD--GIFRNKrisSSRRisglhdgesvtsgvarsvqsprv---TSRKFNSMGTTNISSVVTSLQRRSGEELGTNASSrLLTA-NHASI
LEWIRSERMSLLPPEGSDYDKVLAWAQLFIDRLHSFDMAIEQFAGDSYLAAQLSYGYCALLLELGRENAAALMISFGFFYSISMTLVNLLERTELFGVsQ
EIQEQLILALSDLVTLVASVSTHFHKAIRG-MTt-ASVSVNIYRTFPGQIETFQQRL----------------------SEVKAIRAWLAPEDHVVGSIA
DHSSQLAQDREELTCLWAGPYLTRFLKTQQKH--
>XP_001215198.1
mapsvlsptpan-----VPRLfspGPRRissfadsdtlsnagmshsfslgrl---SSKRM-TSRTTNITSVVESLKRRNGDELGSSASSqFINGVSYASL
LDWIRGQRMSLLPPEGSPYDKVLAWAQLFIERIHSFDLAIEPFAGDSFLAAELAYGYCNMLLELGRENAQALIVSFGFFYSTSMTLANLLERAELFVVtQ
EIRDQLVLALGDLVTLVASVSSHFHKAVRE-MNr-KRIHIDIYRTFPSQIQTFRQRCEKIAIAMWRHQLLRDNVDGD-rVSEVQSIRSWLTADDYVLNNI
AESVSHLAHEREELTCLWMSSYLGRFLKSNL----
>XP_001265739.1
maaTVSSPLPPGllaSNRRvsglldsdvlsnngvarsvtsrrv---SSRKFKSVETTEVSSLVHSLKRRSGDELGAGASSkLLNH-THDSVLDWIRSQRM
SLLPPEGSSYDKVLSWAQLFVERLHSFDEAIEEFAGDSYLAARLAYGYCALLLELGQENASALMISFGFFYSTSMKLGNLLERTELFSVsQEIREQLVLA
LADLVTLVASVSMHFHKAILG-LTt-ASISIDLYKTFPGQIQTFRDRCEKISEAMWRHQLLRENLDLE-kVSDPKAIKLWLSPEDRVLGNVAEQSSHLAH
DREEMTCLWMAPYLARFLKSPL----
>XP_001266473.1
matsfqahvhhpfEAPSSDL-LlNARRvpgitgdgmqstvfq--HDAQQSSGEGISTLANLVQSLGRRSGGKV---TSSnIISA-DYEAIQKWIRSERMR
KLPPEGSSYDKVLVWARLFIERLHRFDSAIQHFEGDSHMAAELAYIHCASLLELGDENSSALLDVFGFFYRCSTSLENLLHRTELFTVsQNIKDQLILAL
ADLVTLVVGVASHCHLSLGS-LAt-GSVSIDIYSTFNASIGSFRARCEDVSEMMWRHQLLGAGLHEDKVTQVKTIKNWLEPEDTVLSSITEFTAHFAQER
EESTCLWMAPYLTGFLKSDQ----
>XP_001273035.1
maaSVTSPLPSGllaYRRRtsgllesdsvsnngiarsvtsrrv---SSKRFKTVETSEVSNLVYSLKRRSGNELGSNASSkLLNH-THDSVLDWIRIQRM
SLLPPEGSSYDKVLSWAQLSVERLHSFNLAIEEFAGDSYLAAQLAYGYCALLLELGQENASALMISFGFFYSTSMKLGNLLERTELFGIsQEIREQLVLA
LADLVTLVASVSMHFHKAIRK-LTt-ASISIDLYKTFPGQIQTFRDRCERITESMWRYQLLKENLDAD-kVSDSKTIKLWLAPEDHVLASVAEQNSHLAH
DRDELTCLWMAPYLARFLKSPLK---
>XP_001276715.1
matsfqghvhrsfEVPSSDL-LlNARRvpglsehtgnvtsslmst--HHVSRKSRKGSTNLPTLMQSFSRRGSSEI---SPSqIIGA-DYETILEWIRTE
RMRKVPPEGSSYDRVLVWARLFVERLHSFDIAIENFEGESHMAAQQAYIHCASLLELGSENAGALLGVFGFLYRISTGLDNLLDRTELFNVsQTIKDQLV
LALTDLVSLVVSVATQFHQSIDS-LTl-GSVSIDIYSTSSTLIESFRSRCEQVGELIWRHQLSEAGLEDQKSISVKAIKRWLSPEDPVLTNITDFVANLA
QEREESTCLWMTPHLIQFLKGKQ----
>XP_002147183.1
mapslqvesplnpLSPG----AggqWRRIsgglhdfdsvsngaarsvisrri---SRKTAGIGELSNISNVVYSLKRRSGDELGVTTSSkLMNA-NHATL
LDWIRHQRMSKIPPEGSSYDKVLAWAQLFVERLHSFDLAIEHFAGDSYLAAQLAYGYCAILLELGEENSSALRISFGFFYSISMVLVNLLERTELFTVsQ
ETKEQLVLALTDLVTLVASVSTYFHKALRG-LTk-PSISVNIYGTFSAQIESFRGRCEKISEAMWKHQLLKDDLDGE-rVSEVKSIRQWLAPEDRVLANV
AENTSHLAHDREELTCLWLSPYLTRFLKSQQLS--
>XP_002481333.1
mapslqvespshpLSPG----LgghWRRIsggildfdsvsngaarsvvsrrv---SRKTAAGGESSTISNVVYSLKRRSGDELGGTTSSkLMNA-NHATL
LDWIRHQRMSKIPPEGSSYDKVLAWAQLFVERLHSFDLAIEHFAGDSYLAAQLAYGYCAILLELGEENSSALRISFGFFYSISMVLVNLLERTELFAVsQ
EIKEQLVLALTDLVTLVASVSTYFHKALRG-LTk-PIISVNIYGTFSGQIESFRSRCDKISEAMWKHQLLKDDLDGE-rVSEVKSIRQWLAPEDRVLANV
AENTSHLAHDREELTCLWLSPYLTRFLKSEQL---
>XP_002559842.1
matsfqahahhafENHPIPL--yDGKWtpdafedkenavfhpavhr--RPSGEPKGEGSSILADLVNSLAHPIGDEV---VRWkVTAT-DYETLVEWIGA
ERMRKLPPVGSSYDKALIWARLFVERLNSFDSAIQQFAGDSHMATQLAYVHCARLLELGEENSSALLDLFMFFYRFSTDLEHLLDRAELFSVsQGVKDQL
ILALADLVTVVVGVATYFHKSAGR-LTp-GSTSVEVYSTFAGPIESLRSRCELAAELLWKHQLLVEGLSDKKeqsltmddytVDGIRVIKDWLQPEDPAL
ANVIGVTAQFAQEREESTCLWLEPHLGRFLRSQQQ---
>XP_002568702.1
mapgiiapvpgniTSPF--YSKlpgNSRQvsgmsskfdndnhsnsgmsrsM--MPRKFHSAVSAKLSSVVQGLRHQSGAELGVNASStLFNT-NHATILE
WIATERMSHLPPEGSSYDKVLAWAQLFVERLHSFDEAIGNFEGNSWLAAQLSYGYCAMLLELGKENAPALMASFGFFYSTSSALVNLLERTELFTVsQTI
KDQLVEALADLVSLVASVSTHFHQSIYA-LSe-GSISINIYETFTDQIESFRERCTKISDTMWRHQLAQENKDPE-nVAVVKSVQTWLSPEDRVLTHLAE
NTSHLAHEREEMTCLWMNSYLNHFLKSDN----
>XP_003720270.1
mapglvspqlpSAAPYSVSKssssshtAHHHqngeyssetvesrqrhlglrkm---GSRHSSMANASSISSIVYSIKRRSSEELGSNISAqLLSA-THES
VLDWISAQRMSDLPPEGSSYDKVLAWAQLFVDRLHSFDHAVQEFAGDSYLAAQLAYGYCSLLLELGKENAAALMTSFGFFYSMSVPLVNLLECTELFNVs
HETSEQLVMALSDLVTVVASVATYFHKAIRG-LTs-TSVSVNIYSTFAPQIKTFLERCEKTAESMWKHELQREGADVG-kIAKLKAVSQWIAPEDHVMSS
VLNSTSHLAHDREELTCLYIGTHLTRFLKSSQK---
>XP_016638909.1
mappilgippsapLS-RLPPGPepgpsqpHARRvsipysedniltnvlsrqsahrrs---FSRRLSIPDTSNISSLVYSLKRRSSTELGSDTSArLLNT-
TYDSLLEWIGAQRMSQLPPEGSSYDKVLAWAQLFVERLNSFDMAIEEFAGDSYLAAQLAYGYCALLLQLGKENAPALTICFGLFYNMSGSLVNLLERTEM
FSVsPEIREQLVLALSDLVTLVAGVSTHFHKAISG-LMt-SPVSINIYSLFPVQIKAFMDRCERTGEAIWRSQLLKEGMDAS-kiVSDVKSVKNWVAPEE
HLLKNLVNSTSHLAHDREELTCLWMAPYITRFLKSPQ----
>XP_020051493.1
mapavlspapitpNVASPLSPSifsKSRRtsgfldsdsisnhgmsrsvtsrrv---SSRKFQSFETSNITNVVHSLKRRSGDEIGATASSkLLNA-THAS
LIDWIRTQRMSLLPPEGSNYDKVLAWAQLFVDRLHSFDLAIEEFAGDSYLAAQLAYGYCALLLELGKGNENALMTSFGFFYSTSTALVNLLERIELFNVt
QEIREQLVLALADLVTLVASVATYFHQAIRQ-MTg-NSATVNIYMKFPGQIQAFRQRCEKIAESMWRHQLQEKGLDGA-kVSDVKTIRSWLAPEDTVLAN
VAETTSHLAHDREEMTCVWVGPHLTRFLRNRKK---
>XP_020121499.1
mapalhadtplspG--L----AgghWRRVsgglldvdsisngaarsvasrrv---SRKLGAAGESSNISNVVYSLKRRSGDELGVTTSSrLMNA-NHATL
LDWIRHQRMSKIPPEGSSYDKVLAWAQLFVERLHSFDLAIEHFAGDSYLAAQLAYGYCAILLELGEENSSALKVSFGFFYSTSLILVNLLERTELFSVsQ
EIKEQLVLALTDLVTLVASVSTHFHKALRG-LSk-ASISVNIYGTFSGQIESFRSRCEKISQAMWKHQLLKDGLDGE-rVSEVKSIKLWLAPEDRVLSNV
AENVSHLAQDREELTCLWLSPYLTRFLKSQQL---
>XP_020123448.1
matsfqahvhhsfEVPSSDL-LlNPRGvpsltgtgrhsigsq--HGPRKSSGEGNSTLANLVQSLGRRGSSEL---NSAkIIGA-DYEAILDWIRAERMR
KLPPEGSSYDKVLVWARLFVERLHTFDSAIQYFEGDSRMAAELAYIHCASLLELGDENSSALLDVFGFFYRCSTGLENLLHRTELFIVsQSIKDQLILAL
ADLVTLVVGVATHCHRSLGS-LAs-GSVSIDIYSPFTASIKSFRARCEHVSEMMWRHQLLGAGFHEDKVTQVKTVKNWLEPEDPVLSNITEFTAHFAQER
EESTCLWMAPYLTRFLKSEQ----
>XP_022483502.1
mapgiispvpgnvSSSF--YTTlpgNSRQvsamsgmfdsdsisntglsrgasrresM--MPRTFYTAGSSKLSSVIQGLQHQSGRDLDPGVSSlLFNT-D
YLSIRDWIAAERMSHLPAEGSSYDKVLAWAQLFAERLNSFDAAIRQFEGGSLLAARLAFGYCAMLLQLGKENAPALMASFGFFYSTSSTLVNLLERTELF
TVsGEIKEQLVDALADLVTLVASVSTTFHKSIDE-IAe-QSISINIYEKFSTELETFRDRCASISDAMWRHQLVQEHRDPE-dVKVVKAIRTWLSPEDRV
LSHLAENTSHLAHEREEMTCLWMNPYLTHFLKGDK----
>XP_022581061.1
mapsllvengahlASPL-SPGGfpqWRRIsggildidsvsngparsiasrrv---SRKTLAGGESSAISTMVYSLKRQSGDELGVTTSSkLLNN-TDTSL
LNWIRHQRMSKLPPEGSSYDKVLAWAQLFVERLRSFDLAIEHFVGDSYLAAQLAYGYCAILLELGEENASALKISFGFFYSTSMVLVNLLERTELFTVsQ
DIREQLVLALSDLVTLVARVSTYFHKALRG-LSr-ESISINIYGTFAGQIENFRGRCDKIAEAMWKHQLLKDGLDGN-rVSEVKTIQNWLVPEDRLLANV
AETISHLAQDREELTCLWLGPYLTRFLNSKQL---
>XP_024679341.1
mqplkgtsstmddittglwynrsptiatsfqahvhhpfEFPSSDI-FlNARRvpglpangmhstpsq--NGQRKSSAGTSSALANLVQSLGRRGSGEM--
-ISSkNIGA-DYEAILEWIRSERMRKLPPEGSSYDRVLVWARLFVERLHSFDSAIQHFEGESHMAAELAYIHCASLLELGDENASGLLDVFGFFYRCSTG
LENLLHRTELFMVsQSIKDQLILALADLVTLIVGVATHCHHSLGS-LAs-GSVSIDIYSTFAASIESFRSRCEHVSEMMWRHQLPGAALHEDKVTRVKTI
KNWLEPEDPVLCNMTEFTANFAQEREESTCLWTAPYLTRFLKSDQ----
>XP_024686672.1
maaTVSSPLPPGllaSNRRvsglmdsdvlsnngvarsvtsrrv---SSRKFKFVETTEVSSLVHSLKRRSGDELGTAD---------------------E
LAPPEGSSYDKVLSWAQLFVERLHSFDEAIAEFAGDSYLAAQLAYGYCALLLELGQENASALMVSFGFFYSTSMKLGNLLERTELFSVsQEIREQLVLAL
ADLVTLVASVSMHFHKAILG-LTt-ASISIDLYKTFPGQIQTFRDRCEKISEAMWRHQLLRENLDLE-kVSDPKAIKLWLSPEDRVLGNVAEQSSHLAHD
REEMTCLWMAPYLARFLKSPLKA--
>XP_024708576.1
mapsimspitaTTPAPLSPTllsGSRRvsgfldsdsisnngmsrsftsrrv---SSRKF-NNETSNISNVVYSLKRRSGDELGTSASSkLLNA-THASLL
DWIRAQRMSNLPPEGSSYDKVLAWAQLFVERLHSFDLAIEEFAGDSYLAAQLAYGYCAILLELGKENAPALTTSFGFFYSTSLMLVNLLERTELFSVsQE
IREQLVLALADLVTLVASVSTHFHRAIRG-LTt-ASVSIDIHNTFPGQIQTFRERCVKIAESMWRHKLVKENLDGD-rVFEVKAIKSWLAPEDPVLSNVA
ETTSHLAHERAELTCLWMAPYLTRFLKGQN----
>XP_025430757.1
mapavlspapltNVASPLSPSifsKSRRtsgfldsdsisnhgmsrsvtsrrv---SSRKLQSFEASNISNVVYSLKRRSGDELGATASSkLLNA-THASL
IDWIRTQRMSLLPPEGSSYDKVLAWAQLFVDRLHSFDLAIEEFAGDSYLAAQLAYGYCALLLELGKGNESALMISFGFFYSTSMALVNLLERIELFTVtQ
EIREQLVLALADLVTLVASVATYFHQAIRG-MTg-NSATVNIYAKFPGQIQAFQGRCEKIAESMWRHQLLRENLDGA-rVSDVKTIRSWLAPEDSVLANV
AETTSHLAHDREEMTCVWVGPHLTRFLRNKQQK--
>XP_025439119.1
mapavlspapttpNVAFPLSPSifsKSRRtsgfldsdsisnhgmsrsvtsrrv---SSRKFQSFETSNITNVVHSLKRRSGDEIGATASSkLLNA-THAS
LIDWIRTQRMSLLPPEGSSYDKVLAWAQLFVDRLHSFDLAIEEFAGDSYLAAQLAYGYCALLLELGKGNENALMTSFGFFYSTSTALVNLLERIELFNVt
QEIREQLVLALADLVTLVANVATYFHQAIRQ-MTg-NSATVNIYMKFPGQIQAFRQRCEKIAESMWRHQLQEKGLDGA-rVSDVKTIRSWLAPEDTVLAN
VAETTSHLAHDREEMTCVWVGPHLTRFLRNRKK---
>XP_025494899.1
mapavlspapttpNVAFPLSPSifsKSRRtsgfldsdsisnhgmsrsvtsrrv---SSRKFQSFETSNITNVVHSLKRRSGDEIGATASSkLLNA-THAS
LIDWIRTQRMSLLPPEGSSYDKVLAWAQLFVDRLHSFDLAIEEFAGDSYLAAQLAYGYCALLLELGKGNESALMISFGFFYSTSMALVNLLERIELFNVt
QEIREQLVLALADLVTLVASVATYFHQAIRG-MTg-NSATVNIYAKFPGQIQAFRQRCEKIAESMWRHQLQEKGLDGA-rVSDVKTIRSWLAPEDTVLAN
VAETTSHLAHDREEMTCVWVGPHLTRFLRNRQQK--
>XP_025504889.1
mapavlspapttpNVAFPLSPSvfsKSRRtsgfldsdsisnhgmsrsvtsrrv---SSRKFQSFETSNITNVVHSLKRRSGDEIGATASSkLLNA-THAS
LIDWIRTQRMSLLPPEGSSYDKVLAWAQLFVDRLHSFDLAIEEFAGDSYLAAQLAYGYCALLLELGKGNENALMTSFGFFYSTSTALVNLLERIELFNVt
QEIREQLVLALADLVTLVASVATYFHQAIRQ-MTg-NSATVNIYMKFPGQIQAFRQRCEKIAESMWRHQLQEKGLDGA-rVSEVKTIRSWLAPEDTVLAN
VAETTSHLAHDREEMTCVWVGPHLTRFLRNRKK---
>XP_025523728.1
mapavlspapttpNVAFPLSPSvfsKSRRtsgfldsdsisnhgmsrsvtsrrv---SSRKFQSFETSNITNVVHSLKRRSGDEIGATASSkLLNA-THAS
LIDWIRTQRMSLLPPEGSSYDKVLAWAQLFVDRLHSFDLAIEEFAGDSYLAAQLAYGYCALLLELGKGNESALMISFGFFYSTSMALVNLLERIELFNVt
QEIREQLVLALADLVTLVASVATYFHQAIRG-MTg-NSATVNIYAKFPGQIQAFRQRCEKIAESMWKHQLQEKGLDGA-rVSDVKTIRSWLAPEDTVLAN
VAETTSHLAHDREEMTCVWVGPHLTRFLRNRQQK--
>XP_025547950.1
mapsilspapttNVTSPLSPSilsKSRRtsgfldsdsisnhgmsrsvtsrrv---SSRKFQSFETSNISNVVYSLKRRSGDELGATASSkLLNA-THASL
IDWIRTQRMSLLPPEGSSYDKVLAWAQLFVERLHSFDLAIEEFAGDSYLAAQLAYGYCALLLELGKDNDSALMISFGFFYSTSMVLVNLLERIELFTVtQ
EIREQLVLALADLVTLVASVATYFHQAIRG-MTg-NSATVNIYAKFPGQIQAFRSRCEKISESMWRHQLLKENLDGA-rVSEVKTIRAWLAPEDSVLANV
AETTSHLAHDREEMTCVWVGPHLTRFLRNHQQ---
>XP_680491.1
mapsilspitstmD--GIFRQKrisNSRRvsglqdgesvtsgvarsvhsprv---TSRRFNSMGTTNISSVVTSLQRRSGEELGTNTSSrLLTA-THASI
LEWIRSERMSLLPPEGSDYDKVLAWAQLFIDRLHSFDMAIEQFAGDSYLAAQLSYGYCAMLLELGRENAAALMLSFGFFYSISMTLVNLLERTELFGVsQ
DIQEQLILALADLVTLVASVSTHFHKAIL-------------------------------------------------SEVKAIRAWLAPEDRVVESIAD
HNSHLAHDREELTCLWLGPYLTRFLKTQQ----
>XP_749311.1
maaTVSSPLPPGllaSNRRisglmdsdvlsnngvarsvtsrrv---SSRKFKSVETTEVSSLVHSLKRRSGDELGAGASAkLLNH-THDSALDWIRSQRM
SLVPPEGSSYDKVLSWAQLFVERLHSFDEAIEEFAGDSYLAARLAYGYCALLLELGQENASALMISFSFFYSTSMKLGNLLERTELFSVsQEIREQLVLA
LADLVTLVASVSMHFHKAILG-LTt-ASISIDLYKTFPGQIQTFRDRCEKISEAMWRHQLLRENLDLE-kVSDPKAIKLWLSPEDRVLGNVAEQSSHLAH
DREEMTCLWMAPYLARFLKSPL----
>OJJ54925.1
matsfqahvhssfESPTTSL--tHTRWvpgipdvngastisss--FRSRTTSSETSTALNDLSRTLQYRKSHIM---DPSaVNSA-SHERILDWIRSERM
RKLPPEGSNYDKVLVRARLFVERLNSFELGIQPFAGDSQTATQLAYIYCATLLGLGEENSEALIDLFNFFYRCSTDLHHLMGRAELFPVsRSIRDQVTLA
VGDLVTLVVEIASHFQKSLTD-MK----------------------------------------------SGSTLREWLQPEDTVLEHITKYTSQFAQDR
EESTCLWVAPHLTRFMKGGQ----
>OJJ07270.1
matsfqahvhnsfESPATSF--tHTRWvpgipdetgastiss--FRSRVSSSETSTSLNDLSRTLEYRKSHMM---DPSsINSA-SHERILDWIRSERMR
KLPPEGSSYDKVLVRARLFVERLYSFELGIQPFAGDSQTATQLAYIYCATLLRLGEENSEALMDLFSFFYRCSTDLHHLMGRAELFPVsRKIRDQVTLAV
GDLVTLVVEITSHFQKSLTD-ITs-GSVAIDIHNTFSELIESFQARCEDVSELMWQHQISQEGLGHQV-TDVKTLREWLQPEDTVLEHITKYTAQFAQDR
EESTCLWVAPHLTRFMKGDQ----
>OQE66616.1
-------------mfvtqpiavstvaagmpr---RTRDQQDDSPTPLAKAVISLLRCSQEELPPAAFAlLG-EASHISLLEWFSRQHNEVPPPEGSVWDN
VLRWAQLFVERLHVIELSIEHFHSNANLATRLAYGYVAMLLELGRENAAALMVPFSFFYETSSELVKVSRPAELINNQEVKDQLSFALSDLLYLVAEVST
YFHKAASD-LTt-SSVSINSRDTFTAQIESFKSRCVEVTLAVARHVLVKEGVDPE-rAHIVNGIRSWLAPVDPVIAALVQQTSHYINEREEMTCRWVTPY
LEQWEGDQYTQI-
>PTU17202.1
mapsimspvstpmD--LHFQSKrvySSRQvsgvhdadsvstigmgssrv---VSRKFQTVGTTNITSVVSSLQRRSGEELGTGTSSrLLAA-THATILDW
IRTQRMSFLPPEGSDYDKVLAWAQLFVERLHTFDLAIEQFAGDSYLAAQLAYGYCAMLLELGKENASALMVSFGFFYTISMSLGNLLERTELFGItREVQ
EQLTLALSDLVTLVASVSTYFHKAIR------------------------------------------------VSEIRVIRSWLSPEDAVLSRVADTSS
HLAHDREELTCLWMAPYLTRFLKSDK----
>XP_003665719.1
-------------------------------MVLTLKQFSGNVLGSSVSSqLLNA-TYDSIRNWIKNQRMTHLPPEGSDYDKVLAWAQLFIERLHSFDTA
IRELDRQSTMAAQVAYGYCFILLELGKENSQALMRAFRFFYTISMPMVNLLERTELFNVsKEIQEQLILALSDLVGLVGSVATHFRNTIEDaiSkpdass
kldtSSt-PISSFNLYSTFSEQIRTFRVRCERIGEIMWRYQLVMAKLDAE-aVSDAELVKRWLAPEDRVLTSVADRRSLLAHDREELTCLWIAPHLTRFL
KGEN----
>XP_025501735.1
matsfqpnvhytfGSPLSTTALfGTRRasdileqegytttyqtstsr--RGSRALSGGGSSTLADVVSSLTRRGSDAM---ISSsITDA-DYATLLEWIR
AERMRKLPAEGSSYDKALVWAALFVERLHSFDTALEQFAGDSHMAAQLAYVHCASLLELAENNAPALMDLFGFFYRSSMGLGNLLDRTELFSVsQEIKDQ
LILALADLVTLVVGVARHFHRSLN---Ss-ESVSIDIYSTFPGPIDSFKARCEHVSESMWRHQLIREGLNGDKgerdcfqnppirnITEIRALKDWLQPE
DPVLVNVAETTAHFAQEREESTCLWMTPYLTRFLKSSR----
>CDM28768.1
mhtdmasvphgI-SLSSTSLlGLRPtsnmaeqhatvareksfshhy--QQTT-----KNTTLADVVNSLARRGSDDL---SASrVSDT-DYASLLEWIRC
ERMRKLPPEGSGYDNALVWAALFIERVHSFDLAIEQFAGDSHLAAQLSYGYCASLLELGEENAPALMDLFGFFYRCSSGLGNLLDRAELFVVsSDIKDQL
ILALADLVTLVVCVATHFHRSLL---As-EWVSIDIYSTFPGPIDSFRGRCEHISDLMWRHQLIREGLEGDKa-VGINTLKDWLQPEDPVVAHITEATAP
SGQEREEATCTWVKPYLMRFLKGEK----
>CRL24287.1
masaphgV-SHISTSPlGLRPtldlpeqhatmakeksfshqy--QQTTRKLSGEDTTLADVVNSLARRGSDDL---TGSrVSDT-DYASLLEWIRCERMS
KLPPEGSRYDKALVWAALFIERVHSFDIGIEQFAGDSHLAAQLSYGYCASLLELGEENAPALMDLFGFFYRCSAGLGNLLDREELFVVsPDIKDQLILAL
ADLVTLVVCVARHFHRSLL---As-ELVSIDIYSTFPGPIDSFRGRCEHVSELMWHHQLTRDGLDVDRAVGISVLRDWLQPEDPVVAHVTEATAPSAQER
EEATCMWVKPYLTRFLKGEQ----
>EHA25651.1
matsfqpnvhytfGSPLSASSIfGTRQasnildqesysnstfqsgssr--HVSRRVSSSGNTALADVVNTLTRRSSDAM---MASkINDA-DYETLLNWI
RAERMGKLPPEGSSYDKALVWAVLFVGRLHSFDSAIGHFAGDSHMAAQLAYVYCANLLELGEQNASALQDLFGFFYRCSTGLGNLLDRTELFDVsKDIKD
QLILALADLVTLVAGVAGHFNRALQ---Ns-----------------------------------------------KTTIRSWLEPEDPALTNITENTA
HFAQEREESTCLWVAQYLTRFLKSNN----
>GAA89050.1
matsfqpnvhytfGSPLSAGSIfGRRQasnileqesysnssfqsgssr--HVSRRVSSSGNTALADVVNTLTRRSSDAM---IASkINDA-DYETLLNWI
RAERMGKLPPEGSSYDKALVWAVLFVGRLHSFDSAIGHFAGDSHTAAQLAYVYCANLLELGEQNASALQDLFGFFYRCSTGLGNLLDRTELFDVsKDIKD
QLILALADLVTLVAGVASHFNRALQ---Ns-QTVEIDIYHQFSESLSSFHSRCETVSDLMWRHQLVREGMNGDKVTEIKTIRSWLEPEDPALTNITENTA
QFAQEREESTC-------------------
>GAQ46979.1
matsfqpnvhytfGSPLSASSIfGRRQasnileqesysnssfqsgssr--HVSRRVSSSGNTALADVVNTLTRRSSDAM---IASkINDA-DYETLLNWI
RAERMGKLPPEGSSYDKALVWAVLFVGRLHSFDSAIGHFAGDSHTAAQLAYVYCANLLELGGQNASALQDLFGFFYRCSTGLGNLLDRTELFDVsKDIKD
QLILALADLVTLVAGVASHFNRALQ---Ns-QTVEIDIYHQFSESLSSFHSRCETVSDLMWRHQLVREGLNGDKVTEIKTIRSWLEPEDPALTNITENTA
HFAQEREESTC-------------------
>KJK67589.1
matsfqahvshpfGSSLYTNSTlGADNasvsnsvfrwsta--SQSSIKSNGEKSMLADVVDSLARRSSDAM---ISTkILET-DYATVLEWIRAERMEKL
PAEGSSYDKMLVWAALFVERLHSFDKAIAEFAGDSHLAAQLAYVHCASLLKLGEENSCALMSLFGFFYRCSTGLGSVLDRAELFQVsGDIKDQLSLALAD
LVTLVVGIATHFRKTIP---Aa-GYLHVDIYSEFSDQIHNFRSRCERISELMWTYQLQREGYDSSKVTNTRTIKRWLEPEDLVLAKVVEATAQLAQEREE
STCVWMMPYLARFLKGKR----
>KOC18795.1
matsfqahvshpfGSSLYTNSTlGADNasvsnsvfrwsta--SQSSIKSDGEKSMLADVVDSLARRSSDAM---ISTkILET-DYATVLEWIGAERMEKL
PAEGSSYDKTLVWAALFVERLHSFDKAIEEFAGDSHLAAQLAYVHCASLLKLGEENSCALMNLFGFFYRCSTGLGSLLDRAELFQVsGDIKDQLSLALAD
LVTLVVGIATHFRKTIP---Aa-GYLHVDIYSEFSDQIHNFRSRCERISELMWTYQLQREGYDSAKVTNTRTIKRWLEPEDLVLAKVVEATAQLAQEREE
STCVWMMPYLNRFLKGKR----
>KUM57085.1
masaL-SLASTSLlGLRPtldvpeqdatmtkeksfsqkh--QKVTRKSTGEDTTLADLVHSLARRGSDDL---AASrVSDT-DYASLLEWIRSERMRKLP
PEGSGYDKALVWAALFIERVHSFDLGIEQFAGDSHLAAQLSYGHCMSLLELGEENARALMDLFGFFYCCSDGLGNLLDRAELFVVsSDIKDQLILALADL
VTLVVCVARHFHRSLL---As-ELVSIDIYSTFPGPIDSFRGRCEHVSELMWRHQLTREGFDGDKa-VGINILKRWLQPEDPVVADASEATVPSAQEREE
ATCMWVKPYLTRFLKGDEQVLSvtgkpgsdgri
>KXG51274.1
mtssshgV-PLASTSLlGLRPtldvpeqdatmtkdrsfsrky--QKVTRETTGEDTTLADVVHSLARRGSDDL---TASrVRDT-DYASLLEWIRCERMR
KLPPEGSGYDKALVWAALFIERVHSFDLGIEQFAGDSHLAAQLSYGYCMSLLELGEENAHALMDLFGFFYCCSDGLGNLLDRAELFVAsSDIKDQLILAL
ADLVTLVVSVARHFHRSLL---As-EQVSIDIYSTFPGPIDSFRGRCEHISELMWRHQLMREGFDGDKa-IGIDVLKRWLQPEDPVVADAGEAPVPSAQE
REEATCMWVKPYLTRFLKGDE----
>KZN93568.1
masaphgV-PHVPTSLlGLRPtsdlpeqhatmtkeksfrhqy--QQTTRELSGEDTTLADVVNSLARRGSDDL---AGSrVSDT-DYASLLEWIRCERMR
KLPPEGSRYDKALVWAALFIERVHSFDIGIEQFAGDSHLAAQLSYGYCASLLELGEENAPALMDLFGFFYRCSAGLGNLLDRAELFVVsSDIKDQLILAL
ADLVTLVVCVARHFHRSLL---As-ELVSIDIYSTFPGPIDSFRSRCEHVSELMWRHQLTREGLDSDKAVGINALRDWLQPEDPVVAHVTEAAAPSAQER
EEATCMWVKPYLMRFLKGEQ----
>OJI88387.1
matsfqpnvhytfGSPLSASSIfGRRQasnileqesysnssfqsgssr--HVSRRVSSSGNTALADVVNTLTRRSSDAM---IASkINDA-DYETLLNWI
RAERMGKLPPEGSSYDKALVWAVLFVGRLHSFDSAIGHFAGDSHTAAQLAYVYCANLLELGEQNASALQDLFGFFYRCSTGLGNLLDRTELFDVsKDIKD
QLILALADLVTLVAGVASHFNRALQ---Ns-QTVEIDIYHQFSESLSSFHSRCETVSDLMWRHQLVREGLNGDKVTEIKTIRSWLEPEDPALTNITENTA
HFAQEREESTC-------------------
>OJJ66239.1
matsfqpnvhytfGSPLSPTSLfGPRRaseileqesysnsvfqsgtsk--HASRR-VSGGNSALAEVVNSLTRRSSDAM---MASkINDA-DYETLLNWI
RAERMGKLPPEGSSYDKALVWAVLFVGRLHSFDSAIGHFAGDSHMAAQLAYVYCANLLELGEQNASALQDLFGFFYRCSMGLGNLLDRTELFDVsQDIKD
QLILALADLVTLVAGVAGHFNRSLQ---Ns-ETVEIDIYRNFSDSLSSFHNRCEVVSDLMWRHQLVREGLNGDKVTEIRTIKSWLEPEDPALANITETTA
HFAQEREESTCLWVTQYLTRFLKSNN----
>OJZ80544.1
matsfqpnvhytfGSPLSAGSIfGRRQasnileqesysnssfqsgssr--HVSRRVSSSGNTALADVVNTLTRRSSDAM---IASkINDA-DYETLLNWI
RAERMGKLPPEGSSYDKALVWAVLFVGRLHSFDSAIGHFAGDSHTAAQLAYVYCANLLELGEQNASALQDLFGFFYRCSTGLGNLLDRTELFDVsKDIKD
QLILALADLVTLVAGVASHFNRALQ---Ns-QTVEIDIYHQFSESLSSFHSRCETVSDLMWRHQLVREGMNGDKVTEIKTIRSWLEPEDPALTNITENTA
QFAQEREESTC-------------------
>OOF90701.1
matsfqpnvhytfGSPLSPTSLfGPRRasdileqenytnsvfqagtsr--RGSRKV-SGGDTTLADVVNSLARRSSDAM---IASkITDA-DYTSLLEWI
RSDRMHKLPPEGSSYDKALVWAALFVERLHSFDSALEQFAGDSHMAAQLAYVHCASLLEHGEQNAPALQDLFGFFYRCSIGLGNLLDRVELFTVsQDIKD
QLILALADLVTLVVGVASHFHRSLL---Ts-ESVSIDICSTFPGPIDSFRGRCEHVSELMWRHQLMREGLNGDKVTEIKTIRDWLEPEDPVLAHITETTA
HFAQEREESTCLWATQYLTRFLKGNQ----
>OOO07353.1
matsfqahvshpfGSSLYTNSTlGADNasvsnsvfrwsta--SQSSIKSDGEKSMLADVVDSLARRSSDAM---ISTkILET-DYATVLEWIGAERMEKL
PAEGSSYDKTLVWAALFVERLHSFDKAIEEFAGDSHLAAQLAYVHCASLLKLGEENSCALMSLFGFFYRCSTGLGSLLDRAELFQVsGDIKDQLSLALAD
LVTLVVGIATHFRKTIP---Aa-GYLHVDIYSEFSDQIHNFRSRCERISELMWTYQLQREGYDSAKVTNTRTIKRWLEPEDLVLAKVVEATAQLAQEREE
STCVWMMPYLNRFLKGKR----
>OQD60485.1
mapaL-SLASTSLlGLRPtldvpeqdatttkeksfsqkh--QKVTRKPTGEDTTLADVVHSLARRGSDDL---AASrVCDT-DYASLLEWIRSERMRKLP
PEGSGYDKALVWAALFIERVHSFDLGIEQFAGDSHLAAQLSYGHCMSLLELGEENARALMDLFGFFYCCSDGLGNLLDRTELFVVsSDIKDQLILALADL
VTLVVCVARHFHRSLL---As-ELVSIDIYSTFPGPIDSFRGRCEHVSELMWRHQLTREGFDGDKa-VGINILKRWLQPEDPVVADASEATVPSAREREE
ATCMWVKPYLTRFLKGDE----
>OQD86005.1
masaphgV-SHISTSPlGLRPtldlpeqhatmakeksfshqy--QQTTRKLSGEDTTLADVVNSLARRGSDDL---TGSrVSDT-DYASLLEWIRCERMS
KLPPEGSRYDKALVWAALFIERVHSFDIGIEQFAGDSHLAAQLSYGYCASLLELGEENAPALMDLFGFFYRCSAGLGNLLDREELFVVsPDIKDQLILAL
ADLVTLVVCVARHFHRSLL---As-ELVSIDIYSTFPGPIDSFRGRCEHVSELMWHHQLTRDGLDVDRAVGISVLRDWLQPEDPVVAHVTEATAPSAQER
EEATCMWVKPYLTRFLKGEQ----
>OQD89493.1
maslphgVPPLASTSLlGLQRttepleqhatvtremrlsph--QQTSMRSSGEGTTLVEVVNSLARRDSDDL---TASrVSDT-DYASLLEWIRCERMKK
LPPEGSSYDKALVWAALFVERVHSFDSGIEQFAGDSHLAAQLSYGYCASLLELGESNAPALMDLFGFFYRCSAGLGNLLDRAELFVVsSDIKDQLVLALA
DLVTLVVCVARHFHRLLL---Ss-ESVSVDIHSTFPGPIESFRSHCEHASELMWRHQLMREGLNGDQa-VGINTLKDWLQPEDPTLAQITE-MASSAQER
EEGTCMWMKPYLTRFLKGEQ----
>OQE23314.1
masaphgV-PHVPTSLlGLRPtsdlpeqhatmtkeksfrhhy--QQTTRKLSGEDTTLADVVNSLARRGSDDL---TGSrVSDT-DYASLLEWIRCERMR
KLPPEGSRYDKALVWAALFIERVHSFDIGIEQFAGDSHLAAQLSYGYCASLLELGEENASALMDLFGFFYRCSAGLGNLLDRAELFVVsSDIKDQLILAL
ADLVTLVVCVARHFHQSLL---As-ELVSIDIYSTFPGPIDSFRGRCEHVSELMWRHQLTPEALDGDKAVGINSLRDWLQPEDPVVAHVTEATAPSAQER
EEATCMWVKPYLTRFLKGEQ----
>OQE37927.1
masaprgL-SLASSATfGLRPtmdlpehatgtkelsfshh--QQTTRKSSGENTTLADVVNSLARRGSDDL---PASRSDT-DYASLLEWIRCERMRKLP
PEGSSYDKALVWASLFIERVHSFDQGIEQFAGDSHLAAQLSYGYCASLLELGEENASALMDLFGFFYRCSAGLGNLLDRAELFAAsSDIKDQLILALADL
VTLVVSVATHFHRSLL---As-ESVSVDIYSSFPGPIDSFRGRCEHISELMWNYQLRREGLDGDNa-VGINTLKDWLQPEDPVVAQITEATAPSVQEREE
ATCMWVKPYLMRFLKGEQ----
>OQE92007.1
masaphgV-SLASTSLlGLRPtldvpeqqatmtkeksfshqy--QKTTRNPNGEDTTLADVVNSLARRGSDDL---TASrVSDV-DYASLLEWIRCERMR
KLPPEGSGYDRALVWAALFIERVHSFDVGIEQFAGDSHLAAQLSYGYCASLLELGEENAPALMDLFGFFYRCSAGLGNLLDRAELFMVsSDIKDQLILAL
ADLVTLVVCVARHFHRSLL---As-ELVSIDIYSTFPGPIDSFRGRCEHVSELMWRHQLTREGLDSDKg-HRINTLKDWLQPEDPVVAHVTESAVPSAQE
REEATCMWVKPYLTRFLKGDQ----
>OWW38655.1
matsfqpnvhytfGSPLSASSIfGTRQasnildqesysnstfqsgssr--HVSRRVSSSGNTALADVVNTLTRRSSDAM---MASkINDA-DYETLLNWI
RAERMGKLPPEGSSYDKALVWAVLFVGRLHSFDSAIGHFAGDSHMAAQLAYVYCANLLELGEQNASALQDLFGFFYRCSTGLGNLLDRTELFDVsKDIKD
QLILALADLVTLVAGVAGHFNRALQ---Ns-KTVEIDIYHQFSDSLSSFHSRCETVSDLMWRHQLVREGLNGDKVTEIKTIRSWLEPEDPALTNITENTA
HFAQEREESTCLWVAQYLTRFLKSNN----
>PIG86958.1
matsfqahvshpfGSSLYTNSTlGADNasvsnsvfrwstv--SQSSIKSDGEKSMLADVVDSLARRSSDAM---ISTkILET-DYATVLEWIRAERMEKL
PAEGSSYDKMLVWAALFVERLHSFDKAIEEFAGDSHLAAQLAYVHCASLLKLGEENSSALMSLFGFFYRCSTGLGSVLDRAELFQVsGDIKDQLSLALAD
LVTLVVGIATHFRKTIP---Aa-GYLHVDIYSEFSDQIHNFRSRCERISELMWTYQLQREGYDSAKVTNTRTIKRWLEPEDPVLANVVEATAQLAQEREE
STCVWMMPYLNRFLKGKR----
>PYH98619.1
matsfqpnvhytfGSPLSPTSLfGPRRasgileqenytntvfqagssr--RGSRRVSGGGASTLAEVVNSLSRRDDSDM---ISS-IDA-DYASLLDWIR
CERMRKLPPEGSGYDKALVWAALFVERLHTFDSAIEQFAGDSHMAAQLAYVHCGSLLELGEQNSAALQDLFGFFYRCSMGLGNLLDRTELFMVsQDIKDQ
LILALADLVTLVVNVATHFHRSLL---Ts-ESVS-------------------------------------------IDICSWLEPEDPVLANITETTAH
FAQEREESTCLWISPYLTRFLKNDQ----
>PYI06981.1
matsfqpnvhytfGSPLSPTSLfGPRRasdileqenytnsvfqagssr--RGSRKA-SGGNSTLADVVNSLARRSSDAM---LTSrITDA-DYASLLEWI
RSERMRKLPPEGSSYDKALVWVTLFVERLHSFGSAIEQFAGDSHMAAQLAYVHCASLLELGEQNAPALQDLFGFFYRCSIGLGNLLDRAELFTVsQDIKD
QLILALADLVTLVVGVAGHFHRALL---Ts-E--------------------------------------------SIKTIRDWLEPEDPVLANITETTA
HFAQEREESTCLWATQYLTRFLKSNQQVLSfv
>PYI20283.1
matsfqpnvhytfGSPLSTTALfGNRRasdileqegytttyqsstsr--RGSRALSGGGGSTLADVVSSLTRRSSDAM---ISSsITDA-DYATLLEWIR
VERMRKLPPEGSSFDKALVWAALFVERLHSFDTALEQFAGDSHMAAQLAYVHCASLLELAEDNAPALMDLFGLFYRSSMGLGNLLDRTELFSVsQEIKDQ
LILALADLVTLIVGVARHFHRSLH---Ss-DSVSIDIYRTFPGPIDSFKARCEHVSESMWRHQLIREGLNGDKVTEIRTLKDWLQPEDPVLVNVAETTAH
FAQEREESTCLWMTPYLTRFLKSDR----
>RAK80059.1
matsfqpnvhytfGSPLSTTALfGTRRasdileqegytttyqtstsr--RGSRALSGGGSSTLADVVSSLTRRSSDAM---ISSsITDA-DYATLLEWIR
AERMRKLPAEGSSYDKALVWAALFVERLHSFDTALEQFAGDSHMAAQLAYVHCASLLELAENNAPALMDLFGFFYRSSMGLGNLLDRTELFSVsQEIKDQ
LILALADLVTLVVGVARHFHRSLN---Ss-DSVSIDIYSTFPGPIDSFKARCEHVSESMWRHQLIREGLNGDKVTEIRALKDWLQPEDPVLVNVAETTAH
FAQEREESTCLWMTPYLTRFLKSNRK---
>RAQ45529.1
matsfqahvshpfGSSLYTNSTlGADNasvsnsvfrwsta--SQSSIKSDGEKSMLADVVDSLARRSSDAM---ISTkILET-DYATVLEWIGAERMEKL
PAEGSSYDKTLVWAALFVERLHSFDKAIEEFAGDSHLAAQLAYVHCASLLKLGEENSCALMNLFGFFYRCSTGLGSLLDRAELFQVsGDIKDQLSLALAD
LVTLVVGIATHFRKTIP---Aa-GYLHVDIYSEFSDQIHNFRSRCERISELMWTYQLQREGYDSAKVTNTRTIKRWLEPEDLVLVKVVEATAQLAQEREE
STCVWMMPYLNRFLKGKR----
>RAQ62206.1
matsfqahvshpfGSSLYTNSTlGADNasvsnsvfrwsta--SQSSIKSDGEKSMLADVVDSLARRSSDAM---ISTkILET-DYATVLEWIGAERMEKL
PAEGSSYDKTLVWAALFVERLHSFDKAIEEFAGDSHLAAQLAYVHCASLLKLGEENSCALMNLFGFFYRCSTGLGSLLDRAELFQVsGDIKDQLSLALAD
LVTLVVGIATHFRKTIP---Aa-GYLHVDIYSEFSDQIHNFRSRCERISELMWTYQLQREGYDSAKVTNTRTIKRWLEPEDLVLAKVVEATAQLAQEREE
STCVWMMPYLNRFLKGKR----
>RDH27987.1
matsfqpnvhytfGSPLSASSIfGTRQasnildqesysnstfqsgssr--HVSRRVSSSGNTALADVVNTLTRRSSDAM---MASkINDA-DYETLLNWI
RAERMGKLPPEGSSYDKALVWAVLFVGRLHSFDSAIGHFAGDSHMAAQLAYVYCANLLELGEQNASALQDLFGFFYRCSTGLGNLLDRTELFDVsKDIKD
QLILALADLVTLVAGVAGHFNRALQ---Ns-ETVEIDIYHQFSDSLSSFHSRCETVSDLMWRHQLVREGLNGDKVTEIKTIRSWLEPEDPALTNITENTA
HFAQEREESTC-------------------
>RDK42223.1
matssqpnvhytfGSPLSASSIfGTRQasnildqesysnstfqsgssr--HVSRRVSSSGNTALADVVNTLTRRSSDAM---MASkINDA-DYETLLNWI
RAERMGKLPPEGSSYDKALVWAVLFVGRLHSFDSAIGHFAGDSHMAAQLAYVYCANLLELGEQNASALQDLFGFFYRCSTGLGNLLDRTELFDVsKDIKD
QLILALADLVTLVAGVAGHFNRALQ---Ns-----------------------------------------------ETTIRSWLEPEDPALTNITENTA
HFAQEREESTCLWVAQYLTRFLKSNN----
>XP_002384326.1
---------------------------MLADVVDSLARRSSDAM---ISTkILET-DYATVLEWIGAERMEKLPAEGSSYDKTLVWAALFVERLHSFDKA
IEEFAGDSHLAAQLAYVHCASLLKLGEENSCALMNLFGFFYRCSTGLGSLLDRAELFQVsGDIKDQLSLALADLVTLVVGIATHFRKTIP---Aa-GYLH
VDIYSEFSDQIHNFRSRCERISELMWTYQLQREGYDSAKVTNTRTIKRWLEPEDLVLAKVVEATAQLAQEREESTCVWMMPYLNRFLKGKR----
>XP_002561500.1
masaphgV-PHVPTSLlGLRPtsdlpeqhatmtkeksfrhqy--QQTTRELSGEDTTLADVVNSLARRGSDDL---AGSrVSDT-DYASLLEWIRCERMR
KLPPEGSRYDKALVWAALFIERVHSFDIGIEQFAGDSHLAAQLSYGYCASLLELGEENAPALMDLFGFFYRCSAGLGNLLDRAELFVVsSDIKDQLILAL
ADLVTLVVCVARHFHRSLL---As-ELVSIDIYSTFPGPIDSFRSRCEHVSELMWRHQLTREGLDSDKgrvipqpskghlvhsdniiiAVGINALRDWLQ
PEDPVVAHVTEAAAPSAQEREEATCMWVKPYLMRFLKGEQ----
>XP_015412315.1
maasfeahvsqpfGSSLYSNTSiRADNgvvsnsvfrrstv--SQSSIKSVGEKSMLADVVDTLARRSSDAM---ISTkILET-DYATVLEWIRSERMEKL
PAEGSSYDKMLVWAALFVERLHSFSKAIEGFAGDSHLAAQLAYVHCASLLKLGEMNSSALMSLFGFFYRCSSGLGSVLDLGELFQVsSDIKDQLSLALAD
LVTLIVGIATHFRKILL---Rk-DTCIL--------------ISTPSFLTKSITSALEREGYDSAKVIDTKTIKRWLEPEDPVLANVVEATAQLAQEREE
STCVWMMPYLNRFLKGNR----
>XP_020054939.1
matsfqpnvhytfGSPLSTTALfGTRRasdileqegytttyhtstsr--RGSRALSGGGSSTLADVVSSLTRRSSDAM---ISSsITDA-DYATLLEWIR
AERMRKLPPEGSSYDKALVWAALFVERLHSFDTALEQFAGDSHMAAQLAYVHCASLLELAEDNAPALMDLFGFFYRSSMGLGNLLDRTELFSVsQEIKDQ
LILALADLVTLVVGVARHFHRSLN---Ss-DSVSIDIYSTFPGPIDSFKARCEHVSESMWRHQLIREGLNGDKgerdclqttshirnITEIRALKDWLQP
EDPVLVNVAETTAHFAQEREESTCLWMTPYLTRFLKSNR----
>XP_022387067.1
mttftkpdvshpfGSSLYTNTSlGTDNgsvsnsvfrqsti--SKSSIKSDGENSMLADVVDMLARRSSDAM---ISTkILET-DYATVLQWIRSERMEKL
PAEGSSYDKMLIWAALFVERLHSFDKAIEEFAGDSHMAAQLAYVHCASLLELGEGNSCALMSLFGFFYRCSSGLGSVLDLAEFFQVsSDIKDQLSLALAD
LVTLIVGIATHFRKTLP---Tv-GYLHIDIYCEFSDQIHNFRSRCERISGLMWKYQLEREGYDSAKVTDTKTIKRWLEPEDPVLANVVEATAQLAQEREE
STCVWMMSYLNRFLKGNR----
>XP_022488515.1
masvphgLPPLASTSLlGLQRtsdrleqhatitrekrlsqh--QQATMKSSGEGTTLVEVVNSLAHRGSDDL---TASrVTDT-DYASLLEWIRCERMKK
LPPEGSSYDKALVWAALFVERVHSFDSGIEQFAGDSHLAAQMSYGYCASLLELGESNAQALMDLFGFFYRCSAGLGNLLDRAELFVVsSDIKDQLILALA
DLVTLVVCVATHFHRLLL---Ss-ESVSVDIYSTFPSPINSFRGRCEHASELMWRHQLTREGFNGDKa-VGINTLKDWLQPEDPTLAHIEA-MAPSAHER
EEGTCMWVKPFLTRFLKGEQ----
>XP_025387173.1
matsfqpnvhytfGSPLSASSIfGRRQasnileqesysnssfqsgssr--HVSRRVSSSGNTALADVVNTLTRRSSDAM---IASkINDA-DYETLLNWI
RAERMRKLPPEGSSYDKALVWAVLFVGRLHSFDSAIGHFAGDSHTAAQLAYVYCANLLELGEQNASALQDLFGFFYRCSTGLGNLLDRTELFDVsKDIKD
QLILALADLVTLVAGVASHFNRALQ---Ns-QTVEIDICHQFSESLSSFHSRCETVSDLMWRHQLVREGLNGDKVTEIKTIRSWLEPEDPALTNITENTA
HFAQEREESTC-------------------
>XP_025396696.1
matsfqpnvhytfGSPLSPTSLfGPRRasdileqenytntvfqagssr--RGSRRISAGGASTLAEVVNSLSRRNGDDT---ISS-IDA-DYASLLEWIR
YERMRKLPPEGSGYDKALVWAALFVERLHSFDSAIEQFAGDSHMAAQLAYVHCGSLLELGEQNAPALQDLFGFFYRCSMGLGNLLDRTELFTVsQEIKDQ
LILSLADLVTLVVNVATHFHRSLL---Ts-ESVSIDICSTFPGPIESFRGRCEHVSELMWRHQLMREGLNGDKVTEIKTIKGWLEPEDPVLANISETTAH
FAQEREESTCLWVTPYLTRFLKSDQ----
>XP_025439970.1
matsfqpnvhytfGSPLSTTALfGTRRasdileqegytttyqtstsr--RGSRVLSGGGSSTLADVVSSLTRRSSDAM---ISSsITDA-DYATLLEWIR
AERMRKLPAEGSSYDKALVWAALFVERLHSFDTALEQFAGDSHMAAQLAYVHCASLLELAENNAPALMDLFGFFYRSSMGLGNLLDRTELFSVsQEIKDQ
LILALADLVTLVVGVARHFHRSLN---Ss---------------------------------------------DSIRALKDWLQPEDPVLVNVAETTAH
FAQEREESTCLWMTPYLTRFLKSNR----
>XP_025453603.1
matsfqpnvhytfGSPLSASSIfGTRQasnildqesysnstfqsgssr--HVSRRVSSSGNTALADVVNTLTRRSSDAM---MASkINDA-DYETLLNWI
RAERMGKLPPEGSSYDKALVWAVLFVGRLHSFDSAIGHFAGDSHMAAQLAYVYCANLLELGEQNASALQDLFGFFYRCSTGLGNLLDRTELFDVsKDIKD
QLILALADLVTLVAGVAGHFNRALQ---Ns-ETVEIDIYHQFSDSLSSFHSRCETVSDLMWRHQLVREGLNGDKVTEIKTIRSWLEPEDPALTNITENTA
HFAQEREESTCLWVAQYLTRFLKSNN----
>XP_025461686.1
matsfqpnvhytfGTPLSPTSLfGPRRasdileqenytntvfqagtsr--RGSRKL-SGGNTSLADVVNSLARRSSDAM---MTSkITDA-DYASLLEWI
RSDRMHKLPPEGSSYDKALVWAALFVERLHSFDSAIEQFAGDSHMAAQLAYVHCASLLEHGEQNAPALQDLFGFFYRCSVGLGNLLDRVELFTVsQDIKD
QLVLALADLVTLVVGVASHFHRSLL---Ts-ESVSIDICSTFPGPIDSFRGRCEHVSELMWRHQLMREGLNGDKVTEIKTIRDWLEPEDPVLANITETTA
HFAQEREESTCLWATQYLTRFLKGQQ----
>XP_025476977.1
matsfqpnvhytfGSPLSASSIfGRRQasnileqesysnssfqsgssr--HVSRRVSSSGNTALADVVNTLTRRSSDAM---IASkINDA-DYETLLNWI
RAERMGKLPPEGSSYDKALVWAVLFVGRLHSFDSAIGHFAGDSHTAAQLAYVYCANLLELGEQNASALQDLFGFFYRCSTGLGSLLDRTELFDVsKDIKD
QLILALADLVTLVAGVASHFNRALQ---Ns-----------------------------------------------QTTIRSWLEPEDPALTNITENTA
HFAQEREESTC-------------------
>XP_025487063.1
matsfqpnvhytfGSPLSTTALfGNRRasdileqegytttyqsstsr--RGSRALTGGGGSTLADVVSSLTRRSSDAM---ISSsITDA-DYATLLEWIR
AERMRKLPPEGSSYDKALVWAALFVERLHSFDTALEQFAGDSHMAAQLAYVHCASLLELAEDNAPALMDLFGFFYRSSMGLGNLLDRTELFSVsQEIKDQ
LILALADLVTLVVGVARHFHRSLN---Ss-DSVSIDIYSTFPGPIDSFKARCEHVSESMWRHQLIREGLNGDKVTEIRALKDWLQPEDPVLVNVAETTAH
FAQEREESTCLWMTPYLTRFLKSNR----
>XP_025511714.1
matsfqpnvhytfGSPLSAGSIfGRRQasnileqesysnssfqsgssr--HVSRRVSSSGNTALADVVNTLTRRSSDAM---IASkINDA-DYETLLNWI
RAERMGKLPPEGSSYDKALVWAVLFVGRLHSFDSAIGHFAGDSHTAAQLAYVYCANLLELGEQNASALQDLFGFFYRCSTGLGNLLDRTELFDVsKDIKD
QLILALADLVTLVAGVASHFNRALQ---Ns-QTVEIDIYHQFSESLSSFHSRCETVSDLMWRHQLVREGMNGDKVTEIKTIRSWLEPEDPALTNITENTA
QFAQEREESTC-------------------
>XP_025522127.1
matsfqpnvhytfGSPLSTTALfGNRRasdileqegytttyqsstsr--RGSRALSGGGGSTLADVVSSLTRRSSDAM---ISSsITDA-DYATLLEWIR
VERMRKLPPEGSSFDKALVWAALFVERLHSFDTALEQFAGDSHMAAQLAYVHCASLLELAEDNAPALMDLFGLFYRSSMGLGNLLDRTELFSVsQEIRDQ
LILALADLVTLIVGVARHFHRSLH---Ss---------------------------------------------DSIRTLKDWLQPEDPVLVNVAETTAH
FAQEREESTCLWMTPYLTRFLKSDR----
>XP_025540205.1
matsfqpnvhytfGSPLSASSIfGRRQasnileqesysnssfqsgssr--HVSRRVSSSGNTALADVVNTLTRRSSDAM---IASkINDA-DYETLLNWI
RAERMGKLPPEGSSYDKALVWAVLFVGRLHSFDSAIGHFAGDSHTAAQLAYVYCANLLELGEQNASALQDLFGFFYRCSTGLGNLLDRTELFDVsKDIKD
QLILALADLVTLVAGVASHFNRALQ---Ns-QTVEIDIYHQFSESLSSFHSRCETVSDLMWRHQLVREGLNGDKVTEIKTIRSWLEPEDPALTNITENTA
HFAQEREESTC-------------------
>XP_025553337.1
matsfqpnvhytfGSPLSTASLfGTRRasdildqdsystglhtstsr--RGSKALSGGGSSTLADVVSSLARRSSDAM---ISStISDA-DYATLLEWIR
AERMRKLPPEGSSYDKALVWAALFVERLHSFDTALEHFAGDSHMAAQLAYVHCASLLELAEENAPALMDLFGFFYRSSMGLGNLLDRTELFSVsQDIKDQ
LILALADLVTLVVGVARSFHRSLN------------------------------------------------ITEIRTIKDWLQPEDPVLGNVAETIAHF
AQEREESTCLWMTPYLTRFLKSDR----
>XP_025561836.1
matsfqpnvhytfGSPLSASSIfGRRQasnileqesysnssfqsgssr--HVSRRVSSSGNTALADVVNTLTRRSSDAM---IASkINDA-DYETLLNWI
RAERMGKLPPEGSSYDKALVWAVLFVGRLHSFDLAIGHFAGDSHTAAQLAYVYCANLLELGEQNASALQDLFGFFYRCSTGLGNLLDRTELFDVsKDIKD
QLILALADLVTLVAGVASHFNRALQ---Ns-QTVEIDVYHQFSESLSSFHSRCETVSDLMWRHQLVREGLNGDKVTEIKTIRSWLEPEDPALTNITENTA
HFAQEREESTC-------------------
>XP_025573647.1
matsfqpnvhytfGSPLSPTSLfGPRRasdileqenytnsvfqagtsr--RGSRKA-SGGTSTLADVVNSLARRSSDDM---ITSkITDA-DYASLLEWI
RSERMRKLPPEGSSYDKALVWAALFVERLHSFDSAIEQFAGDSHMAAQLAYVHCASLLELGEQNAPALQDLFGFFYRCSIGLGNLLDRAELFTVsQSIKD
QLILALADLVTLVVGVAGHFHRSLL---Ts-ESVSIDICSEFPVPIESFRGRCEHVSELMWRHQLTREGLNGDKVTEIKTIKDWLEPEDPVLANITETTA
HFAQEREESTCLWATQYLTRFLKGNQ----
>EYE99060.1
matfqshvhhnfEPPTSDL-LfGGRRvsdilrdgdtsit--RRNSRKSSTDNSALTELVYSLANRSSSDI---LPSrLIGA-DYETILEWVSSERMRKLP
AEGSSYDKALVWARLFVERLHSFDLAVESFAGDNHMAAQLAYVHCASLLGLGEENSSALLDLFGFFYRCSMGLGNLLDCVELFIVsQNIRDQLILALADL
VTLVVGVSTHFLDSLGQ-LTs-GSVSIDIYSTFAAPIESFRARCDCVAELMWSHQLAQEGVDTKV-AKLETIRQWLEPEDPVLANFTENTAHFAQEREES
TCLWLMPYLNRFLKGDQH---
>XP_022404308.1
matsfqshihhsfEPHTSDL-LfGGRRvsdilrdgdtsit--RRNSRKSSTDNSALTEIVHSLANRSSSDI---LPSrIIGA-DYETILEWVSSERMRKL
PAEGSSYDKVLVWARLFVERLHSFDLAVESFAGDNHMAAQLAYVHCASLLGLGEENSSALLDLFGFFYRCSMGLGNLLDRAELFIVsQNIRDQLTLALAD
LVTLVVGVSNHFLDSLGQ-LTs-GSVSIDIYSTFAAPIESFRTRCEYVAELMWSHQLAQEGVDTKV-AKLETIRQWLEPEDPVLANITESTAHFAQEREE
STCLWLMPYLNRFLKGEQH---
>XP_001216531.1
matsfqpnvhytfGSPLSPTTVmDSRRvsgilesdnvssrvynsvasr--RGSRK-LSAEPSNLADVVNSLRRRNSNQMDSLISAkLINA-THSTLVDWI
RAERMSKLPPEGSSYDRVLVWASLFVDRLHSFDLAVEEFAGDSHLAAQLVYGYCMLLLELGEENSSALMVMFGFFCSCSQELVNLLDRAELFAVsQDIKD
QLVLALADLVTLVVCVATHFHKSLRG-IAs-ESVSIDIYSSFPGPIESFRSRCEHVSGLMWKHQLLREGFNEATgndppystgffhancalVSEIQTIKH
WLEPEDPVLANATQNAAHLAQDREELTCLWMTPYLTRFLKSDK----
>XP_024674913.1
matsfqpnvhytfGGPSSSTPFfDSRRgsgivdnedvssrvynsvtar--RGSRKSGGRETSSLADVVYSLRRRNSSEMDSLISSkLMSS-NHASLIDWI
RGERMSKLPPEGSSYDRVLSWAALFVEQLHTFDLAVEGFAGDSHLASQLVYGYCALLLELGEENASALVVMFSFFCACSVNLVNLLDRAELFTVsQEIKD
QLVLALADLVTLVVCVATYFHKALSG-MTs-ESVSIDIFSSFPGPIESFRNRCELVAGLMWRHQLFREGLDETSVSEVRSIKHWLEPEDPVLANITRNSA
QSAQDREESSCLWMTPYLNRFLKSDKS---
>XP_024695163.1
matsfqpnvhytfGGPSSSTPFfDSRRgsgivdnedvssrvynsvaar--RGSRKSNGRETSSLADVVYSLRRRNSSEMDSLISSkLMSS-NHASLIDWI
RGERMSKLPPEGSSYDRVLSWAALFVEQLHTFDLAVEGFAGDSHLASQLVYGYCALLLELGEENASALVVMFSFFCTCSVNLVNLLDRAELFTVsQEIKD
QLVLALADLVTLVVCVATYFHKALSG-MTs-ESVSIDIFNSFPGPIESFRNRF----------------------SEVRSIKHWLEPEDPVLANITHNSA
QSAQDREESSCLWMTPYLNRFLKSAKS---
>XP_024701120.1
matsfqpnvhytfGSPLSPNSLfGPRRvssilehrngsngaiqsppsr--RGSRKFSSGEASNLAEVVNFLTRQTTDEMDAVLSTeLMNA-TYPVLLEWI
RSERMSKLPPEGSSYDRVLVWASLFVERLHSFELAIEEFAGDSPMAAQLAYGHCAVLLELGEENASALMLLFGFFCSCSMGLVNLMDRVELFSVsQDIKD
QLVLALADLITLVVSVATHFHRSMRG-LTs-ESLSIDIYGTFPGPIENFRSRCQHASELMWRHQLTREGLGDQV-SDVKFIKLWLEPEDPVLANMVETTT
HLAQEREELTCLWLKPYLTRFMKGNQKTLA
>XP_025428887.1
matsfqpnvhytfGSPLSSTALfGTRRasdileqegystvmqtstsr--RASRTLSGGGSSTLADVVSSLTRRSSDAV---SSTqITDA-DYATLLEWIR
AERMRKLPPEGSSYDKALVWAALFVERLHSFDTALQQFAGDSHMAAQLAYVHCASLLEtthrycfqLAEENAPALMDLFGFFYRSSMGLGNLLDRTELFS
VsQDIKDQLILALADLVTLVVGVARHFHRSLN---Ts-ESVSIDIYSTFPGPIDSFKARCEHVSELMWRHQLIREGMNGDKVTEIRTIKEWLQPEDPVLI
NVAETTAHFAQEREESTCLWMSPYLTRFLKSDQ----
>GAW23106.1
mlglrgtssrqsqpstkatekaaerngvengtskgedrdtislsgspaiqshppallSPPSVGDSIQVA-krfpasrrsn-LVRASSGQHTSIHFVKEQY
VSVRQRCQRELGASVGLSAFDTSHSGLVDWIKHERMARLPHKGGSWDRVLISASYFAGQVNRLSEAIESFTPECEAASNLLYGQCLILLELGHENAIALQ
TAFDLFYQLGLELSPLLRAENALRLaPSIMEGVARAFSELLNIVSGIAVGYHTAVHGS--RQTTRLDIYATFGASIDSYRSRVQHCEHEIWNFELRTQGY
GE--AIQIETLQEWLAPQDKVLAFLSSNHISLASRPEEYTCIWFQSHLNQFFKHDD----
>ORY54739.1
mlyylcglildlkcplrnfspaaqliliflalqlspkltlircftpcvssmlgllrnpsvrdssprgsdkqqqpmqaspqgtdeqhqfmqtdtreliptp
eaekdnpldafpatpshtganhriirafSPPASPVANSIRVnkrasqygsrrlhsgi-VRASYGHKAATIEVVKEQYAFISQRCHRELGASVGAHAFDTS
YAGLLEWIRAERLTRLPPKGGCWDRVLIAAQYFAEQVHRLNLAINGFTLDCGSASNLVFGQCLLLLELGHENAPALETAFKVFYQLGLELSPLLLIDEIL
NAsPAIMENVARAFSELLSIVTGVAITFHTAVHKSGCRQSTRLDIYATFGASIDNFRSRVARTSHEMWTFILLTRGIDD-DGYRVNVVQKWLAPQDTTLA
FLASNHISLASRPEEFTCTWFQPYLNGFFKGHDD---
>XP_016636824.1
mlgllrqpfgqdssatkaekqsnmssssfrhvsssstkgfeysstssisngvngtngvnggtysalAPPDIPDSTVRSAkpmpsvfmqrpras---TDRT
SSFGGLEQVKEQLATSRNHAYRVLGSNFSGYAFDTSITGLLEWIRDERLIRLPHKGGSWDRVLIAAQHFAEQVHRFNIAISTFESDINAATNLVFGQCLL
LLELGSDNAPALETVFNLFYQFGLELSPLLKRVDIITSsRLISDNLSKAFSELLSIVTGVAITFWQIVHGN--NSSTNLDIFSTFSTSIESFRSRVSQCS
QEMWNFSLTASGLKE--THILEALQAWLAPQDTVLAFLASNNINIASRPEQFTCTWFQSHLTNFMRSGES---
>KIW69460.1
mlgllrhpfgqessavkaekqsnmssssfrqfsssstkgfeytstssvsngvngssysviAPPDVPEVSVRSTkplstlfgqrprag---TDRTTSFGGL
EQVKQQLATSRSHAYRVLGSNFSGYAFDTSIAGLLDWIRDERLIRLPHKGGSWDRVLIAAQHFAEQVHRFNTAISTFESEINAATNLVFGQCLLLLELGS
ENAPALETVFNLFYQFGLELSPLLKRVDIITSsRQIADNLSKAFSELLSIVTGVAITFWQIVHGT--KSSTSLDIFSAFGSSIDVFRARVSQTSQDMWAF
SLTSSGLRE--THVLEALQAWLAPQDTVLAFLASNNINIASRPEQFTCTWFQTYLTNFIRNGES---
>OCT47614.1
mlgllrhsfgqdssavkpekqitmssssfrkfssssangfeytssssvsngvngashsaiAPPDVPEVSVGSVkplsalfgqrprsg---TDGPTSFGGL
EQVKEQLATSRSHAYRVLGSNFSGYAFDTSIAGLLDWIRDERLIRLPHKGGSWDRVLIAAQHFAEQVHRFNTAISTFESEINAATNLVFGQCLLLLELGS
ENAPALETVFNLFYQFGLELSPLLKRVDIITAsRPIADNLSKAFSELLSIVTGVAITFWQIVHGT--KSSTSLDIFSTFGSSIDVFRARVSQTSQDMWSF
SLTSSGLKE--THVLEALQGWLAPQDTVLAFLASNNINIASRPEQFTCTWFQTYLTNFIRNGES---
>OQU95004.1
mtsssfrhvsssstkafeytstssisngvngtncvnggtysalAPPDIPDITVRSAkpmpsvfmqrpras---TDRTSSFGGLEQVKEQLATSRNHAYRV
LGSNFSDYAFDTSITGLLEWIRDERLIRLPHKGGSWDRVLIAAQHFAEQVHRFNIAISTFESDINAATNLVFGQCLLLLELGSDNAPALETVFNLFYQFG
LELSPLLKRVDIITSsRLISDNLSKAFSELLSIVTGVAITFWQIVHGN--NSSTNLDIFSTFSTSIESFRSRVSQCSQDMWNYSLTASGLKE--THILEA
LQAWLAPQDTVLAFLASNNINIASRPEQFTCTWFQSHLTNFMRSGES---
>XP_007741740.1
-------------mpsvfmqrpras---TDRTSSFGGLEQVKEQLATSRNQAYRVLGSNFSGYAFDTSITGLLEWIRDERLIRLPHKGGSWDRVLIAAQH
FAEQVHRFNIAISTFESDINAATNLVFGQCLLLLELGSDNAPALETVFNLFYQFGLELSPLLKRVDIITSsRLISDNLSKAFSELLSIVTGVAITFWQIV
HGN--NSSTNLDIFSTFSTSIESFRSRVAQCSQDMWNFSLTASGLKE--THILEALQAWLAPQDTVLAFLASNNINIASRPEQFTCTWFQSHLTNFVRNG
ES---
>XP_008723392.1
mssssfrkfssssangfeytssssvsngvnggshsaiAPPDVPEVSVGSVkplsalfgqrprsg---TDGPTSFGGLEQVKEQLATSRSHAYRVLGSNFS
GYAFDTSIAGLLDWIRDERLIRLPHKGGSWDRVLIAAQHFAEQVHRFNTAISTFESEINAATNLVFGQCLLLLELGSENAPALETVFNLFYQFGLELSPL
LKRVDIITAsRPIADNLSKAFSELLSIVTGVAITFWQIVHGT--KSSTSLDIFSTFGSSIDVFRARVSQTSQDMWSFSLTSSGLKE--THVLEALQGWLA
PQDTVLAFLASNNINIASRPEQFTCTWFQTYLTNFIRNGES---
>XP_013278684.1
mapsatssfrhvstsstkgfeytstssisngingtngvnggsysalAPPDIPDSTVQSAtpmpsvftqrprag---TDRTSSFGGLEQVKEQLATSRNHA
YRVLGSNFGGYAFDTSITGLLEWIRDERLIRLPHRGGSWDRVLIAAQHFAEQVHRFNVAISTFESDINAATNLVFGQCLLLLELGSDNAPALETVFNLFY
QFGLELSPLLKRVDIITTsRLISDNLSKAFSELLSIVTGVAITFWQIVHGN--NSSTNLDIFSTFSTSIESFRSRVSQCSQDMWNFSLTASGLKE--THV
LEALQAWLAPQDTVLAFLASNNINIASRPEQFTCTWFQSHLTNFMRNGES---
>XP_016248644.1
mlgllrqpfgqdssaikaekqsnmtsssfrhvsssstkafeytstssisngvngtngvnggtysalAPPDIPDITVRSAkpmpsvfmqrpras---TDRT
SSFGGLEQVKEQLATSRNHAYRVLGSNFSDYAFDTSITGLLEWIRDERLIRLPHKGGSWDRVLIAAQHFAEQVHRFNIAISTFESDINAATNLVFGQCLL
LLELGSDNAPALETVFNLFYQFGLELSPLLKRVDIITSsRLISDNLSKAFSELLSIVTGVAITFWQIVHGN--NSSTNLDIFSTFSTSIESFRSRVSQCS
QDMWNYSLTASGLKE--THILEALQAWLAPQDTVLAFLASNNINIASRPEQFTCTWFQSHLTNFMRSGES---
>XP_016248645.1
mtsssfrhvsssstkafeytstssisngvngtngvnggtysalAPPDIPDITVRSAkpmpsvfmqrpras---TDRTSSFGGLEQVKEQLATSRNHAYRV
LGSNFSDYAFDTSITGLLEWIRDERLIRLPHKGGSWDRVLIAAQHFAEQVHRFNIAISTFESDINAATNLVFGQCLLLLELGSDNAPALETVFNLFYQFG
LELSPLLKRVDIITSsRLISDNLSKAFSELLSIVTGVAITFWQIVHGN--NSSTNLDIFSTFSTSIESFRSRVSQCSQDMWNYSLTASGLKE--THILEA
LQAWLAPQDTVLAFLASNNINIASRPEQFTCTWFQSHLTNFMRSGES---
>XP_016614124.1
mlgllrqpfgqdssavkaekiekqssmtsssfrrvsssstngfqytstssisngvnggtysalAPPDIPDVTVRSAkpmpsvfmqrpras---TDRTSSF
GGLEQVKEQLATSRNHAYRVLGSNFSGYAFDTSITGLLEWIRDERLIRLPHKGGSWDRVLIAAQHFAEQVHRFNIAISTFESDINAATNLVFGQCLLLLE
LGSDNAPALETVFNLFYQFGLELSPLLKRVDIITSsRLISDNLSKAFSELLSIVTGVAITFWQIVHGN--NSSTNLDIFSTFSTSIESFRSRVTQCSQDM
WNFSLTASGLKE--AHILEALQAWLAPQDTVLAFLASNNINIASRPEQFTCTWFQSHLTNFMRSGES---
>XP_018692097.1
mtsssfrhvsssstrgfeytstssisngangtngvngvnggtysalAPPDIPDIAVRSAkpmpsvfmqrpras---TDRTSSFGGLEQVKEQLATSRNHA
YRVLGSNFSGYAFDTSITGLLEWIRDERLIRLPHKGGSWDRVLIAAQHFAEQVHRFNIAISTFESDINAATNLVFGQCLLLLELGSDNAPALETVFNLFY
QFGLELSPLLKRVDIITSsRLISDNLSKAFSELLSIVTGVAITFWQIVHGN--NSSTNLDIFSTFSTSIESFRSRVSQCSQDMWNFSLTASGLKD--SHI
LEALQAWLAPQDTVLAFLASNNINIASRPEQFTCTWFQSHLTNFIRSGES---
>XP_022494742.1
mapsatssfrhvstsstkgfeytstssisngvngtngvnggsysalAPPDIPDSTVQSAtpmpsvftqrprag---TDRTSSFGGLEQVKEQLATSRNHA
YRVLGSNFGGYAFDTSITGLLEWIRDERLIRLPHRGGSWDRVLIAAQHFAEQVHRFNVAISTFESDINAATNLVFGQCLLLLELGSDNAPALETVFNLFY
QFGLELSPLLKRVDIITTsRLISDNLSKAFSELLSIVTGVAITFWQIVHGN--NSSTNLDIFSTFSTSIESFRSRVSQCSQDMWNFSLTASGLKE--THV
LEALQAWLAPQDTVLAFLASNNINIASRPEQFTCTWFQSHLTNFMRNGES---
>XP_022511580.1
mapsatssfrhvstsstkgfeytstssisngvngtngvnggsysalTPPDIPDSTVQSAtpmpsvftqrprag---TDRTSSFGGLEQVKEQLATSRNHA
YRVLGSNFGGYAFDTSITGLLEWIRDERLIRLPHRGGSWDRVLIAAQHFAEQVHRFNVAISTFESDINAATNLVFGQCLLLLELGSDNAPALETVFNLFY
QFGLELSPLLKRVDIITTsRLISDNLSKAFSELLSIVTGVAITFWQIVHGN--NSSTNLDIFSTFSTSIESFRSRVSQCSQDMWNFSLTASGLRE--THV
LEALQAWLAPQDTVLAFLASNNINIASRPEQFTCTWFQSHLTNFMRNGES---
>KJK65745.1
msaevvhptaGYPSFR-------qdifhnaisgTGENGSAGDAQKLDALHRATDQIASRVRPQLDA--PAkevFDSVQSTTDILDGIAEERLRFMPENGS
QLDRAFKHAVVLVGRLEQLARLMASFTSGTERAIQLMGGSFLLLLQc-GSDHARLLASFFQVFHRFAVELSHFRNNLEILVSdTVAQQELVAAYAELCGL
ICSASVHYFQKAEG-ASKAFDASDLQSRFSSQIQAFHSYRITVKERLWSRLIM-GDVSVDPSEKVQEIWEYLSIKDREASRVLSARSP---QPAEYTCEW
FTNRLSQIRSSDN----
>KOC18038.1
msaevvlptaGYPSFR-------qdifhsaisgTGEDGSAGDARKLDALHRASDQIASRVRPQLDA--PAkevFDSVRSTTDILDGIAEERLRFMPENGS
QLDRAFKHAVVLVGRLEQLARLMASFTSGTERAIRLMGGSFLLLLQc-GSEQARLLASFFQVFHRFTVELSHFRNNLEILMSdTVAQQELVAAYAELCGL
ICSASVHYFQKAEG-ASKAFDASDLQSRFISQIQAFHSHRIAVKERLWSRLIM-GDVSVDPSEKVQEIWEYLSIKDREASRALSARSP---QPAEYTCEW
FANRLSQIRSSES----
>OOO10900.1
msaevvlptaGYPSFR-------qdifhsaisgTGEDGSAGDARKLDALHRASDQIASRVRPQLDA--PAkevFDSVRSTTDILDGIAEERLRFMPENGS
QLDRAFKHAVVLVGRLEQLARLMASFTSGTERAIRLMGGSFLLLLQvrIRIEQARLLASFFQVFHRFAVELSHFRNNLEILMSdTVAQQELVAAYAELCG
LICSASVHYFQKAEG-ASKAFDASDLQSRFISQIQAFHSHRIAVKERLWSRLIM-GDVSVDPSEKVQEIWEYLSIKDREASRALSARSP---QPAEYTCE
WFANRLSQIRSSES----
>PIG88422.1
msaevvhpttGYPSFR-------qdifhnaisgTGENGSAGDARKLDALHRASDQIASRVRPQLDA--PAkevFDSVRSTTDILDGIAEERLRFMPENGS
QLDRAFKHAVVLVGRLEQLARLMASFTSGTERAIQLMGGSFLLLLQvrVRIVA--EVL-----RRMNSINLKSVWNNLEILVSdTVAQQELVAAYAELCG
LICSASVHYFQKAEG-ASKALDASDLQSRFSSQIQAFHSYRITVKERLWSRLIM-SDVSVDPSEKVQEIWEYLSIKDREASRVLSARSP---QPAEYTCE
WFTNRLSQIRSSDN----
>RAQ51670.1
msaevvlptaGYPSFR-------qdifhsaisgTGEDGSAGDARKLDALHRASDQIASRVRPQLDA--PAkevFDSVRSTTDILDGIAEERLRFMPENGS
QLDRAFKHAVVLVGRLEQLARLMASFTSGTERAIRLMGGSFLLLLQc-GSEQARLLASFFQVFHRFAVELSHFRNNLEILMSdTVAQQELVAAYAELCGL
ICSASVHYFQKAEG-ASKAFDASDLQSRFISQIQAFHSHRIAVKERLWSRLIM-GDVSVDPSEKVQEIWEYLSIKDREASRALSARSP---QPAEYTCEW
FANRLSQIRSSES----
>RAQ64557.1
msaevvlptaGYPSFR-------qdifhsaisgTGEDGSAGDARKLDALHRASDQIASRVRPQLDA--PAkevFDSVRSTTDILDGIAEERLRFMPENGS
QLDRAFKHAVVLVGRLEQLARLMASFTSGTERAIRLMGGSFLLLLQc-GSEQARLLASFFQVFHRFAVELSHFRNNLEILMSdTVAQQELVAAYAELCGL
ICSASVHYFQKAEG-ASKAFDASDLQSRFISQIQAFHSHRIAVKERLWSRLIM-GDVSVDPSEKVQEIWEYLSIKDREASRALSARSP---QPAEYTCEW
FANRLSQIRSSES----
>XP_002375393.1
msaevvlptaGYPSFR-------qdifhsaisgTGEDGSAGDARKLDALHRASDQIASRVRPQLDA--PAkevFDSVRSTTDILDGIAEERLRFMPENGS
QLDRAFKHAVVLVGRLEQLARLMASFTSGTERAIRLMGGSFLLLLQc-GSEQARLLASFFQVFHRFAVELSHFRNNLEILMSdTVAQQELVAAYAELCGL
ICSASVHYFQKAEG-ASKAFDASDLQSRFISQIQAFHSHRIAVKERLWSRLIM-GDVSVDPSEKVQEIWEYLSIKDREASRALSARSP---QPAEYTCEW
FANRLSQIRSSES----
>XP_015410040.1
msaevvpptaGHPSFR-------qdifhnaisgTEEDGSTGDARKLGALQRASDQIASRVRPQLDA--PAkevFDSVRSTVEVFDGIAEERLRFMPENGS
QLDRASKQAVVLVGRLEQLARLMSSFTSGTERAIRLMGGSFLLLLQc-GSEQPKLLASLFQIFHRLAVELSHVRNNLELLMSdNVAQQELVAAYAELCGL
ICSASVHYFQKAHG-SSKALDTSDLQFRFKPQIQAFHSHRIAVKERLWSRLIM-SDVSVDPSEKVQEIWEYLSVKDRVASRVLSARSP---QPAEYTCEW
FSNRLSQIRSSES----
>XP_022392458.1
msaevapptaGYPSFR-------qdvfhdvisgTEENGSTDDARKLGTLHQASDQIASRVRPQLDA--SAkevLDSVRATTDIFDGIADERLRFMPENGS
QLDRAFKQAVVLVGRLEQLARLIASFTSGTERAIRLMGGSLLLLLQc-GSEQASLLASFVQILHRLAVELSHFRNNRELLMSdNVAQQELVAAYAELSGL
ICSASVHYFRKAHG-ASKALDTSDLQSRFNPQIQAFHCHRIAVKERLWSRLIM-SDVSVDPSEKVQEIWEYLSVKDRVASRILSARSP---QPAEYTCEW
FSNRLSQIRSSES----
>OCL11089.1
mangangfsSPPASPRAYFPSKlgyngisaqnstrgvnshsrvssmnhTVRHNQFSGSYKISLVQETASALKRKSMSELGAGVSQNATNVSFINLIEAIR
SERLATLPHKGSTWDKVLIRAQYFAEQLHAFEVAIQGFALDSNTASQIGYGHARLLLELGHENSTALDKAFGFFYKCSLTASSLLDQSELLGVtSDTREQ
LCMMYTDLLTLVTDVAIRFYKTANAGMMSSSVSFDMYEVFGDTIETFRSRQVKLTEAIWSYQIEDEGLNVNEALDVKMLSRWLAPQDHVLASLSRDHTTF
ADHQAEFTCLWFQKHLSRFIQSSN----
>CZT48858.1
mapttqrvqngvsT-----R------isnessslsttatvqATKNMANGEFHKITVLKDVVQQSFTTYYSELGS--STddfFNSCTTVDQFFDYVASIRL
CQIPHHSSRWDQVLNWAESFAAQVHGYSVETEKFVVHNDRAASIIWACCRGLLELGRENIDILEKIFGSFYECGLSLGLFNRHHEHIHHtEELQIILGNC
YVDLLRLVTGIDLYYSRKQKN-A--VLCAQTFGQVFGNRIDSFSAYSDQFTAIVWKTRLESLSKPGDVS--FELVHDFLTSHDRVTRLLTTTRMV-QKSG
ADFTCEWFDLHLAAFLRGDKEIMI
>CZT08832.1
mapttqrgqngvsT-----R------isnessslsttttvqATKNMANGEFHKITVLKDVVQQSFTTYYSELGS--STddfFNSCTTVDQFFDYVASIRL
CQIPHHSSRWDQVLNWAESFAAQVHGYSVETEKFVVHNDRAASIIWACCRGLLELGRENIDILEKIFGSFYECGLSLGLFNRHHDHIHHtEELQIILGNC
YVDLLRLVTGIDLYYSRKQNN-A--VLCAQTFGQVFGNRIDSFSAYSDQFTAIVWKTRLESLSKPGDVS--FELVHDFLTSHDRVTRLLTTTRMV-QKSG
ADFTCEWFDLHLAAFLRGDKEIMI
>CZT09386.1
mapttqrvqngvsT-----R------tsnessslsttatvqATKNMANGEFHKITVLKDVVQQSFTTYYSELGS--STddfFNSCTTVDQFFDYVASIRL
CQIPHHSSRWDQVLNWAESFAAQVHGYSVETEKFVVHNDRAASIIWACCRGLLELGRENIDILEKIFGSFYECGLSLGLFNRHHEHIHHtEELQIILGNC
YVDLLRLVTGIDLYYSRKQNN-A--VLCAQTFGQVFGNRIDSFSAYSDQFTAIVWKTRLESLSKPGDVS--FELVHDFLTSHDRVTRLLTTTRMV-QKSG
ADFTCEWFDLHLAAFLRGHKEIMI
>EMD93335.1
mslrlssssgklngtngasvlSPTESPGALFRAKgrlssfassrgtsgnfgsiksPKKRLGSTGNYQNLFVQESAAALTDRSKKALGVAH-ENIRDVTYV
SFLEWIRSERLTTLPHKGSRWDRVLIRALYFAEQLHKFEQAIQPFAHNSASAAIVGYGHAQLLLELSHHNSEALDKAFSIFYKFAMSFHSVLHRSELLAA
sPEIREQICLLYADLISLVVDVGIQFYYAAKG-MSSNSTSLDIFEQFGDTIESFRTRQNTVIELIWQSQIENEVFEEGESIDVQHLSRWLASQDRVIAAI
TRDHETYVDNQAEFTCLWFNKHLTRFFHSQN----
>KZM24319.1
mmspkvssvngfgghngtsgvlSPPMSPKGALRTNgrlgsftssratsgnfgvksFGKRGASGGGYKIGFVQESAVALRKKSMADLGAGVHQSISDVSYV
DFLEWIRAERLTTLPHKGSRWDKVLIRALYFAEQLHNFDQAIQSFALDSQAAAAVGYGHARLLLELGHENSSALDKAFSVLYKFSLSFSSVLRRSELLAA
tAEIREQLCLLYTDLISLVVDVSIRFYKTANG-MSAGSASLDIFELFGETIEGFRTRQDSVIELIWESQIENEDFEDGEALDVKVLSRWLSPQDRVLATL
NRDHSFLVDQQVEMTCIWFQKYLTRFLQSEKS---
>OAK96279.1
msspqvspgqlngqsatngvlSPPMSPKALFRSKgrlpsftssrapsgnfsttmrtYTKRSSGGNSYKIGLVQESASALKKRSMAELGAGVYQSVSNVSY
VNFLEWIRSERLTTLPHKGSRWDRVLIRALYFGEQLHNFEQAIQGFALDSSAAAAIGYGHAQLLLELSHNNSEALDKAFSVFYKFAMSFSSVLHRSELLA
AtPEIREQLCLLYTDLLSLVVDVAVRFYKTVHG-MTAGTVSLDIFELFGETIEAFRTRQNSVIELIWDSQIENEEFEEGEALDVKVLSRWLAPQDRVLAS
LNRDHSTFVGQQVELTCLWFQKYLSKFFQSQH----
>OAL52361.1
mmsprlqsaghsnglngtngvfSPPQSPKAGFRSKgrlpsftssraasgkfsairsFNKRSNGANSYKIGFVQETASALKKKSMSELGAGVFQGISDVSY
INFLEWIRSERLTTLPHKGSRWDKVLIRALYFAEQLHNFEQAIQSFALDSGSAAAIGYGHARLLLELSHNNSEALDKAFSVFYKFAMSFSSVLHRSELFA
AtAEIREQLCLLYTDLISLVVDVAVKFYKTVNG-MTSAKASLDIFELFGETIETFRTRQNAVIELIWDSQIENEEFEDEEALDVKVLSRWLAPQDRVLGA
LNRDHSTFVDNQVDYTCLWFQKHLSKFIQSDKT---
>OCL00532.1
mttdvarsvttltmkshtangtnsfsSPPASPRAFFPSKirhngisnqngiqgangnsrvssmnhTIRHSQYSGNYKMSLVQETASTLKRKSMSELGAGV
SQSATNVSFINLIEAIRSERLATLPHKGSTWDKVLIRAQYFAEQLHAFEIAIQGFALDSNAASQIGYGHARLLLELGHENSAALDKAFGFFYKCSLTVSS
LLDRSELLGVtSDTREQLCMMYTDLLSLVTDVAIRFYKTVN-GMMSSSVSLDMYEVFGDTIETFRSRQVKLTEAIWSYQIEDEGLNVNEALDVKILSRWL
APQDHVLASLSRDHTTFVDHQAEFTCLWFQKHLSRFIQSNN----
>OWY43027.1
mqttrptssrqqtngasavlSPPASPQALFRTKgrlpsftssratsgnfstmmsYN-KRGNSNSHQTSLVQDSAASLRKRSAAELGAGVYQSIGNVSYVA
FLEWIRSERLTTLPHKGSRWDKVLIRALYFAEQLHKFELAVRPFAQDSSSAAIIGYGHAQLLLELSHHNSEALDKAFSVFYKFAMSFQSVLHRSELLNAs
PEITEQICLLYTDLITLVVDVAIKFYKTVKG-MTPGSTTLDIFELFGETIETFRTRQSNVVELIWQSQIEKGHFEEEEAIDVQHLSRWLSSQDRVIAAIT
RDHETYVDNQAEFTCLWFLKHMTRFFQSDN----
>PZD02895.1
mslrlpsshgqangqnganglnmtfSPPSSPQTLFRSKgrlpsftssratsgnfssmrsPTKRMTGTNNYQNSIVQDSAASLKKRSLAELGVGAYQNISD
VSYVSFLEWIRSERLTTLPHKGSRWDKVLIRALYFAEQLHNFEQAIQPFAQDSSYAASVGYGHAQLLLELSHHNSAALDKAFSVFYKFAMSFHSVLHRSE
LLAAsSEIREQICLLYTDLIALVVDVAVKFYKTVKG-MTPGSTSLDIFELFGETIETFRTRQNTVIELIWQSQIENEEFEDGEAIDVQHLSRWLASQDRV
IAAITRDHETYVDNQAEFTCLWFNKHMTKFFQSEN----
>XP_001796509.1
mplvsrhvlddgdqfsnlrqitayrsdmasqrvssyggingqsgtngvlSPPMSPKAAFRSKgrlpsftssrapshnlstmktVSKRANGGNSYKIGLVQ
ESAAALKKRSMAELGAGVYQSVSNVSYVNFLEWIRSERLTTLPHKGSRWDKVLIRALYFAEQLHNFEQAIQGFALESSAAAAIGYGHAQLLLELSHDNSE
ALDKAFSVFYKFAMSFSSVLHRSELLSAtSEIREQLCMLYTDLLSLVVNVAVKFYKTVHG-MTAGSASLDIFELFGDTIESFRTRQNSVIELIWGSQIEN
EDFEEGEALDVQVLSRWLAPQDRVLASLNRDHSTFVDQQVEFTCLWFQKHLSKFFQSQN----
>XP_001932759.1
mslrlpsshgqangqnganglnmtfSPPSSPQTLFRSKgrlpsftssratsgnfssmrsPTKRMTGTNNYQNSIVQDSAASLKKRSLAELGVGAYQNISD
VSYVSFLEWIRSERLTTLPHKGSRWDKVLIRALYFAEQLHNFEQAIQPFAQDSSYAASVGYGHAQLLLELSHHNSAALDKAFSVFYKFAMSFHSVLHRSE
LLAAsSEIREQICLLYTDLIALVVDVAVKFYKTVKG-MTPGSTSLDIFELFGETIETFRTRQNTVIELIWQSQIENEEFEDGEAIDVQHLSRWLASQDRV
IAAITRDHETYVDNQAEFTCLWFNKHMTKFFQSEN----
>XP_007687607.1
mslrlsassgklngtngasvlSPTESPGALFRTKgrlssfassratsgnfgsiksPKKRLGSTGNYQNLFVQESAAALTDRSKKALGIAH-ENIRDVTYV
SFLEWIRSERLTTLPHKGSRWDRVLIRALYFAEQLHKFEQAIQPFAHNSASAAIVGYGHAQLLLELSHHNSEALDKAFSIFYKFAMSFHSVLHRSELLAA
sPEIREQICLLYADLISLVVDVGIQFYYAAKG-MSSNSTSLDIFEQFGDTIESFRTRQNTVIELIWQSQIENEVFEEGESIDVQHLSRWLASQDRVIAAI
TRDHETYVDNQAEFTCLWFNKHLTRFFHSQN----
>XP_007695738.1
mslrlsassgklngtngasvlSPTESPGALFRAKgrlssfassrgtsgnfgsiksPKKRLGSTGNYQNLFVQESAAALTDRSKKALGVAH-ENIRDVTYV
SFLEWIRSERLTTLPHKGSRWDRVLIRALYFAEQLHKFEQAIQPFAHNSASAAIVGYGHAQLLLELSHHNSEALDKAFSIFYKFAMSFHSVLHRSELLAA
sPEIREQICLLYADLISLVVDVGIQFYYAAKG-MSSNSTSLDIFEQFGDTIESFRTRQNTVIELIWQSQIENEVFEEGESIDVQHLSRWLASQDRVIAAI
TRDHETYVDNQAEFTCLWFNKHLTRFFHSQN----
>XP_007708197.1
mslrlssssgklngtngasvlSPTESPGALFRTKgrlssfassratsgnfgsvksPKKLLGSTGNYQNLFVQESAAALTDRSKKALGVAH-ENIRDVTYV
SFLEWIRSERLTTLPHKGSRWDRVLIRALYFAEQLHKFEQAIQPFAHNSASAAIVGYGHAQLLLELSHHNSEALDKAFSIFYKFAMSFHSVLHRSELLAA
sPEIREQICLLYADLISLVVDVGIQFYYAAKG-MSSNSTSLDIFEQFGDTIESFRTRQNTVIELIWQSQIENEVFEEGESIDVQHLSRWLASQDRVIAAI
TRDHETYVDNQAEFTCLWFNKHLTRFFHSQN----
>XP_008020954.1
mpvristsgrmngtngasilSPPDSPGALYRSKgrlpsfassratsgnystirsPKKLANGAGNYQNLFVQESAAALADRSKKALGVAH-ENIRDVTYVS
FLEWIRSERLTTLPHKGSRWDRVLIRALYFAEQLHKFEQAIQPFAHNSSSAAIVGYGHAQLLLELSHHNSEALDKAFSIFYKFAMSFHSVLHRSELLAAs
PEIREQICLLYADLISLVVDVGIHFHYAAKG-MSSGSTSLDIFEQFGDTIESFRTRQNTVIELIWQSQIENEVFEEGEAIDVQHLSRWLASQDRVIAAIT
RDHETYVDNQAEFTCLWFNKHLTKFFQSEN----
>XP_014081126.1
mslrlssssgklngtngasvlSPTESPGALFRAKgrlssfassrgtsgnfgsiksPKKRLGSTGNYQNLFVQESAAALTDRSKKALGVAH-ENIRDVTYV
SFLEWIRSERLTTLPHKGSRWDRVLIRALYFAEQLHKFEQAIQPFAHNSASAAIVGYGHAQLLLELSHHNSEALDKAFSIFYKFAMSFHSVLHRSELLAA
sPEIREQICLLYADLISLVVDVGIQFYYAAKG-MSSNSTSLDIFEQFGDTIESFRTRQNTVIELIWQSQIENEVFEEGESIDVQHLSRWLASQDRVIAAI
TRDHETYVDNQAEFTCLWFNKHLTRFFHSQN----
>XP_014560989.1
mslrlssssgklngtngasvlSPTESPGALFRTKgrlssfassratsgnfgsvksPKKLLGSTGNYQNLFVQESAAALTDRSKKALGVAH-ENIRDVTYV
SFLEWIRSERLTTLPHKGSRWDRVLIRALYFAEQLHKFEQAIQPFAHNSASAAIVGYGHAQLLLELSHHNSEALDKAFSIFYKFAMSFHSVLHRSELLAA
sPEIREQICLLYADLISLVVDVGIQFYYAAKG-MSSNSTSLDIFEQFGDTIESFRTRQNTVIELIWQSQIENEVFEEGESIDVQHLSRWLASQDRVIAAI
TRDHETYVDNQAEFTCLWFNKHLTRFFHSQN----
>EME41438.1
mkstltgganganngnvangyfSGPNSPSTTRYSVqggsrksvtsRFSLGQSSSNEKTNVVRDTAIALKRKSASELGAGVSETADKVSFINLVEWIRAER
LSSLPHKGSRWDTVLIRALYFAERLHGFETTLKGHAADSDAAAQLGYGHARLLLELGHENSAALDKAFGFLYRYSSAVTSLLSRSEVLKLsQEIYEEMCK
MYSDLLTLVVDVSVRFYKAVHS-SSGASASLDLFEVFGDTIATFRHRRDSITELIWKQEIAGDNSDIDEAIEVSTLDRWLAPQDRVLATLELDHTLIADN
LAEHTCVWFSDDLAKFVKGTEH---
>XP_023631734.1
mqrlsssalmrnsftngqgngfqNAPESTASYFGGSthtrirssnfSNLRGKGSSAEKTTVVRDTAMALKRKSASALGAGISDTADSIGFVNLVEWIRTE
RLQTLPHKGSKWDTVLIRALYFAERLHGFETALTNHALDVEPASQLGYGHVRLLLELGHENSDALDKAFGLLYRCSTAVTGLLARAEALSLpSDINEQFC
YLYTDLLTLVVDVAVRFYKTVHS-SANQSASLDLYEAFADTIDSFKRRRETVTNSIWTNQIASSGSAELEAFDVEELARWLSPQDRVLTTLALDYTLIAD
DMAEFTCIWFHDNLARFCKSEDK---
>EMR62023.1
----------------------MTTVTFVKEQYAFVRQRCLRDLGASVGFYAFDTSHASLLEWIRNERITTLPHKGGSWDRVLIAAQYFASQVNRLRDTI
ESFTPECGAASNLVFGQCLLLLELGHENAAALETAFNLFYQFGLELSPLLKAGANLMLvPSIMESIGRAFSELLSIVAGVAIAFYSAVHGG--RQSTRLD
IYVTFGASIESFRSRVERCAYEMWTSKLHVDVSDD--EDVFGLLRKWLAPQDSVLSFLASNRINLTSRPEEYTCTWFQSHLNQFFKHDE----
>ERT03366.1
mtavpigitktlpqlavkgsqasvVKDDSRVVVSEFPvdedstafedkalsrmdtaattttevasltpVTRTTTNGSSHPESRVAEVVHYVKGLFSK-LG
D--YEvnMLRQADLETYLQYIADERLIHMPRKGSDWDRGLRTAQFFGLQIWRFGEKVGKFAPESRAAAGSALASCHLLLEIGHSQAAALLPAFMTLYELG
LLVSQITQIPGIFDStKEIKASISKLYSELVGLAGSISVHYRNHVCN-LGqqHQSVTLNLNDLFGGDIDSIWASKTALYDWIWLQSLGK----KQYALSL
SELRNRLNPESEAFRHALYAELAEDLERAEDTCEWIKSDLVEYLQSKE----
>KFA49981.1
maaatqsfsesqtsltgktPPPSRPNDT----qpaaaverrstsddshvpekvaltrtnghngHTTAPASEDMSYFTRVNDVFRSVTRRIVR-LDD--YD
ekYVKETDLRAYLNFISDERLIHMPRRGSDWDRVLSNAQFFGFQIWLFGKKIDSYVPGGKESAAAALASCQILLEVGHGQASALLPTFVALYELAMLLST
VGHLRDLEQLpPKIKEHAADIFCDLVDLTGHIAVHYRQKITT-LRaGRSVSIDFDATFGKQISDIWNSKQVLHDEIWAHKLGR----RRFTISIKSLRDK
LQPSVeTSVRSTLYDEVSDSLERSEDTCHWIKHELVQFLQSND----
>KEY74817.1
maaatqsfsesqtsltgktPPPSRPNDT----qpaaaverrstsddshvpekvaltrtnghngHTTAPASEDMSYFTRVNDVFRSVTRRIVR-LDD--YD
ekYVKETDLRAYLNFISDERLIHMPRRGSDWDRVLSNAQFFGFQIWLFGKKIDSYVPGGKESAAAALASCQILLEVGHGQASALLPTFVALYELAMLLST
VGHLRDLEQLpPKIKEHAADIFCDLVDLTGHIAVHYRQKITT-LRaGRSVSIDFDATFGKQISDIWNSKQVLHDEIWAHKLGR----RRFTISIKSLRDK
LQPSVeTSVRSTLYDEVSDSLERSEDTCHWIKHELVQFLQSND----
>KFY57537.1
mpdlvpqgnsvr-------------vsraseikevregEARSNHVAKPVRFSVIRDATKKAVAAYRTELGS--SSeqfFNSCPSVEAFFDAVAGIRLLQM
PHDNSRWDKVLKWAEFFAAQVQGYSDEVSKFADYADQAASLIWASSLSLIQLGPKYISVLEKAFRVFYSCGLTLSFFLRHYDLFQSsEELQTILAESLRV
LLKLVTGINIEYTQKQKD-T--RLNERNFDERFGQTTDSIFSYADRFTNTIWATHLQSLAKPGDVS--VDSVRNFLVPHDTVTRLLAVTRFI-RRERADY
TCEWFSQYLTGFIQSEKA---
>APA15223.1
mppsaihnrplSPLKQRQ------lsngphftklygsqdytplpsfDQRSMTGSDYFQTPLLQDTTQKVIKLYRSELGQ--SSekfLHSCKSIEGFFDFV
ATIRLSQMPHHGSRWDKILKWAEFFTGQVSTYSEEVSSFTAQSEQATNIIYASCKILLEMGPKFVPILEKIFGVLYNCSLTLGFLVRHHELLHTiEELQT
VLVTCYADLLKLVTGVTIHYTRRQHD-S--NFSIRAFDEMFGQSTDEFFMHSDRFVDKIWSTRLERLAEPGDDS--VEAVRNFLTPHDRVTRILATTRRT
-HGSRADFTCEWFDRPLGEFLRGGKN---
>CCD47980.1
mapsaihngalSPPKIRQ------ssngnhfsklngfsdfvpspsfDQRSMNGSDSFPTPLLQDTAQKTIKMYRSELGQ--SSdkfLQSCRSVESFFDFV
ATTRLSQMPHPGSRWDKILKWAEFFTGQVSTYSEEISAFTTQSEQATSIIYASCKTLLEMGPKFVSGLEKIFGVLYNCSITLGFLVRHHKLLHTiEELQT
VLVACYADLLKLLTGVTIYYTRRQHD-L--NFNIRTFDELFGKSIDDFFLHSDLFVDKIWSTRLERLAEPGDDS--VEAVRNFLTPHDRVTRVLATNRRA
-HGARADFTCEWFDRPLREFVRSGKN---
>CZR69374.1
mpptaqtsqvetvyT-----K------vtngssksanttvetieilgNGGANGHRDARKITILRDAVQRTTATYRSELGG--SIdkfLNSCTTVDKFFDY
VAGIRLRQIPHHSSRWDKVLKWAEFFAAQVYGYSQELAYFVADGDRAASIIWASCRSLLELGRENVDVLEKVFGVFYSCGLTLGLFLRQHELLHQtEELQ
LILANCYTDLLKLVTGVSLFYSRKQSN-T--KFSVRAFDELFSRNISSFFLHSDRFTDAIWAARLGSLAKHGDVS--VDLVRDFLTPHDRVTRLLTMRRN
V-RKTRADFTCEWFDRHLADFMRGGKEIMI
>EMR90116.1
mapsaihngalSPPKIRQ------ssngnhfsklngfsdfmpspsfDQRSMNGSDSFPTPLLQDTAQKTIKMYRSELGQ--SSdkfLQSCKSVESFFDFV
ATIRLSQMPHPGSRWDKILKWAEFFTGQVSTYSEEISAFTTQSEQATSIIYASCKTLLEMGPKFVSGLEKIFGVLYNCSITLGFLVRHHKLLHTiEELQT
VLVACYADLLKLLTGVTIYYTRRQHD-L--NFNIRTFDELFGKSIDDFFLHSDLFVDKIWSTRLERLAEPGDDS--VEAVRNFLTPHDRVTRVLATNRRA
-HGARADFTCEWFDRPLREFVRSGKN---
>KFX85826.1
lhktrltdrpaatltdarvareggplngfssfhdsravlqenaldivrgethwnvgvaalivsdvlgcfrksmnlaspspninefrtqengvq-------
------tsrtseireirkHETSSSQLNHVRFSVIRNATKDSIAAYRTELGS--SAeqfFNSCRSLEAFYDAVARIRLHQMPHDNSRWDKVLKWAEFFALQ
VQGYSDEISKFADYADAAASLIWAGTLSLIRLGPKYIPVLERSFRIFYNCGLTLSFFLRHSELFQSsEELQSILAQSLTVLLKLVTGINIEYTQKQKR-T
--HLNERSFDERFGRTTETIFSYADRFTNTLWETHLQSLAEPGDVS--VDSVRNFLVPPDTVTRSLSVTPFI-RKERADYTCVWFSQYLNGFNKSDKS--
-
>KFX95907.1
lhktrltdrpaatltdaivareggplngfsneelirdsipfvrialvisdvlgcfgksmnlassspninesktqengvq-------------tlrtsevk
eirkHETSSSQVNHVRFSVIRNATKDSIAAYRTELGS--SAeqfFNSCRSLEAFYDAVARIRLHQMPHDNSRWDKVLKWAEFFALQVQGYSDEISKFADY
ADAAASLIWAGTLSLIRLGPKYIPVLERSFRIFYNCGLTLSFFLRHSELFQSsEELQSILAESLTVLLKLVTGINIEYTQKQKR-T--HLNERSFDERFG
RITETIFSYADRFTNTLWETHLQSLAEPGDVS--VDSVRNFLVPPDTVTRSLSVTPFI-RKERADYTCVWFSQYLNGFNKSDKS---
>KFY06701.1
msnsksqgtgvr-------------vsttiktkegyedEVRSSQVTSPVRFSVIQNATKKSIAAYRTELGS--SAerfFTSCQSVEAFFDAVARIRLHQM
PHDSSRWDKVLKWAEFFAGQVQGYSEE------------------------LGPKYISVLEKAFRIFYSCGITLRFFLRHNELFQSsEELQATLAESLTV
LLSLVTSINIEYTQKQKC-T--RLNERRFDERFGRTTDSFFSYADRFTNTIWATHLQSLAKTSNIS--VDSVRDFLVPHDTVTRSLAVTRFI-RKERADY
TCEWFSQYLTGFTKSDKS---
>KFY22128.1
mpaslpqengvp-------------vsktggtkvvrgDEASSRQINPVRYSAVRNAIKKSIAAYHTELGS--SSeqfFTSCRSVEAFFDAVAGIRLHQMP
HDTSRWDKVLKWAEFFAAQVQGFSEEISKFADYADQAASLIWAGSLSLIQacaLGPKYIAVLEKVFRVFYSCGLTLSFFLRHRELFQSsEELQIILAESF
TVLLQLVTSINIEYTQKQKS-T--RLNERGFDERFGQTTNSIFSYADRFTNTIWATHLQSLAKSGDIS--VDSVRNFLVPHDTVTRLLAVTRFI-RRERA
DYTCEWFSQYLAGFNQSDKS---
>KFY26902.1
mpesvprnnevl-------------vsrtietrevrrdESRTNHLTNSARFSMIRNATNKSAAAYRSELGP--SAdqfLASCRSVEAFFDAVAGIRLHQM
PHDGSRWDKILKWAEFFAAQVYAYSDELGKFTDYAGQAASLIWAGSLSLIQLGQKYISVLEKAFRVFYSCGLTLRFFLRHSELFQSsEEIQGILGESLTV
LLKLVTSISIEYTQKQKS-T--RLNERDFDERFRKTSDSIYSYADRFTTTIWETHLQSLAKPDDTS--VDSVRNFLVPHDTVTRLLAVTRFI-RRERADY
TCEWFSQHLNSFSHGNKS---
>KFY35273.1
msnsksqgngvr-------------vsttiktkeghedEVRSSQVTSPVRFSVIQNATKKSIAAYRTELGS--SAerfFTSCQSVEAFFDAVARIRLHQM
PHDSSRWDKVLKWAEFFAGQVQGYSEE------------------------LGPKYISVLEKAFRIFYSCGITLRFFLRHNELFQSsEELQATLAESLTV
LLSLVTSINIEYTQKQKC-T--RLNERSFDERFGRTTDSFFSYADRFTNTIWATHLQSLAKTSDIS--VDSVRDFLVPHDTVTRSLAVTRFI-RKERADY
TCEWFSQYLTDFTKSDKS---
>KFY36580.1
lhktrltdrpaatltdarvareggplngfsslhdneelirasipfvrivlvisdvlgcfgksmnlassspninefrtqengvq-------------tsrt
seireirkHETSSSQLNHVRFSVIRNATKDSIAAYRTELGS--SAeqfFNSCRSVEAFYDAVARIRLHQMPHDNSRWDKVLKWAEFFALQVQGYSDEISK
FADYADAAASLIWAGTLSLIRLGPKYIPVLEKSFRIFYNCGLTLSFFLRHSELFQSsEELQSILAESLTVLLKLVTGINIEYTQKQKR-T--HLNERSFD
ERFGRTTETIFSYADRFTNTLWETHLQSLAEPGDVS--VDSVRNFLVPPDTVTRSLSVTPFI-RKERADYTCVWFSQYLNGFNKSDKS---
>KFY99362.1
mpdlvpqgnsvr-------------vsraseikevregEARSNHVAKPVRFSVIRDATKKAVAAYRTELGS--SSeqfFNSCPSVEAFFDAVAGIRLLQM
PHDNSRWDKVLKWAEFFAAQVQGYSDEVSKFADYADQAASLIWASSLSLIQACT---------AQSLSTCGLTLSFFLRHYDLFQSsEELQTILAESLRV
LLKLVTGINIEYTQKQKD-T--RLNERNFDERFGQTTDSIFSYADRFTNTIWATHLQSLAKPGDVS--VDSVRNFLVPHDTVTRLLAVTRFI-RRERADY
TCEWFSQYLTGFIQSEKA---
>RDL37292.1
msasvaqenylg-------------sasktskieetgrinqkADSTGKVMSTHKFTTLQDATQQSAAMFRTELGS--SSeqfLSSCQSVETFFDVIAGIR
LHQMPHHSSRWDKVLKWAEFFATQVQIYSEMVSQFADHANQAARMIWASSLSLIKLGPKHISMLEKSFGVFYSCGLTLGFFLRHHEPLRSsEKLQLITAA
SFADLLKLVTGVTIDYTQKQLY-T--RFSARGFDERFSQTIASFFSHGDRFTDTIWATRLQSLAKPGDIS--VDLVRDFLMPHDTVTRRLAVTRFI-RRP
RADYTCEWFSRHLTDFTQGDKA---
>XP_018073015.1
mppsaqkshtngasT-----Q------vtkeiskpatstvetfevq-RNGASNSDARKITILRDAVQRVVANYRSKFHN--STdefLGSCTTIDKFFDYV
AGIRLRQIPHHSSRWDKVLKWAEFFAAQVYGYSDEVGHFLASSDRAASIIWASCRSLLELGRENIDVLEKVFGVFYSCGLTLGVFLRQHELFHEtEEFQL
ILGNCYAELLKLVTGINLFYSRKESS-G--NFSVRIFSERFSRSINSFYSHSDSFTDAIWSTKIGTSSTSGDIS--VELIREFLIPHDRVTRLLTTTRTT
-RTTRADFTCEWFDRYLTDFMRSGKE---
>XP_024553854.1
mapsaihngalSPPKIRQ------ssngnhfsklngfsdfmpspsfDQRSMNGSDSFPTPLLQDTAQKTIKMYRSELGQ--SSdkfLQSCKSVESFFDFV
ATIRLSQMPHPGSRWDKILKWAEFFTGQVSTYSEEISAFTTQSEQATSIIYASCKTLLEMGPKFVSGLEKIFGVLYNCSITLGFLVRHHKLLHTiEELQT
VLVACYADLLKLLTGVTIYYTRRQHD-L--NFNIRTFDELFGKSIDDFFLHSDLFVDKIWSTRLERLAEPGDDS--VEAVRNFLTPHDRVTRVLATNRRA
-HGARADFTCEWFDRPLREFVRSGKN---
>KKY13177.1
msilsnlkkprdsgsaatsrstsqqlqptsaprssrqlpi-PRPSKPEADRMSvnsvpgtvvsesttiandestgmmkkaknsirravspspaphs----
-RVSETQFIQNVHEAQQLLRAKLQAELKG--SKeesLAAGITIESFLGYIGAERLRRMPAKGSRWDKILKWAEYFATSLSLFEEAVETFVASSQEAVELI
FACLQILLQLGPSQGEAMERAFSIFHEYGLAFAFYLRHYSLLRTiPEARSELSLALGDMLALAIEITIFYRKSIRS-MSTTAVTVDFNITFGRLMETFVQ
HKDRIANMFWTYQLKNSSEIADIHVSIEEIRLWLLPQDRNLQAMVSGRRATRNLRAEFTCEWFDRPLIDFTRSKDN---
>EKG20876.1
-----------MSvnsipativsetttianddsvgmlkkaknavrravspspaprq-----RVSESQFINNVHEAVQSLRARLQAELKG--TKeevLAAG
ITIESFLGFIGAERLRRMPPKGSRWDKILKWAEYFATSLSLFEEAVETFVASSQEAVELIFACLQILLQLGPGQGEAMERAFSIFHEYGLAFAFYLRHYS
LLRTiPEARQELSLALGDMLGLAIEITIFYRKSIRS-MSTTAVTVDFNITFGRLMESFIQHKDRIANMFWTYQLKNSPEIADIHVSIEEIRLWLLPQDRT
LQAMVTGRRATRNLRAEFTCEWFDRPLIDFTRSKDN---
>EOD44768.1
-----------MSvnsipatvvsetttiaqddsvgmlkkaknavrravspspaprq-----RVSETQFINNVHEAQQSLRARLQAELKG--SKeesLAAG
ITIESFLGFIGAERLRRMPPKGSRWDKILKWAEYFATSLSLFEEAVETFVASSQEAVELIFAALQILLQLGPGQGEAMERAFSIFHEYGLAFAFYLRHYS
LLRTiPEARQELSLALGDMLGLTIEITIFYRKSVRT-MSTTAVTVDFNITFGRLMESFIQHKDRIANMFWTYQLKNSAEIADIHVSIEEIRLWLLPQDRT
LQAMVTGRRATRNLRAEFTCEWFDRPLIDFTRSKDN---
>OMP86141.1
msilsnlkkprdsgsaatsrstsqqlqptsaprssrqlpi-PRPSKPEADRMSvnsvpgtvvsesttiandestgmmkkaknsirravspspaphs----
-RVSETQFIQNVHEAQQLLRAKLQAELKG--SKeesLAAGITIESFLGYIGAERLRRMPAKGSRWDKILKWAEYFATSLSLFEEAVETFVASSQEAVELI
FACLQILLQLGPSQGEAMERAFSIFHEYGLAFAFYLRHYSLLRTiPEARSELSLALGDMLALAIEITIFYRKSIRS-MSTTAVTVDFNITFGRLMETFVQ
HKDRIANMFWTYQLKNSSEIADIHVSIEEIRLWLLPQDRNLQAMVSGRRATRNLRAEFTCEWFDRPLIDFTRSKDN---
>XP_020135135.1
mhpktkdntklpsflqrgkkhrvrkgisealgvlglggeseegglaqslsstpsfafhpaasqkppplsrtnstwsgessnadmsllsnlkkprdsgsaa
ptrstsqqvqptsaprssrqlpi-PRPSKPEADRMSvnsipatvvsesttiandesagmlkkaknsirravspspapht-----RVSETQFIQNVHEAQQ
LLRAKLQAELKG--SKeesLAAGITIESFLGYIGAERLRRMPAKGSRWDKILKWAEYFATSLSLFEEAVETFVASSQEAVELIFACLQILLQLGPSQGEA
MERAFSIFHEYGLAFAFYLKHYSLLRTiPEARSELSLALGDMLALAIEITIFYRKSIRS-MSTTAVTVDFNITFGRLMETFVQHKDRIANMFWTYQLKNS
SEIADIHVSIEEIRLWLLPQDRNLQAMVSGRRATRNLRAEFTCEWFDRPLVDFTRSRDN---
>KKY13506.1
maeyqtngah-------------plhidselankrkdsFDVSPSTMRRSSGTILRDSTMRASSRVKHELNS--PQrslLeNEIKNVDGFLDYVAHLRLRY
MPHPGSKWDRVLQWAEFFASAVHHFQAAAASVMSCGDDAAQLIWGSCRVLLELGMARLDMIHTAFALFNDAALMFAHFSEHQDMFGTggGGLQQSLATAY
ADLVGLVVDVSLHYVNGG--------SIADFDARFARRADALFASREYIIEVFWKTQLQMR-FGKDVTEEVEQIRRFLSPADTVVRALLSKQLKSRERHV
EFTCEWFDAMLREFTAGDDN---
>OMP84413.1
---------------------------------MRASSRVKHELSS--PQrslLeNEIKNVDGFLDYVAHLRLRYMPHPGSKWDRVLQWAEFFASAVHHF
QAAAASVMSCGDDAAQLIWGSCRVLLEMGMARLDMIHTAFALFNDAALMFAHFSEHQEIFGTggGGLQQSLATAYADLVGLVVDVSLHYVNGG-------
-SIADFDARFGRRADALFASREYIIEVFWKTQLQLR-FGKDVTEEVEQIRRFLSPADTVVRGLLSKQLKSRERHVEFTCEWFDAMLREFTAGDDN---
>XP_020135512.1
maeyhtngeh-------------plfidsdlankrkdsFDVSPTTVRRSSVTILRDSTMRASGKVRNELST--PQrtlMeNEIKNVDGFLDYVAHLRLRY
MPHQGSKWDRVLQWAEFFGSAVHHFQVAAQSVMNCGDDAAQLIWGSCRVLLEMGMQRLDMIHTAFALFNDAALMLAQFSENKDMFSSsgNNVQESLATAY
GDLVSLVVDVSVHYVNGG--------SIAEFDARFARRADALFSSREHIIASFWKTQLQMR-FGKDITTEIEQIRYFLSPSDTVVRAHFSKKLKSRERHV
EYTCEWFDPMLREFTSGDDN---
>KKY22656.1
mdavqtgnpnalmatpvkAPQTVSVAVTEVHlsdsdessrqktealteKSQIRPITNSTKITRVVETATLIRKRVIRELDD--VDdaHFEHIDLNAYLDH
ISEERLIHMPRKGSKWDRVLKAAEYFGLQISSFGDFVSDFIPDSKFAVHTALASCHLLLELGHNQAAALEATFGALYEFGLLLAESLERHDLFGAsDAIK
EDLGDVFSGLVSLVGDIAVYYRQRIST-MPGSSATIDFDGTFGKTISKIWVKKEHLSNHMWALTLRQ----KPYSLNIDTIRHCLSPAHRSARAVIYDRL
VSRNERTEGTCEWIQGHLLDFLRSND----
>KPM41066.1
--------------MVTRKVVPLEDFGRVRDVTRDVTTVICH-LPT--YNesFVSEMDLRSYLQYISDECLIHMPRRGSDWDRVLSTAQFFGLQIWFFGT
KINAFVPGCTGSSAAALASCQVLLEIGHGQAKALVPTFTALYELAMLLSNISQIQDLEYMpRHIKESAAHIFCDLVQLVGHIASHYRQRISG-LEaGEST
KISFDAAFGTQIDRVWQAKNVLCDSIWDFKLGS----KGSPSSLKWLREKLQPSFgPSIRNTLYDEVLEQLDRSEDTCGWIKDTLVQFFDSSD----
>KXL48856.1
msaespksaqingghvngmksptigtskngyfSPQISPASQKIT-sngfslvgkriisTASSTTARQHKKILLIEDTTAALKRKSMSDLGSGVFQSIEDT
DFIKLVEHIRQERLTTLPHKGSRWDTVLIRALHFADRLHGFDTAIQGFASGSTAAANLGFSHCLLLLQLGHENGDALDKAFGLFWKNCLMFKSLLERSDL
LGVtSETREDICMIYADLLTLIVEVAIRFYKSVHGMFD-QSIGLDMYAAFGDIIEAFRDRLNKVVNAIWDYQIEGEGLDTK-EVSIETLNRWLAPQDRVL
EMLGTDHTAFMDEQTPSTCVWFQDELLSFLKSDLEC--
>OAA58461.1
matleksapvhaqvlptvslaepqgavakkAANGLHVSVNEVAvtpsldavddkqivlaserasttksVSRSSTTSSQHPESLVAEAVQFVKGLFSK-LG
D--YEvnMLHQANLESYLQYIADERLIHMPRKGSDWDRVLRTAQFFGLQIWRFGDKVGKFAPESRQAAASALASCQMLLEIGYQQSAALLPAFMTLYELG
LLVSQITQIPGIFEStKDAKTDIGQLYSKLVGLAGGISAHYRKHVFN-LGrrHHAITLNLDELFGSEIDAIWATKAALYERIWCQNLGK----RKVSLEL
SDLRHRLNPESEAFRHALYAELAEDLERAEDTCEWIKNDLVDFFQSKE----
>EPE09363.1
meapaaiqkslpleikkdtvvskDKGTLHVSVSEFPddeldekqalvhtettvsttatktssgtITRVSTNGSLHPESRIAEVVQYVTGLFSK-LGD--Y
EvnMLHRADLESYLEYIADERLIHMPRKGSDWDRVLRTAQFFGLQVWRFGEKVGKFAPESRQAAVAALASCQMLLEIGHAQAGALLPAFMTLYELGLLVS
QITQIPGIFDStKDVKVDISRLYSELVGLAGCISVHYRNHIFN-LGhqHQAITLNLNDLFGSDIDTIWASKTALYDRIWKQSLGK----KHLVLSLGELR
HRLNPQSEAFRHALYAELAEDLERAEDTCEWVKSDLVDFLQSNE----
>XP_014171182.1
mmapasvvaqsngvtasSKKMAKATTLSIKvtqaedalqdsissetenvvSRTTVSTVVQTDSNAVSREEILVGGPESC-WRG--YDapALEQTDLVSYL
NTIADERLMHMPRKGSDWDRVLRTAQFFGLQIWRFGEKVGKFAPLSREAASGALASCRMLLDIGHQQAAALLPGFMVLYELGLLVSQITQIPGIFESdRT
VKDDISRLYGELVHLTRNVAKYYRRNILG-LGryEQPTRLDLDAEFGEYIESIWTSKAALYERMWRQSMGK----QSYALGPAELRARLNDDKTQFRHAL
YAELSEDLERAEDTCEWVKADLADFLQSGD----
>OCL05054.1
-------------MQTFNDGIRVPKVSVLRESMVRTSSMIRTRLGN--SSsivFDSSPTVEDFLEALANERLRHMPHDGSNWDKVLRWAENIGGHVLIFH
EAVHDFMLNSEDATRLIWGSCLSLLQMGPNQVNILTKAFGVFHRMILAMSVFLRQRHLLTAtTEIRRELAHAYSDFMQLTCAVNAHYRTKSHG-ML-R-D
IIEFEEHFGETITGFYHHLGRISTSMWTMEIESSRFGGHSELDICVIRDFLAPQDRVVRTMTSNQLSSSAHRAEFTCEWFSSHITNFTRNRN----
>OCK90806.1
mtsngt------Y------fsngdgspdmspiMQTFNDSIRVPKVSVLRESMVRTSSMIRTQLGS--SSsivFDSSPTVEDFLEALANERLRHMPHDGSN
WDKVLRWAENIGGHVLIFHEAVHDFMLNSEDATRLIWGSCLSLLQMGPSQISILTKAFGVFHRMILAMSVFLRQRHLLTAsTEIRRELAHTYSDFMQLTC
AVNAHYRTKSHG-IL-S-YATEFEEHFGETITGFYHHLDRISTSMWTMEIESSRFRGHSELDICAIRDFLGPQDRVVRTMISNRLSSGVHRAEFTCEWFS
SHVTNFTRNRN----
>OCL05532.1
msdpqqnspgraasirgifkdgyrsikrktgsstissnrdermsfstvdhaesserrgsdrsqtaavrssvasmkseasgasdsgannppGPPGSPPSPI
QPQpaskeikvrglsgrfsvrslsqTVIQGQRGGRLRVSSAPGAGFALENKSIVESGAGFSRVVIDLTCTDFIAMIRSERLATLPRKGGRWDRVLTRAKY
FAEQLHNVDTAIRKFAVDGRAVDDLSYGHAWFLISLGSENSEALDKAFALFCRCSQSIHLLLNQSEALTAtASVREQLRQMHADLLKLVADVAMRFYKAT
IR-LPSYPVCFDVFEAFGETIEAFPTRRTKVTKTIWTHHIQREDHGQNKDPEVETLRKWLGVQDSALLVLNRDHSTFAHYEVEFTCLWFLSHLSNFVDSS
DN---
>OIW26628.1
metiraglkesmsamtvptKPAKAAEVVTTVVsldsssdsektvsvkdegisstttISRKQTSSSFFRIDRVTDIYQTIRRNILQ-LDDYTYTeqYFDRL
NIESYRRYIANERLIRMPRRGSNWDRALRAALMFGENLVDFGDTIQGFCSDTGRASVTGLASCKLLLEVGHSNSNALVPTFQALRELALLVNQVIQIEGL
SESsKEVKHATADLYADLVRLVGDIAVFYKKKLES-VSHGSVTIKFDVEFGKQIKHIWEHKAKIVHHMWEVKLGK----D--SDGVETIRQKLNGR-HSV
RNSFYGQITDNTRRAEDTCEWLKSYLIEFLASEEKTFT
>OOF93637.1
-----------------------------------------------------------------------MPPDGSRLDGALRRASRLAVAVGSLRDSV
YSFMDGAEEATQIVWGTNLLLLEMGIDHIDVLESLFGRYGRVTLGISLLLQQETFFPVsRPLQQQVAEIYAHLLQLVVHVTAEYRQGIRT-QHWQTMSSA
VDAAFFRYTNRFITHWRRIFSLVLESGTAK----QHTTVDLAAVYQFLELQDRPLQMLLESHNH-SLA--DGSFSWFEPHLTTFAMGRRRMMMirg
>OQD81141.1
maaqvesapVPVPAPT------ngngvtdlmkaqfipiknghvTVTPIDQPESNRLGVLRELNYRMTSRVFAKLDV--EArsiLESVKTADEVFDSIAVE
RLRYMPRDGSQLDRVFKWTAYLIAQLDQLSKEIQPFALYSEEAVQSMWGSCLVLLSl-GPDQIDLLSYVFGAFHNLAQDVSRLTAQWRSQESvTDAQSEV
IAAYSDLVELICNVSVHYYRKAHN-FSRAVDVSDFHARFSHHIHSFQSHRASLIEVLWTSSSATLELTTNPVVKVREIREFLSFHDRAISAILAARQH--
-RAAEYTCEWFESQLTHQQTRRPGLT-
>XP_022486939.1
maaqvesvtpVPVPVPS------ngngvaalkkaqffpisnghtTVVSNGHSESNRLGVLRELNYRMTSRVFGKLDV--EArsiLESVKGADDVFDSIAI
ERLRYMPRDGSQLDRVFKWTAYLIAQLDQLSKEIQPFALYSEEAAQSMWGSCLVLLSl-GPDQIDLLSYVFGTFHNLAQDVSRLTAQWRSQESvTDAQSE
VVAAYSDLVELICNVSVHYYRKAHN-FSRAVDVSDFHARFSHHIHSFQSHRASLIEVLWTSSSATLEFTTNPVVKVREIREFLSFHDRAVSAILSARQP-
--RAAEYTCEWFESHLTQQQTRRPGLT-
>ORX97905.1
--------MFRSKgrlpsfsssrtasgspmmksMAKRMSATGSYKIGFVQESAISLQKRSMGESGAGVYHGISDVSYINFLEWIRSERLTTLPHKGSKWD
KVLIRALYFAEQLNRFD----------------------LLLELGHDNSDALDKASS--------------RSELLAAtSKIREQLCLLYTDLLSFVVDV
ATKFYKTVNGteGMTSVSVSFDIFEIFDDTIDTFQTRQE----------------------------TWLAPRDRVLASLNRGHSTFVDQQAEFTCIWFQ
KPPSRFIQTDSTFML
>OTA19424.1
---------MANRrsmpsagfkpsrmssagfsGFGGSRSQGSQKLPIVEDTGVALKRKSMSELGAGVYQTVE----------------------------
-------------DTSFVNLGFASGSNAAAQLGYGHTKLLLELGHQNSDALDKAFGFFYKCSLMVSSLLDRNELLTVtPRdPRAAL-----------HDV
HRPSH------------------------ARRRSGHSILQDSSWHDELTDHELGY----------------TGVLDLLGTDHTTFADQQAEFTCLWFQEE
LVNFVKGSNE---
>OTA36891.1
mapiatgmrspqmngngdsTPPMSPSIAKANRrsmpsagfkasrmssagfsGFGGSRSQGSQKLPIVEDTGIALKRKSMSELGAGVYQTVDDTSFVNLVS
WIRQERLTSLPHKGSTWDTVLIRALYFADHLHGFENAVQGFASGSNAAAQLGYGHTKLLLELGHQNSDALDKAFGFFYKCSLMVSSLLDRSELLTVtPEt
-REQLCMMYTDLLTLVVEVAIRFYKTVHGMMSSQTTSLDMYEVFGSTIETFRLRRSKTSDAIWNHQIESDGMDTEDALTIEVLNNWLRPQDRVLDLLGTD
HTTFADQQAEFTCLWFQEELVNFVKGSNE---
>OTA54828.1
mlglrklpqslrnrrslssthssqqsaedtrtesnmpstmngsqs----VSDSLKQ--ttvtsssevnvtngttvrttSHSESRSSTRIQVTRTIETTRR
VRSKLVRELDD--VDdaYLKRIDLQSYLGYIADERIIHMPKRGSQWDQVLKEAEFFGLQIDEFTSAVKDFITDSTTIRDTALASCYLLLELGCDQAQALE
PTFNALYELGQLLANTLELRSLFVLsEGIAYALGEVIICLVRLLGDIAIFYHQRISR-LSRTSVTIDFDREFGGQLEEICAKREQLIYTIWGYKLGS---
-SHSANDVAYLHRELGSARTHVKSYLYGRIQDKKRRVEGTCGWLEVELVDFLEKGE----
>OTA87923.1
mlglrklpqslrnrrslssthssqqsaedsktesnmssimngsqs----VSDSLKQ--ttvtsssevnvtngttvrttSHSESRSSTRIQVTRTVETTRR
VRSKLVRELDD--VDdaYLKRIDLQSYLGYIADERIIHMPKRGSQWDQVLKEAEFFGLQIDEFTSAVKDFITDSTTIRDTALASCYLLLELGCDQAQALE
PTFNALYELGQLLANTLELRSLFVLsEGIAYALGEVIICLVHLLGDIAIFYHQRISR-LSRNSVTIDFDREFGGQLEEICAKREQLIYTIWGYKLGS---
-SHSANDVAYLHRELGSARTHVKSYLYGRIQDKKRRVEGTCGWLEVELVDFLEKGE----
>OTB09736.1
mlglrklpqslrnrrsasssnlslnsaedpktdsnmpslvngtgt----SSESTKQ--vivtsssevngsnsmtirttSH-SDTRSTRIQVTRSIETARR
VRSRLVHELED--VDdvYLKRINLQYYLEYIADERIIHMPKRGSQWDQVLKEAEFFGLQIDEFTLAIEDFIVDSVTIRDTALASCYLLLELGCEQAQALE
PTFNALYELGQLLANTLELRSLFTLsDAIAHALGEIVICLVNLLGDIAVFYHQRVSR-LSEKSTTIDFDREFGNKLEEICSKREQLIYAIWSHKLGS---
-VHAGNDVALLHRDLGSTQAHIKSYLYGRIQDRKRRAEGTCEWLEDDLLDFLEKGE----
>XP_022477618.1
mmlgfrrnpssrrkhsnsssilstrpdsksiddvptvadtkmsvyatsnqaslarnsikEE-SSVVHIDEVNvsdasrsssismdaltMVASNEGHVSYR
VVRVIDTARRIQKKLVREVEE--VThnHFQSIDLDTYLAYISDERLTHMPPKGSQWDRVLKSAEFFGLQLDEYSRHIQSFIEGCSLVRDTALATCYLLLE
LGHDQAQALEPTFNALYELGLLLGHAIRLNGMFTAsDAIRSELSRIFDSMLKLVGDVAIYYRSRINS-IYSGSVTIDFDAQFGSQITRIWTQRENLFNHM
WQYKLGS----KNRRLDITTLRRHLLPTRESAKSHVYGRVADRKLRVDGTCEWLSHDLHDFLSSDD----
>CCF32482.1
msvytssnqpslakhsikEEEPSAVHVDDVAnsdtsrsssisldaltMVASHEAHTSYKIVRVIDTARRIQKKLVREVEE--VShqHFQSIDLEAYLAYI
ADERLVHMPPKGSQWDRVLKSAEFFGLQLDGYSRHIQSFIEGCTLVRDTALATCYLLLELGHDQAQALEPTFNALYELGLLLGQAIRLHGMFTAsDAIRY
ELSRIFDSVIRLVGDIAVYYRTRINS-IYSGSVTIDFDAEFGSQITKIWAQREHLFNHMWQHRLGN----KSRRLDITTLRRHLLPTRESAKSHVYGRVA
DRKLRVDGTCDWLSHDLHDFLSSDND---
>ELA37673.1
mattssqssvnkhiirEESRRMNGASSSDsasesgneavtrhtsfqtrttsssqvqtqsstrtqssSQLTSSSSFSWKMLSVSEVVKTIKGKIVREIED-
-VShdHFERMGLEGYLEYIGNERLIHMPAKGSQWDRVLKEAEFFAIQLDGFAENLKKVIPDSYRARDTALASCYLLLELGCDQAEALEPTFNALYELGLL
LSHVIRLHDMFSAsEAIRSDLDRVFSSLVHLVGSIAIFYRQRINR-IFSGSVTIDFDAEFGAQVSEIWSLKEHLFNHMWAYKLRE----KQQSLDIATLR
QHLLPSKESVKSFVYGRVADRKLRVDGTCTWIQHDLHEFLGSQDD---
>ENH88811.1
mlgfrrnplsrrkrestssslqsyssdnnrsiddvattadsrlsvmatssqnslnkhsikEESRVDYGS----gsdsasmssaevrttvtssqtTTTQSS
SSSSWKAARVSEVSRTVRTKIVRELED--VTttHFETTDLEAYLGYIADERLVHMPAKGSQWDRVLKEAEFFGLQVDDFASHLKPFVSDWASIRNTALAS
CYLLLELGHDQAEALEPTFNAFYELGLLLFHTVRLHDMFSAsDAIRNDLTHVFASLVHLVGDVALYYRQRINR-IYSGSVSIDFDALFGSQISSIWSQKE
HIFNHMWSYRLRN----SRSSLDIATLRHHLLPTQESVKSFVYGRVADRKLRVDGTCEWIQHDLHDFLDSDHD---
>EQB56588.1
mattssqssvnkhiirEETRRMNGASSSDsasesgneavtrhtsfqtrttsssqvqtqsstrtqssSQLTSSSSFSWKILSVSEVVKTIKGKIVREIED-
-VShdHFERMGLEGYLEYIGNERLIHMPAKGSQWDRVLKEAEFFAIQLDGFAENLKKVIPDSYRARDTALASCYLLLELGCDQAEALEPTFNALYELGLL
LSHVIRLHDMFSAsEAIRSDLDRVFSSLVHLVGSIAIFYRQRINR-IYSGSVTIDFDAEFGAQISEIWSLKEHLFNHMWAYKLRE----KQQSLDIATLR
QHLLPSKESVKSFVYGRVADRKLRVDGTCTWIQHDLHDFLGSQDD---
>EXF81592.1
msvyatsnqgsltrnsikQE-SSVVHIDEVNvsdasrsssisldaltMVASNDGHMSYRVVRVIDTARRIQKKLVREVEE--VThnHFQTINLNGYLEYI
SDERLTHMPPKGSQWDRVLKSAEFFGLQLDEYSRHIQSFIEGCSLVRDTALATCYLLLELGHDQAQALEPTFNALYELGLLLGHAIRLNGMFTAsDAIRY
ELSRIFDSMLKLVGDVAIYYRSRINS-ISSGSVTIDFDAQFGSQVTRIWTQRENLFNHMWQYKLGS----KNRRLDITTLRRHLLPTRESAKSHVYGRVA
DRKLRVDGTCEWLSHDLHDFLSSDD----
>KDN64152.1
msvhtannnpslarhsikEE-SGASHVEDIAisdtsrsssisldaltMVASNEAQISYKIVRVIDTARYIQKKLVREVEE--VShqHFQSIDLEAYLAHI
ADERLVHMPPRGSQWDRVLKSAEFFGLQLDGYSRHIQSFIEGCTLVRDTALATCHLLLELGHDQAQALEPTFNALYELGLLLGHAIRLKGMFTAsDSIRY
ELSRIFDSVIRLVGDIAIHYRTRINS-IYSGSVTIDFDAQFGLQIINIWAQREHLFNHMWQHKLGS----KSHRLDFATLRRHLLPTRESVKSHVYGRVA
DRKLRVDGTCEWLSPDLHDFLGSDKD---
>KXH26438.1
msvyatsnqgslarnstkQE-SSVVHIDEVNvsdasrsssisldaltMVASNDGHTSYRVVRVIDTARRIQKKLVREFEE--VThnHFQTIDLNAYLAYI
SDERLTHMPPKGSQWDRVLKSAEFFGLQLDEYSRHVQSFIEGCSLVRDTALATCYLLLELGHDQAQALEPTFNALYELGLVLGHAIRLNGMFTAsDAIRY
ELSRIFDTMLKLVGDVTIYYRSRINS-IYSGSVTIDFDAQFGSQITRIWTQRENLFNHMWQYKLGS----KNRRLDITTLRRHLLPTRESAKSHMYGRVA
DRKLRVDGTCEWLSHDLHEFFSSDD----
>KXH50257.1
msvyatsnqgslarnstkQE-SSVVHIDEVNvsdasrsssisldaltMVASNDGHTSYRVVRVIDTARRIQKKLVREFEE--VThnHFQTIDLNAYLAYI
SDERLTHMPPKGSQWDRVLKSAEFFGLQLDEYSRHVQSFIEGCSLVRDTALATCYLLFELGHDQAQALEPTFNALYELGLVLGHAIRLNGMFTAsDAIRY
ELSRIFDTMLKLVGDVTIYYRSRINS-IYSGSVTIDFDAQFGSQITRIWTQRENLFNHMWQYKLGS----KNRRLDITTLRRHLLPTRESAKSHMYGRVA
DRKLRVDGTCEWLSHDLHEFFNSDD----
>KXH65831.1
msvyatsnqgsmtrnsikQE-SSVVHIDEFNvsdasrsssisldtltMVASNDGHVSYRVVRVIDTARRIQKKLVHEVEE--VThnHFQTIDLDAYLAYI
SDERLTHMPPKGSQWDRVLKSAEFFGLQLDEYSRHIQSFIEGCSLVRDTALATCYLLLELGHDQAQALEPTFNALNELGLLLSHAIRLNGMFAAsDAIRY
ELSRIFDSMLKLVGDVAIYYRSRINS-FYSGSVTIDFDAQFGSQITRIWTQRENLFNHMWQYKLGS----KNRRLDITTLRRHLLPTRESAKSHVYGRVA
DRKLRVDGTCEWLSHDLHDFLGSDD----
>KZL70784.1
msvytpsnqpswgkhsikEE-LGAFHVEDVTnsdtsrsssisldaltMVASNEAHMSYKIVRVIDTARRIQKKLVREVEE--VShqHFQSIDLEAYLAYI
ADERLVHMPPKGSQWDRVLKSAEFFGLQLDGYSRHIQSFIEGCTLVRDTALATCYLLLELGHDQAQALEPTFNALYELGLLLGHAIRLNGMFTAsDAIRY
ELSRIFDSVICLIGDVAIYYRTRINS-IYSGAVTIDFDAEFGSQITKIWTQRENLFNHMWQHKLGN----KGRRLDIITLRRHLLPTRESVKSHVYGRVA
DRKLRVDGTCEWLSHDLHNFLSSEND---
>KZL85937.1
msvytssnqpslgkhsikEE-PGAFHVEDVAnsdtsrsssisldaltMVASNEAHMSYKIVRVIDTARRIQKKLVREIEE--VShqHFQSIDLEAYLAYI
ADERLVHMPPKGSQWDRVLKSAEFFGLQLDGYSHHIQSFIEGCTLVRDTALATCYLLLELGHDQAQALEPTFNALYELGLLLGHATRLNGMFTAsDAIRY
ELSRIFDSVIRLVGDIAVYYRTRINS-ICSGFVTIDFDAEFGSQITKIWIQRENLFNHMWQNKLGN----KGRRLDITTLRRHLLPTRESVKSYVYGRVA
DRKLRVDGTCEWLSHDLHNFLSSEND---
>OLN98018.1
msiftsraaslvknsi-KGEIVVSHEEVAssdsssvtsnealtMVNSNELSSGFKLIRVLDTAKWIMKKFTRELED--VTvrRFETMDLNAYLAYIADER
LVHMPARGSQWDRVLKKAEFFGLQLDDFANHIKVFVDGCGSIRDTALVGCHLLLELGHEQADALEPTFNALYELALLLGQTARLSNMFTVnDAIKHDITR
IFDSLIRLIGNVAFFYRQRINT-IYSGSVTIDFEAEFGSQITEIWKQREHLYDHIWAYKLRN----NSYPVDISTLRQQLLPTKQSVKSTVYGRAADRKL
RVEGTCDWIHHDLYDFLSSSD----
>XP_008098777.1
msvytptnqpslarhsikEEPSAS-QAEEMVtsdtsrsssisldaltMVASNEAHMSNKIVRVIDTARRIQKKLVREVEE--VShqHFQSIDLEAYLAYI
ADERLVHMPPKGSQWDRVLKSAEFFGFQLDGYSRHIQSFIEGCTLARDTVLATCYLLLELGHDQAQALEPTFNALYELGLLLGHAVRLKGMFTAsDAIRY
ELSCIFDSMVRLVGDIAIHYRTRINS-ISSGSVTINFDAQFGSQVTKIWTQREHLFNHMWQYKLGS----KSRRLDITTLRRHLFPTRESVKSHVYGRVA
DRKLRVDGTCEWLSRDLHDFLSSDKD---
>XP_018150842.1
msvytssnqpslakhsikEEEPSAVHVDDVAnsdtsrsssisldaltMVASHEAHTSYKIVRVIDTARRIQKKLVREVEE--VShqHFQSIDLEAYLAYI
ADERLVHMPPKGSQWDRVLKSAEFFGLQLDGYSRHIQSFIEGCTLVRDTALATCYLLLELGHDQAQALEPTFNALYELGLLLGQAIRLHGMFTAsDAIRY
ELSRIFDSVIRLVGDIAVYYRTRINS-IYSGSVTIDFDAEFGSQITKIWAQREHLFNHMWQHRLGN----KSRRLDITTLRRHLLPTRESAKSHVYGRVA
DRKLRVDGTCDWLSHDLHDFLSSDND---
>OXV05584.1
msaevvqnghVGA--SA------ngltvkkksqvqvtvtsvTDSKSSSTSYRKLTTLRETTHKVSTKFVTQLDS--SArviLENTTTVDDVLDSIAAERL
RYMPQDGSMLDRVFKWAVHFIGQMNLLSQAVDPFVVYSDEAAQLMWGSCLLLVQn-GPDHISLLANIFGTLHNVALEVSHLMRHSELLGSiPEAQDEIAG
AYADLVELTCAVSVYYYQKARG-FSKVVDASEFDLRFGHYIRSFHTHRISITELVWSSSDV-FEITSDPVATIREIRTFLSFQDRAIPLILSARRP---C
HAESTCDWFAGHLTSFKTRKNG---
>PKK55159.1
-------------------------------MPQQLRRPEPI---PKN--kvDITDFTLTWYLQYISDERLIRMPDRDNAWDRVLNAAQYFGLHIAQFGD
-----------rntvsinkagdLVSAALASSHALLEIGHTQAQALLPTFTALYEFSVLLTDITRIHNLHTPsEAIRYDATKTFNTLVALLGNIAAVYRQK
ISD-LKpGSRAHINFDASFGAQIREIWQSKEALSDAIWKHKLQE----ADPTITAKQLRWKLQYPYnYSVINKIYEKVEDYHAPSSRTCYWLKEVLSEFF
SGEEKL--
>XP_024748239.1
---------------------MVGKNAVISRR--EYQRPVTA---KTGVKlhAITDFTLEFYLRCISDERIIRMPERDSPWDRVLHAAQFFGLHISQFGD
KVDAFLHRETSngldMVFAALASSHALLEIGHAQAQALLPTFTALYEFSILLTDITRIQSLETPsQVIQYDVTKTFSNLVTLLNNIAAVYRQKISD-LKp
GSTARIDFDASFGAQIEEIWRSKEALSDAIWKQKLHE----AEPSMTVTQLRWKLQYPYnSSVTNRIYDKVGDDHATPSRTCYWLKDTLADFFSRSD---
-
>PMD12911.1
----------------------------MRRTVISTKEKIISDFSH--V-dneYIDSMTVESILRFVRDERLTYMPQQGSRWDKVLQWAEFFSLQISGYE
KAVSPFVPDSKGAAQLIWASCQVLLELGPGNSQALEPAFEVFYKVALSLFFFLQHNELLSInGHIRLEVGHAFNDLLILVRDVTIHYYIQINT-ISSTQV
AIDFNALFGRHINAFYGRKDHIIDAMWAACKVD-----EDSVNINSVRKWLGVHDSAVRTVLNDRAAARSRRVEYTCEWFQRRLLDFTRGDG----
>PMD31014.1
-------------mtatsh---AHTFTNHQQVTVLRQTVVTTRSRLISELSH--V-dahYIDSMTVESFLKYTERQRLIHMPRRGSRWDRVLTRAEFFAL
QISRYEKAVHSFVPDSKNAAKMVWAAARVLIELGPGNAQAIETAFEMFYKAGLSLSFFLQHPELLSAnSHIRTEVGQVLNELLVLVRDVSLYYHVRISA-
LSSTEVSIDFSSVFSKNIFAFYKRKDHIIDALWECRLG------DDCTNVRVIRQWLDTHDNITRTVIREQLAASSRRHEHTCEWMGRPLLDFSRGAED-
--
>PNP59163.1
meparsqglmlphPSPSVPLAEVTRDvdveatvirpvspqrnhsqnevtttttttsapnvktlttiSTRQSRRVVENGSVVIQRTPQHPKQSEPI---TN
G--kvHITDFTLKWYLQYISDERLIRMPDRDNAWDRVLNAAQYFGLHIAQFGDTVDAFTNGETLnssfddaeingsingftehnstffngegidaffngk
kntvsinkardLVAAALASSHALLEIGHAQAQALLPTFTALYEFSVLLADITRVHNLHMPsEAIRYDATKTFNTLVALLGNIAAVYRQKISD-LKpGSRA
HINFDASFGAQIREIWLSKQALSDTIWKHKLQE----ADPTITVKQLQWKLQYPYnYSVVNRIYEKVDDYHAPPSKTCYWLKEVLSEFFSGEE----
>KKP06432.1
meparsqglmlpqPSPSVPLTEVTRDvdveatvvrpvspqrshsqnevttrttttsspnrqtlttvTTRQSRRVVENGSVVIQRMPQQLMRPGPN---AN
NNVdvDITDFTLTWYLQYISDERLIRMPDRDNAWDRVLNAAQYFGLHIAQFGDRVDAFANGDTVnsslddadtngsisgftehnntffngegidaffngk
kstvsitkardLVSAALASSHALLEIGHAQAQALLPTFTALYEFSVLLTDITRIHNLHTPsEAIRYDATKTFNTLVVLLGNITAVYRQKISD-LKpGSRA
HINFDASFGAQIREIWQSKEALSDAIWKHKLQE----ADPTITAKQLRWKLQYPYnYSVVNKIYEKVDDYHAPSSRTCYWLKDVLSDFFSGEE----
>OPB45582.1
mkslksfargkksnktaelispevtgenstptsaatsvqsenffvrpevprrattmdpprsqglmipqPPPSVPLTEVTRDvdveatvvrpvspqrnhsq
nevtttttttsapnrqtvttvTTRQSRRVVENGSAVIQRIPQQLRRSEPS---GTN--kvDITDYTLTWYLQYISDERLIRMPDRDNAWDRVLNAAQYFG
LHIAQFGDRVDAFTNGGTFnssfddaetngsingftehnntffngegidaffngkkntvsinkagdLVSAALASSHALLEIGHAQAQALLPTFTALYEFS
VLLTDITRIHNLHTPsEAIRYDATKTFNTLVALLGNIAAVYRQKISD-LKpGSRAHINFDASFGAQIREIWQSKEALSDAIWKHKLQE----ADPTLTAK
QLRWKLQYPYnYSVVNKIYEKAEDYHAPSSRTCYWLKEVLSEFFSGEE----
>XP_024771770.1
mdpprsqglmlpqPPPSVPLTEVTRDvdveatvvrpvspqrnhsqndvtttttttsapnvqtlttvTTRQSRRVVENGSVVIQRMPQQLRRPEPI---PK
N--kvDITDFTLTWYLQYISDERLIRMPDRDNAWDRVLNAAQYFGLHIAQFGDRVDAFTNGGTLnssfddaetngsingftehsntffngegidaffngk
kntvsinkagdLVSAALASSHALLEIGHTQAQALLPTFTALYEFSVLLTDITRIHNLHTPsEAIRYDATKTFNTLVALLGNIAAVYRQKISD-LKpGSRA
HINFDASFGAQIREIWQSKEALSDAIWKHKLQE----ADPTITAKQLRWKLQYPYnYSVINKIYEKVEDYHAPSSRTCYWLKEVLSEFFSGEEKL--
>POS81229.1
mppkgakegshhkffslrgkkkenrvkkglsealgaslgaiglrpedeeassisskssaqgtlqhqpsrdslksldmslfnhlkrsskhdksgsssrsns
vepsrevprivttthapsivnrdllKPNMSRPQAQDRSvsttsafsaasestiapeeetrnrtsildraksairsrsasrnpsespDSATRKQLAPRGNH
IVTDAVNTFRVKLQAEVKG--TDeqiLGAGVSSENLFGFIANERLRRMPARGSRWDKILKWAEDFAKRLSLFEVADENFIPSSKEAVELILASIQLLLLL
GPQNGEALERAFGIYHEYGLTFDFYKRNISLLVSiSEARRYLSLSLADMLGLSVEMTVLYRKSARS-MStSSSVTINFNLTFGHRMESFISHKDRIAELM
WTWQLENSAEISDIQVSIESIRQWLLPQDRQLQAQLAGRRSVRTPRAEFTCEWLDRPLVEFARSRD----
>KKY39263.1
mpskgskegshhkffslrgkkkenrvkkglsealgaslgaiglrpedeeassvsskssahgtlqhqasrdslqsldmslfnhlkrsskhdksgsssrsns
vepsreiprivttthapsivnrdllKPNMPRPQAQDRAvsttsafsaasestiapednsrngtsildraksairsrsasrspsespDSASRKQLAPRGNH
IVADAVATFRVKLQAEVKG--TDeqiLSAGVSSENLFGFIANERLRRMPARGSRWDKILKWAEDFAKKLSLFEVADENFIPSSKEAVELILASIQLLLLL
GPQNGEALERAFGIYHEYGLTFDFYKRNISLLVSiSEARRYLSLSLADMLGLSVEMTILYRKSARS-MStSNSITINFNLTFGHRMESFISHKDRIAELM
WTWQLENSAEISDIQVSIESIRQWLLPQDRQLQAQVAGRRSVRTPRAEFTCEWLDRPLVEFARSRD----
>PQE21552.1
matveaqnggglQVSKFRQ------isngahlhrqtsesfqsmqssmsDIRTINGSDHIQTTLLHDATQRALKQYRSELGQ--GSekfLQSCTTVERFFD
IVATIRLLQIPHRGSRWDKVLKWAEFFAGQVSAFAEEIATFTTPHEQKAaTIIWA----SFKMGPKYVSVLEKVFGVFYNCGTTLGRFLRHHELIHSvEE
LQATLTTTYVELLKLVTGITLYYSRRHLD-S--FFSVRGFDELFGKSIDEFFFHSDRFVDKIWSLRLKQLAGPGDSL--VEAVRDFLTPHDRVLRILAFN
RRT-HTSRVDFTCEWFDRHLTEFSRSGKSVFV
>PQE09455.1
mrdvsifhltlsqniritlnctskpevllsksvsadmatveaqnggglQVSKFRQ------isngahlhrqtsesfqsmqssmsDIRTINGSDHIQTTLL
HDATQRALKQYRSELGQ--GSekfLQSCTTVERFFDIVATIRLLQIPHRGSRWDKVLKWAEFFAGQVSAFAEEIATFTTPHEQKAaTIIWA----SFKMG
PKYVSVLEKVFGVFYNCGTTLGRFLRHHELIHSvEELQASLTTTYVELLKLVTGITLYYSRRHLD-S--FFSVRGFDELFGKSIDEFFFHSDRFVDKIWS
LRLKQLAGPGDSL--VEAVRDFLTPHDRVLRILAFNRRT-HTSRVDFTCEWFDRHLTEFSRSGKSVFV
>PSN73544.1
mapisispvstptgs----VVM------stnsplsps-FDALDSLRVPKLSVMRDSMAG-GAVGRPRFGR--STsvaFEGHGSVHDFLRTLKNERFRYMP
HDGSNWDRILKMADNIGGVILLSHSVLNDFMLNSEDATRLICDSCISLVQLGTGHTKVLLKVYSVFHKMVFALNVLLRQSSLIKSsPDVRREMAHAYQEF
AHLTRDVYQYCIVRSRG-HG-SIDFSDFEAYIAVGSSCFYGHLEAVSISMWMSSHHCS------KYKIQEIRDFLSPQDNVVKTIMSNHLYSEFKRAEFT
CEWFAPYLRNFVTRNGPNAK
>OAL53790.1
mapisldfspvpngisKGPEVSI------aelgplspt-LEPLQSLQMPKFGANREISGL-TLTNRPSFGR--STsvaFEGRGTVHDFLKTLKNERFKHM
PHDGSSWDRILKWADNVGGVVLLSVGVLSEFMLNSEDATRLICDSCTSLIQLGTAHTKTLLKVFSQFHKIAVALSVFLRQSQLIKSnSDVRRELAHAFQD
FAHLTRDARLFCFAKTRG-IA-RVEFTEFDIFVAARTTAFYQHLESVSISMTAASKHCG------HFDVRKIRSFLTPQDSIVKKIMSDQLYSDSRRAEY
TCEWFAGPLRKFTRNGK----
>RDW91807.1
mvdtqliseaastafentgnlvksqayptnngfrtpsftsyHPTSHSR------ksskadtrfgsmssavegrttrahsy-----DLSASQQWTVFQEIC
SHTRDCLLREIED--V-dsyYIDSLSLENFINYIELERLAHMPARGSRYDKILRWAEFFALQISGYEVSIRSSIPETKAAAKLILASCRVLIELGPENAQ
AIEPAFQQLYKIGLSLSFLLRHHELMSGnMHIRTDIGQAFAAVLELVRDICLNYSMRIGA-ISSSEFTTDFSSIFGSHIRAFNQHKENIIEGMWELQVT-
------NIADVKEIRRWLAVHDSTAQTILQEQSNGGIYRDEYTCDWFQSHLLGFVRGSKD---
>RDW79411.1
mvdlrliseaanaafespgnlvksqayptdngfrkpsytsyHHTSNSR------kgsradtrfgsissavegrttrahsy---DIGLSASQQWAVFQEIC
SRTRDCLLREIED--V-dsfYIDSLSLENFINYIELERLAHMPARGSRYDKVLRWAEFFALQISGYELSIRSSIPETKAAAKLILASCRVLIELGPENAQ
AIEIAFQQLYKIGLSLSFLLRHHELMSGnMHIRTDMGQAFTAILELVRDISLNYSMRIGA-ISSSEVTIDFSSIFGSHIRAFNQHKENIIEGMWKTQIM-
------NIADVKEIRRWLAVHDSTAQTILQEQSNGGIYRDEYTCDWFQSHLLGFVRGSKD---
>SCB65756.1
mlglkktfdirrkrktsasslpiqesspsrgtmesvrqnikqsiagigkdkHPKEVAVNVNEMEvsdgesesttvasnqtsqddvdnkssltitannanT
SKLTVVTKLHDYERLTKITRTVRKLIVR-FDD--YDdeFVNDMDIRSYLQYISDERLIHMPRRGSDWDRVLSTAQFFGLQITTFASKIESFASGAHSSAS
AALASCQVLLEIGHNQAKALMPTFIAFYELAMLLSTVSRIHDLEYMsTSIKESAAHILCELVHLVGRIASHYKQKIDS-LRpNESITISFDAAFGQLIDS
IWKAKDDLCDRVWRYSLGH----KSFSISLKSVRQRLEPSSgSSVRNTLYDEVNEHLDRSEDTCHWIKGQLSSFLNGKDKSLN
>ENH66776.1
mesvrqgikqslvsigkdkNHNNVAVSVNEMEvsdgesesttvasnqtthedvassttl-TKSTTITRLVDYERLTKITRTVKKLI--------------
--------------VKLDDYDEDDWDRVLSTAQFFGLQITTFASKIDAFASGAHSSASAALASSQVLLEIGHNQAKALSPTFVALYELSMLLSTISRIRD
LERMpNHIKEAAAHILCELVHLVGCIASYYRQKISN-LRpGDSITVSFDAAFGQHIDDIWKAKDDLCDRVWQWSLGV----KTFSISLKSVRQRLQPSAg
PSVRNTLYDEVSEHLDRSEDTCNWIKDHLTGFLNGKDKALN
>EWZ84293.1
mesvrqgikqslvsmgkdkHHNNVAISVNEMEvsdgesesttvasnqtthedvasstti-TKSTTITRLVDYEMLTKITRTVKKLIVK-LDD--YDdeFV
DEMDIRSYLQYISDERLIHMPRRGSDWDRVLSTAQFFGLQITTFASKIDAFASGAHSSASAALASCQVLLEIGHNQAKALSPTFVALYELSMLLSTISRI
RDLERMpNHVKEAAAHILCELVHLVGCIASYYRQKISN-LRpGDSITISFDAAFGQHIDDIWKAKDDLCGRVWQWSLGV----KTFSISLKSVRQRLQPS
AgPSVRNTLYDEVSEHLDRSEGTCNWIKDHLTGFLNSKDKALN
>EXA33769.1
mesvrqgikqslvsmgkdkHHNNVSVSVNEMEvsdgesesttvasnqtthedvassttl-TKSTTITRLVDYERLTKITRTVKKLIVK-LDD--YDeeFV
DEMDIRSYLQYISDERLIHMPRRGSDWDRVLSTAQFFGLQITTFASKIDAFASGAHSSASAALASSQVLLEIGHNQAKALSPTFVALYELSMLLSTISRI
RDLERMpNHIKEAAAHILCELVHLVGCIASYYRQKISN-LRtGDSITVSFDAAFGQHIDDIWKAKDDLCGRVWQWSLGV----KTFSISLKSVRQRLQPS
AgPSVRNTLYDEVSEHLDRSEDTCNWIKDHLTGFLNGKDKALN
>EXM13716.1
mesvrqgikqslvsmgkdkHHNNVSVSVNEMEvsdgesesttvasnqtthedvassttl-TKSTTITRLVDYERLTKITRTVKKLIVK-LDD--YDeeFV
DEMDIRSYLQYISDERLIHMPRRGSDWDRVLSTAQFFGLQITTFASKIDAFASGAHSSASAALASSQVLLEIGHNQAKALSPTFVALYELSMLLSTISRI
RDLERMpNHIKEAAAHILCELVHLVGCIASYYRQKISN-LRpGDSITVSFDAAFGQHIDDIWKAKDDLCGRVWQWSLGV----KTFSISLKSVRQRLQPS
AgPSVRNTLYDEVSEHLDRSEDSCNWIKDHLTGFLNGKDKALN
>EYB25552.1
mesvrqnikqsiagigkdkHPKEVAVNVNEMEvsdgesesttvasnqtsqddvdnkssltitannanTSKLTVVTKLHDYERLTKITRTVRKLIVR-FDD
--YDdeFVNDMDIRSYLQYISDERLIHMPRRGSDWDRVLSTAQFFGLQITTFASKIESFASGAHSSASAALASCQVLLEIGHNQAKALMPTFIAFYELAM
LLSTVSRIHDLEYMsTSIKESAAHILCELVHLVGRIASHYKQKIDS-LRpNESITISFDAAFGQLIDSIWKAKDDLCDRVWRYSLGH----KSFSISLKS
VRQRLEPSSgSSVRNTLYDEVNEHLDRSEDTCHWIKGQLSSFLNGKDKSLN
>KIL84092.1
mesigqsnkqplgslgkdknkPHNNAPVSVDEVEvsdgesesttvasnptsqddagvkailaattsntttptpaapngSTKITTITKLNGYEKLTQVTTS
VKRLIVR-LDG--YDedFVNDTDIRSYLEHISDERLIHMPQRGSDWDRVLSTAQFFGLQITAFASKIETFATGAHASSSAALASCQVLLEIGHNQAKALA
PTFIALYELAMLLSTVSRIRDLEHMpPSVKEAAAHILCELVHLIGCIASHYKQKIGS-LRpGSTVTISFDAAFGQHIDSIWEAKDDLCDRVWRYRLGN--
--KAFSISLKSVRQRLQPSSaSSARNTLYDEVYEHVERSEDTCGWITGQLTSFLSSKEK---
>PCD34278.1
mesvrqnikqsiagigkdkHPKEVAVNVNEMEvsdgesesttvasnqtsqddvdnkssltitannanTSKLTVVTKLHDYERLTKITRTVRKLIVR-FDD
--YDdeFVNDMDIRSYLQYISDERLIHMPRRGSDWDRVLSTAQFFGLQITTFASKIESFASGAHSSASAALASCQVLLEIGHNQAKALMPTFIAFYELAM
LLSTVSRIHDLEYMsTSIKESAAHILCELVHLVGRIASHYKQKIDS-LRpNESITISFDAAFGQLIDSIWKAKDDLCDRVWRYSLGH----KSFSISLKS
VRQRLEPSSgSSVRNTLYDEVNEHLDRSEDTCHWIKGQLSSFLNGKDKSLN
>PCD42858.1
mesvrqgikqslvsmgkdkHHNNVAVSVKEMEvsdgesesttvasnqtthedvasstti-TKSTTITRLVDYEMLTKITRIVKKLIVK-LDD--YDdeFV
DEMDIRSYLQYISDERLIHMPRRGSDWDRVLSTAQFFGLQMTTFASKIDAFASGAHSSAAAALASCQVLLEIGHNQAKALSPTFVALYELSMLLSTISRI
RDLERMpNHVKEAAAHILCELVHLVGCIASYYRQKISN-LRpGDSITISFDAAFGQHIDDIWKAKDDLCGRVWQWSLGV----KTFSISLKSVRQRLQPS
AgPSVRNTLYDEVSEHLDRSEGTCNWIKDHLTGFLNSKDKALN
>PTD08071.1
mesvrqnikqsiagigkdkHPKEVAVNVNEMEvsdgesesttvasnqtsqddvdnkstltitannaaTSKLTVVTKLHDYERLTKVTRTVRKLIVR-FDD
--YDdeFVNEMDIRSYLQYISDERLIHMPRRGSDWDRVLSTAQFFGLQITTFASKIESFASGAHSSASAALASCQVLLEIGHNQAKALMPTFIAFYELAM
LLSTVSRIPDLEYMsTSIKESAAHILCELVHLVGRIASHYKQKIDS-LRpNESITISFDAAFGQLIDSIWKAKDDLCDRVWRYSLGH----KSFSISLKS
VRQRLELSSgSSVRNTLYDEVNEHLDRSEDTCHWIKGQLSSFLNSKDKSLN
>SCO80836.1
mesvrqgikqslvsmgkdkNHNNVAVSVNEMEvsdgesesttvasnqtthedvassttl-TKSTTITRLVDYERLTKITRTVKKLIVK-LDD--YDeeFV
DEMDIRSYLQYISDERLIHMPRRGSDWDRVLSTAQFFGLQITTFASKIDAFASGAHSSASAALASSQVLLEIGHNQAKALSPTFVALYELSMLLSTISRI
RDLERMpNHIKEAAAHILCELVHLVGCIASYYRQKISN-LRpGDSITISFDAAFGQHIDDIWKAKDDLCGRVWQWSLGV----KTFSISLKSVRQRLQPS
AgPSVRNTLYDEVSEHLDSSEDTCNWIKDHLTGFLNGKDKALN
>XP_003044665.1
mdalkqgikdslpslgkdkHQSDVSIAVTETQnsdnesdrttvasdraspeveviktmatptkltaksngtITTRTSISKLEHFERLTEVTRTVKKLIVR
-LDD--YDesFVSEMELRDYLQYISDERLIHMPRRGSDWDTVLSTAQFFGLQVYTFGQKIEKFVHGGHASASAALASCQVLLEIGHNQARALVPTFMALY
ELAMLLSGVSRIHELEYMpSHIKEAAANIFCDLVYLVGSIASHYKQRISS-LKpGSTISISLDAAFGKQIDEIWQAKETLCDRVWSYKLGN----KAFSI
SLKSVRRRLQPSAqSSVRNSLYDEVYEHLDRSEDTCNWIKERLVHFLGSND----
>XP_009253465.1
mesvrqnikqsiagigkdkHPKDVAVNVNEMEvsdgesesttvasnqtsqddvdnkssltitannanTSKLTVVTKLHDYERLTKVTRTVRKLIVR-FDD
--YDdeFVNEMDIRSYLQFISDERLIHMPRRGSDWDRVLSTAQFFGLQITTFASKIESFASGAHSSASAALASCQVLLEIGHNQAKALMPTFIAFYELAM
LLSTVSRIPDLEYMsTSIKESAAHILCELVHLVGRIASYYKQKIDS-LRpNESITISFDAAFGQLIDSIWKAKDDLCDRVWRYSLGY----KSFSISLKS
VRQRLEPSSgASVRNTLYDEVNEHLDRSEDTCHWIKGQLSSFLNSKDKSLN
>XP_011322613.1
mesvrqnikqsiagigkdkHPKEVAVNVNEMEvsdgesesttvasnqtsqddvdnkssltitannanTSKLTVVTKLHDYERLTKITRTVRKLIVR-FDD
--YDdeFVNDMDIRSYLQYISDERLIHMPRRGSDWDRVLSTAQFFGLQITTFASKIESFASGAHSSASAALASCQVLLEIGHNQAKALMPTFIAFYELAM
LLSTVSRIHDLEYMsTSIKESAAHILCELVHLVGRIASHYKQKIDS-LRpNESITISFDAAFGQLIDSIWKAKDDLCDRVWRYSLGH----KSFSISLKS
VRQRLEPSSgSSVRNTLYDEVNEHLDRSEDTCHWIKGQLSSFLNGKDKSLN
>XP_018239352.1
mesvrqgikqslvsmgkdkHHNNVAVSVNEMEvsdgesesttvasnqtthedvassttl-TKSTTITRLVDYERLTKITRTVKKLIVK-LDD--YDeeFV
DEMDIRSYLQYISDERLIHMPRRGSDWDRVLSTAQFFGLQITTFASKIDVFASGAHSSASAALASCQVLLEIGHNQAKALSPTFVALYELSMLLSTISRI
RDLERMpNHVKEAAAHILCELVHLVGCIASYYRQKISN-LRpDDSITISVDAAFGQHIEDIWKAKDDLCGRVWQWSLGV----KTFSISLKSVRQRLQPS
AgPSVRNTLYDEVSEHLDRSEGTCNWIKDHLTGFLNSKDKALN
>SMQ47748.1
mqhsqilatrptmrgmlnghrqssyfseAPPSPSSTGFGGSskttaa-RRSLHFSSGEKTTIIRDTALALKRKSNAELGHGIAETADHVSFIELVEYIHQ
ERLSTLPHKGSKWDTCLIRALYLAERLHAFEAALNNHAHDIEHACKLGYGHIRLLLDLGHENSEALEKAFAFCYRLSSQVSQLVARAELLKLsASTYEQL
SYMYTDLLSLVTDIAVTFYKAVHS-SS-STVSVDIYEEFGDVIVTFRERREAVTNSIWRETTG------EDVVDVAVLSRWLSPQDRVLTTLALDYSLLA
EDL--VGCVWFHDDLAKFIKGSEKI--
>KJY01659.1
mqtdpprslwkrfkrkccccfkdsshsttplsrpslastptrrestpppsprpkppklivtqsntqafrhstsnmqhpqilatrptmrgmlnghrqssyf
seAPPSPSSTGFGGSskttva-RRSQHFSSGEKTSIVRDTALALKRKSNAELGHGIAETADHVSFIELVEYIHQERLSTLPHKGSKWDTCLIRALYLAER
LHAFEAALNNHAHDVEHACKLGYGHIRLLLDLGHENSEALEKAFAFCYRLSSQVSQLVARAELLKLsASTYEQLSYMYTDLLSLVTDIAVTFYKAVHS-S
S-STVSVDIYEEFGDVIVTFRERREAVTNSIWRETTG------EDVVDVAVLSRWLSPQDRVLATLALDYSLLAEDL--VGCVWFHDDLAKFIKGSEKT-
-
>SMR46281.1
mqhsqilatrptmrgmlnghrqssyfseAPPSPSSTGFGGSskttaa-RRSLHFSSGEKTTIIRDTALALKRKSNAELGHGIAETADHVSFIELVEYIHQ
ERLSTLPHKGSKWDTCLIRALYLAERLHAFEAALNNHAHDIEHACKLGYGHIRLLLDLGHENSEALEKAFAFCYRLSSQVSQLVARAELLKLsASTYEQL
SYMYTDLLSLVTDIAVTFYKAVHS-SS-STVSVDIYEEFGDVIVTFRERREAVTNSIWRETTG------EDVVDVAVLSRWLSPQDRVLTTLALDYSLLA
EDL--VGCVWFHDDLAKFIKGSE----
>SMR47530.1
mqhsqilatrptmrgmlnghrqssyfseAPPSPSSTGFGGSskttaa-RRSQHFSSGEKTTIIRDTALALKRKSNAELGHGIAETADHVSFIELVEYIHQ
ERLSTLPHKGSKWDTCLIRALYLAERLHAFEAALNNHAHDIEHACKLGYGHIRLLLDLGHENSEALEKAFAFCYRLSSQVSQLVARAELLKLsASTYEQL
SYMYTDLLSLVTDIAVTFYKAVHS-SS-STVSVDIYEEFGDVIVTFRERREAVTNSIWRETTG------EDVVDVAVLSRWLSPQDRVLTTLALDSSLLA
EDL--VGCVWFHDDLAKFIKGSEKI--
>SMY21432.1
mqhsqilatrptmrgmlnghrqssyfseAPPSPSSTGFGGSskttaa-RRSQHFSSGEKTTIIRDTALALKRKSNAELGHGIAETADHVSFIELVEYIHQ
ERLSTLPHKGSKWDTCLIRALYLAERLHAFEAALNNHAHDIEHACKLGYGHIRLLLDLGHENSEALEKAFAFCYRLSSQVSQLVARAELLKLsASTYEQL
SYMYTDLLSLVTDIAVTFYKAVHS-SS-STVSVDIYEEFGDVIVTFRERREAVTNSIWRETTG------EDVVDVAVLSRWLSPQDRVLTTLALDYSLLA
EDL--VGCVWFHDDLAKFIKGSEKI--
>XP_003854998.1
mrgmlnghrqssyfseAPPSPSSTGFGGSskttaa-RRSQHFSSGEKTTIIRDTALALKRKSNAELGHGIAETADHVSFIELVEYIHQERLSTLPHKGSK
WDTCLIRALYLAERLHAFEAALNNHAHDIEHACKLGYGHIRLLLDLGHENSEALEKAFAFCYRLSSQVSQLVARAELLKLsASTYEQLSYMYTDLLSLVT
DIAVTFYKAVHS-SS-STVSVDIYEEFGDVIVTFRERREAVTNSIWRETTG------EDVVDVAVLSRWLSPQDRVLTTLALDYSLLAEDL--VGCVWFH
DDLAKFIKGSEKI--
>XP_001210742.1
mqpevvenghE-----A------ngngivvqkrptvastpstvtRTRSSMSTMASSFSTIRSLAFQDngdrLFKYGSPLEV--SDsdvLDTFDTVEEALD
AIAAERLRHMPHDGSMLDRIFKWATHVVGHINELSKAVEPFVPNAADTARMCWSNCLLLLQi-GPDQSSALWKPFRVFQELVLELARFINQSALITSiPG
IQGEIAGAYMDLVELISAAAMDYYRSSRG-SL-MINASEFDVRFSHHVKAFYARKTKLTELMWSTTCI------LQSTDVKSIKDFLSFQDVAVPTTIAS
RRP---VYAEFTCDWFAGHLSQMRVRNNGLS-
>XP_001214103.1
-------------mssshmKENNAVDGGAGTSPILRETLDMVSQECPTRLAM--PAselLAKAPTADDFFDAIAAERLRRMPPDGSRLDGALRRASGLAF
AVASLRDSVYSFIDGADEASKMIWGATLVLLEMGMEHIEILDGIFGQYGR--------------------------IFAHLLQLIMHITMEYRQAART-Q
SWQAMGETVNSAFFCYFNRFTTHWRRMSAVALQTAAPN----QKTTINYSAVYQFLELQDRPLQMLVDGHNH-SLV--DDSFAWFDPHLTTFAVGPRNLM
L
>XP_001590074.1
mppsaihnrplSPLKQRQ------lsngphftklygsqdytplpsfDQRSMTGSDYFQTPLLQDTTQKVIKLYRSELGQ--SSekfLHSCKSIEGFFDFV
ATIRLSQMPHHGSRWDKILKWAEFFTGQVSTYSEEVSSFTAQSEQATNIIYASYS---------------------------------------------
-----------------------------NFSIRAFDEMFGQSTDEFFMHSDRFVDKIWSTRLERLAEPGDDS--VEAVRNFLTPHDRVTRILATTRRT-
HGSRADFTCEWFDRPLGEFLRGGKN---
>XP_001910398.1
mdtiraglqesvsgltvksKPLDAPMTVKVTPisdgehsdsertasladetfsatstVAQSQLSTVTVQLTRVLETSKEIRRRIYK-FGD--YTetYFKH
VDIESYLEYISDERLIHMPRRGSDWDRVLKSAQFFGLQLWGLGANVGDFCFGAHQASITALGSTQILLEIGHQQAQALVPTFEALYELAILITNVSQIQD
IFYAsQEVKESLAHLYCDLVDLVGRISILYREKISS-LGqntHKSVVINFETEFGQHVSGIWRRRDSIIAKMWSLKLGN----RTHSLGVDAVRRRLQND
-RSATGAFYDQVSENVKRAEDTCEWVKTPLVNFLRGKEKA--
>XP_007779095.1
-----------------------------------------------------------------------MSHPGSNWDKVLQWSELFGTQVWLYHEAL
KGFVSYSEEAASLVLRNCVVLLEMGPDHIAILEKSFAVFYSIGQTLLSFLRNRELFVFrENVQHTLVAASADLVQLVSSLTTYYSSLRAF-----TSSTE
FDTLFGSTVDAFFGHRNTALNLMWSCQLEQSIGSADITIDVQDIRQFLALNDRVIEILMSNRMGSRSGREESTCEWFRPFLMGFVRSRDKMSL
>XP_007786367.1
mplhhqrqrtyccnifivwynlldlraspltrkssdrlpnepmtatasegklnhsmadnttvvsgsyelyDPPMKTT------psymlkhgdglsnstsq
lresqsgfrnthhsgrlt---NTMSSGDRQVTTLGETVLSTCSRFITEFDN--V-desGIHEMTIEHFLDYVERQRLTYMPHRGSRWDKVLKWTEYFALQ
ISGYAKAIESFVLDSDIAAKLIWTACRALLALGPDNAQALEVTFGVFYQLGQSISLLLRHNNVLYAnSHGHAEVASLFNELLILVREVSIHYRMALIK-N
SSAEVSLDFNRLFGHRMKDFSRRKSHIVEMMWGSGEE-------SATKIRTFRKWLSSPDRNLQKFFQSRDFAPSPQEEYTCEWFQSHLLAFSRSKED--
-
>XP_007840264.1
mhlkqphlswpkrgkknrvskglsealggtlgalglerrdddtdsqisrtssrdpspppivlhpaepkttqkveqvkkpddmsilsalrksksehhdqhh
npparpatlpvvgavtlpVPQVA---RKSRRlsdassitdsstlnqepvtkeqpksgflsktkdaimgrsrspsp-------SGHKSSNGVSDAVRTFRS
QFDEELKG--TKeaaLIAGISHESFLGFIADERLRLMPAKGSRWDKLLKWAEDFATKIAIFDHSYRDEIDGCSQAAELIFACLQALLLLGPKQGEALERA
FSVCHEYGLTFQFYSRNTKVLDSiPEAIRQLGLALTDMVGFAVEVAVFYRKSARA-MRTTSVTVDFNVTFGSRMASFSSRKDRIAELMWSWQLQKSAETS
DVHVSIETLRQWLLPQDHSLQQRALVR-APGAVRAEFTCEWFDRPLTDFSRSRD----
>KUI61922.1
mppkepkdgshhhhhkffslrgkkkenrvkkglsdalgaslgaiglkaeddenssvsskssaqhslqhqasrdsiksidmsllnhfkrtksdksvtshpv
etprdvprivtttdapsivnrdllKPTMSRPKGQERTvsesgfsaasdatavpdetrnrnrssildrakaavrgrspspasspEVVTRKQVGPRGNHIVT
DAVAEYRPKLEAELKG--CKeadLAAGVSSENLLGFIANERLRRMPARGSRWDKILKWAEDFAKKLSLFEITDDRFIPSSKEAVELILASIQILLLLGPE
NGEALERAFGIFHEYGLTFDFYKRNISMLVSiSEVRRYLSLSLADMLALSVEMSVLYRKTTRT-VSSASVTVDFNLTFGHRMESIVGHKDRIAELMWTWQ
LENSSEISDIHVSIETIRQWLLPQDRQLQALVAGRRSTRTPRAEFTCEWLDRPLVDFARSRD----
>KUI73490.1
mppkepkdgsnhhhhkffslrgkkkenrvkkglsdalgaslgaiglkaeddenssvsskssaqhslqhqasrdsiksidmsllnhfkrtksdksvtshpv
etprdvprivtttdppsivnrdllKPTMSRPKGQERTvsesgfsaasdatavpdetrnrnrssildrakaavrgrspspasspEVVTRKQVGPRGNHIVT
DAVAEYRPKLEAELKG--CKeadLAAGVSSENLLGFIANERLRRMPARGSRWDKILKWAEDFAKKLSLFEITDDRFIPSSKEAVELILASIQILLLLGPE
NGEALERAFGIFHEYGLTFDFYKRNISMLVSiSEVRRYLSLSLADMLALSVEMSVLYRKTTRT-VSSTSVTVDFNLTFGHRMESIVGHKDRIAELMWTWQ
LENSSEISDIHVSIETIRQWLLPQDRQLQALVAGRRSTRTPRAEFTCEWLDRPLVDFARSRD----
>PSR87263.1
mslfnhlkrsktdkssaassrspsvepnhnipriitttdapsivsrdlvKPQMSRQIQQDRSvsaassagsestiaaedahhnntntnrssildrakaat
msrtaspspttLRDGSRPVAPRGNHIVTDAVTTFRAKLQAELKG--SKeeqLAAGVSSENLFGFIAGERLKRMPARGSRWDKILKQAEDFAKKLSLFEVS
DDSFIPSSKEAVTLILASVQLLLLLGPQNGEALERAFSLFHDYGLVFDFYKRNIRLLVSiSEARRYLSLSLADMLGLSVDLSVVYRKSTYS-MSATSVTV
DFNVTFGDRMMSFVSHKDRIAELMWTWQLENSSEISDVHVSIESIRQWLLPQDRMLQALVTGRRTTRAPRAEFTCEWLERPLVDFARSKD----
>XP_007918701.1
-----------MTvstreihednrvvsrnanernvnmvdGPISIQVASSFEIVQTVEIARKTKKRIIRDVPE--VTedDFKLINLQYYLDFIGDERLIHM
PARGSDWDRVLTAAEYFGVQVHEFTIHVSRFIREHEFICDTALASCYFLLQLGCEQAEALEPTFNALSALGALLARTIRLKDHFLLsSSIAHDVGHLLSN
LVELVGDIAVHYRKQILR-ISgragrsQESVVIDFDAEFGSRITDLWARREHLINHMWRYELGD---HKSRSLDIADLRERLSTTKESVKSLIYGRVAER
KERVEGTCEWIQRDLFDFVTGKE----
>XP_007932004.1
mqqsqrlqgapavkanatatngytngangyfSPPDSPSLRFGGStrgsrrmtsss-WSVLKSSSSEKSTIVRDTAIHLKRKSTSELGAGISDTADNVGFI
NLVEWIRTERLHTLPHKGSRWDTVLIRALYFAERLHGFESALKGHAVDSEHAAQIGYGHVKVLLELGHENGAALDKAFGFMYRCSSAVSALLARSEVLSF
sSEIYQQLCMMYSDLLTLVVDVAVRFYKAVHG-NSGEQASLDMYHVFGSTIQTFRERRDKLTKAIWKDQMESEEFG--GEAEVNVLERWLAPEDRILETL
SLDHTLIADDLAEFTCVWFNDELSKFVKSSD----
>XP_013429684.1
meyqsqTPALDSL------mvakkrkdsaadepspqspassgilnrrldlssvay---RSFSNNGSPARSQDSHAMHMETRILKEFDT--I-dasLMGNM
NIEKFSDYIARERLSSMPHRGSLWDRVLRWAEFYALQINNYAKKIGSFVPESQYAARQIYTLLYSIVELGETNAGALNTTFSIFYKLGLSLSFLSSHETQ
LSLsTDVREDVSRAFRDMHLLVFDVASHYHGSVRG-LGQKSVTLDLTYLFREHLNNFHNRKNRIMNHIWSHALGG-----DASRDVHEVRKWLDQRAFLL
RSISAESLTHTSQYDEYTCEWFQQPLYQFTCASE----
>OBW68019.1
mehqyqSPAIDSL------lvakkrkdsaadepspqtptgsgflnrrldsssmah---RSFSNHGSPTRNQDSHAMHMESRIVKEFDT--I-datLMSNM
TIEIFSDYIARERLSSMPHRGSLWDRVLRWAEFYALQIDAYAKKIGSFVPESHYAARQIYTLLRSLLELGEVNAGALNTTFGIFYKLGLSLSFLSSHEAQ
LSLsTDIREDVSRAFRDIHLLVFDVASYYQGSVRG-LSRGSVTIDFTFLFREHLNNFNNRKNRIMNHIWSHALGG-----DASRDVHEIRKWLDQRAFLL
RSISAESLTYASQYDEYTCEWFQRHLLEFTRSDQD---
>XP_013944293.1
mfknfankgkkknrnadpmtndsasinsaasgstpsqtvitptvlrrsatmepnksrglvvsyTPPDPVVSTTPGPsdntaiisqvsssqndnshnevit
kavnrvitsttTISKSTEVVESKPSKMQTMFTKTRSRSK------VSPkpEVTHITLDYYLEYISNERLRRMPGRGSAWDRVLHAAQFFGLHISDFGDKI
NTFINGELLdalsqearvddisggqevlsngrndhasingaldLITSALTTAHSLLEIGYTQAETLLPTFSALYEISVLYTDIIRAYNLQQPsHEILNAL
VQTFHSVIVFLNGMRTLYQQKISN-VNpGSSESLNFGPNFKSKVEQVWRFKEALSNEIWKQKLEA----AGLPTNVNLLQSKLQLNKsHYVPNGVFEKIG
HYANISTEVGYWLKNILSDDNSG------
>XP_018661446.1
mfksfankgkkknrntdpttndsasinsaasgstpsqtvitptvlrrsatmepnksrglvvsyTPPDPLVSTTPGPsdntaiisqvsspqhsnnhnevie
kavnrvitsttTISELTEVVENKPFKMQTMFTKNKFRPK------FSPkpQVTHITLEYYLEYISNERLRRMPGRGSAWDRVLHAAQFFGLHISDFGDKI
NTFINGELLnalsqearaddlsgkgngqevlsngqndhasingaldLITTALTNAHSLLEIGYTQAETLLPTFSALYEISVVYTDIIRVYDLEQPsHEIL
NAAIQTFHSVIVFLNGMRTLYQQKISN-VKpGTSERLEFGPDFGAKIEQIWRFKETLSNEIWKQKLKA----AGLSKDISLLRSKLQLNQsQYVPKGLFE
NIGHYANTSTEVGYWLKNILSDDNGG------
>XP_013954931.1
---------------------------------------------------VADFTLEWYLKYISDERLIRMPDRGDAWDRVLQAAQYSGLHISEFGDRV
DTFTNWDGKssplhdLVSAALASSHALLEIGHVQAQALLPTFTALYEFSVLLMDITRIHNLHMPsQAIQYEATKTFKNLVALLGNIAAVYQQKISD-LKp
GSRAYIDFDASFGVQIREIWRSKEALSDAIWKHKLQE----AYPSVTLKELRWKLQYPYnHSVTDRIYEKVGDYHAPHSKTCYWLKDVLSEFFSGEE---
-
>XP_016238670.1
maatvssylsngfPKPGGNNNSqGHRSttysvytngshtahqntlrsfRRETTNASNATGSAKMSETVNILKRRCAEELGAAISKgIVS--SYPTLMETI
SKERLHRLPTEGSAWDKVLAWAQSFAEKFYDFDQAIEQFTGGNYDGAEIAFGYCILLLDLGDENAAALQASFGFFFKCSLDLIALLDRVELFNAsFDINE
QLVLAYADLVTLVSDVSLRFYQAIRS-PSg-SDEAIDIYSAFSNTIESFQSRRDRIVESMWKYQLSQENVDLD-sLVDFKTLRSWLSIQDTILKYKYGDH
TMLVNDRQQLTCLWAQPYLTRFLNSGKG---
>XP_007733855.1
matkvssylangnGTQTSRH------asyrlstSRTKTTASGATGSAKMAEIVHILKRRCAEELGSAISNnIIS--SYQTLIEKISNERLRRLPTEGSAW
DKVLAWAQSFAEKFNEFDLAIEQFTGGNYDGAEIAFGYCILLLELGDDNAAALQTSFGFFFKCSRDLIALLDRVELFNAsFDINEQLVLAYADLVTLVSD
VALRFYQAIRH-SSd-SGVSIDIYTAFAGTIESFQTRRDKIVESMWKYQLAEENVDVD-sLVDIKTLRAWLAIQDNILKYKSGDHTALVNDRQQLTCLWV
QPYLTRFLNGGQN---
>XP_013259455.1
mtaavashtsngfHSSCEVTYGqHSSSigrrttmnggyrsrqaswrapTVTKADNANVSGSAKMAETVSLLKRRCAEDLGAAISNnIVS--SHTRLIEKI
SQERLRSLPTEGSAWDKVLAWAQSFSEKFNDFDDAIEQFTGGNYDGAEIAFGYCILLLELGDENAAALQTSFGFFFKCSLDLIAMLDRVELFNVsFDINE
QLVLAYADLVTLVSDIALRFYQAIRA-PSk-SGVSIDIYAVFADTIESFQNRRDNIIESMWKYQLSQANVEVD-sITSIKTLRSWLAIEDSVLKYKSVDH
TTLVNDRQQLTCLWVQPYLTRFLNSGRDA--
>XP_016267000.1
maatvssylsngfPKPGGNNHHqAHRStsygaytngshaahqttmrsfRKETTNTSSGSGSAKMAETVNVLKRRCADELGAAISKgIVS--SYPTLIEKI
SKERLHRLPTEGSAWDKVLAWAQSFAEKFYDFDQAIEQFTGGNYDGAEIAFGYCILLLDLGDENAAALQASFGFFFKCSLDLIALLDRVELFNAsFDINE
QLVLAYADLVTLVSDVSLKFYQAIRS-SAe-SDEAIDIYSDFSNTIESFQSRRDKIVESMWKYQLSQENVDMD-nLVAFRSLRSWLSIQDSILKYKWGDH
TMLVNDRQQLTCLWAQPYLTRFLNSGKK---
>XP_018040518.1
---MST-------arlfhctelqwadtcrsgvLKAVYHGSHGHKAGFVQETAGALKKKSITQLGAGVHQSVAGTTFYHFLEWIRTERLTTLPHKGSRWDR
VLIRALFFAEQLHNLNIAIKGYALDSDAAASLGYDHARLLLELGSENSAALDRAFAVFYKLSLSFSTIHQRVELLAPtatTDVREQLSLMYTDLLSLVVD
VAITFYKAVKG-MSTSSVSIDIFETFGDTIDSFHMRRKQIVESLWNSQIEGQGLEVGERIDIAMITRWLAPQDRVLATLSRDHTIVAETQAEFTCLWFQK
PLTRFINGKEN---
>XP_022403552.1
msS------------tdiTGNITVAGSPSKVPILRERLQSISQEYKTRIGY--SThdiSSKCTTVDTFFDTIAVERLRRMPRDGSRLDAVLRRASRFAFA
VSSLYDAVLGIVSAASEAASLIWGTALILLEMGIDQPGSLEGIFGQFGRVTMGISFLLQGEHYFR-tPGVAHEVAEIYADLVELVSHVTMEYNDAPKA-Q
DGETMNENINEAFYLYFNRFNMHWRRITKAIMTSQYD-------TTLDIPAIYQFLDLQDRPLQMILEGHSH-ALA--DGSFSWFDSDLASFAMSDHD--
-
>EYE93758.1
msS------------tdiTGNIAVAGSPGKVPILRERLQSISQEYKTRIGY--SThdiSSKCTTVDTFFDTIAVERLRRMPRDGGRLDAVLRRASRFAFA
VSSLCDAVLGIVSAASEAASLIWGTVLILLEMGIDQPGSLEGIFGQFGRVTMGISLLLQGEHYFS-tPGVAHEVAEIYADLVELVSHVTMEYNDASKI-Q
DGETMDEKINEAFYLYFNRFNLHWRRITRAIMTSQYD-------TTLDIPAIYQFLDLQDRPLQMILEGHSH-ALA--DGSFSWFDSDLASFAMSEHD--
-
>ODM15395.1
msS------------tdiTGSIAVTGSPGKVPILRERLQSISQEYKSRIGY--SThdvSSKCTTVDIFFDTIAVERLRRMPRDGGRLDAVLRRASRFAFA
VSSLYDAVIGIMSAASEAASLIWGTVLILLEMGIDQPGSLEGIFGQFGRVTLGISFLLQGEQYFR-aPNVAHEVAEIYANLVELVSHVTMEYNDASKA-Q
DGETMNENINHAFFVYFNRFNMHWRRITKAIMTSQYD-------TTLDVPAIYQFLDLQDRPLQMILEGHSH-SLA--DGSFSWFDSDLAAFSMSNYD--
-
>OJJ39929.1
msS------------sqipgntAARDSGIESPGRTAVLREKLQLIAQESKPRLGL--SAtelSQNCPTVDTFFDEVATERLRRMPRNGSRLDGVLRRASR
LAFAVGSLRDAVGGILVGIETATTLIWGSCLLLLQSGIDNVELLDSVFGRYGRVTMGISVLLQHEPFFMEsTQIQSKIGMIYADLLELVCHVTMEYIEGL
RG-KDNQTMKHNIDEAFFVYFNRFNANWRSISEMALASVSKG-TFQEESAIDIPAIYEFIGLQDRALQMILEGSTH-TLA--DGSFEWFDTHLNNFVMGE
HDLMA
>XP_023455964.1
mqrsvsgaapstpqkaplaagtngtngyfspPPPSSPSIRFGGSnrgstriassysVFRSST-GGQQKSSIVKDTAYTLKRKSASELGAGISATADNVSF
IHLVEWIRSERLQTLPHKGSRWDTVLIRALYFAERLHGFETQLKAHASETEHAAHLGYGHIKLLLELGHSNSVALDSAFGFMYRCSSAVSALLARSEVLK
LsSEVYQQLCLMYTDLLTLVVDVAVRFYRTVHG-SEGQSASLDMYEVFGETITTFRERRESITRAIWKNQIEVHG-S-EDSVDVDVLSRWLAPQDRVLAT
LAQDHTLIANDLAEFTGIWFLDDLSNFVKSQDSS--
>PKS01947.1
mqrsasgaapstpsktpltadtngvngyfspPPPSSPSIRFGGSirgstriassysMYRSST-GGQQKSSTVKDTAYNLKRKSASELGAGISATADNVSF
IHLVEWIRSERLQTLPHKGSRWDTVLIRALYFAERLHGFETQLKSHASETEHAAHLGYGHIKLLLELGHSNSIALDSAFGFMYRCSSAVSALLARSEVLR
LsSEVYQQLCLMYTDLLTLVVDVAVRFYRTVHG-SEGQSASLDMYEVFGETITTFRERREAIIRVIWKDQINANGGS-EDSVDVDVLSRWLAPQDRVLAT
LAQDHTLIANDLAEFTGIWFMDDLSNFVKGQDSS--
>PPJ58058.1
mqrtvsgaapstpqkaplaagtngtngyfspPPPSSPSIRFGGSnrgstriassysVFRSST-GGQQKSSIVKDTAYTLKRKSASELGAGISATADNVSF
IHLVEWIRSERLQTLPHKGSRWDTVLIRALYFAERLHGFETQLKAHASETEHAAHLGYGHIKLLLELGHSNSIALDSAFGFMYRCSSAVSALLARSEVLK
LsSEVYQQLCLMYTDLLTLVVDVAVRFYRTVHG-SEGQSASLDMYEVFGETITTFRERRESITRAIWKDQIEANG-S-EDSVDVDVLSRWLAPQDRVLAT
LAQDHTLIANDLAEFTGIWFLDDLSNFVKSQDSS--
>XP_016759332.1
mqrptsmvapstpqknnistnfngtngmtdsgySSPISPSLHNGGSnrgstrmsasysAFRSSFGGGQQKSSIVQDTAYTLKRKSASELGAGISETADNV
SFINLVEWIRSERLQTLPHKGSRWDTVLIRALYFAERLHGFEVGLKAHALETEHAAQLGYGHIRLLLELGHSNSLALDSAFGFIYRCSSAVSVLLARSEV
LKLsGDVYQQLCFMYTDLLALVVDVAVRFYRTVHG-SAGQSASLDMYEVFGETITTFRQRREAITKAIWKEQIEADGTL-DDSVDVDHLSRWLAPQDRVL
ATLAQDHTLIANDMAEFTGVWFLDDLSAFVKSNDST--
>XP_025394896.1
msSTRAK--------gntavngnggtTTTTTTTTTANSLPILRETVNTVSHECPSRLGA--SAsevQAKSPTLDVFFDAIAAERLRRMPPDGSRLDGALR
RASRLAVAVGSLRDSVYSFMDGAEEATQLVWGTTLLLLEMGIDHIEVIDSLFGRYGRITLGISLLLQQETFFPTsRALQQQVAEIYAHLLQLVVHVASEY
RQGTRT-QHWQTVSSAVDTAFFRYTNRFVTHWRRISAIVLESSTAK----MTATVDLSAIYQFLELQDRPLQMLLEGHNH-SLA--DGSFAWFDPHLTTF
AMGRRS---
>CEL06063.1
-------------msaGGFMSDEGGATSLPILRGAVDTVTEECPERLGT--SCeelQAKSPTVDTFFDAIAQERLRRMPADGSRLDSALRRASRLAFAVA
SLRDSVASFMDGAEEAAKIIWGTTLLLLEMGIDNIDIVDNLFSNYGRVTLGISLLLQQENDFQTsRALQREVGEIFAHLLQLVVHVAAEYRTDSRS-HNW
QSMTDVATLAFFCYFNRFTTHWRRISSIVLESTVV-----KKQHADLESIYQFLELQDRPLHMLLESQSH-SLA--DGSFSWFEPHLTTFTVGPRSLML
>EDP49897.1
---------------------------------------------M--SAsaiQAKAPTIDTFFDAIAAERLRRMPPDGSRLDAALRRASSLAFAVASLR
DAVVSFMDGADEATKLVWGGLLLTLEMGIEQVDILDAIFSRYGRVTLQISLLLQQESVFTEsTSLQNEVAKTYASLLQLVLHVAMEYSDASRS-LDWLIM
GEHVDAAFFQFHNSCNTNWRKLSELALSK---------RTTMDVASIYQFLDLQDRPLQMILEGHNH-SL--ADGSFAWFDPHLTTFALSNREMMV
>EHA24923.1
-------------mastraKGSLAVNGGTASLPILRETVNTVSQECPTRLGL--TAneiQAKSPTLDVFFDTIAAERLRRMPPDGSRLDGALRRASRLAV
AVGSLRDSVYSFMDGAEEATKLIWGTNLLFLEMGIDHIDILESLYGRYGRVTLGISLLLQQETFFPVsRPLQQQVAEIYAHLLELVVHITSEYRQATRT-
QQWQTMSTAVDAAFFRYTNRFITHWRQIFAHVLESGTAK----QHTTVDLPAIYQFLELQDRPLQMLLEGHSH-SLA--DGSFTWFEPHLTTFAMGRRSM
MM
>EIT77123.1
-------------msssyvTENTAANGDSSPQPLLREALENVSKECPTRLGM--FPneiLTKSPTVDVFFDAIAAERLRRMPPDGSRLDGALHRASRLAF
AVGSLRDSVAGFMDGADEAAMMIWGAILLQLELGIEHVDVIDSLFGQYGRVTLGISLLLQQESYFQAyRALQHEVTEIYAHVLQLVLHVTMEYREAERS-
QHWQSMSEAVNRSFFCYFNRFTTHWRRMSQVALATGAPK----QQTPLDLAAIYQFLELQDRPLHMLLEGHNH-SLA--DGSFAWFDPHLTTFTINRRNM
--
>GAA92189.1
-------------mastraKGTLAVNGGTASLPILRETVNTVSQECPTRLGL--TAneiQAKSPTLDVFFDTIAAERLRRMPPDGSRLDGALRRASRLAV
AVGSLRDSVYSFMDGAEEATKLIWGTNLLFLEMGIDHIDILESLYGRYGRVTLGISLLLQQETFFPVsRPLQQQVAEIYAHLLELVVHVTSEYRQATRT-
QHWQTMTSAVDAAFFRYTNRFITHWRQIFAHVLESGTAK----QHTTVDLPAIYQFLELQDRPLQMLLEGHSH-SLA--DGSFTWFEPHLTTFAMGRRSM
MM
>GAQ11642.1
-------------mvpirARAHNARGSPGQLSMLREMVETVSRECNPRLGM--SSsaiQAKAPTIDAFFDAIAVERLRHMPADGSRLDGALRRASSLAFA
VASLRDAVVSFMDGAEEATRLVWGGLLLLLEMGIEHVDVLDTIFSRYGRVTLQISLLLQQESFFREsASLQNEVAKTYASLLQLVLHITMEYYDASRS-L
DWLMMGEHVDAAFFQFHNSFNTNWRKLSELALSK---------RTATDVASIYQFLDLQDRPLQMILEGHNH-SLADGSFAC------------------
-
>KEY76249.1
---------------------------------------------M--SAsaiQAKAPTIDTFFDAIAAERLRRMPPDGSRLDGALRRASSLAFAVASLR
DAVVSFMDGADEATKLVWGGLLLTLEMGIEQVDILDAIFSRYGRVTLQISLLLQQESVFTEsTSLQNEVAKTYASLLQLVLHVAMEYSDASRS-LDWLIM
GEHVDAAFFQFHNSCNTNWRKLSELALSK---------RTTMDVASIYQFLDLQDRPLQMILEGHNH-SL--ADGSFAWFDPHLTTFALSNREMMV
>KKK17253.1
-------------mastrkAEFSAVDGGATSLPILRGTVDTVSQECPTRLGI--TStelQAKSPTVDVFFDEIAAERLRRMPPDGSRLDSALRRASRLAF
AVATLRDSVASFMDGAEEATKMIWGTTLLLLEMGIENIDIVDNLFSRYGRVTLGISLLLQQESSFQSsRALQQEVAEIYAHLLQLIVHVASEYRQVART-
QNWQVMNEAVDNAFFCYFNRFTTHWRRISGLILQTGVP-----KDQAADLAAIYQFLELQDRPLQMMLDSHTH-SLA--DGSFAWFDPHLTTFTVGPRSM
ML
>KKK22576.1
-------------mastrkAEFSAVDGGATSLPILRGTVDTVSQECPTRLGI--TStelQAKSPTVDVFFDEIAAERLRRMPPDGSRLDSALRRASRLAF
AVATLRDSVASFMDGAEEATKMIWGTTLLLLEMGIENIDIVDNLFSRYGRVTLGISLLLQQESSFQSsRALQQEVAEIYAHLLQLIVHVASEYRQVART-
QNWQVMNEAVDNAFFCYFNRFTTHWRRISGLILQTGVP-----KDQAADLAAIYQFLELQDRPLQMMLDSHTH-SLA--DGSFAWFDPHLTTFTVGPRSM
ML
>KMK57569.1
-------------mvpvrVGADNAQGSSGQLPILREMVQTVSRECEPRLGM--SAsaiQAKAPTIDTFFDAIAAERLRRMPPDGSRLDAALRRASSLAFA
VASLRDAVVSFMDGADEATKLVWGGLLLTLEMGIEQVDILDAIFSRYGRVTLQISLLLQQESVFTEsTSLQNEVAKTYASLLQLVLHVAMEYSDASRS-L
DWLIMGEHVDAAFFQFHNSCNTNWRKLSELALSK---------RTTMDVASIYQFLDLQDRPLQMILEGHNH-SL--ADGSFAWFDPHLTTFALSNREMM
V
>KOC13976.1
-------------msssyvTENTAANGDSSPQPLLREALENVSKECPTRLGM--SPneiLTKSPTVDVFFDAIAAERLRRMPPDGSRLDGALHRASRLAF
AVGSLRDSVAGFMDGADEAAMMIWGAILLQLELGIEHVDVIDSLFGQYGRVTLGISLLLQQESYFQTyRALQHEVTEIYAHVLQLVLHVTMEYREAERS-
QHWQSMSEAVNRSFFCYFNRFTTHWRRMSQVALATGAPK----QQTPLDLAAIYQFLELQDRPLHMLLEGHNH-SLA--DGSFAWFDPHLTTFTINRRNM
--
>OJI79396.1
-------------mastraKGTLAVNGGTASLPILRETVNTVSQECPTRLGL--TAneiQAKSPTLDVFFDTIAAERLRRMPPDGSRLDGALRRASRLAV
AVGSLRDSVYSFMDGAEEATKLIWGTNLLFLEMGIDHIDILESLYGRYGRVTLGISLLLQQETFFPVsRPLQQQVAEIYAHLLELVVHVTSEYRQATRT-
QHWQTMTSAVDAAFFRYTNRFITHWRQIFAHVLESGTAK----QHTTVDLPAIYQFLELQDRPLQMLLEGHSH-SLA--DGSFTWFEPHLTTFAMGRRSM
MM
>OJI96439.1
-------------mpgveIDAIDGGGSATSLPILRSVVETVADECPKRLGI--SSqelQQKSPTVDVFFDAIAAERLRRMPADGSRIDSTLRRASRLAFA
VASLRDAVTSFIDGAEEATKMVWGTTLLLLEMGIDNVDMIDNIFSRYGRVTLGISFLLQQESEFQSsRALQQEVAEIFAHLLQLTVHIAAEYRQAART-Q
SWQPMIEATNHTFFIYFNRFTTHWRRTRKWTWIVLNSK-S-AKSQYADLESVYQFLELQDRPLQMLLESQTH-SLA--EGSFSWFEPHLTTFTVGPRSLM
L
>OJJ62333.1
-------------mpgveIDSVDGGGSATSLPILRSVVDAVAGECPSRLGI--SSeelQQKSPTVDVFFDVIAAERLRRMPADGSRIDSTLRRASRLAFA
VASLRDAVTSFIDGAEEATKMVWGTTLLLLEMGIDNVDMIDNIFSRYGRVTLGISYLLQQETEFQRsRALQQEVAEIYAHLLQLTVHIAAEYRQAART-Q
SWQPMIEATNHTFFCYFNRFTTHWRRTRKWTWVVLNSK-S-AKNQYADLESVYQFLELQDRPLQMLLESQTH-SLA--EGSFSWFEPHLTTFTVGPRSLM
L
>OJJ66976.1
-------------masthaKGTLAVNGGTASLPILRETVNTVSQECPTRLGL--TAneiQAKSPTLDVFFDTIAAERLRRMPPDGSRLDGALRRASRLAV
AVGSLRDSVYSFMDGAEEATKLIWGTNLLFLEMGIDHIDVLESLYGRYGRVTLGISLLLQQETFFPVsRPLQQQVAEIYAHLLELVVHVTSEYRQATRT-
QHWQTMTTAVDAAFFRYTNRFITHWRQIFALVLESGTAK----QHTTVDLPAIYQFLELQDRPLQMLLESHSH-SLA--DGSFTWFEPHLTTFAMGRRS-
--
>OJZ85601.1
-------------mastraKGTLAVNGGTASLPILRETVNTVSQECPTRLGL--TAneiQAKSPTLDVFFDTIAAERLRRMPPDGSRLDGALRRASRLAV
AVGSLRDSVYSFMDGAEEATKLIWGTNLLFLEMGIDHIDILESLYGRYGRVTLGISLLLQQETFFPVsRPLQQQVAEIYAHLLELVVHVTSEYRQATRT-
QHWQTMTSAVDAAFFRYTNRFITHWRQIFARVLESGTAK----QHTTVDLPAIYQFLELQDRPLQMLLEGHSH-SLA--DGSFTWFEPHLTTFAMGRRSM
MM
>OOO11968.1
-------------msssyvTENTAANGDSSPQPLLREALENVSKECPTRLGM--SPneiLTKSPTVDVFFDAIAAERLRRMPPDGSRLDGALHRASRLAF
AVGSLRDSVAGFMDGADEAAMMIWGAILLQLELGIEHVDVIDSLFGQYGRVTLGISLLLQQESYFQTyRALQHEVTEIYAHVLQLVLHVTMEYREAERS-
QHWQSMSEAVNRSFFCYFNRFTTHWRRMSQVALATGAPK----QQTPLDLAAIYQFLELQDRPLHMLLEGHNH-SLA--DGSFAWFDPHLTTFTINRRNM
--
>OWW37334.1
-------------mastraKGSLAVNGGTASLPILRETVNTVSQECPTRLGL--TAneiQAKSPTLDVFFDTIAAERLRRMPPDGSRLDGALRRASRLAV
AVGSLRDSVYSFMDGAEEATKLIWGTNLLFLEMGIDHIDILESLYGRYGRVTLGISLLLQQETFFPVsRPLQQQVAEIYAHLLELVVHITSEYRQATRT-
QQWQTMSTAVDAAFFRYTNRFITHWRQIFAHVLESGTAK----QHTTVDLPAIYQFLELQDRPLQMLLEGHSH-SLA--DGSFTWFEPHLTTFAMGRRSM
MM
>OXN04028.1
-------------mvpvrVGADNAQGSSGQLPILREMVQTVSRECEPRLGM--SAsaiQAKAPTIDTFFDAIAAERLRRMPPDGSRLDAALRRASSLAFA
VASLRDAVVSFMDGADEATKLVWGGLLLTLEMGIEQVDILDAIFSRYGRVTLQISLLLQQESVFTEsTSLQNEVAKTYASLLQLVLHVAMEYSDASRS-L
DWLIMGEHVDAAFFQFHNSCNTNWRKLSELALSK---------RTTMDVASIYQFLDLQDRPLQMILEGHNH-SL--ADGSFAWFDPHLTTFALSNREMM
V
>OXN19016.1
-------------mapnrARAHNARGSSGQLSVLREMVRTVSRECEPRLGM--SAsaiQAKAPTIDAFFDAIAAERLRRMPADGSRLDGALRRASRLAFA
VASLRDAVVSFMDGANEATQLVWGGLLLLLEMGIEHVDMLDSVFGRYGRVTLQISLLLQQESFFREsASLQNEVSKAYASLLQLVLHVTMEYSDASRT-L
DWLIMGENVDAAFFQFYNSFNTHWRKLSELALSK---------RTATDVAAVYQFLDLQDRPLQMLLEGHNH-SLA--DGSFAWFDPQLTTFTLSSREMM
V
>OXN24043.1
-------------mvpvrVGADNAQGSSGQLPILREMVQTVSRECEPRLGM--SAsaiQAKAPTIDTFFDAIAAERLRRMPPDGSRLDAALRRASSLAFA
VASLRDAVVSFMDGADEATKLVWGGLLLTLEMGIEQVDILDAIVSRYGRVTLQISLLLQQESVFTEsTSLQNEVAKTYASLLQLVLHVAMEYSDASRS-L
DWLIMGEHVDEAFFQFHNSCNTNWRKLSELALSK---------RTTMDVASIYQFLDLQDRPLQMILEGHNH-SL--ADGSFAWFDPHLTTFALSNREMM
V
>PIG81462.1
-------------mssssvTENIAANGDSSPQPLLRETLENVSKECPTRLGM--SPneiLTKSPTVDVFFDAIAAERLRRMPPDGSRLDGALHRASRLAF
AVGSLRDSVAGFMDGADEAAMMIWGAILLQLELGIEHVDVIDSLFGQYGRVTLGISLLLQQESYFQTyRALQQEVAEIYAHVLQLVMHVTMEYREAERS-
QHWQSMSEAVNRSFFCYFNRFTTHWRRMSQVALATGAPK----QQTPLDLAAIYQFLELQDRPLHMLLEGHNH-SLA--DGSFAWFDPHLTTFTINRRN-
--
>PLN83280.1
-------------msTSYTDSGGGARSLPTLREMVDTVSHECPARLGM--SAkelQAKSPTVDDFFDAIAAERLRRMPADGSRLDGALCRASRLAFAVGS
LRDSVVSFMSGADEATSMIWGATLLLLEGGIEHVDTLDSVFGQYGRVTLGISLLLQQESYFQTsRALQQEVALIYAHLLQLVVHVAMETRQGART-QNWS
VMGEAVNTNFFRYFNNFAAHWRKMSGLVLESDTA-----RAPPIELESIYQFLELQDRPLQTLLEGNGH-SLV--DGSFAWFDPHLTTFALGRRNLML
>PYH98450.1
mafskrdepprqtpayrvrttviaqiaqcsgfrahpasltlaesrkfiyrlvttneknpialalyyasHHPLP--------liqysmsstraTGNTAVNG
GAASLPILRETVTTVSQECPSRLGL--SAtevQAKAPTLDVFFDAIAAERLRRMPPDGSRLDGALRRASRLAVAVGSLRDSVSSFMDGAEEATKLVWGTT
LLLLEMGIDHIEVIESLFGRYGRITLGISLLLQQETFFPTsRALQQQVAEIYAHLLQLVVHVASEYRQGSRT-QHWQAMSTAVDTAFFRYMNRFITHWRR
IFALVLESSTAK----MQTTVDLPAIYQFLELQDRPLQMMLEGHNH-SLA--DGSFSWFDPHLTTFAMGRRC---
>PYI02811.1
-------------mssnhnMGTLAVNGGTASLPILRETVNTVSQECPTRLGL--TAreiQMKSPTLDVFFDTIAAERLRRMPPDGSRLDGALRRASRLAV
AVGSLRDSVYSFMDGAEEATQMVWGTNLLLLEMGIDHIDVLESLFGRYGRVTLGISLLLQQETFFPAsRPLQQQVAEIYAHLLELVVHVTSEYRQAIRT-
QHWQTMSSAVDGAFFRYTNRFITHWRRIFSLVLEFGTAK----QHTTVDLPAIYQFLELQDRPLQMLLEGHNH-SLA--DGSFSWFDPHLTTFAMGRRSM
MM
>PYI20835.1
-------------masnnaMEPIAVNGGVTSLPILRETVNTVSEECPARLGL--TAeeiENKAPSLDVFFDTIAAERLRRMPADGSRLDGVLRRASRLAV
AVGSLRDAVSSYMDGADEATALVWGTTLLLLEMGIDQLDVIESLFGRYGRITMGISLLLQQETYFPTsRPLQQQVAEIYAHILQLVFHVAWEYRQGAKT-
QHWQSMNTAIDMAFFRYFNRFATHWRRVSELVLQSGMAK----HQTSVNLSVIYQFLELQDRPLQMLLEGQNH-SLA--DGSFSWFEPHLTTFAMSRRS-
--
>PYI36044.1
-------------masnnaMEPIAVNGGVTSLPILRETVNTVSEECPARLGL--TAeeiENKAPSLDVFFDTIAAERLRRMPADGSRLDGVLRRASRLAV
AVGSLRDAVSSYMDGADEATALVWGTTLLLLEMGIDQLDVIESLFGRYGRITMGISLLLQQETYFPTsRPLQQQVAEIYAHILQLVIHVAWEYRQGAKT-
QHWQSMNTAIDMAFFRYFNRFATHWRRVSELVLQSGMAK----HQTSVNLSVIYQFLELQDRPLQMLLEGQNH-SLA--DGSFSWFEPHLTTFAMSRRS-
--
>RAK76502.1
-------------masnnaMEPIAVNGGVTSLPILRETVNTVSEECPTRLGL--TAeeiENKAPSLDVFFDTIAAERLRRMPADGSRLDGVLRRASRLAV
AVGSLRDAVSSYMDGADEATALVWGTTLLLLEMGIDQLDVIEGLFGRYGRITMGISLLLQQETYFPTsRPLQQQVAEIYAHILQLVVHVAWEYRQGAKT-
QHWQSMNTAIDLAFFRYFNRFATHWRRVSELVLQAGTAK----HQTSVNLSVIYQFLELQDRPLQMLLEGQNH-SLA--DGSFSWFEPHLTTFAMSRRS-
--
>RAQ52806.1
-------------msssyvTENTAANGDSSPQPLLREALENVSKECPTRLGM--SPneiLTKSPTVDVFFDAIAAERLRRMPPDGSRLDGALHRASRLAF
AVGSLRDSVAGFMDGADEAAMMIWGAILLQLELGIEHVDVIDSLFGQYGRVTLGISLLLQQESYFQAyRALQHEVTEIYAHVLQLVLHVTMEYRDAERS-
QHWQSMSEAVNRSFFCYFNRFTTHWRRMSQVALATGAPK----QQTPLDLAAIYQFLELQDRPLHMLLEGHNH-SLA--DGSFAWFDPHLTTFTINRRNM
--
>RDH31195.1
-------------mastraKGSLAINGGTASLPILRETVNTVSQECPTRLGL--TAneiQAKSPTLDVFFDTIAAERLRRMPPDGSRLDGALRRASRLAV
AVGSLRDSVYSFMDGAEEATKLIWGTNLLFLEMGIDHIDILESLYGRYGRVTLGISLLLQQETFFPVsRPLQQQVAEIYAHLLELVVHITSEYRQATRT-
QQWQTMSTAVDAAFFRYTNRFITHWRQIFAHVLESGTAK----QHTTVDLPAIYQFLELQDRPLQMLLEGHSH-SLA--DGSFTWFEPHLTTFAMGRRSM
MM
>RDK37143.1
-------------mastraKGSLAVNGGTASLPILRETVNTVSQECPTRLGL--TAneiQAKSPTLDVFFDTIAAERLRRMPPDGSRLDGALRRASRLAV
AVGSLRDSVYSFMDGAEEATKLIWGTNLLFLEMGIDHIDILESLYGRYGRVTLGISLLLQQETFFPVsRPLQQQVAEIYAHLLELVVHITSEYRQATRT-
QQWQTMSTAVDAAFFRYTNRFITHWRQIFAHVLESGTAK----QHTTVDLPAIYQFLELQDRPLQMLLEGHSH-SLA--DGSFTWFEPHLTTFAMGRRSM
MM
>RDW70685.1
-------------mpaTQASAVDSGPTSLPILRGAVDTVAHECHARLGL--TSeelQAKSPTVDEFFDAIAGERLRRMPADGSRLDSTLRRASRLAFAVA
SLRDSVTSFMDGAEDATKMIWGTTLLLLEMGIDNIEMIDTIFSRFGRVTLGISYLLQQENDFQMsRALQQEVAEIYAHLLQLVVHISVEYRQVMRT-QNW
QSMHEVINHGFFCYFNRFTIHWRRIRKASWTAVKS-----KMQHVDLETVYQFLEIQDRPLQMLLESQAH-SLA--DGSFSWFESHLTTFTVGPRSLML
>XP_001265502.1
-------------mvpirARAHNAQGSSGQLSILREMVQTVSRECEPRLGM--PAsaiQAKAPTVDAFFDAIAAERLRRMPADGSRLDGALRRASSLAFA
VASLRDAVVSFMDGADEATKLVWGGLLLFLEMGIEHVDILDTIFSRYGRVTLQISLLLQQESFFREsTSLQNEVAKTYAGLLQLVLHVTMEYYDASRS-L
DWLIMGEHVDAAFFQFHNSFNTNWRKLSELALSK---------RTTTDVASIYQFLDLQDRPLQMILEGHNH-SL--ADGSFAWFDPHLTTFTLSNREMM
A
>XP_001269989.1
-------------maskraKGLNNAQGSARGASVLRGMVQTVSQECKPRLGF--SAsdiEAKAPTVDVFFDAIAAERLRRMPPDGSRLDGALRRASRLSF
AVASLRDAVVSFMDGANDASKLIWGSTLLLLENGIEHVDVLDSVFGRYGSVTLQISLLLQQEGHFRDsNELQTEVARIYASLLQLVLHVTMEHSAASRT-
QDWVTMGENVDASFFRFHNSFNTNCRKMSELSLSK---------RTSIDIAAVYQFLDLQDRPLQMILEGHNH-SLA--DGSFGWFDPHLTTFTLSNREA
M-
>XP_001397257.2
-------------mastraKGSLAVNGGTASLPILRETVNTVSQECPTRLGL--TAneiQAKSPTLDVFFDTIAAERLRRMPPDGSRLDGALRRASRLAV
AVGSLRDSVYSFMDGAEEATKLIWGTNLLFLEMGIDHIDILESLYGRYGRVTLGISLLLQQETFFPVsRPLQQQVAEIYAHLLELVAHITSEYRQATRT-
QQWQTMSTAVDAAFFRYTNRFITHWRQIFAHVLESGTAK----QHTTVDLPAIYQFLELQDRPLQMLLEGHSH-SLA--DGSFTWFEPHLTTFAMGRRSM
MM
>XP_002382577.1
-------------msssyvTENTAANGDSSPQPLLREALENVSKECPTRLGM--SPneiLTKSPTVDVFFDAIAAERLRRMPPDGSRLDGALHRASRLAF
AVGSLRDSVAGFMDGADEAAMMIWGAILLQLELGIEHVDVIDSLFGQYGRVTLGISLLLQQESYFQTyRALQHEVTEIYAHVLQLVLHVTMEYREAERS-
QHWQSMSEAVNRSFFCYFNRFTTHWRRMSQVALATGAPK----QQTPLDLAAIYQFLELQDRPLHMLLEGHNH-SLA--DGSFAWFDPHLTTFTINRRNM
--
>XP_015404686.1
-------------lhsmssssvTENTAANGDSNSQTLLRETLENVSKDCPARLGM--SPneiLTKSPTVDVFFDTIAGERLRRMPPDGSRLDGALHRASR
LAFAVGSLRDSVAGFMDGADEAAMMIWGAILLQLELGVEHIDVIDSLFGQYGRVTLGISLLLQQESYFQTyRALQREVAEIYAHVLQLVMHVTMEYREAE
RS-QHWQSMSEAVNRSFFCYFNRFTTHWRRMSQVALATGAPK----QQTHLDLAAIYQFLELQDRPLHMLLEGHNH-SLA--DGSFAWFDPHLTTFTINR
RN---
>XP_022389573.1
-------------mssssvAENTAENGDSNSQPLLRETLEYVSKECPARLGM--SPneiLTKSPTVDVFFDAIAAERLRRMPPDGSRLDGALHRASRLAF
AVGSLRDSVAGFMDGADEAAMMIWGAILLQLELGIEHIDILDSLFGQYGRVTLGISLLLQQESYFQTyRALQREVAEIYAHVLQLVMHVTMEYREAERS-
QHWQSMSEAVNSSFFCYFNRFTTHWRRMSQVALATGAPK----QQTPLDLAAIYQFLELQDRPLHMLLEGHNH-SLS--DGSFAWFDPHLTTFTINRRN-
--
>XP_023091738.1
-------------msssyvTENTAANGDSSPQPLLREALENVSKECPTRLGM--SPneiLTKSPTVDVFFDAIAAERLRRMPPDGSRLDGALHRASRLAF
AVGSLRDSVAGFMDGADEAAMMIWGAILLQLELGIEHVDVIDSLFGQYGRVTLGISLLLQQESYFQTyRALQHEVTEIYAHVLQLVLHVTMEYREAERS-
QHWQSMSEAVNRSFFCYFNRFTTHWRRMSQVALATGAPK----QQTPLDLAAIYQFLELQDRPLHMLLEGHNH-SLA--DGSFAWFDPHLTTFTINRRNM
--
>XP_024669685.1
-------------msKSYTDSGGGSRSLPTLREMVDTVSLECPARLGI--SAkelQAKSPTIDDFFDAIAAERLRRMPADGSRLDGALCRASRLAFAVGS
LRDSVVSFMSGADEATSMIWGATLLLLEGGIEHVDTLDSVFGQYGRVTLGISLLLQQESYFQTsRALQQEVALIYAHLLQLVVHVAMETRQGART-QNWS
VMGEAVNTNFFRYFNNFAAHWRKMSSLVLESDTT-----HTPAIELESIYQFLELQDRPLQTLLEGNGH-SLV--DGSFAWFDPHLTTFALGRRNLML
>XP_024678432.1
-------------mvpirARAHNARGSPGQLSVLREMVETVSRECEPRLSM--SAsaiQAKAPTIDAFFDAIAAERLSHMPADGSRLDGALRRASSLAFA
VASLRDAVVSFMDGADEATKLVWGGLLLLLEMGIEHVDILDTIFSRYGRVTLQISLLLQQESVFREsASLQNEVAKTYASLLQLVLHVTMEYYDASRS-L
DWLMMGEHVDAAFFQFHNSFNTNWRKLSELALSK---------RTATDVAAIYQFLDLQDRPLQMILEGHNH-SLA--DGSFAWFDPHLTTFTLNNREMM
V
>XP_024694569.1
-------------msTSYTDSGGGSRSLPTLREMVDTVSLECPARLGI--SAkelQAKSPTIDDFFDAIAAERLRRMPADGSRLDGALCRASRLAFAVGS
LRDSVVSFMSGADEATSMIWGATLLLLEGGIEHVDTLDSVFGQYGRVTLGISLLLQQESYFQSsRALQQEVALIYAHLLQLVVHVAMETRQGART-QNWS
VMGEAVNTNFFRYFNNFAAHWRKMSSLVLESDAA-----HVPAIELESIYQFLELQDRPLQTLLEGNGH-SLV--DGSFAWFDPHLTTFALGRRNLML
>XP_024700622.1
-------------msssvkMERNAVNGGISSPPVLRETLDLVSHKCPSHLDI--PAnkvQAKSSTVDVFFDAIAAERLRRMPPDGSRLDGALCRASRLAF
AVASLRDSVTGFLDGGDEAATMIWGATLLLLEMGMDHIETLDSIFGQYGRITMGISLLLQQESSFHSsRSLQQEVAEIYAHLLQLIMHISMEYRQGVRS-
QNWQAVGEAVNGSFFCYFNRFTVHWRRMSQVALSTGPE-----DQSVADFAAVYQFLELQDRPLQMFLDGHNH-SLT--DGSFAWFDPHLTTFTLSRRN-
--
>XP_025383310.1
-------------mastraKGTLAVNGGTASLPILRETVNTVSQECPTRLGL--TAneiQAKSPTLDVFFDTIAAERLRRMPPDGSRLDGALRRASRLAV
AVGSLRDSVYSFMDGAEEATKLIWGTNLLFLEMGIDHIDILESLYGRYGRVTLGISLLLQQETFFPVsRPLQQQVAEIYAHLLELVVHVTSEYRQATRT-
QHWQTMTSAVDAAFFRYTNRFITHWRQIFAHVLESGTAK----QHTTVDLPAIYQFLELQDRPLQMLLEGHSH-SLA--DGSFTWFEPHLTTFAMGRRSM
MM
>XP_025447478.1
-------------masnnaMEPIAVNGGVTSLPILRETVNTVSEECPTRLGL--TAeeiENKAPSLDVFFDTIAAERLRRMPADGSRLDGVLRRASRLAV
AVGSLRDAVSSYMDGADEATALVWGTTLLLLEMGIDQLDVIEGLFGRYGRITMGISLLLQQETYFPTsRPLQQQVAEIYAHILQLVVHVAWEYRQGAKT-
QHWQSMNTAIDLAFFRYFNRFATHWRRVSELVLQAGTAK----HQTSVNLSVIYQFLELQDRPLQMLLEGQNH-SLA--DGSFSWFEPHLTTFAMSRRS-
--
>XP_025468695.1
-------------mssnhnMGAHAVNGGTASLPILRETVFTVSQECPTRLGL--TAreiQLKSPTLDVFFDTIAAERLRRMPPDGSRLDGALRRASRLAV
AVGSLRDSVYSFMDGAEEATQMVWGTNLLLLEMGIDHIDVLESLFGRYGRVTLGISLLLQQETFFPVsRPLQQQVAEIYAHLLQLVVHVTSEYRQGIRT-
QHWQAMSSAVDAAFFRYTNRFITHWRRIFSLVLESGTAK----QHTTVDLAAIYQFLELQDRPLQMLLEGHNH-SLA--DGSFSWFEPHLTTFAMGRRRM
MMirg
>XP_025476913.1
-------------mastraKGTLAINGGTASLPILRETVNTVSQECPTRLGL--TAneiQAKSPTLDVFFDTIAAERLRRMPPDGSRLDGALRRASRLAV
AVGSLRDSVYSFMDGAEEATKLIWGTNLLFLEMGIDHIDILESLYGRYGRVTLGISLLLQQETFFPVsRPLQQQVAEIYAHLLELVVHVTSEYRQATRT-
QHWQTMTSAVDAAFFRYTNRFITHWRQIFAHVLESGTAK----QHTTVDLPAIYQFLELQDRPLQMLLEGHSH-SLA--DGSFTWFEPHLTTFAMGRRSM
MM
>XP_025495713.1
-------------masnnaMEPIAVNGGVTSLPILRETVNTVSEECPTRLGL--TAeeiENKAPSLDVFFDTIAAERLRRMPADGSRLDGVLRRASRLAV
AVGSLRDAVSSYMDGADEATALVWGTTLLLLEMGIDQLDVIESLFGRYGRITMGISLLLQQETYFPTsRPLQQQVAEIYAHILQLVVHVAWEYRQGAKT-
QHWQSMNTAIDMAFFRYFNRFATHWRRVSELVLQSGMAK----QQTSVNLSVIYQFLELQDRPLQMLLEGQNH-SLA--DGSFSWFEPHLTTFAMSRRSL
MM
>XP_025498818.1
-------------masnnaMEPIAVNGGVTSLPILRETVNTVSEECPTRLGL--TAeeiENKAPSLDVFFDTIAAERLRRMPADGSRLDGVLRRASRLAV
AVGSLRDAVSSYMDGADEATALVWGTTLLLLEMGIDQLDIIEGLFGRYGRITMGISLLLQQETYFPTsRPLQQQVAEIYAHILQLVVHVAWEYRQGAKT-
QHWQSMNTAIDLAFFRYFNRFATHWRRVSELVLQAGTAK----HQTSVNLSVIYQFLELQDRPLQMLLEGQNH-SLA--DGSFSWFEPHLTTFAMSRRS-
--
>XP_025511290.1
-------------mastraKGTLAVNGGTASLPILRETVNTVSQECPTRLGL--TAneiQAKSPTLDVFFDTIAAERLRRMPPDGSRLDGALRRASRLAV
AVGSLRDSVYSFMDGAEEATKLIWGTNLLFLEMGIDHIDILESLYGRYGRVTLGISLLLQQETFFPVsRPLQQQVAEIYAHLLELVVHVTSEYRQATRT-
QHWQTMTSAVDAAFFRYTNRFITHWRQIFAHVLESGTAK----QHTTVDLPAIYQFLELQDRPLQMLLEGHSH-SLA--DGSFTWFEPHLTTFAMGRRSM
MM
>XP_025524834.1
-------------masnnaMEPIAVNGGVTSLPILRETVNTVSEECPARLGL--TAeeiENKAPSLDVFFDTIAAERLRRMPADGSRLDGVLRRASRLAV
AVGSLRDAVSSYMDGADEATALVWGTTLLLLEMGIDQLDVIESLFGRYGRITMGISLLLQQETYFPTsRPLQQQVAEIYAHILQLVVHVAWEYRQGAKT-
QHWQTMNTAIDMAFFRYFNRFATHWRRVSELVLQSGMAK----HQTSVNLSVIYQFLELQDRPLQMLLEGQNH-SLA--DGSFSWFEPHLTTFAMSRRS-
--
>XP_025536344.1
-------------mastraKGTLAINGGTASLPILRETVNTVSQECPTRLGL--TAneiQAKSPTLDVFFDTIAAERLRRMPPDGSRLDGALRRASRLAV
AVGSLRDSVYSFMDGAEEATKLIWGTNLLFLEMGIDHIDILESLYGRYGRVTLGISLLLQQETFFPVsRPLQQQVAEIYAHLLELVVHVTSEYRQATRT-
QHWQTMTSAVDAAFFRYTNRFITHWRQIFAHVLESGTAK----QHTTVDLPAIYQFLELQDRPLQMLLEGHSH-SLA--DGSFTWFEPHLTTFAMGRRSM
MM
>XP_025551144.1
-------------masshpMGTIPVNGGVTSLPILRETVNTVSEECPTRLGL--TAeeiESKAPSLDDFFETIAAERLRRMPPDGSRLDGVLRRASRLAV
AVGSLRDSVSSYMDGADEATALVWGTTLLLLEMGIDQIDIIESLFGRYGRITMGISLLLQQETYFPTsRPLQQQVAEIYAHILQLVVHVAWEYRQGAKT-
QHRQSMNAAIDMAFFRYFNRFATHWRRVSELVLQTGIAK----HQTSVDLSVVYQFLELQDRPLQVLLEGHSH-SLA--DGSFSWFEPHLTTFAMSRRS-
--
>XP_025560521.1
-------------mastraKGTLAVNGGTASLPILRETVNTVSQECPTRLGL--TAneiQAKSPTLDVFFDTIAAERLRRMPPDGSRLDGALRRASRLAV
AVGSLRDSVYSFMDGAEEATKLIWGTNLLFLEMGIDHIDILESLYGRYGRVTLGISLLLQQETFFPVsRPLQQQVAEIYAHLLELVVHVTSEYRQATRT-
QHWQTMTSAVDAAFFRYTNRFITHWRQIFAHVLESGTAK----QHTTVDLPAIYQFLELQDRPLQMLLEGHSH-SLA--DGSFTWFEPHLTTFAMGRRRM
MMirg
>XP_025579152.1
-------------mssnhtMGTLAVNGGTASLPILRETVNTVSQECPTRLGL--TAreiQLKAPSLDVFFDTIAAERLRRMPPDGSRLDGALRRASRLAV
AVGSLRDSVHSFMDGAEEATQMVWGTNLLLLEMGIDHIDVLESLFGRYGRVTIGISLLLQQETFFPVsRPLQQQVAEIYAHLLQLVVHVTSEYRQAIRT-
QHWQTMSSAVDVAFFRYTNRFITHWRRIFSLVLESGTAK----QHTTVDLPAIYQFLELQDRPLQMLLESHNH-SLA--DGSFSWFEPHLTTFAMGRRSM
MM
>XP_657995.1
---MS--------gftaasssmpaHTANAVDGGPSSLPILRGAVDTVSQECHARLGL--TPdelQEKSPTVDVFFDAIAGERLRRMPADGSRLDSTLRRA
SRLAFAVASLRDSVTSFMDGAEEATTMIWGATLLLLEMGIDNIDMIDAIFSRYGRVTLGISYLLQEENEFQSsRALQREVAEIYAHLLQLVVHISSEYRQ
VMRT-QNWQSMNEVLNHGFFCYFSRFTIHWRRIRKASWGAVKS-----KMQHVDLESVYQFLEIQDRPLQMLLESQAH-SLA--DGSFSWFESHLTTFTV
GPRSLML
>XP_749899.1
---------------------------------------------M--SAsaiQAKAPTIDTFFDAIAAERLRRMPPDGSRLDAALRRASSLAFAVASLR
DAVVSFMDGADEATKLVWGGLLLTLEMGIEQVDILDAIFSRYGRVTLQISLLLQQESVFTEsTSLQNEVAKTYASLLQLVLHVAMEYSDASRS-LDWLIM
GEHVDAAFFQFHNSCNTNWRKLSELALSK---------RTTMDVASIYQFLDLQDRPLQMILEGHNH-SL--ADGSFAWFDPHLTTFALSNREMMV
