# Supplementary material for: Exploring a diverse world of effector domains and amyloid signaling motifs in fungal NLR proteins
Source: PLoS Comput Biol. 2022 Dec 21;18(12):e1010787. doi: 10.1371/journal.pcbi.1010787 (PMC9815663; doi:10.1371/journal.pcbi.1010787)
Supplement: S3 Data — Full AlphaFold2/ColabFold outputs. (GZ) [file pcbi.1010787.s010.tar.gz › RAK81296_1_292/rank_5_model_1_ptm_seed_0_unrelaxed.pdb]

MODEL     1
ATOM      1  N   MET A   1      34.648   0.514 -22.156  1.00 35.69           N  
ATOM      2  CA  MET A   1      34.978  -0.863 -21.797  1.00 35.69           C  
ATOM      3  C   MET A   1      34.255  -1.281 -20.521  1.00 35.69           C  
ATOM      4  CB  MET A   1      36.488  -1.026 -21.620  1.00 35.69           C  
ATOM      5  O   MET A   1      34.448  -0.674 -19.466  1.00 35.69           O  
ATOM      6  CG  MET A   1      37.267  -0.982 -22.925  1.00 35.69           C  
ATOM      7  SD  MET A   1      38.505  -2.330 -23.050  1.00 35.69           S  
ATOM      8  CE  MET A   1      37.912  -3.172 -24.543  1.00 35.69           C  
ATOM      9  N   PRO A   2      32.977  -1.902 -20.708  1.00 28.74           N  
ATOM     10  CA  PRO A   2      31.662  -2.494 -20.453  1.00 28.74           C  
ATOM     11  C   PRO A   2      31.584  -3.195 -19.098  1.00 28.74           C  
ATOM     12  CB  PRO A   2      31.499  -3.498 -21.597  1.00 28.74           C  
ATOM     13  O   PRO A   2      32.611  -3.606 -18.552  1.00 28.74           O  
ATOM     14  CG  PRO A   2      32.877  -4.022 -21.844  1.00 28.74           C  
ATOM     15  CD  PRO A   2      33.841  -3.251 -20.990  1.00 28.74           C  
ATOM     16  N   VAL A   3      30.405  -2.823 -18.266  1.00 35.43           N  
ATOM     17  CA  VAL A   3      29.135  -3.182 -17.644  1.00 35.43           C  
ATOM     18  C   VAL A   3      29.131  -4.670 -17.301  1.00 35.43           C  
ATOM     19  CB  VAL A   3      27.938  -2.843 -18.560  1.00 35.43           C  
ATOM     20  O   VAL A   3      29.417  -5.512 -18.156  1.00 35.43           O  
ATOM     21  CG1 VAL A   3      26.620  -3.234 -17.894  1.00 35.43           C  
ATOM     22  CG2 VAL A   3      27.941  -1.357 -18.913  1.00 35.43           C  
ATOM     23  N   SER A   4      29.492  -4.980 -16.022  1.00 31.04           N  
ATOM     24  CA  SER A   4      29.144  -6.241 -15.375  1.00 31.04           C  
ATOM     25  C   SER A   4      28.044  -6.045 -14.337  1.00 31.04           C  
ATOM     26  CB  SER A   4      30.375  -6.862 -14.714  1.00 31.04           C  
ATOM     27  O   SER A   4      28.186  -5.234 -13.420  1.00 31.04           O  
ATOM     28  OG  SER A   4      30.218  -8.263 -14.573  1.00 31.04           O  
ATOM     29  N   ILE A   5      26.713  -6.062 -14.725  1.00 29.59           N  
ATOM     30  CA  ILE A   5      25.399  -6.409 -14.194  1.00 29.59           C  
ATOM     31  C   ILE A   5      25.519  -7.616 -13.266  1.00 29.59           C  
ATOM     32  CB  ILE A   5      24.391  -6.702 -15.327  1.00 29.59           C  
ATOM     33  O   ILE A   5      25.963  -8.687 -13.686  1.00 29.59           O  
ATOM     34  CG1 ILE A   5      24.319  -5.518 -16.298  1.00 29.59           C  
ATOM     35  CG2 ILE A   5      23.008  -7.022 -14.751  1.00 29.59           C  
ATOM     36  CD1 ILE A   5      23.544  -5.810 -17.576  1.00 29.59           C  
ATOM     37  N   ALA A   6      26.109  -7.433 -12.047  1.00 33.42           N  
ATOM     38  CA  ALA A   6      26.047  -8.339 -10.903  1.00 33.42           C  
ATOM     39  C   ALA A   6      24.617  -8.474 -10.388  1.00 33.42           C  
ATOM     40  CB  ALA A   6      26.967  -7.850  -9.787  1.00 33.42           C  
ATOM     41  O   ALA A   6      23.922  -7.474 -10.196  1.00 33.42           O  
ATOM     42  N   GLU A   7      23.851  -9.447 -10.912  1.00 32.55           N  
ATOM     43  CA  GLU A   7      22.971 -10.503 -10.421  1.00 32.55           C  
ATOM     44  C   GLU A   7      22.728 -10.366  -8.921  1.00 32.55           C  
ATOM     45  CB  GLU A   7      23.557 -11.881 -10.735  1.00 32.55           C  
ATOM     46  O   GLU A   7      23.667 -10.435  -8.126  1.00 32.55           O  
ATOM     47  CG  GLU A   7      23.101 -12.454 -12.069  1.00 32.55           C  
ATOM     48  CD  GLU A   7      23.736 -13.797 -12.394  1.00 32.55           C  
ATOM     49  OE1 GLU A   7      23.466 -14.349 -13.485  1.00 32.55           O  
ATOM     50  OE2 GLU A   7      24.509 -14.303 -11.549  1.00 32.55           O  
ATOM     51  N   SER A   8      22.051  -9.276  -8.435  1.00 33.21           N  
ATOM     52  CA  SER A   8      21.587  -9.069  -7.067  1.00 33.21           C  
ATOM     53  C   SER A   8      20.385  -9.953  -6.752  1.00 33.21           C  
ATOM     54  CB  SER A   8      21.225  -7.601  -6.839  1.00 33.21           C  
ATOM     55  O   SER A   8      19.357  -9.876  -7.429  1.00 33.21           O  
ATOM     56  OG  SER A   8      20.410  -7.457  -5.688  1.00 33.21           O  
ATOM     57  N   THR A   9      20.599 -11.265  -6.473  1.00 37.84           N  
ATOM     58  CA  THR A   9      19.936 -12.406  -5.852  1.00 37.84           C  
ATOM     59  C   THR A   9      19.597 -12.107  -4.394  1.00 37.84           C  
ATOM     60  CB  THR A   9      20.811 -13.671  -5.929  1.00 37.84           C  
ATOM     61  O   THR A   9      20.445 -11.626  -3.640  1.00 37.84           O  
ATOM     62  CG2 THR A   9      19.963 -14.934  -5.823  1.00 37.84           C  
ATOM     63  OG1 THR A   9      21.514 -13.683  -7.178  1.00 37.84           O  
ATOM     64  N   PHE A  10      18.395 -11.427  -4.066  1.00 38.18           N  
ATOM     65  CA  PHE A  10      17.680 -11.504  -2.797  1.00 38.18           C  
ATOM     66  C   PHE A  10      18.092 -12.748  -2.019  1.00 38.18           C  
ATOM     67  CB  PHE A  10      16.166 -11.509  -3.031  1.00 38.18           C  
ATOM     68  O   PHE A  10      18.122 -13.850  -2.570  1.00 38.18           O  
ATOM     69  CG  PHE A  10      15.515 -10.169  -2.820  1.00 38.18           C  
ATOM     70  CD1 PHE A  10      15.056  -9.793  -1.564  1.00 38.18           C  
ATOM     71  CD2 PHE A  10      15.363  -9.284  -3.880  1.00 38.18           C  
ATOM     72  CE1 PHE A  10      14.453  -8.553  -1.366  1.00 38.18           C  
ATOM     73  CE2 PHE A  10      14.761  -8.043  -3.689  1.00 38.18           C  
ATOM     74  CZ  PHE A  10      14.306  -7.680  -2.432  1.00 38.18           C  
ATOM     75  N   VAL A  11      19.227 -12.767  -1.353  1.00 37.26           N  
ATOM     76  CA  VAL A  11      19.625 -13.807  -0.410  1.00 37.26           C  
ATOM     77  C   VAL A  11      18.423 -14.232   0.429  1.00 37.26           C  
ATOM     78  CB  VAL A  11      20.774 -13.332   0.507  1.00 37.26           C  
ATOM     79  O   VAL A  11      17.772 -13.396   1.061  1.00 37.26           O  
ATOM     80  CG1 VAL A  11      21.256 -14.471   1.403  1.00 37.26           C  
ATOM     81  CG2 VAL A  11      21.928 -12.778  -0.327  1.00 37.26           C  
ATOM     82  N   PRO A  12      17.740 -15.382   0.137  1.00 32.68           N  
ATOM     83  CA  PRO A  12      16.687 -16.003   0.944  1.00 32.68           C  
ATOM     84  C   PRO A  12      17.139 -16.302   2.372  1.00 32.68           C  
ATOM     85  CB  PRO A  12      16.378 -17.297   0.187  1.00 32.68           C  
ATOM     86  O   PRO A  12      18.272 -16.741   2.586  1.00 32.68           O  
ATOM     87  CG  PRO A  12      17.648 -17.636  -0.524  1.00 32.68           C  
ATOM     88  CD  PRO A  12      18.622 -16.511  -0.323  1.00 32.68           C  
ATOM     89  N   VAL A  13      17.033 -15.387   3.342  1.00 41.68           N  
ATOM     90  CA  VAL A  13      17.092 -15.723   4.761  1.00 41.68           C  
ATOM     91  C   VAL A  13      16.136 -16.876   5.060  1.00 41.68           C  
ATOM     92  CB  VAL A  13      16.750 -14.504   5.647  1.00 41.68           C  
ATOM     93  O   VAL A  13      14.978 -16.856   4.636  1.00 41.68           O  
ATOM     94  CG1 VAL A  13      16.806 -14.880   7.127  1.00 41.68           C  
ATOM     95  CG2 VAL A  13      17.702 -13.346   5.350  1.00 41.68           C  
ATOM     96  N   THR A  14      16.512 -18.163   4.937  1.00 38.10           N  
ATOM     97  CA  THR A  14      16.339 -19.453   5.594  1.00 38.10           C  
ATOM     98  C   THR A  14      15.191 -19.400   6.598  1.00 38.10           C  
ATOM     99  CB  THR A  14      17.630 -19.893   6.310  1.00 38.10           C  
ATOM    100  O   THR A  14      15.095 -18.460   7.390  1.00 38.10           O  
ATOM    101  CG2 THR A  14      18.653 -20.434   5.316  1.00 38.10           C  
ATOM    102  OG1 THR A  14      18.196 -18.769   6.996  1.00 38.10           O  
ATOM    103  N   SER A  15      13.936 -19.878   6.244  1.00 31.37           N  
ATOM    104  CA  SER A  15      12.979 -20.970   6.390  1.00 31.37           C  
ATOM    105  C   SER A  15      12.473 -21.073   7.825  1.00 31.37           C  
ATOM    106  CB  SER A  15      13.610 -22.297   5.966  1.00 31.37           C  
ATOM    107  O   SER A  15      13.245 -21.357   8.742  1.00 31.37           O  
ATOM    108  OG  SER A  15      14.754 -22.583   6.753  1.00 31.37           O  
ATOM    109  N   ARG A  16      11.453 -20.222   8.173  1.00 31.86           N  
ATOM    110  CA  ARG A  16      10.453 -20.721   9.111  1.00 31.86           C  
ATOM    111  C   ARG A  16       9.102 -20.901   8.425  1.00 31.86           C  
ATOM    112  CB  ARG A  16      10.312 -19.773  10.304  1.00 31.86           C  
ATOM    113  O   ARG A  16       8.567 -19.958   7.839  1.00 31.86           O  
ATOM    114  CG  ARG A  16      10.489 -20.450  11.653  1.00 31.86           C  
ATOM    115  CD  ARG A  16      10.372 -19.458  12.802  1.00 31.86           C  
ATOM    116  NE  ARG A  16      10.542 -20.110  14.097  1.00 31.86           N  
ATOM    117  NH1 ARG A  16      10.084 -18.219  15.342  1.00 31.86           N  
ATOM    118  NH2 ARG A  16      10.580 -20.196  16.392  1.00 31.86           N  
ATOM    119  CZ  ARG A  16      10.401 -19.507  15.274  1.00 31.86           C  
ATOM    120  N   GLN A  17       8.974 -21.893   7.488  1.00 32.85           N  
ATOM    121  CA  GLN A  17       7.819 -22.692   7.093  1.00 32.85           C  
ATOM    122  C   GLN A  17       6.622 -22.413   7.997  1.00 32.85           C  
ATOM    123  CB  GLN A  17       8.161 -24.183   7.121  1.00 32.85           C  
ATOM    124  O   GLN A  17       6.689 -22.629   9.209  1.00 32.85           O  
ATOM    125  CG  GLN A  17       8.326 -24.801   5.739  1.00 32.85           C  
ATOM    126  CD  GLN A  17       8.801 -26.241   5.794  1.00 32.85           C  
ATOM    127  NE2 GLN A  17       8.673 -26.951   4.678  1.00 32.85           N  
ATOM    128  OE1 GLN A  17       9.280 -26.712   6.830  1.00 32.85           O  
ATOM    129  N   ALA A  18       5.959 -21.235   7.856  1.00 35.19           N  
ATOM    130  CA  ALA A  18       4.634 -20.982   8.414  1.00 35.19           C  
ATOM    131  C   ALA A  18       3.622 -22.008   7.911  1.00 35.19           C  
ATOM    132  CB  ALA A  18       4.171 -19.569   8.069  1.00 35.19           C  
ATOM    133  O   ALA A  18       3.436 -22.164   6.701  1.00 35.19           O  
ATOM    134  N   GLN A  19       3.779 -23.262   8.259  1.00 37.25           N  
ATOM    135  CA  GLN A  19       2.742 -24.269   8.452  1.00 37.25           C  
ATOM    136  C   GLN A  19       1.358 -23.629   8.520  1.00 37.25           C  
ATOM    137  CB  GLN A  19       3.009 -25.079   9.722  1.00 37.25           C  
ATOM    138  O   GLN A  19       1.113 -22.756   9.355  1.00 37.25           O  
ATOM    139  CG  GLN A  19       2.877 -26.584   9.532  1.00 37.25           C  
ATOM    140  CD  GLN A  19       3.294 -27.370  10.760  1.00 37.25           C  
ATOM    141  NE2 GLN A  19       2.346 -28.084  11.357  1.00 37.25           N  
ATOM    142  OE1 GLN A  19       4.459 -27.336  11.170  1.00 37.25           O  
ATOM    143  N   ILE A  20       0.722 -23.219   7.415  1.00 40.84           N  
ATOM    144  CA  ILE A  20      -0.715 -23.050   7.229  1.00 40.84           C  
ATOM    145  C   ILE A  20      -1.468 -24.096   8.046  1.00 40.84           C  
ATOM    146  CB  ILE A  20      -1.107 -23.150   5.737  1.00 40.84           C  
ATOM    147  O   ILE A  20      -1.262 -25.299   7.868  1.00 40.84           O  
ATOM    148  CG1 ILE A  20      -0.370 -22.084   4.918  1.00 40.84           C  
ATOM    149  CG2 ILE A  20      -2.623 -23.021   5.568  1.00 40.84           C  
ATOM    150  CD1 ILE A  20      -0.564 -22.216   3.414  1.00 40.84           C  
ATOM    151  N   ARG A  21      -1.369 -24.077   9.407  1.00 36.94           N  
ATOM    152  CA  ARG A  21      -2.252 -24.806  10.312  1.00 36.94           C  
ATOM    153  C   ARG A  21      -3.658 -24.921   9.732  1.00 36.94           C  
ATOM    154  CB  ARG A  21      -2.304 -24.122  11.680  1.00 36.94           C  
ATOM    155  O   ARG A  21      -4.301 -23.910   9.445  1.00 36.94           O  
ATOM    156  CG  ARG A  21      -2.201 -25.083  12.854  1.00 36.94           C  
ATOM    157  CD  ARG A  21      -2.293 -24.355  14.188  1.00 36.94           C  
ATOM    158  NE  ARG A  21      -2.486 -25.285  15.297  1.00 36.94           N  
ATOM    159  NH1 ARG A  21      -2.394 -23.666  16.942  1.00 36.94           N  
ATOM    160  NH2 ARG A  21      -2.710 -25.865  17.508  1.00 36.94           N  
ATOM    161  CZ  ARG A  21      -2.530 -24.937  16.580  1.00 36.94           C  
ATOM    162  N   ASN A  22      -3.879 -25.731   8.740  1.00 33.70           N  
ATOM    163  CA  ASN A  22      -4.985 -26.543   8.242  1.00 33.70           C  
ATOM    164  C   ASN A  22      -5.909 -26.986   9.373  1.00 33.70           C  
ATOM    165  CB  ASN A  22      -4.456 -27.761   7.481  1.00 33.70           C  
ATOM    166  O   ASN A  22      -5.496 -27.733  10.262  1.00 33.70           O  
ATOM    167  CG  ASN A  22      -4.092 -27.439   6.045  1.00 33.70           C  
ATOM    168  ND2 ASN A  22      -3.464 -28.391   5.365  1.00 33.70           N  
ATOM    169  OD1 ASN A  22      -4.372 -26.343   5.551  1.00 33.70           O  
ATOM    170  N   GLY A  23      -6.562 -26.012  10.174  1.00 37.49           N  
ATOM    171  CA  GLY A  23      -7.666 -26.524  10.969  1.00 37.49           C  
ATOM    172  C   GLY A  23      -8.474 -25.431  11.642  1.00 37.49           C  
ATOM    173  O   GLY A  23      -9.445 -25.713  12.347  1.00 37.49           O  
ATOM    174  N   ALA A  24      -8.667 -24.150  11.037  1.00 42.71           N  
ATOM    175  CA  ALA A  24      -9.537 -23.126  11.609  1.00 42.71           C  
ATOM    176  C   ALA A  24     -10.324 -22.404  10.519  1.00 42.71           C  
ATOM    177  CB  ALA A  24      -8.719 -22.126  12.422  1.00 42.71           C  
ATOM    178  O   ALA A  24      -9.821 -22.201   9.412  1.00 42.71           O  
ATOM    179  N   ASN A  25     -11.538 -22.811  10.146  1.00 48.16           N  
ATOM    180  CA  ASN A  25     -12.449 -22.063   9.286  1.00 48.16           C  
ATOM    181  C   ASN A  25     -11.785 -20.811   8.721  1.00 48.16           C  
ATOM    182  CB  ASN A  25     -13.723 -21.692  10.047  1.00 48.16           C  
ATOM    183  O   ASN A  25     -11.109 -20.080   9.448  1.00 48.16           O  
ATOM    184  CG  ASN A  25     -14.574 -22.899  10.386  1.00 48.16           C  
ATOM    185  ND2 ASN A  25     -15.344 -22.799  11.463  1.00 48.16           N  
ATOM    186  OD1 ASN A  25     -14.539 -23.915   9.686  1.00 48.16           O  
ATOM    187  N   PRO A  26     -11.473 -20.772   7.331  1.00 55.64           N  
ATOM    188  CA  PRO A  26     -10.841 -19.605   6.710  1.00 55.64           C  
ATOM    189  C   PRO A  26     -11.423 -18.284   7.208  1.00 55.64           C  
ATOM    190  CB  PRO A  26     -11.127 -19.800   5.219  1.00 55.64           C  
ATOM    191  O   PRO A  26     -12.641 -18.160   7.360  1.00 55.64           O  
ATOM    192  CG  PRO A  26     -12.316 -20.705   5.174  1.00 55.64           C  
ATOM    193  CD  PRO A  26     -12.358 -21.503   6.445  1.00 55.64           C  
ATOM    194  N   THR A  27     -10.752 -17.568   8.122  1.00 68.45           N  
ATOM    195  CA  THR A  27     -11.125 -16.212   8.509  1.00 68.45           C  
ATOM    196  C   THR A  27     -11.573 -15.406   7.292  1.00 68.45           C  
ATOM    197  CB  THR A  27      -9.958 -15.489   9.206  1.00 68.45           C  
ATOM    198  O   THR A  27     -11.294 -15.786   6.153  1.00 68.45           O  
ATOM    199  CG2 THR A  27      -9.534 -16.224  10.473  1.00 68.45           C  
ATOM    200  OG1 THR A  27      -8.842 -15.421   8.310  1.00 68.45           O  
ATOM    201  N   THR A  28     -12.723 -14.635   7.292  1.00 71.40           N  
ATOM    202  CA  THR A  28     -13.275 -13.754   6.268  1.00 71.40           C  
ATOM    203  C   THR A  28     -12.161 -13.149   5.418  1.00 71.40           C  
ATOM    204  CB  THR A  28     -14.115 -12.626   6.896  1.00 71.40           C  
ATOM    205  O   THR A  28     -12.295 -13.042   4.197  1.00 71.40           O  
ATOM    206  CG2 THR A  28     -14.808 -11.794   5.822  1.00 71.40           C  
ATOM    207  OG1 THR A  28     -15.107 -13.199   7.756  1.00 71.40           O  
ATOM    208  N   ILE A  29     -10.997 -13.032   5.945  1.00 72.71           N  
ATOM    209  CA  ILE A  29      -9.868 -12.398   5.272  1.00 72.71           C  
ATOM    210  C   ILE A  29      -9.110 -13.436   4.448  1.00 72.71           C  
ATOM    211  CB  ILE A  29      -8.918 -11.718   6.283  1.00 72.71           C  
ATOM    212  O   ILE A  29      -8.664 -13.148   3.334  1.00 72.71           O  
ATOM    213  CG1 ILE A  29      -9.631 -10.559   6.990  1.00 72.71           C  
ATOM    214  CG2 ILE A  29      -7.645 -11.232   5.584  1.00 72.71           C  
ATOM    215  CD1 ILE A  29      -8.838  -9.952   8.138  1.00 72.71           C  
ATOM    216  N   SER A  30      -8.995 -14.630   4.913  1.00 76.46           N  
ATOM    217  CA  SER A  30      -8.352 -15.735   4.208  1.00 76.46           C  
ATOM    218  C   SER A  30      -9.121 -16.106   2.945  1.00 76.46           C  
ATOM    219  CB  SER A  30      -8.234 -16.956   5.121  1.00 76.46           C  
ATOM    220  O   SER A  30      -8.524 -16.502   1.942  1.00 76.46           O  
ATOM    221  OG  SER A  30      -7.384 -16.682   6.221  1.00 76.46           O  
ATOM    222  N   LYS A  31     -10.434 -15.836   2.915  1.00 79.20           N  
ATOM    223  CA  LYS A  31     -11.304 -16.079   1.767  1.00 79.20           C  
ATOM    224  C   LYS A  31     -10.993 -15.113   0.628  1.00 79.20           C  
ATOM    225  CB  LYS A  31     -12.773 -15.957   2.172  1.00 79.20           C  
ATOM    226  O   LYS A  31     -11.184 -15.446  -0.544  1.00 79.20           O  
ATOM    227  CG  LYS A  31     -13.272 -17.099   3.046  1.00 79.20           C  
ATOM    228  CD  LYS A  31     -14.748 -16.938   3.388  1.00 79.20           C  
ATOM    229  CE  LYS A  31     -15.229 -18.040   4.321  1.00 79.20           C  
ATOM    230  NZ  LYS A  31     -16.643 -17.823   4.752  1.00 79.20           N  
ATOM    231  N   PHE A  32     -10.369 -13.997   0.985  1.00 78.59           N  
ATOM    232  CA  PHE A  32     -10.067 -12.983  -0.017  1.00 78.59           C  
ATOM    233  C   PHE A  32      -8.599 -13.044  -0.423  1.00 78.59           C  
ATOM    234  CB  PHE A  32     -10.409 -11.586   0.509  1.00 78.59           C  
ATOM    235  O   PHE A  32      -8.264 -12.845  -1.593  1.00 78.59           O  
ATOM    236  CG  PHE A  32     -11.886 -11.322   0.615  1.00 78.59           C  
ATOM    237  CD1 PHE A  32     -12.634 -11.012  -0.514  1.00 78.59           C  
ATOM    238  CD2 PHE A  32     -12.528 -11.384   1.845  1.00 78.59           C  
ATOM    239  CE1 PHE A  32     -14.002 -10.767  -0.419  1.00 78.59           C  
ATOM    240  CE2 PHE A  32     -13.895 -11.141   1.948  1.00 78.59           C  
ATOM    241  CZ  PHE A  32     -14.630 -10.831   0.815  1.00 78.59           C  
ATOM    242  N   ILE A  33      -7.732 -13.460   0.410  1.00 76.54           N  
ATOM    243  CA  ILE A  33      -6.285 -13.382   0.244  1.00 76.54           C  
ATOM    244  C   ILE A  33      -5.780 -14.632  -0.474  1.00 76.54           C  
ATOM    245  CB  ILE A  33      -5.568 -13.219   1.603  1.00 76.54           C  
ATOM    246  O   ILE A  33      -4.891 -14.549  -1.326  1.00 76.54           O  
ATOM    247  CG1 ILE A  33      -5.857 -11.835   2.196  1.00 76.54           C  
ATOM    248  CG2 ILE A  33      -4.061 -13.445   1.450  1.00 76.54           C  
ATOM    249  CD1 ILE A  33      -5.313 -11.638   3.604  1.00 76.54           C  
ATOM    250  N   ILE A  34      -6.385 -15.779  -0.249  1.00 77.12           N  
ATOM    251  CA  ILE A  34      -5.974 -17.056  -0.823  1.00 77.12           C  
ATOM    252  C   ILE A  34      -6.234 -17.052  -2.328  1.00 77.12           C  
ATOM    253  CB  ILE A  34      -6.710 -18.239  -0.155  1.00 77.12           C  
ATOM    254  O   ILE A  34      -5.364 -17.431  -3.115  1.00 77.12           O  
ATOM    255  CG1 ILE A  34      -6.239 -18.410   1.294  1.00 77.12           C  
ATOM    256  CG2 ILE A  34      -6.498 -19.527  -0.955  1.00 77.12           C  
ATOM    257  CD1 ILE A  34      -7.001 -19.476   2.070  1.00 77.12           C  
ATOM    258  N   PRO A  35      -7.363 -16.635  -2.749  1.00 81.03           N  
ATOM    259  CA  PRO A  35      -7.568 -16.482  -4.191  1.00 81.03           C  
ATOM    260  C   PRO A  35      -6.645 -15.436  -4.811  1.00 81.03           C  
ATOM    261  CB  PRO A  35      -9.033 -16.046  -4.294  1.00 81.03           C  
ATOM    262  O   PRO A  35      -6.215 -15.588  -5.958  1.00 81.03           O  
ATOM    263  CG  PRO A  35      -9.666 -16.535  -3.032  1.00 81.03           C  
ATOM    264  CD  PRO A  35      -8.638 -16.499  -1.937  1.00 81.03           C  
ATOM    265  N   LEU A  36      -6.405 -14.462  -4.119  1.00 78.74           N  
ATOM    266  CA  LEU A  36      -5.483 -13.424  -4.569  1.00 78.74           C  
ATOM    267  C   LEU A  36      -4.063 -13.970  -4.680  1.00 78.74           C  
ATOM    268  CB  LEU A  36      -5.510 -12.231  -3.610  1.00 78.74           C  
ATOM    269  O   LEU A  36      -3.342 -13.648  -5.627  1.00 78.74           O  
ATOM    270  CG  LEU A  36      -4.730 -10.991  -4.048  1.00 78.74           C  
ATOM    271  CD1 LEU A  36      -5.345 -10.396  -5.311  1.00 78.74           C  
ATOM    272  CD2 LEU A  36      -4.693  -9.958  -2.927  1.00 78.74           C  
ATOM    273  N   LEU A  37      -3.671 -14.706  -3.772  1.00 79.64           N  
ATOM    274  CA  LEU A  37      -2.368 -15.361  -3.786  1.00 79.64           C  
ATOM    275  C   LEU A  37      -2.256 -16.324  -4.963  1.00 79.64           C  
ATOM    276  CB  LEU A  37      -2.130 -16.111  -2.473  1.00 79.64           C  
ATOM    277  O   LEU A  37      -1.222 -16.375  -5.632  1.00 79.64           O  
ATOM    278  CG  LEU A  37      -1.708 -15.261  -1.273  1.00 79.64           C  
ATOM    279  CD1 LEU A  37      -1.944 -16.024   0.026  1.00 79.64           C  
ATOM    280  CD2 LEU A  37      -0.246 -14.848  -1.398  1.00 79.64           C  
ATOM    281  N   GLN A  38      -3.286 -17.047  -5.164  1.00 81.10           N  
ATOM    282  CA  GLN A  38      -3.346 -17.967  -6.295  1.00 81.10           C  
ATOM    283  C   GLN A  38      -3.292 -17.214  -7.621  1.00 81.10           C  
ATOM    284  CB  GLN A  38      -4.615 -18.820  -6.227  1.00 81.10           C  
ATOM    285  O   GLN A  38      -2.613 -17.642  -8.557  1.00 81.10           O  
ATOM    286  CG  GLN A  38      -4.565 -19.913  -5.168  1.00 81.10           C  
ATOM    287  CD  GLN A  38      -5.862 -20.694  -5.070  1.00 81.10           C  
ATOM    288  NE2 GLN A  38      -5.867 -21.733  -4.242  1.00 81.10           N  
ATOM    289  OE1 GLN A  38      -6.851 -20.367  -5.734  1.00 81.10           O  
ATOM    290  N   TRP A  39      -4.044 -16.152  -7.623  1.00 82.00           N  
ATOM    291  CA  TRP A  39      -4.036 -15.285  -8.796  1.00 82.00           C  
ATOM    292  C   TRP A  39      -2.641 -14.722  -9.048  1.00 82.00           C  
ATOM    293  CB  TRP A  39      -5.039 -14.140  -8.626  1.00 82.00           C  
ATOM    294  O   TRP A  39      -2.178 -14.681 -10.190  1.00 82.00           O  
ATOM    295  CG  TRP A  39      -5.082 -13.191  -9.786  1.00 82.00           C  
ATOM    296  CD1 TRP A  39      -5.793 -13.338 -10.944  1.00 82.00           C  
ATOM    297  CD2 TRP A  39      -4.380 -11.949  -9.900  1.00 82.00           C  
ATOM    298  CE2 TRP A  39      -4.713 -11.395 -11.155  1.00 82.00           C  
ATOM    299  CE3 TRP A  39      -3.502 -11.251  -9.061  1.00 82.00           C  
ATOM    300  NE1 TRP A  39      -5.575 -12.261 -11.772  1.00 82.00           N  
ATOM    301  CH2 TRP A  39      -3.340  -9.510 -10.752  1.00 82.00           C  
ATOM    302  CZ2 TRP A  39      -4.197 -10.172 -11.592  1.00 82.00           C  
ATOM    303  CZ3 TRP A  39      -2.989 -10.034  -9.497  1.00 82.00           C  
ATOM    304  N   SER A  40      -1.995 -14.302  -8.017  1.00 78.16           N  
ATOM    305  CA  SER A  40      -0.662 -13.714  -8.091  1.00 78.16           C  
ATOM    306  C   SER A  40       0.374 -14.744  -8.528  1.00 78.16           C  
ATOM    307  CB  SER A  40      -0.263 -13.119  -6.739  1.00 78.16           C  
ATOM    308  O   SER A  40       1.290 -14.426  -9.289  1.00 78.16           O  
ATOM    309  OG  SER A  40      -0.122 -14.138  -5.764  1.00 78.16           O  
ATOM    310  N   ARG A  41       0.270 -15.951  -8.119  1.00 80.07           N  
ATOM    311  CA  ARG A  41       1.152 -17.047  -8.505  1.00 80.07           C  
ATOM    312  C   ARG A  41       1.007 -17.371  -9.988  1.00 80.07           C  
ATOM    313  CB  ARG A  41       0.861 -18.293  -7.665  1.00 80.07           C  
ATOM    314  O   ARG A  41       1.985 -17.727 -10.649  1.00 80.07           O  
ATOM    315  CG  ARG A  41       1.398 -18.219  -6.245  1.00 80.07           C  
ATOM    316  CD  ARG A  41       1.159 -19.514  -5.483  1.00 80.07           C  
ATOM    317  NE  ARG A  41       1.685 -19.445  -4.122  1.00 80.07           N  
ATOM    318  NH1 ARG A  41       0.759 -21.448  -3.441  1.00 80.07           N  
ATOM    319  NH2 ARG A  41       2.009 -20.201  -1.978  1.00 80.07           N  
ATOM    320  CZ  ARG A  41       1.483 -20.365  -3.184  1.00 80.07           C  
ATOM    321  N   ASP A  42      -0.178 -17.159 -10.462  1.00 80.41           N  
ATOM    322  CA  ASP A  42      -0.463 -17.424 -11.868  1.00 80.41           C  
ATOM    323  C   ASP A  42       0.091 -16.314 -12.759  1.00 80.41           C  
ATOM    324  CB  ASP A  42      -1.970 -17.574 -12.091  1.00 80.41           C  
ATOM    325  O   ASP A  42       0.440 -16.556 -13.916  1.00 80.41           O  
ATOM    326  CG  ASP A  42      -2.530 -18.858 -11.506  1.00 80.41           C  
ATOM    327  OD1 ASP A  42      -1.747 -19.785 -11.206  1.00 80.41           O  
ATOM    328  OD2 ASP A  42      -3.767 -18.946 -11.346  1.00 80.41           O  
ATOM    329  N   GLN A  43       0.266 -15.167 -12.183  1.00 76.03           N  
ATOM    330  CA  GLN A  43       0.637 -13.979 -12.945  1.00 76.03           C  
ATOM    331  C   GLN A  43       2.147 -13.759 -12.920  1.00 76.03           C  
ATOM    332  CB  GLN A  43      -0.082 -12.745 -12.399  1.00 76.03           C  
ATOM    333  O   GLN A  43       2.704 -13.142 -13.830  1.00 76.03           O  
ATOM    334  CG  GLN A  43      -1.591 -12.773 -12.601  1.00 76.03           C  
ATOM    335  CD  GLN A  43      -1.989 -12.682 -14.062  1.00 76.03           C  
ATOM    336  NE2 GLN A  43      -3.142 -13.250 -14.399  1.00 76.03           N  
ATOM    337  OE1 GLN A  43      -1.267 -12.105 -14.881  1.00 76.03           O  
ATOM    338  N   LEU A  44       2.936 -14.280 -11.913  1.00 78.85           N  
ATOM    339  CA  LEU A  44       4.365 -14.033 -11.750  1.00 78.85           C  
ATOM    340  C   LEU A  44       5.168 -15.304 -12.004  1.00 78.85           C  
ATOM    341  CB  LEU A  44       4.660 -13.500 -10.345  1.00 78.85           C  
ATOM    342  O   LEU A  44       4.657 -16.412 -11.829  1.00 78.85           O  
ATOM    343  CG  LEU A  44       4.129 -12.102 -10.025  1.00 78.85           C  
ATOM    344  CD1 LEU A  44       4.084 -11.885  -8.516  1.00 78.85           C  
ATOM    345  CD2 LEU A  44       4.988 -11.037 -10.698  1.00 78.85           C  
ATOM    346  N   PRO A  45       6.418 -15.150 -12.666  1.00 75.88           N  
ATOM    347  CA  PRO A  45       7.314 -16.299 -12.816  1.00 75.88           C  
ATOM    348  C   PRO A  45       7.663 -16.954 -11.481  1.00 75.88           C  
ATOM    349  CB  PRO A  45       8.559 -15.693 -13.469  1.00 75.88           C  
ATOM    350  O   PRO A  45       7.492 -16.340 -10.425  1.00 75.88           O  
ATOM    351  CG  PRO A  45       8.475 -14.231 -13.167  1.00 75.88           C  
ATOM    352  CD  PRO A  45       7.047 -13.891 -12.849  1.00 75.88           C  
ATOM    353  N   LEU A  46       7.823 -18.286 -11.412  1.00 70.94           N  
ATOM    354  CA  LEU A  46       8.060 -19.136 -10.250  1.00 70.94           C  
ATOM    355  C   LEU A  46       9.090 -18.508  -9.318  1.00 70.94           C  
ATOM    356  CB  LEU A  46       8.532 -20.525 -10.690  1.00 70.94           C  
ATOM    357  O   LEU A  46       8.970 -18.609  -8.095  1.00 70.94           O  
ATOM    358  CG  LEU A  46       7.439 -21.515 -11.094  1.00 70.94           C  
ATOM    359  CD1 LEU A  46       7.845 -22.266 -12.358  1.00 70.94           C  
ATOM    360  CD2 LEU A  46       7.151 -22.489  -9.957  1.00 70.94           C  
ATOM    361  N   SER A  47      10.046 -17.678  -9.880  1.00 68.57           N  
ATOM    362  CA  SER A  47      11.100 -17.026  -9.110  1.00 68.57           C  
ATOM    363  C   SER A  47      10.564 -15.816  -8.352  1.00 68.57           C  
ATOM    364  CB  SER A  47      12.247 -16.597 -10.027  1.00 68.57           C  
ATOM    365  O   SER A  47      11.006 -15.529  -7.238  1.00 68.57           O  
ATOM    366  OG  SER A  47      11.780 -15.724 -11.041  1.00 68.57           O  
ATOM    367  N   ALA A  48       9.556 -15.167  -8.845  1.00 69.37           N  
ATOM    368  CA  ALA A  48       8.900 -13.997  -8.267  1.00 69.37           C  
ATOM    369  C   ALA A  48       7.818 -14.410  -7.273  1.00 69.37           C  
ATOM    370  CB  ALA A  48       8.301 -13.125  -9.367  1.00 69.37           C  
ATOM    371  O   ALA A  48       7.551 -13.696  -6.304  1.00 69.37           O  
ATOM    372  N   SER A  49       7.349 -15.595  -7.445  1.00 71.90           N  
ATOM    373  CA  SER A  49       6.300 -16.161  -6.602  1.00 71.90           C  
ATOM    374  C   SER A  49       6.853 -16.595  -5.249  1.00 71.90           C  
ATOM    375  CB  SER A  49       5.637 -17.351  -7.297  1.00 71.90           C  
ATOM    376  O   SER A  49       6.163 -16.499  -4.231  1.00 71.90           O  
ATOM    377  OG  SER A  49       6.589 -18.365  -7.575  1.00 71.90           O  
ATOM    378  N   ALA A  50       8.091 -17.026  -5.260  1.00 71.41           N  
ATOM    379  CA  ALA A  50       8.778 -17.431  -4.037  1.00 71.41           C  
ATOM    380  C   ALA A  50       9.049 -16.230  -3.136  1.00 71.41           C  
ATOM    381  CB  ALA A  50      10.085 -18.145  -4.373  1.00 71.41           C  
ATOM    382  O   ALA A  50       9.073 -16.359  -1.909  1.00 71.41           O  
ATOM    383  N   LEU A  51       9.075 -15.054  -3.682  1.00 75.84           N  
ATOM    384  CA  LEU A  51       9.351 -13.812  -2.969  1.00 75.84           C  
ATOM    385  C   LEU A  51       8.073 -13.234  -2.369  1.00 75.84           C  
ATOM    386  CB  LEU A  51       9.997 -12.788  -3.905  1.00 75.84           C  
ATOM    387  O   LEU A  51       8.128 -12.414  -1.450  1.00 75.84           O  
ATOM    388  CG  LEU A  51      11.433 -13.081  -4.344  1.00 75.84           C  
ATOM    389  CD1 LEU A  51      11.868 -12.098  -5.425  1.00 75.84           C  
ATOM    390  CD2 LEU A  51      12.379 -13.023  -3.149  1.00 75.84           C  
ATOM    391  N   LEU A  52       6.948 -13.671  -2.740  1.00 75.66           N  
ATOM    392  CA  LEU A  52       5.653 -13.103  -2.382  1.00 75.66           C  
ATOM    393  C   LEU A  52       5.257 -13.504  -0.964  1.00 75.66           C  
ATOM    394  CB  LEU A  52       4.576 -13.556  -3.372  1.00 75.66           C  
ATOM    395  O   LEU A  52       4.700 -12.696  -0.219  1.00 75.66           O  
ATOM    396  CG  LEU A  52       4.627 -12.924  -4.764  1.00 75.66           C  
ATOM    397  CD1 LEU A  52       3.614 -13.593  -5.687  1.00 75.66           C  
ATOM    398  CD2 LEU A  52       4.371 -11.423  -4.679  1.00 75.66           C  
ATOM    399  N   LEU A  53       5.808 -14.579  -0.364  1.00 74.47           N  
ATOM    400  CA  LEU A  53       5.373 -15.022   0.956  1.00 74.47           C  
ATOM    401  C   LEU A  53       6.539 -15.029   1.939  1.00 74.47           C  
ATOM    402  CB  LEU A  53       4.751 -16.418   0.875  1.00 74.47           C  
ATOM    403  O   LEU A  53       6.333 -15.101   3.152  1.00 74.47           O  
ATOM    404  CG  LEU A  53       3.350 -16.502   0.266  1.00 74.47           C  
ATOM    405  CD1 LEU A  53       3.025 -17.941  -0.120  1.00 74.47           C  
ATOM    406  CD2 LEU A  53       2.311 -15.956   1.238  1.00 74.47           C  
ATOM    407  N   GLU A  54       7.712 -14.779   1.424  1.00 80.35           N  
ATOM    408  CA  GLU A  54       8.897 -14.882   2.271  1.00 80.35           C  
ATOM    409  C   GLU A  54       9.440 -13.503   2.632  1.00 80.35           C  
ATOM    410  CB  GLU A  54       9.982 -15.710   1.577  1.00 80.35           C  
ATOM    411  O   GLU A  54      10.328 -13.381   3.478  1.00 80.35           O  
ATOM    412  CG  GLU A  54       9.663 -17.195   1.492  1.00 80.35           C  
ATOM    413  CD  GLU A  54      10.766 -18.009   0.834  1.00 80.35           C  
ATOM    414  OE1 GLU A  54      10.600 -19.240   0.677  1.00 80.35           O  
ATOM    415  OE2 GLU A  54      11.804 -17.411   0.474  1.00 80.35           O  
ATOM    416  N   THR A  55       8.758 -12.520   2.134  1.00 86.74           N  
ATOM    417  CA  THR A  55       9.298 -11.174   2.293  1.00 86.74           C  
ATOM    418  C   THR A  55       8.626 -10.455   3.459  1.00 86.74           C  
ATOM    419  CB  THR A  55       9.123 -10.347   1.006  1.00 86.74           C  
ATOM    420  O   THR A  55       7.396 -10.411   3.542  1.00 86.74           O  
ATOM    421  CG2 THR A  55       9.918  -9.047   1.075  1.00 86.74           C  
ATOM    422  OG1 THR A  55       9.579 -11.114  -0.115  1.00 86.74           O  
ATOM    423  N   SER A  56       9.461 -10.052   4.435  1.00 90.55           N  
ATOM    424  CA  SER A  56       8.990  -9.278   5.578  1.00 90.55           C  
ATOM    425  C   SER A  56       9.249  -7.788   5.382  1.00 90.55           C  
ATOM    426  CB  SER A  56       9.664  -9.756   6.865  1.00 90.55           C  
ATOM    427  O   SER A  56       9.993  -7.396   4.481  1.00 90.55           O  
ATOM    428  OG  SER A  56      11.053  -9.473   6.840  1.00 90.55           O  
ATOM    429  N   SER A  57       8.503  -6.956   6.133  1.00 91.90           N  
ATOM    430  CA  SER A  57       8.681  -5.508   6.091  1.00 91.90           C  
ATOM    431  C   SER A  57      10.135  -5.122   6.340  1.00 91.90           C  
ATOM    432  CB  SER A  57       7.781  -4.827   7.122  1.00 91.90           C  
ATOM    433  O   SER A  57      10.679  -4.254   5.654  1.00 91.90           O  
ATOM    434  OG  SER A  57       8.185  -5.157   8.440  1.00 91.90           O  
ATOM    435  N   SER A  58      10.788  -5.805   7.286  1.00 92.82           N  
ATOM    436  CA  SER A  58      12.177  -5.543   7.649  1.00 92.82           C  
ATOM    437  C   SER A  58      13.123  -5.899   6.507  1.00 92.82           C  
ATOM    438  CB  SER A  58      12.561  -6.328   8.903  1.00 92.82           C  
ATOM    439  O   SER A  58      14.101  -5.191   6.260  1.00 92.82           O  
ATOM    440  OG  SER A  58      12.377  -7.719   8.703  1.00 92.82           O  
ATOM    441  N   SER A  59      12.821  -6.962   5.849  1.00 91.79           N  
ATOM    442  CA  SER A  59      13.634  -7.424   4.729  1.00 91.79           C  
ATOM    443  C   SER A  59      13.597  -6.431   3.572  1.00 91.79           C  
ATOM    444  CB  SER A  59      13.157  -8.796   4.249  1.00 91.79           C  
ATOM    445  O   SER A  59      14.627  -6.150   2.955  1.00 91.79           O  
ATOM    446  OG  SER A  59      11.838  -8.718   3.736  1.00 91.79           O  
ATOM    447  N   VAL A  60      12.458  -5.893   3.244  1.00 92.10           N  
ATOM    448  CA  VAL A  60      12.281  -4.930   2.162  1.00 92.10           C  
ATOM    449  C   VAL A  60      12.962  -3.613   2.526  1.00 92.10           C  
ATOM    450  CB  VAL A  60      10.786  -4.690   1.854  1.00 92.10           C  
ATOM    451  O   VAL A  60      13.655  -3.015   1.698  1.00 92.10           O  
ATOM    452  CG1 VAL A  60      10.620  -3.595   0.803  1.00 92.10           C  
ATOM    453  CG2 VAL A  60      10.123  -5.986   1.391  1.00 92.10           C  
ATOM    454  N   ILE A  61      12.797  -3.174   3.714  1.00 93.48           N  
ATOM    455  CA  ILE A  61      13.403  -1.932   4.182  1.00 93.48           C  
ATOM    456  C   ILE A  61      14.924  -2.067   4.179  1.00 93.48           C  
ATOM    457  CB  ILE A  61      12.901  -1.557   5.594  1.00 93.48           C  
ATOM    458  O   ILE A  61      15.634  -1.142   3.776  1.00 93.48           O  
ATOM    459  CG1 ILE A  61      11.420  -1.162   5.548  1.00 93.48           C  
ATOM    460  CG2 ILE A  61      13.750  -0.428   6.186  1.00 93.48           C  
ATOM    461  CD1 ILE A  61      10.797  -0.932   6.918  1.00 93.48           C  
ATOM    462  N   GLN A  62      15.363  -3.145   4.731  1.00 93.16           N  
ATOM    463  CA  GLN A  62      16.798  -3.409   4.726  1.00 93.16           C  
ATOM    464  C   GLN A  62      17.346  -3.440   3.303  1.00 93.16           C  
ATOM    465  CB  GLN A  62      17.103  -4.730   5.435  1.00 93.16           C  
ATOM    466  O   GLN A  62      18.428  -2.911   3.037  1.00 93.16           O  
ATOM    467  CG  GLN A  62      18.590  -4.992   5.634  1.00 93.16           C  
ATOM    468  CD  GLN A  62      18.862  -6.250   6.436  1.00 93.16           C  
ATOM    469  NE2 GLN A  62      20.128  -6.647   6.506  1.00 93.16           N  
ATOM    470  OE1 GLN A  62      17.942  -6.860   6.990  1.00 93.16           O  
ATOM    471  N   TRP A  63      16.655  -4.092   2.451  1.00 92.25           N  
ATOM    472  CA  TRP A  63      17.031  -4.129   1.041  1.00 92.25           C  
ATOM    473  C   TRP A  63      17.118  -2.720   0.464  1.00 92.25           C  
ATOM    474  CB  TRP A  63      16.027  -4.962   0.238  1.00 92.25           C  
ATOM    475  O   TRP A  63      18.058  -2.400  -0.267  1.00 92.25           O  
ATOM    476  CG  TRP A  63      16.379  -5.108  -1.212  1.00 92.25           C  
ATOM    477  CD1 TRP A  63      17.161  -6.077  -1.776  1.00 92.25           C  
ATOM    478  CD2 TRP A  63      15.964  -4.253  -2.281  1.00 92.25           C  
ATOM    479  CE2 TRP A  63      16.532  -4.764  -3.469  1.00 92.25           C  
ATOM    480  CE3 TRP A  63      15.166  -3.104  -2.351  1.00 92.25           C  
ATOM    481  NE1 TRP A  63      17.257  -5.876  -3.134  1.00 92.25           N  
ATOM    482  CH2 TRP A  63      15.541  -3.041  -4.754  1.00 92.25           C  
ATOM    483  CZ2 TRP A  63      16.326  -4.164  -4.714  1.00 92.25           C  
ATOM    484  CZ3 TRP A  63      14.962  -2.508  -3.590  1.00 92.25           C  
ATOM    485  N   ILE A  64      16.117  -1.899   0.643  1.00 92.26           N  
ATOM    486  CA  ILE A  64      16.078  -0.517   0.178  1.00 92.26           C  
ATOM    487  C   ILE A  64      17.291   0.242   0.711  1.00 92.26           C  
ATOM    488  CB  ILE A  64      14.773   0.188   0.610  1.00 92.26           C  
ATOM    489  O   ILE A  64      17.941   0.984  -0.029  1.00 92.26           O  
ATOM    490  CG1 ILE A  64      13.570  -0.417  -0.123  1.00 92.26           C  
ATOM    491  CG2 ILE A  64      14.865   1.696   0.359  1.00 92.26           C  
ATOM    492  CD1 ILE A  64      12.223   0.098   0.365  1.00 92.26           C  
ATOM    493  N   ARG A  65      17.550   0.052   1.971  1.00 90.79           N  
ATOM    494  CA  ARG A  65      18.697   0.700   2.599  1.00 90.79           C  
ATOM    495  C   ARG A  65      19.999   0.285   1.921  1.00 90.79           C  
ATOM    496  CB  ARG A  65      18.754   0.366   4.091  1.00 90.79           C  
ATOM    497  O   ARG A  65      20.855   1.126   1.642  1.00 90.79           O  
ATOM    498  CG  ARG A  65      17.709   1.091   4.924  1.00 90.79           C  
ATOM    499  CD  ARG A  65      17.826   0.745   6.402  1.00 90.79           C  
ATOM    500  NE  ARG A  65      16.754   1.353   7.185  1.00 90.79           N  
ATOM    501  NH1 ARG A  65      17.385   0.385   9.185  1.00 90.79           N  
ATOM    502  NH2 ARG A  65      15.562   1.772   9.103  1.00 90.79           N  
ATOM    503  CZ  ARG A  65      16.570   1.169   8.489  1.00 90.79           C  
ATOM    504  N   GLU A  66      20.198  -1.004   1.711  1.00 90.82           N  
ATOM    505  CA  GLU A  66      21.383  -1.537   1.045  1.00 90.82           C  
ATOM    506  C   GLU A  66      21.501  -1.006  -0.381  1.00 90.82           C  
ATOM    507  CB  GLU A  66      21.352  -3.067   1.036  1.00 90.82           C  
ATOM    508  O   GLU A  66      22.598  -0.681  -0.839  1.00 90.82           O  
ATOM    509  CG  GLU A  66      21.596  -3.696   2.400  1.00 90.82           C  
ATOM    510  CD  GLU A  66      21.404  -5.204   2.409  1.00 90.82           C  
ATOM    511  OE1 GLU A  66      21.536  -5.826   3.487  1.00 90.82           O  
ATOM    512  OE2 GLU A  66      21.121  -5.768   1.328  1.00 90.82           O  
ATOM    513  N   GLU A  67      20.384  -1.023  -1.017  1.00 88.76           N  
ATOM    514  CA  GLU A  67      20.330  -0.509  -2.383  1.00 88.76           C  
ATOM    515  C   GLU A  67      20.704   0.969  -2.431  1.00 88.76           C  
ATOM    516  CB  GLU A  67      18.937  -0.719  -2.982  1.00 88.76           C  
ATOM    517  O   GLU A  67      21.404   1.408  -3.345  1.00 88.76           O  
ATOM    518  CG  GLU A  67      18.882  -0.532  -4.491  1.00 88.76           C  
ATOM    519  CD  GLU A  67      19.607  -1.626  -5.258  1.00 88.76           C  
ATOM    520  OE1 GLU A  67      19.819  -1.472  -6.482  1.00 88.76           O  
ATOM    521  OE2 GLU A  67      19.965  -2.648  -4.630  1.00 88.76           O  
ATOM    522  N   ARG A  68      20.244   1.823  -1.599  1.00 88.56           N  
ATOM    523  CA  ARG A  68      20.568   3.244  -1.523  1.00 88.56           C  
ATOM    524  C   ARG A  68      22.047   3.453  -1.216  1.00 88.56           C  
ATOM    525  CB  ARG A  68      19.709   3.935  -0.461  1.00 88.56           C  
ATOM    526  O   ARG A  68      22.658   4.408  -1.701  1.00 88.56           O  
ATOM    527  CG  ARG A  68      18.264   4.152  -0.883  1.00 88.56           C  
ATOM    528  CD  ARG A  68      17.518   5.043   0.100  1.00 88.56           C  
ATOM    529  NE  ARG A  68      17.563   6.446  -0.303  1.00 88.56           N  
ATOM    530  NH1 ARG A  68      16.473   7.235   1.575  1.00 88.56           N  
ATOM    531  NH2 ARG A  68      17.162   8.693  -0.054  1.00 88.56           N  
ATOM    532  CZ  ARG A  68      17.066   7.455   0.407  1.00 88.56           C  
ATOM    533  N   LEU A  69      22.610   2.535  -0.368  1.00 87.75           N  
ATOM    534  CA  LEU A  69      24.028   2.585  -0.031  1.00 87.75           C  
ATOM    535  C   LEU A  69      24.887   2.212  -1.235  1.00 87.75           C  
ATOM    536  CB  LEU A  69      24.335   1.647   1.139  1.00 87.75           C  
ATOM    537  O   LEU A  69      25.955   2.792  -1.444  1.00 87.75           O  
ATOM    538  CG  LEU A  69      23.865   2.109   2.520  1.00 87.75           C  
ATOM    539  CD1 LEU A  69      24.063   0.998   3.546  1.00 87.75           C  
ATOM    540  CD2 LEU A  69      24.606   3.373   2.942  1.00 87.75           C  
ATOM    541  N   ARG A  70      24.406   1.244  -2.055  1.00 85.00           N  
ATOM    542  CA  ARG A  70      25.124   0.745  -3.223  1.00 85.00           C  
ATOM    543  C   ARG A  70      25.133   1.778  -4.344  1.00 85.00           C  
ATOM    544  CB  ARG A  70      24.501  -0.562  -3.720  1.00 85.00           C  
ATOM    545  O   ARG A  70      26.165   2.004  -4.979  1.00 85.00           O  
ATOM    546  CG  ARG A  70      25.308  -1.255  -4.806  1.00 85.00           C  
ATOM    547  CD  ARG A  70      24.610  -2.509  -5.314  1.00 85.00           C  
ATOM    548  NE  ARG A  70      23.457  -2.184  -6.148  1.00 85.00           N  
ATOM    549  NH1 ARG A  70      24.363  -3.038  -8.094  1.00 85.00           N  
ATOM    550  NH2 ARG A  70      22.270  -2.104  -8.113  1.00 85.00           N  
ATOM    551  CZ  ARG A  70      23.366  -2.443  -7.450  1.00 85.00           C  
ATOM    552  N   LEU A  71      24.019   2.417  -4.641  1.00 78.35           N  
ATOM    553  CA  LEU A  71      23.808   3.256  -5.816  1.00 78.35           C  
ATOM    554  C   LEU A  71      24.023   4.728  -5.479  1.00 78.35           C  
ATOM    555  CB  LEU A  71      22.398   3.050  -6.376  1.00 78.35           C  
ATOM    556  O   LEU A  71      24.338   5.532  -6.359  1.00 78.35           O  
ATOM    557  CG  LEU A  71      22.123   1.701  -7.041  1.00 78.35           C  
ATOM    558  CD1 LEU A  71      20.627   1.517  -7.270  1.00 78.35           C  
ATOM    559  CD2 LEU A  71      22.889   1.586  -8.355  1.00 78.35           C  
ATOM    560  N   LEU A  72      24.280   5.049  -4.162  1.00 76.82           N  
ATOM    561  CA  LEU A  72      24.347   6.444  -3.742  1.00 76.82           C  
ATOM    562  C   LEU A  72      23.609   7.345  -4.727  1.00 76.82           C  
ATOM    563  CB  LEU A  72      25.805   6.896  -3.614  1.00 76.82           C  
ATOM    564  O   LEU A  72      24.226   8.172  -5.401  1.00 76.82           O  
ATOM    565  CG  LEU A  72      26.567   6.386  -2.390  1.00 76.82           C  
ATOM    566  CD1 LEU A  72      28.057   6.280  -2.700  1.00 76.82           C  
ATOM    567  CD2 LEU A  72      26.328   7.299  -1.192  1.00 76.82           C  
ATOM    568  N   PRO A  73      22.381   7.001  -5.078  1.00 62.23           N  
ATOM    569  CA  PRO A  73      21.681   7.771  -6.109  1.00 62.23           C  
ATOM    570  C   PRO A  73      21.666   9.270  -5.818  1.00 62.23           C  
ATOM    571  CB  PRO A  73      20.263   7.195  -6.077  1.00 62.23           C  
ATOM    572  O   PRO A  73      21.767   9.678  -4.658  1.00 62.23           O  
ATOM    573  CG  PRO A  73      20.240   6.302  -4.878  1.00 62.23           C  
ATOM    574  CD  PRO A  73      21.634   6.206  -4.329  1.00 62.23           C  
ATOM    575  N   ALA A  74      22.136  10.183  -6.731  1.00 69.03           N  
ATOM    576  CA  ALA A  74      21.978  11.626  -6.570  1.00 69.03           C  
ATOM    577  C   ALA A  74      20.608  11.967  -5.992  1.00 69.03           C  
ATOM    578  CB  ALA A  74      22.179  12.336  -7.907  1.00 69.03           C  
ATOM    579  O   ALA A  74      19.603  11.350  -6.354  1.00 69.03           O  
ATOM    580  N   GLU A  75      20.419  12.247  -4.693  1.00 64.60           N  
ATOM    581  CA  GLU A  75      19.261  12.716  -3.938  1.00 64.60           C  
ATOM    582  C   GLU A  75      18.256  13.417  -4.848  1.00 64.60           C  
ATOM    583  CB  GLU A  75      19.698  13.658  -2.813  1.00 64.60           C  
ATOM    584  O   GLU A  75      17.077  13.533  -4.508  1.00 64.60           O  
ATOM    585  CG  GLU A  75      20.415  12.958  -1.669  1.00 64.60           C  
ATOM    586  CD  GLU A  75      20.788  13.895  -0.531  1.00 64.60           C  
ATOM    587  OE1 GLU A  75      21.319  13.420   0.498  1.00 64.60           O  
ATOM    588  OE2 GLU A  75      20.546  15.115  -0.670  1.00 64.60           O  
ATOM    589  N   THR A  76      17.988  12.686  -6.107  1.00 69.43           N  
ATOM    590  CA  THR A  76      16.955  13.326  -6.914  1.00 69.43           C  
ATOM    591  C   THR A  76      16.639  12.489  -8.150  1.00 69.43           C  
ATOM    592  CB  THR A  76      17.379  14.742  -7.344  1.00 69.43           C  
ATOM    593  O   THR A  76      15.964  12.959  -9.069  1.00 69.43           O  
ATOM    594  CG2 THR A  76      17.516  15.665  -6.138  1.00 69.43           C  
ATOM    595  OG1 THR A  76      18.638  14.672  -8.024  1.00 69.43           O  
ATOM    596  N   THR A  77      17.209  11.276  -8.181  1.00 83.74           N  
ATOM    597  CA  THR A  77      16.864  10.437  -9.323  1.00 83.74           C  
ATOM    598  C   THR A  77      15.500   9.783  -9.121  1.00 83.74           C  
ATOM    599  CB  THR A  77      17.928   9.348  -9.557  1.00 83.74           C  
ATOM    600  O   THR A  77      15.012   9.688  -7.993  1.00 83.74           O  
ATOM    601  CG2 THR A  77      19.303   9.965  -9.792  1.00 83.74           C  
ATOM    602  OG1 THR A  77      17.990   8.493  -8.409  1.00 83.74           O  
ATOM    603  N   SER A  78      14.739   9.672 -10.193  1.00 85.79           N  
ATOM    604  CA  SER A  78      13.439   9.009 -10.208  1.00 85.79           C  
ATOM    605  C   SER A  78      13.491   7.674  -9.475  1.00 85.79           C  
ATOM    606  CB  SER A  78      12.964   8.793 -11.646  1.00 85.79           C  
ATOM    607  O   SER A  78      12.545   7.307  -8.774  1.00 85.79           O  
ATOM    608  OG  SER A  78      13.952   8.118 -12.406  1.00 85.79           O  
ATOM    609  N   TYR A  79      14.616   7.049  -9.507  1.00 89.05           N  
ATOM    610  CA  TYR A  79      14.813   5.769  -8.836  1.00 89.05           C  
ATOM    611  C   TYR A  79      14.873   5.950  -7.323  1.00 89.05           C  
ATOM    612  CB  TYR A  79      16.095   5.094  -9.331  1.00 89.05           C  
ATOM    613  O   TYR A  79      14.286   5.165  -6.575  1.00 89.05           O  
ATOM    614  CG  TYR A  79      16.325   3.722  -8.745  1.00 89.05           C  
ATOM    615  CD1 TYR A  79      17.457   3.451  -7.980  1.00 89.05           C  
ATOM    616  CD2 TYR A  79      15.411   2.695  -8.956  1.00 89.05           C  
ATOM    617  CE1 TYR A  79      17.674   2.188  -7.440  1.00 89.05           C  
ATOM    618  CE2 TYR A  79      15.618   1.428  -8.420  1.00 89.05           C  
ATOM    619  OH  TYR A  79      16.959  -0.068  -7.132  1.00 89.05           O  
ATOM    620  CZ  TYR A  79      16.750   1.185  -7.664  1.00 89.05           C  
ATOM    621  N   ASP A  80      15.599   6.962  -6.850  1.00 88.44           N  
ATOM    622  CA  ASP A  80      15.670   7.295  -5.431  1.00 88.44           C  
ATOM    623  C   ASP A  80      14.287   7.628  -4.875  1.00 88.44           C  
ATOM    624  CB  ASP A  80      16.625   8.469  -5.202  1.00 88.44           C  
ATOM    625  O   ASP A  80      13.948   7.226  -3.760  1.00 88.44           O  
ATOM    626  CG  ASP A  80      16.890   8.740  -3.732  1.00 88.44           C  
ATOM    627  OD1 ASP A  80      17.289   7.808  -3.001  1.00 88.44           O  
ATOM    628  OD2 ASP A  80      16.694   9.896  -3.299  1.00 88.44           O  
ATOM    629  N   LYS A  81      13.517   8.324  -5.610  1.00 89.70           N  
ATOM    630  CA  LYS A  81      12.155   8.667  -5.211  1.00 89.70           C  
ATOM    631  C   LYS A  81      11.288   7.418  -5.082  1.00 89.70           C  
ATOM    632  CB  LYS A  81      11.530   9.637  -6.215  1.00 89.70           C  
ATOM    633  O   LYS A  81      10.475   7.312  -4.162  1.00 89.70           O  
ATOM    634  CG  LYS A  81      12.116  11.040  -6.168  1.00 89.70           C  
ATOM    635  CD  LYS A  81      11.758  11.752  -4.870  1.00 89.70           C  
ATOM    636  CE  LYS A  81      12.276  13.184  -4.857  1.00 89.70           C  
ATOM    637  NZ  LYS A  81      12.006  13.858  -3.551  1.00 89.70           N  
ATOM    638  N   VAL A  82      11.471   6.479  -5.999  1.00 91.82           N  
ATOM    639  CA  VAL A  82      10.748   5.212  -5.956  1.00 91.82           C  
ATOM    640  C   VAL A  82      11.115   4.451  -4.684  1.00 91.82           C  
ATOM    641  CB  VAL A  82      11.046   4.345  -7.200  1.00 91.82           C  
ATOM    642  O   VAL A  82      10.242   3.900  -4.009  1.00 91.82           O  
ATOM    643  CG1 VAL A  82      10.464   2.943  -7.033  1.00 91.82           C  
ATOM    644  CG2 VAL A  82      10.492   5.011  -8.458  1.00 91.82           C  
ATOM    645  N   LEU A  83      12.410   4.451  -4.334  1.00 92.20           N  
ATOM    646  CA  LEU A  83      12.866   3.782  -3.120  1.00 92.20           C  
ATOM    647  C   LEU A  83      12.289   4.455  -1.879  1.00 92.20           C  
ATOM    648  CB  LEU A  83      14.395   3.783  -3.050  1.00 92.20           C  
ATOM    649  O   LEU A  83      11.901   3.777  -0.925  1.00 92.20           O  
ATOM    650  CG  LEU A  83      15.122   2.937  -4.097  1.00 92.20           C  
ATOM    651  CD1 LEU A  83      16.632   3.071  -3.931  1.00 92.20           C  
ATOM    652  CD2 LEU A  83      14.695   1.477  -3.997  1.00 92.20           C  
ATOM    653  N   GLU A  84      12.258   5.738  -1.878  1.00 90.91           N  
ATOM    654  CA  GLU A  84      11.698   6.510  -0.773  1.00 90.91           C  
ATOM    655  C   GLU A  84      10.211   6.218  -0.594  1.00 90.91           C  
ATOM    656  CB  GLU A  84      11.917   8.008  -0.998  1.00 90.91           C  
ATOM    657  O   GLU A  84       9.749   5.989   0.525  1.00 90.91           O  
ATOM    658  CG  GLU A  84      11.445   8.879   0.157  1.00 90.91           C  
ATOM    659  CD  GLU A  84      11.643  10.366  -0.093  1.00 90.91           C  
ATOM    660  OE1 GLU A  84      11.143  11.188   0.708  1.00 90.91           O  
ATOM    661  OE2 GLU A  84      12.303  10.711  -1.098  1.00 90.91           O  
ATOM    662  N   TRP A  85       9.502   6.289  -1.645  1.00 92.34           N  
ATOM    663  CA  TRP A  85       8.063   6.049  -1.597  1.00 92.34           C  
ATOM    664  C   TRP A  85       7.765   4.606  -1.202  1.00 92.34           C  
ATOM    665  CB  TRP A  85       7.421   6.363  -2.951  1.00 92.34           C  
ATOM    666  O   TRP A  85       6.813   4.343  -0.463  1.00 92.34           O  
ATOM    667  CG  TRP A  85       7.392   7.824  -3.286  1.00 92.34           C  
ATOM    668  CD1 TRP A  85       7.590   8.871  -2.429  1.00 92.34           C  
ATOM    669  CD2 TRP A  85       7.145   8.401  -4.572  1.00 92.34           C  
ATOM    670  CE2 TRP A  85       7.209   9.804  -4.421  1.00 92.34           C  
ATOM    671  CE3 TRP A  85       6.876   7.866  -5.840  1.00 92.34           C  
ATOM    672  NE1 TRP A  85       7.482  10.064  -3.105  1.00 92.34           N  
ATOM    673  CH2 TRP A  85       6.752  10.131  -6.720  1.00 92.34           C  
ATOM    674  CZ2 TRP A  85       7.014  10.680  -5.492  1.00 92.34           C  
ATOM    675  CZ3 TRP A  85       6.682   8.740  -6.904  1.00 92.34           C  
ATOM    676  N   ALA A  86       8.545   3.704  -1.736  1.00 93.87           N  
ATOM    677  CA  ALA A  86       8.403   2.303  -1.348  1.00 93.87           C  
ATOM    678  C   ALA A  86       8.586   2.131   0.157  1.00 93.87           C  
ATOM    679  CB  ALA A  86       9.405   1.436  -2.106  1.00 93.87           C  
ATOM    680  O   ALA A  86       7.844   1.382   0.798  1.00 93.87           O  
ATOM    681  N   GLN A  87       9.577   2.752   0.689  1.00 94.02           N  
ATOM    682  CA  GLN A  87       9.831   2.718   2.125  1.00 94.02           C  
ATOM    683  C   GLN A  87       8.627   3.234   2.909  1.00 94.02           C  
ATOM    684  CB  GLN A  87      11.074   3.539   2.471  1.00 94.02           C  
ATOM    685  O   GLN A  87       8.232   2.638   3.913  1.00 94.02           O  
ATOM    686  CG  GLN A  87      11.453   3.490   3.945  1.00 94.02           C  
ATOM    687  CD  GLN A  87      12.740   4.236   4.245  1.00 94.02           C  
ATOM    688  NE2 GLN A  87      12.931   4.604   5.507  1.00 94.02           N  
ATOM    689  OE1 GLN A  87      13.555   4.480   3.349  1.00 94.02           O  
ATOM    690  N   VAL A  88       8.043   4.355   2.544  1.00 91.93           N  
ATOM    691  CA  VAL A  88       6.885   4.951   3.201  1.00 91.93           C  
ATOM    692  C   VAL A  88       5.708   3.978   3.157  1.00 91.93           C  
ATOM    693  CB  VAL A  88       6.490   6.295   2.549  1.00 91.93           C  
ATOM    694  O   VAL A  88       5.025   3.774   4.163  1.00 91.93           O  
ATOM    695  CG1 VAL A  88       5.174   6.810   3.128  1.00 91.93           C  
ATOM    696  CG2 VAL A  88       7.602   7.326   2.739  1.00 91.93           C  
ATOM    697  N   LEU A  89       5.503   3.409   2.053  1.00 93.45           N  
ATOM    698  CA  LEU A  89       4.392   2.482   1.859  1.00 93.45           C  
ATOM    699  C   LEU A  89       4.567   1.236   2.721  1.00 93.45           C  
ATOM    700  CB  LEU A  89       4.277   2.086   0.385  1.00 93.45           C  
ATOM    701  O   LEU A  89       3.606   0.753   3.323  1.00 93.45           O  
ATOM    702  CG  LEU A  89       3.566   3.083  -0.531  1.00 93.45           C  
ATOM    703  CD1 LEU A  89       3.723   2.667  -1.990  1.00 93.45           C  
ATOM    704  CD2 LEU A  89       2.091   3.196  -0.158  1.00 93.45           C  
ATOM    705  N   VAL A  90       5.763   0.728   2.741  1.00 94.56           N  
ATOM    706  CA  VAL A  90       6.065  -0.439   3.564  1.00 94.56           C  
ATOM    707  C   VAL A  90       5.826  -0.109   5.036  1.00 94.56           C  
ATOM    708  CB  VAL A  90       7.519  -0.920   3.355  1.00 94.56           C  
ATOM    709  O   VAL A  90       5.244  -0.911   5.771  1.00 94.56           O  
ATOM    710  CG1 VAL A  90       7.884  -1.994   4.378  1.00 94.56           C  
ATOM    711  CG2 VAL A  90       7.707  -1.445   1.933  1.00 94.56           C  
ATOM    712  N   GLN A  91       6.240   0.973   5.470  1.00 92.64           N  
ATOM    713  CA  GLN A  91       6.054   1.403   6.852  1.00 92.64           C  
ATOM    714  C   GLN A  91       4.574   1.577   7.180  1.00 92.64           C  
ATOM    715  CB  GLN A  91       6.808   2.707   7.116  1.00 92.64           C  
ATOM    716  O   GLN A  91       4.131   1.233   8.277  1.00 92.64           O  
ATOM    717  CG  GLN A  91       8.321   2.545   7.166  1.00 92.64           C  
ATOM    718  CD  GLN A  91       9.049   3.867   7.319  1.00 92.64           C  
ATOM    719  NE2 GLN A  91      10.346   3.801   7.596  1.00 92.64           N  
ATOM    720  OE1 GLN A  91       8.450   4.939   7.188  1.00 92.64           O  
ATOM    721  N   ARG A  92       3.875   2.105   6.270  1.00 92.02           N  
ATOM    722  CA  ARG A  92       2.439   2.307   6.439  1.00 92.02           C  
ATOM    723  C   ARG A  92       1.708   0.974   6.553  1.00 92.02           C  
ATOM    724  CB  ARG A  92       1.870   3.119   5.273  1.00 92.02           C  
ATOM    725  O   ARG A  92       0.831   0.812   7.404  1.00 92.02           O  
ATOM    726  CG  ARG A  92       2.176   4.606   5.351  1.00 92.02           C  
ATOM    727  CD  ARG A  92       1.501   5.380   4.227  1.00 92.02           C  
ATOM    728  NE  ARG A  92       1.815   6.804   4.289  1.00 92.02           N  
ATOM    729  NH1 ARG A  92       0.821   7.323   2.269  1.00 92.02           N  
ATOM    730  NH2 ARG A  92       1.820   8.967   3.516  1.00 92.02           N  
ATOM    731  CZ  ARG A  92       1.485   7.695   3.358  1.00 92.02           C  
ATOM    732  N   LEU A  93       2.017   0.068   5.691  1.00 93.89           N  
ATOM    733  CA  LEU A  93       1.419  -1.262   5.730  1.00 93.89           C  
ATOM    734  C   LEU A  93       1.794  -1.989   7.017  1.00 93.89           C  
ATOM    735  CB  LEU A  93       1.863  -2.085   4.517  1.00 93.89           C  
ATOM    736  O   LEU A  93       0.973  -2.708   7.591  1.00 93.89           O  
ATOM    737  CG  LEU A  93       1.295  -1.657   3.163  1.00 93.89           C  
ATOM    738  CD1 LEU A  93       1.873  -2.524   2.049  1.00 93.89           C  
ATOM    739  CD2 LEU A  93      -0.228  -1.734   3.173  1.00 93.89           C  
ATOM    740  N   ASP A  94       3.051  -1.792   7.396  1.00 93.24           N  
ATOM    741  CA  ASP A  94       3.533  -2.383   8.641  1.00 93.24           C  
ATOM    742  C   ASP A  94       2.752  -1.851   9.840  1.00 93.24           C  
ATOM    743  CB  ASP A  94       5.027  -2.108   8.822  1.00 93.24           C  
ATOM    744  O   ASP A  94       2.394  -2.611  10.742  1.00 93.24           O  
ATOM    745  CG  ASP A  94       5.625  -2.842  10.010  1.00 93.24           C  
ATOM    746  OD1 ASP A  94       5.492  -4.083  10.090  1.00 93.24           O  
ATOM    747  OD2 ASP A  94       6.232  -2.174  10.874  1.00 93.24           O  
ATOM    748  N   ALA A  95       2.515  -0.587   9.881  1.00 91.00           N  
ATOM    749  CA  ALA A  95       1.763   0.048  10.960  1.00 91.00           C  
ATOM    750  C   ALA A  95       0.334  -0.484  11.020  1.00 91.00           C  
ATOM    751  CB  ALA A  95       1.756   1.565  10.783  1.00 91.00           C  
ATOM    752  O   ALA A  95      -0.190  -0.755  12.103  1.00 91.00           O  
ATOM    753  N   VAL A  96      -0.283  -0.618   9.887  1.00 90.67           N  
ATOM    754  CA  VAL A  96      -1.645  -1.137   9.801  1.00 90.67           C  
ATOM    755  C   VAL A  96      -1.669  -2.600  10.238  1.00 90.67           C  
ATOM    756  CB  VAL A  96      -2.216  -0.998   8.372  1.00 90.67           C  
ATOM    757  O   VAL A  96      -2.570  -3.021  10.967  1.00 90.67           O  
ATOM    758  CG1 VAL A  96      -3.580  -1.678   8.267  1.00 90.67           C  
ATOM    759  CG2 VAL A  96      -2.318   0.475   7.980  1.00 90.67           C  
ATOM    760  N   GLU A  97      -0.731  -3.378   9.778  1.00 91.26           N  
ATOM    761  CA  GLU A  97      -0.604  -4.780  10.164  1.00 91.26           C  
ATOM    762  C   GLU A  97      -0.469  -4.926  11.677  1.00 91.26           C  
ATOM    763  CB  GLU A  97       0.597  -5.423   9.465  1.00 91.26           C  
ATOM    764  O   GLU A  97      -1.073  -5.818  12.276  1.00 91.26           O  
ATOM    765  CG  GLU A  97       0.792  -6.893   9.806  1.00 91.26           C  
ATOM    766  CD  GLU A  97       2.080  -7.474   9.245  1.00 91.26           C  
ATOM    767  OE1 GLU A  97       2.379  -8.659   9.514  1.00 91.26           O  
ATOM    768  OE2 GLU A  97       2.796  -6.737   8.531  1.00 91.26           O  
ATOM    769  N   LYS A  98       0.354  -4.129  12.314  1.00 90.90           N  
ATOM    770  CA  LYS A  98       0.566  -4.185  13.757  1.00 90.90           C  
ATOM    771  C   LYS A  98      -0.727  -3.900  14.515  1.00 90.90           C  
ATOM    772  CB  LYS A  98       1.651  -3.193  14.180  1.00 90.90           C  
ATOM    773  O   LYS A  98      -1.015  -4.542  15.527  1.00 90.90           O  
ATOM    774  CG  LYS A  98       3.064  -3.630  13.822  1.00 90.90           C  
ATOM    775  CD  LYS A  98       4.096  -2.600  14.261  1.00 90.90           C  
ATOM    776  CE  LYS A  98       5.510  -3.035  13.900  1.00 90.90           C  
ATOM    777  NZ  LYS A  98       6.506  -1.953  14.160  1.00 90.90           N  
ATOM    778  N   VAL A  99      -1.530  -2.948  14.001  1.00 87.87           N  
ATOM    779  CA  VAL A  99      -2.789  -2.562  14.630  1.00 87.87           C  
ATOM    780  C   VAL A  99      -3.827  -3.664  14.428  1.00 87.87           C  
ATOM    781  CB  VAL A  99      -3.318  -1.223  14.069  1.00 87.87           C  
ATOM    782  O   VAL A  99      -4.509  -4.064  15.375  1.00 87.87           O  
ATOM    783  CG1 VAL A  99      -4.727  -0.939  14.586  1.00 87.87           C  
ATOM    784  CG2 VAL A  99      -2.371  -0.081  14.435  1.00 87.87           C  
ATOM    785  N   VAL A 100      -3.847  -4.251  13.272  1.00 88.66           N  
ATOM    786  CA  VAL A 100      -4.854  -5.237  12.893  1.00 88.66           C  
ATOM    787  C   VAL A 100      -4.415  -6.626  13.348  1.00 88.66           C  
ATOM    788  CB  VAL A 100      -5.108  -5.230  11.369  1.00 88.66           C  
ATOM    789  O   VAL A 100      -5.251  -7.474  13.669  1.00 88.66           O  
ATOM    790  CG1 VAL A 100      -6.060  -6.359  10.975  1.00 88.66           C  
ATOM    791  CG2 VAL A 100      -5.667  -3.879  10.927  1.00 88.66           C  
ATOM    792  N   GLY A 101      -3.119  -6.874  13.283  1.00 87.54           N  
ATOM    793  CA  GLY A 101      -2.536  -8.168  13.602  1.00 87.54           C  
ATOM    794  C   GLY A 101      -2.893  -8.656  14.994  1.00 87.54           C  
ATOM    795  O   GLY A 101      -2.929  -9.863  15.244  1.00 87.54           O  
ATOM    796  N   SER A 102      -3.214  -7.749  15.886  1.00 84.61           N  
ATOM    797  CA  SER A 102      -3.597  -8.114  17.246  1.00 84.61           C  
ATOM    798  C   SER A 102      -4.994  -8.725  17.282  1.00 84.61           C  
ATOM    799  CB  SER A 102      -3.541  -6.893  18.165  1.00 84.61           C  
ATOM    800  O   SER A 102      -5.311  -9.509  18.179  1.00 84.61           O  
ATOM    801  OG  SER A 102      -4.479  -5.912  17.755  1.00 84.61           O  
ATOM    802  N   PHE A 103      -5.780  -8.581  16.140  1.00 83.65           N  
ATOM    803  CA  PHE A 103      -7.179  -8.990  16.112  1.00 83.65           C  
ATOM    804  C   PHE A 103      -7.422 -10.013  15.008  1.00 83.65           C  
ATOM    805  CB  PHE A 103      -8.092  -7.776  15.913  1.00 83.65           C  
ATOM    806  O   PHE A 103      -8.275 -10.892  15.146  1.00 83.65           O  
ATOM    807  CG  PHE A 103      -8.053  -6.794  17.053  1.00 83.65           C  
ATOM    808  CD1 PHE A 103      -8.926  -6.920  18.127  1.00 83.65           C  
ATOM    809  CD2 PHE A 103      -7.144  -5.745  17.050  1.00 83.65           C  
ATOM    810  CE1 PHE A 103      -8.892  -6.013  19.183  1.00 83.65           C  
ATOM    811  CE2 PHE A 103      -7.104  -4.834  18.102  1.00 83.65           C  
ATOM    812  CZ  PHE A 103      -7.980  -4.969  19.167  1.00 83.65           C  
ATOM    813  N   VAL A 104      -6.668  -9.888  13.940  1.00 86.81           N  
ATOM    814  CA  VAL A 104      -6.826 -10.750  12.773  1.00 86.81           C  
ATOM    815  C   VAL A 104      -5.504 -11.447  12.462  1.00 86.81           C  
ATOM    816  CB  VAL A 104      -7.313  -9.955  11.541  1.00 86.81           C  
ATOM    817  O   VAL A 104      -4.549 -10.808  12.013  1.00 86.81           O  
ATOM    818  CG1 VAL A 104      -7.508 -10.882  10.343  1.00 86.81           C  
ATOM    819  CG2 VAL A 104      -8.609  -9.213  11.864  1.00 86.81           C  
ATOM    820  N   ALA A 105      -5.375 -12.708  12.759  1.00 85.14           N  
ATOM    821  CA  ALA A 105      -4.147 -13.498  12.708  1.00 85.14           C  
ATOM    822  C   ALA A 105      -3.669 -13.676  11.270  1.00 85.14           C  
ATOM    823  CB  ALA A 105      -4.363 -14.859  13.366  1.00 85.14           C  
ATOM    824  O   ALA A 105      -2.464 -13.737  11.013  1.00 85.14           O  
ATOM    825  N   ASP A 106      -4.506 -13.576  10.256  1.00 86.41           N  
ATOM    826  CA  ASP A 106      -4.136 -13.900   8.882  1.00 86.41           C  
ATOM    827  C   ASP A 106      -3.812 -12.636   8.088  1.00 86.41           C  
ATOM    828  CB  ASP A 106      -5.257 -14.681   8.194  1.00 86.41           C  
ATOM    829  O   ASP A 106      -3.568 -12.700   6.882  1.00 86.41           O  
ATOM    830  CG  ASP A 106      -5.486 -16.052   8.804  1.00 86.41           C  
ATOM    831  OD1 ASP A 106      -4.541 -16.624   9.390  1.00 86.41           O  
ATOM    832  OD2 ASP A 106      -6.619 -16.567   8.695  1.00 86.41           O  
ATOM    833  N   ILE A 107      -3.837 -11.509   8.662  1.00 88.31           N  
ATOM    834  CA  ILE A 107      -3.602 -10.222   8.016  1.00 88.31           C  
ATOM    835  C   ILE A 107      -2.151 -10.137   7.549  1.00 88.31           C  
ATOM    836  CB  ILE A 107      -3.931  -9.046   8.963  1.00 88.31           C  
ATOM    837  O   ILE A 107      -1.843  -9.428   6.587  1.00 88.31           O  
ATOM    838  CG1 ILE A 107      -3.876  -7.716   8.202  1.00 88.31           C  
ATOM    839  CG2 ILE A 107      -2.974  -9.033  10.159  1.00 88.31           C  
ATOM    840  CD1 ILE A 107      -4.951  -7.569   7.134  1.00 88.31           C  
ATOM    841  N   TYR A 108      -1.311 -10.851   8.226  1.00 89.92           N  
ATOM    842  CA  TYR A 108       0.099 -10.878   7.853  1.00 89.92           C  
ATOM    843  C   TYR A 108       0.283 -11.459   6.456  1.00 89.92           C  
ATOM    844  CB  TYR A 108       0.908 -11.692   8.868  1.00 89.92           C  
ATOM    845  O   TYR A 108       1.240 -11.119   5.757  1.00 89.92           O  
ATOM    846  CG  TYR A 108       0.719 -13.184   8.738  1.00 89.92           C  
ATOM    847  CD1 TYR A 108      -0.283 -13.844   9.446  1.00 89.92           C  
ATOM    848  CD2 TYR A 108       1.542 -13.938   7.908  1.00 89.92           C  
ATOM    849  CE1 TYR A 108      -0.460 -15.218   9.331  1.00 89.92           C  
ATOM    850  CE2 TYR A 108       1.374 -15.313   7.785  1.00 89.92           C  
ATOM    851  OH  TYR A 108       0.202 -17.305   8.381  1.00 89.92           O  
ATOM    852  CZ  TYR A 108       0.372 -15.943   8.499  1.00 89.92           C  
ATOM    853  N   LEU A 109      -0.571 -12.338   5.976  1.00 88.55           N  
ATOM    854  CA  LEU A 109      -0.520 -12.909   4.635  1.00 88.55           C  
ATOM    855  C   LEU A 109      -0.738 -11.833   3.577  1.00 88.55           C  
ATOM    856  CB  LEU A 109      -1.571 -14.012   4.482  1.00 88.55           C  
ATOM    857  O   LEU A 109      -0.073 -11.833   2.538  1.00 88.55           O  
ATOM    858  CG  LEU A 109      -1.340 -15.287   5.295  1.00 88.55           C  
ATOM    859  CD1 LEU A 109      -2.534 -16.226   5.160  1.00 88.55           C  
ATOM    860  CD2 LEU A 109      -0.055 -15.979   4.851  1.00 88.55           C  
ATOM    861  N   ALA A 110      -1.697 -10.880   3.811  1.00 90.25           N  
ATOM    862  CA  ALA A 110      -1.986  -9.765   2.912  1.00 90.25           C  
ATOM    863  C   ALA A 110      -0.802  -8.806   2.830  1.00 90.25           C  
ATOM    864  CB  ALA A 110      -3.238  -9.022   3.372  1.00 90.25           C  
ATOM    865  O   ALA A 110      -0.419  -8.376   1.739  1.00 90.25           O  
ATOM    866  N   THR A 111      -0.179  -8.506   3.945  1.00 91.84           N  
ATOM    867  CA  THR A 111       0.964  -7.601   3.990  1.00 91.84           C  
ATOM    868  C   THR A 111       2.192  -8.249   3.357  1.00 91.84           C  
ATOM    869  CB  THR A 111       1.288  -7.184   5.436  1.00 91.84           C  
ATOM    870  O   THR A 111       2.969  -7.580   2.673  1.00 91.84           O  
ATOM    871  CG2 THR A 111       0.198  -6.284   6.007  1.00 91.84           C  
ATOM    872  OG1 THR A 111       1.401  -8.356   6.252  1.00 91.84           O  
ATOM    873  N   ARG A 112       2.372  -9.500   3.558  1.00 90.95           N  
ATOM    874  CA  ARG A 112       3.483 -10.220   2.946  1.00 90.95           C  
ATOM    875  C   ARG A 112       3.343 -10.255   1.428  1.00 90.95           C  
ATOM    876  CB  ARG A 112       3.570 -11.645   3.497  1.00 90.95           C  
ATOM    877  O   ARG A 112       4.338 -10.168   0.705  1.00 90.95           O  
ATOM    878  CG  ARG A 112       4.131 -11.727   4.907  1.00 90.95           C  
ATOM    879  CD  ARG A 112       4.347 -13.169   5.346  1.00 90.95           C  
ATOM    880  NE  ARG A 112       5.088 -13.245   6.602  1.00 90.95           N  
ATOM    881  NH1 ARG A 112       5.143 -15.554   6.669  1.00 90.95           N  
ATOM    882  NH2 ARG A 112       6.121 -14.330   8.342  1.00 90.95           N  
ATOM    883  CZ  ARG A 112       5.449 -14.376   7.201  1.00 90.95           C  
ATOM    884  N   LEU A 113       2.183 -10.489   1.038  1.00 90.42           N  
ATOM    885  CA  LEU A 113       1.909 -10.434  -0.394  1.00 90.42           C  
ATOM    886  C   LEU A 113       2.300  -9.078  -0.971  1.00 90.42           C  
ATOM    887  CB  LEU A 113       0.428 -10.711  -0.667  1.00 90.42           C  
ATOM    888  O   LEU A 113       2.939  -9.007  -2.023  1.00 90.42           O  
ATOM    889  CG  LEU A 113       0.010 -10.772  -2.137  1.00 90.42           C  
ATOM    890  CD1 LEU A 113       0.708 -11.933  -2.838  1.00 90.42           C  
ATOM    891  CD2 LEU A 113      -1.504 -10.900  -2.257  1.00 90.42           C  
ATOM    892  N   ALA A 114       1.880  -8.022  -0.360  1.00 92.32           N  
ATOM    893  CA  ALA A 114       2.219  -6.667  -0.788  1.00 92.32           C  
ATOM    894  C   ALA A 114       3.731  -6.458  -0.799  1.00 92.32           C  
ATOM    895  CB  ALA A 114       1.549  -5.639   0.120  1.00 92.32           C  
ATOM    896  O   ALA A 114       4.281  -5.908  -1.756  1.00 92.32           O  
ATOM    897  N   TYR A 115       4.402  -6.943   0.256  1.00 93.96           N  
ATOM    898  CA  TYR A 115       5.854  -6.829   0.339  1.00 93.96           C  
ATOM    899  C   TYR A 115       6.527  -7.592  -0.795  1.00 93.96           C  
ATOM    900  CB  TYR A 115       6.358  -7.348   1.689  1.00 93.96           C  
ATOM    901  O   TYR A 115       7.528  -7.135  -1.352  1.00 93.96           O  
ATOM    902  CG  TYR A 115       5.789  -6.608   2.875  1.00 93.96           C  
ATOM    903  CD1 TYR A 115       5.536  -5.239   2.811  1.00 93.96           C  
ATOM    904  CD2 TYR A 115       5.503  -7.274   4.061  1.00 93.96           C  
ATOM    905  CE1 TYR A 115       5.013  -4.552   3.901  1.00 93.96           C  
ATOM    906  CE2 TYR A 115       4.980  -6.598   5.158  1.00 93.96           C  
ATOM    907  OH  TYR A 115       4.221  -4.564   6.152  1.00 93.96           O  
ATOM    908  CZ  TYR A 115       4.739  -5.239   5.069  1.00 93.96           C  
ATOM    909  N   GLY A 116       6.034  -8.712  -1.053  1.00 90.87           N  
ATOM    910  CA  GLY A 116       6.522  -9.500  -2.173  1.00 90.87           C  
ATOM    911  C   GLY A 116       6.453  -8.762  -3.497  1.00 90.87           C  
ATOM    912  O   GLY A 116       7.401  -8.800  -4.284  1.00 90.87           O  
ATOM    913  N   TYR A 117       5.337  -8.119  -3.721  1.00 91.05           N  
ATOM    914  CA  TYR A 117       5.172  -7.326  -4.935  1.00 91.05           C  
ATOM    915  C   TYR A 117       6.142  -6.151  -4.954  1.00 91.05           C  
ATOM    916  CB  TYR A 117       3.732  -6.817  -5.053  1.00 91.05           C  
ATOM    917  O   TYR A 117       6.709  -5.824  -6.000  1.00 91.05           O  
ATOM    918  CG  TYR A 117       2.792  -7.800  -5.708  1.00 91.05           C  
ATOM    919  CD1 TYR A 117       2.846  -8.036  -7.080  1.00 91.05           C  
ATOM    920  CD2 TYR A 117       1.849  -8.494  -4.957  1.00 91.05           C  
ATOM    921  CE1 TYR A 117       1.981  -8.939  -7.688  1.00 91.05           C  
ATOM    922  CE2 TYR A 117       0.979  -9.399  -5.555  1.00 91.05           C  
ATOM    923  OH  TYR A 117       0.194 -10.511  -7.516  1.00 91.05           O  
ATOM    924  CZ  TYR A 117       1.052  -9.615  -6.919  1.00 91.05           C  
ATOM    925  N   PHE A 118       6.353  -5.498  -3.801  1.00 92.57           N  
ATOM    926  CA  PHE A 118       7.321  -4.413  -3.693  1.00 92.57           C  
ATOM    927  C   PHE A 118       8.721  -4.899  -4.047  1.00 92.57           C  
ATOM    928  CB  PHE A 118       7.312  -3.822  -2.280  1.00 92.57           C  
ATOM    929  O   PHE A 118       9.456  -4.220  -4.767  1.00 92.57           O  
ATOM    930  CG  PHE A 118       6.060  -3.053  -1.952  1.00 92.57           C  
ATOM    931  CD1 PHE A 118       5.405  -2.314  -2.929  1.00 92.57           C  
ATOM    932  CD2 PHE A 118       5.538  -3.070  -0.665  1.00 92.57           C  
ATOM    933  CE1 PHE A 118       4.246  -1.602  -2.628  1.00 92.57           C  
ATOM    934  CE2 PHE A 118       4.381  -2.361  -0.356  1.00 92.57           C  
ATOM    935  CZ  PHE A 118       3.737  -1.627  -1.339  1.00 92.57           C  
ATOM    936  N   ALA A 119       9.060  -6.014  -3.556  1.00 90.73           N  
ATOM    937  CA  ALA A 119      10.386  -6.581  -3.784  1.00 90.73           C  
ATOM    938  C   ALA A 119      10.609  -6.880  -5.264  1.00 90.73           C  
ATOM    939  CB  ALA A 119      10.572  -7.849  -2.954  1.00 90.73           C  
ATOM    940  O   ALA A 119      11.666  -6.565  -5.815  1.00 90.73           O  
ATOM    941  N   VAL A 120       9.618  -7.467  -5.888  1.00 88.72           N  
ATOM    942  CA  VAL A 120       9.706  -7.851  -7.293  1.00 88.72           C  
ATOM    943  C   VAL A 120       9.811  -6.602  -8.165  1.00 88.72           C  
ATOM    944  CB  VAL A 120       8.493  -8.703  -7.727  1.00 88.72           C  
ATOM    945  O   VAL A 120      10.665  -6.525  -9.051  1.00 88.72           O  
ATOM    946  CG1 VAL A 120       8.487  -8.904  -9.241  1.00 88.72           C  
ATOM    947  CG2 VAL A 120       8.503 -10.050  -7.006  1.00 88.72           C  
ATOM    948  N   VAL A 121       9.015  -5.638  -7.910  1.00 90.15           N  
ATOM    949  CA  VAL A 121       8.953  -4.430  -8.726  1.00 90.15           C  
ATOM    950  C   VAL A 121      10.202  -3.583  -8.490  1.00 90.15           C  
ATOM    951  CB  VAL A 121       7.683  -3.604  -8.422  1.00 90.15           C  
ATOM    952  O   VAL A 121      10.724  -2.964  -9.420  1.00 90.15           O  
ATOM    953  CG1 VAL A 121       7.770  -2.223  -9.069  1.00 90.15           C  
ATOM    954  CG2 VAL A 121       6.437  -4.345  -8.902  1.00 90.15           C  
ATOM    955  N   LEU A 122      10.664  -3.539  -7.249  1.00 91.31           N  
ATOM    956  CA  LEU A 122      11.844  -2.749  -6.916  1.00 91.31           C  
ATOM    957  C   LEU A 122      13.085  -3.310  -7.602  1.00 91.31           C  
ATOM    958  CB  LEU A 122      12.057  -2.716  -5.400  1.00 91.31           C  
ATOM    959  O   LEU A 122      14.000  -2.560  -7.949  1.00 91.31           O  
ATOM    960  CG  LEU A 122      11.129  -1.795  -4.605  1.00 91.31           C  
ATOM    961  CD1 LEU A 122      11.351  -1.983  -3.108  1.00 91.31           C  
ATOM    962  CD2 LEU A 122      11.349  -0.340  -5.006  1.00 91.31           C  
ATOM    963  N   GLU A 123      13.125  -4.573  -7.809  1.00 88.44           N  
ATOM    964  CA  GLU A 123      14.227  -5.198  -8.534  1.00 88.44           C  
ATOM    965  C   GLU A 123      14.244  -4.763  -9.996  1.00 88.44           C  
ATOM    966  CB  GLU A 123      14.137  -6.724  -8.440  1.00 88.44           C  
ATOM    967  O   GLU A 123      15.310  -4.650 -10.604  1.00 88.44           O  
ATOM    968  CG  GLU A 123      14.556  -7.282  -7.087  1.00 88.44           C  
ATOM    969  CD  GLU A 123      14.551  -8.802  -7.039  1.00 88.44           C  
ATOM    970  OE1 GLU A 123      14.901  -9.377  -5.983  1.00 88.44           O  
ATOM    971  OE2 GLU A 123      14.195  -9.423  -8.065  1.00 88.44           O  
ATOM    972  N   LEU A 124      13.045  -4.419 -10.486  1.00 86.95           N  
ATOM    973  CA  LEU A 124      12.886  -4.032 -11.884  1.00 86.95           C  
ATOM    974  C   LEU A 124      13.023  -2.522 -12.048  1.00 86.95           C  
ATOM    975  CB  LEU A 124      11.527  -4.493 -12.417  1.00 86.95           C  
ATOM    976  O   LEU A 124      13.059  -2.016 -13.172  1.00 86.95           O  
ATOM    977  CG  LEU A 124      11.320  -6.005 -12.528  1.00 86.95           C  
ATOM    978  CD1 LEU A 124       9.852  -6.321 -12.794  1.00 86.95           C  
ATOM    979  CD2 LEU A 124      12.205  -6.586 -13.627  1.00 86.95           C  
ATOM    980  N   ALA A 125      13.025  -1.810 -10.938  1.00 85.53           N  
ATOM    981  CA  ALA A 125      12.939  -0.353 -10.876  1.00 85.53           C  
ATOM    982  C   ALA A 125      14.230   0.293 -11.371  1.00 85.53           C  
ATOM    983  CB  ALA A 125      12.632   0.102  -9.452  1.00 85.53           C  
ATOM    984  O   ALA A 125      14.218   1.428 -11.854  1.00 85.53           O  
ATOM    985  N   ALA A 126      15.400  -0.480 -11.351  1.00 82.42           N  
ATOM    986  CA  ALA A 126      16.677   0.101 -11.759  1.00 82.42           C  
ATOM    987  C   ALA A 126      16.659   0.484 -13.236  1.00 82.42           C  
ATOM    988  CB  ALA A 126      17.818  -0.873 -11.479  1.00 82.42           C  
ATOM    989  O   ALA A 126      17.180   1.535 -13.617  1.00 82.42           O  
ATOM    990  N   GLU A 127      15.886  -0.180 -14.059  1.00 84.75           N  
ATOM    991  CA  GLU A 127      15.852   0.030 -15.503  1.00 84.75           C  
ATOM    992  C   GLU A 127      14.563   0.727 -15.930  1.00 84.75           C  
ATOM    993  CB  GLU A 127      16.001  -1.301 -16.244  1.00 84.75           C  
ATOM    994  O   GLU A 127      14.489   1.292 -17.024  1.00 84.75           O  
ATOM    995  CG  GLU A 127      17.325  -2.005 -15.984  1.00 84.75           C  
ATOM    996  CD  GLU A 127      17.423  -3.365 -16.657  1.00 84.75           C  
ATOM    997  OE1 GLU A 127      18.444  -4.064 -16.466  1.00 84.75           O  
ATOM    998  OE2 GLU A 127      16.472  -3.734 -17.381  1.00 84.75           O  
ATOM    999  N   ASN A 128      13.540   0.868 -15.005  1.00 86.87           N  
ATOM   1000  CA  ASN A 128      12.217   1.383 -15.344  1.00 86.87           C  
ATOM   1001  C   ASN A 128      11.680   2.308 -14.256  1.00 86.87           C  
ATOM   1002  CB  ASN A 128      11.240   0.232 -15.593  1.00 86.87           C  
ATOM   1003  O   ASN A 128      10.497   2.252 -13.916  1.00 86.87           O  
ATOM   1004  CG  ASN A 128      11.681  -0.674 -16.726  1.00 86.87           C  
ATOM   1005  ND2 ASN A 128      12.103  -1.886 -16.386  1.00 86.87           N  
ATOM   1006  OD1 ASN A 128      11.644  -0.287 -17.897  1.00 86.87           O  
ATOM   1007  N   ALA A 129      12.512   3.245 -13.807  1.00 86.41           N  
ATOM   1008  CA  ALA A 129      12.235   4.062 -12.629  1.00 86.41           C  
ATOM   1009  C   ALA A 129      11.092   5.037 -12.893  1.00 86.41           C  
ATOM   1010  CB  ALA A 129      13.490   4.820 -12.201  1.00 86.41           C  
ATOM   1011  O   ALA A 129      10.278   5.304 -12.007  1.00 86.41           O  
ATOM   1012  N   THR A 130      10.862   5.481 -14.126  1.00 84.71           N  
ATOM   1013  CA  THR A 130       9.891   6.519 -14.454  1.00 84.71           C  
ATOM   1014  C   THR A 130       8.467   5.978 -14.351  1.00 84.71           C  
ATOM   1015  CB  THR A 130      10.128   7.080 -15.868  1.00 84.71           C  
ATOM   1016  O   THR A 130       7.622   6.565 -13.672  1.00 84.71           O  
ATOM   1017  CG2 THR A 130       9.180   8.237 -16.167  1.00 84.71           C  
ATOM   1018  OG1 THR A 130      11.480   7.546 -15.970  1.00 84.71           O  
ATOM   1019  N   PRO A 131       8.093   4.877 -14.936  1.00 85.97           N  
ATOM   1020  CA  PRO A 131       6.759   4.293 -14.780  1.00 85.97           C  
ATOM   1021  C   PRO A 131       6.499   3.786 -13.363  1.00 85.97           C  
ATOM   1022  CB  PRO A 131       6.761   3.136 -15.782  1.00 85.97           C  
ATOM   1023  O   PRO A 131       5.365   3.843 -12.882  1.00 85.97           O  
ATOM   1024  CG  PRO A 131       8.206   2.870 -16.056  1.00 85.97           C  
ATOM   1025  CD  PRO A 131       8.975   4.141 -15.837  1.00 85.97           C  
ATOM   1026  N   LEU A 132       7.464   3.409 -12.725  1.00 89.18           N  
ATOM   1027  CA  LEU A 132       7.362   2.928 -11.351  1.00 89.18           C  
ATOM   1028  C   LEU A 132       7.124   4.085 -10.386  1.00 89.18           C  
ATOM   1029  CB  LEU A 132       8.631   2.169 -10.953  1.00 89.18           C  
ATOM   1030  O   LEU A 132       6.394   3.939  -9.403  1.00 89.18           O  
ATOM   1031  CG  LEU A 132       8.725   0.716 -11.419  1.00 89.18           C  
ATOM   1032  CD1 LEU A 132      10.115   0.156 -11.132  1.00 89.18           C  
ATOM   1033  CD2 LEU A 132       7.652  -0.133 -10.746  1.00 89.18           C  
ATOM   1034  N   LYS A 133       7.737   5.135 -10.684  1.00 88.81           N  
ATOM   1035  CA  LYS A 133       7.516   6.341  -9.891  1.00 88.81           C  
ATOM   1036  C   LYS A 133       6.043   6.742  -9.901  1.00 88.81           C  
ATOM   1037  CB  LYS A 133       8.376   7.493 -10.413  1.00 88.81           C  
ATOM   1038  O   LYS A 133       5.475   7.062  -8.854  1.00 88.81           O  
ATOM   1039  CG  LYS A 133       8.254   8.774  -9.601  1.00 88.81           C  
ATOM   1040  CD  LYS A 133       9.068   9.905 -10.216  1.00 88.81           C  
ATOM   1041  CE  LYS A 133       8.765  11.240  -9.548  1.00 88.81           C  
ATOM   1042  NZ  LYS A 133       9.474  12.369 -10.221  1.00 88.81           N  
ATOM   1043  N   HIS A 134       5.409   6.737 -11.018  1.00 87.39           N  
ATOM   1044  CA  HIS A 134       4.007   7.098 -11.194  1.00 87.39           C  
ATOM   1045  C   HIS A 134       3.092   6.137 -10.442  1.00 87.39           C  
ATOM   1046  CB  HIS A 134       3.641   7.118 -12.679  1.00 87.39           C  
ATOM   1047  O   HIS A 134       2.153   6.566  -9.768  1.00 87.39           O  
ATOM   1048  CG  HIS A 134       2.244   7.580 -12.946  1.00 87.39           C  
ATOM   1049  CD2 HIS A 134       1.159   6.913 -13.405  1.00 87.39           C  
ATOM   1050  ND1 HIS A 134       1.838   8.881 -12.741  1.00 87.39           N  
ATOM   1051  CE1 HIS A 134       0.560   8.994 -13.063  1.00 87.39           C  
ATOM   1052  NE2 HIS A 134       0.125   7.814 -13.469  1.00 87.39           N  
ATOM   1053  N   ILE A 135       3.358   4.911 -10.471  1.00 89.65           N  
ATOM   1054  CA  ILE A 135       2.560   3.875  -9.823  1.00 89.65           C  
ATOM   1055  C   ILE A 135       2.693   3.995  -8.307  1.00 89.65           C  
ATOM   1056  CB  ILE A 135       2.981   2.463 -10.289  1.00 89.65           C  
ATOM   1057  O   ILE A 135       1.700   3.899  -7.581  1.00 89.65           O  
ATOM   1058  CG1 ILE A 135       2.617   2.257 -11.763  1.00 89.65           C  
ATOM   1059  CG2 ILE A 135       2.334   1.390  -9.409  1.00 89.65           C  
ATOM   1060  CD1 ILE A 135       3.113   0.940 -12.345  1.00 89.65           C  
ATOM   1061  N   PHE A 136       3.883   4.202  -7.870  1.00 91.34           N  
ATOM   1062  CA  PHE A 136       4.111   4.333  -6.436  1.00 91.34           C  
ATOM   1063  C   PHE A 136       3.437   5.588  -5.893  1.00 91.34           C  
ATOM   1064  CB  PHE A 136       5.612   4.370  -6.131  1.00 91.34           C  
ATOM   1065  O   PHE A 136       2.899   5.579  -4.784  1.00 91.34           O  
ATOM   1066  CG  PHE A 136       6.219   3.012  -5.905  1.00 91.34           C  
ATOM   1067  CD1 PHE A 136       6.148   2.401  -4.659  1.00 91.34           C  
ATOM   1068  CD2 PHE A 136       6.862   2.345  -6.941  1.00 91.34           C  
ATOM   1069  CE1 PHE A 136       6.709   1.144  -4.448  1.00 91.34           C  
ATOM   1070  CE2 PHE A 136       7.425   1.089  -6.737  1.00 91.34           C  
ATOM   1071  CZ  PHE A 136       7.348   0.490  -5.490  1.00 91.34           C  
ATOM   1072  N   VAL A 137       3.450   6.635  -6.632  1.00 89.87           N  
ATOM   1073  CA  VAL A 137       2.780   7.863  -6.216  1.00 89.87           C  
ATOM   1074  C   VAL A 137       1.278   7.619  -6.100  1.00 89.87           C  
ATOM   1075  CB  VAL A 137       3.058   9.022  -7.199  1.00 89.87           C  
ATOM   1076  O   VAL A 137       0.644   8.052  -5.134  1.00 89.87           O  
ATOM   1077  CG1 VAL A 137       2.100  10.185  -6.947  1.00 89.87           C  
ATOM   1078  CG2 VAL A 137       4.509   9.486  -7.080  1.00 89.87           C  
ATOM   1079  N   VAL A 138       0.731   6.973  -7.035  1.00 88.43           N  
ATOM   1080  CA  VAL A 138      -0.694   6.663  -7.048  1.00 88.43           C  
ATOM   1081  C   VAL A 138      -1.044   5.784  -5.850  1.00 88.43           C  
ATOM   1082  CB  VAL A 138      -1.111   5.964  -8.362  1.00 88.43           C  
ATOM   1083  O   VAL A 138      -2.022   6.044  -5.145  1.00 88.43           O  
ATOM   1084  CG1 VAL A 138      -2.537   5.427  -8.259  1.00 88.43           C  
ATOM   1085  CG2 VAL A 138      -0.982   6.925  -9.542  1.00 88.43           C  
ATOM   1086  N   VAL A 139      -0.292   4.770  -5.685  1.00 91.19           N  
ATOM   1087  CA  VAL A 139      -0.535   3.857  -4.573  1.00 91.19           C  
ATOM   1088  C   VAL A 139      -0.377   4.601  -3.249  1.00 91.19           C  
ATOM   1089  CB  VAL A 139       0.418   2.642  -4.618  1.00 91.19           C  
ATOM   1090  O   VAL A 139      -1.151   4.387  -2.313  1.00 91.19           O  
ATOM   1091  CG1 VAL A 139       0.264   1.787  -3.361  1.00 91.19           C  
ATOM   1092  CG2 VAL A 139       0.159   1.807  -5.870  1.00 91.19           C  
ATOM   1093  N   LEU A 140       0.583   5.418  -3.145  1.00 91.32           N  
ATOM   1094  CA  LEU A 140       0.781   6.237  -1.954  1.00 91.32           C  
ATOM   1095  C   LEU A 140      -0.424   7.140  -1.709  1.00 91.32           C  
ATOM   1096  CB  LEU A 140       2.049   7.084  -2.091  1.00 91.32           C  
ATOM   1097  O   LEU A 140      -0.883   7.275  -0.573  1.00 91.32           O  
ATOM   1098  CG  LEU A 140       2.466   7.884  -0.856  1.00 91.32           C  
ATOM   1099  CD1 LEU A 140       2.821   6.943   0.290  1.00 91.32           C  
ATOM   1100  CD2 LEU A 140       3.639   8.802  -1.184  1.00 91.32           C  
ATOM   1101  N   ASP A 141      -0.877   7.766  -2.738  1.00 87.86           N  
ATOM   1102  CA  ASP A 141      -2.048   8.632  -2.639  1.00 87.86           C  
ATOM   1103  C   ASP A 141      -3.271   7.849  -2.166  1.00 87.86           C  
ATOM   1104  CB  ASP A 141      -2.338   9.299  -3.985  1.00 87.86           C  
ATOM   1105  O   ASP A 141      -4.019   8.317  -1.305  1.00 87.86           O  
ATOM   1106  CG  ASP A 141      -1.357  10.408  -4.321  1.00 87.86           C  
ATOM   1107  OD1 ASP A 141      -0.618  10.862  -3.421  1.00 87.86           O  
ATOM   1108  OD2 ASP A 141      -1.324  10.833  -5.496  1.00 87.86           O  
ATOM   1109  N   ILE A 142      -3.470   6.706  -2.716  1.00 90.01           N  
ATOM   1110  CA  ILE A 142      -4.616   5.864  -2.392  1.00 90.01           C  
ATOM   1111  C   ILE A 142      -4.522   5.402  -0.940  1.00 90.01           C  
ATOM   1112  CB  ILE A 142      -4.707   4.645  -3.337  1.00 90.01           C  
ATOM   1113  O   ILE A 142      -5.541   5.252  -0.262  1.00 90.01           O  
ATOM   1114  CG1 ILE A 142      -5.031   5.100  -4.765  1.00 90.01           C  
ATOM   1115  CG2 ILE A 142      -5.751   3.646  -2.831  1.00 90.01           C  
ATOM   1116  CD1 ILE A 142      -4.894   4.002  -5.811  1.00 90.01           C  
ATOM   1117  N   SER A 143      -3.332   5.212  -0.466  1.00 91.60           N  
ATOM   1118  CA  SER A 143      -3.102   4.675   0.871  1.00 91.60           C  
ATOM   1119  C   SER A 143      -3.184   5.770   1.929  1.00 91.60           C  
ATOM   1120  CB  SER A 143      -1.740   3.984   0.945  1.00 91.60           C  
ATOM   1121  O   SER A 143      -3.123   5.488   3.128  1.00 91.60           O  
ATOM   1122  OG  SER A 143      -0.690   4.934   0.875  1.00 91.60           O  
ATOM   1123  N   THR A 144      -3.314   6.993   1.673  1.00 89.18           N  
ATOM   1124  CA  THR A 144      -3.293   8.151   2.560  1.00 89.18           C  
ATOM   1125  C   THR A 144      -4.347   8.013   3.655  1.00 89.18           C  
ATOM   1126  CB  THR A 144      -3.528   9.457   1.779  1.00 89.18           C  
ATOM   1127  O   THR A 144      -4.105   8.383   4.806  1.00 89.18           O  
ATOM   1128  CG2 THR A 144      -3.492  10.667   2.707  1.00 89.18           C  
ATOM   1129  OG1 THR A 144      -2.506   9.603   0.784  1.00 89.18           O  
ATOM   1130  N   PRO A 145      -5.538   7.535   3.317  1.00 88.19           N  
ATOM   1131  CA  PRO A 145      -6.555   7.365   4.358  1.00 88.19           C  
ATOM   1132  C   PRO A 145      -6.082   6.475   5.505  1.00 88.19           C  
ATOM   1133  CB  PRO A 145      -7.722   6.716   3.608  1.00 88.19           C  
ATOM   1134  O   PRO A 145      -6.570   6.602   6.631  1.00 88.19           O  
ATOM   1135  CG  PRO A 145      -7.545   7.141   2.186  1.00 88.19           C  
ATOM   1136  CD  PRO A 145      -6.075   7.243   1.897  1.00 88.19           C  
ATOM   1137  N   PHE A 146      -5.262   5.524   5.296  1.00 87.72           N  
ATOM   1138  CA  PHE A 146      -4.715   4.658   6.334  1.00 87.72           C  
ATOM   1139  C   PHE A 146      -3.961   5.474   7.378  1.00 87.72           C  
ATOM   1140  CB  PHE A 146      -3.787   3.604   5.722  1.00 87.72           C  
ATOM   1141  O   PHE A 146      -4.036   5.183   8.573  1.00 87.72           O  
ATOM   1142  CG  PHE A 146      -4.511   2.410   5.161  1.00 87.72           C  
ATOM   1143  CD1 PHE A 146      -5.756   2.039   5.655  1.00 87.72           C  
ATOM   1144  CD2 PHE A 146      -3.946   1.657   4.140  1.00 87.72           C  
ATOM   1145  CE1 PHE A 146      -6.428   0.934   5.138  1.00 87.72           C  
ATOM   1146  CE2 PHE A 146      -4.612   0.552   3.618  1.00 87.72           C  
ATOM   1147  CZ  PHE A 146      -5.852   0.192   4.119  1.00 87.72           C  
ATOM   1148  N   GLN A 147      -3.217   6.425   6.958  1.00 85.46           N  
ATOM   1149  CA  GLN A 147      -2.471   7.293   7.862  1.00 85.46           C  
ATOM   1150  C   GLN A 147      -3.407   8.030   8.816  1.00 85.46           C  
ATOM   1151  CB  GLN A 147      -1.630   8.297   7.072  1.00 85.46           C  
ATOM   1152  O   GLN A 147      -3.125   8.137  10.011  1.00 85.46           O  
ATOM   1153  CG  GLN A 147      -0.671   9.108   7.932  1.00 85.46           C  
ATOM   1154  CD  GLN A 147       0.230  10.013   7.112  1.00 85.46           C  
ATOM   1155  NE2 GLN A 147       1.287  10.520   7.737  1.00 85.46           N  
ATOM   1156  OE1 GLN A 147      -0.023  10.255   5.927  1.00 85.46           O  
ATOM   1157  N   SER A 148      -4.410   8.579   8.217  1.00 84.00           N  
ATOM   1158  CA  SER A 148      -5.394   9.305   9.013  1.00 84.00           C  
ATOM   1159  C   SER A 148      -6.086   8.383  10.012  1.00 84.00           C  
ATOM   1160  CB  SER A 148      -6.436   9.964   8.108  1.00 84.00           C  
ATOM   1161  O   SER A 148      -6.306   8.761  11.164  1.00 84.00           O  
ATOM   1162  OG  SER A 148      -7.459  10.571   8.878  1.00 84.00           O  
ATOM   1163  N   ILE A 149      -6.430   7.201   9.611  1.00 86.08           N  
ATOM   1164  CA  ILE A 149      -7.113   6.217  10.444  1.00 86.08           C  
ATOM   1165  C   ILE A 149      -6.181   5.749  11.559  1.00 86.08           C  
ATOM   1166  CB  ILE A 149      -7.599   5.010   9.610  1.00 86.08           C  
ATOM   1167  O   ILE A 149      -6.603   5.605  12.709  1.00 86.08           O  
ATOM   1168  CG1 ILE A 149      -8.721   5.437   8.657  1.00 86.08           C  
ATOM   1169  CG2 ILE A 149      -8.061   3.872  10.525  1.00 86.08           C  
ATOM   1170  CD1 ILE A 149      -9.087   4.384   7.620  1.00 86.08           C  
ATOM   1171  N   LEU A 150      -4.932   5.498  11.212  1.00 84.40           N  
ATOM   1172  CA  LEU A 150      -3.945   5.046  12.187  1.00 84.40           C  
ATOM   1173  C   LEU A 150      -3.737   6.094  13.275  1.00 84.40           C  
ATOM   1174  CB  LEU A 150      -2.613   4.737  11.498  1.00 84.40           C  
ATOM   1175  O   LEU A 150      -3.532   5.752  14.442  1.00 84.40           O  
ATOM   1176  CG  LEU A 150      -2.562   3.455  10.666  1.00 84.40           C  
ATOM   1177  CD1 LEU A 150      -1.249   3.376   9.894  1.00 84.40           C  
ATOM   1178  CD2 LEU A 150      -2.737   2.231  11.559  1.00 84.40           C  
ATOM   1179  N   ARG A 151      -3.769   7.353  12.982  1.00 82.81           N  
ATOM   1180  CA  ARG A 151      -3.625   8.439  13.946  1.00 82.81           C  
ATOM   1181  C   ARG A 151      -4.835   8.514  14.871  1.00 82.81           C  
ATOM   1182  CB  ARG A 151      -3.432   9.775  13.226  1.00 82.81           C  
ATOM   1183  O   ARG A 151      -4.704   8.862  16.046  1.00 82.81           O  
ATOM   1184  CG  ARG A 151      -2.063   9.936  12.583  1.00 82.81           C  
ATOM   1185  CD  ARG A 151      -1.888  11.318  11.969  1.00 82.81           C  
ATOM   1186  NE  ARG A 151      -0.612  11.438  11.269  1.00 82.81           N  
ATOM   1187  NH1 ARG A 151      -1.243  13.266  10.005  1.00 82.81           N  
ATOM   1188  NH2 ARG A 151       0.859  12.379   9.777  1.00 82.81           N  
ATOM   1189  CZ  ARG A 151      -0.335  12.361  10.352  1.00 82.81           C  
ATOM   1190  N   ALA A 152      -5.983   8.119  14.301  1.00 77.94           N  
ATOM   1191  CA  ALA A 152      -7.250   8.224  15.021  1.00 77.94           C  
ATOM   1192  C   ALA A 152      -7.493   6.990  15.886  1.00 77.94           C  
ATOM   1193  CB  ALA A 152      -8.404   8.420  14.041  1.00 77.94           C  
ATOM   1194  O   ALA A 152      -8.308   7.024  16.811  1.00 77.94           O  
ATOM   1195  N   THR A 153      -6.870   5.848  15.678  1.00 74.59           N  
ATOM   1196  CA  THR A 153      -7.084   4.549  16.306  1.00 74.59           C  
ATOM   1197  C   THR A 153      -6.303   4.445  17.613  1.00 74.59           C  
ATOM   1198  CB  THR A 153      -6.672   3.400  15.367  1.00 74.59           C  
ATOM   1199  O   THR A 153      -6.419   3.452  18.334  1.00 74.59           O  
ATOM   1200  CG2 THR A 153      -7.679   3.229  14.234  1.00 74.59           C  
ATOM   1201  OG1 THR A 153      -5.384   3.685  14.808  1.00 74.59           O  
ATOM   1202  N   ASP A 154      -5.609   5.536  18.194  1.00 67.05           N  
ATOM   1203  CA  ASP A 154      -4.873   5.622  19.451  1.00 67.05           C  
ATOM   1204  C   ASP A 154      -5.819   5.542  20.647  1.00 67.05           C  
ATOM   1205  CB  ASP A 154      -4.059   6.916  19.510  1.00 67.05           C  
ATOM   1206  O   ASP A 154      -5.433   5.074  21.720  1.00 67.05           O  
ATOM   1207  CG  ASP A 154      -2.713   6.801  18.815  1.00 67.05           C  
ATOM   1208  OD1 ASP A 154      -2.295   5.673  18.478  1.00 67.05           O  
ATOM   1209  OD2 ASP A 154      -2.063   7.849  18.607  1.00 67.05           O  
ATOM   1210  N   LEU A 155      -7.248   5.231  20.459  1.00 58.56           N  
ATOM   1211  CA  LEU A 155      -8.166   5.304  21.590  1.00 58.56           C  
ATOM   1212  C   LEU A 155      -9.142   4.132  21.574  1.00 58.56           C  
ATOM   1213  CB  LEU A 155      -8.938   6.626  21.570  1.00 58.56           C  
ATOM   1214  O   LEU A 155      -9.943   3.999  20.646  1.00 58.56           O  
ATOM   1215  CG  LEU A 155      -8.121   7.891  21.840  1.00 58.56           C  
ATOM   1216  CD1 LEU A 155      -8.792   9.102  21.199  1.00 58.56           C  
ATOM   1217  CD2 LEU A 155      -7.944   8.104  23.340  1.00 58.56           C  
ATOM   1218  N   GLY A 156      -8.698   2.844  21.629  1.00 66.14           N  
ATOM   1219  CA  GLY A 156      -9.509   1.662  21.872  1.00 66.14           C  
ATOM   1220  C   GLY A 156     -10.337   1.249  20.670  1.00 66.14           C  
ATOM   1221  O   GLY A 156     -11.213   1.994  20.228  1.00 66.14           O  
ATOM   1222  N   VAL A 157      -9.832   0.331  19.824  1.00 73.53           N  
ATOM   1223  CA  VAL A 157     -10.342  -0.144  18.541  1.00 73.53           C  
ATOM   1224  C   VAL A 157     -11.403  -1.218  18.772  1.00 73.53           C  
ATOM   1225  CB  VAL A 157      -9.208  -0.697  17.650  1.00 73.53           C  
ATOM   1226  O   VAL A 157     -11.199  -2.140  19.565  1.00 73.53           O  
ATOM   1227  CG1 VAL A 157      -9.734  -1.033  16.255  1.00 73.53           C  
ATOM   1228  CG2 VAL A 157      -8.059   0.306  17.564  1.00 73.53           C  
ATOM   1229  N   SER A 158     -12.727  -0.883  18.504  1.00 82.17           N  
ATOM   1230  CA  SER A 158     -13.785  -1.887  18.479  1.00 82.17           C  
ATOM   1231  C   SER A 158     -13.501  -2.963  17.436  1.00 82.17           C  
ATOM   1232  CB  SER A 158     -15.138  -1.234  18.195  1.00 82.17           C  
ATOM   1233  O   SER A 158     -12.727  -2.741  16.502  1.00 82.17           O  
ATOM   1234  OG  SER A 158     -15.211  -0.792  16.851  1.00 82.17           O  
ATOM   1235  N   GLU A 159     -13.818  -4.253  17.757  1.00 83.73           N  
ATOM   1236  CA  GLU A 159     -13.680  -5.397  16.861  1.00 83.73           C  
ATOM   1237  C   GLU A 159     -14.237  -5.084  15.475  1.00 83.73           C  
ATOM   1238  CB  GLU A 159     -14.383  -6.626  17.445  1.00 83.73           C  
ATOM   1239  O   GLU A 159     -13.686  -5.527  14.465  1.00 83.73           O  
ATOM   1240  CG  GLU A 159     -14.103  -7.914  16.685  1.00 83.73           C  
ATOM   1241  CD  GLU A 159     -14.778  -9.131  17.298  1.00 83.73           C  
ATOM   1242  OE1 GLU A 159     -14.698 -10.231  16.706  1.00 83.73           O  
ATOM   1243  OE2 GLU A 159     -15.392  -8.982  18.378  1.00 83.73           O  
ATOM   1244  N   GLU A 160     -15.276  -4.255  15.360  1.00 83.46           N  
ATOM   1245  CA  GLU A 160     -15.896  -3.856  14.100  1.00 83.46           C  
ATOM   1246  C   GLU A 160     -14.970  -2.951  13.292  1.00 83.46           C  
ATOM   1247  CB  GLU A 160     -17.229  -3.149  14.357  1.00 83.46           C  
ATOM   1248  O   GLU A 160     -14.858  -3.099  12.073  1.00 83.46           O  
ATOM   1249  CG  GLU A 160     -17.995  -2.802  13.089  1.00 83.46           C  
ATOM   1250  CD  GLU A 160     -19.344  -2.154  13.361  1.00 83.46           C  
ATOM   1251  OE1 GLU A 160     -20.070  -1.834  12.392  1.00 83.46           O  
ATOM   1252  OE2 GLU A 160     -19.677  -1.964  14.552  1.00 83.46           O  
ATOM   1253  N   ILE A 161     -14.194  -2.075  13.899  1.00 86.15           N  
ATOM   1254  CA  ILE A 161     -13.252  -1.140  13.294  1.00 86.15           C  
ATOM   1255  C   ILE A 161     -12.028  -1.898  12.785  1.00 86.15           C  
ATOM   1256  CB  ILE A 161     -12.825  -0.041  14.293  1.00 86.15           C  
ATOM   1257  O   ILE A 161     -11.560  -1.657  11.670  1.00 86.15           O  
ATOM   1258  CG1 ILE A 161     -14.026   0.834  14.668  1.00 86.15           C  
ATOM   1259  CG2 ILE A 161     -11.690   0.806  13.711  1.00 86.15           C  
ATOM   1260  CD1 ILE A 161     -13.746   1.819  15.796  1.00 86.15           C  
ATOM   1261  N   VAL A 162     -11.679  -2.870  13.531  1.00 87.09           N  
ATOM   1262  CA  VAL A 162     -10.516  -3.681  13.187  1.00 87.09           C  
ATOM   1263  C   VAL A 162     -10.842  -4.571  11.990  1.00 87.09           C  
ATOM   1264  CB  VAL A 162     -10.052  -4.544  14.382  1.00 87.09           C  
ATOM   1265  O   VAL A 162     -10.020  -4.732  11.086  1.00 87.09           O  
ATOM   1266  CG1 VAL A 162      -8.977  -5.538  13.946  1.00 87.09           C  
ATOM   1267  CG2 VAL A 162      -9.536  -3.656  15.513  1.00 87.09           C  
ATOM   1268  N   GLU A 163     -11.985  -5.123  11.927  1.00 88.09           N  
ATOM   1269  CA  GLU A 163     -12.434  -5.959  10.818  1.00 88.09           C  
ATOM   1270  C   GLU A 163     -12.543  -5.152   9.528  1.00 88.09           C  
ATOM   1271  CB  GLU A 163     -13.779  -6.612  11.146  1.00 88.09           C  
ATOM   1272  O   GLU A 163     -12.119  -5.610   8.465  1.00 88.09           O  
ATOM   1273  CG  GLU A 163     -14.212  -7.668  10.140  1.00 88.09           C  
ATOM   1274  CD  GLU A 163     -15.499  -8.377  10.530  1.00 88.09           C  
ATOM   1275  OE1 GLU A 163     -15.962  -9.257   9.769  1.00 88.09           O  
ATOM   1276  OE2 GLU A 163     -16.049  -8.049  11.605  1.00 88.09           O  
ATOM   1277  N   GLN A 164     -13.116  -4.003   9.588  1.00 88.84           N  
ATOM   1278  CA  GLN A 164     -13.250  -3.118   8.435  1.00 88.84           C  
ATOM   1279  C   GLN A 164     -11.888  -2.611   7.971  1.00 88.84           C  
ATOM   1280  CB  GLN A 164     -14.165  -1.938   8.767  1.00 88.84           C  
ATOM   1281  O   GLN A 164     -11.655  -2.450   6.771  1.00 88.84           O  
ATOM   1282  CG  GLN A 164     -15.628  -2.324   8.937  1.00 88.84           C  
ATOM   1283  CD  GLN A 164     -16.224  -2.933   7.682  1.00 88.84           C  
ATOM   1284  NE2 GLN A 164     -17.013  -3.988   7.852  1.00 88.84           N  
ATOM   1285  OE1 GLN A 164     -15.978  -2.459   6.568  1.00 88.84           O  
ATOM   1286  N   LEU A 165     -11.054  -2.325   8.899  1.00 90.57           N  
ATOM   1287  CA  LEU A 165      -9.685  -1.923   8.591  1.00 90.57           C  
ATOM   1288  C   LEU A 165      -8.922  -3.062   7.922  1.00 90.57           C  
ATOM   1289  CB  LEU A 165      -8.957  -1.484   9.864  1.00 90.57           C  
ATOM   1290  O   LEU A 165      -8.154  -2.833   6.985  1.00 90.57           O  
ATOM   1291  CG  LEU A 165      -7.568  -0.872   9.673  1.00 90.57           C  
ATOM   1292  CD1 LEU A 165      -7.646   0.341   8.751  1.00 90.57           C  
ATOM   1293  CD2 LEU A 165      -6.963  -0.488  11.020  1.00 90.57           C  
ATOM   1294  N   ALA A 166      -9.103  -4.269   8.389  1.00 90.45           N  
ATOM   1295  CA  ALA A 166      -8.514  -5.459   7.780  1.00 90.45           C  
ATOM   1296  C   ALA A 166      -9.002  -5.639   6.345  1.00 90.45           C  
ATOM   1297  CB  ALA A 166      -8.841  -6.699   8.609  1.00 90.45           C  
ATOM   1298  O   ALA A 166      -8.211  -5.933   5.446  1.00 90.45           O  
ATOM   1299  N   LEU A 167     -10.255  -5.478   6.075  1.00 90.71           N  
ATOM   1300  CA  LEU A 167     -10.833  -5.578   4.739  1.00 90.71           C  
ATOM   1301  C   LEU A 167     -10.294  -4.478   3.830  1.00 90.71           C  
ATOM   1302  CB  LEU A 167     -12.360  -5.496   4.808  1.00 90.71           C  
ATOM   1303  O   LEU A 167     -10.054  -4.710   2.643  1.00 90.71           O  
ATOM   1304  CG  LEU A 167     -13.079  -6.720   5.378  1.00 90.71           C  
ATOM   1305  CD1 LEU A 167     -14.568  -6.431   5.542  1.00 90.71           C  
ATOM   1306  CD2 LEU A 167     -12.861  -7.934   4.482  1.00 90.71           C  
ATOM   1307  N   ALA A 168     -10.190  -3.257   4.395  1.00 92.11           N  
ATOM   1308  CA  ALA A 168      -9.618  -2.142   3.646  1.00 92.11           C  
ATOM   1309  C   ALA A 168      -8.186  -2.447   3.216  1.00 92.11           C  
ATOM   1310  CB  ALA A 168      -9.658  -0.864   4.481  1.00 92.11           C  
ATOM   1311  O   ALA A 168      -7.789  -2.137   2.091  1.00 92.11           O  
ATOM   1312  N   LEU A 169      -7.415  -3.027   4.151  1.00 92.29           N  
ATOM   1313  CA  LEU A 169      -6.050  -3.436   3.840  1.00 92.29           C  
ATOM   1314  C   LEU A 169      -6.036  -4.483   2.731  1.00 92.29           C  
ATOM   1315  CB  LEU A 169      -5.358  -3.988   5.089  1.00 92.29           C  
ATOM   1316  O   LEU A 169      -5.206  -4.419   1.821  1.00 92.29           O  
ATOM   1317  CG  LEU A 169      -3.905  -4.436   4.917  1.00 92.29           C  
ATOM   1318  CD1 LEU A 169      -3.030  -3.253   4.514  1.00 92.29           C  
ATOM   1319  CD2 LEU A 169      -3.388  -5.077   6.200  1.00 92.29           C  
ATOM   1320  N   VAL A 170      -6.866  -5.424   2.769  1.00 92.13           N  
ATOM   1321  CA  VAL A 170      -6.985  -6.458   1.746  1.00 92.13           C  
ATOM   1322  C   VAL A 170      -7.304  -5.817   0.398  1.00 92.13           C  
ATOM   1323  CB  VAL A 170      -8.069  -7.496   2.112  1.00 92.13           C  
ATOM   1324  O   VAL A 170      -6.743  -6.206  -0.630  1.00 92.13           O  
ATOM   1325  CG1 VAL A 170      -8.322  -8.447   0.944  1.00 92.13           C  
ATOM   1326  CG2 VAL A 170      -7.661  -8.276   3.361  1.00 92.13           C  
ATOM   1327  N   ASP A 171      -8.244  -4.857   0.393  1.00 92.28           N  
ATOM   1328  CA  ASP A 171      -8.602  -4.139  -0.826  1.00 92.28           C  
ATOM   1329  C   ASP A 171      -7.396  -3.402  -1.404  1.00 92.28           C  
ATOM   1330  CB  ASP A 171      -9.740  -3.154  -0.553  1.00 92.28           C  
ATOM   1331  O   ASP A 171      -7.199  -3.381  -2.620  1.00 92.28           O  
ATOM   1332  CG  ASP A 171     -11.078  -3.838  -0.332  1.00 92.28           C  
ATOM   1333  OD1 ASP A 171     -11.233  -5.014  -0.725  1.00 92.28           O  
ATOM   1334  OD2 ASP A 171     -11.985  -3.195   0.238  1.00 92.28           O  
ATOM   1335  N   LEU A 172      -6.642  -2.785  -0.524  1.00 93.41           N  
ATOM   1336  CA  LEU A 172      -5.440  -2.084  -0.961  1.00 93.41           C  
ATOM   1337  C   LEU A 172      -4.426  -3.058  -1.551  1.00 93.41           C  
ATOM   1338  CB  LEU A 172      -4.811  -1.319   0.206  1.00 93.41           C  
ATOM   1339  O   LEU A 172      -3.839  -2.790  -2.602  1.00 93.41           O  
ATOM   1340  CG  LEU A 172      -3.546  -0.519  -0.110  1.00 93.41           C  
ATOM   1341  CD1 LEU A 172      -3.842   0.546  -1.161  1.00 93.41           C  
ATOM   1342  CD2 LEU A 172      -2.983   0.115   1.157  1.00 93.41           C  
ATOM   1343  N   VAL A 173      -4.190  -4.109  -0.863  1.00 92.23           N  
ATOM   1344  CA  VAL A 173      -3.246  -5.125  -1.314  1.00 92.23           C  
ATOM   1345  C   VAL A 173      -3.708  -5.704  -2.649  1.00 92.23           C  
ATOM   1346  CB  VAL A 173      -3.085  -6.254  -0.271  1.00 92.23           C  
ATOM   1347  O   VAL A 173      -2.892  -5.969  -3.535  1.00 92.23           O  
ATOM   1348  CG1 VAL A 173      -2.255  -7.403  -0.842  1.00 92.23           C  
ATOM   1349  CG2 VAL A 173      -2.446  -5.712   1.006  1.00 92.23           C  
ATOM   1350  N   ALA A 174      -4.941  -5.954  -2.807  1.00 90.97           N  
ATOM   1351  CA  ALA A 174      -5.496  -6.406  -4.081  1.00 90.97           C  
ATOM   1352  C   ALA A 174      -5.200  -5.405  -5.194  1.00 90.97           C  
ATOM   1353  CB  ALA A 174      -7.001  -6.629  -3.956  1.00 90.97           C  
ATOM   1354  O   ALA A 174      -4.857  -5.794  -6.313  1.00 90.97           O  
ATOM   1355  N   LEU A 175      -5.410  -4.159  -4.886  1.00 92.13           N  
ATOM   1356  CA  LEU A 175      -5.117  -3.094  -5.840  1.00 92.13           C  
ATOM   1357  C   LEU A 175      -3.635  -3.080  -6.200  1.00 92.13           C  
ATOM   1358  CB  LEU A 175      -5.529  -1.735  -5.269  1.00 92.13           C  
ATOM   1359  O   LEU A 175      -3.279  -3.008  -7.379  1.00 92.13           O  
ATOM   1360  CG  LEU A 175      -5.305  -0.523  -6.174  1.00 92.13           C  
ATOM   1361  CD1 LEU A 175      -6.251  -0.572  -7.369  1.00 92.13           C  
ATOM   1362  CD2 LEU A 175      -5.491   0.772  -5.391  1.00 92.13           C  
ATOM   1363  N   ILE A 176      -2.741  -3.149  -5.171  1.00 92.32           N  
ATOM   1364  CA  ILE A 176      -1.294  -3.158  -5.360  1.00 92.32           C  
ATOM   1365  C   ILE A 176      -0.892  -4.363  -6.207  1.00 92.32           C  
ATOM   1366  CB  ILE A 176      -0.548  -3.180  -4.007  1.00 92.32           C  
ATOM   1367  O   ILE A 176      -0.085  -4.238  -7.131  1.00 92.32           O  
ATOM   1368  CG1 ILE A 176      -0.758  -1.858  -3.259  1.00 92.32           C  
ATOM   1369  CG2 ILE A 176       0.943  -3.460  -4.217  1.00 92.32           C  
ATOM   1370  CD1 ILE A 176      -0.218  -1.860  -1.836  1.00 92.32           C  
ATOM   1371  N   SER A 177      -1.458  -5.455  -5.902  1.00 90.50           N  
ATOM   1372  CA  SER A 177      -1.156  -6.689  -6.620  1.00 90.50           C  
ATOM   1373  C   SER A 177      -1.535  -6.578  -8.093  1.00 90.50           C  
ATOM   1374  CB  SER A 177      -1.887  -7.872  -5.985  1.00 90.50           C  
ATOM   1375  O   SER A 177      -0.770  -6.989  -8.968  1.00 90.50           O  
ATOM   1376  OG  SER A 177      -1.537  -8.004  -4.618  1.00 90.50           O  
ATOM   1377  N   SER A 178      -2.722  -6.064  -8.386  1.00 89.32           N  
ATOM   1378  CA  SER A 178      -3.200  -5.902  -9.755  1.00 89.32           C  
ATOM   1379  C   SER A 178      -2.347  -4.899 -10.524  1.00 89.32           C  
ATOM   1380  CB  SER A 178      -4.662  -5.453  -9.763  1.00 89.32           C  
ATOM   1381  O   SER A 178      -1.989  -5.137 -11.679  1.00 89.32           O  
ATOM   1382  OG  SER A 178      -4.802  -4.186  -9.142  1.00 89.32           O  
ATOM   1383  N   LEU A 179      -2.010  -3.777  -9.882  1.00 90.30           N  
ATOM   1384  CA  LEU A 179      -1.219  -2.716 -10.495  1.00 90.30           C  
ATOM   1385  C   LEU A 179       0.201  -3.193 -10.781  1.00 90.30           C  
ATOM   1386  CB  LEU A 179      -1.183  -1.483  -9.588  1.00 90.30           C  
ATOM   1387  O   LEU A 179       0.711  -3.006 -11.888  1.00 90.30           O  
ATOM   1388  CG  LEU A 179      -2.452  -0.630  -9.552  1.00 90.30           C  
ATOM   1389  CD1 LEU A 179      -2.354   0.420  -8.450  1.00 90.30           C  
ATOM   1390  CD2 LEU A 179      -2.692   0.029 -10.906  1.00 90.30           C  
ATOM   1391  N   PHE A 180       0.783  -3.786  -9.873  1.00 89.50           N  
ATOM   1392  CA  PHE A 180       2.174  -4.211  -9.978  1.00 89.50           C  
ATOM   1393  C   PHE A 180       2.305  -5.411 -10.909  1.00 89.50           C  
ATOM   1394  CB  PHE A 180       2.738  -4.555  -8.596  1.00 89.50           C  
ATOM   1395  O   PHE A 180       3.298  -5.539 -11.629  1.00 89.50           O  
ATOM   1396  CG  PHE A 180       3.111  -3.349  -7.776  1.00 89.50           C  
ATOM   1397  CD1 PHE A 180       2.919  -2.066  -8.274  1.00 89.50           C  
ATOM   1398  CD2 PHE A 180       3.653  -3.499  -6.506  1.00 89.50           C  
ATOM   1399  CE1 PHE A 180       3.263  -0.948  -7.517  1.00 89.50           C  
ATOM   1400  CE2 PHE A 180       4.000  -2.387  -5.744  1.00 89.50           C  
ATOM   1401  CZ  PHE A 180       3.805  -1.113  -6.251  1.00 89.50           C  
ATOM   1402  N   ALA A 181       1.355  -6.255 -10.897  1.00 87.40           N  
ATOM   1403  CA  ALA A 181       1.322  -7.372 -11.837  1.00 87.40           C  
ATOM   1404  C   ALA A 181       1.246  -6.875 -13.278  1.00 87.40           C  
ATOM   1405  CB  ALA A 181       0.142  -8.291 -11.531  1.00 87.40           C  
ATOM   1406  O   ALA A 181       1.932  -7.399 -14.159  1.00 87.40           O  
ATOM   1407  N   GLN A 182       0.394  -5.934 -13.509  1.00 85.50           N  
ATOM   1408  CA  GLN A 182       0.247  -5.346 -14.836  1.00 85.50           C  
ATOM   1409  C   GLN A 182       1.528  -4.638 -15.269  1.00 85.50           C  
ATOM   1410  CB  GLN A 182      -0.928  -4.368 -14.863  1.00 85.50           C  
ATOM   1411  O   GLN A 182       1.902  -4.683 -16.443  1.00 85.50           O  
ATOM   1412  CG  GLN A 182      -2.292  -5.045 -14.844  1.00 85.50           C  
ATOM   1413  CD  GLN A 182      -3.440  -4.053 -14.849  1.00 85.50           C  
ATOM   1414  NE2 GLN A 182      -4.666  -4.564 -14.881  1.00 85.50           N  
ATOM   1415  OE1 GLN A 182      -3.227  -2.836 -14.824  1.00 85.50           O  
ATOM   1416  N   LEU A 183       2.133  -3.936 -14.325  1.00 85.58           N  
ATOM   1417  CA  LEU A 183       3.412  -3.287 -14.592  1.00 85.58           C  
ATOM   1418  C   LEU A 183       4.482  -4.316 -14.941  1.00 85.58           C  
ATOM   1419  CB  LEU A 183       3.857  -2.462 -13.381  1.00 85.58           C  
ATOM   1420  O   LEU A 183       5.263  -4.114 -15.873  1.00 85.58           O  
ATOM   1421  CG  LEU A 183       5.183  -1.713 -13.522  1.00 85.58           C  
ATOM   1422  CD1 LEU A 183       5.056  -0.600 -14.556  1.00 85.58           C  
ATOM   1423  CD2 LEU A 183       5.626  -1.151 -12.175  1.00 85.58           C  
ATOM   1424  N   TYR A 184       4.485  -5.308 -14.141  1.00 85.28           N  
ATOM   1425  CA  TYR A 184       5.430  -6.395 -14.376  1.00 85.28           C  
ATOM   1426  C   TYR A 184       5.260  -6.972 -15.776  1.00 85.28           C  
ATOM   1427  CB  TYR A 184       5.250  -7.499 -13.330  1.00 85.28           C  
ATOM   1428  O   TYR A 184       6.243  -7.179 -16.492  1.00 85.28           O  
ATOM   1429  CG  TYR A 184       6.246  -8.626 -13.460  1.00 85.28           C  
ATOM   1430  CD1 TYR A 184       5.909  -9.808 -14.115  1.00 85.28           C  
ATOM   1431  CD2 TYR A 184       7.526  -8.511 -12.928  1.00 85.28           C  
ATOM   1432  CE1 TYR A 184       6.823 -10.850 -14.236  1.00 85.28           C  
ATOM   1433  CE2 TYR A 184       8.448  -9.546 -13.042  1.00 85.28           C  
ATOM   1434  OH  TYR A 184       8.997 -11.738 -13.813  1.00 85.28           O  
ATOM   1435  CZ  TYR A 184       8.088 -10.710 -13.697  1.00 85.28           C  
ATOM   1436  N   LYS A 185       4.070  -7.246 -16.218  1.00 84.61           N  
ATOM   1437  CA  LYS A 185       3.762  -7.767 -17.547  1.00 84.61           C  
ATOM   1438  C   LYS A 185       4.152  -6.768 -18.633  1.00 84.61           C  
ATOM   1439  CB  LYS A 185       2.275  -8.108 -17.659  1.00 84.61           C  
ATOM   1440  O   LYS A 185       4.654  -7.156 -19.690  1.00 84.61           O  
ATOM   1441  CG  LYS A 185       1.862  -9.341 -16.869  1.00 84.61           C  
ATOM   1442  CD  LYS A 185       0.381  -9.647 -17.044  1.00 84.61           C  
ATOM   1443  CE  LYS A 185      -0.045 -10.850 -16.213  1.00 84.61           C  
ATOM   1444  NZ  LYS A 185      -1.509 -11.121 -16.339  1.00 84.61           N  
ATOM   1445  N   ALA A 186       3.897  -5.504 -18.330  1.00 84.03           N  
ATOM   1446  CA  ALA A 186       4.220  -4.438 -19.275  1.00 84.03           C  
ATOM   1447  C   ALA A 186       5.727  -4.330 -19.487  1.00 84.03           C  
ATOM   1448  CB  ALA A 186       3.658  -3.105 -18.786  1.00 84.03           C  
ATOM   1449  O   ALA A 186       6.190  -4.152 -20.616  1.00 84.03           O  
ATOM   1450  N   ILE A 187       6.488  -4.472 -18.402  1.00 83.22           N  
ATOM   1451  CA  ILE A 187       7.942  -4.351 -18.443  1.00 83.22           C  
ATOM   1452  C   ILE A 187       8.540  -5.558 -19.161  1.00 83.22           C  
ATOM   1453  CB  ILE A 187       8.538  -4.222 -17.023  1.00 83.22           C  
ATOM   1454  O   ILE A 187       9.517  -5.427 -19.901  1.00 83.22           O  
ATOM   1455  CG1 ILE A 187       8.131  -2.885 -16.392  1.00 83.22           C  
ATOM   1456  CG2 ILE A 187      10.063  -4.366 -17.063  1.00 83.22           C  
ATOM   1457  CD1 ILE A 187       8.510  -2.753 -14.924  1.00 83.22           C  
ATOM   1458  N   LEU A 188       7.978  -6.790 -19.106  1.00 81.49           N  
ATOM   1459  CA  LEU A 188       8.464  -8.039 -19.681  1.00 81.49           C  
ATOM   1460  C   LEU A 188       7.928  -8.231 -21.096  1.00 81.49           C  
ATOM   1461  CB  LEU A 188       8.059  -9.226 -18.804  1.00 81.49           C  
ATOM   1462  O   LEU A 188       8.283  -9.199 -21.772  1.00 81.49           O  
ATOM   1463  CG  LEU A 188       8.801  -9.372 -17.474  1.00 81.49           C  
ATOM   1464  CD1 LEU A 188       8.221 -10.528 -16.667  1.00 81.49           C  
ATOM   1465  CD2 LEU A 188      10.293  -9.576 -17.714  1.00 81.49           C  
ATOM   1466  N   GLY A 189       7.194  -7.273 -21.509  1.00 76.25           N  
ATOM   1467  CA  GLY A 189       6.690  -7.334 -22.872  1.00 76.25           C  
ATOM   1468  C   GLY A 189       5.699  -8.462 -23.092  1.00 76.25           C  
ATOM   1469  O   GLY A 189       5.549  -8.953 -24.212  1.00 76.25           O  
ATOM   1470  N   LEU A 190       5.198  -9.161 -22.102  1.00 70.48           N  
ATOM   1471  CA  LEU A 190       4.340 -10.339 -22.046  1.00 70.48           C  
ATOM   1472  C   LEU A 190       2.868  -9.941 -22.078  1.00 70.48           C  
ATOM   1473  CB  LEU A 190       4.633 -11.156 -20.785  1.00 70.48           C  
ATOM   1474  O   LEU A 190       1.994 -10.793 -22.256  1.00 70.48           O  
ATOM   1475  CG  LEU A 190       5.948 -11.937 -20.773  1.00 70.48           C  
ATOM   1476  CD1 LEU A 190       6.542 -11.953 -19.369  1.00 70.48           C  
ATOM   1477  CD2 LEU A 190       5.732 -13.357 -21.284  1.00 70.48           C  
ATOM   1478  N   GLY A 191       2.473  -8.627 -22.399  1.00 63.30           N  
ATOM   1479  CA  GLY A 191       1.087  -8.194 -22.485  1.00 63.30           C  
ATOM   1480  C   GLY A 191       0.783  -7.417 -23.752  1.00 63.30           C  
ATOM   1481  O   GLY A 191       1.698  -6.951 -24.435  1.00 63.30           O  
ATOM   1482  N   ASP A 192      -0.445  -7.761 -24.420  1.00 57.41           N  
ATOM   1483  CA  ASP A 192      -1.078  -7.214 -25.616  1.00 57.41           C  
ATOM   1484  C   ASP A 192      -1.495  -5.761 -25.401  1.00 57.41           C  
ATOM   1485  CB  ASP A 192      -2.291  -8.056 -26.016  1.00 57.41           C  
ATOM   1486  O   ASP A 192      -1.740  -5.031 -26.364  1.00 57.41           O  
ATOM   1487  CG  ASP A 192      -1.910  -9.382 -26.649  1.00 57.41           C  
ATOM   1488  OD1 ASP A 192      -0.737  -9.555 -27.044  1.00 57.41           O  
ATOM   1489  OD2 ASP A 192      -2.792 -10.262 -26.756  1.00 57.41           O  
ATOM   1490  N   GLY A 193      -0.867  -4.877 -24.415  1.00 53.48           N  
ATOM   1491  CA  GLY A 193      -1.639  -3.686 -24.097  1.00 53.48           C  
ATOM   1492  C   GLY A 193      -0.850  -2.657 -23.310  1.00 53.48           C  
ATOM   1493  O   GLY A 193      -0.046  -3.011 -22.445  1.00 53.48           O  
ATOM   1494  N   SER A 194      -0.214  -1.630 -23.861  1.00 56.46           N  
ATOM   1495  CA  SER A 194       0.323  -0.342 -23.435  1.00 56.46           C  
ATOM   1496  C   SER A 194      -0.181   0.036 -22.047  1.00 56.46           C  
ATOM   1497  CB  SER A 194      -0.051   0.752 -24.437  1.00 56.46           C  
ATOM   1498  O   SER A 194      -1.389   0.047 -21.801  1.00 56.46           O  
ATOM   1499  OG  SER A 194      -1.370   1.215 -24.207  1.00 56.46           O  
ATOM   1500  N   PHE A 195       0.153  -0.814 -20.943  1.00 65.15           N  
ATOM   1501  CA  PHE A 195      -0.090  -0.242 -19.623  1.00 65.15           C  
ATOM   1502  C   PHE A 195       0.002   1.278 -19.667  1.00 65.15           C  
ATOM   1503  CB  PHE A 195       0.907  -0.800 -18.603  1.00 65.15           C  
ATOM   1504  O   PHE A 195       1.063   1.833 -19.960  1.00 65.15           O  
ATOM   1505  CG  PHE A 195       0.646  -0.349 -17.191  1.00 65.15           C  
ATOM   1506  CD1 PHE A 195       1.424   0.643 -16.608  1.00 65.15           C  
ATOM   1507  CD2 PHE A 195      -0.379  -0.918 -16.446  1.00 65.15           C  
ATOM   1508  CE1 PHE A 195       1.185   1.062 -15.301  1.00 65.15           C  
ATOM   1509  CE2 PHE A 195      -0.624  -0.504 -15.140  1.00 65.15           C  
ATOM   1510  CZ  PHE A 195       0.159   0.485 -14.569  1.00 65.15           C  
ATOM   1511  N   VAL A 196      -1.189   1.863 -19.925  1.00 65.83           N  
ATOM   1512  CA  VAL A 196      -1.216   3.321 -19.990  1.00 65.83           C  
ATOM   1513  C   VAL A 196      -1.269   3.900 -18.578  1.00 65.83           C  
ATOM   1514  CB  VAL A 196      -2.416   3.829 -20.820  1.00 65.83           C  
ATOM   1515  O   VAL A 196      -2.254   3.712 -17.860  1.00 65.83           O  
ATOM   1516  CG1 VAL A 196      -2.403   5.354 -20.910  1.00 65.83           C  
ATOM   1517  CG2 VAL A 196      -2.400   3.208 -22.216  1.00 65.83           C  
ATOM   1518  N   LEU A 197      -0.207   4.172 -18.081  1.00 68.95           N  
ATOM   1519  CA  LEU A 197       0.029   4.748 -16.762  1.00 68.95           C  
ATOM   1520  C   LEU A 197      -0.854   5.971 -16.536  1.00 68.95           C  
ATOM   1521  CB  LEU A 197       1.503   5.132 -16.601  1.00 68.95           C  
ATOM   1522  O   LEU A 197      -1.262   6.248 -15.406  1.00 68.95           O  
ATOM   1523  CG  LEU A 197       2.443   4.025 -16.122  1.00 68.95           C  
ATOM   1524  CD1 LEU A 197       3.724   4.024 -16.950  1.00 68.95           C  
ATOM   1525  CD2 LEU A 197       2.758   4.195 -14.640  1.00 68.95           C  
ATOM   1526  N   ASN A 198      -1.508   6.537 -17.603  1.00 66.32           N  
ATOM   1527  CA  ASN A 198      -2.235   7.800 -17.546  1.00 66.32           C  
ATOM   1528  C   ASN A 198      -3.712   7.584 -17.227  1.00 66.32           C  
ATOM   1529  CB  ASN A 198      -2.082   8.568 -18.861  1.00 66.32           C  
ATOM   1530  O   ASN A 198      -4.381   8.487 -16.722  1.00 66.32           O  
ATOM   1531  CG  ASN A 198      -0.763   9.308 -18.955  1.00 66.32           C  
ATOM   1532  ND2 ASN A 198      -0.475   9.861 -20.127  1.00 66.32           N  
ATOM   1533  OD1 ASN A 198      -0.007   9.382 -17.982  1.00 66.32           O  
ATOM   1534  N   ASP A 199      -4.179   6.232 -16.948  1.00 76.04           N  
ATOM   1535  CA  ASP A 199      -5.593   6.043 -16.640  1.00 76.04           C  
ATOM   1536  C   ASP A 199      -5.776   5.101 -15.453  1.00 76.04           C  
ATOM   1537  CB  ASP A 199      -6.341   5.502 -17.861  1.00 76.04           C  
ATOM   1538  O   ASP A 199      -6.763   4.367 -15.382  1.00 76.04           O  
ATOM   1539  CG  ASP A 199      -7.841   5.726 -17.785  1.00 76.04           C  
ATOM   1540  OD1 ASP A 199      -8.311   6.390 -16.835  1.00 76.04           O  
ATOM   1541  OD2 ASP A 199      -8.559   5.232 -18.681  1.00 76.04           O  
ATOM   1542  N   ILE A 200      -4.808   5.006 -14.588  1.00 81.48           N  
ATOM   1543  CA  ILE A 200      -4.842   4.096 -13.448  1.00 81.48           C  
ATOM   1544  C   ILE A 200      -6.093   4.361 -12.613  1.00 81.48           C  
ATOM   1545  CB  ILE A 200      -3.575   4.238 -12.574  1.00 81.48           C  
ATOM   1546  O   ILE A 200      -6.765   3.424 -12.176  1.00 81.48           O  
ATOM   1547  CG1 ILE A 200      -2.333   3.803 -13.360  1.00 81.48           C  
ATOM   1548  CG2 ILE A 200      -3.717   3.428 -11.282  1.00 81.48           C  
ATOM   1549  CD1 ILE A 200      -1.019   4.079 -12.644  1.00 81.48           C  
ATOM   1550  N   HIS A 201      -6.507   5.597 -12.468  1.00 81.89           N  
ATOM   1551  CA  HIS A 201      -7.676   5.965 -11.677  1.00 81.89           C  
ATOM   1552  C   HIS A 201      -8.964   5.503 -12.349  1.00 81.89           C  
ATOM   1553  CB  HIS A 201      -7.715   7.478 -11.451  1.00 81.89           C  
ATOM   1554  O   HIS A 201      -9.888   5.038 -11.677  1.00 81.89           O  
ATOM   1555  CG  HIS A 201      -6.771   7.951 -10.392  1.00 81.89           C  
ATOM   1556  CD2 HIS A 201      -5.574   8.577 -10.484  1.00 81.89           C  
ATOM   1557  ND1 HIS A 201      -7.021   7.792  -9.046  1.00 81.89           N  
ATOM   1558  CE1 HIS A 201      -6.016   8.302  -8.354  1.00 81.89           C  
ATOM   1559  NE2 HIS A 201      -5.125   8.785  -9.203  1.00 81.89           N  
ATOM   1560  N   ASN A 202      -8.986   5.493 -13.620  1.00 82.12           N  
ATOM   1561  CA  ASN A 202     -10.152   5.058 -14.382  1.00 82.12           C  
ATOM   1562  C   ASN A 202     -10.218   3.537 -14.486  1.00 82.12           C  
ATOM   1563  CB  ASN A 202     -10.146   5.686 -15.777  1.00 82.12           C  
ATOM   1564  O   ASN A 202     -11.290   2.947 -14.337  1.00 82.12           O  
ATOM   1565  CG  ASN A 202     -10.463   7.169 -15.751  1.00 82.12           C  
ATOM   1566  ND2 ASN A 202     -10.062   7.878 -16.800  1.00 82.12           N  
ATOM   1567  OD1 ASN A 202     -11.061   7.672 -14.797  1.00 82.12           O  
ATOM   1568  N   GLN A 203      -9.085   2.923 -14.648  1.00 84.75           N  
ATOM   1569  CA  GLN A 203      -9.005   1.478 -14.833  1.00 84.75           C  
ATOM   1570  C   GLN A 203      -9.301   0.739 -13.531  1.00 84.75           C  
ATOM   1571  CB  GLN A 203      -7.626   1.080 -15.361  1.00 84.75           C  
ATOM   1572  O   GLN A 203      -9.889  -0.344 -13.546  1.00 84.75           O  
ATOM   1573  CG  GLN A 203      -7.393   1.455 -16.818  1.00 84.75           C  
ATOM   1574  CD  GLN A 203      -6.014   1.062 -17.313  1.00 84.75           C  
ATOM   1575  NE2 GLN A 203      -5.600   1.637 -18.437  1.00 84.75           N  
ATOM   1576  OE1 GLN A 203      -5.325   0.248 -16.689  1.00 84.75           O  
ATOM   1577  N   TYR A 204      -8.984   1.380 -12.498  1.00 88.21           N  
ATOM   1578  CA  TYR A 204      -9.135   0.726 -11.204  1.00 88.21           C  
ATOM   1579  C   TYR A 204     -10.124   1.480 -10.323  1.00 88.21           C  
ATOM   1580  CB  TYR A 204      -7.782   0.618 -10.494  1.00 88.21           C  
ATOM   1581  O   TYR A 204     -10.035   1.429  -9.094  1.00 88.21           O  
ATOM   1582  CG  TYR A 204      -6.801  -0.293 -11.193  1.00 88.21           C  
ATOM   1583  CD1 TYR A 204      -6.783  -1.661 -10.933  1.00 88.21           C  
ATOM   1584  CD2 TYR A 204      -5.890   0.214 -12.114  1.00 88.21           C  
ATOM   1585  CE1 TYR A 204      -5.880  -2.503 -11.573  1.00 88.21           C  
ATOM   1586  CE2 TYR A 204      -4.982  -0.619 -12.760  1.00 88.21           C  
ATOM   1587  OH  TYR A 204      -4.089  -2.803 -13.120  1.00 88.21           O  
ATOM   1588  CZ  TYR A 204      -4.985  -1.974 -12.483  1.00 88.21           C  
ATOM   1589  N   ALA A 205     -11.047   2.244 -10.938  1.00 87.96           N  
ATOM   1590  CA  ALA A 205     -11.999   3.109 -10.247  1.00 87.96           C  
ATOM   1591  C   ALA A 205     -12.849   2.312  -9.261  1.00 87.96           C  
ATOM   1592  CB  ALA A 205     -12.892   3.829 -11.253  1.00 87.96           C  
ATOM   1593  O   ALA A 205     -13.086   2.756  -8.135  1.00 87.96           O  
ATOM   1594  N   SER A 206     -13.270   1.148  -9.713  1.00 88.22           N  
ATOM   1595  CA  SER A 206     -14.119   0.304  -8.878  1.00 88.22           C  
ATOM   1596  C   SER A 206     -13.379  -0.160  -7.628  1.00 88.22           C  
ATOM   1597  CB  SER A 206     -14.613  -0.908  -9.668  1.00 88.22           C  
ATOM   1598  O   SER A 206     -13.928  -0.123  -6.525  1.00 88.22           O  
ATOM   1599  OG  SER A 206     -13.534  -1.764 -10.003  1.00 88.22           O  
ATOM   1600  N   GLN A 207     -12.128  -0.624  -7.716  1.00 89.13           N  
ATOM   1601  CA  GLN A 207     -11.299  -1.095  -6.611  1.00 89.13           C  
ATOM   1602  C   GLN A 207     -10.935   0.050  -5.671  1.00 89.13           C  
ATOM   1603  CB  GLN A 207     -10.029  -1.765  -7.139  1.00 89.13           C  
ATOM   1604  O   GLN A 207     -10.920  -0.123  -4.450  1.00 89.13           O  
ATOM   1605  CG  GLN A 207     -10.284  -3.080  -7.863  1.00 89.13           C  
ATOM   1606  CD  GLN A 207      -9.079  -3.559  -8.652  1.00 89.13           C  
ATOM   1607  NE2 GLN A 207      -9.164  -4.772  -9.186  1.00 89.13           N  
ATOM   1608  OE1 GLN A 207      -8.080  -2.843  -8.780  1.00 89.13           O  
ATOM   1609  N   ILE A 208     -10.656   1.224  -6.307  1.00 89.11           N  
ATOM   1610  CA  ILE A 208     -10.318   2.416  -5.537  1.00 89.11           C  
ATOM   1611  C   ILE A 208     -11.538   2.882  -4.745  1.00 89.11           C  
ATOM   1612  CB  ILE A 208      -9.807   3.553  -6.451  1.00 89.11           C  
ATOM   1613  O   ILE A 208     -11.425   3.227  -3.567  1.00 89.11           O  
ATOM   1614  CG1 ILE A 208      -8.467   3.165  -7.087  1.00 89.11           C  
ATOM   1615  CG2 ILE A 208      -9.682   4.862  -5.666  1.00 89.11           C  
ATOM   1616  CD1 ILE A 208      -7.974   4.149  -8.140  1.00 89.11           C  
ATOM   1617  N   ASP A 209     -12.704   2.854  -5.328  1.00 89.39           N  
ATOM   1618  CA  ASP A 209     -13.948   3.255  -4.677  1.00 89.39           C  
ATOM   1619  C   ASP A 209     -14.280   2.327  -3.510  1.00 89.39           C  
ATOM   1620  CB  ASP A 209     -15.100   3.269  -5.683  1.00 89.39           C  
ATOM   1621  O   ASP A 209     -14.708   2.785  -2.449  1.00 89.39           O  
ATOM   1622  CG  ASP A 209     -15.085   4.490  -6.585  1.00 89.39           C  
ATOM   1623  OD1 ASP A 209     -14.369   5.468  -6.277  1.00 89.39           O  
ATOM   1624  OD2 ASP A 209     -15.796   4.476  -7.613  1.00 89.39           O  
ATOM   1625  N   THR A 210     -14.103   1.061  -3.786  1.00 90.65           N  
ATOM   1626  CA  THR A 210     -14.346   0.072  -2.741  1.00 90.65           C  
ATOM   1627  C   THR A 210     -13.439   0.322  -1.540  1.00 90.65           C  
ATOM   1628  CB  THR A 210     -14.125  -1.359  -3.265  1.00 90.65           C  
ATOM   1629  O   THR A 210     -13.889   0.265  -0.393  1.00 90.65           O  
ATOM   1630  CG2 THR A 210     -14.436  -2.393  -2.187  1.00 90.65           C  
ATOM   1631  OG1 THR A 210     -14.983  -1.587  -4.391  1.00 90.65           O  
ATOM   1632  N   PHE A 211     -12.199   0.523  -1.797  1.00 91.44           N  
ATOM   1633  CA  PHE A 211     -11.223   0.827  -0.757  1.00 91.44           C  
ATOM   1634  C   PHE A 211     -11.598   2.107  -0.019  1.00 91.44           C  
ATOM   1635  CB  PHE A 211      -9.820   0.960  -1.358  1.00 91.44           C  
ATOM   1636  O   PHE A 211     -11.614   2.137   1.213  1.00 91.44           O  
ATOM   1637  CG  PHE A 211      -8.809   1.554  -0.415  1.00 91.44           C  
ATOM   1638  CD1 PHE A 211      -8.387   2.870  -0.565  1.00 91.44           C  
ATOM   1639  CD2 PHE A 211      -8.280   0.797   0.622  1.00 91.44           C  
ATOM   1640  CE1 PHE A 211      -7.452   3.422   0.307  1.00 91.44           C  
ATOM   1641  CE2 PHE A 211      -7.345   1.342   1.497  1.00 91.44           C  
ATOM   1642  CZ  PHE A 211      -6.932   2.655   1.337  1.00 91.44           C  
ATOM   1643  N   GLN A 212     -11.864   3.143  -0.737  1.00 90.15           N  
ATOM   1644  CA  GLN A 212     -12.208   4.433  -0.148  1.00 90.15           C  
ATOM   1645  C   GLN A 212     -13.476   4.331   0.696  1.00 90.15           C  
ATOM   1646  CB  GLN A 212     -12.387   5.491  -1.238  1.00 90.15           C  
ATOM   1647  O   GLN A 212     -13.571   4.948   1.759  1.00 90.15           O  
ATOM   1648  CG  GLN A 212     -11.082   5.931  -1.888  1.00 90.15           C  
ATOM   1649  CD  GLN A 212     -11.288   6.977  -2.967  1.00 90.15           C  
ATOM   1650  NE2 GLN A 212     -10.197   7.589  -3.415  1.00 90.15           N  
ATOM   1651  OE1 GLN A 212     -12.418   7.233  -3.395  1.00 90.15           O  
ATOM   1652  N   ASN A 213     -14.437   3.638   0.183  1.00 90.16           N  
ATOM   1653  CA  ASN A 213     -15.680   3.431   0.919  1.00 90.16           C  
ATOM   1654  C   ASN A 213     -15.434   2.713   2.243  1.00 90.16           C  
ATOM   1655  CB  ASN A 213     -16.683   2.648   0.069  1.00 90.16           C  
ATOM   1656  O   ASN A 213     -16.023   3.068   3.265  1.00 90.16           O  
ATOM   1657  CG  ASN A 213     -17.324   3.500  -1.009  1.00 90.16           C  
ATOM   1658  ND2 ASN A 213     -17.842   2.852  -2.047  1.00 90.16           N  
ATOM   1659  OD1 ASN A 213     -17.353   4.729  -0.911  1.00 90.16           O  
ATOM   1660  N   ARG A 214     -14.563   1.731   2.219  1.00 89.73           N  
ATOM   1661  CA  ARG A 214     -14.225   0.975   3.421  1.00 89.73           C  
ATOM   1662  C   ARG A 214     -13.471   1.845   4.421  1.00 89.73           C  
ATOM   1663  CB  ARG A 214     -13.389  -0.257   3.064  1.00 89.73           C  
ATOM   1664  O   ARG A 214     -13.708   1.759   5.628  1.00 89.73           O  
ATOM   1665  CG  ARG A 214     -14.190  -1.381   2.427  1.00 89.73           C  
ATOM   1666  CD  ARG A 214     -13.370  -2.658   2.303  1.00 89.73           C  
ATOM   1667  NE  ARG A 214     -14.047  -3.655   1.479  1.00 89.73           N  
ATOM   1668  NH1 ARG A 214     -14.792  -4.923   3.261  1.00 89.73           N  
ATOM   1669  NH2 ARG A 214     -15.286  -5.554   1.113  1.00 89.73           N  
ATOM   1670  CZ  ARG A 214     -14.706  -4.708   1.953  1.00 89.73           C  
ATOM   1671  N   CYS A 215     -12.598   2.662   3.947  1.00 89.54           N  
ATOM   1672  CA  CYS A 215     -11.884   3.615   4.789  1.00 89.54           C  
ATOM   1673  C   CYS A 215     -12.846   4.618   5.415  1.00 89.54           C  
ATOM   1674  CB  CYS A 215     -10.819   4.354   3.980  1.00 89.54           C  
ATOM   1675  O   CYS A 215     -12.697   4.983   6.583  1.00 89.54           O  
ATOM   1676  SG  CYS A 215      -9.390   3.334   3.554  1.00 89.54           S  
ATOM   1677  N   GLU A 216     -13.774   5.067   4.632  1.00 88.39           N  
ATOM   1678  CA  GLU A 216     -14.797   5.976   5.140  1.00 88.39           C  
ATOM   1679  C   GLU A 216     -15.634   5.312   6.229  1.00 88.39           C  
ATOM   1680  CB  GLU A 216     -15.701   6.459   4.002  1.00 88.39           C  
ATOM   1681  O   GLU A 216     -15.965   5.941   7.236  1.00 88.39           O  
ATOM   1682  CG  GLU A 216     -16.708   7.518   4.424  1.00 88.39           C  
ATOM   1683  CD  GLU A 216     -16.062   8.757   5.022  1.00 88.39           C  
ATOM   1684  OE1 GLU A 216     -16.751   9.514   5.743  1.00 88.39           O  
ATOM   1685  OE2 GLU A 216     -14.856   8.974   4.766  1.00 88.39           O  
ATOM   1686  N   ARG A 217     -15.994   4.106   6.052  1.00 88.50           N  
ATOM   1687  CA  ARG A 217     -16.745   3.352   7.050  1.00 88.50           C  
ATOM   1688  C   ARG A 217     -15.965   3.244   8.356  1.00 88.50           C  
ATOM   1689  CB  ARG A 217     -17.085   1.955   6.525  1.00 88.50           C  
ATOM   1690  O   ARG A 217     -16.543   3.345   9.440  1.00 88.50           O  
ATOM   1691  CG  ARG A 217     -18.195   1.941   5.486  1.00 88.50           C  
ATOM   1692  CD  ARG A 217     -18.590   0.522   5.103  1.00 88.50           C  
ATOM   1693  NE  ARG A 217     -19.371   0.494   3.869  1.00 88.50           N  
ATOM   1694  NH1 ARG A 217     -19.281  -1.801   3.620  1.00 88.50           N  
ATOM   1695  NH2 ARG A 217     -20.397  -0.519   2.082  1.00 88.50           N  
ATOM   1696  CZ  ARG A 217     -19.681  -0.609   3.193  1.00 88.50           C  
ATOM   1697  N   VAL A 218     -14.690   3.017   8.205  1.00 87.99           N  
ATOM   1698  CA  VAL A 218     -13.818   2.929   9.372  1.00 87.99           C  
ATOM   1699  C   VAL A 218     -13.762   4.282  10.078  1.00 87.99           C  
ATOM   1700  CB  VAL A 218     -12.394   2.472   8.983  1.00 87.99           C  
ATOM   1701  O   VAL A 218     -13.856   4.353  11.306  1.00 87.99           O  
ATOM   1702  CG1 VAL A 218     -11.453   2.557  10.183  1.00 87.99           C  
ATOM   1703  CG2 VAL A 218     -12.426   1.050   8.425  1.00 87.99           C  
ATOM   1704  N   ARG A 219     -13.590   5.307   9.305  1.00 86.52           N  
ATOM   1705  CA  ARG A 219     -13.530   6.655   9.861  1.00 86.52           C  
ATOM   1706  C   ARG A 219     -14.805   6.988  10.628  1.00 86.52           C  
ATOM   1707  CB  ARG A 219     -13.301   7.685   8.753  1.00 86.52           C  
ATOM   1708  O   ARG A 219     -14.749   7.570  11.714  1.00 86.52           O  
ATOM   1709  CG  ARG A 219     -11.874   7.720   8.230  1.00 86.52           C  
ATOM   1710  CD  ARG A 219     -11.694   8.778   7.150  1.00 86.52           C  
ATOM   1711  NE  ARG A 219     -10.892   9.902   7.624  1.00 86.52           N  
ATOM   1712  NH1 ARG A 219     -10.812  10.974   5.579  1.00 86.52           N  
ATOM   1713  NH2 ARG A 219      -9.764  11.890   7.401  1.00 86.52           N  
ATOM   1714  CZ  ARG A 219     -10.491  10.919   6.867  1.00 86.52           C  
ATOM   1715  N   VAL A 220     -15.939   6.662  10.033  1.00 85.74           N  
ATOM   1716  CA  VAL A 220     -17.239   6.902  10.651  1.00 85.74           C  
ATOM   1717  C   VAL A 220     -17.356   6.090  11.939  1.00 85.74           C  
ATOM   1718  CB  VAL A 220     -18.398   6.551   9.692  1.00 85.74           C  
ATOM   1719  O   VAL A 220     -17.825   6.599  12.960  1.00 85.74           O  
ATOM   1720  CG1 VAL A 220     -19.737   6.593  10.425  1.00 85.74           C  
ATOM   1721  CG2 VAL A 220     -18.409   7.504   8.498  1.00 85.74           C  
ATOM   1722  N   ALA A 221     -16.943   4.899  11.874  1.00 85.16           N  
ATOM   1723  CA  ALA A 221     -16.996   4.020  13.039  1.00 85.16           C  
ATOM   1724  C   ALA A 221     -16.139   4.565  14.178  1.00 85.16           C  
ATOM   1725  CB  ALA A 221     -16.544   2.611  12.664  1.00 85.16           C  
ATOM   1726  O   ALA A 221     -16.540   4.519  15.343  1.00 85.16           O  
ATOM   1727  N   ILE A 222     -14.924   5.015  13.826  1.00 84.03           N  
ATOM   1728  CA  ILE A 222     -14.013   5.596  14.805  1.00 84.03           C  
ATOM   1729  C   ILE A 222     -14.653   6.831  15.437  1.00 84.03           C  
ATOM   1730  CB  ILE A 222     -12.655   5.963  14.166  1.00 84.03           C  
ATOM   1731  O   ILE A 222     -14.592   7.015  16.654  1.00 84.03           O  
ATOM   1732  CG1 ILE A 222     -11.882   4.695  13.787  1.00 84.03           C  
ATOM   1733  CG2 ILE A 222     -11.833   6.843  15.113  1.00 84.03           C  
ATOM   1734  CD1 ILE A 222     -10.605   4.959  13.002  1.00 84.03           C  
ATOM   1735  N   SER A 223     -15.169   7.698  14.606  1.00 82.06           N  
ATOM   1736  CA  SER A 223     -15.823   8.913  15.080  1.00 82.06           C  
ATOM   1737  C   SER A 223     -17.001   8.587  15.991  1.00 82.06           C  
ATOM   1738  CB  SER A 223     -16.300   9.761  13.899  1.00 82.06           C  
ATOM   1739  O   SER A 223     -17.203   9.246  17.013  1.00 82.06           O  
ATOM   1740  OG  SER A 223     -15.201  10.200  13.119  1.00 82.06           O  
ATOM   1741  N   ARG A 224     -17.789   7.600  15.646  1.00 81.30           N  
ATOM   1742  CA  ARG A 224     -18.922   7.171  16.460  1.00 81.30           C  
ATOM   1743  C   ARG A 224     -18.457   6.655  17.818  1.00 81.30           C  
ATOM   1744  CB  ARG A 224     -19.725   6.088  15.735  1.00 81.30           C  
ATOM   1745  O   ARG A 224     -19.069   6.956  18.844  1.00 81.30           O  
ATOM   1746  CG  ARG A 224     -20.662   6.628  14.667  1.00 81.30           C  
ATOM   1747  CD  ARG A 224     -21.541   5.531  14.081  1.00 81.30           C  
ATOM   1748  NE  ARG A 224     -22.290   6.003  12.920  1.00 81.30           N  
ATOM   1749  NH1 ARG A 224     -22.157   4.007  11.764  1.00 81.30           N  
ATOM   1750  NH2 ARG A 224     -23.254   5.798  10.845  1.00 81.30           N  
ATOM   1751  CZ  ARG A 224     -22.565   5.268  11.846  1.00 81.30           C  
ATOM   1752  N   HIS A 225     -17.429   5.836  17.709  1.00 81.01           N  
ATOM   1753  CA  HIS A 225     -16.854   5.279  18.928  1.00 81.01           C  
ATOM   1754  C   HIS A 225     -16.321   6.381  19.838  1.00 81.01           C  
ATOM   1755  CB  HIS A 225     -15.736   4.291  18.590  1.00 81.01           C  
ATOM   1756  O   HIS A 225     -16.497   6.323  21.058  1.00 81.01           O  
ATOM   1757  CG  HIS A 225     -15.140   3.626  19.791  1.00 81.01           C  
ATOM   1758  CD2 HIS A 225     -15.475   2.482  20.431  1.00 81.01           C  
ATOM   1759  ND1 HIS A 225     -14.062   4.149  20.472  1.00 81.01           N  
ATOM   1760  CE1 HIS A 225     -13.759   3.351  21.482  1.00 81.01           C  
ATOM   1761  NE2 HIS A 225     -14.602   2.333  21.480  1.00 81.01           N  
ATOM   1762  N   ARG A 226     -15.690   7.407  19.283  1.00 77.65           N  
ATOM   1763  CA  ARG A 226     -15.149   8.530  20.042  1.00 77.65           C  
ATOM   1764  C   ARG A 226     -16.268   9.383  20.631  1.00 77.65           C  
ATOM   1765  CB  ARG A 226     -14.243   9.390  19.159  1.00 77.65           C  
ATOM   1766  O   ARG A 226     -16.157   9.868  21.758  1.00 77.65           O  
ATOM   1767  CG  ARG A 226     -12.910   8.740  18.825  1.00 77.65           C  
ATOM   1768  CD  ARG A 226     -11.988   9.695  18.080  1.00 77.65           C  
ATOM   1769  NE  ARG A 226     -10.642   9.145  17.940  1.00 77.65           N  
ATOM   1770  NH1 ARG A 226      -9.815  10.931  16.729  1.00 77.65           N  
ATOM   1771  NH2 ARG A 226      -8.457   9.155  17.235  1.00 77.65           N  
ATOM   1772  CZ  ARG A 226      -9.641   9.745  17.302  1.00 77.65           C  
ATOM   1773  N   LEU A 227     -17.210   9.575  19.943  1.00 76.34           N  
ATOM   1774  CA  LEU A 227     -18.340  10.395  20.366  1.00 76.34           C  
ATOM   1775  C   LEU A 227     -19.139   9.696  21.461  1.00 76.34           C  
ATOM   1776  CB  LEU A 227     -19.250  10.709  19.175  1.00 76.34           C  
ATOM   1777  O   LEU A 227     -19.640  10.346  22.381  1.00 76.34           O  
ATOM   1778  CG  LEU A 227     -18.730  11.747  18.180  1.00 76.34           C  
ATOM   1779  CD1 LEU A 227     -19.619  11.784  16.941  1.00 76.34           C  
ATOM   1780  CD2 LEU A 227     -18.656  13.123  18.832  1.00 76.34           C  
ATOM   1781  N   GLN A 228     -19.297   8.410  21.359  1.00 75.57           N  
ATOM   1782  CA  GLN A 228     -20.004   7.627  22.368  1.00 75.57           C  
ATOM   1783  C   GLN A 228     -19.217   7.573  23.674  1.00 75.57           C  
ATOM   1784  CB  GLN A 228     -20.271   6.210  21.857  1.00 75.57           C  
ATOM   1785  O   GLN A 228     -19.804   7.548  24.758  1.00 75.57           O  
ATOM   1786  CG  GLN A 228     -21.359   6.134  20.794  1.00 75.57           C  
ATOM   1787  CD  GLN A 228     -21.545   4.733  20.244  1.00 75.57           C  
ATOM   1788  NE2 GLN A 228     -22.557   4.557  19.401  1.00 75.57           N  
ATOM   1789  OE1 GLN A 228     -20.786   3.816  20.573  1.00 75.57           O  
ATOM   1790  N   GLY A 229     -17.875   7.558  23.548  1.00 73.02           N  
ATOM   1791  CA  GLY A 229     -16.991   7.568  24.702  1.00 73.02           C  
ATOM   1792  C   GLY A 229     -16.897   8.926  25.371  1.00 73.02           C  
ATOM   1793  O   GLY A 229     -16.786   9.014  26.596  1.00 73.02           O  
ATOM   1794  N   ALA A 230     -16.972  10.042  24.630  1.00 71.86           N  
ATOM   1795  CA  ALA A 230     -16.863  11.421  25.099  1.00 71.86           C  
ATOM   1796  C   ALA A 230     -18.206  11.936  25.608  1.00 71.86           C  
ATOM   1797  CB  ALA A 230     -16.340  12.322  23.982  1.00 71.86           C  
ATOM   1798  O   ALA A 230     -18.255  12.748  26.535  1.00 71.86           O  
ATOM   1799  N   ALA A 231     -19.275  11.419  25.052  1.00 63.49           N  
ATOM   1800  CA  ALA A 231     -20.609  11.938  25.345  1.00 63.49           C  
ATOM   1801  C   ALA A 231     -21.364  11.006  26.288  1.00 63.49           C  
ATOM   1802  CB  ALA A 231     -21.398  12.137  24.053  1.00 63.49           C  
ATOM   1803  O   ALA A 231     -22.524  11.259  26.623  1.00 63.49           O  
ATOM   1804  N   GLN A 232     -20.632  10.283  27.331  1.00 62.04           N  
ATOM   1805  CA  GLN A 232     -21.249   9.451  28.358  1.00 62.04           C  
ATOM   1806  C   GLN A 232     -22.684   9.091  27.985  1.00 62.04           C  
ATOM   1807  CB  GLN A 232     -21.221  10.160  29.713  1.00 62.04           C  
ATOM   1808  O   GLN A 232     -23.610   9.318  28.767  1.00 62.04           O  
ATOM   1809  CG  GLN A 232     -19.824  10.305  30.302  1.00 62.04           C  
ATOM   1810  CD  GLN A 232     -19.823  11.016  31.642  1.00 62.04           C  
ATOM   1811  NE2 GLN A 232     -18.648  11.129  32.253  1.00 62.04           N  
ATOM   1812  OE1 GLN A 232     -20.869  11.461  32.124  1.00 62.04           O  
ATOM   1813  N   GLY A 233     -23.065   8.792  26.640  1.00 61.41           N  
ATOM   1814  CA  GLY A 233     -24.385   8.255  26.350  1.00 61.41           C  
ATOM   1815  C   GLY A 233     -25.377   9.315  25.911  1.00 61.41           C  
ATOM   1816  O   GLY A 233     -26.577   9.049  25.817  1.00 61.41           O  
ATOM   1817  N   LEU A 234     -24.972  10.617  25.694  1.00 60.06           N  
ATOM   1818  CA  LEU A 234     -25.864  11.734  25.406  1.00 60.06           C  
ATOM   1819  C   LEU A 234     -26.008  11.941  23.902  1.00 60.06           C  
ATOM   1820  CB  LEU A 234     -25.347  13.017  26.062  1.00 60.06           C  
ATOM   1821  O   LEU A 234     -26.951  12.594  23.448  1.00 60.06           O  
ATOM   1822  CG  LEU A 234     -25.530  13.125  27.577  1.00 60.06           C  
ATOM   1823  CD1 LEU A 234     -24.557  14.146  28.157  1.00 60.06           C  
ATOM   1824  CD2 LEU A 234     -26.969  13.498  27.916  1.00 60.06           C  
ATOM   1825  N   VAL A 235     -25.170  11.133  23.080  1.00 60.16           N  
ATOM   1826  CA  VAL A 235     -25.304  11.320  21.639  1.00 60.16           C  
ATOM   1827  C   VAL A 235     -25.851  10.045  21.001  1.00 60.16           C  
ATOM   1828  CB  VAL A 235     -23.957  11.706  20.989  1.00 60.16           C  
ATOM   1829  O   VAL A 235     -25.272   8.968  21.157  1.00 60.16           O  
ATOM   1830  CG1 VAL A 235     -24.117  11.884  19.480  1.00 60.16           C  
ATOM   1831  CG2 VAL A 235     -23.403  12.980  21.625  1.00 60.16           C  
ATOM   1832  N   LYS A 236     -27.225   9.943  20.778  1.00 64.11           N  
ATOM   1833  CA  LYS A 236     -27.934   8.897  20.047  1.00 64.11           C  
ATOM   1834  C   LYS A 236     -27.483   8.843  18.590  1.00 64.11           C  
ATOM   1835  CB  LYS A 236     -29.446   9.122  20.119  1.00 64.11           C  
ATOM   1836  O   LYS A 236     -27.010   9.842  18.043  1.00 64.11           O  
ATOM   1837  CG  LYS A 236     -30.036   8.914  21.506  1.00 64.11           C  
ATOM   1838  CD  LYS A 236     -31.556   9.008  21.486  1.00 64.11           C  
ATOM   1839  CE  LYS A 236     -32.146   8.846  22.881  1.00 64.11           C  
ATOM   1840  NZ  LYS A 236     -33.635   8.963  22.870  1.00 64.11           N  
ATOM   1841  N   GLY A 237     -26.931   7.687  18.054  1.00 61.00           N  
ATOM   1842  CA  GLY A 237     -26.540   7.308  16.706  1.00 61.00           C  
ATOM   1843  C   GLY A 237     -27.126   8.212  15.638  1.00 61.00           C  
ATOM   1844  O   GLY A 237     -26.450   8.549  14.664  1.00 61.00           O  
ATOM   1845  N   ASP A 238     -28.377   8.913  15.806  1.00 64.44           N  
ATOM   1846  CA  ASP A 238     -29.060   9.788  14.859  1.00 64.44           C  
ATOM   1847  C   ASP A 238     -28.488  11.203  14.907  1.00 64.44           C  
ATOM   1848  CB  ASP A 238     -30.563   9.818  15.144  1.00 64.44           C  
ATOM   1849  O   ASP A 238     -28.504  11.919  13.904  1.00 64.44           O  
ATOM   1850  CG  ASP A 238     -31.287   8.582  14.640  1.00 64.44           C  
ATOM   1851  OD1 ASP A 238     -30.697   7.806  13.858  1.00 64.44           O  
ATOM   1852  OD2 ASP A 238     -32.460   8.385  15.026  1.00 64.44           O  
ATOM   1853  N   ASP A 239     -27.728  11.516  15.932  1.00 68.58           N  
ATOM   1854  CA  ASP A 239     -27.125  12.826  16.157  1.00 68.58           C  
ATOM   1855  C   ASP A 239     -25.740  12.909  15.521  1.00 68.58           C  
ATOM   1856  CB  ASP A 239     -27.036  13.125  17.655  1.00 68.58           C  
ATOM   1857  O   ASP A 239     -25.301  13.988  15.115  1.00 68.58           O  
ATOM   1858  CG  ASP A 239     -28.379  13.476  18.271  1.00 68.58           C  
ATOM   1859  OD1 ASP A 239     -29.324  13.810  17.524  1.00 68.58           O  
ATOM   1860  OD2 ASP A 239     -28.492  13.422  19.515  1.00 68.58           O  
ATOM   1861  N   PHE A 240     -25.152  11.677  15.214  1.00 69.04           N  
ATOM   1862  CA  PHE A 240     -23.837  11.594  14.590  1.00 69.04           C  
ATOM   1863  C   PHE A 240     -23.910  11.988  13.119  1.00 69.04           C  
ATOM   1864  CB  PHE A 240     -23.264  10.180  14.727  1.00 69.04           C  
ATOM   1865  O   PHE A 240     -23.066  12.742  12.630  1.00 69.04           O  
ATOM   1866  CG  PHE A 240     -21.910  10.010  14.092  1.00 69.04           C  
ATOM   1867  CD1 PHE A 240     -21.781   9.411  12.845  1.00 69.04           C  
ATOM   1868  CD2 PHE A 240     -20.765  10.449  14.744  1.00 69.04           C  
ATOM   1869  CE1 PHE A 240     -20.529   9.252  12.256  1.00 69.04           C  
ATOM   1870  CE2 PHE A 240     -19.510  10.294  14.161  1.00 69.04           C  
ATOM   1871  CZ  PHE A 240     -19.395   9.694  12.917  1.00 69.04           C  
ATOM   1872  N   ASP A 241     -24.905  11.523  12.417  1.00 73.25           N  
ATOM   1873  CA  ASP A 241     -25.089  11.857  11.008  1.00 73.25           C  
ATOM   1874  C   ASP A 241     -25.406  13.340  10.832  1.00 73.25           C  
ATOM   1875  CB  ASP A 241     -26.203  11.005  10.395  1.00 73.25           C  
ATOM   1876  O   ASP A 241     -24.946  13.970   9.876  1.00 73.25           O  
ATOM   1877  CG  ASP A 241     -25.810   9.548  10.225  1.00 73.25           C  
ATOM   1878  OD1 ASP A 241     -24.611   9.260  10.016  1.00 73.25           O  
ATOM   1879  OD2 ASP A 241     -26.707   8.681  10.297  1.00 73.25           O  
ATOM   1880  N   ALA A 242     -26.100  13.916  11.766  1.00 69.71           N  
ATOM   1881  CA  ALA A 242     -26.446  15.335  11.776  1.00 69.71           C  
ATOM   1882  C   ALA A 242     -25.222  16.196  12.070  1.00 69.71           C  
ATOM   1883  CB  ALA A 242     -27.544  15.608  12.801  1.00 69.71           C  
ATOM   1884  O   ALA A 242     -25.020  17.236  11.438  1.00 69.71           O  
ATOM   1885  N   ILE A 243     -24.342  15.777  12.960  1.00 71.61           N  
ATOM   1886  CA  ILE A 243     -23.097  16.451  13.312  1.00 71.61           C  
ATOM   1887  C   ILE A 243     -22.103  16.334  12.158  1.00 71.61           C  
ATOM   1888  CB  ILE A 243     -22.486  15.869  14.606  1.00 71.61           C  
ATOM   1889  O   ILE A 243     -21.432  17.308  11.808  1.00 71.61           O  
ATOM   1890  CG1 ILE A 243     -23.412  16.134  15.799  1.00 71.61           C  
ATOM   1891  CG2 ILE A 243     -21.092  16.453  14.855  1.00 71.61           C  
ATOM   1892  CD1 ILE A 243     -23.004  15.405  17.073  1.00 71.61           C  
ATOM   1893  N   ARG A 244     -21.994  15.216  11.535  1.00 72.53           N  
ATOM   1894  CA  ARG A 244     -21.157  14.995  10.360  1.00 72.53           C  
ATOM   1895  C   ARG A 244     -21.612  15.864   9.192  1.00 72.53           C  
ATOM   1896  CB  ARG A 244     -21.178  13.520   9.954  1.00 72.53           C  
ATOM   1897  O   ARG A 244     -20.785  16.436   8.478  1.00 72.53           O  
ATOM   1898  CG  ARG A 244     -20.076  13.132   8.981  1.00 72.53           C  
ATOM   1899  CD  ARG A 244     -20.116  11.648   8.645  1.00 72.53           C  
ATOM   1900  NE  ARG A 244     -19.267  11.332   7.500  1.00 72.53           N  
ATOM   1901  NH1 ARG A 244     -19.296   9.048   7.847  1.00 72.53           N  
ATOM   1902  NH2 ARG A 244     -18.121   9.930   6.087  1.00 72.53           N  
ATOM   1903  CZ  ARG A 244     -18.897  10.104   7.147  1.00 72.53           C  
ATOM   1904  N   PHE A 245     -22.911  15.842   8.991  1.00 72.87           N  
ATOM   1905  CA  PHE A 245     -23.485  16.680   7.945  1.00 72.87           C  
ATOM   1906  C   PHE A 245     -23.185  18.152   8.203  1.00 72.87           C  
ATOM   1907  CB  PHE A 245     -24.999  16.462   7.850  1.00 72.87           C  
ATOM   1908  O   PHE A 245     -22.855  18.895   7.277  1.00 72.87           O  
ATOM   1909  CG  PHE A 245     -25.662  17.270   6.767  1.00 72.87           C  
ATOM   1910  CD1 PHE A 245     -26.342  18.442   7.074  1.00 72.87           C  
ATOM   1911  CD2 PHE A 245     -25.605  16.857   5.443  1.00 72.87           C  
ATOM   1912  CE1 PHE A 245     -26.957  19.191   6.074  1.00 72.87           C  
ATOM   1913  CE2 PHE A 245     -26.217  17.601   4.438  1.00 72.87           C  
ATOM   1914  CZ  PHE A 245     -26.893  18.767   4.756  1.00 72.87           C  
ATOM   1915  N   TRP A 246     -23.223  18.572   9.466  1.00 75.61           N  
ATOM   1916  CA  TRP A 246     -22.971  19.950   9.875  1.00 75.61           C  
ATOM   1917  C   TRP A 246     -21.499  20.308   9.704  1.00 75.61           C  
ATOM   1918  CB  TRP A 246     -23.397  20.165  11.330  1.00 75.61           C  
ATOM   1919  O   TRP A 246     -21.168  21.426   9.301  1.00 75.61           O  
ATOM   1920  CG  TRP A 246     -23.411  21.603  11.754  1.00 75.61           C  
ATOM   1921  CD1 TRP A 246     -24.379  22.532  11.487  1.00 75.61           C  
ATOM   1922  CD2 TRP A 246     -22.407  22.279  12.517  1.00 75.61           C  
ATOM   1923  CE2 TRP A 246     -22.832  23.616  12.676  1.00 75.61           C  
ATOM   1924  CE3 TRP A 246     -21.187  21.882  13.082  1.00 75.61           C  
ATOM   1925  NE1 TRP A 246     -24.037  23.744  12.039  1.00 75.61           N  
ATOM   1926  CH2 TRP A 246     -20.890  24.146  13.922  1.00 75.61           C  
ATOM   1927  CZ2 TRP A 246     -22.079  24.560  13.379  1.00 75.61           C  
ATOM   1928  CZ3 TRP A 246     -20.440  22.823  13.781  1.00 75.61           C  
ATOM   1929  N   LEU A 247     -20.577  19.292   9.963  1.00 67.52           N  
ATOM   1930  CA  LEU A 247     -19.133  19.498   9.955  1.00 67.52           C  
ATOM   1931  C   LEU A 247     -18.557  19.257   8.564  1.00 67.52           C  
ATOM   1932  CB  LEU A 247     -18.454  18.573  10.968  1.00 67.52           C  
ATOM   1933  O   LEU A 247     -17.395  19.575   8.305  1.00 67.52           O  
ATOM   1934  CG  LEU A 247     -18.672  18.908  12.445  1.00 67.52           C  
ATOM   1935  CD1 LEU A 247     -18.148  17.781  13.327  1.00 67.52           C  
ATOM   1936  CD2 LEU A 247     -17.998  20.229  12.799  1.00 67.52           C  
ATOM   1937  N   ALA A 248     -19.378  18.564   7.610  1.00 66.03           N  
ATOM   1938  CA  ALA A 248     -18.930  18.331   6.239  1.00 66.03           C  
ATOM   1939  C   ALA A 248     -18.790  19.646   5.477  1.00 66.03           C  
ATOM   1940  CB  ALA A 248     -19.898  17.400   5.514  1.00 66.03           C  
ATOM   1941  O   ALA A 248     -19.571  20.578   5.685  1.00 66.03           O  
ATOM   1942  N   PRO A 249     -17.618  19.901   4.920  1.00 59.20           N  
ATOM   1943  CA  PRO A 249     -17.472  21.152   4.172  1.00 59.20           C  
ATOM   1944  C   PRO A 249     -18.587  21.361   3.150  1.00 59.20           C  
ATOM   1945  CB  PRO A 249     -16.118  20.991   3.477  1.00 59.20           C  
ATOM   1946  O   PRO A 249     -19.101  20.393   2.584  1.00 59.20           O  
ATOM   1947  CG  PRO A 249     -15.743  19.561   3.697  1.00 59.20           C  
ATOM   1948  CD  PRO A 249     -16.719  18.955   4.664  1.00 59.20           C  
ATOM   1949  N   GLY A 250     -19.554  22.178   3.312  1.00 58.51           N  
ATOM   1950  CA  GLY A 250     -20.674  22.590   2.481  1.00 58.51           C  
ATOM   1951  C   GLY A 250     -20.358  22.564   0.997  1.00 58.51           C  
ATOM   1952  O   GLY A 250     -21.244  22.332   0.172  1.00 58.51           O  
ATOM   1953  N   ASP A 251     -19.031  22.349   0.650  1.00 53.58           N  
ATOM   1954  CA  ASP A 251     -18.603  22.413  -0.744  1.00 53.58           C  
ATOM   1955  C   ASP A 251     -17.748  21.202  -1.112  1.00 53.58           C  
ATOM   1956  CB  ASP A 251     -17.826  23.704  -1.009  1.00 53.58           C  
ATOM   1957  O   ASP A 251     -16.707  20.960  -0.497  1.00 53.58           O  
ATOM   1958  CG  ASP A 251     -17.653  23.999  -2.489  1.00 53.58           C  
ATOM   1959  OD1 ASP A 251     -17.924  23.109  -3.324  1.00 53.58           O  
ATOM   1960  OD2 ASP A 251     -17.239  25.130  -2.822  1.00 53.58           O  
ATOM   1961  N   PRO A 252     -18.226  20.204  -1.842  1.00 57.33           N  
ATOM   1962  CA  PRO A 252     -17.529  19.013  -2.334  1.00 57.33           C  
ATOM   1963  C   PRO A 252     -16.173  19.338  -2.956  1.00 57.33           C  
ATOM   1964  CB  PRO A 252     -18.491  18.452  -3.385  1.00 57.33           C  
ATOM   1965  O   PRO A 252     -15.262  18.507  -2.928  1.00 57.33           O  
ATOM   1966  CG  PRO A 252     -19.458  19.560  -3.649  1.00 57.33           C  
ATOM   1967  CD  PRO A 252     -19.376  20.544  -2.517  1.00 57.33           C  
ATOM   1968  N   VAL A 253     -15.940  20.575  -3.424  1.00 55.68           N  
ATOM   1969  CA  VAL A 253     -14.678  21.066  -3.969  1.00 55.68           C  
ATOM   1970  C   VAL A 253     -13.682  21.302  -2.836  1.00 55.68           C  
ATOM   1971  CB  VAL A 253     -14.878  22.364  -4.782  1.00 55.68           C  
ATOM   1972  O   VAL A 253     -12.495  21.000  -2.972  1.00 55.68           O  
ATOM   1973  CG1 VAL A 253     -13.536  22.915  -5.259  1.00 55.68           C  
ATOM   1974  CG2 VAL A 253     -15.808  22.113  -5.968  1.00 55.68           C  
ATOM   1975  N   LEU A 254     -14.072  21.656  -1.710  1.00 53.90           N  
ATOM   1976  CA  LEU A 254     -13.267  21.883  -0.515  1.00 53.90           C  
ATOM   1977  C   LEU A 254     -12.891  20.561   0.146  1.00 53.90           C  
ATOM   1978  CB  LEU A 254     -14.022  22.768   0.480  1.00 53.90           C  
ATOM   1979  O   LEU A 254     -11.807  20.436   0.722  1.00 53.90           O  
ATOM   1980  CG  LEU A 254     -14.163  24.244   0.103  1.00 53.90           C  
ATOM   1981  CD1 LEU A 254     -15.024  24.973   1.129  1.00 53.90           C  
ATOM   1982  CD2 LEU A 254     -12.791  24.900  -0.014  1.00 53.90           C  
ATOM   1983  N   ALA A 255     -13.717  19.553   0.011  1.00 53.87           N  
ATOM   1984  CA  ALA A 255     -13.443  18.191   0.463  1.00 53.87           C  
ATOM   1985  C   ALA A 255     -12.399  17.519  -0.425  1.00 53.87           C  
ATOM   1986  CB  ALA A 255     -14.729  17.369   0.484  1.00 53.87           C  
ATOM   1987  O   ALA A 255     -11.523  16.805   0.069  1.00 53.87           O  
ATOM   1988  N   ARG A 256     -12.403  17.813  -1.691  1.00 54.67           N  
ATOM   1989  CA  ARG A 256     -11.444  17.318  -2.674  1.00 54.67           C  
ATOM   1990  C   ARG A 256     -10.130  18.089  -2.593  1.00 54.67           C  
ATOM   1991  CB  ARG A 256     -12.023  17.417  -4.087  1.00 54.67           C  
ATOM   1992  O   ARG A 256      -9.056  17.518  -2.796  1.00 54.67           O  
ATOM   1993  CG  ARG A 256     -13.047  16.340  -4.409  1.00 54.67           C  
ATOM   1994  CD  ARG A 256     -13.520  16.426  -5.853  1.00 54.67           C  
ATOM   1995  NE  ARG A 256     -14.546  15.429  -6.145  1.00 54.67           N  
ATOM   1996  NH1 ARG A 256     -14.971  16.189  -8.285  1.00 54.67           N  
ATOM   1997  NH2 ARG A 256     -16.124  14.392  -7.452  1.00 54.67           N  
ATOM   1998  CZ  ARG A 256     -15.211  15.339  -7.293  1.00 54.67           C  
ATOM   1999  N   LEU A 257     -10.174  19.363  -2.215  1.00 54.67           N  
ATOM   2000  CA  LEU A 257      -9.023  20.239  -2.021  1.00 54.67           C  
ATOM   2001  C   LEU A 257      -8.286  19.889  -0.732  1.00 54.67           C  
ATOM   2002  CB  LEU A 257      -9.464  21.704  -1.989  1.00 54.67           C  
ATOM   2003  O   LEU A 257      -7.056  19.951  -0.680  1.00 54.67           O  
ATOM   2004  CG  LEU A 257      -9.513  22.427  -3.336  1.00 54.67           C  
ATOM   2005  CD1 LEU A 257     -10.715  23.365  -3.391  1.00 54.67           C  
ATOM   2006  CD2 LEU A 257      -8.218  23.195  -3.578  1.00 54.67           C  
ATOM   2007  N   ASP A 258      -8.945  19.478   0.275  1.00 52.24           N  
ATOM   2008  CA  ASP A 258      -8.391  19.021   1.546  1.00 52.24           C  
ATOM   2009  C   ASP A 258      -7.701  17.668   1.389  1.00 52.24           C  
ATOM   2010  CB  ASP A 258      -9.489  18.931   2.608  1.00 52.24           C  
ATOM   2011  O   ASP A 258      -6.636  17.438   1.966  1.00 52.24           O  
ATOM   2012  CG  ASP A 258      -8.969  19.150   4.018  1.00 52.24           C  
ATOM   2013  OD1 ASP A 258      -7.829  19.637   4.179  1.00 52.24           O  
ATOM   2014  OD2 ASP A 258      -9.705  18.830   4.977  1.00 52.24           O  
ATOM   2015  N   GLU A 259      -8.202  16.777   0.562  1.00 52.73           N  
ATOM   2016  CA  GLU A 259      -7.627  15.478   0.227  1.00 52.73           C  
ATOM   2017  C   GLU A 259      -6.428  15.628  -0.705  1.00 52.73           C  
ATOM   2018  CB  GLU A 259      -8.681  14.572  -0.414  1.00 52.73           C  
ATOM   2019  O   GLU A 259      -5.428  14.923  -0.557  1.00 52.73           O  
ATOM   2020  CG  GLU A 259      -9.594  13.885   0.591  1.00 52.73           C  
ATOM   2021  CD  GLU A 259     -10.733  13.117  -0.061  1.00 52.73           C  
ATOM   2022  OE1 GLU A 259     -11.644  12.652   0.662  1.00 52.73           O  
ATOM   2023  OE2 GLU A 259     -10.715  12.979  -1.305  1.00 52.73           O  
ATOM   2024  N   ASN A 260      -6.449  16.645  -1.591  1.00 49.66           N  
ATOM   2025  CA  ASN A 260      -5.391  16.992  -2.534  1.00 49.66           C  
ATOM   2026  C   ASN A 260      -4.289  17.809  -1.864  1.00 49.66           C  
ATOM   2027  CB  ASN A 260      -5.965  17.755  -3.729  1.00 49.66           C  
ATOM   2028  O   ASN A 260      -3.112  17.663  -2.198  1.00 49.66           O  
ATOM   2029  CG  ASN A 260      -6.652  16.844  -4.728  1.00 49.66           C  
ATOM   2030  ND2 ASN A 260      -7.391  17.435  -5.659  1.00 49.66           N  
ATOM   2031  OD1 ASN A 260      -6.520  15.619  -4.662  1.00 49.66           O  
ATOM   2032  N   VAL A 261      -4.594  18.667  -0.878  1.00 48.76           N  
ATOM   2033  CA  VAL A 261      -3.690  19.495  -0.087  1.00 48.76           C  
ATOM   2034  C   VAL A 261      -2.940  18.627   0.919  1.00 48.76           C  
ATOM   2035  CB  VAL A 261      -4.449  20.625   0.644  1.00 48.76           C  
ATOM   2036  O   VAL A 261      -1.745  18.826   1.152  1.00 48.76           O  
ATOM   2037  CG1 VAL A 261      -3.524  21.356   1.615  1.00 48.76           C  
ATOM   2038  CG2 VAL A 261      -5.052  21.602  -0.363  1.00 48.76           C  
ATOM   2039  N   THR A 262      -3.483  17.519   1.456  1.00 49.12           N  
ATOM   2040  CA  THR A 262      -2.866  16.550   2.354  1.00 49.12           C  
ATOM   2041  C   THR A 262      -1.920  15.628   1.589  1.00 49.12           C  
ATOM   2042  CB  THR A 262      -3.929  15.708   3.083  1.00 49.12           C  
ATOM   2043  O   THR A 262      -0.834  15.303   2.074  1.00 49.12           O  
ATOM   2044  CG2 THR A 262      -3.877  15.940   4.590  1.00 49.12           C  
ATOM   2045  OG1 THR A 262      -5.229  16.068   2.600  1.00 49.12           O  
ATOM   2046  N   SER A 263      -2.266  15.247   0.299  1.00 48.10           N  
ATOM   2047  CA  SER A 263      -1.457  14.466  -0.630  1.00 48.10           C  
ATOM   2048  C   SER A 263      -0.347  15.313  -1.244  1.00 48.10           C  
ATOM   2049  CB  SER A 263      -2.331  13.875  -1.737  1.00 48.10           C  
ATOM   2050  O   SER A 263       0.764  14.826  -1.461  1.00 48.10           O  
ATOM   2051  OG  SER A 263      -2.536  14.820  -2.773  1.00 48.10           O  
ATOM   2052  N   ARG A 264      -0.562  16.615  -1.425  1.00 45.78           N  
ATOM   2053  CA  ARG A 264       0.407  17.589  -1.918  1.00 45.78           C  
ATOM   2054  C   ARG A 264       1.289  18.106  -0.786  1.00 45.78           C  
ATOM   2055  CB  ARG A 264      -0.305  18.757  -2.603  1.00 45.78           C  
ATOM   2056  O   ARG A 264       2.442  18.477  -1.011  1.00 45.78           O  
ATOM   2057  CG  ARG A 264      -0.735  18.464  -4.032  1.00 45.78           C  
ATOM   2058  CD  ARG A 264      -1.259  19.712  -4.730  1.00 45.78           C  
ATOM   2059  NE  ARG A 264      -1.448  19.489  -6.161  1.00 45.78           N  
ATOM   2060  NH1 ARG A 264      -3.039  21.144  -6.418  1.00 45.78           N  
ATOM   2061  NH2 ARG A 264      -2.381  19.890  -8.220  1.00 45.78           N  
ATOM   2062  CZ  ARG A 264      -2.289  20.175  -6.930  1.00 45.78           C  
ATOM   2063  N   SER A 265       0.744  18.106   0.403  1.00 49.36           N  
ATOM   2064  CA  SER A 265       1.458  18.506   1.611  1.00 49.36           C  
ATOM   2065  C   SER A 265       2.494  17.462   2.012  1.00 49.36           C  
ATOM   2066  CB  SER A 265       0.477  18.731   2.763  1.00 49.36           C  
ATOM   2067  O   SER A 265       3.547  17.802   2.556  1.00 49.36           O  
ATOM   2068  OG  SER A 265      -0.058  17.500   3.216  1.00 49.36           O  
ATOM   2069  N   LEU A 266       2.404  16.124   1.657  1.00 49.18           N  
ATOM   2070  CA  LEU A 266       3.379  15.044   1.763  1.00 49.18           C  
ATOM   2071  C   LEU A 266       4.481  15.201   0.721  1.00 49.18           C  
ATOM   2072  CB  LEU A 266       2.694  13.685   1.598  1.00 49.18           C  
ATOM   2073  O   LEU A 266       5.643  14.888   0.987  1.00 49.18           O  
ATOM   2074  CG  LEU A 266       3.139  12.579   2.557  1.00 49.18           C  
ATOM   2075  CD1 LEU A 266       2.086  12.359   3.638  1.00 49.18           C  
ATOM   2076  CD2 LEU A 266       3.408  11.286   1.794  1.00 49.18           C  
ATOM   2077  N   ASN A 267       4.168  15.871  -0.383  1.00 49.47           N  
ATOM   2078  CA  ASN A 267       5.131  16.244  -1.414  1.00 49.47           C  
ATOM   2079  C   ASN A 267       5.864  17.533  -1.056  1.00 49.47           C  
ATOM   2080  CB  ASN A 267       4.437  16.385  -2.771  1.00 49.47           C  
ATOM   2081  O   ASN A 267       7.033  17.705  -1.406  1.00 49.47           O  
ATOM   2082  CG  ASN A 267       4.292  15.061  -3.494  1.00 49.47           C  
ATOM   2083  ND2 ASN A 267       3.336  14.988  -4.412  1.00 49.47           N  
ATOM   2084  OD1 ASN A 267       5.034  14.111  -3.229  1.00 49.47           O  
ATOM   2085  N   ARG A 268       5.249  18.370  -0.128  1.00 48.95           N  
ATOM   2086  CA  ARG A 268       5.766  19.676   0.267  1.00 48.95           C  
ATOM   2087  C   ARG A 268       6.563  19.579   1.564  1.00 48.95           C  
ATOM   2088  CB  ARG A 268       4.623  20.680   0.429  1.00 48.95           C  
ATOM   2089  O   ARG A 268       7.531  20.318   1.759  1.00 48.95           O  
ATOM   2090  CG  ARG A 268       4.336  21.494  -0.823  1.00 48.95           C  
ATOM   2091  CD  ARG A 268       3.346  22.618  -0.550  1.00 48.95           C  
ATOM   2092  NE  ARG A 268       2.861  23.221  -1.788  1.00 48.95           N  
ATOM   2093  NH1 ARG A 268       2.926  25.392  -1.000  1.00 48.95           N  
ATOM   2094  NH2 ARG A 268       2.227  24.965  -3.141  1.00 48.95           N  
ATOM   2095  CZ  ARG A 268       2.673  24.524  -1.974  1.00 48.95           C  
ATOM   2096  N   VAL A 269       6.357  18.594   2.473  1.00 51.49           N  
ATOM   2097  CA  VAL A 269       7.109  18.422   3.712  1.00 51.49           C  
ATOM   2098  C   VAL A 269       8.394  17.646   3.434  1.00 51.49           C  
ATOM   2099  CB  VAL A 269       6.270  17.696   4.788  1.00 51.49           C  
ATOM   2100  O   VAL A 269       9.424  17.891   4.067  1.00 51.49           O  
ATOM   2101  CG1 VAL A 269       7.099  17.462   6.051  1.00 51.49           C  
ATOM   2102  CG2 VAL A 269       5.011  18.497   5.113  1.00 51.49           C  
ATOM   2103  N   GLU A 270       8.596  16.937   2.313  1.00 50.22           N  
ATOM   2104  CA  GLU A 270       9.812  16.267   1.862  1.00 50.22           C  
ATOM   2105  C   GLU A 270      10.666  17.193   1.000  1.00 50.22           C  
ATOM   2106  CB  GLU A 270       9.467  14.994   1.084  1.00 50.22           C  
ATOM   2107  O   GLU A 270      11.838  16.906   0.745  1.00 50.22           O  
ATOM   2108  CG  GLU A 270       8.876  13.888   1.946  1.00 50.22           C  
ATOM   2109  CD  GLU A 270       8.639  12.595   1.183  1.00 50.22           C  
ATOM   2110  OE1 GLU A 270       8.307  11.567   1.817  1.00 50.22           O  
ATOM   2111  OE2 GLU A 270       8.787  12.608  -0.060  1.00 50.22           O  
ATOM   2112  N   MET A 271      10.183  18.390   0.688  1.00 47.90           N  
ATOM   2113  CA  MET A 271      10.954  19.408  -0.020  1.00 47.90           C  
ATOM   2114  C   MET A 271      11.369  20.530   0.926  1.00 47.90           C  
ATOM   2115  CB  MET A 271      10.147  19.980  -1.187  1.00 47.90           C  
ATOM   2116  O   MET A 271      12.064  21.464   0.520  1.00 47.90           O  
ATOM   2117  CG  MET A 271       9.952  19.002  -2.334  1.00 47.90           C  
ATOM   2118  SD  MET A 271      11.458  18.819  -3.366  1.00 47.90           S  
ATOM   2119  CE  MET A 271      10.718  18.858  -5.022  1.00 47.90           C  
ATOM   2120  N   THR A 272      10.789  20.483   2.214  1.00 51.16           N  
ATOM   2121  CA  THR A 272      11.040  21.579   3.143  1.00 51.16           C  
ATOM   2122  C   THR A 272      12.391  21.408   3.831  1.00 51.16           C  
ATOM   2123  CB  THR A 272       9.928  21.678   4.204  1.00 51.16           C  
ATOM   2124  O   THR A 272      13.051  22.392   4.168  1.00 51.16           O  
ATOM   2125  CG2 THR A 272       9.751  23.115   4.683  1.00 51.16           C  
ATOM   2126  OG1 THR A 272       8.694  21.218   3.639  1.00 51.16           O  
ATOM   2127  N   PHE A 273      13.087  20.243   3.477  1.00 50.82           N  
ATOM   2128  CA  PHE A 273      14.450  20.159   3.988  1.00 50.82           C  
ATOM   2129  C   PHE A 273      15.441  19.935   2.852  1.00 50.82           C  
ATOM   2130  CB  PHE A 273      14.570  19.032   5.019  1.00 50.82           C  
ATOM   2131  O   PHE A 273      16.618  19.661   3.094  1.00 50.82           O  
ATOM   2132  CG  PHE A 273      13.734  19.245   6.252  1.00 50.82           C  
ATOM   2133  CD1 PHE A 273      14.129  20.153   7.227  1.00 50.82           C  
ATOM   2134  CD2 PHE A 273      12.553  18.538   6.435  1.00 50.82           C  
ATOM   2135  CE1 PHE A 273      13.357  20.352   8.370  1.00 50.82           C  
ATOM   2136  CE2 PHE A 273      11.777  18.732   7.574  1.00 50.82           C  
ATOM   2137  CZ  PHE A 273      12.181  19.639   8.541  1.00 50.82           C  
ATOM   2138  N   LEU A 274      14.890  19.945   1.646  1.00 54.39           N  
ATOM   2139  CA  LEU A 274      15.709  19.775   0.451  1.00 54.39           C  
ATOM   2140  C   LEU A 274      16.500  21.043   0.149  1.00 54.39           C  
ATOM   2141  CB  LEU A 274      14.834  19.407  -0.750  1.00 54.39           C  
ATOM   2142  O   LEU A 274      17.597  20.977  -0.410  1.00 54.39           O  
ATOM   2143  CG  LEU A 274      14.357  17.956  -0.823  1.00 54.39           C  
ATOM   2144  CD1 LEU A 274      13.181  17.831  -1.785  1.00 54.39           C  
ATOM   2145  CD2 LEU A 274      15.500  17.038  -1.246  1.00 54.39           C  
ATOM   2146  N   TRP A 275      15.871  22.247   0.606  1.00 62.25           N  
ATOM   2147  CA  TRP A 275      16.644  23.471   0.417  1.00 62.25           C  
ATOM   2148  C   TRP A 275      17.867  23.488   1.327  1.00 62.25           C  
ATOM   2149  CB  TRP A 275      15.774  24.702   0.685  1.00 62.25           C  
ATOM   2150  O   TRP A 275      18.885  24.100   0.997  1.00 62.25           O  
ATOM   2151  CG  TRP A 275      15.251  24.784   2.088  1.00 62.25           C  
ATOM   2152  CD1 TRP A 275      14.084  24.255   2.564  1.00 62.25           C  
ATOM   2153  CD2 TRP A 275      15.876  25.439   3.196  1.00 62.25           C  
ATOM   2154  CE2 TRP A 275      15.031  25.267   4.314  1.00 62.25           C  
ATOM   2155  CE3 TRP A 275      17.070  26.156   3.351  1.00 62.25           C  
ATOM   2156  NE1 TRP A 275      13.945  24.542   3.902  1.00 62.25           N  
ATOM   2157  CH2 TRP A 275      16.518  26.482   5.698  1.00 62.25           C  
ATOM   2158  CZ2 TRP A 275      15.344  25.785   5.573  1.00 62.25           C  
ATOM   2159  CZ3 TRP A 275      17.379  26.671   4.605  1.00 62.25           C  
ATOM   2160  N   MET A 276      17.837  22.771   2.447  1.00 62.86           N  
ATOM   2161  CA  MET A 276      18.943  22.717   3.398  1.00 62.86           C  
ATOM   2162  C   MET A 276      19.916  21.599   3.038  1.00 62.86           C  
ATOM   2163  CB  MET A 276      18.420  22.518   4.821  1.00 62.86           C  
ATOM   2164  O   MET A 276      21.106  21.682   3.347  1.00 62.86           O  
ATOM   2165  CG  MET A 276      19.238  23.238   5.881  1.00 62.86           C  
ATOM   2166  SD  MET A 276      18.477  23.135   7.547  1.00 62.86           S  
ATOM   2167  CE  MET A 276      19.961  22.897   8.563  1.00 62.86           C  
ATOM   2168  N   SER A 277      19.535  20.521   2.285  1.00 61.10           N  
ATOM   2169  CA  SER A 277      20.324  19.374   1.848  1.00 61.10           C  
ATOM   2170  C   SER A 277      21.419  19.795   0.874  1.00 61.10           C  
ATOM   2171  CB  SER A 277      19.426  18.323   1.196  1.00 61.10           C  
ATOM   2172  O   SER A 277      22.532  19.269   0.918  1.00 61.10           O  
ATOM   2173  OG  SER A 277      18.493  18.931   0.319  1.00 61.10           O  
ATOM   2174  N   ARG A 278      21.175  20.898   0.030  1.00 61.41           N  
ATOM   2175  CA  ARG A 278      22.182  21.458  -0.865  1.00 61.41           C  
ATOM   2176  C   ARG A 278      23.243  22.226  -0.085  1.00 61.41           C  
ATOM   2177  CB  ARG A 278      21.529  22.374  -1.903  1.00 61.41           C  
ATOM   2178  O   ARG A 278      24.434  22.137  -0.392  1.00 61.41           O  
ATOM   2179  CG  ARG A 278      22.394  22.634  -3.126  1.00 61.41           C  
ATOM   2180  CD  ARG A 278      21.626  23.371  -4.214  1.00 61.41           C  
ATOM   2181  NE  ARG A 278      22.508  23.816  -5.290  1.00 61.41           N  
ATOM   2182  NH1 ARG A 278      20.830  24.798  -6.538  1.00 61.41           N  
ATOM   2183  NH2 ARG A 278      22.997  24.840  -7.286  1.00 61.41           N  
ATOM   2184  CZ  ARG A 278      22.109  24.484  -6.369  1.00 61.41           C  
ATOM   2185  N   HIS A 279      22.953  22.829   1.033  1.00 68.00           N  
ATOM   2186  CA  HIS A 279      23.860  23.563   1.909  1.00 68.00           C  
ATOM   2187  C   HIS A 279      24.604  22.618   2.848  1.00 68.00           C  
ATOM   2188  CB  HIS A 279      23.093  24.610   2.718  1.00 68.00           C  
ATOM   2189  O   HIS A 279      25.787  22.822   3.130  1.00 68.00           O  
ATOM   2190  CG  HIS A 279      22.561  25.736   1.889  1.00 68.00           C  
ATOM   2191  CD2 HIS A 279      21.291  26.091   1.582  1.00 68.00           C  
ATOM   2192  ND1 HIS A 279      23.379  26.652   1.264  1.00 68.00           N  
ATOM   2193  CE1 HIS A 279      22.633  27.524   0.607  1.00 68.00           C  
ATOM   2194  NE2 HIS A 279      21.362  27.205   0.783  1.00 68.00           N  
ATOM   2195  N   VAL A 280      23.970  21.520   3.221  1.00 66.31           N  
ATOM   2196  CA  VAL A 280      24.549  20.484   4.070  1.00 66.31           C  
ATOM   2197  C   VAL A 280      25.507  19.620   3.252  1.00 66.31           C  
ATOM   2198  CB  VAL A 280      23.457  19.603   4.716  1.00 66.31           C  
ATOM   2199  O   VAL A 280      26.584  19.255   3.728  1.00 66.31           O  
ATOM   2200  CG1 VAL A 280      24.082  18.416   5.446  1.00 66.31           C  
ATOM   2201  CG2 VAL A 280      22.601  20.431   5.673  1.00 66.31           C  
ATOM   2202  N   TRP A 281      25.168  19.347   1.990  1.00 66.89           N  
ATOM   2203  CA  TRP A 281      26.026  18.622   1.058  1.00 66.89           C  
ATOM   2204  C   TRP A 281      27.221  19.474   0.642  1.00 66.89           C  
ATOM   2205  CB  TRP A 281      25.233  18.193  -0.180  1.00 66.89           C  
ATOM   2206  O   TRP A 281      28.350  18.982   0.578  1.00 66.89           O  
ATOM   2207  CG  TRP A 281      25.710  16.911  -0.793  1.00 66.89           C  
ATOM   2208  CD1 TRP A 281      25.264  15.648  -0.516  1.00 66.89           C  
ATOM   2209  CD2 TRP A 281      26.731  16.767  -1.786  1.00 66.89           C  
ATOM   2210  CE2 TRP A 281      26.851  15.387  -2.065  1.00 66.89           C  
ATOM   2211  CE3 TRP A 281      27.556  17.671  -2.468  1.00 66.89           C  
ATOM   2212  NE1 TRP A 281      25.945  14.728  -1.278  1.00 66.89           N  
ATOM   2213  CH2 TRP A 281      28.559  15.797  -3.651  1.00 66.89           C  
ATOM   2214  CZ2 TRP A 281      27.764  14.891  -2.998  1.00 66.89           C  
ATOM   2215  CZ3 TRP A 281      28.464  17.175  -3.396  1.00 66.89           C  
ATOM   2216  N   ARG A 282      27.097  20.799   0.404  1.00 71.79           N  
ATOM   2217  CA  ARG A 282      28.159  21.759   0.122  1.00 71.79           C  
ATOM   2218  C   ARG A 282      29.043  21.973   1.346  1.00 71.79           C  
ATOM   2219  CB  ARG A 282      27.569  23.094  -0.338  1.00 71.79           C  
ATOM   2220  O   ARG A 282      30.261  22.112   1.222  1.00 71.79           O  
ATOM   2221  CG  ARG A 282      27.739  23.362  -1.825  1.00 71.79           C  
ATOM   2222  CD  ARG A 282      27.288  24.767  -2.200  1.00 71.79           C  
ATOM   2223  NE  ARG A 282      26.008  24.753  -2.902  1.00 71.79           N  
ATOM   2224  NH1 ARG A 282      25.464  26.938  -2.382  1.00 71.79           N  
ATOM   2225  NH2 ARG A 282      24.031  25.663  -3.638  1.00 71.79           N  
ATOM   2226  CZ  ARG A 282      25.171  25.785  -2.972  1.00 71.79           C  
ATOM   2227  N   TRP A 283      28.473  22.020   2.483  1.00 76.19           N  
ATOM   2228  CA  TRP A 283      29.189  22.125   3.750  1.00 76.19           C  
ATOM   2229  C   TRP A 283      30.042  20.885   3.997  1.00 76.19           C  
ATOM   2230  CB  TRP A 283      28.207  22.323   4.908  1.00 76.19           C  
ATOM   2231  O   TRP A 283      31.193  20.992   4.428  1.00 76.19           O  
ATOM   2232  CG  TRP A 283      28.867  22.490   6.244  1.00 76.19           C  
ATOM   2233  CD1 TRP A 283      29.524  23.597   6.706  1.00 76.19           C  
ATOM   2234  CD2 TRP A 283      28.937  21.516   7.289  1.00 76.19           C  
ATOM   2235  CE2 TRP A 283      29.652  22.101   8.358  1.00 76.19           C  
ATOM   2236  CE3 TRP A 283      28.464  20.204   7.426  1.00 76.19           C  
ATOM   2237  NE1 TRP A 283      29.998  23.369   7.977  1.00 76.19           N  
ATOM   2238  CH2 TRP A 283      29.431  20.135   9.658  1.00 76.19           C  
ATOM   2239  CZ2 TRP A 283      29.905  21.417   9.550  1.00 76.19           C  
ATOM   2240  CZ3 TRP A 283      28.717  19.525   8.613  1.00 76.19           C  
ATOM   2241  N   ARG A 284      29.542  19.688   3.747  1.00 69.44           N  
ATOM   2242  CA  ARG A 284      30.222  18.405   3.893  1.00 69.44           C  
ATOM   2243  C   ARG A 284      31.332  18.253   2.859  1.00 69.44           C  
ATOM   2244  CB  ARG A 284      29.225  17.251   3.766  1.00 69.44           C  
ATOM   2245  O   ARG A 284      32.405  17.729   3.165  1.00 69.44           O  
ATOM   2246  CG  ARG A 284      29.697  15.957   4.409  1.00 69.44           C  
ATOM   2247  CD  ARG A 284      28.676  14.839   4.243  1.00 69.44           C  
ATOM   2248  NE  ARG A 284      28.314  14.245   5.526  1.00 69.44           N  
ATOM   2249  NH1 ARG A 284      26.574  12.981   4.683  1.00 69.44           N  
ATOM   2250  NH2 ARG A 284      27.080  12.897   6.917  1.00 69.44           N  
ATOM   2251  CZ  ARG A 284      27.323  13.375   5.706  1.00 69.44           C  
ATOM   2252  N   MET A 285      31.219  18.735   1.658  1.00 72.35           N  
ATOM   2253  CA  MET A 285      32.198  18.703   0.575  1.00 72.35           C  
ATOM   2254  C   MET A 285      33.260  19.781   0.771  1.00 72.35           C  
ATOM   2255  CB  MET A 285      31.510  18.886  -0.779  1.00 72.35           C  
ATOM   2256  O   MET A 285      34.411  19.605   0.367  1.00 72.35           O  
ATOM   2257  CG  MET A 285      30.709  17.675  -1.228  1.00 72.35           C  
ATOM   2258  SD  MET A 285      31.766  16.204  -1.524  1.00 72.35           S  
ATOM   2259  CE  MET A 285      30.620  14.884  -1.038  1.00 72.35           C  
ATOM   2260  N   ASP A 286      32.960  20.981   1.385  1.00 71.19           N  
ATOM   2261  CA  ASP A 286      33.861  22.076   1.730  1.00 71.19           C  
ATOM   2262  C   ASP A 286      34.741  21.709   2.923  1.00 71.19           C  
ATOM   2263  CB  ASP A 286      33.067  23.349   2.034  1.00 71.19           C  
ATOM   2264  O   ASP A 286      35.888  22.152   3.014  1.00 71.19           O  
ATOM   2265  CG  ASP A 286      33.793  24.615   1.616  1.00 71.19           C  
ATOM   2266  OD1 ASP A 286      34.796  24.527   0.876  1.00 71.19           O  
ATOM   2267  OD2 ASP A 286      33.360  25.711   2.033  1.00 71.19           O  
ATOM   2268  N   GLN A 287      34.368  20.775   3.783  1.00 64.70           N  
ATOM   2269  CA  GLN A 287      35.136  20.273   4.917  1.00 64.70           C  
ATOM   2270  C   GLN A 287      36.113  19.185   4.482  1.00 64.70           C  
ATOM   2271  CB  GLN A 287      34.202  19.735   6.003  1.00 64.70           C  
ATOM   2272  O   GLN A 287      37.148  18.981   5.120  1.00 64.70           O  
ATOM   2273  CG  GLN A 287      33.455  20.822   6.764  1.00 64.70           C  
ATOM   2274  CD  GLN A 287      33.128  20.420   8.190  1.00 64.70           C  
ATOM   2275  NE2 GLN A 287      32.518  21.333   8.939  1.00 64.70           N  
ATOM   2276  OE1 GLN A 287      33.419  19.298   8.616  1.00 64.70           O  
ATOM   2277  N   SER A 288      35.907  18.604   3.331  1.00 58.73           N  
ATOM   2278  CA  SER A 288      36.790  17.597   2.752  1.00 58.73           C  
ATOM   2279  C   SER A 288      37.824  18.233   1.828  1.00 58.73           C  
ATOM   2280  CB  SER A 288      35.981  16.552   1.983  1.00 58.73           C  
ATOM   2281  O   SER A 288      38.919  17.696   1.651  1.00 58.73           O  
ATOM   2282  OG  SER A 288      35.201  17.166   0.971  1.00 58.73           O  
ATOM   2283  N   THR A 289      37.685  19.561   1.493  1.00 59.82           N  
ATOM   2284  CA  THR A 289      38.603  20.306   0.638  1.00 59.82           C  
ATOM   2285  C   THR A 289      39.449  21.270   1.464  1.00 59.82           C  
ATOM   2286  CB  THR A 289      37.843  21.088  -0.449  1.00 59.82           C  
ATOM   2287  O   THR A 289      40.547  21.651   1.051  1.00 59.82           O  
ATOM   2288  CG2 THR A 289      37.341  20.157  -1.547  1.00 59.82           C  
ATOM   2289  OG1 THR A 289      36.722  21.755   0.146  1.00 59.82           O  
ATOM   2290  N   HIS A 290      39.348  21.303   2.838  1.00 55.60           N  
ATOM   2291  CA  HIS A 290      40.182  22.155   3.678  1.00 55.60           C  
ATOM   2292  C   HIS A 290      40.977  21.328   4.683  1.00 55.60           C  
ATOM   2293  CB  HIS A 290      39.326  23.190   4.409  1.00 55.60           C  
ATOM   2294  O   HIS A 290      41.735  21.879   5.485  1.00 55.60           O  
ATOM   2295  CG  HIS A 290      39.141  24.463   3.647  1.00 55.60           C  
ATOM   2296  CD2 HIS A 290      38.066  24.959   2.991  1.00 55.60           C  
ATOM   2297  ND1 HIS A 290      40.149  25.391   3.494  1.00 55.60           N  
ATOM   2298  CE1 HIS A 290      39.698  26.407   2.776  1.00 55.60           C  
ATOM   2299  NE2 HIS A 290      38.437  26.169   2.459  1.00 55.60           N  
ATOM   2300  N   ILE A 291      41.194  19.991   4.450  1.00 48.95           N  
ATOM   2301  CA  ILE A 291      42.164  19.209   5.208  1.00 48.95           C  
ATOM   2302  C   ILE A 291      43.369  18.887   4.326  1.00 48.95           C  
ATOM   2303  CB  ILE A 291      41.537  17.907   5.755  1.00 48.95           C  
ATOM   2304  O   ILE A 291      43.230  18.239   3.286  1.00 48.95           O  
ATOM   2305  CG1 ILE A 291      40.352  18.230   6.673  1.00 48.95           C  
ATOM   2306  CG2 ILE A 291      42.587  17.069   6.490  1.00 48.95           C  
ATOM   2307  CD1 ILE A 291      39.564  17.006   7.119  1.00 48.95           C  
ATOM   2308  N   HIS A 292      44.027  19.806   3.622  1.00 39.16           N  
ATOM   2309  CA  HIS A 292      45.389  19.816   3.098  1.00 39.16           C  
ATOM   2310  C   HIS A 292      46.190  20.980   3.669  1.00 39.16           C  
ATOM   2311  CB  HIS A 292      45.374  19.887   1.570  1.00 39.16           C  
ATOM   2312  O   HIS A 292      45.656  22.077   3.851  1.00 39.16           O  
ATOM   2313  CG  HIS A 292      45.241  18.552   0.908  1.00 39.16           C  
ATOM   2314  CD2 HIS A 292      44.256  18.037   0.135  1.00 39.16           C  
ATOM   2315  ND1 HIS A 292      46.203  17.570   1.014  1.00 39.16           N  
ATOM   2316  CE1 HIS A 292      45.813  16.507   0.331  1.00 39.16           C  
ATOM   2317  NE2 HIS A 292      44.636  16.764  -0.212  1.00 39.16           N  
TER    2318      HIS A 292
ENDMDL
END
