# Supplementary material for: Exploring a diverse world of effector domains and amyloid signaling motifs in fungal NLR proteins
Source: PLoS Comput Biol. 2022 Dec 21;18(12):e1010787. doi: 10.1371/journal.pcbi.1010787 (PMC9815663; doi:10.1371/journal.pcbi.1010787)
Supplement: S3 Data — Full AlphaFold2/ColabFold outputs. (GZ) [file pcbi.1010787.s010.tar.gz › RAK81296_1_292/rank_4_model_2_ptm_seed_0_unrelaxed.pdb]

MODEL     1
ATOM      1  N   MET A   1     -18.349   7.782 -26.318  1.00 31.92           N  
ATOM      2  CA  MET A   1     -18.726   6.405 -26.621  1.00 31.92           C  
ATOM      3  C   MET A   1     -18.797   5.568 -25.348  1.00 31.92           C  
ATOM      4  CB  MET A   1     -17.735   5.779 -27.603  1.00 31.92           C  
ATOM      5  O   MET A   1     -17.856   5.558 -24.553  1.00 31.92           O  
ATOM      6  CG  MET A   1     -17.944   6.213 -29.045  1.00 31.92           C  
ATOM      7  SD  MET A   1     -17.962   4.795 -30.210  1.00 31.92           S  
ATOM      8  CE  MET A   1     -19.459   5.180 -31.160  1.00 31.92           C  
ATOM      9  N   PRO A   2     -20.051   5.330 -24.784  1.00 26.97           N  
ATOM     10  CA  PRO A   2     -20.307   4.616 -23.531  1.00 26.97           C  
ATOM     11  C   PRO A   2     -19.807   3.174 -23.560  1.00 26.97           C  
ATOM     12  CB  PRO A   2     -21.832   4.662 -23.404  1.00 26.97           C  
ATOM     13  O   PRO A   2     -19.851   2.523 -24.607  1.00 26.97           O  
ATOM     14  CG  PRO A   2     -22.333   4.659 -24.813  1.00 26.97           C  
ATOM     15  CD  PRO A   2     -21.153   4.745 -25.738  1.00 26.97           C  
ATOM     16  N   VAL A   3     -18.677   2.852 -22.899  1.00 29.70           N  
ATOM     17  CA  VAL A   3     -17.933   1.631 -22.610  1.00 29.70           C  
ATOM     18  C   VAL A   3     -18.726   0.759 -21.639  1.00 29.70           C  
ATOM     19  CB  VAL A   3     -16.536   1.942 -22.027  1.00 29.70           C  
ATOM     20  O   VAL A   3     -19.146   1.226 -20.578  1.00 29.70           O  
ATOM     21  CG1 VAL A   3     -15.794   0.651 -21.686  1.00 29.70           C  
ATOM     22  CG2 VAL A   3     -15.725   2.785 -23.009  1.00 29.70           C  
ATOM     23  N   SER A   4     -19.666  -0.067 -22.076  1.00 26.47           N  
ATOM     24  CA  SER A   4     -20.156  -1.435 -21.943  1.00 26.47           C  
ATOM     25  C   SER A   4     -19.080  -2.354 -21.374  1.00 26.47           C  
ATOM     26  CB  SER A   4     -20.632  -1.968 -23.294  1.00 26.47           C  
ATOM     27  O   SER A   4     -17.957  -2.391 -21.881  1.00 26.47           O  
ATOM     28  OG  SER A   4     -21.734  -2.844 -23.130  1.00 26.47           O  
ATOM     29  N   ILE A   5     -18.919  -2.488 -20.083  1.00 31.40           N  
ATOM     30  CA  ILE A   5     -18.339  -3.505 -19.213  1.00 31.40           C  
ATOM     31  C   ILE A   5     -18.815  -4.889 -19.649  1.00 31.40           C  
ATOM     32  CB  ILE A   5     -18.702  -3.256 -17.732  1.00 31.40           C  
ATOM     33  O   ILE A   5     -20.017  -5.162 -19.668  1.00 31.40           O  
ATOM     34  CG1 ILE A   5     -18.300  -1.836 -17.315  1.00 31.40           C  
ATOM     35  CG2 ILE A   5     -18.038  -4.300 -16.830  1.00 31.40           C  
ATOM     36  CD1 ILE A   5     -18.809  -1.427 -15.940  1.00 31.40           C  
ATOM     37  N   ALA A   6     -18.314  -5.382 -20.745  1.00 28.55           N  
ATOM     38  CA  ALA A   6     -18.234  -6.773 -21.182  1.00 28.55           C  
ATOM     39  C   ALA A   6     -17.504  -7.631 -20.153  1.00 28.55           C  
ATOM     40  CB  ALA A   6     -17.538  -6.866 -22.538  1.00 28.55           C  
ATOM     41  O   ALA A   6     -16.469  -7.224 -19.619  1.00 28.55           O  
ATOM     42  N   GLU A   7     -18.280  -8.323 -19.275  1.00 32.13           N  
ATOM     43  CA  GLU A   7     -18.379  -9.696 -18.787  1.00 32.13           C  
ATOM     44  C   GLU A   7     -17.312 -10.584 -19.420  1.00 32.13           C  
ATOM     45  CB  GLU A   7     -19.772 -10.267 -19.064  1.00 32.13           C  
ATOM     46  O   GLU A   7     -17.288 -10.761 -20.640  1.00 32.13           O  
ATOM     47  CG  GLU A   7     -20.765 -10.043 -17.933  1.00 32.13           C  
ATOM     48  CD  GLU A   7     -22.161 -10.555 -18.250  1.00 32.13           C  
ATOM     49  OE1 GLU A   7     -23.076 -10.379 -17.415  1.00 32.13           O  
ATOM     50  OE2 GLU A   7     -22.340 -11.138 -19.343  1.00 32.13           O  
ATOM     51  N   SER A   8     -16.050 -10.458 -18.969  1.00 28.10           N  
ATOM     52  CA  SER A   8     -14.943 -11.373 -19.229  1.00 28.10           C  
ATOM     53  C   SER A   8     -15.015 -12.598 -18.322  1.00 28.10           C  
ATOM     54  CB  SER A   8     -13.603 -10.663 -19.035  1.00 28.10           C  
ATOM     55  O   SER A   8     -15.263 -12.474 -17.121  1.00 28.10           O  
ATOM     56  OG  SER A   8     -12.539 -11.598 -18.997  1.00 28.10           O  
ATOM     57  N   THR A   9     -15.700 -13.675 -18.703  1.00 27.07           N  
ATOM     58  CA  THR A   9     -15.583 -15.129 -18.725  1.00 27.07           C  
ATOM     59  C   THR A   9     -14.296 -15.579 -18.041  1.00 27.07           C  
ATOM     60  CB  THR A   9     -15.617 -15.670 -20.167  1.00 27.07           C  
ATOM     61  O   THR A   9     -13.213 -15.078 -18.353  1.00 27.07           O  
ATOM     62  CG2 THR A   9     -15.929 -17.163 -20.186  1.00 27.07           C  
ATOM     63  OG1 THR A   9     -16.626 -14.973 -20.909  1.00 27.07           O  
ATOM     64  N   PHE A  10     -14.305 -15.771 -16.718  1.00 31.11           N  
ATOM     65  CA  PHE A  10     -13.824 -16.616 -15.631  1.00 31.11           C  
ATOM     66  C   PHE A  10     -13.228 -17.909 -16.173  1.00 31.11           C  
ATOM     67  CB  PHE A  10     -14.959 -16.931 -14.651  1.00 31.11           C  
ATOM     68  O   PHE A  10     -13.879 -18.628 -16.934  1.00 31.11           O  
ATOM     69  CG  PHE A  10     -15.130 -15.901 -13.568  1.00 31.11           C  
ATOM     70  CD1 PHE A  10     -14.378 -15.966 -12.402  1.00 31.11           C  
ATOM     71  CD2 PHE A  10     -16.044 -14.866 -13.716  1.00 31.11           C  
ATOM     72  CE1 PHE A  10     -14.534 -15.013 -11.398  1.00 31.11           C  
ATOM     73  CE2 PHE A  10     -16.206 -13.910 -12.717  1.00 31.11           C  
ATOM     74  CZ  PHE A  10     -15.451 -13.986 -11.558  1.00 31.11           C  
ATOM     75  N   VAL A  11     -11.950 -17.870 -16.389  1.00 28.54           N  
ATOM     76  CA  VAL A  11     -11.254 -19.152 -16.337  1.00 28.54           C  
ATOM     77  C   VAL A  11     -10.696 -19.380 -14.934  1.00 28.54           C  
ATOM     78  CB  VAL A  11     -10.117 -19.223 -17.381  1.00 28.54           C  
ATOM     79  O   VAL A  11     -10.083 -18.484 -14.350  1.00 28.54           O  
ATOM     80  CG1 VAL A  11      -9.533 -20.633 -17.448  1.00 28.54           C  
ATOM     81  CG2 VAL A  11     -10.626 -18.786 -18.754  1.00 28.54           C  
ATOM     82  N   PRO A  12     -11.076 -20.405 -14.117  1.00 30.39           N  
ATOM     83  CA  PRO A  12     -10.555 -20.711 -12.783  1.00 30.39           C  
ATOM     84  C   PRO A  12      -9.115 -21.217 -12.813  1.00 30.39           C  
ATOM     85  CB  PRO A  12     -11.505 -21.798 -12.274  1.00 30.39           C  
ATOM     86  O   PRO A  12      -8.757 -22.020 -13.679  1.00 30.39           O  
ATOM     87  CG  PRO A  12     -12.042 -22.445 -13.510  1.00 30.39           C  
ATOM     88  CD  PRO A  12     -11.645 -21.613 -14.695  1.00 30.39           C  
ATOM     89  N   VAL A  13      -8.096 -20.410 -12.599  1.00 35.67           N  
ATOM     90  CA  VAL A  13      -6.728 -20.823 -12.303  1.00 35.67           C  
ATOM     91  C   VAL A  13      -6.631 -21.290 -10.852  1.00 35.67           C  
ATOM     92  CB  VAL A  13      -5.721 -19.680 -12.563  1.00 35.67           C  
ATOM     93  O   VAL A  13      -7.167 -20.644  -9.949  1.00 35.67           O  
ATOM     94  CG1 VAL A  13      -4.304 -20.115 -12.193  1.00 35.67           C  
ATOM     95  CG2 VAL A  13      -5.783 -19.237 -14.024  1.00 35.67           C  
ATOM     96  N   THR A  14      -6.952 -22.538 -10.528  1.00 30.04           N  
ATOM     97  CA  THR A  14      -6.537 -23.528  -9.539  1.00 30.04           C  
ATOM     98  C   THR A  14      -5.411 -22.981  -8.666  1.00 30.04           C  
ATOM     99  CB  THR A  14      -6.078 -24.834 -10.215  1.00 30.04           C  
ATOM    100  O   THR A  14      -4.468 -22.368  -9.171  1.00 30.04           O  
ATOM    101  CG2 THR A  14      -7.214 -25.850 -10.276  1.00 30.04           C  
ATOM    102  OG1 THR A  14      -5.638 -24.546 -11.548  1.00 30.04           O  
ATOM    103  N   SER A  15      -5.693 -22.284  -7.555  1.00 33.26           N  
ATOM    104  CA  SER A  15      -5.147 -22.072  -6.218  1.00 33.26           C  
ATOM    105  C   SER A  15      -4.052 -23.085  -5.902  1.00 33.26           C  
ATOM    106  CB  SER A  15      -6.254 -22.160  -5.167  1.00 33.26           C  
ATOM    107  O   SER A  15      -4.286 -24.294  -5.948  1.00 33.26           O  
ATOM    108  OG  SER A  15      -6.891 -23.426  -5.212  1.00 33.26           O  
ATOM    109  N   ARG A  16      -2.862 -22.899  -6.414  1.00 32.54           N  
ATOM    110  CA  ARG A  16      -1.625 -23.532  -5.969  1.00 32.54           C  
ATOM    111  C   ARG A  16      -1.153 -22.940  -4.645  1.00 32.54           C  
ATOM    112  CB  ARG A  16      -0.532 -23.381  -7.030  1.00 32.54           C  
ATOM    113  O   ARG A  16      -0.978 -21.725  -4.530  1.00 32.54           O  
ATOM    114  CG  ARG A  16      -0.081 -24.699  -7.640  1.00 32.54           C  
ATOM    115  CD  ARG A  16       0.968 -24.489  -8.723  1.00 32.54           C  
ATOM    116  NE  ARG A  16       1.245 -25.723  -9.452  1.00 32.54           N  
ATOM    117  NH1 ARG A  16       2.792 -24.775 -10.882  1.00 32.54           N  
ATOM    118  NH2 ARG A  16       2.281 -27.003 -11.053  1.00 32.54           N  
ATOM    119  CZ  ARG A  16       2.105 -25.831 -10.461  1.00 32.54           C  
ATOM    120  N   GLN A  17      -1.694 -23.372  -3.513  1.00 36.74           N  
ATOM    121  CA  GLN A  17      -1.140 -23.506  -2.169  1.00 36.74           C  
ATOM    122  C   GLN A  17       0.331 -23.908  -2.218  1.00 36.74           C  
ATOM    123  CB  GLN A  17      -1.938 -24.529  -1.359  1.00 36.74           C  
ATOM    124  O   GLN A  17       0.675 -24.960  -2.763  1.00 36.74           O  
ATOM    125  CG  GLN A  17      -2.919 -23.905  -0.376  1.00 36.74           C  
ATOM    126  CD  GLN A  17      -3.800 -24.934   0.306  1.00 36.74           C  
ATOM    127  NE2 GLN A  17      -4.542 -24.501   1.320  1.00 36.74           N  
ATOM    128  OE1 GLN A  17      -3.815 -26.109  -0.075  1.00 36.74           O  
ATOM    129  N   ALA A  18       1.240 -22.976  -2.427  1.00 36.56           N  
ATOM    130  CA  ALA A  18       2.689 -23.128  -2.324  1.00 36.56           C  
ATOM    131  C   ALA A  18       3.128 -23.231  -0.866  1.00 36.56           C  
ATOM    132  CB  ALA A  18       3.396 -21.960  -3.008  1.00 36.56           C  
ATOM    133  O   ALA A  18       2.709 -22.429  -0.027  1.00 36.56           O  
ATOM    134  N   GLN A  19       3.158 -24.424  -0.307  1.00 37.26           N  
ATOM    135  CA  GLN A  19       4.048 -25.098   0.632  1.00 37.26           C  
ATOM    136  C   GLN A  19       5.440 -24.474   0.616  1.00 37.26           C  
ATOM    137  CB  GLN A  19       4.138 -26.591   0.310  1.00 37.26           C  
ATOM    138  O   GLN A  19       5.992 -24.202  -0.452  1.00 37.26           O  
ATOM    139  CG  GLN A  19       4.170 -27.485   1.541  1.00 37.26           C  
ATOM    140  CD  GLN A  19       4.105 -28.961   1.196  1.00 37.26           C  
ATOM    141  NE2 GLN A  19       5.030 -29.740   1.747  1.00 37.26           N  
ATOM    142  OE1 GLN A  19       3.231 -29.398   0.442  1.00 37.26           O  
ATOM    143  N   ILE A  20       5.750 -23.514   1.485  1.00 42.43           N  
ATOM    144  CA  ILE A  20       7.032 -22.990   1.945  1.00 42.43           C  
ATOM    145  C   ILE A  20       8.108 -24.064   1.809  1.00 42.43           C  
ATOM    146  CB  ILE A  20       6.948 -22.496   3.407  1.00 42.43           C  
ATOM    147  O   ILE A  20       7.994 -25.144   2.394  1.00 42.43           O  
ATOM    148  CG1 ILE A  20       5.873 -21.412   3.545  1.00 42.43           C  
ATOM    149  CG2 ILE A  20       8.310 -21.981   3.881  1.00 42.43           C  
ATOM    150  CD1 ILE A  20       5.623 -20.967   4.979  1.00 42.43           C  
ATOM    151  N   ARG A  21       8.620 -24.350   0.629  1.00 36.74           N  
ATOM    152  CA  ARG A  21       9.827 -25.120   0.349  1.00 36.74           C  
ATOM    153  C   ARG A  21      11.061 -24.436   0.930  1.00 36.74           C  
ATOM    154  CB  ARG A  21      10.000 -25.321  -1.158  1.00 36.74           C  
ATOM    155  O   ARG A  21      11.318 -23.264   0.647  1.00 36.74           O  
ATOM    156  CG  ARG A  21      10.536 -26.691  -1.540  1.00 36.74           C  
ATOM    157  CD  ARG A  21      10.654 -26.851  -3.049  1.00 36.74           C  
ATOM    158  NE  ARG A  21      11.569 -27.930  -3.407  1.00 36.74           N  
ATOM    159  NH1 ARG A  21      11.287 -27.691  -5.688  1.00 36.74           N  
ATOM    160  NH2 ARG A  21      12.697 -29.301  -4.865  1.00 36.74           N  
ATOM    161  CZ  ARG A  21      11.849 -28.305  -4.652  1.00 36.74           C  
ATOM    162  N   ASN A  22      11.372 -24.628   2.194  1.00 38.75           N  
ATOM    163  CA  ASN A  22      12.556 -24.455   3.030  1.00 38.75           C  
ATOM    164  C   ASN A  22      13.812 -24.976   2.338  1.00 38.75           C  
ATOM    165  CB  ASN A  22      12.366 -25.151   4.379  1.00 38.75           C  
ATOM    166  O   ASN A  22      13.949 -26.180   2.115  1.00 38.75           O  
ATOM    167  CG  ASN A  22      11.427 -24.395   5.299  1.00 38.75           C  
ATOM    168  ND2 ASN A  22      11.002 -25.045   6.376  1.00 38.75           N  
ATOM    169  OD1 ASN A  22      11.086 -23.237   5.043  1.00 38.75           O  
ATOM    170  N   GLY A  23      14.123 -24.558   1.069  1.00 38.94           N  
ATOM    171  CA  GLY A  23      15.472 -24.859   0.615  1.00 38.94           C  
ATOM    172  C   GLY A  23      15.851 -24.124  -0.657  1.00 38.94           C  
ATOM    173  O   GLY A  23      16.943 -24.324  -1.194  1.00 38.94           O  
ATOM    174  N   ALA A  24      15.241 -22.934  -1.031  1.00 43.81           N  
ATOM    175  CA  ALA A  24      15.593 -22.131  -2.200  1.00 43.81           C  
ATOM    176  C   ALA A  24      16.119 -20.760  -1.785  1.00 43.81           C  
ATOM    177  CB  ALA A  24      14.387 -21.978  -3.123  1.00 43.81           C  
ATOM    178  O   ALA A  24      15.737 -20.233  -0.738  1.00 43.81           O  
ATOM    179  N   ASN A  25      17.420 -20.495  -1.864  1.00 50.01           N  
ATOM    180  CA  ASN A  25      18.012 -19.166  -1.759  1.00 50.01           C  
ATOM    181  C   ASN A  25      16.944 -18.076  -1.748  1.00 50.01           C  
ATOM    182  CB  ASN A  25      19.001 -18.928  -2.902  1.00 50.01           C  
ATOM    183  O   ASN A  25      15.976 -18.141  -2.509  1.00 50.01           O  
ATOM    184  CG  ASN A  25      20.205 -19.846  -2.832  1.00 50.01           C  
ATOM    185  ND2 ASN A  25      20.771 -20.171  -3.989  1.00 50.01           N  
ATOM    186  OD1 ASN A  25      20.623 -20.262  -1.748  1.00 50.01           O  
ATOM    187  N   PRO A  26      16.847 -17.313  -0.601  1.00 57.83           N  
ATOM    188  CA  PRO A  26      15.824 -16.275  -0.453  1.00 57.83           C  
ATOM    189  C   PRO A  26      15.762 -15.333  -1.652  1.00 57.83           C  
ATOM    190  CB  PRO A  26      16.262 -15.526   0.809  1.00 57.83           C  
ATOM    191  O   PRO A  26      16.800 -14.975  -2.215  1.00 57.83           O  
ATOM    192  CG  PRO A  26      17.720 -15.827   0.945  1.00 57.83           C  
ATOM    193  CD  PRO A  26      18.004 -17.131   0.257  1.00 57.83           C  
ATOM    194  N   THR A  27      14.670 -15.382  -2.455  1.00 72.67           N  
ATOM    195  CA  THR A  27      14.404 -14.387  -3.488  1.00 72.67           C  
ATOM    196  C   THR A  27      14.620 -12.976  -2.948  1.00 72.67           C  
ATOM    197  CB  THR A  27      12.969 -14.517  -4.032  1.00 72.67           C  
ATOM    198  O   THR A  27      14.726 -12.778  -1.736  1.00 72.67           O  
ATOM    199  CG2 THR A  27      12.751 -15.876  -4.689  1.00 72.67           C  
ATOM    200  OG1 THR A  27      12.039 -14.367  -2.952  1.00 72.67           O  
ATOM    201  N   THR A  28      15.192 -11.991  -3.732  1.00 77.99           N  
ATOM    202  CA  THR A  28      15.424 -10.593  -3.389  1.00 77.99           C  
ATOM    203  C   THR A  28      14.266 -10.040  -2.562  1.00 77.99           C  
ATOM    204  CB  THR A  28      15.614  -9.731  -4.651  1.00 77.99           C  
ATOM    205  O   THR A  28      14.483  -9.333  -1.575  1.00 77.99           O  
ATOM    206  CG2 THR A  28      15.991  -8.299  -4.288  1.00 77.99           C  
ATOM    207  OG1 THR A  28      16.655 -10.298  -5.457  1.00 77.99           O  
ATOM    208  N   ILE A  29      13.101 -10.523  -2.775  1.00 79.97           N  
ATOM    209  CA  ILE A  29      11.913 -10.005  -2.104  1.00 79.97           C  
ATOM    210  C   ILE A  29      11.794 -10.626  -0.714  1.00 79.97           C  
ATOM    211  CB  ILE A  29      10.634 -10.280  -2.926  1.00 79.97           C  
ATOM    212  O   ILE A  29      11.457  -9.939   0.253  1.00 79.97           O  
ATOM    213  CG1 ILE A  29      10.681  -9.521  -4.257  1.00 79.97           C  
ATOM    214  CG2 ILE A  29       9.385  -9.903  -2.124  1.00 79.97           C  
ATOM    215  CD1 ILE A  29       9.559  -9.887  -5.218  1.00 79.97           C  
ATOM    216  N   SER A  30      12.104 -11.857  -0.551  1.00 82.00           N  
ATOM    217  CA  SER A  30      12.040 -12.556   0.728  1.00 82.00           C  
ATOM    218  C   SER A  30      13.014 -11.954   1.736  1.00 82.00           C  
ATOM    219  CB  SER A  30      12.342 -14.044   0.542  1.00 82.00           C  
ATOM    220  O   SER A  30      12.731 -11.920   2.936  1.00 82.00           O  
ATOM    221  OG  SER A  30      11.344 -14.664  -0.251  1.00 82.00           O  
ATOM    222  N   LYS A  31      14.056 -11.334   1.255  1.00 84.20           N  
ATOM    223  CA  LYS A  31      15.053 -10.699   2.113  1.00 84.20           C  
ATOM    224  C   LYS A  31      14.479  -9.467   2.805  1.00 84.20           C  
ATOM    225  CB  LYS A  31      16.292 -10.315   1.302  1.00 84.20           C  
ATOM    226  O   LYS A  31      14.899  -9.117   3.910  1.00 84.20           O  
ATOM    227  CG  LYS A  31      17.124 -11.503   0.842  1.00 84.20           C  
ATOM    228  CD  LYS A  31      18.357 -11.056   0.067  1.00 84.20           C  
ATOM    229  CE  LYS A  31      19.152 -12.245  -0.455  1.00 84.20           C  
ATOM    230  NZ  LYS A  31      20.306 -11.812  -1.299  1.00 84.20           N  
ATOM    231  N   PHE A  32      13.441  -8.956   2.146  1.00 84.63           N  
ATOM    232  CA  PHE A  32      12.875  -7.739   2.715  1.00 84.63           C  
ATOM    233  C   PHE A  32      11.614  -8.049   3.513  1.00 84.63           C  
ATOM    234  CB  PHE A  32      12.561  -6.724   1.611  1.00 84.63           C  
ATOM    235  O   PHE A  32      11.365  -7.435   4.553  1.00 84.63           O  
ATOM    236  CG  PHE A  32      13.785  -6.141   0.957  1.00 84.63           C  
ATOM    237  CD1 PHE A  32      14.488  -5.107   1.564  1.00 84.63           C  
ATOM    238  CD2 PHE A  32      14.231  -6.626  -0.265  1.00 84.63           C  
ATOM    239  CE1 PHE A  32      15.621  -4.566   0.960  1.00 84.63           C  
ATOM    240  CE2 PHE A  32      15.362  -6.090  -0.874  1.00 84.63           C  
ATOM    241  CZ  PHE A  32      16.055  -5.059  -0.260  1.00 84.63           C  
ATOM    242  N   ILE A  33      10.929  -9.043   3.176  1.00 83.96           N  
ATOM    243  CA  ILE A  33       9.606  -9.320   3.723  1.00 83.96           C  
ATOM    244  C   ILE A  33       9.741 -10.090   5.035  1.00 83.96           C  
ATOM    245  CB  ILE A  33       8.735 -10.113   2.723  1.00 83.96           C  
ATOM    246  O   ILE A  33       9.013  -9.825   5.995  1.00 83.96           O  
ATOM    247  CG1 ILE A  33       8.390  -9.244   1.509  1.00 83.96           C  
ATOM    248  CG2 ILE A  33       7.465 -10.630   3.405  1.00 83.96           C  
ATOM    249  CD1 ILE A  33       7.672  -9.993   0.395  1.00 83.96           C  
ATOM    250  N   ILE A  34      10.719 -10.948   5.134  1.00 85.29           N  
ATOM    251  CA  ILE A  34      10.880 -11.803   6.305  1.00 85.29           C  
ATOM    252  C   ILE A  34      11.218 -10.949   7.525  1.00 85.29           C  
ATOM    253  CB  ILE A  34      11.973 -12.872   6.079  1.00 85.29           C  
ATOM    254  O   ILE A  34      10.595 -11.089   8.580  1.00 85.29           O  
ATOM    255  CG1 ILE A  34      11.510 -13.898   5.039  1.00 85.29           C  
ATOM    256  CG2 ILE A  34      12.340 -13.556   7.399  1.00 85.29           C  
ATOM    257  CD1 ILE A  34      12.566 -14.934   4.678  1.00 85.29           C  
ATOM    258  N   PRO A  35      12.150 -10.075   7.362  1.00 86.63           N  
ATOM    259  CA  PRO A  35      12.400  -9.198   8.508  1.00 86.63           C  
ATOM    260  C   PRO A  35      11.188  -8.343   8.872  1.00 86.63           C  
ATOM    261  CB  PRO A  35      13.563  -8.322   8.035  1.00 86.63           C  
ATOM    262  O   PRO A  35      10.948  -8.076  10.052  1.00 86.63           O  
ATOM    263  CG  PRO A  35      14.201  -9.099   6.929  1.00 86.63           C  
ATOM    264  CD  PRO A  35      13.141  -9.917   6.248  1.00 86.63           C  
ATOM    265  N   LEU A  36      10.571  -7.937   7.909  1.00 84.63           N  
ATOM    266  CA  LEU A  36       9.372  -7.140   8.141  1.00 84.63           C  
ATOM    267  C   LEU A  36       8.314  -7.953   8.880  1.00 84.63           C  
ATOM    268  CB  LEU A  36       8.804  -6.628   6.815  1.00 84.63           C  
ATOM    269  O   LEU A  36       7.652  -7.441   9.786  1.00 84.63           O  
ATOM    270  CG  LEU A  36       7.620  -5.664   6.912  1.00 84.63           C  
ATOM    271  CD1 LEU A  36       8.052  -4.361   7.576  1.00 84.63           C  
ATOM    272  CD2 LEU A  36       7.034  -5.397   5.530  1.00 84.63           C  
ATOM    273  N   LEU A  37       8.153  -9.097   8.523  1.00 85.43           N  
ATOM    274  CA  LEU A  37       7.213  -9.990   9.191  1.00 85.43           C  
ATOM    275  C   LEU A  37       7.595 -10.184  10.655  1.00 85.43           C  
ATOM    276  CB  LEU A  37       7.164 -11.346   8.481  1.00 85.43           C  
ATOM    277  O   LEU A  37       6.733 -10.143  11.536  1.00 85.43           O  
ATOM    278  CG  LEU A  37       6.122 -12.342   8.993  1.00 85.43           C  
ATOM    279  CD1 LEU A  37       4.716 -11.860   8.652  1.00 85.43           C  
ATOM    280  CD2 LEU A  37       6.374 -13.727   8.408  1.00 85.43           C  
ATOM    281  N   GLN A  38       8.839 -10.399  10.816  1.00 86.45           N  
ATOM    282  CA  GLN A  38       9.327 -10.567  12.181  1.00 86.45           C  
ATOM    283  C   GLN A  38       9.089  -9.308  13.010  1.00 86.45           C  
ATOM    284  CB  GLN A  38      10.815 -10.920  12.180  1.00 86.45           C  
ATOM    285  O   GLN A  38       8.680  -9.390  14.170  1.00 86.45           O  
ATOM    286  CG  GLN A  38      11.330 -11.419  13.523  1.00 86.45           C  
ATOM    287  CD  GLN A  38      12.728 -12.001  13.437  1.00 86.45           C  
ATOM    288  NE2 GLN A  38      13.228 -12.513  14.556  1.00 86.45           N  
ATOM    289  OE1 GLN A  38      13.354 -11.992  12.372  1.00 86.45           O  
ATOM    290  N   TRP A  39       9.370  -8.227  12.315  1.00 88.45           N  
ATOM    291  CA  TRP A  39       9.141  -6.945  12.972  1.00 88.45           C  
ATOM    292  C   TRP A  39       7.669  -6.773  13.332  1.00 88.45           C  
ATOM    293  CB  TRP A  39       9.599  -5.791  12.076  1.00 88.45           C  
ATOM    294  O   TRP A  39       7.341  -6.330  14.435  1.00 88.45           O  
ATOM    295  CG  TRP A  39       9.352  -4.432  12.658  1.00 88.45           C  
ATOM    296  CD1 TRP A  39      10.150  -3.756  13.539  1.00 88.45           C  
ATOM    297  CD2 TRP A  39       8.227  -3.586  12.405  1.00 88.45           C  
ATOM    298  CE2 TRP A  39       8.409  -2.409  13.166  1.00 88.45           C  
ATOM    299  CE3 TRP A  39       7.082  -3.707  11.606  1.00 88.45           C  
ATOM    300  NE1 TRP A  39       9.588  -2.539  13.848  1.00 88.45           N  
ATOM    301  CH2 TRP A  39       6.375  -1.505  12.362  1.00 88.45           C  
ATOM    302  CZ2 TRP A  39       7.486  -1.360  13.151  1.00 88.45           C  
ATOM    303  CZ3 TRP A  39       6.165  -2.662  11.593  1.00 88.45           C  
ATOM    304  N   SER A  40       6.853  -7.140  12.440  1.00 82.66           N  
ATOM    305  CA  SER A  40       5.414  -7.001  12.636  1.00 82.66           C  
ATOM    306  C   SER A  40       4.918  -7.909  13.757  1.00 82.66           C  
ATOM    307  CB  SER A  40       4.663  -7.318  11.342  1.00 82.66           C  
ATOM    308  O   SER A  40       4.058  -7.516  14.547  1.00 82.66           O  
ATOM    309  OG  SER A  40       4.794  -8.689  11.008  1.00 82.66           O  
ATOM    310  N   ARG A  41       5.435  -9.060  13.888  1.00 84.78           N  
ATOM    311  CA  ARG A  41       5.068 -10.013  14.930  1.00 84.78           C  
ATOM    312  C   ARG A  41       5.456  -9.492  16.310  1.00 84.78           C  
ATOM    313  CB  ARG A  41       5.729 -11.369  14.677  1.00 84.78           C  
ATOM    314  O   ARG A  41       4.749  -9.730  17.291  1.00 84.78           O  
ATOM    315  CG  ARG A  41       5.070 -12.179  13.571  1.00 84.78           C  
ATOM    316  CD  ARG A  41       5.709 -13.552  13.421  1.00 84.78           C  
ATOM    317  NE  ARG A  41       5.024 -14.358  12.414  1.00 84.78           N  
ATOM    318  NH1 ARG A  41       6.589 -16.057  12.411  1.00 84.78           N  
ATOM    319  NH2 ARG A  41       4.756 -16.178  11.040  1.00 84.78           N  
ATOM    320  CZ  ARG A  41       5.458 -15.529  11.957  1.00 84.78           C  
ATOM    321  N   ASP A  42       6.480  -8.728  16.295  1.00 84.05           N  
ATOM    322  CA  ASP A  42       6.951  -8.150  17.550  1.00 84.05           C  
ATOM    323  C   ASP A  42       6.069  -6.980  17.980  1.00 84.05           C  
ATOM    324  CB  ASP A  42       8.405  -7.692  17.417  1.00 84.05           C  
ATOM    325  O   ASP A  42       5.926  -6.710  19.174  1.00 84.05           O  
ATOM    326  CG  ASP A  42       9.384  -8.849  17.322  1.00 84.05           C  
ATOM    327  OD1 ASP A  42       9.008  -9.995  17.648  1.00 84.05           O  
ATOM    328  OD2 ASP A  42      10.544  -8.611  16.920  1.00 84.05           O  
ATOM    329  N   GLN A  43       5.442  -6.430  17.015  1.00 82.72           N  
ATOM    330  CA  GLN A  43       4.689  -5.212  17.291  1.00 82.72           C  
ATOM    331  C   GLN A  43       3.249  -5.532  17.684  1.00 82.72           C  
ATOM    332  CB  GLN A  43       4.707  -4.282  16.077  1.00 82.72           C  
ATOM    333  O   GLN A  43       2.597  -4.743  18.371  1.00 82.72           O  
ATOM    334  CG  GLN A  43       6.082  -3.710  15.762  1.00 82.72           C  
ATOM    335  CD  GLN A  43       6.593  -2.778  16.845  1.00 82.72           C  
ATOM    336  NE2 GLN A  43       7.913  -2.693  16.979  1.00 82.72           N  
ATOM    337  OE1 GLN A  43       5.809  -2.140  17.554  1.00 82.72           O  
ATOM    338  N   LEU A  44       2.725  -6.696  17.302  1.00 83.18           N  
ATOM    339  CA  LEU A  44       1.327  -7.048  17.526  1.00 83.18           C  
ATOM    340  C   LEU A  44       1.207  -8.174  18.547  1.00 83.18           C  
ATOM    341  CB  LEU A  44       0.662  -7.462  16.211  1.00 83.18           C  
ATOM    342  O   LEU A  44       2.152  -8.941  18.746  1.00 83.18           O  
ATOM    343  CG  LEU A  44       0.551  -6.380  15.136  1.00 83.18           C  
ATOM    344  CD1 LEU A  44       0.260  -7.009  13.778  1.00 83.18           C  
ATOM    345  CD2 LEU A  44      -0.528  -5.367  15.505  1.00 83.18           C  
ATOM    346  N   PRO A  45       0.059  -8.137  19.361  1.00 80.35           N  
ATOM    347  CA  PRO A  45      -0.184  -9.271  20.256  1.00 80.35           C  
ATOM    348  C   PRO A  45      -0.307 -10.597  19.508  1.00 80.35           C  
ATOM    349  CB  PRO A  45      -1.505  -8.904  20.937  1.00 80.35           C  
ATOM    350  O   PRO A  45      -0.509 -10.608  18.291  1.00 80.35           O  
ATOM    351  CG  PRO A  45      -2.152  -7.924  20.013  1.00 80.35           C  
ATOM    352  CD  PRO A  45      -1.087  -7.298  19.160  1.00 80.35           C  
ATOM    353  N   LEU A  46      -0.006 -11.727  20.173  1.00 77.83           N  
ATOM    354  CA  LEU A  46       0.057 -13.063  19.591  1.00 77.83           C  
ATOM    355  C   LEU A  46      -1.219 -13.381  18.819  1.00 77.83           C  
ATOM    356  CB  LEU A  46       0.282 -14.113  20.682  1.00 77.83           C  
ATOM    357  O   LEU A  46      -1.165 -13.969  17.737  1.00 77.83           O  
ATOM    358  CG  LEU A  46       1.725 -14.578  20.889  1.00 77.83           C  
ATOM    359  CD1 LEU A  46       2.158 -14.335  22.330  1.00 77.83           C  
ATOM    360  CD2 LEU A  46       1.870 -16.051  20.523  1.00 77.83           C  
ATOM    361  N   SER A  47      -2.352 -12.867  19.268  1.00 76.44           N  
ATOM    362  CA  SER A  47      -3.636 -13.130  18.627  1.00 76.44           C  
ATOM    363  C   SER A  47      -3.758 -12.379  17.306  1.00 76.44           C  
ATOM    364  CB  SER A  47      -4.788 -12.739  19.554  1.00 76.44           C  
ATOM    365  O   SER A  47      -4.301 -12.908  16.333  1.00 76.44           O  
ATOM    366  OG  SER A  47      -4.719 -11.363  19.889  1.00 76.44           O  
ATOM    367  N   ALA A  48      -3.175 -11.222  17.222  1.00 75.39           N  
ATOM    368  CA  ALA A  48      -3.197 -10.385  16.026  1.00 75.39           C  
ATOM    369  C   ALA A  48      -2.138 -10.834  15.023  1.00 75.39           C  
ATOM    370  CB  ALA A  48      -2.987  -8.920  16.397  1.00 75.39           C  
ATOM    371  O   ALA A  48      -2.354 -10.765  13.810  1.00 75.39           O  
ATOM    372  N   SER A  49      -1.120 -11.390  15.499  1.00 76.42           N  
ATOM    373  CA  SER A  49      -0.014 -11.857  14.669  1.00 76.42           C  
ATOM    374  C   SER A  49      -0.401 -13.105  13.883  1.00 76.42           C  
ATOM    375  CB  SER A  49       1.217 -12.147  15.529  1.00 76.42           C  
ATOM    376  O   SER A  49       0.070 -13.310  12.762  1.00 76.42           O  
ATOM    377  OG  SER A  49       0.928 -13.136  16.502  1.00 76.42           O  
ATOM    378  N   ALA A  50      -1.275 -13.885  14.455  1.00 76.65           N  
ATOM    379  CA  ALA A  50      -1.743 -15.101  13.795  1.00 76.65           C  
ATOM    380  C   ALA A  50      -2.535 -14.769  12.533  1.00 76.65           C  
ATOM    381  CB  ALA A  50      -2.596 -15.931  14.751  1.00 76.65           C  
ATOM    382  O   ALA A  50      -2.525 -15.537  11.567  1.00 76.65           O  
ATOM    383  N   LEU A  51      -3.028 -13.611  12.506  1.00 79.36           N  
ATOM    384  CA  LEU A  51      -3.878 -13.188  11.398  1.00 79.36           C  
ATOM    385  C   LEU A  51      -3.040 -12.638  10.249  1.00 79.36           C  
ATOM    386  CB  LEU A  51      -4.881 -12.130  11.865  1.00 79.36           C  
ATOM    387  O   LEU A  51      -3.516 -12.548   9.115  1.00 79.36           O  
ATOM    388  CG  LEU A  51      -5.975 -12.609  12.821  1.00 79.36           C  
ATOM    389  CD1 LEU A  51      -6.778 -11.422  13.345  1.00 79.36           C  
ATOM    390  CD2 LEU A  51      -6.888 -13.615  12.129  1.00 79.36           C  
ATOM    391  N   LEU A  52      -1.841 -12.342  10.436  1.00 79.75           N  
ATOM    392  CA  LEU A  52      -1.011 -11.639   9.464  1.00 79.75           C  
ATOM    393  C   LEU A  52      -0.686 -12.538   8.275  1.00 79.75           C  
ATOM    394  CB  LEU A  52       0.284 -11.152  10.118  1.00 79.75           C  
ATOM    395  O   LEU A  52      -0.704 -12.088   7.127  1.00 79.75           O  
ATOM    396  CG  LEU A  52       0.158  -9.955  11.062  1.00 79.75           C  
ATOM    397  CD1 LEU A  52       1.488  -9.685  11.757  1.00 79.75           C  
ATOM    398  CD2 LEU A  52      -0.314  -8.721  10.302  1.00 79.75           C  
ATOM    399  N   LEU A  53      -0.676 -13.889   8.416  1.00 77.75           N  
ATOM    400  CA  LEU A  53      -0.277 -14.724   7.287  1.00 77.75           C  
ATOM    401  C   LEU A  53      -1.427 -15.619   6.839  1.00 77.75           C  
ATOM    402  CB  LEU A  53       0.937 -15.580   7.657  1.00 77.75           C  
ATOM    403  O   LEU A  53      -1.373 -16.213   5.760  1.00 77.75           O  
ATOM    404  CG  LEU A  53       2.282 -14.854   7.732  1.00 77.75           C  
ATOM    405  CD1 LEU A  53       3.291 -15.687   8.515  1.00 77.75           C  
ATOM    406  CD2 LEU A  53       2.803 -14.550   6.331  1.00 77.75           C  
ATOM    407  N   GLU A  54      -2.517 -15.599   7.576  1.00 84.64           N  
ATOM    408  CA  GLU A  54      -3.615 -16.506   7.255  1.00 84.64           C  
ATOM    409  C   GLU A  54      -4.700 -15.796   6.450  1.00 84.64           C  
ATOM    410  CB  GLU A  54      -4.212 -17.102   8.532  1.00 84.64           C  
ATOM    411  O   GLU A  54      -5.553 -16.445   5.840  1.00 84.64           O  
ATOM    412  CG  GLU A  54      -3.325 -18.143   9.199  1.00 84.64           C  
ATOM    413  CD  GLU A  54      -3.960 -18.776  10.426  1.00 84.64           C  
ATOM    414  OE1 GLU A  54      -3.304 -19.615  11.085  1.00 84.64           O  
ATOM    415  OE2 GLU A  54      -5.123 -18.431  10.732  1.00 84.64           O  
ATOM    416  N   THR A  55      -4.427 -14.519   6.288  1.00 88.03           N  
ATOM    417  CA  THR A  55      -5.514 -13.740   5.704  1.00 88.03           C  
ATOM    418  C   THR A  55      -5.288 -13.533   4.210  1.00 88.03           C  
ATOM    419  CB  THR A  55      -5.657 -12.374   6.399  1.00 88.03           C  
ATOM    420  O   THR A  55      -4.185 -13.178   3.787  1.00 88.03           O  
ATOM    421  CG2 THR A  55      -6.949 -11.678   5.983  1.00 88.03           C  
ATOM    422  OG1 THR A  55      -5.667 -12.565   7.820  1.00 88.03           O  
ATOM    423  N   SER A  56      -6.355 -13.886   3.443  1.00 91.62           N  
ATOM    424  CA  SER A  56      -6.347 -13.690   1.997  1.00 91.62           C  
ATOM    425  C   SER A  56      -7.223 -12.509   1.594  1.00 91.62           C  
ATOM    426  CB  SER A  56      -6.822 -14.955   1.281  1.00 91.62           C  
ATOM    427  O   SER A  56      -7.941 -11.949   2.426  1.00 91.62           O  
ATOM    428  OG  SER A  56      -8.181 -15.223   1.583  1.00 91.62           O  
ATOM    429  N   SER A  57      -7.001 -12.018   0.373  1.00 93.16           N  
ATOM    430  CA  SER A  57      -7.809 -10.915  -0.136  1.00 93.16           C  
ATOM    431  C   SER A  57      -9.299 -11.224  -0.027  1.00 93.16           C  
ATOM    432  CB  SER A  57      -7.448 -10.613  -1.591  1.00 93.16           C  
ATOM    433  O   SER A  57     -10.084 -10.375   0.400  1.00 93.16           O  
ATOM    434  OG  SER A  57      -8.430  -9.786  -2.192  1.00 93.16           O  
ATOM    435  N   SER A  58      -9.699 -12.441  -0.327  1.00 93.87           N  
ATOM    436  CA  SER A  58     -11.096 -12.860  -0.298  1.00 93.87           C  
ATOM    437  C   SER A  58     -11.642 -12.867   1.126  1.00 93.87           C  
ATOM    438  CB  SER A  58     -11.252 -14.249  -0.918  1.00 93.87           C  
ATOM    439  O   SER A  58     -12.798 -12.506   1.355  1.00 93.87           O  
ATOM    440  OG  SER A  58     -10.467 -15.202  -0.223  1.00 93.87           O  
ATOM    441  N   SER A  59     -10.791 -13.234   1.972  1.00 93.47           N  
ATOM    442  CA  SER A  59     -11.195 -13.293   3.373  1.00 93.47           C  
ATOM    443  C   SER A  59     -11.532 -11.906   3.910  1.00 93.47           C  
ATOM    444  CB  SER A  59     -10.093 -13.925   4.223  1.00 93.47           C  
ATOM    445  O   SER A  59     -12.536 -11.730   4.603  1.00 93.47           O  
ATOM    446  OG  SER A  59      -9.901 -15.283   3.869  1.00 93.47           O  
ATOM    447  N   VAL A  60     -10.724 -10.944   3.594  1.00 93.90           N  
ATOM    448  CA  VAL A  60     -10.940  -9.578   4.059  1.00 93.90           C  
ATOM    449  C   VAL A  60     -12.212  -9.014   3.429  1.00 93.90           C  
ATOM    450  CB  VAL A  60      -9.735  -8.669   3.731  1.00 93.90           C  
ATOM    451  O   VAL A  60     -13.032  -8.399   4.116  1.00 93.90           O  
ATOM    452  CG1 VAL A  60     -10.023  -7.224   4.131  1.00 93.90           C  
ATOM    453  CG2 VAL A  60      -8.476  -9.180   4.430  1.00 93.90           C  
ATOM    454  N   ILE A  61     -12.372  -9.240   2.213  1.00 94.89           N  
ATOM    455  CA  ILE A  61     -13.541  -8.733   1.502  1.00 94.89           C  
ATOM    456  C   ILE A  61     -14.807  -9.372   2.069  1.00 94.89           C  
ATOM    457  CB  ILE A  61     -13.438  -9.001  -0.016  1.00 94.89           C  
ATOM    458  O   ILE A  61     -15.818  -8.694   2.265  1.00 94.89           O  
ATOM    459  CG1 ILE A  61     -12.287  -8.191  -0.625  1.00 94.89           C  
ATOM    460  CG2 ILE A  61     -14.763  -8.677  -0.712  1.00 94.89           C  
ATOM    461  CD1 ILE A  61     -12.033  -8.486  -2.096  1.00 94.89           C  
ATOM    462  N   GLN A  62     -14.699 -10.627   2.249  1.00 94.79           N  
ATOM    463  CA  GLN A  62     -15.836 -11.326   2.839  1.00 94.79           C  
ATOM    464  C   GLN A  62     -16.149 -10.788   4.233  1.00 94.79           C  
ATOM    465  CB  GLN A  62     -15.568 -12.830   2.905  1.00 94.79           C  
ATOM    466  O   GLN A  62     -17.316 -10.605   4.585  1.00 94.79           O  
ATOM    467  CG  GLN A  62     -16.773 -13.651   3.343  1.00 94.79           C  
ATOM    468  CD  GLN A  62     -16.517 -15.146   3.285  1.00 94.79           C  
ATOM    469  NE2 GLN A  62     -17.485 -15.931   3.747  1.00 94.79           N  
ATOM    470  OE1 GLN A  62     -15.459 -15.591   2.829  1.00 94.79           O  
ATOM    471  N   TRP A  63     -15.123 -10.617   4.952  1.00 94.41           N  
ATOM    472  CA  TRP A  63     -15.306 -10.040   6.280  1.00 94.41           C  
ATOM    473  C   TRP A  63     -16.020  -8.695   6.195  1.00 94.41           C  
ATOM    474  CB  TRP A  63     -13.956  -9.873   6.984  1.00 94.41           C  
ATOM    475  O   TRP A  63     -16.938  -8.423   6.972  1.00 94.41           O  
ATOM    476  CG  TRP A  63     -14.062  -9.359   8.389  1.00 94.41           C  
ATOM    477  CD1 TRP A  63     -14.221 -10.099   9.527  1.00 94.41           C  
ATOM    478  CD2 TRP A  63     -14.022  -7.990   8.803  1.00 94.41           C  
ATOM    479  CE2 TRP A  63     -14.162  -7.974  10.208  1.00 94.41           C  
ATOM    480  CE3 TRP A  63     -13.881  -6.774   8.121  1.00 94.41           C  
ATOM    481  NE1 TRP A  63     -14.281  -9.272  10.625  1.00 94.41           N  
ATOM    482  CH2 TRP A  63     -14.024  -5.612  10.253  1.00 94.41           C  
ATOM    483  CZ2 TRP A  63     -14.164  -6.787  10.945  1.00 94.41           C  
ATOM    484  CZ3 TRP A  63     -13.884  -5.594   8.856  1.00 94.41           C  
ATOM    485  N   ILE A  64     -15.609  -7.819   5.348  1.00 93.84           N  
ATOM    486  CA  ILE A  64     -16.201  -6.499   5.162  1.00 93.84           C  
ATOM    487  C   ILE A  64     -17.677  -6.641   4.798  1.00 93.84           C  
ATOM    488  CB  ILE A  64     -15.455  -5.693   4.075  1.00 93.84           C  
ATOM    489  O   ILE A  64     -18.529  -5.940   5.349  1.00 93.84           O  
ATOM    490  CG1 ILE A  64     -14.039  -5.342   4.547  1.00 93.84           C  
ATOM    491  CG2 ILE A  64     -16.239  -4.430   3.706  1.00 93.84           C  
ATOM    492  CD1 ILE A  64     -13.171  -4.701   3.474  1.00 93.84           C  
ATOM    493  N   ARG A  65     -17.938  -7.513   3.930  1.00 93.13           N  
ATOM    494  CA  ARG A  65     -19.314  -7.757   3.511  1.00 93.13           C  
ATOM    495  C   ARG A  65     -20.177  -8.187   4.692  1.00 93.13           C  
ATOM    496  CB  ARG A  65     -19.361  -8.821   2.413  1.00 93.13           C  
ATOM    497  O   ARG A  65     -21.288  -7.683   4.873  1.00 93.13           O  
ATOM    498  CG  ARG A  65     -18.921  -8.317   1.048  1.00 93.13           C  
ATOM    499  CD  ARG A  65     -19.027  -9.402  -0.015  1.00 93.13           C  
ATOM    500  NE  ARG A  65     -18.439  -8.974  -1.282  1.00 93.13           N  
ATOM    501  NH1 ARG A  65     -18.567 -11.054  -2.280  1.00 93.13           N  
ATOM    502  NH2 ARG A  65     -17.692  -9.276  -3.432  1.00 93.13           N  
ATOM    503  CZ  ARG A  65     -18.234  -9.769  -2.329  1.00 93.13           C  
ATOM    504  N   GLU A  66     -19.680  -9.128   5.447  1.00 93.46           N  
ATOM    505  CA  GLU A  66     -20.397  -9.621   6.620  1.00 93.46           C  
ATOM    506  C   GLU A  66     -20.614  -8.509   7.642  1.00 93.46           C  
ATOM    507  CB  GLU A  66     -19.640 -10.786   7.262  1.00 93.46           C  
ATOM    508  O   GLU A  66     -21.686  -8.410   8.241  1.00 93.46           O  
ATOM    509  CG  GLU A  66     -19.669 -12.066   6.440  1.00 93.46           C  
ATOM    510  CD  GLU A  66     -18.772 -13.159   6.999  1.00 93.46           C  
ATOM    511  OE1 GLU A  66     -18.691 -14.250   6.390  1.00 93.46           O  
ATOM    512  OE2 GLU A  66     -18.145 -12.923   8.057  1.00 93.46           O  
ATOM    513  N   GLU A  67     -19.600  -7.802   7.753  1.00 92.12           N  
ATOM    514  CA  GLU A  67     -19.689  -6.689   8.694  1.00 92.12           C  
ATOM    515  C   GLU A  67     -20.749  -5.682   8.259  1.00 92.12           C  
ATOM    516  CB  GLU A  67     -18.331  -5.995   8.836  1.00 92.12           C  
ATOM    517  O   GLU A  67     -21.505  -5.170   9.089  1.00 92.12           O  
ATOM    518  CG  GLU A  67     -18.237  -5.070  10.040  1.00 92.12           C  
ATOM    519  CD  GLU A  67     -18.238  -5.810  11.368  1.00 92.12           C  
ATOM    520  OE1 GLU A  67     -18.396  -5.160  12.426  1.00 92.12           O  
ATOM    521  OE2 GLU A  67     -18.079  -7.051  11.350  1.00 92.12           O  
ATOM    522  N   ARG A  68     -20.849  -5.311   7.066  1.00 91.32           N  
ATOM    523  CA  ARG A  68     -21.841  -4.377   6.544  1.00 91.32           C  
ATOM    524  C   ARG A  68     -23.254  -4.926   6.718  1.00 91.32           C  
ATOM    525  CB  ARG A  68     -21.574  -4.078   5.068  1.00 91.32           C  
ATOM    526  O   ARG A  68     -24.193  -4.168   6.969  1.00 91.32           O  
ATOM    527  CG  ARG A  68     -20.412  -3.125   4.833  1.00 91.32           C  
ATOM    528  CD  ARG A  68     -20.306  -2.714   3.371  1.00 91.32           C  
ATOM    529  NE  ARG A  68     -19.288  -1.686   3.173  1.00 91.32           N  
ATOM    530  NH1 ARG A  68     -19.667  -1.457   0.905  1.00 91.32           N  
ATOM    531  NH2 ARG A  68     -18.061  -0.188   1.939  1.00 91.32           N  
ATOM    532  CZ  ARG A  68     -19.008  -1.112   2.006  1.00 91.32           C  
ATOM    533  N   LEU A  69     -23.347  -6.237   6.597  1.00 91.52           N  
ATOM    534  CA  LEU A  69     -24.642  -6.885   6.775  1.00 91.52           C  
ATOM    535  C   LEU A  69     -25.061  -6.867   8.241  1.00 91.52           C  
ATOM    536  CB  LEU A  69     -24.595  -8.327   6.263  1.00 91.52           C  
ATOM    537  O   LEU A  69     -26.240  -6.683   8.552  1.00 91.52           O  
ATOM    538  CG  LEU A  69     -24.541  -8.506   4.745  1.00 91.52           C  
ATOM    539  CD1 LEU A  69     -24.322  -9.973   4.392  1.00 91.52           C  
ATOM    540  CD2 LEU A  69     -25.817  -7.979   4.098  1.00 91.52           C  
ATOM    541  N   ARG A  70     -24.076  -6.984   9.092  1.00 90.64           N  
ATOM    542  CA  ARG A  70     -24.339  -7.070  10.525  1.00 90.64           C  
ATOM    543  C   ARG A  70     -24.691  -5.702  11.100  1.00 90.64           C  
ATOM    544  CB  ARG A  70     -23.130  -7.652  11.260  1.00 90.64           C  
ATOM    545  O   ARG A  70     -25.662  -5.567  11.847  1.00 90.64           O  
ATOM    546  CG  ARG A  70     -23.375  -7.914  12.738  1.00 90.64           C  
ATOM    547  CD  ARG A  70     -22.133  -8.460  13.427  1.00 90.64           C  
ATOM    548  NE  ARG A  70     -21.179  -7.399  13.740  1.00 90.64           N  
ATOM    549  NH1 ARG A  70     -20.095  -8.580  15.404  1.00 90.64           N  
ATOM    550  NH2 ARG A  70     -19.419  -6.455  14.874  1.00 90.64           N  
ATOM    551  CZ  ARG A  70     -20.233  -7.480  14.672  1.00 90.64           C  
ATOM    552  N   LEU A  71     -23.991  -4.683  10.726  1.00 87.47           N  
ATOM    553  CA  LEU A  71     -24.088  -3.384  11.382  1.00 87.47           C  
ATOM    554  C   LEU A  71     -24.925  -2.416  10.553  1.00 87.47           C  
ATOM    555  CB  LEU A  71     -22.693  -2.798  11.619  1.00 87.47           C  
ATOM    556  O   LEU A  71     -25.509  -1.474  11.092  1.00 87.47           O  
ATOM    557  CG  LEU A  71     -21.819  -3.521  12.644  1.00 87.47           C  
ATOM    558  CD1 LEU A  71     -20.410  -2.936  12.646  1.00 87.47           C  
ATOM    559  CD2 LEU A  71     -22.441  -3.434  14.034  1.00 87.47           C  
ATOM    560  N   LEU A  72     -25.149  -2.759   9.334  1.00 88.50           N  
ATOM    561  CA  LEU A  72     -25.898  -1.910   8.415  1.00 88.50           C  
ATOM    562  C   LEU A  72     -25.597  -0.436   8.667  1.00 88.50           C  
ATOM    563  CB  LEU A  72     -27.401  -2.166   8.552  1.00 88.50           C  
ATOM    564  O   LEU A  72     -26.495   0.335   9.014  1.00 88.50           O  
ATOM    565  CG  LEU A  72     -27.925  -3.468   7.944  1.00 88.50           C  
ATOM    566  CD1 LEU A  72     -29.074  -4.020   8.782  1.00 88.50           C  
ATOM    567  CD2 LEU A  72     -28.368  -3.246   6.502  1.00 88.50           C  
ATOM    568  N   PRO A  73     -24.356  -0.061   8.484  1.00 81.78           N  
ATOM    569  CA  PRO A  73     -24.009   1.332   8.778  1.00 81.78           C  
ATOM    570  C   PRO A  73     -24.707   2.322   7.849  1.00 81.78           C  
ATOM    571  CB  PRO A  73     -22.492   1.368   8.573  1.00 81.78           C  
ATOM    572  O   PRO A  73     -25.060   1.972   6.720  1.00 81.78           O  
ATOM    573  CG  PRO A  73     -22.186   0.149   7.765  1.00 81.78           C  
ATOM    574  CD  PRO A  73     -23.332  -0.813   7.900  1.00 81.78           C  
ATOM    575  N   ALA A  74     -25.170   3.455   8.378  1.00 80.65           N  
ATOM    576  CA  ALA A  74     -25.744   4.517   7.555  1.00 80.65           C  
ATOM    577  C   ALA A  74     -24.781   4.935   6.448  1.00 80.65           C  
ATOM    578  CB  ALA A  74     -26.111   5.720   8.420  1.00 80.65           C  
ATOM    579  O   ALA A  74     -23.563   4.934   6.643  1.00 80.65           O  
ATOM    580  N   GLU A  75     -25.249   5.037   5.246  1.00 76.19           N  
ATOM    581  CA  GLU A  75     -24.490   5.453   4.070  1.00 76.19           C  
ATOM    582  C   GLU A  75     -23.810   6.799   4.299  1.00 76.19           C  
ATOM    583  CB  GLU A  75     -25.400   5.526   2.841  1.00 76.19           C  
ATOM    584  O   GLU A  75     -24.379   7.687   4.938  1.00 76.19           O  
ATOM    585  CG  GLU A  75     -25.945   4.175   2.398  1.00 76.19           C  
ATOM    586  CD  GLU A  75     -26.781   4.252   1.131  1.00 76.19           C  
ATOM    587  OE1 GLU A  75     -27.203   3.192   0.616  1.00 76.19           O  
ATOM    588  OE2 GLU A  75     -27.016   5.383   0.647  1.00 76.19           O  
ATOM    589  N   THR A  76     -22.439   6.740   4.499  1.00 79.07           N  
ATOM    590  CA  THR A  76     -21.609   7.940   4.529  1.00 79.07           C  
ATOM    591  C   THR A  76     -21.012   8.149   5.917  1.00 79.07           C  
ATOM    592  CB  THR A  76     -22.415   9.187   4.121  1.00 79.07           C  
ATOM    593  O   THR A  76     -20.442   9.205   6.201  1.00 79.07           O  
ATOM    594  CG2 THR A  76     -22.907   9.077   2.681  1.00 79.07           C  
ATOM    595  OG1 THR A  76     -23.546   9.324   4.991  1.00 79.07           O  
ATOM    596  N   THR A  77     -21.299   7.199   6.777  1.00 87.77           N  
ATOM    597  CA  THR A  77     -20.618   7.304   8.063  1.00 87.77           C  
ATOM    598  C   THR A  77     -19.122   7.047   7.905  1.00 87.77           C  
ATOM    599  CB  THR A  77     -21.205   6.316   9.088  1.00 87.77           C  
ATOM    600  O   THR A  77     -18.685   6.497   6.892  1.00 87.77           O  
ATOM    601  CG2 THR A  77     -22.694   6.568   9.304  1.00 87.77           C  
ATOM    602  OG1 THR A  77     -21.022   4.977   8.612  1.00 87.77           O  
ATOM    603  N   SER A  78     -18.365   7.684   8.812  1.00 88.39           N  
ATOM    604  CA  SER A  78     -16.918   7.500   8.803  1.00 88.39           C  
ATOM    605  C   SER A  78     -16.549   6.021   8.795  1.00 88.39           C  
ATOM    606  CB  SER A  78     -16.283   8.185  10.014  1.00 88.39           C  
ATOM    607  O   SER A  78     -15.620   5.611   8.095  1.00 88.39           O  
ATOM    608  OG  SER A  78     -16.464   9.590   9.950  1.00 88.39           O  
ATOM    609  N   TYR A  79     -17.286   5.257   9.436  1.00 92.37           N  
ATOM    610  CA  TYR A  79     -17.061   3.817   9.496  1.00 92.37           C  
ATOM    611  C   TYR A  79     -17.295   3.172   8.135  1.00 92.37           C  
ATOM    612  CB  TYR A  79     -17.975   3.174  10.543  1.00 92.37           C  
ATOM    613  O   TYR A  79     -16.491   2.354   7.683  1.00 92.37           O  
ATOM    614  CG  TYR A  79     -17.781   1.683  10.684  1.00 92.37           C  
ATOM    615  CD1 TYR A  79     -18.802   0.794  10.355  1.00 92.37           C  
ATOM    616  CD2 TYR A  79     -16.578   1.162  11.148  1.00 92.37           C  
ATOM    617  CE1 TYR A  79     -18.628  -0.580  10.485  1.00 92.37           C  
ATOM    618  CE2 TYR A  79     -16.394  -0.210  11.282  1.00 92.37           C  
ATOM    619  OH  TYR A  79     -17.245  -2.431  11.079  1.00 92.37           O  
ATOM    620  CZ  TYR A  79     -17.422  -1.072  10.948  1.00 92.37           C  
ATOM    621  N   ASP A  80     -18.438   3.524   7.497  1.00 90.72           N  
ATOM    622  CA  ASP A  80     -18.743   3.009   6.166  1.00 90.72           C  
ATOM    623  C   ASP A  80     -17.650   3.384   5.168  1.00 90.72           C  
ATOM    624  CB  ASP A  80     -20.098   3.534   5.685  1.00 90.72           C  
ATOM    625  O   ASP A  80     -17.256   2.565   4.334  1.00 90.72           O  
ATOM    626  CG  ASP A  80     -20.567   2.876   4.399  1.00 90.72           C  
ATOM    627  OD1 ASP A  80     -20.599   1.628   4.330  1.00 90.72           O  
ATOM    628  OD2 ASP A  80     -20.904   3.611   3.447  1.00 90.72           O  
ATOM    629  N   LYS A  81     -17.154   4.543   5.302  1.00 91.76           N  
ATOM    630  CA  LYS A  81     -16.099   5.001   4.402  1.00 91.76           C  
ATOM    631  C   LYS A  81     -14.821   4.190   4.596  1.00 91.76           C  
ATOM    632  CB  LYS A  81     -15.814   6.488   4.622  1.00 91.76           C  
ATOM    633  O   LYS A  81     -14.141   3.851   3.625  1.00 91.76           O  
ATOM    634  CG  LYS A  81     -16.915   7.409   4.119  1.00 91.76           C  
ATOM    635  CD  LYS A  81     -17.022   7.376   2.599  1.00 91.76           C  
ATOM    636  CE  LYS A  81     -18.067   8.358   2.089  1.00 91.76           C  
ATOM    637  NZ  LYS A  81     -18.225   8.279   0.606  1.00 91.76           N  
ATOM    638  N   VAL A  82     -14.532   3.910   5.841  1.00 94.34           N  
ATOM    639  CA  VAL A  82     -13.353   3.103   6.137  1.00 94.34           C  
ATOM    640  C   VAL A  82     -13.478   1.738   5.465  1.00 94.34           C  
ATOM    641  CB  VAL A  82     -13.150   2.931   7.659  1.00 94.34           C  
ATOM    642  O   VAL A  82     -12.524   1.249   4.855  1.00 94.34           O  
ATOM    643  CG1 VAL A  82     -12.067   1.894   7.946  1.00 94.34           C  
ATOM    644  CG2 VAL A  82     -12.797   4.270   8.304  1.00 94.34           C  
ATOM    645  N   LEU A  83     -14.652   1.162   5.552  1.00 94.11           N  
ATOM    646  CA  LEU A  83     -14.881  -0.140   4.935  1.00 94.11           C  
ATOM    647  C   LEU A  83     -14.745  -0.054   3.418  1.00 94.11           C  
ATOM    648  CB  LEU A  83     -16.268  -0.673   5.305  1.00 94.11           C  
ATOM    649  O   LEU A  83     -14.168  -0.944   2.791  1.00 94.11           O  
ATOM    650  CG  LEU A  83     -16.497  -0.997   6.782  1.00 94.11           C  
ATOM    651  CD1 LEU A  83     -17.925  -1.484   7.002  1.00 94.11           C  
ATOM    652  CD2 LEU A  83     -15.492  -2.037   7.264  1.00 94.11           C  
ATOM    653  N   GLU A  84     -15.282   0.952   2.904  1.00 92.59           N  
ATOM    654  CA  GLU A  84     -15.206   1.170   1.462  1.00 92.59           C  
ATOM    655  C   GLU A  84     -13.760   1.326   1.002  1.00 92.59           C  
ATOM    656  CB  GLU A  84     -16.022   2.401   1.061  1.00 92.59           C  
ATOM    657  O   GLU A  84     -13.341   0.697   0.028  1.00 92.59           O  
ATOM    658  CG  GLU A  84     -16.049   2.659  -0.439  1.00 92.59           C  
ATOM    659  CD  GLU A  84     -16.836   3.903  -0.820  1.00 92.59           C  
ATOM    660  OE1 GLU A  84     -16.782   4.318  -2.000  1.00 92.59           O  
ATOM    661  OE2 GLU A  84     -17.512   4.467   0.069  1.00 92.59           O  
ATOM    662  N   TRP A  85     -13.054   2.134   1.676  1.00 93.61           N  
ATOM    663  CA  TRP A  85     -11.668   2.397   1.303  1.00 93.61           C  
ATOM    664  C   TRP A  85     -10.802   1.161   1.520  1.00 93.61           C  
ATOM    665  CB  TRP A  85     -11.109   3.575   2.106  1.00 93.61           C  
ATOM    666  O   TRP A  85      -9.900   0.880   0.727  1.00 93.61           O  
ATOM    667  CG  TRP A  85     -11.692   4.903   1.726  1.00 93.61           C  
ATOM    668  CD1 TRP A  85     -12.371   5.207   0.578  1.00 93.61           C  
ATOM    669  CD2 TRP A  85     -11.643   6.109   2.494  1.00 93.61           C  
ATOM    670  CE2 TRP A  85     -12.314   7.105   1.751  1.00 93.61           C  
ATOM    671  CE3 TRP A  85     -11.098   6.444   3.741  1.00 93.61           C  
ATOM    672  NE1 TRP A  85     -12.748   6.530   0.588  1.00 93.61           N  
ATOM    673  CH2 TRP A  85     -11.911   8.716   3.437  1.00 93.61           C  
ATOM    674  CZ2 TRP A  85     -12.454   8.416   2.215  1.00 93.61           C  
ATOM    675  CZ3 TRP A  85     -11.238   7.748   4.201  1.00 93.61           C  
ATOM    676  N   ALA A  86     -11.064   0.503   2.559  1.00 94.88           N  
ATOM    677  CA  ALA A  86     -10.355  -0.755   2.782  1.00 94.88           C  
ATOM    678  C   ALA A  86     -10.567  -1.718   1.617  1.00 94.88           C  
ATOM    679  CB  ALA A  86     -10.812  -1.398   4.089  1.00 94.88           C  
ATOM    680  O   ALA A  86      -9.622  -2.365   1.159  1.00 94.88           O  
ATOM    681  N   GLN A  87     -11.766  -1.835   1.195  1.00 94.77           N  
ATOM    682  CA  GLN A  87     -12.096  -2.688   0.058  1.00 94.77           C  
ATOM    683  C   GLN A  87     -11.316  -2.273  -1.186  1.00 94.77           C  
ATOM    684  CB  GLN A  87     -13.599  -2.645  -0.226  1.00 94.77           C  
ATOM    685  O   GLN A  87     -10.776  -3.122  -1.898  1.00 94.77           O  
ATOM    686  CG  GLN A  87     -14.042  -3.590  -1.335  1.00 94.77           C  
ATOM    687  CD  GLN A  87     -15.547  -3.613  -1.519  1.00 94.77           C  
ATOM    688  NE2 GLN A  87     -15.997  -4.135  -2.656  1.00 94.77           N  
ATOM    689  OE1 GLN A  87     -16.300  -3.167  -0.648  1.00 94.77           O  
ATOM    690  N   VAL A  88     -11.262  -1.039  -1.468  1.00 92.74           N  
ATOM    691  CA  VAL A  88     -10.550  -0.522  -2.631  1.00 92.74           C  
ATOM    692  C   VAL A  88      -9.068  -0.879  -2.531  1.00 92.74           C  
ATOM    693  CB  VAL A  88     -10.721   1.008  -2.768  1.00 92.74           C  
ATOM    694  O   VAL A  88      -8.465  -1.332  -3.507  1.00 92.74           O  
ATOM    695  CG1 VAL A  88      -9.796   1.560  -3.851  1.00 92.74           C  
ATOM    696  CG2 VAL A  88     -12.176   1.356  -3.076  1.00 92.74           C  
ATOM    697  N   LEU A  89      -8.526  -0.714  -1.439  1.00 92.87           N  
ATOM    698  CA  LEU A  89      -7.107  -0.987  -1.240  1.00 92.87           C  
ATOM    699  C   LEU A  89      -6.807  -2.470  -1.425  1.00 92.87           C  
ATOM    700  CB  LEU A  89      -6.665  -0.535   0.155  1.00 92.87           C  
ATOM    701  O   LEU A  89      -5.807  -2.833  -2.048  1.00 92.87           O  
ATOM    702  CG  LEU A  89      -6.335   0.950   0.313  1.00 92.87           C  
ATOM    703  CD1 LEU A  89      -6.102   1.287   1.782  1.00 92.87           C  
ATOM    704  CD2 LEU A  89      -5.116   1.320  -0.525  1.00 92.87           C  
ATOM    705  N   VAL A  90      -7.662  -3.242  -0.864  1.00 95.09           N  
ATOM    706  CA  VAL A  90      -7.490  -4.685  -1.003  1.00 95.09           C  
ATOM    707  C   VAL A  90      -7.537  -5.071  -2.480  1.00 95.09           C  
ATOM    708  CB  VAL A  90      -8.566  -5.463  -0.214  1.00 95.09           C  
ATOM    709  O   VAL A  90      -6.717  -5.865  -2.946  1.00 95.09           O  
ATOM    710  CG1 VAL A  90      -8.515  -6.951  -0.556  1.00 95.09           C  
ATOM    711  CG2 VAL A  90      -8.385  -5.250   1.288  1.00 95.09           C  
ATOM    712  N   GLN A  91      -8.413  -4.553  -3.154  1.00 92.54           N  
ATOM    713  CA  GLN A  91      -8.559  -4.850  -4.575  1.00 92.54           C  
ATOM    714  C   GLN A  91      -7.341  -4.378  -5.363  1.00 92.54           C  
ATOM    715  CB  GLN A  91      -9.828  -4.202  -5.131  1.00 92.54           C  
ATOM    716  O   GLN A  91      -6.875  -5.072  -6.269  1.00 92.54           O  
ATOM    717  CG  GLN A  91     -11.116  -4.853  -4.644  1.00 92.54           C  
ATOM    718  CD  GLN A  91     -12.358  -4.124  -5.119  1.00 92.54           C  
ATOM    719  NE2 GLN A  91     -13.520  -4.735  -4.913  1.00 92.54           N  
ATOM    720  OE1 GLN A  91     -12.275  -3.019  -5.665  1.00 92.54           O  
ATOM    721  N   ARG A  92      -6.889  -3.280  -5.004  1.00 91.12           N  
ATOM    722  CA  ARG A  92      -5.715  -2.734  -5.677  1.00 91.12           C  
ATOM    723  C   ARG A  92      -4.491  -3.614  -5.444  1.00 91.12           C  
ATOM    724  CB  ARG A  92      -5.434  -1.308  -5.197  1.00 91.12           C  
ATOM    725  O   ARG A  92      -3.742  -3.905  -6.379  1.00 91.12           O  
ATOM    726  CG  ARG A  92      -6.381  -0.267  -5.771  1.00 91.12           C  
ATOM    727  CD  ARG A  92      -6.008   1.141  -5.327  1.00 91.12           C  
ATOM    728  NE  ARG A  92      -6.959   2.132  -5.821  1.00 91.12           N  
ATOM    729  NH1 ARG A  92      -5.968   3.922  -4.749  1.00 91.12           N  
ATOM    730  NH2 ARG A  92      -7.835   4.244  -6.039  1.00 91.12           N  
ATOM    731  CZ  ARG A  92      -6.919   3.430  -5.535  1.00 91.12           C  
ATOM    732  N   LEU A  93      -4.306  -3.988  -4.258  1.00 93.13           N  
ATOM    733  CA  LEU A  93      -3.183  -4.855  -3.917  1.00 93.13           C  
ATOM    734  C   LEU A  93      -3.314  -6.210  -4.605  1.00 93.13           C  
ATOM    735  CB  LEU A  93      -3.095  -5.045  -2.401  1.00 93.13           C  
ATOM    736  O   LEU A  93      -2.317  -6.783  -5.051  1.00 93.13           O  
ATOM    737  CG  LEU A  93      -2.589  -3.848  -1.595  1.00 93.13           C  
ATOM    738  CD1 LEU A  93      -2.653  -4.148  -0.101  1.00 93.13           C  
ATOM    739  CD2 LEU A  93      -1.168  -3.484  -2.012  1.00 93.13           C  
ATOM    740  N   ASP A  94      -4.537  -6.648  -4.639  1.00 93.08           N  
ATOM    741  CA  ASP A  94      -4.804  -7.916  -5.311  1.00 93.08           C  
ATOM    742  C   ASP A  94      -4.455  -7.835  -6.796  1.00 93.08           C  
ATOM    743  CB  ASP A  94      -6.269  -8.319  -5.136  1.00 93.08           C  
ATOM    744  O   ASP A  94      -3.865  -8.763  -7.352  1.00 93.08           O  
ATOM    745  CG  ASP A  94      -6.563  -9.721  -5.640  1.00 93.08           C  
ATOM    746  OD1 ASP A  94      -5.866 -10.675  -5.231  1.00 93.08           O  
ATOM    747  OD2 ASP A  94      -7.498  -9.873  -6.455  1.00 93.08           O  
ATOM    748  N   ALA A  95      -4.799  -6.774  -7.403  1.00 90.35           N  
ATOM    749  CA  ALA A  95      -4.505  -6.574  -8.819  1.00 90.35           C  
ATOM    750  C   ALA A  95      -3.000  -6.559  -9.071  1.00 90.35           C  
ATOM    751  CB  ALA A  95      -5.138  -5.276  -9.316  1.00 90.35           C  
ATOM    752  O   ALA A  95      -2.518  -7.172 -10.026  1.00 90.35           O  
ATOM    753  N   VAL A  96      -2.314  -5.903  -8.212  1.00 89.16           N  
ATOM    754  CA  VAL A  96      -0.864  -5.818  -8.347  1.00 89.16           C  
ATOM    755  C   VAL A  96      -0.242  -7.194  -8.122  1.00 89.16           C  
ATOM    756  CB  VAL A  96      -0.261  -4.793  -7.361  1.00 89.16           C  
ATOM    757  O   VAL A  96       0.669  -7.597  -8.849  1.00 89.16           O  
ATOM    758  CG1 VAL A  96       1.266  -4.837  -7.403  1.00 89.16           C  
ATOM    759  CG2 VAL A  96      -0.767  -3.387  -7.678  1.00 89.16           C  
ATOM    760  N   GLU A  97      -0.675  -7.858  -7.144  1.00 90.78           N  
ATOM    761  CA  GLU A  97      -0.185  -9.201  -6.847  1.00 90.78           C  
ATOM    762  C   GLU A  97      -0.372 -10.133  -8.040  1.00 90.78           C  
ATOM    763  CB  GLU A  97      -0.894  -9.772  -5.616  1.00 90.78           C  
ATOM    764  O   GLU A  97       0.516 -10.927  -8.360  1.00 90.78           O  
ATOM    765  CG  GLU A  97      -0.413 -11.160  -5.219  1.00 90.78           C  
ATOM    766  CD  GLU A  97      -1.257 -11.797  -4.126  1.00 90.78           C  
ATOM    767  OE1 GLU A  97      -1.020 -12.978  -3.787  1.00 90.78           O  
ATOM    768  OE2 GLU A  97      -2.164 -11.109  -3.606  1.00 90.78           O  
ATOM    769  N   LYS A  98      -1.505 -10.080  -8.666  1.00 90.23           N  
ATOM    770  CA  LYS A  98      -1.795 -10.940  -9.810  1.00 90.23           C  
ATOM    771  C   LYS A  98      -0.839 -10.659 -10.965  1.00 90.23           C  
ATOM    772  CB  LYS A  98      -3.242 -10.754 -10.269  1.00 90.23           C  
ATOM    773  O   LYS A  98      -0.353 -11.587 -11.616  1.00 90.23           O  
ATOM    774  CG  LYS A  98      -4.271 -11.387  -9.345  1.00 90.23           C  
ATOM    775  CD  LYS A  98      -5.689 -11.172  -9.858  1.00 90.23           C  
ATOM    776  CE  LYS A  98      -6.723 -11.759  -8.906  1.00 90.23           C  
ATOM    777  NZ  LYS A  98      -8.117 -11.432  -9.332  1.00 90.23           N  
ATOM    778  N   VAL A  99      -0.540  -9.407 -11.150  1.00 87.18           N  
ATOM    779  CA  VAL A  99       0.346  -9.010 -12.239  1.00 87.18           C  
ATOM    780  C   VAL A  99       1.782  -9.408 -11.909  1.00 87.18           C  
ATOM    781  CB  VAL A  99       0.263  -7.491 -12.513  1.00 87.18           C  
ATOM    782  O   VAL A  99       2.473 -10.008 -12.736  1.00 87.18           O  
ATOM    783  CG1 VAL A  99       1.339  -7.063 -13.509  1.00 87.18           C  
ATOM    784  CG2 VAL A  99      -1.126  -7.117 -13.028  1.00 87.18           C  
ATOM    785  N   VAL A 100       2.156  -9.217 -10.724  1.00 87.76           N  
ATOM    786  CA  VAL A 100       3.533  -9.436 -10.296  1.00 87.76           C  
ATOM    787  C   VAL A 100       3.744 -10.914  -9.972  1.00 87.76           C  
ATOM    788  CB  VAL A 100       3.892  -8.565  -9.071  1.00 87.76           C  
ATOM    789  O   VAL A 100       4.838 -11.449 -10.170  1.00 87.76           O  
ATOM    790  CG1 VAL A 100       5.297  -8.894  -8.569  1.00 87.76           C  
ATOM    791  CG2 VAL A 100       3.779  -7.083  -9.420  1.00 87.76           C  
ATOM    792  N   GLY A 101       2.724 -11.506  -9.432  1.00 86.90           N  
ATOM    793  CA  GLY A 101       2.791 -12.891  -8.995  1.00 86.90           C  
ATOM    794  C   GLY A 101       3.163 -13.851 -10.110  1.00 86.90           C  
ATOM    795  O   GLY A 101       3.755 -14.903  -9.858  1.00 86.90           O  
ATOM    796  N   SER A 102       2.876 -13.495 -11.317  1.00 84.68           N  
ATOM    797  CA  SER A 102       3.237 -14.353 -12.441  1.00 84.68           C  
ATOM    798  C   SER A 102       4.748 -14.393 -12.643  1.00 84.68           C  
ATOM    799  CB  SER A 102       2.556 -13.872 -13.723  1.00 84.68           C  
ATOM    800  O   SER A 102       5.283 -15.372 -13.168  1.00 84.68           O  
ATOM    801  OG  SER A 102       3.011 -12.577 -14.079  1.00 84.68           O  
ATOM    802  N   PHE A 103       5.471 -13.412 -11.956  1.00 82.34           N  
ATOM    803  CA  PHE A 103       6.900 -13.284 -12.214  1.00 82.34           C  
ATOM    804  C   PHE A 103       7.703 -13.526 -10.942  1.00 82.34           C  
ATOM    805  CB  PHE A 103       7.223 -11.898 -12.783  1.00 82.34           C  
ATOM    806  O   PHE A 103       8.803 -14.082 -10.992  1.00 82.34           O  
ATOM    807  CG  PHE A 103       6.620 -11.643 -14.138  1.00 82.34           C  
ATOM    808  CD1 PHE A 103       7.310 -11.982 -15.296  1.00 82.34           C  
ATOM    809  CD2 PHE A 103       5.363 -11.064 -14.254  1.00 82.34           C  
ATOM    810  CE1 PHE A 103       6.754 -11.747 -16.552  1.00 82.34           C  
ATOM    811  CE2 PHE A 103       4.801 -10.827 -15.505  1.00 82.34           C  
ATOM    812  CZ  PHE A 103       5.499 -11.168 -16.653  1.00 82.34           C  
ATOM    813  N   VAL A 104       7.084 -13.086  -9.864  1.00 86.04           N  
ATOM    814  CA  VAL A 104       7.750 -13.183  -8.570  1.00 86.04           C  
ATOM    815  C   VAL A 104       6.901 -14.017  -7.613  1.00 86.04           C  
ATOM    816  CB  VAL A 104       8.021 -11.788  -7.964  1.00 86.04           C  
ATOM    817  O   VAL A 104       5.828 -13.585  -7.188  1.00 86.04           O  
ATOM    818  CG1 VAL A 104       8.758 -11.911  -6.632  1.00 86.04           C  
ATOM    819  CG2 VAL A 104       8.819 -10.928  -8.942  1.00 86.04           C  
ATOM    820  N   ALA A 105       7.347 -15.235  -7.295  1.00 84.57           N  
ATOM    821  CA  ALA A 105       6.566 -16.223  -6.556  1.00 84.57           C  
ATOM    822  C   ALA A 105       6.338 -15.776  -5.115  1.00 84.57           C  
ATOM    823  CB  ALA A 105       7.262 -17.581  -6.585  1.00 84.57           C  
ATOM    824  O   ALA A 105       5.269 -16.011  -4.547  1.00 84.57           O  
ATOM    825  N   ASP A 106       7.169 -14.952  -4.540  1.00 87.05           N  
ATOM    826  CA  ASP A 106       7.100 -14.683  -3.107  1.00 87.05           C  
ATOM    827  C   ASP A 106       6.344 -13.387  -2.827  1.00 87.05           C  
ATOM    828  CB  ASP A 106       8.505 -14.613  -2.506  1.00 87.05           C  
ATOM    829  O   ASP A 106       6.222 -12.969  -1.674  1.00 87.05           O  
ATOM    830  CG  ASP A 106       9.235 -15.944  -2.546  1.00 87.05           C  
ATOM    831  OD1 ASP A 106       8.571 -17.002  -2.603  1.00 87.05           O  
ATOM    832  OD2 ASP A 106      10.485 -15.935  -2.517  1.00 87.05           O  
ATOM    833  N   ILE A 107       5.787 -12.791  -3.762  1.00 88.97           N  
ATOM    834  CA  ILE A 107       5.110 -11.507  -3.618  1.00 88.97           C  
ATOM    835  C   ILE A 107       3.827 -11.689  -2.811  1.00 88.97           C  
ATOM    836  CB  ILE A 107       4.793 -10.878  -4.994  1.00 88.97           C  
ATOM    837  O   ILE A 107       3.365 -10.756  -2.149  1.00 88.97           O  
ATOM    838  CG1 ILE A 107       4.319  -9.430  -4.822  1.00 88.97           C  
ATOM    839  CG2 ILE A 107       3.748 -11.712  -5.741  1.00 88.97           C  
ATOM    840  CD1 ILE A 107       5.402  -8.479  -4.333  1.00 88.97           C  
ATOM    841  N   TYR A 108       3.326 -12.865  -2.842  1.00 90.24           N  
ATOM    842  CA  TYR A 108       2.100 -13.142  -2.100  1.00 90.24           C  
ATOM    843  C   TYR A 108       2.313 -12.949  -0.603  1.00 90.24           C  
ATOM    844  CB  TYR A 108       1.613 -14.567  -2.379  1.00 90.24           C  
ATOM    845  O   TYR A 108       1.380 -12.600   0.123  1.00 90.24           O  
ATOM    846  CG  TYR A 108       2.424 -15.633  -1.683  1.00 90.24           C  
ATOM    847  CD1 TYR A 108       3.541 -16.196  -2.294  1.00 90.24           C  
ATOM    848  CD2 TYR A 108       2.073 -16.079  -0.413  1.00 90.24           C  
ATOM    849  CE1 TYR A 108       4.290 -17.180  -1.657  1.00 90.24           C  
ATOM    850  CE2 TYR A 108       2.815 -17.062   0.234  1.00 90.24           C  
ATOM    851  OH  TYR A 108       4.657 -18.579   0.241  1.00 90.24           O  
ATOM    852  CZ  TYR A 108       3.920 -17.606  -0.395  1.00 90.24           C  
ATOM    853  N   LEU A 109       3.473 -13.121  -0.088  1.00 90.20           N  
ATOM    854  CA  LEU A 109       3.774 -12.940   1.328  1.00 90.20           C  
ATOM    855  C   LEU A 109       3.601 -11.482   1.738  1.00 90.20           C  
ATOM    856  CB  LEU A 109       5.201 -13.403   1.636  1.00 90.20           C  
ATOM    857  O   LEU A 109       3.069 -11.194   2.813  1.00 90.20           O  
ATOM    858  CG  LEU A 109       5.459 -14.908   1.548  1.00 90.20           C  
ATOM    859  CD1 LEU A 109       6.944 -15.203   1.732  1.00 90.20           C  
ATOM    860  CD2 LEU A 109       4.628 -15.656   2.585  1.00 90.20           C  
ATOM    861  N   ALA A 110       4.043 -10.586   0.865  1.00 91.54           N  
ATOM    862  CA  ALA A 110       3.910  -9.156   1.131  1.00 91.54           C  
ATOM    863  C   ALA A 110       2.443  -8.740   1.175  1.00 91.54           C  
ATOM    864  CB  ALA A 110       4.658  -8.347   0.074  1.00 91.54           C  
ATOM    865  O   ALA A 110       2.021  -8.023   2.085  1.00 91.54           O  
ATOM    866  N   THR A 111       1.703  -9.227   0.246  1.00 92.40           N  
ATOM    867  CA  THR A 111       0.292  -8.863   0.171  1.00 92.40           C  
ATOM    868  C   THR A 111      -0.485  -9.464   1.338  1.00 92.40           C  
ATOM    869  CB  THR A 111      -0.334  -9.326  -1.158  1.00 92.40           C  
ATOM    870  O   THR A 111      -1.374  -8.819   1.897  1.00 92.40           O  
ATOM    871  CG2 THR A 111       0.218  -8.526  -2.334  1.00 92.40           C  
ATOM    872  OG1 THR A 111      -0.041 -10.714  -1.360  1.00 92.40           O  
ATOM    873  N   ARG A 112      -0.130 -10.635   1.720  1.00 92.20           N  
ATOM    874  CA  ARG A 112      -0.788 -11.262   2.861  1.00 92.20           C  
ATOM    875  C   ARG A 112      -0.523 -10.481   4.143  1.00 92.20           C  
ATOM    876  CB  ARG A 112      -0.320 -12.710   3.023  1.00 92.20           C  
ATOM    877  O   ARG A 112      -1.405 -10.360   4.996  1.00 92.20           O  
ATOM    878  CG  ARG A 112      -0.926 -13.671   2.013  1.00 92.20           C  
ATOM    879  CD  ARG A 112      -0.585 -15.119   2.336  1.00 92.20           C  
ATOM    880  NE  ARG A 112      -1.279 -16.047   1.448  1.00 92.20           N  
ATOM    881  NH1 ARG A 112      -0.474 -17.954   2.474  1.00 92.20           N  
ATOM    882  NH2 ARG A 112      -1.883 -18.123   0.673  1.00 92.20           N  
ATOM    883  CZ  ARG A 112      -1.211 -17.372   1.534  1.00 92.20           C  
ATOM    884  N   LEU A 113       0.645 -10.094   4.222  1.00 92.20           N  
ATOM    885  CA  LEU A 113       0.986  -9.257   5.367  1.00 92.20           C  
ATOM    886  C   LEU A 113       0.108  -8.010   5.409  1.00 92.20           C  
ATOM    887  CB  LEU A 113       2.462  -8.854   5.317  1.00 92.20           C  
ATOM    888  O   LEU A 113      -0.413  -7.647   6.466  1.00 92.20           O  
ATOM    889  CG  LEU A 113       2.992  -8.069   6.518  1.00 92.20           C  
ATOM    890  CD1 LEU A 113       3.001  -8.948   7.764  1.00 92.20           C  
ATOM    891  CD2 LEU A 113       4.388  -7.527   6.229  1.00 92.20           C  
ATOM    892  N   ALA A 114      -0.026  -7.357   4.342  1.00 93.85           N  
ATOM    893  CA  ALA A 114      -0.875  -6.171   4.266  1.00 93.85           C  
ATOM    894  C   ALA A 114      -2.317  -6.503   4.641  1.00 93.85           C  
ATOM    895  CB  ALA A 114      -0.819  -5.565   2.866  1.00 93.85           C  
ATOM    896  O   ALA A 114      -2.945  -5.780   5.418  1.00 93.85           O  
ATOM    897  N   TYR A 115      -2.800  -7.635   4.123  1.00 94.91           N  
ATOM    898  CA  TYR A 115      -4.161  -8.058   4.436  1.00 94.91           C  
ATOM    899  C   TYR A 115      -4.322  -8.314   5.930  1.00 94.91           C  
ATOM    900  CB  TYR A 115      -4.527  -9.319   3.648  1.00 94.91           C  
ATOM    901  O   TYR A 115      -5.358  -7.989   6.514  1.00 94.91           O  
ATOM    902  CG  TYR A 115      -4.474  -9.135   2.150  1.00 94.91           C  
ATOM    903  CD1 TYR A 115      -4.855  -7.931   1.562  1.00 94.91           C  
ATOM    904  CD2 TYR A 115      -4.043 -10.165   1.321  1.00 94.91           C  
ATOM    905  CE1 TYR A 115      -4.809  -7.758   0.183  1.00 94.91           C  
ATOM    906  CE2 TYR A 115      -3.994 -10.003  -0.060  1.00 94.91           C  
ATOM    907  OH  TYR A 115      -4.330  -8.632  -1.985  1.00 94.91           O  
ATOM    908  CZ  TYR A 115      -4.377  -8.798  -0.619  1.00 94.91           C  
ATOM    909  N   GLY A 116      -3.370  -8.879   6.463  1.00 92.63           N  
ATOM    910  CA  GLY A 116      -3.391  -9.110   7.898  1.00 92.63           C  
ATOM    911  C   GLY A 116      -3.549  -7.836   8.706  1.00 92.63           C  
ATOM    912  O   GLY A 116      -4.351  -7.784   9.641  1.00 92.63           O  
ATOM    913  N   TYR A 117      -2.800  -6.851   8.286  1.00 92.87           N  
ATOM    914  CA  TYR A 117      -2.906  -5.566   8.968  1.00 92.87           C  
ATOM    915  C   TYR A 117      -4.292  -4.962   8.781  1.00 92.87           C  
ATOM    916  CB  TYR A 117      -1.839  -4.595   8.453  1.00 92.87           C  
ATOM    917  O   TYR A 117      -4.862  -4.399   9.719  1.00 92.87           O  
ATOM    918  CG  TYR A 117      -0.511  -4.722   9.159  1.00 92.87           C  
ATOM    919  CD1 TYR A 117      -0.336  -4.228  10.450  1.00 92.87           C  
ATOM    920  CD2 TYR A 117       0.571  -5.336   8.537  1.00 92.87           C  
ATOM    921  CE1 TYR A 117       0.887  -4.341  11.103  1.00 92.87           C  
ATOM    922  CE2 TYR A 117       1.798  -5.454   9.181  1.00 92.87           C  
ATOM    923  OH  TYR A 117       3.159  -5.070  11.104  1.00 92.87           O  
ATOM    924  CZ  TYR A 117       1.946  -4.955  10.462  1.00 92.87           C  
ATOM    925  N   PHE A 118      -4.818  -5.097   7.579  1.00 94.25           N  
ATOM    926  CA  PHE A 118      -6.170  -4.611   7.331  1.00 94.25           C  
ATOM    927  C   PHE A 118      -7.170  -5.300   8.253  1.00 94.25           C  
ATOM    928  CB  PHE A 118      -6.564  -4.836   5.868  1.00 94.25           C  
ATOM    929  O   PHE A 118      -8.055  -4.650   8.813  1.00 94.25           O  
ATOM    930  CG  PHE A 118      -5.780  -4.000   4.893  1.00 94.25           C  
ATOM    931  CD1 PHE A 118      -5.237  -2.781   5.280  1.00 94.25           C  
ATOM    932  CD2 PHE A 118      -5.585  -4.434   3.588  1.00 94.25           C  
ATOM    933  CE1 PHE A 118      -4.511  -2.005   4.380  1.00 94.25           C  
ATOM    934  CE2 PHE A 118      -4.861  -3.664   2.683  1.00 94.25           C  
ATOM    935  CZ  PHE A 118      -4.325  -2.450   3.080  1.00 94.25           C  
ATOM    936  N   ALA A 119      -7.019  -6.542   8.394  1.00 92.71           N  
ATOM    937  CA  ALA A 119      -7.937  -7.327   9.214  1.00 92.71           C  
ATOM    938  C   ALA A 119      -7.886  -6.883  10.673  1.00 92.71           C  
ATOM    939  CB  ALA A 119      -7.611  -8.815   9.102  1.00 92.71           C  
ATOM    940  O   ALA A 119      -8.926  -6.703  11.311  1.00 92.71           O  
ATOM    941  N   VAL A 120      -6.704  -6.696  11.138  1.00 91.47           N  
ATOM    942  CA  VAL A 120      -6.519  -6.320  12.536  1.00 91.47           C  
ATOM    943  C   VAL A 120      -7.116  -4.937  12.783  1.00 91.47           C  
ATOM    944  CB  VAL A 120      -5.027  -6.336  12.936  1.00 91.47           C  
ATOM    945  O   VAL A 120      -7.871  -4.741  13.738  1.00 91.47           O  
ATOM    946  CG1 VAL A 120      -4.832  -5.723  14.321  1.00 91.47           C  
ATOM    947  CG2 VAL A 120      -4.480  -7.762  12.898  1.00 91.47           C  
ATOM    948  N   VAL A 121      -6.846  -4.053  11.934  1.00 91.93           N  
ATOM    949  CA  VAL A 121      -7.270  -2.668  12.117  1.00 91.93           C  
ATOM    950  C   VAL A 121      -8.779  -2.559  11.913  1.00 91.93           C  
ATOM    951  CB  VAL A 121      -6.531  -1.716  11.151  1.00 91.93           C  
ATOM    952  O   VAL A 121      -9.451  -1.790  12.605  1.00 91.93           O  
ATOM    953  CG1 VAL A 121      -7.158  -0.323  11.181  1.00 91.93           C  
ATOM    954  CG2 VAL A 121      -5.046  -1.645  11.504  1.00 91.93           C  
ATOM    955  N   LEU A 122      -9.300  -3.339  11.015  1.00 93.01           N  
ATOM    956  CA  LEU A 122     -10.729  -3.284  10.725  1.00 93.01           C  
ATOM    957  C   LEU A 122     -11.544  -3.804  11.905  1.00 93.01           C  
ATOM    958  CB  LEU A 122     -11.052  -4.098   9.469  1.00 93.01           C  
ATOM    959  O   LEU A 122     -12.678  -3.370  12.120  1.00 93.01           O  
ATOM    960  CG  LEU A 122     -10.702  -3.446   8.130  1.00 93.01           C  
ATOM    961  CD1 LEU A 122     -10.940  -4.426   6.986  1.00 93.01           C  
ATOM    962  CD2 LEU A 122     -11.514  -2.172   7.927  1.00 93.01           C  
ATOM    963  N   GLU A 123     -10.985  -4.649  12.627  1.00 91.56           N  
ATOM    964  CA  GLU A 123     -11.660  -5.143  13.823  1.00 91.56           C  
ATOM    965  C   GLU A 123     -11.836  -4.033  14.855  1.00 91.56           C  
ATOM    966  CB  GLU A 123     -10.884  -6.312  14.435  1.00 91.56           C  
ATOM    967  O   GLU A 123     -12.798  -4.043  15.626  1.00 91.56           O  
ATOM    968  CG  GLU A 123     -11.029  -7.617  13.665  1.00 91.56           C  
ATOM    969  CD  GLU A 123     -10.301  -8.782  14.316  1.00 91.56           C  
ATOM    970  OE1 GLU A 123     -10.374  -9.915  13.788  1.00 91.56           O  
ATOM    971  OE2 GLU A 123      -9.654  -8.560  15.364  1.00 91.56           O  
ATOM    972  N   LEU A 124     -10.994  -3.051  14.730  1.00 90.40           N  
ATOM    973  CA  LEU A 124     -11.017  -1.951  15.689  1.00 90.40           C  
ATOM    974  C   LEU A 124     -11.761  -0.748  15.119  1.00 90.40           C  
ATOM    975  CB  LEU A 124      -9.592  -1.548  16.076  1.00 90.40           C  
ATOM    976  O   LEU A 124     -11.893   0.279  15.788  1.00 90.40           O  
ATOM    977  CG  LEU A 124      -8.744  -2.624  16.756  1.00 90.40           C  
ATOM    978  CD1 LEU A 124      -7.268  -2.240  16.716  1.00 90.40           C  
ATOM    979  CD2 LEU A 124      -9.206  -2.842  18.193  1.00 90.40           C  
ATOM    980  N   ALA A 125     -12.220  -0.863  13.946  1.00 89.25           N  
ATOM    981  CA  ALA A 125     -12.732   0.267  13.175  1.00 89.25           C  
ATOM    982  C   ALA A 125     -14.071   0.747  13.727  1.00 89.25           C  
ATOM    983  CB  ALA A 125     -12.873  -0.114  11.703  1.00 89.25           C  
ATOM    984  O   ALA A 125     -14.372   1.942  13.693  1.00 89.25           O  
ATOM    985  N   ALA A 126     -14.827  -0.172  14.368  1.00 88.11           N  
ATOM    986  CA  ALA A 126     -16.159   0.204  14.833  1.00 88.11           C  
ATOM    987  C   ALA A 126     -16.081   1.278  15.914  1.00 88.11           C  
ATOM    988  CB  ALA A 126     -16.905  -1.021  15.357  1.00 88.11           C  
ATOM    989  O   ALA A 126     -16.883   2.215  15.927  1.00 88.11           O  
ATOM    990  N   GLU A 127     -15.024   1.302  16.668  1.00 89.55           N  
ATOM    991  CA  GLU A 127     -14.897   2.219  17.797  1.00 89.55           C  
ATOM    992  C   GLU A 127     -13.993   3.399  17.450  1.00 89.55           C  
ATOM    993  CB  GLU A 127     -14.356   1.485  19.027  1.00 89.55           C  
ATOM    994  O   GLU A 127     -14.067   4.452  18.087  1.00 89.55           O  
ATOM    995  CG  GLU A 127     -15.271   0.381  19.536  1.00 89.55           C  
ATOM    996  CD  GLU A 127     -14.668  -0.417  20.681  1.00 89.55           C  
ATOM    997  OE1 GLU A 127     -15.292  -1.408  21.124  1.00 89.55           O  
ATOM    998  OE2 GLU A 127     -13.564  -0.048  21.139  1.00 89.55           O  
ATOM    999  N   ASN A 128     -13.234   3.238  16.380  1.00 90.30           N  
ATOM   1000  CA  ASN A 128     -12.216   4.237  16.071  1.00 90.30           C  
ATOM   1001  C   ASN A 128     -12.240   4.623  14.594  1.00 90.30           C  
ATOM   1002  CB  ASN A 128     -10.828   3.727  16.464  1.00 90.30           C  
ATOM   1003  O   ASN A 128     -11.188   4.788  13.975  1.00 90.30           O  
ATOM   1004  CG  ASN A 128     -10.714   3.428  17.946  1.00 90.30           C  
ATOM   1005  ND2 ASN A 128     -10.618   2.148  18.286  1.00 90.30           N  
ATOM   1006  OD1 ASN A 128     -10.712   4.339  18.778  1.00 90.30           O  
ATOM   1007  N   ALA A 129     -13.387   4.900  14.080  1.00 89.92           N  
ATOM   1008  CA  ALA A 129     -13.593   5.071  12.644  1.00 89.92           C  
ATOM   1009  C   ALA A 129     -12.940   6.356  12.145  1.00 89.92           C  
ATOM   1010  CB  ALA A 129     -15.084   5.074  12.317  1.00 89.92           C  
ATOM   1011  O   ALA A 129     -12.352   6.381  11.062  1.00 89.92           O  
ATOM   1012  N   THR A 130     -12.863   7.372  12.927  1.00 88.15           N  
ATOM   1013  CA  THR A 130     -12.406   8.680  12.470  1.00 88.15           C  
ATOM   1014  C   THR A 130     -10.905   8.662  12.194  1.00 88.15           C  
ATOM   1015  CB  THR A 130     -12.727   9.776  13.503  1.00 88.15           C  
ATOM   1016  O   THR A 130     -10.464   9.046  11.108  1.00 88.15           O  
ATOM   1017  CG2 THR A 130     -12.381  11.160  12.962  1.00 88.15           C  
ATOM   1018  OG1 THR A 130     -14.125   9.734  13.817  1.00 88.15           O  
ATOM   1019  N   PRO A 131     -10.089   8.237  13.108  1.00 88.33           N  
ATOM   1020  CA  PRO A 131      -8.651   8.169  12.838  1.00 88.33           C  
ATOM   1021  C   PRO A 131      -8.302   7.156  11.749  1.00 88.33           C  
ATOM   1022  CB  PRO A 131      -8.058   7.748  14.185  1.00 88.33           C  
ATOM   1023  O   PRO A 131      -7.394   7.393  10.949  1.00 88.33           O  
ATOM   1024  CG  PRO A 131      -9.195   7.117  14.922  1.00 88.33           C  
ATOM   1025  CD  PRO A 131     -10.478   7.721  14.427  1.00 88.33           C  
ATOM   1026  N   LEU A 132      -9.065   6.185  11.654  1.00 90.85           N  
ATOM   1027  CA  LEU A 132      -8.838   5.161  10.640  1.00 90.85           C  
ATOM   1028  C   LEU A 132      -9.181   5.686   9.250  1.00 90.85           C  
ATOM   1029  CB  LEU A 132      -9.668   3.911  10.945  1.00 90.85           C  
ATOM   1030  O   LEU A 132      -8.492   5.373   8.276  1.00 90.85           O  
ATOM   1031  CG  LEU A 132      -9.078   2.938  11.968  1.00 90.85           C  
ATOM   1032  CD1 LEU A 132     -10.123   1.907  12.382  1.00 90.85           C  
ATOM   1033  CD2 LEU A 132      -7.839   2.254  11.402  1.00 90.85           C  
ATOM   1034  N   LYS A 133     -10.168   6.387   9.270  1.00 90.29           N  
ATOM   1035  CA  LYS A 133     -10.542   7.000   7.998  1.00 90.29           C  
ATOM   1036  C   LYS A 133      -9.395   7.832   7.430  1.00 90.29           C  
ATOM   1037  CB  LYS A 133     -11.787   7.872   8.168  1.00 90.29           C  
ATOM   1038  O   LYS A 133      -9.076   7.730   6.244  1.00 90.29           O  
ATOM   1039  CG  LYS A 133     -12.277   8.509   6.876  1.00 90.29           C  
ATOM   1040  CD  LYS A 133     -13.467   9.428   7.123  1.00 90.29           C  
ATOM   1041  CE  LYS A 133     -13.775  10.285   5.903  1.00 90.29           C  
ATOM   1042  NZ  LYS A 133     -14.857  11.276   6.181  1.00 90.29           N  
ATOM   1043  N   HIS A 134      -8.771   8.610   8.214  1.00 88.66           N  
ATOM   1044  CA  HIS A 134      -7.665   9.468   7.804  1.00 88.66           C  
ATOM   1045  C   HIS A 134      -6.488   8.643   7.293  1.00 88.66           C  
ATOM   1046  CB  HIS A 134      -7.218  10.358   8.964  1.00 88.66           C  
ATOM   1047  O   HIS A 134      -5.915   8.953   6.246  1.00 88.66           O  
ATOM   1048  CG  HIS A 134      -6.188  11.373   8.581  1.00 88.66           C  
ATOM   1049  CD2 HIS A 134      -4.873  11.465   8.889  1.00 88.66           C  
ATOM   1050  ND1 HIS A 134      -6.475  12.459   7.783  1.00 88.66           N  
ATOM   1051  CE1 HIS A 134      -5.377  13.177   7.616  1.00 88.66           C  
ATOM   1052  NE2 HIS A 134      -4.391  12.596   8.278  1.00 88.66           N  
ATOM   1053  N   ILE A 135      -6.174   7.636   7.965  1.00 90.77           N  
ATOM   1054  CA  ILE A 135      -5.037   6.796   7.604  1.00 90.77           C  
ATOM   1055  C   ILE A 135      -5.315   6.096   6.275  1.00 90.77           C  
ATOM   1056  CB  ILE A 135      -4.731   5.755   8.704  1.00 90.77           C  
ATOM   1057  O   ILE A 135      -4.443   6.035   5.405  1.00 90.77           O  
ATOM   1058  CG1 ILE A 135      -4.203   6.450   9.964  1.00 90.77           C  
ATOM   1059  CG2 ILE A 135      -3.733   4.711   8.196  1.00 90.77           C  
ATOM   1060  CD1 ILE A 135      -4.001   5.515  11.148  1.00 90.77           C  
ATOM   1061  N   PHE A 136      -6.483   5.596   6.152  1.00 91.91           N  
ATOM   1062  CA  PHE A 136      -6.825   4.902   4.916  1.00 91.91           C  
ATOM   1063  C   PHE A 136      -6.776   5.855   3.728  1.00 91.91           C  
ATOM   1064  CB  PHE A 136      -8.215   4.266   5.022  1.00 91.91           C  
ATOM   1065  O   PHE A 136      -6.336   5.478   2.640  1.00 91.91           O  
ATOM   1066  CG  PHE A 136      -8.201   2.866   5.574  1.00 91.91           C  
ATOM   1067  CD1 PHE A 136      -7.875   1.787   4.761  1.00 91.91           C  
ATOM   1068  CD2 PHE A 136      -8.515   2.629   6.906  1.00 91.91           C  
ATOM   1069  CE1 PHE A 136      -7.862   0.490   5.269  1.00 91.91           C  
ATOM   1070  CE2 PHE A 136      -8.504   1.335   7.420  1.00 91.91           C  
ATOM   1071  CZ  PHE A 136      -8.178   0.267   6.600  1.00 91.91           C  
ATOM   1072  N   VAL A 137      -7.191   7.022   3.955  1.00 90.36           N  
ATOM   1073  CA  VAL A 137      -7.147   8.005   2.878  1.00 90.36           C  
ATOM   1074  C   VAL A 137      -5.697   8.258   2.470  1.00 90.36           C  
ATOM   1075  CB  VAL A 137      -7.823   9.331   3.292  1.00 90.36           C  
ATOM   1076  O   VAL A 137      -5.382   8.314   1.278  1.00 90.36           O  
ATOM   1077  CG1 VAL A 137      -7.483  10.443   2.301  1.00 90.36           C  
ATOM   1078  CG2 VAL A 137      -9.336   9.148   3.396  1.00 90.36           C  
ATOM   1079  N   VAL A 138      -4.870   8.395   3.405  1.00 89.01           N  
ATOM   1080  CA  VAL A 138      -3.455   8.633   3.142  1.00 89.01           C  
ATOM   1081  C   VAL A 138      -2.868   7.457   2.364  1.00 89.01           C  
ATOM   1082  CB  VAL A 138      -2.663   8.854   4.451  1.00 89.01           C  
ATOM   1083  O   VAL A 138      -2.179   7.650   1.360  1.00 89.01           O  
ATOM   1084  CG1 VAL A 138      -1.160   8.854   4.179  1.00 89.01           C  
ATOM   1085  CG2 VAL A 138      -3.089  10.162   5.116  1.00 89.01           C  
ATOM   1086  N   VAL A 139      -3.145   6.337   2.862  1.00 91.40           N  
ATOM   1087  CA  VAL A 139      -2.617   5.145   2.205  1.00 91.40           C  
ATOM   1088  C   VAL A 139      -3.172   5.049   0.786  1.00 91.40           C  
ATOM   1089  CB  VAL A 139      -2.956   3.864   2.999  1.00 91.40           C  
ATOM   1090  O   VAL A 139      -2.447   4.695  -0.148  1.00 91.40           O  
ATOM   1091  CG1 VAL A 139      -2.538   2.619   2.218  1.00 91.40           C  
ATOM   1092  CG2 VAL A 139      -2.281   3.890   4.369  1.00 91.40           C  
ATOM   1093  N   LEU A 140      -4.394   5.342   0.626  1.00 90.78           N  
ATOM   1094  CA  LEU A 140      -5.000   5.336  -0.701  1.00 90.78           C  
ATOM   1095  C   LEU A 140      -4.306   6.338  -1.619  1.00 90.78           C  
ATOM   1096  CB  LEU A 140      -6.494   5.659  -0.610  1.00 90.78           C  
ATOM   1097  O   LEU A 140      -4.029   6.033  -2.781  1.00 90.78           O  
ATOM   1098  CG  LEU A 140      -7.416   4.499  -0.230  1.00 90.78           C  
ATOM   1099  CD1 LEU A 140      -8.785   5.026   0.185  1.00 90.78           C  
ATOM   1100  CD2 LEU A 140      -7.543   3.515  -1.388  1.00 90.78           C  
ATOM   1101  N   ASP A 141      -4.049   7.439  -1.086  1.00 87.93           N  
ATOM   1102  CA  ASP A 141      -3.369   8.474  -1.858  1.00 87.93           C  
ATOM   1103  C   ASP A 141      -1.967   8.023  -2.265  1.00 87.93           C  
ATOM   1104  CB  ASP A 141      -3.291   9.777  -1.060  1.00 87.93           C  
ATOM   1105  O   ASP A 141      -1.564   8.197  -3.416  1.00 87.93           O  
ATOM   1106  CG  ASP A 141      -4.625  10.496  -0.968  1.00 87.93           C  
ATOM   1107  OD1 ASP A 141      -5.558  10.152  -1.726  1.00 87.93           O  
ATOM   1108  OD2 ASP A 141      -4.744  11.419  -0.133  1.00 87.93           O  
ATOM   1109  N   ILE A 142      -1.298   7.424  -1.377  1.00 89.57           N  
ATOM   1110  CA  ILE A 142       0.078   6.998  -1.611  1.00 89.57           C  
ATOM   1111  C   ILE A 142       0.099   5.857  -2.626  1.00 89.57           C  
ATOM   1112  CB  ILE A 142       0.765   6.561  -0.298  1.00 89.57           C  
ATOM   1113  O   ILE A 142       1.043   5.733  -3.410  1.00 89.57           O  
ATOM   1114  CG1 ILE A 142       0.940   7.761   0.639  1.00 89.57           C  
ATOM   1115  CG2 ILE A 142       2.112   5.893  -0.590  1.00 89.57           C  
ATOM   1116  CD1 ILE A 142       1.336   7.385   2.060  1.00 89.57           C  
ATOM   1117  N   SER A 143      -0.936   5.094  -2.675  1.00 90.83           N  
ATOM   1118  CA  SER A 143      -0.977   3.904  -3.518  1.00 90.83           C  
ATOM   1119  C   SER A 143      -1.443   4.242  -4.930  1.00 90.83           C  
ATOM   1120  CB  SER A 143      -1.898   2.846  -2.908  1.00 90.83           C  
ATOM   1121  O   SER A 143      -1.421   3.387  -5.818  1.00 90.83           O  
ATOM   1122  OG  SER A 143      -3.252   3.259  -2.975  1.00 90.83           O  
ATOM   1123  N   THR A 144      -1.805   5.369  -5.248  1.00 87.81           N  
ATOM   1124  CA  THR A 144      -2.392   5.806  -6.510  1.00 87.81           C  
ATOM   1125  C   THR A 144      -1.449   5.514  -7.674  1.00 87.81           C  
ATOM   1126  CB  THR A 144      -2.725   7.309  -6.481  1.00 87.81           C  
ATOM   1127  O   THR A 144      -1.889   5.092  -8.746  1.00 87.81           O  
ATOM   1128  CG2 THR A 144      -3.373   7.755  -7.787  1.00 87.81           C  
ATOM   1129  OG1 THR A 144      -3.628   7.571  -5.399  1.00 87.81           O  
ATOM   1130  N   PRO A 145      -0.179   5.732  -7.480  1.00 86.55           N  
ATOM   1131  CA  PRO A 145       0.732   5.462  -8.594  1.00 86.55           C  
ATOM   1132  C   PRO A 145       0.644   4.021  -9.093  1.00 86.55           C  
ATOM   1133  CB  PRO A 145       2.112   5.749  -7.998  1.00 86.55           C  
ATOM   1134  O   PRO A 145       0.914   3.753 -10.266  1.00 86.55           O  
ATOM   1135  CG  PRO A 145       1.849   6.672  -6.852  1.00 86.55           C  
ATOM   1136  CD  PRO A 145       0.497   6.351  -6.283  1.00 86.55           C  
ATOM   1137  N   PHE A 146       0.296   3.100  -8.298  1.00 85.03           N  
ATOM   1138  CA  PHE A 146       0.176   1.703  -8.698  1.00 85.03           C  
ATOM   1139  C   PHE A 146      -0.920   1.532  -9.744  1.00 85.03           C  
ATOM   1140  CB  PHE A 146      -0.116   0.817  -7.483  1.00 85.03           C  
ATOM   1141  O   PHE A 146      -0.765   0.761 -10.693  1.00 85.03           O  
ATOM   1142  CG  PHE A 146       1.118   0.377  -6.742  1.00 85.03           C  
ATOM   1143  CD1 PHE A 146       2.137  -0.301  -7.401  1.00 85.03           C  
ATOM   1144  CD2 PHE A 146       1.260   0.642  -5.386  1.00 85.03           C  
ATOM   1145  CE1 PHE A 146       3.280  -0.709  -6.718  1.00 85.03           C  
ATOM   1146  CE2 PHE A 146       2.400   0.238  -4.697  1.00 85.03           C  
ATOM   1147  CZ  PHE A 146       3.408  -0.439  -5.365  1.00 85.03           C  
ATOM   1148  N   GLN A 147      -1.940   2.186  -9.595  1.00 82.09           N  
ATOM   1149  CA  GLN A 147      -3.051   2.093 -10.535  1.00 82.09           C  
ATOM   1150  C   GLN A 147      -2.629   2.541 -11.932  1.00 82.09           C  
ATOM   1151  CB  GLN A 147      -4.236   2.931 -10.051  1.00 82.09           C  
ATOM   1152  O   GLN A 147      -2.987   1.907 -12.927  1.00 82.09           O  
ATOM   1153  CG  GLN A 147      -4.981   2.319  -8.873  1.00 82.09           C  
ATOM   1154  CD  GLN A 147      -6.169   3.155  -8.432  1.00 82.09           C  
ATOM   1155  NE2 GLN A 147      -6.669   2.887  -7.230  1.00 82.09           N  
ATOM   1156  OE1 GLN A 147      -6.632   4.034  -9.165  1.00 82.09           O  
ATOM   1157  N   SER A 148      -1.933   3.598 -11.875  1.00 82.22           N  
ATOM   1158  CA  SER A 148      -1.460   4.127 -13.150  1.00 82.22           C  
ATOM   1159  C   SER A 148      -0.488   3.163 -13.822  1.00 82.22           C  
ATOM   1160  CB  SER A 148      -0.787   5.485 -12.950  1.00 82.22           C  
ATOM   1161  O   SER A 148      -0.555   2.950 -15.034  1.00 82.22           O  
ATOM   1162  OG  SER A 148      -0.204   5.940 -14.159  1.00 82.22           O  
ATOM   1163  N   ILE A 149       0.354   2.583 -13.041  1.00 85.36           N  
ATOM   1164  CA  ILE A 149       1.358   1.654 -13.548  1.00 85.36           C  
ATOM   1165  C   ILE A 149       0.676   0.386 -14.059  1.00 85.36           C  
ATOM   1166  CB  ILE A 149       2.402   1.302 -12.465  1.00 85.36           C  
ATOM   1167  O   ILE A 149       1.040  -0.141 -15.113  1.00 85.36           O  
ATOM   1168  CG1 ILE A 149       3.244   2.534 -12.114  1.00 85.36           C  
ATOM   1169  CG2 ILE A 149       3.291   0.144 -12.928  1.00 85.36           C  
ATOM   1170  CD1 ILE A 149       4.138   2.346 -10.897  1.00 85.36           C  
ATOM   1171  N   LEU A 150      -0.305  -0.015 -13.345  1.00 82.24           N  
ATOM   1172  CA  LEU A 150      -1.021  -1.228 -13.724  1.00 82.24           C  
ATOM   1173  C   LEU A 150      -1.752  -1.037 -15.048  1.00 82.24           C  
ATOM   1174  CB  LEU A 150      -2.016  -1.627 -12.631  1.00 82.24           C  
ATOM   1175  O   LEU A 150      -1.822  -1.960 -15.863  1.00 82.24           O  
ATOM   1176  CG  LEU A 150      -1.420  -2.232 -11.359  1.00 82.24           C  
ATOM   1177  CD1 LEU A 150      -2.503  -2.417 -10.302  1.00 82.24           C  
ATOM   1178  CD2 LEU A 150      -0.735  -3.559 -11.668  1.00 82.24           C  
ATOM   1179  N   ARG A 151      -2.280   0.123 -15.287  1.00 80.72           N  
ATOM   1180  CA  ARG A 151      -2.973   0.424 -16.535  1.00 80.72           C  
ATOM   1181  C   ARG A 151      -2.001   0.444 -17.710  1.00 80.72           C  
ATOM   1182  CB  ARG A 151      -3.703   1.765 -16.436  1.00 80.72           C  
ATOM   1183  O   ARG A 151      -2.366   0.083 -18.831  1.00 80.72           O  
ATOM   1184  CG  ARG A 151      -4.934   1.732 -15.544  1.00 80.72           C  
ATOM   1185  CD  ARG A 151      -5.675   3.062 -15.555  1.00 80.72           C  
ATOM   1186  NE  ARG A 151      -6.790   3.066 -14.613  1.00 80.72           N  
ATOM   1187  NH1 ARG A 151      -7.088   5.356 -14.656  1.00 80.72           N  
ATOM   1188  NH2 ARG A 151      -8.436   4.044 -13.346  1.00 80.72           N  
ATOM   1189  CZ  ARG A 151      -7.436   4.155 -14.207  1.00 80.72           C  
ATOM   1190  N   ALA A 152      -0.811   0.788 -17.322  1.00 76.08           N  
ATOM   1191  CA  ALA A 152       0.191   0.977 -18.368  1.00 76.08           C  
ATOM   1192  C   ALA A 152       0.928  -0.326 -18.662  1.00 76.08           C  
ATOM   1193  CB  ALA A 152       1.182   2.066 -17.966  1.00 76.08           C  
ATOM   1194  O   ALA A 152       1.574  -0.460 -19.705  1.00 76.08           O  
ATOM   1195  N   THR A 153       0.783  -1.259 -17.774  1.00 74.19           N  
ATOM   1196  CA  THR A 153       1.540  -2.496 -17.928  1.00 74.19           C  
ATOM   1197  C   THR A 153       0.790  -3.483 -18.818  1.00 74.19           C  
ATOM   1198  CB  THR A 153       1.828  -3.149 -16.563  1.00 74.19           C  
ATOM   1199  O   THR A 153      -0.384  -3.775 -18.578  1.00 74.19           O  
ATOM   1200  CG2 THR A 153       3.220  -2.779 -16.059  1.00 74.19           C  
ATOM   1201  OG1 THR A 153       0.854  -2.703 -15.612  1.00 74.19           O  
ATOM   1202  N   ASP A 154       1.018  -3.541 -20.143  1.00 66.21           N  
ATOM   1203  CA  ASP A 154       0.518  -4.552 -21.069  1.00 66.21           C  
ATOM   1204  C   ASP A 154       1.401  -5.798 -21.050  1.00 66.21           C  
ATOM   1205  CB  ASP A 154       0.438  -3.986 -22.489  1.00 66.21           C  
ATOM   1206  O   ASP A 154       2.542  -5.750 -20.586  1.00 66.21           O  
ATOM   1207  CG  ASP A 154      -0.748  -3.059 -22.691  1.00 66.21           C  
ATOM   1208  OD1 ASP A 154      -1.679  -3.068 -21.857  1.00 66.21           O  
ATOM   1209  OD2 ASP A 154      -0.752  -2.315 -23.695  1.00 66.21           O  
ATOM   1210  N   LEU A 155       0.956  -7.060 -21.069  1.00 56.60           N  
ATOM   1211  CA  LEU A 155       1.474  -8.422 -21.135  1.00 56.60           C  
ATOM   1212  C   LEU A 155       2.757  -8.476 -21.958  1.00 56.60           C  
ATOM   1213  CB  LEU A 155       0.429  -9.364 -21.737  1.00 56.60           C  
ATOM   1214  O   LEU A 155       3.510  -9.449 -21.879  1.00 56.60           O  
ATOM   1215  CG  LEU A 155      -0.730  -9.765 -20.822  1.00 56.60           C  
ATOM   1216  CD1 LEU A 155      -1.961 -10.117 -21.650  1.00 56.60           C  
ATOM   1217  CD2 LEU A 155      -0.327 -10.934 -19.929  1.00 56.60           C  
ATOM   1218  N   GLY A 156       3.766  -7.586 -21.775  1.00 64.11           N  
ATOM   1219  CA  GLY A 156       5.052  -7.726 -22.439  1.00 64.11           C  
ATOM   1220  C   GLY A 156       6.155  -6.921 -21.779  1.00 64.11           C  
ATOM   1221  O   GLY A 156       7.140  -6.560 -22.427  1.00 64.11           O  
ATOM   1222  N   VAL A 157       6.016  -6.669 -20.444  1.00 78.21           N  
ATOM   1223  CA  VAL A 157       7.011  -5.862 -19.745  1.00 78.21           C  
ATOM   1224  C   VAL A 157       8.203  -6.734 -19.356  1.00 78.21           C  
ATOM   1225  CB  VAL A 157       6.414  -5.185 -18.491  1.00 78.21           C  
ATOM   1226  O   VAL A 157       8.059  -7.944 -19.165  1.00 78.21           O  
ATOM   1227  CG1 VAL A 157       7.403  -4.187 -17.893  1.00 78.21           C  
ATOM   1228  CG2 VAL A 157       5.095  -4.495 -18.835  1.00 78.21           C  
ATOM   1229  N   SER A 158       9.390  -6.142 -19.465  1.00 83.74           N  
ATOM   1230  CA  SER A 158      10.653  -6.792 -19.129  1.00 83.74           C  
ATOM   1231  C   SER A 158      10.673  -7.241 -17.671  1.00 83.74           C  
ATOM   1232  CB  SER A 158      11.828  -5.851 -19.397  1.00 83.74           C  
ATOM   1233  O   SER A 158       9.945  -6.697 -16.839  1.00 83.74           O  
ATOM   1234  OG  SER A 158      13.032  -6.389 -18.876  1.00 83.74           O  
ATOM   1235  N   GLU A 159      11.285  -8.381 -17.384  1.00 85.06           N  
ATOM   1236  CA  GLU A 159      11.469  -8.946 -16.051  1.00 85.06           C  
ATOM   1237  C   GLU A 159      12.024  -7.906 -15.082  1.00 85.06           C  
ATOM   1238  CB  GLU A 159      12.399 -10.162 -16.107  1.00 85.06           C  
ATOM   1239  O   GLU A 159      11.646  -7.879 -13.909  1.00 85.06           O  
ATOM   1240  CG  GLU A 159      12.475 -10.937 -14.800  1.00 85.06           C  
ATOM   1241  CD  GLU A 159      13.392 -12.148 -14.873  1.00 85.06           C  
ATOM   1242  OE1 GLU A 159      13.640 -12.786 -13.825  1.00 85.06           O  
ATOM   1243  OE2 GLU A 159      13.866 -12.461 -15.988  1.00 85.06           O  
ATOM   1244  N   GLU A 160      12.826  -7.028 -15.527  1.00 85.95           N  
ATOM   1245  CA  GLU A 160      13.428  -5.994 -14.691  1.00 85.95           C  
ATOM   1246  C   GLU A 160      12.372  -5.023 -14.169  1.00 85.95           C  
ATOM   1247  CB  GLU A 160      14.504  -5.232 -15.468  1.00 85.95           C  
ATOM   1248  O   GLU A 160      12.401  -4.637 -12.998  1.00 85.95           O  
ATOM   1249  CG  GLU A 160      15.317  -4.272 -14.612  1.00 85.95           C  
ATOM   1250  CD  GLU A 160      16.467  -3.622 -15.366  1.00 85.95           C  
ATOM   1251  OE1 GLU A 160      17.232  -2.844 -14.753  1.00 85.95           O  
ATOM   1252  OE2 GLU A 160      16.603  -3.894 -16.580  1.00 85.95           O  
ATOM   1253  N   ILE A 161      11.413  -4.662 -14.974  1.00 86.89           N  
ATOM   1254  CA  ILE A 161      10.342  -3.741 -14.608  1.00 86.89           C  
ATOM   1255  C   ILE A 161       9.438  -4.390 -13.563  1.00 86.89           C  
ATOM   1256  CB  ILE A 161       9.516  -3.317 -15.843  1.00 86.89           C  
ATOM   1257  O   ILE A 161       9.061  -3.752 -12.577  1.00 86.89           O  
ATOM   1258  CG1 ILE A 161      10.387  -2.522 -16.822  1.00 86.89           C  
ATOM   1259  CG2 ILE A 161       8.289  -2.506 -15.418  1.00 86.89           C  
ATOM   1260  CD1 ILE A 161       9.712  -2.229 -18.154  1.00 86.89           C  
ATOM   1261  N   VAL A 162       9.241  -5.639 -13.776  1.00 87.06           N  
ATOM   1262  CA  VAL A 162       8.381  -6.386 -12.863  1.00 87.06           C  
ATOM   1263  C   VAL A 162       9.059  -6.511 -11.501  1.00 87.06           C  
ATOM   1264  CB  VAL A 162       8.042  -7.786 -13.421  1.00 87.06           C  
ATOM   1265  O   VAL A 162       8.405  -6.391 -10.462  1.00 87.06           O  
ATOM   1266  CG1 VAL A 162       7.296  -8.617 -12.378  1.00 87.06           C  
ATOM   1267  CG2 VAL A 162       7.218  -7.665 -14.701  1.00 87.06           C  
ATOM   1268  N   GLU A 163      10.307  -6.720 -11.484  1.00 88.35           N  
ATOM   1269  CA  GLU A 163      11.065  -6.794 -10.239  1.00 88.35           C  
ATOM   1270  C   GLU A 163      11.006  -5.474  -9.477  1.00 88.35           C  
ATOM   1271  CB  GLU A 163      12.521  -7.176 -10.517  1.00 88.35           C  
ATOM   1272  O   GLU A 163      10.831  -5.463  -8.256  1.00 88.35           O  
ATOM   1273  CG  GLU A 163      13.323  -7.499  -9.265  1.00 88.35           C  
ATOM   1274  CD  GLU A 163      14.723  -8.009  -9.563  1.00 88.35           C  
ATOM   1275  OE1 GLU A 163      15.467  -8.334  -8.610  1.00 88.35           O  
ATOM   1276  OE2 GLU A 163      15.080  -8.084 -10.760  1.00 88.35           O  
ATOM   1277  N   GLN A 164      11.167  -4.402 -10.166  1.00 89.86           N  
ATOM   1278  CA  GLN A 164      11.083  -3.084  -9.546  1.00 89.86           C  
ATOM   1279  C   GLN A 164       9.681  -2.818  -9.005  1.00 89.86           C  
ATOM   1280  CB  GLN A 164      11.475  -1.995 -10.545  1.00 89.86           C  
ATOM   1281  O   GLN A 164       9.523  -2.183  -7.961  1.00 89.86           O  
ATOM   1282  CG  GLN A 164      12.952  -2.004 -10.917  1.00 89.86           C  
ATOM   1283  CD  GLN A 164      13.861  -1.831  -9.715  1.00 89.86           C  
ATOM   1284  NE2 GLN A 164      14.891  -2.666  -9.626  1.00 89.86           N  
ATOM   1285  OE1 GLN A 164      13.640  -0.954  -8.874  1.00 89.86           O  
ATOM   1286  N   LEU A 165       8.769  -3.257  -9.736  1.00 90.17           N  
ATOM   1287  CA  LEU A 165       7.389  -3.139  -9.278  1.00 90.17           C  
ATOM   1288  C   LEU A 165       7.168  -3.949  -8.005  1.00 90.17           C  
ATOM   1289  CB  LEU A 165       6.420  -3.604 -10.368  1.00 90.17           C  
ATOM   1290  O   LEU A 165       6.481  -3.495  -7.087  1.00 90.17           O  
ATOM   1291  CG  LEU A 165       4.931  -3.408 -10.080  1.00 90.17           C  
ATOM   1292  CD1 LEU A 165       4.628  -1.934  -9.834  1.00 90.17           C  
ATOM   1293  CD2 LEU A 165       4.088  -3.948 -11.231  1.00 90.17           C  
ATOM   1294  N   ALA A 166       7.726  -5.111  -7.972  1.00 90.90           N  
ATOM   1295  CA  ALA A 166       7.641  -5.943  -6.774  1.00 90.90           C  
ATOM   1296  C   ALA A 166       8.266  -5.240  -5.573  1.00 90.90           C  
ATOM   1297  CB  ALA A 166       8.321  -7.289  -7.013  1.00 90.90           C  
ATOM   1298  O   ALA A 166       7.698  -5.245  -4.478  1.00 90.90           O  
ATOM   1299  N   LEU A 167       9.368  -4.633  -5.750  1.00 91.30           N  
ATOM   1300  CA  LEU A 167      10.047  -3.908  -4.681  1.00 91.30           C  
ATOM   1301  C   LEU A 167       9.218  -2.713  -4.223  1.00 91.30           C  
ATOM   1302  CB  LEU A 167      11.428  -3.438  -5.146  1.00 91.30           C  
ATOM   1303  O   LEU A 167       9.194  -2.389  -3.033  1.00 91.30           O  
ATOM   1304  CG  LEU A 167      12.491  -4.523  -5.319  1.00 91.30           C  
ATOM   1305  CD1 LEU A 167      13.751  -3.936  -5.947  1.00 91.30           C  
ATOM   1306  CD2 LEU A 167      12.811  -5.178  -3.980  1.00 91.30           C  
ATOM   1307  N   ALA A 168       8.619  -2.050  -5.206  1.00 92.52           N  
ATOM   1308  CA  ALA A 168       7.736  -0.937  -4.866  1.00 92.52           C  
ATOM   1309  C   ALA A 168       6.581  -1.404  -3.984  1.00 92.52           C  
ATOM   1310  CB  ALA A 168       7.200  -0.276  -6.133  1.00 92.52           C  
ATOM   1311  O   ALA A 168       6.200  -0.715  -3.034  1.00 92.52           O  
ATOM   1312  N   LEU A 169       6.065  -2.553  -4.314  1.00 92.05           N  
ATOM   1313  CA  LEU A 169       5.001  -3.134  -3.502  1.00 92.05           C  
ATOM   1314  C   LEU A 169       5.493  -3.423  -2.087  1.00 92.05           C  
ATOM   1315  CB  LEU A 169       4.477  -4.421  -4.145  1.00 92.05           C  
ATOM   1316  O   LEU A 169       4.786  -3.158  -1.113  1.00 92.05           O  
ATOM   1317  CG  LEU A 169       3.350  -5.140  -3.403  1.00 92.05           C  
ATOM   1318  CD1 LEU A 169       2.094  -4.276  -3.381  1.00 92.05           C  
ATOM   1319  CD2 LEU A 169       3.064  -6.493  -4.046  1.00 92.05           C  
ATOM   1320  N   VAL A 170       6.605  -3.942  -1.961  1.00 92.69           N  
ATOM   1321  CA  VAL A 170       7.193  -4.230  -0.657  1.00 92.69           C  
ATOM   1322  C   VAL A 170       7.326  -2.939   0.147  1.00 92.69           C  
ATOM   1323  CB  VAL A 170       8.570  -4.917  -0.794  1.00 92.69           C  
ATOM   1324  O   VAL A 170       7.033  -2.913   1.344  1.00 92.69           O  
ATOM   1325  CG1 VAL A 170       9.262  -5.017   0.564  1.00 92.69           C  
ATOM   1326  CG2 VAL A 170       8.415  -6.302  -1.421  1.00 92.69           C  
ATOM   1327  N   ASP A 171       7.784  -1.894  -0.514  1.00 93.21           N  
ATOM   1328  CA  ASP A 171       7.909  -0.598   0.146  1.00 93.21           C  
ATOM   1329  C   ASP A 171       6.552  -0.101   0.640  1.00 93.21           C  
ATOM   1330  CB  ASP A 171       8.533   0.429  -0.801  1.00 93.21           C  
ATOM   1331  O   ASP A 171       6.448   0.441   1.743  1.00 93.21           O  
ATOM   1332  CG  ASP A 171      10.008   0.177  -1.060  1.00 93.21           C  
ATOM   1333  OD1 ASP A 171      10.649  -0.555  -0.275  1.00 93.21           O  
ATOM   1334  OD2 ASP A 171      10.535   0.718  -2.056  1.00 93.21           O  
ATOM   1335  N   LEU A 172       5.594  -0.291  -0.179  1.00 93.80           N  
ATOM   1336  CA  LEU A 172       4.249   0.123   0.207  1.00 93.80           C  
ATOM   1337  C   LEU A 172       3.764  -0.666   1.418  1.00 93.80           C  
ATOM   1338  CB  LEU A 172       3.276  -0.063  -0.961  1.00 93.80           C  
ATOM   1339  O   LEU A 172       3.227  -0.088   2.366  1.00 93.80           O  
ATOM   1340  CG  LEU A 172       1.821   0.330  -0.699  1.00 93.80           C  
ATOM   1341  CD1 LEU A 172       1.725   1.815  -0.364  1.00 93.80           C  
ATOM   1342  CD2 LEU A 172       0.951  -0.008  -1.905  1.00 93.80           C  
ATOM   1343  N   VAL A 173       3.923  -1.929   1.353  1.00 93.02           N  
ATOM   1344  CA  VAL A 173       3.484  -2.785   2.451  1.00 93.02           C  
ATOM   1345  C   VAL A 173       4.241  -2.419   3.726  1.00 93.02           C  
ATOM   1346  CB  VAL A 173       3.688  -4.280   2.120  1.00 93.02           C  
ATOM   1347  O   VAL A 173       3.665  -2.412   4.816  1.00 93.02           O  
ATOM   1348  CG1 VAL A 173       3.422  -5.146   3.350  1.00 93.02           C  
ATOM   1349  CG2 VAL A 173       2.783  -4.698   0.963  1.00 93.02           C  
ATOM   1350  N   ALA A 174       5.450  -2.168   3.631  1.00 92.55           N  
ATOM   1351  CA  ALA A 174       6.236  -1.724   4.780  1.00 92.55           C  
ATOM   1352  C   ALA A 174       5.653  -0.449   5.383  1.00 92.55           C  
ATOM   1353  CB  ALA A 174       7.691  -1.500   4.375  1.00 92.55           C  
ATOM   1354  O   ALA A 174       5.563  -0.319   6.606  1.00 92.55           O  
ATOM   1355  N   LEU A 175       5.327   0.459   4.513  1.00 93.00           N  
ATOM   1356  CA  LEU A 175       4.709   1.705   4.954  1.00 93.00           C  
ATOM   1357  C   LEU A 175       3.380   1.435   5.652  1.00 93.00           C  
ATOM   1358  CB  LEU A 175       4.494   2.647   3.766  1.00 93.00           C  
ATOM   1359  O   LEU A 175       3.124   1.965   6.735  1.00 93.00           O  
ATOM   1360  CG  LEU A 175       3.873   4.008   4.084  1.00 93.00           C  
ATOM   1361  CD1 LEU A 175       4.878   4.890   4.818  1.00 93.00           C  
ATOM   1362  CD2 LEU A 175       3.390   4.687   2.807  1.00 93.00           C  
ATOM   1363  N   ILE A 176       2.559   0.575   5.060  1.00 93.08           N  
ATOM   1364  CA  ILE A 176       1.258   0.223   5.619  1.00 93.08           C  
ATOM   1365  C   ILE A 176       1.444  -0.438   6.983  1.00 93.08           C  
ATOM   1366  CB  ILE A 176       0.471  -0.712   4.674  1.00 93.08           C  
ATOM   1367  O   ILE A 176       0.745  -0.103   7.942  1.00 93.08           O  
ATOM   1368  CG1 ILE A 176       0.057   0.039   3.403  1.00 93.08           C  
ATOM   1369  CG2 ILE A 176      -0.751  -1.297   5.387  1.00 93.08           C  
ATOM   1370  CD1 ILE A 176      -0.545  -0.853   2.326  1.00 93.08           C  
ATOM   1371  N   SER A 177       2.360  -1.306   7.035  1.00 91.86           N  
ATOM   1372  CA  SER A 177       2.624  -2.026   8.277  1.00 91.86           C  
ATOM   1373  C   SER A 177       3.046  -1.072   9.389  1.00 91.86           C  
ATOM   1374  CB  SER A 177       3.708  -3.084   8.063  1.00 91.86           C  
ATOM   1375  O   SER A 177       2.568  -1.180  10.521  1.00 91.86           O  
ATOM   1376  OG  SER A 177       3.325  -3.998   7.050  1.00 91.86           O  
ATOM   1377  N   SER A 178       3.915  -0.152   9.085  1.00 90.85           N  
ATOM   1378  CA  SER A 178       4.396   0.814  10.068  1.00 90.85           C  
ATOM   1379  C   SER A 178       3.273   1.736  10.532  1.00 90.85           C  
ATOM   1380  CB  SER A 178       5.541   1.645   9.487  1.00 90.85           C  
ATOM   1381  O   SER A 178       3.132   1.997  11.729  1.00 90.85           O  
ATOM   1382  OG  SER A 178       5.103   2.389   8.363  1.00 90.85           O  
ATOM   1383  N   LEU A 179       2.455   2.171   9.591  1.00 91.34           N  
ATOM   1384  CA  LEU A 179       1.359   3.082   9.902  1.00 91.34           C  
ATOM   1385  C   LEU A 179       0.310   2.395  10.769  1.00 91.34           C  
ATOM   1386  CB  LEU A 179       0.713   3.603   8.615  1.00 91.34           C  
ATOM   1387  O   LEU A 179      -0.094   2.930  11.804  1.00 91.34           O  
ATOM   1388  CG  LEU A 179       1.471   4.705   7.873  1.00 91.34           C  
ATOM   1389  CD1 LEU A 179       0.855   4.939   6.498  1.00 91.34           C  
ATOM   1390  CD2 LEU A 179       1.476   5.993   8.689  1.00 91.34           C  
ATOM   1391  N   PHE A 180      -0.051   1.298  10.380  1.00 90.63           N  
ATOM   1392  CA  PHE A 180      -1.135   0.594  11.054  1.00 90.63           C  
ATOM   1393  C   PHE A 180      -0.677   0.059  12.405  1.00 90.63           C  
ATOM   1394  CB  PHE A 180      -1.655  -0.555  10.184  1.00 90.63           C  
ATOM   1395  O   PHE A 180      -1.451   0.036  13.365  1.00 90.63           O  
ATOM   1396  CG  PHE A 180      -2.556  -0.109   9.064  1.00 90.63           C  
ATOM   1397  CD1 PHE A 180      -3.458   0.931   9.251  1.00 90.63           C  
ATOM   1398  CD2 PHE A 180      -2.501  -0.730   7.823  1.00 90.63           C  
ATOM   1399  CE1 PHE A 180      -4.293   1.346   8.217  1.00 90.63           C  
ATOM   1400  CE2 PHE A 180      -3.332  -0.321   6.784  1.00 90.63           C  
ATOM   1401  CZ  PHE A 180      -4.228   0.717   6.983  1.00 90.63           C  
ATOM   1402  N   ALA A 181       0.544  -0.344  12.488  1.00 89.07           N  
ATOM   1403  CA  ALA A 181       1.106  -0.763  13.769  1.00 89.07           C  
ATOM   1404  C   ALA A 181       1.094   0.385  14.775  1.00 89.07           C  
ATOM   1405  CB  ALA A 181       2.527  -1.288  13.581  1.00 89.07           C  
ATOM   1406  O   ALA A 181       0.731   0.195  15.938  1.00 89.07           O  
ATOM   1407  N   GLN A 182       1.490   1.526  14.327  1.00 87.88           N  
ATOM   1408  CA  GLN A 182       1.500   2.698  15.197  1.00 87.88           C  
ATOM   1409  C   GLN A 182       0.086   3.068  15.636  1.00 87.88           C  
ATOM   1410  CB  GLN A 182       2.158   3.885  14.492  1.00 87.88           C  
ATOM   1411  O   GLN A 182      -0.131   3.452  16.787  1.00 87.88           O  
ATOM   1412  CG  GLN A 182       3.674   3.780  14.397  1.00 87.88           C  
ATOM   1413  CD  GLN A 182       4.305   4.983  13.722  1.00 87.88           C  
ATOM   1414  NE2 GLN A 182       5.632   5.002  13.662  1.00 87.88           N  
ATOM   1415  OE1 GLN A 182       3.605   5.889  13.258  1.00 87.88           O  
ATOM   1416  N   LEU A 183      -0.799   2.981  14.693  1.00 87.51           N  
ATOM   1417  CA  LEU A 183      -2.196   3.251  15.019  1.00 87.51           C  
ATOM   1418  C   LEU A 183      -2.716   2.254  16.049  1.00 87.51           C  
ATOM   1419  CB  LEU A 183      -3.061   3.196  13.757  1.00 87.51           C  
ATOM   1420  O   LEU A 183      -3.406   2.637  16.997  1.00 87.51           O  
ATOM   1421  CG  LEU A 183      -4.555   3.462  13.947  1.00 87.51           C  
ATOM   1422  CD1 LEU A 183      -4.795   4.931  14.277  1.00 87.51           C  
ATOM   1423  CD2 LEU A 183      -5.333   3.055  12.700  1.00 87.51           C  
ATOM   1424  N   TYR A 184      -2.394   1.063  15.764  1.00 87.94           N  
ATOM   1425  CA  TYR A 184      -2.811   0.011  16.685  1.00 87.94           C  
ATOM   1426  C   TYR A 184      -2.306   0.289  18.096  1.00 87.94           C  
ATOM   1427  CB  TYR A 184      -2.302  -1.353  16.208  1.00 87.94           C  
ATOM   1428  O   TYR A 184      -3.064   0.188  19.063  1.00 87.94           O  
ATOM   1429  CG  TYR A 184      -2.747  -2.504  17.076  1.00 87.94           C  
ATOM   1430  CD1 TYR A 184      -1.902  -3.039  18.046  1.00 87.94           C  
ATOM   1431  CD2 TYR A 184      -4.013  -3.061  16.928  1.00 87.94           C  
ATOM   1432  CE1 TYR A 184      -2.307  -4.101  18.847  1.00 87.94           C  
ATOM   1433  CE2 TYR A 184      -4.429  -4.123  17.724  1.00 87.94           C  
ATOM   1434  OH  TYR A 184      -3.977  -5.687  19.470  1.00 87.94           O  
ATOM   1435  CZ  TYR A 184      -3.571  -4.635  18.679  1.00 87.94           C  
ATOM   1436  N   LYS A 185      -1.116   0.633  18.251  1.00 86.85           N  
ATOM   1437  CA  LYS A 185      -0.526   0.955  19.547  1.00 86.85           C  
ATOM   1438  C   LYS A 185      -1.184   2.188  20.160  1.00 86.85           C  
ATOM   1439  CB  LYS A 185       0.981   1.179  19.410  1.00 86.85           C  
ATOM   1440  O   LYS A 185      -1.419   2.236  21.369  1.00 86.85           O  
ATOM   1441  CG  LYS A 185       1.774  -0.092  19.144  1.00 86.85           C  
ATOM   1442  CD  LYS A 185       3.268   0.192  19.045  1.00 86.85           C  
ATOM   1443  CE  LYS A 185       4.057  -1.070  18.723  1.00 86.85           C  
ATOM   1444  NZ  LYS A 185       5.514  -0.785  18.557  1.00 86.85           N  
ATOM   1445  N   ALA A 186      -1.465   3.118  19.309  1.00 86.59           N  
ATOM   1446  CA  ALA A 186      -2.089   4.355  19.771  1.00 86.59           C  
ATOM   1447  C   ALA A 186      -3.491   4.093  20.314  1.00 86.59           C  
ATOM   1448  CB  ALA A 186      -2.143   5.379  18.639  1.00 86.59           C  
ATOM   1449  O   ALA A 186      -3.877   4.645  21.347  1.00 86.59           O  
ATOM   1450  N   ILE A 187      -4.204   3.234  19.647  1.00 85.84           N  
ATOM   1451  CA  ILE A 187      -5.574   2.927  20.046  1.00 85.84           C  
ATOM   1452  C   ILE A 187      -5.567   2.151  21.362  1.00 85.84           C  
ATOM   1453  CB  ILE A 187      -6.314   2.123  18.954  1.00 85.84           C  
ATOM   1454  O   ILE A 187      -6.427   2.364  22.219  1.00 85.84           O  
ATOM   1455  CG1 ILE A 187      -6.529   2.988  17.707  1.00 85.84           C  
ATOM   1456  CG2 ILE A 187      -7.647   1.590  19.487  1.00 85.84           C  
ATOM   1457  CD1 ILE A 187      -7.060   2.221  16.505  1.00 85.84           C  
ATOM   1458  N   LEU A 188      -4.565   1.347  21.647  1.00 84.49           N  
ATOM   1459  CA  LEU A 188      -4.481   0.495  22.829  1.00 84.49           C  
ATOM   1460  C   LEU A 188      -3.773   1.218  23.970  1.00 84.49           C  
ATOM   1461  CB  LEU A 188      -3.746  -0.807  22.500  1.00 84.49           C  
ATOM   1462  O   LEU A 188      -3.678   0.689  25.081  1.00 84.49           O  
ATOM   1463  CG  LEU A 188      -4.489  -1.797  21.602  1.00 84.49           C  
ATOM   1464  CD1 LEU A 188      -3.607  -3.003  21.299  1.00 84.49           C  
ATOM   1465  CD2 LEU A 188      -5.796  -2.235  22.256  1.00 84.49           C  
ATOM   1466  N   GLY A 189      -3.393   2.347  23.729  1.00 80.13           N  
ATOM   1467  CA  GLY A 189      -2.729   3.146  24.746  1.00 80.13           C  
ATOM   1468  C   GLY A 189      -1.355   2.618  25.115  1.00 80.13           C  
ATOM   1469  O   GLY A 189      -0.878   2.840  26.230  1.00 80.13           O  
ATOM   1470  N   LEU A 190      -0.718   1.787  24.376  1.00 74.54           N  
ATOM   1471  CA  LEU A 190       0.518   1.049  24.613  1.00 74.54           C  
ATOM   1472  C   LEU A 190       1.720   1.813  24.070  1.00 74.54           C  
ATOM   1473  CB  LEU A 190       0.447  -0.338  23.968  1.00 74.54           C  
ATOM   1474  O   LEU A 190       2.867   1.462  24.358  1.00 74.54           O  
ATOM   1475  CG  LEU A 190      -0.404  -1.381  24.695  1.00 74.54           C  
ATOM   1476  CD1 LEU A 190      -1.355  -2.063  23.717  1.00 74.54           C  
ATOM   1477  CD2 LEU A 190       0.485  -2.407  25.389  1.00 74.54           C  
ATOM   1478  N   GLY A 191       1.582   3.158  23.706  1.00 63.29           N  
ATOM   1479  CA  GLY A 191       2.716   3.885  23.157  1.00 63.29           C  
ATOM   1480  C   GLY A 191       2.999   5.186  23.884  1.00 63.29           C  
ATOM   1481  O   GLY A 191       2.141   5.700  24.605  1.00 63.29           O  
ATOM   1482  N   ASP A 192       4.365   5.485  24.124  1.00 55.86           N  
ATOM   1483  CA  ASP A 192       5.006   6.635  24.755  1.00 55.86           C  
ATOM   1484  C   ASP A 192       4.934   7.866  23.855  1.00 55.86           C  
ATOM   1485  CB  ASP A 192       6.463   6.316  25.097  1.00 55.86           C  
ATOM   1486  O   ASP A 192       5.096   8.994  24.324  1.00 55.86           O  
ATOM   1487  CG  ASP A 192       6.620   5.634  26.445  1.00 55.86           C  
ATOM   1488  OD1 ASP A 192       5.652   5.613  27.235  1.00 55.86           O  
ATOM   1489  OD2 ASP A 192       7.724   5.115  26.720  1.00 55.86           O  
ATOM   1490  N   GLY A 193       4.142   7.823  22.705  1.00 54.98           N  
ATOM   1491  CA  GLY A 193       4.211   8.873  21.701  1.00 54.98           C  
ATOM   1492  C   GLY A 193       2.859   9.222  21.109  1.00 54.98           C  
ATOM   1493  O   GLY A 193       1.931   8.411  21.145  1.00 54.98           O  
ATOM   1494  N   SER A 194       2.366  10.445  21.178  1.00 57.31           N  
ATOM   1495  CA  SER A 194       1.195  11.098  20.603  1.00 57.31           C  
ATOM   1496  C   SER A 194       1.106  10.850  19.101  1.00 57.31           C  
ATOM   1497  CB  SER A 194       1.231  12.602  20.878  1.00 57.31           C  
ATOM   1498  O   SER A 194       2.076  11.067  18.372  1.00 57.31           O  
ATOM   1499  OG  SER A 194       2.256  13.227  20.125  1.00 57.31           O  
ATOM   1500  N   PHE A 195       0.762   9.574  18.606  1.00 67.18           N  
ATOM   1501  CA  PHE A 195       0.422   9.440  17.195  1.00 67.18           C  
ATOM   1502  C   PHE A 195      -0.471  10.588  16.741  1.00 67.18           C  
ATOM   1503  CB  PHE A 195      -0.273   8.100  16.933  1.00 67.18           C  
ATOM   1504  O   PHE A 195      -1.574  10.768  17.263  1.00 67.18           O  
ATOM   1505  CG  PHE A 195      -0.568   7.842  15.480  1.00 67.18           C  
ATOM   1506  CD1 PHE A 195      -1.848   8.028  14.972  1.00 67.18           C  
ATOM   1507  CD2 PHE A 195       0.437   7.414  14.621  1.00 67.18           C  
ATOM   1508  CE1 PHE A 195      -2.123   7.790  13.627  1.00 67.18           C  
ATOM   1509  CE2 PHE A 195       0.169   7.175  13.276  1.00 67.18           C  
ATOM   1510  CZ  PHE A 195      -1.111   7.363  12.781  1.00 67.18           C  
ATOM   1511  N   VAL A 196       0.277  11.527  16.119  1.00 69.19           N  
ATOM   1512  CA  VAL A 196      -0.479  12.673  15.625  1.00 69.19           C  
ATOM   1513  C   VAL A 196      -0.847  12.456  14.159  1.00 69.19           C  
ATOM   1514  CB  VAL A 196       0.316  13.988  15.786  1.00 69.19           C  
ATOM   1515  O   VAL A 196       0.033  12.351  13.301  1.00 69.19           O  
ATOM   1516  CG1 VAL A 196      -0.508  15.180  15.301  1.00 69.19           C  
ATOM   1517  CG2 VAL A 196       0.735  14.182  17.242  1.00 69.19           C  
ATOM   1518  N   LEU A 197      -2.071  12.147  13.948  1.00 69.43           N  
ATOM   1519  CA  LEU A 197      -2.655  11.837  12.647  1.00 69.43           C  
ATOM   1520  C   LEU A 197      -2.379  12.954  11.647  1.00 69.43           C  
ATOM   1521  CB  LEU A 197      -4.164  11.614  12.778  1.00 69.43           C  
ATOM   1522  O   LEU A 197      -2.157  12.691  10.463  1.00 69.43           O  
ATOM   1523  CG  LEU A 197      -4.619  10.172  13.009  1.00 69.43           C  
ATOM   1524  CD1 LEU A 197      -5.510  10.089  14.244  1.00 69.43           C  
ATOM   1525  CD2 LEU A 197      -5.347   9.637  11.781  1.00 69.43           C  
ATOM   1526  N   ASN A 198      -2.045  14.176  12.109  1.00 69.08           N  
ATOM   1527  CA  ASN A 198      -1.907  15.326  11.222  1.00 69.08           C  
ATOM   1528  C   ASN A 198      -0.494  15.430  10.655  1.00 69.08           C  
ATOM   1529  CB  ASN A 198      -2.282  16.616  11.953  1.00 69.08           C  
ATOM   1530  O   ASN A 198      -0.285  16.041   9.605  1.00 69.08           O  
ATOM   1531  CG  ASN A 198      -3.770  16.905  11.903  1.00 69.08           C  
ATOM   1532  ND2 ASN A 198      -4.151  18.120  12.279  1.00 69.08           N  
ATOM   1533  OD1 ASN A 198      -4.570  16.043  11.530  1.00 69.08           O  
ATOM   1534  N   ASP A 199       0.462  14.514  11.044  1.00 79.04           N  
ATOM   1535  CA  ASP A 199       1.833  14.680  10.571  1.00 79.04           C  
ATOM   1536  C   ASP A 199       2.336  13.411   9.886  1.00 79.04           C  
ATOM   1537  CB  ASP A 199       2.759  15.054  11.730  1.00 79.04           C  
ATOM   1538  O   ASP A 199       3.543  13.166   9.830  1.00 79.04           O  
ATOM   1539  CG  ASP A 199       4.067  15.671  11.269  1.00 79.04           C  
ATOM   1540  OD1 ASP A 199       4.212  15.965  10.063  1.00 79.04           O  
ATOM   1541  OD2 ASP A 199       4.963  15.864  12.119  1.00 79.04           O  
ATOM   1542  N   ILE A 200       1.464  12.609   9.336  1.00 81.88           N  
ATOM   1543  CA  ILE A 200       1.840  11.328   8.748  1.00 81.88           C  
ATOM   1544  C   ILE A 200       2.805  11.556   7.587  1.00 81.88           C  
ATOM   1545  CB  ILE A 200       0.600  10.541   8.268  1.00 81.88           C  
ATOM   1546  O   ILE A 200       3.806  10.848   7.455  1.00 81.88           O  
ATOM   1547  CG1 ILE A 200      -0.279  10.149   9.461  1.00 81.88           C  
ATOM   1548  CG2 ILE A 200       1.021   9.304   7.468  1.00 81.88           C  
ATOM   1549  CD1 ILE A 200      -1.614   9.529   9.070  1.00 81.88           C  
ATOM   1550  N   HIS A 201       2.592  12.588   6.833  1.00 83.01           N  
ATOM   1551  CA  HIS A 201       3.423  12.859   5.666  1.00 83.01           C  
ATOM   1552  C   HIS A 201       4.832  13.273   6.077  1.00 83.01           C  
ATOM   1553  CB  HIS A 201       2.788  13.947   4.798  1.00 83.01           C  
ATOM   1554  O   HIS A 201       5.811  12.866   5.448  1.00 83.01           O  
ATOM   1555  CG  HIS A 201       1.663  13.454   3.945  1.00 83.01           C  
ATOM   1556  CD2 HIS A 201       0.322  13.564   4.093  1.00 83.01           C  
ATOM   1557  ND1 HIS A 201       1.867  12.749   2.779  1.00 83.01           N  
ATOM   1558  CE1 HIS A 201       0.695  12.446   2.245  1.00 83.01           C  
ATOM   1559  NE2 HIS A 201      -0.258  12.929   3.022  1.00 83.01           N  
ATOM   1560  N   ASN A 202       4.945  13.913   7.158  1.00 83.36           N  
ATOM   1561  CA  ASN A 202       6.249  14.341   7.653  1.00 83.36           C  
ATOM   1562  C   ASN A 202       6.985  13.200   8.351  1.00 83.36           C  
ATOM   1563  CB  ASN A 202       6.099  15.534   8.600  1.00 83.36           C  
ATOM   1564  O   ASN A 202       8.182  13.003   8.134  1.00 83.36           O  
ATOM   1565  CG  ASN A 202       5.704  16.806   7.877  1.00 83.36           C  
ATOM   1566  ND2 ASN A 202       5.147  17.759   8.615  1.00 83.36           N  
ATOM   1567  OD1 ASN A 202       5.897  16.932   6.665  1.00 83.36           O  
ATOM   1568  N   GLN A 203       6.267  12.416   9.023  1.00 85.52           N  
ATOM   1569  CA  GLN A 203       6.870  11.340   9.802  1.00 85.52           C  
ATOM   1570  C   GLN A 203       7.378  10.223   8.894  1.00 85.52           C  
ATOM   1571  CB  GLN A 203       5.867  10.780  10.812  1.00 85.52           C  
ATOM   1572  O   GLN A 203       8.413   9.613   9.172  1.00 85.52           O  
ATOM   1573  CG  GLN A 203       5.608  11.700  11.996  1.00 85.52           C  
ATOM   1574  CD  GLN A 203       4.596  11.130  12.973  1.00 85.52           C  
ATOM   1575  NE2 GLN A 203       4.154  11.954  13.917  1.00 85.52           N  
ATOM   1576  OE1 GLN A 203       4.215   9.959  12.879  1.00 85.52           O  
ATOM   1577  N   TYR A 204       6.659  10.086   7.857  1.00 87.52           N  
ATOM   1578  CA  TYR A 204       7.007   8.974   6.979  1.00 87.52           C  
ATOM   1579  C   TYR A 204       7.478   9.479   5.620  1.00 87.52           C  
ATOM   1580  CB  TYR A 204       5.810   8.035   6.802  1.00 87.52           C  
ATOM   1581  O   TYR A 204       7.342   8.782   4.612  1.00 87.52           O  
ATOM   1582  CG  TYR A 204       5.403   7.324   8.070  1.00 87.52           C  
ATOM   1583  CD1 TYR A 204       5.990   6.114   8.433  1.00 87.52           C  
ATOM   1584  CD2 TYR A 204       4.431   7.861   8.907  1.00 87.52           C  
ATOM   1585  CE1 TYR A 204       5.617   5.455   9.599  1.00 87.52           C  
ATOM   1586  CE2 TYR A 204       4.049   7.210  10.076  1.00 87.52           C  
ATOM   1587  OH  TYR A 204       4.274   5.362  11.569  1.00 87.52           O  
ATOM   1588  CZ  TYR A 204       4.647   6.010  10.413  1.00 87.52           C  
ATOM   1589  N   ALA A 205       8.025  10.678   5.597  1.00 87.58           N  
ATOM   1590  CA  ALA A 205       8.423  11.342   4.358  1.00 87.58           C  
ATOM   1591  C   ALA A 205       9.466  10.521   3.607  1.00 87.58           C  
ATOM   1592  CB  ALA A 205       8.962  12.740   4.653  1.00 87.58           C  
ATOM   1593  O   ALA A 205       9.383  10.367   2.386  1.00 87.58           O  
ATOM   1594  N   SER A 206      10.354   9.988   4.372  1.00 89.00           N  
ATOM   1595  CA  SER A 206      11.436   9.227   3.755  1.00 89.00           C  
ATOM   1596  C   SER A 206      10.909   7.966   3.079  1.00 89.00           C  
ATOM   1597  CB  SER A 206      12.491   8.854   4.798  1.00 89.00           C  
ATOM   1598  O   SER A 206      11.286   7.659   1.946  1.00 89.00           O  
ATOM   1599  OG  SER A 206      11.964   7.936   5.741  1.00 89.00           O  
ATOM   1600  N   GLN A 207      10.029   7.236   3.713  1.00 89.79           N  
ATOM   1601  CA  GLN A 207       9.451   6.014   3.163  1.00 89.79           C  
ATOM   1602  C   GLN A 207       8.576   6.317   1.950  1.00 89.79           C  
ATOM   1603  CB  GLN A 207       8.636   5.279   4.228  1.00 89.79           C  
ATOM   1604  O   GLN A 207       8.611   5.589   0.956  1.00 89.79           O  
ATOM   1605  CG  GLN A 207       9.480   4.678   5.343  1.00 89.79           C  
ATOM   1606  CD  GLN A 207       8.644   4.014   6.421  1.00 89.79           C  
ATOM   1607  NE2 GLN A 207       9.298   3.562   7.485  1.00 89.79           N  
ATOM   1608  OE1 GLN A 207       7.419   3.909   6.298  1.00 89.79           O  
ATOM   1609  N   ILE A 208       7.829   7.406   2.129  1.00 88.73           N  
ATOM   1610  CA  ILE A 208       6.943   7.819   1.046  1.00 88.73           C  
ATOM   1611  C   ILE A 208       7.769   8.217  -0.174  1.00 88.73           C  
ATOM   1612  CB  ILE A 208       6.029   8.988   1.479  1.00 88.73           C  
ATOM   1613  O   ILE A 208       7.455   7.823  -1.300  1.00 88.73           O  
ATOM   1614  CG1 ILE A 208       5.040   8.522   2.554  1.00 88.73           C  
ATOM   1615  CG2 ILE A 208       5.289   9.571   0.271  1.00 88.73           C  
ATOM   1616  CD1 ILE A 208       4.239   9.651   3.188  1.00 88.73           C  
ATOM   1617  N   ASP A 209       8.842   8.923   0.027  1.00 89.46           N  
ATOM   1618  CA  ASP A 209       9.704   9.368  -1.063  1.00 89.46           C  
ATOM   1619  C   ASP A 209      10.355   8.179  -1.768  1.00 89.46           C  
ATOM   1620  CB  ASP A 209      10.780  10.323  -0.542  1.00 89.46           C  
ATOM   1621  O   ASP A 209      10.427   8.144  -2.999  1.00 89.46           O  
ATOM   1622  CG  ASP A 209      10.258  11.728  -0.299  1.00 89.46           C  
ATOM   1623  OD1 ASP A 209       9.143  12.053  -0.761  1.00 89.46           O  
ATOM   1624  OD2 ASP A 209      10.970  12.518   0.358  1.00 89.46           O  
ATOM   1625  N   THR A 210      10.766   7.295  -0.969  1.00 90.28           N  
ATOM   1626  CA  THR A 210      11.384   6.098  -1.528  1.00 90.28           C  
ATOM   1627  C   THR A 210      10.400   5.348  -2.421  1.00 90.28           C  
ATOM   1628  CB  THR A 210      11.890   5.160  -0.416  1.00 90.28           C  
ATOM   1629  O   THR A 210      10.751   4.933  -3.528  1.00 90.28           O  
ATOM   1630  CG2 THR A 210      12.630   3.961  -1.002  1.00 90.28           C  
ATOM   1631  OG1 THR A 210      12.781   5.883   0.443  1.00 90.28           O  
ATOM   1632  N   PHE A 211       9.252   5.169  -1.919  1.00 91.36           N  
ATOM   1633  CA  PHE A 211       8.202   4.502  -2.680  1.00 91.36           C  
ATOM   1634  C   PHE A 211       7.883   5.274  -3.954  1.00 91.36           C  
ATOM   1635  CB  PHE A 211       6.937   4.345  -1.830  1.00 91.36           C  
ATOM   1636  O   PHE A 211       7.835   4.695  -5.042  1.00 91.36           O  
ATOM   1637  CG  PHE A 211       5.714   3.974  -2.624  1.00 91.36           C  
ATOM   1638  CD1 PHE A 211       4.728   4.915  -2.890  1.00 91.36           C  
ATOM   1639  CD2 PHE A 211       5.551   2.681  -3.105  1.00 91.36           C  
ATOM   1640  CE1 PHE A 211       3.595   4.574  -3.625  1.00 91.36           C  
ATOM   1641  CE2 PHE A 211       4.421   2.332  -3.841  1.00 91.36           C  
ATOM   1642  CZ  PHE A 211       3.444   3.280  -4.098  1.00 91.36           C  
ATOM   1643  N   GLN A 212       7.696   6.531  -3.822  1.00 89.75           N  
ATOM   1644  CA  GLN A 212       7.340   7.364  -4.966  1.00 89.75           C  
ATOM   1645  C   GLN A 212       8.451   7.365  -6.012  1.00 89.75           C  
ATOM   1646  CB  GLN A 212       7.041   8.795  -4.517  1.00 89.75           C  
ATOM   1647  O   GLN A 212       8.179   7.336  -7.214  1.00 89.75           O  
ATOM   1648  CG  GLN A 212       5.735   8.937  -3.747  1.00 89.75           C  
ATOM   1649  CD  GLN A 212       5.469  10.363  -3.301  1.00 89.75           C  
ATOM   1650  NE2 GLN A 212       4.239  10.632  -2.879  1.00 89.75           N  
ATOM   1651  OE1 GLN A 212       6.363  11.215  -3.334  1.00 89.75           O  
ATOM   1652  N   ASN A 213       9.640   7.456  -5.567  1.00 90.12           N  
ATOM   1653  CA  ASN A 213      10.779   7.429  -6.478  1.00 90.12           C  
ATOM   1654  C   ASN A 213      10.856   6.110  -7.242  1.00 90.12           C  
ATOM   1655  CB  ASN A 213      12.082   7.677  -5.714  1.00 90.12           C  
ATOM   1656  O   ASN A 213      11.123   6.099  -8.444  1.00 90.12           O  
ATOM   1657  CG  ASN A 213      12.242   9.123  -5.287  1.00 90.12           C  
ATOM   1658  ND2 ASN A 213      13.076   9.354  -4.279  1.00 90.12           N  
ATOM   1659  OD1 ASN A 213      11.621  10.024  -5.856  1.00 90.12           O  
ATOM   1660  N   ARG A 214      10.577   5.065  -6.555  1.00 90.66           N  
ATOM   1661  CA  ARG A 214      10.597   3.757  -7.201  1.00 90.66           C  
ATOM   1662  C   ARG A 214       9.481   3.638  -8.233  1.00 90.66           C  
ATOM   1663  CB  ARG A 214      10.471   2.642  -6.161  1.00 90.66           C  
ATOM   1664  O   ARG A 214       9.694   3.114  -9.328  1.00 90.66           O  
ATOM   1665  CG  ARG A 214      10.847   1.265  -6.685  1.00 90.66           C  
ATOM   1666  CD  ARG A 214      10.890   0.229  -5.570  1.00 90.66           C  
ATOM   1667  NE  ARG A 214      12.073   0.390  -4.730  1.00 90.66           N  
ATOM   1668  NH1 ARG A 214      11.890  -1.678  -3.717  1.00 90.66           N  
ATOM   1669  NH2 ARG A 214      13.609  -0.269  -3.155  1.00 90.66           N  
ATOM   1670  CZ  ARG A 214      12.521  -0.519  -3.869  1.00 90.66           C  
ATOM   1671  N   CYS A 215       8.334   4.097  -7.887  1.00 89.91           N  
ATOM   1672  CA  CYS A 215       7.211   4.094  -8.817  1.00 89.91           C  
ATOM   1673  C   CYS A 215       7.529   4.918 -10.059  1.00 89.91           C  
ATOM   1674  CB  CYS A 215       5.953   4.640  -8.141  1.00 89.91           C  
ATOM   1675  O   CYS A 215       7.193   4.521 -11.176  1.00 89.91           O  
ATOM   1676  SG  CYS A 215       5.231   3.513  -6.929  1.00 89.91           S  
ATOM   1677  N   GLU A 216       8.147   6.017  -9.826  1.00 89.44           N  
ATOM   1678  CA  GLU A 216       8.542   6.863 -10.947  1.00 89.44           C  
ATOM   1679  C   GLU A 216       9.547   6.151 -11.849  1.00 89.44           C  
ATOM   1680  CB  GLU A 216       9.130   8.184 -10.444  1.00 89.44           C  
ATOM   1681  O   GLU A 216       9.442   6.216 -13.076  1.00 89.44           O  
ATOM   1682  CG  GLU A 216       9.440   9.181 -11.551  1.00 89.44           C  
ATOM   1683  CD  GLU A 216       8.229   9.527 -12.402  1.00 89.44           C  
ATOM   1684  OE1 GLU A 216       8.405   9.906 -13.583  1.00 89.44           O  
ATOM   1685  OE2 GLU A 216       7.095   9.420 -11.884  1.00 89.44           O  
ATOM   1686  N   ARG A 217      10.422   5.498 -11.292  1.00 89.43           N  
ATOM   1687  CA  ARG A 217      11.406   4.740 -12.058  1.00 89.43           C  
ATOM   1688  C   ARG A 217      10.731   3.667 -12.905  1.00 89.43           C  
ATOM   1689  CB  ARG A 217      12.436   4.100 -11.125  1.00 89.43           C  
ATOM   1690  O   ARG A 217      11.100   3.459 -14.063  1.00 89.43           O  
ATOM   1691  CG  ARG A 217      13.450   5.082 -10.561  1.00 89.43           C  
ATOM   1692  CD  ARG A 217      14.582   4.369  -9.834  1.00 89.43           C  
ATOM   1693  NE  ARG A 217      14.165   3.903  -8.514  1.00 89.43           N  
ATOM   1694  NH1 ARG A 217      16.192   2.925  -7.992  1.00 89.43           N  
ATOM   1695  NH2 ARG A 217      14.459   2.853  -6.493  1.00 89.43           N  
ATOM   1696  CZ  ARG A 217      14.940   3.228  -7.669  1.00 89.43           C  
ATOM   1697  N   VAL A 218       9.776   3.056 -12.308  1.00 89.45           N  
ATOM   1698  CA  VAL A 218       9.036   2.017 -13.015  1.00 89.45           C  
ATOM   1699  C   VAL A 218       8.247   2.637 -14.166  1.00 89.45           C  
ATOM   1700  CB  VAL A 218       8.084   1.254 -12.067  1.00 89.45           C  
ATOM   1701  O   VAL A 218       8.243   2.107 -15.280  1.00 89.45           O  
ATOM   1702  CG1 VAL A 218       7.173   0.315 -12.856  1.00 89.45           C  
ATOM   1703  CG2 VAL A 218       8.883   0.475 -11.023  1.00 89.45           C  
ATOM   1704  N   ARG A 219       7.669   3.700 -13.886  1.00 87.49           N  
ATOM   1705  CA  ARG A 219       6.894   4.391 -14.912  1.00 87.49           C  
ATOM   1706  C   ARG A 219       7.772   4.768 -16.100  1.00 87.49           C  
ATOM   1707  CB  ARG A 219       6.230   5.642 -14.332  1.00 87.49           C  
ATOM   1708  O   ARG A 219       7.376   4.589 -17.253  1.00 87.49           O  
ATOM   1709  CG  ARG A 219       4.979   5.354 -13.518  1.00 87.49           C  
ATOM   1710  CD  ARG A 219       4.401   6.623 -12.906  1.00 87.49           C  
ATOM   1711  NE  ARG A 219       3.723   7.444 -13.906  1.00 87.49           N  
ATOM   1712  NH1 ARG A 219       2.930   8.998 -12.392  1.00 87.49           N  
ATOM   1713  NH2 ARG A 219       2.463   9.224 -14.625  1.00 87.49           N  
ATOM   1714  CZ  ARG A 219       3.040   8.553 -13.639  1.00 87.49           C  
ATOM   1715  N   VAL A 220       8.896   5.280 -15.790  1.00 87.34           N  
ATOM   1716  CA  VAL A 220       9.841   5.685 -16.825  1.00 87.34           C  
ATOM   1717  C   VAL A 220      10.300   4.460 -17.614  1.00 87.34           C  
ATOM   1718  CB  VAL A 220      11.060   6.420 -16.225  1.00 87.34           C  
ATOM   1719  O   VAL A 220      10.377   4.499 -18.844  1.00 87.34           O  
ATOM   1720  CG1 VAL A 220      12.143   6.623 -17.283  1.00 87.34           C  
ATOM   1721  CG2 VAL A 220      10.634   7.760 -15.628  1.00 87.34           C  
ATOM   1722  N   ALA A 221      10.518   3.472 -16.933  1.00 87.64           N  
ATOM   1723  CA  ALA A 221      10.978   2.241 -17.572  1.00 87.64           C  
ATOM   1724  C   ALA A 221       9.914   1.680 -18.511  1.00 87.64           C  
ATOM   1725  CB  ALA A 221      11.353   1.203 -16.517  1.00 87.64           C  
ATOM   1726  O   ALA A 221      10.228   1.221 -19.611  1.00 87.64           O  
ATOM   1727  N   ILE A 222       8.684   1.712 -18.044  1.00 86.44           N  
ATOM   1728  CA  ILE A 222       7.574   1.225 -18.855  1.00 86.44           C  
ATOM   1729  C   ILE A 222       7.442   2.078 -20.115  1.00 86.44           C  
ATOM   1730  CB  ILE A 222       6.248   1.233 -18.062  1.00 86.44           C  
ATOM   1731  O   ILE A 222       7.268   1.549 -21.215  1.00 86.44           O  
ATOM   1732  CG1 ILE A 222       6.267   0.148 -16.979  1.00 86.44           C  
ATOM   1733  CG2 ILE A 222       5.054   1.047 -19.003  1.00 86.44           C  
ATOM   1734  CD1 ILE A 222       5.076   0.197 -16.032  1.00 86.44           C  
ATOM   1735  N   SER A 223       7.505   3.345 -19.927  1.00 84.57           N  
ATOM   1736  CA  SER A 223       7.392   4.263 -21.056  1.00 84.57           C  
ATOM   1737  C   SER A 223       8.520   4.046 -22.059  1.00 84.57           C  
ATOM   1738  CB  SER A 223       7.400   5.713 -20.572  1.00 84.57           C  
ATOM   1739  O   SER A 223       8.291   4.060 -23.271  1.00 84.57           O  
ATOM   1740  OG  SER A 223       6.286   5.971 -19.736  1.00 84.57           O  
ATOM   1741  N   ARG A 224       9.652   3.832 -21.547  1.00 84.72           N  
ATOM   1742  CA  ARG A 224      10.793   3.568 -22.417  1.00 84.72           C  
ATOM   1743  C   ARG A 224      10.593   2.278 -23.206  1.00 84.72           C  
ATOM   1744  CB  ARG A 224      12.085   3.487 -21.601  1.00 84.72           C  
ATOM   1745  O   ARG A 224      10.870   2.230 -24.407  1.00 84.72           O  
ATOM   1746  CG  ARG A 224      13.348   3.466 -22.447  1.00 84.72           C  
ATOM   1747  CD  ARG A 224      14.602   3.403 -21.586  1.00 84.72           C  
ATOM   1748  NE  ARG A 224      15.073   4.736 -21.221  1.00 84.72           N  
ATOM   1749  NH1 ARG A 224      15.501   4.207 -19.014  1.00 84.72           N  
ATOM   1750  NH2 ARG A 224      15.897   6.328 -19.786  1.00 84.72           N  
ATOM   1751  CZ  ARG A 224      15.489   5.087 -20.008  1.00 84.72           C  
ATOM   1752  N   HIS A 225      10.200   1.325 -22.485  1.00 84.71           N  
ATOM   1753  CA  HIS A 225       9.953   0.029 -23.106  1.00 84.71           C  
ATOM   1754  C   HIS A 225       8.893   0.134 -24.197  1.00 84.71           C  
ATOM   1755  CB  HIS A 225       9.525  -0.996 -22.055  1.00 84.71           C  
ATOM   1756  O   HIS A 225       9.038  -0.458 -25.269  1.00 84.71           O  
ATOM   1757  CG  HIS A 225       9.291  -2.364 -22.612  1.00 84.71           C  
ATOM   1758  CD2 HIS A 225      10.129  -3.416 -22.770  1.00 84.71           C  
ATOM   1759  ND1 HIS A 225       8.064  -2.773 -23.089  1.00 84.71           N  
ATOM   1760  CE1 HIS A 225       8.158  -4.021 -23.516  1.00 84.71           C  
ATOM   1761  NE2 HIS A 225       9.401  -4.434 -23.334  1.00 84.71           N  
ATOM   1762  N   ARG A 226       7.925   0.927 -24.000  1.00 82.58           N  
ATOM   1763  CA  ARG A 226       6.847   1.099 -24.968  1.00 82.58           C  
ATOM   1764  C   ARG A 226       7.322   1.888 -26.183  1.00 82.58           C  
ATOM   1765  CB  ARG A 226       5.651   1.803 -24.321  1.00 82.58           C  
ATOM   1766  O   ARG A 226       6.952   1.574 -27.317  1.00 82.58           O  
ATOM   1767  CG  ARG A 226       4.877   0.931 -23.346  1.00 82.58           C  
ATOM   1768  CD  ARG A 226       3.624   1.630 -22.837  1.00 82.58           C  
ATOM   1769  NE  ARG A 226       2.787   0.729 -22.050  1.00 82.58           N  
ATOM   1770  NH1 ARG A 226       1.266   2.353 -21.428  1.00 82.58           N  
ATOM   1771  NH2 ARG A 226       0.999   0.191 -20.712  1.00 82.58           N  
ATOM   1772  CZ  ARG A 226       1.685   1.093 -21.398  1.00 82.58           C  
ATOM   1773  N   LEU A 227       8.017   2.788 -25.929  1.00 81.97           N  
ATOM   1774  CA  LEU A 227       8.515   3.629 -27.012  1.00 81.97           C  
ATOM   1775  C   LEU A 227       9.479   2.853 -27.903  1.00 81.97           C  
ATOM   1776  CB  LEU A 227       9.210   4.872 -26.450  1.00 81.97           C  
ATOM   1777  O   LEU A 227       9.459   3.005 -29.127  1.00 81.97           O  
ATOM   1778  CG  LEU A 227       8.297   5.969 -25.900  1.00 81.97           C  
ATOM   1779  CD1 LEU A 227       9.117   7.022 -25.164  1.00 81.97           C  
ATOM   1780  CD2 LEU A 227       7.487   6.604 -27.025  1.00 81.97           C  
ATOM   1781  N   GLN A 228      10.268   2.083 -27.280  1.00 81.96           N  
ATOM   1782  CA  GLN A 228      11.198   1.265 -28.053  1.00 81.96           C  
ATOM   1783  C   GLN A 228      10.454   0.230 -28.892  1.00 81.96           C  
ATOM   1784  CB  GLN A 228      12.198   0.570 -27.128  1.00 81.96           C  
ATOM   1785  O   GLN A 228      10.856  -0.069 -30.018  1.00 81.96           O  
ATOM   1786  CG  GLN A 228      13.235   1.509 -26.526  1.00 81.96           C  
ATOM   1787  CD  GLN A 228      14.171   0.808 -25.560  1.00 81.96           C  
ATOM   1788  NE2 GLN A 228      15.253   1.484 -25.187  1.00 81.96           N  
ATOM   1789  OE1 GLN A 228      13.924  -0.331 -25.152  1.00 81.96           O  
ATOM   1790  N   GLY A 229       9.467  -0.285 -28.273  1.00 79.22           N  
ATOM   1791  CA  GLY A 229       8.647  -1.249 -28.990  1.00 79.22           C  
ATOM   1792  C   GLY A 229       7.881  -0.637 -30.147  1.00 79.22           C  
ATOM   1793  O   GLY A 229       7.773  -1.241 -31.216  1.00 79.22           O  
ATOM   1794  N   ALA A 230       7.374   0.573 -30.023  1.00 79.50           N  
ATOM   1795  CA  ALA A 230       6.587   1.277 -31.032  1.00 79.50           C  
ATOM   1796  C   ALA A 230       7.480   1.816 -32.146  1.00 79.50           C  
ATOM   1797  CB  ALA A 230       5.796   2.415 -30.391  1.00 79.50           C  
ATOM   1798  O   ALA A 230       7.082   1.837 -33.313  1.00 79.50           O  
ATOM   1799  N   ALA A 231       8.648   2.209 -31.784  1.00 74.50           N  
ATOM   1800  CA  ALA A 231       9.557   2.845 -32.733  1.00 74.50           C  
ATOM   1801  C   ALA A 231      10.496   1.820 -33.364  1.00 74.50           C  
ATOM   1802  CB  ALA A 231      10.361   3.945 -32.045  1.00 74.50           C  
ATOM   1803  O   ALA A 231      11.388   2.179 -34.136  1.00 74.50           O  
ATOM   1804  N   GLN A 232      10.149   0.447 -33.245  1.00 76.06           N  
ATOM   1805  CA  GLN A 232      10.963  -0.640 -33.778  1.00 76.06           C  
ATOM   1806  C   GLN A 232      12.449  -0.380 -33.543  1.00 76.06           C  
ATOM   1807  CB  GLN A 232      10.694  -0.830 -35.272  1.00 76.06           C  
ATOM   1808  O   GLN A 232      13.269  -0.581 -34.440  1.00 76.06           O  
ATOM   1809  CG  GLN A 232       9.283  -1.308 -35.586  1.00 76.06           C  
ATOM   1810  CD  GLN A 232       9.028  -1.446 -37.076  1.00 76.06           C  
ATOM   1811  NE2 GLN A 232       7.807  -1.825 -37.436  1.00 76.06           N  
ATOM   1812  OE1 GLN A 232       9.922  -1.214 -37.896  1.00 76.06           O  
ATOM   1813  N   GLY A 233      12.761   0.312 -32.477  1.00 66.38           N  
ATOM   1814  CA  GLY A 233      14.160   0.417 -32.092  1.00 66.38           C  
ATOM   1815  C   GLY A 233      14.839   1.655 -32.645  1.00 66.38           C  
ATOM   1816  O   GLY A 233      16.064   1.782 -32.573  1.00 66.38           O  
ATOM   1817  N   LEU A 234      14.081   2.534 -33.281  1.00 67.63           N  
ATOM   1818  CA  LEU A 234      14.635   3.705 -33.952  1.00 67.63           C  
ATOM   1819  C   LEU A 234      14.838   4.851 -32.967  1.00 67.63           C  
ATOM   1820  CB  LEU A 234      13.717   4.154 -35.092  1.00 67.63           C  
ATOM   1821  O   LEU A 234      15.557   5.809 -33.262  1.00 67.63           O  
ATOM   1822  CG  LEU A 234      13.695   3.263 -36.335  1.00 67.63           C  
ATOM   1823  CD1 LEU A 234      12.411   3.490 -37.127  1.00 67.63           C  
ATOM   1824  CD2 LEU A 234      14.919   3.527 -37.205  1.00 67.63           C  
ATOM   1825  N   VAL A 235      14.221   4.680 -31.779  1.00 68.45           N  
ATOM   1826  CA  VAL A 235      14.380   5.719 -30.766  1.00 68.45           C  
ATOM   1827  C   VAL A 235      15.447   5.299 -29.758  1.00 68.45           C  
ATOM   1828  CB  VAL A 235      13.048   6.012 -30.041  1.00 68.45           C  
ATOM   1829  O   VAL A 235      15.364   4.218 -29.170  1.00 68.45           O  
ATOM   1830  CG1 VAL A 235      13.247   7.064 -28.951  1.00 68.45           C  
ATOM   1831  CG2 VAL A 235      11.986   6.469 -31.040  1.00 68.45           C  
ATOM   1832  N   LYS A 236      16.665   5.988 -29.825  1.00 70.57           N  
ATOM   1833  CA  LYS A 236      17.755   5.775 -28.877  1.00 70.57           C  
ATOM   1834  C   LYS A 236      17.431   6.391 -27.519  1.00 70.57           C  
ATOM   1835  CB  LYS A 236      19.060   6.359 -29.419  1.00 70.57           C  
ATOM   1836  O   LYS A 236      16.509   7.201 -27.403  1.00 70.57           O  
ATOM   1837  CG  LYS A 236      19.595   5.642 -30.650  1.00 70.57           C  
ATOM   1838  CD  LYS A 236      20.936   6.213 -31.091  1.00 70.57           C  
ATOM   1839  CE  LYS A 236      21.456   5.520 -32.344  1.00 70.57           C  
ATOM   1840  NZ  LYS A 236      22.746   6.112 -32.810  1.00 70.57           N  
ATOM   1841  N   GLY A 237      17.966   5.799 -26.389  1.00 67.12           N  
ATOM   1842  CA  GLY A 237      17.830   6.209 -25.001  1.00 67.12           C  
ATOM   1843  C   GLY A 237      17.932   7.710 -24.809  1.00 67.12           C  
ATOM   1844  O   GLY A 237      17.161   8.297 -24.047  1.00 67.12           O  
ATOM   1845  N   ASP A 238      18.703   8.473 -25.591  1.00 69.58           N  
ATOM   1846  CA  ASP A 238      18.917   9.911 -25.467  1.00 69.58           C  
ATOM   1847  C   ASP A 238      17.729  10.694 -26.020  1.00 69.58           C  
ATOM   1848  CB  ASP A 238      20.202  10.326 -26.187  1.00 69.58           C  
ATOM   1849  O   ASP A 238      17.418  11.784 -25.537  1.00 69.58           O  
ATOM   1850  CG  ASP A 238      21.456  10.011 -25.392  1.00 69.58           C  
ATOM   1851  OD1 ASP A 238      21.348   9.643 -24.202  1.00 69.58           O  
ATOM   1852  OD2 ASP A 238      22.564  10.134 -25.959  1.00 69.58           O  
ATOM   1853  N   ASP A 239      16.951  10.074 -26.850  1.00 75.57           N  
ATOM   1854  CA  ASP A 239      15.788  10.693 -27.478  1.00 75.57           C  
ATOM   1855  C   ASP A 239      14.574  10.645 -26.553  1.00 75.57           C  
ATOM   1856  CB  ASP A 239      15.465  10.006 -28.806  1.00 75.57           C  
ATOM   1857  O   ASP A 239      13.740  11.553 -26.567  1.00 75.57           O  
ATOM   1858  CG  ASP A 239      16.441  10.365 -29.912  1.00 75.57           C  
ATOM   1859  OD1 ASP A 239      17.164  11.376 -29.783  1.00 75.57           O  
ATOM   1860  OD2 ASP A 239      16.485   9.632 -30.924  1.00 75.57           O  
ATOM   1861  N   PHE A 240      14.634   9.649 -25.585  1.00 78.08           N  
ATOM   1862  CA  PHE A 240      13.543   9.516 -24.628  1.00 78.08           C  
ATOM   1863  C   PHE A 240      13.567  10.658 -23.618  1.00 78.08           C  
ATOM   1864  CB  PHE A 240      13.624   8.170 -23.901  1.00 78.08           C  
ATOM   1865  O   PHE A 240      12.532  11.262 -23.331  1.00 78.08           O  
ATOM   1866  CG  PHE A 240      12.570   7.988 -22.842  1.00 78.08           C  
ATOM   1867  CD1 PHE A 240      12.864   8.216 -21.503  1.00 78.08           C  
ATOM   1868  CD2 PHE A 240      11.285   7.589 -23.186  1.00 78.08           C  
ATOM   1869  CE1 PHE A 240      11.891   8.048 -20.521  1.00 78.08           C  
ATOM   1870  CE2 PHE A 240      10.307   7.419 -22.210  1.00 78.08           C  
ATOM   1871  CZ  PHE A 240      10.612   7.648 -20.878  1.00 78.08           C  
ATOM   1872  N   ASP A 241      14.738  10.948 -23.132  1.00 79.57           N  
ATOM   1873  CA  ASP A 241      14.869  12.016 -22.145  1.00 79.57           C  
ATOM   1874  C   ASP A 241      14.503  13.370 -22.750  1.00 79.57           C  
ATOM   1875  CB  ASP A 241      16.292  12.057 -21.585  1.00 79.57           C  
ATOM   1876  O   ASP A 241      13.885  14.204 -22.086  1.00 79.57           O  
ATOM   1877  CG  ASP A 241      16.615  10.868 -20.698  1.00 79.57           C  
ATOM   1878  OD1 ASP A 241      15.695  10.321 -20.052  1.00 79.57           O  
ATOM   1879  OD2 ASP A 241      17.801  10.476 -20.641  1.00 79.57           O  
ATOM   1880  N   ALA A 242      14.800  13.533 -23.966  1.00 79.02           N  
ATOM   1881  CA  ALA A 242      14.483  14.769 -24.675  1.00 79.02           C  
ATOM   1882  C   ALA A 242      12.978  14.910 -24.887  1.00 79.02           C  
ATOM   1883  CB  ALA A 242      15.212  14.815 -26.016  1.00 79.02           C  
ATOM   1884  O   ALA A 242      12.416  15.991 -24.694  1.00 79.02           O  
ATOM   1885  N   ILE A 243      12.343  13.851 -25.253  1.00 79.04           N  
ATOM   1886  CA  ILE A 243      10.898  13.834 -25.455  1.00 79.04           C  
ATOM   1887  C   ILE A 243      10.188  14.068 -24.123  1.00 79.04           C  
ATOM   1888  CB  ILE A 243      10.431  12.502 -26.083  1.00 79.04           C  
ATOM   1889  O   ILE A 243       9.239  14.852 -24.048  1.00 79.04           O  
ATOM   1890  CG1 ILE A 243      11.010  12.346 -27.494  1.00 79.04           C  
ATOM   1891  CG2 ILE A 243       8.902  12.422 -26.106  1.00 79.04           C  
ATOM   1892  CD1 ILE A 243      10.786  10.970 -28.107  1.00 79.04           C  
ATOM   1893  N   ARG A 244      10.615  13.408 -23.132  1.00 78.75           N  
ATOM   1894  CA  ARG A 244      10.049  13.587 -21.799  1.00 78.75           C  
ATOM   1895  C   ARG A 244      10.196  15.031 -21.331  1.00 78.75           C  
ATOM   1896  CB  ARG A 244      10.717  12.642 -20.799  1.00 78.75           C  
ATOM   1897  O   ARG A 244       9.264  15.602 -20.760  1.00 78.75           O  
ATOM   1898  CG  ARG A 244      10.025  12.586 -19.446  1.00 78.75           C  
ATOM   1899  CD  ARG A 244      10.710  11.609 -18.501  1.00 78.75           C  
ATOM   1900  NE  ARG A 244      10.226  11.754 -17.132  1.00 78.75           N  
ATOM   1901  NH1 ARG A 244      11.329   9.892 -16.325  1.00 78.75           N  
ATOM   1902  NH2 ARG A 244      10.035  11.160 -14.921  1.00 78.75           N  
ATOM   1903  CZ  ARG A 244      10.531  10.935 -16.129  1.00 78.75           C  
ATOM   1904  N   PHE A 245      11.403  15.535 -21.496  1.00 79.53           N  
ATOM   1905  CA  PHE A 245      11.659  16.925 -21.140  1.00 79.53           C  
ATOM   1906  C   PHE A 245      10.726  17.860 -21.901  1.00 79.53           C  
ATOM   1907  CB  PHE A 245      13.118  17.294 -21.424  1.00 79.53           C  
ATOM   1908  O   PHE A 245      10.203  18.821 -21.334  1.00 79.53           O  
ATOM   1909  CG  PHE A 245      13.472  18.707 -21.043  1.00 79.53           C  
ATOM   1910  CD1 PHE A 245      13.546  19.704 -22.008  1.00 79.53           C  
ATOM   1911  CD2 PHE A 245      13.731  19.037 -19.719  1.00 79.53           C  
ATOM   1912  CE1 PHE A 245      13.874  21.012 -21.659  1.00 79.53           C  
ATOM   1913  CE2 PHE A 245      14.059  20.342 -19.363  1.00 79.53           C  
ATOM   1914  CZ  PHE A 245      14.131  21.328 -20.334  1.00 79.53           C  
ATOM   1915  N   TRP A 246      10.510  17.573 -23.161  1.00 80.77           N  
ATOM   1916  CA  TRP A 246       9.630  18.388 -23.993  1.00 80.77           C  
ATOM   1917  C   TRP A 246       8.186  18.295 -23.512  1.00 80.77           C  
ATOM   1918  CB  TRP A 246       9.722  17.955 -25.459  1.00 80.77           C  
ATOM   1919  O   TRP A 246       7.454  19.288 -23.526  1.00 80.77           O  
ATOM   1920  CG  TRP A 246       8.994  18.860 -26.407  1.00 80.77           C  
ATOM   1921  CD1 TRP A 246       9.438  20.048 -26.917  1.00 80.77           C  
ATOM   1922  CD2 TRP A 246       7.689  18.650 -26.956  1.00 80.77           C  
ATOM   1923  CE2 TRP A 246       7.406  19.752 -27.793  1.00 80.77           C  
ATOM   1924  CE3 TRP A 246       6.732  17.635 -26.822  1.00 80.77           C  
ATOM   1925  NE1 TRP A 246       8.488  20.590 -27.751  1.00 80.77           N  
ATOM   1926  CH2 TRP A 246       5.283  18.862 -28.344  1.00 80.77           C  
ATOM   1927  CZ2 TRP A 246       6.202  19.868 -28.493  1.00 80.77           C  
ATOM   1928  CZ3 TRP A 246       5.535  17.752 -27.520  1.00 80.77           C  
ATOM   1929  N   LEU A 247       7.810  17.072 -23.015  1.00 75.69           N  
ATOM   1930  CA  LEU A 247       6.423  16.824 -22.636  1.00 75.69           C  
ATOM   1931  C   LEU A 247       6.172  17.240 -21.191  1.00 75.69           C  
ATOM   1932  CB  LEU A 247       6.072  15.346 -22.823  1.00 75.69           C  
ATOM   1933  O   LEU A 247       5.021  17.340 -20.760  1.00 75.69           O  
ATOM   1934  CG  LEU A 247       5.962  14.852 -24.266  1.00 75.69           C  
ATOM   1935  CD1 LEU A 247       5.870  13.330 -24.300  1.00 75.69           C  
ATOM   1936  CD2 LEU A 247       4.756  15.481 -24.956  1.00 75.69           C  
ATOM   1937  N   ALA A 248       7.303  17.459 -20.439  1.00 71.83           N  
ATOM   1938  CA  ALA A 248       7.137  17.840 -19.038  1.00 71.83           C  
ATOM   1939  C   ALA A 248       6.542  19.240 -18.917  1.00 71.83           C  
ATOM   1940  CB  ALA A 248       8.475  17.768 -18.306  1.00 71.83           C  
ATOM   1941  O   ALA A 248       6.799  20.105 -19.757  1.00 71.83           O  
ATOM   1942  N   PRO A 249       5.479  19.348 -18.125  1.00 65.40           N  
ATOM   1943  CA  PRO A 249       4.919  20.690 -17.947  1.00 65.40           C  
ATOM   1944  C   PRO A 249       5.972  21.721 -17.547  1.00 65.40           C  
ATOM   1945  CB  PRO A 249       3.890  20.498 -16.830  1.00 65.40           C  
ATOM   1946  O   PRO A 249       6.969  21.374 -16.910  1.00 65.40           O  
ATOM   1947  CG  PRO A 249       4.126  19.110 -16.328  1.00 65.40           C  
ATOM   1948  CD  PRO A 249       5.116  18.436 -17.236  1.00 65.40           C  
ATOM   1949  N   GLY A 250       6.235  22.731 -18.306  1.00 64.42           N  
ATOM   1950  CA  GLY A 250       7.175  23.824 -18.115  1.00 64.42           C  
ATOM   1951  C   GLY A 250       7.194  24.353 -16.693  1.00 64.42           C  
ATOM   1952  O   GLY A 250       8.237  24.789 -16.201  1.00 64.42           O  
ATOM   1953  N   ASP A 251       6.198  23.998 -15.889  1.00 59.11           N  
ATOM   1954  CA  ASP A 251       6.090  24.470 -14.512  1.00 59.11           C  
ATOM   1955  C   ASP A 251       5.911  23.303 -13.544  1.00 59.11           C  
ATOM   1956  CB  ASP A 251       4.927  25.454 -14.371  1.00 59.11           C  
ATOM   1957  O   ASP A 251       4.976  22.511 -13.684  1.00 59.11           O  
ATOM   1958  CG  ASP A 251       4.956  26.222 -13.061  1.00 59.11           C  
ATOM   1959  OD1 ASP A 251       5.745  25.863 -12.161  1.00 59.11           O  
ATOM   1960  OD2 ASP A 251       4.180  27.193 -12.927  1.00 59.11           O  
ATOM   1961  N   PRO A 252       6.869  23.004 -12.591  1.00 59.97           N  
ATOM   1962  CA  PRO A 252       6.841  21.931 -11.595  1.00 59.97           C  
ATOM   1963  C   PRO A 252       5.606  21.989 -10.700  1.00 59.97           C  
ATOM   1964  CB  PRO A 252       8.116  22.171 -10.782  1.00 59.97           C  
ATOM   1965  O   PRO A 252       5.135  20.953 -10.224  1.00 59.97           O  
ATOM   1966  CG  PRO A 252       8.527  23.568 -11.121  1.00 59.97           C  
ATOM   1967  CD  PRO A 252       7.847  23.969 -12.398  1.00 59.97           C  
ATOM   1968  N   VAL A 253       4.996  23.152 -10.532  1.00 58.90           N  
ATOM   1969  CA  VAL A 253       3.773  23.348  -9.760  1.00 58.90           C  
ATOM   1970  C   VAL A 253       2.580  22.786 -10.530  1.00 58.90           C  
ATOM   1971  CB  VAL A 253       3.541  24.840  -9.433  1.00 58.90           C  
ATOM   1972  O   VAL A 253       1.694  22.160  -9.943  1.00 58.90           O  
ATOM   1973  CG1 VAL A 253       2.208  25.035  -8.713  1.00 58.90           C  
ATOM   1974  CG2 VAL A 253       4.692  25.386  -8.590  1.00 58.90           C  
ATOM   1975  N   LEU A 254       2.615  22.827 -11.784  1.00 56.72           N  
ATOM   1976  CA  LEU A 254       1.574  22.308 -12.664  1.00 56.72           C  
ATOM   1977  C   LEU A 254       1.657  20.789 -12.766  1.00 56.72           C  
ATOM   1978  CB  LEU A 254       1.689  22.932 -14.057  1.00 56.72           C  
ATOM   1979  O   LEU A 254       0.632  20.114 -12.891  1.00 56.72           O  
ATOM   1980  CG  LEU A 254       1.312  24.410 -14.171  1.00 56.72           C  
ATOM   1981  CD1 LEU A 254       1.564  24.914 -15.589  1.00 56.72           C  
ATOM   1982  CD2 LEU A 254      -0.144  24.624 -13.773  1.00 56.72           C  
ATOM   1983  N   ALA A 255       2.804  20.274 -12.599  1.00 58.58           N  
ATOM   1984  CA  ALA A 255       3.022  18.830 -12.578  1.00 58.58           C  
ATOM   1985  C   ALA A 255       2.486  18.213 -11.290  1.00 58.58           C  
ATOM   1986  CB  ALA A 255       4.507  18.514 -12.739  1.00 58.58           C  
ATOM   1987  O   ALA A 255       1.878  17.140 -11.314  1.00 58.58           O  
ATOM   1988  N   ARG A 256       2.612  18.935 -10.216  1.00 57.25           N  
ATOM   1989  CA  ARG A 256       2.113  18.500  -8.916  1.00 57.25           C  
ATOM   1990  C   ARG A 256       0.598  18.655  -8.830  1.00 57.25           C  
ATOM   1991  CB  ARG A 256       2.785  19.289  -7.790  1.00 57.25           C  
ATOM   1992  O   ARG A 256      -0.084  17.820  -8.234  1.00 57.25           O  
ATOM   1993  CG  ARG A 256       4.204  18.836  -7.482  1.00 57.25           C  
ATOM   1994  CD  ARG A 256       4.792  19.590  -6.298  1.00 57.25           C  
ATOM   1995  NE  ARG A 256       6.170  19.188  -6.034  1.00 57.25           N  
ATOM   1996  NH1 ARG A 256       6.515  20.729  -4.347  1.00 57.25           N  
ATOM   1997  NH2 ARG A 256       8.196  19.295  -4.957  1.00 57.25           N  
ATOM   1998  CZ  ARG A 256       6.957  19.738  -5.113  1.00 57.25           C  
ATOM   1999  N   LEU A 257       0.092  19.637  -9.493  1.00 58.33           N  
ATOM   2000  CA  LEU A 257      -1.344  19.893  -9.532  1.00 58.33           C  
ATOM   2001  C   LEU A 257      -2.054  18.870 -10.412  1.00 58.33           C  
ATOM   2002  CB  LEU A 257      -1.623  21.308 -10.045  1.00 58.33           C  
ATOM   2003  O   LEU A 257      -3.171  18.448 -10.103  1.00 58.33           O  
ATOM   2004  CG  LEU A 257      -1.471  22.440  -9.028  1.00 58.33           C  
ATOM   2005  CD1 LEU A 257      -1.232  23.766  -9.743  1.00 58.33           C  
ATOM   2006  CD2 LEU A 257      -2.703  22.524  -8.133  1.00 58.33           C  
ATOM   2007  N   ASP A 258      -1.450  18.473 -11.431  1.00 55.93           N  
ATOM   2008  CA  ASP A 258      -1.987  17.462 -12.336  1.00 55.93           C  
ATOM   2009  C   ASP A 258      -2.043  16.094 -11.660  1.00 55.93           C  
ATOM   2010  CB  ASP A 258      -1.146  17.383 -13.612  1.00 55.93           C  
ATOM   2011  O   ASP A 258      -3.023  15.361 -11.812  1.00 55.93           O  
ATOM   2012  CG  ASP A 258      -1.905  16.792 -14.787  1.00 55.93           C  
ATOM   2013  OD1 ASP A 258      -3.155  16.813 -14.778  1.00 55.93           O  
ATOM   2014  OD2 ASP A 258      -1.248  16.299 -15.729  1.00 55.93           O  
ATOM   2015  N   GLU A 259      -1.051  15.749 -10.886  1.00 56.69           N  
ATOM   2016  CA  GLU A 259      -1.028  14.489 -10.149  1.00 56.69           C  
ATOM   2017  C   GLU A 259      -2.034  14.503  -9.002  1.00 56.69           C  
ATOM   2018  CB  GLU A 259       0.377  14.205  -9.614  1.00 56.69           C  
ATOM   2019  O   GLU A 259      -2.706  13.502  -8.746  1.00 56.69           O  
ATOM   2020  CG  GLU A 259       1.248  13.401 -10.568  1.00 56.69           C  
ATOM   2021  CD  GLU A 259       2.678  13.233 -10.079  1.00 56.69           C  
ATOM   2022  OE1 GLU A 259       3.530  12.738 -10.851  1.00 56.69           O  
ATOM   2023  OE2 GLU A 259       2.948  13.598  -8.912  1.00 56.69           O  
ATOM   2024  N   ASN A 260      -2.243  15.670  -8.407  1.00 53.05           N  
ATOM   2025  CA  ASN A 260      -3.180  15.873  -7.307  1.00 53.05           C  
ATOM   2026  C   ASN A 260      -4.617  15.990  -7.808  1.00 53.05           C  
ATOM   2027  CB  ASN A 260      -2.797  17.113  -6.497  1.00 53.05           C  
ATOM   2028  O   ASN A 260      -5.546  15.503  -7.162  1.00 53.05           O  
ATOM   2029  CG  ASN A 260      -1.619  16.868  -5.575  1.00 53.05           C  
ATOM   2030  ND2 ASN A 260      -1.006  17.944  -5.096  1.00 53.05           N  
ATOM   2031  OD1 ASN A 260      -1.261  15.721  -5.296  1.00 53.05           O  
ATOM   2032  N   VAL A 261      -4.815  16.590  -8.962  1.00 50.62           N  
ATOM   2033  CA  VAL A 261      -6.118  16.770  -9.595  1.00 50.62           C  
ATOM   2034  C   VAL A 261      -6.603  15.440 -10.167  1.00 50.62           C  
ATOM   2035  CB  VAL A 261      -6.065  17.842 -10.707  1.00 50.62           C  
ATOM   2036  O   VAL A 261      -7.783  15.102 -10.053  1.00 50.62           O  
ATOM   2037  CG1 VAL A 261      -7.381  17.881 -11.482  1.00 50.62           C  
ATOM   2038  CG2 VAL A 261      -5.751  19.213 -10.112  1.00 50.62           C  
ATOM   2039  N   THR A 262      -5.738  14.624 -10.705  1.00 51.10           N  
ATOM   2040  CA  THR A 262      -6.080  13.301 -11.215  1.00 51.10           C  
ATOM   2041  C   THR A 262      -6.426  12.352 -10.071  1.00 51.10           C  
ATOM   2042  CB  THR A 262      -4.926  12.707 -12.045  1.00 51.10           C  
ATOM   2043  O   THR A 262      -7.381  11.579 -10.166  1.00 51.10           O  
ATOM   2044  CG2 THR A 262      -5.255  12.725 -13.535  1.00 51.10           C  
ATOM   2045  OG1 THR A 262      -3.738  13.476 -11.820  1.00 51.10           O  
ATOM   2046  N   SER A 263      -5.692  12.417  -8.947  1.00 50.15           N  
ATOM   2047  CA  SER A 263      -5.940  11.639  -7.738  1.00 50.15           C  
ATOM   2048  C   SER A 263      -7.192  12.125  -7.015  1.00 50.15           C  
ATOM   2049  CB  SER A 263      -4.737  11.713  -6.796  1.00 50.15           C  
ATOM   2050  O   SER A 263      -7.968  11.320  -6.497  1.00 50.15           O  
ATOM   2051  OG  SER A 263      -4.950  12.680  -5.782  1.00 50.15           O  
ATOM   2052  N   ARG A 264      -7.493  13.420  -7.055  1.00 47.03           N  
ATOM   2053  CA  ARG A 264      -8.679  14.025  -6.459  1.00 47.03           C  
ATOM   2054  C   ARG A 264      -9.893  13.862  -7.368  1.00 47.03           C  
ATOM   2055  CB  ARG A 264      -8.439  15.508  -6.169  1.00 47.03           C  
ATOM   2056  O   ARG A 264     -11.022  13.744  -6.889  1.00 47.03           O  
ATOM   2057  CG  ARG A 264      -7.768  15.773  -4.830  1.00 47.03           C  
ATOM   2058  CD  ARG A 264      -7.696  17.262  -4.520  1.00 47.03           C  
ATOM   2059  NE  ARG A 264      -6.906  17.525  -3.321  1.00 47.03           N  
ATOM   2060  NH1 ARG A 264      -6.679  19.790  -3.716  1.00 47.03           N  
ATOM   2061  NH2 ARG A 264      -5.732  18.846  -1.854  1.00 47.03           N  
ATOM   2062  CZ  ARG A 264      -6.441  18.719  -2.966  1.00 47.03           C  
ATOM   2063  N   SER A 265      -9.637  13.848  -8.629  1.00 45.82           N  
ATOM   2064  CA  SER A 265     -10.683  13.679  -9.633  1.00 45.82           C  
ATOM   2065  C   SER A 265     -11.255  12.265  -9.603  1.00 45.82           C  
ATOM   2066  CB  SER A 265     -10.141  13.989 -11.029  1.00 45.82           C  
ATOM   2067  O   SER A 265     -12.453  12.070  -9.817  1.00 45.82           O  
ATOM   2068  OG  SER A 265      -9.330  12.928 -11.501  1.00 45.82           O  
ATOM   2069  N   LEU A 266     -10.474  11.201  -9.229  1.00 47.14           N  
ATOM   2070  CA  LEU A 266     -10.960   9.843  -9.009  1.00 47.14           C  
ATOM   2071  C   LEU A 266     -11.815   9.769  -7.749  1.00 47.14           C  
ATOM   2072  CB  LEU A 266      -9.787   8.865  -8.902  1.00 47.14           C  
ATOM   2073  O   LEU A 266     -12.814   9.046  -7.713  1.00 47.14           O  
ATOM   2074  CG  LEU A 266      -9.954   7.524  -9.618  1.00 47.14           C  
ATOM   2075  CD1 LEU A 266      -9.040   7.455 -10.837  1.00 47.14           C  
ATOM   2076  CD2 LEU A 266      -9.669   6.368  -8.664  1.00 47.14           C  
ATOM   2077  N   ASN A 267     -11.577  10.657  -6.762  1.00 47.28           N  
ATOM   2078  CA  ASN A 267     -12.376  10.776  -5.548  1.00 47.28           C  
ATOM   2079  C   ASN A 267     -13.650  11.580  -5.792  1.00 47.28           C  
ATOM   2080  CB  ASN A 267     -11.554  11.411  -4.424  1.00 47.28           C  
ATOM   2081  O   ASN A 267     -14.683  11.316  -5.174  1.00 47.28           O  
ATOM   2082  CG  ASN A 267     -10.825  10.383  -3.582  1.00 47.28           C  
ATOM   2083  ND2 ASN A 267      -9.847  10.837  -2.807  1.00 47.28           N  
ATOM   2084  OD1 ASN A 267     -11.137   9.190  -3.627  1.00 47.28           O  
ATOM   2085  N   ARG A 268     -13.646  12.444  -6.867  1.00 48.10           N  
ATOM   2086  CA  ARG A 268     -14.774  13.285  -7.253  1.00 48.10           C  
ATOM   2087  C   ARG A 268     -15.731  12.532  -8.171  1.00 48.10           C  
ATOM   2088  CB  ARG A 268     -14.283  14.561  -7.942  1.00 48.10           C  
ATOM   2089  O   ARG A 268     -16.944  12.746  -8.123  1.00 48.10           O  
ATOM   2090  CG  ARG A 268     -14.461  15.819  -7.107  1.00 48.10           C  
ATOM   2091  CD  ARG A 268     -14.107  17.073  -7.894  1.00 48.10           C  
ATOM   2092  NE  ARG A 268     -13.458  18.073  -7.051  1.00 48.10           N  
ATOM   2093  NH1 ARG A 268     -14.760  19.835  -7.784  1.00 48.10           N  
ATOM   2094  NH2 ARG A 268     -13.127  20.186  -6.214  1.00 48.10           N  
ATOM   2095  CZ  ARG A 268     -13.783  19.362  -7.018  1.00 48.10           C  
ATOM   2096  N   VAL A 269     -15.272  11.532  -8.954  1.00 47.57           N  
ATOM   2097  CA  VAL A 269     -16.147  10.759  -9.829  1.00 47.57           C  
ATOM   2098  C   VAL A 269     -17.001   9.807  -8.995  1.00 47.57           C  
ATOM   2099  CB  VAL A 269     -15.341   9.968 -10.883  1.00 47.57           C  
ATOM   2100  O   VAL A 269     -18.157   9.541  -9.334  1.00 47.57           O  
ATOM   2101  CG1 VAL A 269     -16.274   9.146 -11.771  1.00 47.57           C  
ATOM   2102  CG2 VAL A 269     -14.493  10.917 -11.728  1.00 47.57           C  
ATOM   2103  N   GLU A 270     -16.631   9.487  -7.776  1.00 48.55           N  
ATOM   2104  CA  GLU A 270     -17.455   8.668  -6.892  1.00 48.55           C  
ATOM   2105  C   GLU A 270     -18.488   9.518  -6.157  1.00 48.55           C  
ATOM   2106  CB  GLU A 270     -16.580   7.916  -5.885  1.00 48.55           C  
ATOM   2107  O   GLU A 270     -19.423   8.985  -5.555  1.00 48.55           O  
ATOM   2108  CG  GLU A 270     -15.743   6.808  -6.506  1.00 48.55           C  
ATOM   2109  CD  GLU A 270     -14.896   6.056  -5.491  1.00 48.55           C  
ATOM   2110  OE1 GLU A 270     -14.226   5.069  -5.872  1.00 48.55           O  
ATOM   2111  OE2 GLU A 270     -14.902   6.457  -4.306  1.00 48.55           O  
ATOM   2112  N   MET A 271     -18.448  10.860  -6.324  1.00 45.14           N  
ATOM   2113  CA  MET A 271     -19.428  11.730  -5.680  1.00 45.14           C  
ATOM   2114  C   MET A 271     -20.360  12.357  -6.711  1.00 45.14           C  
ATOM   2115  CB  MET A 271     -18.728  12.825  -4.873  1.00 45.14           C  
ATOM   2116  O   MET A 271     -21.252  13.131  -6.359  1.00 45.14           O  
ATOM   2117  CG  MET A 271     -17.994  12.308  -3.646  1.00 45.14           C  
ATOM   2118  SD  MET A 271     -18.970  12.511  -2.106  1.00 45.14           S  
ATOM   2119  CE  MET A 271     -17.797  11.845  -0.893  1.00 45.14           C  
ATOM   2120  N   THR A 272     -20.051  12.172  -8.027  1.00 49.85           N  
ATOM   2121  CA  THR A 272     -20.869  12.828  -9.041  1.00 49.85           C  
ATOM   2122  C   THR A 272     -22.187  12.084  -9.238  1.00 49.85           C  
ATOM   2123  CB  THR A 272     -20.124  12.923 -10.385  1.00 49.85           C  
ATOM   2124  O   THR A 272     -23.212  12.696  -9.544  1.00 49.85           O  
ATOM   2125  CG2 THR A 272     -19.654  14.349 -10.653  1.00 49.85           C  
ATOM   2126  OG1 THR A 272     -18.986  12.054 -10.356  1.00 49.85           O  
ATOM   2127  N   PHE A 273     -22.237  10.805  -8.590  1.00 51.23           N  
ATOM   2128  CA  PHE A 273     -23.532  10.151  -8.736  1.00 51.23           C  
ATOM   2129  C   PHE A 273     -24.290  10.149  -7.414  1.00 51.23           C  
ATOM   2130  CB  PHE A 273     -23.357   8.715  -9.242  1.00 51.23           C  
ATOM   2131  O   PHE A 273     -25.367   9.557  -7.310  1.00 51.23           O  
ATOM   2132  CG  PHE A 273     -22.826   8.628 -10.647  1.00 51.23           C  
ATOM   2133  CD1 PHE A 273     -23.650   8.893 -11.734  1.00 51.23           C  
ATOM   2134  CD2 PHE A 273     -21.503   8.279 -10.882  1.00 51.23           C  
ATOM   2135  CE1 PHE A 273     -23.162   8.813 -13.036  1.00 51.23           C  
ATOM   2136  CE2 PHE A 273     -21.007   8.197 -12.180  1.00 51.23           C  
ATOM   2137  CZ  PHE A 273     -21.839   8.463 -13.256  1.00 51.23           C  
ATOM   2138  N   LEU A 274     -23.647  10.738  -6.390  1.00 56.59           N  
ATOM   2139  CA  LEU A 274     -24.291  10.778  -5.082  1.00 56.59           C  
ATOM   2140  C   LEU A 274     -25.423  11.799  -5.064  1.00 56.59           C  
ATOM   2141  CB  LEU A 274     -23.270  11.112  -3.991  1.00 56.59           C  
ATOM   2142  O   LEU A 274     -26.410  11.626  -4.345  1.00 56.59           O  
ATOM   2143  CG  LEU A 274     -22.332   9.979  -3.571  1.00 56.59           C  
ATOM   2144  CD1 LEU A 274     -21.156  10.533  -2.772  1.00 56.59           C  
ATOM   2145  CD2 LEU A 274     -23.088   8.931  -2.762  1.00 56.59           C  
ATOM   2146  N   TRP A 275     -25.219  12.885  -5.987  1.00 64.16           N  
ATOM   2147  CA  TRP A 275     -26.338  13.821  -6.031  1.00 64.16           C  
ATOM   2148  C   TRP A 275     -27.576  13.160  -6.628  1.00 64.16           C  
ATOM   2149  CB  TRP A 275     -25.967  15.065  -6.842  1.00 64.16           C  
ATOM   2150  O   TRP A 275     -28.705  13.542  -6.310  1.00 64.16           O  
ATOM   2151  CG  TRP A 275     -25.658  14.784  -8.283  1.00 64.16           C  
ATOM   2152  CD1 TRP A 275     -24.447  14.438  -8.814  1.00 64.16           C  
ATOM   2153  CD2 TRP A 275     -26.578  14.830  -9.378  1.00 64.16           C  
ATOM   2154  CE2 TRP A 275     -25.855  14.500 -10.545  1.00 64.16           C  
ATOM   2155  CE3 TRP A 275     -27.945  15.118  -9.485  1.00 64.16           C  
ATOM   2156  NE1 TRP A 275     -24.558  14.266 -10.174  1.00 64.16           N  
ATOM   2157  CH2 TRP A 275     -27.793  14.736 -11.883  1.00 64.16           C  
ATOM   2158  CZ2 TRP A 275     -26.455  14.450 -11.806  1.00 64.16           C  
ATOM   2159  CZ3 TRP A 275     -28.540  15.068 -10.740  1.00 64.16           C  
ATOM   2160  N   MET A 276     -27.398  12.137  -7.478  1.00 63.27           N  
ATOM   2161  CA  MET A 276     -28.528  11.497  -8.146  1.00 63.27           C  
ATOM   2162  C   MET A 276     -29.069  10.340  -7.313  1.00 63.27           C  
ATOM   2163  CB  MET A 276     -28.121  10.997  -9.533  1.00 63.27           C  
ATOM   2164  O   MET A 276     -30.227   9.947  -7.466  1.00 63.27           O  
ATOM   2165  CG  MET A 276     -28.945  11.590 -10.665  1.00 63.27           C  
ATOM   2166  SD  MET A 276     -28.495  10.894 -12.302  1.00 63.27           S  
ATOM   2167  CE  MET A 276     -27.204  12.067 -12.804  1.00 63.27           C  
ATOM   2168  N   SER A 277     -28.297   9.761  -6.425  1.00 65.41           N  
ATOM   2169  CA  SER A 277     -28.638   8.605  -5.602  1.00 65.41           C  
ATOM   2170  C   SER A 277     -29.808   8.913  -4.674  1.00 65.41           C  
ATOM   2171  CB  SER A 277     -27.428   8.158  -4.780  1.00 65.41           C  
ATOM   2172  O   SER A 277     -30.711   8.089  -4.511  1.00 65.41           O  
ATOM   2173  OG  SER A 277     -26.538   9.239  -4.564  1.00 65.41           O  
ATOM   2174  N   ARG A 278     -29.922  10.183  -4.184  1.00 65.93           N  
ATOM   2175  CA  ARG A 278     -31.044  10.593  -3.346  1.00 65.93           C  
ATOM   2176  C   ARG A 278     -32.323  10.719  -4.166  1.00 65.93           C  
ATOM   2177  CB  ARG A 278     -30.737  11.920  -2.647  1.00 65.93           C  
ATOM   2178  O   ARG A 278     -33.395  10.302  -3.722  1.00 65.93           O  
ATOM   2179  CG  ARG A 278     -31.675  12.240  -1.495  1.00 65.93           C  
ATOM   2180  CD  ARG A 278     -31.226  13.478  -0.730  1.00 65.93           C  
ATOM   2181  NE  ARG A 278     -32.163  13.822   0.336  1.00 65.93           N  
ATOM   2182  NH1 ARG A 278     -31.044  15.736   0.984  1.00 65.93           N  
ATOM   2183  NH2 ARG A 278     -32.965  15.105   2.064  1.00 65.93           N  
ATOM   2184  CZ  ARG A 278     -32.055  14.887   1.126  1.00 65.93           C  
ATOM   2185  N   HIS A 279     -32.201  11.137  -5.343  1.00 73.41           N  
ATOM   2186  CA  HIS A 279     -33.354  11.279  -6.225  1.00 73.41           C  
ATOM   2187  C   HIS A 279     -33.813   9.925  -6.755  1.00 73.41           C  
ATOM   2188  CB  HIS A 279     -33.024  12.214  -7.391  1.00 73.41           C  
ATOM   2189  O   HIS A 279     -35.015   9.670  -6.863  1.00 73.41           O  
ATOM   2190  CG  HIS A 279     -32.776  13.628  -6.973  1.00 73.41           C  
ATOM   2191  CD2 HIS A 279     -31.646  14.374  -6.987  1.00 73.41           C  
ATOM   2192  ND1 HIS A 279     -33.768  14.439  -6.466  1.00 73.41           N  
ATOM   2193  CE1 HIS A 279     -33.257  15.626  -6.185  1.00 73.41           C  
ATOM   2194  NE2 HIS A 279     -31.971  15.613  -6.492  1.00 73.41           N  
ATOM   2195  N   VAL A 280     -32.925   9.041  -6.969  1.00 72.27           N  
ATOM   2196  CA  VAL A 280     -33.205   7.690  -7.446  1.00 72.27           C  
ATOM   2197  C   VAL A 280     -33.830   6.865  -6.323  1.00 72.27           C  
ATOM   2198  CB  VAL A 280     -31.927   6.997  -7.970  1.00 72.27           C  
ATOM   2199  O   VAL A 280     -34.785   6.119  -6.550  1.00 72.27           O  
ATOM   2200  CG1 VAL A 280     -32.201   5.527  -8.283  1.00 72.27           C  
ATOM   2201  CG2 VAL A 280     -31.397   7.720  -9.206  1.00 72.27           C  
ATOM   2202  N   TRP A 281     -33.365   7.051  -5.133  1.00 74.12           N  
ATOM   2203  CA  TRP A 281     -33.933   6.377  -3.970  1.00 74.12           C  
ATOM   2204  C   TRP A 281     -35.330   6.904  -3.663  1.00 74.12           C  
ATOM   2205  CB  TRP A 281     -33.026   6.555  -2.749  1.00 74.12           C  
ATOM   2206  O   TRP A 281     -36.250   6.126  -3.398  1.00 74.12           O  
ATOM   2207  CG  TRP A 281     -33.122   5.440  -1.752  1.00 74.12           C  
ATOM   2208  CD1 TRP A 281     -32.348   4.314  -1.698  1.00 74.12           C  
ATOM   2209  CD2 TRP A 281     -34.049   5.342  -0.666  1.00 74.12           C  
ATOM   2210  CE2 TRP A 281     -33.779   4.129   0.005  1.00 74.12           C  
ATOM   2211  CE3 TRP A 281     -35.082   6.163  -0.195  1.00 74.12           C  
ATOM   2212  NE1 TRP A 281     -32.738   3.521  -0.644  1.00 74.12           N  
ATOM   2213  CH2 TRP A 281     -35.512   4.539   1.565  1.00 74.12           C  
ATOM   2214  CZ2 TRP A 281     -34.507   3.717   1.125  1.00 74.12           C  
ATOM   2215  CZ3 TRP A 281     -35.805   5.752   0.919  1.00 74.12           C  
ATOM   2216  N   ARG A 282     -35.594   8.182  -3.758  1.00 74.70           N  
ATOM   2217  CA  ARG A 282     -36.908   8.792  -3.580  1.00 74.70           C  
ATOM   2218  C   ARG A 282     -37.862   8.373  -4.694  1.00 74.70           C  
ATOM   2219  CB  ARG A 282     -36.792  10.317  -3.536  1.00 74.70           C  
ATOM   2220  O   ARG A 282     -39.047   8.139  -4.448  1.00 74.70           O  
ATOM   2221  CG  ARG A 282     -36.675  10.885  -2.130  1.00 74.70           C  
ATOM   2222  CD  ARG A 282     -36.718  12.407  -2.132  1.00 74.70           C  
ATOM   2223  NE  ARG A 282     -35.843  12.972  -1.109  1.00 74.70           N  
ATOM   2224  NH1 ARG A 282     -35.149  14.760  -2.397  1.00 74.70           N  
ATOM   2225  NH2 ARG A 282     -34.355  14.503  -0.262  1.00 74.70           N  
ATOM   2226  CZ  ARG A 282     -35.118  14.077  -1.258  1.00 74.70           C  
ATOM   2227  N   TRP A 283     -37.380   8.396  -5.899  1.00 78.84           N  
ATOM   2228  CA  TRP A 283     -38.157   7.916  -7.037  1.00 78.84           C  
ATOM   2229  C   TRP A 283     -38.595   6.470  -6.827  1.00 78.84           C  
ATOM   2230  CB  TRP A 283     -37.346   8.034  -8.330  1.00 78.84           C  
ATOM   2231  O   TRP A 283     -39.747   6.119  -7.091  1.00 78.84           O  
ATOM   2232  CG  TRP A 283     -38.077   7.564  -9.552  1.00 78.84           C  
ATOM   2233  CD1 TRP A 283     -39.065   8.225 -10.227  1.00 78.84           C  
ATOM   2234  CD2 TRP A 283     -37.879   6.326 -10.242  1.00 78.84           C  
ATOM   2235  CE2 TRP A 283     -38.782   6.303 -11.327  1.00 78.84           C  
ATOM   2236  CE3 TRP A 283     -37.024   5.232 -10.047  1.00 78.84           C  
ATOM   2237  NE1 TRP A 283     -39.493   7.472 -11.296  1.00 78.84           N  
ATOM   2238  CH2 TRP A 283     -38.007   4.171 -12.003  1.00 78.84           C  
ATOM   2239  CZ2 TRP A 283     -38.854   5.228 -12.216  1.00 78.84           C  
ATOM   2240  CZ3 TRP A 283     -37.097   4.163 -10.933  1.00 78.84           C  
ATOM   2241  N   ARG A 284     -37.764   5.598  -6.364  1.00 71.40           N  
ATOM   2242  CA  ARG A 284     -38.062   4.192  -6.108  1.00 71.40           C  
ATOM   2243  C   ARG A 284     -39.051   4.044  -4.957  1.00 71.40           C  
ATOM   2244  CB  ARG A 284     -36.779   3.418  -5.799  1.00 71.40           C  
ATOM   2245  O   ARG A 284     -39.956   3.209  -5.013  1.00 71.40           O  
ATOM   2246  CG  ARG A 284     -36.933   1.908  -5.894  1.00 71.40           C  
ATOM   2247  CD  ARG A 284     -35.636   1.187  -5.556  1.00 71.40           C  
ATOM   2248  NE  ARG A 284     -34.941   0.736  -6.759  1.00 71.40           N  
ATOM   2249  NH1 ARG A 284     -33.027   0.065  -5.652  1.00 71.40           N  
ATOM   2250  NH2 ARG A 284     -33.180  -0.164  -7.927  1.00 71.40           N  
ATOM   2251  CZ  ARG A 284     -33.718   0.213  -6.777  1.00 71.40           C  
ATOM   2252  N   MET A 285     -39.016   4.826  -3.980  1.00 73.25           N  
ATOM   2253  CA  MET A 285     -39.897   4.772  -2.817  1.00 73.25           C  
ATOM   2254  C   MET A 285     -41.264   5.364  -3.142  1.00 73.25           C  
ATOM   2255  CB  MET A 285     -39.273   5.514  -1.634  1.00 73.25           C  
ATOM   2256  O   MET A 285     -42.281   4.922  -2.603  1.00 73.25           O  
ATOM   2257  CG  MET A 285     -38.108   4.777  -0.994  1.00 73.25           C  
ATOM   2258  SD  MET A 285     -38.604   3.157  -0.288  1.00 73.25           S  
ATOM   2259  CE  MET A 285     -36.970   2.437   0.039  1.00 73.25           C  
ATOM   2260  N   ASP A 286     -41.362   6.378  -4.030  1.00 71.39           N  
ATOM   2261  CA  ASP A 286     -42.592   7.019  -4.486  1.00 71.39           C  
ATOM   2262  C   ASP A 286     -43.384   6.095  -5.408  1.00 71.39           C  
ATOM   2263  CB  ASP A 286     -42.278   8.334  -5.202  1.00 71.39           C  
ATOM   2264  O   ASP A 286     -44.616   6.125  -5.417  1.00 71.39           O  
ATOM   2265  CG  ASP A 286     -43.127   9.493  -4.712  1.00 71.39           C  
ATOM   2266  OD1 ASP A 286     -43.847   9.338  -3.702  1.00 71.39           O  
ATOM   2267  OD2 ASP A 286     -43.078  10.571  -5.343  1.00 71.39           O  
ATOM   2268  N   GLN A 287     -42.808   5.160  -6.072  1.00 61.82           N  
ATOM   2269  CA  GLN A 287     -43.457   4.180  -6.936  1.00 61.82           C  
ATOM   2270  C   GLN A 287     -44.055   3.038  -6.120  1.00 61.82           C  
ATOM   2271  CB  GLN A 287     -42.466   3.629  -7.962  1.00 61.82           C  
ATOM   2272  O   GLN A 287     -45.017   2.398  -6.551  1.00 61.82           O  
ATOM   2273  CG  GLN A 287     -42.098   4.621  -9.057  1.00 61.82           C  
ATOM   2274  CD  GLN A 287     -41.598   3.945 -10.319  1.00 61.82           C  
ATOM   2275  NE2 GLN A 287     -41.272   4.742 -11.331  1.00 61.82           N  
ATOM   2276  OE1 GLN A 287     -41.504   2.715 -10.385  1.00 61.82           O  
ATOM   2277  N   SER A 288     -43.627   2.842  -4.948  1.00 56.50           N  
ATOM   2278  CA  SER A 288     -44.135   1.803  -4.059  1.00 56.50           C  
ATOM   2279  C   SER A 288     -45.316   2.309  -3.237  1.00 56.50           C  
ATOM   2280  CB  SER A 288     -43.030   1.307  -3.126  1.00 56.50           C  
ATOM   2281  O   SER A 288     -46.126   1.517  -2.751  1.00 56.50           O  
ATOM   2282  OG  SER A 288     -42.571   2.355  -2.288  1.00 56.50           O  
ATOM   2283  N   THR A 289     -45.591   3.622  -3.244  1.00 55.60           N  
ATOM   2284  CA  THR A 289     -46.677   4.241  -2.492  1.00 55.60           C  
ATOM   2285  C   THR A 289     -47.865   4.536  -3.403  1.00 55.60           C  
ATOM   2286  CB  THR A 289     -46.213   5.543  -1.811  1.00 55.60           C  
ATOM   2287  O   THR A 289     -48.992   4.696  -2.929  1.00 55.60           O  
ATOM   2288  CG2 THR A 289     -45.423   5.247  -0.541  1.00 55.60           C  
ATOM   2289  OG1 THR A 289     -45.382   6.279  -2.717  1.00 55.60           O  
ATOM   2290  N   HIS A 290     -47.800   4.237  -4.719  1.00 52.24           N  
ATOM   2291  CA  HIS A 290     -48.914   4.466  -5.632  1.00 52.24           C  
ATOM   2292  C   HIS A 290     -49.470   3.150  -6.164  1.00 52.24           C  
ATOM   2293  CB  HIS A 290     -48.479   5.360  -6.795  1.00 52.24           C  
ATOM   2294  O   HIS A 290     -50.376   3.146  -7.000  1.00 52.24           O  
ATOM   2295  CG  HIS A 290     -48.564   6.822  -6.492  1.00 52.24           C  
ATOM   2296  CD2 HIS A 290     -47.595   7.747  -6.296  1.00 52.24           C  
ATOM   2297  ND1 HIS A 290     -49.765   7.485  -6.355  1.00 52.24           N  
ATOM   2298  CE1 HIS A 290     -49.529   8.759  -6.089  1.00 52.24           C  
ATOM   2299  NE2 HIS A 290     -48.221   8.944  -6.048  1.00 52.24           N  
ATOM   2300  N   ILE A 291     -49.181   1.991  -5.504  1.00 50.27           N  
ATOM   2301  CA  ILE A 291     -49.905   0.761  -5.804  1.00 50.27           C  
ATOM   2302  C   ILE A 291     -50.955   0.504  -4.725  1.00 50.27           C  
ATOM   2303  CB  ILE A 291     -48.947  -0.446  -5.917  1.00 50.27           C  
ATOM   2304  O   ILE A 291     -50.620   0.352  -3.548  1.00 50.27           O  
ATOM   2305  CG1 ILE A 291     -47.887  -0.187  -6.994  1.00 50.27           C  
ATOM   2306  CG2 ILE A 291     -49.728  -1.730  -6.215  1.00 50.27           C  
ATOM   2307  CD1 ILE A 291     -46.806  -1.257  -7.068  1.00 50.27           C  
ATOM   2308  N   HIS A 292     -51.882   1.346  -4.403  1.00 39.00           N  
ATOM   2309  CA  HIS A 292     -53.202   1.007  -3.883  1.00 39.00           C  
ATOM   2310  C   HIS A 292     -54.301   1.434  -4.850  1.00 39.00           C  
ATOM   2311  CB  HIS A 292     -53.423   1.658  -2.516  1.00 39.00           C  
ATOM   2312  O   HIS A 292     -54.266   2.545  -5.385  1.00 39.00           O  
ATOM   2313  CG  HIS A 292     -52.816   0.894  -1.383  1.00 39.00           C  
ATOM   2314  CD2 HIS A 292     -51.829   1.223  -0.516  1.00 39.00           C  
ATOM   2315  ND1 HIS A 292     -53.222  -0.378  -1.040  1.00 39.00           N  
ATOM   2316  CE1 HIS A 292     -52.510  -0.798  -0.008  1.00 39.00           C  
ATOM   2317  NE2 HIS A 292     -51.658   0.154   0.329  1.00 39.00           N  
TER    2318      HIS A 292
ENDMDL
END
