# Supplementary material for: Exploring a diverse world of effector domains and amyloid signaling motifs in fungal NLR proteins
Source: PLoS Comput Biol. 2022 Dec 21;18(12):e1010787. doi: 10.1371/journal.pcbi.1010787 (PMC9815663; doi:10.1371/journal.pcbi.1010787)
Supplement: S3 Data — Full AlphaFold2/ColabFold outputs. (GZ) [file pcbi.1010787.s010.tar.gz › RAK81296_1_292/rank_3_model_4_ptm_seed_0.raw.txt]

i	j	aa_i	aa_j	p(cbcb<8)	maxdistbin
0	1	M	P	1.000	5.44
0	2	M	V	0.841	7.31
0	3	M	S	0.274	9.81
0	4	M	I	0.097	12.62
0	5	M	A	0.037	15.44
0	6	M	E	0.018	18.25
0	7	M	S	0.022	>21.69
0	8	M	T	0.014	>21.69
0	9	M	F	0.015	>21.69
0	10	M	V	0.014	>21.69
0	11	M	P	0.012	>21.69
0	12	M	V	0.012	>21.69
0	13	M	T	0.020	>21.69
0	14	M	S	0.012	>21.69
0	15	M	R	0.013	>21.69
0	16	M	Q	0.009	>21.69
0	17	M	A	0.008	>21.69
0	18	M	Q	0.006	>21.69
0	19	M	I	0.007	>21.69
0	20	M	R	0.006	>21.69
0	21	M	N	0.005	>21.69
0	22	M	G	0.005	>21.69
0	23	M	A	0.005	>21.69
0	24	M	N	0.004	>21.69
0	25	M	P	0.004	>21.69
0	26	M	T	0.003	>21.69
0	27	M	T	0.006	>21.69
0	28	M	I	0.003	>21.69
0	29	M	S	0.002	>21.69
0	30	M	K	0.007	>21.69
0	31	M	F	0.010	>21.69
0	32	M	I	0.003	>21.69
0	33	M	I	0.005	>21.69
0	34	M	P	0.014	>21.69
0	35	M	L	0.009	>21.69
0	36	M	L	0.003	>21.69
0	37	M	Q	0.007	>21.69
0	38	M	W	0.012	>21.69
0	39	M	S	0.003	>21.69
0	40	M	R	0.002	>21.69
0	41	M	D	0.006	>21.69
0	42	M	Q	0.004	>21.69
0	43	M	L	0.001	>21.69
0	44	M	P	0.002	>21.69
0	45	M	L	0.003	>21.69
0	46	M	S	0.004	>21.69
0	47	M	A	0.002	>21.69
0	48	M	S	0.002	>21.69
0	49	M	A	0.004	>21.69
0	50	M	L	0.002	>21.69
0	51	M	L	0.001	>21.69
0	52	M	L	0.002	>21.69
0	53	M	E	0.002	>21.69
0	54	M	T	0.001	>21.69
0	60	M	I	0.002	>21.69
0	62	M	W	0.002	>21.69
0	63	M	I	0.001	>21.69
0	64	M	R	0.002	>21.69
0	65	M	E	0.002	>21.69
0	67	M	R	0.002	>21.69
0	68	M	L	0.002	>21.69
0	69	M	R	0.002	>21.69
0	70	M	L	0.001	>21.69
0	71	M	L	0.002	>21.69
0	72	M	P	0.001	>21.69
0	73	M	A	0.001	>21.69
0	74	M	E	0.005	>21.69
0	75	M	T	0.006	>21.69
0	76	M	T	0.002	>21.69
0	77	M	S	0.003	>21.69
0	79	M	D	0.003	>21.69
0	80	M	K	0.009	>21.69
0	81	M	V	0.002	>21.69
0	82	M	L	0.001	>21.69
0	83	M	E	0.013	>21.69
0	84	M	W	0.014	>21.69
0	86	M	Q	0.008	>21.69
0	87	M	V	0.024	>21.69
0	88	M	L	0.006	>21.69
0	89	M	V	0.001	>21.69
0	90	M	Q	0.010	>21.69
0	91	M	R	0.014	>21.69
0	93	M	D	0.002	>21.69
0	94	M	A	0.007	>21.69
0	95	M	V	0.002	>21.69
0	97	M	K	0.002	>21.69
0	98	M	V	0.003	>21.69
0	101	M	S	0.001	>21.69
0	102	M	F	0.002	>21.69
0	103	M	V	0.002	>21.69
0	104	M	A	0.002	>21.69
0	105	M	D	0.002	>21.69
0	108	M	L	0.002	>21.69
0	119	M	V	0.001	>21.69
0	122	M	E	0.001	>21.69
0	123	M	L	0.002	>21.69
0	126	M	E	0.001	>21.69
0	129	M	T	0.002	>21.69
0	130	M	P	0.002	>21.69
0	132	M	K	0.005	>21.69
0	133	M	H	0.006	>21.69
0	134	M	I	0.002	>21.69
0	135	M	F	0.004	>21.69
0	136	M	V	0.019	>21.69
0	137	M	V	0.010	>21.69
0	138	M	V	0.003	>21.69
0	139	M	L	0.025	>21.69
0	140	M	D	0.020	>21.69
0	141	M	I	0.008	>21.69
0	142	M	S	0.009	>21.69
0	143	M	T	0.026	>21.69
0	144	M	P	0.011	>21.69
0	145	M	F	0.004	>21.69
0	146	M	Q	0.027	>21.69
0	147	M	S	0.020	>21.69
0	148	M	I	0.004	>21.69
0	149	M	L	0.007	>21.69
0	150	M	R	0.023	>21.69
0	151	M	A	0.008	>21.69
0	152	M	T	0.004	>21.69
0	153	M	D	0.005	>21.69
0	154	M	L	0.004	>21.69
0	155	M	G	0.001	>21.69
0	156	M	V	0.001	>21.69
0	158	M	E	0.002	>21.69
0	159	M	E	0.001	>21.69
0	161	M	V	0.001	>21.69
0	162	M	E	0.002	>21.69
0	163	M	Q	0.001	>21.69
0	165	M	A	0.001	>21.69
0	166	M	L	0.004	>21.69
0	169	M	V	0.004	>21.69
0	170	M	D	0.003	>21.69
0	173	M	A	0.006	>21.69
0	174	M	L	0.003	>21.69
0	176	M	S	0.002	>21.69
0	177	M	S	0.008	>21.69
0	178	M	L	0.002	>21.69
0	180	M	A	0.004	>21.69
0	181	M	Q	0.003	>21.69
0	182	M	L	0.001	>21.69
0	183	M	Y	0.001	>21.69
0	184	M	K	0.002	>21.69
0	185	M	A	0.002	>21.69
0	186	M	I	0.003	>21.69
0	187	M	L	0.003	>21.69
0	188	M	G	0.002	>21.69
0	189	M	L	0.003	>21.69
0	190	M	G	0.002	>21.69
0	191	M	D	0.002	>21.69
0	192	M	G	0.003	>21.69
0	193	M	S	0.003	>21.69
0	194	M	F	0.004	>21.69
0	195	M	V	0.003	>21.69
0	196	M	L	0.005	>21.69
0	197	M	N	0.006	>21.69
0	198	M	D	0.004	>21.69
0	199	M	I	0.003	>21.69
0	200	M	H	0.008	>21.69
0	201	M	N	0.006	>21.69
0	202	M	Q	0.006	>21.69
0	203	M	Y	0.004	>21.69
0	204	M	A	0.005	>21.69
0	205	M	S	0.009	>21.69
0	206	M	Q	0.007	>21.69
0	207	M	I	0.003	>21.69
0	208	M	D	0.006	>21.69
0	209	M	T	0.006	>21.69
0	210	M	F	0.002	>21.69
0	211	M	Q	0.006	>21.69
0	212	M	N	0.006	>21.69
0	213	M	R	0.003	>21.69
0	214	M	C	0.005	>21.69
0	215	M	E	0.007	>21.69
0	216	M	R	0.003	>21.69
0	217	M	V	0.002	>21.69
0	218	M	R	0.009	>21.69
0	219	M	V	0.006	>21.69
0	221	M	I	0.004	>21.69
0	222	M	S	0.008	>21.69
0	223	M	R	0.001	>21.69
0	225	M	R	0.006	>21.69
0	226	M	L	0.003	>21.69
0	228	M	G	0.001	>21.69
0	229	M	A	0.005	>21.69
0	230	M	A	0.003	>21.69
0	231	M	Q	0.002	>21.69
0	232	M	G	0.002	>21.69
0	233	M	L	0.004	>21.69
0	234	M	V	0.003	>21.69
0	235	M	K	0.003	>21.69
0	236	M	G	0.003	>21.69
0	237	M	D	0.006	>21.69
0	238	M	D	0.008	>21.69
0	239	M	F	0.006	>21.69
0	240	M	D	0.006	>21.69
0	241	M	A	0.011	>21.69
0	242	M	I	0.009	>21.69
0	243	M	R	0.008	>21.69
0	244	M	F	0.010	>21.69
0	245	M	W	0.013	>21.69
0	246	M	L	0.014	>21.69
0	247	M	A	0.011	>21.69
0	248	M	P	0.013	>21.69
0	249	M	G	0.012	>21.69
0	250	M	D	0.008	>21.69
0	251	M	P	0.009	>21.69
0	252	M	V	0.009	>21.69
0	253	M	L	0.010	>21.69
0	254	M	A	0.011	>21.69
0	255	M	R	0.012	>21.69
0	256	M	L	0.013	>21.69
0	257	M	D	0.017	>21.69
0	258	M	E	0.014	>21.69
0	259	M	N	0.014	>21.69
0	260	M	V	0.020	>21.69
0	261	M	T	0.020	>21.69
0	262	M	S	0.010	>21.69
0	263	M	R	0.012	>21.69
0	264	M	S	0.016	>21.69
0	265	M	L	0.012	>21.69
0	266	M	N	0.008	>21.69
0	267	M	R	0.009	>21.69
0	268	M	V	0.014	>21.69
0	269	M	E	0.009	>21.69
0	270	M	M	0.009	>21.69
0	271	M	T	0.008	>21.69
0	272	M	F	0.006	>21.69
0	273	M	L	0.010	>21.69
0	274	M	W	0.006	>21.69
0	275	M	M	0.004	>21.69
0	276	M	S	0.006	>21.69
0	277	M	R	0.004	>21.69
0	278	M	H	0.002	>21.69
0	279	M	V	0.004	>21.69
0	280	M	W	0.004	>21.69
0	281	M	R	0.002	>21.69
0	282	M	W	0.002	>21.69
0	283	M	R	0.003	>21.69
0	284	M	M	0.002	>21.69
0	285	M	D	0.001	>21.69
0	286	M	Q	0.001	>21.69
0	287	M	S	0.002	>21.69
0	288	M	T	0.001	>21.69
0	289	M	H	0.001	>21.69
0	290	M	I	0.002	>21.69
0	291	M	H	0.001	>21.69
1	2	P	V	1.000	5.75
1	3	P	S	0.891	7.00
1	4	P	I	0.246	10.12
1	5	P	A	0.126	12.94
1	6	P	E	0.030	15.75
1	7	P	S	0.020	18.25
1	8	P	T	0.017	>21.69
1	9	P	F	0.016	>21.69
1	10	P	V	0.017	>21.69
1	11	P	P	0.014	>21.69
1	12	P	V	0.016	>21.69
1	13	P	T	0.014	>21.69
1	14	P	S	0.013	>21.69
1	15	P	R	0.011	>21.69
1	16	P	Q	0.010	>21.69
1	17	P	A	0.009	>21.69
1	18	P	Q	0.007	>21.69
1	19	P	I	0.007	>21.69
1	20	P	R	0.006	>21.69
1	21	P	N	0.007	>21.69
1	22	P	G	0.006	>21.69
1	23	P	A	0.006	>21.69
1	24	P	N	0.006	>21.69
1	25	P	P	0.005	>21.69
1	26	P	T	0.003	>21.69
1	27	P	T	0.007	>21.69
1	28	P	I	0.004	>21.69
1	29	P	S	0.004	>21.69
1	30	P	K	0.011	>21.69
1	31	P	F	0.015	>21.69
1	32	P	I	0.003	>21.69
1	33	P	I	0.007	>21.69
1	34	P	P	0.018	>21.69
1	35	P	L	0.013	>21.69
1	36	P	L	0.003	>21.69
1	37	P	Q	0.008	>21.69
1	38	P	W	0.016	>21.69
1	39	P	S	0.003	>21.69
1	40	P	R	0.003	>21.69
1	41	P	D	0.005	>21.69
1	42	P	Q	0.004	>21.69
1	43	P	L	0.002	>21.69
1	44	P	P	0.003	>21.69
1	45	P	L	0.004	>21.69
1	46	P	S	0.005	>21.69
1	47	P	A	0.003	>21.69
1	48	P	S	0.002	>21.69
1	49	P	A	0.004	>21.69
1	50	P	L	0.003	>21.69
1	51	P	L	0.001	>21.69
1	52	P	L	0.004	>21.69
1	53	P	E	0.003	>21.69
1	54	P	T	0.001	>21.69
1	55	P	S	0.001	>21.69
1	56	P	S	0.001	>21.69
1	57	P	S	0.002	>21.69
1	58	P	S	0.002	>21.69
1	59	P	V	0.001	>21.69
1	60	P	I	0.004	>21.69
1	61	P	Q	0.002	>21.69
1	62	P	W	0.003	>21.69
1	63	P	I	0.002	>21.69
1	64	P	R	0.003	>21.69
1	65	P	E	0.002	>21.69
1	66	P	E	0.002	>21.69
1	67	P	R	0.003	>21.69
1	68	P	L	0.002	>21.69
1	69	P	R	0.002	>21.69
1	70	P	L	0.002	>21.69
1	71	P	L	0.002	>21.69
1	72	P	P	0.002	>21.69
1	73	P	A	0.002	>21.69
1	74	P	E	0.005	>21.69
1	75	P	T	0.006	>21.69
1	76	P	T	0.003	>21.69
1	77	P	S	0.004	>21.69
1	78	P	Y	0.002	>21.69
1	79	P	D	0.004	>21.69
1	80	P	K	0.011	>21.69
1	81	P	V	0.003	>21.69
1	82	P	L	0.002	>21.69
1	83	P	E	0.018	>21.69
1	84	P	W	0.019	>21.69
1	85	P	A	0.002	>21.69
1	86	P	Q	0.014	>21.69
1	87	P	V	0.031	>21.69
1	88	P	L	0.005	>21.69
1	89	P	V	0.002	>21.69
1	90	P	Q	0.015	>21.69
1	91	P	R	0.015	>21.69
1	92	P	L	0.001	>21.69
1	93	P	D	0.002	>21.69
1	94	P	A	0.009	>21.69
1	95	P	V	0.003	>21.69
1	97	P	K	0.003	>21.69
1	98	P	V	0.004	>21.69
1	100	P	G	0.001	>21.69
1	101	P	S	0.002	>21.69
1	102	P	F	0.002	>21.69
1	103	P	V	0.002	>21.69
1	104	P	A	0.002	>21.69
1	105	P	D	0.002	>21.69
1	107	P	Y	0.001	>21.69
1	108	P	L	0.002	>21.69
1	112	P	L	0.001	>21.69
1	118	P	A	0.001	>21.69
1	119	P	V	0.002	>21.69
1	120	P	V	0.001	>21.69
1	121	P	L	0.001	>21.69
1	122	P	E	0.003	>21.69
1	123	P	L	0.003	>21.69
1	124	P	A	0.001	>21.69
1	125	P	A	0.002	>21.69
1	126	P	E	0.001	>21.69
1	127	P	N	0.002	>21.69
1	128	P	A	0.001	>21.69
1	129	P	T	0.003	>21.69
1	130	P	P	0.003	>21.69
1	131	P	L	0.001	>21.69
1	132	P	K	0.006	>21.69
1	133	P	H	0.008	>21.69
1	134	P	I	0.002	>21.69
1	135	P	F	0.005	>21.69
1	136	P	V	0.025	>21.69
1	137	P	V	0.011	>21.69
1	138	P	V	0.003	>21.69
1	139	P	L	0.027	>21.69
1	140	P	D	0.026	>21.69
1	141	P	I	0.006	>21.69
1	142	P	S	0.006	>21.69
1	143	P	T	0.027	>21.69
1	144	P	P	0.009	>21.69
1	145	P	F	0.004	>21.69
1	146	P	Q	0.024	>21.69
1	147	P	S	0.021	>21.69
1	148	P	I	0.004	>21.69
1	149	P	L	0.009	>21.69
1	150	P	R	0.017	>21.69
1	151	P	A	0.008	>21.69
1	152	P	T	0.004	>21.69
1	153	P	D	0.005	>21.69
1	154	P	L	0.004	>21.69
1	155	P	G	0.002	>21.69
1	156	P	V	0.003	>21.69
1	157	P	S	0.001	>21.69
1	158	P	E	0.002	>21.69
1	159	P	E	0.001	>21.69
1	161	P	V	0.002	>21.69
1	162	P	E	0.003	>21.69
1	163	P	Q	0.002	>21.69
1	164	P	L	0.001	>21.69
1	165	P	A	0.002	>21.69
1	166	P	L	0.005	>21.69
1	167	P	A	0.001	>21.69
1	169	P	V	0.005	>21.69
1	170	P	D	0.004	>21.69
1	172	P	V	0.001	>21.69
1	173	P	A	0.010	>21.69
1	174	P	L	0.004	>21.69
1	176	P	S	0.003	>21.69
1	177	P	S	0.014	>21.69
1	178	P	L	0.003	>21.69
1	180	P	A	0.005	>21.69
1	181	P	Q	0.004	>21.69
1	182	P	L	0.002	>21.69
1	183	P	Y	0.002	>21.69
1	184	P	K	0.003	>21.69
1	185	P	A	0.003	>21.69
1	186	P	I	0.004	>21.69
1	187	P	L	0.003	>21.69
1	188	P	G	0.002	>21.69
1	189	P	L	0.003	>21.69
1	190	P	G	0.002	>21.69
1	191	P	D	0.003	>21.69
1	192	P	G	0.004	>21.69
1	193	P	S	0.003	>21.69
1	194	P	F	0.004	>21.69
1	195	P	V	0.004	>21.69
1	196	P	L	0.007	>21.69
1	197	P	N	0.008	>21.69
1	198	P	D	0.006	>21.69
1	199	P	I	0.006	>21.69
1	200	P	H	0.010	>21.69
1	201	P	N	0.008	>21.69
1	202	P	Q	0.008	>21.69
1	203	P	Y	0.007	>21.69
1	204	P	A	0.008	>21.69
1	205	P	S	0.014	>21.69
1	206	P	Q	0.012	>21.69
1	207	P	I	0.005	>21.69
1	208	P	D	0.007	>21.69
1	209	P	T	0.009	>21.69
1	210	P	F	0.002	>21.69
1	211	P	Q	0.009	>21.69
1	212	P	N	0.008	>21.69
1	213	P	R	0.005	>21.69
1	214	P	C	0.005	>21.69
1	215	P	E	0.006	>21.69
1	216	P	R	0.003	>21.69
1	217	P	V	0.002	>21.69
1	218	P	R	0.009	>21.69
1	219	P	V	0.005	>21.69
1	220	P	A	0.001	>21.69
1	221	P	I	0.004	>21.69
1	222	P	S	0.006	>21.69
1	223	P	R	0.002	>21.69
1	224	P	H	0.001	>21.69
1	225	P	R	0.007	>21.69
1	226	P	L	0.004	>21.69
1	228	P	G	0.003	>21.69
1	229	P	A	0.005	>21.69
1	230	P	A	0.003	>21.69
1	231	P	Q	0.002	>21.69
1	232	P	G	0.002	>21.69
1	233	P	L	0.004	>21.69
1	234	P	V	0.004	>21.69
1	235	P	K	0.002	>21.69
1	236	P	G	0.003	>21.69
1	237	P	D	0.004	>21.69
1	238	P	D	0.005	>21.69
1	239	P	F	0.005	>21.69
1	240	P	D	0.007	>21.69
1	241	P	A	0.007	>21.69
1	242	P	I	0.005	>21.69
1	243	P	R	0.007	>21.69
1	244	P	F	0.011	>21.69
1	245	P	W	0.011	>21.69
1	246	P	L	0.009	>21.69
1	247	P	A	0.014	>21.69
1	248	P	P	0.014	>21.69
1	249	P	G	0.011	>21.69
1	250	P	D	0.009	>21.69
1	251	P	P	0.010	>21.69
1	252	P	V	0.010	>21.69
1	253	P	L	0.012	>21.69
1	254	P	A	0.011	>21.69
1	255	P	R	0.013	>21.69
1	256	P	L	0.015	>21.69
1	257	P	D	0.018	>21.69
1	258	P	E	0.014	>21.69
1	259	P	N	0.016	>21.69
1	260	P	V	0.024	>21.69
1	261	P	T	0.021	>21.69
1	262	P	S	0.014	>21.69
1	263	P	R	0.013	>21.69
1	264	P	S	0.018	>21.69
1	265	P	L	0.017	>21.69
1	266	P	N	0.011	>21.69
1	267	P	R	0.011	>21.69
1	268	P	V	0.013	>21.69
1	269	P	E	0.008	>21.69
1	270	P	M	0.010	>21.69
1	271	P	T	0.008	>21.69
1	272	P	F	0.006	>21.69
1	273	P	L	0.009	>21.69
1	274	P	W	0.008	>21.69
1	275	P	M	0.005	>21.69
1	276	P	S	0.007	>21.69
1	277	P	R	0.006	>21.69
1	278	P	H	0.003	>21.69
1	279	P	V	0.004	>21.69
1	280	P	W	0.005	>21.69
1	281	P	R	0.003	>21.69
1	282	P	W	0.003	>21.69
1	283	P	R	0.004	>21.69
1	284	P	M	0.003	>21.69
1	285	P	D	0.002	>21.69
1	286	P	Q	0.002	>21.69
1	287	P	S	0.002	>21.69
1	288	P	T	0.002	>21.69
1	289	P	H	0.002	>21.69
1	290	P	I	0.002	>21.69
1	291	P	H	0.002	>21.69
2	3	V	S	1.000	5.75
2	4	V	I	0.885	6.69
2	5	V	A	0.195	10.44
2	6	V	E	0.093	12.94
2	7	V	S	0.047	15.75
2	8	V	T	0.022	18.25
2	9	V	F	0.027	>21.69
2	10	V	V	0.026	>21.69
2	11	V	P	0.011	>21.69
2	12	V	V	0.021	>21.69
2	13	V	T	0.015	>21.69
2	14	V	S	0.012	>21.69
2	15	V	R	0.013	>21.69
2	16	V	Q	0.010	>21.69
2	17	V	A	0.012	>21.69
2	18	V	Q	0.009	>21.69
2	19	V	I	0.010	>21.69
2	20	V	R	0.009	>21.69
2	21	V	N	0.008	>21.69
2	22	V	G	0.007	>21.69
2	23	V	A	0.009	>21.69
2	24	V	N	0.007	>21.69
2	25	V	P	0.007	>21.69
2	26	V	T	0.005	>21.69
2	27	V	T	0.010	>21.69
2	28	V	I	0.005	>21.69
2	29	V	S	0.005	>21.69
2	30	V	K	0.017	>21.69
2	31	V	F	0.032	>21.69
2	32	V	I	0.007	>21.69
2	33	V	I	0.016	>21.69
2	34	V	P	0.043	>21.69
2	35	V	L	0.029	>21.69
2	36	V	L	0.007	>21.69
2	37	V	Q	0.020	>21.69
2	38	V	W	0.034	>21.69
2	39	V	S	0.006	>21.69
2	40	V	R	0.004	>21.69
2	41	V	D	0.011	>21.69
2	42	V	Q	0.009	>21.69
2	43	V	L	0.002	>21.69
2	44	V	P	0.005	>21.69
2	45	V	L	0.007	>21.69
2	46	V	S	0.012	>21.69
2	47	V	A	0.006	>21.69
2	48	V	S	0.003	>21.69
2	49	V	A	0.010	>21.69
2	50	V	L	0.009	>21.69
2	51	V	L	0.003	>21.69
2	52	V	L	0.007	>21.69
2	53	V	E	0.005	>21.69
2	54	V	T	0.003	>21.69
2	55	V	S	0.001	>21.69
2	56	V	S	0.002	>21.69
2	57	V	S	0.002	>21.69
2	58	V	S	0.002	>21.69
2	59	V	V	0.002	>21.69
2	60	V	I	0.006	>21.69
2	61	V	Q	0.002	>21.69
2	62	V	W	0.004	>21.69
2	63	V	I	0.003	>21.69
2	64	V	R	0.005	>21.69
2	65	V	E	0.003	>21.69
2	66	V	E	0.002	>21.69
2	67	V	R	0.004	>21.69
2	68	V	L	0.002	>21.69
2	69	V	R	0.003	>21.69
2	70	V	L	0.003	>21.69
2	71	V	L	0.001	>21.69
2	72	V	P	0.002	>21.69
2	73	V	A	0.002	>21.69
2	74	V	E	0.005	>21.69
2	75	V	T	0.005	>21.69
2	76	V	T	0.002	>21.69
2	77	V	S	0.004	>21.69
2	78	V	Y	0.001	>21.69
2	79	V	D	0.003	>21.69
2	80	V	K	0.010	>21.69
2	81	V	V	0.003	>21.69
2	82	V	L	0.003	>21.69
2	83	V	E	0.022	>21.69
2	84	V	W	0.023	>21.69
2	85	V	A	0.002	>21.69
2	86	V	Q	0.016	>21.69
2	87	V	V	0.049	>21.69
2	88	V	L	0.007	>21.69
2	89	V	V	0.002	>21.69
2	90	V	Q	0.026	>21.69
2	91	V	R	0.022	>21.69
2	92	V	L	0.002	>21.69
2	93	V	D	0.005	>21.69
2	94	V	A	0.020	>21.69
2	95	V	V	0.003	>21.69
2	97	V	K	0.006	>21.69
2	98	V	V	0.006	>21.69
2	99	V	V	0.001	>21.69
2	100	V	G	0.001	>21.69
2	101	V	S	0.003	>21.69
2	102	V	F	0.003	>21.69
2	103	V	V	0.002	>21.69
2	104	V	A	0.003	>21.69
2	105	V	D	0.004	>21.69
2	106	V	I	0.001	>21.69
2	107	V	Y	0.001	>21.69
2	108	V	L	0.003	>21.69
2	109	V	A	0.002	>21.69
2	112	V	L	0.002	>21.69
2	116	V	Y	0.001	>21.69
2	118	V	A	0.002	>21.69
2	119	V	V	0.004	>21.69
2	120	V	V	0.001	>21.69
2	121	V	L	0.001	>21.69
2	122	V	E	0.005	>21.69
2	123	V	L	0.005	>21.69
2	124	V	A	0.001	>21.69
2	125	V	A	0.002	>21.69
2	126	V	E	0.002	>21.69
2	127	V	N	0.002	>21.69
2	128	V	A	0.001	>21.69
2	129	V	T	0.003	>21.69
2	130	V	P	0.003	>21.69
2	131	V	L	0.001	>21.69
2	132	V	K	0.005	>21.69
2	133	V	H	0.009	>21.69
2	134	V	I	0.003	>21.69
2	135	V	F	0.004	>21.69
2	136	V	V	0.029	>21.69
2	137	V	V	0.015	>21.69
2	138	V	V	0.004	>21.69
2	139	V	L	0.035	>21.69
2	140	V	D	0.032	>21.69
2	141	V	I	0.008	>21.69
2	142	V	S	0.008	>21.69
2	143	V	T	0.038	>21.69
2	144	V	P	0.009	>21.69
2	145	V	F	0.006	>21.69
2	146	V	Q	0.039	>21.69
2	147	V	S	0.023	>21.69
2	148	V	I	0.005	>21.69
2	149	V	L	0.017	>21.69
2	150	V	R	0.022	>21.69
2	151	V	A	0.011	>21.69
2	152	V	T	0.004	>21.69
2	153	V	D	0.007	>21.69
2	154	V	L	0.006	>21.69
2	155	V	G	0.003	>21.69
2	156	V	V	0.003	>21.69
2	157	V	S	0.002	>21.69
2	158	V	E	0.002	>21.69
2	159	V	E	0.002	>21.69
2	160	V	I	0.002	>21.69
2	161	V	V	0.002	>21.69
2	162	V	E	0.004	>21.69
2	163	V	Q	0.002	>21.69
2	164	V	L	0.001	>21.69
2	165	V	A	0.002	>21.69
2	166	V	L	0.010	>21.69
2	167	V	A	0.002	>21.69
2	169	V	V	0.017	>21.69
2	170	V	D	0.015	>21.69
2	171	V	L	0.002	>21.69
2	172	V	V	0.003	>21.69
2	173	V	A	0.033	>21.69
2	174	V	L	0.011	>21.69
2	176	V	S	0.008	>21.69
2	177	V	S	0.031	>21.69
2	178	V	L	0.004	>21.69
2	180	V	A	0.008	>21.69
2	181	V	Q	0.007	>21.69
2	182	V	L	0.003	>21.69
2	183	V	Y	0.003	>21.69
2	184	V	K	0.004	>21.69
2	185	V	A	0.005	>21.69
2	186	V	I	0.006	>21.69
2	187	V	L	0.006	>21.69
2	188	V	G	0.002	>21.69
2	189	V	L	0.006	>21.69
2	190	V	G	0.003	>21.69
2	191	V	D	0.003	>21.69
2	192	V	G	0.004	>21.69
2	193	V	S	0.003	>21.69
2	194	V	F	0.006	>21.69
2	195	V	V	0.005	>21.69
2	196	V	L	0.009	>21.69
2	197	V	N	0.008	>21.69
2	198	V	D	0.007	>21.69
2	199	V	I	0.007	>21.69
2	200	V	H	0.013	>21.69
2	201	V	N	0.010	>21.69
2	202	V	Q	0.010	>21.69
2	203	V	Y	0.011	>21.69
2	204	V	A	0.009	>21.69
2	205	V	S	0.020	>21.69
2	206	V	Q	0.023	>21.69
2	207	V	I	0.007	>21.69
2	208	V	D	0.008	>21.69
2	209	V	T	0.017	>21.69
2	210	V	F	0.005	>21.69
2	211	V	Q	0.009	>21.69
2	212	V	N	0.007	>21.69
2	213	V	R	0.008	>21.69
2	214	V	C	0.005	>21.69
2	215	V	E	0.008	>21.69
2	216	V	R	0.004	>21.69
2	217	V	V	0.003	>21.69
2	218	V	R	0.012	>21.69
2	219	V	V	0.006	>21.69
2	220	V	A	0.001	>21.69
2	221	V	I	0.006	>21.69
2	222	V	S	0.011	>21.69
2	223	V	R	0.002	>21.69
2	224	V	H	0.001	>21.69
2	225	V	R	0.007	>21.69
2	226	V	L	0.004	>21.69
2	227	V	Q	0.001	>21.69
2	228	V	G	0.002	>21.69
2	229	V	A	0.005	>21.69
2	230	V	A	0.003	>21.69
2	231	V	Q	0.002	>21.69
2	232	V	G	0.002	>21.69
2	233	V	L	0.004	>21.69
2	234	V	V	0.003	>21.69
2	235	V	K	0.002	>21.69
2	236	V	G	0.003	>21.69
2	237	V	D	0.004	>21.69
2	238	V	D	0.006	>21.69
2	239	V	F	0.005	>21.69
2	240	V	D	0.007	>21.69
2	241	V	A	0.009	>21.69
2	242	V	I	0.005	>21.69
2	243	V	R	0.008	>21.69
2	244	V	F	0.009	>21.69
2	245	V	W	0.010	>21.69
2	246	V	L	0.010	>21.69
2	247	V	A	0.012	>21.69
2	248	V	P	0.013	>21.69
2	249	V	G	0.009	>21.69
2	250	V	D	0.008	>21.69
2	251	V	P	0.011	>21.69
2	252	V	V	0.012	>21.69
2	253	V	L	0.013	>21.69
2	254	V	A	0.012	>21.69
2	255	V	R	0.016	>21.69
2	256	V	L	0.017	>21.69
2	257	V	D	0.019	>21.69
2	258	V	E	0.019	>21.69
2	259	V	N	0.021	>21.69
2	260	V	V	0.025	>21.69
2	261	V	T	0.035	>21.69
2	262	V	S	0.020	>21.69
2	263	V	R	0.015	>21.69
2	264	V	S	0.024	>21.69
2	265	V	L	0.028	>21.69
2	266	V	N	0.011	>21.69
2	267	V	R	0.012	>21.69
2	268	V	V	0.017	>21.69
2	269	V	E	0.009	>21.69
2	270	V	M	0.008	>21.69
2	271	V	T	0.007	>21.69
2	272	V	F	0.005	>21.69
2	273	V	L	0.010	>21.69
2	274	V	W	0.008	>21.69
2	275	V	M	0.003	>21.69
2	276	V	S	0.007	>21.69
2	277	V	R	0.006	>21.69
2	278	V	H	0.003	>21.69
2	279	V	V	0.004	>21.69
2	280	V	W	0.005	>21.69
2	281	V	R	0.003	>21.69
2	282	V	W	0.002	>21.69
2	283	V	R	0.003	>21.69
2	284	V	M	0.003	>21.69
2	285	V	D	0.002	>21.69
2	286	V	Q	0.001	>21.69
2	287	V	S	0.002	>21.69
2	288	V	T	0.002	>21.69
2	289	V	H	0.002	>21.69
2	290	V	I	0.002	>21.69
2	291	V	H	0.001	>21.69
3	4	S	I	1.000	5.75
3	5	S	A	0.898	7.00
3	6	S	E	0.271	10.12
3	7	S	S	0.128	12.94
3	8	S	T	0.036	15.75
3	9	S	F	0.018	18.25
3	10	S	V	0.025	>21.69
3	11	S	P	0.016	>21.69
3	12	S	V	0.018	>21.69
3	13	S	T	0.016	>21.69
3	14	S	S	0.014	>21.69
3	15	S	R	0.013	>21.69
3	16	S	Q	0.013	>21.69
3	17	S	A	0.012	>21.69
3	18	S	Q	0.011	>21.69
3	19	S	I	0.011	>21.69
3	20	S	R	0.010	>21.69
3	21	S	N	0.011	>21.69
3	22	S	G	0.009	>21.69
3	23	S	A	0.009	>21.69
3	24	S	N	0.007	>21.69
3	25	S	P	0.006	>21.69
3	26	S	T	0.006	>21.69
3	27	S	T	0.009	>21.69
3	28	S	I	0.005	>21.69
3	29	S	S	0.004	>21.69
3	30	S	K	0.015	>21.69
3	31	S	F	0.020	>21.69
3	32	S	I	0.004	>21.69
3	33	S	I	0.008	>21.69
3	34	S	P	0.020	>21.69
3	35	S	L	0.011	>21.69
3	36	S	L	0.002	>21.69
3	37	S	Q	0.008	>21.69
3	38	S	W	0.015	>21.69
3	39	S	S	0.003	>21.69
3	40	S	R	0.003	>21.69
3	41	S	D	0.009	>21.69
3	42	S	Q	0.007	>21.69
3	43	S	L	0.003	>21.69
3	44	S	P	0.004	>21.69
3	45	S	L	0.006	>21.69
3	46	S	S	0.008	>21.69
3	47	S	A	0.004	>21.69
3	48	S	S	0.003	>21.69
3	49	S	A	0.006	>21.69
3	50	S	L	0.004	>21.69
3	51	S	L	0.002	>21.69
3	52	S	L	0.004	>21.69
3	53	S	E	0.003	>21.69
3	54	S	T	0.002	>21.69
3	55	S	S	0.002	>21.69
3	56	S	S	0.002	>21.69
3	57	S	S	0.002	>21.69
3	58	S	S	0.003	>21.69
3	59	S	V	0.002	>21.69
3	60	S	I	0.006	>21.69
3	61	S	Q	0.002	>21.69
3	62	S	W	0.003	>21.69
3	63	S	I	0.003	>21.69
3	64	S	R	0.003	>21.69
3	65	S	E	0.002	>21.69
3	66	S	E	0.001	>21.69
3	67	S	R	0.003	>21.69
3	68	S	L	0.001	>21.69
3	69	S	R	0.002	>21.69
3	70	S	L	0.002	>21.69
3	71	S	L	0.001	>21.69
3	72	S	P	0.002	>21.69
3	73	S	A	0.002	>21.69
3	74	S	E	0.005	>21.69
3	75	S	T	0.005	>21.69
3	76	S	T	0.002	>21.69
3	77	S	S	0.003	>21.69
3	78	S	Y	0.001	>21.69
3	79	S	D	0.003	>21.69
3	80	S	K	0.006	>21.69
3	81	S	V	0.002	>21.69
3	82	S	L	0.002	>21.69
3	83	S	E	0.019	>21.69
3	84	S	W	0.013	>21.69
3	85	S	A	0.002	>21.69
3	86	S	Q	0.012	>21.69
3	87	S	V	0.034	>21.69
3	88	S	L	0.006	>21.69
3	89	S	V	0.003	>21.69
3	90	S	Q	0.021	>21.69
3	91	S	R	0.020	>21.69
3	92	S	L	0.002	>21.69
3	93	S	D	0.005	>21.69
3	94	S	A	0.017	>21.69
3	95	S	V	0.004	>21.69
3	96	S	E	0.001	>21.69
3	97	S	K	0.006	>21.69
3	98	S	V	0.004	>21.69
3	100	S	G	0.001	>21.69
3	101	S	S	0.003	>21.69
3	102	S	F	0.003	>21.69
3	103	S	V	0.002	>21.69
3	104	S	A	0.003	>21.69
3	105	S	D	0.004	>21.69
3	106	S	I	0.001	>21.69
3	107	S	Y	0.002	>21.69
3	108	S	L	0.003	>21.69
3	109	S	A	0.001	>21.69
3	111	S	R	0.001	>21.69
3	112	S	L	0.001	>21.69
3	118	S	A	0.002	>21.69
3	119	S	V	0.003	>21.69
3	120	S	V	0.001	>21.69
3	121	S	L	0.001	>21.69
3	122	S	E	0.005	>21.69
3	123	S	L	0.004	>21.69
3	124	S	A	0.001	>21.69
3	125	S	A	0.002	>21.69
3	126	S	E	0.003	>21.69
3	127	S	N	0.001	>21.69
3	128	S	A	0.001	>21.69
3	129	S	T	0.002	>21.69
3	130	S	P	0.002	>21.69
3	131	S	L	0.001	>21.69
3	132	S	K	0.003	>21.69
3	133	S	H	0.006	>21.69
3	134	S	I	0.002	>21.69
3	135	S	F	0.004	>21.69
3	136	S	V	0.017	>21.69
3	137	S	V	0.010	>21.69
3	138	S	V	0.004	>21.69
3	139	S	L	0.017	>21.69
3	140	S	D	0.020	>21.69
3	141	S	I	0.007	>21.69
3	142	S	S	0.007	>21.69
3	143	S	T	0.029	>21.69
3	144	S	P	0.010	>21.69
3	145	S	F	0.007	>21.69
3	146	S	Q	0.038	>21.69
3	147	S	S	0.023	>21.69
3	148	S	I	0.005	>21.69
3	149	S	L	0.015	>21.69
3	150	S	R	0.027	>21.69
3	151	S	A	0.009	>21.69
3	152	S	T	0.005	>21.69
3	153	S	D	0.007	>21.69
3	154	S	L	0.004	>21.69
3	155	S	G	0.003	>21.69
3	156	S	V	0.002	>21.69
3	157	S	S	0.002	>21.69
3	158	S	E	0.003	>21.69
3	159	S	E	0.002	>21.69
3	161	S	V	0.002	>21.69
3	162	S	E	0.004	>21.69
3	163	S	Q	0.002	>21.69
3	165	S	A	0.002	>21.69
3	166	S	L	0.008	>21.69
3	169	S	V	0.010	>21.69
3	170	S	D	0.010	>21.69
3	171	S	L	0.001	>21.69
3	172	S	V	0.002	>21.69
3	173	S	A	0.015	>21.69
3	174	S	L	0.006	>21.69
3	176	S	S	0.004	>21.69
3	177	S	S	0.015	>21.69
3	178	S	L	0.003	>21.69
3	180	S	A	0.005	>21.69
3	181	S	Q	0.006	>21.69
3	182	S	L	0.002	>21.69
3	183	S	Y	0.002	>21.69
3	184	S	K	0.004	>21.69
3	185	S	A	0.003	>21.69
3	186	S	I	0.004	>21.69
3	187	S	L	0.005	>21.69
3	188	S	G	0.002	>21.69
3	189	S	L	0.004	>21.69
3	190	S	G	0.004	>21.69
3	191	S	D	0.003	>21.69
3	192	S	G	0.004	>21.69
3	193	S	S	0.003	>21.69
3	194	S	F	0.005	>21.69
3	195	S	V	0.005	>21.69
3	196	S	L	0.008	>21.69
3	197	S	N	0.009	>21.69
3	198	S	D	0.007	>21.69
3	199	S	I	0.006	>21.69
3	200	S	H	0.015	>21.69
3	201	S	N	0.010	>21.69
3	202	S	Q	0.010	>21.69
3	203	S	Y	0.010	>21.69
3	204	S	A	0.010	>21.69
3	205	S	S	0.020	>21.69
3	206	S	Q	0.018	>21.69
3	207	S	I	0.006	>21.69
3	208	S	D	0.011	>21.69
3	209	S	T	0.017	>21.69
3	210	S	F	0.004	>21.69
3	211	S	Q	0.011	>21.69
3	212	S	N	0.010	>21.69
3	213	S	R	0.008	>21.69
3	214	S	C	0.005	>21.69
3	215	S	E	0.006	>21.69
3	216	S	R	0.003	>21.69
3	217	S	V	0.001	>21.69
3	218	S	R	0.007	>21.69
3	219	S	V	0.003	>21.69
3	220	S	A	0.001	>21.69
3	221	S	I	0.003	>21.69
3	222	S	S	0.005	>21.69
3	223	S	R	0.001	>21.69
3	224	S	H	0.001	>21.69
3	225	S	R	0.006	>21.69
3	226	S	L	0.002	>21.69
3	227	S	Q	0.001	>21.69
3	228	S	G	0.002	>21.69
3	229	S	A	0.004	>21.69
3	230	S	A	0.003	>21.69
3	231	S	Q	0.003	>21.69
3	232	S	G	0.002	>21.69
3	233	S	L	0.004	>21.69
3	234	S	V	0.003	>21.69
3	235	S	K	0.002	>21.69
3	236	S	G	0.003	>21.69
3	237	S	D	0.004	>21.69
3	238	S	D	0.004	>21.69
3	239	S	F	0.003	>21.69
3	240	S	D	0.006	>21.69
3	241	S	A	0.006	>21.69
3	242	S	I	0.003	>21.69
3	243	S	R	0.005	>21.69
3	244	S	F	0.008	>21.69
3	245	S	W	0.007	>21.69
3	246	S	L	0.008	>21.69
3	247	S	A	0.011	>21.69
3	248	S	P	0.012	>21.69
3	249	S	G	0.010	>21.69
3	250	S	D	0.007	>21.69
3	251	S	P	0.010	>21.69
3	252	S	V	0.009	>21.69
3	253	S	L	0.011	>21.69
3	254	S	A	0.012	>21.69
3	255	S	R	0.012	>21.69
3	256	S	L	0.013	>21.69
3	257	S	D	0.017	>21.69
3	258	S	E	0.014	>21.69
3	259	S	N	0.015	>21.69
3	260	S	V	0.019	>21.69
3	261	S	T	0.020	>21.69
3	262	S	S	0.015	>21.69
3	263	S	R	0.013	>21.69
3	264	S	S	0.016	>21.69
3	265	S	L	0.015	>21.69
3	266	S	N	0.011	>21.69
3	267	S	R	0.010	>21.69
3	268	S	V	0.010	>21.69
3	269	S	E	0.010	>21.69
3	270	S	M	0.008	>21.69
3	271	S	T	0.007	>21.69
3	272	S	F	0.005	>21.69
3	273	S	L	0.008	>21.69
3	274	S	W	0.006	>21.69
3	275	S	M	0.003	>21.69
3	276	S	S	0.005	>21.69
3	277	S	R	0.005	>21.69
3	278	S	H	0.002	>21.69
3	279	S	V	0.003	>21.69
3	280	S	W	0.003	>21.69
3	281	S	R	0.003	>21.69
3	282	S	W	0.002	>21.69
3	283	S	R	0.002	>21.69
3	284	S	M	0.002	>21.69
3	285	S	D	0.002	>21.69
3	286	S	Q	0.002	>21.69
3	287	S	S	0.002	>21.69
3	288	S	T	0.002	>21.69
3	289	S	H	0.002	>21.69
3	290	S	I	0.002	>21.69
3	291	S	H	0.002	>21.69
4	5	I	A	1.000	5.75
4	6	I	E	0.845	7.31
4	7	I	S	0.304	10.44
4	8	I	T	0.120	12.94
4	9	I	F	0.054	15.75
4	10	I	V	0.030	18.25
4	11	I	P	0.021	>21.69
4	12	I	V	0.027	>21.69
4	13	I	T	0.016	>21.69
4	14	I	S	0.016	>21.69
4	15	I	R	0.016	>21.69
4	16	I	Q	0.015	>21.69
4	17	I	A	0.016	>21.69
4	18	I	Q	0.013	>21.69
4	19	I	I	0.019	>21.69
4	20	I	R	0.013	>21.69
4	21	I	N	0.010	>21.69
4	22	I	G	0.010	>21.69
4	23	I	A	0.010	>21.69
4	24	I	N	0.007	>21.69
4	25	I	P	0.009	>21.69
4	26	I	T	0.006	>21.69
4	27	I	T	0.013	>21.69
4	28	I	I	0.010	>21.69
4	29	I	S	0.010	>21.69
4	30	I	K	0.039	>21.69
4	31	I	F	0.049	>21.69
4	32	I	I	0.014	>21.69
4	33	I	I	0.025	>21.69
4	34	I	P	0.051	>21.69
4	35	I	L	0.029	>21.69
4	36	I	L	0.009	>21.69
4	37	I	Q	0.017	>21.69
4	38	I	W	0.029	>21.69
4	39	I	S	0.005	>21.69
4	40	I	R	0.003	>21.69
4	41	I	D	0.009	>21.69
4	42	I	Q	0.010	>21.69
4	43	I	L	0.004	>21.69
4	44	I	P	0.008	>21.69
4	45	I	L	0.013	>21.69
4	46	I	S	0.014	>21.69
4	47	I	A	0.008	>21.69
4	48	I	S	0.005	>21.69
4	49	I	A	0.013	>21.69
4	50	I	L	0.008	>21.69
4	51	I	L	0.004	>21.69
4	52	I	L	0.011	>21.69
4	53	I	E	0.006	>21.69
4	54	I	T	0.004	>21.69
4	55	I	S	0.004	>21.69
4	56	I	S	0.003	>21.69
4	57	I	S	0.003	>21.69
4	58	I	S	0.005	>21.69
4	59	I	V	0.003	>21.69
4	60	I	I	0.009	>21.69
4	61	I	Q	0.004	>21.69
4	62	I	W	0.005	>21.69
4	63	I	I	0.004	>21.69
4	64	I	R	0.005	>21.69
4	65	I	E	0.003	>21.69
4	66	I	E	0.003	>21.69
4	67	I	R	0.003	>21.69
4	68	I	L	0.002	>21.69
4	69	I	R	0.003	>21.69
4	70	I	L	0.003	>21.69
4	71	I	L	0.001	>21.69
4	72	I	P	0.002	>21.69
4	73	I	A	0.002	>21.69
4	74	I	E	0.004	>21.69
4	75	I	T	0.004	>21.69
4	76	I	T	0.003	>21.69
4	77	I	S	0.004	>21.69
4	78	I	Y	0.002	>21.69
4	79	I	D	0.003	>21.69
4	80	I	K	0.010	>21.69
4	81	I	V	0.003	>21.69
4	82	I	L	0.003	>21.69
4	83	I	E	0.029	>21.69
4	84	I	W	0.020	>21.69
4	85	I	A	0.002	>21.69
4	86	I	Q	0.021	>21.69
4	87	I	V	0.058	>21.69
4	88	I	L	0.006	>21.69
4	89	I	V	0.002	>21.69
4	90	I	Q	0.044	>21.69
4	91	I	R	0.026	>21.69
4	92	I	L	0.001	>21.69
4	93	I	D	0.007	>21.69
4	94	I	A	0.027	>21.69
4	95	I	V	0.004	>21.69
4	96	I	E	0.001	>21.69
4	97	I	K	0.007	>21.69
4	98	I	V	0.007	>21.69
4	100	I	G	0.002	>21.69
4	101	I	S	0.004	>21.69
4	102	I	F	0.004	>21.69
4	103	I	V	0.002	>21.69
4	104	I	A	0.004	>21.69
4	105	I	D	0.006	>21.69
4	106	I	I	0.002	>21.69
4	107	I	Y	0.003	>21.69
4	108	I	L	0.009	>21.69
4	109	I	A	0.004	>21.69
4	111	I	R	0.002	>21.69
4	112	I	L	0.002	>21.69
4	115	I	G	0.001	>21.69
4	116	I	Y	0.001	>21.69
4	118	I	A	0.003	>21.69
4	119	I	V	0.006	>21.69
4	120	I	V	0.002	>21.69
4	121	I	L	0.002	>21.69
4	122	I	E	0.008	>21.69
4	123	I	L	0.006	>21.69
4	124	I	A	0.002	>21.69
4	125	I	A	0.003	>21.69
4	126	I	E	0.003	>21.69
4	127	I	N	0.002	>21.69
4	128	I	A	0.001	>21.69
4	129	I	T	0.003	>21.69
4	130	I	P	0.004	>21.69
4	131	I	L	0.001	>21.69
4	132	I	K	0.004	>21.69
4	133	I	H	0.009	>21.69
4	134	I	I	0.003	>21.69
4	135	I	F	0.005	>21.69
4	136	I	V	0.020	>21.69
4	137	I	V	0.014	>21.69
4	138	I	V	0.004	>21.69
4	139	I	L	0.026	>21.69
4	140	I	D	0.024	>21.69
4	141	I	I	0.008	>21.69
4	142	I	S	0.005	>21.69
4	143	I	T	0.027	>21.69
4	144	I	P	0.005	>21.69
4	145	I	F	0.006	>21.69
4	146	I	Q	0.037	>21.69
4	147	I	S	0.019	>21.69
4	148	I	I	0.005	>21.69
4	149	I	L	0.024	>21.69
4	150	I	R	0.023	>21.69
4	151	I	A	0.009	>21.69
4	152	I	T	0.005	>21.69
4	153	I	D	0.009	>21.69
4	154	I	L	0.006	>21.69
4	155	I	G	0.003	>21.69
4	156	I	V	0.004	>21.69
4	157	I	S	0.002	>21.69
4	158	I	E	0.002	>21.69
4	159	I	E	0.002	>21.69
4	160	I	I	0.001	>21.69
4	161	I	V	0.002	>21.69
4	162	I	E	0.005	>21.69
4	163	I	Q	0.003	>21.69
4	164	I	L	0.001	>21.69
4	165	I	A	0.004	>21.69
4	166	I	L	0.019	>21.69
4	167	I	A	0.002	>21.69
4	168	I	L	0.001	>21.69
4	169	I	V	0.031	>21.69
4	170	I	D	0.024	>21.69
4	171	I	L	0.002	>21.69
4	172	I	V	0.004	>21.69
4	173	I	A	0.041	>21.69
4	174	I	L	0.016	>21.69
4	175	I	I	0.001	>21.69
4	176	I	S	0.007	>21.69
4	177	I	S	0.031	>21.69
4	178	I	L	0.005	>21.69
4	179	I	F	0.001	>21.69
4	180	I	A	0.009	>21.69
4	181	I	Q	0.008	>21.69
4	182	I	L	0.003	>21.69
4	183	I	Y	0.006	>21.69
4	184	I	K	0.006	>21.69
4	185	I	A	0.004	>21.69
4	186	I	I	0.005	>21.69
4	187	I	L	0.007	>21.69
4	188	I	G	0.003	>21.69
4	189	I	L	0.007	>21.69
4	190	I	G	0.003	>21.69
4	191	I	D	0.004	>21.69
4	192	I	G	0.004	>21.69
4	193	I	S	0.004	>21.69
4	194	I	F	0.007	>21.69
4	195	I	V	0.007	>21.69
4	196	I	L	0.010	>21.69
4	197	I	N	0.009	>21.69
4	198	I	D	0.007	>21.69
4	199	I	I	0.007	>21.69
4	200	I	H	0.013	>21.69
4	201	I	N	0.012	>21.69
4	202	I	Q	0.012	>21.69
4	203	I	Y	0.015	>21.69
4	204	I	A	0.011	>21.69
4	205	I	S	0.039	>21.69
4	206	I	Q	0.033	>21.69
4	207	I	I	0.007	>21.69
4	208	I	D	0.012	>21.69
4	209	I	T	0.031	>21.69
4	210	I	F	0.010	>21.69
4	211	I	Q	0.007	>21.69
4	212	I	N	0.008	>21.69
4	213	I	R	0.010	>21.69
4	214	I	C	0.003	>21.69
4	215	I	E	0.004	>21.69
4	216	I	R	0.004	>21.69
4	217	I	V	0.002	>21.69
4	218	I	R	0.007	>21.69
4	219	I	V	0.004	>21.69
4	221	I	I	0.005	>21.69
4	222	I	S	0.006	>21.69
4	223	I	R	0.002	>21.69
4	224	I	H	0.002	>21.69
4	225	I	R	0.008	>21.69
4	226	I	L	0.004	>21.69
4	227	I	Q	0.001	>21.69
4	228	I	G	0.002	>21.69
4	229	I	A	0.005	>21.69
4	230	I	A	0.003	>21.69
4	231	I	Q	0.002	>21.69
4	232	I	G	0.002	>21.69
4	233	I	L	0.003	>21.69
4	234	I	V	0.004	>21.69
4	235	I	K	0.002	>21.69
4	236	I	G	0.002	>21.69
4	237	I	D	0.003	>21.69
4	238	I	D	0.004	>21.69
4	239	I	F	0.004	>21.69
4	240	I	D	0.005	>21.69
4	241	I	A	0.007	>21.69
4	242	I	I	0.006	>21.69
4	243	I	R	0.007	>21.69
4	244	I	F	0.009	>21.69
4	245	I	W	0.007	>21.69
4	246	I	L	0.007	>21.69
4	247	I	A	0.007	>21.69
4	248	I	P	0.008	>21.69
4	249	I	G	0.007	>21.69
4	250	I	D	0.007	>21.69
4	251	I	P	0.009	>21.69
4	252	I	V	0.012	>21.69
4	253	I	L	0.012	>21.69
4	254	I	A	0.010	>21.69
4	255	I	R	0.017	>21.69
4	256	I	L	0.017	>21.69
4	257	I	D	0.016	>21.69
4	258	I	E	0.016	>21.69
4	259	I	N	0.017	>21.69
4	260	I	V	0.019	>21.69
4	261	I	T	0.022	>21.69
4	262	I	S	0.020	>21.69
4	263	I	R	0.016	>21.69
4	264	I	S	0.019	>21.69
4	265	I	L	0.027	>21.69
4	266	I	N	0.015	>21.69
4	267	I	R	0.014	>21.69
4	268	I	V	0.012	>21.69
4	269	I	E	0.013	>21.69
4	270	I	M	0.013	>21.69
4	271	I	T	0.010	>21.69
4	272	I	F	0.007	>21.69
4	273	I	L	0.012	>21.69
4	274	I	W	0.008	>21.69
4	275	I	M	0.004	>21.69
4	276	I	S	0.006	>21.69
4	277	I	R	0.007	>21.69
4	278	I	H	0.004	>21.69
4	279	I	V	0.003	>21.69
4	280	I	W	0.004	>21.69
4	281	I	R	0.003	>21.69
4	282	I	W	0.002	>21.69
4	283	I	R	0.003	>21.69
4	284	I	M	0.002	>21.69
4	285	I	D	0.002	>21.69
4	286	I	Q	0.002	>21.69
4	287	I	S	0.001	>21.69
4	288	I	T	0.002	>21.69
4	289	I	H	0.002	>21.69
4	290	I	I	0.002	>21.69
4	291	I	H	0.002	>21.69
5	6	A	E	1.000	5.44
5	7	A	S	0.874	7.00
5	8	A	T	0.236	10.44
5	9	A	F	0.097	12.94
5	10	A	V	0.036	15.44
5	11	A	P	0.015	18.88
5	12	A	V	0.024	>21.69
5	13	A	T	0.020	>21.69
5	14	A	S	0.015	>21.69
5	15	A	R	0.018	>21.69
5	16	A	Q	0.015	>21.69
5	17	A	A	0.015	>21.69
5	18	A	Q	0.013	>21.69
5	19	A	I	0.014	>21.69
5	20	A	R	0.013	>21.69
5	21	A	N	0.012	>21.69
5	22	A	G	0.010	>21.69
5	23	A	A	0.011	>21.69
5	24	A	N	0.009	>21.69
5	25	A	P	0.009	>21.69
5	26	A	T	0.007	>21.69
5	27	A	T	0.013	>21.69
5	28	A	I	0.009	>21.69
5	29	A	S	0.007	>21.69
5	30	A	K	0.026	>21.69
5	31	A	F	0.035	>21.69
5	32	A	I	0.008	>21.69
5	33	A	I	0.014	>21.69
5	34	A	P	0.032	>21.69
5	35	A	L	0.016	>21.69
5	36	A	L	0.005	>21.69
5	37	A	Q	0.013	>21.69
5	38	A	W	0.021	>21.69
5	39	A	S	0.004	>21.69
5	40	A	R	0.004	>21.69
5	41	A	D	0.012	>21.69
5	42	A	Q	0.010	>21.69
5	43	A	L	0.004	>21.69
5	44	A	P	0.009	>21.69
5	45	A	L	0.010	>21.69
5	46	A	S	0.013	>21.69
5	47	A	A	0.007	>21.69
5	48	A	S	0.005	>21.69
5	49	A	A	0.009	>21.69
5	50	A	L	0.006	>21.69
5	51	A	L	0.003	>21.69
5	52	A	L	0.008	>21.69
5	53	A	E	0.006	>21.69
5	54	A	T	0.003	>21.69
5	55	A	S	0.003	>21.69
5	56	A	S	0.004	>21.69
5	57	A	S	0.004	>21.69
5	58	A	S	0.004	>21.69
5	59	A	V	0.003	>21.69
5	60	A	I	0.009	>21.69
5	61	A	Q	0.003	>21.69
5	62	A	W	0.004	>21.69
5	63	A	I	0.005	>21.69
5	64	A	R	0.005	>21.69
5	65	A	E	0.002	>21.69
5	66	A	E	0.002	>21.69
5	67	A	R	0.003	>21.69
5	68	A	L	0.002	>21.69
5	69	A	R	0.003	>21.69
5	70	A	L	0.003	>21.69
5	71	A	L	0.001	>21.69
5	72	A	P	0.002	>21.69
5	73	A	A	0.002	>21.69
5	74	A	E	0.005	>21.69
5	75	A	T	0.004	>21.69
5	76	A	T	0.002	>21.69
5	77	A	S	0.003	>21.69
5	78	A	Y	0.001	>21.69
5	79	A	D	0.003	>21.69
5	80	A	K	0.006	>21.69
5	81	A	V	0.002	>21.69
5	82	A	L	0.003	>21.69
5	83	A	E	0.021	>21.69
5	84	A	W	0.014	>21.69
5	85	A	A	0.003	>21.69
5	86	A	Q	0.020	>21.69
5	87	A	V	0.038	>21.69
5	88	A	L	0.007	>21.69
5	89	A	V	0.004	>21.69
5	90	A	Q	0.034	>21.69
5	91	A	R	0.022	>21.69
5	92	A	L	0.003	>21.69
5	93	A	D	0.008	>21.69
5	94	A	A	0.024	>21.69
5	95	A	V	0.004	>21.69
5	96	A	E	0.002	>21.69
5	97	A	K	0.007	>21.69
5	98	A	V	0.005	>21.69
5	99	A	V	0.002	>21.69
5	100	A	G	0.002	>21.69
5	101	A	S	0.003	>21.69
5	102	A	F	0.003	>21.69
5	103	A	V	0.003	>21.69
5	104	A	A	0.004	>21.69
5	105	A	D	0.006	>21.69
5	106	A	I	0.002	>21.69
5	107	A	Y	0.003	>21.69
5	108	A	L	0.006	>21.69
5	109	A	A	0.003	>21.69
5	110	A	T	0.001	>21.69
5	111	A	R	0.002	>21.69
5	112	A	L	0.002	>21.69
5	114	A	Y	0.001	>21.69
5	115	A	G	0.001	>21.69
5	116	A	Y	0.001	>21.69
5	117	A	F	0.001	>21.69
5	118	A	A	0.002	>21.69
5	119	A	V	0.005	>21.69
5	120	A	V	0.002	>21.69
5	121	A	L	0.002	>21.69
5	122	A	E	0.007	>21.69
5	123	A	L	0.006	>21.69
5	124	A	A	0.002	>21.69
5	125	A	A	0.004	>21.69
5	126	A	E	0.003	>21.69
5	127	A	N	0.002	>21.69
5	128	A	A	0.001	>21.69
5	129	A	T	0.002	>21.69
5	130	A	P	0.002	>21.69
5	131	A	L	0.001	>21.69
5	132	A	K	0.002	>21.69
5	133	A	H	0.005	>21.69
5	134	A	I	0.002	>21.69
5	135	A	F	0.003	>21.69
5	136	A	V	0.010	>21.69
5	137	A	V	0.008	>21.69
5	138	A	V	0.003	>21.69
5	139	A	L	0.015	>21.69
5	140	A	D	0.014	>21.69
5	141	A	I	0.005	>21.69
5	142	A	S	0.005	>21.69
5	143	A	T	0.019	>21.69
5	144	A	P	0.005	>21.69
5	145	A	F	0.005	>21.69
5	146	A	Q	0.032	>21.69
5	147	A	S	0.016	>21.69
5	148	A	I	0.004	>21.69
5	149	A	L	0.021	>21.69
5	150	A	R	0.028	>21.69
5	151	A	A	0.007	>21.69
5	152	A	T	0.005	>21.69
5	153	A	D	0.014	>21.69
5	154	A	L	0.004	>21.69
5	155	A	G	0.003	>21.69
5	156	A	V	0.003	>21.69
5	157	A	S	0.002	>21.69
5	158	A	E	0.003	>21.69
5	159	A	E	0.003	>21.69
5	161	A	V	0.001	>21.69
5	162	A	E	0.005	>21.69
5	163	A	Q	0.003	>21.69
5	165	A	A	0.003	>21.69
5	166	A	L	0.016	>21.69
5	167	A	A	0.002	>21.69
5	168	A	L	0.001	>21.69
5	169	A	V	0.020	>21.69
5	170	A	D	0.019	>21.69
5	171	A	L	0.002	>21.69
5	172	A	V	0.002	>21.69
5	173	A	A	0.026	>21.69
5	174	A	L	0.010	>21.69
5	175	A	I	0.001	>21.69
5	176	A	S	0.005	>21.69
5	177	A	S	0.020	>21.69
5	178	A	L	0.005	>21.69
5	179	A	F	0.002	>21.69
5	180	A	A	0.007	>21.69
5	181	A	Q	0.009	>21.69
5	182	A	L	0.003	>21.69
5	183	A	Y	0.004	>21.69
5	184	A	K	0.006	>21.69
5	185	A	A	0.004	>21.69
5	186	A	I	0.004	>21.69
5	187	A	L	0.007	>21.69
5	188	A	G	0.003	>21.69
5	189	A	L	0.006	>21.69
5	190	A	G	0.005	>21.69
5	191	A	D	0.005	>21.69
5	192	A	G	0.005	>21.69
5	193	A	S	0.005	>21.69
5	194	A	F	0.007	>21.69
5	195	A	V	0.007	>21.69
5	196	A	L	0.007	>21.69
5	197	A	N	0.008	>21.69
5	198	A	D	0.007	>21.69
5	199	A	I	0.006	>21.69
5	200	A	H	0.012	>21.69
5	201	A	N	0.013	>21.69
5	202	A	Q	0.016	>21.69
5	203	A	Y	0.015	>21.69
5	204	A	A	0.017	>21.69
5	205	A	S	0.038	>21.69
5	206	A	Q	0.031	>21.69
5	207	A	I	0.007	>21.69
5	208	A	D	0.017	>21.69
5	209	A	T	0.033	>21.69
5	210	A	F	0.006	>21.69
5	211	A	Q	0.006	>21.69
5	212	A	N	0.011	>21.69
5	213	A	R	0.010	>21.69
5	214	A	C	0.002	>21.69
5	215	A	E	0.003	>21.69
5	216	A	R	0.004	>21.69
5	217	A	V	0.001	>21.69
5	218	A	R	0.003	>21.69
5	219	A	V	0.002	>21.69
5	221	A	I	0.002	>21.69
5	222	A	S	0.003	>21.69
5	223	A	R	0.001	>21.69
5	224	A	H	0.002	>21.69
5	225	A	R	0.005	>21.69
5	226	A	L	0.002	>21.69
5	227	A	Q	0.002	>21.69
5	228	A	G	0.003	>21.69
5	229	A	A	0.005	>21.69
5	230	A	A	0.003	>21.69
5	231	A	Q	0.003	>21.69
5	232	A	G	0.003	>21.69
5	233	A	L	0.003	>21.69
5	234	A	V	0.003	>21.69
5	235	A	K	0.002	>21.69
5	236	A	G	0.003	>21.69
5	237	A	D	0.004	>21.69
5	238	A	D	0.004	>21.69
5	239	A	F	0.003	>21.69
5	240	A	D	0.006	>21.69
5	241	A	A	0.005	>21.69
5	242	A	I	0.003	>21.69
5	243	A	R	0.004	>21.69
5	244	A	F	0.006	>21.69
5	245	A	W	0.006	>21.69
5	246	A	L	0.006	>21.69
5	247	A	A	0.008	>21.69
5	248	A	P	0.008	>21.69
5	249	A	G	0.007	>21.69
5	250	A	D	0.007	>21.69
5	251	A	P	0.010	>21.69
5	252	A	V	0.009	>21.69
5	253	A	L	0.009	>21.69
5	254	A	A	0.010	>21.69
5	255	A	R	0.013	>21.69
5	256	A	L	0.012	>21.69
5	257	A	D	0.014	>21.69
5	258	A	E	0.013	>21.69
5	259	A	N	0.013	>21.69
5	260	A	V	0.015	>21.69
5	261	A	T	0.017	>21.69
5	262	A	S	0.015	>21.69
5	263	A	R	0.011	>21.69
5	264	A	S	0.014	>21.69
5	265	A	L	0.020	>21.69
5	266	A	N	0.014	>21.69
5	267	A	R	0.012	>21.69
5	268	A	V	0.012	>21.69
5	269	A	E	0.011	>21.69
5	270	A	M	0.009	>21.69
5	271	A	T	0.008	>21.69
5	272	A	F	0.005	>21.69
5	273	A	L	0.008	>21.69
5	274	A	W	0.006	>21.69
5	275	A	M	0.003	>21.69
5	276	A	S	0.006	>21.69
5	277	A	R	0.004	>21.69
5	278	A	H	0.003	>21.69
5	279	A	V	0.003	>21.69
5	280	A	W	0.003	>21.69
5	281	A	R	0.003	>21.69
5	282	A	W	0.002	>21.69
5	283	A	R	0.003	>21.69
5	284	A	M	0.002	>21.69
5	285	A	D	0.002	>21.69
5	286	A	Q	0.002	>21.69
5	287	A	S	0.002	>21.69
5	288	A	T	0.002	>21.69
5	289	A	H	0.002	>21.69
5	290	A	I	0.002	>21.69
5	291	A	H	0.002	>21.69
6	7	E	S	1.000	5.75
6	8	E	T	0.841	7.31
6	9	E	F	0.163	10.44
6	10	E	V	0.083	13.25
6	11	E	P	0.022	16.06
6	12	E	V	0.018	18.25
6	13	E	T	0.015	>21.69
6	14	E	S	0.018	>21.69
6	15	E	R	0.017	>21.69
6	16	E	Q	0.013	>21.69
6	17	E	A	0.014	>21.69
6	18	E	Q	0.011	>21.69
6	19	E	I	0.013	>21.69
6	20	E	R	0.014	>21.69
6	21	E	N	0.012	>21.69
6	22	E	G	0.010	>21.69
6	23	E	A	0.010	>21.69
6	24	E	N	0.010	>21.69
6	25	E	P	0.010	>21.69
6	26	E	T	0.008	>21.69
6	27	E	T	0.016	>21.69
6	28	E	I	0.007	>21.69
6	29	E	S	0.010	>21.69
6	30	E	K	0.032	>21.69
6	31	E	F	0.027	>21.69
6	32	E	I	0.006	>21.69
6	33	E	I	0.011	>21.69
6	34	E	P	0.019	>21.69
6	35	E	L	0.007	>21.69
6	36	E	L	0.004	>21.69
6	37	E	Q	0.008	>21.69
6	38	E	W	0.011	>21.69
6	39	E	S	0.003	>21.69
6	40	E	R	0.004	>21.69
6	41	E	D	0.008	>21.69
6	42	E	Q	0.010	>21.69
6	43	E	L	0.005	>21.69
6	44	E	P	0.012	>21.69
6	45	E	L	0.010	>21.69
6	46	E	S	0.013	>21.69
6	47	E	A	0.007	>21.69
6	48	E	S	0.005	>21.69
6	49	E	A	0.007	>21.69
6	50	E	L	0.005	>21.69
6	51	E	L	0.003	>21.69
6	52	E	L	0.006	>21.69
6	53	E	E	0.005	>21.69
6	54	E	T	0.003	>21.69
6	55	E	S	0.004	>21.69
6	56	E	S	0.004	>21.69
6	57	E	S	0.005	>21.69
6	58	E	S	0.005	>21.69
6	59	E	V	0.003	>21.69
6	60	E	I	0.008	>21.69
6	61	E	Q	0.004	>21.69
6	62	E	W	0.004	>21.69
6	63	E	I	0.002	>21.69
6	64	E	R	0.003	>21.69
6	65	E	E	0.003	>21.69
6	66	E	E	0.002	>21.69
6	67	E	R	0.002	>21.69
6	68	E	L	0.001	>21.69
6	69	E	R	0.002	>21.69
6	70	E	L	0.002	>21.69
6	72	E	P	0.001	>21.69
6	73	E	A	0.002	>21.69
6	74	E	E	0.003	>21.69
6	75	E	T	0.003	>21.69
6	76	E	T	0.002	>21.69
6	77	E	S	0.002	>21.69
6	78	E	Y	0.001	>21.69
6	79	E	D	0.002	>21.69
6	80	E	K	0.003	>21.69
6	81	E	V	0.001	>21.69
6	82	E	L	0.001	>21.69
6	83	E	E	0.010	>21.69
6	84	E	W	0.008	>21.69
6	85	E	A	0.001	>21.69
6	86	E	Q	0.009	>21.69
6	87	E	V	0.025	>21.69
6	88	E	L	0.004	>21.69
6	89	E	V	0.002	>21.69
6	90	E	Q	0.028	>21.69
6	91	E	R	0.014	>21.69
6	92	E	L	0.002	>21.69
6	93	E	D	0.005	>21.69
6	94	E	A	0.017	>21.69
6	95	E	V	0.003	>21.69
6	96	E	E	0.001	>21.69
6	97	E	K	0.007	>21.69
6	98	E	V	0.004	>21.69
6	100	E	G	0.002	>21.69
6	101	E	S	0.004	>21.69
6	102	E	F	0.003	>21.69
6	103	E	V	0.002	>21.69
6	104	E	A	0.004	>21.69
6	105	E	D	0.006	>21.69
6	106	E	I	0.001	>21.69
6	107	E	Y	0.002	>21.69
6	108	E	L	0.005	>21.69
6	109	E	A	0.002	>21.69
6	110	E	T	0.001	>21.69
6	111	E	R	0.002	>21.69
6	112	E	L	0.001	>21.69
6	118	E	A	0.002	>21.69
6	119	E	V	0.004	>21.69
6	120	E	V	0.001	>21.69
6	121	E	L	0.001	>21.69
6	122	E	E	0.005	>21.69
6	123	E	L	0.004	>21.69
6	124	E	A	0.001	>21.69
6	125	E	A	0.003	>21.69
6	126	E	E	0.003	>21.69
6	127	E	N	0.001	>21.69
6	129	E	T	0.002	>21.69
6	130	E	P	0.002	>21.69
6	132	E	K	0.002	>21.69
6	133	E	H	0.003	>21.69
6	134	E	I	0.002	>21.69
6	135	E	F	0.001	>21.69
6	136	E	V	0.006	>21.69
6	137	E	V	0.005	>21.69
6	138	E	V	0.001	>21.69
6	139	E	L	0.007	>21.69
6	140	E	D	0.006	>21.69
6	141	E	I	0.003	>21.69
6	142	E	S	0.003	>21.69
6	143	E	T	0.012	>21.69
6	144	E	P	0.004	>21.69
6	145	E	F	0.004	>21.69
6	146	E	Q	0.020	>21.69
6	147	E	S	0.012	>21.69
6	148	E	I	0.003	>21.69
6	149	E	L	0.012	>21.69
6	150	E	R	0.022	>21.69
6	151	E	A	0.006	>21.69
6	152	E	T	0.004	>21.69
6	153	E	D	0.011	>21.69
6	154	E	L	0.005	>21.69
6	155	E	G	0.003	>21.69
6	156	E	V	0.003	>21.69
6	157	E	S	0.002	>21.69
6	158	E	E	0.002	>21.69
6	159	E	E	0.002	>21.69
6	161	E	V	0.001	>21.69
6	162	E	E	0.004	>21.69
6	163	E	Q	0.003	>21.69
6	165	E	A	0.002	>21.69
6	166	E	L	0.013	>21.69
6	167	E	A	0.001	>21.69
6	169	E	V	0.012	>21.69
6	170	E	D	0.009	>21.69
6	172	E	V	0.001	>21.69
6	173	E	A	0.013	>21.69
6	174	E	L	0.005	>21.69
6	176	E	S	0.004	>21.69
6	177	E	S	0.015	>21.69
6	178	E	L	0.003	>21.69
6	180	E	A	0.007	>21.69
6	181	E	Q	0.009	>21.69
6	182	E	L	0.002	>21.69
6	183	E	Y	0.003	>21.69
6	184	E	K	0.008	>21.69
6	185	E	A	0.004	>21.69
6	186	E	I	0.003	>21.69
6	187	E	L	0.008	>21.69
6	188	E	G	0.004	>21.69
6	189	E	L	0.008	>21.69
6	190	E	G	0.007	>21.69
6	191	E	D	0.006	>21.69
6	192	E	G	0.008	>21.69
6	193	E	S	0.006	>21.69
6	194	E	F	0.006	>21.69
6	195	E	V	0.007	>21.69
6	196	E	L	0.006	>21.69
6	197	E	N	0.006	>21.69
6	198	E	D	0.006	>21.69
6	199	E	I	0.004	>21.69
6	200	E	H	0.008	>21.69
6	201	E	N	0.011	>21.69
6	202	E	Q	0.016	>21.69
6	203	E	Y	0.014	>21.69
6	204	E	A	0.013	>21.69
6	205	E	S	0.033	>21.69
6	206	E	Q	0.020	>21.69
6	207	E	I	0.004	>21.69
6	208	E	D	0.011	>21.69
6	209	E	T	0.024	>21.69
6	210	E	F	0.004	>21.69
6	211	E	Q	0.004	>21.69
6	212	E	N	0.009	>21.69
6	213	E	R	0.008	>21.69
6	214	E	C	0.002	>21.69
6	215	E	E	0.003	>21.69
6	216	E	R	0.003	>21.69
6	217	E	V	0.001	>21.69
6	218	E	R	0.002	>21.69
6	219	E	V	0.002	>21.69
6	221	E	I	0.002	>21.69
6	222	E	S	0.003	>21.69
6	223	E	R	0.001	>21.69
6	224	E	H	0.001	>21.69
6	225	E	R	0.004	>21.69
6	226	E	L	0.001	>21.69
6	227	E	Q	0.001	>21.69
6	228	E	G	0.003	>21.69
6	229	E	A	0.005	>21.69
6	230	E	A	0.002	>21.69
6	231	E	Q	0.002	>21.69
6	232	E	G	0.002	>21.69
6	233	E	L	0.002	>21.69
6	234	E	V	0.002	>21.69
6	235	E	K	0.002	>21.69
6	236	E	G	0.002	>21.69
6	237	E	D	0.002	>21.69
6	238	E	D	0.002	>21.69
6	239	E	F	0.002	>21.69
6	240	E	D	0.004	>21.69
6	241	E	A	0.003	>21.69
6	242	E	I	0.002	>21.69
6	243	E	R	0.004	>21.69
6	244	E	F	0.005	>21.69
6	245	E	W	0.004	>21.69
6	246	E	L	0.003	>21.69
6	247	E	A	0.005	>21.69
6	248	E	P	0.005	>21.69
6	249	E	G	0.005	>21.69
6	250	E	D	0.004	>21.69
6	251	E	P	0.008	>21.69
6	252	E	V	0.007	>21.69
6	253	E	L	0.005	>21.69
6	254	E	A	0.009	>21.69
6	255	E	R	0.009	>21.69
6	256	E	L	0.007	>21.69
6	257	E	D	0.008	>21.69
6	258	E	E	0.010	>21.69
6	259	E	N	0.010	>21.69
6	260	E	V	0.009	>21.69
6	261	E	T	0.013	>21.69
6	262	E	S	0.011	>21.69
6	263	E	R	0.009	>21.69
6	264	E	S	0.010	>21.69
6	265	E	L	0.017	>21.69
6	266	E	N	0.012	>21.69
6	267	E	R	0.009	>21.69
6	268	E	V	0.010	>21.69
6	269	E	E	0.009	>21.69
6	270	E	M	0.007	>21.69
6	271	E	T	0.006	>21.69
6	272	E	F	0.005	>21.69
6	273	E	L	0.005	>21.69
6	274	E	W	0.004	>21.69
6	275	E	M	0.003	>21.69
6	276	E	S	0.005	>21.69
6	277	E	R	0.005	>21.69
6	278	E	H	0.002	>21.69
6	279	E	V	0.003	>21.69
6	280	E	W	0.003	>21.69
6	281	E	R	0.003	>21.69
6	282	E	W	0.002	>21.69
6	283	E	R	0.003	>21.69
6	284	E	M	0.003	>21.69
6	285	E	D	0.002	>21.69
6	286	E	Q	0.002	>21.69
6	287	E	S	0.002	>21.69
6	288	E	T	0.002	>21.69
6	289	E	H	0.002	>21.69
6	290	E	I	0.002	>21.69
6	291	E	H	0.002	>21.69
7	8	S	T	1.000	5.75
7	9	S	F	0.855	7.00
7	10	S	V	0.228	10.12
7	11	S	P	0.060	13.25
7	12	S	V	0.041	15.44
7	13	S	T	0.016	18.25
7	14	S	S	0.023	>21.69
7	15	S	R	0.027	>21.69
7	16	S	Q	0.019	>21.69
7	17	S	A	0.021	>21.69
7	18	S	Q	0.015	>21.69
7	19	S	I	0.018	>21.69
7	20	S	R	0.016	>21.69
7	21	S	N	0.014	>21.69
7	22	S	G	0.011	>21.69
7	23	S	A	0.012	>21.69
7	24	S	N	0.012	>21.69
7	25	S	P	0.012	>21.69
7	26	S	T	0.010	>21.69
7	27	S	T	0.017	>21.69
7	28	S	I	0.011	>21.69
7	29	S	S	0.011	>21.69
7	30	S	K	0.028	>21.69
7	31	S	F	0.038	>21.69
7	32	S	I	0.012	>21.69
7	33	S	I	0.025	>21.69
7	34	S	P	0.044	>21.69
7	35	S	L	0.022	>21.69
7	36	S	L	0.007	>21.69
7	37	S	Q	0.019	>21.69
7	38	S	W	0.037	>21.69
7	39	S	S	0.005	>21.69
7	40	S	R	0.007	>21.69
7	41	S	D	0.020	>21.69
7	42	S	Q	0.019	>21.69
7	43	S	L	0.006	>21.69
7	44	S	P	0.014	>21.69
7	45	S	L	0.020	>21.69
7	46	S	S	0.019	>21.69
7	47	S	A	0.008	>21.69
7	48	S	S	0.008	>21.69
7	49	S	A	0.015	>21.69
7	50	S	L	0.011	>21.69
7	51	S	L	0.004	>21.69
7	52	S	L	0.011	>21.69
7	53	S	E	0.013	>21.69
7	54	S	T	0.008	>21.69
7	55	S	S	0.006	>21.69
7	56	S	S	0.007	>21.69
7	57	S	S	0.007	>21.69
7	58	S	S	0.011	>21.69
7	59	S	V	0.007	>21.69
7	60	S	I	0.011	>21.69
7	61	S	Q	0.006	>21.69
7	62	S	W	0.009	>21.69
7	63	S	I	0.004	>21.69
7	64	S	R	0.004	>21.69
7	65	S	E	0.004	>21.69
7	66	S	E	0.004	>21.69
7	67	S	R	0.002	>21.69
7	68	S	L	0.001	>21.69
7	69	S	R	0.003	>21.69
7	70	S	L	0.003	>21.69
7	72	S	P	0.001	>21.69
7	73	S	A	0.002	>21.69
7	74	S	E	0.003	>21.69
7	75	S	T	0.003	>21.69
7	76	S	T	0.002	>21.69
7	77	S	S	0.002	>21.69
7	78	S	Y	0.002	>21.69
7	79	S	D	0.002	>21.69
7	80	S	K	0.003	>21.69
7	81	S	V	0.001	>21.69
7	82	S	L	0.002	>21.69
7	83	S	E	0.012	>21.69
7	84	S	W	0.008	>21.69
7	85	S	A	0.002	>21.69
7	86	S	Q	0.015	>21.69
7	87	S	V	0.029	>21.69
7	88	S	L	0.004	>21.69
7	89	S	V	0.005	>21.69
7	90	S	Q	0.041	>21.69
7	91	S	R	0.026	>21.69
7	92	S	L	0.003	>21.69
7	93	S	D	0.014	>21.69
7	94	S	A	0.039	>21.69
7	95	S	V	0.005	>21.69
7	96	S	E	0.003	>21.69
7	97	S	K	0.014	>21.69
7	98	S	V	0.010	>21.69
7	99	S	V	0.002	>21.69
7	100	S	G	0.002	>21.69
7	101	S	S	0.006	>21.69
[truncated: 15,047 more rows]
