# Supplementary material for: Exploring a diverse world of effector domains and amyloid signaling motifs in fungal NLR proteins
Source: PLoS Comput Biol. 2022 Dec 21;18(12):e1010787. doi: 10.1371/journal.pcbi.1010787 (PMC9815663; doi:10.1371/journal.pcbi.1010787)
Supplement: S4 Data — Full AlphaFold2/ColabFold outputs. (GZ) [file pcbi.1010787.s011.tar.gz]

Archive with 92 entries (89 files):
- KEY84097_1_509
- KEY84097_1_509/rank_4_model_1_ptm_seed_0.raw.txt
- KEY84097_1_509/rank_5_model_5_ptm_seed_0.raw.txt
- KEY84097_1_509/msa.pickle
- KEY84097_1_509/predicted_distogram.png
- KEY84097_1_509/rank_3_model_2_ptm_seed_0.png
- KEY84097_1_509/rank_1_model_3_ptm_seed_0_unrelaxed.pdb
- KEY84097_1_509/predicted_alignment_error.png
- KEY84097_1_509/rank_2_model_4_ptm_seed_0_unrelaxed.pdb
- KEY84097_1_509/rank_3_model_2_ptm_seed_0_pae.json
- KEY84097_1_509/rank_1_model_3_ptm_seed_0.raw.txt
- KEY84097_1_509/upload.a3m
- KEY84097_1_509/rank_3_model_2_ptm_seed_0_unrelaxed.pdb
- KEY84097_1_509/msa_coverage.filtered.png
- KEY84097_1_509/settings.txt
- KEY84097_1_509/rank_4_model_1_ptm_seed_0.png
- KEY84097_1_509/rank_2_model_4_ptm_seed_0_pae.json
- KEY84097_1_509/msa_coverage.png
- KEY84097_1_509/rank_5_model_5_ptm_seed_0_unrelaxed.pdb
- KEY84097_1_509/rank_1_model_3_ptm_seed_0.png
- KEY84097_1_509/rank_2_model_4_ptm_seed_0.png
- KEY84097_1_509/rank_4_model_1_ptm_seed_0_unrelaxed.pdb
- KEY84097_1_509/rank_2_model_4_ptm_seed_0.raw.txt
- KEY84097_1_509/predicted_contacts.png
- KEY84097_1_509/rank_3_model_2_ptm_seed_0.raw.txt
- KEY84097_1_509/rank_5_model_5_ptm_seed_0_pae.json
- KEY84097_1_509/rank_1_model_3_ptm_seed_0_pae.json
- KEY84097_1_509/rank_4_model_1_ptm_seed_0_pae.json
- KEY84097_1_509/predicted_LDDT.png
- KEY84097_1_509/rank_5_model_5_ptm_seed_0.png
- KEY84097_1_509/upload.fas
- KFH66451_1_515
- KFH66451_1_515/rank_4_model_1_ptm_seed_0.raw.txt
- KFH66451_1_515/rank_3_model_4_ptm_seed_0_unrelaxed.pdb
- KFH66451_1_515/rank_5_model_5_ptm_seed_0.raw.txt
- KFH66451_1_515/msa.pickle
- KFH66451_1_515/predicted_distogram.png
- KFH66451_1_515/rank_1_model_3_ptm_seed_0_unrelaxed.pdb
- KFH66451_1_515/predicted_alignment_error.png
- KFH66451_1_515/rank_2_model_2_ptm_seed_0.raw.txt
- KFH66451_1_515/rank_1_model_3_ptm_seed_0.raw.txt
- KFH66451_1_515/upload.a3m
- KFH66451_1_515/settings.txt
- KFH66451_1_515/rank_2_model_2_ptm_seed_0.png
- KFH66451_1_515/rank_4_model_1_ptm_seed_0.png
- KFH66451_1_515/rank_2_model_2_ptm_seed_0_unrelaxed.pdb
- KFH66451_1_515/rank_2_model_2_ptm_seed_0_pae.json
- KFH66451_1_515/msa_coverage.png
- KFH66451_1_515/rank_5_model_5_ptm_seed_0_unrelaxed.pdb
- KFH66451_1_515/rank_1_model_3_ptm_seed_0.png
- KFH66451_1_515/rank_4_model_1_ptm_seed_0_unrelaxed.pdb
- KFH66451_1_515/predicted_contacts.png
- KFH66451_1_515/rank_5_model_5_ptm_seed_0_pae.json
- KFH66451_1_515/rank_1_model_3_ptm_seed_0_pae.json
- KFH66451_1_515/rank_4_model_1_ptm_seed_0_pae.json
- KFH66451_1_515/predicted_LDDT.png
- KFH66451_1_515/rank_3_model_4_ptm_seed_0_pae.json
- KFH66451_1_515/rank_3_model_4_ptm_seed_0.png
- KFH66451_1_515/rank_3_model_4_ptm_seed_0.raw.txt
- KFH66451_1_515/rank_5_model_5_ptm_seed_0.png
- KFH66451_1_515/upload.fas
- PQE30996_1_350
- PQE30996_1_350/rank_5_model_5_ptm_seed_0.raw.txt
- PQE30996_1_350/msa.pickle
- PQE30996_1_350/rank_3_model_1_ptm_seed_0_unrelaxed.pdb
- PQE30996_1_350/predicted_distogram.png
- PQE30996_1_350/rank_1_model_3_ptm_seed_0_unrelaxed.pdb
- PQE30996_1_350/predicted_alignment_error.png
- PQE30996_1_350/rank_2_model_4_ptm_seed_0_unrelaxed.pdb
- PQE30996_1_350/rank_1_model_3_ptm_seed_0.raw.txt
- PQE30996_1_350/rank_3_model_1_ptm_seed_0.png
- PQE30996_1_350/upload.a3m
- PQE30996_1_350/msa_coverage.filtered.png
- PQE30996_1_350/settings.txt
- PQE30996_1_350/rank_4_model_2_ptm_seed_0.raw.txt
- PQE30996_1_350/rank_2_model_4_ptm_seed_0_pae.json
- PQE30996_1_350/rank_4_model_2_ptm_seed_0_pae.json
- PQE30996_1_350/rank_4_model_2_ptm_seed_0.png
- PQE30996_1_350/msa_coverage.png
- PQE30996_1_350/rank_4_model_2_ptm_seed_0_unrelaxed.pdb
- PQE30996_1_350/rank_5_model_5_ptm_seed_0_unrelaxed.pdb
- PQE30996_1_350/rank_1_model_3_ptm_seed_0.png
- PQE30996_1_350/rank_3_model_1_ptm_seed_0_pae.json
- PQE30996_1_350/rank_2_model_4_ptm_seed_0.png
- PQE30996_1_350/rank_2_model_4_ptm_seed_0.raw.txt
- PQE30996_1_350/predicted_contacts.png
- PQE30996_1_350/rank_5_model_5_ptm_seed_0_pae.json
- PQE30996_1_350/rank_1_model_3_ptm_seed_0_pae.json
- PQE30996_1_350/predicted_LDDT.png
- PQE30996_1_350/rank_3_model_1_ptm_seed_0.raw.txt
- PQE30996_1_350/rank_5_model_5_ptm_seed_0.png
- PQE30996_1_350/upload.fas
