# Supplementary material for: Exploring a diverse world of effector domains and amyloid signaling motifs in fungal NLR proteins
Source: PLoS Comput Biol. 2022 Dec 21;18(12):e1010787. doi: 10.1371/journal.pcbi.1010787 (PMC9815663; doi:10.1371/journal.pcbi.1010787)
Supplement: S4 Data — Full AlphaFold2/ColabFold outputs. (GZ) [file pcbi.1010787.s011.tar.gz › KEY84097_1_509/rank_5_model_5_ptm_seed_0.raw.txt]

i	j	aa_i	aa_j	p(cbcb<8)	maxdistbin
0	1	M	M	0.999	6.06
0	2	M	A	0.834	7.31
0	3	M	K	0.116	9.81
0	4	M	T	0.023	13.25
0	5	M	L	0.009	15.44
0	6	M	R	0.004	18.25
0	7	M	Y	0.002	>21.69
0	8	M	P	0.003	>21.69
0	9	M	S	0.003	>21.69
0	12	M	T	0.001	>21.69
0	16	M	D	0.002	>21.69
0	19	M	Q	0.001	>21.69
0	20	M	R	0.001	>21.69
0	23	M	S	0.002	>21.69
0	24	M	S	0.005	>21.69
0	25	M	D	0.013	>21.69
0	26	M	C	0.002	>21.69
0	27	M	D	0.006	>21.69
0	28	M	P	0.006	>21.69
0	29	M	E	0.003	>21.69
0	430	M	D	0.001	>21.69
0	434	M	R	0.002	>21.69
0	435	M	E	0.001	>21.69
0	438	M	T	0.014	>21.69
0	439	M	Q	0.007	>21.69
0	440	M	Q	0.008	>21.69
0	441	M	R	0.017	>21.69
0	442	M	R	0.002	>21.69
0	443	M	L	0.002	>21.69
0	444	M	E	0.006	>21.69
0	445	M	I	0.001	>21.69
0	446	M	E	0.003	>21.69
0	447	M	R	0.002	>21.69
0	448	M	L	0.001	>21.69
0	449	M	S	0.003	>21.69
0	450	M	G	0.009	>21.69
0	451	M	Q	0.013	>21.69
0	452	M	L	0.033	>21.69
0	453	M	L	0.008	>21.69
0	454	M	P	0.029	>21.69
0	455	M	I	0.010	>21.69
0	456	M	D	0.023	>21.69
0	457	M	Q	0.010	>21.69
0	458	M	C	0.002	>21.69
0	459	M	Y	0.002	>21.69
0	506	M	L	0.002	>21.69
0	507	M	L	0.002	>21.69
0	508	M	P	0.003	>21.69
1	2	M	A	1.000	5.75
1	3	M	K	0.840	7.31
1	4	M	T	0.193	9.50
1	5	M	L	0.047	12.94
1	6	M	R	0.012	15.12
1	7	M	Y	0.002	18.56
1	8	M	P	0.003	>21.69
1	9	M	S	0.003	>21.69
1	12	M	T	0.002	>21.69
1	16	M	D	0.003	>21.69
1	19	M	Q	0.003	>21.69
1	20	M	R	0.003	>21.69
1	23	M	S	0.004	>21.69
1	24	M	S	0.004	>21.69
1	25	M	D	0.019	>21.69
1	26	M	C	0.003	>21.69
1	27	M	D	0.011	>21.69
1	28	M	P	0.005	>21.69
1	29	M	E	0.003	>21.69
1	30	M	E	0.003	>21.69
1	430	M	D	0.002	>21.69
1	434	M	R	0.005	>21.69
1	435	M	E	0.004	>21.69
1	436	M	Y	0.001	>21.69
1	437	M	Y	0.002	>21.69
1	438	M	T	0.037	>21.69
1	439	M	Q	0.018	>21.69
1	440	M	Q	0.017	>21.69
1	441	M	R	0.025	>21.69
1	442	M	R	0.002	>21.69
1	443	M	L	0.005	>21.69
1	444	M	E	0.006	>21.69
1	445	M	I	0.001	>21.69
1	446	M	E	0.002	>21.69
1	449	M	S	0.001	>21.69
1	450	M	G	0.003	>21.69
1	451	M	Q	0.004	>21.69
1	452	M	L	0.019	>21.69
1	453	M	L	0.006	>21.69
1	454	M	P	0.027	>21.69
1	455	M	I	0.012	>21.69
1	456	M	D	0.029	>21.69
1	457	M	Q	0.012	>21.69
1	458	M	C	0.003	>21.69
1	459	M	Y	0.003	>21.69
1	506	M	L	0.002	>21.69
1	507	M	L	0.002	>21.69
1	508	M	P	0.003	>21.69
2	3	A	K	1.000	5.75
2	4	A	T	0.868	7.31
2	5	A	L	0.241	9.50
2	6	A	R	0.045	12.62
2	7	A	Y	0.006	15.44
2	8	A	P	0.004	18.56
2	9	A	S	0.005	>21.69
2	12	A	T	0.001	>21.69
2	16	A	D	0.002	>21.69
2	19	A	Q	0.002	>21.69
2	20	A	R	0.002	>21.69
2	23	A	S	0.005	>21.69
2	24	A	S	0.003	>21.69
2	25	A	D	0.022	>21.69
2	26	A	C	0.006	>21.69
2	27	A	D	0.025	17.62
2	28	A	P	0.006	>21.69
2	29	A	E	0.006	>21.69
2	30	A	E	0.004	>21.69
2	427	A	F	0.001	>21.69
2	430	A	D	0.002	>21.69
2	431	A	T	0.003	18.88
2	434	A	R	0.009	15.75
2	435	A	E	0.009	16.38
2	436	A	Y	0.002	>21.69
2	437	A	Y	0.002	>21.69
2	438	A	T	0.062	13.56
2	439	A	Q	0.041	>21.69
2	440	A	Q	0.031	>21.69
2	441	A	R	0.043	>21.69
2	442	A	R	0.005	>21.69
2	443	A	L	0.007	>21.69
2	444	A	E	0.012	>21.69
2	445	A	I	0.003	>21.69
2	446	A	E	0.004	>21.69
2	447	A	R	0.002	>21.69
2	448	A	L	0.001	>21.69
2	449	A	S	0.002	>21.69
2	450	A	G	0.005	>21.69
2	451	A	Q	0.006	>21.69
2	452	A	L	0.031	>21.69
2	453	A	L	0.008	>21.69
2	454	A	P	0.064	>21.69
2	455	A	I	0.028	>21.69
2	456	A	D	0.068	>21.69
2	457	A	Q	0.032	>21.69
2	458	A	C	0.008	>21.69
2	459	A	Y	0.005	>21.69
2	460	A	I	0.002	>21.69
2	461	A	N	0.001	>21.69
2	495	A	K	0.001	>21.69
2	497	A	D	0.001	>21.69
2	498	A	D	0.001	>21.69
2	499	A	S	0.001	>21.69
2	501	A	K	0.001	>21.69
2	504	A	Q	0.001	>21.69
2	505	A	V	0.001	>21.69
2	506	A	L	0.003	>21.69
2	507	A	L	0.003	>21.69
2	508	A	P	0.005	>21.69
3	4	K	T	1.000	5.75
3	5	K	L	0.899	7.00
3	6	K	R	0.184	9.50
3	7	K	Y	0.024	12.94
3	8	K	P	0.011	15.12
3	9	K	S	0.006	18.56
3	12	K	T	0.001	>21.69
3	16	K	D	0.002	>21.69
3	19	K	Q	0.002	>21.69
3	20	K	R	0.003	>21.69
3	23	K	S	0.005	>21.69
3	24	K	S	0.004	>21.69
3	25	K	D	0.040	13.87
3	26	K	C	0.006	>21.69
3	27	K	D	0.050	12.94
3	28	K	P	0.007	>21.69
3	29	K	E	0.009	>21.69
3	30	K	E	0.004	16.06
3	430	K	D	0.001	>21.69
3	431	K	T	0.002	16.38
3	432	K	R	0.001	19.50
3	434	K	R	0.008	14.50
3	435	K	E	0.010	15.12
3	436	K	Y	0.002	>21.69
3	437	K	Y	0.002	>21.69
3	438	K	T	0.043	12.94
3	439	K	Q	0.026	15.75
3	440	K	Q	0.017	>21.69
3	441	K	R	0.013	>21.69
3	442	K	R	0.002	>21.69
3	443	K	L	0.002	>21.69
3	444	K	E	0.004	>21.69
3	446	K	E	0.001	>21.69
3	451	K	Q	0.001	>21.69
3	452	K	L	0.010	>21.69
3	453	K	L	0.002	>21.69
3	454	K	P	0.024	>21.69
3	455	K	I	0.012	>21.69
3	456	K	D	0.042	>21.69
3	457	K	Q	0.012	>21.69
3	458	K	C	0.002	>21.69
3	459	K	Y	0.002	>21.69
3	506	K	L	0.001	>21.69
3	507	K	L	0.001	>21.69
3	508	K	P	0.004	>21.69
4	5	T	L	1.000	5.75
4	6	T	R	0.944	6.69
4	7	T	Y	0.106	10.12
4	8	T	P	0.059	12.94
4	9	T	S	0.014	15.44
4	10	T	R	0.001	19.81
4	12	T	T	0.001	>21.69
4	16	T	D	0.004	>21.69
4	19	T	Q	0.003	>21.69
4	20	T	R	0.007	18.56
4	23	T	S	0.005	18.25
4	24	T	S	0.001	>21.69
4	25	T	D	0.030	13.87
4	26	T	C	0.008	17.00
4	27	T	D	0.058	13.87
4	28	T	P	0.003	>21.69
4	29	T	E	0.011	17.62
4	30	T	E	0.012	16.06
4	427	T	F	0.001	19.81
4	428	T	Y	0.001	18.88
4	430	T	D	0.002	18.25
4	431	T	T	0.016	14.50
4	432	T	R	0.002	17.00
4	433	T	I	0.001	17.94
4	434	T	R	0.030	13.25
4	435	T	E	0.051	12.00
4	436	T	Y	0.002	16.38
4	437	T	Y	0.002	15.75
4	438	T	T	0.136	10.44
4	439	T	Q	0.071	12.94
4	440	T	Q	0.016	>21.69
4	441	T	R	0.010	>21.69
4	442	T	R	0.002	>21.69
4	443	T	L	0.002	>21.69
4	444	T	E	0.002	>21.69
4	446	T	E	0.001	>21.69
4	452	T	L	0.007	>21.69
4	453	T	L	0.002	>21.69
4	454	T	P	0.020	>21.69
4	455	T	I	0.014	>21.69
4	456	T	D	0.044	>21.69
4	457	T	Q	0.012	>21.69
4	458	T	C	0.001	>21.69
4	459	T	Y	0.001	>21.69
4	506	T	L	0.001	>21.69
4	507	T	L	0.001	>21.69
4	508	T	P	0.003	>21.69
5	6	L	R	1.000	5.75
5	7	L	Y	0.923	6.38
5	8	L	P	0.144	10.12
5	9	L	S	0.051	13.56
5	10	L	R	0.001	17.00
5	11	L	P	0.000	18.88
5	16	L	D	0.003	20.12
5	19	L	Q	0.002	>21.69
5	20	L	R	0.017	17.00
5	23	L	S	0.004	17.62
5	24	L	S	0.001	19.19
5	25	L	D	0.039	14.50
5	26	L	C	0.014	15.44
5	27	L	D	0.178	10.75
5	28	L	P	0.003	15.12
5	29	L	E	0.029	13.56
5	30	L	E	0.065	13.25
5	31	L	R	0.001	17.62
5	32	L	K	0.000	18.56
5	33	L	A	0.000	17.00
5	34	L	L	0.000	18.88
5	424	L	A	0.000	20.12
5	427	L	F	0.001	15.44
5	428	L	Y	0.001	15.12
5	429	L	A	0.000	16.38
5	430	L	D	0.003	12.94
5	431	L	T	0.036	10.12
5	432	L	R	0.005	12.94
5	433	L	I	0.001	12.94
5	434	L	R	0.288	8.25
5	435	L	E	0.269	8.25
5	436	L	Y	0.004	12.31
5	437	L	Y	0.003	11.38
5	438	L	T	0.480	6.69
5	439	L	Q	0.086	9.81
5	440	L	Q	0.008	13.87
5	441	L	R	0.006	>21.69
5	442	L	R	0.002	>21.69
5	443	L	L	0.004	>21.69
5	444	L	E	0.004	>21.69
5	445	L	I	0.001	>21.69
5	446	L	E	0.002	>21.69
5	452	L	L	0.004	>21.69
5	453	L	L	0.002	>21.69
5	454	L	P	0.021	>21.69
5	455	L	I	0.045	>21.69
5	456	L	D	0.098	>21.69
5	457	L	Q	0.024	>21.69
5	458	L	C	0.004	>21.69
5	459	L	Y	0.003	>21.69
5	506	L	L	0.002	>21.69
5	507	L	L	0.001	>21.69
5	508	L	P	0.006	>21.69
6	7	R	Y	1.000	5.75
6	8	R	P	0.917	7.00
6	9	R	S	0.032	9.81
6	10	R	R	0.001	14.19
6	11	R	P	0.000	14.81
6	12	R	T	0.000	17.00
6	13	R	R	0.000	19.19
6	16	R	D	0.001	15.12
6	17	R	L	0.000	17.31
6	19	R	Q	0.001	15.44
6	20	R	R	0.004	12.31
6	21	R	L	0.000	17.00
6	22	R	T	0.000	17.94
6	23	R	S	0.003	12.94
6	24	R	S	0.000	15.44
6	25	R	D	0.046	10.44
6	26	R	C	0.017	11.38
6	27	R	D	0.285	8.88
6	28	R	P	0.002	14.19
6	29	R	E	0.019	12.62
6	30	R	E	0.052	10.12
6	31	R	R	0.000	14.50
6	32	R	K	0.000	17.00
6	33	R	A	0.001	14.81
6	34	R	L	0.000	15.44
6	37	R	L	0.000	18.88
6	424	R	A	0.000	17.94
6	425	R	Q	0.000	19.81
6	426	R	R	0.000	18.88
6	427	R	F	0.002	14.50
6	428	R	Y	0.002	13.56
6	429	R	A	0.000	17.00
6	430	R	D	0.004	14.50
6	431	R	T	0.070	9.81
6	432	R	R	0.012	12.94
6	433	R	I	0.002	15.12
6	434	R	R	0.079	11.06
6	435	R	E	0.195	9.50
6	436	R	Y	0.005	14.50
6	437	R	Y	0.002	15.44
6	438	R	T	0.103	11.06
6	439	R	Q	0.042	12.31
6	440	R	Q	0.003	16.69
6	441	R	R	0.001	17.31
6	442	R	R	0.000	17.94
6	454	R	P	0.004	>21.69
6	455	R	I	0.004	>21.69
6	456	R	D	0.015	>21.69
6	457	R	Q	0.003	>21.69
6	508	R	P	0.001	>21.69
7	8	Y	P	1.000	5.75
7	9	Y	S	0.977	7.31
7	10	Y	R	0.028	10.44
7	11	Y	P	0.020	13.56
7	12	Y	T	0.002	15.12
7	13	Y	R	0.000	18.56
7	14	Y	T	0.000	21.37
7	15	Y	E	0.000	20.44
7	16	Y	D	0.022	15.12
7	17	Y	L	0.000	16.69
7	18	Y	I	0.000	20.12
7	19	Y	Q	0.003	17.31
7	20	Y	R	0.117	13.25
7	21	Y	L	0.002	17.94
7	22	Y	T	0.000	20.44
7	23	Y	S	0.005	15.75
7	24	Y	S	0.000	19.19
7	25	Y	D	0.007	14.50
7	26	Y	C	0.041	13.56
7	27	Y	D	0.167	10.12
7	28	Y	P	0.001	15.12
7	29	Y	E	0.039	11.69
7	30	Y	E	0.213	9.81
7	31	Y	R	0.001	15.12
7	32	Y	K	0.000	16.06
7	33	Y	A	0.016	12.94
7	34	Y	L	0.031	14.50
7	35	Y	E	0.000	18.88
7	36	Y	A	0.000	18.25
7	37	Y	L	0.000	17.00
7	38	Y	A	0.000	20.75
7	411	Y	A	0.000	21.06
7	414	Y	L	0.000	19.81
7	418	Y	W	0.000	17.62
7	421	Y	C	0.000	18.88
7	422	Y	E	0.000	19.81
7	423	Y	Q	0.000	17.31
7	424	Y	A	0.000	14.81
7	425	Y	Q	0.000	15.44
7	426	Y	R	0.000	14.50
7	427	Y	F	0.041	11.06
7	428	Y	Y	0.069	9.19
7	429	Y	A	0.002	11.38
7	430	Y	D	0.011	9.81
7	431	Y	T	0.962	4.81
7	432	Y	R	0.766	7.31
7	433	Y	I	0.001	9.81
7	434	Y	R	0.814	6.38
7	435	Y	E	0.878	4.19
7	436	Y	Y	0.006	9.19
7	437	Y	Y	0.002	10.75
7	438	Y	T	0.430	7.94
7	439	Y	Q	0.077	8.88
7	440	Y	Q	0.001	13.56
7	441	Y	R	0.001	14.81
7	442	Y	R	0.001	13.87
7	443	Y	L	0.001	14.19
7	454	Y	P	0.001	>21.69
7	455	Y	I	0.003	>21.69
7	456	Y	D	0.012	>21.69
7	457	Y	Q	0.002	>21.69
7	508	Y	P	0.002	>21.69
8	9	P	S	1.000	5.75
8	10	P	R	0.748	7.94
8	11	P	P	0.051	8.56
8	12	P	T	0.006	12.00
8	13	P	R	0.000	14.19
8	14	P	T	0.000	16.06
8	15	P	E	0.000	15.44
8	16	P	D	0.009	10.12
8	17	P	L	0.001	11.38
8	18	P	I	0.000	14.50
8	19	P	Q	0.002	11.69
8	20	P	R	0.728	7.62
8	21	P	L	0.000	12.00
8	22	P	T	0.000	14.81
8	23	P	S	0.002	10.75
8	24	P	S	0.001	14.81
8	25	P	D	0.005	10.75
8	26	P	C	0.165	8.56
8	27	P	D	0.858	7.00
8	28	P	P	0.001	12.00
8	29	P	E	0.010	9.19
8	30	P	E	0.918	5.12
8	31	P	R	0.000	10.12
8	32	P	K	0.000	12.00
8	33	P	A	0.021	8.88
8	34	P	L	0.004	9.19
8	35	P	E	0.000	13.87
8	36	P	A	0.000	14.19
8	37	P	L	0.000	12.31
8	38	P	A	0.000	15.12
8	39	P	K	0.000	18.25
8	40	P	S	0.000	17.62
8	41	P	M	0.000	17.94
8	56	P	E	0.000	20.12
8	59	P	E	0.000	19.81
8	60	P	L	0.000	19.19
8	62	P	S	0.000	19.81
8	63	P	A	0.000	16.06
8	64	P	V	0.000	19.19
8	409	P	L	0.000	19.50
8	411	P	A	0.000	17.31
8	413	P	L	0.000	20.44
8	414	P	L	0.000	15.44
8	415	P	A	0.000	18.25
8	416	P	A	0.000	21.06
8	417	P	A	0.000	17.31
8	418	P	W	0.000	14.50
8	419	P	S	0.000	19.19
8	420	P	N	0.000	20.44
8	421	P	C	0.000	15.44
8	422	P	E	0.000	17.62
8	423	P	Q	0.000	14.50
8	424	P	A	0.000	11.38
8	425	P	Q	0.000	13.56
8	426	P	R	0.000	13.56
8	427	P	F	0.039	8.56
8	428	P	Y	0.779	7.62
8	429	P	A	0.002	12.31
8	430	P	D	0.003	10.75
8	431	P	T	0.953	6.06
8	432	P	R	0.049	9.81
8	433	P	I	0.002	13.25
8	434	P	R	0.016	10.44
8	435	P	E	0.075	9.50
8	436	P	Y	0.002	14.19
8	437	P	Y	0.000	16.06
8	438	P	T	0.003	13.56
8	439	P	Q	0.003	14.81
8	440	P	Q	0.000	19.50
8	442	P	R	0.000	19.50
9	10	S	R	1.000	5.12
9	11	S	P	0.979	7.62
9	12	S	T	0.828	7.62
9	13	S	R	0.002	11.69
9	14	S	T	0.000	15.12
9	15	S	E	0.000	14.50
9	16	S	D	0.039	9.19
9	17	S	L	0.001	11.69
9	18	S	I	0.000	15.44
9	19	S	Q	0.000	12.94
9	20	S	R	0.002	10.12
9	21	S	L	0.000	14.81
9	22	S	T	0.000	17.62
9	23	S	S	0.000	14.50
9	24	S	S	0.000	19.50
9	25	S	D	0.000	15.44
9	26	S	C	0.001	13.25
9	27	S	D	0.001	12.62
9	28	S	P	0.000	17.62
9	29	S	E	0.000	14.19
9	30	S	E	0.004	10.12
9	31	S	R	0.000	15.12
9	32	S	K	0.000	16.38
9	33	S	A	0.001	11.69
9	34	S	L	0.001	12.00
9	35	S	E	0.000	17.31
9	36	S	A	0.000	16.38
9	37	S	L	0.000	12.94
9	38	S	A	0.000	17.00
9	39	S	K	0.000	20.12
9	40	S	S	0.000	17.94
9	41	S	M	0.000	17.94
9	44	S	V	0.000	21.37
9	56	S	E	0.000	18.56
9	59	S	E	0.000	19.50
9	60	S	L	0.000	19.81
9	63	S	A	0.000	18.25
9	408	S	R	0.000	17.31
9	409	S	L	0.000	17.62
9	410	S	P	0.000	19.19
9	411	S	A	0.000	13.87
9	412	S	D	0.000	19.19
9	413	S	L	0.000	18.88
9	414	S	L	0.000	13.56
9	415	S	A	0.000	14.81
9	416	S	A	0.000	18.88
9	417	S	A	0.000	16.38
9	418	S	W	0.000	12.31
9	419	S	S	0.000	17.00
9	420	S	N	0.000	19.50
9	421	S	C	0.000	15.44
9	422	S	E	0.000	18.25
9	423	S	Q	0.000	16.38
9	424	S	A	0.000	12.00
9	425	S	Q	0.000	12.94
9	426	S	R	0.000	14.81
9	427	S	F	0.001	11.06
9	428	S	Y	0.916	7.31
9	429	S	A	0.001	11.69
9	430	S	D	0.000	12.62
9	431	S	T	0.659	7.94
9	432	S	R	0.506	7.94
9	433	S	I	0.000	12.94
9	434	S	R	0.001	12.31
9	435	S	E	0.089	8.88
9	436	S	Y	0.001	12.62
9	437	S	Y	0.000	16.06
9	438	S	T	0.000	14.50
9	439	S	Q	0.000	13.56
9	440	S	Q	0.000	17.94
9	442	S	R	0.000	18.56
9	466	S	E	0.001	>21.69
9	467	S	R	0.001	>21.69
9	470	S	D	0.001	>21.69
10	11	R	P	1.000	5.44
10	12	R	T	1.000	6.69
10	13	R	R	0.001	10.44
10	14	R	T	0.000	12.31
10	15	R	E	0.000	13.87
10	16	R	D	0.024	8.88
10	17	R	L	0.005	9.19
10	18	R	I	0.000	14.19
10	19	R	Q	0.000	13.56
10	20	R	R	0.001	10.12
10	21	R	L	0.000	13.56
10	22	R	T	0.000	17.31
10	23	R	S	0.000	15.75
10	24	R	S	0.000	20.44
10	25	R	D	0.000	17.62
10	26	R	C	0.000	13.87
10	27	R	D	0.000	13.56
10	28	R	P	0.000	17.31
10	29	R	E	0.000	13.56
10	30	R	E	0.001	10.12
10	31	R	R	0.000	13.87
10	32	R	K	0.000	14.19
10	33	R	A	0.028	8.88
10	34	R	L	0.004	9.50
10	35	R	E	0.000	14.19
10	36	R	A	0.000	12.31
10	37	R	L	0.071	8.56
10	38	R	A	0.000	13.25
10	39	R	K	0.000	15.75
10	40	R	S	0.000	12.94
10	41	R	M	0.000	13.25
10	42	R	I	0.000	17.94
10	43	R	K	0.000	18.25
10	44	R	V	0.000	16.38
10	45	R	F	0.000	19.19
10	52	R	L	0.000	20.44
10	53	R	Y	0.000	18.56
10	55	R	P	0.000	19.81
10	56	R	E	0.000	15.44
10	57	R	A	0.000	18.88
10	59	R	E	0.000	17.31
10	60	R	L	0.000	16.69
10	62	R	S	0.000	19.81
10	63	R	A	0.000	16.06
10	64	R	V	0.000	18.56
10	68	R	D	0.000	19.50
10	407	R	G	0.000	20.12
10	408	R	R	0.000	16.69
10	409	R	L	0.000	15.75
10	410	R	P	0.000	16.69
10	411	R	A	0.002	11.06
10	412	R	D	0.000	15.75
10	413	R	L	0.000	14.50
10	414	R	L	0.009	9.50
10	415	R	A	0.002	10.75
10	416	R	A	0.000	14.19
10	417	R	A	0.000	11.38
10	418	R	W	0.963	7.31
10	419	R	S	0.000	12.00
10	420	R	N	0.000	14.19
10	421	R	C	0.000	10.44
10	422	R	E	0.000	13.56
10	423	R	Q	0.000	12.31
10	424	R	A	0.903	7.62
10	425	R	Q	0.114	8.56
10	426	R	R	0.000	11.38
10	427	R	F	0.011	8.88
10	428	R	Y	0.991	4.50
10	429	R	A	0.006	9.19
10	430	R	D	0.000	11.69
10	431	R	T	0.192	8.56
10	432	R	R	0.214	8.56
10	433	R	I	0.000	13.25
10	434	R	R	0.000	13.87
10	435	R	E	0.001	12.00
10	436	R	Y	0.000	14.50
10	437	R	Y	0.000	18.25
10	438	R	T	0.000	17.62
10	439	R	Q	0.000	17.31
10	448	R	L	0.002	>21.69
10	464	R	V	0.002	>21.69
10	466	R	E	0.001	>21.69
10	467	R	R	0.001	>21.69
10	469	R	G	0.001	>21.69
10	470	R	D	0.001	>21.69
10	505	R	V	0.002	>21.69
10	507	R	L	0.003	>21.69
10	508	R	P	0.003	>21.69
11	12	P	T	1.000	5.75
11	13	P	R	0.998	6.38
11	14	P	T	0.965	7.62
11	15	P	E	0.014	8.56
11	16	P	D	0.997	4.19
11	17	P	L	0.999	3.88
11	18	P	I	0.002	8.56
11	19	P	Q	0.056	8.56
11	20	P	R	0.998	6.38
11	21	P	L	0.003	8.88
11	22	P	T	0.000	12.31
11	23	P	S	0.000	11.69
11	24	P	S	0.000	17.00
11	25	P	D	0.000	15.12
11	26	P	C	0.000	11.06
11	27	P	D	0.000	13.25
11	28	P	P	0.000	16.38
11	29	P	E	0.000	14.50
11	30	P	E	0.000	9.50
11	31	P	R	0.000	12.00
11	32	P	K	0.000	13.56
11	33	P	A	0.001	9.50
11	34	P	L	0.997	7.00
11	35	P	E	0.000	12.00
11	36	P	A	0.000	12.00
11	37	P	L	0.994	7.00
11	38	P	A	0.000	9.81
11	39	P	K	0.000	13.87
11	40	P	S	0.000	12.00
11	41	P	M	0.000	10.44
11	42	P	I	0.000	15.12
11	43	P	K	0.000	16.69
11	44	P	V	0.000	14.81
11	45	P	F	0.000	16.38
11	46	P	Q	0.000	20.12
11	47	P	D	0.000	20.75
11	48	P	N	0.000	20.12
11	50	P	R	0.000	19.81
11	52	P	L	0.000	17.94
11	53	P	Y	0.000	15.75
11	54	P	V	0.000	18.88
11	55	P	P	0.000	15.75
11	56	P	E	0.000	11.38
11	57	P	A	0.000	15.12
11	58	P	A	0.000	16.69
11	59	P	E	0.000	12.00
11	60	P	L	0.000	12.00
11	61	P	S	0.000	16.69
11	62	P	S	0.000	14.50
11	63	P	A	0.000	11.06
11	64	P	V	0.000	14.19
11	65	P	T	0.000	18.56
11	66	P	G	0.000	21.06
11	67	P	E	0.000	21.37
11	68	P	D	0.000	16.06
11	69	P	Y	0.000	19.19
11	71	P	N	0.000	19.81
11	72	P	L	0.000	17.62
11	75	P	A	0.000	20.12
11	97	P	N	0.000	19.81
11	100	P	Y	0.000	20.44
11	101	P	V	0.000	20.12
11	104	P	H	0.000	19.50
11	405	P	K	0.000	18.88
11	406	P	P	0.000	17.00
11	407	P	G	0.000	15.75
11	408	P	R	0.000	13.25
11	409	P	L	0.000	11.38
11	410	P	P	0.000	13.56
11	411	P	A	0.039	8.88
11	412	P	D	0.000	13.56
11	413	P	L	0.000	11.69
11	414	P	L	0.997	6.69
11	415	P	A	0.001	10.44
11	416	P	A	0.000	13.56
11	417	P	A	0.001	10.12
11	418	P	W	0.190	8.56
11	419	P	S	0.000	13.56
11	420	P	N	0.000	14.81
11	421	P	C	0.000	11.06
11	422	P	E	0.000	16.06
11	423	P	Q	0.000	13.56
11	424	P	A	0.042	8.56
11	425	P	Q	0.000	12.00
11	426	P	R	0.000	14.81
11	427	P	F	0.000	11.06
11	428	P	Y	0.027	8.88
11	429	P	A	0.000	14.19
11	430	P	D	0.000	15.44
11	431	P	T	0.000	12.00
11	432	P	R	0.000	13.56
11	433	P	I	0.000	17.94
11	434	P	R	0.000	17.62
11	435	P	E	0.000	15.75
11	436	P	Y	0.000	19.19
12	13	T	R	1.000	4.81
12	14	T	T	0.002	9.19
12	15	T	E	0.006	9.50
12	16	T	D	0.997	6.06
12	17	T	L	0.007	8.88
12	18	T	I	0.000	12.62
12	19	T	Q	0.000	11.69
12	20	T	R	0.000	11.38
12	21	T	L	0.000	14.50
12	22	T	T	0.000	17.00
12	23	T	S	0.000	16.38
12	25	T	D	0.000	19.19
12	26	T	C	0.000	16.38
12	27	T	D	0.000	17.94
12	29	T	E	0.000	19.19
12	30	T	E	0.000	14.50
12	31	T	R	0.000	17.62
12	32	T	K	0.000	19.19
12	33	T	A	0.000	14.50
12	34	T	L	0.000	12.62
12	35	T	E	0.000	17.62
12	36	T	A	0.000	17.00
12	37	T	L	0.000	11.69
12	38	T	A	0.000	14.81
12	39	T	K	0.000	18.56
12	40	T	S	0.000	15.44
12	41	T	M	0.000	13.56
12	42	T	I	0.000	18.88
12	43	T	K	0.000	20.12
12	44	T	V	0.000	16.69
12	45	T	F	0.000	18.56
12	48	T	N	0.000	20.75
12	50	T	R	0.000	19.50
12	52	T	L	0.000	16.69
12	53	T	Y	0.000	16.38
12	54	T	V	0.000	19.50
12	55	T	P	0.000	15.75
12	56	T	E	0.000	12.31
12	57	T	A	0.000	17.00
12	58	T	A	0.000	18.88
12	59	T	E	0.000	14.19
12	60	T	L	0.000	15.75
12	61	T	S	0.000	20.44
12	62	T	S	0.000	18.25
12	63	T	A	0.000	16.06
12	64	T	V	0.000	19.19
12	68	T	D	0.000	21.06
12	72	T	L	0.000	21.37
12	97	T	N	0.000	21.06
12	405	T	K	0.000	18.56
12	406	T	P	0.001	16.69
12	407	T	G	0.002	14.19
12	408	T	R	0.003	10.44
12	409	T	L	0.004	11.06
12	410	T	P	0.019	11.69
12	411	T	A	0.977	6.38
12	412	T	D	0.000	12.00
12	413	T	L	0.000	12.62
12	414	T	L	0.940	7.62
12	415	T	A	0.065	8.88
12	416	T	A	0.000	13.56
12	417	T	A	0.000	12.62
12	418	T	W	0.006	9.50
12	419	T	S	0.000	13.87
12	420	T	N	0.000	16.69
12	421	T	C	0.000	14.50
12	422	T	E	0.000	18.88
12	423	T	Q	0.000	17.94
12	424	T	A	0.000	12.62
12	425	T	Q	0.000	14.19
12	426	T	R	0.000	17.94
12	427	T	F	0.000	15.12
12	428	T	Y	0.000	11.06
12	429	T	A	0.000	15.75
12	430	T	D	0.000	18.25
12	431	T	T	0.000	14.50
12	432	T	R	0.000	13.87
12	433	T	I	0.000	19.19
12	434	T	R	0.000	19.50
12	435	T	E	0.000	16.38
12	436	T	Y	0.000	19.19
12	469	T	G	0.001	>21.69
13	14	R	T	1.000	5.44
13	15	R	E	1.000	4.81
13	16	R	D	1.000	4.50
13	17	R	L	0.998	7.00
13	18	R	I	0.000	8.88
13	19	R	Q	0.001	9.19
13	20	R	R	0.000	10.75
13	21	R	L	0.000	12.62
13	22	R	T	0.000	14.19
13	23	R	S	0.000	14.81
13	24	R	S	0.000	20.44
13	25	R	D	0.000	18.56
13	26	R	C	0.000	16.06
13	27	R	D	0.000	18.88
13	29	R	E	0.000	21.06
13	30	R	E	0.000	16.06
13	31	R	R	0.000	17.62
13	32	R	K	0.000	19.81
13	33	R	A	0.000	16.06
13	34	R	L	0.000	12.62
13	35	R	E	0.000	17.00
13	36	R	A	0.000	17.31
13	37	R	L	0.000	12.31
13	38	R	A	0.000	13.25
13	39	R	K	0.000	17.62
13	40	R	S	0.000	15.75
13	41	R	M	0.000	12.00
13	42	R	I	0.000	16.69
13	43	R	K	0.000	19.19
13	44	R	V	0.000	15.75
13	45	R	F	0.000	16.06
13	46	R	Q	0.000	21.06
13	48	R	N	0.000	19.50
13	49	R	R	0.000	20.75
13	50	R	R	0.000	17.62
13	51	R	L	0.000	18.56
13	52	R	L	0.000	14.19
13	53	R	Y	0.000	13.87
13	54	R	V	0.000	15.75
13	55	R	P	0.000	11.38
13	56	R	E	0.013	8.88
13	57	R	A	0.000	13.87
13	58	R	A	0.000	14.50
13	59	R	E	0.001	9.81
13	60	R	L	0.000	12.62
13	61	R	S	0.000	16.38
13	62	R	S	0.000	13.87
13	63	R	A	0.000	12.94
13	64	R	V	0.000	16.38
13	65	R	T	0.000	21.06
13	68	R	D	0.000	19.19
13	69	R	Y	0.000	20.44
13	72	R	L	0.000	18.25
13	75	R	A	0.000	20.44
13	76	R	F	0.000	20.75
13	93	R	K	0.000	18.25
13	94	R	L	0.000	21.06
13	96	R	M	0.000	20.12
13	97	R	N	0.000	16.69
13	100	R	Y	0.000	17.62
13	101	R	V	0.000	18.88
13	104	R	H	0.000	18.88
13	402	R	Q	0.000	17.94
13	403	R	R	0.000	17.62
13	404	R	M	0.002	12.94
13	405	R	K	0.001	13.56
13	406	R	P	0.030	11.69
13	407	R	G	0.162	9.50
13	408	R	R	0.688	6.69
13	409	R	L	0.954	6.06
13	410	R	P	0.379	9.19
13	411	R	A	0.994	5.12
13	412	R	D	0.001	10.75
13	413	R	L	0.000	10.75
13	414	R	L	0.998	6.69
13	415	R	A	0.001	9.81
13	416	R	A	0.000	13.56
13	417	R	A	0.000	12.62
13	418	R	W	0.000	11.69
13	419	R	S	0.000	16.06
13	420	R	N	0.000	17.62
13	421	R	C	0.000	15.75
13	422	R	E	0.000	21.06
13	423	R	Q	0.000	19.50
13	424	R	A	0.000	14.50
13	425	R	Q	0.000	17.31
13	426	R	R	0.000	21.06
13	427	R	F	0.000	17.62
13	428	R	Y	0.000	14.81
13	429	R	A	0.000	19.81
13	431	R	T	0.000	17.94
13	432	R	R	0.000	18.25
13	435	R	E	0.000	20.44
14	15	T	E	1.000	5.44
14	16	T	D	1.000	7.00
14	17	T	L	1.000	5.44
14	18	T	I	1.000	6.06
14	19	T	Q	0.000	9.50
14	20	T	R	0.000	10.75
14	21	T	L	0.000	10.12
14	22	T	T	0.000	12.31
14	23	T	S	0.000	14.81
14	24	T	S	0.000	19.81
14	25	T	D	0.000	19.19
14	26	T	C	0.000	15.75
14	27	T	D	0.000	19.50
14	28	T	P	0.000	21.37
14	29	T	E	0.000	20.75
14	30	T	E	0.000	16.06
14	31	T	R	0.000	16.06
14	32	T	K	0.000	18.25
14	33	T	A	0.000	15.12
14	34	T	L	0.000	11.06
14	35	T	E	0.000	13.87
14	36	T	A	0.000	14.81
14	37	T	L	0.000	9.81
14	38	T	A	0.000	9.19
14	39	T	K	0.000	13.87
14	40	T	S	0.000	12.31
14	41	T	M	0.951	7.62
14	42	T	I	0.000	11.69
14	43	T	K	0.000	14.81
14	44	T	V	0.000	12.00
14	45	T	F	0.000	11.38
14	46	T	Q	0.000	16.06
14	47	T	D	0.000	17.62
14	48	T	N	0.000	16.06
14	49	T	R	0.000	16.38
14	50	T	R	0.000	14.19
14	51	T	L	0.000	15.12
14	52	T	L	0.000	12.00
14	53	T	Y	0.000	9.81
14	54	T	V	0.000	11.38
14	55	T	P	0.702	7.94
14	56	T	E	0.999	4.19
14	57	T	A	0.012	8.56
14	58	T	A	0.000	9.50
14	59	T	E	0.999	5.12
14	60	T	L	0.984	7.31
14	61	T	S	0.000	11.38
14	62	T	S	0.001	10.12
14	63	T	A	0.005	9.19
14	64	T	V	0.000	11.69
14	65	T	T	0.000	16.69
14	66	T	G	0.000	18.88
14	67	T	E	0.000	19.81
14	68	T	D	0.000	14.50
14	69	T	Y	0.000	15.44
14	70	T	H	0.000	19.50
14	71	T	N	0.000	16.38
14	72	T	L	0.000	12.62
14	73	T	V	0.000	17.31
14	74	T	V	0.000	19.50
14	75	T	A	0.000	15.12
14	76	T	F	0.000	15.44
14	77	T	A	0.000	20.44
14	78	T	N	0.000	20.44
14	79	T	A	0.000	17.62
14	80	T	I	0.000	21.06
14	91	T	D	0.000	18.88
14	92	T	Q	0.000	20.12
14	93	T	K	0.000	14.81
14	94	T	L	0.000	16.69
14	95	T	L	0.000	19.81
14	96	T	M	0.000	16.38
14	97	T	N	0.000	12.31
14	98	T	Y	0.000	16.69
14	99	T	A	0.000	18.25
14	100	T	Y	0.000	13.25
14	101	T	V	0.000	13.56
14	102	T	L	0.000	18.56
14	103	T	Q	0.000	17.62
14	104	T	H	0.000	14.50
14	105	T	A	0.000	19.19
14	332	T	A	0.000	19.50
14	401	T	R	0.000	19.19
14	402	T	Q	0.000	14.81
14	403	T	R	0.001	15.44
14	404	T	M	0.014	9.81
14	405	T	K	0.004	13.25
14	406	T	P	0.049	12.62
14	407	T	G	0.033	10.44
14	408	T	R	0.074	9.19
14	409	T	L	0.962	4.50
14	410	T	P	0.644	7.94
14	411	T	A	0.987	6.38
14	412	T	D	0.003	9.19
14	413	T	L	0.998	6.69
14	414	T	L	0.999	5.12
14	415	T	A	0.000	9.81
14	416	T	A	0.000	11.38
14	417	T	A	0.000	9.50
14	418	T	W	0.000	11.06
14	419	T	S	0.000	15.12
14	420	T	N	0.000	15.44
14	421	T	C	0.000	13.56
14	422	T	E	0.000	19.50
14	423	T	Q	0.000	17.62
14	424	T	A	0.000	13.25
14	425	T	Q	0.000	17.00
14	426	T	R	0.000	20.75
14	427	T	F	0.000	17.62
14	428	T	Y	0.000	16.06
14	429	T	A	0.000	20.75
14	431	T	T	0.000	19.81
14	432	T	R	0.000	21.06
15	16	E	D	1.000	5.12
15	17	E	L	1.000	7.00
15	18	E	I	1.000	5.44
15	19	E	Q	1.000	6.06
15	20	E	R	0.000	9.50
15	21	E	L	0.000	10.44
15	22	E	T	0.000	10.44
15	23	E	S	0.000	12.00
15	24	E	S	0.000	17.31
15	25	E	D	0.000	16.69
15	26	E	C	0.000	14.50
15	27	E	D	0.000	18.88
15	29	E	E	0.000	21.37
15	30	E	E	0.000	16.38
15	31	E	R	0.000	16.69
15	32	E	K	0.000	19.81
15	33	E	A	0.000	17.00
15	34	E	L	0.000	12.62
15	35	E	E	0.000	16.38
15	36	E	A	0.000	18.25
15	37	E	L	0.000	13.56
15	38	E	A	0.000	12.62
15	39	E	K	0.000	17.62
15	40	E	S	0.000	17.00
15	41	E	M	0.000	12.62
15	42	E	I	0.000	16.38
15	43	E	K	0.000	20.12
15	44	E	V	0.000	17.62
15	45	E	F	0.000	16.38
15	46	E	Q	0.000	21.06
15	48	E	N	0.000	21.37
15	50	E	R	0.000	19.19
15	51	E	L	0.000	19.19
15	52	E	L	0.000	16.06
15	53	E	Y	0.000	14.81
15	54	E	V	0.000	15.12
15	55	E	P	0.000	10.44
15	56	E	E	0.003	9.19
15	57	E	A	0.000	13.25
15	58	E	A	0.000	12.00
15	59	E	E	0.990	7.00
15	60	E	L	0.000	10.75
15	61	E	S	0.000	13.25
15	62	E	S	0.002	9.81
15	63	E	A	0.001	9.81
15	64	E	V	0.000	14.19
15	65	E	T	0.000	18.25
15	66	E	G	0.000	21.37
15	68	E	D	0.000	17.62
15	69	E	Y	0.000	17.94
15	71	E	N	0.000	20.75
15	72	E	L	0.000	16.38
15	73	E	V	0.000	20.75
15	75	E	A	0.000	19.81
15	76	E	F	0.000	19.19
15	93	E	K	0.000	17.31
15	94	E	L	0.000	20.12
15	96	E	M	0.000	17.94
15	97	E	N	0.000	14.81
15	98	E	Y	0.000	19.50
15	99	E	A	0.000	19.50
15	100	E	Y	0.000	14.19
15	101	E	V	0.000	16.06
15	102	E	L	0.000	20.44
15	103	E	Q	0.000	17.94
15	104	E	H	0.000	15.12
15	105	E	A	0.000	20.75
15	221	E	G	0.001	>21.69
15	223	E	A	0.002	>21.69
15	224	E	K	0.001	>21.69
15	225	E	V	0.001	>21.69
15	226	E	A	0.002	>21.69
15	227	E	G	0.002	>21.69
15	228	E	A	0.002	>21.69
15	229	E	V	0.001	>21.69
15	296	E	Q	0.000	18.88
15	332	E	A	0.000	17.62
15	333	E	G	0.000	17.31
15	334	E	D	0.000	16.06
15	401	E	R	0.000	18.88
15	402	E	Q	0.001	14.50
15	403	E	R	0.006	13.56
15	404	E	M	0.135	9.50
15	405	E	K	0.100	10.75
15	406	E	P	0.452	7.94
15	407	E	G	0.671	7.94
15	408	E	R	0.679	7.31
15	409	E	L	0.938	5.75
15	410	E	P	0.026	10.44
15	411	E	A	0.014	9.50
15	412	E	D	0.000	13.56
15	413	E	L	0.000	12.31
15	414	E	L	0.000	9.50
15	415	E	A	0.000	13.87
15	416	E	A	0.000	16.69
15	417	E	A	0.000	14.50
15	418	E	W	0.000	15.12
15	419	E	S	0.000	19.50
15	420	E	N	0.000	20.44
15	421	E	C	0.000	17.94
15	423	E	Q	0.000	21.06
15	424	E	A	0.000	16.69
15	425	E	Q	0.000	20.44
15	427	E	F	0.000	19.50
15	428	E	Y	0.000	17.62
15	431	E	T	0.000	20.12
16	17	D	L	1.000	5.12
16	18	D	I	1.000	7.31
16	19	D	Q	1.000	5.44
16	20	D	R	1.000	6.06
16	21	D	L	0.000	9.50
16	22	D	T	0.000	11.06
16	23	D	S	0.000	10.44
16	24	D	S	0.000	16.06
16	25	D	D	0.000	14.19
16	26	D	C	0.000	11.38
16	27	D	D	0.000	14.81
16	28	D	P	0.000	18.25
16	29	D	E	0.000	17.31
16	30	D	E	0.000	12.00
16	31	D	R	0.000	13.56
16	32	D	K	0.000	16.69
16	33	D	A	0.000	13.25
16	34	D	L	0.000	9.50
16	35	D	E	0.000	14.50
16	36	D	A	0.000	15.44
16	37	D	L	0.000	10.75
16	38	D	A	0.000	12.00
16	39	D	K	0.000	16.69
16	40	D	S	0.000	15.44
16	41	D	M	0.000	12.62
16	42	D	I	0.000	17.00
16	43	D	K	0.000	19.50
16	44	D	V	0.000	17.62
16	45	D	F	0.000	17.94
16	50	D	R	0.000	21.06
16	52	D	L	0.000	18.25
16	53	D	Y	0.000	17.00
16	54	D	V	0.000	18.56
16	55	D	P	0.000	14.50
16	56	D	E	0.000	11.38
16	57	D	A	0.000	15.75
16	58	D	A	0.000	16.06
16	59	D	E	0.000	10.75
16	60	D	L	0.000	12.62
16	61	D	S	0.000	16.38
16	62	D	S	0.000	12.94
16	63	D	A	0.000	11.06
16	64	D	V	0.000	15.12
16	65	D	T	0.000	18.88
16	68	D	D	0.000	17.94
16	69	D	Y	0.000	19.81
16	72	D	L	0.000	18.56
16	97	D	N	0.000	19.19
16	100	D	Y	0.000	18.88
16	101	D	V	0.000	19.50
16	104	D	H	0.000	18.56
16	226	D	A	0.001	>21.69
16	227	D	G	0.001	>21.69
16	403	D	R	0.000	18.56
16	404	D	M	0.001	14.50
16	405	D	K	0.000	15.75
16	406	D	P	0.014	12.94
16	407	D	G	0.022	12.31
16	408	D	R	0.007	10.12
16	409	D	L	0.008	9.50
16	410	D	P	0.001	12.94
16	411	D	A	0.013	9.19
16	412	D	D	0.000	14.50
16	413	D	L	0.000	13.25
16	414	D	L	0.018	8.56
16	415	D	A	0.000	12.62
16	416	D	A	0.000	16.06
16	417	D	A	0.000	13.25
16	418	D	W	0.000	12.31
16	419	D	S	0.000	17.31
16	420	D	N	0.000	18.56
16	421	D	C	0.000	15.12
16	422	D	E	0.000	20.12
16	423	D	Q	0.000	17.62
16	424	D	A	0.000	12.94
16	425	D	Q	0.000	16.38
16	426	D	R	0.000	19.19
16	427	D	F	0.000	15.12
16	428	D	Y	0.000	12.62
16	429	D	A	0.000	17.94
16	430	D	D	0.000	19.19
16	431	D	T	0.000	14.81
16	432	D	R	0.000	16.38
16	434	D	R	0.000	20.12
16	435	D	E	0.000	17.94
17	18	L	I	1.000	5.12
17	19	L	Q	1.000	7.00
17	20	L	R	1.000	6.06
17	21	L	L	1.000	6.06
17	22	L	T	0.000	9.50
17	23	L	S	0.000	10.75
17	24	L	S	0.000	15.75
17	25	L	D	0.000	15.12
17	26	L	C	0.000	10.75
17	27	L	D	0.000	14.19
17	28	L	P	0.000	16.06
17	29	L	E	0.000	15.44
17	30	L	E	0.000	10.75
17	31	L	R	0.000	11.06
17	32	L	K	0.000	13.25
17	33	L	A	0.000	10.12
17	34	L	L	0.999	5.75
17	35	L	E	0.000	9.81
17	36	L	A	0.000	11.06
17	37	L	L	0.999	6.38
17	38	L	A	0.999	6.69
17	39	L	K	0.000	11.38
17	40	L	S	0.000	10.75
17	41	L	M	0.640	7.94
17	42	L	I	0.000	12.00
17	43	L	K	0.000	14.81
17	44	L	V	0.000	13.25
17	45	L	F	0.000	13.87
17	46	L	Q	0.000	17.31
17	47	L	D	0.000	18.88
17	48	L	N	0.000	18.56
17	49	L	R	0.000	19.81
17	50	L	R	0.000	18.25
17	51	L	L	0.000	20.12
17	52	L	L	0.000	16.69
17	53	L	Y	0.000	13.87
17	54	L	V	0.000	16.06
17	55	L	P	0.000	13.25
17	56	L	E	0.000	8.88
17	57	L	A	0.000	12.00
17	58	L	A	0.000	13.25
17	59	L	E	0.030	8.56
17	60	L	L	0.404	8.25
17	61	L	S	0.000	12.62
17	62	L	S	0.000	10.44
17	63	L	A	0.986	7.31
17	64	L	V	0.000	10.44
17	65	L	T	0.000	14.81
17	66	L	G	0.000	17.31
17	67	L	E	0.000	17.94
17	68	L	D	0.000	12.94
17	69	L	Y	0.000	15.12
17	70	L	H	0.000	19.19
17	71	L	N	0.000	16.38
17	72	L	L	0.000	13.87
17	73	L	V	0.000	18.88
17	74	L	V	0.000	20.75
17	75	L	A	0.000	17.00
17	76	L	F	0.000	18.56
17	79	L	A	0.000	21.06
17	93	L	K	0.000	20.12
17	94	L	L	0.000	21.06
17	96	L	M	0.000	21.06
17	97	L	N	0.000	16.69
17	98	L	Y	0.000	20.44
17	100	L	Y	0.000	16.69
17	101	L	V	0.000	16.06
17	102	L	L	0.000	21.06
17	103	L	Q	0.000	19.81
17	104	L	H	0.000	15.44
17	105	L	A	0.000	20.12
17	404	L	M	0.000	14.19
17	405	L	K	0.000	17.31
17	406	L	P	0.001	15.44
17	407	L	G	0.001	14.50
17	408	L	R	0.000	12.94
17	409	L	L	0.003	9.50
17	410	L	P	0.000	12.94
17	411	L	A	0.012	9.50
17	412	L	D	0.000	13.25
17	413	L	L	0.000	10.12
17	414	L	L	0.998	6.38
17	415	L	A	0.000	11.38
17	416	L	A	0.000	13.25
17	417	L	A	0.000	9.50
17	418	L	W	0.000	9.81
17	419	L	S	0.000	14.81
17	420	L	N	0.000	14.81
17	421	L	C	0.000	11.38
17	422	L	E	0.000	16.69
17	423	L	Q	0.000	13.87
17	424	L	A	0.000	9.50
17	425	L	Q	0.000	14.19
17	426	L	R	0.000	16.69
17	427	L	F	0.000	12.94
17	428	L	Y	0.000	12.00
17	429	L	A	0.000	17.00
17	430	L	D	0.000	18.25
17	431	L	T	0.000	15.12
17	432	L	R	0.000	17.31
17	434	L	R	0.000	20.75
17	435	L	E	0.000	19.50
18	19	I	Q	1.000	5.12
18	20	I	R	1.000	7.31
18	21	I	L	1.000	5.44
18	22	I	T	0.999	6.06
18	23	I	S	0.001	9.50
18	24	I	S	0.000	13.87
18	25	I	D	0.000	14.50
18	26	I	C	0.000	11.06
18	27	I	D	0.000	16.06
18	28	I	P	0.000	17.62
18	29	I	E	0.000	18.25
18	30	I	E	0.000	13.56
18	31	I	R	0.000	12.31
18	32	I	K	0.000	15.75
18	33	I	A	0.000	14.19
18	34	I	L	0.000	8.88
18	35	I	E	0.000	11.38
18	36	I	A	0.000	14.50
18	37	I	L	0.000	10.75
18	38	I	A	0.166	8.25
18	39	I	K	0.000	13.56
18	40	I	S	0.000	14.50
18	41	I	M	0.000	10.44
18	42	I	I	0.000	12.94
18	43	I	K	0.000	17.00
18	44	I	V	0.000	16.06
18	45	I	F	0.000	14.81
18	46	I	Q	0.000	18.56
18	47	I	D	0.000	21.06
18	48	I	N	0.000	20.75
18	49	I	R	0.000	20.44
18	50	I	R	0.000	19.50
18	51	I	L	0.000	20.12
18	52	I	L	0.000	17.62
18	53	I	Y	0.000	14.81
18	54	I	V	0.000	15.44
18	55	I	P	0.000	12.00
18	56	I	E	0.000	9.50
18	57	I	A	0.000	11.69
18	58	I	A	0.000	10.75
18	59	I	E	0.999	5.75
18	60	I	L	0.998	7.00
18	61	I	S	0.000	9.50
18	62	I	S	0.998	5.75
18	63	I	A	0.998	4.19
18	64	I	V	0.002	8.88
18	65	I	T	0.000	12.62
18	66	I	G	0.000	15.75
18	67	I	E	0.000	17.94
18	68	I	D	0.000	12.62
18	69	I	Y	0.000	12.94
18	70	I	H	0.000	17.94
18	71	I	N	0.000	16.69
18	72	I	L	0.000	12.62
18	73	I	V	0.000	16.69
18	74	I	V	0.000	20.12
18	75	I	A	0.000	17.00
18	76	I	F	0.000	17.00
18	79	I	A	0.000	20.44
18	93	I	K	0.000	18.56
18	94	I	L	0.000	19.81
18	96	I	M	0.000	17.94
18	97	I	N	0.000	14.50
18	98	I	Y	0.000	17.94
18	99	I	A	0.000	18.25
18	100	I	Y	0.000	12.94
18	101	I	V	0.000	13.25
18	102	I	L	0.000	17.62
18	103	I	Q	0.000	15.44
18	104	I	H	0.000	11.38
18	105	I	A	0.001	16.69
18	106	I	K	0.000	16.38
18	107	I	G	0.000	19.50
18	109	I	L	0.000	19.81
18	221	I	G	0.001	>21.69
18	222	I	A	0.001	>21.69
18	223	I	A	0.002	>21.69
18	224	I	K	0.002	>21.69
18	225	I	V	0.002	>21.69
18	226	I	A	0.003	>21.69
18	227	I	G	0.002	>21.69
18	228	I	A	0.002	>21.69
18	229	I	V	0.001	>21.69
18	230	I	P	0.001	>21.69
18	231	I	T	0.001	>21.69
18	296	I	Q	0.000	17.94
18	332	I	A	0.000	18.88
18	401	I	R	0.000	18.88
18	402	I	Q	0.000	15.44
18	403	I	R	0.001	14.19
18	404	I	M	0.018	10.75
18	405	I	K	0.014	13.87
18	406	I	P	0.101	12.00
18	407	I	G	0.023	12.62
18	408	I	R	0.001	12.62
18	409	I	L	0.086	8.88
18	410	I	P	0.000	13.87
18	411	I	A	0.000	12.31
18	412	I	D	0.000	15.44
18	413	I	L	0.000	12.00
18	414	I	L	0.000	10.12
18	415	I	A	0.000	15.44
18	416	I	A	0.000	16.69
18	417	I	A	0.000	13.25
18	418	I	W	0.000	14.81
18	419	I	S	0.000	19.50
18	420	I	N	0.000	18.88
18	421	I	C	0.000	15.75
18	422	I	E	0.000	21.37
18	423	I	Q	0.000	17.94
18	424	I	A	0.000	14.50
18	425	I	Q	0.000	19.19
18	426	I	R	0.000	21.37
18	427	I	F	0.000	17.31
18	428	I	Y	0.000	17.00
18	431	I	T	0.000	19.50
19	20	Q	R	1.000	5.12
19	21	Q	L	1.000	7.31
19	22	Q	T	0.999	6.06
19	23	Q	S	0.995	6.06
19	24	Q	S	0.006	11.38
19	25	Q	D	0.001	10.75
19	26	Q	C	0.002	9.19
19	27	Q	D	0.000	13.87
19	28	Q	P	0.000	16.69
19	29	Q	E	0.000	17.31
19	30	Q	E	0.000	12.31
19	31	Q	R	0.000	12.00
19	32	Q	K	0.000	16.69
19	33	Q	A	0.000	14.81
19	34	Q	L	0.000	9.81
19	35	Q	E	0.000	13.87
19	36	Q	A	0.000	17.00
19	37	Q	L	0.000	13.25
19	38	Q	A	0.000	12.31
19	39	Q	K	0.000	17.31
19	40	Q	S	0.000	17.94
19	41	Q	M	0.000	14.81
19	42	Q	I	0.000	17.62
19	43	Q	K	0.000	21.37
19	44	Q	V	0.000	20.44
19	45	Q	F	0.000	19.50
19	53	Q	Y	0.000	19.50
19	54	Q	V	0.000	19.81
19	55	Q	P	0.000	16.06
19	56	Q	E	0.000	13.56
19	57	Q	A	0.000	16.69
19	58	Q	A	0.000	15.75
19	59	Q	E	0.000	10.44
19	60	Q	L	0.000	12.31
19	61	Q	S	0.000	14.50
19	62	Q	S	0.001	9.81
19	63	Q	A	0.075	8.56
19	64	Q	V	0.000	13.56
19	65	Q	T	0.000	16.06
19	66	Q	G	0.000	19.81
19	68	Q	D	0.000	17.00
19	69	Q	Y	0.000	17.62
19	71	Q	N	0.000	21.37
19	72	Q	L	0.000	17.94
19	97	Q	N	0.000	18.88
19	100	Q	Y	0.000	17.31
19	101	Q	V	0.000	18.25
19	103	Q	Q	0.000	19.19
19	104	Q	H	0.000	15.44
19	105	Q	A	0.000	21.06
19	219	Q	A	0.001	>21.69
19	220	Q	Q	0.001	>21.69
19	221	Q	G	0.001	>21.69
19	222	Q	A	0.001	>21.69
19	223	Q	A	0.004	>21.69
19	224	Q	K	0.002	>21.69
19	225	Q	V	0.002	>21.69
19	226	Q	A	0.003	>21.69
19	227	Q	G	0.003	>21.69
19	228	Q	A	0.002	>21.69
19	229	Q	V	0.002	>21.69
19	230	Q	P	0.003	>21.69
19	231	Q	T	0.001	>21.69
19	232	Q	M	0.001	>21.69
19	233	Q	D	0.001	>21.69
19	234	Q	L	0.001	>21.69
19	235	Q	S	0.002	>21.69
19	236	Q	K	0.001	>21.69
19	239	Q	D	0.001	>21.69
19	403	Q	R	0.000	16.69
19	404	Q	M	0.004	13.87
19	405	Q	K	0.004	14.81
19	406	Q	P	0.065	11.38
19	407	Q	G	0.026	12.62
19	408	Q	R	0.001	12.62
19	409	Q	L	0.000	11.38
19	410	Q	P	0.000	16.38
19	411	Q	A	0.000	13.87
19	412	Q	D	0.000	18.56
19	413	Q	L	0.000	16.06
19	414	Q	L	0.000	12.94
19	415	Q	A	0.000	17.62
19	416	Q	A	0.000	20.12
19	417	Q	A	0.000	16.69
19	418	Q	W	0.000	16.69
19	421	Q	C	0.000	18.25
19	423	Q	Q	0.000	19.50
19	424	Q	A	0.000	15.75
19	425	Q	Q	0.000	20.12
19	427	Q	F	0.000	17.31
19	428	Q	Y	0.000	16.38
19	431	Q	T	0.000	17.62
19	432	Q	R	0.000	20.44
19	435	Q	E	0.000	20.75
20	21	R	L	1.000	5.12
20	22	R	T	1.000	7.31
20	23	R	S	0.995	5.44
20	24	R	S	0.015	10.44
20	25	R	D	0.064	8.88
20	26	R	C	0.992	5.12
20	27	R	D	0.009	9.19
20	28	R	P	0.000	12.00
20	29	R	E	0.000	12.31
20	30	R	E	0.996	7.00
20	31	R	R	0.924	7.62
20	32	R	K	0.000	11.69
20	33	R	A	0.000	9.81
20	34	R	L	0.999	5.75
20	35	R	E	0.000	10.12
20	36	R	A	0.000	12.94
20	37	R	L	0.000	10.12
20	38	R	A	0.000	10.12
20	39	R	K	0.000	14.81
20	40	R	S	0.000	15.12
20	41	R	M	0.000	13.56
20	42	R	I	0.000	16.69
20	43	R	K	0.000	19.50
20	44	R	V	0.000	18.88
20	45	R	F	0.000	19.50
20	53	R	Y	0.000	19.81
20	55	R	P	0.000	18.56
20	56	R	E	0.000	14.81
20	57	R	A	0.000	17.62
20	58	R	A	0.000	17.94
20	59	R	E	0.000	12.94
20	60	R	L	0.000	12.62
20	61	R	S	0.000	16.06
20	62	R	S	0.000	12.31
20	63	R	A	0.005	8.88
20	64	R	V	0.000	12.94
20	65	R	T	0.000	15.44
20	66	R	G	0.000	18.56
20	67	R	E	0.000	20.44
20	68	R	D	0.000	15.44
20	69	R	Y	0.000	17.62
20	71	R	N	0.000	20.44
20	72	R	L	0.000	17.94
20	100	R	Y	0.000	20.44
20	101	R	V	0.000	20.12
20	104	R	H	0.000	17.62
20	406	R	P	0.000	16.38
20	407	R	G	0.000	17.31
20	408	R	R	0.000	16.06
20	409	R	L	0.000	14.19
20	410	R	P	0.000	18.25
20	411	R	A	0.000	14.50
20	412	R	D	0.000	19.19
20	413	R	L	0.000	16.38
20	414	R	L	0.000	12.31
20	415	R	A	0.000	16.69
20	416	R	A	0.000	18.88
20	417	R	A	0.000	14.81
20	418	R	W	0.000	14.19
20	419	R	S	0.000	19.50
20	420	R	N	0.000	19.19
20	421	R	C	0.000	14.81
20	422	R	E	0.000	19.19
20	423	R	Q	0.000	15.12
20	424	R	A	0.000	11.69
20	425	R	Q	0.000	16.06
20	426	R	R	0.000	17.00
20	427	R	F	0.000	12.31
20	428	R	Y	0.000	12.00
20	429	R	A	0.000	17.31
20	430	R	D	0.000	16.69
20	431	R	T	0.000	12.94
20	432	R	R	0.000	16.38
20	433	R	I	0.000	20.12
20	434	R	R	0.000	17.94
20	435	R	E	0.000	17.00
21	22	L	T	1.000	5.12
21	23	L	S	0.998	7.00
21	24	L	S	0.013	10.75
21	25	L	D	0.002	11.38
21	26	L	C	0.984	6.69
21	27	L	D	0.000	11.69
21	28	L	P	0.000	12.00
21	29	L	E	0.000	13.25
21	30	L	E	0.001	9.19
21	31	L	R	0.998	6.69
21	32	L	K	0.000	10.44
21	33	L	A	0.000	10.12
21	34	L	L	1.000	5.12
21	35	L	E	0.999	6.69
21	36	L	A	0.000	10.75
21	37	L	L	0.002	8.88
21	38	L	A	0.999	6.38
21	39	L	K	0.000	11.06
21	40	L	S	0.000	13.25
21	41	L	M	0.000	11.06
21	42	L	I	0.000	12.62
21	43	L	K	0.000	16.38
21	44	L	V	0.000	16.69
21	45	L	F	0.000	16.38
21	46	L	Q	0.000	18.88
21	53	L	Y	0.000	17.94
21	54	L	V	0.000	19.19
21	55	L	P	0.000	17.00
21	56	L	E	0.000	13.25
21	57	L	A	0.000	14.50
21	58	L	A	0.000	14.81
21	59	L	E	0.000	10.75
21	60	L	L	0.005	8.88
21	61	L	S	0.000	11.69
21	62	L	S	0.013	8.88
21	63	L	A	0.998	4.19
21	64	L	V	0.858	7.62
21	65	L	T	0.005	10.12
21	66	L	G	0.000	13.25
21	67	L	E	0.000	15.12
21	68	L	D	0.000	10.44
21	69	L	Y	0.000	12.31
21	70	L	H	0.000	17.00
21	71	L	N	0.000	15.75
21	72	L	L	0.000	13.56
21	73	L	V	0.000	17.62
21	74	L	V	0.000	20.12
21	75	L	A	0.000	18.25
21	76	L	F	0.000	19.19
21	97	L	N	0.000	18.56
21	98	L	Y	0.000	21.06
21	100	L	Y	0.000	17.00
21	101	L	V	0.000	15.75
21	102	L	L	0.000	19.81
21	103	L	Q	0.000	18.25
21	104	L	H	0.000	13.25
21	105	L	A	0.000	17.31
21	106	L	K	0.000	16.38
21	107	L	G	0.000	18.88
21	108	L	I	0.000	15.44
21	109	L	L	0.000	19.50
21	223	L	A	0.001	>21.69
21	224	L	K	0.001	>21.69
21	225	L	V	0.001	>21.69
21	226	L	A	0.001	>21.69
21	227	L	G	0.001	>21.69
21	230	L	P	0.001	>21.69
21	406	L	P	0.000	16.38
21	407	L	G	0.000	17.94
21	408	L	R	0.000	17.62
21	409	L	L	0.000	14.19
21	410	L	P	0.000	18.25
21	411	L	A	0.000	15.44
21	412	L	D	0.000	18.88
21	413	L	L	0.000	14.81
21	414	L	L	0.000	12.31
21	415	L	A	0.000	17.31
21	416	L	A	0.000	17.94
21	417	L	A	0.000	13.56
21	418	L	W	0.000	14.81
21	419	L	S	0.000	19.50
21	420	L	N	0.000	17.94
21	421	L	C	0.000	13.87
21	422	L	E	0.000	18.56
21	423	L	Q	0.000	14.19
21	424	L	A	0.000	12.00
21	425	L	Q	0.000	17.00
21	426	L	R	0.000	17.94
21	427	L	F	0.000	13.56
21	428	L	Y	0.000	14.50
21	429	L	A	0.000	19.81
21	430	L	D	0.000	19.19
21	431	L	T	0.000	16.38
21	432	L	R	0.000	20.12
22	23	T	S	1.000	5.44
22	24	T	S	0.441	8.25
22	25	T	D	0.004	10.44
22	26	T	C	0.321	8.25
22	27	T	D	0.000	13.87
22	28	T	P	0.000	14.50
22	29	T	E	0.000	16.69
22	30	T	E	0.000	12.62
22	31	T	R	0.000	10.12
22	32	T	K	0.000	14.81
22	33	T	A	0.000	15.12
22	34	T	L	0.000	9.81
22	35	T	E	0.000	11.38
22	36	T	A	0.000	16.06
22	37	T	L	0.000	13.87
22	38	T	A	0.000	11.06
22	39	T	K	0.000	15.75
22	40	T	S	0.000	17.94
22	41	T	M	0.000	15.12
22	42	T	I	0.000	16.06
22	43	T	K	0.000	20.44
22	44	T	V	0.000	20.75
22	45	T	F	0.000	19.50
22	53	T	Y	0.000	20.44
22	54	T	V	0.000	20.75
22	55	T	P	0.000	17.62
22	56	T	E	0.000	15.44
22	57	T	A	0.000	16.38
22	58	T	A	0.000	15.12
22	59	T	E	0.000	11.06
22	60	T	L	0.000	11.06
22	61	T	S	0.000	11.69
22	62	T	S	0.974	7.00
22	63	T	A	0.992	5.12
22	64	T	V	0.001	9.81
22	65	T	T	0.001	10.44
22	66	T	G	0.000	14.50
22	67	T	E	0.000	17.62
22	68	T	D	0.000	13.56
22	69	T	Y	0.000	13.25
22	70	T	H	0.000	18.56
22	71	T	N	0.000	18.56
22	72	T	L	0.000	15.44
22	73	T	V	0.000	18.56
22	75	T	A	0.000	20.44
22	76	T	F	0.000	20.44
22	97	T	N	0.000	18.56
22	99	T	A	0.000	20.75
22	100	T	Y	0.000	16.06
22	101	T	V	0.000	15.75
22	102	T	L	0.000	18.88
22	103	T	Q	0.000	16.06
22	104	T	H	0.000	11.69
22	105	T	A	0.002	16.38
22	106	T	K	0.002	13.87
22	107	T	G	0.000	17.31
22	108	T	I	0.000	15.12
22	109	T	L	0.000	19.50
22	212	T	L	0.001	>21.69
22	215	T	A	0.001	>21.69
22	216	T	Y	0.002	>21.69
22	217	T	T	0.002	>21.69
22	219	T	A	0.003	>21.69
22	220	T	Q	0.005	>21.69
22	221	T	G	0.004	>21.69
22	222	T	A	0.004	>21.69
22	223	T	A	0.008	>21.69
22	224	T	K	0.005	>21.69
22	225	T	V	0.005	>21.69
22	226	T	A	0.006	>21.69
22	227	T	G	0.006	>21.69
22	228	T	A	0.004	>21.69
22	229	T	V	0.002	>21.69
22	230	T	P	0.006	>21.69
22	231	T	T	0.004	>21.69
22	232	T	M	0.003	>21.69
22	233	T	D	0.006	>21.69
22	234	T	L	0.006	>21.69
22	235	T	S	0.006	>21.69
22	236	T	K	0.006	>21.69
22	237	T	L	0.004	>21.69
22	238	T	M	0.003	>21.69
22	239	T	D	0.004	>21.69
22	240	T	A	0.002	>21.69
22	241	T	I	0.002	>21.69
22	242	T	P	0.002	>21.69
22	243	T	D	0.002	>21.69
22	244	T	L	0.002	>21.69
22	245	T	M	0.002	>21.69
22	246	T	N	0.002	>21.69
22	247	T	V	0.001	>21.69
22	248	T	P	0.002	>21.69
22	249	T	D	0.002	>21.69
22	250	T	L	0.001	>21.69
22	251	T	I	0.001	>21.69
22	252	T	K	0.002	>21.69
22	253	T	S	0.002	>21.69
22	255	T	I	0.001	>21.69
22	256	T	D	0.002	>21.69
22	257	T	V	0.001	>21.69
22	259	T	T	0.001	>21.69
22	260	T	D	0.001	>21.69
22	296	T	Q	0.000	17.31
22	297	T	A	0.000	17.00
22	404	T	M	0.001	14.50
22	405	T	K	0.001	17.62
22	406	T	P	0.004	15.12
22	407	T	G	0.000	17.00
22	408	T	R	0.000	17.62
22	409	T	L	0.000	14.81
22	410	T	P	0.000	19.81
22	411	T	A	0.000	18.25
22	413	T	L	0.000	17.94
22	414	T	L	0.000	15.75
22	415	T	A	0.000	21.06
22	417	T	A	0.000	17.94
22	418	T	W	0.000	19.50
22	421	T	C	0.000	18.88
22	423	T	Q	0.000	19.50
22	424	T	A	0.000	17.00
22	427	T	F	0.000	18.25
22	428	T	Y	0.000	18.88
22	431	T	T	0.000	20.12
23	24	S	S	1.000	5.44
23	25	S	D	0.998	4.81
23	26	S	C	0.987	4.50
23	27	S	D	0.003	9.50
23	28	S	P	0.000	11.69
23	29	S	E	0.000	13.87
23	30	S	E	0.001	9.50
23	31	S	R	0.037	8.56
23	32	S	K	0.000	13.87
23	33	S	A	0.000	13.87
23	34	S	L	0.000	9.81
23	35	S	E	0.000	12.62
23	36	S	A	0.000	16.69
23	37	S	L	0.000	14.81
23	38	S	A	0.000	13.56
23	39	S	K	0.000	17.94
23	40	S	S	0.000	19.81
23	41	S	M	0.000	17.94
23	42	S	I	0.000	19.81
23	55	S	P	0.000	21.37
23	56	S	E	0.000	18.56
23	57	S	A	0.000	20.75
23	58	S	A	0.000	20.12
23	59	S	E	0.000	15.12
23	60	S	L	0.000	15.44
23	61	S	S	0.000	17.00
23	62	S	S	0.000	12.62
23	63	S	A	0.000	9.81
23	64	S	V	0.000	14.19
23	65	S	T	0.000	14.81
23	66	S	G	0.000	18.88
23	68	S	D	0.000	17.31
23	69	S	Y	0.000	18.25
23	72	S	L	0.000	20.12
23	100	S	Y	0.000	21.06
23	101	S	V	0.000	21.37
23	104	S	H	0.000	17.31
23	220	S	Q	0.001	>21.69
23	221	S	G	0.001	>21.69
23	222	S	A	0.002	>21.69
23	223	S	A	0.004	>21.69
23	224	S	K	0.003	>21.69
23	225	S	V	0.002	>21.69
23	226	S	A	0.003	>21.69
23	227	S	G	0.002	>21.69
23	228	S	A	0.002	>21.69
23	229	S	V	0.001	>21.69
23	230	S	P	0.002	>21.69
23	231	S	T	0.001	>21.69
23	233	S	D	0.001	>21.69
23	236	S	K	0.002	>21.69
23	239	S	D	0.002	>21.69
23	240	S	A	0.001	>21.69
23	409	S	L	0.000	17.31
23	411	S	A	0.000	19.19
23	413	S	L	0.000	20.75
23	414	S	L	0.000	17.31
23	417	S	A	0.000	19.81
23	418	S	W	0.000	19.81
23	421	S	C	0.000	19.50
23	423	S	Q	0.000	19.19
23	424	S	A	0.000	16.69
23	425	S	Q	0.000	21.37
23	427	S	F	0.000	16.06
23	428	S	Y	0.000	16.69
23	430	S	D	0.000	20.44
23	431	S	T	0.000	16.38
23	432	S	R	0.000	20.44
23	434	S	R	0.000	20.44
23	435	S	E	0.000	19.81
24	25	S	D	1.000	5.12
24	26	S	C	0.992	7.00
24	27	S	D	0.007	11.06
24	28	S	P	0.001	11.38
24	29	S	E	0.000	15.12
24	30	S	E	0.001	12.62
24	31	S	R	0.006	10.12
24	32	S	K	0.000	15.44
24	33	S	A	0.000	17.00
24	34	S	L	0.001	13.56
24	35	S	E	0.000	14.81
24	36	S	A	0.000	19.50
24	37	S	L	0.000	18.88
24	38	S	A	0.000	17.00
24	39	S	K	0.000	20.75
24	59	S	E	0.000	19.19
24	60	S	L	0.000	18.88
24	61	S	S	0.000	19.50
24	62	S	S	0.000	15.12
24	63	S	A	0.000	12.94
24	64	S	V	0.000	16.38
24	65	S	T	0.000	14.81
24	66	S	G	0.000	18.88
24	68	S	D	0.000	19.19
24	69	S	Y	0.000	19.50
24	104	S	H	0.000	18.88
24	216	S	Y	0.002	>21.69
24	217	S	T	0.002	>21.69
24	218	S	I	0.001	>21.69
24	219	S	A	0.002	>21.69
24	220	S	Q	0.004	>21.69
24	221	S	G	0.005	>21.69
24	222	S	A	0.004	>21.69
24	223	S	A	0.008	>21.69
24	224	S	K	0.007	>21.69
24	225	S	V	0.005	>21.69
24	226	S	A	0.005	>21.69
24	227	S	G	0.004	>21.69
24	228	S	A	0.004	>21.69
24	229	S	V	0.003	>21.69
24	230	S	P	0.004	>21.69
24	231	S	T	0.004	>21.69
24	232	S	M	0.002	>21.69
24	233	S	D	0.004	>21.69
24	234	S	L	0.003	>21.69
24	235	S	S	0.005	>21.69
24	236	S	K	0.007	>21.69
24	237	S	L	0.003	>21.69
24	238	S	M	0.002	>21.69
24	239	S	D	0.004	>21.69
24	240	S	A	0.004	>21.69
24	241	S	I	0.002	>21.69
24	242	S	P	0.003	>21.69
24	243	S	D	0.003	>21.69
24	244	S	L	0.002	>21.69
24	245	S	M	0.002	>21.69
24	246	S	N	0.001	>21.69
24	248	S	P	0.002	>21.69
24	249	S	D	0.002	>21.69
24	250	S	L	0.001	>21.69
24	252	S	K	0.002	>21.69
24	253	S	S	0.002	>21.69
24	254	S	V	0.001	>21.69
24	256	S	D	0.002	>21.69
24	257	S	V	0.001	>21.69
24	259	S	T	0.001	>21.69
24	260	S	D	0.002	>21.69
24	261	S	V	0.001	>21.69
24	263	S	N	0.002	>21.69
24	264	S	V	0.001	>21.69
24	267	S	G	0.001	>21.69
24	424	S	A	0.000	20.44
24	427	S	F	0.000	19.19
24	428	S	Y	0.000	21.06
24	431	S	T	0.000	19.81
25	26	D	C	1.000	5.75
25	27	D	D	0.693	7.94
25	28	D	P	0.001	10.75
25	29	D	E	0.000	13.25
25	30	D	E	0.002	10.12
25	31	D	R	0.002	9.81
25	32	D	K	0.000	14.81
25	33	D	A	0.000	15.44
25	34	D	L	0.000	12.62
25	35	D	E	0.000	15.44
25	36	D	A	0.000	19.19
25	37	D	L	0.000	17.94
25	38	D	A	0.000	17.62
25	59	D	E	0.000	20.44
25	60	D	L	0.000	20.12
25	62	D	S	0.000	17.31
25	63	D	A	0.000	14.81
25	64	D	V	0.000	18.56
25	65	D	T	0.000	18.56
25	223	D	A	0.002	>21.69
25	224	D	K	0.002	>21.69
25	226	D	A	0.002	>21.69
25	228	D	A	0.001	>21.69
25	229	D	V	0.001	>21.69
25	230	D	P	0.001	>21.69
25	423	D	Q	0.000	20.75
25	424	D	A	0.000	18.88
25	427	D	F	0.000	17.00
25	428	D	Y	0.000	17.94
25	430	D	D	0.000	19.81
[truncated: 27,973 more rows]
