# Supplementary material for: Exploring a diverse world of effector domains and amyloid signaling motifs in fungal NLR proteins
Source: PLoS Comput Biol. 2022 Dec 21;18(12):e1010787. doi: 10.1371/journal.pcbi.1010787 (PMC9815663; doi:10.1371/journal.pcbi.1010787)
Supplement: S4 Data — Full AlphaFold2/ColabFold outputs. (GZ) [file pcbi.1010787.s011.tar.gz › KEY84097_1_509/rank_1_model_3_ptm_seed_0_unrelaxed.pdb]

MODEL     1
ATOM      1  N   MET A   1      46.024  -5.181 -19.201  1.00 37.13           N  
ATOM      2  CA  MET A   1      44.602  -4.851 -19.169  1.00 37.13           C  
ATOM      3  C   MET A   1      43.750  -6.116 -19.132  1.00 37.13           C  
ATOM      4  CB  MET A   1      44.219  -3.999 -20.379  1.00 37.13           C  
ATOM      5  O   MET A   1      43.818  -6.942 -20.044  1.00 37.13           O  
ATOM      6  CG  MET A   1      43.810  -2.578 -20.024  1.00 37.13           C  
ATOM      7  SD  MET A   1      43.133  -1.661 -21.462  1.00 37.13           S  
ATOM      8  CE  MET A   1      42.938  -0.013 -20.728  1.00 37.13           C  
ATOM      9  N   MET A   2      43.820  -7.064 -18.124  1.00 36.03           N  
ATOM     10  CA  MET A   2      43.057  -8.252 -17.753  1.00 36.03           C  
ATOM     11  C   MET A   2      41.580  -8.077 -18.090  1.00 36.03           C  
ATOM     12  CB  MET A   2      43.222  -8.554 -16.263  1.00 36.03           C  
ATOM     13  O   MET A   2      40.935  -7.144 -17.606  1.00 36.03           O  
ATOM     14  CG  MET A   2      44.485  -9.333 -15.931  1.00 36.03           C  
ATOM     15  SD  MET A   2      44.255 -10.476 -14.515  1.00 36.03           S  
ATOM     16  CE  MET A   2      45.229 -11.895 -15.087  1.00 36.03           C  
ATOM     17  N   ALA A   3      41.151  -7.982 -19.358  1.00 52.88           N  
ATOM     18  CA  ALA A   3      39.801  -8.063 -19.909  1.00 52.88           C  
ATOM     19  C   ALA A   3      38.842  -8.716 -18.917  1.00 52.88           C  
ATOM     20  CB  ALA A   3      39.809  -8.838 -21.224  1.00 52.88           C  
ATOM     21  O   ALA A   3      39.129  -9.789 -18.381  1.00 52.88           O  
ATOM     22  N   LYS A   4      38.434  -8.106 -17.866  1.00 53.90           N  
ATOM     23  CA  LYS A   4      37.340  -8.491 -16.980  1.00 53.90           C  
ATOM     24  C   LYS A   4      36.427  -9.515 -17.647  1.00 53.90           C  
ATOM     25  CB  LYS A   4      36.532  -7.263 -16.559  1.00 53.90           C  
ATOM     26  O   LYS A   4      35.933  -9.287 -18.753  1.00 53.90           O  
ATOM     27  CG  LYS A   4      36.394  -7.099 -15.053  1.00 53.90           C  
ATOM     28  CD  LYS A   4      35.585  -5.858 -14.698  1.00 53.90           C  
ATOM     29  CE  LYS A   4      35.452  -5.689 -13.190  1.00 53.90           C  
ATOM     30  NZ  LYS A   4      34.685  -4.457 -12.837  1.00 53.90           N  
ATOM     31  N   THR A   5      36.744 -10.777 -17.764  1.00 59.78           N  
ATOM     32  CA  THR A   5      35.860 -11.864 -18.169  1.00 59.78           C  
ATOM     33  C   THR A   5      34.422 -11.579 -17.745  1.00 59.78           C  
ATOM     34  CB  THR A   5      36.317 -13.208 -17.573  1.00 59.78           C  
ATOM     35  O   THR A   5      34.157 -11.313 -16.571  1.00 59.78           O  
ATOM     36  CG2 THR A   5      36.352 -14.300 -18.638  1.00 59.78           C  
ATOM     37  OG1 THR A   5      37.630 -13.056 -17.018  1.00 59.78           O  
ATOM     38  N   LEU A   6      33.691 -10.816 -18.534  1.00 61.77           N  
ATOM     39  CA  LEU A   6      32.277 -10.524 -18.327  1.00 61.77           C  
ATOM     40  C   LEU A   6      31.502 -11.794 -17.992  1.00 61.77           C  
ATOM     41  CB  LEU A   6      31.679  -9.861 -19.571  1.00 61.77           C  
ATOM     42  O   LEU A   6      31.473 -12.736 -18.787  1.00 61.77           O  
ATOM     43  CG  LEU A   6      32.035  -8.390 -19.793  1.00 61.77           C  
ATOM     44  CD1 LEU A   6      31.913  -8.033 -21.271  1.00 61.77           C  
ATOM     45  CD2 LEU A   6      31.144  -7.490 -18.944  1.00 61.77           C  
ATOM     46  N   ARG A   7      31.658 -12.454 -16.877  1.00 68.77           N  
ATOM     47  CA  ARG A   7      30.786 -13.558 -16.490  1.00 68.77           C  
ATOM     48  C   ARG A   7      29.329 -13.112 -16.435  1.00 68.77           C  
ATOM     49  CB  ARG A   7      31.210 -14.129 -15.136  1.00 68.77           C  
ATOM     50  O   ARG A   7      28.991 -12.164 -15.723  1.00 68.77           O  
ATOM     51  CG  ARG A   7      32.370 -15.110 -15.216  1.00 68.77           C  
ATOM     52  CD  ARG A   7      32.596 -15.826 -13.892  1.00 68.77           C  
ATOM     53  NE  ARG A   7      33.755 -16.712 -13.950  1.00 68.77           N  
ATOM     54  NH1 ARG A   7      33.585 -17.418 -11.757  1.00 68.77           N  
ATOM     55  NH2 ARG A   7      35.263 -18.220 -13.096  1.00 68.77           N  
ATOM     56  CZ  ARG A   7      34.198 -17.448 -12.934  1.00 68.77           C  
ATOM     57  N   TYR A   8      28.679 -13.382 -17.562  1.00 72.09           N  
ATOM     58  CA  TYR A   8      27.249 -13.091 -17.550  1.00 72.09           C  
ATOM     59  C   TYR A   8      26.496 -14.094 -16.684  1.00 72.09           C  
ATOM     60  CB  TYR A   8      26.686 -13.105 -18.975  1.00 72.09           C  
ATOM     61  O   TYR A   8      26.776 -15.294 -16.727  1.00 72.09           O  
ATOM     62  CG  TYR A   8      27.229 -12.004 -19.853  1.00 72.09           C  
ATOM     63  CD1 TYR A   8      26.735 -10.705 -19.761  1.00 72.09           C  
ATOM     64  CD2 TYR A   8      28.236 -12.261 -20.777  1.00 72.09           C  
ATOM     65  CE1 TYR A   8      27.231  -9.688 -20.569  1.00 72.09           C  
ATOM     66  CE2 TYR A   8      28.740 -11.251 -21.590  1.00 72.09           C  
ATOM     67  OH  TYR A   8      28.727  -8.967 -22.282  1.00 72.09           O  
ATOM     68  CZ  TYR A   8      28.232  -9.970 -21.479  1.00 72.09           C  
ATOM     69  N   PRO A   9      25.682 -13.520 -15.768  1.00 80.16           N  
ATOM     70  CA  PRO A   9      24.867 -14.386 -14.913  1.00 80.16           C  
ATOM     71  C   PRO A   9      23.871 -15.230 -15.706  1.00 80.16           C  
ATOM     72  CB  PRO A   9      24.138 -13.396 -14.001  1.00 80.16           C  
ATOM     73  O   PRO A   9      23.554 -14.902 -16.852  1.00 80.16           O  
ATOM     74  CG  PRO A   9      24.168 -12.099 -14.743  1.00 80.16           C  
ATOM     75  CD  PRO A   9      25.296 -12.143 -15.734  1.00 80.16           C  
ATOM     76  N   SER A  10      23.660 -16.465 -15.246  1.00 90.58           N  
ATOM     77  CA  SER A  10      22.583 -17.307 -15.757  1.00 90.58           C  
ATOM     78  C   SER A  10      21.240 -16.588 -15.692  1.00 90.58           C  
ATOM     79  CB  SER A  10      22.508 -18.617 -14.972  1.00 90.58           C  
ATOM     80  O   SER A  10      21.102 -15.581 -14.995  1.00 90.58           O  
ATOM     81  OG  SER A  10      22.202 -18.371 -13.610  1.00 90.58           O  
ATOM     82  N   ARG A  11      20.373 -17.022 -16.583  1.00 93.65           N  
ATOM     83  CA  ARG A  11      19.036 -16.436 -16.604  1.00 93.65           C  
ATOM     84  C   ARG A  11      18.393 -16.489 -15.222  1.00 93.65           C  
ATOM     85  CB  ARG A  11      18.149 -17.155 -17.622  1.00 93.65           C  
ATOM     86  O   ARG A  11      18.583 -17.455 -14.480  1.00 93.65           O  
ATOM     87  CG  ARG A  11      17.759 -18.566 -17.211  1.00 93.65           C  
ATOM     88  CD  ARG A  11      16.783 -19.191 -18.198  1.00 93.65           C  
ATOM     89  NE  ARG A  11      16.385 -20.534 -17.785  1.00 93.65           N  
ATOM     90  NH1 ARG A  11      14.916 -20.862 -19.537  1.00 93.65           N  
ATOM     91  NH2 ARG A  11      15.218 -22.504 -17.967  1.00 93.65           N  
ATOM     92  CZ  ARG A  11      15.507 -21.297 -18.431  1.00 93.65           C  
ATOM     93  N   PRO A  12      17.556 -15.380 -14.977  1.00 94.74           N  
ATOM     94  CA  PRO A  12      16.872 -15.421 -13.683  1.00 94.74           C  
ATOM     95  C   PRO A  12      15.856 -16.558 -13.588  1.00 94.74           C  
ATOM     96  CB  PRO A  12      16.176 -14.060 -13.608  1.00 94.74           C  
ATOM     97  O   PRO A  12      15.077 -16.773 -14.520  1.00 94.74           O  
ATOM     98  CG  PRO A  12      16.034 -13.625 -15.031  1.00 94.74           C  
ATOM     99  CD  PRO A  12      17.160 -14.221 -15.826  1.00 94.74           C  
ATOM    100  N   THR A  13      15.880 -17.377 -12.523  1.00 94.68           N  
ATOM    101  CA  THR A  13      14.968 -18.501 -12.342  1.00 94.68           C  
ATOM    102  C   THR A  13      13.872 -18.152 -11.340  1.00 94.68           C  
ATOM    103  CB  THR A  13      15.719 -19.759 -11.869  1.00 94.68           C  
ATOM    104  O   THR A  13      12.887 -18.883 -11.209  1.00 94.68           O  
ATOM    105  CG2 THR A  13      16.693 -20.252 -12.935  1.00 94.68           C  
ATOM    106  OG1 THR A  13      16.450 -19.451 -10.676  1.00 94.68           O  
ATOM    107  N   ARG A  14      14.082 -16.991 -10.761  1.00 94.14           N  
ATOM    108  CA  ARG A  14      13.099 -16.480  -9.812  1.00 94.14           C  
ATOM    109  C   ARG A  14      12.836 -14.996 -10.042  1.00 94.14           C  
ATOM    110  CB  ARG A  14      13.567 -16.713  -8.374  1.00 94.14           C  
ATOM    111  O   ARG A  14      13.714 -14.270 -10.512  1.00 94.14           O  
ATOM    112  CG  ARG A  14      13.767 -18.178  -8.021  1.00 94.14           C  
ATOM    113  CD  ARG A  14      14.195 -18.355  -6.571  1.00 94.14           C  
ATOM    114  NE  ARG A  14      14.247 -19.764  -6.192  1.00 94.14           N  
ATOM    115  NH1 ARG A  14      14.857 -19.366  -4.000  1.00 94.14           N  
ATOM    116  NH2 ARG A  14      14.577 -21.516  -4.744  1.00 94.14           N  
ATOM    117  CZ  ARG A  14      14.560 -20.212  -4.980  1.00 94.14           C  
ATOM    118  N   THR A  15      11.599 -14.559  -9.629  1.00 95.44           N  
ATOM    119  CA  THR A  15      11.215 -13.166  -9.828  1.00 95.44           C  
ATOM    120  C   THR A  15      12.090 -12.238  -8.990  1.00 95.44           C  
ATOM    121  CB  THR A  15       9.734 -12.939  -9.473  1.00 95.44           C  
ATOM    122  O   THR A  15      12.469 -11.156  -9.444  1.00 95.44           O  
ATOM    123  CG2 THR A  15       9.331 -11.485  -9.694  1.00 95.44           C  
ATOM    124  OG1 THR A  15       8.916 -13.780 -10.296  1.00 95.44           O  
ATOM    125  N   GLU A  16      12.526 -12.683  -7.837  1.00 94.24           N  
ATOM    126  CA  GLU A  16      13.372 -11.863  -6.975  1.00 94.24           C  
ATOM    127  C   GLU A  16      14.734 -11.613  -7.616  1.00 94.24           C  
ATOM    128  CB  GLU A  16      13.549 -12.527  -5.607  1.00 94.24           C  
ATOM    129  O   GLU A  16      15.307 -10.531  -7.467  1.00 94.24           O  
ATOM    130  CG  GLU A  16      12.248 -12.710  -4.839  1.00 94.24           C  
ATOM    131  CD  GLU A  16      11.586 -14.056  -5.093  1.00 94.24           C  
ATOM    132  OE1 GLU A  16      10.379 -14.204  -4.796  1.00 94.24           O  
ATOM    133  OE2 GLU A  16      12.281 -14.969  -5.591  1.00 94.24           O  
ATOM    134  N   ASP A  17      15.228 -12.685  -8.300  1.00 94.27           N  
ATOM    135  CA  ASP A  17      16.500 -12.551  -9.005  1.00 94.27           C  
ATOM    136  C   ASP A  17      16.398 -11.526 -10.132  1.00 94.27           C  
ATOM    137  CB  ASP A  17      16.948 -13.904  -9.563  1.00 94.27           C  
ATOM    138  O   ASP A  17      17.296 -10.700 -10.309  1.00 94.27           O  
ATOM    139  CG  ASP A  17      17.246 -14.923  -8.477  1.00 94.27           C  
ATOM    140  OD1 ASP A  17      17.579 -14.525  -7.340  1.00 94.27           O  
ATOM    141  OD2 ASP A  17      17.151 -16.137  -8.763  1.00 94.27           O  
ATOM    142  N   LEU A  18      15.287 -11.615 -10.818  1.00 95.84           N  
ATOM    143  CA  LEU A  18      15.045 -10.660 -11.894  1.00 95.84           C  
ATOM    144  C   LEU A  18      15.000  -9.234 -11.355  1.00 95.84           C  
ATOM    145  CB  LEU A  18      13.735 -10.986 -12.616  1.00 95.84           C  
ATOM    146  O   LEU A  18      15.694  -8.351 -11.864  1.00 95.84           O  
ATOM    147  CG  LEU A  18      13.338 -10.048 -13.757  1.00 95.84           C  
ATOM    148  CD1 LEU A  18      12.544 -10.808 -14.815  1.00 95.84           C  
ATOM    149  CD2 LEU A  18      12.534  -8.867 -13.223  1.00 95.84           C  
ATOM    150  N   ILE A  19      14.266  -8.992 -10.233  1.00 95.64           N  
ATOM    151  CA  ILE A  19      14.087  -7.670  -9.642  1.00 95.64           C  
ATOM    152  C   ILE A  19      15.426  -7.151  -9.124  1.00 95.64           C  
ATOM    153  CB  ILE A  19      13.045  -7.697  -8.501  1.00 95.64           C  
ATOM    154  O   ILE A  19      15.778  -5.990  -9.349  1.00 95.64           O  
ATOM    155  CG1 ILE A  19      11.644  -7.959  -9.063  1.00 95.64           C  
ATOM    156  CG2 ILE A  19      13.081  -6.389  -7.706  1.00 95.64           C  
ATOM    157  CD1 ILE A  19      10.580  -8.180  -7.997  1.00 95.64           C  
ATOM    158  N   GLN A  20      16.157  -8.029  -8.412  1.00 94.67           N  
ATOM    159  CA  GLN A  20      17.462  -7.660  -7.872  1.00 94.67           C  
ATOM    160  C   GLN A  20      18.399  -7.181  -8.977  1.00 94.67           C  
ATOM    161  CB  GLN A  20      18.089  -8.840  -7.127  1.00 94.67           C  
ATOM    162  O   GLN A  20      19.066  -6.155  -8.831  1.00 94.67           O  
ATOM    163  CG  GLN A  20      19.423  -8.514  -6.470  1.00 94.67           C  
ATOM    164  CD  GLN A  20      20.049  -9.714  -5.786  1.00 94.67           C  
ATOM    165  NE2 GLN A  20      21.224  -9.516  -5.199  1.00 94.67           N  
ATOM    166  OE1 GLN A  20      19.481 -10.811  -5.784  1.00 94.67           O  
ATOM    167  N   ARG A  21      18.374  -7.850 -10.045  1.00 95.15           N  
ATOM    168  CA  ARG A  21      19.276  -7.533 -11.147  1.00 95.15           C  
ATOM    169  C   ARG A  21      18.817  -6.281 -11.887  1.00 95.15           C  
ATOM    170  CB  ARG A  21      19.374  -8.711 -12.119  1.00 95.15           C  
ATOM    171  O   ARG A  21      19.638  -5.457 -12.293  1.00 95.15           O  
ATOM    172  CG  ARG A  21      20.075  -9.929 -11.541  1.00 95.15           C  
ATOM    173  CD  ARG A  21      20.180 -11.056 -12.560  1.00 95.15           C  
ATOM    174  NE  ARG A  21      20.629 -12.301 -11.943  1.00 95.15           N  
ATOM    175  NH1 ARG A  21      20.698 -13.496 -13.919  1.00 95.15           N  
ATOM    176  NH2 ARG A  21      21.269 -14.506 -11.942  1.00 95.15           N  
ATOM    177  CZ  ARG A  21      20.864 -13.431 -12.603  1.00 95.15           C  
ATOM    178  N   LEU A  22      17.531  -6.056 -12.016  1.00 96.12           N  
ATOM    179  CA  LEU A  22      16.987  -4.874 -12.676  1.00 96.12           C  
ATOM    180  C   LEU A  22      17.282  -3.616 -11.867  1.00 96.12           C  
ATOM    181  CB  LEU A  22      15.477  -5.022 -12.880  1.00 96.12           C  
ATOM    182  O   LEU A  22      17.467  -2.537 -12.435  1.00 96.12           O  
ATOM    183  CG  LEU A  22      15.033  -5.798 -14.120  1.00 96.12           C  
ATOM    184  CD1 LEU A  22      13.531  -6.059 -14.073  1.00 96.12           C  
ATOM    185  CD2 LEU A  22      15.409  -5.040 -15.389  1.00 96.12           C  
ATOM    186  N   THR A  23      17.367  -3.786 -10.560  1.00 94.94           N  
ATOM    187  CA  THR A  23      17.534  -2.613  -9.710  1.00 94.94           C  
ATOM    188  C   THR A  23      19.006  -2.397  -9.369  1.00 94.94           C  
ATOM    189  CB  THR A  23      16.717  -2.744  -8.411  1.00 94.94           C  
ATOM    190  O   THR A  23      19.363  -1.395  -8.746  1.00 94.94           O  
ATOM    191  CG2 THR A  23      15.221  -2.793  -8.705  1.00 94.94           C  
ATOM    192  OG1 THR A  23      17.099  -3.946  -7.732  1.00 94.94           O  
ATOM    193  N   SER A  24      19.836  -3.354  -9.787  1.00 95.25           N  
ATOM    194  CA  SER A  24      21.263  -3.258  -9.498  1.00 95.25           C  
ATOM    195  C   SER A  24      21.951  -2.265 -10.429  1.00 95.25           C  
ATOM    196  CB  SER A  24      21.929  -4.629  -9.619  1.00 95.25           C  
ATOM    197  O   SER A  24      21.693  -2.257 -11.635  1.00 95.25           O  
ATOM    198  OG  SER A  24      23.335  -4.519  -9.480  1.00 95.25           O  
ATOM    199  N   SER A  25      22.782  -1.376  -9.867  1.00 94.14           N  
ATOM    200  CA  SER A  25      23.546  -0.409 -10.649  1.00 94.14           C  
ATOM    201  C   SER A  25      24.636  -1.096 -11.465  1.00 94.14           C  
ATOM    202  CB  SER A  25      24.170   0.647  -9.736  1.00 94.14           C  
ATOM    203  O   SER A  25      25.112  -0.547 -12.461  1.00 94.14           O  
ATOM    204  OG  SER A  25      24.998   0.040  -8.758  1.00 94.14           O  
ATOM    205  N   ASP A  26      24.946  -2.359 -11.151  1.00 92.34           N  
ATOM    206  CA  ASP A  26      26.047  -3.092 -11.768  1.00 92.34           C  
ATOM    207  C   ASP A  26      25.551  -3.957 -12.924  1.00 92.34           C  
ATOM    208  CB  ASP A  26      26.762  -3.960 -10.731  1.00 92.34           C  
ATOM    209  O   ASP A  26      26.322  -4.719 -13.511  1.00 92.34           O  
ATOM    210  CG  ASP A  26      27.470  -3.146  -9.662  1.00 92.34           C  
ATOM    211  OD1 ASP A  26      27.962  -2.038  -9.965  1.00 92.34           O  
ATOM    212  OD2 ASP A  26      27.538  -3.618  -8.506  1.00 92.34           O  
ATOM    213  N   CYS A  27      24.228  -3.801 -13.276  1.00 93.20           N  
ATOM    214  CA  CYS A  27      23.672  -4.646 -14.327  1.00 93.20           C  
ATOM    215  C   CYS A  27      24.122  -4.171 -15.704  1.00 93.20           C  
ATOM    216  CB  CYS A  27      22.145  -4.656 -14.255  1.00 93.20           C  
ATOM    217  O   CYS A  27      24.019  -2.985 -16.020  1.00 93.20           O  
ATOM    218  SG  CYS A  27      21.369  -5.800 -15.417  1.00 93.20           S  
ATOM    219  N   ASP A  28      24.771  -5.110 -16.481  1.00 92.44           N  
ATOM    220  CA  ASP A  28      25.141  -4.838 -17.867  1.00 92.44           C  
ATOM    221  C   ASP A  28      23.963  -4.259 -18.647  1.00 92.44           C  
ATOM    222  CB  ASP A  28      25.647  -6.112 -18.547  1.00 92.44           C  
ATOM    223  O   ASP A  28      22.837  -4.747 -18.533  1.00 92.44           O  
ATOM    224  CG  ASP A  28      26.042  -5.894 -19.997  1.00 92.44           C  
ATOM    225  OD1 ASP A  28      27.081  -5.250 -20.256  1.00 92.44           O  
ATOM    226  OD2 ASP A  28      25.305  -6.369 -20.888  1.00 92.44           O  
ATOM    227  N   PRO A  29      24.179  -3.162 -19.415  1.00 95.08           N  
ATOM    228  CA  PRO A  29      23.095  -2.499 -20.144  1.00 95.08           C  
ATOM    229  C   PRO A  29      22.329  -3.453 -21.058  1.00 95.08           C  
ATOM    230  CB  PRO A  29      23.822  -1.427 -20.959  1.00 95.08           C  
ATOM    231  O   PRO A  29      21.106  -3.348 -21.180  1.00 95.08           O  
ATOM    232  CG  PRO A  29      25.064  -1.132 -20.181  1.00 95.08           C  
ATOM    233  CD  PRO A  29      25.523  -2.399 -19.518  1.00 95.08           C  
ATOM    234  N   GLU A  30      23.052  -4.376 -21.717  1.00 94.23           N  
ATOM    235  CA  GLU A  30      22.390  -5.326 -22.606  1.00 94.23           C  
ATOM    236  C   GLU A  30      21.512  -6.296 -21.821  1.00 94.23           C  
ATOM    237  CB  GLU A  30      23.422  -6.100 -23.431  1.00 94.23           C  
ATOM    238  O   GLU A  30      20.402  -6.622 -22.248  1.00 94.23           O  
ATOM    239  CG  GLU A  30      24.177  -5.240 -24.435  1.00 94.23           C  
ATOM    240  CD  GLU A  30      23.276  -4.622 -25.492  1.00 94.23           C  
ATOM    241  OE1 GLU A  30      23.448  -3.424 -25.811  1.00 94.23           O  
ATOM    242  OE2 GLU A  30      22.389  -5.342 -26.004  1.00 94.23           O  
ATOM    243  N   GLU A  31      22.082  -6.759 -20.703  1.00 95.51           N  
ATOM    244  CA  GLU A  31      21.271  -7.623 -19.850  1.00 95.51           C  
ATOM    245  C   GLU A  31      20.049  -6.881 -19.316  1.00 95.51           C  
ATOM    246  CB  GLU A  31      22.105  -8.168 -18.688  1.00 95.51           C  
ATOM    247  O   GLU A  31      18.948  -7.434 -19.278  1.00 95.51           O  
ATOM    248  CG  GLU A  31      21.349  -9.135 -17.789  1.00 95.51           C  
ATOM    249  CD  GLU A  31      22.178  -9.637 -16.617  1.00 95.51           C  
ATOM    250  OE1 GLU A  31      21.827 -10.686 -16.030  1.00 95.51           O  
ATOM    251  OE2 GLU A  31      23.186  -8.976 -16.282  1.00 95.51           O  
ATOM    252  N   ARG A  32      20.300  -5.659 -18.898  1.00 96.55           N  
ATOM    253  CA  ARG A  32      19.197  -4.851 -18.391  1.00 96.55           C  
ATOM    254  C   ARG A  32      18.075  -4.748 -19.419  1.00 96.55           C  
ATOM    255  CB  ARG A  32      19.686  -3.452 -18.008  1.00 96.55           C  
ATOM    256  O   ARG A  32      16.898  -4.877 -19.076  1.00 96.55           O  
ATOM    257  CG  ARG A  32      18.608  -2.566 -17.406  1.00 96.55           C  
ATOM    258  CD  ARG A  32      19.187  -1.275 -16.843  1.00 96.55           C  
ATOM    259  NE  ARG A  32      20.046  -1.528 -15.690  1.00 96.55           N  
ATOM    260  NH1 ARG A  32      21.202   0.466 -15.853  1.00 96.55           N  
ATOM    261  NH2 ARG A  32      21.708  -1.024 -14.187  1.00 96.55           N  
ATOM    262  CZ  ARG A  32      20.983  -0.695 -15.246  1.00 96.55           C  
ATOM    263  N   LYS A  33      18.386  -4.490 -20.674  1.00 97.22           N  
ATOM    264  CA  LYS A  33      17.404  -4.416 -21.751  1.00 97.22           C  
ATOM    265  C   LYS A  33      16.626  -5.723 -21.877  1.00 97.22           C  
ATOM    266  CB  LYS A  33      18.088  -4.083 -23.079  1.00 97.22           C  
ATOM    267  O   LYS A  33      15.405  -5.711 -22.046  1.00 97.22           O  
ATOM    268  CG  LYS A  33      18.549  -2.638 -23.192  1.00 97.22           C  
ATOM    269  CD  LYS A  33      19.145  -2.347 -24.563  1.00 97.22           C  
ATOM    270  CE  LYS A  33      19.714  -0.937 -24.639  1.00 97.22           C  
ATOM    271  NZ  LYS A  33      20.366  -0.673 -25.957  1.00 97.22           N  
ATOM    272  N   ALA A  34      17.318  -6.861 -21.828  1.00 97.58           N  
ATOM    273  CA  ALA A  34      16.676  -8.171 -21.896  1.00 97.58           C  
ATOM    274  C   ALA A  34      15.756  -8.394 -20.699  1.00 97.58           C  
ATOM    275  CB  ALA A  34      17.728  -9.276 -21.967  1.00 97.58           C  
ATOM    276  O   ALA A  34      14.635  -8.886 -20.853  1.00 97.58           O  
ATOM    277  N   LEU A  35      16.196  -8.039 -19.547  1.00 97.83           N  
ATOM    278  CA  LEU A  35      15.408  -8.221 -18.333  1.00 97.83           C  
ATOM    279  C   LEU A  35      14.185  -7.310 -18.337  1.00 97.83           C  
ATOM    280  CB  LEU A  35      16.262  -7.943 -17.093  1.00 97.83           C  
ATOM    281  O   LEU A  35      13.109  -7.706 -17.884  1.00 97.83           O  
ATOM    282  CG  LEU A  35      17.391  -8.936 -16.811  1.00 97.83           C  
ATOM    283  CD1 LEU A  35      18.167  -8.516 -15.567  1.00 97.83           C  
ATOM    284  CD2 LEU A  35      16.835 -10.347 -16.650  1.00 97.83           C  
ATOM    285  N   GLU A  36      14.351  -6.071 -18.801  1.00 98.11           N  
ATOM    286  CA  GLU A  36      13.214  -5.168 -18.949  1.00 98.11           C  
ATOM    287  C   GLU A  36      12.174  -5.741 -19.907  1.00 98.11           C  
ATOM    288  CB  GLU A  36      13.679  -3.794 -19.438  1.00 98.11           C  
ATOM    289  O   GLU A  36      10.971  -5.628 -19.665  1.00 98.11           O  
ATOM    290  CG  GLU A  36      14.354  -2.954 -18.363  1.00 98.11           C  
ATOM    291  CD  GLU A  36      14.948  -1.660 -18.898  1.00 98.11           C  
ATOM    292  OE1 GLU A  36      15.395  -0.817 -18.087  1.00 98.11           O  
ATOM    293  OE2 GLU A  36      14.966  -1.488 -20.137  1.00 98.11           O  
ATOM    294  N   ALA A  37      12.677  -6.311 -21.018  1.00 98.22           N  
ATOM    295  CA  ALA A  37      11.768  -6.968 -21.954  1.00 98.22           C  
ATOM    296  C   ALA A  37      11.030  -8.123 -21.283  1.00 98.22           C  
ATOM    297  CB  ALA A  37      12.533  -7.467 -23.177  1.00 98.22           C  
ATOM    298  O   ALA A  37       9.833  -8.318 -21.508  1.00 98.22           O  
ATOM    299  N   LEU A  38      11.743  -8.885 -20.510  1.00 98.38           N  
ATOM    300  CA  LEU A  38      11.141  -9.997 -19.783  1.00 98.38           C  
ATOM    301  C   LEU A  38      10.099  -9.496 -18.788  1.00 98.38           C  
ATOM    302  CB  LEU A  38      12.216 -10.804 -19.051  1.00 98.38           C  
ATOM    303  O   LEU A  38       9.011 -10.066 -18.681  1.00 98.38           O  
ATOM    304  CG  LEU A  38      11.736 -12.042 -18.292  1.00 98.38           C  
ATOM    305  CD1 LEU A  38      10.942 -12.957 -19.218  1.00 98.38           C  
ATOM    306  CD2 LEU A  38      12.918 -12.787 -17.680  1.00 98.38           C  
ATOM    307  N   ALA A  39      10.395  -8.454 -17.999  1.00 98.24           N  
ATOM    308  CA  ALA A  39       9.440  -7.851 -17.073  1.00 98.24           C  
ATOM    309  C   ALA A  39       8.181  -7.393 -17.804  1.00 98.24           C  
ATOM    310  CB  ALA A  39      10.082  -6.676 -16.338  1.00 98.24           C  
ATOM    311  O   ALA A  39       7.065  -7.617 -17.330  1.00 98.24           O  
ATOM    312  N   LYS A  40       8.351  -6.751 -18.961  1.00 98.30           N  
ATOM    313  CA  LYS A  40       7.225  -6.329 -19.788  1.00 98.30           C  
ATOM    314  C   LYS A  40       6.373  -7.524 -20.209  1.00 98.30           C  
ATOM    315  CB  LYS A  40       7.719  -5.577 -21.025  1.00 98.30           C  
ATOM    316  O   LYS A  40       5.143  -7.447 -20.205  1.00 98.30           O  
ATOM    317  CG  LYS A  40       8.205  -4.164 -20.737  1.00 98.30           C  
ATOM    318  CD  LYS A  40       8.662  -3.460 -22.009  1.00 98.30           C  
ATOM    319  CE  LYS A  40       9.261  -2.093 -21.707  1.00 98.30           C  
ATOM    320  NZ  LYS A  40       9.783  -1.433 -22.941  1.00 98.30           N  
ATOM    321  N   SER A  41       6.997  -8.574 -20.606  1.00 98.43           N  
ATOM    322  CA  SER A  41       6.294  -9.794 -20.987  1.00 98.43           C  
ATOM    323  C   SER A  41       5.519 -10.376 -19.810  1.00 98.43           C  
ATOM    324  CB  SER A  41       7.277 -10.834 -21.526  1.00 98.43           C  
ATOM    325  O   SER A  41       4.401 -10.868 -19.979  1.00 98.43           O  
ATOM    326  OG  SER A  41       6.589 -11.978 -22.002  1.00 98.43           O  
ATOM    327  N   MET A  42       6.133 -10.349 -18.601  1.00 98.50           N  
ATOM    328  CA  MET A  42       5.442 -10.806 -17.399  1.00 98.50           C  
ATOM    329  C   MET A  42       4.163 -10.008 -17.170  1.00 98.50           C  
ATOM    330  CB  MET A  42       6.355 -10.693 -16.177  1.00 98.50           C  
ATOM    331  O   MET A  42       3.118 -10.579 -16.855  1.00 98.50           O  
ATOM    332  CG  MET A  42       7.492 -11.702 -16.166  1.00 98.50           C  
ATOM    333  SD  MET A  42       8.632 -11.462 -14.748  1.00 98.50           S  
ATOM    334  CE  MET A  42       7.573 -12.029 -13.388  1.00 98.50           C  
ATOM    335  N   ILE A  43       4.228  -8.703 -17.314  1.00 98.39           N  
ATOM    336  CA  ILE A  43       3.074  -7.827 -17.141  1.00 98.39           C  
ATOM    337  C   ILE A  43       2.009  -8.165 -18.182  1.00 98.39           C  
ATOM    338  CB  ILE A  43       3.474  -6.338 -17.249  1.00 98.39           C  
ATOM    339  O   ILE A  43       0.825  -8.275 -17.854  1.00 98.39           O  
ATOM    340  CG1 ILE A  43       4.360  -5.936 -16.064  1.00 98.39           C  
ATOM    341  CG2 ILE A  43       2.230  -5.449 -17.330  1.00 98.39           C  
ATOM    342  CD1 ILE A  43       5.028  -4.577 -16.224  1.00 98.39           C  
ATOM    343  N   LYS A  44       2.433  -8.387 -19.406  1.00 98.29           N  
ATOM    344  CA  LYS A  44       1.512  -8.739 -20.483  1.00 98.29           C  
ATOM    345  C   LYS A  44       0.818 -10.069 -20.201  1.00 98.29           C  
ATOM    346  CB  LYS A  44       2.250  -8.807 -21.821  1.00 98.29           C  
ATOM    347  O   LYS A  44      -0.392 -10.197 -20.397  1.00 98.29           O  
ATOM    348  CG  LYS A  44       1.339  -9.008 -23.022  1.00 98.29           C  
ATOM    349  CD  LYS A  44       2.118  -8.963 -24.330  1.00 98.29           C  
ATOM    350  CE  LYS A  44       1.207  -9.165 -25.533  1.00 98.29           C  
ATOM    351  NZ  LYS A  44       1.969  -9.129 -26.817  1.00 98.29           N  
ATOM    352  N   VAL A  45       1.531 -11.062 -19.774  1.00 98.22           N  
ATOM    353  CA  VAL A  45       0.966 -12.367 -19.447  1.00 98.22           C  
ATOM    354  C   VAL A  45      -0.070 -12.217 -18.334  1.00 98.22           C  
ATOM    355  CB  VAL A  45       2.062 -13.371 -19.024  1.00 98.22           C  
ATOM    356  O   VAL A  45      -1.158 -12.792 -18.409  1.00 98.22           O  
ATOM    357  CG1 VAL A  45       1.438 -14.628 -18.420  1.00 98.22           C  
ATOM    358  CG2 VAL A  45       2.946 -13.729 -20.217  1.00 98.22           C  
ATOM    359  N   PHE A  46       0.273 -11.457 -17.331  1.00 97.93           N  
ATOM    360  CA  PHE A  46      -0.656 -11.231 -16.230  1.00 97.93           C  
ATOM    361  C   PHE A  46      -1.902 -10.498 -16.715  1.00 97.93           C  
ATOM    362  CB  PHE A  46       0.019 -10.433 -15.110  1.00 97.93           C  
ATOM    363  O   PHE A  46      -3.019 -10.827 -16.310  1.00 97.93           O  
ATOM    364  CG  PHE A  46      -0.871 -10.177 -13.925  1.00 97.93           C  
ATOM    365  CD1 PHE A  46      -1.147  -8.879 -13.512  1.00 97.93           C  
ATOM    366  CD2 PHE A  46      -1.433 -11.235 -13.222  1.00 97.93           C  
ATOM    367  CE1 PHE A  46      -1.972  -8.639 -12.415  1.00 97.93           C  
ATOM    368  CE2 PHE A  46      -2.258 -11.003 -12.125  1.00 97.93           C  
ATOM    369  CZ  PHE A  46      -2.525  -9.705 -11.723  1.00 97.93           C  
ATOM    370  N   GLN A  47      -1.699  -9.558 -17.556  1.00 96.96           N  
ATOM    371  CA  GLN A  47      -2.808  -8.808 -18.136  1.00 96.96           C  
ATOM    372  C   GLN A  47      -3.746  -9.727 -18.915  1.00 96.96           C  
ATOM    373  CB  GLN A  47      -2.286  -7.696 -19.047  1.00 96.96           C  
ATOM    374  O   GLN A  47      -4.968  -9.603 -18.815  1.00 96.96           O  
ATOM    375  CG  GLN A  47      -3.381  -6.805 -19.618  1.00 96.96           C  
ATOM    376  CD  GLN A  47      -2.834  -5.692 -20.493  1.00 96.96           C  
ATOM    377  NE2 GLN A  47      -3.712  -4.794 -20.927  1.00 96.96           N  
ATOM    378  OE1 GLN A  47      -1.633  -5.640 -20.776  1.00 96.96           O  
ATOM    379  N   ASP A  48      -3.220 -10.658 -19.641  1.00 96.90           N  
ATOM    380  CA  ASP A  48      -3.987 -11.542 -20.513  1.00 96.90           C  
ATOM    381  C   ASP A  48      -4.608 -12.690 -19.721  1.00 96.90           C  
ATOM    382  CB  ASP A  48      -3.101 -12.093 -21.632  1.00 96.90           C  
ATOM    383  O   ASP A  48      -5.710 -13.145 -20.038  1.00 96.90           O  
ATOM    384  CG  ASP A  48      -2.666 -11.028 -22.623  1.00 96.90           C  
ATOM    385  OD1 ASP A  48      -3.288  -9.945 -22.667  1.00 96.90           O  
ATOM    386  OD2 ASP A  48      -1.695 -11.275 -23.371  1.00 96.90           O  
ATOM    387  N   ASN A  49      -3.878 -13.121 -18.715  1.00 95.93           N  
ATOM    388  CA  ASN A  49      -4.299 -14.231 -17.867  1.00 95.93           C  
ATOM    389  C   ASN A  49      -4.116 -13.906 -16.387  1.00 95.93           C  
ATOM    390  CB  ASN A  49      -3.534 -15.505 -18.230  1.00 95.93           C  
ATOM    391  O   ASN A  49      -3.030 -14.094 -15.836  1.00 95.93           O  
ATOM    392  CG  ASN A  49      -4.072 -16.732 -17.520  1.00 95.93           C  
ATOM    393  ND2 ASN A  49      -3.510 -17.893 -17.835  1.00 95.93           N  
ATOM    394  OD1 ASN A  49      -4.986 -16.637 -16.697  1.00 95.93           O  
ATOM    395  N   ARG A  50      -5.125 -13.553 -15.678  1.00 93.39           N  
ATOM    396  CA  ARG A  50      -5.095 -13.022 -14.319  1.00 93.39           C  
ATOM    397  C   ARG A  50      -5.237 -14.140 -13.292  1.00 93.39           C  
ATOM    398  CB  ARG A  50      -6.204 -11.985 -14.122  1.00 93.39           C  
ATOM    399  O   ARG A  50      -6.040 -14.036 -12.361  1.00 93.39           O  
ATOM    400  CG  ARG A  50      -6.113 -10.800 -15.070  1.00 93.39           C  
ATOM    401  CD  ARG A  50      -7.372  -9.945 -15.025  1.00 93.39           C  
ATOM    402  NE  ARG A  50      -7.407  -8.979 -16.120  1.00 93.39           N  
ATOM    403  NH1 ARG A  50      -9.352  -9.800 -17.057  1.00 93.39           N  
ATOM    404  NH2 ARG A  50      -8.281  -8.012 -18.010  1.00 93.39           N  
ATOM    405  CZ  ARG A  50      -8.347  -8.933 -17.060  1.00 93.39           C  
ATOM    406  N   ARG A  51      -4.414 -15.106 -13.446  1.00 94.75           N  
ATOM    407  CA  ARG A  51      -4.447 -16.205 -12.486  1.00 94.75           C  
ATOM    408  C   ARG A  51      -3.947 -15.754 -11.119  1.00 94.75           C  
ATOM    409  CB  ARG A  51      -3.610 -17.384 -12.988  1.00 94.75           C  
ATOM    410  O   ARG A  51      -3.001 -14.968 -11.026  1.00 94.75           O  
ATOM    411  CG  ARG A  51      -4.145 -18.023 -14.259  1.00 94.75           C  
ATOM    412  CD  ARG A  51      -3.284 -19.196 -14.707  1.00 94.75           C  
ATOM    413  NE  ARG A  51      -4.095 -20.298 -15.214  1.00 94.75           N  
ATOM    414  NH1 ARG A  51      -2.315 -21.735 -15.534  1.00 94.75           N  
ATOM    415  NH2 ARG A  51      -4.445 -22.412 -16.042  1.00 94.75           N  
ATOM    416  CZ  ARG A  51      -3.616 -21.479 -15.596  1.00 94.75           C  
ATOM    417  N   LEU A  52      -4.597 -16.230 -10.091  1.00 93.75           N  
ATOM    418  CA  LEU A  52      -4.277 -15.843  -8.722  1.00 93.75           C  
ATOM    419  C   LEU A  52      -2.838 -16.211  -8.375  1.00 93.75           C  
ATOM    420  CB  LEU A  52      -5.239 -16.512  -7.736  1.00 93.75           C  
ATOM    421  O   LEU A  52      -2.185 -15.512  -7.597  1.00 93.75           O  
ATOM    422  CG  LEU A  52      -6.669 -15.968  -7.710  1.00 93.75           C  
ATOM    423  CD1 LEU A  52      -7.523 -16.771  -6.734  1.00 93.75           C  
ATOM    424  CD2 LEU A  52      -6.672 -14.489  -7.339  1.00 93.75           C  
ATOM    425  N   LEU A  53      -2.335 -17.317  -8.948  1.00 95.20           N  
ATOM    426  CA  LEU A  53      -0.982 -17.777  -8.657  1.00 95.20           C  
ATOM    427  C   LEU A  53       0.054 -16.788  -9.181  1.00 95.20           C  
ATOM    428  CB  LEU A  53      -0.742 -19.159  -9.271  1.00 95.20           C  
ATOM    429  O   LEU A  53       1.209 -16.806  -8.750  1.00 95.20           O  
ATOM    430  CG  LEU A  53      -0.842 -19.250 -10.794  1.00 95.20           C  
ATOM    431  CD1 LEU A  53       0.512 -19.612 -11.394  1.00 95.20           C  
ATOM    432  CD2 LEU A  53      -1.902 -20.269 -11.200  1.00 95.20           C  
ATOM    433  N   TYR A  54      -0.311 -15.894 -10.198  1.00 96.86           N  
ATOM    434  CA  TYR A  54       0.594 -14.915 -10.789  1.00 96.86           C  
ATOM    435  C   TYR A  54       0.686 -13.665  -9.922  1.00 96.86           C  
ATOM    436  CB  TYR A  54       0.134 -14.539 -12.200  1.00 96.86           C  
ATOM    437  O   TYR A  54       1.628 -12.879 -10.052  1.00 96.86           O  
ATOM    438  CG  TYR A  54       0.233 -15.671 -13.193  1.00 96.86           C  
ATOM    439  CD1 TYR A  54       0.970 -16.817 -12.901  1.00 96.86           C  
ATOM    440  CD2 TYR A  54      -0.408 -15.597 -14.425  1.00 96.86           C  
ATOM    441  CE1 TYR A  54       1.066 -17.862 -13.814  1.00 96.86           C  
ATOM    442  CE2 TYR A  54      -0.318 -16.636 -15.345  1.00 96.86           C  
ATOM    443  OH  TYR A  54       0.511 -18.795 -15.938  1.00 96.86           O  
ATOM    444  CZ  TYR A  54       0.419 -17.763 -15.031  1.00 96.86           C  
ATOM    445  N   VAL A  55      -0.201 -13.387  -9.057  1.00 95.98           N  
ATOM    446  CA  VAL A  55      -0.454 -12.112  -8.394  1.00 95.98           C  
ATOM    447  C   VAL A  55       0.764 -11.710  -7.565  1.00 95.98           C  
ATOM    448  CB  VAL A  55      -1.711 -12.177  -7.498  1.00 95.98           C  
ATOM    449  O   VAL A  55       1.279 -10.598  -7.707  1.00 95.98           O  
ATOM    450  CG1 VAL A  55      -1.781 -10.961  -6.576  1.00 95.98           C  
ATOM    451  CG2 VAL A  55      -2.972 -12.276  -8.354  1.00 95.98           C  
ATOM    452  N   PRO A  56       1.327 -12.597  -6.763  1.00 94.97           N  
ATOM    453  CA  PRO A  56       2.471 -12.163  -5.958  1.00 94.97           C  
ATOM    454  C   PRO A  56       3.666 -11.741  -6.811  1.00 94.97           C  
ATOM    455  CB  PRO A  56       2.806 -13.401  -5.124  1.00 94.97           C  
ATOM    456  O   PRO A  56       4.323 -10.742  -6.508  1.00 94.97           O  
ATOM    457  CG  PRO A  56       1.519 -14.156  -5.028  1.00 94.97           C  
ATOM    458  CD  PRO A  56       0.753 -13.956  -6.304  1.00 94.97           C  
ATOM    459  N   GLU A  57       3.940 -12.544  -7.898  1.00 95.82           N  
ATOM    460  CA  GLU A  57       5.050 -12.218  -8.788  1.00 95.82           C  
ATOM    461  C   GLU A  57       4.810 -10.894  -9.508  1.00 95.82           C  
ATOM    462  CB  GLU A  57       5.268 -13.339  -9.808  1.00 95.82           C  
ATOM    463  O   GLU A  57       5.713 -10.061  -9.604  1.00 95.82           O  
ATOM    464  CG  GLU A  57       5.799 -14.629  -9.199  1.00 95.82           C  
ATOM    465  CD  GLU A  57       5.906 -15.767 -10.202  1.00 95.82           C  
ATOM    466  OE1 GLU A  57       5.013 -16.644 -10.222  1.00 95.82           O  
ATOM    467  OE2 GLU A  57       6.890 -15.781 -10.974  1.00 95.82           O  
ATOM    468  N   ALA A  58       3.588 -10.649  -9.954  1.00 96.99           N  
ATOM    469  CA  ALA A  58       3.241  -9.411 -10.648  1.00 96.99           C  
ATOM    470  C   ALA A  58       3.391  -8.205  -9.725  1.00 96.99           C  
ATOM    471  CB  ALA A  58       1.817  -9.487 -11.192  1.00 96.99           C  
ATOM    472  O   ALA A  58       3.915  -7.165 -10.132  1.00 96.99           O  
ATOM    473  N   ALA A  59       2.875  -8.355  -8.492  1.00 96.07           N  
ATOM    474  CA  ALA A  59       2.975  -7.278  -7.511  1.00 96.07           C  
ATOM    475  C   ALA A  59       4.432  -6.908  -7.249  1.00 96.07           C  
ATOM    476  CB  ALA A  59       2.288  -7.680  -6.208  1.00 96.07           C  
ATOM    477  O   ALA A  59       4.771  -5.727  -7.152  1.00 96.07           O  
ATOM    478  N   GLU A  60       5.339  -7.892  -7.222  1.00 95.28           N  
ATOM    479  CA  GLU A  60       6.751  -7.664  -6.928  1.00 95.28           C  
ATOM    480  C   GLU A  60       7.426  -6.871  -8.043  1.00 95.28           C  
ATOM    481  CB  GLU A  60       7.476  -8.995  -6.715  1.00 95.28           C  
ATOM    482  O   GLU A  60       8.385  -6.137  -7.796  1.00 95.28           O  
ATOM    483  CG  GLU A  60       7.188  -9.645  -5.369  1.00 95.28           C  
ATOM    484  CD  GLU A  60       7.604  -8.785  -4.186  1.00 95.28           C  
ATOM    485  OE1 GLU A  60       6.887  -8.776  -3.160  1.00 95.28           O  
ATOM    486  OE2 GLU A  60       8.656  -8.115  -4.287  1.00 95.28           O  
ATOM    487  N   LEU A  61       6.920  -6.972  -9.230  1.00 96.21           N  
ATOM    488  CA  LEU A  61       7.461  -6.238 -10.369  1.00 96.21           C  
ATOM    489  C   LEU A  61       7.342  -4.734 -10.152  1.00 96.21           C  
ATOM    490  CB  LEU A  61       6.736  -6.639 -11.657  1.00 96.21           C  
ATOM    491  O   LEU A  61       8.114  -3.958 -10.720  1.00 96.21           O  
ATOM    492  CG  LEU A  61       7.034  -8.039 -12.195  1.00 96.21           C  
ATOM    493  CD1 LEU A  61       6.161  -8.336 -13.410  1.00 96.21           C  
ATOM    494  CD2 LEU A  61       8.512  -8.175 -12.546  1.00 96.21           C  
ATOM    495  N   SER A  62       6.380  -4.329  -9.303  1.00 95.30           N  
ATOM    496  CA  SER A  62       6.135  -2.911  -9.058  1.00 95.30           C  
ATOM    497  C   SER A  62       7.350  -2.241  -8.426  1.00 95.30           C  
ATOM    498  CB  SER A  62       4.913  -2.726  -8.157  1.00 95.30           C  
ATOM    499  O   SER A  62       7.499  -1.019  -8.498  1.00 95.30           O  
ATOM    500  OG  SER A  62       5.160  -3.247  -6.862  1.00 95.30           O  
ATOM    501  N   SER A  63       8.253  -2.963  -7.857  1.00 93.66           N  
ATOM    502  CA  SER A  63       9.443  -2.405  -7.221  1.00 93.66           C  
ATOM    503  C   SER A  63      10.553  -2.166  -8.239  1.00 93.66           C  
ATOM    504  CB  SER A  63       9.945  -3.333  -6.115  1.00 93.66           C  
ATOM    505  O   SER A  63      11.556  -1.520  -7.931  1.00 93.66           O  
ATOM    506  OG  SER A  63      10.405  -4.559  -6.658  1.00 93.66           O  
ATOM    507  N   ALA A  64      10.408  -2.677  -9.408  1.00 94.77           N  
ATOM    508  CA  ALA A  64      11.510  -2.610 -10.364  1.00 94.77           C  
ATOM    509  C   ALA A  64      11.083  -1.901 -11.645  1.00 94.77           C  
ATOM    510  CB  ALA A  64      12.025  -4.012 -10.681  1.00 94.77           C  
ATOM    511  O   ALA A  64      11.921  -1.373 -12.379  1.00 94.77           O  
ATOM    512  N   VAL A  65       9.755  -1.827 -11.894  1.00 95.34           N  
ATOM    513  CA  VAL A  65       9.304  -1.266 -13.164  1.00 95.34           C  
ATOM    514  C   VAL A  65       8.854   0.179 -12.959  1.00 95.34           C  
ATOM    515  CB  VAL A  65       8.156  -2.100 -13.776  1.00 95.34           C  
ATOM    516  O   VAL A  65       8.473   0.567 -11.852  1.00 95.34           O  
ATOM    517  CG1 VAL A  65       8.630  -3.515 -14.100  1.00 95.34           C  
ATOM    518  CG2 VAL A  65       6.959  -2.137 -12.828  1.00 95.34           C  
ATOM    519  N   THR A  66       8.998   1.066 -14.011  1.00 93.27           N  
ATOM    520  CA  THR A  66       8.609   2.471 -13.977  1.00 93.27           C  
ATOM    521  C   THR A  66       7.855   2.854 -15.248  1.00 93.27           C  
ATOM    522  CB  THR A  66       9.835   3.387 -13.808  1.00 93.27           C  
ATOM    523  O   THR A  66       7.648   2.018 -16.129  1.00 93.27           O  
ATOM    524  CG2 THR A  66      10.579   3.077 -12.514  1.00 93.27           C  
ATOM    525  OG1 THR A  66      10.724   3.194 -14.915  1.00 93.27           O  
ATOM    526  N   GLY A  67       7.289   4.032 -15.262  1.00 91.84           N  
ATOM    527  CA  GLY A  67       6.682   4.605 -16.453  1.00 91.84           C  
ATOM    528  C   GLY A  67       5.485   3.817 -16.951  1.00 91.84           C  
ATOM    529  O   GLY A  67       4.573   3.511 -16.180  1.00 91.84           O  
ATOM    530  N   GLU A  68       5.431   3.501 -18.262  1.00 93.66           N  
ATOM    531  CA  GLU A  68       4.315   2.851 -18.942  1.00 93.66           C  
ATOM    532  C   GLU A  68       4.109   1.429 -18.430  1.00 93.66           C  
ATOM    533  CB  GLU A  68       4.542   2.837 -20.456  1.00 93.66           C  
ATOM    534  O   GLU A  68       2.972   0.976 -18.281  1.00 93.66           O  
ATOM    535  CG  GLU A  68       3.352   2.323 -21.252  1.00 93.66           C  
ATOM    536  CD  GLU A  68       3.563   2.387 -22.757  1.00 93.66           C  
ATOM    537  OE1 GLU A  68       2.647   1.997 -23.515  1.00 93.66           O  
ATOM    538  OE2 GLU A  68       4.655   2.829 -23.180  1.00 93.66           O  
ATOM    539  N   ASP A  69       5.197   0.719 -18.139  1.00 95.18           N  
ATOM    540  CA  ASP A  69       5.088  -0.651 -17.646  1.00 95.18           C  
ATOM    541  C   ASP A  69       4.399  -0.692 -16.284  1.00 95.18           C  
ATOM    542  CB  ASP A  69       6.470  -1.300 -17.556  1.00 95.18           C  
ATOM    543  O   ASP A  69       3.598  -1.589 -16.014  1.00 95.18           O  
ATOM    544  CG  ASP A  69       7.103  -1.539 -18.916  1.00 95.18           C  
ATOM    545  OD1 ASP A  69       6.365  -1.697 -19.913  1.00 95.18           O  
ATOM    546  OD2 ASP A  69       8.350  -1.571 -18.991  1.00 95.18           O  
ATOM    547  N   TYR A  70       4.761   0.236 -15.404  1.00 95.11           N  
ATOM    548  CA  TYR A  70       4.092   0.321 -14.111  1.00 95.11           C  
ATOM    549  C   TYR A  70       2.605   0.605 -14.284  1.00 95.11           C  
ATOM    550  CB  TYR A  70       4.734   1.408 -13.244  1.00 95.11           C  
ATOM    551  O   TYR A  70       1.767  -0.015 -13.625  1.00 95.11           O  
ATOM    552  CG  TYR A  70       4.239   1.418 -11.818  1.00 95.11           C  
ATOM    553  CD1 TYR A  70       3.139   2.189 -11.447  1.00 95.11           C  
ATOM    554  CD2 TYR A  70       4.870   0.658 -10.839  1.00 95.11           C  
ATOM    555  CE1 TYR A  70       2.681   2.202 -10.134  1.00 95.11           C  
ATOM    556  CE2 TYR A  70       4.420   0.664  -9.523  1.00 95.11           C  
ATOM    557  OH  TYR A  70       2.877   1.448  -7.879  1.00 95.11           O  
ATOM    558  CZ  TYR A  70       3.326   1.438  -9.180  1.00 95.11           C  
ATOM    559  N   HIS A  71       2.355   1.528 -15.141  1.00 93.78           N  
ATOM    560  CA  HIS A  71       0.967   1.847 -15.458  1.00 93.78           C  
ATOM    561  C   HIS A  71       0.207   0.605 -15.911  1.00 93.78           C  
ATOM    562  CB  HIS A  71       0.899   2.928 -16.538  1.00 93.78           C  
ATOM    563  O   HIS A  71      -0.904   0.346 -15.442  1.00 93.78           O  
ATOM    564  CG  HIS A  71      -0.490   3.216 -17.011  1.00 93.78           C  
ATOM    565  CD2 HIS A  71      -1.098   2.957 -18.193  1.00 93.78           C  
ATOM    566  ND1 HIS A  71      -1.427   3.851 -16.226  1.00 93.78           N  
ATOM    567  CE1 HIS A  71      -2.555   3.969 -16.906  1.00 93.78           C  
ATOM    568  NE2 HIS A  71      -2.382   3.435 -18.103  1.00 93.78           N  
ATOM    569  N   ASN A  72       0.709  -0.140 -16.863  1.00 95.75           N  
ATOM    570  CA  ASN A  72       0.078  -1.357 -17.364  1.00 95.75           C  
ATOM    571  C   ASN A  72      -0.152  -2.370 -16.246  1.00 95.75           C  
ATOM    572  CB  ASN A  72       0.921  -1.978 -18.479  1.00 95.75           C  
ATOM    573  O   ASN A  72      -1.169  -3.065 -16.233  1.00 95.75           O  
ATOM    574  CG  ASN A  72       0.884  -1.168 -19.760  1.00 95.75           C  
ATOM    575  ND2 ASN A  72       1.890  -1.352 -20.607  1.00 95.75           N  
ATOM    576  OD1 ASN A  72      -0.041  -0.383 -19.986  1.00 95.75           O  
ATOM    577  N   LEU A  73       0.798  -2.399 -15.391  1.00 96.54           N  
ATOM    578  CA  LEU A  73       0.681  -3.302 -14.251  1.00 96.54           C  
ATOM    579  C   LEU A  73      -0.489  -2.901 -13.358  1.00 96.54           C  
ATOM    580  CB  LEU A  73       1.979  -3.311 -13.439  1.00 96.54           C  
ATOM    581  O   LEU A  73      -1.302  -3.746 -12.976  1.00 96.54           O  
ATOM    582  CG  LEU A  73       2.002  -4.219 -12.209  1.00 96.54           C  
ATOM    583  CD1 LEU A  73       1.759  -5.669 -12.616  1.00 96.54           C  
ATOM    584  CD2 LEU A  73       3.328  -4.082 -11.467  1.00 96.54           C  
ATOM    585  N   VAL A  74      -0.613  -1.627 -13.036  1.00 95.63           N  
ATOM    586  CA  VAL A  74      -1.682  -1.106 -12.190  1.00 95.63           C  
ATOM    587  C   VAL A  74      -3.034  -1.361 -12.850  1.00 95.63           C  
ATOM    588  CB  VAL A  74      -1.500   0.403 -11.913  1.00 95.63           C  
ATOM    589  O   VAL A  74      -3.978  -1.808 -12.194  1.00 95.63           O  
ATOM    590  CG1 VAL A  74      -2.740   0.980 -11.230  1.00 95.63           C  
ATOM    591  CG2 VAL A  74      -0.256   0.643 -11.059  1.00 95.63           C  
ATOM    592  N   VAL A  75      -3.110  -1.136 -14.122  1.00 95.22           N  
ATOM    593  CA  VAL A  75      -4.343  -1.344 -14.875  1.00 95.22           C  
ATOM    594  C   VAL A  75      -4.722  -2.823 -14.847  1.00 95.22           C  
ATOM    595  CB  VAL A  75      -4.206  -0.856 -16.334  1.00 95.22           C  
ATOM    596  O   VAL A  75      -5.896  -3.166 -14.689  1.00 95.22           O  
ATOM    597  CG1 VAL A  75      -5.387  -1.333 -17.177  1.00 95.22           C  
ATOM    598  CG2 VAL A  75      -4.094   0.667 -16.379  1.00 95.22           C  
ATOM    599  N   ALA A  76      -3.717  -3.687 -15.024  1.00 96.27           N  
ATOM    600  CA  ALA A  76      -3.970  -5.125 -14.987  1.00 96.27           C  
ATOM    601  C   ALA A  76      -4.571  -5.541 -13.647  1.00 96.27           C  
ATOM    602  CB  ALA A  76      -2.682  -5.900 -15.252  1.00 96.27           C  
ATOM    603  O   ALA A  76      -5.537  -6.308 -13.604  1.00 96.27           O  
ATOM    604  N   PHE A  77      -4.077  -5.036 -12.552  1.00 96.66           N  
ATOM    605  CA  PHE A  77      -4.622  -5.313 -11.228  1.00 96.66           C  
ATOM    606  C   PHE A  77      -6.028  -4.742 -11.092  1.00 96.66           C  
ATOM    607  CB  PHE A  77      -3.712  -4.736 -10.139  1.00 96.66           C  
ATOM    608  O   PHE A  77      -6.925  -5.406 -10.569  1.00 96.66           O  
ATOM    609  CG  PHE A  77      -2.666  -5.699  -9.649  1.00 96.66           C  
ATOM    610  CD1 PHE A  77      -2.986  -6.682  -8.721  1.00 96.66           C  
ATOM    611  CD2 PHE A  77      -1.360  -5.622 -10.116  1.00 96.66           C  
ATOM    612  CE1 PHE A  77      -2.019  -7.576  -8.265  1.00 96.66           C  
ATOM    613  CE2 PHE A  77      -0.388  -6.511  -9.666  1.00 96.66           C  
ATOM    614  CZ  PHE A  77      -0.720  -7.486  -8.739  1.00 96.66           C  
ATOM    615  N   ALA A  78      -6.146  -3.508 -11.531  1.00 95.74           N  
ATOM    616  CA  ALA A  78      -7.453  -2.859 -11.461  1.00 95.74           C  
ATOM    617  C   ALA A  78      -8.512  -3.678 -12.192  1.00 95.74           C  
ATOM    618  CB  ALA A  78      -7.379  -1.450 -12.044  1.00 95.74           C  
ATOM    619  O   ALA A  78      -9.602  -3.910 -11.663  1.00 95.74           O  
ATOM    620  N   ASN A  79      -8.185  -4.135 -13.387  1.00 95.42           N  
ATOM    621  CA  ASN A  79      -9.121  -4.943 -14.162  1.00 95.42           C  
ATOM    622  C   ASN A  79      -9.453  -6.253 -13.453  1.00 95.42           C  
ATOM    623  CB  ASN A  79      -8.561  -5.223 -15.559  1.00 95.42           C  
ATOM    624  O   ASN A  79     -10.596  -6.710 -13.488  1.00 95.42           O  
ATOM    625  CG  ASN A  79      -8.584  -3.999 -16.453  1.00 95.42           C  
ATOM    626  ND2 ASN A  79      -7.751  -4.004 -17.487  1.00 95.42           N  
ATOM    627  OD1 ASN A  79      -9.344  -3.056 -16.216  1.00 95.42           O  
ATOM    628  N   ALA A  80      -8.418  -6.852 -12.808  1.00 95.33           N  
ATOM    629  CA  ALA A  80      -8.640  -8.086 -12.059  1.00 95.33           C  
ATOM    630  C   ALA A  80      -9.615  -7.861 -10.907  1.00 95.33           C  
ATOM    631  CB  ALA A  80      -7.316  -8.635 -11.532  1.00 95.33           C  
ATOM    632  O   ALA A  80     -10.468  -8.709 -10.632  1.00 95.33           O  
ATOM    633  N   ILE A  81      -9.530  -6.713 -10.295  1.00 95.27           N  
ATOM    634  CA  ILE A  81     -10.387  -6.372  -9.165  1.00 95.27           C  
ATOM    635  C   ILE A  81     -11.796  -6.059  -9.662  1.00 95.27           C  
ATOM    636  CB  ILE A  81      -9.821  -5.174  -8.369  1.00 95.27           C  
ATOM    637  O   ILE A  81     -12.783  -6.476  -9.051  1.00 95.27           O  
ATOM    638  CG1 ILE A  81      -8.564  -5.592  -7.597  1.00 95.27           C  
ATOM    639  CG2 ILE A  81     -10.882  -4.606  -7.422  1.00 95.27           C  
ATOM    640  CD1 ILE A  81      -7.838  -4.435  -6.924  1.00 95.27           C  
ATOM    641  N   ILE A  82     -11.878  -5.439 -10.763  1.00 95.31           N  
ATOM    642  CA  ILE A  82     -13.157  -5.002 -11.313  1.00 95.31           C  
ATOM    643  C   ILE A  82     -13.911  -6.202 -11.881  1.00 95.31           C  
ATOM    644  CB  ILE A  82     -12.965  -3.924 -12.403  1.00 95.31           C  
ATOM    645  O   ILE A  82     -15.140  -6.267 -11.799  1.00 95.31           O  
ATOM    646  CG1 ILE A  82     -12.453  -2.620 -11.780  1.00 95.31           C  
ATOM    647  CG2 ILE A  82     -14.272  -3.690 -13.167  1.00 95.31           C  
ATOM    648  CD1 ILE A  82     -11.942  -1.608 -12.796  1.00 95.31           C  
ATOM    649  N   LYS A  83     -13.145  -7.150 -12.334  1.00 93.42           N  
ATOM    650  CA  LYS A  83     -13.757  -8.326 -12.945  1.00 93.42           C  
ATOM    651  C   LYS A  83     -14.621  -9.082 -11.939  1.00 93.42           C  
ATOM    652  CB  LYS A  83     -12.685  -9.255 -13.517  1.00 93.42           C  
ATOM    653  O   LYS A  83     -14.164  -9.407 -10.841  1.00 93.42           O  
ATOM    654  CG  LYS A  83     -13.240 -10.421 -14.320  1.00 93.42           C  
ATOM    655  CD  LYS A  83     -12.125 -11.276 -14.908  1.00 93.42           C  
ATOM    656  CE  LYS A  83     -12.680 -12.450 -15.703  1.00 93.42           C  
ATOM    657  NZ  LYS A  83     -11.590 -13.294 -16.279  1.00 93.42           N  
ATOM    658  N   GLY A  84     -15.857  -9.343 -12.209  1.00 85.55           N  
ATOM    659  CA  GLY A  84     -16.775 -10.138 -11.408  1.00 85.55           C  
ATOM    660  C   GLY A  84     -17.544  -9.317 -10.390  1.00 85.55           C  
ATOM    661  O   GLY A  84     -18.240  -9.870  -9.536  1.00 85.55           O  
ATOM    662  N   THR A  85     -17.316  -7.996 -10.371  1.00 88.86           N  
ATOM    663  CA  THR A  85     -17.992  -7.143  -9.399  1.00 88.86           C  
ATOM    664  C   THR A  85     -19.507  -7.277  -9.524  1.00 88.86           C  
ATOM    665  CB  THR A  85     -17.588  -5.667  -9.574  1.00 88.86           C  
ATOM    666  O   THR A  85     -20.213  -7.362  -8.516  1.00 88.86           O  
ATOM    667  CG2 THR A  85     -18.302  -4.778  -8.561  1.00 88.86           C  
ATOM    668  OG1 THR A  85     -16.173  -5.541  -9.391  1.00 88.86           O  
ATOM    669  N   SER A  86     -20.020  -7.481 -10.708  1.00 83.44           N  
ATOM    670  CA  SER A  86     -21.458  -7.556 -10.943  1.00 83.44           C  
ATOM    671  C   SER A  86     -22.019  -8.906 -10.510  1.00 83.44           C  
ATOM    672  CB  SER A  86     -21.773  -7.314 -12.420  1.00 83.44           C  
ATOM    673  O   SER A  86     -23.192  -9.008 -10.143  1.00 83.44           O  
ATOM    674  OG  SER A  86     -21.273  -6.056 -12.841  1.00 83.44           O  
ATOM    675  N   ASP A  87     -21.156  -9.922 -10.378  1.00 85.20           N  
ATOM    676  CA  ASP A  87     -21.609 -11.272 -10.057  1.00 85.20           C  
ATOM    677  C   ASP A  87     -21.630 -11.499  -8.547  1.00 85.20           C  
ATOM    678  CB  ASP A  87     -20.715 -12.313 -10.733  1.00 85.20           C  
ATOM    679  O   ASP A  87     -22.134 -12.520  -8.075  1.00 85.20           O  
ATOM    680  CG  ASP A  87     -20.762 -12.241 -12.249  1.00 85.20           C  
ATOM    681  OD1 ASP A  87     -21.818 -11.875 -12.810  1.00 85.20           O  
ATOM    682  OD2 ASP A  87     -19.736 -12.555 -12.889  1.00 85.20           O  
ATOM    683  N   GLY A  88     -21.158 -10.488  -7.756  1.00 78.88           N  
ATOM    684  CA  GLY A  88     -21.127 -10.648  -6.311  1.00 78.88           C  
ATOM    685  C   GLY A  88     -20.047 -11.602  -5.839  1.00 78.88           C  
ATOM    686  O   GLY A  88     -20.129 -12.143  -4.734  1.00 78.88           O  
ATOM    687  N   ASN A  89     -19.123 -11.923  -6.748  1.00 86.75           N  
ATOM    688  CA  ASN A  89     -18.033 -12.824  -6.389  1.00 86.75           C  
ATOM    689  C   ASN A  89     -17.126 -12.211  -5.326  1.00 86.75           C  
ATOM    690  CB  ASN A  89     -17.219 -13.203  -7.628  1.00 86.75           C  
ATOM    691  O   ASN A  89     -16.899 -11.000  -5.321  1.00 86.75           O  
ATOM    692  CG  ASN A  89     -17.969 -14.138  -8.556  1.00 86.75           C  
ATOM    693  ND2 ASN A  89     -17.482 -14.271  -9.784  1.00 86.75           N  
ATOM    694  OD1 ASN A  89     -18.978 -14.735  -8.173  1.00 86.75           O  
ATOM    695  N   ILE A  90     -16.867 -13.037  -4.372  1.00 87.46           N  
ATOM    696  CA  ILE A  90     -15.918 -12.648  -3.335  1.00 87.46           C  
ATOM    697  C   ILE A  90     -14.515 -12.548  -3.931  1.00 87.46           C  
ATOM    698  CB  ILE A  90     -15.929 -13.646  -2.155  1.00 87.46           C  
ATOM    699  O   ILE A  90     -14.053 -13.472  -4.604  1.00 87.46           O  
ATOM    700  CG1 ILE A  90     -17.318 -13.690  -1.507  1.00 87.46           C  
ATOM    701  CG2 ILE A  90     -14.856 -13.278  -1.127  1.00 87.46           C  
ATOM    702  CD1 ILE A  90     -17.473 -14.776  -0.452  1.00 87.46           C  
ATOM    703  N   LEU A  91     -13.904 -11.395  -3.781  1.00 91.75           N  
ATOM    704  CA  LEU A  91     -12.554 -11.149  -4.275  1.00 91.75           C  
ATOM    705  C   LEU A  91     -11.519 -11.847  -3.399  1.00 91.75           C  
ATOM    706  CB  LEU A  91     -12.267  -9.646  -4.326  1.00 91.75           C  
ATOM    707  O   LEU A  91     -11.654 -11.874  -2.174  1.00 91.75           O  
ATOM    708  CG  LEU A  91     -11.065  -9.214  -5.167  1.00 91.75           C  
ATOM    709  CD1 LEU A  91     -11.317  -9.507  -6.642  1.00 91.75           C  
ATOM    710  CD2 LEU A  91     -10.768  -7.733  -4.954  1.00 91.75           C  
ATOM    711  N   ASP A  92     -10.577 -12.440  -4.133  1.00 92.40           N  
ATOM    712  CA  ASP A  92      -9.491 -13.083  -3.399  1.00 92.40           C  
ATOM    713  C   ASP A  92      -8.700 -12.063  -2.584  1.00 92.40           C  
ATOM    714  CB  ASP A  92      -8.560 -13.825  -4.360  1.00 92.40           C  
ATOM    715  O   ASP A  92      -8.299 -11.020  -3.105  1.00 92.40           O  
ATOM    716  CG  ASP A  92      -7.575 -14.735  -3.646  1.00 92.40           C  
ATOM    717  OD1 ASP A  92      -6.615 -14.228  -3.027  1.00 92.40           O  
ATOM    718  OD2 ASP A  92      -7.759 -15.970  -3.707  1.00 92.40           O  
ATOM    719  N   GLN A  93      -8.452 -12.336  -1.307  1.00 91.38           N  
ATOM    720  CA  GLN A  93      -7.754 -11.456  -0.376  1.00 91.38           C  
ATOM    721  C   GLN A  93      -6.330 -11.175  -0.846  1.00 91.38           C  
ATOM    722  CB  GLN A  93      -7.734 -12.065   1.027  1.00 91.38           C  
ATOM    723  O   GLN A  93      -5.827 -10.061  -0.687  1.00 91.38           O  
ATOM    724  CG  GLN A  93      -9.103 -12.126   1.691  1.00 91.38           C  
ATOM    725  CD  GLN A  93      -9.059 -12.755   3.070  1.00 91.38           C  
ATOM    726  NE2 GLN A  93     -10.228 -12.962   3.666  1.00 91.38           N  
ATOM    727  OE1 GLN A  93      -7.982 -13.054   3.597  1.00 91.38           O  
ATOM    728  N   LYS A  94      -5.700 -12.139  -1.487  1.00 91.74           N  
ATOM    729  CA  LYS A  94      -4.330 -11.996  -1.972  1.00 91.74           C  
ATOM    730  C   LYS A  94      -4.246 -10.953  -3.082  1.00 91.74           C  
ATOM    731  CB  LYS A  94      -3.795 -13.339  -2.473  1.00 91.74           C  
ATOM    732  O   LYS A  94      -3.295 -10.170  -3.135  1.00 91.74           O  
ATOM    733  CG  LYS A  94      -3.419 -14.308  -1.362  1.00 91.74           C  
ATOM    734  CD  LYS A  94      -2.820 -15.593  -1.921  1.00 91.74           C  
ATOM    735  CE  LYS A  94      -2.535 -16.604  -0.818  1.00 91.74           C  
ATOM    736  NZ  LYS A  94      -1.994 -17.883  -1.366  1.00 91.74           N  
ATOM    737  N   LEU A  95      -5.254 -10.963  -3.910  1.00 94.93           N  
ATOM    738  CA  LEU A  95      -5.329  -9.983  -4.988  1.00 94.93           C  
ATOM    739  C   LEU A  95      -5.427  -8.567  -4.430  1.00 94.93           C  
ATOM    740  CB  LEU A  95      -6.530 -10.272  -5.892  1.00 94.93           C  
ATOM    741  O   LEU A  95      -4.697  -7.673  -4.864  1.00 94.93           O  
ATOM    742  CG  LEU A  95      -6.757  -9.298  -7.050  1.00 94.93           C  
ATOM    743  CD1 LEU A  95      -5.552  -9.296  -7.985  1.00 94.93           C  
ATOM    744  CD2 LEU A  95      -8.030  -9.658  -7.810  1.00 94.93           C  
ATOM    745  N   LEU A  96      -6.296  -8.314  -3.425  1.00 94.45           N  
ATOM    746  CA  LEU A  96      -6.505  -7.008  -2.811  1.00 94.45           C  
ATOM    747  C   LEU A  96      -5.235  -6.522  -2.120  1.00 94.45           C  
ATOM    748  CB  LEU A  96      -7.657  -7.066  -1.805  1.00 94.45           C  
ATOM    749  O   LEU A  96      -4.828  -5.372  -2.297  1.00 94.45           O  
ATOM    750  CG  LEU A  96      -9.052  -7.305  -2.384  1.00 94.45           C  
ATOM    751  CD1 LEU A  96     -10.058  -7.545  -1.263  1.00 94.45           C  
ATOM    752  CD2 LEU A  96      -9.481  -6.125  -3.250  1.00 94.45           C  
ATOM    753  N   MET A  97      -4.651  -7.413  -1.472  1.00 91.97           N  
ATOM    754  CA  MET A  97      -3.434  -7.085  -0.735  1.00 91.97           C  
ATOM    755  C   MET A  97      -2.310  -6.694  -1.687  1.00 91.97           C  
ATOM    756  CB  MET A  97      -2.997  -8.266   0.134  1.00 91.97           C  
ATOM    757  O   MET A  97      -1.607  -5.709  -1.454  1.00 91.97           O  
ATOM    758  CG  MET A  97      -1.806  -7.961   1.028  1.00 91.97           C  
ATOM    759  SD  MET A  97      -1.359  -9.374   2.110  1.00 91.97           S  
ATOM    760  CE  MET A  97      -0.910 -10.607   0.857  1.00 91.97           C  
ATOM    761  N   ASN A  98      -2.100  -7.467  -2.743  1.00 94.16           N  
ATOM    762  CA  ASN A  98      -1.026  -7.211  -3.696  1.00 94.16           C  
ATOM    763  C   ASN A  98      -1.299  -5.959  -4.526  1.00 94.16           C  
ATOM    764  CB  ASN A  98      -0.820  -8.420  -4.611  1.00 94.16           C  
ATOM    765  O   ASN A  98      -0.369  -5.246  -4.905  1.00 94.16           O  
ATOM    766  CG  ASN A  98       0.012  -9.508  -3.963  1.00 94.16           C  
ATOM    767  ND2 ASN A  98      -0.651 -10.548  -3.471  1.00 94.16           N  
ATOM    768  OD1 ASN A  98       1.241  -9.415  -3.903  1.00 94.16           O  
ATOM    769  N   TYR A  99      -2.545  -5.681  -4.735  1.00 95.27           N  
ATOM    770  CA  TYR A  99      -2.887  -4.425  -5.395  1.00 95.27           C  
ATOM    771  C   TYR A  99      -2.512  -3.232  -4.524  1.00 95.27           C  
ATOM    772  CB  TYR A  99      -4.382  -4.381  -5.726  1.00 95.27           C  
ATOM    773  O   TYR A  99      -1.949  -2.251  -5.014  1.00 95.27           O  
ATOM    774  CG  TYR A  99      -4.802  -3.138  -6.472  1.00 95.27           C  
ATOM    775  CD1 TYR A  99      -5.845  -2.341  -6.005  1.00 95.27           C  
ATOM    776  CD2 TYR A  99      -4.158  -2.759  -7.645  1.00 95.27           C  
ATOM    777  CE1 TYR A  99      -6.237  -1.196  -6.690  1.00 95.27           C  
ATOM    778  CE2 TYR A  99      -4.542  -1.616  -8.338  1.00 95.27           C  
ATOM    779  OH  TYR A  99      -5.964   0.291  -8.536  1.00 95.27           O  
ATOM    780  CZ  TYR A  99      -5.580  -0.842  -7.854  1.00 95.27           C  
ATOM    781  N   ALA A 100      -2.892  -3.297  -3.254  1.00 93.29           N  
ATOM    782  CA  ALA A 100      -2.508  -2.240  -2.322  1.00 93.29           C  
ATOM    783  C   ALA A 100      -0.994  -2.048  -2.304  1.00 93.29           C  
ATOM    784  CB  ALA A 100      -3.017  -2.557  -0.918  1.00 93.29           C  
ATOM    785  O   ALA A 100      -0.506  -0.915  -2.295  1.00 93.29           O  
ATOM    786  N   TYR A 101      -0.296  -3.196  -2.355  1.00 92.36           N  
ATOM    787  CA  TYR A 101       1.162  -3.170  -2.398  1.00 92.36           C  
ATOM    788  C   TYR A 101       1.658  -2.434  -3.637  1.00 92.36           C  
ATOM    789  CB  TYR A 101       1.726  -4.594  -2.376  1.00 92.36           C  
ATOM    790  O   TYR A 101       2.550  -1.587  -3.548  1.00 92.36           O  
ATOM    791  CG  TYR A 101       3.223  -4.657  -2.557  1.00 92.36           C  
ATOM    792  CD1 TYR A 101       3.782  -5.008  -3.783  1.00 92.36           C  
ATOM    793  CD2 TYR A 101       4.081  -4.366  -1.502  1.00 92.36           C  
ATOM    794  CE1 TYR A 101       5.161  -5.069  -3.954  1.00 92.36           C  
ATOM    795  CE2 TYR A 101       5.462  -4.423  -1.661  1.00 92.36           C  
ATOM    796  OH  TYR A 101       7.358  -4.834  -3.051  1.00 92.36           O  
ATOM    797  CZ  TYR A 101       5.992  -4.775  -2.888  1.00 92.36           C  
ATOM    798  N   VAL A 102       1.089  -2.690  -4.750  1.00 94.22           N  
ATOM    799  CA  VAL A 102       1.476  -2.083  -6.019  1.00 94.22           C  
ATOM    800  C   VAL A 102       1.232  -0.576  -5.968  1.00 94.22           C  
ATOM    801  CB  VAL A 102       0.707  -2.707  -7.205  1.00 94.22           C  
ATOM    802  O   VAL A 102       2.081   0.211  -6.393  1.00 94.22           O  
ATOM    803  CG1 VAL A 102       0.946  -1.908  -8.485  1.00 94.22           C  
ATOM    804  CG2 VAL A 102       1.117  -4.166  -7.398  1.00 94.22           C  
ATOM    805  N   LEU A 103       0.153  -0.151  -5.343  1.00 93.17           N  
ATOM    806  CA  LEU A 103      -0.211   1.260  -5.277  1.00 93.17           C  
ATOM    807  C   LEU A 103       0.740   2.025  -4.363  1.00 93.17           C  
ATOM    808  CB  LEU A 103      -1.651   1.420  -4.783  1.00 93.17           C  
ATOM    809  O   LEU A 103       1.024   3.201  -4.600  1.00 93.17           O  
ATOM    810  CG  LEU A 103      -2.753   0.997  -5.756  1.00 93.17           C  
ATOM    811  CD1 LEU A 103      -4.123   1.154  -5.105  1.00 93.17           C  
ATOM    812  CD2 LEU A 103      -2.671   1.810  -7.043  1.00 93.17           C  
ATOM    813  N   GLN A 104       1.223   1.402  -3.401  1.00 87.64           N  
ATOM    814  CA  GLN A 104       2.127   2.041  -2.451  1.00 87.64           C  
ATOM    815  C   GLN A 104       3.463   2.380  -3.106  1.00 87.64           C  
ATOM    816  CB  GLN A 104       2.352   1.142  -1.235  1.00 87.64           C  
ATOM    817  O   GLN A 104       4.170   3.285  -2.656  1.00 87.64           O  
ATOM    818  CG  GLN A 104       1.160   1.076  -0.290  1.00 87.64           C  
ATOM    819  CD  GLN A 104       1.367   0.096   0.850  1.00 87.64           C  
ATOM    820  NE2 GLN A 104       0.340  -0.081   1.674  1.00 87.64           N  
ATOM    821  OE1 GLN A 104       2.442  -0.498   0.988  1.00 87.64           O  
ATOM    822  N   HIS A 105       3.760   1.726  -4.202  1.00 87.56           N  
ATOM    823  CA  HIS A 105       5.012   1.968  -4.911  1.00 87.56           C  
ATOM    824  C   HIS A 105       4.822   2.986  -6.031  1.00 87.56           C  
ATOM    825  CB  HIS A 105       5.568   0.661  -5.478  1.00 87.56           C  
ATOM    826  O   HIS A 105       5.742   3.231  -6.815  1.00 87.56           O  
ATOM    827  CG  HIS A 105       6.193  -0.223  -4.445  1.00 87.56           C  
ATOM    828  CD2 HIS A 105       7.481  -0.354  -4.049  1.00 87.56           C  
ATOM    829  ND1 HIS A 105       5.463  -1.113  -3.687  1.00 87.56           N  
ATOM    830  CE1 HIS A 105       6.278  -1.754  -2.866  1.00 87.56           C  
ATOM    831  NE2 HIS A 105       7.508  -1.312  -3.066  1.00 87.56           N  
ATOM    832  N   ALA A 106       3.579   3.533  -6.129  1.00 84.31           N  
ATOM    833  CA  ALA A 106       3.224   4.411  -7.241  1.00 84.31           C  
ATOM    834  C   ALA A 106       3.739   5.828  -7.007  1.00 84.31           C  
ATOM    835  CB  ALA A 106       1.711   4.425  -7.446  1.00 84.31           C  
ATOM    836  O   ALA A 106       3.751   6.651  -7.926  1.00 84.31           O  
ATOM    837  N   LYS A 107       4.373   6.133  -5.817  1.00 73.40           N  
ATOM    838  CA  LYS A 107       4.655   7.537  -5.533  1.00 73.40           C  
ATOM    839  C   LYS A 107       5.546   8.149  -6.610  1.00 73.40           C  
ATOM    840  CB  LYS A 107       5.315   7.685  -4.161  1.00 73.40           C  
ATOM    841  O   LYS A 107       6.662   7.679  -6.840  1.00 73.40           O  
ATOM    842  CG  LYS A 107       4.386   7.393  -2.992  1.00 73.40           C  
ATOM    843  CD  LYS A 107       5.080   7.620  -1.655  1.00 73.40           C  
ATOM    844  CE  LYS A 107       4.175   7.258  -0.486  1.00 73.40           C  
ATOM    845  NZ  LYS A 107       4.851   7.480   0.827  1.00 73.40           N  
ATOM    846  N   GLY A 108       4.931   9.072  -7.444  1.00 75.39           N  
ATOM    847  CA  GLY A 108       5.683   9.843  -8.421  1.00 75.39           C  
ATOM    848  C   GLY A 108       5.667   9.227  -9.807  1.00 75.39           C  
ATOM    849  O   GLY A 108       6.260   9.770 -10.741  1.00 75.39           O  
ATOM    850  N   ILE A 109       4.940   8.069  -9.949  1.00 81.20           N  
ATOM    851  CA  ILE A 109       5.054   7.341 -11.208  1.00 81.20           C  
ATOM    852  C   ILE A 109       3.734   7.420 -11.971  1.00 81.20           C  
ATOM    853  CB  ILE A 109       5.451   5.866 -10.974  1.00 81.20           C  
ATOM    854  O   ILE A 109       3.726   7.581 -13.194  1.00 81.20           O  
ATOM    855  CG1 ILE A 109       6.795   5.784 -10.240  1.00 81.20           C  
ATOM    856  CG2 ILE A 109       5.504   5.104 -12.301  1.00 81.20           C  
ATOM    857  CD1 ILE A 109       7.154   4.384  -9.760  1.00 81.20           C  
ATOM    858  N   LEU A 110       2.580   7.408 -11.265  1.00 82.28           N  
ATOM    859  CA  LEU A 110       1.277   7.299 -11.912  1.00 82.28           C  
ATOM    860  C   LEU A 110       0.695   8.680 -12.198  1.00 82.28           C  
ATOM    861  CB  LEU A 110       0.309   6.496 -11.039  1.00 82.28           C  
ATOM    862  O   LEU A 110       0.887   9.613 -11.415  1.00 82.28           O  
ATOM    863  CG  LEU A 110       0.584   4.995 -10.927  1.00 82.28           C  
ATOM    864  CD1 LEU A 110      -0.326   4.367  -9.877  1.00 82.28           C  
ATOM    865  CD2 LEU A 110       0.397   4.315 -12.279  1.00 82.28           C  
ATOM    866  N   SER A 111       0.180   8.854 -13.455  1.00 83.12           N  
ATOM    867  CA  SER A 111      -0.590  10.051 -13.777  1.00 83.12           C  
ATOM    868  C   SER A 111      -2.067   9.864 -13.446  1.00 83.12           C  
ATOM    869  CB  SER A 111      -0.432  10.408 -15.256  1.00 83.12           C  
ATOM    870  O   SER A 111      -2.557   8.734 -13.385  1.00 83.12           O  
ATOM    871  OG  SER A 111      -1.149   9.499 -16.073  1.00 83.12           O  
ATOM    872  N   ALA A 112      -2.755  10.910 -12.936  1.00 76.29           N  
ATOM    873  CA  ALA A 112      -4.160  10.970 -12.541  1.00 76.29           C  
ATOM    874  C   ALA A 112      -5.062  10.405 -13.634  1.00 76.29           C  
ATOM    875  CB  ALA A 112      -4.560  12.408 -12.215  1.00 76.29           C  
ATOM    876  O   ALA A 112      -6.017   9.680 -13.346  1.00 76.29           O  
ATOM    877  N   ALA A 113      -4.848  10.611 -14.863  1.00 69.53           N  
ATOM    878  CA  ALA A 113      -5.747  10.326 -15.978  1.00 69.53           C  
ATOM    879  C   ALA A 113      -5.751   8.837 -16.312  1.00 69.53           C  
ATOM    880  CB  ALA A 113      -5.349  11.143 -17.205  1.00 69.53           C  
ATOM    881  O   ALA A 113      -6.781   8.286 -16.708  1.00 69.53           O  
ATOM    882  N   THR A 114      -4.867   8.033 -15.763  1.00 69.68           N  
ATOM    883  CA  THR A 114      -4.717   6.711 -16.361  1.00 69.68           C  
ATOM    884  C   THR A 114      -4.808   5.622 -15.296  1.00 69.68           C  
ATOM    885  CB  THR A 114      -3.379   6.586 -17.113  1.00 69.68           C  
ATOM    886  O   THR A 114      -4.873   4.434 -15.619  1.00 69.68           O  
ATOM    887  CG2 THR A 114      -3.352   7.491 -18.341  1.00 69.68           C  
ATOM    888  OG1 THR A 114      -2.308   6.958 -16.236  1.00 69.68           O  
ATOM    889  N   ALA A 115      -5.077   5.861 -14.053  1.00 74.54           N  
ATOM    890  CA  ALA A 115      -4.907   4.844 -13.018  1.00 74.54           C  
ATOM    891  C   ALA A 115      -6.217   4.107 -12.752  1.00 74.54           C  
ATOM    892  CB  ALA A 115      -4.386   5.478 -11.730  1.00 74.54           C  
ATOM    893  O   ALA A 115      -6.231   3.081 -12.069  1.00 74.54           O  
ATOM    894  N   GLN A 116      -7.304   4.239 -13.594  1.00 86.84           N  
ATOM    895  CA  GLN A 116      -8.575   3.547 -13.409  1.00 86.84           C  
ATOM    896  C   GLN A 116      -8.899   3.379 -11.928  1.00 86.84           C  
ATOM    897  CB  GLN A 116      -8.549   2.183 -14.100  1.00 86.84           C  
ATOM    898  O   GLN A 116      -9.392   2.329 -11.510  1.00 86.84           O  
ATOM    899  CG  GLN A 116      -8.438   2.262 -15.616  1.00 86.84           C  
ATOM    900  CD  GLN A 116      -8.661   0.923 -16.292  1.00 86.84           C  
ATOM    901  NE2 GLN A 116      -8.653   0.920 -17.621  1.00 86.84           N  
ATOM    902  OE1 GLN A 116      -8.837  -0.102 -15.626  1.00 86.84           O  
ATOM    903  N   LEU A 117      -8.469   4.290 -11.066  1.00 92.06           N  
ATOM    904  CA  LEU A 117      -8.699   4.161  -9.631  1.00 92.06           C  
ATOM    905  C   LEU A 117     -10.171   4.377  -9.296  1.00 92.06           C  
ATOM    906  CB  LEU A 117      -7.836   5.161  -8.858  1.00 92.06           C  
ATOM    907  O   LEU A 117     -10.698   3.759  -8.367  1.00 92.06           O  
ATOM    908  CG  LEU A 117      -6.324   4.934  -8.911  1.00 92.06           C  
ATOM    909  CD1 LEU A 117      -5.598   6.010  -8.110  1.00 92.06           C  
ATOM    910  CD2 LEU A 117      -5.973   3.545  -8.390  1.00 92.06           C  
ATOM    911  N   GLY A 118     -10.900   5.243 -10.116  1.00 92.52           N  
ATOM    912  CA  GLY A 118     -12.320   5.479  -9.914  1.00 92.52           C  
ATOM    913  C   GLY A 118     -13.155   4.216 -10.014  1.00 92.52           C  
ATOM    914  O   GLY A 118     -13.892   3.877  -9.086  1.00 92.52           O  
ATOM    915  N   PRO A 119     -13.046   3.549 -11.123  1.00 94.53           N  
ATOM    916  CA  PRO A 119     -13.800   2.303 -11.278  1.00 94.53           C  
ATOM    917  C   PRO A 119     -13.482   1.282 -10.188  1.00 94.53           C  
ATOM    918  CB  PRO A 119     -13.356   1.791 -12.651  1.00 94.53           C  
ATOM    919  O   PRO A 119     -14.358   0.513  -9.783  1.00 94.53           O  
ATOM    920  CG  PRO A 119     -12.997   3.022 -13.420  1.00 94.53           C  
ATOM    921  CD  PRO A 119     -12.338   3.994 -12.483  1.00 94.53           C  
ATOM    922  N   VAL A 120     -12.203   1.185  -9.742  1.00 95.80           N  
ATOM    923  CA  VAL A 120     -11.828   0.272  -8.668  1.00 95.80           C  
ATOM    924  C   VAL A 120     -12.586   0.634  -7.393  1.00 95.80           C  
ATOM    925  CB  VAL A 120     -10.305   0.295  -8.409  1.00 95.80           C  
ATOM    926  O   VAL A 120     -13.089  -0.246  -6.691  1.00 95.80           O  
ATOM    927  CG1 VAL A 120      -9.959  -0.498  -7.150  1.00 95.80           C  
ATOM    928  CG2 VAL A 120      -9.550  -0.256  -9.616  1.00 95.80           C  
ATOM    929  N   VAL A 121     -12.700   1.931  -7.076  1.00 96.19           N  
ATOM    930  CA  VAL A 121     -13.421   2.383  -5.890  1.00 96.19           C  
ATOM    931  C   VAL A 121     -14.888   1.975  -5.990  1.00 96.19           C  
ATOM    932  CB  VAL A 121     -13.305   3.913  -5.705  1.00 96.19           C  
ATOM    933  O   VAL A 121     -15.467   1.476  -5.022  1.00 96.19           O  
ATOM    934  CG1 VAL A 121     -14.210   4.390  -4.571  1.00 96.19           C  
ATOM    935  CG2 VAL A 121     -11.854   4.309  -5.437  1.00 96.19           C  
ATOM    936  N   VAL A 122     -15.461   2.125  -7.164  1.00 95.93           N  
ATOM    937  CA  VAL A 122     -16.855   1.758  -7.391  1.00 95.93           C  
ATOM    938  C   VAL A 122     -17.042   0.262  -7.144  1.00 95.93           C  
ATOM    939  CB  VAL A 122     -17.313   2.122  -8.821  1.00 95.93           C  
ATOM    940  O   VAL A 122     -17.980  -0.147  -6.455  1.00 95.93           O  
ATOM    941  CG1 VAL A 122     -18.692   1.534  -9.113  1.00 95.93           C  
ATOM    942  CG2 VAL A 122     -17.325   3.639  -9.006  1.00 95.93           C  
ATOM    943  N   SER A 123     -16.119  -0.523  -7.715  1.00 96.22           N  
ATOM    944  CA  SER A 123     -16.182  -1.973  -7.556  1.00 96.22           C  
ATOM    945  C   SER A 123     -16.045  -2.374  -6.092  1.00 96.22           C  
ATOM    946  CB  SER A 123     -15.090  -2.651  -8.384  1.00 96.22           C  
ATOM    947  O   SER A 123     -16.818  -3.194  -5.592  1.00 96.22           O  
ATOM    948  OG  SER A 123     -15.118  -4.056  -8.199  1.00 96.22           O  
ATOM    949  N   LEU A 124     -15.099  -1.813  -5.362  1.00 96.67           N  
ATOM    950  CA  LEU A 124     -14.867  -2.131  -3.957  1.00 96.67           C  
ATOM    951  C   LEU A 124     -16.053  -1.701  -3.099  1.00 96.67           C  
ATOM    952  CB  LEU A 124     -13.589  -1.452  -3.457  1.00 96.67           C  
ATOM    953  O   LEU A 124     -16.422  -2.396  -2.150  1.00 96.67           O  
ATOM    954  CG  LEU A 124     -12.272  -1.984  -4.026  1.00 96.67           C  
ATOM    955  CD1 LEU A 124     -11.104  -1.131  -3.543  1.00 96.67           C  
ATOM    956  CD2 LEU A 124     -12.072  -3.444  -3.635  1.00 96.67           C  
ATOM    957  N   GLN A 125     -16.663  -0.540  -3.417  1.00 96.38           N  
ATOM    958  CA  GLN A 125     -17.846  -0.075  -2.702  1.00 96.38           C  
ATOM    959  C   GLN A 125     -18.993  -1.074  -2.826  1.00 96.38           C  
ATOM    960  CB  GLN A 125     -18.284   1.295  -3.222  1.00 96.38           C  
ATOM    961  O   GLN A 125     -19.654  -1.395  -1.836  1.00 96.38           O  
ATOM    962  CG  GLN A 125     -19.535   1.838  -2.545  1.00 96.38           C  
ATOM    963  CD  GLN A 125     -20.244   2.890  -3.378  1.00 96.38           C  
ATOM    964  NE2 GLN A 125     -21.444   3.272  -2.955  1.00 96.38           N  
ATOM    965  OE1 GLN A 125     -19.716   3.356  -4.393  1.00 96.38           O  
ATOM    966  N   LYS A 126     -19.297  -1.521  -4.046  1.00 95.83           N  
ATOM    967  CA  LYS A 126     -20.368  -2.486  -4.279  1.00 95.83           C  
ATOM    968  C   LYS A 126     -20.118  -3.781  -3.512  1.00 95.83           C  
ATOM    969  CB  LYS A 126     -20.508  -2.782  -5.773  1.00 95.83           C  
ATOM    970  O   LYS A 126     -21.039  -4.345  -2.918  1.00 95.83           O  
ATOM    971  CG  LYS A 126     -21.143  -1.652  -6.571  1.00 95.83           C  
ATOM    972  CD  LYS A 126     -21.331  -2.037  -8.033  1.00 95.83           C  
ATOM    973  CE  LYS A 126     -21.973  -0.910  -8.830  1.00 95.83           C  
ATOM    974  NZ  LYS A 126     -22.094  -1.255 -10.278  1.00 95.83           N  
ATOM    975  N   ARG A 127     -18.902  -4.210  -3.496  1.00 94.90           N  
ATOM    976  CA  ARG A 127     -18.553  -5.436  -2.785  1.00 94.90           C  
ATOM    977  C   ARG A 127     -18.652  -5.241  -1.276  1.00 94.90           C  
ATOM    978  CB  ARG A 127     -17.143  -5.894  -3.163  1.00 94.90           C  
ATOM    979  O   ARG A 127     -19.091  -6.141  -0.556  1.00 94.90           O  
ATOM    980  CG  ARG A 127     -17.033  -6.451  -4.574  1.00 94.90           C  
ATOM    981  CD  ARG A 127     -15.601  -6.836  -4.919  1.00 94.90           C  
ATOM    982  NE  ARG A 127     -15.468  -7.212  -6.323  1.00 94.90           N  
ATOM    983  NH1 ARG A 127     -15.805  -9.469  -5.965  1.00 94.90           N  
ATOM    984  NH2 ARG A 127     -15.429  -8.684  -8.086  1.00 94.90           N  
ATOM    985  CZ  ARG A 127     -15.568  -8.454  -6.788  1.00 94.90           C  
ATOM    986  N   LEU A 128     -18.193  -4.103  -0.861  1.00 95.37           N  
ATOM    987  CA  LEU A 128     -18.327  -3.793   0.558  1.00 95.37           C  
ATOM    988  C   LEU A 128     -19.794  -3.773   0.974  1.00 95.37           C  
ATOM    989  CB  LEU A 128     -17.676  -2.444   0.877  1.00 95.37           C  
ATOM    990  O   LEU A 128     -20.155  -4.319   2.019  1.00 95.37           O  
ATOM    991  CG  LEU A 128     -17.687  -2.016   2.345  1.00 95.37           C  
ATOM    992  CD1 LEU A 128     -16.997  -3.067   3.209  1.00 95.37           C  
ATOM    993  CD2 LEU A 128     -17.016  -0.657   2.510  1.00 95.37           C  
ATOM    994  N   GLU A 129     -20.615  -3.145   0.133  1.00 94.98           N  
ATOM    995  CA  GLU A 129     -22.053  -3.128   0.385  1.00 94.98           C  
ATOM    996  C   GLU A 129     -22.614  -4.545   0.475  1.00 94.98           C  
ATOM    997  CB  GLU A 129     -22.782  -2.342  -0.707  1.00 94.98           C  
ATOM    998  O   GLU A 129     -23.385  -4.856   1.385  1.00 94.98           O  
ATOM    999  CG  GLU A 129     -24.279  -2.206  -0.473  1.00 94.98           C  
ATOM   1000  CD  GLU A 129     -24.979  -1.368  -1.530  1.00 94.98           C  
ATOM   1001  OE1 GLU A 129     -26.167  -1.022  -1.342  1.00 94.98           O  
ATOM   1002  OE2 GLU A 129     -24.334  -1.055  -2.556  1.00 94.98           O  
ATOM   1003  N   GLY A 130     -22.254  -5.386  -0.495  1.00 93.40           N  
ATOM   1004  CA  GLY A 130     -22.668  -6.780  -0.482  1.00 93.40           C  
ATOM   1005  C   GLY A 130     -22.220  -7.524   0.762  1.00 93.40           C  
ATOM   1006  O   GLY A 130     -22.995  -8.280   1.353  1.00 93.40           O  
ATOM   1007  N   ALA A 131     -20.946  -7.244   1.161  1.00 93.08           N  
ATOM   1008  CA  ALA A 131     -20.378  -7.913   2.328  1.00 93.08           C  
ATOM   1009  C   ALA A 131     -21.090  -7.484   3.607  1.00 93.08           C  
ATOM   1010  CB  ALA A 131     -18.882  -7.623   2.432  1.00 93.08           C  
ATOM   1011  O   ALA A 131     -21.298  -8.295   4.512  1.00 93.08           O  
ATOM   1012  N   ILE A 132     -21.484  -6.200   3.744  1.00 93.40           N  
ATOM   1013  CA  ILE A 132     -22.175  -5.663   4.912  1.00 93.40           C  
ATOM   1014  C   ILE A 132     -23.559  -6.297   5.030  1.00 93.40           C  
ATOM   1015  CB  ILE A 132     -22.294  -4.124   4.839  1.00 93.40           C  
ATOM   1016  O   ILE A 132     -24.001  -6.636   6.130  1.00 93.40           O  
ATOM   1017  CG1 ILE A 132     -20.921  -3.472   5.034  1.00 93.40           C  
ATOM   1018  CG2 ILE A 132     -23.297  -3.611   5.877  1.00 93.40           C  
ATOM   1019  CD1 ILE A 132     -20.897  -1.978   4.739  1.00 93.40           C  
ATOM   1020  N   ASN A 133     -24.167  -6.591   3.907  1.00 92.19           N  
ATOM   1021  CA  ASN A 133     -25.521  -7.134   3.878  1.00 92.19           C  
ATOM   1022  C   ASN A 133     -25.527  -8.638   4.134  1.00 92.19           C  
ATOM   1023  CB  ASN A 133     -26.196  -6.821   2.541  1.00 92.19           C  
ATOM   1024  O   ASN A 133     -26.525  -9.188   4.605  1.00 92.19           O  
ATOM   1025  CG  ASN A 133     -26.514  -5.348   2.378  1.00 92.19           C  
ATOM   1026  ND2 ASN A 133     -26.594  -4.892   1.133  1.00 92.19           N  
ATOM   1027  OD1 ASN A 133     -26.686  -4.624   3.362  1.00 92.19           O  
ATOM   1028  N   GLN A 134     -24.411  -9.367   3.920  1.00 89.13           N  
ATOM   1029  CA  GLN A 134     -24.321 -10.808   4.130  1.00 89.13           C  
ATOM   1030  C   GLN A 134     -23.911 -11.130   5.564  1.00 89.13           C  
ATOM   1031  CB  GLN A 134     -23.330 -11.433   3.147  1.00 89.13           C  
ATOM   1032  O   GLN A 134     -22.909 -10.611   6.060  1.00 89.13           O  
ATOM   1033  CG  GLN A 134     -23.797 -11.400   1.698  1.00 89.13           C  
ATOM   1034  CD  GLN A 134     -22.769 -11.966   0.737  1.00 89.13           C  
ATOM   1035  NE2 GLN A 134     -22.976 -11.738  -0.555  1.00 89.13           N  
ATOM   1036  OE1 GLN A 134     -21.795 -12.603   1.153  1.00 89.13           O  
ATOM   1037  N   ALA A 135     -24.724 -11.225   6.589  1.00 70.50           N  
ATOM   1038  CA  ALA A 135     -24.681 -11.510   8.021  1.00 70.50           C  
ATOM   1039  C   ALA A 135     -23.832 -12.744   8.310  1.00 70.50           C  
ATOM   1040  CB  ALA A 135     -26.094 -11.699   8.569  1.00 70.50           C  
ATOM   1041  O   ALA A 135     -23.978 -13.774   7.648  1.00 70.50           O  
ATOM   1042  N   GLY A 136     -22.411 -12.716   8.551  1.00 66.81           N  
ATOM   1043  CA  GLY A 136     -21.972 -13.873   9.316  1.00 66.81           C  
ATOM   1044  C   GLY A 136     -20.661 -14.454   8.821  1.00 66.81           C  
ATOM   1045  O   GLY A 136     -19.855 -14.944   9.615  1.00 66.81           O  
ATOM   1046  N   ASN A 137     -19.936 -14.019   7.873  1.00 60.38           N  
ATOM   1047  CA  ASN A 137     -18.645 -14.587   7.498  1.00 60.38           C  
ATOM   1048  C   ASN A 137     -17.840 -13.626   6.629  1.00 60.38           C  
ATOM   1049  CB  ASN A 137     -18.836 -15.923   6.777  1.00 60.38           C  
ATOM   1050  O   ASN A 137     -16.681 -13.894   6.308  1.00 60.38           O  
ATOM   1051  CG  ASN A 137     -19.337 -17.018   7.698  1.00 60.38           C  
ATOM   1052  ND2 ASN A 137     -19.754 -18.137   7.118  1.00 60.38           N  
ATOM   1053  OD1 ASN A 137     -19.350 -16.859   8.922  1.00 60.38           O  
ATOM   1054  N   GLY A 138     -18.085 -12.274   7.013  1.00 83.19           N  
ATOM   1055  CA  GLY A 138     -17.418 -11.402   6.060  1.00 83.19           C  
ATOM   1056  C   GLY A 138     -16.600 -10.309   6.722  1.00 83.19           C  
ATOM   1057  O   GLY A 138     -16.207  -9.340   6.070  1.00 83.19           O  
ATOM   1058  N   THR A 139     -16.455 -10.526   8.201  1.00 90.34           N  
ATOM   1059  CA  THR A 139     -15.836  -9.344   8.790  1.00 90.34           C  
ATOM   1060  C   THR A 139     -14.386  -9.209   8.336  1.00 90.34           C  
ATOM   1061  CB  THR A 139     -15.893  -9.392  10.328  1.00 90.34           C  
ATOM   1062  O   THR A 139     -13.896  -8.097   8.126  1.00 90.34           O  
ATOM   1063  CG2 THR A 139     -17.316  -9.175  10.833  1.00 90.34           C  
ATOM   1064  OG1 THR A 139     -15.428 -10.670  10.778  1.00 90.34           O  
ATOM   1065  N   GLN A 140     -13.685 -10.428   8.254  1.00 91.70           N  
ATOM   1066  CA  GLN A 140     -12.315 -10.381   7.754  1.00 91.70           C  
ATOM   1067  C   GLN A 140     -12.267  -9.841   6.328  1.00 91.70           C  
ATOM   1068  CB  GLN A 140     -11.673 -11.768   7.813  1.00 91.70           C  
ATOM   1069  O   GLN A 140     -11.391  -9.042   5.989  1.00 91.70           O  
ATOM   1070  CG  GLN A 140     -10.217 -11.792   7.367  1.00 91.70           C  
ATOM   1071  CD  GLN A 140      -9.302 -11.040   8.315  1.00 91.70           C  
ATOM   1072  NE2 GLN A 140      -8.207 -10.507   7.784  1.00 91.70           N  
ATOM   1073  OE1 GLN A 140      -9.576 -10.939   9.515  1.00 91.70           O  
ATOM   1074  N   TYR A 141     -13.142 -10.334   5.503  1.00 90.86           N  
ATOM   1075  CA  TYR A 141     -13.250  -9.852   4.131  1.00 90.86           C  
ATOM   1076  C   TYR A 141     -13.573  -8.363   4.099  1.00 90.86           C  
ATOM   1077  CB  TYR A 141     -14.323 -10.635   3.369  1.00 90.86           C  
ATOM   1078  O   TYR A 141     -12.988  -7.611   3.316  1.00 90.86           O  
ATOM   1079  CG  TYR A 141     -14.495 -10.193   1.936  1.00 90.86           C  
ATOM   1080  CD1 TYR A 141     -15.721  -9.716   1.476  1.00 90.86           C  
ATOM   1081  CD2 TYR A 141     -13.434 -10.251   1.039  1.00 90.86           C  
ATOM   1082  CE1 TYR A 141     -15.885  -9.309   0.156  1.00 90.86           C  
ATOM   1083  CE2 TYR A 141     -13.587  -9.847  -0.283  1.00 90.86           C  
ATOM   1084  OH  TYR A 141     -14.971  -8.975  -2.022  1.00 90.86           O  
ATOM   1085  CZ  TYR A 141     -14.814  -9.377  -0.714  1.00 90.86           C  
ATOM   1086  N   GLN A 142     -14.522  -7.906   4.970  1.00 93.29           N  
ATOM   1087  CA  GLN A 142     -14.825  -6.483   5.088  1.00 93.29           C  
ATOM   1088  C   GLN A 142     -13.572  -5.682   5.431  1.00 93.29           C  
ATOM   1089  CB  GLN A 142     -15.903  -6.249   6.147  1.00 93.29           C  
ATOM   1090  O   GLN A 142     -13.335  -4.616   4.858  1.00 93.29           O  
ATOM   1091  CG  GLN A 142     -17.269  -6.803   5.766  1.00 93.29           C  
ATOM   1092  CD  GLN A 142     -18.276  -6.713   6.897  1.00 93.29           C  
ATOM   1093  NE2 GLN A 142     -19.534  -7.019   6.598  1.00 93.29           N  
ATOM   1094  OE1 GLN A 142     -17.926  -6.372   8.032  1.00 93.29           O  
ATOM   1095  N   LEU A 143     -12.840  -6.206   6.425  1.00 93.54           N  
ATOM   1096  CA  LEU A 143     -11.613  -5.527   6.828  1.00 93.54           C  
ATOM   1097  C   LEU A 143     -10.662  -5.377   5.646  1.00 93.54           C  
ATOM   1098  CB  LEU A 143     -10.923  -6.292   7.960  1.00 93.54           C  
ATOM   1099  O   LEU A 143     -10.138  -4.288   5.400  1.00 93.54           O  
ATOM   1100  CG  LEU A 143      -9.577  -5.740   8.430  1.00 93.54           C  
ATOM   1101  CD1 LEU A 143      -9.750  -4.335   8.997  1.00 93.54           C  
ATOM   1102  CD2 LEU A 143      -8.950  -6.667   9.466  1.00 93.54           C  
ATOM   1103  N   GLN A 144     -10.533  -6.447   4.833  1.00 93.44           N  
ATOM   1104  CA  GLN A 144      -9.607  -6.407   3.706  1.00 93.44           C  
ATOM   1105  C   GLN A 144     -10.087  -5.433   2.634  1.00 93.44           C  
ATOM   1106  CB  GLN A 144      -9.430  -7.803   3.106  1.00 93.44           C  
ATOM   1107  O   GLN A 144      -9.287  -4.700   2.050  1.00 93.44           O  
ATOM   1108  CG  GLN A 144      -8.354  -7.879   2.032  1.00 93.44           C  
ATOM   1109  CD  GLN A 144      -6.960  -7.632   2.579  1.00 93.44           C  
ATOM   1110  NE2 GLN A 144      -6.052  -7.196   1.712  1.00 93.44           N  
ATOM   1111  OE1 GLN A 144      -6.702  -7.831   3.770  1.00 93.44           O  
ATOM   1112  N   LEU A 145     -11.377  -5.409   2.388  1.00 95.18           N  
ATOM   1113  CA  LEU A 145     -11.942  -4.470   1.425  1.00 95.18           C  
ATOM   1114  C   LEU A 145     -11.698  -3.029   1.863  1.00 95.18           C  
ATOM   1115  CB  LEU A 145     -13.443  -4.716   1.254  1.00 95.18           C  
ATOM   1116  O   LEU A 145     -11.284  -2.193   1.057  1.00 95.18           O  
ATOM   1117  CG  LEU A 145     -13.840  -5.958   0.454  1.00 95.18           C  
ATOM   1118  CD1 LEU A 145     -15.346  -6.182   0.535  1.00 95.18           C  
ATOM   1119  CD2 LEU A 145     -13.390  -5.825  -0.997  1.00 95.18           C  
ATOM   1120  N   VAL A 146     -11.884  -2.812   3.165  1.00 96.53           N  
ATOM   1121  CA  VAL A 146     -11.735  -1.459   3.690  1.00 96.53           C  
ATOM   1122  C   VAL A 146     -10.268  -1.038   3.624  1.00 96.53           C  
ATOM   1123  CB  VAL A 146     -12.254  -1.352   5.142  1.00 96.53           C  
ATOM   1124  O   VAL A 146      -9.958   0.098   3.256  1.00 96.53           O  
ATOM   1125  CG1 VAL A 146     -11.885  -0.001   5.750  1.00 96.53           C  
ATOM   1126  CG2 VAL A 146     -13.766  -1.566   5.183  1.00 96.53           C  
ATOM   1127  N   CYS A 147      -9.389  -1.958   3.936  1.00 95.17           N  
ATOM   1128  CA  CYS A 147      -7.963  -1.656   3.889  1.00 95.17           C  
ATOM   1129  C   CYS A 147      -7.519  -1.336   2.466  1.00 95.17           C  
ATOM   1130  CB  CYS A 147      -7.148  -2.827   4.436  1.00 95.17           C  
ATOM   1131  O   CYS A 147      -6.744  -0.404   2.248  1.00 95.17           O  
ATOM   1132  SG  CYS A 147      -7.268  -3.024   6.228  1.00 95.17           S  
ATOM   1133  N   THR A 148      -7.981  -2.174   1.490  1.00 95.14           N  
ATOM   1134  CA  THR A 148      -7.655  -1.925   0.090  1.00 95.14           C  
ATOM   1135  C   THR A 148      -8.258  -0.604  -0.379  1.00 95.14           C  
ATOM   1136  CB  THR A 148      -8.153  -3.069  -0.812  1.00 95.14           C  
ATOM   1137  O   THR A 148      -7.608   0.163  -1.091  1.00 95.14           O  
ATOM   1138  CG2 THR A 148      -7.778  -2.824  -2.270  1.00 95.14           C  
ATOM   1139  OG1 THR A 148      -7.564  -4.302  -0.379  1.00 95.14           O  
ATOM   1140  N   LEU A 149      -9.500  -0.348   0.053  1.00 96.77           N  
ATOM   1141  CA  LEU A 149     -10.152   0.921  -0.252  1.00 96.77           C  
ATOM   1142  C   LEU A 149      -9.336   2.094   0.280  1.00 96.77           C  
ATOM   1143  CB  LEU A 149     -11.563   0.955   0.341  1.00 96.77           C  
ATOM   1144  O   LEU A 149      -9.138   3.088  -0.423  1.00 96.77           O  
ATOM   1145  CG  LEU A 149     -12.412   2.181   0.000  1.00 96.77           C  
ATOM   1146  CD1 LEU A 149     -12.628   2.274  -1.507  1.00 96.77           C  
ATOM   1147  CD2 LEU A 149     -13.748   2.127   0.734  1.00 96.77           C  
ATOM   1148  N   SER A 150      -8.874   1.988   1.477  1.00 96.35           N  
ATOM   1149  CA  SER A 150      -8.050   3.031   2.078  1.00 96.35           C  
ATOM   1150  C   SER A 150      -6.795   3.289   1.250  1.00 96.35           C  
ATOM   1151  CB  SER A 150      -7.659   2.650   3.506  1.00 96.35           C  
ATOM   1152  O   SER A 150      -6.431   4.442   1.008  1.00 96.35           O  
ATOM   1153  OG  SER A 150      -8.805   2.570   4.337  1.00 96.35           O  
ATOM   1154  N   ALA A 151      -6.150   2.184   0.796  1.00 94.78           N  
ATOM   1155  CA  ALA A 151      -4.943   2.305  -0.018  1.00 94.78           C  
ATOM   1156  C   ALA A 151      -5.240   3.013  -1.337  1.00 94.78           C  
ATOM   1157  CB  ALA A 151      -4.339   0.928  -0.282  1.00 94.78           C  
ATOM   1158  O   ALA A 151      -4.469   3.869  -1.776  1.00 94.78           O  
ATOM   1159  N   VAL A 152      -6.361   2.658  -1.980  1.00 95.11           N  
ATOM   1160  CA  VAL A 152      -6.761   3.264  -3.246  1.00 95.11           C  
ATOM   1161  C   VAL A 152      -7.051   4.749  -3.040  1.00 95.11           C  
ATOM   1162  CB  VAL A 152      -7.997   2.557  -3.847  1.00 95.11           C  
ATOM   1163  O   VAL A 152      -6.612   5.589  -3.829  1.00 95.11           O  
ATOM   1164  CG1 VAL A 152      -8.499   3.305  -5.081  1.00 95.11           C  
ATOM   1165  CG2 VAL A 152      -7.666   1.107  -4.195  1.00 95.11           C  
ATOM   1166  N   LEU A 153      -7.711   5.070  -1.947  1.00 95.50           N  
ATOM   1167  CA  LEU A 153      -8.036   6.461  -1.650  1.00 95.50           C  
ATOM   1168  C   LEU A 153      -6.773   7.266  -1.365  1.00 95.50           C  
ATOM   1169  CB  LEU A 153      -8.989   6.545  -0.455  1.00 95.50           C  
ATOM   1170  O   LEU A 153      -6.646   8.409  -1.812  1.00 95.50           O  
ATOM   1171  CG  LEU A 153     -10.403   6.004  -0.676  1.00 95.50           C  
ATOM   1172  CD1 LEU A 153     -11.161   5.947   0.646  1.00 95.50           C  
ATOM   1173  CD2 LEU A 153     -11.151   6.860  -1.692  1.00 95.50           C  
ATOM   1174  N   ASP A 154      -5.875   6.688  -0.637  1.00 93.95           N  
ATOM   1175  CA  ASP A 154      -4.596   7.351  -0.402  1.00 93.95           C  
ATOM   1176  C   ASP A 154      -3.880   7.646  -1.719  1.00 93.95           C  
ATOM   1177  CB  ASP A 154      -3.705   6.495   0.500  1.00 93.95           C  
ATOM   1178  O   ASP A 154      -3.320   8.730  -1.898  1.00 93.95           O  
ATOM   1179  CG  ASP A 154      -4.089   6.583   1.967  1.00 93.95           C  
ATOM   1180  OD1 ASP A 154      -4.850   7.499   2.345  1.00 93.95           O  
ATOM   1181  OD2 ASP A 154      -3.624   5.729   2.752  1.00 93.95           O  
ATOM   1182  N   ALA A 155      -3.882   6.620  -2.553  1.00 92.17           N  
ATOM   1183  CA  ALA A 155      -3.241   6.791  -3.854  1.00 92.17           C  
ATOM   1184  C   ALA A 155      -3.905   7.912  -4.649  1.00 92.17           C  
ATOM   1185  CB  ALA A 155      -3.284   5.486  -4.644  1.00 92.17           C  
ATOM   1186  O   ALA A 155      -3.224   8.706  -5.302  1.00 92.17           O  
ATOM   1187  N   MET A 156      -5.191   7.985  -4.581  1.00 92.74           N  
ATOM   1188  CA  MET A 156      -5.931   9.035  -5.274  1.00 92.74           C  
ATOM   1189  C   MET A 156      -5.561  10.412  -4.732  1.00 92.74           C  
ATOM   1190  CB  MET A 156      -7.438   8.809  -5.141  1.00 92.74           C  
ATOM   1191  O   MET A 156      -5.410  11.365  -5.498  1.00 92.74           O  
ATOM   1192  CG  MET A 156      -7.955   7.630  -5.948  1.00 92.74           C  
ATOM   1193  SD  MET A 156      -9.755   7.356  -5.720  1.00 92.74           S  
ATOM   1194  CE  MET A 156     -10.416   8.718  -6.721  1.00 92.74           C  
ATOM   1195  N   ILE A 157      -5.406  10.511  -3.429  1.00 91.31           N  
ATOM   1196  CA  ILE A 157      -5.001  11.768  -2.809  1.00 91.31           C  
ATOM   1197  C   ILE A 157      -3.594  12.142  -3.271  1.00 91.31           C  
ATOM   1198  CB  ILE A 157      -5.052  11.680  -1.267  1.00 91.31           C  
ATOM   1199  O   ILE A 157      -3.343  13.288  -3.651  1.00 91.31           O  
ATOM   1200  CG1 ILE A 157      -6.505  11.592  -0.786  1.00 91.31           C  
ATOM   1201  CG2 ILE A 157      -4.337  12.876  -0.633  1.00 91.31           C  
ATOM   1202  CD1 ILE A 157      -6.649  11.236   0.688  1.00 91.31           C  
ATOM   1203  N   ASP A 158      -2.679  11.156  -3.334  1.00 89.57           N  
ATOM   1204  CA  ASP A 158      -1.299  11.401  -3.743  1.00 89.57           C  
ATOM   1205  C   ASP A 158      -1.231  11.853  -5.200  1.00 89.57           C  
ATOM   1206  CB  ASP A 158      -0.448  10.145  -3.542  1.00 89.57           C  
ATOM   1207  O   ASP A 158      -0.419  12.712  -5.552  1.00 89.57           O  
ATOM   1208  CG  ASP A 158      -0.226   9.808  -2.078  1.00 89.57           C  
ATOM   1209  OD1 ASP A 158      -0.380  10.701  -1.216  1.00 89.57           O  
ATOM   1210  OD2 ASP A 158       0.109   8.640  -1.784  1.00 89.57           O  
ATOM   1211  N   LEU A 159      -2.203  11.374  -5.973  1.00 87.21           N  
ATOM   1212  CA  LEU A 159      -2.197  11.653  -7.405  1.00 87.21           C  
ATOM   1213  C   LEU A 159      -3.107  12.833  -7.733  1.00 87.21           C  
ATOM   1214  CB  LEU A 159      -2.639  10.418  -8.194  1.00 87.21           C  
ATOM   1215  O   LEU A 159      -3.255  13.202  -8.900  1.00 87.21           O  
ATOM   1216  CG  LEU A 159      -1.710   9.205  -8.129  1.00 87.21           C  
ATOM   1217  CD1 LEU A 159      -2.369   7.997  -8.788  1.00 87.21           C  
ATOM   1218  CD2 LEU A 159      -0.373   9.518  -8.791  1.00 87.21           C  
ATOM   1219  N   LYS A 160      -3.726  13.343  -6.673  1.00 86.37           N  
ATOM   1220  CA  LYS A 160      -4.630  14.483  -6.797  1.00 86.37           C  
ATOM   1221  C   LYS A 160      -5.766  14.180  -7.769  1.00 86.37           C  
ATOM   1222  CB  LYS A 160      -3.866  15.726  -7.255  1.00 86.37           C  
ATOM   1223  O   LYS A 160      -6.080  14.996  -8.639  1.00 86.37           O  
ATOM   1224  CG  LYS A 160      -2.773  16.170  -6.294  1.00 86.37           C  
ATOM   1225  CD  LYS A 160      -2.134  17.479  -6.740  1.00 86.37           C  
ATOM   1226  CE  LYS A 160      -1.068  17.945  -5.757  1.00 86.37           C  
ATOM   1227  NZ  LYS A 160      -0.436  19.226  -6.192  1.00 86.37           N  
ATOM   1228  N   ILE A 161      -6.211  12.918  -7.728  1.00 85.63           N  
ATOM   1229  CA  ILE A 161      -7.369  12.522  -8.523  1.00 85.63           C  
ATOM   1230  C   ILE A 161      -8.647  13.035  -7.863  1.00 85.63           C  
ATOM   1231  CB  ILE A 161      -7.436  10.988  -8.699  1.00 85.63           C  
ATOM   1232  O   ILE A 161      -8.899  12.763  -6.687  1.00 85.63           O  
ATOM   1233  CG1 ILE A 161      -6.181  10.479  -9.417  1.00 85.63           C  
ATOM   1234  CG2 ILE A 161      -8.703  10.587  -9.460  1.00 85.63           C  
ATOM   1235  CD1 ILE A 161      -6.091   8.961  -9.504  1.00 85.63           C  
ATOM   1236  N   TYR A 162      -9.325  13.932  -8.608  1.00 83.66           N  
ATOM   1237  CA  TYR A 162     -10.552  14.560  -8.131  1.00 83.66           C  
ATOM   1238  C   TYR A 162     -11.752  14.111  -8.957  1.00 83.66           C  
ATOM   1239  CB  TYR A 162     -10.429  16.086  -8.178  1.00 83.66           C  
ATOM   1240  O   TYR A 162     -11.593  13.437  -9.978  1.00 83.66           O  
ATOM   1241  CG  TYR A 162      -9.179  16.614  -7.517  1.00 83.66           C  
ATOM   1242  CD1 TYR A 162      -9.026  16.568  -6.133  1.00 83.66           C  
ATOM   1243  CD2 TYR A 162      -8.149  17.162  -8.274  1.00 83.66           C  
ATOM   1244  CE1 TYR A 162      -7.877  17.055  -5.519  1.00 83.66           C  
ATOM   1245  CE2 TYR A 162      -6.995  17.652  -7.671  1.00 83.66           C  
ATOM   1246  OH  TYR A 162      -5.728  18.078  -5.694  1.00 83.66           O  
ATOM   1247  CZ  TYR A 162      -6.868  17.594  -6.296  1.00 83.66           C  
ATOM   1248  N   GLY A 163     -12.949  14.161  -8.338  1.00 81.87           N  
ATOM   1249  CA  GLY A 163     -14.142  14.022  -9.157  1.00 81.87           C  
ATOM   1250  C   GLY A 163     -14.923  12.755  -8.865  1.00 81.87           C  
ATOM   1251  O   GLY A 163     -15.523  12.167  -9.767  1.00 81.87           O  
ATOM   1252  N   LEU A 164     -14.798  12.284  -7.653  1.00 89.99           N  
ATOM   1253  CA  LEU A 164     -15.674  11.164  -7.326  1.00 89.99           C  
ATOM   1254  C   LEU A 164     -17.132  11.610  -7.279  1.00 89.99           C  
ATOM   1255  CB  LEU A 164     -15.274  10.544  -5.985  1.00 89.99           C  
ATOM   1256  O   LEU A 164     -17.447  12.657  -6.709  1.00 89.99           O  
ATOM   1257  CG  LEU A 164     -13.889   9.898  -5.923  1.00 89.99           C  
ATOM   1258  CD1 LEU A 164     -13.596   9.406  -4.510  1.00 89.99           C  
ATOM   1259  CD2 LEU A 164     -13.787   8.754  -6.926  1.00 89.99           C  
ATOM   1260  N   ASP A 165     -17.940  10.933  -8.079  1.00 93.54           N  
ATOM   1261  CA  ASP A 165     -19.362  11.263  -8.068  1.00 93.54           C  
ATOM   1262  C   ASP A 165     -19.907  11.297  -6.642  1.00 93.54           C  
ATOM   1263  CB  ASP A 165     -20.153  10.260  -8.910  1.00 93.54           C  
ATOM   1264  O   ASP A 165     -19.824  10.304  -5.916  1.00 93.54           O  
ATOM   1265  CG  ASP A 165     -21.617  10.634  -9.059  1.00 93.54           C  
ATOM   1266  OD1 ASP A 165     -22.440  10.228  -8.211  1.00 93.54           O  
ATOM   1267  OD2 ASP A 165     -21.951  11.339 -10.036  1.00 93.54           O  
ATOM   1268  N   ARG A 166     -20.404  12.409  -6.191  1.00 90.55           N  
ATOM   1269  CA  ARG A 166     -20.869  12.610  -4.823  1.00 90.55           C  
ATOM   1270  C   ARG A 166     -22.019  11.665  -4.491  1.00 90.55           C  
ATOM   1271  CB  ARG A 166     -21.307  14.062  -4.611  1.00 90.55           C  
ATOM   1272  O   ARG A 166     -22.005  11.004  -3.450  1.00 90.55           O  
ATOM   1273  CG  ARG A 166     -21.773  14.365  -3.196  1.00 90.55           C  
ATOM   1274  CD  ARG A 166     -22.231  15.809  -3.051  1.00 90.55           C  
ATOM   1275  NE  ARG A 166     -22.856  16.047  -1.753  1.00 90.55           N  
ATOM   1276  NH1 ARG A 166     -23.511  18.210  -2.234  1.00 90.55           N  
ATOM   1277  NH2 ARG A 166     -23.987  17.292  -0.188  1.00 90.55           N  
ATOM   1278  CZ  ARG A 166     -23.450  17.183  -1.395  1.00 90.55           C  
ATOM   1279  N   VAL A 167     -23.083  11.633  -5.361  1.00 92.28           N  
ATOM   1280  CA  VAL A 167     -24.349  10.961  -5.085  1.00 92.28           C  
ATOM   1281  C   VAL A 167     -24.185   9.454  -5.269  1.00 92.28           C  
ATOM   1282  CB  VAL A 167     -25.481  11.489  -5.995  1.00 92.28           C  
ATOM   1283  O   VAL A 167     -24.642   8.668  -4.436  1.00 92.28           O  
ATOM   1284  CG1 VAL A 167     -26.774  10.711  -5.754  1.00 92.28           C  
ATOM   1285  CG2 VAL A 167     -25.701  12.982  -5.761  1.00 92.28           C  
ATOM   1286  N   ALA A 168     -23.457   9.149  -6.270  1.00 93.97           N  
ATOM   1287  CA  ALA A 168     -23.417   7.740  -6.650  1.00 93.97           C  
ATOM   1288  C   ALA A 168     -22.304   7.003  -5.910  1.00 93.97           C  
ATOM   1289  CB  ALA A 168     -23.231   7.601  -8.159  1.00 93.97           C  
ATOM   1290  O   ALA A 168     -22.403   5.798  -5.667  1.00 93.97           O  
ATOM   1291  N   LEU A 169     -21.305   7.730  -5.485  1.00 94.82           N  
ATOM   1292  CA  LEU A 169     -20.158   6.999  -4.957  1.00 94.82           C  
ATOM   1293  C   LEU A 169     -19.729   7.563  -3.607  1.00 94.82           C  
ATOM   1294  CB  LEU A 169     -18.987   7.054  -5.942  1.00 94.82           C  
ATOM   1295  O   LEU A 169     -19.709   6.842  -2.606  1.00 94.82           O  
ATOM   1296  CG  LEU A 169     -17.718   6.308  -5.528  1.00 94.82           C  
ATOM   1297  CD1 LEU A 169     -18.019   4.828  -5.314  1.00 94.82           C  
ATOM   1298  CD2 LEU A 169     -16.625   6.490  -6.575  1.00 94.82           C  
ATOM   1299  N   HIS A 170     -19.404   8.891  -3.549  1.00 94.58           N  
ATOM   1300  CA  HIS A 170     -18.812   9.504  -2.366  1.00 94.58           C  
ATOM   1301  C   HIS A 170     -19.720   9.348  -1.151  1.00 94.58           C  
ATOM   1302  CB  HIS A 170     -18.521  10.984  -2.618  1.00 94.58           C  
ATOM   1303  O   HIS A 170     -19.296   8.830  -0.116  1.00 94.58           O  
ATOM   1304  CG  HIS A 170     -17.703  11.627  -1.543  1.00 94.58           C  
ATOM   1305  CD2 HIS A 170     -16.374  11.869  -1.462  1.00 94.58           C  
ATOM   1306  ND1 HIS A 170     -18.254  12.102  -0.372  1.00 94.58           N  
ATOM   1307  CE1 HIS A 170     -17.296  12.611   0.384  1.00 94.58           C  
ATOM   1308  NE2 HIS A 170     -16.145  12.482  -0.254  1.00 94.58           N  
ATOM   1309  N   GLU A 171     -20.986   9.713  -1.118  1.00 94.80           N  
ATOM   1310  CA  GLU A 171     -21.899   9.740   0.021  1.00 94.80           C  
ATOM   1311  C   GLU A 171     -22.269   8.328   0.466  1.00 94.80           C  
ATOM   1312  CB  GLU A 171     -23.164  10.531  -0.322  1.00 94.80           C  
ATOM   1313  O   GLU A 171     -22.186   8.004   1.652  1.00 94.80           O  
ATOM   1314  CG  GLU A 171     -22.983  12.041  -0.250  1.00 94.80           C  
ATOM   1315  CD  GLU A 171     -24.267  12.812  -0.512  1.00 94.80           C  
ATOM   1316  OE1 GLU A 171     -24.282  14.049  -0.320  1.00 94.80           O  
ATOM   1317  OE2 GLU A 171     -25.266  12.173  -0.912  1.00 94.80           O  
ATOM   1318  N   PRO A 172     -22.623   7.491  -0.511  1.00 96.61           N  
ATOM   1319  CA  PRO A 172     -22.928   6.129  -0.066  1.00 96.61           C  
ATOM   1320  C   PRO A 172     -21.728   5.436   0.575  1.00 96.61           C  
ATOM   1321  CB  PRO A 172     -23.341   5.421  -1.358  1.00 96.61           C  
ATOM   1322  O   PRO A 172     -21.883   4.717   1.566  1.00 96.61           O  
ATOM   1323  CG  PRO A 172     -23.829   6.514  -2.254  1.00 96.61           C  
ATOM   1324  CD  PRO A 172     -23.026   7.752  -1.976  1.00 96.61           C  
ATOM   1325  N   LEU A 173     -20.591   5.588  -0.042  1.00 97.26           N  
ATOM   1326  CA  LEU A 173     -19.386   4.985   0.517  1.00 97.26           C  
ATOM   1327  C   LEU A 173     -19.086   5.553   1.900  1.00 97.26           C  
ATOM   1328  CB  LEU A 173     -18.191   5.214  -0.412  1.00 97.26           C  
ATOM   1329  O   LEU A 173     -18.729   4.809   2.818  1.00 97.26           O  
ATOM   1330  CG  LEU A 173     -16.857   4.614   0.038  1.00 97.26           C  
ATOM   1331  CD1 LEU A 173     -17.008   3.117   0.289  1.00 97.26           C  
ATOM   1332  CD2 LEU A 173     -15.773   4.882  -1.000  1.00 97.26           C  
ATOM   1333  N   ARG A 174     -19.189   6.854   2.046  1.00 96.64           N  
ATOM   1334  CA  ARG A 174     -18.991   7.487   3.346  1.00 96.64           C  
ATOM   1335  C   ARG A 174     -19.943   6.910   4.388  1.00 96.64           C  
ATOM   1336  CB  ARG A 174     -19.183   9.002   3.241  1.00 96.64           C  
ATOM   1337  O   ARG A 174     -19.543   6.645   5.523  1.00 96.64           O  
ATOM   1338  CG  ARG A 174     -18.879   9.752   4.528  1.00 96.64           C  
ATOM   1339  CD  ARG A 174     -19.071  11.253   4.366  1.00 96.64           C  
ATOM   1340  NE  ARG A 174     -18.975  11.951   5.644  1.00 96.64           N  
ATOM   1341  NH1 ARG A 174     -19.337  14.054   4.760  1.00 96.64           N  
ATOM   1342  NH2 ARG A 174     -18.997  13.796   7.012  1.00 96.64           N  
ATOM   1343  CZ  ARG A 174     -19.103  13.265   5.802  1.00 96.64           C  
ATOM   1344  N   GLU A 175     -21.217   6.767   4.063  1.00 97.10           N  
ATOM   1345  CA  GLU A 175     -22.216   6.201   4.964  1.00 97.10           C  
ATOM   1346  C   GLU A 175     -21.840   4.783   5.384  1.00 97.10           C  
ATOM   1347  CB  GLU A 175     -23.598   6.205   4.305  1.00 97.10           C  
ATOM   1348  O   GLU A 175     -21.951   4.429   6.560  1.00 97.10           O  
ATOM   1349  CG  GLU A 175     -24.722   5.759   5.230  1.00 97.10           C  
ATOM   1350  CD  GLU A 175     -26.088   5.773   4.564  1.00 97.10           C  
ATOM   1351  OE1 GLU A 175     -27.080   5.359   5.206  1.00 97.10           O  
ATOM   1352  OE2 GLU A 175     -26.167   6.199   3.390  1.00 97.10           O  
ATOM   1353  N   GLN A 176     -21.390   4.026   4.380  1.00 97.26           N  
ATOM   1354  CA  GLN A 176     -20.960   2.664   4.678  1.00 97.26           C  
ATOM   1355  C   GLN A 176     -19.787   2.658   5.654  1.00 97.26           C  
ATOM   1356  CB  GLN A 176     -20.577   1.928   3.393  1.00 97.26           C  
ATOM   1357  O   GLN A 176     -19.776   1.887   6.616  1.00 97.26           O  
ATOM   1358  CG  GLN A 176     -21.751   1.668   2.460  1.00 97.26           C  
ATOM   1359  CD  GLN A 176     -21.321   1.116   1.114  1.00 97.26           C  
ATOM   1360  NE2 GLN A 176     -22.293   0.764   0.279  1.00 97.26           N  
ATOM   1361  OE1 GLN A 176     -20.125   1.006   0.827  1.00 97.26           O  
ATOM   1362  N   LEU A 177     -18.822   3.478   5.433  1.00 97.70           N  
ATOM   1363  CA  LEU A 177     -17.637   3.553   6.281  1.00 97.70           C  
ATOM   1364  C   LEU A 177     -17.995   4.066   7.672  1.00 97.70           C  
ATOM   1365  CB  LEU A 177     -16.579   4.460   5.647  1.00 97.70           C  
ATOM   1366  O   LEU A 177     -17.425   3.618   8.669  1.00 97.70           O  
ATOM   1367  CG  LEU A 177     -15.912   3.936   4.374  1.00 97.70           C  
ATOM   1368  CD1 LEU A 177     -15.055   5.026   3.738  1.00 97.70           C  
ATOM   1369  CD2 LEU A 177     -15.074   2.699   4.679  1.00 97.70           C  
ATOM   1370  N   ASP A 178     -18.976   5.005   7.743  1.00 97.06           N  
ATOM   1371  CA  ASP A 178     -19.457   5.488   9.034  1.00 97.06           C  
ATOM   1372  C   ASP A 178     -20.080   4.356   9.847  1.00 97.06           C  
ATOM   1373  CB  ASP A 178     -20.471   6.617   8.841  1.00 97.06           C  
ATOM   1374  O   ASP A 178     -19.843   4.246  11.052  1.00 97.06           O  
ATOM   1375  CG  ASP A 178     -19.819   7.958   8.552  1.00 97.06           C  
ATOM   1376  OD1 ASP A 178     -18.605   8.112   8.805  1.00 97.06           O  
ATOM   1377  OD2 ASP A 178     -20.526   8.869   8.070  1.00 97.06           O  
ATOM   1378  N   ASN A 179     -20.830   3.565   9.187  1.00 96.10           N  
ATOM   1379  CA  ASN A 179     -21.438   2.409   9.836  1.00 96.10           C  
ATOM   1380  C   ASN A 179     -20.382   1.436  10.353  1.00 96.10           C  
ATOM   1381  CB  ASN A 179     -22.393   1.695   8.877  1.00 96.10           C  
ATOM   1382  O   ASN A 179     -20.470   0.962  11.487  1.00 96.10           O  
ATOM   1383  CG  ASN A 179     -23.140   0.554   9.538  1.00 96.10           C  
ATOM   1384  ND2 ASN A 179     -23.323  -0.538   8.805  1.00 96.10           N  
ATOM   1385  OD1 ASN A 179     -23.551   0.653  10.697  1.00 96.10           O  
ATOM   1386  N   LEU A 180     -19.317   1.205   9.556  1.00 96.49           N  
ATOM   1387  CA  LEU A 180     -18.257   0.273   9.926  1.00 96.49           C  
ATOM   1388  C   LEU A 180     -17.352   0.876  10.995  1.00 96.49           C  
ATOM   1389  CB  LEU A 180     -17.428  -0.111   8.697  1.00 96.49           C  
ATOM   1390  O   LEU A 180     -16.734   0.147  11.774  1.00 96.49           O  
ATOM   1391  CG  LEU A 180     -18.119  -1.004   7.665  1.00 96.49           C  
ATOM   1392  CD1 LEU A 180     -17.239  -1.167   6.431  1.00 96.49           C  
ATOM   1393  CD2 LEU A 180     -18.454  -2.362   8.272  1.00 96.49           C  
ATOM   1394  N   ALA A 181     -17.211   2.192  10.988  1.00 96.87           N  
ATOM   1395  CA  ALA A 181     -16.392   2.887  11.977  1.00 96.87           C  
ATOM   1396  C   ALA A 181     -16.934   2.672  13.387  1.00 96.87           C  
ATOM   1397  CB  ALA A 181     -16.323   4.379  11.659  1.00 96.87           C  
ATOM   1398  O   ALA A 181     -16.205   2.829  14.370  1.00 96.87           O  
ATOM   1399  N   SER A 182     -18.183   2.284  13.477  1.00 95.18           N  
ATOM   1400  CA  SER A 182     -18.803   2.008  14.769  1.00 95.18           C  
ATOM   1401  C   SER A 182     -18.860   0.509  15.046  1.00 95.18           C  
ATOM   1402  CB  SER A 182     -20.213   2.599  14.825  1.00 95.18           C  
ATOM   1403  O   SER A 182     -19.563   0.068  15.957  1.00 95.18           O  
ATOM   1404  OG  SER A 182     -21.040   2.022  13.829  1.00 95.18           O  
ATOM   1405  N   HIS A 183     -18.123  -0.251  14.252  1.00 94.71           N  
ATOM   1406  CA  HIS A 183     -18.125  -1.705  14.377  1.00 94.71           C  
ATOM   1407  C   HIS A 183     -17.455  -2.147  15.673  1.00 94.71           C  
ATOM   1408  CB  HIS A 183     -17.425  -2.347  13.178  1.00 94.71           C  
ATOM   1409  O   HIS A 183     -16.582  -1.449  16.195  1.00 94.71           O  
ATOM   1410  CG  HIS A 183     -17.735  -3.800  13.010  1.00 94.71           C  
ATOM   1411  CD2 HIS A 183     -18.566  -4.438  12.153  1.00 94.71           C  
ATOM   1412  ND1 HIS A 183     -17.157  -4.779  13.788  1.00 94.71           N  
ATOM   1413  CE1 HIS A 183     -17.620  -5.960  13.415  1.00 94.71           C  
ATOM   1414  NE2 HIS A 183     -18.476  -5.781  12.424  1.00 94.71           N  
ATOM   1415  N   GLN A 184     -17.958  -3.349  16.316  1.00 93.99           N  
ATOM   1416  CA  GLN A 184     -17.442  -3.874  17.576  1.00 93.99           C  
ATOM   1417  C   GLN A 184     -16.018  -4.397  17.411  1.00 93.99           C  
ATOM   1418  CB  GLN A 184     -18.350  -4.984  18.108  1.00 93.99           C  
ATOM   1419  O   GLN A 184     -15.259  -4.463  18.381  1.00 93.99           O  
ATOM   1420  CG  GLN A 184     -19.718  -4.493  18.562  1.00 93.99           C  
ATOM   1421  CD  GLN A 184     -20.619  -5.620  19.032  1.00 93.99           C  
ATOM   1422  NE2 GLN A 184     -21.760  -5.263  19.613  1.00 93.99           N  
ATOM   1423  OE1 GLN A 184     -20.293  -6.800  18.875  1.00 93.99           O  
ATOM   1424  N   GLU A 185     -15.683  -4.757  16.083  1.00 94.55           N  
ATOM   1425  CA  GLU A 185     -14.317  -5.183  15.794  1.00 94.55           C  
ATOM   1426  C   GLU A 185     -13.382  -3.985  15.661  1.00 94.55           C  
ATOM   1427  CB  GLU A 185     -14.275  -6.028  14.518  1.00 94.55           C  
ATOM   1428  O   GLU A 185     -13.473  -3.224  14.695  1.00 94.55           O  
ATOM   1429  CG  GLU A 185     -13.157  -7.060  14.500  1.00 94.55           C  
ATOM   1430  CD  GLU A 185     -11.771  -6.445  14.607  1.00 94.55           C  
ATOM   1431  OE1 GLU A 185     -10.843  -7.123  15.103  1.00 94.55           O  
ATOM   1432  OE2 GLU A 185     -11.612  -5.275  14.193  1.00 94.55           O  
ATOM   1433  N   ILE A 186     -12.400  -3.877  16.563  1.00 95.39           N  
ATOM   1434  CA  ILE A 186     -11.608  -2.664  16.735  1.00 95.39           C  
ATOM   1435  C   ILE A 186     -10.763  -2.419  15.488  1.00 95.39           C  
ATOM   1436  CB  ILE A 186     -10.705  -2.752  17.986  1.00 95.39           C  
ATOM   1437  O   ILE A 186     -10.598  -1.275  15.057  1.00 95.39           O  
ATOM   1438  CG1 ILE A 186     -10.078  -1.386  18.289  1.00 95.39           C  
ATOM   1439  CG2 ILE A 186      -9.624  -3.820  17.798  1.00 95.39           C  
ATOM   1440  CD1 ILE A 186      -9.465  -1.280  19.678  1.00 95.39           C  
ATOM   1441  N   ARG A 187     -10.227  -3.435  14.816  1.00 95.33           N  
ATOM   1442  CA  ARG A 187      -9.415  -3.270  13.615  1.00 95.33           C  
ATOM   1443  C   ARG A 187     -10.251  -2.734  12.457  1.00 95.33           C  
ATOM   1444  CB  ARG A 187      -8.762  -4.596  13.220  1.00 95.33           C  
ATOM   1445  O   ARG A 187      -9.815  -1.839  11.731  1.00 95.33           O  
ATOM   1446  CG  ARG A 187      -7.628  -5.022  14.138  1.00 95.33           C  
ATOM   1447  CD  ARG A 187      -6.976  -6.315  13.668  1.00 95.33           C  
ATOM   1448  NE  ARG A 187      -5.839  -6.682  14.507  1.00 95.33           N  
ATOM   1449  NH1 ARG A 187      -6.809  -8.606  15.339  1.00 95.33           N  
ATOM   1450  NH2 ARG A 187      -4.701  -8.000  16.004  1.00 95.33           N  
ATOM   1451  CZ  ARG A 187      -5.785  -7.762  15.281  1.00 95.33           C  
ATOM   1452  N   LEU A 188     -11.416  -3.301  12.340  1.00 95.58           N  
ATOM   1453  CA  LEU A 188     -12.318  -2.866  11.279  1.00 95.58           C  
ATOM   1454  C   LEU A 188     -12.784  -1.433  11.515  1.00 95.58           C  
ATOM   1455  CB  LEU A 188     -13.528  -3.800  11.187  1.00 95.58           C  
ATOM   1456  O   LEU A 188     -12.803  -0.621  10.587  1.00 95.58           O  
ATOM   1457  CG  LEU A 188     -14.565  -3.463  10.114  1.00 95.58           C  
ATOM   1458  CD1 LEU A 188     -13.903  -3.389   8.742  1.00 95.58           C  
ATOM   1459  CD2 LEU A 188     -15.690  -4.491  10.116  1.00 95.58           C  
ATOM   1460  N   ALA A 189     -13.133  -1.170  12.722  1.00 96.16           N  
ATOM   1461  CA  ALA A 189     -13.568   0.181  13.068  1.00 96.16           C  
ATOM   1462  C   ALA A 189     -12.479   1.204  12.757  1.00 96.16           C  
ATOM   1463  CB  ALA A 189     -13.957   0.253  14.542  1.00 96.16           C  
ATOM   1464  O   ALA A 189     -12.753   2.252  12.168  1.00 96.16           O  
ATOM   1465  N   GLN A 190     -11.248   0.901  13.127  1.00 96.27           N  
ATOM   1466  CA  GLN A 190     -10.126   1.807  12.903  1.00 96.27           C  
ATOM   1467  C   GLN A 190      -9.841   1.972  11.413  1.00 96.27           C  
ATOM   1468  CB  GLN A 190      -8.875   1.302  13.623  1.00 96.27           C  
ATOM   1469  O   GLN A 190      -9.600   3.085  10.941  1.00 96.27           O  
ATOM   1470  CG  GLN A 190      -7.642   2.166  13.395  1.00 96.27           C  
ATOM   1471  CD  GLN A 190      -7.814   3.582  13.913  1.00 96.27           C  
ATOM   1472  NE2 GLN A 190      -7.211   4.543  13.223  1.00 96.27           N  
ATOM   1473  OE1 GLN A 190      -8.483   3.809  14.926  1.00 96.27           O  
ATOM   1474  N   ALA A 191      -9.807   0.843  10.689  1.00 96.33           N  
ATOM   1475  CA  ALA A 191      -9.576   0.890   9.247  1.00 96.33           C  
ATOM   1476  C   ALA A 191     -10.651   1.717   8.546  1.00 96.33           C  
ATOM   1477  CB  ALA A 191      -9.534  -0.522   8.669  1.00 96.33           C  
ATOM   1478  O   ALA A 191     -10.346   2.519   7.660  1.00 96.33           O  
ATOM   1479  N   ALA A 192     -11.890   1.559   8.950  1.00 97.51           N  
ATOM   1480  CA  ALA A 192     -13.008   2.294   8.364  1.00 97.51           C  
ATOM   1481  C   ALA A 192     -12.910   3.784   8.677  1.00 97.51           C  
ATOM   1482  CB  ALA A 192     -14.335   1.734   8.871  1.00 97.51           C  
ATOM   1483  O   ALA A 192     -13.181   4.624   7.816  1.00 97.51           O  
ATOM   1484  N   THR A 193     -12.515   4.071   9.933  1.00 97.35           N  
ATOM   1485  CA  THR A 193     -12.323   5.462  10.327  1.00 97.35           C  
ATOM   1486  C   THR A 193     -11.245   6.123   9.473  1.00 97.35           C  
ATOM   1487  CB  THR A 193     -11.943   5.574  11.816  1.00 97.35           C  
ATOM   1488  O   THR A 193     -11.428   7.241   8.988  1.00 97.35           O  
ATOM   1489  CG2 THR A 193     -11.688   7.025  12.211  1.00 97.35           C  
ATOM   1490  OG1 THR A 193     -13.011   5.053  12.616  1.00 97.35           O  
ATOM   1491  N   TYR A 194     -10.177   5.393   9.266  1.00 97.42           N  
ATOM   1492  CA  TYR A 194      -9.079   5.879   8.438  1.00 97.42           C  
ATOM   1493  C   TYR A 194      -9.535   6.094   7.000  1.00 97.42           C  
ATOM   1494  CB  TYR A 194      -7.905   4.896   8.472  1.00 97.42           C  
ATOM   1495  O   TYR A 194      -9.290   7.152   6.416  1.00 97.42           O  
ATOM   1496  CG  TYR A 194      -6.707   5.353   7.675  1.00 97.42           C  
ATOM   1497  CD1 TYR A 194      -6.625   5.113   6.305  1.00 97.42           C  
ATOM   1498  CD2 TYR A 194      -5.656   6.025   8.289  1.00 97.42           C  
ATOM   1499  CE1 TYR A 194      -5.523   5.531   5.566  1.00 97.42           C  
ATOM   1500  CE2 TYR A 194      -4.549   6.447   7.560  1.00 97.42           C  
ATOM   1501  OH  TYR A 194      -3.398   6.612   5.476  1.00 97.42           O  
ATOM   1502  CZ  TYR A 194      -4.491   6.196   6.202  1.00 97.42           C  
ATOM   1503  N   ALA A 195     -10.202   5.118   6.416  1.00 97.18           N  
ATOM   1504  CA  ALA A 195     -10.676   5.193   5.036  1.00 97.18           C  
ATOM   1505  C   ALA A 195     -11.669   6.338   4.859  1.00 97.18           C  
ATOM   1506  CB  ALA A 195     -11.314   3.870   4.619  1.00 97.18           C  
ATOM   1507  O   ALA A 195     -11.641   7.041   3.846  1.00 97.18           O  
ATOM   1508  N   ARG A 196     -12.511   6.485   5.810  1.00 97.43           N  
ATOM   1509  CA  ARG A 196     -13.488   7.569   5.776  1.00 97.43           C  
ATOM   1510  C   ARG A 196     -12.798   8.925   5.677  1.00 97.43           C  
ATOM   1511  CB  ARG A 196     -14.384   7.525   7.016  1.00 97.43           C  
ATOM   1512  O   ARG A 196     -13.191   9.770   4.870  1.00 97.43           O  
ATOM   1513  CG  ARG A 196     -15.444   8.614   7.048  1.00 97.43           C  
ATOM   1514  CD  ARG A 196     -16.176   8.650   8.383  1.00 97.43           C  
ATOM   1515  NE  ARG A 196     -15.313   9.131   9.458  1.00 97.43           N  
ATOM   1516  NH1 ARG A 196     -16.748   8.521  11.162  1.00 97.43           N  
ATOM   1517  NH2 ARG A 196     -14.747   9.529  11.648  1.00 97.43           N  
ATOM   1518  CZ  ARG A 196     -15.605   9.059  10.753  1.00 97.43           C  
ATOM   1519  N   GLU A 197     -11.787   9.122   6.540  1.00 96.30           N  
ATOM   1520  CA  GLU A 197     -11.070  10.393   6.529  1.00 96.30           C  
ATOM   1521  C   GLU A 197     -10.333  10.600   5.209  1.00 96.30           C  
ATOM   1522  CB  GLU A 197     -10.084  10.465   7.698  1.00 96.30           C  
ATOM   1523  O   GLU A 197     -10.234  11.726   4.717  1.00 96.30           O  
ATOM   1524  CG  GLU A 197      -9.570  11.868   7.984  1.00 96.30           C  
ATOM   1525  CD  GLU A 197     -10.678  12.861   8.297  1.00 96.30           C  
ATOM   1526  OE1 GLU A 197     -10.423  14.086   8.264  1.00 96.30           O  
ATOM   1527  OE2 GLU A 197     -11.811  12.410   8.578  1.00 96.30           O  
ATOM   1528  N   ALA A 198      -9.794   9.501   4.670  1.00 95.64           N  
ATOM   1529  CA  ALA A 198      -9.170   9.577   3.352  1.00 95.64           C  
ATOM   1530  C   ALA A 198     -10.178  10.010   2.291  1.00 95.64           C  
ATOM   1531  CB  ALA A 198      -8.553   8.231   2.977  1.00 95.64           C  
ATOM   1532  O   ALA A 198      -9.874  10.853   1.444  1.00 95.64           O  
ATOM   1533  N   LEU A 199     -11.426   9.489   2.342  1.00 95.98           N  
ATOM   1534  CA  LEU A 199     -12.496   9.815   1.405  1.00 95.98           C  
ATOM   1535  C   LEU A 199     -12.886  11.285   1.515  1.00 95.98           C  
ATOM   1536  CB  LEU A 199     -13.719   8.930   1.659  1.00 95.98           C  
ATOM   1537  O   LEU A 199     -13.079  11.958   0.500  1.00 95.98           O  
ATOM   1538  CG  LEU A 199     -14.907   9.129   0.717  1.00 95.98           C  
ATOM   1539  CD1 LEU A 199     -14.505   8.811  -0.719  1.00 95.98           C  
ATOM   1540  CD2 LEU A 199     -16.086   8.264   1.151  1.00 95.98           C  
ATOM   1541  N   VAL A 200     -12.901  11.809   2.732  1.00 93.94           N  
ATOM   1542  CA  VAL A 200     -13.284  13.194   2.989  1.00 93.94           C  
ATOM   1543  C   VAL A 200     -12.260  14.138   2.363  1.00 93.94           C  
ATOM   1544  CB  VAL A 200     -13.413  13.475   4.503  1.00 93.94           C  
ATOM   1545  O   VAL A 200     -12.609  15.233   1.914  1.00 93.94           O  
ATOM   1546  CG1 VAL A 200     -13.506  14.977   4.767  1.00 93.94           C  
ATOM   1547  CG2 VAL A 200     -14.631  12.753   5.077  1.00 93.94           C  
ATOM   1548  N   GLY A 201     -11.035  13.689   2.275  1.00 91.00           N  
ATOM   1549  CA  GLY A 201      -9.966  14.499   1.712  1.00 91.00           C  
ATOM   1550  C   GLY A 201     -10.029  14.603   0.200  1.00 91.00           C  
ATOM   1551  O   GLY A 201      -9.347  15.438  -0.398  1.00 91.00           O  
ATOM   1552  N   LEU A 202     -10.881  13.783  -0.449  1.00 90.97           N  
ATOM   1553  CA  LEU A 202     -11.007  13.783  -1.903  1.00 90.97           C  
ATOM   1554  C   LEU A 202     -12.142  14.698  -2.350  1.00 90.97           C  
ATOM   1555  CB  LEU A 202     -11.247  12.362  -2.420  1.00 90.97           C  
ATOM   1556  O   LEU A 202     -13.266  14.586  -1.856  1.00 90.97           O  
ATOM   1557  CG  LEU A 202     -10.066  11.395  -2.317  1.00 90.97           C  
ATOM   1558  CD1 LEU A 202     -10.515   9.975  -2.647  1.00 90.97           C  
ATOM   1559  CD2 LEU A 202      -8.934  11.832  -3.240  1.00 90.97           C  
ATOM   1560  N   PRO A 203     -11.833  15.699  -3.184  1.00 85.33           N  
ATOM   1561  CA  PRO A 203     -12.914  16.559  -3.672  1.00 85.33           C  
ATOM   1562  C   PRO A 203     -13.926  15.805  -4.531  1.00 85.33           C  
ATOM   1563  CB  PRO A 203     -12.177  17.616  -4.499  1.00 85.33           C  
ATOM   1564  O   PRO A 203     -13.548  14.921  -5.304  1.00 85.33           O  
ATOM   1565  CG  PRO A 203     -10.880  16.973  -4.872  1.00 85.33           C  
ATOM   1566  CD  PRO A 203     -10.572  15.902  -3.867  1.00 85.33           C  
ATOM   1567  N   ASN A 204     -15.169  15.861  -4.177  1.00 87.89           N  
ATOM   1568  CA  ASN A 204     -16.203  15.263  -5.015  1.00 87.89           C  
ATOM   1569  C   ASN A 204     -16.521  16.140  -6.223  1.00 87.89           C  
ATOM   1570  CB  ASN A 204     -17.471  15.003  -4.200  1.00 87.89           C  
ATOM   1571  O   ASN A 204     -15.910  17.194  -6.409  1.00 87.89           O  
ATOM   1572  CG  ASN A 204     -18.017  16.260  -3.551  1.00 87.89           C  
ATOM   1573  ND2 ASN A 204     -18.648  16.104  -2.394  1.00 87.89           N  
ATOM   1574  OD1 ASN A 204     -17.873  17.362  -4.087  1.00 87.89           O  
ATOM   1575  N   ASN A 205     -17.067  15.570  -7.359  1.00 84.31           N  
ATOM   1576  CA  ASN A 205     -17.368  16.283  -8.595  1.00 84.31           C  
ATOM   1577  C   ASN A 205     -18.462  17.326  -8.389  1.00 84.31           C  
ATOM   1578  CB  ASN A 205     -17.772  15.301  -9.697  1.00 84.31           C  
ATOM   1579  O   ASN A 205     -18.956  17.913  -9.353  1.00 84.31           O  
ATOM   1580  CG  ASN A 205     -19.029  14.525  -9.356  1.00 84.31           C  
ATOM   1581  ND2 ASN A 205     -19.555  13.790 -10.329  1.00 84.31           N  
ATOM   1582  OD1 ASN A 205     -19.523  14.586  -8.227  1.00 84.31           O  
ATOM   1583  N   GLU A 206     -18.815  17.610  -7.147  1.00 78.20           N  
ATOM   1584  CA  GLU A 206     -19.861  18.611  -6.961  1.00 78.20           C  
ATOM   1585  C   GLU A 206     -19.316  20.022  -7.160  1.00 78.20           C  
ATOM   1586  CB  GLU A 206     -20.488  18.480  -5.570  1.00 78.20           C  
ATOM   1587  O   GLU A 206     -18.295  20.388  -6.573  1.00 78.20           O  
ATOM   1588  CG  GLU A 206     -21.785  19.259  -5.405  1.00 78.20           C  
ATOM   1589  CD  GLU A 206     -22.478  18.996  -4.078  1.00 78.20           C  
ATOM   1590  OE1 GLU A 206     -23.662  19.374  -3.925  1.00 78.20           O  
ATOM   1591  OE2 GLU A 206     -21.831  18.409  -3.182  1.00 78.20           O  
ATOM   1592  N   SER A 207     -19.815  20.624  -8.242  1.00 70.67           N  
ATOM   1593  CA  SER A 207     -19.477  22.022  -8.487  1.00 70.67           C  
ATOM   1594  C   SER A 207     -19.879  22.903  -7.309  1.00 70.67           C  
ATOM   1595  CB  SER A 207     -20.156  22.522  -9.763  1.00 70.67           C  
ATOM   1596  O   SER A 207     -20.736  22.525  -6.508  1.00 70.67           O  
ATOM   1597  OG  SER A 207     -21.555  22.641  -9.575  1.00 70.67           O  
ATOM   1598  N   SER A 208     -19.053  23.869  -6.946  1.00 70.00           N  
ATOM   1599  CA  SER A 208     -19.382  24.859  -5.926  1.00 70.00           C  
ATOM   1600  C   SER A 208     -20.832  25.317  -6.047  1.00 70.00           C  
ATOM   1601  CB  SER A 208     -18.448  26.066  -6.028  1.00 70.00           C  
ATOM   1602  O   SER A 208     -21.512  25.515  -5.039  1.00 70.00           O  
ATOM   1603  OG  SER A 208     -18.425  26.574  -7.351  1.00 70.00           O  
ATOM   1604  N   TYR A 209     -21.334  25.400  -7.294  1.00 67.07           N  
ATOM   1605  CA  TYR A 209     -22.697  25.843  -7.566  1.00 67.07           C  
ATOM   1606  C   TYR A 209     -23.712  24.818  -7.075  1.00 67.07           C  
ATOM   1607  CB  TYR A 209     -22.891  26.094  -9.065  1.00 67.07           C  
ATOM   1608  O   TYR A 209     -24.692  25.172  -6.416  1.00 67.07           O  
ATOM   1609  CG  TYR A 209     -24.255  26.635  -9.418  1.00 67.07           C  
ATOM   1610  CD1 TYR A 209     -25.222  25.816  -9.999  1.00 67.07           C  
ATOM   1611  CD2 TYR A 209     -24.580  27.964  -9.173  1.00 67.07           C  
ATOM   1612  CE1 TYR A 209     -26.479  26.311 -10.328  1.00 67.07           C  
ATOM   1613  CE2 TYR A 209     -25.835  28.470  -9.498  1.00 67.07           C  
ATOM   1614  OH  TYR A 209     -28.020  28.132 -10.397  1.00 67.07           O  
ATOM   1615  CZ  TYR A 209     -26.776  27.637 -10.073  1.00 67.07           C  
ATOM   1616  N   HIS A 210     -23.499  23.522  -7.434  1.00 65.68           N  
ATOM   1617  CA  HIS A 210     -24.396  22.459  -6.997  1.00 65.68           C  
ATOM   1618  C   HIS A 210     -24.390  22.323  -5.478  1.00 65.68           C  
ATOM   1619  CB  HIS A 210     -24.006  21.129  -7.644  1.00 65.68           C  
ATOM   1620  O   HIS A 210     -25.429  22.058  -4.870  1.00 65.68           O  
ATOM   1621  CG  HIS A 210     -24.679  20.880  -8.956  1.00 65.68           C  
ATOM   1622  CD2 HIS A 210     -24.308  20.123 -10.016  1.00 65.68           C  
ATOM   1623  ND1 HIS A 210     -25.887  21.450  -9.292  1.00 65.68           N  
ATOM   1624  CE1 HIS A 210     -26.232  21.052 -10.506  1.00 65.68           C  
ATOM   1625  NE2 HIS A 210     -25.291  20.247 -10.967  1.00 65.68           N  
ATOM   1626  N   ALA A 211     -23.158  22.475  -4.915  1.00 69.58           N  
ATOM   1627  CA  ALA A 211     -23.053  22.477  -3.458  1.00 69.58           C  
ATOM   1628  C   ALA A 211     -23.901  23.591  -2.849  1.00 69.58           C  
ATOM   1629  CB  ALA A 211     -21.596  22.628  -3.030  1.00 69.58           C  
ATOM   1630  O   ALA A 211     -24.588  23.379  -1.847  1.00 69.58           O  
ATOM   1631  N   PHE A 212     -23.848  24.787  -3.437  1.00 71.22           N  
ATOM   1632  CA  PHE A 212     -24.622  25.945  -3.006  1.00 71.22           C  
ATOM   1633  C   PHE A 212     -26.117  25.669  -3.115  1.00 71.22           C  
ATOM   1634  CB  PHE A 212     -24.254  27.178  -3.838  1.00 71.22           C  
ATOM   1635  O   PHE A 212     -26.876  25.959  -2.188  1.00 71.22           O  
ATOM   1636  CG  PHE A 212     -25.096  28.388  -3.535  1.00 71.22           C  
ATOM   1637  CD1 PHE A 212     -26.172  28.724  -4.347  1.00 71.22           C  
ATOM   1638  CD2 PHE A 212     -24.811  29.189  -2.437  1.00 71.22           C  
ATOM   1639  CE1 PHE A 212     -26.953  29.844  -4.069  1.00 71.22           C  
ATOM   1640  CE2 PHE A 212     -25.587  30.310  -2.153  1.00 71.22           C  
ATOM   1641  CZ  PHE A 212     -26.657  30.635  -2.970  1.00 71.22           C  
ATOM   1642  N   LEU A 213     -26.576  25.127  -4.287  1.00 69.52           N  
ATOM   1643  CA  LEU A 213     -27.991  24.851  -4.508  1.00 69.52           C  
ATOM   1644  C   LEU A 213     -28.512  23.838  -3.495  1.00 69.52           C  
ATOM   1645  CB  LEU A 213     -28.219  24.332  -5.930  1.00 69.52           C  
ATOM   1646  O   LEU A 213     -29.635  23.968  -3.002  1.00 69.52           O  
ATOM   1647  CG  LEU A 213     -28.158  25.372  -7.050  1.00 69.52           C  
ATOM   1648  CD1 LEU A 213     -28.274  24.693  -8.411  1.00 69.52           C  
ATOM   1649  CD2 LEU A 213     -29.256  26.415  -6.872  1.00 69.52           C  
ATOM   1650  N   ARG A 214     -27.799  22.865  -3.189  1.00 66.27           N  
ATOM   1651  CA  ARG A 214     -28.211  21.856  -2.218  1.00 66.27           C  
ATOM   1652  C   ARG A 214     -28.368  22.464  -0.829  1.00 66.27           C  
ATOM   1653  CB  ARG A 214     -27.201  20.707  -2.176  1.00 66.27           C  
ATOM   1654  O   ARG A 214     -29.348  22.190  -0.132  1.00 66.27           O  
ATOM   1655  CG  ARG A 214     -27.653  19.519  -1.341  1.00 66.27           C  
ATOM   1656  CD  ARG A 214     -26.597  18.423  -1.301  1.00 66.27           C  
ATOM   1657  NE  ARG A 214     -25.374  18.878  -0.646  1.00 66.27           N  
ATOM   1658  NH1 ARG A 214     -25.278  17.122   0.853  1.00 66.27           N  
ATOM   1659  NH2 ARG A 214     -23.665  18.751   0.883  1.00 66.27           N  
ATOM   1660  CZ  ARG A 214     -24.775  18.249   0.362  1.00 66.27           C  
ATOM   1661  N   HIS A 215     -27.302  23.153  -0.510  1.00 68.13           N  
ATOM   1662  CA  HIS A 215     -27.377  23.788   0.800  1.00 68.13           C  
ATOM   1663  C   HIS A 215     -28.507  24.811   0.853  1.00 68.13           C  
ATOM   1664  CB  HIS A 215     -26.047  24.458   1.148  1.00 68.13           C  
ATOM   1665  O   HIS A 215     -29.177  24.950   1.879  1.00 68.13           O  
ATOM   1666  CG  HIS A 215     -24.983  23.495   1.572  1.00 68.13           C  
ATOM   1667  CD2 HIS A 215     -23.753  23.249   1.063  1.00 68.13           C  
ATOM   1668  ND1 HIS A 215     -25.135  22.644   2.645  1.00 68.13           N  
ATOM   1669  CE1 HIS A 215     -24.040  21.914   2.778  1.00 68.13           C  
ATOM   1670  NE2 HIS A 215     -23.186  22.261   1.830  1.00 68.13           N  
ATOM   1671  N   ALA A 216     -28.656  25.518  -0.299  1.00 66.68           N  
ATOM   1672  CA  ALA A 216     -29.776  26.451  -0.391  1.00 66.68           C  
ATOM   1673  C   ALA A 216     -31.109  25.725  -0.226  1.00 66.68           C  
ATOM   1674  CB  ALA A 216     -29.741  27.195  -1.723  1.00 66.68           C  
ATOM   1675  O   ALA A 216     -32.016  26.226   0.442  1.00 66.68           O  
ATOM   1676  N   TYR A 217     -31.076  24.471  -0.873  1.00 68.53           N  
ATOM   1677  CA  TYR A 217     -32.285  23.666  -0.751  1.00 68.53           C  
ATOM   1678  C   TYR A 217     -32.495  23.210   0.688  1.00 68.53           C  
ATOM   1679  CB  TYR A 217     -32.216  22.449  -1.679  1.00 68.53           C  
ATOM   1680  O   TYR A 217     -33.612  23.270   1.208  1.00 68.53           O  
ATOM   1681  CG  TYR A 217     -33.460  21.593  -1.651  1.00 68.53           C  
ATOM   1682  CD1 TYR A 217     -33.491  20.399  -0.934  1.00 68.53           C  
ATOM   1683  CD2 TYR A 217     -34.604  21.976  -2.342  1.00 68.53           C  
ATOM   1684  CE1 TYR A 217     -34.633  19.606  -0.907  1.00 68.53           C  
ATOM   1685  CE2 TYR A 217     -35.753  21.191  -2.322  1.00 68.53           C  
ATOM   1686  OH  TYR A 217     -36.891  19.229  -1.579  1.00 68.53           O  
ATOM   1687  CZ  TYR A 217     -35.758  20.010  -1.603  1.00 68.53           C  
ATOM   1688  N   THR A 218     -31.422  22.650   1.431  1.00 66.66           N  
ATOM   1689  CA  THR A 218     -31.497  22.231   2.826  1.00 66.66           C  
ATOM   1690  C   THR A 218     -31.856  23.410   3.726  1.00 66.66           C  
ATOM   1691  CB  THR A 218     -30.168  21.610   3.294  1.00 66.66           C  
ATOM   1692  O   THR A 218     -32.655  23.268   4.654  1.00 66.66           O  
ATOM   1693  CG2 THR A 218     -30.309  20.991   4.681  1.00 66.66           C  
ATOM   1694  OG1 THR A 218     -29.770  20.593   2.367  1.00 66.66           O  
ATOM   1695  N   ILE A 219     -31.185  24.627   3.374  1.00 60.61           N  
ATOM   1696  CA  ILE A 219     -31.487  25.850   4.111  1.00 60.61           C  
ATOM   1697  C   ILE A 219     -32.927  26.276   3.835  1.00 60.61           C  
ATOM   1698  CB  ILE A 219     -30.511  26.988   3.742  1.00 60.61           C  
ATOM   1699  O   ILE A 219     -33.646  26.686   4.750  1.00 60.61           O  
ATOM   1700  CG1 ILE A 219     -29.090  26.645   4.204  1.00 60.61           C  
ATOM   1701  CG2 ILE A 219     -30.977  28.317   4.345  1.00 60.61           C  
ATOM   1702  CD1 ILE A 219     -28.031  27.635   3.739  1.00 60.61           C  
ATOM   1703  N   ALA A 220     -33.291  26.171   2.495  1.00 54.57           N  
ATOM   1704  CA  ALA A 220     -34.661  26.509   2.119  1.00 54.57           C  
ATOM   1705  C   ALA A 220     -35.663  25.593   2.815  1.00 54.57           C  
ATOM   1706  CB  ALA A 220     -34.833  26.427   0.604  1.00 54.57           C  
ATOM   1707  O   ALA A 220     -36.713  26.048   3.275  1.00 54.57           O  
ATOM   1708  N   GLN A 221     -35.244  24.212   2.845  1.00 52.77           N  
ATOM   1709  CA  GLN A 221     -36.118  23.293   3.568  1.00 52.77           C  
ATOM   1710  C   GLN A 221     -36.108  23.588   5.065  1.00 52.77           C  
ATOM   1711  CB  GLN A 221     -35.701  21.844   3.315  1.00 52.77           C  
ATOM   1712  O   GLN A 221     -37.143  23.494   5.728  1.00 52.77           O  
ATOM   1713  CG  GLN A 221     -36.145  21.303   1.963  1.00 52.77           C  
ATOM   1714  CD  GLN A 221     -35.816  19.832   1.783  1.00 52.77           C  
ATOM   1715  NE2 GLN A 221     -36.213  19.271   0.646  1.00 52.77           N  
ATOM   1716  OE1 GLN A 221     -35.210  19.206   2.658  1.00 52.77           O  
ATOM   1717  N   GLY A 222     -34.916  23.989   5.587  1.00 47.15           N  
ATOM   1718  CA  GLY A 222     -34.799  24.387   6.981  1.00 47.15           C  
ATOM   1719  C   GLY A 222     -35.362  25.768   7.258  1.00 47.15           C  
ATOM   1720  O   GLY A 222     -35.999  25.989   8.290  1.00 47.15           O  
ATOM   1721  N   ALA A 223     -35.042  26.790   6.144  1.00 39.44           N  
ATOM   1722  CA  ALA A 223     -35.517  28.171   6.165  1.00 39.44           C  
ATOM   1723  C   ALA A 223     -37.016  28.240   5.884  1.00 39.44           C  
ATOM   1724  CB  ALA A 223     -34.749  29.013   5.150  1.00 39.44           C  
ATOM   1725  O   ALA A 223     -37.715  29.102   6.420  1.00 39.44           O  
ATOM   1726  N   ALA A 224     -37.518  27.343   4.928  1.00 48.20           N  
ATOM   1727  CA  ALA A 224     -38.969  27.201   4.837  1.00 48.20           C  
ATOM   1728  C   ALA A 224     -39.565  26.784   6.178  1.00 48.20           C  
ATOM   1729  CB  ALA A 224     -39.337  26.188   3.755  1.00 48.20           C  
ATOM   1730  O   ALA A 224     -40.659  27.223   6.542  1.00 48.20           O  
ATOM   1731  N   LYS A 225     -38.640  26.247   7.095  1.00 40.65           N  
ATOM   1732  CA  LYS A 225     -39.058  25.973   8.467  1.00 40.65           C  
ATOM   1733  C   LYS A 225     -38.674  27.120   9.398  1.00 40.65           C  
ATOM   1734  CB  LYS A 225     -38.441  24.665   8.965  1.00 40.65           C  
ATOM   1735  O   LYS A 225     -39.426  27.462  10.313  1.00 40.65           O  
ATOM   1736  CG  LYS A 225     -39.202  23.420   8.537  1.00 40.65           C  
ATOM   1737  CD  LYS A 225     -38.613  22.162   9.162  1.00 40.65           C  
ATOM   1738  CE  LYS A 225     -39.320  20.907   8.669  1.00 40.65           C  
ATOM   1739  NZ  LYS A 225     -38.763  19.673   9.299  1.00 40.65           N  
ATOM   1740  N   VAL A 226     -37.772  28.156   8.844  1.00 32.72           N  
ATOM   1741  CA  VAL A 226     -37.272  29.169   9.768  1.00 32.72           C  
ATOM   1742  C   VAL A 226     -37.187  30.519   9.059  1.00 32.72           C  
ATOM   1743  CB  VAL A 226     -35.890  28.781  10.342  1.00 32.72           C  
ATOM   1744  O   VAL A 226     -37.234  31.569   9.703  1.00 32.72           O  
ATOM   1745  CG1 VAL A 226     -35.353  29.887  11.249  1.00 32.72           C  
ATOM   1746  CG2 VAL A 226     -35.981  27.459  11.101  1.00 32.72           C  
ATOM   1747  N   ALA A 227     -37.596  30.948   8.011  1.00 33.70           N  
ATOM   1748  CA  ALA A 227     -37.555  32.406   7.950  1.00 33.70           C  
ATOM   1749  C   ALA A 227     -38.164  32.918   6.647  1.00 33.70           C  
ATOM   1750  CB  ALA A 227     -36.120  32.905   8.095  1.00 33.70           C  
ATOM   1751  O   ALA A 227     -37.588  32.735   5.572  1.00 33.70           O  
ATOM   1752  N   GLY A 228     -39.743  33.390   6.397  1.00 32.27           N  
ATOM   1753  CA  GLY A 228     -39.949  34.773   6.796  1.00 32.27           C  
ATOM   1754  C   GLY A 228     -38.740  35.384   7.479  1.00 32.27           C  
ATOM   1755  O   GLY A 228     -38.739  36.573   7.803  1.00 32.27           O  
ATOM   1756  N   ALA A 229     -37.515  35.649   6.992  1.00 29.48           N  
ATOM   1757  CA  ALA A 229     -36.599  36.737   7.322  1.00 29.48           C  
ATOM   1758  C   ALA A 229     -35.220  36.496   6.714  1.00 29.48           C  
ATOM   1759  CB  ALA A 229     -36.489  36.901   8.836  1.00 29.48           C  
ATOM   1760  O   ALA A 229     -34.558  35.505   7.034  1.00 29.48           O  
ATOM   1761  N   VAL A 230     -35.004  36.983   5.581  1.00 37.78           N  
ATOM   1762  CA  VAL A 230     -34.091  38.021   5.114  1.00 37.78           C  
ATOM   1763  C   VAL A 230     -33.103  37.428   4.112  1.00 37.78           C  
ATOM   1764  CB  VAL A 230     -33.331  38.678   6.288  1.00 37.78           C  
ATOM   1765  O   VAL A 230     -32.493  36.389   4.373  1.00 37.78           O  
ATOM   1766  CG1 VAL A 230     -32.358  39.739   5.775  1.00 37.78           C  
ATOM   1767  CG2 VAL A 230     -34.314  39.288   7.286  1.00 37.78           C  
ATOM   1768  N   PRO A 231     -32.469  38.490   3.131  1.00 41.60           N  
ATOM   1769  CA  PRO A 231     -31.883  38.501   1.788  1.00 41.60           C  
ATOM   1770  C   PRO A 231     -30.504  39.156   1.751  1.00 41.60           C  
ATOM   1771  CB  PRO A 231     -32.893  39.308   0.970  1.00 41.60           C  
ATOM   1772  O   PRO A 231     -30.187  39.984   2.609  1.00 41.60           O  
ATOM   1773  CG  PRO A 231     -33.459  40.301   1.933  1.00 41.60           C  
ATOM   1774  CD  PRO A 231     -32.882  40.029   3.292  1.00 41.60           C  
ATOM   1775  N   THR A 232     -29.662  38.751   0.923  1.00 39.21           N  
ATOM   1776  CA  THR A 232     -28.877  39.236  -0.206  1.00 39.21           C  
ATOM   1777  C   THR A 232     -27.396  38.926  -0.008  1.00 39.21           C  
ATOM   1778  CB  THR A 232     -29.064  40.750  -0.409  1.00 39.21           C  
ATOM   1779  O   THR A 232     -26.882  39.014   1.109  1.00 39.21           O  
ATOM   1780  CG2 THR A 232     -30.461  41.066  -0.934  1.00 39.21           C  
ATOM   1781  OG1 THR A 232     -28.873  41.421   0.843  1.00 39.21           O  
ATOM   1782  N   MET A 233     -26.756  38.322  -1.066  1.00 38.02           N  
ATOM   1783  CA  MET A 233     -25.476  38.913  -1.446  1.00 38.02           C  
ATOM   1784  C   MET A 233     -24.674  37.957  -2.323  1.00 38.02           C  
ATOM   1785  CB  MET A 233     -24.666  39.287  -0.203  1.00 38.02           C  
ATOM   1786  O   MET A 233     -24.609  36.758  -2.043  1.00 38.02           O  
ATOM   1787  CG  MET A 233     -24.249  40.748  -0.160  1.00 38.02           C  
ATOM   1788  SD  MET A 233     -23.538  41.228   1.462  1.00 38.02           S  
ATOM   1789  CE  MET A 233     -22.976  42.911   1.079  1.00 38.02           C  
ATOM   1790  N   ASP A 234     -23.816  38.546  -3.310  1.00 40.72           N  
ATOM   1791  CA  ASP A 234     -22.971  38.678  -4.493  1.00 40.72           C  
ATOM   1792  C   ASP A 234     -21.515  38.353  -4.167  1.00 40.72           C  
ATOM   1793  CB  ASP A 234     -23.077  40.090  -5.073  1.00 40.72           C  
ATOM   1794  O   ASP A 234     -20.879  39.054  -3.378  1.00 40.72           O  
ATOM   1795  CG  ASP A 234     -22.450  40.214  -6.450  1.00 40.72           C  
ATOM   1796  OD1 ASP A 234     -21.820  39.243  -6.923  1.00 40.72           O  
ATOM   1797  OD2 ASP A 234     -22.584  41.293  -7.067  1.00 40.72           O  
ATOM   1798  N   LEU A 235     -20.718  37.345  -4.907  1.00 34.08           N  
ATOM   1799  CA  LEU A 235     -19.649  36.353  -4.960  1.00 34.08           C  
ATOM   1800  C   LEU A 235     -18.674  36.663  -6.090  1.00 34.08           C  
ATOM   1801  CB  LEU A 235     -20.231  34.948  -5.143  1.00 34.08           C  
ATOM   1802  O   LEU A 235     -17.697  35.938  -6.290  1.00 34.08           O  
ATOM   1803  CG  LEU A 235     -19.574  33.831  -4.330  1.00 34.08           C  
ATOM   1804  CD1 LEU A 235     -20.265  33.681  -2.979  1.00 34.08           C  
ATOM   1805  CD2 LEU A 235     -19.607  32.517  -5.103  1.00 34.08           C  
ATOM   1806  N   SER A 236     -18.475  37.887  -6.619  1.00 38.63           N  
ATOM   1807  CA  SER A 236     -17.477  38.181  -7.642  1.00 38.63           C  
ATOM   1808  C   SER A 236     -16.236  38.826  -7.035  1.00 38.63           C  
ATOM   1809  CB  SER A 236     -18.065  39.098  -8.716  1.00 38.63           C  
ATOM   1810  O   SER A 236     -15.142  38.730  -7.596  1.00 38.63           O  
ATOM   1811  OG  SER A 236     -18.532  40.308  -8.143  1.00 38.63           O  
ATOM   1812  N   LYS A 237     -15.878  38.468  -5.725  1.00 38.13           N  
ATOM   1813  CA  LYS A 237     -14.596  39.036  -5.317  1.00 38.13           C  
ATOM   1814  C   LYS A 237     -13.734  37.995  -4.608  1.00 38.13           C  
ATOM   1815  CB  LYS A 237     -14.809  40.247  -4.407  1.00 38.13           C  
ATOM   1816  O   LYS A 237     -12.519  38.164  -4.490  1.00 38.13           O  
ATOM   1817  CG  LYS A 237     -15.219  41.512  -5.147  1.00 38.13           C  
ATOM   1818  CD  LYS A 237     -15.189  42.729  -4.231  1.00 38.13           C  
ATOM   1819  CE  LYS A 237     -15.580  43.999  -4.975  1.00 38.13           C  
ATOM   1820  NZ  LYS A 237     -15.550  45.195  -4.081  1.00 38.13           N  
ATOM   1821  N   LEU A 238     -13.883  36.644  -4.739  1.00 33.97           N  
ATOM   1822  CA  LEU A 238     -13.108  35.640  -4.018  1.00 33.97           C  
ATOM   1823  C   LEU A 238     -12.225  34.845  -4.974  1.00 33.97           C  
ATOM   1824  CB  LEU A 238     -14.036  34.693  -3.254  1.00 33.97           C  
ATOM   1825  O   LEU A 238     -11.152  34.375  -4.590  1.00 33.97           O  
ATOM   1826  CG  LEU A 238     -13.415  33.936  -2.079  1.00 33.97           C  
ATOM   1827  CD1 LEU A 238     -13.797  34.600  -0.760  1.00 33.97           C  
ATOM   1828  CD2 LEU A 238     -13.850  32.475  -2.094  1.00 33.97           C  
ATOM   1829  N   MET A 239     -12.157  35.181  -6.240  1.00 34.78           N  
ATOM   1830  CA  MET A 239     -11.356  34.457  -7.222  1.00 34.78           C  
ATOM   1831  C   MET A 239     -10.063  35.206  -7.528  1.00 34.78           C  
ATOM   1832  CB  MET A 239     -12.151  34.238  -8.510  1.00 34.78           C  
ATOM   1833  O   MET A 239      -9.116  34.626  -8.063  1.00 34.78           O  
ATOM   1834  CG  MET A 239     -13.200  33.143  -8.405  1.00 34.78           C  
ATOM   1835  SD  MET A 239     -12.553  31.499  -8.900  1.00 34.78           S  
ATOM   1836  CE  MET A 239     -11.640  31.954 -10.401  1.00 34.78           C  
ATOM   1837  N   ASP A 240      -9.650  36.156  -6.711  1.00 37.07           N  
ATOM   1838  CA  ASP A 240      -8.343  36.741  -6.993  1.00 37.07           C  
ATOM   1839  C   ASP A 240      -7.366  36.479  -5.849  1.00 37.07           C  
ATOM   1840  CB  ASP A 240      -8.471  38.245  -7.242  1.00 37.07           C  
ATOM   1841  O   ASP A 240      -6.159  36.680  -5.999  1.00 37.07           O  
ATOM   1842  CG  ASP A 240      -8.912  38.577  -8.657  1.00 37.07           C  
ATOM   1843  OD1 ASP A 240      -8.762  37.723  -9.558  1.00 37.07           O  
ATOM   1844  OD2 ASP A 240      -9.411  39.702  -8.873  1.00 37.07           O  
ATOM   1845  N   ALA A 241      -7.253  35.221  -5.191  1.00 37.61           N  
ATOM   1846  CA  ALA A 241      -6.102  35.175  -4.293  1.00 37.61           C  
ATOM   1847  C   ALA A 241      -5.577  33.749  -4.148  1.00 37.61           C  
ATOM   1848  CB  ALA A 241      -6.471  35.744  -2.925  1.00 37.61           C  
ATOM   1849  O   ALA A 241      -4.592  33.513  -3.444  1.00 37.61           O  
ATOM   1850  N   ILE A 242      -5.172  32.973  -5.206  1.00 36.02           N  
ATOM   1851  CA  ILE A 242      -4.647  31.648  -4.895  1.00 36.02           C  
ATOM   1852  C   ILE A 242      -3.455  31.339  -5.799  1.00 36.02           C  
ATOM   1853  CB  ILE A 242      -5.732  30.559  -5.050  1.00 36.02           C  
ATOM   1854  O   ILE A 242      -3.022  30.189  -5.895  1.00 36.02           O  
ATOM   1855  CG1 ILE A 242      -6.851  30.771  -4.023  1.00 36.02           C  
ATOM   1856  CG2 ILE A 242      -5.120  29.162  -4.912  1.00 36.02           C  
ATOM   1857  CD1 ILE A 242      -7.990  29.767  -4.133  1.00 36.02           C  
ATOM   1858  N   PRO A 243      -2.229  32.107  -5.856  1.00 35.08           N  
ATOM   1859  CA  PRO A 243      -1.070  31.282  -6.203  1.00 35.08           C  
ATOM   1860  C   PRO A 243       0.132  31.543  -5.298  1.00 35.08           C  
ATOM   1861  CB  PRO A 243      -0.765  31.689  -7.647  1.00 35.08           C  
ATOM   1862  O   PRO A 243       0.430  32.696  -4.978  1.00 35.08           O  
ATOM   1863  CG  PRO A 243      -1.633  32.880  -7.898  1.00 35.08           C  
ATOM   1864  CD  PRO A 243      -2.248  33.306  -6.596  1.00 35.08           C  
ATOM   1865  N   ASP A 244       0.702  30.479  -4.538  1.00 31.95           N  
ATOM   1866  CA  ASP A 244       2.144  30.356  -4.350  1.00 31.95           C  
ATOM   1867  C   ASP A 244       2.472  29.328  -3.270  1.00 31.95           C  
ATOM   1868  CB  ASP A 244       2.755  31.712  -3.988  1.00 31.95           C  
ATOM   1869  O   ASP A 244       2.128  29.516  -2.101  1.00 31.95           O  
ATOM   1870  CG  ASP A 244       3.152  32.527  -5.206  1.00 31.95           C  
ATOM   1871  OD1 ASP A 244       3.242  31.960  -6.317  1.00 31.95           O  
ATOM   1872  OD2 ASP A 244       3.380  33.747  -5.054  1.00 31.95           O  
ATOM   1873  N   LEU A 245       2.754  28.006  -3.627  1.00 31.55           N  
ATOM   1874  CA  LEU A 245       3.527  27.364  -2.570  1.00 31.55           C  
ATOM   1875  C   LEU A 245       4.288  26.158  -3.109  1.00 31.55           C  
ATOM   1876  CB  LEU A 245       2.611  26.933  -1.422  1.00 31.55           C  
ATOM   1877  O   LEU A 245       3.682  25.213  -3.619  1.00 31.55           O  
ATOM   1878  CG  LEU A 245       2.824  27.641  -0.082  1.00 31.55           C  
ATOM   1879  CD1 LEU A 245       1.688  28.623   0.184  1.00 31.55           C  
ATOM   1880  CD2 LEU A 245       2.935  26.624   1.048  1.00 31.55           C  
ATOM   1881  N   MET A 246       5.618  26.297  -3.566  1.00 32.56           N  
ATOM   1882  CA  MET A 246       6.762  25.465  -3.927  1.00 32.56           C  
ATOM   1883  C   MET A 246       7.860  25.563  -2.874  1.00 32.56           C  
ATOM   1884  CB  MET A 246       7.311  25.870  -5.296  1.00 32.56           C  
ATOM   1885  O   MET A 246       8.205  26.659  -2.430  1.00 32.56           O  
ATOM   1886  CG  MET A 246       6.395  25.514  -6.455  1.00 32.56           C  
ATOM   1887  SD  MET A 246       6.909  23.974  -7.310  1.00 32.56           S  
ATOM   1888  CE  MET A 246       8.355  24.582  -8.221  1.00 32.56           C  
ATOM   1889  N   ASN A 247       8.479  24.317  -2.198  1.00 36.10           N  
ATOM   1890  CA  ASN A 247       9.786  23.724  -1.935  1.00 36.10           C  
ATOM   1891  C   ASN A 247       9.815  23.007  -0.589  1.00 36.10           C  
ATOM   1892  CB  ASN A 247      10.881  24.791  -1.993  1.00 36.10           C  
ATOM   1893  O   ASN A 247       9.343  23.543   0.415  1.00 36.10           O  
ATOM   1894  CG  ASN A 247      11.401  25.019  -3.398  1.00 36.10           C  
ATOM   1895  ND2 ASN A 247      12.056  26.154  -3.611  1.00 36.10           N  
ATOM   1896  OD1 ASN A 247      11.215  24.182  -4.286  1.00 36.10           O  
ATOM   1897  N   VAL A 248      10.437  21.756  -0.345  1.00 44.90           N  
ATOM   1898  CA  VAL A 248      10.234  20.452   0.277  1.00 44.90           C  
ATOM   1899  C   VAL A 248      11.427  20.114   1.169  1.00 44.90           C  
ATOM   1900  CB  VAL A 248      10.029  19.345  -0.781  1.00 44.90           C  
ATOM   1901  O   VAL A 248      11.260  19.541   2.248  1.00 44.90           O  
ATOM   1902  CG1 VAL A 248       9.899  17.977  -0.113  1.00 44.90           C  
ATOM   1903  CG2 VAL A 248       8.798  19.645  -1.635  1.00 44.90           C  
ATOM   1904  N   PRO A 249      12.218  20.918   1.884  1.00 37.13           N  
ATOM   1905  CA  PRO A 249      12.715  20.475   3.189  1.00 37.13           C  
ATOM   1906  C   PRO A 249      12.573  21.546   4.268  1.00 37.13           C  
ATOM   1907  CB  PRO A 249      14.189  20.165   2.918  1.00 37.13           C  
ATOM   1908  O   PRO A 249      12.472  21.223   5.454  1.00 37.13           O  
ATOM   1909  CG  PRO A 249      14.385  20.473   1.469  1.00 37.13           C  
ATOM   1910  CD  PRO A 249      13.154  21.165   0.958  1.00 37.13           C  
ATOM   1911  N   ASP A 250      12.004  22.770   3.967  1.00 40.39           N  
ATOM   1912  CA  ASP A 250      11.298  23.849   4.651  1.00 40.39           C  
ATOM   1913  C   ASP A 250       9.793  23.591   4.677  1.00 40.39           C  
ATOM   1914  CB  ASP A 250      11.589  25.192   3.978  1.00 40.39           C  
ATOM   1915  O   ASP A 250       9.079  24.136   5.520  1.00 40.39           O  
ATOM   1916  CG  ASP A 250      12.985  25.712   4.271  1.00 40.39           C  
ATOM   1917  OD1 ASP A 250      13.573  25.331   5.306  1.00 40.39           O  
ATOM   1918  OD2 ASP A 250      13.501  26.513   3.462  1.00 40.39           O  
ATOM   1919  N   LEU A 251       9.221  22.413   4.252  1.00 36.54           N  
ATOM   1920  CA  LEU A 251       7.863  21.893   4.133  1.00 36.54           C  
ATOM   1921  C   LEU A 251       7.475  21.097   5.375  1.00 36.54           C  
ATOM   1922  CB  LEU A 251       7.733  21.012   2.887  1.00 36.54           C  
ATOM   1923  O   LEU A 251       6.355  21.223   5.873  1.00 36.54           O  
ATOM   1924  CG  LEU A 251       6.333  20.895   2.283  1.00 36.54           C  
ATOM   1925  CD1 LEU A 251       6.113  21.986   1.241  1.00 36.54           C  
ATOM   1926  CD2 LEU A 251       6.129  19.513   1.671  1.00 36.54           C  
ATOM   1927  N   ILE A 252       8.613  20.547   6.090  1.00 40.26           N  
ATOM   1928  CA  ILE A 252       8.263  19.783   7.283  1.00 40.26           C  
ATOM   1929  C   ILE A 252       8.089  20.730   8.468  1.00 40.26           C  
ATOM   1930  CB  ILE A 252       9.332  18.715   7.603  1.00 40.26           C  
ATOM   1931  O   ILE A 252       7.130  20.605   9.234  1.00 40.26           O  
ATOM   1932  CG1 ILE A 252       9.359  17.641   6.509  1.00 40.26           C  
ATOM   1933  CG2 ILE A 252       9.075  18.089   8.978  1.00 40.26           C  
ATOM   1934  CD1 ILE A 252      10.468  16.612   6.678  1.00 40.26           C  
ATOM   1935  N   LYS A 253       9.033  21.797   8.608  1.00 40.39           N  
ATOM   1936  CA  LYS A 253       8.861  22.883   9.569  1.00 40.39           C  
ATOM   1937  C   LYS A 253       7.760  23.842   9.125  1.00 40.39           C  
ATOM   1938  CB  LYS A 253      10.174  23.645   9.759  1.00 40.39           C  
ATOM   1939  O   LYS A 253       6.964  24.304   9.945  1.00 40.39           O  
ATOM   1940  CG  LYS A 253      10.463  24.029  11.202  1.00 40.39           C  
ATOM   1941  CD  LYS A 253      11.795  24.757  11.330  1.00 40.39           C  
ATOM   1942  CE  LYS A 253      12.075  25.164  12.771  1.00 40.39           C  
ATOM   1943  NZ  LYS A 253      13.419  25.798  12.916  1.00 40.39           N  
ATOM   1944  N   SER A 254       7.381  24.013   7.871  1.00 36.99           N  
ATOM   1945  CA  SER A 254       6.306  24.802   7.279  1.00 36.99           C  
ATOM   1946  C   SER A 254       4.980  24.049   7.320  1.00 36.99           C  
ATOM   1947  CB  SER A 254       6.646  25.173   5.835  1.00 36.99           C  
ATOM   1948  O   SER A 254       3.928  24.648   7.550  1.00 36.99           O  
ATOM   1949  OG  SER A 254       5.726  24.583   4.933  1.00 36.99           O  
ATOM   1950  N   VAL A 255       5.071  22.599   7.287  1.00 38.87           N  
ATOM   1951  CA  VAL A 255       3.818  21.865   7.436  1.00 38.87           C  
ATOM   1952  C   VAL A 255       3.302  22.007   8.866  1.00 38.87           C  
ATOM   1953  CB  VAL A 255       3.990  20.372   7.077  1.00 38.87           C  
ATOM   1954  O   VAL A 255       2.110  22.238   9.082  1.00 38.87           O  
ATOM   1955  CG1 VAL A 255       2.739  19.579   7.451  1.00 38.87           C  
ATOM   1956  CG2 VAL A 255       4.301  20.213   5.590  1.00 38.87           C  
ATOM   1957  N   ILE A 256       4.348  21.919   9.851  1.00 43.48           N  
ATOM   1958  CA  ILE A 256       3.948  22.127  11.238  1.00 43.48           C  
ATOM   1959  C   ILE A 256       3.571  23.591  11.453  1.00 43.48           C  
ATOM   1960  CB  ILE A 256       5.069  21.713  12.217  1.00 43.48           C  
ATOM   1961  O   ILE A 256       2.559  23.891  12.091  1.00 43.48           O  
ATOM   1962  CG1 ILE A 256       5.269  20.194  12.189  1.00 43.48           C  
ATOM   1963  CG2 ILE A 256       4.754  22.198  13.636  1.00 43.48           C  
ATOM   1964  CD1 ILE A 256       6.434  19.707  13.040  1.00 43.48           C  
ATOM   1965  N   ASP A 257       4.356  24.594  10.842  1.00 38.76           N  
ATOM   1966  CA  ASP A 257       4.124  26.032  10.937  1.00 38.76           C  
ATOM   1967  C   ASP A 257       2.984  26.466  10.017  1.00 38.76           C  
ATOM   1968  CB  ASP A 257       5.399  26.805  10.596  1.00 38.76           C  
ATOM   1969  O   ASP A 257       2.158  27.299  10.395  1.00 38.76           O  
ATOM   1970  CG  ASP A 257       6.405  26.821  11.733  1.00 38.76           C  
ATOM   1971  OD1 ASP A 257       6.028  26.515  12.885  1.00 38.76           O  
ATOM   1972  OD2 ASP A 257       7.584  27.146  11.476  1.00 38.76           O  
ATOM   1973  N   VAL A 258       2.767  25.811   8.808  1.00 40.24           N  
ATOM   1974  CA  VAL A 258       1.616  26.030   7.939  1.00 40.24           C  
ATOM   1975  C   VAL A 258       0.372  25.396   8.558  1.00 40.24           C  
ATOM   1976  CB  VAL A 258       1.856  25.460   6.523  1.00 40.24           C  
ATOM   1977  O   VAL A 258      -0.709  25.989   8.539  1.00 40.24           O  
ATOM   1978  CG1 VAL A 258       0.567  25.484   5.704  1.00 40.24           C  
ATOM   1979  CG2 VAL A 258       2.958  26.243   5.813  1.00 40.24           C  
ATOM   1980  N   ALA A 259       0.619  24.099   9.227  1.00 41.28           N  
ATOM   1981  CA  ALA A 259      -0.538  23.561   9.938  1.00 41.28           C  
ATOM   1982  C   ALA A 259      -0.974  24.497  11.063  1.00 41.28           C  
ATOM   1983  CB  ALA A 259      -0.223  22.175  10.495  1.00 41.28           C  
ATOM   1984  O   ALA A 259      -2.168  24.738  11.250  1.00 41.28           O  
ATOM   1985  N   THR A 260       0.073  25.064  11.735  1.00 42.52           N  
ATOM   1986  CA  THR A 260      -0.204  26.002  12.818  1.00 42.52           C  
ATOM   1987  C   THR A 260      -0.634  27.357  12.264  1.00 42.52           C  
ATOM   1988  CB  THR A 260       1.026  26.184  13.727  1.00 42.52           C  
ATOM   1989  O   THR A 260      -1.571  27.974  12.776  1.00 42.52           O  
ATOM   1990  CG2 THR A 260       0.616  26.645  15.122  1.00 42.52           C  
ATOM   1991  OG1 THR A 260       1.722  24.936  13.834  1.00 42.52           O  
ATOM   1992  N   ASP A 261       0.067  27.914  11.140  1.00 39.27           N  
ATOM   1993  CA  ASP A 261      -0.217  29.200  10.511  1.00 39.27           C  
ATOM   1994  C   ASP A 261      -1.493  29.132   9.674  1.00 39.27           C  
ATOM   1995  CB  ASP A 261       0.960  29.643   9.639  1.00 39.27           C  
ATOM   1996  O   ASP A 261      -2.298  30.065   9.683  1.00 39.27           O  
ATOM   1997  CG  ASP A 261       2.084  30.278  10.439  1.00 39.27           C  
ATOM   1998  OD1 ASP A 261       1.887  30.577  11.636  1.00 39.27           O  
ATOM   1999  OD2 ASP A 261       3.175  30.484   9.866  1.00 39.27           O  
ATOM   2000  N   VAL A 262      -1.830  27.965   9.024  1.00 39.47           N  
ATOM   2001  CA  VAL A 262      -3.111  27.739   8.363  1.00 39.47           C  
ATOM   2002  C   VAL A 262      -4.216  27.607   9.408  1.00 39.47           C  
ATOM   2003  CB  VAL A 262      -3.073  26.482   7.465  1.00 39.47           C  
ATOM   2004  O   VAL A 262      -5.314  28.140   9.231  1.00 39.47           O  
ATOM   2005  CG1 VAL A 262      -4.466  26.160   6.927  1.00 39.47           C  
ATOM   2006  CG2 VAL A 262      -2.085  26.677   6.316  1.00 39.47           C  
ATOM   2007  N   TYR A 263      -3.824  26.932  10.514  1.00 41.79           N  
ATOM   2008  CA  TYR A 263      -4.761  26.909  11.631  1.00 41.79           C  
ATOM   2009  C   TYR A 263      -5.028  28.318  12.149  1.00 41.79           C  
ATOM   2010  CB  TYR A 263      -4.225  26.030  12.765  1.00 41.79           C  
ATOM   2011  O   TYR A 263      -6.178  28.685  12.402  1.00 41.79           O  
ATOM   2012  CG  TYR A 263      -5.204  25.834  13.897  1.00 41.79           C  
ATOM   2013  CD1 TYR A 263      -5.146  26.629  15.039  1.00 41.79           C  
ATOM   2014  CD2 TYR A 263      -6.188  24.854  13.827  1.00 41.79           C  
ATOM   2015  CE1 TYR A 263      -6.045  26.451  16.086  1.00 41.79           C  
ATOM   2016  CE2 TYR A 263      -7.092  24.667  14.867  1.00 41.79           C  
ATOM   2017  OH  TYR A 263      -7.906  25.289  17.023  1.00 41.79           O  
ATOM   2018  CZ  TYR A 263      -7.013  25.470  15.990  1.00 41.79           C  
ATOM   2019  N   ASN A 264      -3.972  29.195  12.203  1.00 38.76           N  
ATOM   2020  CA  ASN A 264      -4.059  30.539  12.764  1.00 38.76           C  
ATOM   2021  C   ASN A 264      -4.581  31.542  11.739  1.00 38.76           C  
ATOM   2022  CB  ASN A 264      -2.697  30.987  13.298  1.00 38.76           C  
ATOM   2023  O   ASN A 264      -5.323  32.462  12.086  1.00 38.76           O  
ATOM   2024  CG  ASN A 264      -2.326  30.302  14.599  1.00 38.76           C  
ATOM   2025  ND2 ASN A 264      -1.030  30.209  14.872  1.00 38.76           N  
ATOM   2026  OD1 ASN A 264      -3.198  29.860  15.352  1.00 38.76           O  
ATOM   2027  N   VAL A 265      -4.282  31.530  10.443  1.00 38.81           N  
ATOM   2028  CA  VAL A 265      -4.770  32.402   9.380  1.00 38.81           C  
ATOM   2029  C   VAL A 265      -6.218  32.050   9.047  1.00 38.81           C  
ATOM   2030  CB  VAL A 265      -3.891  32.297   8.113  1.00 38.81           C  
ATOM   2031  O   VAL A 265      -7.048  32.940   8.842  1.00 38.81           O  
ATOM   2032  CG1 VAL A 265      -4.533  33.049   6.947  1.00 38.81           C  
ATOM   2033  CG2 VAL A 265      -2.489  32.834   8.391  1.00 38.81           C  
ATOM   2034  N   TYR A 266      -6.728  30.874   9.317  1.00 40.02           N  
ATOM   2035  CA  TYR A 266      -8.111  30.477   9.081  1.00 40.02           C  
ATOM   2036  C   TYR A 266      -8.988  30.815  10.280  1.00 40.02           C  
ATOM   2037  CB  TYR A 266      -8.196  28.978   8.778  1.00 40.02           C  
ATOM   2038  O   TYR A 266     -10.139  31.229  10.119  1.00 40.02           O  
ATOM   2039  CG  TYR A 266      -8.976  28.654   7.527  1.00 40.02           C  
ATOM   2040  CD1 TYR A 266     -10.352  28.441   7.576  1.00 40.02           C  
ATOM   2041  CD2 TYR A 266      -8.340  28.561   6.294  1.00 40.02           C  
ATOM   2042  CE1 TYR A 266     -11.075  28.141   6.427  1.00 40.02           C  
ATOM   2043  CE2 TYR A 266      -9.053  28.261   5.138  1.00 40.02           C  
ATOM   2044  OH  TYR A 266     -11.129  27.757   4.072  1.00 40.02           O  
ATOM   2045  CZ  TYR A 266     -10.418  28.054   5.214  1.00 40.02           C  
ATOM   2046  N   ASN A 267      -8.366  30.748  11.496  1.00 41.66           N  
ATOM   2047  CA  ASN A 267      -9.134  31.339  12.586  1.00 41.66           C  
ATOM   2048  C   ASN A 267      -9.280  32.849  12.415  1.00 41.66           C  
ATOM   2049  CB  ASN A 267      -8.486  31.018  13.935  1.00 41.66           C  
ATOM   2050  O   ASN A 267     -10.298  33.426  12.800  1.00 41.66           O  
ATOM   2051  CG  ASN A 267      -9.014  29.735  14.545  1.00 41.66           C  
ATOM   2052  ND2 ASN A 267      -8.337  29.248  15.579  1.00 41.66           N  
ATOM   2053  OD1 ASN A 267     -10.021  29.185  14.091  1.00 41.66           O  
ATOM   2054  N   GLY A 268      -8.317  33.418  11.614  1.00 36.66           N  
ATOM   2055  CA  GLY A 268      -8.396  34.856  11.412  1.00 36.66           C  
ATOM   2056  C   GLY A 268      -9.206  35.243  10.188  1.00 36.66           C  
ATOM   2057  O   GLY A 268      -9.896  36.264  10.192  1.00 36.66           O  
ATOM   2058  N   ILE A 269      -9.556  34.354   9.216  1.00 35.69           N  
ATOM   2059  CA  ILE A 269     -10.351  34.671   8.034  1.00 35.69           C  
ATOM   2060  C   ILE A 269     -11.775  34.151   8.216  1.00 35.69           C  
ATOM   2061  CB  ILE A 269      -9.722  34.075   6.754  1.00 35.69           C  
ATOM   2062  O   ILE A 269     -12.621  34.318   7.334  1.00 35.69           O  
ATOM   2063  CG1 ILE A 269      -8.349  34.704   6.492  1.00 35.69           C  
ATOM   2064  CG2 ILE A 269     -10.653  34.272   5.554  1.00 35.69           C  
ATOM   2065  CD1 ILE A 269      -7.571  34.041   5.363  1.00 35.69           C  
ATOM   2066  N   GLY A 270     -12.225  33.635   9.365  1.00 38.34           N  
ATOM   2067  CA  GLY A 270     -13.491  33.197   9.932  1.00 38.34           C  
ATOM   2068  C   GLY A 270     -14.576  34.254   9.858  1.00 38.34           C  
ATOM   2069  O   GLY A 270     -15.749  33.933   9.657  1.00 38.34           O  
ATOM   2070  N   MET A 271     -14.242  35.486   9.285  1.00 40.10           N  
ATOM   2071  CA  MET A 271     -15.388  36.392   9.287  1.00 40.10           C  
ATOM   2072  C   MET A 271     -15.854  36.682   7.864  1.00 40.10           C  
ATOM   2073  CB  MET A 271     -15.039  37.699  10.000  1.00 40.10           C  
ATOM   2074  O   MET A 271     -17.050  36.851   7.621  1.00 40.10           O  
ATOM   2075  CG  MET A 271     -15.142  37.617  11.515  1.00 40.10           C  
ATOM   2076  SD  MET A 271     -15.816  39.154  12.257  1.00 40.10           S  
ATOM   2077  CE  MET A 271     -14.298  39.869  12.946  1.00 40.10           C  
ATOM   2078  N   MET A 272     -15.111  36.306   6.836  1.00 39.29           N  
ATOM   2079  CA  MET A 272     -15.550  36.658   5.489  1.00 39.29           C  
ATOM   2080  C   MET A 272     -15.902  35.410   4.687  1.00 39.29           C  
ATOM   2081  CB  MET A 272     -14.468  37.459   4.762  1.00 39.29           C  
ATOM   2082  O   MET A 272     -16.798  35.442   3.842  1.00 39.29           O  
ATOM   2083  CG  MET A 272     -14.758  38.948   4.679  1.00 39.29           C  
ATOM   2084  SD  MET A 272     -13.630  39.822   3.525  1.00 39.29           S  
ATOM   2085  CE  MET A 272     -14.032  41.545   3.927  1.00 39.29           C  
ATOM   2086  N   ALA A 273     -15.607  34.115   5.064  1.00 39.39           N  
ATOM   2087  CA  ALA A 273     -15.915  32.841   4.418  1.00 39.39           C  
ATOM   2088  C   ALA A 273     -17.106  32.161   5.087  1.00 39.39           C  
ATOM   2089  CB  ALA A 273     -14.696  31.922   4.447  1.00 39.39           C  
ATOM   2090  O   ALA A 273     -17.374  30.983   4.841  1.00 39.39           O  
ATOM   2091  N   LYS A 274     -17.899  32.852   5.923  1.00 41.55           N  
ATOM   2092  CA  LYS A 274     -19.100  32.343   6.580  1.00 41.55           C  
ATOM   2093  C   LYS A 274     -20.123  31.860   5.556  1.00 41.55           C  
ATOM   2094  CB  LYS A 274     -19.720  33.419   7.473  1.00 41.55           C  
ATOM   2095  O   LYS A 274     -20.864  30.908   5.811  1.00 41.55           O  
ATOM   2096  CG  LYS A 274     -19.110  33.495   8.865  1.00 41.55           C  
ATOM   2097  CD  LYS A 274     -19.873  34.464   9.758  1.00 41.55           C  
ATOM   2098  CE  LYS A 274     -19.240  34.571  11.139  1.00 41.55           C  
ATOM   2099  NZ  LYS A 274     -19.985  35.521  12.018  1.00 41.55           N  
ATOM   2100  N   GLY A 275     -19.778  32.016   4.189  1.00 45.75           N  
ATOM   2101  CA  GLY A 275     -20.817  31.411   3.372  1.00 45.75           C  
ATOM   2102  C   GLY A 275     -20.317  30.246   2.538  1.00 45.75           C  
ATOM   2103  O   GLY A 275     -21.109  29.422   2.075  1.00 45.75           O  
ATOM   2104  N   MET A 276     -18.954  29.938   2.467  1.00 37.99           N  
ATOM   2105  CA  MET A 276     -18.473  28.807   1.679  1.00 37.99           C  
ATOM   2106  C   MET A 276     -17.933  27.704   2.583  1.00 37.99           C  
ATOM   2107  CB  MET A 276     -17.388  29.257   0.699  1.00 37.99           C  
ATOM   2108  O   MET A 276     -17.100  27.961   3.454  1.00 37.99           O  
ATOM   2109  CG  MET A 276     -17.931  29.949  -0.541  1.00 37.99           C  
ATOM   2110  SD  MET A 276     -16.618  30.329  -1.766  1.00 37.99           S  
ATOM   2111  CE  MET A 276     -17.631  30.943  -3.140  1.00 37.99           C  
ATOM   2112  N   LYS A 277     -18.699  27.043   3.367  1.00 46.49           N  
ATOM   2113  CA  LYS A 277     -18.267  25.944   4.227  1.00 46.49           C  
ATOM   2114  C   LYS A 277     -16.941  25.361   3.749  1.00 46.49           C  
ATOM   2115  CB  LYS A 277     -19.334  24.850   4.276  1.00 46.49           C  
ATOM   2116  O   LYS A 277     -16.773  25.079   2.561  1.00 46.49           O  
ATOM   2117  CG  LYS A 277     -20.268  24.949   5.473  1.00 46.49           C  
ATOM   2118  CD  LYS A 277     -21.220  23.762   5.540  1.00 46.49           C  
ATOM   2119  CE  LYS A 277     -22.213  23.903   6.686  1.00 46.49           C  
ATOM   2120  NZ  LYS A 277     -23.141  22.736   6.762  1.00 46.49           N  
ATOM   2121  N   PRO A 278     -15.844  25.720   4.363  1.00 53.83           N  
ATOM   2122  CA  PRO A 278     -14.542  25.107   4.089  1.00 53.83           C  
ATOM   2123  C   PRO A 278     -14.652  23.630   3.718  1.00 53.83           C  
ATOM   2124  CB  PRO A 278     -13.784  25.284   5.407  1.00 53.83           C  
ATOM   2125  O   PRO A 278     -15.552  22.935   4.197  1.00 53.83           O  
ATOM   2126  CG  PRO A 278     -14.824  25.712   6.391  1.00 53.83           C  
ATOM   2127  CD  PRO A 278     -16.086  26.033   5.643  1.00 53.83           C  
ATOM   2128  N   LEU A 279     -14.560  23.266   2.431  1.00 59.47           N  
ATOM   2129  CA  LEU A 279     -14.329  21.865   2.098  1.00 59.47           C  
ATOM   2130  C   LEU A 279     -13.801  21.099   3.306  1.00 59.47           C  
ATOM   2131  CB  LEU A 279     -13.342  21.747   0.933  1.00 59.47           C  
ATOM   2132  O   LEU A 279     -13.009  21.631   4.087  1.00 59.47           O  
ATOM   2133  CG  LEU A 279     -13.867  22.155  -0.444  1.00 59.47           C  
ATOM   2134  CD1 LEU A 279     -12.709  22.522  -1.366  1.00 59.47           C  
ATOM   2135  CD2 LEU A 279     -14.705  21.034  -1.051  1.00 59.47           C  
ATOM   2136  N   PRO A 280     -14.697  20.152   3.779  1.00 67.60           N  
ATOM   2137  CA  PRO A 280     -14.220  19.353   4.910  1.00 67.60           C  
ATOM   2138  C   PRO A 280     -12.734  19.016   4.809  1.00 67.60           C  
ATOM   2139  CB  PRO A 280     -15.074  18.085   4.830  1.00 67.60           C  
ATOM   2140  O   PRO A 280     -12.259  18.617   3.743  1.00 67.60           O  
ATOM   2141  CG  PRO A 280     -15.739  18.155   3.493  1.00 67.60           C  
ATOM   2142  CD  PRO A 280     -15.522  19.528   2.924  1.00 67.60           C  
ATOM   2143  N   LYS A 281     -11.936  19.807   5.555  1.00 79.01           N  
ATOM   2144  CA  LYS A 281     -10.504  19.534   5.632  1.00 79.01           C  
ATOM   2145  C   LYS A 281     -10.232  18.227   6.371  1.00 79.01           C  
ATOM   2146  CB  LYS A 281      -9.774  20.688   6.322  1.00 79.01           C  
ATOM   2147  O   LYS A 281     -11.006  17.829   7.244  1.00 79.01           O  
ATOM   2148  CG  LYS A 281      -9.678  21.951   5.480  1.00 79.01           C  
ATOM   2149  CD  LYS A 281      -8.820  23.012   6.158  1.00 79.01           C  
ATOM   2150  CE  LYS A 281      -8.757  24.292   5.336  1.00 79.01           C  
ATOM   2151  NZ  LYS A 281      -7.900  25.327   5.987  1.00 79.01           N  
ATOM   2152  N   GLN A 282      -9.386  17.476   5.728  1.00 86.09           N  
ATOM   2153  CA  GLN A 282      -8.906  16.262   6.379  1.00 86.09           C  
ATOM   2154  C   GLN A 282      -8.450  16.546   7.807  1.00 86.09           C  
ATOM   2155  CB  GLN A 282      -7.762  15.639   5.577  1.00 86.09           C  
ATOM   2156  O   GLN A 282      -7.926  17.625   8.094  1.00 86.09           O  
ATOM   2157  CG  GLN A 282      -8.194  15.064   4.235  1.00 86.09           C  
ATOM   2158  CD  GLN A 282      -7.026  14.561   3.408  1.00 86.09           C  
ATOM   2159  NE2 GLN A 282      -7.241  13.472   2.678  1.00 86.09           N  
ATOM   2160  OE1 GLN A 282      -5.939  15.147   3.425  1.00 86.09           O  
ATOM   2161  N   LYS A 283      -8.861  15.652   8.637  1.00 93.09           N  
ATOM   2162  CA  LYS A 283      -8.450  15.800  10.030  1.00 93.09           C  
ATOM   2163  C   LYS A 283      -6.936  15.683  10.172  1.00 93.09           C  
ATOM   2164  CB  LYS A 283      -9.141  14.756  10.908  1.00 93.09           C  
ATOM   2165  O   LYS A 283      -6.281  15.016   9.368  1.00 93.09           O  
ATOM   2166  CG  LYS A 283     -10.646  14.948  11.031  1.00 93.09           C  
ATOM   2167  CD  LYS A 283     -11.254  13.975  12.033  1.00 93.09           C  
ATOM   2168  CE  LYS A 283     -12.747  14.216  12.213  1.00 93.09           C  
ATOM   2169  NZ  LYS A 283     -13.354  13.242  13.167  1.00 93.09           N  
ATOM   2170  N   ASN A 284      -6.324  16.417  11.060  1.00 92.55           N  
ATOM   2171  CA  ASN A 284      -4.882  16.475  11.270  1.00 92.55           C  
ATOM   2172  C   ASN A 284      -4.309  15.102  11.611  1.00 92.55           C  
ATOM   2173  CB  ASN A 284      -4.539  17.481  12.370  1.00 92.55           C  
ATOM   2174  O   ASN A 284      -3.203  14.764  11.188  1.00 92.55           O  
ATOM   2175  CG  ASN A 284      -4.820  18.914  11.960  1.00 92.55           C  
ATOM   2176  ND2 ASN A 284      -5.028  19.782  12.943  1.00 92.55           N  
ATOM   2177  OD1 ASN A 284      -4.851  19.237  10.770  1.00 92.55           O  
ATOM   2178  N   TRP A 285      -5.069  14.296  12.348  1.00 96.09           N  
ATOM   2179  CA  TRP A 285      -4.544  12.997  12.756  1.00 96.09           C  
ATOM   2180  C   TRP A 285      -4.318  12.096  11.547  1.00 96.09           C  
ATOM   2181  CB  TRP A 285      -5.496  12.318  13.744  1.00 96.09           C  
ATOM   2182  O   TRP A 285      -3.408  11.264  11.546  1.00 96.09           O  
ATOM   2183  CG  TRP A 285      -6.846  12.005  13.172  1.00 96.09           C  
ATOM   2184  CD1 TRP A 285      -7.983  12.756  13.285  1.00 96.09           C  
ATOM   2185  CD2 TRP A 285      -7.200  10.853  12.401  1.00 96.09           C  
ATOM   2186  CE2 TRP A 285      -8.570  10.972  12.078  1.00 96.09           C  
ATOM   2187  CE3 TRP A 285      -6.492   9.731  11.950  1.00 96.09           C  
ATOM   2188  NE1 TRP A 285      -9.024  12.140  12.629  1.00 96.09           N  
ATOM   2189  CH2 TRP A 285      -8.529   8.922  10.896  1.00 96.09           C  
ATOM   2190  CZ2 TRP A 285      -9.246  10.009  11.324  1.00 96.09           C  
ATOM   2191  CZ3 TRP A 285      -7.166   8.775  11.200  1.00 96.09           C  
ATOM   2192  N   TYR A 286      -5.170  12.165  10.565  1.00 96.10           N  
ATOM   2193  CA  TYR A 286      -5.033  11.373   9.348  1.00 96.10           C  
ATOM   2194  C   TYR A 286      -3.725  11.691   8.634  1.00 96.10           C  
ATOM   2195  CB  TYR A 286      -6.216  11.624   8.408  1.00 96.10           C  
ATOM   2196  O   TYR A 286      -2.974  10.785   8.267  1.00 96.10           O  
ATOM   2197  CG  TYR A 286      -6.020  11.059   7.022  1.00 96.10           C  
ATOM   2198  CD1 TYR A 286      -5.678  11.885   5.954  1.00 96.10           C  
ATOM   2199  CD2 TYR A 286      -6.178   9.699   6.777  1.00 96.10           C  
ATOM   2200  CE1 TYR A 286      -5.498  11.369   4.674  1.00 96.10           C  
ATOM   2201  CE2 TYR A 286      -6.001   9.172   5.502  1.00 96.10           C  
ATOM   2202  OH  TYR A 286      -5.485   9.498   3.194  1.00 96.10           O  
ATOM   2203  CZ  TYR A 286      -5.661  10.014   4.459  1.00 96.10           C  
ATOM   2204  N   VAL A 287      -3.494  12.953   8.400  1.00 92.83           N  
ATOM   2205  CA  VAL A 287      -2.270  13.391   7.738  1.00 92.83           C  
ATOM   2206  C   VAL A 287      -1.055  12.930   8.540  1.00 92.83           C  
ATOM   2207  CB  VAL A 287      -2.239  14.926   7.561  1.00 92.83           C  
ATOM   2208  O   VAL A 287      -0.074  12.447   7.969  1.00 92.83           O  
ATOM   2209  CG1 VAL A 287      -0.913  15.373   6.948  1.00 92.83           C  
ATOM   2210  CG2 VAL A 287      -3.412  15.386   6.697  1.00 92.83           C  
ATOM   2211  N   ALA A 288      -1.131  13.068   9.887  1.00 94.61           N  
ATOM   2212  CA  ALA A 288      -0.053  12.642  10.776  1.00 94.61           C  
ATOM   2213  C   ALA A 288       0.198  11.141  10.653  1.00 94.61           C  
ATOM   2214  CB  ALA A 288      -0.379  13.007  12.222  1.00 94.61           C  
ATOM   2215  O   ALA A 288       1.349  10.699  10.613  1.00 94.61           O  
ATOM   2216  N   LEU A 289      -0.845  10.344  10.539  1.00 96.27           N  
ATOM   2217  CA  LEU A 289      -0.711   8.897  10.414  1.00 96.27           C  
ATOM   2218  C   LEU A 289      -0.064   8.524   9.084  1.00 96.27           C  
ATOM   2219  CB  LEU A 289      -2.078   8.219  10.538  1.00 96.27           C  
ATOM   2220  O   LEU A 289       0.700   7.559   9.010  1.00 96.27           O  
ATOM   2221  CG  LEU A 289      -2.645   8.090  11.952  1.00 96.27           C  
ATOM   2222  CD1 LEU A 289      -4.053   7.505  11.908  1.00 96.27           C  
ATOM   2223  CD2 LEU A 289      -1.731   7.230  12.819  1.00 96.27           C  
ATOM   2224  N   ARG A 290      -0.352   9.205   8.038  1.00 93.59           N  
ATOM   2225  CA  ARG A 290       0.303   8.962   6.757  1.00 93.59           C  
ATOM   2226  C   ARG A 290       1.808   9.188   6.861  1.00 93.59           C  
ATOM   2227  CB  ARG A 290      -0.288   9.862   5.670  1.00 93.59           C  
ATOM   2228  O   ARG A 290       2.596   8.413   6.315  1.00 93.59           O  
ATOM   2229  CG  ARG A 290      -1.704   9.488   5.264  1.00 93.59           C  
ATOM   2230  CD  ARG A 290      -2.161  10.261   4.035  1.00 93.59           C  
ATOM   2231  NE  ARG A 290      -1.409   9.875   2.844  1.00 93.59           N  
ATOM   2232  NH1 ARG A 290      -2.094  11.680   1.574  1.00 93.59           N  
ATOM   2233  NH2 ARG A 290      -0.675  10.116   0.681  1.00 93.59           N  
ATOM   2234  CZ  ARG A 290      -1.395  10.558   1.703  1.00 93.59           C  
ATOM   2235  N   TYR A 291       2.113  10.227   7.530  1.00 91.99           N  
ATOM   2236  CA  TYR A 291       3.523  10.553   7.711  1.00 91.99           C  
ATOM   2237  C   TYR A 291       4.217   9.510   8.579  1.00 91.99           C  
ATOM   2238  CB  TYR A 291       3.678  11.941   8.340  1.00 91.99           C  
ATOM   2239  O   TYR A 291       5.327   9.073   8.268  1.00 91.99           O  
ATOM   2240  CG  TYR A 291       5.103  12.438   8.370  1.00 91.99           C  
ATOM   2241  CD1 TYR A 291       5.734  12.726   9.578  1.00 91.99           C  
ATOM   2242  CD2 TYR A 291       5.820  12.621   7.193  1.00 91.99           C  
ATOM   2243  CE1 TYR A 291       7.047  13.186   9.611  1.00 91.99           C  
ATOM   2244  CE2 TYR A 291       7.132  13.080   7.214  1.00 91.99           C  
ATOM   2245  OH  TYR A 291       9.036  13.814   8.453  1.00 91.99           O  
ATOM   2246  CZ  TYR A 291       7.737  13.359   8.426  1.00 91.99           C  
ATOM   2247  N   THR A 292       3.580   9.163   9.682  1.00 95.33           N  
ATOM   2248  CA  THR A 292       4.152   8.146  10.558  1.00 95.33           C  
ATOM   2249  C   THR A 292       4.371   6.840   9.800  1.00 95.33           C  
ATOM   2250  CB  THR A 292       3.250   7.890  11.779  1.00 95.33           C  
ATOM   2251  O   THR A 292       5.368   6.148  10.019  1.00 95.33           O  
ATOM   2252  CG2 THR A 292       3.145   9.133  12.656  1.00 95.33           C  
ATOM   2253  OG1 THR A 292       1.940   7.523  11.329  1.00 95.33           O  
ATOM   2254  N   ASP A 293       3.434   6.481   8.933  1.00 93.66           N  
ATOM   2255  CA  ASP A 293       3.569   5.272   8.125  1.00 93.66           C  
ATOM   2256  C   ASP A 293       4.837   5.318   7.276  1.00 93.66           C  
ATOM   2257  CB  ASP A 293       2.343   5.085   7.230  1.00 93.66           C  
ATOM   2258  O   ASP A 293       5.562   4.326   7.178  1.00 93.66           O  
ATOM   2259  CG  ASP A 293       2.332   3.748   6.511  1.00 93.66           C  
ATOM   2260  OD1 ASP A 293       2.495   2.699   7.171  1.00 93.66           O  
ATOM   2261  OD2 ASP A 293       2.162   3.742   5.272  1.00 93.66           O  
ATOM   2262  N   MET A 294       5.124   6.440   6.701  1.00 90.63           N  
ATOM   2263  CA  MET A 294       6.330   6.639   5.902  1.00 90.63           C  
ATOM   2264  C   MET A 294       7.582   6.451   6.752  1.00 90.63           C  
ATOM   2265  CB  MET A 294       6.333   8.032   5.269  1.00 90.63           C  
ATOM   2266  O   MET A 294       8.529   5.785   6.331  1.00 90.63           O  
ATOM   2267  CG  MET A 294       5.319   8.197   4.148  1.00 90.63           C  
ATOM   2268  SD  MET A 294       5.381   9.864   3.385  1.00 90.63           S  
ATOM   2269  CE  MET A 294       3.811   9.859   2.476  1.00 90.63           C  
ATOM   2270  N   LEU A 295       7.631   7.029   7.979  1.00 93.02           N  
ATOM   2271  CA  LEU A 295       8.778   6.918   8.872  1.00 93.02           C  
ATOM   2272  C   LEU A 295       8.985   5.473   9.316  1.00 93.02           C  
ATOM   2273  CB  LEU A 295       8.594   7.818  10.097  1.00 93.02           C  
ATOM   2274  O   LEU A 295      10.121   4.999   9.394  1.00 93.02           O  
ATOM   2275  CG  LEU A 295       8.612   9.325   9.839  1.00 93.02           C  
ATOM   2276  CD1 LEU A 295       8.316  10.087  11.127  1.00 93.02           C  
ATOM   2277  CD2 LEU A 295       9.955   9.752   9.256  1.00 93.02           C  
ATOM   2278  N   ILE A 296       7.870   4.784   9.546  1.00 94.60           N  
ATOM   2279  CA  ILE A 296       7.939   3.385   9.952  1.00 94.60           C  
ATOM   2280  C   ILE A 296       8.528   2.548   8.818  1.00 94.60           C  
ATOM   2281  CB  ILE A 296       6.549   2.843  10.352  1.00 94.60           C  
ATOM   2282  O   ILE A 296       9.441   1.748   9.038  1.00 94.60           O  
ATOM   2283  CG1 ILE A 296       6.087   3.478  11.669  1.00 94.60           C  
ATOM   2284  CG2 ILE A 296       6.576   1.315  10.461  1.00 94.60           C  
ATOM   2285  CD1 ILE A 296       4.624   3.217  12.002  1.00 94.60           C  
ATOM   2286  N   GLN A 297       8.073   2.812   7.617  1.00 89.67           N  
ATOM   2287  CA  GLN A 297       8.537   2.062   6.455  1.00 89.67           C  
ATOM   2288  C   GLN A 297      10.011   2.337   6.175  1.00 89.67           C  
ATOM   2289  CB  GLN A 297       7.696   2.404   5.224  1.00 89.67           C  
ATOM   2290  O   GLN A 297      10.735   1.455   5.708  1.00 89.67           O  
ATOM   2291  CG  GLN A 297       6.271   1.871   5.285  1.00 89.67           C  
ATOM   2292  CD  GLN A 297       5.469   2.195   4.039  1.00 89.67           C  
ATOM   2293  NE2 GLN A 297       4.239   1.696   3.978  1.00 89.67           N  
ATOM   2294  OE1 GLN A 297       5.950   2.890   3.138  1.00 89.67           O  
ATOM   2295  N   ALA A 298      10.450   3.507   6.493  1.00 90.93           N  
ATOM   2296  CA  ALA A 298      11.841   3.901   6.287  1.00 90.93           C  
ATOM   2297  C   ALA A 298      12.710   3.483   7.470  1.00 90.93           C  
ATOM   2298  CB  ALA A 298      11.940   5.408   6.064  1.00 90.93           C  
ATOM   2299  O   ALA A 298      13.898   3.810   7.521  1.00 90.93           O  
ATOM   2300  N   LYS A 299      12.133   2.800   8.443  1.00 94.07           N  
ATOM   2301  CA  LYS A 299      12.800   2.364   9.666  1.00 94.07           C  
ATOM   2302  C   LYS A 299      13.486   3.533  10.366  1.00 94.07           C  
ATOM   2303  CB  LYS A 299      13.820   1.266   9.360  1.00 94.07           C  
ATOM   2304  O   LYS A 299      14.606   3.397  10.861  1.00 94.07           O  
ATOM   2305  CG  LYS A 299      13.213   0.010   8.751  1.00 94.07           C  
ATOM   2306  CD  LYS A 299      14.268  -1.064   8.518  1.00 94.07           C  
ATOM   2307  CE  LYS A 299      13.663  -2.319   7.904  1.00 94.07           C  
ATOM   2308  NZ  LYS A 299      14.695  -3.373   7.669  1.00 94.07           N  
ATOM   2309  N   ALA A 300      12.877   4.730  10.234  1.00 94.22           N  
ATOM   2310  CA  ALA A 300      13.393   5.928  10.891  1.00 94.22           C  
ATOM   2311  C   ALA A 300      12.701   6.161  12.231  1.00 94.22           C  
ATOM   2312  CB  ALA A 300      13.220   7.147   9.988  1.00 94.22           C  
ATOM   2313  O   ALA A 300      12.028   7.176  12.421  1.00 94.22           O  
ATOM   2314  N   PHE A 301      12.938   5.357  13.295  1.00 97.02           N  
ATOM   2315  CA  PHE A 301      12.166   5.326  14.532  1.00 97.02           C  
ATOM   2316  C   PHE A 301      12.563   6.479  15.446  1.00 97.02           C  
ATOM   2317  CB  PHE A 301      12.363   3.991  15.256  1.00 97.02           C  
ATOM   2318  O   PHE A 301      11.746   6.963  16.233  1.00 97.02           O  
ATOM   2319  CG  PHE A 301      11.541   2.865  14.689  1.00 97.02           C  
ATOM   2320  CD1 PHE A 301      10.263   2.608  15.171  1.00 97.02           C  
ATOM   2321  CD2 PHE A 301      12.046   2.065  13.672  1.00 97.02           C  
ATOM   2322  CE1 PHE A 301       9.500   1.567  14.647  1.00 97.02           C  
ATOM   2323  CE2 PHE A 301      11.289   1.023  13.144  1.00 97.02           C  
ATOM   2324  CZ  PHE A 301      10.017   0.775  13.634  1.00 97.02           C  
ATOM   2325  N   ARG A 302      13.768   6.942  15.357  1.00 96.20           N  
ATOM   2326  CA  ARG A 302      14.167   8.121  16.119  1.00 96.20           C  
ATOM   2327  C   ARG A 302      13.378   9.349  15.681  1.00 96.20           C  
ATOM   2328  CB  ARG A 302      15.668   8.379  15.965  1.00 96.20           C  
ATOM   2329  O   ARG A 302      12.883  10.107  16.518  1.00 96.20           O  
ATOM   2330  CG  ARG A 302      16.544   7.388  16.714  1.00 96.20           C  
ATOM   2331  CD  ARG A 302      18.016   7.770  16.643  1.00 96.20           C  
ATOM   2332  NE  ARG A 302      18.862   6.784  17.309  1.00 96.20           N  
ATOM   2333  NH1 ARG A 302      20.855   7.797  16.729  1.00 96.20           N  
ATOM   2334  NH2 ARG A 302      20.862   5.870  17.970  1.00 96.20           N  
ATOM   2335  CZ  ARG A 302      20.191   6.819  17.334  1.00 96.20           C  
ATOM   2336  N   LYS A 303      13.260   9.530  14.357  1.00 95.03           N  
ATOM   2337  CA  LYS A 303      12.478  10.631  13.804  1.00 95.03           C  
ATOM   2338  C   LYS A 303      10.994  10.466  14.120  1.00 95.03           C  
ATOM   2339  CB  LYS A 303      12.683  10.729  12.291  1.00 95.03           C  
ATOM   2340  O   LYS A 303      10.289  11.451  14.348  1.00 95.03           O  
ATOM   2341  CG  LYS A 303      14.078  11.179  11.884  1.00 95.03           C  
ATOM   2342  CD  LYS A 303      14.185  11.374  10.377  1.00 95.03           C  
ATOM   2343  CE  LYS A 303      15.585  11.811   9.966  1.00 95.03           C  
ATOM   2344  NZ  LYS A 303      15.676  12.068   8.498  1.00 95.03           N  
ATOM   2345  N   LEU A 304      10.553   9.227  14.052  1.00 96.68           N  
ATOM   2346  CA  LEU A 304       9.166   8.928  14.393  1.00 96.68           C  
ATOM   2347  C   LEU A 304       8.855   9.351  15.825  1.00 96.68           C  
ATOM   2348  CB  LEU A 304       8.881   7.434  14.216  1.00 96.68           C  
ATOM   2349  O   LEU A 304       7.825   9.978  16.081  1.00 96.68           O  
ATOM   2350  CG  LEU A 304       7.474   6.964  14.590  1.00 96.68           C  
ATOM   2351  CD1 LEU A 304       6.429   7.714  13.770  1.00 96.68           C  
ATOM   2352  CD2 LEU A 304       7.342   5.459  14.386  1.00 96.68           C  
ATOM   2353  N   GLU A 305       9.731   9.059  16.760  1.00 96.90           N  
ATOM   2354  CA  GLU A 305       9.585   9.454  18.157  1.00 96.90           C  
ATOM   2355  C   GLU A 305       9.509  10.972  18.296  1.00 96.90           C  
ATOM   2356  CB  GLU A 305      10.743   8.907  18.996  1.00 96.90           C  
ATOM   2357  O   GLU A 305       8.652  11.493  19.012  1.00 96.90           O  
ATOM   2358  CG  GLU A 305      10.624   9.211  20.482  1.00 96.90           C  
ATOM   2359  CD  GLU A 305      11.772   8.646  21.304  1.00 96.90           C  
ATOM   2360  OE1 GLU A 305      11.817   8.889  22.531  1.00 96.90           O  
ATOM   2361  OE2 GLU A 305      12.634   7.956  20.715  1.00 96.90           O  
ATOM   2362  N   GLU A 306      10.440  11.703  17.625  1.00 95.28           N  
ATOM   2363  CA  GLU A 306      10.454  13.163  17.638  1.00 95.28           C  
ATOM   2364  C   GLU A 306       9.150  13.732  17.089  1.00 95.28           C  
ATOM   2365  CB  GLU A 306      11.642  13.697  16.833  1.00 95.28           C  
ATOM   2366  O   GLU A 306       8.593  14.677  17.652  1.00 95.28           O  
ATOM   2367  CG  GLU A 306      12.994  13.424  17.477  1.00 95.28           C  
ATOM   2368  CD  GLU A 306      14.167  13.859  16.614  1.00 95.28           C  
ATOM   2369  OE1 GLU A 306      15.331  13.595  16.994  1.00 95.28           O  
ATOM   2370  OE2 GLU A 306      13.922  14.470  15.550  1.00 95.28           O  
ATOM   2371  N   PHE A 307       8.690  13.073  16.017  1.00 94.14           N  
ATOM   2372  CA  PHE A 307       7.468  13.528  15.363  1.00 94.14           C  
ATOM   2373  C   PHE A 307       6.264  13.351  16.280  1.00 94.14           C  
ATOM   2374  CB  PHE A 307       7.245  12.769  14.051  1.00 94.14           C  
ATOM   2375  O   PHE A 307       5.446  14.262  16.423  1.00 94.14           O  
ATOM   2376  CG  PHE A 307       5.974  13.147  13.340  1.00 94.14           C  
ATOM   2377  CD1 PHE A 307       4.852  12.331  13.412  1.00 94.14           C  
ATOM   2378  CD2 PHE A 307       5.903  14.319  12.598  1.00 94.14           C  
ATOM   2379  CE1 PHE A 307       3.674  12.679  12.754  1.00 94.14           C  
ATOM   2380  CE2 PHE A 307       4.729  14.673  11.938  1.00 94.14           C  
ATOM   2381  CZ  PHE A 307       3.616  13.851  12.017  1.00 94.14           C  
ATOM   2382  N   ILE A 308       6.094  12.273  16.914  1.00 95.39           N  
ATOM   2383  CA  ILE A 308       4.974  11.946  17.790  1.00 95.39           C  
ATOM   2384  C   ILE A 308       4.914  12.943  18.945  1.00 95.39           C  
ATOM   2385  CB  ILE A 308       5.083  10.503  18.333  1.00 95.39           C  
ATOM   2386  O   ILE A 308       3.833  13.402  19.321  1.00 95.39           O  
ATOM   2387  CG1 ILE A 308       4.903   9.490  17.196  1.00 95.39           C  
ATOM   2388  CG2 ILE A 308       4.058  10.266  19.445  1.00 95.39           C  
ATOM   2389  CD1 ILE A 308       5.250   8.059  17.582  1.00 95.39           C  
ATOM   2390  N   ARG A 309       6.076  13.380  19.460  1.00 94.50           N  
ATOM   2391  CA  ARG A 309       6.144  14.310  20.583  1.00 94.50           C  
ATOM   2392  C   ARG A 309       5.751  15.719  20.152  1.00 94.50           C  
ATOM   2393  CB  ARG A 309       7.550  14.320  21.188  1.00 94.50           C  
ATOM   2394  O   ARG A 309       5.224  16.494  20.952  1.00 94.50           O  
ATOM   2395  CG  ARG A 309       7.890  13.065  21.975  1.00 94.50           C  
ATOM   2396  CD  ARG A 309       9.266  13.159  22.621  1.00 94.50           C  
ATOM   2397  NE  ARG A 309       9.587  11.957  23.384  1.00 94.50           N  
ATOM   2398  NH1 ARG A 309      11.858  12.373  23.477  1.00 94.50           N  
ATOM   2399  NH2 ARG A 309      10.990  10.494  24.463  1.00 94.50           N  
ATOM   2400  CZ  ARG A 309      10.811  11.611  23.773  1.00 94.50           C  
ATOM   2401  N   GLY A 310       5.864  15.976  18.891  1.00 92.06           N  
ATOM   2402  CA  GLY A 310       5.711  17.346  18.429  1.00 92.06           C  
ATOM   2403  C   GLY A 310       4.384  17.598  17.736  1.00 92.06           C  
ATOM   2404  O   GLY A 310       3.984  18.749  17.549  1.00 92.06           O  
ATOM   2405  N   VAL A 311       3.653  16.516  17.354  1.00 92.38           N  
ATOM   2406  CA  VAL A 311       2.455  16.695  16.540  1.00 92.38           C  
ATOM   2407  C   VAL A 311       1.267  17.040  17.436  1.00 92.38           C  
ATOM   2408  CB  VAL A 311       2.143  15.433  15.705  1.00 92.38           C  
ATOM   2409  O   VAL A 311       1.095  16.449  18.504  1.00 92.38           O  
ATOM   2410  CG1 VAL A 311       1.727  14.275  16.610  1.00 92.38           C  
ATOM   2411  CG2 VAL A 311       1.053  15.730  14.677  1.00 92.38           C  
ATOM   2412  N   PRO A 312       0.465  18.115  17.196  1.00 89.82           N  
ATOM   2413  CA  PRO A 312      -0.631  18.609  18.033  1.00 89.82           C  
ATOM   2414  C   PRO A 312      -1.706  17.553  18.281  1.00 89.82           C  
ATOM   2415  CB  PRO A 312      -1.193  19.780  17.223  1.00 89.82           C  
ATOM   2416  O   PRO A 312      -2.393  17.597  19.305  1.00 89.82           O  
ATOM   2417  CG  PRO A 312      -0.086  20.169  16.296  1.00 89.82           C  
ATOM   2418  CD  PRO A 312       0.792  18.972  16.073  1.00 89.82           C  
ATOM   2419  N   CYS A 313      -1.837  16.545  17.434  1.00 92.13           N  
ATOM   2420  CA  CYS A 313      -2.915  15.570  17.550  1.00 92.13           C  
ATOM   2421  C   CYS A 313      -2.442  14.317  18.277  1.00 92.13           C  
ATOM   2422  CB  CYS A 313      -3.451  15.196  16.168  1.00 92.13           C  
ATOM   2423  O   CYS A 313      -3.101  13.277  18.225  1.00 92.13           O  
ATOM   2424  SG  CYS A 313      -2.195  14.525  15.057  1.00 92.13           S  
ATOM   2425  N   CYS A 314      -1.221  14.383  18.963  1.00 91.75           N  
ATOM   2426  CA  CYS A 314      -0.560  13.206  19.514  1.00 91.75           C  
ATOM   2427  C   CYS A 314      -1.384  12.596  20.642  1.00 91.75           C  
ATOM   2428  CB  CYS A 314       0.835  13.564  20.025  1.00 91.75           C  
ATOM   2429  O   CYS A 314      -1.212  11.422  20.977  1.00 91.75           O  
ATOM   2430  SG  CYS A 314       0.831  14.776  21.364  1.00 91.75           S  
ATOM   2431  N   GLN A 315      -2.325  13.329  21.204  1.00 92.42           N  
ATOM   2432  CA  GLN A 315      -3.116  12.794  22.308  1.00 92.42           C  
ATOM   2433  C   GLN A 315      -4.520  12.415  21.847  1.00 92.42           C  
ATOM   2434  CB  GLN A 315      -3.194  13.806  23.452  1.00 92.42           C  
ATOM   2435  O   GLN A 315      -5.331  11.935  22.641  1.00 92.42           O  
ATOM   2436  CG  GLN A 315      -1.848  14.117  24.093  1.00 92.42           C  
ATOM   2437  CD  GLN A 315      -1.250  12.921  24.811  1.00 92.42           C  
ATOM   2438  NE2 GLN A 315       0.073  12.900  24.927  1.00 92.42           N  
ATOM   2439  OE1 GLN A 315      -1.972  12.024  25.258  1.00 92.42           O  
ATOM   2440  N   GLY A 316      -4.769  12.674  20.583  1.00 95.26           N  
ATOM   2441  CA  GLY A 316      -6.077  12.339  20.044  1.00 95.26           C  
ATOM   2442  C   GLY A 316      -6.298  10.845  19.899  1.00 95.26           C  
ATOM   2443  O   GLY A 316      -5.374  10.106  19.552  1.00 95.26           O  
ATOM   2444  N   LYS A 317      -7.488  10.357  20.342  1.00 95.90           N  
ATOM   2445  CA  LYS A 317      -7.807   8.932  20.339  1.00 95.90           C  
ATOM   2446  C   LYS A 317      -7.624   8.331  18.949  1.00 95.90           C  
ATOM   2447  CB  LYS A 317      -9.238   8.702  20.826  1.00 95.90           C  
ATOM   2448  O   LYS A 317      -7.087   7.231  18.808  1.00 95.90           O  
ATOM   2449  CG  LYS A 317     -10.307   9.178  19.854  1.00 95.90           C  
ATOM   2450  CD  LYS A 317     -11.708   8.884  20.375  1.00 95.90           C  
ATOM   2451  CE  LYS A 317     -12.779   9.388  19.418  1.00 95.90           C  
ATOM   2452  NZ  LYS A 317     -14.153   9.180  19.964  1.00 95.90           N  
ATOM   2453  N   GLU A 318      -8.022   9.006  17.851  1.00 96.32           N  
ATOM   2454  CA  GLU A 318      -7.925   8.491  16.489  1.00 96.32           C  
ATOM   2455  C   GLU A 318      -6.468   8.318  16.066  1.00 96.32           C  
ATOM   2456  CB  GLU A 318      -8.650   9.417  15.510  1.00 96.32           C  
ATOM   2457  O   GLU A 318      -6.108   7.308  15.458  1.00 96.32           O  
ATOM   2458  CG  GLU A 318     -10.161   9.443  15.693  1.00 96.32           C  
ATOM   2459  CD  GLU A 318     -10.619  10.417  16.767  1.00 96.32           C  
ATOM   2460  OE1 GLU A 318     -11.845  10.545  16.987  1.00 96.32           O  
ATOM   2461  OE2 GLU A 318      -9.745  11.058  17.392  1.00 96.32           O  
ATOM   2462  N   PHE A 319      -5.696   9.357  16.394  1.00 96.76           N  
ATOM   2463  CA  PHE A 319      -4.278   9.295  16.060  1.00 96.76           C  
ATOM   2464  C   PHE A 319      -3.598   8.149  16.800  1.00 96.76           C  
ATOM   2465  CB  PHE A 319      -3.587  10.620  16.396  1.00 96.76           C  
ATOM   2466  O   PHE A 319      -2.886   7.347  16.191  1.00 96.76           O  
ATOM   2467  CG  PHE A 319      -2.097  10.598  16.186  1.00 96.76           C  
ATOM   2468  CD1 PHE A 319      -1.229  10.530  17.269  1.00 96.76           C  
ATOM   2469  CD2 PHE A 319      -1.564  10.646  14.904  1.00 96.76           C  
ATOM   2470  CE1 PHE A 319       0.150  10.509  17.077  1.00 96.76           C  
ATOM   2471  CE2 PHE A 319      -0.187  10.625  14.705  1.00 96.76           C  
ATOM   2472  CZ  PHE A 319       0.669  10.558  15.792  1.00 96.76           C  
ATOM   2473  N   LEU A 320      -3.778   8.009  18.094  1.00 96.84           N  
ATOM   2474  CA  LEU A 320      -3.143   6.976  18.904  1.00 96.84           C  
ATOM   2475  C   LEU A 320      -3.557   5.585  18.435  1.00 96.84           C  
ATOM   2476  CB  LEU A 320      -3.501   7.156  20.381  1.00 96.84           C  
ATOM   2477  O   LEU A 320      -2.718   4.688  18.322  1.00 96.84           O  
ATOM   2478  CG  LEU A 320      -2.858   8.346  21.095  1.00 96.84           C  
ATOM   2479  CD1 LEU A 320      -3.391   8.462  22.519  1.00 96.84           C  
ATOM   2480  CD2 LEU A 320      -1.339   8.211  21.097  1.00 96.84           C  
ATOM   2481  N   CYS A 321      -4.890   5.377  18.219  1.00 96.82           N  
ATOM   2482  CA  CYS A 321      -5.372   4.094  17.719  1.00 96.82           C  
ATOM   2483  C   CYS A 321      -4.730   3.756  16.379  1.00 96.82           C  
ATOM   2484  CB  CYS A 321      -6.893   4.112  17.576  1.00 96.82           C  
ATOM   2485  O   CYS A 321      -4.307   2.620  16.158  1.00 96.82           O  
ATOM   2486  SG  CYS A 321      -7.772   4.180  19.152  1.00 96.82           S  
ATOM   2487  N   GLY A 322      -4.692   4.735  15.500  1.00 96.82           N  
ATOM   2488  CA  GLY A 322      -4.055   4.549  14.206  1.00 96.82           C  
ATOM   2489  C   GLY A 322      -2.580   4.211  14.310  1.00 96.82           C  
ATOM   2490  O   GLY A 322      -2.087   3.333  13.598  1.00 96.82           O  
ATOM   2491  N   LEU A 323      -1.888   4.941  15.179  1.00 97.28           N  
ATOM   2492  CA  LEU A 323      -0.462   4.699  15.370  1.00 97.28           C  
ATOM   2493  C   LEU A 323      -0.218   3.301  15.928  1.00 97.28           C  
ATOM   2494  CB  LEU A 323       0.139   5.748  16.310  1.00 97.28           C  
ATOM   2495  O   LEU A 323       0.691   2.598  15.478  1.00 97.28           O  
ATOM   2496  CG  LEU A 323       1.645   5.652  16.559  1.00 97.28           C  
ATOM   2497  CD1 LEU A 323       2.405   5.697  15.237  1.00 97.28           C  
ATOM   2498  CD2 LEU A 323       2.107   6.772  17.485  1.00 97.28           C  
ATOM   2499  N   TYR A 324      -1.034   2.850  16.896  1.00 97.27           N  
ATOM   2500  CA  TYR A 324      -0.937   1.489  17.411  1.00 97.27           C  
ATOM   2501  C   TYR A 324      -1.134   0.468  16.297  1.00 97.27           C  
ATOM   2502  CB  TYR A 324      -1.971   1.259  18.518  1.00 97.27           C  
ATOM   2503  O   TYR A 324      -0.411  -0.528  16.224  1.00 97.27           O  
ATOM   2504  CG  TYR A 324      -1.533   1.763  19.872  1.00 97.27           C  
ATOM   2505  CD1 TYR A 324      -0.384   1.267  20.484  1.00 97.27           C  
ATOM   2506  CD2 TYR A 324      -2.267   2.735  20.542  1.00 97.27           C  
ATOM   2507  CE1 TYR A 324       0.022   1.727  21.732  1.00 97.27           C  
ATOM   2508  CE2 TYR A 324      -1.870   3.203  21.791  1.00 97.27           C  
ATOM   2509  OH  TYR A 324      -0.328   3.153  23.612  1.00 97.27           O  
ATOM   2510  CZ  TYR A 324      -0.726   2.694  22.376  1.00 97.27           C  
ATOM   2511  N   ALA A 325      -2.130   0.776  15.451  1.00 96.01           N  
ATOM   2512  CA  ALA A 325      -2.400  -0.120  14.329  1.00 96.01           C  
ATOM   2513  C   ALA A 325      -1.195  -0.208  13.396  1.00 96.01           C  
ATOM   2514  CB  ALA A 325      -3.632   0.347  13.559  1.00 96.01           C  
ATOM   2515  O   ALA A 325      -0.802  -1.301  12.981  1.00 96.01           O  
ATOM   2516  N   GLN A 326      -0.542   0.900  13.033  1.00 95.67           N  
ATOM   2517  CA  GLN A 326       0.617   0.943  12.149  1.00 95.67           C  
ATOM   2518  C   GLN A 326       1.805   0.207  12.762  1.00 95.67           C  
ATOM   2519  CB  GLN A 326       1.001   2.390  11.836  1.00 95.67           C  
ATOM   2520  O   GLN A 326       2.511  -0.529  12.069  1.00 95.67           O  
ATOM   2521  CG  GLN A 326      -0.001   3.114  10.946  1.00 95.67           C  
ATOM   2522  CD  GLN A 326       0.363   4.568  10.714  1.00 95.67           C  
ATOM   2523  NE2 GLN A 326      -0.044   5.106   9.570  1.00 95.67           N  
ATOM   2524  OE1 GLN A 326       1.005   5.203  11.557  1.00 95.67           O  
ATOM   2525  N   LEU A 327       2.009   0.365  14.098  1.00 96.61           N  
ATOM   2526  CA  LEU A 327       3.138  -0.264  14.775  1.00 96.61           C  
ATOM   2527  C   LEU A 327       2.932  -1.770  14.892  1.00 96.61           C  
ATOM   2528  CB  LEU A 327       3.336   0.345  16.166  1.00 96.61           C  
ATOM   2529  O   LEU A 327       3.888  -2.542  14.785  1.00 96.61           O  
ATOM   2530  CG  LEU A 327       3.830   1.792  16.208  1.00 96.61           C  
ATOM   2531  CD1 LEU A 327       3.805   2.319  17.639  1.00 96.61           C  
ATOM   2532  CD2 LEU A 327       5.232   1.896  15.619  1.00 96.61           C  
ATOM   2533  N   GLU A 328       1.709  -2.138  15.213  1.00 95.63           N  
ATOM   2534  CA  GLU A 328       1.401  -3.565  15.214  1.00 95.63           C  
ATOM   2535  C   GLU A 328       1.715  -4.198  13.862  1.00 95.63           C  
ATOM   2536  CB  GLU A 328      -0.068  -3.797  15.575  1.00 95.63           C  
ATOM   2537  O   GLU A 328       2.331  -5.264  13.798  1.00 95.63           O  
ATOM   2538  CG  GLU A 328      -0.458  -5.267  15.649  1.00 95.63           C  
ATOM   2539  CD  GLU A 328      -1.955  -5.483  15.797  1.00 95.63           C  
ATOM   2540  OE1 GLU A 328      -2.366  -6.530  16.347  1.00 95.63           O  
ATOM   2541  OE2 GLU A 328      -2.724  -4.599  15.358  1.00 95.63           O  
ATOM   2542  N   GLN A 329       1.310  -3.427  12.816  1.00 92.78           N  
ATOM   2543  CA  GLN A 329       1.572  -3.903  11.462  1.00 92.78           C  
ATOM   2544  C   GLN A 329       3.071  -4.012  11.198  1.00 92.78           C  
ATOM   2545  CB  GLN A 329       0.924  -2.976  10.432  1.00 92.78           C  
ATOM   2546  O   GLN A 329       3.535  -5.002  10.629  1.00 92.78           O  
ATOM   2547  CG  GLN A 329       1.044  -3.471   8.997  1.00 92.78           C  
ATOM   2548  CD  GLN A 329       0.332  -2.571   8.004  1.00 92.78           C  
ATOM   2549  NE2 GLN A 329       0.447  -2.897   6.721  1.00 92.78           N  
ATOM   2550  OE1 GLN A 329      -0.315  -1.592   8.387  1.00 92.78           O  
ATOM   2551  N   ALA A 330       3.754  -3.067  11.541  1.00 94.33           N  
ATOM   2552  CA  ALA A 330       5.202  -3.048  11.351  1.00 94.33           C  
ATOM   2553  C   ALA A 330       5.871  -4.185  12.118  1.00 94.33           C  
ATOM   2554  CB  ALA A 330       5.779  -1.703  11.789  1.00 94.33           C  
ATOM   2555  O   ALA A 330       6.797  -4.823  11.611  1.00 94.33           O  
ATOM   2556  N   TRP A 331       5.380  -4.476  13.327  1.00 95.40           N  
ATOM   2557  CA  TRP A 331       5.918  -5.551  14.154  1.00 95.40           C  
ATOM   2558  C   TRP A 331       5.704  -6.907  13.491  1.00 95.40           C  
ATOM   2559  CB  TRP A 331       5.268  -5.539  15.541  1.00 95.40           C  
ATOM   2560  O   TRP A 331       6.629  -7.719  13.413  1.00 95.40           O  
ATOM   2561  CG  TRP A 331       5.900  -6.484  16.518  1.00 95.40           C  
ATOM   2562  CD1 TRP A 331       6.930  -6.216  17.375  1.00 95.40           C  
ATOM   2563  CD2 TRP A 331       5.543  -7.853  16.734  1.00 95.40           C  
ATOM   2564  CE2 TRP A 331       6.401  -8.354  17.739  1.00 95.40           C  
ATOM   2565  CE3 TRP A 331       4.581  -8.705  16.176  1.00 95.40           C  
ATOM   2566  NE1 TRP A 331       7.236  -7.336  18.112  1.00 95.40           N  
ATOM   2567  CH2 TRP A 331       5.373 -10.484  17.635  1.00 95.40           C  
ATOM   2568  CZ2 TRP A 331       6.324  -9.671  18.197  1.00 95.40           C  
ATOM   2569  CZ3 TRP A 331       4.506 -10.015  16.634  1.00 95.40           C  
ATOM   2570  N   LYS A 332       4.527  -7.173  12.959  1.00 92.99           N  
ATOM   2571  CA  LYS A 332       4.179  -8.452  12.347  1.00 92.99           C  
ATOM   2572  C   LYS A 332       4.968  -8.678  11.061  1.00 92.99           C  
ATOM   2573  CB  LYS A 332       2.678  -8.519  12.059  1.00 92.99           C  
ATOM   2574  O   LYS A 332       5.377  -9.804  10.767  1.00 92.99           O  
ATOM   2575  CG  LYS A 332       1.821  -8.744  13.296  1.00 92.99           C  
ATOM   2576  CD  LYS A 332       0.387  -9.102  12.925  1.00 92.99           C  
ATOM   2577  CE  LYS A 332      -0.434  -9.471  14.153  1.00 92.99           C  
ATOM   2578  NZ  LYS A 332      -1.840  -9.824  13.793  1.00 92.99           N  
ATOM   2579  N   ALA A 333       5.205  -7.541  10.347  1.00 90.43           N  
ATOM   2580  CA  ALA A 333       5.812  -7.659   9.024  1.00 90.43           C  
ATOM   2581  C   ALA A 333       7.328  -7.511   9.100  1.00 90.43           C  
ATOM   2582  CB  ALA A 333       5.225  -6.617   8.075  1.00 90.43           C  
ATOM   2583  O   ALA A 333       8.045  -7.918   8.183  1.00 90.43           O  
ATOM   2584  N   GLY A 334       7.854  -7.029  10.182  1.00 90.89           N  
ATOM   2585  CA  GLY A 334       9.231  -6.564  10.218  1.00 90.89           C  
ATOM   2586  C   GLY A 334      10.211  -7.633  10.663  1.00 90.89           C  
ATOM   2587  O   GLY A 334       9.805  -8.689  11.153  1.00 90.89           O  
ATOM   2588  N   ASP A 335      11.497  -7.486  10.302  1.00 92.28           N  
ATOM   2589  CA  ASP A 335      12.594  -8.325  10.776  1.00 92.28           C  
ATOM   2590  C   ASP A 335      12.880  -8.072  12.254  1.00 92.28           C  
ATOM   2591  CB  ASP A 335      13.855  -8.078   9.946  1.00 92.28           C  
ATOM   2592  O   ASP A 335      12.162  -7.315  12.911  1.00 92.28           O  
ATOM   2593  CG  ASP A 335      14.345  -6.643  10.024  1.00 92.28           C  
ATOM   2594  OD1 ASP A 335      13.954  -5.915  10.962  1.00 92.28           O  
ATOM   2595  OD2 ASP A 335      15.127  -6.235   9.138  1.00 92.28           O  
ATOM   2596  N   SER A 336      13.800  -8.802  12.867  1.00 95.22           N  
ATOM   2597  CA  SER A 336      14.098  -8.753  14.294  1.00 95.22           C  
ATOM   2598  C   SER A 336      14.448  -7.336  14.737  1.00 95.22           C  
ATOM   2599  CB  SER A 336      15.248  -9.702  14.636  1.00 95.22           C  
ATOM   2600  O   SER A 336      14.024  -6.892  15.806  1.00 95.22           O  
ATOM   2601  OG  SER A 336      16.390  -9.411  13.849  1.00 95.22           O  
ATOM   2602  N   SER A 337      15.199  -6.615  13.924  1.00 95.93           N  
ATOM   2603  CA  SER A 337      15.586  -5.241  14.229  1.00 95.93           C  
ATOM   2604  C   SER A 337      14.368  -4.327  14.302  1.00 95.93           C  
ATOM   2605  CB  SER A 337      16.566  -4.715  13.179  1.00 95.93           C  
ATOM   2606  O   SER A 337      14.242  -3.525  15.230  1.00 95.93           O  
ATOM   2607  OG  SER A 337      16.878  -3.353  13.420  1.00 95.93           O  
ATOM   2608  N   MET A 338      13.458  -4.330  13.324  1.00 95.31           N  
ATOM   2609  CA  MET A 338      12.230  -3.541  13.292  1.00 95.31           C  
ATOM   2610  C   MET A 338      11.340  -3.872  14.484  1.00 95.31           C  
ATOM   2611  CB  MET A 338      11.469  -3.782  11.987  1.00 95.31           C  
ATOM   2612  O   MET A 338      10.792  -2.973  15.124  1.00 95.31           O  
ATOM   2613  CG  MET A 338      10.209  -2.944  11.849  1.00 95.31           C  
ATOM   2614  SD  MET A 338       9.388  -3.172  10.224  1.00 95.31           S  
ATOM   2615  CE  MET A 338      10.037  -1.731   9.332  1.00 95.31           C  
ATOM   2616  N   LYS A 339      11.271  -5.185  14.809  1.00 96.38           N  
ATOM   2617  CA  LYS A 339      10.453  -5.619  15.938  1.00 96.38           C  
ATOM   2618  C   LYS A 339      10.954  -5.013  17.245  1.00 96.38           C  
ATOM   2619  CB  LYS A 339      10.444  -7.145  16.038  1.00 96.38           C  
ATOM   2620  O   LYS A 339      10.158  -4.552  18.066  1.00 96.38           O  
ATOM   2621  CG  LYS A 339       9.660  -7.834  14.930  1.00 96.38           C  
ATOM   2622  CD  LYS A 339       9.620  -9.343  15.128  1.00 96.38           C  
ATOM   2623  CE  LYS A 339       8.822 -10.032  14.029  1.00 96.38           C  
ATOM   2624  NZ  LYS A 339       8.761 -11.510  14.231  1.00 96.38           N  
ATOM   2625  N   ALA A 340      12.297  -4.974  17.443  1.00 97.15           N  
ATOM   2626  CA  ALA A 340      12.906  -4.395  18.637  1.00 97.15           C  
ATOM   2627  C   ALA A 340      12.612  -2.900  18.732  1.00 97.15           C  
ATOM   2628  CB  ALA A 340      14.413  -4.638  18.638  1.00 97.15           C  
ATOM   2629  O   ALA A 340      12.270  -2.395  19.804  1.00 97.15           O  
ATOM   2630  N   GLN A 341      12.690  -2.178  17.594  1.00 97.60           N  
ATOM   2631  CA  GLN A 341      12.453  -0.738  17.559  1.00 97.60           C  
ATOM   2632  C   GLN A 341      10.987  -0.415  17.835  1.00 97.60           C  
ATOM   2633  CB  GLN A 341      12.872  -0.158  16.208  1.00 97.60           C  
ATOM   2634  O   GLN A 341      10.680   0.566  18.516  1.00 97.60           O  
ATOM   2635  CG  GLN A 341      14.378  -0.155  15.980  1.00 97.60           C  
ATOM   2636  CD  GLN A 341      14.766   0.408  14.626  1.00 97.60           C  
ATOM   2637  NE2 GLN A 341      16.050   0.321  14.293  1.00 97.60           N  
ATOM   2638  OE1 GLN A 341      13.919   0.916  13.884  1.00 97.60           O  
ATOM   2639  N   VAL A 342      10.063  -1.235  17.294  1.00 97.43           N  
ATOM   2640  CA  VAL A 342       8.634  -1.058  17.532  1.00 97.43           C  
ATOM   2641  C   VAL A 342       8.335  -1.213  19.021  1.00 97.43           C  
ATOM   2642  CB  VAL A 342       7.793  -2.063  16.713  1.00 97.43           C  
ATOM   2643  O   VAL A 342       7.599  -0.410  19.600  1.00 97.43           O  
ATOM   2644  CG1 VAL A 342       6.349  -2.091  17.210  1.00 97.43           C  
ATOM   2645  CG2 VAL A 342       7.843  -1.713  15.226  1.00 97.43           C  
ATOM   2646  N   VAL A 343       8.960  -2.242  19.666  1.00 97.14           N  
ATOM   2647  CA  VAL A 343       8.750  -2.504  21.086  1.00 97.14           C  
ATOM   2648  C   VAL A 343       9.227  -1.309  21.908  1.00 97.14           C  
ATOM   2649  CB  VAL A 343       9.479  -3.788  21.541  1.00 97.14           C  
ATOM   2650  O   VAL A 343       8.543  -0.874  22.838  1.00 97.14           O  
ATOM   2651  CG1 VAL A 343       9.471  -3.903  23.064  1.00 97.14           C  
ATOM   2652  CG2 VAL A 343       8.836  -5.019  20.905  1.00 97.14           C  
ATOM   2653  N   GLU A 344      10.369  -0.721  21.578  1.00 96.83           N  
ATOM   2654  CA  GLU A 344      10.917   0.436  22.279  1.00 96.83           C  
ATOM   2655  C   GLU A 344       9.979   1.636  22.180  1.00 96.83           C  
ATOM   2656  CB  GLU A 344      12.296   0.799  21.723  1.00 96.83           C  
ATOM   2657  O   GLU A 344       9.721   2.312  23.178  1.00 96.83           O  
ATOM   2658  CG  GLU A 344      13.395  -0.176  22.118  1.00 96.83           C  
ATOM   2659  CD  GLU A 344      14.748   0.168  21.515  1.00 96.83           C  
ATOM   2660  OE1 GLU A 344      15.711  -0.611  21.701  1.00 96.83           O  
ATOM   2661  OE2 GLU A 344      14.846   1.224  20.852  1.00 96.83           O  
ATOM   2662  N   LEU A 345       9.462   1.897  20.985  1.00 96.90           N  
ATOM   2663  CA  LEU A 345       8.558   3.021  20.763  1.00 96.90           C  
ATOM   2664  C   LEU A 345       7.246   2.820  21.513  1.00 96.90           C  
ATOM   2665  CB  LEU A 345       8.283   3.200  19.268  1.00 96.90           C  
ATOM   2666  O   LEU A 345       6.723   3.758  22.120  1.00 96.90           O  
ATOM   2667  CG  LEU A 345       7.498   4.451  18.868  1.00 96.90           C  
ATOM   2668  CD1 LEU A 345       8.240   5.707  19.313  1.00 96.90           C  
ATOM   2669  CD2 LEU A 345       7.255   4.471  17.363  1.00 96.90           C  
ATOM   2670  N   LEU A 346       6.701   1.593  21.499  1.00 96.53           N  
ATOM   2671  CA  LEU A 346       5.458   1.294  22.201  1.00 96.53           C  
ATOM   2672  C   LEU A 346       5.625   1.477  23.705  1.00 96.53           C  
ATOM   2673  CB  LEU A 346       5.000  -0.135  21.896  1.00 96.53           C  
ATOM   2674  O   LEU A 346       4.703   1.933  24.386  1.00 96.53           O  
ATOM   2675  CG  LEU A 346       4.369  -0.366  20.522  1.00 96.53           C  
ATOM   2676  CD1 LEU A 346       4.213  -1.859  20.255  1.00 96.53           C  
ATOM   2677  CD2 LEU A 346       3.023   0.343  20.425  1.00 96.53           C  
ATOM   2678  N   GLN A 347       6.805   1.157  24.209  1.00 95.69           N  
ATOM   2679  CA  GLN A 347       7.107   1.368  25.620  1.00 95.69           C  
ATOM   2680  C   GLN A 347       7.064   2.852  25.976  1.00 95.69           C  
ATOM   2681  CB  GLN A 347       8.477   0.785  25.970  1.00 95.69           C  
ATOM   2682  O   GLN A 347       6.534   3.229  27.023  1.00 95.69           O  
ATOM   2683  CG  GLN A 347       8.774   0.764  27.463  1.00 95.69           C  
ATOM   2684  CD  GLN A 347       9.982  -0.085  27.810  1.00 95.69           C  
ATOM   2685  NE2 GLN A 347      10.202  -0.304  29.102  1.00 95.69           N  
ATOM   2686  OE1 GLN A 347      10.711  -0.542  26.924  1.00 95.69           O  
ATOM   2687  N   LEU A 348       7.542   3.643  25.102  1.00 94.01           N  
ATOM   2688  CA  LEU A 348       7.523   5.089  25.293  1.00 94.01           C  
ATOM   2689  C   LEU A 348       6.095   5.623  25.263  1.00 94.01           C  
ATOM   2690  CB  LEU A 348       8.363   5.783  24.218  1.00 94.01           C  
ATOM   2691  O   LEU A 348       5.718   6.448  26.098  1.00 94.01           O  
ATOM   2692  CG  LEU A 348       8.407   7.311  24.274  1.00 94.01           C  
ATOM   2693  CD1 LEU A 348       9.180   7.774  25.505  1.00 94.01           C  
ATOM   2694  CD2 LEU A 348       9.030   7.875  23.002  1.00 94.01           C  
ATOM   2695  N   MET A 349       5.335   5.078  24.346  1.00 93.69           N  
ATOM   2696  CA  MET A 349       3.959   5.534  24.171  1.00 93.69           C  
ATOM   2697  C   MET A 349       3.086   5.092  25.340  1.00 93.69           C  
ATOM   2698  CB  MET A 349       3.380   5.005  22.857  1.00 93.69           C  
ATOM   2699  O   MET A 349       2.106   5.759  25.677  1.00 93.69           O  
ATOM   2700  CG  MET A 349       3.985   5.645  21.619  1.00 93.69           C  
ATOM   2701  SD  MET A 349       3.293   4.961  20.063  1.00 93.69           S  
ATOM   2702  CE  MET A 349       1.571   5.516  20.208  1.00 93.69           C  
ATOM   2703  N   ASN A 350       3.438   3.958  25.977  1.00 90.90           N  
ATOM   2704  CA  ASN A 350       2.677   3.402  27.091  1.00 90.90           C  
ATOM   2705  C   ASN A 350       2.807   4.264  28.344  1.00 90.90           C  
ATOM   2706  CB  ASN A 350       3.124   1.968  27.384  1.00 90.90           C  
ATOM   2707  O   ASN A 350       1.998   4.149  29.267  1.00 90.90           O  
ATOM   2708  CG  ASN A 350       2.503   0.959  26.439  1.00 90.90           C  
ATOM   2709  ND2 ASN A 350       3.107  -0.220  26.350  1.00 90.90           N  
ATOM   2710  OD1 ASN A 350       1.490   1.236  25.792  1.00 90.90           O  
ATOM   2711  N   GLN A 351       3.685   5.202  28.280  1.00 89.91           N  
ATOM   2712  CA  GLN A 351       3.840   6.116  29.406  1.00 89.91           C  
ATOM   2713  C   GLN A 351       2.796   7.227  29.360  1.00 89.91           C  
ATOM   2714  CB  GLN A 351       5.246   6.717  29.420  1.00 89.91           C  
ATOM   2715  O   GLN A 351       2.528   7.877  30.373  1.00 89.91           O  
ATOM   2716  CG  GLN A 351       6.347   5.701  29.694  1.00 89.91           C  
ATOM   2717  CD  GLN A 351       7.738   6.291  29.557  1.00 89.91           C  
ATOM   2718  NE2 GLN A 351       8.755   5.477  29.816  1.00 89.91           N  
ATOM   2719  OE1 GLN A 351       7.897   7.469  29.221  1.00 89.91           O  
ATOM   2720  N   THR A 352       2.084   7.300  28.181  1.00 87.40           N  
ATOM   2721  CA  THR A 352       1.036   8.304  28.032  1.00 87.40           C  
ATOM   2722  C   THR A 352      -0.327   7.722  28.396  1.00 87.40           C  
ATOM   2723  CB  THR A 352       0.993   8.858  26.596  1.00 87.40           C  
ATOM   2724  O   THR A 352      -0.723   6.679  27.872  1.00 87.40           O  
ATOM   2725  CG2 THR A 352       0.263  10.196  26.544  1.00 87.40           C  
ATOM   2726  OG1 THR A 352       2.333   9.038  26.119  1.00 87.40           O  
ATOM   2727  N   GLU A 353      -0.858   8.040  29.574  1.00 88.06           N  
ATOM   2728  CA  GLU A 353      -2.134   7.516  30.052  1.00 88.06           C  
ATOM   2729  C   GLU A 353      -3.301   8.101  29.263  1.00 88.06           C  
ATOM   2730  CB  GLU A 353      -2.309   7.807  31.545  1.00 88.06           C  
ATOM   2731  O   GLU A 353      -3.386   9.317  29.081  1.00 88.06           O  
ATOM   2732  CG  GLU A 353      -1.357   7.026  32.440  1.00 88.06           C  
ATOM   2733  CD  GLU A 353      -1.575   7.290  33.921  1.00 88.06           C  
ATOM   2734  OE1 GLU A 353      -0.926   6.623  34.758  1.00 88.06           O  
ATOM   2735  OE2 GLU A 353      -2.403   8.169  34.248  1.00 88.06           O  
ATOM   2736  N   SER A 354      -3.983   7.253  28.390  1.00 91.46           N  
ATOM   2737  CA  SER A 354      -5.216   7.697  27.747  1.00 91.46           C  
ATOM   2738  C   SER A 354      -6.441   7.087  28.420  1.00 91.46           C  
ATOM   2739  CB  SER A 354      -5.206   7.333  26.262  1.00 91.46           C  
ATOM   2740  O   SER A 354      -6.443   5.903  28.762  1.00 91.46           O  
ATOM   2741  OG  SER A 354      -6.450   7.647  25.659  1.00 91.46           O  
ATOM   2742  N   LYS A 355      -7.435   7.923  28.788  1.00 92.09           N  
ATOM   2743  CA  LYS A 355      -8.666   7.457  29.421  1.00 92.09           C  
ATOM   2744  C   LYS A 355      -9.658   6.944  28.381  1.00 92.09           C  
ATOM   2745  CB  LYS A 355      -9.303   8.577  30.245  1.00 92.09           C  
ATOM   2746  O   LYS A 355     -10.668   6.330  28.730  1.00 92.09           O  
ATOM   2747  CG  LYS A 355      -8.473   9.010  31.445  1.00 92.09           C  
ATOM   2748  CD  LYS A 355      -9.177  10.097  32.248  1.00 92.09           C  
ATOM   2749  CE  LYS A 355      -8.338  10.548  33.436  1.00 92.09           C  
ATOM   2750  NZ  LYS A 355      -9.011  11.635  34.208  1.00 92.09           N  
ATOM   2751  N   ASP A 356      -9.233   7.050  27.074  1.00 93.07           N  
ATOM   2752  CA  ASP A 356     -10.156   6.632  26.024  1.00 93.07           C  
ATOM   2753  C   ASP A 356     -10.205   5.110  25.909  1.00 93.07           C  
ATOM   2754  CB  ASP A 356      -9.757   7.248  24.681  1.00 93.07           C  
ATOM   2755  O   ASP A 356      -9.164   4.456  25.814  1.00 93.07           O  
ATOM   2756  CG  ASP A 356     -10.819   7.076  23.610  1.00 93.07           C  
ATOM   2757  OD1 ASP A 356     -10.988   5.950  23.094  1.00 93.07           O  
ATOM   2758  OD2 ASP A 356     -11.492   8.076  23.277  1.00 93.07           O  
ATOM   2759  N   GLN A 357     -11.434   4.510  25.932  1.00 92.54           N  
ATOM   2760  CA  GLN A 357     -11.662   3.069  25.912  1.00 92.54           C  
ATOM   2761  C   GLN A 357     -11.072   2.436  24.655  1.00 92.54           C  
ATOM   2762  CB  GLN A 357     -13.157   2.760  26.004  1.00 92.54           C  
ATOM   2763  O   GLN A 357     -10.474   1.360  24.718  1.00 92.54           O  
ATOM   2764  CG  GLN A 357     -13.471   1.277  26.139  1.00 92.54           C  
ATOM   2765  CD  GLN A 357     -14.955   1.002  26.292  1.00 92.54           C  
ATOM   2766  NE2 GLN A 357     -15.311  -0.268  26.447  1.00 92.54           N  
ATOM   2767  OE1 GLN A 357     -15.776   1.925  26.273  1.00 92.54           O  
ATOM   2768  N   SER A 358     -11.188   3.055  23.490  1.00 93.12           N  
ATOM   2769  CA  SER A 358     -10.672   2.533  22.229  1.00 93.12           C  
ATOM   2770  C   SER A 358      -9.152   2.421  22.258  1.00 93.12           C  
ATOM   2771  CB  SER A 358     -11.104   3.423  21.063  1.00 93.12           C  
ATOM   2772  O   SER A 358      -8.588   1.426  21.797  1.00 93.12           O  
ATOM   2773  OG  SER A 358     -12.514   3.414  20.919  1.00 93.12           O  
ATOM   2774  N   VAL A 359      -8.501   3.463  22.817  1.00 95.52           N  
ATOM   2775  CA  VAL A 359      -7.045   3.474  22.909  1.00 95.52           C  
ATOM   2776  C   VAL A 359      -6.578   2.359  23.842  1.00 95.52           C  
ATOM   2777  CB  VAL A 359      -6.518   4.839  23.405  1.00 95.52           C  
ATOM   2778  O   VAL A 359      -5.621   1.644  23.535  1.00 95.52           O  
ATOM   2779  CG1 VAL A 359      -5.008   4.786  23.629  1.00 95.52           C  
ATOM   2780  CG2 VAL A 359      -6.875   5.942  22.409  1.00 95.52           C  
ATOM   2781  N   GLN A 360      -7.283   2.170  24.953  1.00 94.18           N  
ATOM   2782  CA  GLN A 360      -6.954   1.115  25.905  1.00 94.18           C  
ATOM   2783  C   GLN A 360      -7.108  -0.265  25.272  1.00 94.18           C  
ATOM   2784  CB  GLN A 360      -7.835   1.221  27.151  1.00 94.18           C  
ATOM   2785  O   GLN A 360      -6.288  -1.156  25.506  1.00 94.18           O  
ATOM   2786  CG  GLN A 360      -7.601   2.488  27.963  1.00 94.18           C  
ATOM   2787  CD  GLN A 360      -6.193   2.577  28.520  1.00 94.18           C  
ATOM   2788  NE2 GLN A 360      -5.680   3.796  28.646  1.00 94.18           N  
ATOM   2789  OE1 GLN A 360      -5.570   1.558  28.835  1.00 94.18           O  
ATOM   2790  N   GLU A 361      -8.144  -0.444  24.443  1.00 94.03           N  
ATOM   2791  CA  GLU A 361      -8.365  -1.714  23.758  1.00 94.03           C  
ATOM   2792  C   GLU A 361      -7.260  -1.993  22.743  1.00 94.03           C  
ATOM   2793  CB  GLU A 361      -9.730  -1.720  23.064  1.00 94.03           C  
ATOM   2794  O   GLU A 361      -6.826  -3.137  22.589  1.00 94.03           O  
ATOM   2795  CG  GLU A 361     -10.908  -1.784  24.026  1.00 94.03           C  
ATOM   2796  CD  GLU A 361     -10.911  -3.035  24.890  1.00 94.03           C  
ATOM   2797  OE1 GLU A 361     -11.385  -2.973  26.046  1.00 94.03           O  
ATOM   2798  OE2 GLU A 361     -10.434  -4.086  24.406  1.00 94.03           O  
ATOM   2799  N   TRP A 362      -6.862  -0.961  22.070  1.00 95.70           N  
ATOM   2800  CA  TRP A 362      -5.752  -1.126  21.137  1.00 95.70           C  
ATOM   2801  C   TRP A 362      -4.465  -1.473  21.878  1.00 95.70           C  
ATOM   2802  CB  TRP A 362      -5.552   0.146  20.309  1.00 95.70           C  
ATOM   2803  O   TRP A 362      -3.684  -2.310  21.419  1.00 95.70           O  
ATOM   2804  CG  TRP A 362      -6.260   0.130  18.987  1.00 95.70           C  
ATOM   2805  CD1 TRP A 362      -7.370   0.847  18.638  1.00 95.70           C  
ATOM   2806  CD2 TRP A 362      -5.907  -0.648  17.839  1.00 95.70           C  
ATOM   2807  CE2 TRP A 362      -6.848  -0.351  16.828  1.00 95.70           C  
ATOM   2808  CE3 TRP A 362      -4.885  -1.567  17.566  1.00 95.70           C  
ATOM   2809  NE1 TRP A 362      -7.728   0.562  17.340  1.00 95.70           N  
ATOM   2810  CH2 TRP A 362      -5.786  -1.838  15.323  1.00 95.70           C  
ATOM   2811  CZ2 TRP A 362      -6.796  -0.943  15.563  1.00 95.70           C  
ATOM   2812  CZ3 TRP A 362      -4.835  -2.154  16.307  1.00 95.70           C  
ATOM   2813  N   ARG A 363      -4.237  -0.825  23.003  1.00 95.26           N  
ATOM   2814  CA  ARG A 363      -3.074  -1.137  23.826  1.00 95.26           C  
ATOM   2815  C   ARG A 363      -3.078  -2.604  24.245  1.00 95.26           C  
ATOM   2816  CB  ARG A 363      -3.035  -0.239  25.064  1.00 95.26           C  
ATOM   2817  O   ARG A 363      -2.048  -3.277  24.174  1.00 95.26           O  
ATOM   2818  CG  ARG A 363      -1.749  -0.353  25.868  1.00 95.26           C  
ATOM   2819  CD  ARG A 363      -1.770   0.546  27.096  1.00 95.26           C  
ATOM   2820  NE  ARG A 363      -1.651   1.956  26.735  1.00 95.26           N  
ATOM   2821  NH1 ARG A 363      -1.692   2.730  28.911  1.00 95.26           N  
ATOM   2822  NH2 ARG A 363      -1.507   4.207  27.167  1.00 95.26           N  
ATOM   2823  CZ  ARG A 363      -1.617   2.961  27.605  1.00 95.26           C  
ATOM   2824  N   LYS A 364      -4.254  -3.075  24.678  1.00 95.04           N  
ATOM   2825  CA  LYS A 364      -4.406  -4.478  25.053  1.00 95.04           C  
ATOM   2826  C   LYS A 364      -4.119  -5.397  23.869  1.00 95.04           C  
ATOM   2827  CB  LYS A 364      -5.813  -4.741  25.591  1.00 95.04           C  
ATOM   2828  O   LYS A 364      -3.409  -6.395  24.009  1.00 95.04           O  
ATOM   2829  CG  LYS A 364      -6.020  -6.153  26.119  1.00 95.04           C  
ATOM   2830  CD  LYS A 364      -7.437  -6.353  26.641  1.00 95.04           C  
ATOM   2831  CE  LYS A 364      -7.674  -7.791  27.081  1.00 95.04           C  
ATOM   2832  NZ  LYS A 364      -9.069  -7.997  27.572  1.00 95.04           N  
ATOM   2833  N   LEU A 365      -4.656  -5.001  22.724  1.00 95.06           N  
ATOM   2834  CA  LEU A 365      -4.481  -5.792  21.511  1.00 95.06           C  
ATOM   2835  C   LEU A 365      -3.007  -5.883  21.129  1.00 95.06           C  
ATOM   2836  CB  LEU A 365      -5.283  -5.188  20.356  1.00 95.06           C  
ATOM   2837  O   LEU A 365      -2.503  -6.970  20.839  1.00 95.06           O  
ATOM   2838  CG  LEU A 365      -5.188  -5.912  19.012  1.00 95.06           C  
ATOM   2839  CD1 LEU A 365      -5.830  -7.292  19.107  1.00 95.06           C  
ATOM   2840  CD2 LEU A 365      -5.843  -5.085  17.911  1.00 95.06           C  
ATOM   2841  N   VAL A 366      -2.326  -4.792  21.116  1.00 95.62           N  
ATOM   2842  CA  VAL A 366      -0.912  -4.750  20.758  1.00 95.62           C  
ATOM   2843  C   VAL A 366      -0.096  -5.543  21.776  1.00 95.62           C  
ATOM   2844  CB  VAL A 366      -0.391  -3.298  20.672  1.00 95.62           C  
ATOM   2845  O   VAL A 366       0.833  -6.266  21.410  1.00 95.62           O  
ATOM   2846  CG1 VAL A 366       1.133  -3.276  20.567  1.00 95.62           C  
ATOM   2847  CG2 VAL A 366      -1.021  -2.575  19.483  1.00 95.62           C  
ATOM   2848  N   ALA A 367      -0.426  -5.416  23.029  1.00 95.48           N  
ATOM   2849  CA  ALA A 367       0.245  -6.183  24.076  1.00 95.48           C  
ATOM   2850  C   ALA A 367       0.114  -7.683  23.826  1.00 95.48           C  
ATOM   2851  CB  ALA A 367      -0.323  -5.824  25.446  1.00 95.48           C  
ATOM   2852  O   ALA A 367       1.083  -8.431  23.979  1.00 95.48           O  
ATOM   2853  N   ASP A 368      -1.102  -8.124  23.459  1.00 94.88           N  
ATOM   2854  CA  ASP A 368      -1.345  -9.528  23.139  1.00 94.88           C  
ATOM   2855  C   ASP A 368      -0.493  -9.976  21.953  1.00 94.88           C  
ATOM   2856  CB  ASP A 368      -2.827  -9.761  22.840  1.00 94.88           C  
ATOM   2857  O   ASP A 368       0.083 -11.065  21.973  1.00 94.88           O  
ATOM   2858  CG  ASP A 368      -3.700  -9.692  24.080  1.00 94.88           C  
ATOM   2859  OD1 ASP A 368      -3.167  -9.785  25.207  1.00 94.88           O  
ATOM   2860  OD2 ASP A 368      -4.932  -9.547  23.930  1.00 94.88           O  
ATOM   2861  N   THR A 369      -0.418  -9.106  20.954  1.00 94.43           N  
ATOM   2862  CA  THR A 369       0.353  -9.413  19.755  1.00 94.43           C  
ATOM   2863  C   THR A 369       1.832  -9.581  20.092  1.00 94.43           C  
ATOM   2864  CB  THR A 369       0.188  -8.316  18.688  1.00 94.43           C  
ATOM   2865  O   THR A 369       2.497 -10.474  19.562  1.00 94.43           O  
ATOM   2866  CG2 THR A 369       1.007  -8.633  17.441  1.00 94.43           C  
ATOM   2867  OG1 THR A 369      -1.194  -8.214  18.325  1.00 94.43           O  
ATOM   2868  N   LEU A 370       2.331  -8.873  21.066  1.00 95.08           N  
ATOM   2869  CA  LEU A 370       3.745  -8.861  21.425  1.00 95.08           C  
ATOM   2870  C   LEU A 370       4.029  -9.849  22.551  1.00 95.08           C  
ATOM   2871  CB  LEU A 370       4.180  -7.454  21.844  1.00 95.08           C  
ATOM   2872  O   LEU A 370       5.165  -9.954  23.019  1.00 95.08           O  
ATOM   2873  CG  LEU A 370       4.083  -6.367  20.773  1.00 95.08           C  
ATOM   2874  CD1 LEU A 370       4.176  -4.984  21.410  1.00 95.08           C  
ATOM   2875  CD2 LEU A 370       5.172  -6.551  19.722  1.00 95.08           C  
ATOM   2876  N   ASN A 371       3.026 -10.557  23.051  1.00 95.28           N  
ATOM   2877  CA  ASN A 371       3.139 -11.467  24.185  1.00 95.28           C  
ATOM   2878  C   ASN A 371       3.728 -10.769  25.408  1.00 95.28           C  
ATOM   2879  CB  ASN A 371       3.984 -12.687  23.813  1.00 95.28           C  
ATOM   2880  O   ASN A 371       4.665 -11.276  26.027  1.00 95.28           O  
ATOM   2881  CG  ASN A 371       3.313 -13.569  22.778  1.00 95.28           C  
ATOM   2882  ND2 ASN A 371       4.097 -14.080  21.836  1.00 95.28           N  
ATOM   2883  OD1 ASN A 371       2.100 -13.788  22.825  1.00 95.28           O  
ATOM   2884  N   ARG A 372       3.310  -9.466  25.700  1.00 94.12           N  
ATOM   2885  CA  ARG A 372       3.741  -8.673  26.847  1.00 94.12           C  
ATOM   2886  C   ARG A 372       2.621  -8.542  27.874  1.00 94.12           C  
ATOM   2887  CB  ARG A 372       4.205  -7.286  26.398  1.00 94.12           C  
ATOM   2888  O   ARG A 372       1.843  -7.586  27.833  1.00 94.12           O  
ATOM   2889  CG  ARG A 372       5.427  -7.308  25.493  1.00 94.12           C  
ATOM   2890  CD  ARG A 372       6.701  -7.603  26.272  1.00 94.12           C  
ATOM   2891  NE  ARG A 372       7.060  -6.499  27.156  1.00 94.12           N  
ATOM   2892  NH1 ARG A 372       8.941  -5.883  25.964  1.00 94.12           N  
ATOM   2893  NH2 ARG A 372       8.349  -4.731  27.856  1.00 94.12           N  
ATOM   2894  CZ  ARG A 372       8.116  -5.707  26.990  1.00 94.12           C  
ATOM   2895  N   SER A 373       2.583  -9.518  28.792  1.00 93.69           N  
ATOM   2896  CA  SER A 373       1.524  -9.583  29.793  1.00 93.69           C  
ATOM   2897  C   SER A 373       1.628  -8.428  30.784  1.00 93.69           C  
ATOM   2898  CB  SER A 373       1.576 -10.915  30.543  1.00 93.69           C  
ATOM   2899  O   SER A 373       0.627  -8.022  31.379  1.00 93.69           O  
ATOM   2900  OG  SER A 373       2.852 -11.115  31.126  1.00 93.69           O  
ATOM   2901  N   ASP A 374       2.849  -7.870  30.961  1.00 93.11           N  
ATOM   2902  CA  ASP A 374       3.075  -6.784  31.910  1.00 93.11           C  
ATOM   2903  C   ASP A 374       2.355  -5.511  31.469  1.00 93.11           C  
ATOM   2904  CB  ASP A 374       4.573  -6.512  32.068  1.00 93.11           C  
ATOM   2905  O   ASP A 374       1.953  -4.699  32.304  1.00 93.11           O  
ATOM   2906  CG  ASP A 374       5.268  -6.231  30.747  1.00 93.11           C  
ATOM   2907  OD1 ASP A 374       5.030  -6.966  29.764  1.00 93.11           O  
ATOM   2908  OD2 ASP A 374       6.062  -5.268  30.689  1.00 93.11           O  
ATOM   2909  N   TRP A 375       2.155  -5.350  30.152  1.00 90.62           N  
ATOM   2910  CA  TRP A 375       1.454  -4.187  29.616  1.00 90.62           C  
ATOM   2911  C   TRP A 375      -0.042  -4.276  29.898  1.00 90.62           C  
ATOM   2912  CB  TRP A 375       1.695  -4.061  28.109  1.00 90.62           C  
ATOM   2913  O   TRP A 375      -0.692  -3.261  30.159  1.00 90.62           O  
ATOM   2914  CG  TRP A 375       3.095  -3.663  27.748  1.00 90.62           C  
ATOM   2915  CD1 TRP A 375       4.175  -3.598  28.584  1.00 90.62           C  
ATOM   2916  CD2 TRP A 375       3.565  -3.271  26.454  1.00 90.62           C  
ATOM   2917  CE2 TRP A 375       4.942  -2.982  26.580  1.00 90.62           C  
ATOM   2918  CE3 TRP A 375       2.955  -3.137  25.200  1.00 90.62           C  
ATOM   2919  NE1 TRP A 375       5.289  -3.189  27.888  1.00 90.62           N  
ATOM   2920  CH2 TRP A 375       5.097  -2.443  24.280  1.00 90.62           C  
ATOM   2921  CZ2 TRP A 375       5.719  -2.566  25.496  1.00 90.62           C  
ATOM   2922  CZ3 TRP A 375       3.730  -2.723  24.123  1.00 90.62           C  
ATOM   2923  N   LYS A 376      -0.501  -5.491  29.949  1.00 90.28           N  
ATOM   2924  CA  LYS A 376      -1.920  -5.721  30.204  1.00 90.28           C  
ATOM   2925  C   LYS A 376      -2.278  -5.400  31.652  1.00 90.28           C  
ATOM   2926  CB  LYS A 376      -2.296  -7.168  29.880  1.00 90.28           C  
ATOM   2927  O   LYS A 376      -3.340  -4.835  31.923  1.00 90.28           O  
ATOM   2928  CG  LYS A 376      -2.343  -7.477  28.390  1.00 90.28           C  
ATOM   2929  CD  LYS A 376      -2.811  -8.902  28.129  1.00 90.28           C  
ATOM   2930  CE  LYS A 376      -2.801  -9.232  26.643  1.00 90.28           C  
ATOM   2931  NZ  LYS A 376      -3.250 -10.633  26.383  1.00 90.28           N  
ATOM   2932  N   ASP A 377      -1.297  -5.697  32.504  1.00 89.97           N  
ATOM   2933  CA  ASP A 377      -1.522  -5.538  33.937  1.00 89.97           C  
ATOM   2934  C   ASP A 377      -1.466  -4.067  34.343  1.00 89.97           C  
ATOM   2935  CB  ASP A 377      -0.492  -6.343  34.734  1.00 89.97           C  
ATOM   2936  O   ASP A 377      -2.065  -3.671  35.345  1.00 89.97           O  
ATOM   2937  CG  ASP A 377      -0.650  -7.843  34.562  1.00 89.97           C  
ATOM   2938  OD1 ASP A 377      -1.774  -8.309  34.274  1.00 89.97           O  
ATOM   2939  OD2 ASP A 377       0.357  -8.567  34.719  1.00 89.97           O  
ATOM   2940  N   ALA A 378      -0.841  -3.270  33.490  1.00 89.04           N  
ATOM   2941  CA  ALA A 378      -0.664  -1.855  33.803  1.00 89.04           C  
ATOM   2942  C   ALA A 378      -1.898  -1.048  33.411  1.00 89.04           C  
ATOM   2943  CB  ALA A 378       0.574  -1.304  33.098  1.00 89.04           C  
ATOM   2944  O   ALA A 378      -2.076   0.086  33.863  1.00 89.04           O  
ATOM   2945  N   LEU A 379      -2.881  -1.676  32.699  1.00 86.04           N  
ATOM   2946  CA  LEU A 379      -4.046  -0.934  32.230  1.00 86.04           C  
ATOM   2947  C   LEU A 379      -5.088  -0.803  33.336  1.00 86.04           C  
ATOM   2948  CB  LEU A 379      -4.663  -1.620  31.009  1.00 86.04           C  
ATOM   2949  O   LEU A 379      -5.295  -1.738  34.114  1.00 86.04           O  
ATOM   2950  CG  LEU A 379      -3.843  -1.575  29.719  1.00 86.04           C  
ATOM   2951  CD1 LEU A 379      -4.400  -2.565  28.702  1.00 86.04           C  
ATOM   2952  CD2 LEU A 379      -3.825  -0.163  29.144  1.00 86.04           C  
ATOM   2953  N   PRO A 380      -5.447   0.456  33.680  1.00 84.21           N  
ATOM   2954  CA  PRO A 380      -6.512   0.633  34.670  1.00 84.21           C  
ATOM   2955  C   PRO A 380      -7.729  -0.247  34.392  1.00 84.21           C  
ATOM   2956  CB  PRO A 380      -6.870   2.116  34.542  1.00 84.21           C  
ATOM   2957  O   PRO A 380      -8.075  -0.478  33.231  1.00 84.21           O  
ATOM   2958  CG  PRO A 380      -6.160   2.575  33.309  1.00 84.21           C  
ATOM   2959  CD  PRO A 380      -5.221   1.489  32.867  1.00 84.21           C  
ATOM   2960  N   ARG A 381      -7.974  -1.212  35.318  1.00 81.83           N  
ATOM   2961  CA  ARG A 381      -9.196  -2.004  35.236  1.00 81.83           C  
ATOM   2962  C   ARG A 381     -10.415  -1.111  35.030  1.00 81.83           C  
ATOM   2963  CB  ARG A 381      -9.374  -2.850  36.499  1.00 81.83           C  
ATOM   2964  O   ARG A 381     -10.593  -0.121  35.742  1.00 81.83           O  
ATOM   2965  CG  ARG A 381      -8.496  -4.090  36.539  1.00 81.83           C  
ATOM   2966  CD  ARG A 381      -8.805  -4.961  37.749  1.00 81.83           C  
ATOM   2967  NE  ARG A 381      -7.858  -6.066  37.874  1.00 81.83           N  
ATOM   2968  NH1 ARG A 381      -8.950  -7.074  39.643  1.00 81.83           N  
ATOM   2969  NH2 ARG A 381      -7.032  -8.000  38.796  1.00 81.83           N  
ATOM   2970  CZ  ARG A 381      -7.949  -7.044  38.771  1.00 81.83           C  
ATOM   2971  N   ILE A 382     -10.846  -0.950  33.818  1.00 73.70           N  
ATOM   2972  CA  ILE A 382     -12.035  -0.163  33.509  1.00 73.70           C  
ATOM   2973  C   ILE A 382     -13.203  -0.631  34.374  1.00 73.70           C  
ATOM   2974  CB  ILE A 382     -12.404  -0.262  32.012  1.00 73.70           C  
ATOM   2975  O   ILE A 382     -13.591  -1.800  34.325  1.00 73.70           O  
ATOM   2976  CG1 ILE A 382     -11.241   0.227  31.141  1.00 73.70           C  
ATOM   2977  CG2 ILE A 382     -13.681   0.531  31.717  1.00 73.70           C  
ATOM   2978  CD1 ILE A 382     -11.412  -0.067  29.657  1.00 73.70           C  
ATOM   2979  N   GLN A 383     -13.236  -0.198  35.622  1.00 73.57           N  
ATOM   2980  CA  GLN A 383     -14.366  -0.493  36.497  1.00 73.57           C  
ATOM   2981  C   GLN A 383     -15.685  -0.085  35.848  1.00 73.57           C  
ATOM   2982  CB  GLN A 383     -14.202   0.214  37.843  1.00 73.57           C  
ATOM   2983  O   GLN A 383     -15.833   1.049  35.388  1.00 73.57           O  
ATOM   2984  CG  GLN A 383     -13.102  -0.373  38.717  1.00 73.57           C  
ATOM   2985  CD  GLN A 383     -12.958   0.348  40.044  1.00 73.57           C  
ATOM   2986  NE2 GLN A 383     -11.951  -0.035  40.821  1.00 73.57           N  
ATOM   2987  OE1 GLN A 383     -13.746   1.242  40.368  1.00 73.57           O  
ATOM   2988  N   HIS A 384     -16.298  -0.876  34.972  1.00 64.17           N  
ATOM   2989  CA  HIS A 384     -17.610  -0.917  34.337  1.00 64.17           C  
ATOM   2990  C   HIS A 384     -18.621  -0.074  35.108  1.00 64.17           C  
ATOM   2991  CB  HIS A 384     -18.106  -2.359  34.226  1.00 64.17           C  
ATOM   2992  O   HIS A 384     -19.766  -0.490  35.298  1.00 64.17           O  
ATOM   2993  CG  HIS A 384     -17.220  -3.236  33.399  1.00 64.17           C  
ATOM   2994  CD2 HIS A 384     -16.483  -4.321  33.732  1.00 64.17           C  
ATOM   2995  ND1 HIS A 384     -17.017  -3.029  32.052  1.00 64.17           N  
ATOM   2996  CE1 HIS A 384     -16.190  -3.953  31.591  1.00 64.17           C  
ATOM   2997  NE2 HIS A 384     -15.851  -4.749  32.591  1.00 64.17           N  
ATOM   2998  N   LEU A 385     -18.270   1.138  35.572  1.00 61.18           N  
ATOM   2999  CA  LEU A 385     -19.289   1.822  36.361  1.00 61.18           C  
ATOM   3000  C   LEU A 385     -20.241   2.602  35.461  1.00 61.18           C  
ATOM   3001  CB  LEU A 385     -18.637   2.766  37.375  1.00 61.18           C  
ATOM   3002  O   LEU A 385     -21.275   3.091  35.921  1.00 61.18           O  
ATOM   3003  CG  LEU A 385     -17.951   2.106  38.572  1.00 61.18           C  
ATOM   3004  CD1 LEU A 385     -17.008   3.093  39.253  1.00 61.18           C  
ATOM   3005  CD2 LEU A 385     -18.987   1.580  39.560  1.00 61.18           C  
ATOM   3006  N   ARG A 386     -20.355   2.236  34.069  1.00 64.77           N  
ATOM   3007  CA  ARG A 386     -21.494   2.886  33.429  1.00 64.77           C  
ATOM   3008  C   ARG A 386     -22.169   1.950  32.432  1.00 64.77           C  
ATOM   3009  CB  ARG A 386     -21.055   4.172  32.725  1.00 64.77           C  
ATOM   3010  O   ARG A 386     -21.518   1.424  31.527  1.00 64.77           O  
ATOM   3011  CG  ARG A 386     -20.942   5.372  33.651  1.00 64.77           C  
ATOM   3012  CD  ARG A 386     -20.775   6.670  32.873  1.00 64.77           C  
ATOM   3013  NE  ARG A 386     -20.201   7.726  33.703  1.00 64.77           N  
ATOM   3014  NH1 ARG A 386     -20.347   9.365  32.082  1.00 64.77           N  
ATOM   3015  NH2 ARG A 386     -19.480   9.861  34.145  1.00 64.77           N  
ATOM   3016  CZ  ARG A 386     -20.011   8.982  33.308  1.00 64.77           C  
ATOM   3017  N   PRO A 387     -23.250   1.230  32.852  1.00 58.50           N  
ATOM   3018  CA  PRO A 387     -24.085   0.335  32.047  1.00 58.50           C  
ATOM   3019  C   PRO A 387     -24.576   0.987  30.757  1.00 58.50           C  
ATOM   3020  CB  PRO A 387     -25.257   0.015  32.978  1.00 58.50           C  
ATOM   3021  O   PRO A 387     -24.894   0.290  29.791  1.00 58.50           O  
ATOM   3022  CG  PRO A 387     -25.130   0.992  34.102  1.00 58.50           C  
ATOM   3023  CD  PRO A 387     -23.779   1.641  34.019  1.00 58.50           C  
ATOM   3024  N   TRP A 388     -24.190   2.178  30.339  1.00 52.11           N  
ATOM   3025  CA  TRP A 388     -25.046   2.568  29.224  1.00 52.11           C  
ATOM   3026  C   TRP A 388     -24.213   3.057  28.043  1.00 52.11           C  
ATOM   3027  CB  TRP A 388     -26.030   3.658  29.656  1.00 52.11           C  
ATOM   3028  O   TRP A 388     -24.645   2.969  26.892  1.00 52.11           O  
ATOM   3029  CG  TRP A 388     -27.336   3.130  30.170  1.00 52.11           C  
ATOM   3030  CD1 TRP A 388     -27.587   1.874  30.648  1.00 52.11           C  
ATOM   3031  CD2 TRP A 388     -28.574   3.845  30.250  1.00 52.11           C  
ATOM   3032  CE2 TRP A 388     -29.533   2.959  30.789  1.00 52.11           C  
ATOM   3033  CE3 TRP A 388     -28.964   5.149  29.920  1.00 52.11           C  
ATOM   3034  NE1 TRP A 388     -28.906   1.765  31.023  1.00 52.11           N  
ATOM   3035  CH2 TRP A 388     -31.216   4.619  30.673  1.00 52.11           C  
ATOM   3036  CZ2 TRP A 388     -30.860   3.337  31.005  1.00 52.11           C  
ATOM   3037  CZ3 TRP A 388     -30.286   5.524  30.136  1.00 52.11           C  
ATOM   3038  N   LYS A 389     -23.143   2.267  27.650  1.00 62.82           N  
ATOM   3039  CA  LYS A 389     -22.687   2.406  26.270  1.00 62.82           C  
ATOM   3040  C   LYS A 389     -21.283   1.834  26.094  1.00 62.82           C  
ATOM   3041  CB  LYS A 389     -22.712   3.874  25.842  1.00 62.82           C  
ATOM   3042  O   LYS A 389     -20.455   2.413  25.387  1.00 62.82           O  
ATOM   3043  CG  LYS A 389     -24.104   4.402  25.523  1.00 62.82           C  
ATOM   3044  CD  LYS A 389     -24.058   5.848  25.048  1.00 62.82           C  
ATOM   3045  CE  LYS A 389     -25.455   6.403  24.806  1.00 62.82           C  
ATOM   3046  NZ  LYS A 389     -25.413   7.808  24.301  1.00 62.82           N  
ATOM   3047  N   ASN A 390     -20.962   0.843  26.980  1.00 68.49           N  
ATOM   3048  CA  ASN A 390     -19.577   0.437  26.763  1.00 68.49           C  
ATOM   3049  C   ASN A 390     -19.456  -0.542  25.599  1.00 68.49           C  
ATOM   3050  CB  ASN A 390     -18.991  -0.176  28.036  1.00 68.49           C  
ATOM   3051  O   ASN A 390     -20.050  -1.622  25.626  1.00 68.49           O  
ATOM   3052  CG  ASN A 390     -18.780   0.848  29.134  1.00 68.49           C  
ATOM   3053  ND2 ASN A 390     -18.734   0.384  30.377  1.00 68.49           N  
ATOM   3054  OD1 ASN A 390     -18.659   2.046  28.867  1.00 68.49           O  
ATOM   3055  N   LYS A 391     -19.700  -0.059  24.460  1.00 76.70           N  
ATOM   3056  CA  LYS A 391     -19.353  -0.882  23.305  1.00 76.70           C  
ATOM   3057  C   LYS A 391     -18.144  -1.765  23.603  1.00 76.70           C  
ATOM   3058  CB  LYS A 391     -19.072  -0.003  22.085  1.00 76.70           C  
ATOM   3059  O   LYS A 391     -17.101  -1.272  24.038  1.00 76.70           O  
ATOM   3060  CG  LYS A 391     -20.325   0.497  21.381  1.00 76.70           C  
ATOM   3061  CD  LYS A 391     -19.982   1.299  20.132  1.00 76.70           C  
ATOM   3062  CE  LYS A 391     -21.219   1.944  19.523  1.00 76.70           C  
ATOM   3063  NZ  LYS A 391     -20.889   2.727  18.295  1.00 76.70           N  
ATOM   3064  N   MET A 392     -18.368  -3.073  23.898  1.00 83.82           N  
ATOM   3065  CA  MET A 392     -17.272  -4.022  24.075  1.00 83.82           C  
ATOM   3066  C   MET A 392     -16.621  -4.357  22.737  1.00 83.82           C  
ATOM   3067  CB  MET A 392     -17.772  -5.302  24.748  1.00 83.82           C  
ATOM   3068  O   MET A 392     -17.311  -4.693  21.773  1.00 83.82           O  
ATOM   3069  CG  MET A 392     -18.017  -5.154  26.241  1.00 83.82           C  
ATOM   3070  SD  MET A 392     -18.361  -6.760  27.059  1.00 83.82           S  
ATOM   3071  CE  MET A 392     -18.592  -6.203  28.771  1.00 83.82           C  
ATOM   3072  N   PHE A 393     -15.460  -3.840  22.576  1.00 87.07           N  
ATOM   3073  CA  PHE A 393     -14.718  -4.167  21.365  1.00 87.07           C  
ATOM   3074  C   PHE A 393     -14.212  -5.604  21.411  1.00 87.07           C  
ATOM   3075  CB  PHE A 393     -13.542  -3.203  21.176  1.00 87.07           C  
ATOM   3076  O   PHE A 393     -13.796  -6.087  22.466  1.00 87.07           O  
ATOM   3077  CG  PHE A 393     -13.959  -1.794  20.851  1.00 87.07           C  
ATOM   3078  CD1 PHE A 393     -14.371  -1.454  19.569  1.00 87.07           C  
ATOM   3079  CD2 PHE A 393     -13.939  -0.809  21.830  1.00 87.07           C  
ATOM   3080  CE1 PHE A 393     -14.758  -0.150  19.266  1.00 87.07           C  
ATOM   3081  CE2 PHE A 393     -14.324   0.496  21.535  1.00 87.07           C  
ATOM   3082  CZ  PHE A 393     -14.732   0.823  20.252  1.00 87.07           C  
ATOM   3083  N   LYS A 394     -14.565  -6.433  20.373  1.00 87.93           N  
ATOM   3084  CA  LYS A 394     -14.035  -7.780  20.184  1.00 87.93           C  
ATOM   3085  C   LYS A 394     -12.858  -7.777  19.213  1.00 87.93           C  
ATOM   3086  CB  LYS A 394     -15.129  -8.722  19.678  1.00 87.93           C  
ATOM   3087  O   LYS A 394     -12.826  -6.985  18.270  1.00 87.93           O  
ATOM   3088  CG  LYS A 394     -16.257  -8.951  20.673  1.00 87.93           C  
ATOM   3089  CD  LYS A 394     -17.285  -9.939  20.135  1.00 87.93           C  
ATOM   3090  CE  LYS A 394     -18.439 -10.132  21.109  1.00 87.93           C  
ATOM   3091  NZ  LYS A 394     -19.460 -11.083  20.576  1.00 87.93           N  
ATOM   3092  N   CYS A 395     -11.795  -8.416  19.570  1.00 86.36           N  
ATOM   3093  CA  CYS A 395     -10.643  -8.541  18.684  1.00 86.36           C  
ATOM   3094  C   CYS A 395     -10.534  -9.956  18.129  1.00 86.36           C  
ATOM   3095  CB  CYS A 395      -9.357  -8.171  19.421  1.00 86.36           C  
ATOM   3096  O   CYS A 395      -9.867 -10.809  18.718  1.00 86.36           O  
ATOM   3097  SG  CYS A 395      -7.904  -8.084  18.351  1.00 86.36           S  
ATOM   3098  N   ASN A 396     -11.310 -10.276  17.070  1.00 88.87           N  
ATOM   3099  CA  ASN A 396     -11.290 -11.625  16.516  1.00 88.87           C  
ATOM   3100  C   ASN A 396     -10.575 -11.668  15.169  1.00 88.87           C  
ATOM   3101  CB  ASN A 396     -12.713 -12.171  16.381  1.00 88.87           C  
ATOM   3102  O   ASN A 396     -10.184 -12.739  14.702  1.00 88.87           O  
ATOM   3103  CG  ASN A 396     -13.397 -12.359  17.720  1.00 88.87           C  
ATOM   3104  ND2 ASN A 396     -14.710 -12.166  17.748  1.00 88.87           N  
ATOM   3105  OD1 ASN A 396     -12.750 -12.675  18.722  1.00 88.87           O  
ATOM   3106  N   LEU A 397     -10.391 -10.480  14.673  1.00 87.77           N  
ATOM   3107  CA  LEU A 397      -9.893 -10.475  13.302  1.00 87.77           C  
ATOM   3108  C   LEU A 397      -8.368 -10.490  13.277  1.00 87.77           C  
ATOM   3109  CB  LEU A 397     -10.415  -9.250  12.546  1.00 87.77           C  
ATOM   3110  O   LEU A 397      -7.723  -9.880  14.133  1.00 87.77           O  
ATOM   3111  CG  LEU A 397     -11.926  -9.186  12.320  1.00 87.77           C  
ATOM   3112  CD1 LEU A 397     -12.306  -7.874  11.642  1.00 87.77           C  
ATOM   3113  CD2 LEU A 397     -12.393 -10.377  11.490  1.00 87.77           C  
ATOM   3114  N   GLU A 398      -7.900 -11.433  12.409  1.00 87.41           N  
ATOM   3115  CA  GLU A 398      -6.460 -11.440  12.170  1.00 87.41           C  
ATOM   3116  C   GLU A 398      -6.030 -10.223  11.355  1.00 87.41           C  
ATOM   3117  CB  GLU A 398      -6.039 -12.727  11.456  1.00 87.41           C  
ATOM   3118  O   GLU A 398      -6.806  -9.702  10.552  1.00 87.41           O  
ATOM   3119  CG  GLU A 398      -6.196 -13.980  12.305  1.00 87.41           C  
ATOM   3120  CD  GLU A 398      -5.717 -15.242  11.605  1.00 87.41           C  
ATOM   3121  OE1 GLU A 398      -5.728 -16.325  12.233  1.00 87.41           O  
ATOM   3122  OE2 GLU A 398      -5.325 -15.146  10.421  1.00 87.41           O  
ATOM   3123  N   PHE A 399      -5.020  -9.645  11.834  1.00 79.90           N  
ATOM   3124  CA  PHE A 399      -4.433  -8.537  11.090  1.00 79.90           C  
ATOM   3125  C   PHE A 399      -4.152  -8.942   9.647  1.00 79.90           C  
ATOM   3126  CB  PHE A 399      -3.141  -8.061  11.762  1.00 79.90           C  
ATOM   3127  O   PHE A 399      -3.764 -10.081   9.381  1.00 79.90           O  
ATOM   3128  CG  PHE A 399      -2.493  -6.891  11.072  1.00 79.90           C  
ATOM   3129  CD1 PHE A 399      -1.415  -7.082  10.216  1.00 79.90           C  
ATOM   3130  CD2 PHE A 399      -2.962  -5.601  11.280  1.00 79.90           C  
ATOM   3131  CE1 PHE A 399      -0.813  -6.001   9.576  1.00 79.90           C  
ATOM   3132  CE2 PHE A 399      -2.365  -4.516  10.644  1.00 79.90           C  
ATOM   3133  CZ  PHE A 399      -1.290  -4.718   9.793  1.00 79.90           C  
ATOM   3134  N   VAL A 400      -4.468  -8.030   8.698  1.00 76.52           N  
ATOM   3135  CA  VAL A 400      -4.137  -8.238   7.292  1.00 76.52           C  
ATOM   3136  C   VAL A 400      -2.714  -7.755   7.019  1.00 76.52           C  
ATOM   3137  CB  VAL A 400      -5.134  -7.513   6.360  1.00 76.52           C  
ATOM   3138  O   VAL A 400      -2.440  -6.554   7.069  1.00 76.52           O  
ATOM   3139  CG1 VAL A 400      -4.813  -7.803   4.895  1.00 76.52           C  
ATOM   3140  CG2 VAL A 400      -6.568  -7.927   6.689  1.00 76.52           C  
ATOM   3141  N   PRO A 401      -1.723  -8.638   7.159  1.00 68.44           N  
ATOM   3142  CA  PRO A 401      -0.378  -8.114   6.907  1.00 68.44           C  
ATOM   3143  C   PRO A 401      -0.289  -7.319   5.607  1.00 68.44           C  
ATOM   3144  CB  PRO A 401       0.485  -9.377   6.835  1.00 68.44           C  
ATOM   3145  O   PRO A 401      -0.910  -7.691   4.607  1.00 68.44           O  
ATOM   3146  CG  PRO A 401      -0.491 -10.508   6.874  1.00 68.44           C  
ATOM   3147  CD  PRO A 401      -1.869  -9.944   7.068  1.00 68.44           C  
ATOM   3148  N   ARG A 402      -0.037  -5.974   5.664  1.00 66.86           N  
ATOM   3149  CA  ARG A 402       0.399  -5.329   4.429  1.00 66.86           C  
ATOM   3150  C   ARG A 402       1.635  -6.016   3.859  1.00 66.86           C  
ATOM   3151  CB  ARG A 402       0.689  -3.846   4.671  1.00 66.86           C  
ATOM   3152  O   ARG A 402       2.649  -6.153   4.547  1.00 66.86           O  
ATOM   3153  CG  ARG A 402      -0.535  -2.952   4.551  1.00 66.86           C  
ATOM   3154  CD  ARG A 402      -0.160  -1.477   4.571  1.00 66.86           C  
ATOM   3155  NE  ARG A 402      -1.329  -0.626   4.773  1.00 66.86           N  
ATOM   3156  NH1 ARG A 402      -0.234   1.349   4.283  1.00 66.86           N  
ATOM   3157  NH2 ARG A 402      -2.457   1.373   4.841  1.00 66.86           N  
ATOM   3158  CZ  ARG A 402      -1.338   0.697   4.632  1.00 66.86           C  
ATOM   3159  N   GLN A 403       1.548  -7.374   3.782  1.00 58.03           N  
ATOM   3160  CA  GLN A 403       2.677  -8.266   3.540  1.00 58.03           C  
ATOM   3161  C   GLN A 403       3.687  -7.630   2.589  1.00 58.03           C  
ATOM   3162  CB  GLN A 403       2.194  -9.603   2.976  1.00 58.03           C  
ATOM   3163  O   GLN A 403       3.315  -7.124   1.529  1.00 58.03           O  
ATOM   3164  CG  GLN A 403       2.165 -10.729   4.001  1.00 58.03           C  
ATOM   3165  CD  GLN A 403       1.705 -12.048   3.410  1.00 58.03           C  
ATOM   3166  NE2 GLN A 403       1.480 -13.036   4.270  1.00 58.03           N  
ATOM   3167  OE1 GLN A 403       1.551 -12.179   2.192  1.00 58.03           O  
ATOM   3168  N   ARG A 404       4.861  -7.152   3.089  1.00 59.15           N  
ATOM   3169  CA  ARG A 404       6.088  -7.363   2.328  1.00 59.15           C  
ATOM   3170  C   ARG A 404       6.366  -8.850   2.137  1.00 59.15           C  
ATOM   3171  CB  ARG A 404       7.274  -6.693   3.024  1.00 59.15           C  
ATOM   3172  O   ARG A 404       6.286  -9.629   3.089  1.00 59.15           O  
ATOM   3173  CG  ARG A 404       7.496  -5.247   2.608  1.00 59.15           C  
ATOM   3174  CD  ARG A 404       8.838  -4.719   3.098  1.00 59.15           C  
ATOM   3175  NE  ARG A 404       8.886  -3.260   3.069  1.00 59.15           N  
ATOM   3176  NH1 ARG A 404      11.096  -3.114   3.725  1.00 59.15           N  
ATOM   3177  NH2 ARG A 404       9.891  -1.209   3.309  1.00 59.15           N  
ATOM   3178  CZ  ARG A 404       9.957  -2.531   3.368  1.00 59.15           C  
ATOM   3179  N   MET A 405       5.590  -9.542   1.242  1.00 60.22           N  
ATOM   3180  CA  MET A 405       5.962 -10.929   0.978  1.00 60.22           C  
ATOM   3181  C   MET A 405       7.336 -11.244   1.559  1.00 60.22           C  
ATOM   3182  CB  MET A 405       5.951 -11.212  -0.525  1.00 60.22           C  
ATOM   3183  O   MET A 405       8.287 -10.485   1.361  1.00 60.22           O  
ATOM   3184  CG  MET A 405       4.592 -11.633  -1.060  1.00 60.22           C  
ATOM   3185  SD  MET A 405       4.690 -12.343  -2.749  1.00 60.22           S  
ATOM   3186  CE  MET A 405       2.965 -12.857  -2.981  1.00 60.22           C  
ATOM   3187  N   LYS A 406       7.354 -11.600   2.839  1.00 62.02           N  
ATOM   3188  CA  LYS A 406       8.625 -12.143   3.311  1.00 62.02           C  
ATOM   3189  C   LYS A 406       9.507 -12.574   2.143  1.00 62.02           C  
ATOM   3190  CB  LYS A 406       8.387 -13.324   4.253  1.00 62.02           C  
ATOM   3191  O   LYS A 406       9.008 -13.075   1.133  1.00 62.02           O  
ATOM   3192  CG  LYS A 406       7.975 -12.921   5.661  1.00 62.02           C  
ATOM   3193  CD  LYS A 406       7.894 -14.128   6.587  1.00 62.02           C  
ATOM   3194  CE  LYS A 406       7.411 -13.735   7.977  1.00 62.02           C  
ATOM   3195  NZ  LYS A 406       7.297 -14.921   8.878  1.00 62.02           N  
ATOM   3196  N   PRO A 407      10.641 -11.906   2.047  1.00 58.71           N  
ATOM   3197  CA  PRO A 407      11.568 -12.376   1.015  1.00 58.71           C  
ATOM   3198  C   PRO A 407      11.472 -13.881   0.776  1.00 58.71           C  
ATOM   3199  CB  PRO A 407      12.941 -11.999   1.577  1.00 58.71           C  
ATOM   3200  O   PRO A 407      12.496 -14.555   0.636  1.00 58.71           O  
ATOM   3201  CG  PRO A 407      12.681 -11.617   2.998  1.00 58.71           C  
ATOM   3202  CD  PRO A 407      11.195 -11.534   3.205  1.00 58.71           C  
ATOM   3203  N   GLY A 408      10.257 -14.509   1.191  1.00 65.97           N  
ATOM   3204  CA  GLY A 408      10.225 -15.896   0.758  1.00 65.97           C  
ATOM   3205  C   GLY A 408      10.222 -16.051  -0.751  1.00 65.97           C  
ATOM   3206  O   GLY A 408      10.280 -15.060  -1.482  1.00 65.97           O  
ATOM   3207  N   ARG A 409      10.600 -17.352  -1.167  1.00 81.34           N  
ATOM   3208  CA  ARG A 409      10.735 -17.809  -2.546  1.00 81.34           C  
ATOM   3209  C   ARG A 409       9.443 -17.588  -3.325  1.00 81.34           C  
ATOM   3210  CB  ARG A 409      11.125 -19.288  -2.587  1.00 81.34           C  
ATOM   3211  O   ARG A 409       8.424 -18.222  -3.040  1.00 81.34           O  
ATOM   3212  CG  ARG A 409      12.599 -19.544  -2.316  1.00 81.34           C  
ATOM   3213  CD  ARG A 409      12.963 -21.008  -2.514  1.00 81.34           C  
ATOM   3214  NE  ARG A 409      14.326 -21.290  -2.072  1.00 81.34           N  
ATOM   3215  NH1 ARG A 409      14.370 -23.447  -2.898  1.00 81.34           N  
ATOM   3216  NH2 ARG A 409      16.202 -22.591  -1.819  1.00 81.34           N  
ATOM   3217  CZ  ARG A 409      14.963 -22.442  -2.264  1.00 81.34           C  
ATOM   3218  N   LEU A 410       9.267 -16.332  -3.873  1.00 86.73           N  
ATOM   3219  CA  LEU A 410       8.130 -16.129  -4.764  1.00 86.73           C  
ATOM   3220  C   LEU A 410       8.031 -17.258  -5.785  1.00 86.73           C  
ATOM   3221  CB  LEU A 410       8.247 -14.783  -5.484  1.00 86.73           C  
ATOM   3222  O   LEU A 410       9.049 -17.803  -6.215  1.00 86.73           O  
ATOM   3223  CG  LEU A 410       8.122 -13.534  -4.611  1.00 86.73           C  
ATOM   3224  CD1 LEU A 410       8.533 -12.294  -5.397  1.00 86.73           C  
ATOM   3225  CD2 LEU A 410       6.698 -13.390  -4.084  1.00 86.73           C  
ATOM   3226  N   PRO A 411       6.781 -17.709  -5.967  1.00 87.51           N  
ATOM   3227  CA  PRO A 411       6.630 -18.667  -7.065  1.00 87.51           C  
ATOM   3228  C   PRO A 411       7.174 -18.136  -8.390  1.00 87.51           C  
ATOM   3229  CB  PRO A 411       5.116 -18.879  -7.142  1.00 87.51           C  
ATOM   3230  O   PRO A 411       7.435 -16.937  -8.518  1.00 87.51           O  
ATOM   3231  CG  PRO A 411       4.581 -18.279  -5.883  1.00 87.51           C  
ATOM   3232  CD  PRO A 411       5.597 -17.311  -5.347  1.00 87.51           C  
ATOM   3233  N   ALA A 412       7.571 -19.023  -9.325  1.00 94.38           N  
ATOM   3234  CA  ALA A 412       8.165 -18.625 -10.598  1.00 94.38           C  
ATOM   3235  C   ALA A 412       7.220 -18.920 -11.760  1.00 94.38           C  
ATOM   3236  CB  ALA A 412       9.499 -19.336 -10.808  1.00 94.38           C  
ATOM   3237  O   ALA A 412       7.657 -19.047 -12.906  1.00 94.38           O  
ATOM   3238  N   ASP A 413       5.904 -19.011 -11.443  1.00 96.85           N  
ATOM   3239  CA  ASP A 413       4.948 -19.399 -12.475  1.00 96.85           C  
ATOM   3240  C   ASP A 413       4.799 -18.301 -13.526  1.00 96.85           C  
ATOM   3241  CB  ASP A 413       3.587 -19.719 -11.853  1.00 96.85           C  
ATOM   3242  O   ASP A 413       4.776 -18.583 -14.726  1.00 96.85           O  
ATOM   3243  CG  ASP A 413       3.634 -20.900 -10.899  1.00 96.85           C  
ATOM   3244  OD1 ASP A 413       3.922 -22.032 -11.344  1.00 96.85           O  
ATOM   3245  OD2 ASP A 413       3.378 -20.697  -9.693  1.00 96.85           O  
ATOM   3246  N   LEU A 414       4.676 -17.027 -13.055  1.00 97.99           N  
ATOM   3247  CA  LEU A 414       4.523 -15.913 -13.985  1.00 97.99           C  
ATOM   3248  C   LEU A 414       5.787 -15.722 -14.818  1.00 97.99           C  
ATOM   3249  CB  LEU A 414       4.197 -14.623 -13.228  1.00 97.99           C  
ATOM   3250  O   LEU A 414       5.713 -15.554 -16.037  1.00 97.99           O  
ATOM   3251  CG  LEU A 414       4.028 -13.363 -14.078  1.00 97.99           C  
ATOM   3252  CD1 LEU A 414       2.927 -13.565 -15.114  1.00 97.99           C  
ATOM   3253  CD2 LEU A 414       3.723 -12.158 -13.194  1.00 97.99           C  
ATOM   3254  N   LEU A 415       6.921 -15.830 -14.128  1.00 97.87           N  
ATOM   3255  CA  LEU A 415       8.215 -15.711 -14.793  1.00 97.87           C  
ATOM   3256  C   LEU A 415       8.374 -16.782 -15.867  1.00 97.87           C  
ATOM   3257  CB  LEU A 415       9.353 -15.820 -13.775  1.00 97.87           C  
ATOM   3258  O   LEU A 415       8.789 -16.485 -16.989  1.00 97.87           O  
ATOM   3259  CG  LEU A 415      10.774 -15.757 -14.337  1.00 97.87           C  
ATOM   3260  CD1 LEU A 415      11.030 -14.399 -14.981  1.00 97.87           C  
ATOM   3261  CD2 LEU A 415      11.796 -16.036 -13.240  1.00 97.87           C  
ATOM   3262  N   ALA A 416       8.031 -17.992 -15.509  1.00 97.67           N  
ATOM   3263  CA  ALA A 416       8.140 -19.111 -16.442  1.00 97.67           C  
ATOM   3264  C   ALA A 416       7.248 -18.898 -17.661  1.00 97.67           C  
ATOM   3265  CB  ALA A 416       7.780 -20.421 -15.745  1.00 97.67           C  
ATOM   3266  O   ALA A 416       7.671 -19.132 -18.796  1.00 97.67           O  
ATOM   3267  N   ALA A 417       6.038 -18.497 -17.439  1.00 97.92           N  
ATOM   3268  CA  ALA A 417       5.108 -18.232 -18.533  1.00 97.92           C  
ATOM   3269  C   ALA A 417       5.618 -17.104 -19.426  1.00 97.92           C  
ATOM   3270  CB  ALA A 417       3.725 -17.889 -17.985  1.00 97.92           C  
ATOM   3271  O   ALA A 417       5.536 -17.190 -20.653  1.00 97.92           O  
ATOM   3272  N   ALA A 418       6.143 -16.060 -18.859  1.00 98.14           N  
ATOM   3273  CA  ALA A 418       6.651 -14.906 -19.597  1.00 98.14           C  
ATOM   3274  C   ALA A 418       7.900 -15.272 -20.393  1.00 98.14           C  
ATOM   3275  CB  ALA A 418       6.951 -13.754 -18.642  1.00 98.14           C  
ATOM   3276  O   ALA A 418       8.099 -14.782 -21.507  1.00 98.14           O  
ATOM   3277  N   TRP A 419       8.728 -16.120 -19.801  1.00 97.86           N  
ATOM   3278  CA  TRP A 419       9.966 -16.534 -20.453  1.00 97.86           C  
ATOM   3279  C   TRP A 419       9.678 -17.196 -21.796  1.00 97.86           C  
ATOM   3280  CB  TRP A 419      10.753 -17.493 -19.555  1.00 97.86           C  
ATOM   3281  O   TRP A 419      10.345 -16.908 -22.793  1.00 97.86           O  
ATOM   3282  CG  TRP A 419      12.004 -18.029 -20.185  1.00 97.86           C  
ATOM   3283  CD1 TRP A 419      12.182 -19.265 -20.740  1.00 97.86           C  
ATOM   3284  CD2 TRP A 419      13.253 -17.344 -20.318  1.00 97.86           C  
ATOM   3285  CE2 TRP A 419      14.146 -18.227 -20.966  1.00 97.86           C  
ATOM   3286  CE3 TRP A 419      13.705 -16.069 -19.954  1.00 97.86           C  
ATOM   3287  NE1 TRP A 419      13.469 -19.390 -21.212  1.00 97.86           N  
ATOM   3288  CH2 TRP A 419      15.882 -16.619 -20.889  1.00 97.86           C  
ATOM   3289  CZ2 TRP A 419      15.466 -17.873 -21.257  1.00 97.86           C  
ATOM   3290  CZ3 TRP A 419      15.018 -15.719 -20.244  1.00 97.86           C  
ATOM   3291  N   SER A 420       8.698 -18.081 -21.809  1.00 96.02           N  
ATOM   3292  CA  SER A 420       8.367 -18.820 -23.023  1.00 96.02           C  
ATOM   3293  C   SER A 420       7.880 -17.884 -24.125  1.00 96.02           C  
ATOM   3294  CB  SER A 420       7.300 -19.877 -22.734  1.00 96.02           C  
ATOM   3295  O   SER A 420       8.016 -18.189 -25.311  1.00 96.02           O  
ATOM   3296  OG  SER A 420       6.103 -19.272 -22.275  1.00 96.02           O  
ATOM   3297  N   ASN A 421       7.476 -16.639 -23.728  1.00 95.51           N  
ATOM   3298  CA  ASN A 421       6.881 -15.727 -24.699  1.00 95.51           C  
ATOM   3299  C   ASN A 421       7.810 -14.559 -25.014  1.00 95.51           C  
ATOM   3300  CB  ASN A 421       5.532 -15.210 -24.193  1.00 95.51           C  
ATOM   3301  O   ASN A 421       7.487 -13.709 -25.846  1.00 95.51           O  
ATOM   3302  CG  ASN A 421       4.479 -16.299 -24.121  1.00 95.51           C  
ATOM   3303  ND2 ASN A 421       3.552 -16.167 -23.180  1.00 95.51           N  
ATOM   3304  OD1 ASN A 421       4.500 -17.252 -24.904  1.00 95.51           O  
ATOM   3305  N   CYS A 422       8.987 -14.498 -24.373  1.00 98.07           N  
ATOM   3306  CA  CYS A 422       9.848 -13.332 -24.533  1.00 98.07           C  
ATOM   3307  C   CYS A 422      11.067 -13.666 -25.384  1.00 98.07           C  
ATOM   3308  CB  CYS A 422      10.295 -12.805 -23.169  1.00 98.07           C  
ATOM   3309  O   CYS A 422      12.085 -14.127 -24.864  1.00 98.07           O  
ATOM   3310  SG  CYS A 422      11.224 -11.259 -23.255  1.00 98.07           S  
ATOM   3311  N   GLU A 423      11.017 -13.386 -26.700  1.00 96.92           N  
ATOM   3312  CA  GLU A 423      12.071 -13.733 -27.650  1.00 96.92           C  
ATOM   3313  C   GLU A 423      13.353 -12.958 -27.360  1.00 96.92           C  
ATOM   3314  CB  GLU A 423      11.609 -13.469 -29.085  1.00 96.92           C  
ATOM   3315  O   GLU A 423      14.451 -13.512 -27.438  1.00 96.92           O  
ATOM   3316  CG  GLU A 423      10.525 -14.421 -29.568  1.00 96.92           C  
ATOM   3317  CD  GLU A 423      10.085 -14.153 -30.999  1.00 96.92           C  
ATOM   3318  OE1 GLU A 423       9.182 -14.862 -31.499  1.00 96.92           O  
ATOM   3319  OE2 GLU A 423      10.648 -13.228 -31.625  1.00 96.92           O  
ATOM   3320  N   GLN A 424      13.192 -11.779 -26.999  1.00 96.38           N  
ATOM   3321  CA  GLN A 424      14.340 -10.916 -26.741  1.00 96.38           C  
ATOM   3322  C   GLN A 424      15.181 -11.451 -25.586  1.00 96.38           C  
ATOM   3323  CB  GLN A 424      13.882  -9.488 -26.441  1.00 96.38           C  
ATOM   3324  O   GLN A 424      16.409 -11.513 -25.681  1.00 96.38           O  
ATOM   3325  CG  GLN A 424      15.023  -8.487 -26.329  1.00 96.38           C  
ATOM   3326  CD  GLN A 424      14.538  -7.060 -26.159  1.00 96.38           C  
ATOM   3327  NE2 GLN A 424      15.467  -6.143 -25.908  1.00 96.38           N  
ATOM   3328  OE1 GLN A 424      13.338  -6.783 -26.253  1.00 96.38           O  
ATOM   3329  N   ALA A 425      14.587 -11.704 -24.468  1.00 96.93           N  
ATOM   3330  CA  ALA A 425      15.303 -12.249 -23.317  1.00 96.93           C  
ATOM   3331  C   ALA A 425      15.929 -13.600 -23.650  1.00 96.93           C  
ATOM   3332  CB  ALA A 425      14.364 -12.381 -22.121  1.00 96.93           C  
ATOM   3333  O   ALA A 425      17.079 -13.863 -23.290  1.00 96.93           O  
ATOM   3334  N   GLN A 426      15.182 -14.444 -24.375  1.00 96.81           N  
ATOM   3335  CA  GLN A 426      15.684 -15.754 -24.775  1.00 96.81           C  
ATOM   3336  C   GLN A 426      16.919 -15.622 -25.662  1.00 96.81           C  
ATOM   3337  CB  GLN A 426      14.598 -16.547 -25.502  1.00 96.81           C  
ATOM   3338  O   GLN A 426      17.900 -16.346 -25.481  1.00 96.81           O  
ATOM   3339  CG  GLN A 426      13.438 -16.964 -24.608  1.00 96.81           C  
ATOM   3340  CD  GLN A 426      12.324 -17.652 -25.374  1.00 96.81           C  
ATOM   3341  NE2 GLN A 426      11.459 -18.360 -24.655  1.00 96.81           N  
ATOM   3342  OE1 GLN A 426      12.240 -17.547 -26.602  1.00 96.81           O  
ATOM   3343  N   ARG A 427      16.857 -14.753 -26.600  1.00 94.21           N  
ATOM   3344  CA  ARG A 427      17.973 -14.518 -27.510  1.00 94.21           C  
ATOM   3345  C   ARG A 427      19.214 -14.064 -26.748  1.00 94.21           C  
ATOM   3346  CB  ARG A 427      17.597 -13.477 -28.566  1.00 94.21           C  
ATOM   3347  O   ARG A 427      20.316 -14.558 -26.995  1.00 94.21           O  
ATOM   3348  CG  ARG A 427      18.666 -13.259 -29.624  1.00 94.21           C  
ATOM   3349  CD  ARG A 427      18.207 -12.281 -30.697  1.00 94.21           C  
ATOM   3350  NE  ARG A 427      19.260 -12.019 -31.674  1.00 94.21           N  
ATOM   3351  NH1 ARG A 427      17.945 -10.707 -33.047  1.00 94.21           N  
ATOM   3352  NH2 ARG A 427      20.136 -11.105 -33.590  1.00 94.21           N  
ATOM   3353  CZ  ARG A 427      19.111 -11.278 -32.768  1.00 94.21           C  
ATOM   3354  N   PHE A 428      19.052 -13.096 -25.842  1.00 95.15           N  
ATOM   3355  CA  PHE A 428      20.178 -12.577 -25.074  1.00 95.15           C  
ATOM   3356  C   PHE A 428      20.865 -13.695 -24.298  1.00 95.15           C  
ATOM   3357  CB  PHE A 428      19.714 -11.479 -24.112  1.00 95.15           C  
ATOM   3358  O   PHE A 428      22.087 -13.844 -24.364  1.00 95.15           O  
ATOM   3359  CG  PHE A 428      20.782 -11.014 -23.160  1.00 95.15           C  
ATOM   3360  CD1 PHE A 428      20.866 -11.539 -21.876  1.00 95.15           C  
ATOM   3361  CD2 PHE A 428      21.704 -10.051 -23.550  1.00 95.15           C  
ATOM   3362  CE1 PHE A 428      21.854 -11.110 -20.993  1.00 95.15           C  
ATOM   3363  CE2 PHE A 428      22.695  -9.617 -22.673  1.00 95.15           C  
ATOM   3364  CZ  PHE A 428      22.767 -10.148 -21.395  1.00 95.15           C  
ATOM   3365  N   TYR A 429      20.103 -14.504 -23.566  1.00 94.77           N  
ATOM   3366  CA  TYR A 429      20.693 -15.522 -22.704  1.00 94.77           C  
ATOM   3367  C   TYR A 429      21.212 -16.696 -23.525  1.00 94.77           C  
ATOM   3368  CB  TYR A 429      19.670 -16.016 -21.676  1.00 94.77           C  
ATOM   3369  O   TYR A 429      22.165 -17.369 -23.124  1.00 94.77           O  
ATOM   3370  CG  TYR A 429      19.510 -15.097 -20.490  1.00 94.77           C  
ATOM   3371  CD1 TYR A 429      20.483 -15.036 -19.495  1.00 94.77           C  
ATOM   3372  CD2 TYR A 429      18.386 -14.289 -20.361  1.00 94.77           C  
ATOM   3373  CE1 TYR A 429      20.339 -14.192 -18.398  1.00 94.77           C  
ATOM   3374  CE2 TYR A 429      18.231 -13.441 -19.269  1.00 94.77           C  
ATOM   3375  OH  TYR A 429      19.064 -12.562 -17.212  1.00 94.77           O  
ATOM   3376  CZ  TYR A 429      19.212 -13.399 -18.295  1.00 94.77           C  
ATOM   3377  N   ALA A 430      20.578 -16.950 -24.629  1.00 91.66           N  
ATOM   3378  CA  ALA A 430      21.148 -17.934 -25.546  1.00 91.66           C  
ATOM   3379  C   ALA A 430      22.507 -17.476 -26.066  1.00 91.66           C  
ATOM   3380  CB  ALA A 430      20.194 -18.190 -26.711  1.00 91.66           C  
ATOM   3381  O   ALA A 430      23.462 -18.256 -26.096  1.00 91.66           O  
ATOM   3382  N   ASP A 431      22.636 -16.213 -26.475  1.00 88.16           N  
ATOM   3383  CA  ASP A 431      23.893 -15.653 -26.960  1.00 88.16           C  
ATOM   3384  C   ASP A 431      24.966 -15.686 -25.874  1.00 88.16           C  
ATOM   3385  CB  ASP A 431      23.687 -14.218 -27.452  1.00 88.16           C  
ATOM   3386  O   ASP A 431      26.122 -16.016 -26.145  1.00 88.16           O  
ATOM   3387  CG  ASP A 431      22.965 -14.147 -28.786  1.00 88.16           C  
ATOM   3388  OD1 ASP A 431      22.814 -15.192 -29.455  1.00 88.16           O  
ATOM   3389  OD2 ASP A 431      22.546 -13.035 -29.174  1.00 88.16           O  
ATOM   3390  N   THR A 432      24.546 -15.324 -24.701  1.00 88.76           N  
ATOM   3391  CA  THR A 432      25.473 -15.325 -23.575  1.00 88.76           C  
ATOM   3392  C   THR A 432      26.004 -16.731 -23.313  1.00 88.76           C  
ATOM   3393  CB  THR A 432      24.803 -14.781 -22.300  1.00 88.76           C  
ATOM   3394  O   THR A 432      27.203 -16.916 -23.090  1.00 88.76           O  
ATOM   3395  CG2 THR A 432      25.772 -14.790 -21.122  1.00 88.76           C  
ATOM   3396  OG1 THR A 432      24.366 -13.436 -22.534  1.00 88.76           O  
ATOM   3397  N   ARG A 433      25.084 -17.676 -23.311  1.00 86.94           N  
ATOM   3398  CA  ARG A 433      25.472 -19.064 -23.077  1.00 86.94           C  
ATOM   3399  C   ARG A 433      26.419 -19.558 -24.165  1.00 86.94           C  
ATOM   3400  CB  ARG A 433      24.236 -19.964 -23.010  1.00 86.94           C  
ATOM   3401  O   ARG A 433      27.397 -20.251 -23.877  1.00 86.94           O  
ATOM   3402  CG  ARG A 433      24.524 -21.369 -22.506  1.00 86.94           C  
ATOM   3403  CD  ARG A 433      23.242 -22.137 -22.213  1.00 86.94           C  
ATOM   3404  NE  ARG A 433      23.521 -23.484 -21.724  1.00 86.94           N  
ATOM   3405  NH1 ARG A 433      21.505 -23.724 -20.622  1.00 86.94           N  
ATOM   3406  NH2 ARG A 433      23.044 -25.423 -20.590  1.00 86.94           N  
ATOM   3407  CZ  ARG A 433      22.689 -24.207 -20.980  1.00 86.94           C  
ATOM   3408  N   ILE A 434      26.126 -19.221 -25.403  1.00 85.04           N  
ATOM   3409  CA  ILE A 434      26.957 -19.605 -26.539  1.00 85.04           C  
ATOM   3410  C   ILE A 434      28.342 -18.976 -26.402  1.00 85.04           C  
ATOM   3411  CB  ILE A 434      26.310 -19.191 -27.879  1.00 85.04           C  
ATOM   3412  O   ILE A 434      29.358 -19.645 -26.602  1.00 85.04           O  
ATOM   3413  CG1 ILE A 434      25.046 -20.018 -28.140  1.00 85.04           C  
ATOM   3414  CG2 ILE A 434      27.309 -19.339 -29.030  1.00 85.04           C  
ATOM   3415  CD1 ILE A 434      24.227 -19.537 -29.330  1.00 85.04           C  
ATOM   3416  N   ARG A 435      28.403 -17.725 -26.035  1.00 82.55           N  
ATOM   3417  CA  ARG A 435      29.670 -17.026 -25.843  1.00 82.55           C  
ATOM   3418  C   ARG A 435      30.485 -17.667 -24.725  1.00 82.55           C  
ATOM   3419  CB  ARG A 435      29.426 -15.547 -25.532  1.00 82.55           C  
ATOM   3420  O   ARG A 435      31.694 -17.864 -24.865  1.00 82.55           O  
ATOM   3421  CG  ARG A 435      29.027 -14.720 -26.744  1.00 82.55           C  
ATOM   3422  CD  ARG A 435      28.897 -13.243 -26.400  1.00 82.55           C  
ATOM   3423  NE  ARG A 435      28.249 -12.495 -27.474  1.00 82.55           N  
ATOM   3424  NH1 ARG A 435      27.602 -10.729 -26.133  1.00 82.55           N  
ATOM   3425  NH2 ARG A 435      27.090 -10.725 -28.368  1.00 82.55           N  
ATOM   3426  CZ  ARG A 435      27.648 -11.318 -27.322  1.00 82.55           C  
ATOM   3427  N   GLU A 436      29.783 -17.948 -23.620  1.00 82.90           N  
ATOM   3428  CA  GLU A 436      30.448 -18.589 -22.489  1.00 82.90           C  
ATOM   3429  C   GLU A 436      30.999 -19.958 -22.877  1.00 82.90           C  
ATOM   3430  CB  GLU A 436      29.486 -18.724 -21.306  1.00 82.90           C  
ATOM   3431  O   GLU A 436      32.116 -20.314 -22.496  1.00 82.90           O  
ATOM   3432  CG  GLU A 436      29.230 -17.418 -20.569  1.00 82.90           C  
ATOM   3433  CD  GLU A 436      28.204 -17.549 -19.455  1.00 82.90           C  
ATOM   3434  OE1 GLU A 436      27.890 -16.531 -18.797  1.00 82.90           O  
ATOM   3435  OE2 GLU A 436      27.711 -18.678 -19.237  1.00 82.90           O  
ATOM   3436  N   TYR A 437      30.075 -20.659 -23.496  1.00 81.49           N  
ATOM   3437  CA  TYR A 437      30.454 -21.996 -23.940  1.00 81.49           C  
ATOM   3438  C   TYR A 437      31.724 -21.950 -24.781  1.00 81.49           C  
ATOM   3439  CB  TYR A 437      29.319 -22.638 -24.743  1.00 81.49           C  
ATOM   3440  O   TYR A 437      32.637 -22.756 -24.583  1.00 81.49           O  
ATOM   3441  CG  TYR A 437      29.662 -24.000 -25.296  1.00 81.49           C  
ATOM   3442  CD1 TYR A 437      30.064 -24.155 -26.620  1.00 81.49           C  
ATOM   3443  CD2 TYR A 437      29.583 -25.135 -24.495  1.00 81.49           C  
ATOM   3444  CE1 TYR A 437      30.379 -25.409 -27.135  1.00 81.49           C  
ATOM   3445  CE2 TYR A 437      29.896 -26.393 -24.999  1.00 81.49           C  
ATOM   3446  OH  TYR A 437      30.603 -27.763 -26.821  1.00 81.49           O  
ATOM   3447  CZ  TYR A 437      30.292 -26.520 -26.317  1.00 81.49           C  
ATOM   3448  N   TYR A 438      31.913 -21.005 -25.643  1.00 74.53           N  
ATOM   3449  CA  TYR A 438      33.049 -20.964 -26.558  1.00 74.53           C  
ATOM   3450  C   TYR A 438      34.244 -20.273 -25.912  1.00 74.53           C  
ATOM   3451  CB  TYR A 438      32.668 -20.245 -27.856  1.00 74.53           C  
ATOM   3452  O   TYR A 438      35.393 -20.542 -26.273  1.00 74.53           O  
ATOM   3453  CG  TYR A 438      31.866 -21.097 -28.809  1.00 74.53           C  
ATOM   3454  CD1 TYR A 438      32.447 -22.181 -29.463  1.00 74.53           C  
ATOM   3455  CD2 TYR A 438      30.526 -20.820 -29.057  1.00 74.53           C  
ATOM   3456  CE1 TYR A 438      31.712 -22.967 -30.344  1.00 74.53           C  
ATOM   3457  CE2 TYR A 438      29.781 -21.600 -29.936  1.00 74.53           C  
ATOM   3458  OH  TYR A 438      29.649 -23.445 -31.444  1.00 74.53           O  
ATOM   3459  CZ  TYR A 438      30.382 -22.670 -30.573  1.00 74.53           C  
ATOM   3460  N   THR A 439      34.089 -19.480 -24.867  1.00 75.80           N  
ATOM   3461  CA  THR A 439      35.182 -18.766 -24.216  1.00 75.80           C  
ATOM   3462  C   THR A 439      35.791 -19.611 -23.101  1.00 75.80           C  
ATOM   3463  CB  THR A 439      34.707 -17.419 -23.643  1.00 75.80           C  
ATOM   3464  O   THR A 439      37.003 -19.573 -22.877  1.00 75.80           O  
ATOM   3465  CG2 THR A 439      35.880 -16.606 -23.104  1.00 75.80           C  
ATOM   3466  OG1 THR A 439      34.056 -16.669 -24.676  1.00 75.80           O  
ATOM   3467  N   GLN A 440      35.016 -20.359 -22.230  1.00 72.71           N  
ATOM   3468  CA  GLN A 440      35.445 -21.090 -21.043  1.00 72.71           C  
ATOM   3469  C   GLN A 440      36.349 -22.263 -21.415  1.00 72.71           C  
ATOM   3470  CB  GLN A 440      34.235 -21.591 -20.253  1.00 72.71           C  
ATOM   3471  O   GLN A 440      37.300 -22.573 -20.695  1.00 72.71           O  
ATOM   3472  CG  GLN A 440      33.625 -20.542 -19.332  1.00 72.71           C  
ATOM   3473  CD  GLN A 440      32.449 -21.073 -18.535  1.00 72.71           C  
ATOM   3474  NE2 GLN A 440      31.925 -20.251 -17.632  1.00 72.71           N  
ATOM   3475  OE1 GLN A 440      32.014 -22.213 -18.730  1.00 72.71           O  
ATOM   3476  N   GLN A 441      36.376 -22.725 -22.590  1.00 71.38           N  
ATOM   3477  CA  GLN A 441      37.226 -23.859 -22.937  1.00 71.38           C  
ATOM   3478  C   GLN A 441      38.169 -23.509 -24.084  1.00 71.38           C  
ATOM   3479  CB  GLN A 441      36.376 -25.075 -23.308  1.00 71.38           C  
ATOM   3480  O   GLN A 441      38.703 -24.399 -24.749  1.00 71.38           O  
ATOM   3481  CG  GLN A 441      35.561 -25.633 -22.149  1.00 71.38           C  
ATOM   3482  CD  GLN A 441      34.774 -26.873 -22.528  1.00 71.38           C  
ATOM   3483  NE2 GLN A 441      34.169 -27.518 -21.536  1.00 71.38           N  
ATOM   3484  OE1 GLN A 441      34.709 -27.248 -23.703  1.00 71.38           O  
ATOM   3485  N   ARG A 442      38.271 -22.145 -24.255  1.00 69.68           N  
ATOM   3486  CA  ARG A 442      39.149 -21.742 -25.349  1.00 69.68           C  
ATOM   3487  C   ARG A 442      38.772 -22.453 -26.644  1.00 69.68           C  
ATOM   3488  CB  ARG A 442      40.611 -22.029 -25.000  1.00 69.68           C  
ATOM   3489  O   ARG A 442      39.646 -22.896 -27.392  1.00 69.68           O  
ATOM   3490  CG  ARG A 442      41.112 -21.273 -23.780  1.00 69.68           C  
ATOM   3491  CD  ARG A 442      42.596 -21.516 -23.537  1.00 69.68           C  
ATOM   3492  NE  ARG A 442      43.080 -20.773 -22.377  1.00 69.68           N  
ATOM   3493  NH1 ARG A 442      45.291 -21.385 -22.649  1.00 69.68           N  
ATOM   3494  NH2 ARG A 442      44.680 -20.020 -20.911  1.00 69.68           N  
ATOM   3495  CZ  ARG A 442      44.349 -20.728 -21.982  1.00 69.68           C  
ATOM   3496  N   ARG A 443      37.529 -22.789 -26.798  1.00 69.50           N  
ATOM   3497  CA  ARG A 443      37.075 -23.576 -27.940  1.00 69.50           C  
ATOM   3498  C   ARG A 443      37.158 -22.768 -29.230  1.00 69.50           C  
ATOM   3499  CB  ARG A 443      35.642 -24.066 -27.719  1.00 69.50           C  
ATOM   3500  O   ARG A 443      37.265 -23.335 -30.319  1.00 69.50           O  
ATOM   3501  CG  ARG A 443      35.506 -25.097 -26.610  1.00 69.50           C  
ATOM   3502  CD  ARG A 443      34.071 -25.581 -26.462  1.00 69.50           C  
ATOM   3503  NE  ARG A 443      33.925 -26.499 -25.336  1.00 69.50           N  
ATOM   3504  NH1 ARG A 443      33.970 -28.415 -26.627  1.00 69.50           N  
ATOM   3505  NH2 ARG A 443      33.746 -28.566 -24.351  1.00 69.50           N  
ATOM   3506  CZ  ARG A 443      33.880 -27.825 -25.441  1.00 69.50           C  
ATOM   3507  N   LEU A 444      37.032 -21.447 -29.070  1.00 65.78           N  
ATOM   3508  CA  LEU A 444      37.149 -20.640 -30.279  1.00 65.78           C  
ATOM   3509  C   LEU A 444      38.577 -20.140 -30.463  1.00 65.78           C  
ATOM   3510  CB  LEU A 444      36.183 -19.453 -30.228  1.00 65.78           C  
ATOM   3511  O   LEU A 444      38.855 -19.365 -31.381  1.00 65.78           O  
ATOM   3512  CG  LEU A 444      34.706 -19.770 -30.466  1.00 65.78           C  
ATOM   3513  CD1 LEU A 444      33.841 -18.564 -30.115  1.00 65.78           C  
ATOM   3514  CD2 LEU A 444      34.477 -20.196 -31.913  1.00 65.78           C  
ATOM   3515  N   GLU A 445      39.427 -20.589 -29.587  1.00 69.79           N  
ATOM   3516  CA  GLU A 445      40.806 -20.131 -29.725  1.00 69.79           C  
ATOM   3517  C   GLU A 445      41.537 -20.901 -30.821  1.00 69.79           C  
ATOM   3518  CB  GLU A 445      41.554 -20.270 -28.396  1.00 69.79           C  
ATOM   3519  O   GLU A 445      41.350 -22.111 -30.967  1.00 69.79           O  
ATOM   3520  CG  GLU A 445      41.041 -19.344 -27.302  1.00 69.79           C  
ATOM   3521  CD  GLU A 445      41.791 -19.495 -25.988  1.00 69.79           C  
ATOM   3522  OE1 GLU A 445      41.524 -18.718 -25.044  1.00 69.79           O  
ATOM   3523  OE2 GLU A 445      42.653 -20.398 -25.902  1.00 69.79           O  
ATOM   3524  N   ILE A 446      41.733 -20.218 -31.830  1.00 67.94           N  
ATOM   3525  CA  ILE A 446      42.548 -20.775 -32.905  1.00 67.94           C  
ATOM   3526  C   ILE A 446      44.015 -20.800 -32.480  1.00 67.94           C  
ATOM   3527  CB  ILE A 446      42.383 -19.971 -34.214  1.00 67.94           C  
ATOM   3528  O   ILE A 446      44.572 -19.771 -32.090  1.00 67.94           O  
ATOM   3529  CG1 ILE A 446      40.910 -19.943 -34.641  1.00 67.94           C  
ATOM   3530  CG2 ILE A 446      43.263 -20.557 -35.322  1.00 67.94           C  
ATOM   3531  CD1 ILE A 446      40.637 -19.079 -35.864  1.00 67.94           C  
ATOM   3532  N   GLU A 447      44.498 -22.028 -32.287  1.00 70.40           N  
ATOM   3533  CA  GLU A 447      45.897 -22.218 -31.919  1.00 70.40           C  
ATOM   3534  C   GLU A 447      46.748 -22.556 -33.140  1.00 70.40           C  
ATOM   3535  CB  GLU A 447      46.031 -23.319 -30.863  1.00 70.40           C  
ATOM   3536  O   GLU A 447      46.327 -23.330 -34.002  1.00 70.40           O  
ATOM   3537  CG  GLU A 447      45.535 -22.912 -29.484  1.00 70.40           C  
ATOM   3538  CD  GLU A 447      45.729 -23.993 -28.433  1.00 70.40           C  
ATOM   3539  OE1 GLU A 447      45.345 -23.777 -27.261  1.00 70.40           O  
ATOM   3540  OE2 GLU A 447      46.272 -25.065 -28.784  1.00 70.40           O  
ATOM   3541  N   ARG A 448      47.694 -21.641 -33.317  1.00 72.89           N  
ATOM   3542  CA  ARG A 448      48.680 -21.986 -34.335  1.00 72.89           C  
ATOM   3543  C   ARG A 448      49.318 -23.340 -34.044  1.00 72.89           C  
ATOM   3544  CB  ARG A 448      49.760 -20.907 -34.426  1.00 72.89           C  
ATOM   3545  O   ARG A 448      49.249 -23.835 -32.916  1.00 72.89           O  
ATOM   3546  CG  ARG A 448      49.246 -19.559 -34.908  1.00 72.89           C  
ATOM   3547  CD  ARG A 448      50.369 -18.538 -35.028  1.00 72.89           C  
ATOM   3548  NE  ARG A 448      50.408 -17.933 -36.356  1.00 72.89           N  
ATOM   3549  NH1 ARG A 448      52.486 -16.963 -36.079  1.00 72.89           N  
ATOM   3550  NH2 ARG A 448      51.344 -16.696 -38.049  1.00 72.89           N  
ATOM   3551  CZ  ARG A 448      51.413 -17.198 -36.825  1.00 72.89           C  
ATOM   3552  N   LEU A 449      49.788 -24.009 -35.144  1.00 78.18           N  
ATOM   3553  CA  LEU A 449      50.531 -25.253 -34.980  1.00 78.18           C  
ATOM   3554  C   LEU A 449      51.649 -25.087 -33.956  1.00 78.18           C  
ATOM   3555  CB  LEU A 449      51.114 -25.711 -36.319  1.00 78.18           C  
ATOM   3556  O   LEU A 449      52.042 -26.053 -33.298  1.00 78.18           O  
ATOM   3557  CG  LEU A 449      50.108 -26.183 -37.370  1.00 78.18           C  
ATOM   3558  CD1 LEU A 449      50.807 -26.417 -38.705  1.00 78.18           C  
ATOM   3559  CD2 LEU A 449      49.400 -27.450 -36.902  1.00 78.18           C  
ATOM   3560  N   SER A 450      52.091 -23.862 -33.741  1.00 83.79           N  
ATOM   3561  CA  SER A 450      53.150 -23.557 -32.785  1.00 83.79           C  
ATOM   3562  C   SER A 450      52.640 -23.640 -31.350  1.00 83.79           C  
ATOM   3563  CB  SER A 450      53.728 -22.166 -33.050  1.00 83.79           C  
ATOM   3564  O   SER A 450      53.432 -23.677 -30.405  1.00 83.79           O  
ATOM   3565  OG  SER A 450      52.757 -21.163 -32.805  1.00 83.79           O  
ATOM   3566  N   GLY A 451      51.294 -23.712 -31.199  1.00 79.50           N  
ATOM   3567  CA  GLY A 451      50.706 -23.681 -29.869  1.00 79.50           C  
ATOM   3568  C   GLY A 451      50.319 -22.285 -29.420  1.00 79.50           C  
ATOM   3569  O   GLY A 451      49.678 -22.116 -28.380  1.00 79.50           O  
ATOM   3570  N   GLN A 452      50.730 -21.266 -30.200  1.00 82.42           N  
ATOM   3571  CA  GLN A 452      50.410 -19.879 -29.876  1.00 82.42           C  
ATOM   3572  C   GLN A 452      48.950 -19.564 -30.190  1.00 82.42           C  
ATOM   3573  CB  GLN A 452      51.329 -18.923 -30.637  1.00 82.42           C  
ATOM   3574  O   GLN A 452      48.403 -20.052 -31.181  1.00 82.42           O  
ATOM   3575  CG  GLN A 452      52.748 -18.868 -30.090  1.00 82.42           C  
ATOM   3576  CD  GLN A 452      53.624 -17.873 -30.828  1.00 82.42           C  
ATOM   3577  NE2 GLN A 452      54.766 -17.536 -30.238  1.00 82.42           N  
ATOM   3578  OE1 GLN A 452      53.278 -17.413 -31.921  1.00 82.42           O  
ATOM   3579  N   LEU A 453      48.409 -18.849 -29.308  1.00 77.31           N  
ATOM   3580  CA  LEU A 453      47.032 -18.411 -29.508  1.00 77.31           C  
ATOM   3581  C   LEU A 453      46.959 -17.310 -30.561  1.00 77.31           C  
ATOM   3582  CB  LEU A 453      46.431 -17.913 -28.191  1.00 77.31           C  
ATOM   3583  O   LEU A 453      47.787 -16.396 -30.568  1.00 77.31           O  
ATOM   3584  CG  LEU A 453      46.109 -18.983 -27.146  1.00 77.31           C  
ATOM   3585  CD1 LEU A 453      45.840 -18.336 -25.791  1.00 77.31           C  
ATOM   3586  CD2 LEU A 453      44.915 -19.822 -27.590  1.00 77.31           C  
ATOM   3587  N   LEU A 454      46.129 -17.588 -31.536  1.00 72.91           N  
ATOM   3588  CA  LEU A 454      45.855 -16.565 -32.539  1.00 72.91           C  
ATOM   3589  C   LEU A 454      44.640 -15.731 -32.146  1.00 72.91           C  
ATOM   3590  CB  LEU A 454      45.627 -17.205 -33.910  1.00 72.91           C  
ATOM   3591  O   LEU A 454      43.553 -16.272 -31.932  1.00 72.91           O  
ATOM   3592  CG  LEU A 454      45.684 -16.266 -35.116  1.00 72.91           C  
ATOM   3593  CD1 LEU A 454      47.118 -15.809 -35.365  1.00 72.91           C  
ATOM   3594  CD2 LEU A 454      45.111 -16.948 -36.353  1.00 72.91           C  
ATOM   3595  N   PRO A 455      44.857 -14.496 -31.908  1.00 71.44           N  
ATOM   3596  CA  PRO A 455      43.718 -13.638 -31.572  1.00 71.44           C  
ATOM   3597  C   PRO A 455      42.603 -13.703 -32.613  1.00 71.44           C  
ATOM   3598  CB  PRO A 455      44.334 -12.238 -31.519  1.00 71.44           C  
ATOM   3599  O   PRO A 455      42.878 -13.747 -33.815  1.00 71.44           O  
ATOM   3600  CG  PRO A 455      45.810 -12.471 -31.483  1.00 71.44           C  
ATOM   3601  CD  PRO A 455      46.089 -13.845 -32.023  1.00 71.44           C  
ATOM   3602  N   ILE A 456      41.393 -13.903 -32.194  1.00 67.44           N  
ATOM   3603  CA  ILE A 456      40.222 -14.038 -33.054  1.00 67.44           C  
ATOM   3604  C   ILE A 456      40.155 -12.860 -34.024  1.00 67.44           C  
ATOM   3605  CB  ILE A 456      38.920 -14.126 -32.227  1.00 67.44           C  
ATOM   3606  O   ILE A 456      39.661 -12.998 -35.145  1.00 67.44           O  
ATOM   3607  CG1 ILE A 456      37.819 -14.819 -33.037  1.00 67.44           C  
ATOM   3608  CG2 ILE A 456      38.473 -12.734 -31.773  1.00 67.44           C  
ATOM   3609  CD1 ILE A 456      36.950 -15.764 -32.219  1.00 67.44           C  
ATOM   3610  N   ASP A 457      40.618 -11.655 -33.524  1.00 67.09           N  
ATOM   3611  CA  ASP A 457      40.557 -10.475 -34.380  1.00 67.09           C  
ATOM   3612  C   ASP A 457      41.506 -10.609 -35.569  1.00 67.09           C  
ATOM   3613  CB  ASP A 457      40.892  -9.214 -33.580  1.00 67.09           C  
ATOM   3614  O   ASP A 457      41.436  -9.823 -36.517  1.00 67.09           O  
ATOM   3615  CG  ASP A 457      42.233  -9.299 -32.873  1.00 67.09           C  
ATOM   3616  OD1 ASP A 457      42.741 -10.421 -32.660  1.00 67.09           O  
ATOM   3617  OD2 ASP A 457      42.786  -8.234 -32.522  1.00 67.09           O  
ATOM   3618  N   GLN A 458      42.390 -11.633 -35.477  1.00 66.54           N  
ATOM   3619  CA  GLN A 458      43.289 -11.897 -36.596  1.00 66.54           C  
ATOM   3620  C   GLN A 458      42.793 -13.073 -37.433  1.00 66.54           C  
ATOM   3621  CB  GLN A 458      44.707 -12.170 -36.094  1.00 66.54           C  
ATOM   3622  O   GLN A 458      43.487 -13.529 -38.345  1.00 66.54           O  
ATOM   3623  CG  GLN A 458      45.371 -10.966 -35.441  1.00 66.54           C  
ATOM   3624  CD  GLN A 458      46.826 -11.214 -35.093  1.00 66.54           C  
ATOM   3625  NE2 GLN A 458      47.482 -10.206 -34.529  1.00 66.54           N  
ATOM   3626  OE1 GLN A 458      47.357 -12.305 -35.328  1.00 66.54           O  
ATOM   3627  N   CYS A 459      41.675 -13.625 -36.957  1.00 62.42           N  
ATOM   3628  CA  CYS A 459      41.127 -14.810 -37.607  1.00 62.42           C  
ATOM   3629  C   CYS A 459      39.859 -14.470 -38.380  1.00 62.42           C  
ATOM   3630  CB  CYS A 459      40.831 -15.899 -36.577  1.00 62.42           C  
ATOM   3631  O   CYS A 459      39.138 -13.538 -38.020  1.00 62.42           O  
ATOM   3632  SG  CYS A 459      42.271 -16.392 -35.604  1.00 62.42           S  
ATOM   3633  N   TYR A 460      39.749 -14.819 -39.673  1.00 62.98           N  
ATOM   3634  CA  TYR A 460      38.509 -14.804 -40.441  1.00 62.98           C  
ATOM   3635  C   TYR A 460      37.856 -16.181 -40.449  1.00 62.98           C  
ATOM   3636  CB  TYR A 460      38.772 -14.343 -41.878  1.00 62.98           C  
ATOM   3637  O   TYR A 460      38.522 -17.189 -40.696  1.00 62.98           O  
ATOM   3638  CG  TYR A 460      37.521 -14.212 -42.712  1.00 62.98           C  
ATOM   3639  CD1 TYR A 460      37.098 -15.254 -43.535  1.00 62.98           C  
ATOM   3640  CD2 TYR A 460      36.761 -13.048 -42.681  1.00 62.98           C  
ATOM   3641  CE1 TYR A 460      35.946 -15.138 -44.307  1.00 62.98           C  
ATOM   3642  CE2 TYR A 460      35.608 -12.921 -43.449  1.00 62.98           C  
ATOM   3643  OH  TYR A 460      34.069 -13.849 -45.020  1.00 62.98           O  
ATOM   3644  CZ  TYR A 460      35.209 -13.970 -44.257  1.00 62.98           C  
ATOM   3645  N   ILE A 461      36.793 -16.358 -39.606  1.00 61.09           N  
ATOM   3646  CA  ILE A 461      36.058 -17.618 -39.577  1.00 61.09           C  
ATOM   3647  C   ILE A 461      34.972 -17.607 -40.650  1.00 61.09           C  
ATOM   3648  CB  ILE A 461      35.436 -17.878 -38.187  1.00 61.09           C  
ATOM   3649  O   ILE A 461      34.139 -16.698 -40.690  1.00 61.09           O  
ATOM   3650  CG1 ILE A 461      36.525 -17.883 -37.107  1.00 61.09           C  
ATOM   3651  CG2 ILE A 461      34.655 -19.195 -38.183  1.00 61.09           C  
ATOM   3652  CD1 ILE A 461      35.986 -17.949 -35.685  1.00 61.09           C  
ATOM   3653  N   ASN A 462      35.097 -18.336 -41.732  1.00 54.35           N  
ATOM   3654  CA  ASN A 462      34.051 -18.568 -42.721  1.00 54.35           C  
ATOM   3655  C   ASN A 462      33.134 -19.717 -42.310  1.00 54.35           C  
ATOM   3656  CB  ASN A 462      34.663 -18.844 -44.096  1.00 54.35           C  
ATOM   3657  O   ASN A 462      33.601 -20.830 -42.060  1.00 54.35           O  
ATOM   3658  CG  ASN A 462      34.068 -17.974 -45.186  1.00 54.35           C  
ATOM   3659  ND2 ASN A 462      34.740 -17.914 -46.330  1.00 54.35           N  
ATOM   3660  OD1 ASN A 462      33.014 -17.360 -45.001  1.00 54.35           O  
ATOM   3661  N   LEU A 463      31.953 -19.436 -41.804  1.00 52.09           N  
ATOM   3662  CA  LEU A 463      30.969 -20.460 -41.470  1.00 52.09           C  
ATOM   3663  C   LEU A 463      30.140 -20.838 -42.693  1.00 52.09           C  
ATOM   3664  CB  LEU A 463      30.051 -19.974 -40.346  1.00 52.09           C  
ATOM   3665  O   LEU A 463      29.658 -19.962 -43.415  1.00 52.09           O  
ATOM   3666  CG  LEU A 463      30.577 -20.143 -38.919  1.00 52.09           C  
ATOM   3667  CD1 LEU A 463      30.056 -19.022 -38.027  1.00 52.09           C  
ATOM   3668  CD2 LEU A 463      30.181 -21.506 -38.361  1.00 52.09           C  
ATOM   3669  N   VAL A 464      30.321 -22.011 -43.174  1.00 51.53           N  
ATOM   3670  CA  VAL A 464      29.538 -22.556 -44.278  1.00 51.53           C  
ATOM   3671  C   VAL A 464      28.520 -23.561 -43.742  1.00 51.53           C  
ATOM   3672  CB  VAL A 464      30.441 -23.226 -45.338  1.00 51.53           C  
ATOM   3673  O   VAL A 464      28.834 -24.359 -42.856  1.00 51.53           O  
ATOM   3674  CG1 VAL A 464      29.605 -23.766 -46.496  1.00 51.53           C  
ATOM   3675  CG2 VAL A 464      31.489 -22.237 -45.847  1.00 51.53           C  
ATOM   3676  N   VAL A 465      27.224 -23.282 -43.942  1.00 50.31           N  
ATOM   3677  CA  VAL A 465      26.161 -24.250 -43.694  1.00 50.31           C  
ATOM   3678  C   VAL A 465      26.040 -25.201 -44.883  1.00 50.31           C  
ATOM   3679  CB  VAL A 465      24.808 -23.553 -43.430  1.00 50.31           C  
ATOM   3680  O   VAL A 465      25.839 -24.763 -46.018  1.00 50.31           O  
ATOM   3681  CG1 VAL A 465      23.714 -24.584 -43.157  1.00 50.31           C  
ATOM   3682  CG2 VAL A 465      24.930 -22.578 -42.261  1.00 50.31           C  
ATOM   3683  N   VAL A 466      26.630 -26.326 -44.818  1.00 55.94           N  
ATOM   3684  CA  VAL A 466      26.549 -27.327 -45.877  1.00 55.94           C  
ATOM   3685  C   VAL A 466      25.280 -28.160 -45.705  1.00 55.94           C  
ATOM   3686  CB  VAL A 466      27.792 -28.245 -45.887  1.00 55.94           C  
ATOM   3687  O   VAL A 466      24.984 -28.632 -44.605  1.00 55.94           O  
ATOM   3688  CG1 VAL A 466      27.788 -29.146 -47.121  1.00 55.94           C  
ATOM   3689  CG2 VAL A 466      29.070 -27.411 -45.834  1.00 55.94           C  
ATOM   3690  N   GLU A 467      24.209 -27.866 -46.458  1.00 50.15           N  
ATOM   3691  CA  GLU A 467      23.028 -28.720 -46.542  1.00 50.15           C  
ATOM   3692  C   GLU A 467      23.414 -30.167 -46.834  1.00 50.15           C  
ATOM   3693  CB  GLU A 467      22.068 -28.204 -47.617  1.00 50.15           C  
ATOM   3694  O   GLU A 467      24.186 -30.436 -47.756  1.00 50.15           O  
ATOM   3695  CG  GLU A 467      20.661 -27.931 -47.105  1.00 50.15           C  
ATOM   3696  CD  GLU A 467      19.751 -27.311 -48.153  1.00 50.15           C  
ATOM   3697  OE1 GLU A 467      18.591 -26.972 -47.825  1.00 50.15           O  
ATOM   3698  OE2 GLU A 467      20.201 -27.164 -49.311  1.00 50.15           O  
ATOM   3699  N   ARG A 468      23.571 -30.976 -45.819  1.00 52.87           N  
ATOM   3700  CA  ARG A 468      23.793 -32.406 -46.011  1.00 52.87           C  
ATOM   3701  C   ARG A 468      22.764 -32.996 -46.969  1.00 52.87           C  
ATOM   3702  CB  ARG A 468      23.745 -33.142 -44.671  1.00 52.87           C  
ATOM   3703  O   ARG A 468      21.564 -32.751 -46.827  1.00 52.87           O  
ATOM   3704  CG  ARG A 468      24.739 -34.288 -44.561  1.00 52.87           C  
ATOM   3705  CD  ARG A 468      24.693 -34.944 -43.188  1.00 52.87           C  
ATOM   3706  NE  ARG A 468      25.789 -35.893 -43.008  1.00 52.87           N  
ATOM   3707  NH1 ARG A 468      25.448 -36.172 -40.740  1.00 52.87           N  
ATOM   3708  NH2 ARG A 468      27.137 -37.305 -41.799  1.00 52.87           N  
ATOM   3709  CZ  ARG A 468      26.122 -36.454 -41.850  1.00 52.87           C  
ATOM   3710  N   ALA A 469      22.990 -33.014 -48.263  1.00 58.89           N  
ATOM   3711  CA  ALA A 469      22.182 -33.795 -49.196  1.00 58.89           C  
ATOM   3712  C   ALA A 469      21.664 -35.071 -48.539  1.00 58.89           C  
ATOM   3713  CB  ALA A 469      22.992 -34.135 -50.445  1.00 58.89           C  
ATOM   3714  O   ALA A 469      22.418 -35.782 -47.870  1.00 58.89           O  
ATOM   3715  N   GLY A 470      20.820 -35.012 -47.526  1.00 49.70           N  
ATOM   3716  CA  GLY A 470      19.888 -36.058 -47.135  1.00 49.70           C  
ATOM   3717  C   GLY A 470      20.358 -37.449 -47.514  1.00 49.70           C  
ATOM   3718  O   GLY A 470      20.747 -37.688 -48.659  1.00 49.70           O  
ATOM   3719  N   ASP A 471      21.363 -38.011 -46.888  1.00 48.21           N  
ATOM   3720  CA  ASP A 471      21.563 -39.453 -46.772  1.00 48.21           C  
ATOM   3721  C   ASP A 471      20.230 -40.196 -46.803  1.00 48.21           C  
ATOM   3722  CB  ASP A 471      22.322 -39.787 -45.486  1.00 48.21           C  
ATOM   3723  O   ASP A 471      19.978 -41.065 -45.965  1.00 48.21           O  
ATOM   3724  CG  ASP A 471      23.811 -39.982 -45.710  1.00 48.21           C  
ATOM   3725  OD1 ASP A 471      24.250 -40.042 -46.879  1.00 48.21           O  
ATOM   3726  OD2 ASP A 471      24.553 -40.077 -44.709  1.00 48.21           O  
ATOM   3727  N   GLY A 472      19.227 -39.691 -47.529  1.00 48.71           N  
ATOM   3728  CA  GLY A 472      18.088 -40.580 -47.689  1.00 48.71           C  
ATOM   3729  C   GLY A 472      18.292 -41.621 -48.774  1.00 48.71           C  
ATOM   3730  O   GLY A 472      18.787 -41.307 -49.858  1.00 48.71           O  
ATOM   3731  N   ASN A 473      19.103 -42.669 -48.579  1.00 46.38           N  
ATOM   3732  CA  ASN A 473      18.563 -43.996 -48.858  1.00 46.38           C  
ATOM   3733  C   ASN A 473      17.561 -43.962 -50.008  1.00 46.38           C  
ATOM   3734  CB  ASN A 473      17.914 -44.586 -47.605  1.00 46.38           C  
ATOM   3735  O   ASN A 473      16.450 -43.450 -49.854  1.00 46.38           O  
ATOM   3736  CG  ASN A 473      18.865 -45.461 -46.812  1.00 46.38           C  
ATOM   3737  ND2 ASN A 473      18.374 -46.031 -45.718  1.00 46.38           N  
ATOM   3738  OD1 ASN A 473      20.032 -45.623 -47.179  1.00 46.38           O  
ATOM   3739  N   MET A 474      17.967 -43.749 -51.313  1.00 45.91           N  
ATOM   3740  CA  MET A 474      17.061 -44.351 -52.286  1.00 45.91           C  
ATOM   3741  C   MET A 474      17.837 -44.945 -53.457  1.00 45.91           C  
ATOM   3742  CB  MET A 474      16.054 -43.318 -52.796  1.00 45.91           C  
ATOM   3743  O   MET A 474      18.560 -44.231 -54.154  1.00 45.91           O  
ATOM   3744  CG  MET A 474      14.632 -43.560 -52.317  1.00 45.91           C  
ATOM   3745  SD  MET A 474      13.382 -42.751 -53.389  1.00 45.91           S  
ATOM   3746  CE  MET A 474      11.907 -42.922 -52.347  1.00 45.91           C  
ATOM   3747  N   GLU A 475      18.696 -45.987 -53.327  1.00 43.81           N  
ATOM   3748  CA  GLU A 475      18.449 -47.210 -54.086  1.00 43.81           C  
ATOM   3749  C   GLU A 475      17.119 -47.138 -54.831  1.00 43.81           C  
ATOM   3750  CB  GLU A 475      18.469 -48.430 -53.162  1.00 43.81           C  
ATOM   3751  O   GLU A 475      16.093 -46.784 -54.247  1.00 43.81           O  
ATOM   3752  CG  GLU A 475      19.869 -48.933 -52.839  1.00 43.81           C  
ATOM   3753  CD  GLU A 475      19.872 -50.231 -52.048  1.00 43.81           C  
ATOM   3754  OE1 GLU A 475      20.967 -50.776 -51.779  1.00 43.81           O  
ATOM   3755  OE2 GLU A 475      18.770 -50.708 -51.694  1.00 43.81           O  
ATOM   3756  N   ARG A 476      17.002 -46.548 -56.045  1.00 44.51           N  
ATOM   3757  CA  ARG A 476      16.337 -47.271 -57.124  1.00 44.51           C  
ATOM   3758  C   ARG A 476      15.614 -46.310 -58.063  1.00 44.51           C  
ATOM   3759  CB  ARG A 476      15.349 -48.293 -56.558  1.00 44.51           C  
ATOM   3760  O   ARG A 476      14.787 -45.509 -57.623  1.00 44.51           O  
ATOM   3761  CG  ARG A 476      15.975 -49.639 -56.231  1.00 44.51           C  
ATOM   3762  CD  ARG A 476      14.931 -50.654 -55.787  1.00 44.51           C  
ATOM   3763  NE  ARG A 476      15.541 -51.927 -55.412  1.00 44.51           N  
ATOM   3764  NH1 ARG A 476      13.549 -52.952 -54.849  1.00 44.51           N  
ATOM   3765  NH2 ARG A 476      15.526 -54.097 -54.663  1.00 44.51           N  
ATOM   3766  CZ  ARG A 476      14.870 -52.989 -54.976  1.00 44.51           C  
ATOM   3767  N   SER A 477      16.214 -45.781 -59.070  1.00 45.69           N  
ATOM   3768  CA  SER A 477      15.629 -45.959 -60.395  1.00 45.69           C  
ATOM   3769  C   SER A 477      16.272 -45.024 -61.413  1.00 45.69           C  
ATOM   3770  CB  SER A 477      14.120 -45.720 -60.352  1.00 45.69           C  
ATOM   3771  O   SER A 477      16.413 -43.825 -61.160  1.00 45.69           O  
ATOM   3772  OG  SER A 477      13.645 -45.275 -61.611  1.00 45.69           O  
ATOM   3773  N   ASP A 478      17.419 -45.333 -62.027  1.00 48.85           N  
ATOM   3774  CA  ASP A 478      17.798 -45.374 -63.436  1.00 48.85           C  
ATOM   3775  C   ASP A 478      16.841 -44.540 -64.286  1.00 48.85           C  
ATOM   3776  CB  ASP A 478      17.829 -46.817 -63.941  1.00 48.85           C  
ATOM   3777  O   ASP A 478      15.624 -44.722 -64.218  1.00 48.85           O  
ATOM   3778  CG  ASP A 478      19.102 -47.552 -63.559  1.00 48.85           C  
ATOM   3779  OD1 ASP A 478      20.121 -46.892 -63.260  1.00 48.85           O  
ATOM   3780  OD2 ASP A 478      19.087 -48.802 -63.559  1.00 48.85           O  
ATOM   3781  N   LYS A 479      16.912 -43.256 -64.314  1.00 47.94           N  
ATOM   3782  CA  LYS A 479      16.788 -42.579 -65.602  1.00 47.94           C  
ATOM   3783  C   LYS A 479      16.297 -41.145 -65.424  1.00 47.94           C  
ATOM   3784  CB  LYS A 479      15.839 -43.347 -66.523  1.00 47.94           C  
ATOM   3785  O   LYS A 479      15.227 -40.915 -64.857  1.00 47.94           O  
ATOM   3786  CG  LYS A 479      16.475 -44.552 -67.201  1.00 47.94           C  
ATOM   3787  CD  LYS A 479      15.563 -45.136 -68.273  1.00 47.94           C  
ATOM   3788  CE  LYS A 479      16.189 -46.354 -68.937  1.00 47.94           C  
ATOM   3789  NZ  LYS A 479      15.294 -46.938 -69.980  1.00 47.94           N  
ATOM   3790  N   GLU A 480      17.096 -40.305 -64.856  1.00 48.06           N  
ATOM   3791  CA  GLU A 480      17.059 -38.948 -65.393  1.00 48.06           C  
ATOM   3792  C   GLU A 480      17.839 -37.982 -64.506  1.00 48.06           C  
ATOM   3793  CB  GLU A 480      15.613 -38.470 -65.548  1.00 48.06           C  
ATOM   3794  O   GLU A 480      17.594 -37.903 -63.300  1.00 48.06           O  
ATOM   3795  CG  GLU A 480      15.028 -38.717 -66.931  1.00 48.06           C  
ATOM   3796  CD  GLU A 480      13.602 -38.211 -67.078  1.00 48.06           C  
ATOM   3797  OE1 GLU A 480      13.016 -38.359 -68.174  1.00 48.06           O  
ATOM   3798  OE2 GLU A 480      13.067 -37.662 -66.089  1.00 48.06           O  
ATOM   3799  N   LYS A 481      19.125 -38.029 -64.574  1.00 45.68           N  
ATOM   3800  CA  LYS A 481      20.182 -37.093 -64.202  1.00 45.68           C  
ATOM   3801  C   LYS A 481      19.602 -35.737 -63.809  1.00 45.68           C  
ATOM   3802  CB  LYS A 481      21.178 -36.924 -65.350  1.00 45.68           C  
ATOM   3803  O   LYS A 481      19.042 -35.029 -64.648  1.00 45.68           O  
ATOM   3804  CG  LYS A 481      22.260 -37.993 -65.394  1.00 45.68           C  
ATOM   3805  CD  LYS A 481      23.277 -37.714 -66.492  1.00 45.68           C  
ATOM   3806  CE  LYS A 481      24.312 -38.827 -66.593  1.00 45.68           C  
ATOM   3807  NZ  LYS A 481      25.324 -38.548 -67.655  1.00 45.68           N  
ATOM   3808  N   PRO A 482      18.923 -35.545 -62.623  1.00 47.14           N  
ATOM   3809  CA  PRO A 482      18.613 -34.138 -62.363  1.00 47.14           C  
ATOM   3810  C   PRO A 482      19.864 -33.287 -62.156  1.00 47.14           C  
ATOM   3811  CB  PRO A 482      17.772 -34.192 -61.085  1.00 47.14           C  
ATOM   3812  O   PRO A 482      20.805 -33.719 -61.485  1.00 47.14           O  
ATOM   3813  CG  PRO A 482      17.938 -35.588 -60.578  1.00 47.14           C  
ATOM   3814  CD  PRO A 482      18.789 -36.352 -61.552  1.00 47.14           C  
ATOM   3815  N   GLN A 483      20.460 -32.769 -63.213  1.00 45.44           N  
ATOM   3816  CA  GLN A 483      21.282 -31.569 -63.317  1.00 45.44           C  
ATOM   3817  C   GLN A 483      21.114 -30.678 -62.090  1.00 45.44           C  
ATOM   3818  CB  GLN A 483      20.934 -30.787 -64.585  1.00 45.44           C  
ATOM   3819  O   GLN A 483      20.029 -30.147 -61.846  1.00 45.44           O  
ATOM   3820  CG  GLN A 483      21.658 -31.281 -65.830  1.00 45.44           C  
ATOM   3821  CD  GLN A 483      21.418 -30.396 -67.039  1.00 45.44           C  
ATOM   3822  NE2 GLN A 483      22.069 -30.720 -68.150  1.00 45.44           N  
ATOM   3823  OE1 GLN A 483      20.652 -29.429 -66.974  1.00 45.44           O  
ATOM   3824  N   HIS A 484      21.359 -31.175 -60.901  1.00 47.41           N  
ATOM   3825  CA  HIS A 484      21.528 -30.402 -59.675  1.00 47.41           C  
ATOM   3826  C   HIS A 484      22.195 -29.060 -59.958  1.00 47.41           C  
ATOM   3827  CB  HIS A 484      22.349 -31.191 -58.653  1.00 47.41           C  
ATOM   3828  O   HIS A 484      23.270 -29.011 -60.560  1.00 47.41           O  
ATOM   3829  CG  HIS A 484      21.515 -31.899 -57.633  1.00 47.41           C  
ATOM   3830  CD2 HIS A 484      21.528 -33.186 -57.212  1.00 47.41           C  
ATOM   3831  ND1 HIS A 484      20.521 -31.268 -56.917  1.00 47.41           N  
ATOM   3832  CE1 HIS A 484      19.958 -32.139 -56.096  1.00 47.41           C  
ATOM   3833  NE2 HIS A 484      20.550 -33.310 -56.256  1.00 47.41           N  
ATOM   3834  N   LYS A 485      21.488 -28.135 -60.511  1.00 48.68           N  
ATOM   3835  CA  LYS A 485      21.877 -26.727 -60.505  1.00 48.68           C  
ATOM   3836  C   LYS A 485      22.618 -26.367 -59.221  1.00 48.68           C  
ATOM   3837  CB  LYS A 485      20.649 -25.830 -60.670  1.00 48.68           C  
ATOM   3838  O   LYS A 485      22.118 -26.609 -58.120  1.00 48.68           O  
ATOM   3839  CG  LYS A 485      20.504 -25.229 -62.060  1.00 48.68           C  
ATOM   3840  CD  LYS A 485      19.272 -24.339 -62.158  1.00 48.68           C  
ATOM   3841  CE  LYS A 485      19.070 -23.816 -63.574  1.00 48.68           C  
ATOM   3842  NZ  LYS A 485      17.878 -22.921 -63.670  1.00 48.68           N  
ATOM   3843  N   PRO A 486      23.959 -26.571 -59.198  1.00 53.28           N  
ATOM   3844  CA  PRO A 486      24.772 -26.138 -58.059  1.00 53.28           C  
ATOM   3845  C   PRO A 486      24.277 -24.830 -57.444  1.00 53.28           C  
ATOM   3846  CB  PRO A 486      26.166 -25.962 -58.667  1.00 53.28           C  
ATOM   3847  O   PRO A 486      23.697 -23.996 -58.144  1.00 53.28           O  
ATOM   3848  CG  PRO A 486      25.960 -26.100 -60.141  1.00 53.28           C  
ATOM   3849  CD  PRO A 486      24.540 -26.523 -60.387  1.00 53.28           C  
ATOM   3850  N   SER A 487      23.611 -24.986 -56.305  1.00 55.99           N  
ATOM   3851  CA  SER A 487      23.244 -23.843 -55.475  1.00 55.99           C  
ATOM   3852  C   SER A 487      24.004 -22.589 -55.893  1.00 55.99           C  
ATOM   3853  CB  SER A 487      23.512 -24.144 -54.000  1.00 55.99           C  
ATOM   3854  O   SER A 487      25.206 -22.647 -56.162  1.00 55.99           O  
ATOM   3855  OG  SER A 487      23.471 -22.955 -53.229  1.00 55.99           O  
ATOM   3856  N   PRO A 488      23.294 -21.644 -56.490  1.00 51.86           N  
ATOM   3857  CA  PRO A 488      23.934 -20.365 -56.808  1.00 51.86           C  
ATOM   3858  C   PRO A 488      24.737 -19.800 -55.639  1.00 51.86           C  
ATOM   3859  CB  PRO A 488      22.752 -19.455 -57.149  1.00 51.86           C  
ATOM   3860  O   PRO A 488      25.507 -18.852 -55.816  1.00 51.86           O  
ATOM   3861  CG  PRO A 488      21.557 -20.150 -56.580  1.00 51.86           C  
ATOM   3862  CD  PRO A 488      21.923 -21.581 -56.309  1.00 51.86           C  
ATOM   3863  N   PHE A 489      24.649 -20.577 -54.545  1.00 47.21           N  
ATOM   3864  CA  PHE A 489      25.299 -19.972 -53.389  1.00 47.21           C  
ATOM   3865  C   PHE A 489      26.485 -20.814 -52.932  1.00 47.21           C  
ATOM   3866  CB  PHE A 489      24.302 -19.802 -52.238  1.00 47.21           C  
ATOM   3867  O   PHE A 489      26.539 -21.245 -51.778  1.00 47.21           O  
ATOM   3868  CG  PHE A 489      23.230 -18.781 -52.511  1.00 47.21           C  
ATOM   3869  CD1 PHE A 489      23.483 -17.425 -52.343  1.00 47.21           C  
ATOM   3870  CD2 PHE A 489      21.969 -19.179 -52.935  1.00 47.21           C  
ATOM   3871  CE1 PHE A 489      22.492 -16.479 -52.594  1.00 47.21           C  
ATOM   3872  CE2 PHE A 489      20.974 -18.238 -53.188  1.00 47.21           C  
ATOM   3873  CZ  PHE A 489      21.237 -16.889 -53.016  1.00 47.21           C  
ATOM   3874  N   SER A 490      27.286 -21.384 -53.940  1.00 55.32           N  
ATOM   3875  CA  SER A 490      28.431 -22.155 -53.466  1.00 55.32           C  
ATOM   3876  C   SER A 490      29.527 -21.242 -52.927  1.00 55.32           C  
ATOM   3877  CB  SER A 490      28.991 -23.030 -54.588  1.00 55.32           C  
ATOM   3878  O   SER A 490      29.708 -20.125 -53.416  1.00 55.32           O  
ATOM   3879  OG  SER A 490      30.036 -22.361 -55.273  1.00 55.32           O  
ATOM   3880  N   LEU A 491      29.860 -21.315 -51.624  1.00 49.81           N  
ATOM   3881  CA  LEU A 491      30.957 -20.727 -50.862  1.00 49.81           C  
ATOM   3882  C   LEU A 491      32.112 -20.343 -51.781  1.00 49.81           C  
ATOM   3883  CB  LEU A 491      31.446 -21.702 -49.788  1.00 49.81           C  
ATOM   3884  O   LEU A 491      32.710 -19.276 -51.620  1.00 49.81           O  
ATOM   3885  CG  LEU A 491      32.327 -21.110 -48.687  1.00 49.81           C  
ATOM   3886  CD1 LEU A 491      31.489 -20.781 -47.456  1.00 49.81           C  
ATOM   3887  CD2 LEU A 491      33.456 -22.072 -48.330  1.00 49.81           C  
ATOM   3888  N   PHE A 492      32.446 -21.111 -52.793  1.00 49.13           N  
ATOM   3889  CA  PHE A 492      33.633 -20.889 -53.610  1.00 49.13           C  
ATOM   3890  C   PHE A 492      33.428 -19.710 -54.554  1.00 49.13           C  
ATOM   3891  CB  PHE A 492      33.980 -22.148 -54.410  1.00 49.13           C  
ATOM   3892  O   PHE A 492      34.342 -18.910 -54.763  1.00 49.13           O  
ATOM   3893  CG  PHE A 492      34.636 -23.227 -53.591  1.00 49.13           C  
ATOM   3894  CD1 PHE A 492      35.986 -23.149 -53.268  1.00 49.13           C  
ATOM   3895  CD2 PHE A 492      33.904 -24.318 -53.144  1.00 49.13           C  
ATOM   3896  CE1 PHE A 492      36.596 -24.146 -52.510  1.00 49.13           C  
ATOM   3897  CE2 PHE A 492      34.507 -25.318 -52.386  1.00 49.13           C  
ATOM   3898  CZ  PHE A 492      35.853 -25.230 -52.071  1.00 49.13           C  
ATOM   3899  N   THR A 493      32.117 -19.591 -54.956  1.00 52.82           N  
ATOM   3900  CA  THR A 493      31.765 -18.497 -55.854  1.00 52.82           C  
ATOM   3901  C   THR A 493      31.698 -17.174 -55.095  1.00 52.82           C  
ATOM   3902  CB  THR A 493      30.418 -18.759 -56.553  1.00 52.82           C  
ATOM   3903  O   THR A 493      32.161 -16.144 -55.591  1.00 52.82           O  
ATOM   3904  CG2 THR A 493      30.229 -17.831 -57.748  1.00 52.82           C  
ATOM   3905  OG1 THR A 493      30.379 -20.118 -57.006  1.00 52.82           O  
ATOM   3906  N   ARG A 494      31.289 -17.154 -53.825  1.00 53.07           N  
ATOM   3907  CA  ARG A 494      31.187 -15.932 -53.032  1.00 53.07           C  
ATOM   3908  C   ARG A 494      32.549 -15.521 -52.483  1.00 53.07           C  
ATOM   3909  CB  ARG A 494      30.193 -16.117 -51.884  1.00 53.07           C  
ATOM   3910  O   ARG A 494      32.859 -14.330 -52.405  1.00 53.07           O  
ATOM   3911  CG  ARG A 494      28.823 -15.514 -52.151  1.00 53.07           C  
ATOM   3912  CD  ARG A 494      27.901 -15.654 -50.948  1.00 53.07           C  
ATOM   3913  NE  ARG A 494      27.069 -14.468 -50.766  1.00 53.07           N  
ATOM   3914  NH1 ARG A 494      25.837 -15.347 -49.021  1.00 53.07           N  
ATOM   3915  NH2 ARG A 494      25.412 -13.224 -49.775  1.00 53.07           N  
ATOM   3916  CZ  ARG A 494      26.108 -14.349 -49.854  1.00 53.07           C  
ATOM   3917  N   LEU A 495      33.451 -16.489 -52.228  1.00 52.68           N  
ATOM   3918  CA  LEU A 495      34.761 -16.187 -51.661  1.00 52.68           C  
ATOM   3919  C   LEU A 495      35.783 -15.928 -52.763  1.00 52.68           C  
ATOM   3920  CB  LEU A 495      35.236 -17.336 -50.768  1.00 52.68           C  
ATOM   3921  O   LEU A 495      36.916 -15.530 -52.483  1.00 52.68           O  
ATOM   3922  CG  LEU A 495      34.494 -17.514 -49.442  1.00 52.68           C  
ATOM   3923  CD1 LEU A 495      34.879 -18.840 -48.794  1.00 52.68           C  
ATOM   3924  CD2 LEU A 495      34.788 -16.349 -48.503  1.00 52.68           C  
ATOM   3925  N   LYS A 496      35.314 -15.964 -54.020  1.00 53.00           N  
ATOM   3926  CA  LYS A 496      36.231 -15.840 -55.149  1.00 53.00           C  
ATOM   3927  C   LYS A 496      37.474 -16.701 -54.946  1.00 53.00           C  
ATOM   3928  CB  LYS A 496      36.634 -14.379 -55.356  1.00 53.00           C  
ATOM   3929  O   LYS A 496      38.597 -16.240 -55.157  1.00 53.00           O  
ATOM   3930  CG  LYS A 496      35.493 -13.480 -55.807  1.00 53.00           C  
ATOM   3931  CD  LYS A 496      35.978 -12.067 -56.104  1.00 53.00           C  
ATOM   3932  CE  LYS A 496      34.836 -11.165 -56.552  1.00 53.00           C  
ATOM   3933  NZ  LYS A 496      35.312  -9.787 -56.875  1.00 53.00           N  
ATOM   3934  N   VAL A 497      37.376 -17.700 -54.105  1.00 55.60           N  
ATOM   3935  CA  VAL A 497      38.518 -18.584 -53.903  1.00 55.60           C  
ATOM   3936  C   VAL A 497      38.602 -19.591 -55.048  1.00 55.60           C  
ATOM   3937  CB  VAL A 497      38.431 -19.323 -52.549  1.00 55.60           C  
ATOM   3938  O   VAL A 497      37.596 -20.196 -55.426  1.00 55.60           O  
ATOM   3939  CG1 VAL A 497      39.695 -20.144 -52.300  1.00 55.60           C  
ATOM   3940  CG2 VAL A 497      38.204 -18.328 -51.412  1.00 55.60           C  
ATOM   3941  N   ASP A 498      39.482 -19.345 -56.054  1.00 54.75           N  
ATOM   3942  CA  ASP A 498      39.819 -20.232 -57.163  1.00 54.75           C  
ATOM   3943  C   ASP A 498      39.976 -21.674 -56.684  1.00 54.75           C  
ATOM   3944  CB  ASP A 498      41.102 -19.765 -57.853  1.00 54.75           C  
ATOM   3945  O   ASP A 498      40.451 -21.916 -55.573  1.00 54.75           O  
ATOM   3946  CG  ASP A 498      40.838 -18.901 -59.074  1.00 54.75           C  
ATOM   3947  OD1 ASP A 498      39.703 -18.915 -59.597  1.00 54.75           O  
ATOM   3948  OD2 ASP A 498      41.773 -18.201 -59.518  1.00 54.75           O  
ATOM   3949  N   ASP A 499      39.004 -22.546 -56.852  1.00 55.66           N  
ATOM   3950  CA  ASP A 499      39.120 -23.980 -56.605  1.00 55.66           C  
ATOM   3951  C   ASP A 499      40.582 -24.393 -56.443  1.00 55.66           C  
ATOM   3952  CB  ASP A 499      38.472 -24.775 -57.740  1.00 55.66           C  
ATOM   3953  O   ASP A 499      41.430 -24.023 -57.257  1.00 55.66           O  
ATOM   3954  CG  ASP A 499      36.992 -25.030 -57.515  1.00 55.66           C  
ATOM   3955  OD1 ASP A 499      36.520 -24.908 -56.364  1.00 55.66           O  
ATOM   3956  OD2 ASP A 499      36.291 -25.357 -58.497  1.00 55.66           O  
ATOM   3957  N   SER A 500      41.285 -24.108 -55.381  1.00 51.27           N  
ATOM   3958  CA  SER A 500      42.656 -24.479 -55.046  1.00 51.27           C  
ATOM   3959  C   SER A 500      43.092 -25.727 -55.806  1.00 51.27           C  
ATOM   3960  CB  SER A 500      42.795 -24.713 -53.541  1.00 51.27           C  
ATOM   3961  O   SER A 500      42.265 -26.575 -56.144  1.00 51.27           O  
ATOM   3962  OG  SER A 500      42.030 -25.834 -53.134  1.00 51.27           O  
ATOM   3963  N   ASN A 501      43.992 -25.566 -56.807  1.00 50.65           N  
ATOM   3964  CA  ASN A 501      44.897 -26.522 -57.435  1.00 50.65           C  
ATOM   3965  C   ASN A 501      45.024 -27.799 -56.610  1.00 50.65           C  
ATOM   3966  CB  ASN A 501      46.274 -25.894 -57.656  1.00 50.65           C  
ATOM   3967  O   ASN A 501      45.424 -27.753 -55.445  1.00 50.65           O  
ATOM   3968  CG  ASN A 501      46.980 -26.447 -58.879  1.00 50.65           C  
ATOM   3969  ND2 ASN A 501      48.078 -25.810 -59.269  1.00 50.65           N  
ATOM   3970  OD1 ASN A 501      46.541 -27.438 -59.469  1.00 50.65           O  
ATOM   3971  N   LYS A 502      44.186 -28.688 -56.780  1.00 57.62           N  
ATOM   3972  CA  LYS A 502      44.172 -30.031 -56.207  1.00 57.62           C  
ATOM   3973  C   LYS A 502      45.589 -30.527 -55.933  1.00 57.62           C  
ATOM   3974  CB  LYS A 502      43.447 -31.004 -57.137  1.00 57.62           C  
ATOM   3975  O   LYS A 502      45.805 -31.338 -55.029  1.00 57.62           O  
ATOM   3976  CG  LYS A 502      41.935 -30.837 -57.151  1.00 57.62           C  
ATOM   3977  CD  LYS A 502      41.254 -31.975 -57.902  1.00 57.62           C  
ATOM   3978  CE  LYS A 502      39.742 -31.798 -57.934  1.00 57.62           C  
ATOM   3979  NZ  LYS A 502      39.066 -32.929 -58.637  1.00 57.62           N  
ATOM   3980  N   ASN A 503      46.568 -29.819 -56.524  1.00 56.42           N  
ATOM   3981  CA  ASN A 503      47.926 -30.307 -56.310  1.00 56.42           C  
ATOM   3982  C   ASN A 503      48.536 -29.726 -55.038  1.00 56.42           C  
ATOM   3983  CB  ASN A 503      48.809 -29.985 -57.517  1.00 56.42           C  
ATOM   3984  O   ASN A 503      49.513 -30.262 -54.512  1.00 56.42           O  
ATOM   3985  CG  ASN A 503      48.437 -30.794 -58.745  1.00 56.42           C  
ATOM   3986  ND2 ASN A 503      48.860 -30.326 -59.913  1.00 56.42           N  
ATOM   3987  OD1 ASN A 503      47.775 -31.830 -58.643  1.00 56.42           O  
ATOM   3988  N   LYS A 504      47.826 -28.753 -54.386  1.00 49.64           N  
ATOM   3989  CA  LYS A 504      48.398 -28.173 -53.175  1.00 49.64           C  
ATOM   3990  C   LYS A 504      47.543 -28.497 -51.953  1.00 49.64           C  
ATOM   3991  CB  LYS A 504      48.546 -26.658 -53.323  1.00 49.64           C  
ATOM   3992  O   LYS A 504      47.664 -27.846 -50.913  1.00 49.64           O  
ATOM   3993  CG  LYS A 504      49.686 -26.234 -54.238  1.00 49.64           C  
ATOM   3994  CD  LYS A 504      49.882 -24.724 -54.223  1.00 49.64           C  
ATOM   3995  CE  LYS A 504      50.996 -24.295 -55.169  1.00 49.64           C  
ATOM   3996  NZ  LYS A 504      51.216 -22.818 -55.132  1.00 49.64           N  
ATOM   3997  N   GLN A 505      46.728 -29.520 -52.006  1.00 46.56           N  
ATOM   3998  CA  GLN A 505      45.833 -29.881 -50.912  1.00 46.56           C  
ATOM   3999  C   GLN A 505      46.569 -30.675 -49.837  1.00 46.56           C  
ATOM   4000  CB  GLN A 505      44.641 -30.685 -51.434  1.00 46.56           C  
ATOM   4001  O   GLN A 505      47.410 -31.520 -50.149  1.00 46.56           O  
ATOM   4002  CG  GLN A 505      43.513 -29.824 -51.986  1.00 46.56           C  
ATOM   4003  CD  GLN A 505      42.303 -30.639 -52.403  1.00 46.56           C  
ATOM   4004  NE2 GLN A 505      41.284 -29.964 -52.924  1.00 46.56           N  
ATOM   4005  OE1 GLN A 505      42.285 -31.866 -52.260  1.00 46.56           O  
ATOM   4006  N   VAL A 506      46.740 -30.130 -48.699  1.00 45.16           N  
ATOM   4007  CA  VAL A 506      47.273 -30.837 -47.539  1.00 45.16           C  
ATOM   4008  C   VAL A 506      46.192 -31.733 -46.938  1.00 45.16           C  
ATOM   4009  CB  VAL A 506      47.805 -29.855 -46.471  1.00 45.16           C  
ATOM   4010  O   VAL A 506      45.087 -31.272 -46.646  1.00 45.16           O  
ATOM   4011  CG1 VAL A 506      48.378 -30.615 -45.277  1.00 45.16           C  
ATOM   4012  CG2 VAL A 506      48.860 -28.930 -47.076  1.00 45.16           C  
ATOM   4013  N   LEU A 507      46.380 -33.031 -47.101  1.00 43.55           N  
ATOM   4014  CA  LEU A 507      45.489 -34.043 -46.543  1.00 43.55           C  
ATOM   4015  C   LEU A 507      45.664 -34.147 -45.032  1.00 43.55           C  
ATOM   4016  CB  LEU A 507      45.748 -35.404 -47.194  1.00 43.55           C  
ATOM   4017  O   LEU A 507      46.785 -34.298 -44.541  1.00 43.55           O  
ATOM   4018  CG  LEU A 507      45.026 -35.673 -48.515  1.00 43.55           C  
ATOM   4019  CD1 LEU A 507      45.879 -36.561 -49.414  1.00 43.55           C  
ATOM   4020  CD2 LEU A 507      43.665 -36.311 -48.260  1.00 43.55           C  
ATOM   4021  N   LEU A 508      44.756 -33.613 -44.334  1.00 33.33           N  
ATOM   4022  CA  LEU A 508      44.818 -33.752 -42.883  1.00 33.33           C  
ATOM   4023  C   LEU A 508      44.233 -35.088 -42.438  1.00 33.33           C  
ATOM   4024  CB  LEU A 508      44.072 -32.602 -42.202  1.00 33.33           C  
ATOM   4025  O   LEU A 508      43.283 -35.587 -43.046  1.00 33.33           O  
ATOM   4026  CG  LEU A 508      44.691 -31.211 -42.348  1.00 33.33           C  
ATOM   4027  CD1 LEU A 508      43.678 -30.137 -41.964  1.00 33.33           C  
ATOM   4028  CD2 LEU A 508      45.950 -31.094 -41.496  1.00 33.33           C  
ATOM   4029  N   PRO A 509      44.906 -35.963 -41.516  1.00 36.44           N  
ATOM   4030  CA  PRO A 509      44.401 -37.259 -41.057  1.00 36.44           C  
ATOM   4031  C   PRO A 509      42.910 -37.228 -40.727  1.00 36.44           C  
ATOM   4032  CB  PRO A 509      45.233 -37.537 -39.803  1.00 36.44           C  
ATOM   4033  O   PRO A 509      42.378 -36.178 -40.357  1.00 36.44           O  
ATOM   4034  CG  PRO A 509      46.152 -36.364 -39.686  1.00 36.44           C  
ATOM   4035  CD  PRO A 509      45.775 -35.357 -40.735  1.00 36.44           C  
TER    4036      PRO A 509
ENDMDL
END
