# Supplementary material for: Exploring a diverse world of effector domains and amyloid signaling motifs in fungal NLR proteins
Source: PLoS Comput Biol. 2022 Dec 21;18(12):e1010787. doi: 10.1371/journal.pcbi.1010787 (PMC9815663; doi:10.1371/journal.pcbi.1010787)
Supplement: S4 Data — Full AlphaFold2/ColabFold outputs. (GZ) [file pcbi.1010787.s011.tar.gz › KEY84097_1_509/rank_2_model_4_ptm_seed_0_unrelaxed.pdb]

MODEL     1
ATOM      1  N   MET A   1      34.248 -19.728 -31.416  1.00 35.56           N  
ATOM      2  CA  MET A   1      33.730 -19.143 -30.182  1.00 35.56           C  
ATOM      3  C   MET A   1      33.058 -17.802 -30.456  1.00 35.56           C  
ATOM      4  CB  MET A   1      34.853 -18.966 -29.159  1.00 35.56           C  
ATOM      5  O   MET A   1      33.713 -16.850 -30.881  1.00 35.56           O  
ATOM      6  CG  MET A   1      34.885 -20.047 -28.090  1.00 35.56           C  
ATOM      7  SD  MET A   1      35.869 -19.555 -26.621  1.00 35.56           S  
ATOM      8  CE  MET A   1      36.080 -21.170 -25.822  1.00 35.56           C  
ATOM      9  N   MET A   2      32.054 -17.718 -31.396  1.00 31.75           N  
ATOM     10  CA  MET A   2      31.159 -16.639 -31.805  1.00 31.75           C  
ATOM     11  C   MET A   2      30.958 -15.640 -30.671  1.00 31.75           C  
ATOM     12  CB  MET A   2      29.809 -17.201 -32.253  1.00 31.75           C  
ATOM     13  O   MET A   2      30.528 -16.013 -29.578  1.00 31.75           O  
ATOM     14  CG  MET A   2      29.797 -17.697 -33.690  1.00 31.75           C  
ATOM     15  SD  MET A   2      28.126 -17.626 -34.444  1.00 31.75           S  
ATOM     16  CE  MET A   2      28.496 -16.690 -35.954  1.00 31.75           C  
ATOM     17  N   ALA A   3      31.977 -14.918 -30.148  1.00 42.09           N  
ATOM     18  CA  ALA A   3      32.001 -13.732 -29.296  1.00 42.09           C  
ATOM     19  C   ALA A   3      30.634 -13.054 -29.262  1.00 42.09           C  
ATOM     20  CB  ALA A   3      33.067 -12.751 -29.778  1.00 42.09           C  
ATOM     21  O   ALA A   3      30.040 -12.789 -30.310  1.00 42.09           O  
ATOM     22  N   LYS A   4      29.598 -13.629 -28.785  1.00 43.43           N  
ATOM     23  CA  LYS A   4      28.335 -12.990 -28.428  1.00 43.43           C  
ATOM     24  C   LYS A   4      28.431 -11.472 -28.553  1.00 43.43           C  
ATOM     25  CB  LYS A   4      27.923 -13.373 -27.006  1.00 43.43           C  
ATOM     26  O   LYS A   4      29.350 -10.856 -28.010  1.00 43.43           O  
ATOM     27  CG  LYS A   4      26.770 -14.364 -26.942  1.00 43.43           C  
ATOM     28  CD  LYS A   4      26.368 -14.662 -25.503  1.00 43.43           C  
ATOM     29  CE  LYS A   4      25.261 -15.706 -25.435  1.00 43.43           C  
ATOM     30  NZ  LYS A   4      24.866 -16.003 -24.026  1.00 43.43           N  
ATOM     31  N   THR A   5      28.489 -10.841 -29.666  1.00 51.90           N  
ATOM     32  CA  THR A   5      28.317  -9.404 -29.843  1.00 51.90           C  
ATOM     33  C   THR A   5      27.472  -8.817 -28.715  1.00 51.90           C  
ATOM     34  CB  THR A   5      27.663  -9.082 -31.199  1.00 51.90           C  
ATOM     35  O   THR A   5      26.369  -9.298 -28.445  1.00 51.90           O  
ATOM     36  CG2 THR A   5      28.686  -8.529 -32.186  1.00 51.90           C  
ATOM     37  OG1 THR A   5      27.089 -10.277 -31.742  1.00 51.90           O  
ATOM     38  N   LEU A   6      28.044  -8.620 -27.583  1.00 54.83           N  
ATOM     39  CA  LEU A   6      27.401  -7.956 -26.453  1.00 54.83           C  
ATOM     40  C   LEU A   6      26.585  -6.756 -26.920  1.00 54.83           C  
ATOM     41  CB  LEU A   6      28.447  -7.510 -25.428  1.00 54.83           C  
ATOM     42  O   LEU A   6      27.122  -5.842 -27.551  1.00 54.83           O  
ATOM     43  CG  LEU A   6      28.981  -8.592 -24.488  1.00 54.83           C  
ATOM     44  CD1 LEU A   6      30.383  -8.232 -24.007  1.00 54.83           C  
ATOM     45  CD2 LEU A   6      28.038  -8.787 -23.306  1.00 54.83           C  
ATOM     46  N   ARG A   7      25.568  -6.832 -27.660  1.00 61.94           N  
ATOM     47  CA  ARG A   7      24.677  -5.692 -27.859  1.00 61.94           C  
ATOM     48  C   ARG A   7      24.449  -4.941 -26.552  1.00 61.94           C  
ATOM     49  CB  ARG A   7      23.339  -6.151 -28.441  1.00 61.94           C  
ATOM     50  O   ARG A   7      24.097  -5.545 -25.536  1.00 61.94           O  
ATOM     51  CG  ARG A   7      23.199  -5.904 -29.935  1.00 61.94           C  
ATOM     52  CD  ARG A   7      21.788  -6.198 -30.426  1.00 61.94           C  
ATOM     53  NE  ARG A   7      21.680  -6.049 -31.874  1.00 61.94           N  
ATOM     54  NH1 ARG A   7      19.465  -6.698 -31.983  1.00 61.94           N  
ATOM     55  NH2 ARG A   7      20.591  -6.122 -33.895  1.00 61.94           N  
ATOM     56  CZ  ARG A   7      20.579  -6.290 -32.581  1.00 61.94           C  
ATOM     57  N   TYR A   8      25.141  -3.806 -26.499  1.00 67.38           N  
ATOM     58  CA  TYR A   8      24.988  -2.923 -25.348  1.00 67.38           C  
ATOM     59  C   TYR A   8      23.696  -2.121 -25.445  1.00 67.38           C  
ATOM     60  CB  TYR A   8      26.184  -1.973 -25.237  1.00 67.38           C  
ATOM     61  O   TYR A   8      23.387  -1.554 -26.495  1.00 67.38           O  
ATOM     62  CG  TYR A   8      27.492  -2.674 -24.958  1.00 67.38           C  
ATOM     63  CD1 TYR A   8      27.826  -3.080 -23.668  1.00 67.38           C  
ATOM     64  CD2 TYR A   8      28.396  -2.930 -25.984  1.00 67.38           C  
ATOM     65  CE1 TYR A   8      29.031  -3.725 -23.407  1.00 67.38           C  
ATOM     66  CE2 TYR A   8      29.604  -3.574 -25.734  1.00 67.38           C  
ATOM     67  OH  TYR A   8      31.105  -4.604 -24.191  1.00 67.38           O  
ATOM     68  CZ  TYR A   8      29.911  -3.967 -24.444  1.00 67.38           C  
ATOM     69  N   PRO A   9      22.879  -2.289 -24.456  1.00 75.97           N  
ATOM     70  CA  PRO A   9      21.600  -1.574 -24.465  1.00 75.97           C  
ATOM     71  C   PRO A   9      21.770  -0.060 -24.360  1.00 75.97           C  
ATOM     72  CB  PRO A   9      20.878  -2.130 -23.235  1.00 75.97           C  
ATOM     73  O   PRO A   9      22.793   0.417 -23.863  1.00 75.97           O  
ATOM     74  CG  PRO A   9      21.968  -2.641 -22.350  1.00 75.97           C  
ATOM     75  CD  PRO A   9      23.165  -2.955 -23.201  1.00 75.97           C  
ATOM     76  N   SER A  10      20.982   0.695 -25.146  1.00 87.43           N  
ATOM     77  CA  SER A  10      20.819   2.136 -24.981  1.00 87.43           C  
ATOM     78  C   SER A  10      20.291   2.478 -23.592  1.00 87.43           C  
ATOM     79  CB  SER A  10      19.874   2.694 -26.046  1.00 87.43           C  
ATOM     80  O   SER A  10      19.775   1.608 -22.887  1.00 87.43           O  
ATOM     81  OG  SER A  10      18.578   2.135 -25.912  1.00 87.43           O  
ATOM     82  N   ARG A  11      20.685   3.744 -23.212  1.00 91.34           N  
ATOM     83  CA  ARG A  11      20.208   4.204 -21.911  1.00 91.34           C  
ATOM     84  C   ARG A  11      18.690   4.103 -21.818  1.00 91.34           C  
ATOM     85  CB  ARG A  11      20.654   5.645 -21.653  1.00 91.34           C  
ATOM     86  O   ARG A  11      17.986   4.309 -22.810  1.00 91.34           O  
ATOM     87  CG  ARG A  11      19.947   6.673 -22.521  1.00 91.34           C  
ATOM     88  CD  ARG A  11      20.358   8.094 -22.160  1.00 91.34           C  
ATOM     89  NE  ARG A  11      19.676   9.080 -22.993  1.00 91.34           N  
ATOM     90  NH1 ARG A  11      20.627  10.915 -21.960  1.00 91.34           N  
ATOM     91  NH2 ARG A  11      19.151  11.205 -23.690  1.00 91.34           N  
ATOM     92  CZ  ARG A  11      19.820  10.398 -22.879  1.00 91.34           C  
ATOM     93  N   PRO A  12      18.225   3.851 -20.481  1.00 93.21           N  
ATOM     94  CA  PRO A  12      16.769   3.802 -20.334  1.00 93.21           C  
ATOM     95  C   PRO A  12      16.109   5.163 -20.538  1.00 93.21           C  
ATOM     96  CB  PRO A  12      16.576   3.312 -18.897  1.00 93.21           C  
ATOM     97  O   PRO A  12      16.600   6.174 -20.030  1.00 93.21           O  
ATOM     98  CG  PRO A  12      17.847   3.669 -18.197  1.00 93.21           C  
ATOM     99  CD  PRO A  12      18.960   3.681 -19.206  1.00 93.21           C  
ATOM    100  N   THR A  13      15.035   5.236 -21.318  1.00 92.93           N  
ATOM    101  CA  THR A  13      14.332   6.484 -21.594  1.00 92.93           C  
ATOM    102  C   THR A  13      13.047   6.574 -20.776  1.00 92.93           C  
ATOM    103  CB  THR A  13      14.001   6.619 -23.092  1.00 92.93           C  
ATOM    104  O   THR A  13      12.469   7.654 -20.635  1.00 92.93           O  
ATOM    105  CG2 THR A  13      15.271   6.753 -23.926  1.00 92.93           C  
ATOM    106  OG1 THR A  13      13.280   5.457 -23.522  1.00 92.93           O  
ATOM    107  N   ARG A  14      12.781   5.443 -20.185  1.00 92.84           N  
ATOM    108  CA  ARG A  14      11.597   5.368 -19.335  1.00 92.84           C  
ATOM    109  C   ARG A  14      11.900   4.625 -18.039  1.00 92.84           C  
ATOM    110  CB  ARG A  14      10.446   4.684 -20.075  1.00 92.84           C  
ATOM    111  O   ARG A  14      12.774   3.756 -18.005  1.00 92.84           O  
ATOM    112  CG  ARG A  14      10.014   5.404 -21.343  1.00 92.84           C  
ATOM    113  CD  ARG A  14       8.836   4.709 -22.013  1.00 92.84           C  
ATOM    114  NE  ARG A  14       8.314   5.491 -23.130  1.00 92.84           N  
ATOM    115  NH1 ARG A  14       6.627   4.002 -23.652  1.00 92.84           N  
ATOM    116  NH2 ARG A  14       6.885   5.923 -24.875  1.00 92.84           N  
ATOM    117  CZ  ARG A  14       7.277   5.137 -23.883  1.00 92.84           C  
ATOM    118  N   THR A  15      11.045   4.968 -17.014  1.00 94.20           N  
ATOM    119  CA  THR A  15      11.255   4.345 -15.712  1.00 94.20           C  
ATOM    120  C   THR A  15      10.971   2.847 -15.777  1.00 94.20           C  
ATOM    121  CB  THR A  15      10.365   4.992 -14.634  1.00 94.20           C  
ATOM    122  O   THR A  15      11.679   2.048 -15.160  1.00 94.20           O  
ATOM    123  CG2 THR A  15      10.605   4.355 -13.269  1.00 94.20           C  
ATOM    124  OG1 THR A  15      10.661   6.391 -14.555  1.00 94.20           O  
ATOM    125  N   GLU A  16      10.054   2.435 -16.600  1.00 92.37           N  
ATOM    126  CA  GLU A  16       9.718   1.020 -16.732  1.00 92.37           C  
ATOM    127  C   GLU A  16      10.880   0.230 -17.325  1.00 92.37           C  
ATOM    128  CB  GLU A  16       8.466   0.843 -17.595  1.00 92.37           C  
ATOM    129  O   GLU A  16      11.137  -0.906 -16.920  1.00 92.37           O  
ATOM    130  CG  GLU A  16       7.207   1.438 -16.982  1.00 92.37           C  
ATOM    131  CD  GLU A  16       7.048   2.924 -17.263  1.00 92.37           C  
ATOM    132  OE1 GLU A  16       6.149   3.561 -16.668  1.00 92.37           O  
ATOM    133  OE2 GLU A  16       7.827   3.455 -18.084  1.00 92.37           O  
ATOM    134  N   ASP A  17      11.509   0.910 -18.268  1.00 92.39           N  
ATOM    135  CA  ASP A  17      12.677   0.287 -18.882  1.00 92.39           C  
ATOM    136  C   ASP A  17      13.792   0.079 -17.859  1.00 92.39           C  
ATOM    137  CB  ASP A  17      13.186   1.134 -20.050  1.00 92.39           C  
ATOM    138  O   ASP A  17      14.415  -0.983 -17.819  1.00 92.39           O  
ATOM    139  CG  ASP A  17      12.224   1.167 -21.224  1.00 92.39           C  
ATOM    140  OD1 ASP A  17      11.337   0.290 -21.309  1.00 92.39           O  
ATOM    141  OD2 ASP A  17      12.354   2.075 -22.072  1.00 92.39           O  
ATOM    142  N   LEU A  18      13.957   1.104 -17.105  1.00 94.90           N  
ATOM    143  CA  LEU A  18      14.957   1.019 -16.046  1.00 94.90           C  
ATOM    144  C   LEU A  18      14.636  -0.123 -15.087  1.00 94.90           C  
ATOM    145  CB  LEU A  18      15.037   2.340 -15.276  1.00 94.90           C  
ATOM    146  O   LEU A  18      15.491  -0.969 -14.815  1.00 94.90           O  
ATOM    147  CG  LEU A  18      16.023   2.384 -14.108  1.00 94.90           C  
ATOM    148  CD1 LEU A  18      16.562   3.799 -13.923  1.00 94.90           C  
ATOM    149  CD2 LEU A  18      15.358   1.889 -12.828  1.00 94.90           C  
ATOM    150  N   ILE A  19      13.378  -0.239 -14.644  1.00 94.50           N  
ATOM    151  CA  ILE A  19      12.949  -1.244 -13.678  1.00 94.50           C  
ATOM    152  C   ILE A  19      13.090  -2.638 -14.287  1.00 94.50           C  
ATOM    153  CB  ILE A  19      11.493  -1.003 -13.221  1.00 94.50           C  
ATOM    154  O   ILE A  19      13.597  -3.556 -13.639  1.00 94.50           O  
ATOM    155  CG1 ILE A  19      11.397   0.288 -12.400  1.00 94.50           C  
ATOM    156  CG2 ILE A  19      10.973  -2.201 -12.420  1.00 94.50           C  
ATOM    157  CD1 ILE A  19       9.976   0.671 -12.013  1.00 94.50           C  
ATOM    158  N   GLN A  20      12.631  -2.771 -15.511  1.00 93.21           N  
ATOM    159  CA  GLN A  20      12.726  -4.047 -16.213  1.00 93.21           C  
ATOM    160  C   GLN A  20      14.170  -4.539 -16.266  1.00 93.21           C  
ATOM    161  CB  GLN A  20      12.160  -3.924 -17.628  1.00 93.21           C  
ATOM    162  O   GLN A  20      14.443  -5.708 -15.985  1.00 93.21           O  
ATOM    163  CG  GLN A  20      12.155  -5.235 -18.404  1.00 93.21           C  
ATOM    164  CD  GLN A  20      11.632  -5.077 -19.819  1.00 93.21           C  
ATOM    165  NE2 GLN A  20      11.551  -6.185 -20.549  1.00 93.21           N  
ATOM    166  OE1 GLN A  20      11.302  -3.969 -20.253  1.00 93.21           O  
ATOM    167  N   ARG A  21      15.013  -3.666 -16.522  1.00 93.58           N  
ATOM    168  CA  ARG A  21      16.418  -4.032 -16.668  1.00 93.58           C  
ATOM    169  C   ARG A  21      17.052  -4.323 -15.312  1.00 93.58           C  
ATOM    170  CB  ARG A  21      17.192  -2.922 -17.381  1.00 93.58           C  
ATOM    171  O   ARG A  21      17.840  -5.261 -15.178  1.00 93.58           O  
ATOM    172  CG  ARG A  21      16.808  -2.743 -18.841  1.00 93.58           C  
ATOM    173  CD  ARG A  21      17.674  -1.696 -19.528  1.00 93.58           C  
ATOM    174  NE  ARG A  21      17.163  -1.360 -20.854  1.00 93.58           N  
ATOM    175  NH1 ARG A  21      18.978  -0.060 -21.450  1.00 93.58           N  
ATOM    176  NH2 ARG A  21      17.238  -0.348 -22.915  1.00 93.58           N  
ATOM    177  CZ  ARG A  21      17.794  -0.590 -21.736  1.00 93.58           C  
ATOM    178  N   LEU A  22      16.700  -3.613 -14.289  1.00 94.71           N  
ATOM    179  CA  LEU A  22      17.220  -3.837 -12.945  1.00 94.71           C  
ATOM    180  C   LEU A  22      16.742  -5.175 -12.393  1.00 94.71           C  
ATOM    181  CB  LEU A  22      16.792  -2.703 -12.009  1.00 94.71           C  
ATOM    182  O   LEU A  22      17.440  -5.810 -11.599  1.00 94.71           O  
ATOM    183  CG  LEU A  22      17.627  -1.423 -12.068  1.00 94.71           C  
ATOM    184  CD1 LEU A  22      16.955  -0.314 -11.265  1.00 94.71           C  
ATOM    185  CD2 LEU A  22      19.039  -1.682 -11.554  1.00 94.71           C  
ATOM    186  N   THR A  23      15.580  -5.613 -12.848  1.00 92.73           N  
ATOM    187  CA  THR A  23      15.007  -6.829 -12.281  1.00 92.73           C  
ATOM    188  C   THR A  23      15.321  -8.036 -13.160  1.00 92.73           C  
ATOM    189  CB  THR A  23      13.482  -6.700 -12.107  1.00 92.73           C  
ATOM    190  O   THR A  23      15.042  -9.175 -12.781  1.00 92.73           O  
ATOM    191  CG2 THR A  23      13.134  -5.627 -11.080  1.00 92.73           C  
ATOM    192  OG1 THR A  23      12.892  -6.351 -13.365  1.00 92.73           O  
ATOM    193  N   SER A  24      15.937  -7.744 -14.303  1.00 92.84           N  
ATOM    194  CA  SER A  24      16.266  -8.818 -15.236  1.00 92.84           C  
ATOM    195  C   SER A  24      17.505  -9.583 -14.784  1.00 92.84           C  
ATOM    196  CB  SER A  24      16.487  -8.258 -16.642  1.00 92.84           C  
ATOM    197  O   SER A  24      18.490  -8.981 -14.352  1.00 92.84           O  
ATOM    198  OG  SER A  24      16.964  -9.266 -17.516  1.00 92.84           O  
ATOM    199  N   SER A  25      17.453 -10.938 -14.868  1.00 90.83           N  
ATOM    200  CA  SER A  25      18.584 -11.786 -14.509  1.00 90.83           C  
ATOM    201  C   SER A  25      19.702 -11.684 -15.542  1.00 90.83           C  
ATOM    202  CB  SER A  25      18.140 -13.243 -14.369  1.00 90.83           C  
ATOM    203  O   SER A  25      20.859 -11.988 -15.245  1.00 90.83           O  
ATOM    204  OG  SER A  25      17.532 -13.700 -15.566  1.00 90.83           O  
ATOM    205  N   ASP A  26      19.430 -11.103 -16.661  1.00 89.54           N  
ATOM    206  CA  ASP A  26      20.375 -11.056 -17.773  1.00 89.54           C  
ATOM    207  C   ASP A  26      21.099  -9.712 -17.821  1.00 89.54           C  
ATOM    208  CB  ASP A  26      19.656 -11.313 -19.099  1.00 89.54           C  
ATOM    209  O   ASP A  26      21.838  -9.433 -18.767  1.00 89.54           O  
ATOM    210  CG  ASP A  26      19.091 -12.719 -19.204  1.00 89.54           C  
ATOM    211  OD1 ASP A  26      19.686 -13.660 -18.634  1.00 89.54           O  
ATOM    212  OD2 ASP A  26      18.043 -12.888 -19.864  1.00 89.54           O  
ATOM    213  N   CYS A  27      20.858  -8.894 -16.770  1.00 89.80           N  
ATOM    214  CA  CYS A  27      21.464  -7.568 -16.792  1.00 89.80           C  
ATOM    215  C   CYS A  27      22.954  -7.644 -16.480  1.00 89.80           C  
ATOM    216  CB  CYS A  27      20.771  -6.644 -15.791  1.00 89.80           C  
ATOM    217  O   CYS A  27      23.353  -8.237 -15.476  1.00 89.80           O  
ATOM    218  SG  CYS A  27      21.373  -4.942 -15.833  1.00 89.80           S  
ATOM    219  N   ASP A  28      23.779  -7.110 -17.435  1.00 90.15           N  
ATOM    220  CA  ASP A  28      25.219  -6.994 -17.225  1.00 90.15           C  
ATOM    221  C   ASP A  28      25.526  -6.343 -15.878  1.00 90.15           C  
ATOM    222  CB  ASP A  28      25.863  -6.191 -18.357  1.00 90.15           C  
ATOM    223  O   ASP A  28      24.899  -5.349 -15.506  1.00 90.15           O  
ATOM    224  CG  ASP A  28      27.352  -5.970 -18.153  1.00 90.15           C  
ATOM    225  OD1 ASP A  28      27.750  -4.870 -17.713  1.00 90.15           O  
ATOM    226  OD2 ASP A  28      28.133  -6.903 -18.439  1.00 90.15           O  
ATOM    227  N   PRO A  29      26.469  -6.931 -15.101  1.00 92.66           N  
ATOM    228  CA  PRO A  29      26.772  -6.417 -13.763  1.00 92.66           C  
ATOM    229  C   PRO A  29      27.172  -4.944 -13.773  1.00 92.66           C  
ATOM    230  CB  PRO A  29      27.939  -7.296 -13.304  1.00 92.66           C  
ATOM    231  O   PRO A  29      26.795  -4.191 -12.871  1.00 92.66           O  
ATOM    232  CG  PRO A  29      27.783  -8.569 -14.072  1.00 92.66           C  
ATOM    233  CD  PRO A  29      27.192  -8.247 -15.414  1.00 92.66           C  
ATOM    234  N   GLU A  30      27.942  -4.525 -14.761  1.00 91.67           N  
ATOM    235  CA  GLU A  30      28.360  -3.129 -14.837  1.00 91.67           C  
ATOM    236  C   GLU A  30      27.175  -2.213 -15.127  1.00 91.67           C  
ATOM    237  CB  GLU A  30      29.440  -2.948 -15.907  1.00 91.67           C  
ATOM    238  O   GLU A  30      27.067  -1.127 -14.553  1.00 91.67           O  
ATOM    239  CG  GLU A  30      30.769  -3.599 -15.555  1.00 91.67           C  
ATOM    240  CD  GLU A  30      31.378  -3.063 -14.269  1.00 91.67           C  
ATOM    241  OE1 GLU A  30      31.835  -3.873 -13.431  1.00 91.67           O  
ATOM    242  OE2 GLU A  30      31.397  -1.824 -14.098  1.00 91.67           O  
ATOM    243  N   GLU A  31      26.347  -2.703 -16.044  1.00 93.91           N  
ATOM    244  CA  GLU A  31      25.137  -1.933 -16.317  1.00 93.91           C  
ATOM    245  C   GLU A  31      24.247  -1.847 -15.080  1.00 93.91           C  
ATOM    246  CB  GLU A  31      24.360  -2.550 -17.483  1.00 93.91           C  
ATOM    247  O   GLU A  31      23.698  -0.786 -14.777  1.00 93.91           O  
ATOM    248  CG  GLU A  31      23.108  -1.774 -17.865  1.00 93.91           C  
ATOM    249  CD  GLU A  31      22.316  -2.427 -18.987  1.00 93.91           C  
ATOM    250  OE1 GLU A  31      21.424  -1.765 -19.566  1.00 93.91           O  
ATOM    251  OE2 GLU A  31      22.590  -3.610 -19.290  1.00 93.91           O  
ATOM    252  N   ARG A  32      24.155  -2.987 -14.447  1.00 95.25           N  
ATOM    253  CA  ARG A  32      23.334  -3.017 -13.240  1.00 95.25           C  
ATOM    254  C   ARG A  32      23.805  -1.973 -12.233  1.00 95.25           C  
ATOM    255  CB  ARG A  32      23.362  -4.408 -12.605  1.00 95.25           C  
ATOM    256  O   ARG A  32      22.991  -1.255 -11.648  1.00 95.25           O  
ATOM    257  CG  ARG A  32      22.483  -4.540 -11.371  1.00 95.25           C  
ATOM    258  CD  ARG A  32      22.413  -5.979 -10.879  1.00 95.25           C  
ATOM    259  NE  ARG A  32      21.685  -6.833 -11.813  1.00 95.25           N  
ATOM    260  NH1 ARG A  32      22.139  -8.800 -10.689  1.00 95.25           N  
ATOM    261  NH2 ARG A  32      20.886  -8.834 -12.608  1.00 95.25           N  
ATOM    262  CZ  ARG A  32      21.572  -8.154 -11.701  1.00 95.25           C  
ATOM    263  N   LYS A  33      25.070  -1.858 -11.986  1.00 95.96           N  
ATOM    264  CA  LYS A  33      25.633  -0.866 -11.074  1.00 95.96           C  
ATOM    265  C   LYS A  33      25.263   0.550 -11.505  1.00 95.96           C  
ATOM    266  CB  LYS A  33      27.154  -1.010 -10.998  1.00 95.96           C  
ATOM    267  O   LYS A  33      24.902   1.384 -10.672  1.00 95.96           O  
ATOM    268  CG  LYS A  33      27.622  -2.227 -10.214  1.00 95.96           C  
ATOM    269  CD  LYS A  33      29.141  -2.273 -10.108  1.00 95.96           C  
ATOM    270  CE  LYS A  33      29.615  -3.536  -9.402  1.00 95.96           C  
ATOM    271  NZ  LYS A  33      31.105  -3.615  -9.348  1.00 95.96           N  
ATOM    272  N   ALA A  34      25.359   0.834 -12.799  1.00 96.26           N  
ATOM    273  CA  ALA A  34      24.997   2.144 -13.335  1.00 96.26           C  
ATOM    274  C   ALA A  34      23.511   2.425 -13.139  1.00 96.26           C  
ATOM    275  CB  ALA A  34      25.362   2.232 -14.815  1.00 96.26           C  
ATOM    276  O   ALA A  34      23.128   3.527 -12.738  1.00 96.26           O  
ATOM    277  N   LEU A  35      22.722   1.462 -13.383  1.00 97.10           N  
ATOM    278  CA  LEU A  35      21.278   1.617 -13.241  1.00 97.10           C  
ATOM    279  C   LEU A  35      20.893   1.795 -11.776  1.00 97.10           C  
ATOM    280  CB  LEU A  35      20.548   0.407 -13.829  1.00 97.10           C  
ATOM    281  O   LEU A  35      19.998   2.581 -11.456  1.00 97.10           O  
ATOM    282  CG  LEU A  35      20.630   0.238 -15.347  1.00 97.10           C  
ATOM    283  CD1 LEU A  35      19.906  -1.032 -15.779  1.00 97.10           C  
ATOM    284  CD2 LEU A  35      20.048   1.458 -16.053  1.00 97.10           C  
ATOM    285  N   GLU A  36      21.532   1.026 -10.875  1.00 97.58           N  
ATOM    286  CA  GLU A  36      21.304   1.205  -9.444  1.00 97.58           C  
ATOM    287  C   GLU A  36      21.673   2.617  -8.998  1.00 97.58           C  
ATOM    288  CB  GLU A  36      22.100   0.174  -8.640  1.00 97.58           C  
ATOM    289  O   GLU A  36      20.970   3.220  -8.185  1.00 97.58           O  
ATOM    290  CG  GLU A  36      21.527  -1.234  -8.706  1.00 97.58           C  
ATOM    291  CD  GLU A  36      22.412  -2.274  -8.039  1.00 97.58           C  
ATOM    292  OE1 GLU A  36      21.966  -3.431  -7.866  1.00 97.58           O  
ATOM    293  OE2 GLU A  36      23.562  -1.930  -7.685  1.00 97.58           O  
ATOM    294  N   ALA A  37      22.797   3.109  -9.519  1.00 97.54           N  
ATOM    295  CA  ALA A  37      23.191   4.484  -9.223  1.00 97.54           C  
ATOM    296  C   ALA A  37      22.143   5.474  -9.722  1.00 97.54           C  
ATOM    297  CB  ALA A  37      24.551   4.794  -9.845  1.00 97.54           C  
ATOM    298  O   ALA A  37      21.833   6.455  -9.042  1.00 97.54           O  
ATOM    299  N   LEU A  38      21.663   5.223 -10.909  1.00 98.05           N  
ATOM    300  CA  LEU A  38      20.623   6.077 -11.473  1.00 98.05           C  
ATOM    301  C   LEU A  38      19.359   6.029 -10.620  1.00 98.05           C  
ATOM    302  CB  LEU A  38      20.301   5.654 -12.908  1.00 98.05           C  
ATOM    303  O   LEU A  38      18.750   7.066 -10.348  1.00 98.05           O  
ATOM    304  CG  LEU A  38      19.257   6.494 -13.645  1.00 98.05           C  
ATOM    305  CD1 LEU A  38      19.649   7.968 -13.619  1.00 98.05           C  
ATOM    306  CD2 LEU A  38      19.092   6.005 -15.080  1.00 98.05           C  
ATOM    307  N   ALA A  39      18.901   4.857 -10.220  1.00 97.87           N  
ATOM    308  CA  ALA A  39      17.748   4.713  -9.334  1.00 97.87           C  
ATOM    309  C   ALA A  39      17.954   5.490  -8.037  1.00 97.87           C  
ATOM    310  CB  ALA A  39      17.490   3.239  -9.032  1.00 97.87           C  
ATOM    311  O   ALA A  39      17.045   6.180  -7.569  1.00 97.87           O  
ATOM    312  N   LYS A  40      19.131   5.364  -7.454  1.00 97.98           N  
ATOM    313  CA  LYS A  40      19.478   6.114  -6.250  1.00 97.98           C  
ATOM    314  C   LYS A  40      19.360   7.617  -6.486  1.00 97.98           C  
ATOM    315  CB  LYS A  40      20.894   5.765  -5.789  1.00 97.98           C  
ATOM    316  O   LYS A  40      18.848   8.346  -5.633  1.00 97.98           O  
ATOM    317  CG  LYS A  40      21.265   6.349  -4.434  1.00 97.98           C  
ATOM    318  CD  LYS A  40      22.651   5.898  -3.991  1.00 97.98           C  
ATOM    319  CE  LYS A  40      23.046   6.524  -2.661  1.00 97.98           C  
ATOM    320  NZ  LYS A  40      24.396   6.069  -2.213  1.00 97.98           N  
ATOM    321  N   SER A  41      19.832   8.074  -7.559  1.00 98.10           N  
ATOM    322  CA  SER A  41      19.736   9.485  -7.917  1.00 98.10           C  
ATOM    323  C   SER A  41      18.283   9.919  -8.072  1.00 98.10           C  
ATOM    324  CB  SER A  41      20.501   9.763  -9.212  1.00 98.10           C  
ATOM    325  O   SER A  41      17.912  11.022  -7.666  1.00 98.10           O  
ATOM    326  OG  SER A  41      20.507  11.150  -9.505  1.00 98.10           O  
ATOM    327  N   MET A  42      17.477   9.086  -8.685  1.00 98.38           N  
ATOM    328  CA  MET A  42      16.050   9.373  -8.811  1.00 98.38           C  
ATOM    329  C   MET A  42      15.410   9.558  -7.439  1.00 98.38           C  
ATOM    330  CB  MET A  42      15.341   8.251  -9.572  1.00 98.38           C  
ATOM    331  O   MET A  42      14.631  10.491  -7.234  1.00 98.38           O  
ATOM    332  CG  MET A  42      15.661   8.221 -11.057  1.00 98.38           C  
ATOM    333  SD  MET A  42      14.884   6.797 -11.915  1.00 98.38           S  
ATOM    334  CE  MET A  42      13.146   7.315 -11.886  1.00 98.38           C  
ATOM    335  N   ILE A  43      15.737   8.668  -6.534  1.00 98.12           N  
ATOM    336  CA  ILE A  43      15.207   8.744  -5.176  1.00 98.12           C  
ATOM    337  C   ILE A  43      15.663  10.044  -4.517  1.00 98.12           C  
ATOM    338  CB  ILE A  43      15.648   7.529  -4.329  1.00 98.12           C  
ATOM    339  O   ILE A  43      14.866  10.739  -3.883  1.00 98.12           O  
ATOM    340  CG1 ILE A  43      15.006   6.244  -4.864  1.00 98.12           C  
ATOM    341  CG2 ILE A  43      15.296   7.744  -2.854  1.00 98.12           C  
ATOM    342  CD1 ILE A  43      15.576   4.969  -4.259  1.00 98.12           C  
ATOM    343  N   LYS A  44      16.887  10.388  -4.711  1.00 97.91           N  
ATOM    344  CA  LYS A  44      17.433  11.621  -4.150  1.00 97.91           C  
ATOM    345  C   LYS A  44      16.719  12.845  -4.716  1.00 97.91           C  
ATOM    346  CB  LYS A  44      18.934  11.716  -4.423  1.00 97.91           C  
ATOM    347  O   LYS A  44      16.366  13.763  -3.972  1.00 97.91           O  
ATOM    348  CG  LYS A  44      19.611  12.905  -3.755  1.00 97.91           C  
ATOM    349  CD  LYS A  44      21.116  12.895  -3.989  1.00 97.91           C  
ATOM    350  CE  LYS A  44      21.793  14.089  -3.329  1.00 97.91           C  
ATOM    351  NZ  LYS A  44      23.269  14.085  -3.558  1.00 97.91           N  
ATOM    352  N   VAL A  45      16.517  12.890  -5.989  1.00 97.95           N  
ATOM    353  CA  VAL A  45      15.819  14.001  -6.628  1.00 97.95           C  
ATOM    354  C   VAL A  45      14.413  14.131  -6.047  1.00 97.95           C  
ATOM    355  CB  VAL A  45      15.748  13.821  -8.160  1.00 97.95           C  
ATOM    356  O   VAL A  45      13.966  15.235  -5.726  1.00 97.95           O  
ATOM    357  CG1 VAL A  45      14.786  14.833  -8.779  1.00 97.95           C  
ATOM    358  CG2 VAL A  45      17.139  13.953  -8.778  1.00 97.95           C  
ATOM    359  N   PHE A  46      13.740  13.043  -5.936  1.00 97.59           N  
ATOM    360  CA  PHE A  46      12.396  13.061  -5.372  1.00 97.59           C  
ATOM    361  C   PHE A  46      12.423  13.534  -3.924  1.00 97.59           C  
ATOM    362  CB  PHE A  46      11.756  11.672  -5.460  1.00 97.59           C  
ATOM    363  O   PHE A  46      11.571  14.321  -3.506  1.00 97.59           O  
ATOM    364  CG  PHE A  46      10.372  11.603  -4.873  1.00 97.59           C  
ATOM    365  CD1 PHE A  46      10.095  10.756  -3.807  1.00 97.59           C  
ATOM    366  CD2 PHE A  46       9.347  12.387  -5.387  1.00 97.59           C  
ATOM    367  CE1 PHE A  46       8.815  10.690  -3.262  1.00 97.59           C  
ATOM    368  CE2 PHE A  46       8.065  12.326  -4.848  1.00 97.59           C  
ATOM    369  CZ  PHE A  46       7.801  11.476  -3.786  1.00 97.59           C  
ATOM    370  N   GLN A  47      13.359  13.097  -3.217  1.00 96.11           N  
ATOM    371  CA  GLN A  47      13.527  13.509  -1.827  1.00 96.11           C  
ATOM    372  C   GLN A  47      13.732  15.018  -1.722  1.00 96.11           C  
ATOM    373  CB  GLN A  47      14.706  12.774  -1.188  1.00 96.11           C  
ATOM    374  O   GLN A  47      13.155  15.668  -0.848  1.00 96.11           O  
ATOM    375  CG  GLN A  47      14.881  13.066   0.296  1.00 96.11           C  
ATOM    376  CD  GLN A  47      16.027  12.289   0.916  1.00 96.11           C  
ATOM    377  NE2 GLN A  47      16.219  12.454   2.221  1.00 96.11           N  
ATOM    378  OE1 GLN A  47      16.735  11.546   0.229  1.00 96.11           O  
ATOM    379  N   ASP A  48      14.490  15.553  -2.583  1.00 95.86           N  
ATOM    380  CA  ASP A  48      14.857  16.966  -2.551  1.00 95.86           C  
ATOM    381  C   ASP A  48      13.737  17.837  -3.118  1.00 95.86           C  
ATOM    382  CB  ASP A  48      16.152  17.202  -3.330  1.00 95.86           C  
ATOM    383  O   ASP A  48      13.527  18.962  -2.660  1.00 95.86           O  
ATOM    384  CG  ASP A  48      17.368  16.588  -2.660  1.00 95.86           C  
ATOM    385  OD1 ASP A  48      17.296  16.248  -1.459  1.00 95.86           O  
ATOM    386  OD2 ASP A  48      18.409  16.445  -3.337  1.00 95.86           O  
ATOM    387  N   ASN A  49      13.086  17.269  -4.100  1.00 94.51           N  
ATOM    388  CA  ASN A  49      12.003  17.958  -4.793  1.00 94.51           C  
ATOM    389  C   ASN A  49      10.782  17.058  -4.959  1.00 94.51           C  
ATOM    390  CB  ASN A  49      12.476  18.467  -6.156  1.00 94.51           C  
ATOM    391  O   ASN A  49      10.697  16.291  -5.920  1.00 94.51           O  
ATOM    392  CG  ASN A  49      11.473  19.393  -6.814  1.00 94.51           C  
ATOM    393  ND2 ASN A  49      11.894  20.063  -7.881  1.00 94.51           N  
ATOM    394  OD1 ASN A  49      10.328  19.506  -6.368  1.00 94.51           O  
ATOM    395  N   ARG A  50       9.759  17.173  -4.160  1.00 91.99           N  
ATOM    396  CA  ARG A  50       8.611  16.279  -4.046  1.00 91.99           C  
ATOM    397  C   ARG A  50       7.476  16.727  -4.961  1.00 91.99           C  
ATOM    398  CB  ARG A  50       8.121  16.214  -2.597  1.00 91.99           C  
ATOM    399  O   ARG A  50       6.311  16.731  -4.557  1.00 91.99           O  
ATOM    400  CG  ARG A  50       9.182  15.756  -1.609  1.00 91.99           C  
ATOM    401  CD  ARG A  50       8.761  16.017  -0.169  1.00 91.99           C  
ATOM    402  NE  ARG A  50       9.872  15.825   0.760  1.00 91.99           N  
ATOM    403  NH1 ARG A  50       9.309  17.604   2.123  1.00 91.99           N  
ATOM    404  NH2 ARG A  50      11.146  16.320   2.605  1.00 91.99           N  
ATOM    405  CZ  ARG A  50      10.106  16.584   1.827  1.00 91.99           C  
ATOM    406  N   ARG A  51       7.842  16.935  -6.190  1.00 93.44           N  
ATOM    407  CA  ARG A  51       6.826  17.329  -7.161  1.00 93.44           C  
ATOM    408  C   ARG A  51       5.853  16.187  -7.430  1.00 93.44           C  
ATOM    409  CB  ARG A  51       7.479  17.780  -8.470  1.00 93.44           C  
ATOM    410  O   ARG A  51       6.255  15.023  -7.488  1.00 93.44           O  
ATOM    411  CG  ARG A  51       8.320  19.040  -8.336  1.00 93.44           C  
ATOM    412  CD  ARG A  51       8.899  19.476  -9.675  1.00 93.44           C  
ATOM    413  NE  ARG A  51       9.611  20.746  -9.567  1.00 93.44           N  
ATOM    414  NH1 ARG A  51      10.074  20.916 -11.823  1.00 93.44           N  
ATOM    415  NH2 ARG A  51      10.778  22.550 -10.378  1.00 93.44           N  
ATOM    416  CZ  ARG A  51      10.153  21.401 -10.590  1.00 93.44           C  
ATOM    417  N   LEU A  52       4.605  16.568  -7.573  1.00 92.33           N  
ATOM    418  CA  LEU A  52       3.555  15.578  -7.784  1.00 92.33           C  
ATOM    419  C   LEU A  52       3.805  14.784  -9.061  1.00 92.33           C  
ATOM    420  CB  LEU A  52       2.184  16.257  -7.851  1.00 92.33           C  
ATOM    421  O   LEU A  52       3.478  13.597  -9.134  1.00 92.33           O  
ATOM    422  CG  LEU A  52       1.611  16.760  -6.525  1.00 92.33           C  
ATOM    423  CD1 LEU A  52       0.282  17.470  -6.757  1.00 92.33           C  
ATOM    424  CD2 LEU A  52       1.443  15.606  -5.542  1.00 92.33           C  
ATOM    425  N   LEU A  53       4.411  15.408 -10.068  1.00 94.39           N  
ATOM    426  CA  LEU A  53       4.662  14.749 -11.345  1.00 94.39           C  
ATOM    427  C   LEU A  53       5.685  13.629 -11.187  1.00 94.39           C  
ATOM    428  CB  LEU A  53       5.152  15.761 -12.384  1.00 94.39           C  
ATOM    429  O   LEU A  53       5.790  12.751 -12.046  1.00 94.39           O  
ATOM    430  CG  LEU A  53       6.198  16.769 -11.907  1.00 94.39           C  
ATOM    431  CD1 LEU A  53       7.341  16.863 -12.912  1.00 94.39           C  
ATOM    432  CD2 LEU A  53       5.561  18.137 -11.686  1.00 94.39           C  
ATOM    433  N   TYR A  54       6.541  13.652 -10.104  1.00 96.14           N  
ATOM    434  CA  TYR A  54       7.571  12.649  -9.859  1.00 96.14           C  
ATOM    435  C   TYR A  54       6.986  11.425  -9.166  1.00 96.14           C  
ATOM    436  CB  TYR A  54       8.703  13.237  -9.012  1.00 96.14           C  
ATOM    437  O   TYR A  54       7.579  10.344  -9.197  1.00 96.14           O  
ATOM    438  CG  TYR A  54       9.493  14.314  -9.716  1.00 96.14           C  
ATOM    439  CD1 TYR A  54       9.417  14.468 -11.099  1.00 96.14           C  
ATOM    440  CD2 TYR A  54      10.316  15.177  -9.002  1.00 96.14           C  
ATOM    441  CE1 TYR A  54      10.144  15.458 -11.753  1.00 96.14           C  
ATOM    442  CE2 TYR A  54      11.048  16.170  -9.645  1.00 96.14           C  
ATOM    443  OH  TYR A  54      11.677  17.284 -11.660  1.00 96.14           O  
ATOM    444  CZ  TYR A  54      10.955  16.303 -11.018  1.00 96.14           C  
ATOM    445  N   VAL A  55       5.878  11.476  -8.575  1.00 95.46           N  
ATOM    446  CA  VAL A  55       5.340  10.535  -7.598  1.00 95.46           C  
ATOM    447  C   VAL A  55       5.148   9.167  -8.248  1.00 95.46           C  
ATOM    448  CB  VAL A  55       4.004  11.036  -7.005  1.00 95.46           C  
ATOM    449  O   VAL A  55       5.615   8.153  -7.724  1.00 95.46           O  
ATOM    450  CG1 VAL A  55       3.288   9.909  -6.262  1.00 95.46           C  
ATOM    451  CG2 VAL A  55       4.245  12.224  -6.076  1.00 95.46           C  
ATOM    452  N   PRO A  56       4.523   9.092  -9.384  1.00 94.11           N  
ATOM    453  CA  PRO A  56       4.315   7.764  -9.965  1.00 94.11           C  
ATOM    454  C   PRO A  56       5.626   7.047 -10.282  1.00 94.11           C  
ATOM    455  CB  PRO A  56       3.530   8.057 -11.246  1.00 94.11           C  
ATOM    456  O   PRO A  56       5.754   5.846 -10.027  1.00 94.11           O  
ATOM    457  CG  PRO A  56       2.817   9.341 -10.971  1.00 94.11           C  
ATOM    458  CD  PRO A  56       3.690  10.194 -10.096  1.00 94.11           C  
ATOM    459  N   GLU A  57       6.630   7.809 -10.861  1.00 94.94           N  
ATOM    460  CA  GLU A  57       7.932   7.233 -11.181  1.00 94.94           C  
ATOM    461  C   GLU A  57       8.658   6.775  -9.919  1.00 94.94           C  
ATOM    462  CB  GLU A  57       8.793   8.241 -11.946  1.00 94.94           C  
ATOM    463  O   GLU A  57       9.216   5.677  -9.881  1.00 94.94           O  
ATOM    464  CG  GLU A  57       8.283   8.548 -13.346  1.00 94.94           C  
ATOM    465  CD  GLU A  57       9.057   9.659 -14.037  1.00 94.94           C  
ATOM    466  OE1 GLU A  57       8.535  10.793 -14.135  1.00 94.94           O  
ATOM    467  OE2 GLU A  57      10.195   9.394 -14.485  1.00 94.94           O  
ATOM    468  N   ALA A  58       8.589   7.589  -8.871  1.00 96.68           N  
ATOM    469  CA  ALA A  58       9.240   7.246  -7.609  1.00 96.68           C  
ATOM    470  C   ALA A  58       8.631   5.986  -7.002  1.00 96.68           C  
ATOM    471  CB  ALA A  58       9.140   8.410  -6.625  1.00 96.68           C  
ATOM    472  O   ALA A  58       9.353   5.108  -6.525  1.00 96.68           O  
ATOM    473  N   ALA A  59       7.300   5.923  -7.004  1.00 95.42           N  
ATOM    474  CA  ALA A  59       6.605   4.760  -6.458  1.00 95.42           C  
ATOM    475  C   ALA A  59       7.012   3.484  -7.191  1.00 95.42           C  
ATOM    476  CB  ALA A  59       5.093   4.956  -6.538  1.00 95.42           C  
ATOM    477  O   ALA A  59       7.233   2.445  -6.565  1.00 95.42           O  
ATOM    478  N   GLU A  60       7.233   3.588  -8.516  1.00 94.15           N  
ATOM    479  CA  GLU A  60       7.568   2.421  -9.327  1.00 94.15           C  
ATOM    480  C   GLU A  60       8.949   1.878  -8.971  1.00 94.15           C  
ATOM    481  CB  GLU A  60       7.507   2.767 -10.817  1.00 94.15           C  
ATOM    482  O   GLU A  60       9.210   0.683  -9.123  1.00 94.15           O  
ATOM    483  CG  GLU A  60       7.612   1.558 -11.735  1.00 94.15           C  
ATOM    484  CD  GLU A  60       6.488   0.554 -11.535  1.00 94.15           C  
ATOM    485  OE1 GLU A  60       6.632  -0.612 -11.969  1.00 94.15           O  
ATOM    486  OE2 GLU A  60       5.455   0.936 -10.941  1.00 94.15           O  
ATOM    487  N   LEU A  61       9.771   2.678  -8.490  1.00 95.57           N  
ATOM    488  CA  LEU A  61      11.114   2.267  -8.095  1.00 95.57           C  
ATOM    489  C   LEU A  61      11.059   1.251  -6.958  1.00 95.57           C  
ATOM    490  CB  LEU A  61      11.943   3.482  -7.669  1.00 95.57           C  
ATOM    491  O   LEU A  61      11.999   0.478  -6.765  1.00 95.57           O  
ATOM    492  CG  LEU A  61      12.327   4.463  -8.778  1.00 95.57           C  
ATOM    493  CD1 LEU A  61      13.066   5.661  -8.193  1.00 95.57           C  
ATOM    494  CD2 LEU A  61      13.178   3.768  -9.836  1.00 95.57           C  
ATOM    495  N   SER A  62       9.929   1.267  -6.193  1.00 94.44           N  
ATOM    496  CA  SER A  62       9.794   0.373  -5.048  1.00 94.44           C  
ATOM    497  C   SER A  62       9.835  -1.089  -5.480  1.00 94.44           C  
ATOM    498  CB  SER A  62       8.492   0.655  -4.297  1.00 94.44           C  
ATOM    499  O   SER A  62      10.143  -1.971  -4.675  1.00 94.44           O  
ATOM    500  OG  SER A  62       7.369   0.373  -5.115  1.00 94.44           O  
ATOM    501  N   SER A  63       9.624  -1.384  -6.691  1.00 92.43           N  
ATOM    502  CA  SER A  63       9.631  -2.756  -7.187  1.00 92.43           C  
ATOM    503  C   SER A  63      11.040  -3.201  -7.565  1.00 92.43           C  
ATOM    504  CB  SER A  63       8.703  -2.894  -8.395  1.00 92.43           C  
ATOM    505  O   SER A  63      11.278  -4.385  -7.811  1.00 92.43           O  
ATOM    506  OG  SER A  63       9.184  -2.131  -9.488  1.00 92.43           O  
ATOM    507  N   ALA A  64      11.927  -2.279  -7.636  1.00 93.11           N  
ATOM    508  CA  ALA A  64      13.248  -2.634  -8.148  1.00 93.11           C  
ATOM    509  C   ALA A  64      14.331  -2.361  -7.108  1.00 93.11           C  
ATOM    510  CB  ALA A  64      13.544  -1.866  -9.434  1.00 93.11           C  
ATOM    511  O   ALA A  64      15.407  -2.962  -7.150  1.00 93.11           O  
ATOM    512  N   VAL A  65      14.014  -1.504  -6.147  1.00 94.20           N  
ATOM    513  CA  VAL A  65      15.053  -1.118  -5.198  1.00 94.20           C  
ATOM    514  C   VAL A  65      14.855  -1.867  -3.882  1.00 94.20           C  
ATOM    515  CB  VAL A  65      15.055   0.407  -4.948  1.00 94.20           C  
ATOM    516  O   VAL A  65      13.740  -2.282  -3.558  1.00 94.20           O  
ATOM    517  CG1 VAL A  65      15.353   1.165  -6.240  1.00 94.20           C  
ATOM    518  CG2 VAL A  65      13.717   0.853  -4.361  1.00 94.20           C  
ATOM    519  N   THR A  66      15.987  -2.141  -3.131  1.00 92.15           N  
ATOM    520  CA  THR A  66      15.967  -2.832  -1.846  1.00 92.15           C  
ATOM    521  C   THR A  66      16.875  -2.130  -0.841  1.00 92.15           C  
ATOM    522  CB  THR A  66      16.401  -4.302  -1.996  1.00 92.15           C  
ATOM    523  O   THR A  66      17.463  -1.091  -1.147  1.00 92.15           O  
ATOM    524  CG2 THR A  66      15.482  -5.051  -2.956  1.00 92.15           C  
ATOM    525  OG1 THR A  66      17.741  -4.349  -2.500  1.00 92.15           O  
ATOM    526  N   GLY A  67      16.855  -2.537   0.395  1.00 90.56           N  
ATOM    527  CA  GLY A  67      17.771  -2.070   1.423  1.00 90.56           C  
ATOM    528  C   GLY A  67      17.632  -0.588   1.717  1.00 90.56           C  
ATOM    529  O   GLY A  67      16.525  -0.097   1.947  1.00 90.56           O  
ATOM    530  N   GLU A  68      18.782   0.154   1.719  1.00 92.57           N  
ATOM    531  CA  GLU A  68      18.855   1.563   2.094  1.00 92.57           C  
ATOM    532  C   GLU A  68      18.091   2.438   1.104  1.00 92.57           C  
ATOM    533  CB  GLU A  68      20.313   2.020   2.184  1.00 92.57           C  
ATOM    534  O   GLU A  68      17.425   3.397   1.501  1.00 92.57           O  
ATOM    535  CG  GLU A  68      20.482   3.438   2.712  1.00 92.57           C  
ATOM    536  CD  GLU A  68      21.936   3.847   2.877  1.00 92.57           C  
ATOM    537  OE1 GLU A  68      22.199   4.979   3.343  1.00 92.57           O  
ATOM    538  OE2 GLU A  68      22.821   3.030   2.537  1.00 92.57           O  
ATOM    539  N   ASP A  69      18.164   2.108  -0.142  1.00 94.23           N  
ATOM    540  CA  ASP A  69      17.476   2.900  -1.157  1.00 94.23           C  
ATOM    541  C   ASP A  69      15.961   2.822  -0.980  1.00 94.23           C  
ATOM    542  CB  ASP A  69      17.867   2.430  -2.560  1.00 94.23           C  
ATOM    543  O   ASP A  69      15.260   3.822  -1.148  1.00 94.23           O  
ATOM    544  CG  ASP A  69      19.318   2.719  -2.899  1.00 94.23           C  
ATOM    545  OD1 ASP A  69      19.886   3.698  -2.368  1.00 94.23           O  
ATOM    546  OD2 ASP A  69      19.900   1.962  -3.706  1.00 94.23           O  
ATOM    547  N   TYR A  70      15.469   1.609  -0.725  1.00 94.44           N  
ATOM    548  CA  TYR A  70      14.044   1.464  -0.450  1.00 94.44           C  
ATOM    549  C   TYR A  70      13.638   2.284   0.769  1.00 94.44           C  
ATOM    550  CB  TYR A  70      13.686  -0.009  -0.230  1.00 94.44           C  
ATOM    551  O   TYR A  70      12.615   2.973   0.748  1.00 94.44           O  
ATOM    552  CG  TYR A  70      12.204  -0.260  -0.091  1.00 94.44           C  
ATOM    553  CD1 TYR A  70      11.596  -0.285   1.162  1.00 94.44           C  
ATOM    554  CD2 TYR A  70      11.409  -0.472  -1.212  1.00 94.44           C  
ATOM    555  CE1 TYR A  70      10.231  -0.518   1.295  1.00 94.44           C  
ATOM    556  CE2 TYR A  70      10.043  -0.705  -1.091  1.00 94.44           C  
ATOM    557  OH  TYR A  70       8.112  -0.956   0.290  1.00 94.44           O  
ATOM    558  CZ  TYR A  70       9.464  -0.725   0.165  1.00 94.44           C  
ATOM    559  N   HIS A  71      14.447   2.179   1.753  1.00 93.07           N  
ATOM    560  CA  HIS A  71      14.207   2.970   2.955  1.00 93.07           C  
ATOM    561  C   HIS A  71      14.120   4.457   2.628  1.00 93.07           C  
ATOM    562  CB  HIS A  71      15.309   2.723   3.987  1.00 93.07           C  
ATOM    563  O   HIS A  71      13.193   5.140   3.068  1.00 93.07           O  
ATOM    564  CG  HIS A  71      15.231   3.627   5.176  1.00 93.07           C  
ATOM    565  CD2 HIS A  71      16.019   4.658   5.561  1.00 93.07           C  
ATOM    566  ND1 HIS A  71      14.247   3.514   6.133  1.00 93.07           N  
ATOM    567  CE1 HIS A  71      14.433   4.440   7.059  1.00 93.07           C  
ATOM    568  NE2 HIS A  71      15.502   5.148   6.736  1.00 93.07           N  
ATOM    569  N   ASN A  72      15.046   4.988   1.944  1.00 95.02           N  
ATOM    570  CA  ASN A  72      15.059   6.397   1.566  1.00 95.02           C  
ATOM    571  C   ASN A  72      13.809   6.779   0.779  1.00 95.02           C  
ATOM    572  CB  ASN A  72      16.316   6.724   0.757  1.00 95.02           C  
ATOM    573  O   ASN A  72      13.274   7.876   0.948  1.00 95.02           O  
ATOM    574  CG  ASN A  72      17.575   6.710   1.602  1.00 95.02           C  
ATOM    575  ND2 ASN A  72      18.723   6.554   0.953  1.00 95.02           N  
ATOM    576  OD1 ASN A  72      17.516   6.838   2.827  1.00 95.02           O  
ATOM    577  N   LEU A  73      13.434   5.864  -0.018  1.00 96.11           N  
ATOM    578  CA  LEU A  73      12.226   6.091  -0.804  1.00 96.11           C  
ATOM    579  C   LEU A  73      11.004   6.211   0.100  1.00 96.11           C  
ATOM    580  CB  LEU A  73      12.021   4.957  -1.812  1.00 96.11           C  
ATOM    581  O   LEU A  73      10.209   7.142  -0.045  1.00 96.11           O  
ATOM    582  CG  LEU A  73      10.792   5.067  -2.715  1.00 96.11           C  
ATOM    583  CD1 LEU A  73      10.860   6.341  -3.550  1.00 96.11           C  
ATOM    584  CD2 LEU A  73      10.675   3.839  -3.612  1.00 96.11           C  
ATOM    585  N   VAL A  74      10.853   5.302   1.019  1.00 95.03           N  
ATOM    586  CA  VAL A  74       9.733   5.294   1.955  1.00 95.03           C  
ATOM    587  C   VAL A  74       9.734   6.583   2.773  1.00 95.03           C  
ATOM    588  CB  VAL A  74       9.787   4.067   2.894  1.00 95.03           C  
ATOM    589  O   VAL A  74       8.691   7.220   2.940  1.00 95.03           O  
ATOM    590  CG1 VAL A  74       8.745   4.191   4.004  1.00 95.03           C  
ATOM    591  CG2 VAL A  74       9.576   2.779   2.100  1.00 95.03           C  
ATOM    592  N   VAL A  75      10.866   6.982   3.219  1.00 94.31           N  
ATOM    593  CA  VAL A  75      11.006   8.193   4.020  1.00 94.31           C  
ATOM    594  C   VAL A  75      10.619   9.412   3.187  1.00 94.31           C  
ATOM    595  CB  VAL A  75      12.445   8.352   4.561  1.00 94.31           C  
ATOM    596  O   VAL A  75       9.936  10.315   3.676  1.00 94.31           O  
ATOM    597  CG1 VAL A  75      12.649   9.745   5.153  1.00 94.31           C  
ATOM    598  CG2 VAL A  75      12.744   7.276   5.604  1.00 94.31           C  
ATOM    599  N   ALA A  76      11.057   9.419   1.964  1.00 95.75           N  
ATOM    600  CA  ALA A  76      10.717  10.529   1.078  1.00 95.75           C  
ATOM    601  C   ALA A  76       9.205  10.667   0.926  1.00 95.75           C  
ATOM    602  CB  ALA A  76      11.371  10.339  -0.288  1.00 95.75           C  
ATOM    603  O   ALA A  76       8.665  11.772   1.011  1.00 95.75           O  
ATOM    604  N   PHE A  77       8.517   9.582   0.730  1.00 96.22           N  
ATOM    605  CA  PHE A  77       7.062   9.599   0.645  1.00 96.22           C  
ATOM    606  C   PHE A  77       6.447  10.046   1.966  1.00 96.22           C  
ATOM    607  CB  PHE A  77       6.529   8.216   0.259  1.00 96.22           C  
ATOM    608  O   PHE A  77       5.518  10.856   1.982  1.00 96.22           O  
ATOM    609  CG  PHE A  77       6.403   8.006  -1.226  1.00 96.22           C  
ATOM    610  CD1 PHE A  77       5.268   8.428  -1.908  1.00 96.22           C  
ATOM    611  CD2 PHE A  77       7.420   7.387  -1.941  1.00 96.22           C  
ATOM    612  CE1 PHE A  77       5.148   8.236  -3.282  1.00 96.22           C  
ATOM    613  CE2 PHE A  77       7.308   7.192  -3.314  1.00 96.22           C  
ATOM    614  CZ  PHE A  77       6.171   7.616  -3.983  1.00 96.22           C  
ATOM    615  N   ALA A  78       6.950   9.465   3.007  1.00 95.24           N  
ATOM    616  CA  ALA A  78       6.445   9.821   4.330  1.00 95.24           C  
ATOM    617  C   ALA A  78       6.554  11.324   4.572  1.00 95.24           C  
ATOM    618  CB  ALA A  78       7.202   9.056   5.413  1.00 95.24           C  
ATOM    619  O   ALA A  78       5.591  11.960   5.008  1.00 95.24           O  
ATOM    620  N   ASN A  79       7.671  11.881   4.275  1.00 94.86           N  
ATOM    621  CA  ASN A  79       7.871  13.315   4.456  1.00 94.86           C  
ATOM    622  C   ASN A  79       6.919  14.128   3.585  1.00 94.86           C  
ATOM    623  CB  ASN A  79       9.322  13.696   4.156  1.00 94.86           C  
ATOM    624  O   ASN A  79       6.403  15.161   4.018  1.00 94.86           O  
ATOM    625  CG  ASN A  79      10.282  13.238   5.237  1.00 94.86           C  
ATOM    626  ND2 ASN A  79      11.562  13.151   4.894  1.00 94.86           N  
ATOM    627  OD1 ASN A  79       9.876  12.964   6.369  1.00 94.86           O  
ATOM    628  N   ALA A  80       6.711  13.619   2.360  1.00 94.73           N  
ATOM    629  CA  ALA A  80       5.778  14.297   1.465  1.00 94.73           C  
ATOM    630  C   ALA A  80       4.369  14.315   2.052  1.00 94.73           C  
ATOM    631  CB  ALA A  80       5.770  13.624   0.094  1.00 94.73           C  
ATOM    632  O   ALA A  80       3.659  15.318   1.946  1.00 94.73           O  
ATOM    633  N   ILE A  81       4.026  13.240   2.706  1.00 94.70           N  
ATOM    634  CA  ILE A  81       2.703  13.118   3.308  1.00 94.70           C  
ATOM    635  C   ILE A  81       2.620  13.997   4.554  1.00 94.70           C  
ATOM    636  CB  ILE A  81       2.378  11.650   3.666  1.00 94.70           C  
ATOM    637  O   ILE A  81       1.606  14.660   4.786  1.00 94.70           O  
ATOM    638  CG1 ILE A  81       2.136  10.831   2.393  1.00 94.70           C  
ATOM    639  CG2 ILE A  81       1.169  11.577   4.603  1.00 94.70           C  
ATOM    640  CD1 ILE A  81       1.906   9.347   2.645  1.00 94.70           C  
ATOM    641  N   ILE A  82       3.619  14.090   5.249  1.00 94.33           N  
ATOM    642  CA  ILE A  82       3.656  14.818   6.513  1.00 94.33           C  
ATOM    643  C   ILE A  82       3.698  16.320   6.242  1.00 94.33           C  
ATOM    644  CB  ILE A  82       4.867  14.394   7.374  1.00 94.33           C  
ATOM    645  O   ILE A  82       3.101  17.107   6.981  1.00 94.33           O  
ATOM    646  CG1 ILE A  82       4.701  12.948   7.855  1.00 94.33           C  
ATOM    647  CG2 ILE A  82       5.048  15.348   8.558  1.00 94.33           C  
ATOM    648  CD1 ILE A  82       5.966  12.344   8.449  1.00 94.33           C  
ATOM    649  N   LYS A  83       4.285  16.649   5.152  1.00 91.23           N  
ATOM    650  CA  LYS A  83       4.439  18.061   4.814  1.00 91.23           C  
ATOM    651  C   LYS A  83       3.082  18.740   4.655  1.00 91.23           C  
ATOM    652  CB  LYS A  83       5.259  18.220   3.533  1.00 91.23           C  
ATOM    653  O   LYS A  83       2.220  18.250   3.922  1.00 91.23           O  
ATOM    654  CG  LYS A  83       5.608  19.663   3.196  1.00 91.23           C  
ATOM    655  CD  LYS A  83       6.465  19.752   1.940  1.00 91.23           C  
ATOM    656  CE  LYS A  83       6.800  21.196   1.592  1.00 91.23           C  
ATOM    657  NZ  LYS A  83       7.656  21.288   0.372  1.00 91.23           N  
ATOM    658  N   GLY A  84       2.840  19.830   5.375  1.00 84.18           N  
ATOM    659  CA  GLY A  84       1.648  20.654   5.253  1.00 84.18           C  
ATOM    660  C   GLY A  84       0.510  20.192   6.143  1.00 84.18           C  
ATOM    661  O   GLY A  84      -0.626  20.646   5.992  1.00 84.18           O  
ATOM    662  N   THR A  85       0.763  19.202   6.982  1.00 87.21           N  
ATOM    663  CA  THR A  85      -0.294  18.680   7.841  1.00 87.21           C  
ATOM    664  C   THR A  85      -0.871  19.785   8.721  1.00 87.21           C  
ATOM    665  CB  THR A  85       0.224  17.532   8.728  1.00 87.21           C  
ATOM    666  O   THR A  85      -2.087  19.863   8.910  1.00 87.21           O  
ATOM    667  CG2 THR A  85      -0.892  16.964   9.599  1.00 87.21           C  
ATOM    668  OG1 THR A  85       0.742  16.488   7.894  1.00 87.21           O  
ATOM    669  N   SER A  86      -0.083  20.763   9.096  1.00 81.29           N  
ATOM    670  CA  SER A  86      -0.509  21.804  10.025  1.00 81.29           C  
ATOM    671  C   SER A  86      -1.308  22.889   9.312  1.00 81.29           C  
ATOM    672  CB  SER A  86       0.700  22.427  10.724  1.00 81.29           C  
ATOM    673  O   SER A  86      -2.142  23.559   9.925  1.00 81.29           O  
ATOM    674  OG  SER A  86       1.456  21.436  11.400  1.00 81.29           O  
ATOM    675  N   ASP A  87      -1.184  22.938   8.004  1.00 82.84           N  
ATOM    676  CA  ASP A  87      -1.811  24.028   7.263  1.00 82.84           C  
ATOM    677  C   ASP A  87      -3.208  23.636   6.786  1.00 82.84           C  
ATOM    678  CB  ASP A  87      -0.943  24.434   6.070  1.00 82.84           C  
ATOM    679  O   ASP A  87      -3.942  24.468   6.248  1.00 82.84           O  
ATOM    680  CG  ASP A  87       0.413  24.979   6.482  1.00 82.84           C  
ATOM    681  OD1 ASP A  87       0.534  25.541   7.592  1.00 82.84           O  
ATOM    682  OD2 ASP A  87       1.370  24.848   5.688  1.00 82.84           O  
ATOM    683  N   GLY A  88      -3.632  22.378   7.062  1.00 77.75           N  
ATOM    684  CA  GLY A  88      -4.941  21.933   6.612  1.00 77.75           C  
ATOM    685  C   GLY A  88      -5.001  21.672   5.119  1.00 77.75           C  
ATOM    686  O   GLY A  88      -6.086  21.617   4.537  1.00 77.75           O  
ATOM    687  N   ASN A  89      -3.826  21.659   4.467  1.00 85.04           N  
ATOM    688  CA  ASN A  89      -3.771  21.392   3.033  1.00 85.04           C  
ATOM    689  C   ASN A  89      -4.271  19.988   2.705  1.00 85.04           C  
ATOM    690  CB  ASN A  89      -2.348  21.585   2.506  1.00 85.04           C  
ATOM    691  O   ASN A  89      -4.025  19.045   3.459  1.00 85.04           O  
ATOM    692  CG  ASN A  89      -1.945  23.045   2.433  1.00 85.04           C  
ATOM    693  ND2 ASN A  89      -0.649  23.297   2.290  1.00 85.04           N  
ATOM    694  OD1 ASN A  89      -2.792  23.939   2.506  1.00 85.04           O  
ATOM    695  N   ILE A  90      -5.098  19.973   1.686  1.00 87.60           N  
ATOM    696  CA  ILE A  90      -5.596  18.698   1.181  1.00 87.60           C  
ATOM    697  C   ILE A  90      -4.476  17.960   0.451  1.00 87.60           C  
ATOM    698  CB  ILE A  90      -6.808  18.896   0.243  1.00 87.60           C  
ATOM    699  O   ILE A  90      -3.820  18.526  -0.426  1.00 87.60           O  
ATOM    700  CG1 ILE A  90      -7.963  19.566   0.997  1.00 87.60           C  
ATOM    701  CG2 ILE A  90      -7.249  17.559  -0.359  1.00 87.60           C  
ATOM    702  CD1 ILE A  90      -9.142  19.946   0.112  1.00 87.60           C  
ATOM    703  N   LEU A  91      -4.215  16.742   0.884  1.00 91.17           N  
ATOM    704  CA  LEU A  91      -3.192  15.908   0.262  1.00 91.17           C  
ATOM    705  C   LEU A  91      -3.660  15.398  -1.097  1.00 91.17           C  
ATOM    706  CB  LEU A  91      -2.838  14.727   1.170  1.00 91.17           C  
ATOM    707  O   LEU A  91      -4.825  15.030  -1.260  1.00 91.17           O  
ATOM    708  CG  LEU A  91      -1.943  15.039   2.370  1.00 91.17           C  
ATOM    709  CD1 LEU A  91      -1.928  13.863   3.340  1.00 91.17           C  
ATOM    710  CD2 LEU A  91      -0.529  15.376   1.908  1.00 91.17           C  
ATOM    711  N   ASP A  92      -2.682  15.471  -1.990  1.00 91.35           N  
ATOM    712  CA  ASP A  92      -3.001  14.956  -3.319  1.00 91.35           C  
ATOM    713  C   ASP A  92      -3.292  13.458  -3.271  1.00 91.35           C  
ATOM    714  CB  ASP A  92      -1.855  15.238  -4.293  1.00 91.35           C  
ATOM    715  O   ASP A  92      -2.531  12.690  -2.678  1.00 91.35           O  
ATOM    716  CG  ASP A  92      -2.236  14.993  -5.742  1.00 91.35           C  
ATOM    717  OD1 ASP A  92      -2.304  13.819  -6.165  1.00 91.35           O  
ATOM    718  OD2 ASP A  92      -2.466  15.984  -6.470  1.00 91.35           O  
ATOM    719  N   GLN A  93      -4.359  13.010  -3.952  1.00 89.74           N  
ATOM    720  CA  GLN A  93      -4.805  11.621  -3.970  1.00 89.74           C  
ATOM    721  C   GLN A  93      -3.755  10.713  -4.604  1.00 89.74           C  
ATOM    722  CB  GLN A  93      -6.132  11.491  -4.719  1.00 89.74           C  
ATOM    723  O   GLN A  93      -3.572   9.572  -4.175  1.00 89.74           O  
ATOM    724  CG  GLN A  93      -7.306  12.155  -4.011  1.00 89.74           C  
ATOM    725  CD  GLN A  93      -8.599  12.054  -4.798  1.00 89.74           C  
ATOM    726  NE2 GLN A  93      -9.636  12.736  -4.325  1.00 89.74           N  
ATOM    727  OE1 GLN A  93      -8.665  11.369  -5.824  1.00 89.74           O  
ATOM    728  N   LYS A  94      -3.039  11.229  -5.582  1.00 89.98           N  
ATOM    729  CA  LYS A  94      -2.002  10.463  -6.267  1.00 89.98           C  
ATOM    730  C   LYS A  94      -0.857  10.118  -5.320  1.00 89.98           C  
ATOM    731  CB  LYS A  94      -1.469  11.239  -7.473  1.00 89.98           C  
ATOM    732  O   LYS A  94      -0.325   9.007  -5.360  1.00 89.98           O  
ATOM    733  CG  LYS A  94      -1.996  10.741  -8.811  1.00 89.98           C  
ATOM    734  CD  LYS A  94      -1.446  11.564  -9.969  1.00 89.98           C  
ATOM    735  CE  LYS A  94      -2.078  11.159 -11.294  1.00 89.98           C  
ATOM    736  NZ  LYS A  94      -1.627  12.037 -12.415  1.00 89.98           N  
ATOM    737  N   LEU A  95      -0.527  11.048  -4.489  1.00 94.11           N  
ATOM    738  CA  LEU A  95       0.520  10.837  -3.495  1.00 94.11           C  
ATOM    739  C   LEU A  95       0.128   9.733  -2.519  1.00 94.11           C  
ATOM    740  CB  LEU A  95       0.804  12.133  -2.731  1.00 94.11           C  
ATOM    741  O   LEU A  95       0.922   8.831  -2.243  1.00 94.11           O  
ATOM    742  CG  LEU A  95       1.870  12.055  -1.637  1.00 94.11           C  
ATOM    743  CD1 LEU A  95       3.207  11.619  -2.229  1.00 94.11           C  
ATOM    744  CD2 LEU A  95       2.007  13.398  -0.927  1.00 94.11           C  
ATOM    745  N   LEU A  96      -1.117   9.699  -2.007  1.00 93.13           N  
ATOM    746  CA  LEU A  96      -1.612   8.714  -1.051  1.00 93.13           C  
ATOM    747  C   LEU A  96      -1.627   7.319  -1.667  1.00 93.13           C  
ATOM    748  CB  LEU A  96      -3.018   9.089  -0.574  1.00 93.13           C  
ATOM    749  O   LEU A  96      -1.147   6.361  -1.058  1.00 93.13           O  
ATOM    750  CG  LEU A  96      -3.128  10.351   0.283  1.00 93.13           C  
ATOM    751  CD1 LEU A  96      -4.592  10.723   0.492  1.00 93.13           C  
ATOM    752  CD2 LEU A  96      -2.425  10.152   1.622  1.00 93.13           C  
ATOM    753  N   MET A  97      -2.074   7.295  -2.873  1.00 90.61           N  
ATOM    754  CA  MET A  97      -2.177   6.018  -3.573  1.00 90.61           C  
ATOM    755  C   MET A  97      -0.796   5.423  -3.827  1.00 90.61           C  
ATOM    756  CB  MET A  97      -2.925   6.188  -4.896  1.00 90.61           C  
ATOM    757  O   MET A  97      -0.577   4.232  -3.602  1.00 90.61           O  
ATOM    758  CG  MET A  97      -4.412   6.452  -4.731  1.00 90.61           C  
ATOM    759  SD  MET A  97      -5.266   6.696  -6.336  1.00 90.61           S  
ATOM    760  CE  MET A  97      -4.823   5.148  -7.173  1.00 90.61           C  
ATOM    761  N   ASN A  98       0.154   6.247  -4.248  1.00 92.95           N  
ATOM    762  CA  ASN A  98       1.497   5.777  -4.571  1.00 92.95           C  
ATOM    763  C   ASN A  98       2.281   5.412  -3.314  1.00 92.95           C  
ATOM    764  CB  ASN A  98       2.255   6.831  -5.382  1.00 92.95           C  
ATOM    765  O   ASN A  98       3.100   4.491  -3.332  1.00 92.95           O  
ATOM    766  CG  ASN A  98       1.914   6.788  -6.859  1.00 92.95           C  
ATOM    767  ND2 ASN A  98       1.047   7.694  -7.294  1.00 92.95           N  
ATOM    768  OD1 ASN A  98       2.426   5.946  -7.602  1.00 92.95           O  
ATOM    769  N   TYR A  99       1.967   6.097  -2.291  1.00 94.60           N  
ATOM    770  CA  TYR A  99       2.584   5.715  -1.026  1.00 94.60           C  
ATOM    771  C   TYR A  99       2.108   4.337  -0.581  1.00 94.60           C  
ATOM    772  CB  TYR A  99       2.271   6.750   0.059  1.00 94.60           C  
ATOM    773  O   TYR A  99       2.908   3.509  -0.140  1.00 94.60           O  
ATOM    774  CG  TYR A  99       2.935   6.462   1.383  1.00 94.60           C  
ATOM    775  CD1 TYR A  99       2.184   6.351   2.552  1.00 94.60           C  
ATOM    776  CD2 TYR A  99       4.313   6.301   1.470  1.00 94.60           C  
ATOM    777  CE1 TYR A  99       2.791   6.087   3.775  1.00 94.60           C  
ATOM    778  CE2 TYR A  99       4.931   6.036   2.688  1.00 94.60           C  
ATOM    779  OH  TYR A  99       4.770   5.670   5.041  1.00 94.60           O  
ATOM    780  CZ  TYR A  99       4.163   5.931   3.832  1.00 94.60           C  
ATOM    781  N   ALA A 100       0.796   4.121  -0.623  1.00 92.09           N  
ATOM    782  CA  ALA A 100       0.257   2.804  -0.290  1.00 92.09           C  
ATOM    783  C   ALA A 100       0.906   1.715  -1.139  1.00 92.09           C  
ATOM    784  CB  ALA A 100      -1.258   2.787  -0.475  1.00 92.09           C  
ATOM    785  O   ALA A 100       1.245   0.643  -0.631  1.00 92.09           O  
ATOM    786  N   TYR A 101       1.109   2.089  -2.391  1.00 90.99           N  
ATOM    787  CA  TYR A 101       1.769   1.169  -3.310  1.00 90.99           C  
ATOM    788  C   TYR A 101       3.188   0.861  -2.849  1.00 90.99           C  
ATOM    789  CB  TYR A 101       1.795   1.751  -4.727  1.00 90.99           C  
ATOM    790  O   TYR A 101       3.601  -0.301  -2.822  1.00 90.99           O  
ATOM    791  CG  TYR A 101       2.588   0.922  -5.709  1.00 90.99           C  
ATOM    792  CD1 TYR A 101       3.876   1.296  -6.085  1.00 90.99           C  
ATOM    793  CD2 TYR A 101       2.051  -0.235  -6.262  1.00 90.99           C  
ATOM    794  CE1 TYR A 101       4.610   0.537  -6.991  1.00 90.99           C  
ATOM    795  CE2 TYR A 101       2.776  -1.002  -7.169  1.00 90.99           C  
ATOM    796  OH  TYR A 101       4.774  -1.364  -8.423  1.00 90.99           O  
ATOM    797  CZ  TYR A 101       4.052  -0.608  -7.526  1.00 90.99           C  
ATOM    798  N   VAL A 102       3.913   1.797  -2.483  1.00 93.23           N  
ATOM    799  CA  VAL A 102       5.293   1.654  -2.031  1.00 93.23           C  
ATOM    800  C   VAL A 102       5.341   0.766  -0.790  1.00 93.23           C  
ATOM    801  CB  VAL A 102       5.936   3.026  -1.730  1.00 93.23           C  
ATOM    802  O   VAL A 102       6.186  -0.127  -0.690  1.00 93.23           O  
ATOM    803  CG1 VAL A 102       7.284   2.849  -1.032  1.00 93.23           C  
ATOM    804  CG2 VAL A 102       6.099   3.833  -3.017  1.00 93.23           C  
ATOM    805  N   LEU A 103       4.369   0.894   0.102  1.00 92.35           N  
ATOM    806  CA  LEU A 103       4.353   0.159   1.362  1.00 92.35           C  
ATOM    807  C   LEU A 103       4.055  -1.318   1.126  1.00 92.35           C  
ATOM    808  CB  LEU A 103       3.315   0.754   2.317  1.00 92.35           C  
ATOM    809  O   LEU A 103       4.470  -2.173   1.913  1.00 92.35           O  
ATOM    810  CG  LEU A 103       3.654   2.118   2.922  1.00 92.35           C  
ATOM    811  CD1 LEU A 103       2.502   2.614   3.790  1.00 92.35           C  
ATOM    812  CD2 LEU A 103       4.944   2.039   3.730  1.00 92.35           C  
ATOM    813  N   GLN A 104       3.399  -1.585   0.120  1.00 85.81           N  
ATOM    814  CA  GLN A 104       3.058  -2.969  -0.194  1.00 85.81           C  
ATOM    815  C   GLN A 104       4.304  -3.776  -0.548  1.00 85.81           C  
ATOM    816  CB  GLN A 104       2.051  -3.026  -1.344  1.00 85.81           C  
ATOM    817  O   GLN A 104       4.306  -5.004  -0.437  1.00 85.81           O  
ATOM    818  CG  GLN A 104       0.646  -2.588  -0.954  1.00 85.81           C  
ATOM    819  CD  GLN A 104      -0.310  -2.564  -2.132  1.00 85.81           C  
ATOM    820  NE2 GLN A 104      -1.543  -2.134  -1.886  1.00 85.81           N  
ATOM    821  OE1 GLN A 104       0.057  -2.929  -3.253  1.00 85.81           O  
ATOM    822  N   HIS A 105       5.356  -3.096  -0.920  1.00 85.99           N  
ATOM    823  CA  HIS A 105       6.597  -3.768  -1.288  1.00 85.99           C  
ATOM    824  C   HIS A 105       7.574  -3.798  -0.117  1.00 85.99           C  
ATOM    825  CB  HIS A 105       7.242  -3.081  -2.493  1.00 85.99           C  
ATOM    826  O   HIS A 105       8.745  -4.145  -0.289  1.00 85.99           O  
ATOM    827  CG  HIS A 105       6.492  -3.282  -3.771  1.00 85.99           C  
ATOM    828  CD2 HIS A 105       6.645  -4.195  -4.758  1.00 85.99           C  
ATOM    829  ND1 HIS A 105       5.439  -2.477  -4.149  1.00 85.99           N  
ATOM    830  CE1 HIS A 105       4.976  -2.889  -5.318  1.00 85.99           C  
ATOM    831  NE2 HIS A 105       5.691  -3.930  -5.708  1.00 85.99           N  
ATOM    832  N   ALA A 106       7.117  -3.381   1.043  1.00 81.98           N  
ATOM    833  CA  ALA A 106       7.983  -3.214   2.207  1.00 81.98           C  
ATOM    834  C   ALA A 106       8.308  -4.562   2.846  1.00 81.98           C  
ATOM    835  CB  ALA A 106       7.328  -2.289   3.230  1.00 81.98           C  
ATOM    836  O   ALA A 106       9.333  -4.706   3.517  1.00 81.98           O  
ATOM    837  N   LYS A 107       7.491  -5.672   2.513  1.00 72.77           N  
ATOM    838  CA  LYS A 107       7.680  -6.908   3.267  1.00 72.77           C  
ATOM    839  C   LYS A 107       9.093  -7.454   3.083  1.00 72.77           C  
ATOM    840  CB  LYS A 107       6.652  -7.958   2.843  1.00 72.77           C  
ATOM    841  O   LYS A 107       9.541  -7.660   1.953  1.00 72.77           O  
ATOM    842  CG  LYS A 107       6.520  -9.122   3.814  1.00 72.77           C  
ATOM    843  CD  LYS A 107       5.419 -10.084   3.386  1.00 72.77           C  
ATOM    844  CE  LYS A 107       5.348 -11.297   4.304  1.00 72.77           C  
ATOM    845  NZ  LYS A 107       4.267 -12.241   3.891  1.00 72.77           N  
ATOM    846  N   GLY A 108       9.875  -7.545   4.198  1.00 73.48           N  
ATOM    847  CA  GLY A 108      11.198  -8.147   4.174  1.00 73.48           C  
ATOM    848  C   GLY A 108      12.306  -7.142   3.918  1.00 73.48           C  
ATOM    849  O   GLY A 108      13.486  -7.497   3.924  1.00 73.48           O  
ATOM    850  N   ILE A 109      11.929  -5.830   3.726  1.00 78.18           N  
ATOM    851  CA  ILE A 109      12.934  -4.862   3.301  1.00 78.18           C  
ATOM    852  C   ILE A 109      13.142  -3.819   4.397  1.00 78.18           C  
ATOM    853  CB  ILE A 109      12.533  -4.174   1.977  1.00 78.18           C  
ATOM    854  O   ILE A 109      14.275  -3.421   4.678  1.00 78.18           O  
ATOM    855  CG1 ILE A 109      12.384  -5.213   0.860  1.00 78.18           C  
ATOM    856  CG2 ILE A 109      13.556  -3.101   1.594  1.00 78.18           C  
ATOM    857  CD1 ILE A 109      11.773  -4.662  -0.421  1.00 78.18           C  
ATOM    858  N   LEU A 110      12.052  -3.422   5.134  1.00 79.09           N  
ATOM    859  CA  LEU A 110      12.106  -2.322   6.091  1.00 79.09           C  
ATOM    860  C   LEU A 110      12.189  -2.849   7.520  1.00 79.09           C  
ATOM    861  CB  LEU A 110      10.881  -1.417   5.938  1.00 79.09           C  
ATOM    862  O   LEU A 110      11.618  -3.895   7.834  1.00 79.09           O  
ATOM    863  CG  LEU A 110      10.840  -0.537   4.688  1.00 79.09           C  
ATOM    864  CD1 LEU A 110       9.486   0.155   4.572  1.00 79.09           C  
ATOM    865  CD2 LEU A 110      11.969   0.486   4.717  1.00 79.09           C  
ATOM    866  N   SER A 111      13.106  -2.166   8.305  1.00 79.52           N  
ATOM    867  CA  SER A 111      13.103  -2.386   9.748  1.00 79.52           C  
ATOM    868  C   SER A 111      12.141  -1.435  10.451  1.00 79.52           C  
ATOM    869  CB  SER A 111      14.511  -2.215  10.319  1.00 79.52           C  
ATOM    870  O   SER A 111      11.782  -0.390   9.904  1.00 79.52           O  
ATOM    871  OG  SER A 111      14.886  -0.848  10.333  1.00 79.52           O  
ATOM    872  N   ALA A 112      11.530  -1.900  11.608  1.00 73.48           N  
ATOM    873  CA  ALA A 112      10.580  -1.157  12.432  1.00 73.48           C  
ATOM    874  C   ALA A 112      11.133   0.216  12.803  1.00 73.48           C  
ATOM    875  CB  ALA A 112      10.237  -1.947  13.692  1.00 73.48           C  
ATOM    876  O   ALA A 112      10.404   1.211  12.787  1.00 73.48           O  
ATOM    877  N   ALA A 113      12.373   0.417  13.041  1.00 69.33           N  
ATOM    878  CA  ALA A 113      12.981   1.627  13.588  1.00 69.33           C  
ATOM    879  C   ALA A 113      13.105   2.709  12.520  1.00 69.33           C  
ATOM    880  CB  ALA A 113      14.350   1.312  14.184  1.00 69.33           C  
ATOM    881  O   ALA A 113      13.059   3.903  12.828  1.00 69.33           O  
ATOM    882  N   THR A 114      12.931   2.367  11.276  1.00 71.30           N  
ATOM    883  CA  THR A 114      13.336   3.320  10.248  1.00 71.30           C  
ATOM    884  C   THR A 114      12.145   3.717   9.380  1.00 71.30           C  
ATOM    885  CB  THR A 114      14.452   2.742   9.359  1.00 71.30           C  
ATOM    886  O   THR A 114      12.239   4.649   8.578  1.00 71.30           O  
ATOM    887  CG2 THR A 114      15.738   2.539  10.154  1.00 71.30           C  
ATOM    888  OG1 THR A 114      14.028   1.481   8.828  1.00 71.30           O  
ATOM    889  N   ALA A 115      10.934   3.269   9.582  1.00 73.84           N  
ATOM    890  CA  ALA A 115       9.874   3.413   8.588  1.00 73.84           C  
ATOM    891  C   ALA A 115       9.052   4.673   8.841  1.00 73.84           C  
ATOM    892  CB  ALA A 115       8.971   2.182   8.591  1.00 73.84           C  
ATOM    893  O   ALA A 115       8.303   5.119   7.969  1.00 73.84           O  
ATOM    894  N   GLN A 116       9.367   5.595   9.768  1.00 85.49           N  
ATOM    895  CA  GLN A 116       8.633   6.818  10.071  1.00 85.49           C  
ATOM    896  C   GLN A 116       7.132   6.621   9.879  1.00 85.49           C  
ATOM    897  CB  GLN A 116       9.126   7.972   9.197  1.00 85.49           C  
ATOM    898  O   GLN A 116       6.447   7.499   9.351  1.00 85.49           O  
ATOM    899  CG  GLN A 116      10.564   8.387   9.481  1.00 85.49           C  
ATOM    900  CD  GLN A 116      10.942   9.692   8.806  1.00 85.49           C  
ATOM    901  NE2 GLN A 116      12.198  10.098   8.961  1.00 85.49           N  
ATOM    902  OE1 GLN A 116      10.113  10.330   8.150  1.00 85.49           O  
ATOM    903  N   LEU A 117       6.584   5.446  10.125  1.00 90.57           N  
ATOM    904  CA  LEU A 117       5.170   5.165   9.901  1.00 90.57           C  
ATOM    905  C   LEU A 117       4.307   5.840  10.961  1.00 90.57           C  
ATOM    906  CB  LEU A 117       4.917   3.655   9.904  1.00 90.57           C  
ATOM    907  O   LEU A 117       3.182   6.258  10.678  1.00 90.57           O  
ATOM    908  CG  LEU A 117       5.545   2.860   8.759  1.00 90.57           C  
ATOM    909  CD1 LEU A 117       5.214   1.377   8.899  1.00 90.57           C  
ATOM    910  CD2 LEU A 117       5.068   3.393   7.412  1.00 90.57           C  
ATOM    911  N   GLY A 118       4.864   6.045  12.181  1.00 91.66           N  
ATOM    912  CA  GLY A 118       4.143   6.719  13.250  1.00 91.66           C  
ATOM    913  C   GLY A 118       3.720   8.130  12.887  1.00 91.66           C  
ATOM    914  O   GLY A 118       2.531   8.454  12.916  1.00 91.66           O  
ATOM    915  N   PRO A 119       4.690   8.938  12.580  1.00 93.44           N  
ATOM    916  CA  PRO A 119       4.354  10.311  12.198  1.00 93.44           C  
ATOM    917  C   PRO A 119       3.363  10.375  11.038  1.00 93.44           C  
ATOM    918  CB  PRO A 119       5.706  10.906  11.794  1.00 93.44           C  
ATOM    919  O   PRO A 119       2.548  11.298  10.968  1.00 93.44           O  
ATOM    920  CG  PRO A 119       6.712  10.145  12.596  1.00 93.44           C  
ATOM    921  CD  PRO A 119       6.263   8.716  12.693  1.00 93.44           C  
ATOM    922  N   VAL A 120       3.466   9.460  10.060  1.00 95.39           N  
ATOM    923  CA  VAL A 120       2.522   9.421   8.948  1.00 95.39           C  
ATOM    924  C   VAL A 120       1.111   9.173   9.475  1.00 95.39           C  
ATOM    925  CB  VAL A 120       2.905   8.336   7.917  1.00 95.39           C  
ATOM    926  O   VAL A 120       0.155   9.817   9.037  1.00 95.39           O  
ATOM    927  CG1 VAL A 120       1.801   8.168   6.875  1.00 95.39           C  
ATOM    928  CG2 VAL A 120       4.231   8.684   7.243  1.00 95.39           C  
ATOM    929  N   VAL A 121       0.980   8.249  10.416  1.00 95.96           N  
ATOM    930  CA  VAL A 121      -0.322   7.950  11.003  1.00 95.96           C  
ATOM    931  C   VAL A 121      -0.886   9.201  11.674  1.00 95.96           C  
ATOM    932  CB  VAL A 121      -0.232   6.793  12.024  1.00 95.96           C  
ATOM    933  O   VAL A 121      -2.060   9.533  11.494  1.00 95.96           O  
ATOM    934  CG1 VAL A 121      -1.550   6.636  12.779  1.00 95.96           C  
ATOM    935  CG2 VAL A 121       0.144   5.490  11.320  1.00 95.96           C  
ATOM    936  N   VAL A 122      -0.055   9.888  12.387  1.00 95.53           N  
ATOM    937  CA  VAL A 122      -0.468  11.107  13.073  1.00 95.53           C  
ATOM    938  C   VAL A 122      -0.966  12.130  12.054  1.00 95.53           C  
ATOM    939  CB  VAL A 122       0.684  11.706  13.910  1.00 95.53           C  
ATOM    940  O   VAL A 122      -2.033  12.723  12.231  1.00 95.53           O  
ATOM    941  CG1 VAL A 122       0.308  13.091  14.434  1.00 95.53           C  
ATOM    942  CG2 VAL A 122       1.043  10.774  15.066  1.00 95.53           C  
ATOM    943  N   SER A 123      -0.183  12.291  11.013  1.00 95.77           N  
ATOM    944  CA  SER A 123      -0.543  13.245   9.969  1.00 95.77           C  
ATOM    945  C   SER A 123      -1.868  12.872   9.312  1.00 95.77           C  
ATOM    946  CB  SER A 123       0.557  13.323   8.910  1.00 95.77           C  
ATOM    947  O   SER A 123      -2.742  13.724   9.138  1.00 95.77           O  
ATOM    948  OG  SER A 123       0.200  14.228   7.879  1.00 95.77           O  
ATOM    949  N   LEU A 124      -2.068  11.628   8.962  1.00 96.39           N  
ATOM    950  CA  LEU A 124      -3.290  11.162   8.316  1.00 96.39           C  
ATOM    951  C   LEU A 124      -4.485  11.298   9.254  1.00 96.39           C  
ATOM    952  CB  LEU A 124      -3.140   9.705   7.870  1.00 96.39           C  
ATOM    953  O   LEU A 124      -5.585  11.646   8.818  1.00 96.39           O  
ATOM    954  CG  LEU A 124      -2.174   9.447   6.713  1.00 96.39           C  
ATOM    955  CD1 LEU A 124      -2.015   7.948   6.480  1.00 96.39           C  
ATOM    956  CD2 LEU A 124      -2.659  10.142   5.446  1.00 96.39           C  
ATOM    957  N   GLN A 125      -4.268  10.998  10.507  1.00 95.94           N  
ATOM    958  CA  GLN A 125      -5.331  11.164  11.493  1.00 95.94           C  
ATOM    959  C   GLN A 125      -5.808  12.612  11.549  1.00 95.94           C  
ATOM    960  CB  GLN A 125      -4.855  10.714  12.875  1.00 95.94           C  
ATOM    961  O   GLN A 125      -7.013  12.874  11.562  1.00 95.94           O  
ATOM    962  CG  GLN A 125      -5.922  10.821  13.957  1.00 95.94           C  
ATOM    963  CD  GLN A 125      -5.691  11.990  14.896  1.00 95.94           C  
ATOM    964  NE2 GLN A 125      -6.754  12.442  15.552  1.00 95.94           N  
ATOM    965  OE1 GLN A 125      -4.566  12.482  15.031  1.00 95.94           O  
ATOM    966  N   LYS A 126      -4.903  13.573  11.665  1.00 95.43           N  
ATOM    967  CA  LYS A 126      -5.252  14.989  11.718  1.00 95.43           C  
ATOM    968  C   LYS A 126      -6.009  15.416  10.464  1.00 95.43           C  
ATOM    969  CB  LYS A 126      -3.996  15.846  11.889  1.00 95.43           C  
ATOM    970  O   LYS A 126      -6.996  16.151  10.548  1.00 95.43           O  
ATOM    971  CG  LYS A 126      -3.398  15.794  13.287  1.00 95.43           C  
ATOM    972  CD  LYS A 126      -2.214  16.743  13.423  1.00 95.43           C  
ATOM    973  CE  LYS A 126      -1.620  16.699  14.824  1.00 95.43           C  
ATOM    974  NZ  LYS A 126      -0.415  17.574  14.943  1.00 95.43           N  
ATOM    975  N   ARG A 127      -5.587  14.924   9.369  1.00 94.21           N  
ATOM    976  CA  ARG A 127      -6.243  15.271   8.112  1.00 94.21           C  
ATOM    977  C   ARG A 127      -7.629  14.640   8.026  1.00 94.21           C  
ATOM    978  CB  ARG A 127      -5.391  14.828   6.920  1.00 94.21           C  
ATOM    979  O   ARG A 127      -8.565  15.253   7.507  1.00 94.21           O  
ATOM    980  CG  ARG A 127      -4.110  15.629   6.749  1.00 94.21           C  
ATOM    981  CD  ARG A 127      -3.291  15.135   5.564  1.00 94.21           C  
ATOM    982  NE  ARG A 127      -1.991  15.796   5.495  1.00 94.21           N  
ATOM    983  NH1 ARG A 127      -2.755  17.633   4.321  1.00 94.21           N  
ATOM    984  NH2 ARG A 127      -0.543  17.477   4.902  1.00 94.21           N  
ATOM    985  CZ  ARG A 127      -1.766  16.967   4.906  1.00 94.21           C  
ATOM    986  N   LEU A 128      -7.666  13.460   8.483  1.00 94.91           N  
ATOM    987  CA  LEU A 128      -8.970  12.808   8.528  1.00 94.91           C  
ATOM    988  C   LEU A 128      -9.932  13.576   9.427  1.00 94.91           C  
ATOM    989  CB  LEU A 128      -8.831  11.366   9.024  1.00 94.91           C  
ATOM    990  O   LEU A 128     -11.091  13.790   9.063  1.00 94.91           O  
ATOM    991  CG  LEU A 128     -10.116  10.538   9.069  1.00 94.91           C  
ATOM    992  CD1 LEU A 128     -10.766  10.491   7.690  1.00 94.91           C  
ATOM    993  CD2 LEU A 128      -9.828   9.130   9.579  1.00 94.91           C  
ATOM    994  N   GLU A 129      -9.427  13.973  10.547  1.00 93.70           N  
ATOM    995  CA  GLU A 129     -10.232  14.786  11.454  1.00 93.70           C  
ATOM    996  C   GLU A 129     -10.715  16.061  10.770  1.00 93.70           C  
ATOM    997  CB  GLU A 129      -9.436  15.134  12.714  1.00 93.70           C  
ATOM    998  O   GLU A 129     -11.890  16.421  10.874  1.00 93.70           O  
ATOM    999  CG  GLU A 129     -10.240  15.893  13.760  1.00 93.70           C  
ATOM   1000  CD  GLU A 129      -9.463  16.156  15.040  1.00 93.70           C  
ATOM   1001  OE1 GLU A 129     -10.053  16.680  16.011  1.00 93.70           O  
ATOM   1002  OE2 GLU A 129      -8.254  15.835  15.071  1.00 93.70           O  
ATOM   1003  N   GLY A 130      -9.809  16.737  10.122  1.00 92.08           N  
ATOM   1004  CA  GLY A 130     -10.158  17.934   9.375  1.00 92.08           C  
ATOM   1005  C   GLY A 130     -11.201  17.684   8.301  1.00 92.08           C  
ATOM   1006  O   GLY A 130     -12.137  18.471   8.143  1.00 92.08           O  
ATOM   1007  N   ALA A 131     -11.027  16.566   7.635  1.00 91.81           N  
ATOM   1008  CA  ALA A 131     -11.949  16.219   6.557  1.00 91.81           C  
ATOM   1009  C   ALA A 131     -13.343  15.919   7.102  1.00 91.81           C  
ATOM   1010  CB  ALA A 131     -11.421  15.024   5.768  1.00 91.81           C  
ATOM   1011  O   ALA A 131     -14.348  16.255   6.472  1.00 91.81           O  
ATOM   1012  N   ILE A 132     -13.398  15.278   8.255  1.00 90.95           N  
ATOM   1013  CA  ILE A 132     -14.668  14.930   8.883  1.00 90.95           C  
ATOM   1014  C   ILE A 132     -15.406  16.202   9.295  1.00 90.95           C  
ATOM   1015  CB  ILE A 132     -14.460  14.011  10.108  1.00 90.95           C  
ATOM   1016  O   ILE A 132     -16.627  16.295   9.145  1.00 90.95           O  
ATOM   1017  CG1 ILE A 132     -14.005  12.618   9.659  1.00 90.95           C  
ATOM   1018  CG2 ILE A 132     -15.740  13.927  10.944  1.00 90.95           C  
ATOM   1019  CD1 ILE A 132     -13.544  11.720  10.799  1.00 90.95           C  
ATOM   1020  N   ASN A 133     -14.678  17.187   9.697  1.00 88.01           N  
ATOM   1021  CA  ASN A 133     -15.263  18.426  10.199  1.00 88.01           C  
ATOM   1022  C   ASN A 133     -15.673  19.355   9.060  1.00 88.01           C  
ATOM   1023  CB  ASN A 133     -14.287  19.138  11.139  1.00 88.01           C  
ATOM   1024  O   ASN A 133     -16.548  20.206   9.231  1.00 88.01           O  
ATOM   1025  CG  ASN A 133     -14.088  18.396  12.446  1.00 88.01           C  
ATOM   1026  ND2 ASN A 133     -12.946  18.618  13.086  1.00 88.01           N  
ATOM   1027  OD1 ASN A 133     -14.953  17.629  12.876  1.00 88.01           O  
ATOM   1028  N   GLN A 134     -15.066  19.217   7.889  1.00 85.25           N  
ATOM   1029  CA  GLN A 134     -15.408  20.057   6.746  1.00 85.25           C  
ATOM   1030  C   GLN A 134     -16.684  19.568   6.066  1.00 85.25           C  
ATOM   1031  CB  GLN A 134     -14.256  20.090   5.740  1.00 85.25           C  
ATOM   1032  O   GLN A 134     -16.852  18.367   5.841  1.00 85.25           O  
ATOM   1033  CG  GLN A 134     -13.024  20.832   6.240  1.00 85.25           C  
ATOM   1034  CD  GLN A 134     -11.886  20.822   5.237  1.00 85.25           C  
ATOM   1035  NE2 GLN A 134     -10.761  21.423   5.610  1.00 85.25           N  
ATOM   1036  OE1 GLN A 134     -12.016  20.277   4.136  1.00 85.25           O  
ATOM   1037  N   ALA A 135     -17.938  20.172   6.318  1.00 55.30           N  
ATOM   1038  CA  ALA A 135     -19.262  19.975   5.734  1.00 55.30           C  
ATOM   1039  C   ALA A 135     -19.196  19.993   4.209  1.00 55.30           C  
ATOM   1040  CB  ALA A 135     -20.229  21.045   6.234  1.00 55.30           C  
ATOM   1041  O   ALA A 135     -18.501  20.825   3.621  1.00 55.30           O  
ATOM   1042  N   GLY A 136     -19.003  18.781   3.437  1.00 69.81           N  
ATOM   1043  CA  GLY A 136     -19.057  18.770   1.984  1.00 69.81           C  
ATOM   1044  C   GLY A 136     -18.467  17.513   1.374  1.00 69.81           C  
ATOM   1045  O   GLY A 136     -18.470  16.452   2.001  1.00 69.81           O  
ATOM   1046  N   ASN A 137     -18.393  17.488  -0.122  1.00 62.87           N  
ATOM   1047  CA  ASN A 137     -17.829  16.617  -1.148  1.00 62.87           C  
ATOM   1048  C   ASN A 137     -16.515  15.990  -0.692  1.00 62.87           C  
ATOM   1049  CB  ASN A 137     -17.624  17.389  -2.454  1.00 62.87           C  
ATOM   1050  O   ASN A 137     -15.807  15.371  -1.489  1.00 62.87           O  
ATOM   1051  CG  ASN A 137     -18.928  17.694  -3.163  1.00 62.87           C  
ATOM   1052  ND2 ASN A 137     -18.864  18.542  -4.183  1.00 62.87           N  
ATOM   1053  OD1 ASN A 137     -19.985  17.172  -2.797  1.00 62.87           O  
ATOM   1054  N   GLY A 138     -16.293  15.844   0.700  1.00 82.53           N  
ATOM   1055  CA  GLY A 138     -15.031  15.319   1.199  1.00 82.53           C  
ATOM   1056  C   GLY A 138     -15.046  13.815   1.392  1.00 82.53           C  
ATOM   1057  O   GLY A 138     -14.090  13.242   1.919  1.00 82.53           O  
ATOM   1058  N   THR A 139     -16.192  13.189   0.958  1.00 89.30           N  
ATOM   1059  CA  THR A 139     -16.295  11.779   1.317  1.00 89.30           C  
ATOM   1060  C   THR A 139     -15.283  10.946   0.536  1.00 89.30           C  
ATOM   1061  CB  THR A 139     -17.714  11.239   1.060  1.00 89.30           C  
ATOM   1062  O   THR A 139     -14.717   9.989   1.067  1.00 89.30           O  
ATOM   1063  CG2 THR A 139     -18.700  11.770   2.096  1.00 89.30           C  
ATOM   1064  OG1 THR A 139     -18.145  11.645  -0.245  1.00 89.30           O  
ATOM   1065  N   GLN A 140     -15.024  11.386  -0.720  1.00 90.95           N  
ATOM   1066  CA  GLN A 140     -14.023  10.669  -1.502  1.00 90.95           C  
ATOM   1067  C   GLN A 140     -12.633  10.823  -0.891  1.00 90.95           C  
ATOM   1068  CB  GLN A 140     -14.017  11.163  -2.950  1.00 90.95           C  
ATOM   1069  O   GLN A 140     -11.872   9.856  -0.816  1.00 90.95           O  
ATOM   1070  CG  GLN A 140     -13.048  10.411  -3.852  1.00 90.95           C  
ATOM   1071  CD  GLN A 140     -13.445   8.962  -4.063  1.00 90.95           C  
ATOM   1072  NE2 GLN A 140     -12.454   8.084  -4.169  1.00 90.95           N  
ATOM   1073  OE1 GLN A 140     -14.634   8.634  -4.130  1.00 90.95           O  
ATOM   1074  N   TYR A 141     -12.324  11.997  -0.560  1.00 91.48           N  
ATOM   1075  CA  TYR A 141     -11.051  12.269   0.097  1.00 91.48           C  
ATOM   1076  C   TYR A 141     -10.934  11.492   1.403  1.00 91.48           C  
ATOM   1077  CB  TYR A 141     -10.893  13.769   0.366  1.00 91.48           C  
ATOM   1078  O   TYR A 141      -9.882  10.924   1.703  1.00 91.48           O  
ATOM   1079  CG  TYR A 141      -9.583  14.134   1.019  1.00 91.48           C  
ATOM   1080  CD1 TYR A 141      -9.553  14.810   2.237  1.00 91.48           C  
ATOM   1081  CD2 TYR A 141      -8.371  13.805   0.421  1.00 91.48           C  
ATOM   1082  CE1 TYR A 141      -8.348  15.151   2.842  1.00 91.48           C  
ATOM   1083  CE2 TYR A 141      -7.160  14.140   1.016  1.00 91.48           C  
ATOM   1084  OH  TYR A 141      -5.962  15.146   2.820  1.00 91.48           O  
ATOM   1085  CZ  TYR A 141      -7.158  14.811   2.225  1.00 91.48           C  
ATOM   1086  N   GLN A 142     -12.004  11.433   2.217  1.00 93.89           N  
ATOM   1087  CA  GLN A 142     -12.022  10.631   3.436  1.00 93.89           C  
ATOM   1088  C   GLN A 142     -11.711   9.167   3.135  1.00 93.89           C  
ATOM   1089  CB  GLN A 142     -13.377  10.747   4.136  1.00 93.89           C  
ATOM   1090  O   GLN A 142     -10.940   8.530   3.856  1.00 93.89           O  
ATOM   1091  CG  GLN A 142     -13.662  12.133   4.699  1.00 93.89           C  
ATOM   1092  CD  GLN A 142     -15.072  12.267   5.242  1.00 93.89           C  
ATOM   1093  NE2 GLN A 142     -15.335  13.365   5.943  1.00 93.89           N  
ATOM   1094  OE1 GLN A 142     -15.918  11.393   5.032  1.00 93.89           O  
ATOM   1095  N   LEU A 143     -12.416   8.741   2.121  1.00 93.60           N  
ATOM   1096  CA  LEU A 143     -12.192   7.352   1.733  1.00 93.60           C  
ATOM   1097  C   LEU A 143     -10.721   7.108   1.412  1.00 93.60           C  
ATOM   1098  CB  LEU A 143     -13.058   6.986   0.525  1.00 93.60           C  
ATOM   1099  O   LEU A 143     -10.130   6.136   1.886  1.00 93.60           O  
ATOM   1100  CG  LEU A 143     -12.857   5.584  -0.053  1.00 93.60           C  
ATOM   1101  CD1 LEU A 143     -13.170   4.527   1.000  1.00 93.60           C  
ATOM   1102  CD2 LEU A 143     -13.725   5.387  -1.291  1.00 93.60           C  
ATOM   1103  N   GLN A 144     -10.074   8.033   0.700  1.00 93.02           N  
ATOM   1104  CA  GLN A 144      -8.674   7.869   0.320  1.00 93.02           C  
ATOM   1105  C   GLN A 144      -7.763   7.919   1.543  1.00 93.02           C  
ATOM   1106  CB  GLN A 144      -8.261   8.944  -0.687  1.00 93.02           C  
ATOM   1107  O   GLN A 144      -6.806   7.148   1.643  1.00 93.02           O  
ATOM   1108  CG  GLN A 144      -6.880   8.725  -1.288  1.00 93.02           C  
ATOM   1109  CD  GLN A 144      -6.835   7.547  -2.243  1.00 93.02           C  
ATOM   1110  NE2 GLN A 144      -5.643   6.997  -2.451  1.00 93.02           N  
ATOM   1111  OE1 GLN A 144      -7.863   7.135  -2.790  1.00 93.02           O  
ATOM   1112  N   LEU A 145      -8.070   8.761   2.443  1.00 95.15           N  
ATOM   1113  CA  LEU A 145      -7.293   8.853   3.674  1.00 95.15           C  
ATOM   1114  C   LEU A 145      -7.384   7.558   4.473  1.00 95.15           C  
ATOM   1115  CB  LEU A 145      -7.777  10.028   4.528  1.00 95.15           C  
ATOM   1116  O   LEU A 145      -6.367   7.037   4.937  1.00 95.15           O  
ATOM   1117  CG  LEU A 145      -7.398  11.426   4.035  1.00 95.15           C  
ATOM   1118  CD1 LEU A 145      -8.139  12.490   4.838  1.00 95.15           C  
ATOM   1119  CD2 LEU A 145      -5.890  11.634   4.125  1.00 95.15           C  
ATOM   1120  N   VAL A 146      -8.610   7.037   4.523  1.00 96.22           N  
ATOM   1121  CA  VAL A 146      -8.828   5.827   5.309  1.00 96.22           C  
ATOM   1122  C   VAL A 146      -8.119   4.647   4.648  1.00 96.22           C  
ATOM   1123  CB  VAL A 146     -10.333   5.520   5.473  1.00 96.22           C  
ATOM   1124  O   VAL A 146      -7.492   3.831   5.329  1.00 96.22           O  
ATOM   1125  CG1 VAL A 146     -10.539   4.131   6.074  1.00 96.22           C  
ATOM   1126  CG2 VAL A 146     -11.002   6.585   6.341  1.00 96.22           C  
ATOM   1127  N   CYS A 147      -8.185   4.580   3.368  1.00 94.63           N  
ATOM   1128  CA  CYS A 147      -7.522   3.499   2.648  1.00 94.63           C  
ATOM   1129  C   CYS A 147      -6.011   3.561   2.842  1.00 94.63           C  
ATOM   1130  CB  CYS A 147      -7.857   3.562   1.158  1.00 94.63           C  
ATOM   1131  O   CYS A 147      -5.366   2.532   3.054  1.00 94.63           O  
ATOM   1132  SG  CYS A 147      -9.549   3.063   0.771  1.00 94.63           S  
ATOM   1133  N   THR A 148      -5.442   4.777   2.721  1.00 94.88           N  
ATOM   1134  CA  THR A 148      -4.010   4.951   2.937  1.00 94.88           C  
ATOM   1135  C   THR A 148      -3.637   4.621   4.380  1.00 94.88           C  
ATOM   1136  CB  THR A 148      -3.565   6.387   2.604  1.00 94.88           C  
ATOM   1137  O   THR A 148      -2.619   3.973   4.630  1.00 94.88           O  
ATOM   1138  CG2 THR A 148      -2.057   6.547   2.772  1.00 94.88           C  
ATOM   1139  OG1 THR A 148      -3.918   6.688   1.249  1.00 94.88           O  
ATOM   1140  N   LEU A 149      -4.481   5.059   5.279  1.00 96.54           N  
ATOM   1141  CA  LEU A 149      -4.284   4.731   6.687  1.00 96.54           C  
ATOM   1142  C   LEU A 149      -4.271   3.221   6.896  1.00 96.54           C  
ATOM   1143  CB  LEU A 149      -5.381   5.367   7.544  1.00 96.54           C  
ATOM   1144  O   LEU A 149      -3.418   2.697   7.616  1.00 96.54           O  
ATOM   1145  CG  LEU A 149      -5.239   5.204   9.058  1.00 96.54           C  
ATOM   1146  CD1 LEU A 149      -3.959   5.874   9.546  1.00 96.54           C  
ATOM   1147  CD2 LEU A 149      -6.456   5.779   9.775  1.00 96.54           C  
ATOM   1148  N   SER A 150      -5.177   2.544   6.290  1.00 96.00           N  
ATOM   1149  CA  SER A 150      -5.232   1.089   6.394  1.00 96.00           C  
ATOM   1150  C   SER A 150      -3.936   0.451   5.905  1.00 96.00           C  
ATOM   1151  CB  SER A 150      -6.414   0.539   5.595  1.00 96.00           C  
ATOM   1152  O   SER A 150      -3.409  -0.462   6.543  1.00 96.00           O  
ATOM   1153  OG  SER A 150      -7.642   0.998   6.133  1.00 96.00           O  
ATOM   1154  N   ALA A 151      -3.409   0.968   4.786  1.00 94.34           N  
ATOM   1155  CA  ALA A 151      -2.160   0.450   4.234  1.00 94.34           C  
ATOM   1156  C   ALA A 151      -1.000   0.665   5.202  1.00 94.34           C  
ATOM   1157  CB  ALA A 151      -1.857   1.111   2.891  1.00 94.34           C  
ATOM   1158  O   ALA A 151      -0.175  -0.229   5.402  1.00 94.34           O  
ATOM   1159  N   VAL A 152      -0.945   1.845   5.795  1.00 94.93           N  
ATOM   1160  CA  VAL A 152       0.110   2.168   6.750  1.00 94.93           C  
ATOM   1161  C   VAL A 152       0.004   1.252   7.967  1.00 94.93           C  
ATOM   1162  CB  VAL A 152       0.045   3.648   7.189  1.00 94.93           C  
ATOM   1163  O   VAL A 152       1.006   0.699   8.425  1.00 94.93           O  
ATOM   1164  CG1 VAL A 152       1.059   3.928   8.296  1.00 94.93           C  
ATOM   1165  CG2 VAL A 152       0.285   4.569   5.994  1.00 94.93           C  
ATOM   1166  N   LEU A 153      -1.185   1.035   8.428  1.00 95.14           N  
ATOM   1167  CA  LEU A 153      -1.396   0.173   9.586  1.00 95.14           C  
ATOM   1168  C   LEU A 153      -1.022  -1.270   9.265  1.00 95.14           C  
ATOM   1169  CB  LEU A 153      -2.854   0.244  10.049  1.00 95.14           C  
ATOM   1170  O   LEU A 153      -0.405  -1.954  10.085  1.00 95.14           O  
ATOM   1171  CG  LEU A 153      -3.314   1.578  10.638  1.00 95.14           C  
ATOM   1172  CD1 LEU A 153      -4.821   1.562  10.873  1.00 95.14           C  
ATOM   1173  CD2 LEU A 153      -2.569   1.875  11.935  1.00 95.14           C  
ATOM   1174  N   ASP A 154      -1.396  -1.700   8.111  1.00 93.61           N  
ATOM   1175  CA  ASP A 154      -1.001  -3.040   7.686  1.00 93.61           C  
ATOM   1176  C   ASP A 154       0.519  -3.186   7.675  1.00 93.61           C  
ATOM   1177  CB  ASP A 154      -1.570  -3.353   6.301  1.00 93.61           C  
ATOM   1178  O   ASP A 154       1.053  -4.202   8.123  1.00 93.61           O  
ATOM   1179  CG  ASP A 154      -3.037  -3.745   6.338  1.00 93.61           C  
ATOM   1180  OD1 ASP A 154      -3.560  -4.048   7.432  1.00 93.61           O  
ATOM   1181  OD2 ASP A 154      -3.674  -3.754   5.262  1.00 93.61           O  
ATOM   1182  N   ALA A 155       1.113  -2.160   7.117  1.00 92.03           N  
ATOM   1183  CA  ALA A 155       2.573  -2.185   7.072  1.00 92.03           C  
ATOM   1184  C   ALA A 155       3.164  -2.239   8.478  1.00 92.03           C  
ATOM   1185  CB  ALA A 155       3.103  -0.965   6.322  1.00 92.03           C  
ATOM   1186  O   ALA A 155       4.125  -2.971   8.726  1.00 92.03           O  
ATOM   1187  N   MET A 156       2.600  -1.514   9.355  1.00 92.32           N  
ATOM   1188  CA  MET A 156       3.063  -1.515  10.740  1.00 92.32           C  
ATOM   1189  C   MET A 156       2.898  -2.895  11.367  1.00 92.32           C  
ATOM   1190  CB  MET A 156       2.303  -0.473  11.562  1.00 92.32           C  
ATOM   1191  O   MET A 156       3.780  -3.362  12.091  1.00 92.32           O  
ATOM   1192  CG  MET A 156       2.669   0.963  11.221  1.00 92.32           C  
ATOM   1193  SD  MET A 156       1.733   2.183  12.222  1.00 92.32           S  
ATOM   1194  CE  MET A 156       2.637   2.070  13.792  1.00 92.32           C  
ATOM   1195  N   ILE A 157       1.829  -3.511  11.072  1.00 90.23           N  
ATOM   1196  CA  ILE A 157       1.593  -4.857  11.584  1.00 90.23           C  
ATOM   1197  C   ILE A 157       2.630  -5.817  11.005  1.00 90.23           C  
ATOM   1198  CB  ILE A 157       0.166  -5.345  11.253  1.00 90.23           C  
ATOM   1199  O   ILE A 157       3.227  -6.611  11.737  1.00 90.23           O  
ATOM   1200  CG1 ILE A 157      -0.869  -4.564  12.071  1.00 90.23           C  
ATOM   1201  CG2 ILE A 157       0.038  -6.851  11.504  1.00 90.23           C  
ATOM   1202  CD1 ILE A 157      -2.307  -4.782  11.620  1.00 90.23           C  
ATOM   1203  N   ASP A 158       2.896  -5.699   9.697  1.00 88.91           N  
ATOM   1204  CA  ASP A 158       3.853  -6.578   9.030  1.00 88.91           C  
ATOM   1205  C   ASP A 158       5.263  -6.371   9.578  1.00 88.91           C  
ATOM   1206  CB  ASP A 158       3.836  -6.342   7.519  1.00 88.91           C  
ATOM   1207  O   ASP A 158       6.027  -7.328   9.718  1.00 88.91           O  
ATOM   1208  CG  ASP A 158       2.549  -6.809   6.860  1.00 88.91           C  
ATOM   1209  OD1 ASP A 158       1.827  -7.638   7.453  1.00 88.91           O  
ATOM   1210  OD2 ASP A 158       2.257  -6.345   5.736  1.00 88.91           O  
ATOM   1211  N   LEU A 159       5.509  -5.155  10.014  1.00 86.53           N  
ATOM   1212  CA  LEU A 159       6.848  -4.815  10.483  1.00 86.53           C  
ATOM   1213  C   LEU A 159       6.937  -4.931  12.001  1.00 86.53           C  
ATOM   1214  CB  LEU A 159       7.226  -3.398  10.044  1.00 86.53           C  
ATOM   1215  O   LEU A 159       7.978  -4.629  12.591  1.00 86.53           O  
ATOM   1216  CG  LEU A 159       7.385  -3.174   8.539  1.00 86.53           C  
ATOM   1217  CD1 LEU A 159       7.563  -1.689   8.241  1.00 86.53           C  
ATOM   1218  CD2 LEU A 159       8.563  -3.978   8.000  1.00 86.53           C  
ATOM   1219  N   LYS A 160       5.805  -5.267  12.583  1.00 85.06           N  
ATOM   1220  CA  LYS A 160       5.703  -5.436  14.030  1.00 85.06           C  
ATOM   1221  C   LYS A 160       6.081  -4.151  14.761  1.00 85.06           C  
ATOM   1222  CB  LYS A 160       6.592  -6.588  14.500  1.00 85.06           C  
ATOM   1223  O   LYS A 160       6.848  -4.182  15.725  1.00 85.06           O  
ATOM   1224  CG  LYS A 160       6.229  -7.936  13.896  1.00 85.06           C  
ATOM   1225  CD  LYS A 160       7.071  -9.059  14.489  1.00 85.06           C  
ATOM   1226  CE  LYS A 160       6.698 -10.411  13.897  1.00 85.06           C  
ATOM   1227  NZ  LYS A 160       7.531 -11.513  14.464  1.00 85.06           N  
ATOM   1228  N   ILE A 161       5.664  -3.046  14.156  1.00 83.55           N  
ATOM   1229  CA  ILE A 161       5.849  -1.745  14.787  1.00 83.55           C  
ATOM   1230  C   ILE A 161       4.782  -1.535  15.860  1.00 83.55           C  
ATOM   1231  CB  ILE A 161       5.797  -0.601  13.750  1.00 83.55           C  
ATOM   1232  O   ILE A 161       3.585  -1.651  15.586  1.00 83.55           O  
ATOM   1233  CG1 ILE A 161       6.913  -0.770  12.713  1.00 83.55           C  
ATOM   1234  CG2 ILE A 161       5.895   0.762  14.443  1.00 83.55           C  
ATOM   1235  CD1 ILE A 161       6.856   0.237  11.572  1.00 83.55           C  
ATOM   1236  N   TYR A 162       5.283  -1.362  17.137  1.00 82.03           N  
ATOM   1237  CA  TYR A 162       4.415  -1.190  18.296  1.00 82.03           C  
ATOM   1238  C   TYR A 162       4.655   0.160  18.962  1.00 82.03           C  
ATOM   1239  CB  TYR A 162       4.637  -2.318  19.307  1.00 82.03           C  
ATOM   1240  O   TYR A 162       5.564   0.897  18.574  1.00 82.03           O  
ATOM   1241  CG  TYR A 162       4.582  -3.699  18.699  1.00 82.03           C  
ATOM   1242  CD1 TYR A 162       3.368  -4.262  18.312  1.00 82.03           C  
ATOM   1243  CD2 TYR A 162       5.742  -4.442  18.511  1.00 82.03           C  
ATOM   1244  CE1 TYR A 162       3.312  -5.535  17.753  1.00 82.03           C  
ATOM   1245  CE2 TYR A 162       5.698  -5.715  17.952  1.00 82.03           C  
ATOM   1246  OH  TYR A 162       4.430  -7.512  17.024  1.00 82.03           O  
ATOM   1247  CZ  TYR A 162       4.480  -6.252  17.577  1.00 82.03           C  
ATOM   1248  N   GLY A 163       3.551   0.641  19.760  1.00 81.03           N  
ATOM   1249  CA  GLY A 163       3.793   1.775  20.639  1.00 81.03           C  
ATOM   1250  C   GLY A 163       3.063   3.032  20.206  1.00 81.03           C  
ATOM   1251  O   GLY A 163       3.570   4.142  20.383  1.00 81.03           O  
ATOM   1252  N   LEU A 164       1.997   2.809  19.539  1.00 87.54           N  
ATOM   1253  CA  LEU A 164       1.212   4.008  19.268  1.00 87.54           C  
ATOM   1254  C   LEU A 164       0.653   4.596  20.559  1.00 87.54           C  
ATOM   1255  CB  LEU A 164       0.068   3.693  18.300  1.00 87.54           C  
ATOM   1256  O   LEU A 164       0.156   3.862  21.417  1.00 87.54           O  
ATOM   1257  CG  LEU A 164       0.473   3.213  16.905  1.00 87.54           C  
ATOM   1258  CD1 LEU A 164      -0.764   2.857  16.087  1.00 87.54           C  
ATOM   1259  CD2 LEU A 164       1.303   4.277  16.194  1.00 87.54           C  
ATOM   1260  N   ASP A 165       0.961   5.876  20.733  1.00 90.43           N  
ATOM   1261  CA  ASP A 165       0.426   6.531  21.922  1.00 90.43           C  
ATOM   1262  C   ASP A 165      -1.082   6.321  22.033  1.00 90.43           C  
ATOM   1263  CB  ASP A 165       0.749   8.027  21.902  1.00 90.43           C  
ATOM   1264  O   ASP A 165      -1.835   6.700  21.134  1.00 90.43           O  
ATOM   1265  CG  ASP A 165       0.358   8.735  23.187  1.00 90.43           C  
ATOM   1266  OD1 ASP A 165      -0.799   9.194  23.303  1.00 90.43           O  
ATOM   1267  OD2 ASP A 165       1.215   8.839  24.090  1.00 90.43           O  
ATOM   1268  N   ARG A 166      -1.495   5.754  23.056  1.00 86.19           N  
ATOM   1269  CA  ARG A 166      -2.898   5.402  23.251  1.00 86.19           C  
ATOM   1270  C   ARG A 166      -3.778   6.647  23.263  1.00 86.19           C  
ATOM   1271  CB  ARG A 166      -3.080   4.619  24.553  1.00 86.19           C  
ATOM   1272  O   ARG A 166      -4.786   6.708  22.556  1.00 86.19           O  
ATOM   1273  CG  ARG A 166      -4.519   4.218  24.834  1.00 86.19           C  
ATOM   1274  CD  ARG A 166      -4.649   3.470  26.154  1.00 86.19           C  
ATOM   1275  NE  ARG A 166      -6.043   3.176  26.472  1.00 86.19           N  
ATOM   1276  NH1 ARG A 166      -5.613   2.440  28.619  1.00 86.19           N  
ATOM   1277  NH2 ARG A 166      -7.761   2.463  27.819  1.00 86.19           N  
ATOM   1278  CZ  ARG A 166      -6.469   2.694  27.636  1.00 86.19           C  
ATOM   1279  N   VAL A 167      -3.459   7.625  24.113  1.00 87.99           N  
ATOM   1280  CA  VAL A 167      -4.304   8.780  24.396  1.00 87.99           C  
ATOM   1281  C   VAL A 167      -4.252   9.758  23.224  1.00 87.99           C  
ATOM   1282  CB  VAL A 167      -3.878   9.489  25.701  1.00 87.99           C  
ATOM   1283  O   VAL A 167      -5.288  10.249  22.770  1.00 87.99           O  
ATOM   1284  CG1 VAL A 167      -4.716  10.745  25.932  1.00 87.99           C  
ATOM   1285  CG2 VAL A 167      -3.999   8.536  26.889  1.00 87.99           C  
ATOM   1286  N   ALA A 168      -3.076   9.876  22.736  1.00 90.87           N  
ATOM   1287  CA  ALA A 168      -2.891  10.949  21.763  1.00 90.87           C  
ATOM   1288  C   ALA A 168      -3.218  10.472  20.351  1.00 90.87           C  
ATOM   1289  CB  ALA A 168      -1.461  11.482  21.824  1.00 90.87           C  
ATOM   1290  O   ALA A 168      -3.653  11.260  19.508  1.00 90.87           O  
ATOM   1291  N   LEU A 169      -3.130   9.196  20.112  1.00 93.48           N  
ATOM   1292  CA  LEU A 169      -3.241   8.779  18.718  1.00 93.48           C  
ATOM   1293  C   LEU A 169      -4.189   7.592  18.579  1.00 93.48           C  
ATOM   1294  CB  LEU A 169      -1.864   8.416  18.156  1.00 93.48           C  
ATOM   1295  O   LEU A 169      -5.191   7.672  17.865  1.00 93.48           O  
ATOM   1296  CG  LEU A 169      -1.825   7.967  16.694  1.00 93.48           C  
ATOM   1297  CD1 LEU A 169      -2.373   9.065  15.788  1.00 93.48           C  
ATOM   1298  CD2 LEU A 169      -0.405   7.590  16.288  1.00 93.48           C  
ATOM   1299  N   HIS A 170      -3.897   6.503  19.304  1.00 93.42           N  
ATOM   1300  CA  HIS A 170      -4.617   5.248  19.117  1.00 93.42           C  
ATOM   1301  C   HIS A 170      -6.111   5.428  19.362  1.00 93.42           C  
ATOM   1302  CB  HIS A 170      -4.060   4.167  20.045  1.00 93.42           C  
ATOM   1303  O   HIS A 170      -6.929   5.106  18.497  1.00 93.42           O  
ATOM   1304  CG  HIS A 170      -4.573   2.795  19.744  1.00 93.42           C  
ATOM   1305  CD2 HIS A 170      -4.036   1.783  19.024  1.00 93.42           C  
ATOM   1306  ND1 HIS A 170      -5.788   2.337  20.208  1.00 93.42           N  
ATOM   1307  CE1 HIS A 170      -5.975   1.098  19.784  1.00 93.42           C  
ATOM   1308  NE2 HIS A 170      -4.927   0.738  19.064  1.00 93.42           N  
ATOM   1309  N   GLU A 171      -6.613   5.952  20.433  1.00 93.51           N  
ATOM   1310  CA  GLU A 171      -8.016   6.041  20.826  1.00 93.51           C  
ATOM   1311  C   GLU A 171      -8.768   7.053  19.967  1.00 93.51           C  
ATOM   1312  CB  GLU A 171      -8.137   6.414  22.306  1.00 93.51           C  
ATOM   1313  O   GLU A 171      -9.854   6.762  19.463  1.00 93.51           O  
ATOM   1314  CG  GLU A 171      -7.875   5.255  23.257  1.00 93.51           C  
ATOM   1315  CD  GLU A 171      -8.831   4.090  23.060  1.00 93.51           C  
ATOM   1316  OE1 GLU A 171      -8.396   2.921  23.176  1.00 93.51           O  
ATOM   1317  OE2 GLU A 171     -10.025   4.346  22.786  1.00 93.51           O  
ATOM   1318  N   PRO A 172      -8.156   8.193  19.837  1.00 95.62           N  
ATOM   1319  CA  PRO A 172      -8.866   9.132  18.964  1.00 95.62           C  
ATOM   1320  C   PRO A 172      -9.054   8.594  17.548  1.00 95.62           C  
ATOM   1321  CB  PRO A 172      -7.960  10.366  18.964  1.00 95.62           C  
ATOM   1322  O   PRO A 172     -10.113   8.788  16.945  1.00 95.62           O  
ATOM   1323  CG  PRO A 172      -7.225  10.301  20.264  1.00 95.62           C  
ATOM   1324  CD  PRO A 172      -6.966   8.859  20.593  1.00 95.62           C  
ATOM   1325  N   LEU A 173      -8.022   8.018  17.032  1.00 96.76           N  
ATOM   1326  CA  LEU A 173      -8.118   7.445  15.694  1.00 96.76           C  
ATOM   1327  C   LEU A 173      -9.154   6.327  15.655  1.00 96.76           C  
ATOM   1328  CB  LEU A 173      -6.756   6.912  15.240  1.00 96.76           C  
ATOM   1329  O   LEU A 173      -9.945   6.241  14.713  1.00 96.76           O  
ATOM   1330  CG  LEU A 173      -6.697   6.313  13.834  1.00 96.76           C  
ATOM   1331  CD1 LEU A 173      -7.205   7.320  12.807  1.00 96.76           C  
ATOM   1332  CD2 LEU A 173      -5.277   5.871  13.500  1.00 96.76           C  
ATOM   1333  N   ARG A 174      -9.118   5.496  16.626  1.00 95.78           N  
ATOM   1334  CA  ARG A 174     -10.112   4.432  16.713  1.00 95.78           C  
ATOM   1335  C   ARG A 174     -11.526   5.002  16.714  1.00 95.78           C  
ATOM   1336  CB  ARG A 174      -9.887   3.587  17.969  1.00 95.78           C  
ATOM   1337  O   ARG A 174     -12.407   4.493  16.018  1.00 95.78           O  
ATOM   1338  CG  ARG A 174     -10.828   2.399  18.089  1.00 95.78           C  
ATOM   1339  CD  ARG A 174     -10.547   1.581  19.342  1.00 95.78           C  
ATOM   1340  NE  ARG A 174     -11.536   0.523  19.528  1.00 95.78           N  
ATOM   1341  NH1 ARG A 174     -10.697  -0.189  21.559  1.00 95.78           N  
ATOM   1342  NH2 ARG A 174     -12.528  -1.222  20.645  1.00 95.78           N  
ATOM   1343  CZ  ARG A 174     -11.585  -0.293  20.577  1.00 95.78           C  
ATOM   1344  N   GLU A 175     -11.788   5.983  17.513  1.00 95.91           N  
ATOM   1345  CA  GLU A 175     -13.094   6.629  17.592  1.00 95.91           C  
ATOM   1346  C   GLU A 175     -13.513   7.196  16.239  1.00 95.91           C  
ATOM   1347  CB  GLU A 175     -13.082   7.740  18.646  1.00 95.91           C  
ATOM   1348  O   GLU A 175     -14.662   7.035  15.821  1.00 95.91           O  
ATOM   1349  CG  GLU A 175     -14.449   8.357  18.905  1.00 95.91           C  
ATOM   1350  CD  GLU A 175     -14.419   9.467  19.943  1.00 95.91           C  
ATOM   1351  OE1 GLU A 175     -15.465  10.116  20.169  1.00 95.91           O  
ATOM   1352  OE2 GLU A 175     -13.339   9.691  20.535  1.00 95.91           O  
ATOM   1353  N   GLN A 176     -12.556   7.828  15.581  1.00 96.49           N  
ATOM   1354  CA  GLN A 176     -12.842   8.375  14.259  1.00 96.49           C  
ATOM   1355  C   GLN A 176     -13.253   7.275  13.284  1.00 96.49           C  
ATOM   1356  CB  GLN A 176     -11.628   9.131  13.716  1.00 96.49           C  
ATOM   1357  O   GLN A 176     -14.234   7.422  12.552  1.00 96.49           O  
ATOM   1358  CG  GLN A 176     -11.326  10.425  14.460  1.00 96.49           C  
ATOM   1359  CD  GLN A 176     -10.040  11.083  13.995  1.00 96.49           C  
ATOM   1360  NE2 GLN A 176      -9.709  12.223  14.590  1.00 96.49           N  
ATOM   1361  OE1 GLN A 176      -9.350  10.570  13.108  1.00 96.49           O  
ATOM   1362  N   LEU A 177     -12.524   6.235  13.299  1.00 97.29           N  
ATOM   1363  CA  LEU A 177     -12.797   5.119  12.400  1.00 97.29           C  
ATOM   1364  C   LEU A 177     -14.127   4.457  12.745  1.00 97.29           C  
ATOM   1365  CB  LEU A 177     -11.667   4.088  12.467  1.00 97.29           C  
ATOM   1366  O   LEU A 177     -14.869   4.044  11.851  1.00 97.29           O  
ATOM   1367  CG  LEU A 177     -10.319   4.522  11.891  1.00 97.29           C  
ATOM   1368  CD1 LEU A 177      -9.247   3.486  12.213  1.00 97.29           C  
ATOM   1369  CD2 LEU A 177     -10.425   4.738  10.385  1.00 97.29           C  
ATOM   1370  N   ASP A 178     -14.427   4.372  14.016  1.00 96.04           N  
ATOM   1371  CA  ASP A 178     -15.711   3.830  14.449  1.00 96.04           C  
ATOM   1372  C   ASP A 178     -16.870   4.668  13.912  1.00 96.04           C  
ATOM   1373  CB  ASP A 178     -15.777   3.758  15.976  1.00 96.04           C  
ATOM   1374  O   ASP A 178     -17.865   4.123  13.429  1.00 96.04           O  
ATOM   1375  CG  ASP A 178     -15.065   2.543  16.543  1.00 96.04           C  
ATOM   1376  OD1 ASP A 178     -14.736   1.614  15.775  1.00 96.04           O  
ATOM   1377  OD2 ASP A 178     -14.832   2.513  17.771  1.00 96.04           O  
ATOM   1378  N   ASN A 179     -16.699   5.925  14.009  1.00 95.32           N  
ATOM   1379  CA  ASN A 179     -17.723   6.824  13.487  1.00 95.32           C  
ATOM   1380  C   ASN A 179     -17.907   6.651  11.982  1.00 95.32           C  
ATOM   1381  CB  ASN A 179     -17.380   8.278  13.817  1.00 95.32           C  
ATOM   1382  O   ASN A 179     -19.036   6.596  11.493  1.00 95.32           O  
ATOM   1383  CG  ASN A 179     -17.528   8.593  15.292  1.00 95.32           C  
ATOM   1384  ND2 ASN A 179     -16.932   9.698  15.726  1.00 95.32           N  
ATOM   1385  OD1 ASN A 179     -18.173   7.849  16.037  1.00 95.32           O  
ATOM   1386  N   LEU A 180     -16.814   6.486  11.278  1.00 95.90           N  
ATOM   1387  CA  LEU A 180     -16.860   6.334   9.828  1.00 95.90           C  
ATOM   1388  C   LEU A 180     -17.375   4.952   9.442  1.00 95.90           C  
ATOM   1389  CB  LEU A 180     -15.473   6.562   9.222  1.00 95.90           C  
ATOM   1390  O   LEU A 180     -17.929   4.772   8.355  1.00 95.90           O  
ATOM   1391  CG  LEU A 180     -14.961   8.004   9.224  1.00 95.90           C  
ATOM   1392  CD1 LEU A 180     -13.503   8.049   8.780  1.00 95.90           C  
ATOM   1393  CD2 LEU A 180     -15.826   8.880   8.324  1.00 95.90           C  
ATOM   1394  N   ALA A 181     -17.112   3.996  10.274  1.00 95.77           N  
ATOM   1395  CA  ALA A 181     -17.577   2.634  10.024  1.00 95.77           C  
ATOM   1396  C   ALA A 181     -19.101   2.577   9.961  1.00 95.77           C  
ATOM   1397  CB  ALA A 181     -17.057   1.687  11.103  1.00 95.77           C  
ATOM   1398  O   ALA A 181     -19.670   1.649   9.382  1.00 95.77           O  
ATOM   1399  N   SER A 182     -19.748   3.547  10.537  1.00 93.60           N  
ATOM   1400  CA  SER A 182     -21.205   3.626  10.514  1.00 93.60           C  
ATOM   1401  C   SER A 182     -21.690   4.581   9.429  1.00 93.60           C  
ATOM   1402  CB  SER A 182     -21.738   4.075  11.876  1.00 93.60           C  
ATOM   1403  O   SER A 182     -22.857   4.977   9.419  1.00 93.60           O  
ATOM   1404  OG  SER A 182     -21.298   3.202  12.901  1.00 93.60           O  
ATOM   1405  N   HIS A 183     -20.778   4.969   8.565  1.00 93.66           N  
ATOM   1406  CA  HIS A 183     -21.100   5.907   7.495  1.00 93.66           C  
ATOM   1407  C   HIS A 183     -22.089   5.296   6.508  1.00 93.66           C  
ATOM   1408  CB  HIS A 183     -19.830   6.343   6.764  1.00 93.66           C  
ATOM   1409  O   HIS A 183     -22.122   4.076   6.330  1.00 93.66           O  
ATOM   1410  CG  HIS A 183     -19.997   7.597   5.967  1.00 93.66           C  
ATOM   1411  CD2 HIS A 183     -19.622   8.872   6.226  1.00 93.66           C  
ATOM   1412  ND1 HIS A 183     -20.622   7.621   4.739  1.00 93.66           N  
ATOM   1413  CE1 HIS A 183     -20.623   8.860   4.276  1.00 93.66           C  
ATOM   1414  NE2 HIS A 183     -20.022   9.638   5.159  1.00 93.66           N  
ATOM   1415  N   GLN A 184     -22.972   6.183   5.864  1.00 92.28           N  
ATOM   1416  CA  GLN A 184     -23.990   5.731   4.923  1.00 92.28           C  
ATOM   1417  C   GLN A 184     -23.359   5.242   3.622  1.00 92.28           C  
ATOM   1418  CB  GLN A 184     -24.989   6.853   4.632  1.00 92.28           C  
ATOM   1419  O   GLN A 184     -23.953   4.437   2.902  1.00 92.28           O  
ATOM   1420  CG  GLN A 184     -25.874   7.211   5.818  1.00 92.28           C  
ATOM   1421  CD  GLN A 184     -26.851   8.328   5.505  1.00 92.28           C  
ATOM   1422  NE2 GLN A 184     -27.855   8.494   6.360  1.00 92.28           N  
ATOM   1423  OE1 GLN A 184     -26.704   9.037   4.505  1.00 92.28           O  
ATOM   1424  N   GLU A 185     -22.122   5.821   3.359  1.00 93.46           N  
ATOM   1425  CA  GLU A 185     -21.390   5.348   2.188  1.00 93.46           C  
ATOM   1426  C   GLU A 185     -20.722   4.003   2.460  1.00 93.46           C  
ATOM   1427  CB  GLU A 185     -20.342   6.378   1.757  1.00 93.46           C  
ATOM   1428  O   GLU A 185     -19.770   3.924   3.239  1.00 93.46           O  
ATOM   1429  CG  GLU A 185     -20.924   7.576   1.020  1.00 93.46           C  
ATOM   1430  CD  GLU A 185     -21.617   7.202  -0.280  1.00 93.46           C  
ATOM   1431  OE1 GLU A 185     -22.492   7.968  -0.744  1.00 93.46           O  
ATOM   1432  OE2 GLU A 185     -21.284   6.133  -0.839  1.00 93.46           O  
ATOM   1433  N   ILE A 186     -21.118   2.963   1.710  1.00 94.30           N  
ATOM   1434  CA  ILE A 186     -20.792   1.578   2.030  1.00 94.30           C  
ATOM   1435  C   ILE A 186     -19.291   1.350   1.864  1.00 94.30           C  
ATOM   1436  CB  ILE A 186     -21.584   0.591   1.143  1.00 94.30           C  
ATOM   1437  O   ILE A 186     -18.674   0.633   2.656  1.00 94.30           O  
ATOM   1438  CG1 ILE A 186     -21.424  -0.842   1.664  1.00 94.30           C  
ATOM   1439  CG2 ILE A 186     -21.135   0.696  -0.317  1.00 94.30           C  
ATOM   1440  CD1 ILE A 186     -22.464  -1.816   1.128  1.00 94.30           C  
ATOM   1441  N   ARG A 187     -18.597   1.964   0.898  1.00 94.42           N  
ATOM   1442  CA  ARG A 187     -17.162   1.799   0.685  1.00 94.42           C  
ATOM   1443  C   ARG A 187     -16.365   2.411   1.833  1.00 94.42           C  
ATOM   1444  CB  ARG A 187     -16.739   2.432  -0.642  1.00 94.42           C  
ATOM   1445  O   ARG A 187     -15.411   1.805   2.324  1.00 94.42           O  
ATOM   1446  CG  ARG A 187     -17.211   1.666  -1.868  1.00 94.42           C  
ATOM   1447  CD  ARG A 187     -16.739   2.321  -3.158  1.00 94.42           C  
ATOM   1448  NE  ARG A 187     -17.159   1.562  -4.333  1.00 94.42           N  
ATOM   1449  NH1 ARG A 187     -18.601   3.186  -5.121  1.00 94.42           N  
ATOM   1450  NH2 ARG A 187     -18.346   1.219  -6.269  1.00 94.42           N  
ATOM   1451  CZ  ARG A 187     -18.034   1.991  -5.238  1.00 94.42           C  
ATOM   1452  N   LEU A 188     -16.814   3.551   2.185  1.00 95.07           N  
ATOM   1453  CA  LEU A 188     -16.143   4.223   3.292  1.00 95.07           C  
ATOM   1454  C   LEU A 188     -16.337   3.452   4.594  1.00 95.07           C  
ATOM   1455  CB  LEU A 188     -16.669   5.652   3.449  1.00 95.07           C  
ATOM   1456  O   LEU A 188     -15.386   3.263   5.356  1.00 95.07           O  
ATOM   1457  CG  LEU A 188     -16.057   6.479   4.581  1.00 95.07           C  
ATOM   1458  CD1 LEU A 188     -14.539   6.524   4.444  1.00 95.07           C  
ATOM   1459  CD2 LEU A 188     -16.640   7.888   4.590  1.00 95.07           C  
ATOM   1460  N   ALA A 189     -17.519   3.045   4.828  1.00 95.62           N  
ATOM   1461  CA  ALA A 189     -17.815   2.274   6.033  1.00 95.62           C  
ATOM   1462  C   ALA A 189     -16.952   1.017   6.105  1.00 95.62           C  
ATOM   1463  CB  ALA A 189     -19.295   1.903   6.077  1.00 95.62           C  
ATOM   1464  O   ALA A 189     -16.364   0.719   7.147  1.00 95.62           O  
ATOM   1465  N   GLN A 190     -16.870   0.307   4.976  1.00 96.12           N  
ATOM   1466  CA  GLN A 190     -16.091  -0.926   4.931  1.00 96.12           C  
ATOM   1467  C   GLN A 190     -14.604  -0.644   5.122  1.00 96.12           C  
ATOM   1468  CB  GLN A 190     -16.321  -1.659   3.609  1.00 96.12           C  
ATOM   1469  O   GLN A 190     -13.920  -1.360   5.857  1.00 96.12           O  
ATOM   1470  CG  GLN A 190     -15.522  -2.948   3.473  1.00 96.12           C  
ATOM   1471  CD  GLN A 190     -15.868  -3.968   4.542  1.00 96.12           C  
ATOM   1472  NE2 GLN A 190     -14.876  -4.746   4.962  1.00 96.12           N  
ATOM   1473  OE1 GLN A 190     -17.017  -4.056   4.986  1.00 96.12           O  
ATOM   1474  N   ALA A 191     -14.087   0.363   4.429  1.00 95.97           N  
ATOM   1475  CA  ALA A 191     -12.682   0.736   4.567  1.00 95.97           C  
ATOM   1476  C   ALA A 191     -12.355   1.121   6.007  1.00 95.97           C  
ATOM   1477  CB  ALA A 191     -12.341   1.885   3.622  1.00 95.97           C  
ATOM   1478  O   ALA A 191     -11.320   0.718   6.544  1.00 95.97           O  
ATOM   1479  N   ALA A 192     -13.227   1.841   6.616  1.00 97.13           N  
ATOM   1480  CA  ALA A 192     -13.029   2.274   7.997  1.00 97.13           C  
ATOM   1481  C   ALA A 192     -13.061   1.086   8.953  1.00 97.13           C  
ATOM   1482  CB  ALA A 192     -14.090   3.299   8.391  1.00 97.13           C  
ATOM   1483  O   ALA A 192     -12.261   1.013   9.890  1.00 97.13           O  
ATOM   1484  N   THR A 193     -13.993   0.190   8.694  1.00 96.81           N  
ATOM   1485  CA  THR A 193     -14.076  -1.018   9.508  1.00 96.81           C  
ATOM   1486  C   THR A 193     -12.777  -1.814   9.429  1.00 96.81           C  
ATOM   1487  CB  THR A 193     -15.254  -1.907   9.069  1.00 96.81           C  
ATOM   1488  O   THR A 193     -12.246  -2.249  10.453  1.00 96.81           O  
ATOM   1489  CG2 THR A 193     -15.309  -3.192   9.889  1.00 96.81           C  
ATOM   1490  OG1 THR A 193     -16.481  -1.188   9.246  1.00 96.81           O  
ATOM   1491  N   TYR A 194     -12.295  -1.942   8.221  1.00 97.13           N  
ATOM   1492  CA  TYR A 194     -11.036  -2.645   8.001  1.00 97.13           C  
ATOM   1493  C   TYR A 194      -9.888  -1.943   8.717  1.00 97.13           C  
ATOM   1494  CB  TYR A 194     -10.731  -2.749   6.504  1.00 97.13           C  
ATOM   1495  O   TYR A 194      -9.118  -2.578   9.442  1.00 97.13           O  
ATOM   1496  CG  TYR A 194      -9.459  -3.499   6.194  1.00 97.13           C  
ATOM   1497  CD1 TYR A 194      -8.229  -2.844   6.167  1.00 97.13           C  
ATOM   1498  CD2 TYR A 194      -9.483  -4.864   5.926  1.00 97.13           C  
ATOM   1499  CE1 TYR A 194      -7.055  -3.532   5.880  1.00 97.13           C  
ATOM   1500  CE2 TYR A 194      -8.315  -5.561   5.637  1.00 97.13           C  
ATOM   1501  OH  TYR A 194      -5.947  -5.573   5.332  1.00 97.13           O  
ATOM   1502  CZ  TYR A 194      -7.107  -4.887   5.617  1.00 97.13           C  
ATOM   1503  N   ALA A 195      -9.761  -0.659   8.544  1.00 96.93           N  
ATOM   1504  CA  ALA A 195      -8.690   0.119   9.161  1.00 96.93           C  
ATOM   1505  C   ALA A 195      -8.767   0.047  10.683  1.00 96.93           C  
ATOM   1506  CB  ALA A 195      -8.751   1.572   8.697  1.00 96.93           C  
ATOM   1507  O   ALA A 195      -7.741  -0.072  11.358  1.00 96.93           O  
ATOM   1508  N   ARG A 196      -9.949   0.147  11.165  1.00 96.89           N  
ATOM   1509  CA  ARG A 196     -10.152   0.044  12.606  1.00 96.89           C  
ATOM   1510  C   ARG A 196      -9.611  -1.276  13.143  1.00 96.89           C  
ATOM   1511  CB  ARG A 196     -11.637   0.182  12.951  1.00 96.89           C  
ATOM   1512  O   ARG A 196      -8.908  -1.300  14.155  1.00 96.89           O  
ATOM   1513  CG  ARG A 196     -11.932   0.114  14.441  1.00 96.89           C  
ATOM   1514  CD  ARG A 196     -13.428   0.104  14.720  1.00 96.89           C  
ATOM   1515  NE  ARG A 196     -14.053  -1.135  14.263  1.00 96.89           N  
ATOM   1516  NH1 ARG A 196     -15.192  -1.529  16.234  1.00 96.89           N  
ATOM   1517  NH2 ARG A 196     -15.389  -2.990  14.479  1.00 96.89           N  
ATOM   1518  CZ  ARG A 196     -14.876  -1.882  14.993  1.00 96.89           C  
ATOM   1519  N   GLU A 197      -9.979  -2.363  12.468  1.00 95.45           N  
ATOM   1520  CA  GLU A 197      -9.518  -3.674  12.916  1.00 95.45           C  
ATOM   1521  C   GLU A 197      -8.000  -3.789  12.820  1.00 95.45           C  
ATOM   1522  CB  GLU A 197     -10.182  -4.786  12.099  1.00 95.45           C  
ATOM   1523  O   GLU A 197      -7.365  -4.423  13.665  1.00 95.45           O  
ATOM   1524  CG  GLU A 197     -11.639  -5.031  12.465  1.00 95.45           C  
ATOM   1525  CD  GLU A 197     -11.841  -5.366  13.934  1.00 95.45           C  
ATOM   1526  OE1 GLU A 197     -12.842  -4.907  14.530  1.00 95.45           O  
ATOM   1527  OE2 GLU A 197     -10.990  -6.093  14.494  1.00 95.45           O  
ATOM   1528  N   ALA A 198      -7.448  -3.208  11.794  1.00 95.01           N  
ATOM   1529  CA  ALA A 198      -5.993  -3.164  11.686  1.00 95.01           C  
ATOM   1530  C   ALA A 198      -5.377  -2.421  12.868  1.00 95.01           C  
ATOM   1531  CB  ALA A 198      -5.576  -2.505  10.373  1.00 95.01           C  
ATOM   1532  O   ALA A 198      -4.381  -2.870  13.441  1.00 95.01           O  
ATOM   1533  N   LEU A 199      -5.982  -1.310  13.275  1.00 95.17           N  
ATOM   1534  CA  LEU A 199      -5.505  -0.505  14.394  1.00 95.17           C  
ATOM   1535  C   LEU A 199      -5.562  -1.295  15.697  1.00 95.17           C  
ATOM   1536  CB  LEU A 199      -6.333   0.777  14.524  1.00 95.17           C  
ATOM   1537  O   LEU A 199      -4.620  -1.259  16.492  1.00 95.17           O  
ATOM   1538  CG  LEU A 199      -5.929   1.734  15.646  1.00 95.17           C  
ATOM   1539  CD1 LEU A 199      -4.503   2.230  15.432  1.00 95.17           C  
ATOM   1540  CD2 LEU A 199      -6.902   2.906  15.726  1.00 95.17           C  
ATOM   1541  N   VAL A 200      -6.595  -2.064  15.847  1.00 91.47           N  
ATOM   1542  CA  VAL A 200      -6.791  -2.855  17.058  1.00 91.47           C  
ATOM   1543  C   VAL A 200      -5.688  -3.904  17.174  1.00 91.47           C  
ATOM   1544  CB  VAL A 200      -8.178  -3.535  17.074  1.00 91.47           C  
ATOM   1545  O   VAL A 200      -5.267  -4.253  18.279  1.00 91.47           O  
ATOM   1546  CG1 VAL A 200      -8.245  -4.599  18.168  1.00 91.47           C  
ATOM   1547  CG2 VAL A 200      -9.280  -2.495  17.268  1.00 91.47           C  
ATOM   1548  N   GLY A 201      -5.249  -4.313  16.073  1.00 87.50           N  
ATOM   1549  CA  GLY A 201      -4.202  -5.322  16.051  1.00 87.50           C  
ATOM   1550  C   GLY A 201      -2.840  -4.777  16.435  1.00 87.50           C  
ATOM   1551  O   GLY A 201      -1.901  -5.542  16.665  1.00 87.50           O  
ATOM   1552  N   LEU A 202      -2.728  -3.436  16.558  1.00 88.64           N  
ATOM   1553  CA  LEU A 202      -1.469  -2.797  16.926  1.00 88.64           C  
ATOM   1554  C   LEU A 202      -1.435  -2.481  18.418  1.00 88.64           C  
ATOM   1555  CB  LEU A 202      -1.263  -1.514  16.117  1.00 88.64           C  
ATOM   1556  O   LEU A 202      -2.323  -1.798  18.933  1.00 88.64           O  
ATOM   1557  CG  LEU A 202      -0.991  -1.691  14.622  1.00 88.64           C  
ATOM   1558  CD1 LEU A 202      -1.041  -0.343  13.910  1.00 88.64           C  
ATOM   1559  CD2 LEU A 202       0.358  -2.368  14.401  1.00 88.64           C  
ATOM   1560  N   PRO A 203      -0.480  -3.009  19.150  1.00 81.76           N  
ATOM   1561  CA  PRO A 203      -0.393  -2.663  20.570  1.00 81.76           C  
ATOM   1562  C   PRO A 203      -0.106  -1.180  20.799  1.00 81.76           C  
ATOM   1563  CB  PRO A 203       0.766  -3.527  21.074  1.00 81.76           C  
ATOM   1564  O   PRO A 203       0.614  -0.558  20.014  1.00 81.76           O  
ATOM   1565  CG  PRO A 203       1.565  -3.845  19.852  1.00 81.76           C  
ATOM   1566  CD  PRO A 203       0.663  -3.751  18.655  1.00 81.76           C  
ATOM   1567  N   ASN A 204      -0.918  -0.580  21.675  1.00 85.89           N  
ATOM   1568  CA  ASN A 204      -0.617   0.789  22.082  1.00 85.89           C  
ATOM   1569  C   ASN A 204       0.444   0.827  23.178  1.00 85.89           C  
ATOM   1570  CB  ASN A 204      -1.888   1.502  22.548  1.00 85.89           C  
ATOM   1571  O   ASN A 204       0.990  -0.211  23.555  1.00 85.89           O  
ATOM   1572  CG  ASN A 204      -2.574   0.784  23.694  1.00 85.89           C  
ATOM   1573  ND2 ASN A 204      -3.899   0.855  23.730  1.00 85.89           N  
ATOM   1574  OD1 ASN A 204      -1.918   0.172  24.540  1.00 85.89           O  
ATOM   1575  N   ASN A 205       1.099   2.028  23.434  1.00 82.90           N  
ATOM   1576  CA  ASN A 205       2.182   2.175  24.401  1.00 82.90           C  
ATOM   1577  C   ASN A 205       1.662   2.128  25.835  1.00 82.90           C  
ATOM   1578  CB  ASN A 205       2.948   3.476  24.156  1.00 82.90           C  
ATOM   1579  O   ASN A 205       2.383   2.474  26.772  1.00 82.90           O  
ATOM   1580  CG  ASN A 205       2.076   4.706  24.314  1.00 82.90           C  
ATOM   1581  ND2 ASN A 205       2.694   5.881  24.279  1.00 82.90           N  
ATOM   1582  OD1 ASN A 205       0.856   4.602  24.467  1.00 82.90           O  
ATOM   1583  N   GLU A 206       0.398   1.691  25.985  1.00 77.06           N  
ATOM   1584  CA  GLU A 206      -0.133   1.641  27.344  1.00 77.06           C  
ATOM   1585  C   GLU A 206       0.446   0.462  28.120  1.00 77.06           C  
ATOM   1586  CB  GLU A 206      -1.661   1.557  27.322  1.00 77.06           C  
ATOM   1587  O   GLU A 206       0.500  -0.658  27.607  1.00 77.06           O  
ATOM   1588  CG  GLU A 206      -2.307   1.740  28.688  1.00 77.06           C  
ATOM   1589  CD  GLU A 206      -3.827   1.741  28.638  1.00 77.06           C  
ATOM   1590  OE1 GLU A 206      -4.466   2.192  29.616  1.00 77.06           O  
ATOM   1591  OE2 GLU A 206      -4.383   1.288  27.613  1.00 77.06           O  
ATOM   1592  N   SER A 207       1.043   0.852  29.314  1.00 70.31           N  
ATOM   1593  CA  SER A 207       1.541  -0.185  30.212  1.00 70.31           C  
ATOM   1594  C   SER A 207       0.396  -0.999  30.806  1.00 70.31           C  
ATOM   1595  CB  SER A 207       2.375   0.433  31.335  1.00 70.31           C  
ATOM   1596  O   SER A 207      -0.749  -0.544  30.829  1.00 70.31           O  
ATOM   1597  OG  SER A 207       1.552   1.164  32.228  1.00 70.31           O  
ATOM   1598  N   SER A 208       0.563  -2.303  31.098  1.00 66.84           N  
ATOM   1599  CA  SER A 208      -0.411  -3.185  31.733  1.00 66.84           C  
ATOM   1600  C   SER A 208      -0.983  -2.555  32.999  1.00 66.84           C  
ATOM   1601  CB  SER A 208       0.225  -4.535  32.068  1.00 66.84           C  
ATOM   1602  O   SER A 208      -2.176  -2.686  33.279  1.00 66.84           O  
ATOM   1603  OG  SER A 208       0.754  -5.144  30.903  1.00 66.84           O  
ATOM   1604  N   TYR A 209      -0.140  -1.846  33.682  1.00 64.18           N  
ATOM   1605  CA  TYR A 209      -0.541  -1.201  34.928  1.00 64.18           C  
ATOM   1606  C   TYR A 209      -1.558  -0.097  34.668  1.00 64.18           C  
ATOM   1607  CB  TYR A 209       0.680  -0.626  35.653  1.00 64.18           C  
ATOM   1608  O   TYR A 209      -2.592  -0.026  35.337  1.00 64.18           O  
ATOM   1609  CG  TYR A 209       0.348   0.036  36.968  1.00 64.18           C  
ATOM   1610  CD1 TYR A 209       0.282   1.423  37.074  1.00 64.18           C  
ATOM   1611  CD2 TYR A 209       0.102  -0.724  38.107  1.00 64.18           C  
ATOM   1612  CE1 TYR A 209      -0.021   2.038  38.285  1.00 64.18           C  
ATOM   1613  CE2 TYR A 209      -0.202  -0.120  39.322  1.00 64.18           C  
ATOM   1614  OH  TYR A 209      -0.562   1.863  40.602  1.00 64.18           O  
ATOM   1615  CZ  TYR A 209      -0.262   1.260  39.401  1.00 64.18           C  
ATOM   1616  N   HIS A 210      -1.278   0.751  33.691  1.00 68.33           N  
ATOM   1617  CA  HIS A 210      -2.187   1.841  33.354  1.00 68.33           C  
ATOM   1618  C   HIS A 210      -3.507   1.309  32.808  1.00 68.33           C  
ATOM   1619  CB  HIS A 210      -1.539   2.783  32.337  1.00 68.33           C  
ATOM   1620  O   HIS A 210      -4.570   1.871  33.083  1.00 68.33           O  
ATOM   1621  CG  HIS A 210      -0.549   3.727  32.939  1.00 68.33           C  
ATOM   1622  CD2 HIS A 210       0.762   3.933  32.669  1.00 68.33           C  
ATOM   1623  ND1 HIS A 210      -0.875   4.599  33.956  1.00 68.33           N  
ATOM   1624  CE1 HIS A 210       0.196   5.303  34.284  1.00 68.33           C  
ATOM   1625  NE2 HIS A 210       1.202   4.918  33.518  1.00 68.33           N  
ATOM   1626  N   ALA A 211      -3.429   0.249  32.005  1.00 67.87           N  
ATOM   1627  CA  ALA A 211      -4.644  -0.395  31.512  1.00 67.87           C  
ATOM   1628  C   ALA A 211      -5.517  -0.876  32.668  1.00 67.87           C  
ATOM   1629  CB  ALA A 211      -4.292  -1.563  30.594  1.00 67.87           C  
ATOM   1630  O   ALA A 211      -6.736  -0.693  32.652  1.00 67.87           O  
ATOM   1631  N   PHE A 212      -4.897  -1.512  33.647  1.00 67.37           N  
ATOM   1632  CA  PHE A 212      -5.580  -2.005  34.836  1.00 67.37           C  
ATOM   1633  C   PHE A 212      -6.253  -0.862  35.588  1.00 67.37           C  
ATOM   1634  CB  PHE A 212      -4.598  -2.733  35.759  1.00 67.37           C  
ATOM   1635  O   PHE A 212      -7.421  -0.965  35.967  1.00 67.37           O  
ATOM   1636  CG  PHE A 212      -5.195  -3.148  37.077  1.00 67.37           C  
ATOM   1637  CD1 PHE A 212      -4.988  -2.386  38.220  1.00 67.37           C  
ATOM   1638  CD2 PHE A 212      -5.965  -4.300  37.171  1.00 67.37           C  
ATOM   1639  CE1 PHE A 212      -5.540  -2.767  39.441  1.00 67.37           C  
ATOM   1640  CE2 PHE A 212      -6.520  -4.687  38.388  1.00 67.37           C  
ATOM   1641  CZ  PHE A 212      -6.306  -3.920  39.521  1.00 67.37           C  
ATOM   1642  N   LEU A 213      -5.484   0.191  35.860  1.00 67.41           N  
ATOM   1643  CA  LEU A 213      -6.006   1.329  36.609  1.00 67.41           C  
ATOM   1644  C   LEU A 213      -7.209   1.941  35.899  1.00 67.41           C  
ATOM   1645  CB  LEU A 213      -4.918   2.389  36.801  1.00 67.41           C  
ATOM   1646  O   LEU A 213      -8.184   2.332  36.546  1.00 67.41           O  
ATOM   1647  CG  LEU A 213      -3.848   2.079  37.849  1.00 67.41           C  
ATOM   1648  CD1 LEU A 213      -2.771   3.159  37.842  1.00 67.41           C  
ATOM   1649  CD2 LEU A 213      -4.475   1.952  39.233  1.00 67.41           C  
ATOM   1650  N   ARG A 214      -7.240   2.016  34.670  1.00 70.77           N  
ATOM   1651  CA  ARG A 214      -8.356   2.561  33.903  1.00 70.77           C  
ATOM   1652  C   ARG A 214      -9.595   1.684  34.039  1.00 70.77           C  
ATOM   1653  CB  ARG A 214      -7.975   2.705  32.428  1.00 70.77           C  
ATOM   1654  O   ARG A 214     -10.701   2.189  34.245  1.00 70.77           O  
ATOM   1655  CG  ARG A 214      -9.028   3.407  31.585  1.00 70.77           C  
ATOM   1656  CD  ARG A 214      -8.578   3.571  30.141  1.00 70.77           C  
ATOM   1657  NE  ARG A 214      -8.340   2.280  29.500  1.00 70.77           N  
ATOM   1658  NH1 ARG A 214      -8.428   3.101  27.343  1.00 70.77           N  
ATOM   1659  NH2 ARG A 214      -8.053   0.870  27.711  1.00 70.77           N  
ATOM   1660  CZ  ARG A 214      -8.274   2.087  28.186  1.00 70.77           C  
ATOM   1661  N   HIS A 215      -9.349   0.424  33.792  1.00 71.65           N  
ATOM   1662  CA  HIS A 215     -10.479  -0.489  33.922  1.00 71.65           C  
ATOM   1663  C   HIS A 215     -11.045  -0.466  35.338  1.00 71.65           C  
ATOM   1664  CB  HIS A 215     -10.063  -1.913  33.547  1.00 71.65           C  
ATOM   1665  O   HIS A 215     -12.263  -0.512  35.525  1.00 71.65           O  
ATOM   1666  CG  HIS A 215      -9.849  -2.107  32.079  1.00 71.65           C  
ATOM   1667  CD2 HIS A 215      -8.754  -2.499  31.385  1.00 71.65           C  
ATOM   1668  ND1 HIS A 215     -10.840  -1.888  31.147  1.00 71.65           N  
ATOM   1669  CE1 HIS A 215     -10.362  -2.138  29.939  1.00 71.65           C  
ATOM   1670  NE2 HIS A 215      -9.099  -2.510  30.056  1.00 71.65           N  
ATOM   1671  N   ALA A 216     -10.109  -0.368  36.277  1.00 67.85           N  
ATOM   1672  CA  ALA A 216     -10.527  -0.273  37.673  1.00 67.85           C  
ATOM   1673  C   ALA A 216     -11.351   0.988  37.915  1.00 67.85           C  
ATOM   1674  CB  ALA A 216      -9.310  -0.295  38.595  1.00 67.85           C  
ATOM   1675  O   ALA A 216     -12.359   0.952  38.625  1.00 67.85           O  
ATOM   1676  N   TYR A 217     -10.829   2.087  37.287  1.00 70.28           N  
ATOM   1677  CA  TYR A 217     -11.535   3.358  37.396  1.00 70.28           C  
ATOM   1678  C   TYR A 217     -12.923   3.266  36.773  1.00 70.28           C  
ATOM   1679  CB  TYR A 217     -10.734   4.477  36.724  1.00 70.28           C  
ATOM   1680  O   TYR A 217     -13.903   3.740  37.352  1.00 70.28           O  
ATOM   1681  CG  TYR A 217     -11.404   5.828  36.791  1.00 70.28           C  
ATOM   1682  CD1 TYR A 217     -12.061   6.358  35.682  1.00 70.28           C  
ATOM   1683  CD2 TYR A 217     -11.382   6.578  37.962  1.00 70.28           C  
ATOM   1684  CE1 TYR A 217     -12.678   7.603  35.739  1.00 70.28           C  
ATOM   1685  CE2 TYR A 217     -11.995   7.824  38.030  1.00 70.28           C  
ATOM   1686  OH  TYR A 217     -13.250   9.561  36.977  1.00 70.28           O  
ATOM   1687  CZ  TYR A 217     -12.641   8.327  36.916  1.00 70.28           C  
ATOM   1688  N   THR A 218     -13.189   2.742  35.597  1.00 68.69           N  
ATOM   1689  CA  THR A 218     -14.470   2.582  34.918  1.00 68.69           C  
ATOM   1690  C   THR A 218     -15.424   1.734  35.754  1.00 68.69           C  
ATOM   1691  CB  THR A 218     -14.290   1.938  33.530  1.00 68.69           C  
ATOM   1692  O   THR A 218     -16.612   2.046  35.858  1.00 68.69           O  
ATOM   1693  CG2 THR A 218     -15.602   1.930  32.753  1.00 68.69           C  
ATOM   1694  OG1 THR A 218     -13.313   2.681  32.789  1.00 68.69           O  
ATOM   1695  N   ILE A 219     -14.911   0.745  36.420  1.00 62.23           N  
ATOM   1696  CA  ILE A 219     -15.708  -0.112  37.291  1.00 62.23           C  
ATOM   1697  C   ILE A 219     -16.169   0.678  38.513  1.00 62.23           C  
ATOM   1698  CB  ILE A 219     -14.917  -1.365  37.729  1.00 62.23           C  
ATOM   1699  O   ILE A 219     -17.331   0.590  38.916  1.00 62.23           O  
ATOM   1700  CG1 ILE A 219     -14.636  -2.268  36.523  1.00 62.23           C  
ATOM   1701  CG2 ILE A 219     -15.674  -2.127  38.820  1.00 62.23           C  
ATOM   1702  CD1 ILE A 219     -13.727  -3.450  36.832  1.00 62.23           C  
ATOM   1703  N   ALA A 220     -15.085   1.281  39.056  1.00 67.31           N  
ATOM   1704  CA  ALA A 220     -15.411   2.065  40.244  1.00 67.31           C  
ATOM   1705  C   ALA A 220     -16.486   3.104  39.937  1.00 67.31           C  
ATOM   1706  CB  ALA A 220     -14.160   2.745  40.793  1.00 67.31           C  
ATOM   1707  O   ALA A 220     -17.403   3.313  40.735  1.00 67.31           O  
ATOM   1708  N   GLN A 221     -16.371   3.695  38.733  1.00 68.43           N  
ATOM   1709  CA  GLN A 221     -17.386   4.657  38.315  1.00 68.43           C  
ATOM   1710  C   GLN A 221     -18.734   3.974  38.100  1.00 68.43           C  
ATOM   1711  CB  GLN A 221     -16.951   5.375  37.036  1.00 68.43           C  
ATOM   1712  O   GLN A 221     -19.776   4.514  38.477  1.00 68.43           O  
ATOM   1713  CG  GLN A 221     -16.016   6.551  37.279  1.00 68.43           C  
ATOM   1714  CD  GLN A 221     -15.698   7.321  36.011  1.00 68.43           C  
ATOM   1715  NE2 GLN A 221     -15.034   8.462  36.160  1.00 68.43           N  
ATOM   1716  OE1 GLN A 221     -16.047   6.893  34.906  1.00 68.43           O  
ATOM   1717  N   GLY A 222     -18.676   2.801  37.399  1.00 59.74           N  
ATOM   1718  CA  GLY A 222     -19.896   2.032  37.215  1.00 59.74           C  
ATOM   1719  C   GLY A 222     -20.529   1.595  38.522  1.00 59.74           C  
ATOM   1720  O   GLY A 222     -21.745   1.700  38.696  1.00 59.74           O  
ATOM   1721  N   ALA A 223     -19.680   1.132  39.492  1.00 65.47           N  
ATOM   1722  CA  ALA A 223     -20.153   0.705  40.806  1.00 65.47           C  
ATOM   1723  C   ALA A 223     -20.713   1.884  41.597  1.00 65.47           C  
ATOM   1724  CB  ALA A 223     -19.026   0.032  41.585  1.00 65.47           C  
ATOM   1725  O   ALA A 223     -21.734   1.754  42.277  1.00 65.47           O  
ATOM   1726  N   ALA A 224     -20.013   2.983  41.480  1.00 68.27           N  
ATOM   1727  CA  ALA A 224     -20.482   4.197  42.143  1.00 68.27           C  
ATOM   1728  C   ALA A 224     -21.835   4.635  41.590  1.00 68.27           C  
ATOM   1729  CB  ALA A 224     -19.458   5.318  41.987  1.00 68.27           C  
ATOM   1730  O   ALA A 224     -22.709   5.071  42.343  1.00 68.27           O  
ATOM   1731  N   LYS A 225     -22.037   4.528  40.281  1.00 62.55           N  
ATOM   1732  CA  LYS A 225     -23.312   4.885  39.665  1.00 62.55           C  
ATOM   1733  C   LYS A 225     -24.418   3.924  40.094  1.00 62.55           C  
ATOM   1734  CB  LYS A 225     -23.188   4.893  38.141  1.00 62.55           C  
ATOM   1735  O   LYS A 225     -25.548   4.345  40.348  1.00 62.55           O  
ATOM   1736  CG  LYS A 225     -22.452   6.105  37.587  1.00 62.55           C  
ATOM   1737  CD  LYS A 225     -22.415   6.088  36.064  1.00 62.55           C  
ATOM   1738  CE  LYS A 225     -21.609   7.255  35.510  1.00 62.55           C  
ATOM   1739  NZ  LYS A 225     -21.512   7.205  34.021  1.00 62.55           N  
ATOM   1740  N   VAL A 226     -24.072   2.622  40.205  1.00 59.91           N  
ATOM   1741  CA  VAL A 226     -25.032   1.621  40.656  1.00 59.91           C  
ATOM   1742  C   VAL A 226     -25.346   1.835  42.135  1.00 59.91           C  
ATOM   1743  CB  VAL A 226     -24.507   0.186  40.425  1.00 59.91           C  
ATOM   1744  O   VAL A 226     -26.504   1.747  42.550  1.00 59.91           O  
ATOM   1745  CG1 VAL A 226     -25.446  -0.841  41.056  1.00 59.91           C  
ATOM   1746  CG2 VAL A 226     -24.338  -0.086  38.932  1.00 59.91           C  
ATOM   1747  N   ALA A 227     -24.338   2.162  42.972  1.00 61.91           N  
ATOM   1748  CA  ALA A 227     -24.531   2.385  44.402  1.00 61.91           C  
ATOM   1749  C   ALA A 227     -25.352   3.646  44.654  1.00 61.91           C  
ATOM   1750  CB  ALA A 227     -23.183   2.480  45.113  1.00 61.91           C  
ATOM   1751  O   ALA A 227     -26.149   3.698  45.594  1.00 61.91           O  
ATOM   1752  N   GLY A 228     -25.166   4.619  43.718  1.00 56.32           N  
ATOM   1753  CA  GLY A 228     -25.989   5.811  43.851  1.00 56.32           C  
ATOM   1754  C   GLY A 228     -27.413   5.608  43.371  1.00 56.32           C  
ATOM   1755  O   GLY A 228     -28.342   6.234  43.886  1.00 56.32           O  
ATOM   1756  N   ALA A 229     -27.640   4.661  42.500  1.00 50.36           N  
ATOM   1757  CA  ALA A 229     -28.973   4.416  41.955  1.00 50.36           C  
ATOM   1758  C   ALA A 229     -29.809   3.567  42.909  1.00 50.36           C  
ATOM   1759  CB  ALA A 229     -28.873   3.735  40.592  1.00 50.36           C  
ATOM   1760  O   ALA A 229     -31.031   3.718  42.975  1.00 50.36           O  
ATOM   1761  N   VAL A 230     -29.215   2.753  43.781  1.00 52.62           N  
ATOM   1762  CA  VAL A 230     -29.951   1.790  44.593  1.00 52.62           C  
ATOM   1763  C   VAL A 230     -30.650   2.511  45.743  1.00 52.62           C  
ATOM   1764  CB  VAL A 230     -29.023   0.684  45.143  1.00 52.62           C  
ATOM   1765  O   VAL A 230     -31.826   2.259  46.019  1.00 52.62           O  
ATOM   1766  CG1 VAL A 230     -29.781  -0.228  46.107  1.00 52.62           C  
ATOM   1767  CG2 VAL A 230     -28.423  -0.127  43.996  1.00 52.62           C  
ATOM   1768  N   PRO A 231     -30.131   3.601  46.273  1.00 50.26           N  
ATOM   1769  CA  PRO A 231     -30.982   4.210  47.298  1.00 50.26           C  
ATOM   1770  C   PRO A 231     -31.976   5.214  46.719  1.00 50.26           C  
ATOM   1771  CB  PRO A 231     -29.979   4.907  48.221  1.00 50.26           C  
ATOM   1772  O   PRO A 231     -33.043   5.436  47.298  1.00 50.26           O  
ATOM   1773  CG  PRO A 231     -28.653   4.718  47.556  1.00 50.26           C  
ATOM   1774  CD  PRO A 231     -28.848   3.862  46.338  1.00 50.26           C  
ATOM   1775  N   THR A 232     -31.787   5.679  45.414  1.00 64.67           N  
ATOM   1776  CA  THR A 232     -32.720   6.665  44.880  1.00 64.67           C  
ATOM   1777  C   THR A 232     -33.750   5.999  43.972  1.00 64.67           C  
ATOM   1778  CB  THR A 232     -31.981   7.768  44.100  1.00 64.67           C  
ATOM   1779  O   THR A 232     -34.713   6.638  43.543  1.00 64.67           O  
ATOM   1780  CG2 THR A 232     -31.062   8.569  45.016  1.00 64.67           C  
ATOM   1781  OG1 THR A 232     -31.197   7.168  43.061  1.00 64.67           O  
ATOM   1782  N   MET A 233     -33.727   4.612  43.782  1.00 51.70           N  
ATOM   1783  CA  MET A 233     -34.638   3.899  42.891  1.00 51.70           C  
ATOM   1784  C   MET A 233     -34.788   4.634  41.563  1.00 51.70           C  
ATOM   1785  CB  MET A 233     -36.008   3.726  43.550  1.00 51.70           C  
ATOM   1786  O   MET A 233     -35.906   4.878  41.107  1.00 51.70           O  
ATOM   1787  CG  MET A 233     -36.049   2.627  44.600  1.00 51.70           C  
ATOM   1788  SD  MET A 233     -37.762   2.178  45.081  1.00 51.70           S  
ATOM   1789  CE  MET A 233     -37.429   0.751  46.151  1.00 51.70           C  
ATOM   1790  N   ASP A 234     -33.865   5.383  41.123  1.00 55.85           N  
ATOM   1791  CA  ASP A 234     -33.857   6.079  39.840  1.00 55.85           C  
ATOM   1792  C   ASP A 234     -33.417   5.148  38.713  1.00 55.85           C  
ATOM   1793  CB  ASP A 234     -32.941   7.304  39.899  1.00 55.85           C  
ATOM   1794  O   ASP A 234     -32.232   4.833  38.588  1.00 55.85           O  
ATOM   1795  CG  ASP A 234     -33.118   8.234  38.712  1.00 55.85           C  
ATOM   1796  OD1 ASP A 234     -33.712   7.818  37.694  1.00 55.85           O  
ATOM   1797  OD2 ASP A 234     -32.656   9.393  38.794  1.00 55.85           O  
ATOM   1798  N   LEU A 235     -34.257   4.420  38.035  1.00 48.26           N  
ATOM   1799  CA  LEU A 235     -34.099   3.461  36.947  1.00 48.26           C  
ATOM   1800  C   LEU A 235     -33.296   4.066  35.800  1.00 48.26           C  
ATOM   1801  CB  LEU A 235     -35.466   2.997  36.439  1.00 48.26           C  
ATOM   1802  O   LEU A 235     -32.551   3.360  35.118  1.00 48.26           O  
ATOM   1803  CG  LEU A 235     -35.500   1.648  35.719  1.00 48.26           C  
ATOM   1804  CD1 LEU A 235     -35.440   0.506  36.728  1.00 48.26           C  
ATOM   1805  CD2 LEU A 235     -36.749   1.535  34.851  1.00 48.26           C  
ATOM   1806  N   SER A 236     -33.318   5.431  35.687  1.00 61.87           N  
ATOM   1807  CA  SER A 236     -32.551   6.098  34.640  1.00 61.87           C  
ATOM   1808  C   SER A 236     -31.054   6.023  34.919  1.00 61.87           C  
ATOM   1809  CB  SER A 236     -32.981   7.560  34.510  1.00 61.87           C  
ATOM   1810  O   SER A 236     -30.257   5.804  34.004  1.00 61.87           O  
ATOM   1811  OG  SER A 236     -32.673   8.282  35.690  1.00 61.87           O  
ATOM   1812  N   LYS A 237     -30.633   6.007  36.206  1.00 51.84           N  
ATOM   1813  CA  LYS A 237     -29.230   5.927  36.602  1.00 51.84           C  
ATOM   1814  C   LYS A 237     -28.698   4.504  36.457  1.00 51.84           C  
ATOM   1815  CB  LYS A 237     -29.050   6.409  38.042  1.00 51.84           C  
ATOM   1816  O   LYS A 237     -27.527   4.303  36.128  1.00 51.84           O  
ATOM   1817  CG  LYS A 237     -29.158   7.918  38.208  1.00 51.84           C  
ATOM   1818  CD  LYS A 237     -28.755   8.357  39.610  1.00 51.84           C  
ATOM   1819  CE  LYS A 237     -28.854   9.868  39.774  1.00 51.84           C  
ATOM   1820  NZ  LYS A 237     -28.458  10.303  41.147  1.00 51.84           N  
ATOM   1821  N   LEU A 238     -29.533   3.524  36.653  1.00 45.93           N  
ATOM   1822  CA  LEU A 238     -29.224   2.110  36.463  1.00 45.93           C  
ATOM   1823  C   LEU A 238     -28.999   1.797  34.987  1.00 45.93           C  
ATOM   1824  CB  LEU A 238     -30.352   1.236  37.016  1.00 45.93           C  
ATOM   1825  O   LEU A 238     -28.064   1.073  34.638  1.00 45.93           O  
ATOM   1826  CG  LEU A 238     -30.030  -0.247  37.204  1.00 45.93           C  
ATOM   1827  CD1 LEU A 238     -29.828  -0.562  38.683  1.00 45.93           C  
ATOM   1828  CD2 LEU A 238     -31.138  -1.114  36.614  1.00 45.93           C  
ATOM   1829  N   MET A 239     -29.863   2.486  34.150  1.00 57.62           N  
ATOM   1830  CA  MET A 239     -29.722   2.287  32.710  1.00 57.62           C  
ATOM   1831  C   MET A 239     -28.446   2.944  32.192  1.00 57.62           C  
ATOM   1832  CB  MET A 239     -30.936   2.847  31.968  1.00 57.62           C  
ATOM   1833  O   MET A 239     -27.803   2.424  31.279  1.00 57.62           O  
ATOM   1834  CG  MET A 239     -32.196   2.013  32.136  1.00 57.62           C  
ATOM   1835  SD  MET A 239     -32.084   0.392  31.284  1.00 57.62           S  
ATOM   1836  CE  MET A 239     -32.649   0.863  29.625  1.00 57.62           C  
ATOM   1837  N   ASP A 240     -28.045   3.950  32.870  1.00 59.44           N  
ATOM   1838  CA  ASP A 240     -26.805   4.614  32.481  1.00 59.44           C  
ATOM   1839  C   ASP A 240     -25.587   3.813  32.936  1.00 59.44           C  
ATOM   1840  CB  ASP A 240     -26.749   6.030  33.060  1.00 59.44           C  
ATOM   1841  O   ASP A 240     -24.517   3.903  32.330  1.00 59.44           O  
ATOM   1842  CG  ASP A 240     -27.608   7.019  32.291  1.00 59.44           C  
ATOM   1843  OD1 ASP A 240     -27.996   6.723  31.140  1.00 59.44           O  
ATOM   1844  OD2 ASP A 240     -27.897   8.104  32.840  1.00 59.44           O  
ATOM   1845  N   ALA A 241     -25.723   2.875  33.881  1.00 54.51           N  
ATOM   1846  CA  ALA A 241     -24.613   2.102  34.433  1.00 54.51           C  
ATOM   1847  C   ALA A 241     -24.406   0.806  33.654  1.00 54.51           C  
ATOM   1848  CB  ALA A 241     -24.859   1.798  35.909  1.00 54.51           C  
ATOM   1849  O   ALA A 241     -23.335   0.199  33.721  1.00 54.51           O  
ATOM   1850  N   ILE A 242     -25.394   0.378  32.911  1.00 53.59           N  
ATOM   1851  CA  ILE A 242     -25.442  -0.938  32.284  1.00 53.59           C  
ATOM   1852  C   ILE A 242     -24.341  -1.049  31.232  1.00 53.59           C  
ATOM   1853  CB  ILE A 242     -26.822  -1.211  31.646  1.00 53.59           C  
ATOM   1854  O   ILE A 242     -23.628  -2.053  31.173  1.00 53.59           O  
ATOM   1855  CG1 ILE A 242     -27.881  -1.420  32.734  1.00 53.59           C  
ATOM   1856  CG2 ILE A 242     -26.754  -2.420  30.708  1.00 53.59           C  
ATOM   1857  CD1 ILE A 242     -29.293  -1.610  32.196  1.00 53.59           C  
ATOM   1858  N   PRO A 243     -24.049  -0.003  30.505  1.00 56.46           N  
ATOM   1859  CA  PRO A 243     -22.936  -0.145  29.564  1.00 56.46           C  
ATOM   1860  C   PRO A 243     -21.588  -0.306  30.264  1.00 56.46           C  
ATOM   1861  CB  PRO A 243     -22.983   1.159  28.763  1.00 56.46           C  
ATOM   1862  O   PRO A 243     -20.722  -1.041  29.782  1.00 56.46           O  
ATOM   1863  CG  PRO A 243     -24.315   1.756  29.083  1.00 56.46           C  
ATOM   1864  CD  PRO A 243     -24.832   1.122  30.343  1.00 56.46           C  
ATOM   1865  N   ASP A 244     -21.442   0.317  31.446  1.00 54.62           N  
ATOM   1866  CA  ASP A 244     -20.197   0.242  32.206  1.00 54.62           C  
ATOM   1867  C   ASP A 244     -20.021  -1.137  32.837  1.00 54.62           C  
ATOM   1868  CB  ASP A 244     -20.163   1.324  33.287  1.00 54.62           C  
ATOM   1869  O   ASP A 244     -18.905  -1.657  32.904  1.00 54.62           O  
ATOM   1870  CG  ASP A 244     -20.027   2.726  32.720  1.00 54.62           C  
ATOM   1871  OD1 ASP A 244     -19.475   2.884  31.609  1.00 54.62           O  
ATOM   1872  OD2 ASP A 244     -20.474   3.682  33.390  1.00 54.62           O  
ATOM   1873  N   LEU A 245     -21.155  -1.917  33.129  1.00 54.12           N  
ATOM   1874  CA  LEU A 245     -21.106  -3.242  33.737  1.00 54.12           C  
ATOM   1875  C   LEU A 245     -20.925  -4.321  32.675  1.00 54.12           C  
ATOM   1876  CB  LEU A 245     -22.381  -3.510  34.541  1.00 54.12           C  
ATOM   1877  O   LEU A 245     -20.370  -5.386  32.955  1.00 54.12           O  
ATOM   1878  CG  LEU A 245     -22.301  -3.250  36.046  1.00 54.12           C  
ATOM   1879  CD1 LEU A 245     -23.432  -2.326  36.485  1.00 54.12           C  
ATOM   1880  CD2 LEU A 245     -22.347  -4.564  36.820  1.00 54.12           C  
ATOM   1881  N   MET A 246     -21.432  -4.020  31.455  1.00 56.91           N  
ATOM   1882  CA  MET A 246     -21.242  -4.977  30.369  1.00 56.91           C  
ATOM   1883  C   MET A 246     -19.763  -5.135  30.034  1.00 56.91           C  
ATOM   1884  CB  MET A 246     -22.016  -4.539  29.124  1.00 56.91           C  
ATOM   1885  O   MET A 246     -19.358  -6.142  29.450  1.00 56.91           O  
ATOM   1886  CG  MET A 246     -23.510  -4.805  29.206  1.00 56.91           C  
ATOM   1887  SD  MET A 246     -24.335  -4.692  27.571  1.00 56.91           S  
ATOM   1888  CE  MET A 246     -26.065  -4.923  28.069  1.00 56.91           C  
ATOM   1889  N   ASN A 247     -18.964  -4.289  30.538  1.00 55.24           N  
ATOM   1890  CA  ASN A 247     -17.533  -4.422  30.286  1.00 55.24           C  
ATOM   1891  C   ASN A 247     -16.837  -5.198  31.400  1.00 55.24           C  
ATOM   1892  CB  ASN A 247     -16.888  -3.045  30.114  1.00 55.24           C  
ATOM   1893  O   ASN A 247     -15.613  -5.338  31.394  1.00 55.24           O  
ATOM   1894  CG  ASN A 247     -17.264  -2.383  28.803  1.00 55.24           C  
ATOM   1895  ND2 ASN A 247     -17.286  -1.056  28.793  1.00 55.24           N  
ATOM   1896  OD1 ASN A 247     -17.532  -3.060  27.806  1.00 55.24           O  
ATOM   1897  N   VAL A 248     -17.536  -5.731  32.405  1.00 51.36           N  
ATOM   1898  CA  VAL A 248     -17.035  -6.388  33.608  1.00 51.36           C  
ATOM   1899  C   VAL A 248     -16.388  -7.721  33.237  1.00 51.36           C  
ATOM   1900  CB  VAL A 248     -18.159  -6.611  34.643  1.00 51.36           C  
ATOM   1901  O   VAL A 248     -15.318  -8.062  33.746  1.00 51.36           O  
ATOM   1902  CG1 VAL A 248     -17.658  -7.460  35.811  1.00 51.36           C  
ATOM   1903  CG2 VAL A 248     -18.695  -5.271  35.144  1.00 51.36           C  
ATOM   1904  N   PRO A 249     -16.947  -8.486  32.233  1.00 52.62           N  
ATOM   1905  CA  PRO A 249     -16.234  -9.707  31.850  1.00 52.62           C  
ATOM   1906  C   PRO A 249     -14.852  -9.425  31.265  1.00 52.62           C  
ATOM   1907  CB  PRO A 249     -17.153 -10.337  30.799  1.00 52.62           C  
ATOM   1908  O   PRO A 249     -13.908 -10.182  31.509  1.00 52.62           O  
ATOM   1909  CG  PRO A 249     -18.461  -9.632  30.965  1.00 52.62           C  
ATOM   1910  CD  PRO A 249     -18.216  -8.331  31.674  1.00 52.62           C  
ATOM   1911  N   ASP A 250     -14.717  -8.365  30.447  1.00 51.05           N  
ATOM   1912  CA  ASP A 250     -13.414  -7.989  29.907  1.00 51.05           C  
ATOM   1913  C   ASP A 250     -12.440  -7.624  31.025  1.00 51.05           C  
ATOM   1914  CB  ASP A 250     -13.555  -6.819  28.930  1.00 51.05           C  
ATOM   1915  O   ASP A 250     -11.249  -7.933  30.944  1.00 51.05           O  
ATOM   1916  CG  ASP A 250     -14.191  -7.221  27.611  1.00 51.05           C  
ATOM   1917  OD1 ASP A 250     -14.132  -8.414  27.244  1.00 51.05           O  
ATOM   1918  OD2 ASP A 250     -14.753  -6.335  26.931  1.00 51.05           O  
ATOM   1919  N   LEU A 251     -12.858  -7.183  32.190  1.00 47.94           N  
ATOM   1920  CA  LEU A 251     -12.086  -6.822  33.374  1.00 47.94           C  
ATOM   1921  C   LEU A 251     -11.700  -8.064  34.171  1.00 47.94           C  
ATOM   1922  CB  LEU A 251     -12.882  -5.860  34.260  1.00 47.94           C  
ATOM   1923  O   LEU A 251     -10.562  -8.183  34.630  1.00 47.94           O  
ATOM   1924  CG  LEU A 251     -12.106  -5.176  35.386  1.00 47.94           C  
ATOM   1925  CD1 LEU A 251     -11.442  -3.902  34.874  1.00 47.94           C  
ATOM   1926  CD2 LEU A 251     -13.028  -4.869  36.561  1.00 47.94           C  
ATOM   1927  N   ILE A 252     -12.748  -9.034  34.397  1.00 53.41           N  
ATOM   1928  CA  ILE A 252     -12.406 -10.283  35.068  1.00 53.41           C  
ATOM   1929  C   ILE A 252     -11.297 -10.996  34.297  1.00 53.41           C  
ATOM   1930  CB  ILE A 252     -13.638 -11.205  35.209  1.00 53.41           C  
ATOM   1931  O   ILE A 252     -10.346 -11.505  34.894  1.00 53.41           O  
ATOM   1932  CG1 ILE A 252     -14.660 -10.587  36.170  1.00 53.41           C  
ATOM   1933  CG2 ILE A 252     -13.218 -12.600  35.679  1.00 53.41           C  
ATOM   1934  CD1 ILE A 252     -15.964 -11.366  36.273  1.00 53.41           C  
ATOM   1935  N   LYS A 253     -11.390 -10.747  32.987  1.00 52.95           N  
ATOM   1936  CA  LYS A 253     -10.340 -11.315  32.147  1.00 52.95           C  
ATOM   1937  C   LYS A 253      -9.022 -10.568  32.334  1.00 52.95           C  
ATOM   1938  CB  LYS A 253     -10.754 -11.285  30.675  1.00 52.95           C  
ATOM   1939  O   LYS A 253      -7.959 -11.186  32.419  1.00 52.95           O  
ATOM   1940  CG  LYS A 253      -9.922 -12.190  29.779  1.00 52.95           C  
ATOM   1941  CD  LYS A 253     -10.454 -12.207  28.352  1.00 52.95           C  
ATOM   1942  CE  LYS A 253      -9.552 -13.013  27.427  1.00 52.95           C  
ATOM   1943  NZ  LYS A 253     -10.090 -13.064  26.035  1.00 52.95           N  
ATOM   1944  N   SER A 254      -9.079  -9.251  32.465  1.00 48.54           N  
ATOM   1945  CA  SER A 254      -7.897  -8.412  32.639  1.00 48.54           C  
ATOM   1946  C   SER A 254      -7.278  -8.607  34.019  1.00 48.54           C  
ATOM   1947  CB  SER A 254      -8.250  -6.939  32.433  1.00 48.54           C  
ATOM   1948  O   SER A 254      -6.054  -8.671  34.153  1.00 48.54           O  
ATOM   1949  OG  SER A 254      -8.329  -6.262  33.676  1.00 48.54           O  
ATOM   1950  N   VAL A 255      -8.095  -8.745  35.106  1.00 49.19           N  
ATOM   1951  CA  VAL A 255      -7.661  -9.001  36.476  1.00 49.19           C  
ATOM   1952  C   VAL A 255      -7.025 -10.387  36.566  1.00 49.19           C  
ATOM   1953  CB  VAL A 255      -8.836  -8.888  37.473  1.00 49.19           C  
ATOM   1954  O   VAL A 255      -5.977 -10.556  37.194  1.00 49.19           O  
ATOM   1955  CG1 VAL A 255      -8.417  -9.375  38.859  1.00 49.19           C  
ATOM   1956  CG2 VAL A 255      -9.342  -7.448  37.540  1.00 49.19           C  
ATOM   1957  N   ILE A 256      -7.732 -11.391  35.960  1.00 56.07           N  
ATOM   1958  CA  ILE A 256      -7.176 -12.737  35.887  1.00 56.07           C  
ATOM   1959  C   ILE A 256      -5.841 -12.705  35.147  1.00 56.07           C  
ATOM   1960  CB  ILE A 256      -8.151 -13.714  35.191  1.00 56.07           C  
ATOM   1961  O   ILE A 256      -4.885 -13.373  35.549  1.00 56.07           O  
ATOM   1962  CG1 ILE A 256      -9.396 -13.934  36.058  1.00 56.07           C  
ATOM   1963  CG2 ILE A 256      -7.455 -15.043  34.884  1.00 56.07           C  
ATOM   1964  CD1 ILE A 256     -10.486 -14.753  35.380  1.00 56.07           C  
ATOM   1965  N   ASP A 257      -5.715 -11.842  34.256  1.00 50.59           N  
ATOM   1966  CA  ASP A 257      -4.501 -11.712  33.457  1.00 50.59           C  
ATOM   1967  C   ASP A 257      -3.388 -11.037  34.255  1.00 50.59           C  
ATOM   1968  CB  ASP A 257      -4.783 -10.924  32.176  1.00 50.59           C  
ATOM   1969  O   ASP A 257      -2.230 -11.454  34.191  1.00 50.59           O  
ATOM   1970  CG  ASP A 257      -5.567 -11.722  31.150  1.00 50.59           C  
ATOM   1971  OD1 ASP A 257      -5.620 -12.966  31.255  1.00 50.59           O  
ATOM   1972  OD2 ASP A 257      -6.136 -11.100  30.226  1.00 50.59           O  
ATOM   1973  N   VAL A 258      -3.703  -9.991  35.006  1.00 50.11           N  
ATOM   1974  CA  VAL A 258      -2.741  -9.303  35.860  1.00 50.11           C  
ATOM   1975  C   VAL A 258      -2.314 -10.221  37.003  1.00 50.11           C  
ATOM   1976  CB  VAL A 258      -3.321  -7.986  36.423  1.00 50.11           C  
ATOM   1977  O   VAL A 258      -1.128 -10.304  37.332  1.00 50.11           O  
ATOM   1978  CG1 VAL A 258      -2.390  -7.393  37.480  1.00 50.11           C  
ATOM   1979  CG2 VAL A 258      -3.560  -6.984  35.295  1.00 50.11           C  
ATOM   1980  N   ALA A 259      -3.299 -10.977  37.586  1.00 51.27           N  
ATOM   1981  CA  ALA A 259      -2.992 -11.915  38.663  1.00 51.27           C  
ATOM   1982  C   ALA A 259      -2.129 -13.067  38.156  1.00 51.27           C  
ATOM   1983  CB  ALA A 259      -4.278 -12.452  39.285  1.00 51.27           C  
ATOM   1984  O   ALA A 259      -1.187 -13.490  38.830  1.00 51.27           O  
ATOM   1985  N   THR A 260      -2.389 -13.494  36.931  1.00 52.43           N  
ATOM   1986  CA  THR A 260      -1.541 -14.511  36.319  1.00 52.43           C  
ATOM   1987  C   THR A 260      -0.155 -13.949  36.015  1.00 52.43           C  
ATOM   1988  CB  THR A 260      -2.171 -15.060  35.026  1.00 52.43           C  
ATOM   1989  O   THR A 260       0.854 -14.629  36.211  1.00 52.43           O  
ATOM   1990  CG2 THR A 260      -1.669 -16.468  34.723  1.00 52.43           C  
ATOM   1991  OG1 THR A 260      -3.596 -15.094  35.172  1.00 52.43           O  
ATOM   1992  N   ASP A 261      -0.035 -12.735  35.672  1.00 47.40           N  
ATOM   1993  CA  ASP A 261       1.225 -12.065  35.362  1.00 47.40           C  
ATOM   1994  C   ASP A 261       2.036 -11.808  36.630  1.00 47.40           C  
ATOM   1995  CB  ASP A 261       0.966 -10.749  34.627  1.00 47.40           C  
ATOM   1996  O   ASP A 261       3.257 -11.983  36.638  1.00 47.40           O  
ATOM   1997  CG  ASP A 261       0.591 -10.948  33.169  1.00 47.40           C  
ATOM   1998  OD1 ASP A 261       0.756 -12.070  32.644  1.00 47.40           O  
ATOM   1999  OD2 ASP A 261       0.129  -9.972  32.538  1.00 47.40           O  
ATOM   2000  N   VAL A 262       1.328 -11.416  37.746  1.00 51.31           N  
ATOM   2001  CA  VAL A 262       2.016 -11.227  39.019  1.00 51.31           C  
ATOM   2002  C   VAL A 262       2.404 -12.583  39.604  1.00 51.31           C  
ATOM   2003  CB  VAL A 262       1.143 -10.443  40.025  1.00 51.31           C  
ATOM   2004  O   VAL A 262       3.506 -12.744  40.135  1.00 51.31           O  
ATOM   2005  CG1 VAL A 262       1.798 -10.419  41.404  1.00 51.31           C  
ATOM   2006  CG2 VAL A 262       0.896  -9.022  39.522  1.00 51.31           C  
ATOM   2007  N   TYR A 263       1.511 -13.538  39.436  1.00 47.78           N  
ATOM   2008  CA  TYR A 263       1.815 -14.890  39.891  1.00 47.78           C  
ATOM   2009  C   TYR A 263       2.949 -15.498  39.075  1.00 47.78           C  
ATOM   2010  CB  TYR A 263       0.572 -15.780  39.801  1.00 47.78           C  
ATOM   2011  O   TYR A 263       3.835 -16.157  39.626  1.00 47.78           O  
ATOM   2012  CG  TYR A 263       0.707 -17.088  40.541  1.00 47.78           C  
ATOM   2013  CD1 TYR A 263       1.078 -18.253  39.873  1.00 47.78           C  
ATOM   2014  CD2 TYR A 263       0.465 -17.163  41.908  1.00 47.78           C  
ATOM   2015  CE1 TYR A 263       1.202 -19.462  40.551  1.00 47.78           C  
ATOM   2016  CE2 TYR A 263       0.586 -18.366  42.596  1.00 47.78           C  
ATOM   2017  OH  TYR A 263       1.076 -20.702  42.585  1.00 47.78           O  
ATOM   2018  CZ  TYR A 263       0.955 -19.508  41.910  1.00 47.78           C  
ATOM   2019  N   ASN A 264       3.120 -15.210  37.867  1.00 44.00           N  
ATOM   2020  CA  ASN A 264       4.187 -15.710  37.006  1.00 44.00           C  
ATOM   2021  C   ASN A 264       5.481 -14.927  37.206  1.00 44.00           C  
ATOM   2022  CB  ASN A 264       3.759 -15.662  35.538  1.00 44.00           C  
ATOM   2023  O   ASN A 264       6.574 -15.482  37.075  1.00 44.00           O  
ATOM   2024  CG  ASN A 264       2.744 -16.733  35.190  1.00 44.00           C  
ATOM   2025  ND2 ASN A 264       1.950 -16.484  34.155  1.00 44.00           N  
ATOM   2026  OD1 ASN A 264       2.673 -17.775  35.846  1.00 44.00           O  
ATOM   2027  N   VAL A 265       5.470 -13.710  37.649  1.00 48.55           N  
ATOM   2028  CA  VAL A 265       6.655 -12.933  37.998  1.00 48.55           C  
ATOM   2029  C   VAL A 265       7.199 -13.398  39.347  1.00 48.55           C  
ATOM   2030  CB  VAL A 265       6.350 -11.419  38.040  1.00 48.55           C  
ATOM   2031  O   VAL A 265       8.413 -13.515  39.527  1.00 48.55           O  
ATOM   2032  CG1 VAL A 265       7.541 -10.643  38.600  1.00 48.55           C  
ATOM   2033  CG2 VAL A 265       5.985 -10.911  36.646  1.00 48.55           C  
ATOM   2034  N   TYR A 266       6.352 -13.976  40.230  1.00 47.40           N  
ATOM   2035  CA  TYR A 266       6.834 -14.465  41.517  1.00 47.40           C  
ATOM   2036  C   TYR A 266       7.290 -15.915  41.413  1.00 47.40           C  
ATOM   2037  CB  TYR A 266       5.743 -14.335  42.584  1.00 47.40           C  
ATOM   2038  O   TYR A 266       8.285 -16.305  42.029  1.00 47.40           O  
ATOM   2039  CG  TYR A 266       6.267 -13.945  43.944  1.00 47.40           C  
ATOM   2040  CD1 TYR A 266       6.607 -14.914  44.886  1.00 47.40           C  
ATOM   2041  CD2 TYR A 266       6.424 -12.608  44.292  1.00 47.40           C  
ATOM   2042  CE1 TYR A 266       7.089 -14.560  46.141  1.00 47.40           C  
ATOM   2043  CE2 TYR A 266       6.905 -12.241  45.544  1.00 47.40           C  
ATOM   2044  OH  TYR A 266       7.712 -12.866  47.702  1.00 47.40           O  
ATOM   2045  CZ  TYR A 266       7.235 -13.223  46.461  1.00 47.40           C  
ATOM   2046  N   ASN A 267       6.983 -16.622  40.348  1.00 39.28           N  
ATOM   2047  CA  ASN A 267       7.400 -18.020  40.299  1.00 39.28           C  
ATOM   2048  C   ASN A 267       8.213 -18.319  39.043  1.00 39.28           C  
ATOM   2049  CB  ASN A 267       6.184 -18.946  40.377  1.00 39.28           C  
ATOM   2050  O   ASN A 267       8.836 -19.377  38.939  1.00 39.28           O  
ATOM   2051  CG  ASN A 267       5.739 -19.206  41.803  1.00 39.28           C  
ATOM   2052  ND2 ASN A 267       4.519 -19.705  41.962  1.00 39.28           N  
ATOM   2053  OD1 ASN A 267       6.485 -18.959  42.754  1.00 39.28           O  
ATOM   2054  N   GLY A 268       9.081 -17.512  38.504  1.00 33.27           N  
ATOM   2055  CA  GLY A 268       9.928 -18.213  37.553  1.00 33.27           C  
ATOM   2056  C   GLY A 268      10.683 -17.279  36.625  1.00 33.27           C  
ATOM   2057  O   GLY A 268      10.078 -16.441  35.953  1.00 33.27           O  
ATOM   2058  N   ILE A 269      11.774 -16.629  37.136  1.00 37.32           N  
ATOM   2059  CA  ILE A 269      13.007 -16.193  36.487  1.00 37.32           C  
ATOM   2060  C   ILE A 269      13.431 -17.222  35.442  1.00 37.32           C  
ATOM   2061  CB  ILE A 269      14.139 -15.975  37.515  1.00 37.32           C  
ATOM   2062  O   ILE A 269      14.119 -16.886  34.475  1.00 37.32           O  
ATOM   2063  CG1 ILE A 269      13.780 -14.830  38.470  1.00 37.32           C  
ATOM   2064  CG2 ILE A 269      15.468 -15.698  36.804  1.00 37.32           C  
ATOM   2065  CD1 ILE A 269      14.752 -14.665  39.630  1.00 37.32           C  
ATOM   2066  N   GLY A 270      12.475 -17.769  34.585  1.00 34.58           N  
ATOM   2067  CA  GLY A 270      12.891 -18.396  33.340  1.00 34.58           C  
ATOM   2068  C   GLY A 270      11.733 -18.704  32.410  1.00 34.58           C  
ATOM   2069  O   GLY A 270      11.941 -19.089  31.258  1.00 34.58           O  
ATOM   2070  N   MET A 271      10.952 -17.628  32.100  1.00 33.12           N  
ATOM   2071  CA  MET A 271      10.141 -17.785  30.896  1.00 33.12           C  
ATOM   2072  C   MET A 271       9.448 -16.476  30.531  1.00 33.12           C  
ATOM   2073  CB  MET A 271       9.102 -18.891  31.087  1.00 33.12           C  
ATOM   2074  O   MET A 271       8.484 -16.075  31.187  1.00 33.12           O  
ATOM   2075  CG  MET A 271       9.577 -20.263  30.637  1.00 33.12           C  
ATOM   2076  SD  MET A 271       8.206 -21.313  30.016  1.00 33.12           S  
ATOM   2077  CE  MET A 271       8.465 -22.803  31.017  1.00 33.12           C  
ATOM   2078  N   MET A 272      10.124 -15.338  30.524  1.00 37.34           N  
ATOM   2079  CA  MET A 272       9.832 -14.041  29.921  1.00 37.34           C  
ATOM   2080  C   MET A 272       9.182 -14.211  28.552  1.00 37.34           C  
ATOM   2081  CB  MET A 272      11.108 -13.207  29.795  1.00 37.34           C  
ATOM   2082  O   MET A 272       8.556 -13.283  28.038  1.00 37.34           O  
ATOM   2083  CG  MET A 272      11.208 -12.082  30.812  1.00 37.34           C  
ATOM   2084  SD  MET A 272      12.537 -10.884  30.406  1.00 37.34           S  
ATOM   2085  CE  MET A 272      12.461  -9.813  31.869  1.00 37.34           C  
ATOM   2086  N   ALA A 273       8.526 -15.317  28.175  1.00 40.21           N  
ATOM   2087  CA  ALA A 273       7.775 -15.288  26.923  1.00 40.21           C  
ATOM   2088  C   ALA A 273       6.304 -15.621  27.158  1.00 40.21           C  
ATOM   2089  CB  ALA A 273       8.383 -16.259  25.914  1.00 40.21           C  
ATOM   2090  O   ALA A 273       5.442 -15.254  26.357  1.00 40.21           O  
ATOM   2091  N   LYS A 274       5.753 -15.521  28.371  1.00 37.21           N  
ATOM   2092  CA  LYS A 274       4.317 -15.783  28.417  1.00 37.21           C  
ATOM   2093  C   LYS A 274       3.583 -14.689  29.188  1.00 37.21           C  
ATOM   2094  CB  LYS A 274       4.040 -17.147  29.051  1.00 37.21           C  
ATOM   2095  O   LYS A 274       2.355 -14.712  29.290  1.00 37.21           O  
ATOM   2096  CG  LYS A 274       4.145 -18.313  28.080  1.00 37.21           C  
ATOM   2097  CD  LYS A 274       3.736 -19.626  28.737  1.00 37.21           C  
ATOM   2098  CE  LYS A 274       3.895 -20.802  27.783  1.00 37.21           C  
ATOM   2099  NZ  LYS A 274       3.492 -22.091  28.421  1.00 37.21           N  
ATOM   2100  N   GLY A 275       4.199 -13.605  29.561  1.00 37.57           N  
ATOM   2101  CA  GLY A 275       3.471 -12.498  30.161  1.00 37.57           C  
ATOM   2102  C   GLY A 275       3.044 -11.448  29.152  1.00 37.57           C  
ATOM   2103  O   GLY A 275       2.565 -10.377  29.529  1.00 37.57           O  
ATOM   2104  N   MET A 276       2.964 -11.833  27.864  1.00 35.56           N  
ATOM   2105  CA  MET A 276       2.479 -10.853  26.896  1.00 35.56           C  
ATOM   2106  C   MET A 276       0.973 -10.985  26.695  1.00 35.56           C  
ATOM   2107  CB  MET A 276       3.201 -11.016  25.557  1.00 35.56           C  
ATOM   2108  O   MET A 276       0.453 -12.097  26.581  1.00 35.56           O  
ATOM   2109  CG  MET A 276       4.557 -10.331  25.505  1.00 35.56           C  
ATOM   2110  SD  MET A 276       5.337 -10.442  23.848  1.00 35.56           S  
ATOM   2111  CE  MET A 276       6.846  -9.478  24.139  1.00 35.56           C  
ATOM   2112  N   LYS A 277       0.083 -10.466  27.559  1.00 43.89           N  
ATOM   2113  CA  LYS A 277      -1.312 -10.142  27.273  1.00 43.89           C  
ATOM   2114  C   LYS A 277      -1.718 -10.636  25.888  1.00 43.89           C  
ATOM   2115  CB  LYS A 277      -1.546  -8.635  27.383  1.00 43.89           C  
ATOM   2116  O   LYS A 277      -0.945 -10.528  24.933  1.00 43.89           O  
ATOM   2117  CG  LYS A 277      -2.964  -8.257  27.785  1.00 43.89           C  
ATOM   2118  CD  LYS A 277      -3.111  -6.751  27.966  1.00 43.89           C  
ATOM   2119  CE  LYS A 277      -4.556  -6.359  28.240  1.00 43.89           C  
ATOM   2120  NZ  LYS A 277      -4.699  -4.887  28.455  1.00 43.89           N  
ATOM   2121  N   PRO A 278      -2.703 -11.597  25.842  1.00 46.91           N  
ATOM   2122  CA  PRO A 278      -3.212 -11.819  24.487  1.00 46.91           C  
ATOM   2123  C   PRO A 278      -3.687 -10.532  23.817  1.00 46.91           C  
ATOM   2124  CB  PRO A 278      -4.380 -12.785  24.702  1.00 46.91           C  
ATOM   2125  O   PRO A 278      -4.366  -9.717  24.448  1.00 46.91           O  
ATOM   2126  CG  PRO A 278      -4.629 -12.761  26.176  1.00 46.91           C  
ATOM   2127  CD  PRO A 278      -3.480 -12.060  26.842  1.00 46.91           C  
ATOM   2128  N   LEU A 279      -2.873  -9.661  23.367  1.00 52.36           N  
ATOM   2129  CA  LEU A 279      -3.260  -8.610  22.432  1.00 52.36           C  
ATOM   2130  C   LEU A 279      -4.677  -8.835  21.916  1.00 52.36           C  
ATOM   2131  CB  LEU A 279      -2.280  -8.550  21.257  1.00 52.36           C  
ATOM   2132  O   LEU A 279      -5.132  -9.977  21.817  1.00 52.36           O  
ATOM   2133  CG  LEU A 279      -0.885  -8.004  21.565  1.00 52.36           C  
ATOM   2134  CD1 LEU A 279       0.117  -8.492  20.524  1.00 52.36           C  
ATOM   2135  CD2 LEU A 279      -0.907  -6.480  21.621  1.00 52.36           C  
ATOM   2136  N   PRO A 280      -5.644  -7.849  22.228  1.00 57.16           N  
ATOM   2137  CA  PRO A 280      -6.887  -8.103  21.496  1.00 57.16           C  
ATOM   2138  C   PRO A 280      -6.655  -8.833  20.175  1.00 57.16           C  
ATOM   2139  CB  PRO A 280      -7.447  -6.699  21.254  1.00 57.16           C  
ATOM   2140  O   PRO A 280      -5.734  -8.490  19.430  1.00 57.16           O  
ATOM   2141  CG  PRO A 280      -6.354  -5.773  21.679  1.00 57.16           C  
ATOM   2142  CD  PRO A 280      -5.258  -6.586  22.308  1.00 57.16           C  
ATOM   2143  N   LYS A 281      -6.904 -10.109  20.225  1.00 67.96           N  
ATOM   2144  CA  LYS A 281      -6.767 -10.913  19.014  1.00 67.96           C  
ATOM   2145  C   LYS A 281      -7.555 -10.304  17.858  1.00 67.96           C  
ATOM   2146  CB  LYS A 281      -7.232 -12.348  19.267  1.00 67.96           C  
ATOM   2147  O   LYS A 281      -8.670  -9.815  18.049  1.00 67.96           O  
ATOM   2148  CG  LYS A 281      -6.280 -13.164  20.128  1.00 67.96           C  
ATOM   2149  CD  LYS A 281      -6.719 -14.620  20.221  1.00 67.96           C  
ATOM   2150  CE  LYS A 281      -5.807 -15.423  21.139  1.00 67.96           C  
ATOM   2151  NZ  LYS A 281      -6.228 -16.853  21.225  1.00 67.96           N  
ATOM   2152  N   GLN A 282      -6.814  -9.700  16.953  1.00 76.96           N  
ATOM   2153  CA  GLN A 282      -7.464  -9.332  15.700  1.00 76.96           C  
ATOM   2154  C   GLN A 282      -8.569 -10.322  15.342  1.00 76.96           C  
ATOM   2155  CB  GLN A 282      -6.441  -9.256  14.566  1.00 76.96           C  
ATOM   2156  O   GLN A 282      -8.493 -11.500  15.697  1.00 76.96           O  
ATOM   2157  CG  GLN A 282      -5.394  -8.166  14.755  1.00 76.96           C  
ATOM   2158  CD  GLN A 282      -4.288  -8.228  13.719  1.00 76.96           C  
ATOM   2159  NE2 GLN A 282      -3.642  -7.094  13.471  1.00 76.96           N  
ATOM   2160  OE1 GLN A 282      -4.015  -9.288  13.146  1.00 76.96           O  
ATOM   2161  N   LYS A 283      -9.586  -9.663  14.832  1.00 86.87           N  
ATOM   2162  CA  LYS A 283     -10.670 -10.542  14.404  1.00 86.87           C  
ATOM   2163  C   LYS A 283     -10.229 -11.437  13.250  1.00 86.87           C  
ATOM   2164  CB  LYS A 283     -11.895  -9.724  13.995  1.00 86.87           C  
ATOM   2165  O   LYS A 283      -9.355 -11.063  12.466  1.00 86.87           O  
ATOM   2166  CG  LYS A 283     -12.575  -9.006  15.152  1.00 86.87           C  
ATOM   2167  CD  LYS A 283     -13.919  -8.422  14.736  1.00 86.87           C  
ATOM   2168  CE  LYS A 283     -14.646  -7.793  15.916  1.00 86.87           C  
ATOM   2169  NZ  LYS A 283     -15.965  -7.221  15.513  1.00 86.87           N  
ATOM   2170  N   ASN A 284     -10.630 -12.663  13.219  1.00 89.11           N  
ATOM   2171  CA  ASN A 284     -10.261 -13.672  12.233  1.00 89.11           C  
ATOM   2172  C   ASN A 284     -10.555 -13.202  10.812  1.00 89.11           C  
ATOM   2173  CB  ASN A 284     -10.985 -14.990  12.517  1.00 89.11           C  
ATOM   2174  O   ASN A 284      -9.785 -13.478   9.890  1.00 89.11           O  
ATOM   2175  CG  ASN A 284     -10.499 -15.662  13.786  1.00 89.11           C  
ATOM   2176  ND2 ASN A 284     -11.323 -16.541  14.344  1.00 89.11           N  
ATOM   2177  OD1 ASN A 284      -9.394 -15.391  14.262  1.00 89.11           O  
ATOM   2178  N   TRP A 285     -11.642 -12.438  10.633  1.00 93.88           N  
ATOM   2179  CA  TRP A 285     -12.007 -12.026   9.281  1.00 93.88           C  
ATOM   2180  C   TRP A 285     -10.972 -11.063   8.708  1.00 93.88           C  
ATOM   2181  CB  TRP A 285     -13.391 -11.371   9.273  1.00 93.88           C  
ATOM   2182  O   TRP A 285     -10.732 -11.048   7.498  1.00 93.88           O  
ATOM   2183  CG  TRP A 285     -13.491 -10.146  10.131  1.00 93.88           C  
ATOM   2184  CD1 TRP A 285     -13.979 -10.069  11.405  1.00 93.88           C  
ATOM   2185  CD2 TRP A 285     -13.095  -8.818   9.772  1.00 93.88           C  
ATOM   2186  CE2 TRP A 285     -13.372  -7.986  10.880  1.00 93.88           C  
ATOM   2187  CE3 TRP A 285     -12.531  -8.251   8.622  1.00 93.88           C  
ATOM   2188  NE1 TRP A 285     -13.911  -8.773  11.862  1.00 93.88           N  
ATOM   2189  CH2 TRP A 285     -12.553  -6.086   9.731  1.00 93.88           C  
ATOM   2190  CZ2 TRP A 285     -13.104  -6.615  10.869  1.00 93.88           C  
ATOM   2191  CZ3 TRP A 285     -12.266  -6.886   8.613  1.00 93.88           C  
ATOM   2192  N   TYR A 286     -10.438 -10.177   9.535  1.00 94.90           N  
ATOM   2193  CA  TYR A 286      -9.401  -9.246   9.103  1.00 94.90           C  
ATOM   2194  C   TYR A 286      -8.194  -9.993   8.548  1.00 94.90           C  
ATOM   2195  CB  TYR A 286      -8.970  -8.345  10.264  1.00 94.90           C  
ATOM   2196  O   TYR A 286      -7.723  -9.694   7.449  1.00 94.90           O  
ATOM   2197  CG  TYR A 286      -7.689  -7.590  10.002  1.00 94.90           C  
ATOM   2198  CD1 TYR A 286      -6.482  -8.014  10.551  1.00 94.90           C  
ATOM   2199  CD2 TYR A 286      -7.685  -6.449   9.206  1.00 94.90           C  
ATOM   2200  CE1 TYR A 286      -5.300  -7.320  10.314  1.00 94.90           C  
ATOM   2201  CE2 TYR A 286      -6.509  -5.747   8.962  1.00 94.90           C  
ATOM   2202  OH  TYR A 286      -4.157  -5.499   9.281  1.00 94.90           O  
ATOM   2203  CZ  TYR A 286      -5.324  -6.190   9.519  1.00 94.90           C  
ATOM   2204  N   VAL A 287      -7.661 -10.896   9.303  1.00 91.78           N  
ATOM   2205  CA  VAL A 287      -6.510 -11.689   8.885  1.00 91.78           C  
ATOM   2206  C   VAL A 287      -6.835 -12.430   7.591  1.00 91.78           C  
ATOM   2207  CB  VAL A 287      -6.083 -12.691   9.981  1.00 91.78           C  
ATOM   2208  O   VAL A 287      -6.016 -12.473   6.670  1.00 91.78           O  
ATOM   2209  CG1 VAL A 287      -4.938 -13.575   9.488  1.00 91.78           C  
ATOM   2210  CG2 VAL A 287      -5.681 -11.950  11.254  1.00 91.78           C  
ATOM   2211  N   ALA A 288      -8.024 -12.999   7.541  1.00 93.56           N  
ATOM   2212  CA  ALA A 288      -8.474 -13.719   6.353  1.00 93.56           C  
ATOM   2213  C   ALA A 288      -8.509 -12.800   5.135  1.00 93.56           C  
ATOM   2214  CB  ALA A 288      -9.851 -14.333   6.592  1.00 93.56           C  
ATOM   2215  O   ALA A 288      -8.093 -13.192   4.042  1.00 93.56           O  
ATOM   2216  N   LEU A 289      -8.965 -11.600   5.310  1.00 95.58           N  
ATOM   2217  CA  LEU A 289      -9.034 -10.647   4.207  1.00 95.58           C  
ATOM   2218  C   LEU A 289      -7.637 -10.256   3.738  1.00 95.58           C  
ATOM   2219  CB  LEU A 289      -9.813  -9.397   4.627  1.00 95.58           C  
ATOM   2220  O   LEU A 289      -7.418 -10.031   2.545  1.00 95.58           O  
ATOM   2221  CG  LEU A 289     -11.337  -9.522   4.644  1.00 95.58           C  
ATOM   2222  CD1 LEU A 289     -11.965  -8.263   5.234  1.00 95.58           C  
ATOM   2223  CD2 LEU A 289     -11.869  -9.782   3.239  1.00 95.58           C  
ATOM   2224  N   ARG A 290      -6.693 -10.134   4.607  1.00 93.03           N  
ATOM   2225  CA  ARG A 290      -5.311  -9.882   4.211  1.00 93.03           C  
ATOM   2226  C   ARG A 290      -4.782 -11.004   3.324  1.00 93.03           C  
ATOM   2227  CB  ARG A 290      -4.419  -9.724   5.444  1.00 93.03           C  
ATOM   2228  O   ARG A 290      -4.127 -10.746   2.313  1.00 93.03           O  
ATOM   2229  CG  ARG A 290      -4.671  -8.445   6.227  1.00 93.03           C  
ATOM   2230  CD  ARG A 290      -3.619  -8.228   7.306  1.00 93.03           C  
ATOM   2231  NE  ARG A 290      -2.306  -7.950   6.732  1.00 93.03           N  
ATOM   2232  NH1 ARG A 290      -1.142  -8.306   8.695  1.00 93.03           N  
ATOM   2233  NH2 ARG A 290      -0.021  -7.723   6.783  1.00 93.03           N  
ATOM   2234  CZ  ARG A 290      -1.159  -7.994   7.405  1.00 93.03           C  
ATOM   2235  N   TYR A 291      -5.086 -12.130   3.779  1.00 92.30           N  
ATOM   2236  CA  TYR A 291      -4.637 -13.297   3.028  1.00 92.30           C  
ATOM   2237  C   TYR A 291      -5.301 -13.353   1.658  1.00 92.30           C  
ATOM   2238  CB  TYR A 291      -4.934 -14.583   3.805  1.00 92.30           C  
ATOM   2239  O   TYR A 291      -4.639 -13.618   0.651  1.00 92.30           O  
ATOM   2240  CG  TYR A 291      -4.299 -15.814   3.206  1.00 92.30           C  
ATOM   2241  CD1 TYR A 291      -5.082 -16.861   2.724  1.00 92.30           C  
ATOM   2242  CD2 TYR A 291      -2.916 -15.934   3.121  1.00 92.30           C  
ATOM   2243  CE1 TYR A 291      -4.502 -17.999   2.172  1.00 92.30           C  
ATOM   2244  CE2 TYR A 291      -2.325 -17.067   2.571  1.00 92.30           C  
ATOM   2245  OH  TYR A 291      -2.544 -19.216   1.555  1.00 92.30           O  
ATOM   2246  CZ  TYR A 291      -3.124 -18.092   2.100  1.00 92.30           C  
ATOM   2247  N   THR A 292      -6.569 -13.127   1.614  1.00 94.61           N  
ATOM   2248  CA  THR A 292      -7.281 -13.134   0.341  1.00 94.61           C  
ATOM   2249  C   THR A 292      -6.710 -12.080  -0.604  1.00 94.61           C  
ATOM   2250  CB  THR A 292      -8.787 -12.884   0.543  1.00 94.61           C  
ATOM   2251  O   THR A 292      -6.602 -12.313  -1.809  1.00 94.61           O  
ATOM   2252  CG2 THR A 292      -9.424 -13.999   1.366  1.00 94.61           C  
ATOM   2253  OG1 THR A 292      -8.972 -11.637   1.224  1.00 94.61           O  
ATOM   2254  N   ASP A 293      -6.401 -10.958  -0.046  1.00 92.63           N  
ATOM   2255  CA  ASP A 293      -5.811  -9.897  -0.857  1.00 92.63           C  
ATOM   2256  C   ASP A 293      -4.514 -10.364  -1.512  1.00 92.63           C  
ATOM   2257  CB  ASP A 293      -5.552  -8.652  -0.006  1.00 92.63           C  
ATOM   2258  O   ASP A 293      -4.283 -10.108  -2.696  1.00 92.63           O  
ATOM   2259  CG  ASP A 293      -5.096  -7.458  -0.826  1.00 92.63           C  
ATOM   2260  OD1 ASP A 293      -5.795  -7.076  -1.788  1.00 92.63           O  
ATOM   2261  OD2 ASP A 293      -4.025  -6.896  -0.508  1.00 92.63           O  
ATOM   2262  N   MET A 294      -3.687 -11.058  -0.782  1.00 89.27           N  
ATOM   2263  CA  MET A 294      -2.440 -11.612  -1.301  1.00 89.27           C  
ATOM   2264  C   MET A 294      -2.711 -12.587  -2.441  1.00 89.27           C  
ATOM   2265  CB  MET A 294      -1.658 -12.312  -0.188  1.00 89.27           C  
ATOM   2266  O   MET A 294      -2.036 -12.547  -3.471  1.00 89.27           O  
ATOM   2267  CG  MET A 294      -1.061 -11.360   0.835  1.00 89.27           C  
ATOM   2268  SD  MET A 294      -0.094 -12.232   2.128  1.00 89.27           S  
ATOM   2269  CE  MET A 294       0.351 -10.832   3.193  1.00 89.27           C  
ATOM   2270  N   LEU A 295      -3.676 -13.471  -2.283  1.00 92.31           N  
ATOM   2271  CA  LEU A 295      -4.019 -14.459  -3.301  1.00 92.31           C  
ATOM   2272  C   LEU A 295      -4.549 -13.780  -4.559  1.00 92.31           C  
ATOM   2273  CB  LEU A 295      -5.058 -15.445  -2.762  1.00 92.31           C  
ATOM   2274  O   LEU A 295      -4.224 -14.192  -5.675  1.00 92.31           O  
ATOM   2275  CG  LEU A 295      -4.588 -16.388  -1.654  1.00 92.31           C  
ATOM   2276  CD1 LEU A 295      -5.755 -17.223  -1.138  1.00 92.31           C  
ATOM   2277  CD2 LEU A 295      -3.462 -17.285  -2.156  1.00 92.31           C  
ATOM   2278  N   ILE A 296      -5.316 -12.699  -4.349  1.00 93.49           N  
ATOM   2279  CA  ILE A 296      -5.855 -11.956  -5.481  1.00 93.49           C  
ATOM   2280  C   ILE A 296      -4.716 -11.305  -6.262  1.00 93.49           C  
ATOM   2281  CB  ILE A 296      -6.871 -10.885  -5.023  1.00 93.49           C  
ATOM   2282  O   ILE A 296      -4.640 -11.433  -7.486  1.00 93.49           O  
ATOM   2283  CG1 ILE A 296      -8.149 -11.550  -4.500  1.00 93.49           C  
ATOM   2284  CG2 ILE A 296      -7.185  -9.914  -6.165  1.00 93.49           C  
ATOM   2285  CD1 ILE A 296      -9.094 -10.597  -3.782  1.00 93.49           C  
ATOM   2286  N   GLN A 297      -3.829 -10.747  -5.536  1.00 89.35           N  
ATOM   2287  CA  GLN A 297      -2.708 -10.057  -6.166  1.00 89.35           C  
ATOM   2288  C   GLN A 297      -1.793 -11.041  -6.889  1.00 89.35           C  
ATOM   2289  CB  GLN A 297      -1.911  -9.265  -5.127  1.00 89.35           C  
ATOM   2290  O   GLN A 297      -1.193 -10.703  -7.912  1.00 89.35           O  
ATOM   2291  CG  GLN A 297      -2.684  -8.106  -4.513  1.00 89.35           C  
ATOM   2292  CD  GLN A 297      -3.071  -7.052  -5.533  1.00 89.35           C  
ATOM   2293  NE2 GLN A 297      -4.174  -6.356  -5.277  1.00 89.35           N  
ATOM   2294  OE1 GLN A 297      -2.385  -6.865  -6.543  1.00 89.35           O  
ATOM   2295  N   ALA A 298      -1.680 -12.245  -6.380  1.00 89.73           N  
ATOM   2296  CA  ALA A 298      -0.851 -13.289  -6.978  1.00 89.73           C  
ATOM   2297  C   ALA A 298      -1.597 -14.008  -8.098  1.00 89.73           C  
ATOM   2298  CB  ALA A 298      -0.405 -14.288  -5.913  1.00 89.73           C  
ATOM   2299  O   ALA A 298      -1.094 -14.982  -8.662  1.00 89.73           O  
ATOM   2300  N   LYS A 299      -2.813 -13.572  -8.381  1.00 93.61           N  
ATOM   2301  CA  LYS A 299      -3.687 -14.187  -9.376  1.00 93.61           C  
ATOM   2302  C   LYS A 299      -3.846 -15.682  -9.119  1.00 93.61           C  
ATOM   2303  CB  LYS A 299      -3.143 -13.952 -10.787  1.00 93.61           C  
ATOM   2304  O   LYS A 299      -3.836 -16.483 -10.057  1.00 93.61           O  
ATOM   2305  CG  LYS A 299      -3.047 -12.485 -11.177  1.00 93.61           C  
ATOM   2306  CD  LYS A 299      -2.561 -12.319 -12.611  1.00 93.61           C  
ATOM   2307  CE  LYS A 299      -2.473 -10.851 -13.006  1.00 93.61           C  
ATOM   2308  NZ  LYS A 299      -1.985 -10.682 -14.407  1.00 93.61           N  
ATOM   2309  N   ALA A 300      -3.846 -16.048  -7.839  1.00 94.05           N  
ATOM   2310  CA  ALA A 300      -4.047 -17.440  -7.443  1.00 94.05           C  
ATOM   2311  C   ALA A 300      -5.506 -17.701  -7.078  1.00 94.05           C  
ATOM   2312  CB  ALA A 300      -3.137 -17.796  -6.271  1.00 94.05           C  
ATOM   2313  O   ALA A 300      -5.817 -18.021  -5.929  1.00 94.05           O  
ATOM   2314  N   PHE A 301      -6.475 -17.741  -8.005  1.00 95.74           N  
ATOM   2315  CA  PHE A 301      -7.913 -17.730  -7.765  1.00 95.74           C  
ATOM   2316  C   PHE A 301      -8.406 -19.117  -7.371  1.00 95.74           C  
ATOM   2317  CB  PHE A 301      -8.663 -17.240  -9.008  1.00 95.74           C  
ATOM   2318  O   PHE A 301      -9.374 -19.247  -6.618  1.00 95.74           O  
ATOM   2319  CG  PHE A 301      -8.613 -15.748  -9.197  1.00 95.74           C  
ATOM   2320  CD1 PHE A 301      -9.561 -14.925  -8.601  1.00 95.74           C  
ATOM   2321  CD2 PHE A 301      -7.617 -15.167  -9.971  1.00 95.74           C  
ATOM   2322  CE1 PHE A 301      -9.517 -13.544  -8.774  1.00 95.74           C  
ATOM   2323  CE2 PHE A 301      -7.566 -13.787 -10.149  1.00 95.74           C  
ATOM   2324  CZ  PHE A 301      -8.518 -12.978  -9.551  1.00 95.74           C  
ATOM   2325  N   ARG A 302      -7.738 -20.140  -7.816  1.00 95.18           N  
ATOM   2326  CA  ARG A 302      -8.098 -21.483  -7.372  1.00 95.18           C  
ATOM   2327  C   ARG A 302      -7.856 -21.648  -5.876  1.00 95.18           C  
ATOM   2328  CB  ARG A 302      -7.308 -22.536  -8.151  1.00 95.18           C  
ATOM   2329  O   ARG A 302      -8.716 -22.158  -5.155  1.00 95.18           O  
ATOM   2330  CG  ARG A 302      -7.765 -23.963  -7.895  1.00 95.18           C  
ATOM   2331  CD  ARG A 302      -6.969 -24.967  -8.717  1.00 95.18           C  
ATOM   2332  NE  ARG A 302      -7.387 -26.339  -8.444  1.00 95.18           N  
ATOM   2333  NH1 ARG A 302      -6.018 -27.293 -10.042  1.00 95.18           N  
ATOM   2334  NH2 ARG A 302      -7.375 -28.615  -8.752  1.00 95.18           N  
ATOM   2335  CZ  ARG A 302      -6.926 -27.413  -9.080  1.00 95.18           C  
ATOM   2336  N   LYS A 303      -6.696 -21.192  -5.454  1.00 95.21           N  
ATOM   2337  CA  LYS A 303      -6.368 -21.238  -4.032  1.00 95.21           C  
ATOM   2338  C   LYS A 303      -7.288 -20.325  -3.226  1.00 95.21           C  
ATOM   2339  CB  LYS A 303      -4.908 -20.843  -3.804  1.00 95.21           C  
ATOM   2340  O   LYS A 303      -7.651 -20.645  -2.092  1.00 95.21           O  
ATOM   2341  CG  LYS A 303      -3.904 -21.862  -4.322  1.00 95.21           C  
ATOM   2342  CD  LYS A 303      -2.476 -21.472  -3.961  1.00 95.21           C  
ATOM   2343  CE  LYS A 303      -1.467 -22.475  -4.504  1.00 95.21           C  
ATOM   2344  NZ  LYS A 303      -0.067 -22.106  -4.140  1.00 95.21           N  
ATOM   2345  N   LEU A 304      -7.586 -19.198  -3.796  1.00 96.16           N  
ATOM   2346  CA  LEU A 304      -8.504 -18.265  -3.152  1.00 96.16           C  
ATOM   2347  C   LEU A 304      -9.861 -18.917  -2.909  1.00 96.16           C  
ATOM   2348  CB  LEU A 304      -8.675 -17.006  -4.005  1.00 96.16           C  
ATOM   2349  O   LEU A 304     -10.417 -18.814  -1.814  1.00 96.16           O  
ATOM   2350  CG  LEU A 304      -9.668 -15.965  -3.486  1.00 96.16           C  
ATOM   2351  CD1 LEU A 304      -9.273 -15.507  -2.086  1.00 96.16           C  
ATOM   2352  CD2 LEU A 304      -9.746 -14.777  -4.440  1.00 96.16           C  
ATOM   2353  N   GLU A 305     -10.363 -19.575  -3.872  1.00 95.79           N  
ATOM   2354  CA  GLU A 305     -11.633 -20.285  -3.752  1.00 95.79           C  
ATOM   2355  C   GLU A 305     -11.578 -21.330  -2.642  1.00 95.79           C  
ATOM   2356  CB  GLU A 305     -12.006 -20.947  -5.081  1.00 95.79           C  
ATOM   2357  O   GLU A 305     -12.495 -21.421  -1.822  1.00 95.79           O  
ATOM   2358  CG  GLU A 305     -13.351 -21.658  -5.057  1.00 95.79           C  
ATOM   2359  CD  GLU A 305     -13.717 -22.295  -6.388  1.00 95.79           C  
ATOM   2360  OE1 GLU A 305     -14.757 -22.987  -6.464  1.00 95.79           O  
ATOM   2361  OE2 GLU A 305     -12.956 -22.102  -7.362  1.00 95.79           O  
ATOM   2362  N   GLU A 306     -10.539 -22.156  -2.644  1.00 93.63           N  
ATOM   2363  CA  GLU A 306     -10.353 -23.176  -1.616  1.00 93.63           C  
ATOM   2364  C   GLU A 306     -10.313 -22.554  -0.223  1.00 93.63           C  
ATOM   2365  CB  GLU A 306      -9.070 -23.971  -1.873  1.00 93.63           C  
ATOM   2366  O   GLU A 306     -10.925 -23.074   0.713  1.00 93.63           O  
ATOM   2367  CG  GLU A 306      -9.146 -24.883  -3.089  1.00 93.63           C  
ATOM   2368  CD  GLU A 306      -7.836 -25.596  -3.387  1.00 93.63           C  
ATOM   2369  OE1 GLU A 306      -7.754 -26.311  -4.411  1.00 93.63           O  
ATOM   2370  OE2 GLU A 306      -6.885 -25.438  -2.589  1.00 93.63           O  
ATOM   2371  N   PHE A 307      -9.623 -21.413  -0.210  1.00 93.11           N  
ATOM   2372  CA  PHE A 307      -9.474 -20.722   1.065  1.00 93.11           C  
ATOM   2373  C   PHE A 307     -10.819 -20.207   1.563  1.00 93.11           C  
ATOM   2374  CB  PHE A 307      -8.482 -19.562   0.936  1.00 93.11           C  
ATOM   2375  O   PHE A 307     -11.167 -20.391   2.731  1.00 93.11           O  
ATOM   2376  CG  PHE A 307      -8.340 -18.742   2.191  1.00 93.11           C  
ATOM   2377  CD1 PHE A 307      -8.982 -17.515   2.312  1.00 93.11           C  
ATOM   2378  CD2 PHE A 307      -7.565 -19.199   3.249  1.00 93.11           C  
ATOM   2379  CE1 PHE A 307      -8.852 -16.755   3.472  1.00 93.11           C  
ATOM   2380  CE2 PHE A 307      -7.431 -18.444   4.411  1.00 93.11           C  
ATOM   2381  CZ  PHE A 307      -8.075 -17.222   4.520  1.00 93.11           C  
ATOM   2382  N   ILE A 308     -11.581 -19.599   0.801  1.00 93.64           N  
ATOM   2383  CA  ILE A 308     -12.872 -19.015   1.149  1.00 93.64           C  
ATOM   2384  C   ILE A 308     -13.807 -20.103   1.671  1.00 93.64           C  
ATOM   2385  CB  ILE A 308     -13.511 -18.295  -0.060  1.00 93.64           C  
ATOM   2386  O   ILE A 308     -14.533 -19.892   2.645  1.00 93.64           O  
ATOM   2387  CG1 ILE A 308     -12.686 -17.060  -0.443  1.00 93.64           C  
ATOM   2388  CG2 ILE A 308     -14.962 -17.911   0.245  1.00 93.64           C  
ATOM   2389  CD1 ILE A 308     -13.090 -16.433  -1.770  1.00 93.64           C  
ATOM   2390  N   ARG A 309     -13.735 -21.289   1.137  1.00 91.88           N  
ATOM   2391  CA  ARG A 309     -14.604 -22.393   1.530  1.00 91.88           C  
ATOM   2392  C   ARG A 309     -14.194 -22.956   2.886  1.00 91.88           C  
ATOM   2393  CB  ARG A 309     -14.580 -23.500   0.474  1.00 91.88           C  
ATOM   2394  O   ARG A 309     -15.031 -23.474   3.628  1.00 91.88           O  
ATOM   2395  CG  ARG A 309     -15.328 -23.150  -0.803  1.00 91.88           C  
ATOM   2396  CD  ARG A 309     -15.370 -24.324  -1.771  1.00 91.88           C  
ATOM   2397  NE  ARG A 309     -16.067 -23.978  -3.007  1.00 91.88           N  
ATOM   2398  NH1 ARG A 309     -15.301 -25.806  -4.194  1.00 91.88           N  
ATOM   2399  NH2 ARG A 309     -16.691 -24.283  -5.196  1.00 91.88           N  
ATOM   2400  CZ  ARG A 309     -16.018 -24.690  -4.129  1.00 91.88           C  
ATOM   2401  N   GLY A 310     -12.981 -22.736   3.228  1.00 89.43           N  
ATOM   2402  CA  GLY A 310     -12.455 -23.420   4.398  1.00 89.43           C  
ATOM   2403  C   GLY A 310     -12.326 -22.517   5.610  1.00 89.43           C  
ATOM   2404  O   GLY A 310     -12.170 -22.997   6.735  1.00 89.43           O  
ATOM   2405  N   VAL A 311     -12.403 -21.164   5.379  1.00 89.33           N  
ATOM   2406  CA  VAL A 311     -12.120 -20.258   6.487  1.00 89.33           C  
ATOM   2407  C   VAL A 311     -13.368 -20.094   7.352  1.00 89.33           C  
ATOM   2408  CB  VAL A 311     -11.635 -18.880   5.983  1.00 89.33           C  
ATOM   2409  O   VAL A 311     -14.478 -19.960   6.831  1.00 89.33           O  
ATOM   2410  CG1 VAL A 311     -12.762 -18.141   5.263  1.00 89.33           C  
ATOM   2411  CG2 VAL A 311     -11.102 -18.045   7.146  1.00 89.33           C  
ATOM   2412  N   PRO A 312     -13.293 -20.223   8.717  1.00 85.17           N  
ATOM   2413  CA  PRO A 312     -14.429 -20.199   9.641  1.00 85.17           C  
ATOM   2414  C   PRO A 312     -15.243 -18.911   9.542  1.00 85.17           C  
ATOM   2415  CB  PRO A 312     -13.768 -20.323  11.016  1.00 85.17           C  
ATOM   2416  O   PRO A 312     -16.442 -18.911   9.834  1.00 85.17           O  
ATOM   2417  CG  PRO A 312     -12.427 -20.924  10.742  1.00 85.17           C  
ATOM   2418  CD  PRO A 312     -12.001 -20.529   9.357  1.00 85.17           C  
ATOM   2419  N   CYS A 313     -14.650 -17.796   9.088  1.00 88.98           N  
ATOM   2420  CA  CYS A 313     -15.321 -16.500   9.083  1.00 88.98           C  
ATOM   2421  C   CYS A 313     -15.998 -16.241   7.743  1.00 88.98           C  
ATOM   2422  CB  CYS A 313     -14.326 -15.381   9.387  1.00 88.98           C  
ATOM   2423  O   CYS A 313     -16.439 -15.123   7.471  1.00 88.98           O  
ATOM   2424  SG  CYS A 313     -12.937 -15.308   8.235  1.00 88.98           S  
ATOM   2425  N   CYS A 314     -16.108 -17.276   6.869  1.00 87.32           N  
ATOM   2426  CA  CYS A 314     -16.535 -17.112   5.484  1.00 87.32           C  
ATOM   2427  C   CYS A 314     -17.989 -16.662   5.410  1.00 87.32           C  
ATOM   2428  CB  CYS A 314     -16.356 -18.418   4.709  1.00 87.32           C  
ATOM   2429  O   CYS A 314     -18.418 -16.098   4.403  1.00 87.32           O  
ATOM   2430  SG  CYS A 314     -17.320 -19.795   5.371  1.00 87.32           S  
ATOM   2431  N   GLN A 315     -18.730 -16.798   6.512  1.00 88.56           N  
ATOM   2432  CA  GLN A 315     -20.133 -16.401   6.464  1.00 88.56           C  
ATOM   2433  C   GLN A 315     -20.360 -15.091   7.213  1.00 88.56           C  
ATOM   2434  CB  GLN A 315     -21.024 -17.500   7.046  1.00 88.56           C  
ATOM   2435  O   GLN A 315     -21.480 -14.577   7.251  1.00 88.56           O  
ATOM   2436  CG  GLN A 315     -21.021 -18.788   6.234  1.00 88.56           C  
ATOM   2437  CD  GLN A 315     -22.014 -19.811   6.752  1.00 88.56           C  
ATOM   2438  NE2 GLN A 315     -22.162 -20.914   6.027  1.00 88.56           N  
ATOM   2439  OE1 GLN A 315     -22.642 -19.611   7.797  1.00 88.56           O  
ATOM   2440  N   GLY A 316     -19.299 -14.621   7.776  1.00 93.14           N  
ATOM   2441  CA  GLY A 316     -19.412 -13.381   8.528  1.00 93.14           C  
ATOM   2442  C   GLY A 316     -19.593 -12.162   7.643  1.00 93.14           C  
ATOM   2443  O   GLY A 316     -19.037 -12.097   6.545  1.00 93.14           O  
ATOM   2444  N   LYS A 317     -20.490 -11.250   8.027  1.00 94.88           N  
ATOM   2445  CA  LYS A 317     -20.812 -10.051   7.258  1.00 94.88           C  
ATOM   2446  C   LYS A 317     -19.555  -9.243   6.948  1.00 94.88           C  
ATOM   2447  CB  LYS A 317     -21.820  -9.183   8.013  1.00 94.88           C  
ATOM   2448  O   LYS A 317     -19.366  -8.789   5.817  1.00 94.88           O  
ATOM   2449  CG  LYS A 317     -21.195  -8.294   9.078  1.00 94.88           C  
ATOM   2450  CD  LYS A 317     -22.246  -7.449   9.788  1.00 94.88           C  
ATOM   2451  CE  LYS A 317     -21.632  -6.613  10.903  1.00 94.88           C  
ATOM   2452  NZ  LYS A 317     -22.678  -5.946  11.734  1.00 94.88           N  
ATOM   2453  N   GLU A 318     -18.666  -9.061   7.907  1.00 95.21           N  
ATOM   2454  CA  GLU A 318     -17.464  -8.253   7.719  1.00 95.21           C  
ATOM   2455  C   GLU A 318     -16.541  -8.873   6.673  1.00 95.21           C  
ATOM   2456  CB  GLU A 318     -16.718  -8.083   9.045  1.00 95.21           C  
ATOM   2457  O   GLU A 318     -16.011  -8.169   5.811  1.00 95.21           O  
ATOM   2458  CG  GLU A 318     -17.473  -7.256  10.074  1.00 95.21           C  
ATOM   2459  CD  GLU A 318     -18.465  -8.071  10.889  1.00 95.21           C  
ATOM   2460  OE1 GLU A 318     -19.118  -7.504  11.794  1.00 95.21           O  
ATOM   2461  OE2 GLU A 318     -18.589  -9.287  10.620  1.00 95.21           O  
ATOM   2462  N   PHE A 319     -16.364 -10.184   6.795  1.00 95.81           N  
ATOM   2463  CA  PHE A 319     -15.518 -10.885   5.837  1.00 95.81           C  
ATOM   2464  C   PHE A 319     -16.102 -10.794   4.432  1.00 95.81           C  
ATOM   2465  CB  PHE A 319     -15.348 -12.353   6.241  1.00 95.81           C  
ATOM   2466  O   PHE A 319     -15.397 -10.444   3.483  1.00 95.81           O  
ATOM   2467  CG  PHE A 319     -14.593 -13.176   5.233  1.00 95.81           C  
ATOM   2468  CD1 PHE A 319     -15.266 -14.029   4.367  1.00 95.81           C  
ATOM   2469  CD2 PHE A 319     -13.208 -13.097   5.152  1.00 95.81           C  
ATOM   2470  CE1 PHE A 319     -14.569 -14.793   3.433  1.00 95.81           C  
ATOM   2471  CE2 PHE A 319     -12.505 -13.857   4.221  1.00 95.81           C  
ATOM   2472  CZ  PHE A 319     -13.187 -14.705   3.364  1.00 95.81           C  
ATOM   2473  N   LEU A 320     -17.366 -11.057   4.252  1.00 96.03           N  
ATOM   2474  CA  LEU A 320     -18.015 -11.054   2.945  1.00 96.03           C  
ATOM   2475  C   LEU A 320     -17.961  -9.666   2.316  1.00 96.03           C  
ATOM   2476  CB  LEU A 320     -19.469 -11.516   3.067  1.00 96.03           C  
ATOM   2477  O   LEU A 320     -17.667  -9.530   1.126  1.00 96.03           O  
ATOM   2478  CG  LEU A 320     -19.686 -13.001   3.360  1.00 96.03           C  
ATOM   2479  CD1 LEU A 320     -21.167 -13.286   3.586  1.00 96.03           C  
ATOM   2480  CD2 LEU A 320     -19.139 -13.857   2.223  1.00 96.03           C  
ATOM   2481  N   CYS A 321     -18.324  -8.642   3.120  1.00 96.03           N  
ATOM   2482  CA  CYS A 321     -18.249  -7.274   2.618  1.00 96.03           C  
ATOM   2483  C   CYS A 321     -16.832  -6.934   2.172  1.00 96.03           C  
ATOM   2484  CB  CYS A 321     -18.707  -6.285   3.689  1.00 96.03           C  
ATOM   2485  O   CYS A 321     -16.637  -6.344   1.108  1.00 96.03           O  
ATOM   2486  SG  CYS A 321     -20.472  -6.381   4.062  1.00 96.03           S  
ATOM   2487  N   GLY A 322     -15.889  -7.268   2.997  1.00 96.32           N  
ATOM   2488  CA  GLY A 322     -14.493  -7.048   2.651  1.00 96.32           C  
ATOM   2489  C   GLY A 322     -14.069  -7.779   1.391  1.00 96.32           C  
ATOM   2490  O   GLY A 322     -13.370  -7.215   0.546  1.00 96.32           O  
ATOM   2491  N   LEU A 323     -14.439  -9.027   1.295  1.00 96.72           N  
ATOM   2492  CA  LEU A 323     -14.091  -9.825   0.124  1.00 96.72           C  
ATOM   2493  C   LEU A 323     -14.704  -9.231  -1.140  1.00 96.72           C  
ATOM   2494  CB  LEU A 323     -14.560 -11.271   0.301  1.00 96.72           C  
ATOM   2495  O   LEU A 323     -14.036  -9.131  -2.171  1.00 96.72           O  
ATOM   2496  CG  LEU A 323     -14.199 -12.244  -0.823  1.00 96.72           C  
ATOM   2497  CD1 LEU A 323     -12.691 -12.259  -1.047  1.00 96.72           C  
ATOM   2498  CD2 LEU A 323     -14.712 -13.644  -0.503  1.00 96.72           C  
ATOM   2499  N   TYR A 324     -15.983  -8.803  -1.111  1.00 96.61           N  
ATOM   2500  CA  TYR A 324     -16.615  -8.138  -2.245  1.00 96.61           C  
ATOM   2501  C   TYR A 324     -15.844  -6.884  -2.640  1.00 96.61           C  
ATOM   2502  CB  TYR A 324     -18.067  -7.776  -1.916  1.00 96.61           C  
ATOM   2503  O   TYR A 324     -15.645  -6.619  -3.828  1.00 96.61           O  
ATOM   2504  CG  TYR A 324     -19.037  -8.914  -2.119  1.00 96.61           C  
ATOM   2505  CD1 TYR A 324     -19.219  -9.484  -3.377  1.00 96.61           C  
ATOM   2506  CD2 TYR A 324     -19.774  -9.422  -1.054  1.00 96.61           C  
ATOM   2507  CE1 TYR A 324     -20.113 -10.532  -3.569  1.00 96.61           C  
ATOM   2508  CE2 TYR A 324     -20.671 -10.469  -1.235  1.00 96.61           C  
ATOM   2509  OH  TYR A 324     -21.720 -12.054  -2.678  1.00 96.61           O  
ATOM   2510  CZ  TYR A 324     -20.833 -11.017  -2.494  1.00 96.61           C  
ATOM   2511  N   ALA A 325     -15.463  -6.162  -1.591  1.00 95.42           N  
ATOM   2512  CA  ALA A 325     -14.697  -4.944  -1.844  1.00 95.42           C  
ATOM   2513  C   ALA A 325     -13.383  -5.260  -2.553  1.00 95.42           C  
ATOM   2514  CB  ALA A 325     -14.427  -4.204  -0.536  1.00 95.42           C  
ATOM   2515  O   ALA A 325     -13.030  -4.606  -3.537  1.00 95.42           O  
ATOM   2516  N   GLN A 326     -12.594  -6.269  -2.134  1.00 95.14           N  
ATOM   2517  CA  GLN A 326     -11.320  -6.662  -2.727  1.00 95.14           C  
ATOM   2518  C   GLN A 326     -11.507  -7.137  -4.166  1.00 95.14           C  
ATOM   2519  CB  GLN A 326     -10.656  -7.759  -1.894  1.00 95.14           C  
ATOM   2520  O   GLN A 326     -10.711  -6.799  -5.044  1.00 95.14           O  
ATOM   2521  CG  GLN A 326     -10.152  -7.282  -0.539  1.00 95.14           C  
ATOM   2522  CD  GLN A 326      -9.577  -8.406   0.303  1.00 95.14           C  
ATOM   2523  NE2 GLN A 326      -8.683  -8.060   1.223  1.00 95.14           N  
ATOM   2524  OE1 GLN A 326      -9.934  -9.575   0.128  1.00 95.14           O  
ATOM   2525  N   LEU A 327     -12.584  -7.870  -4.426  1.00 95.88           N  
ATOM   2526  CA  LEU A 327     -12.839  -8.399  -5.761  1.00 95.88           C  
ATOM   2527  C   LEU A 327     -13.252  -7.286  -6.717  1.00 95.88           C  
ATOM   2528  CB  LEU A 327     -13.927  -9.476  -5.712  1.00 95.88           C  
ATOM   2529  O   LEU A 327     -12.880  -7.301  -7.893  1.00 95.88           O  
ATOM   2530  CG  LEU A 327     -13.553 -10.786  -5.018  1.00 95.88           C  
ATOM   2531  CD1 LEU A 327     -14.772 -11.695  -4.909  1.00 95.88           C  
ATOM   2532  CD2 LEU A 327     -12.423 -11.485  -5.767  1.00 95.88           C  
ATOM   2533  N   GLU A 328     -14.105  -6.442  -6.204  1.00 94.86           N  
ATOM   2534  CA  GLU A 328     -14.443  -5.280  -7.021  1.00 94.86           C  
ATOM   2535  C   GLU A 328     -13.191  -4.513  -7.434  1.00 94.86           C  
ATOM   2536  CB  GLU A 328     -15.402  -4.354  -6.267  1.00 94.86           C  
ATOM   2537  O   GLU A 328     -13.037  -4.148  -8.602  1.00 94.86           O  
ATOM   2538  CG  GLU A 328     -15.844  -3.141  -7.072  1.00 94.86           C  
ATOM   2539  CD  GLU A 328     -16.633  -2.132  -6.252  1.00 94.86           C  
ATOM   2540  OE1 GLU A 328     -17.357  -1.301  -6.845  1.00 94.86           O  
ATOM   2541  OE2 GLU A 328     -16.525  -2.173  -5.006  1.00 94.86           O  
ATOM   2542  N   GLN A 329     -12.321  -4.368  -6.451  1.00 91.39           N  
ATOM   2543  CA  GLN A 329     -11.066  -3.671  -6.711  1.00 91.39           C  
ATOM   2544  C   GLN A 329     -10.229  -4.413  -7.749  1.00 91.39           C  
ATOM   2545  CB  GLN A 329     -10.268  -3.501  -5.417  1.00 91.39           C  
ATOM   2546  O   GLN A 329      -9.680  -3.798  -8.665  1.00 91.39           O  
ATOM   2547  CG  GLN A 329      -9.007  -2.663  -5.578  1.00 91.39           C  
ATOM   2548  CD  GLN A 329      -8.271  -2.452  -4.268  1.00 91.39           C  
ATOM   2549  NE2 GLN A 329      -7.076  -1.876  -4.345  1.00 91.39           N  
ATOM   2550  OE1 GLN A 329      -8.773  -2.802  -3.195  1.00 91.39           O  
ATOM   2551  N   ALA A 330     -10.091  -5.586  -7.576  1.00 92.90           N  
ATOM   2552  CA  ALA A 330      -9.322  -6.412  -8.504  1.00 92.90           C  
ATOM   2553  C   ALA A 330      -9.910  -6.350  -9.911  1.00 92.90           C  
ATOM   2554  CB  ALA A 330      -9.274  -7.858  -8.015  1.00 92.90           C  
ATOM   2555  O   ALA A 330      -9.172  -6.277 -10.896  1.00 92.90           O  
ATOM   2556  N   TRP A 331     -11.215  -6.327 -10.010  1.00 94.36           N  
ATOM   2557  CA  TRP A 331     -11.896  -6.247 -11.298  1.00 94.36           C  
ATOM   2558  C   TRP A 331     -11.591  -4.925 -11.995  1.00 94.36           C  
ATOM   2559  CB  TRP A 331     -13.409  -6.405 -11.117  1.00 94.36           C  
ATOM   2560  O   TRP A 331     -11.274  -4.904 -13.186  1.00 94.36           O  
ATOM   2561  CG  TRP A 331     -14.170  -6.493 -12.405  1.00 94.36           C  
ATOM   2562  CD1 TRP A 331     -14.452  -7.624 -13.120  1.00 94.36           C  
ATOM   2563  CD2 TRP A 331     -14.744  -5.404 -13.135  1.00 94.36           C  
ATOM   2564  CE2 TRP A 331     -15.360  -5.948 -14.283  1.00 94.36           C  
ATOM   2565  CE3 TRP A 331     -14.797  -4.019 -12.928  1.00 94.36           C  
ATOM   2566  NE1 TRP A 331     -15.168  -7.303 -14.251  1.00 94.36           N  
ATOM   2567  CH2 TRP A 331     -16.059  -3.803 -14.997  1.00 94.36           C  
ATOM   2568  CZ2 TRP A 331     -16.022  -5.154 -15.223  1.00 94.36           C  
ATOM   2569  CZ3 TRP A 331     -15.456  -3.231 -13.864  1.00 94.36           C  
ATOM   2570  N   LYS A 332     -11.650  -3.815 -11.262  1.00 91.34           N  
ATOM   2571  CA  LYS A 332     -11.425  -2.486 -11.824  1.00 91.34           C  
ATOM   2572  C   LYS A 332      -9.979  -2.322 -12.285  1.00 91.34           C  
ATOM   2573  CB  LYS A 332     -11.774  -1.405 -10.800  1.00 91.34           C  
ATOM   2574  O   LYS A 332      -9.716  -1.671 -13.298  1.00 91.34           O  
ATOM   2575  CG  LYS A 332     -13.268  -1.181 -10.621  1.00 91.34           C  
ATOM   2576  CD  LYS A 332     -13.552   0.085  -9.824  1.00 91.34           C  
ATOM   2577  CE  LYS A 332     -15.041   0.403  -9.788  1.00 91.34           C  
ATOM   2578  NZ  LYS A 332     -15.324   1.645  -9.009  1.00 91.34           N  
ATOM   2579  N   ALA A 333      -9.113  -3.007 -11.562  1.00 87.56           N  
ATOM   2580  CA  ALA A 333      -7.690  -2.793 -11.811  1.00 87.56           C  
ATOM   2581  C   ALA A 333      -7.133  -3.853 -12.756  1.00 87.56           C  
ATOM   2582  CB  ALA A 333      -6.914  -2.795 -10.496  1.00 87.56           C  
ATOM   2583  O   ALA A 333      -6.056  -3.677 -13.332  1.00 87.56           O  
ATOM   2584  N   GLY A 334      -7.810  -4.930 -12.928  1.00 88.07           N  
ATOM   2585  CA  GLY A 334      -7.222  -6.103 -13.554  1.00 88.07           C  
ATOM   2586  C   GLY A 334      -7.387  -6.120 -15.062  1.00 88.07           C  
ATOM   2587  O   GLY A 334      -8.165  -5.340 -15.616  1.00 88.07           O  
ATOM   2588  N   ASP A 335      -6.520  -6.888 -15.767  1.00 90.04           N  
ATOM   2589  CA  ASP A 335      -6.640  -7.166 -17.195  1.00 90.04           C  
ATOM   2590  C   ASP A 335      -7.815  -8.099 -17.476  1.00 90.04           C  
ATOM   2591  CB  ASP A 335      -5.343  -7.775 -17.733  1.00 90.04           C  
ATOM   2592  O   ASP A 335      -8.587  -8.423 -16.571  1.00 90.04           O  
ATOM   2593  CG  ASP A 335      -4.987  -9.094 -17.070  1.00 90.04           C  
ATOM   2594  OD1 ASP A 335      -5.860  -9.701 -16.412  1.00 90.04           O  
ATOM   2595  OD2 ASP A 335      -3.823  -9.528 -17.203  1.00 90.04           O  
ATOM   2596  N   SER A 336      -8.017  -8.366 -18.726  1.00 93.34           N  
ATOM   2597  CA  SER A 336      -9.171  -9.151 -19.152  1.00 93.34           C  
ATOM   2598  C   SER A 336      -9.206 -10.506 -18.452  1.00 93.34           C  
ATOM   2599  CB  SER A 336      -9.154  -9.351 -20.668  1.00 93.34           C  
ATOM   2600  O   SER A 336     -10.266 -10.958 -18.016  1.00 93.34           O  
ATOM   2601  OG  SER A 336      -9.231  -8.106 -21.340  1.00 93.34           O  
ATOM   2602  N   SER A 337      -8.093 -11.104 -18.300  1.00 94.15           N  
ATOM   2603  CA  SER A 337      -8.001 -12.402 -17.641  1.00 94.15           C  
ATOM   2604  C   SER A 337      -8.411 -12.309 -16.176  1.00 94.15           C  
ATOM   2605  CB  SER A 337      -6.580 -12.958 -17.747  1.00 94.15           C  
ATOM   2606  O   SER A 337      -9.182 -13.137 -15.687  1.00 94.15           O  
ATOM   2607  OG  SER A 337      -6.459 -14.169 -17.021  1.00 94.15           O  
ATOM   2608  N   MET A 338      -7.878 -11.373 -15.420  1.00 93.38           N  
ATOM   2609  CA  MET A 338      -8.214 -11.148 -14.017  1.00 93.38           C  
ATOM   2610  C   MET A 338      -9.699 -10.840 -13.855  1.00 93.38           C  
ATOM   2611  CB  MET A 338      -7.377 -10.004 -13.440  1.00 93.38           C  
ATOM   2612  O   MET A 338     -10.353 -11.373 -12.957  1.00 93.38           O  
ATOM   2613  CG  MET A 338      -7.586  -9.782 -11.951  1.00 93.38           C  
ATOM   2614  SD  MET A 338      -6.351  -8.631 -11.232  1.00 93.38           S  
ATOM   2615  CE  MET A 338      -6.895  -8.618  -9.501  1.00 93.38           C  
ATOM   2616  N   LYS A 339     -10.221 -10.052 -14.792  1.00 95.15           N  
ATOM   2617  CA  LYS A 339     -11.635  -9.694 -14.739  1.00 95.15           C  
ATOM   2618  C   LYS A 339     -12.520 -10.931 -14.870  1.00 95.15           C  
ATOM   2619  CB  LYS A 339     -11.976  -8.687 -15.839  1.00 95.15           C  
ATOM   2620  O   LYS A 339     -13.495 -11.084 -14.132  1.00 95.15           O  
ATOM   2621  CG  LYS A 339     -11.403  -7.297 -15.603  1.00 95.15           C  
ATOM   2622  CD  LYS A 339     -11.863  -6.315 -16.673  1.00 95.15           C  
ATOM   2623  CE  LYS A 339     -11.312  -4.918 -16.424  1.00 95.15           C  
ATOM   2624  NZ  LYS A 339     -11.779  -3.945 -17.457  1.00 95.15           N  
ATOM   2625  N   ALA A 340     -12.171 -11.826 -15.776  1.00 95.90           N  
ATOM   2626  CA  ALA A 340     -12.920 -13.063 -15.984  1.00 95.90           C  
ATOM   2627  C   ALA A 340     -12.890 -13.939 -14.735  1.00 95.90           C  
ATOM   2628  CB  ALA A 340     -12.362 -13.828 -17.181  1.00 95.90           C  
ATOM   2629  O   ALA A 340     -13.917 -14.489 -14.330  1.00 95.90           O  
ATOM   2630  N   GLN A 341     -11.732 -14.015 -14.111  1.00 96.61           N  
ATOM   2631  CA  GLN A 341     -11.572 -14.843 -12.920  1.00 96.61           C  
ATOM   2632  C   GLN A 341     -12.363 -14.275 -11.745  1.00 96.61           C  
ATOM   2633  CB  GLN A 341     -10.095 -14.970 -12.547  1.00 96.61           C  
ATOM   2634  O   GLN A 341     -12.955 -15.026 -10.967  1.00 96.61           O  
ATOM   2635  CG  GLN A 341      -9.279 -15.794 -13.535  1.00 96.61           C  
ATOM   2636  CD  GLN A 341      -7.828 -15.944 -13.117  1.00 96.61           C  
ATOM   2637  NE2 GLN A 341      -7.006 -16.481 -14.012  1.00 96.61           N  
ATOM   2638  OE1 GLN A 341      -7.449 -15.579 -12.000  1.00 96.61           O  
ATOM   2639  N   VAL A 342     -12.339 -12.961 -11.616  1.00 96.35           N  
ATOM   2640  CA  VAL A 342     -13.102 -12.297 -10.564  1.00 96.35           C  
ATOM   2641  C   VAL A 342     -14.590 -12.585 -10.745  1.00 96.35           C  
ATOM   2642  CB  VAL A 342     -12.851 -10.772 -10.557  1.00 96.35           C  
ATOM   2643  O   VAL A 342     -15.288 -12.905  -9.779  1.00 96.35           O  
ATOM   2644  CG1 VAL A 342     -13.876 -10.060  -9.677  1.00 96.35           C  
ATOM   2645  CG2 VAL A 342     -11.431 -10.467 -10.083  1.00 96.35           C  
ATOM   2646  N   VAL A 343     -15.065 -12.508 -11.965  1.00 96.16           N  
ATOM   2647  CA  VAL A 343     -16.473 -12.749 -12.263  1.00 96.16           C  
ATOM   2648  C   VAL A 343     -16.844 -14.181 -11.886  1.00 96.16           C  
ATOM   2649  CB  VAL A 343     -16.789 -12.491 -13.754  1.00 96.16           C  
ATOM   2650  O   VAL A 343     -17.883 -14.417 -11.265  1.00 96.16           O  
ATOM   2651  CG1 VAL A 343     -18.195 -12.979 -14.100  1.00 96.16           C  
ATOM   2652  CG2 VAL A 343     -16.640 -11.006 -14.081  1.00 96.16           C  
ATOM   2653  N   GLU A 344     -16.019 -15.147 -12.201  1.00 95.20           N  
ATOM   2654  CA  GLU A 344     -16.259 -16.548 -11.868  1.00 95.20           C  
ATOM   2655  C   GLU A 344     -16.360 -16.747 -10.359  1.00 95.20           C  
ATOM   2656  CB  GLU A 344     -15.151 -17.435 -12.443  1.00 95.20           C  
ATOM   2657  O   GLU A 344     -17.261 -17.437  -9.878  1.00 95.20           O  
ATOM   2658  CG  GLU A 344     -15.220 -17.603 -13.954  1.00 95.20           C  
ATOM   2659  CD  GLU A 344     -14.077 -18.431 -14.518  1.00 95.20           C  
ATOM   2660  OE1 GLU A 344     -13.987 -18.578 -15.758  1.00 95.20           O  
ATOM   2661  OE2 GLU A 344     -13.264 -18.939 -13.713  1.00 95.20           O  
ATOM   2662  N   LEU A 345     -15.451 -16.151  -9.639  1.00 95.42           N  
ATOM   2663  CA  LEU A 345     -15.443 -16.270  -8.185  1.00 95.42           C  
ATOM   2664  C   LEU A 345     -16.687 -15.628  -7.581  1.00 95.42           C  
ATOM   2665  CB  LEU A 345     -14.185 -15.621  -7.601  1.00 95.42           C  
ATOM   2666  O   LEU A 345     -17.301 -16.189  -6.671  1.00 95.42           O  
ATOM   2667  CG  LEU A 345     -13.920 -15.872  -6.116  1.00 95.42           C  
ATOM   2668  CD1 LEU A 345     -13.760 -17.365  -5.851  1.00 95.42           C  
ATOM   2669  CD2 LEU A 345     -12.684 -15.107  -5.656  1.00 95.42           C  
ATOM   2670  N   LEU A 346     -17.064 -14.452  -8.076  1.00 94.99           N  
ATOM   2671  CA  LEU A 346     -18.252 -13.767  -7.579  1.00 94.99           C  
ATOM   2672  C   LEU A 346     -19.506 -14.595  -7.840  1.00 94.99           C  
ATOM   2673  CB  LEU A 346     -18.390 -12.390  -8.235  1.00 94.99           C  
ATOM   2674  O   LEU A 346     -20.427 -14.608  -7.020  1.00 94.99           O  
ATOM   2675  CG  LEU A 346     -17.454 -11.296  -7.718  1.00 94.99           C  
ATOM   2676  CD1 LEU A 346     -17.515 -10.073  -8.628  1.00 94.99           C  
ATOM   2677  CD2 LEU A 346     -17.812 -10.920  -6.284  1.00 94.99           C  
ATOM   2678  N   GLN A 347     -19.525 -15.286  -8.924  1.00 93.39           N  
ATOM   2679  CA  GLN A 347     -20.642 -16.172  -9.232  1.00 93.39           C  
ATOM   2680  C   GLN A 347     -20.755 -17.293  -8.203  1.00 93.39           C  
ATOM   2681  CB  GLN A 347     -20.489 -16.761 -10.635  1.00 93.39           C  
ATOM   2682  O   GLN A 347     -21.857 -17.634  -7.767  1.00 93.39           O  
ATOM   2683  CG  GLN A 347     -21.716 -17.520 -11.121  1.00 93.39           C  
ATOM   2684  CD  GLN A 347     -21.888 -17.457 -12.627  1.00 93.39           C  
ATOM   2685  NE2 GLN A 347     -23.067 -17.838 -13.106  1.00 93.39           N  
ATOM   2686  OE1 GLN A 347     -20.969 -17.067 -13.354  1.00 93.39           O  
ATOM   2687  N   LEU A 348     -19.671 -17.770  -7.826  1.00 90.75           N  
ATOM   2688  CA  LEU A 348     -19.630 -18.821  -6.815  1.00 90.75           C  
ATOM   2689  C   LEU A 348     -20.112 -18.298  -5.466  1.00 90.75           C  
ATOM   2690  CB  LEU A 348     -18.211 -19.380  -6.681  1.00 90.75           C  
ATOM   2691  O   LEU A 348     -20.894 -18.962  -4.782  1.00 90.75           O  
ATOM   2692  CG  LEU A 348     -18.010 -20.476  -5.633  1.00 90.75           C  
ATOM   2693  CD1 LEU A 348     -18.653 -21.778  -6.098  1.00 90.75           C  
ATOM   2694  CD2 LEU A 348     -16.525 -20.678  -5.348  1.00 90.75           C  
ATOM   2695  N   MET A 349     -19.716 -17.146  -5.186  1.00 90.50           N  
ATOM   2696  CA  MET A 349     -20.052 -16.538  -3.902  1.00 90.50           C  
ATOM   2697  C   MET A 349     -21.526 -16.149  -3.853  1.00 90.50           C  
ATOM   2698  CB  MET A 349     -19.178 -15.309  -3.644  1.00 90.50           C  
ATOM   2699  O   MET A 349     -22.130 -16.123  -2.779  1.00 90.50           O  
ATOM   2700  CG  MET A 349     -17.722 -15.640  -3.361  1.00 90.50           C  
ATOM   2701  SD  MET A 349     -16.713 -14.145  -3.027  1.00 90.50           S  
ATOM   2702  CE  MET A 349     -17.491 -13.569  -1.492  1.00 90.50           C  
ATOM   2703  N   ASN A 350     -22.045 -15.786  -5.013  1.00 86.11           N  
ATOM   2704  CA  ASN A 350     -23.442 -15.380  -5.118  1.00 86.11           C  
ATOM   2705  C   ASN A 350     -24.386 -16.521  -4.752  1.00 86.11           C  
ATOM   2706  CB  ASN A 350     -23.749 -14.868  -6.527  1.00 86.11           C  
ATOM   2707  O   ASN A 350     -25.550 -16.288  -4.420  1.00 86.11           O  
ATOM   2708  CG  ASN A 350     -23.440 -13.393  -6.693  1.00 86.11           C  
ATOM   2709  ND2 ASN A 350     -23.377 -12.937  -7.938  1.00 86.11           N  
ATOM   2710  OD1 ASN A 350     -23.259 -12.670  -5.710  1.00 86.11           O  
ATOM   2711  N   GLN A 351     -23.830 -17.696  -4.604  1.00 85.25           N  
ATOM   2712  CA  GLN A 351     -24.637 -18.847  -4.212  1.00 85.25           C  
ATOM   2713  C   GLN A 351     -24.794 -18.918  -2.696  1.00 85.25           C  
ATOM   2714  CB  GLN A 351     -24.016 -20.143  -4.737  1.00 85.25           C  
ATOM   2715  O   GLN A 351     -25.692 -19.594  -2.191  1.00 85.25           O  
ATOM   2716  CG  GLN A 351     -24.006 -20.249  -6.256  1.00 85.25           C  
ATOM   2717  CD  GLN A 351     -23.280 -21.484  -6.754  1.00 85.25           C  
ATOM   2718  NE2 GLN A 351     -23.222 -21.648  -8.071  1.00 85.25           N  
ATOM   2719  OE1 GLN A 351     -22.774 -22.285  -5.961  1.00 85.25           O  
ATOM   2720  N   THR A 352     -23.967 -18.103  -1.978  1.00 83.46           N  
ATOM   2721  CA  THR A 352     -24.049 -18.054  -0.522  1.00 83.46           C  
ATOM   2722  C   THR A 352     -25.055 -16.999  -0.072  1.00 83.46           C  
ATOM   2723  CB  THR A 352     -22.674 -17.756   0.105  1.00 83.46           C  
ATOM   2724  O   THR A 352     -24.963 -15.836  -0.470  1.00 83.46           O  
ATOM   2725  CG2 THR A 352     -22.693 -17.996   1.611  1.00 83.46           C  
ATOM   2726  OG1 THR A 352     -21.688 -18.608  -0.491  1.00 83.46           O  
ATOM   2727  N   GLU A 353     -26.232 -17.414   0.441  1.00 82.62           N  
ATOM   2728  CA  GLU A 353     -27.293 -16.506   0.864  1.00 82.62           C  
ATOM   2729  C   GLU A 353     -26.943 -15.825   2.185  1.00 82.62           C  
ATOM   2730  CB  GLU A 353     -28.622 -17.254   0.995  1.00 82.62           C  
ATOM   2731  O   GLU A 353     -26.539 -16.488   3.142  1.00 82.62           O  
ATOM   2732  CG  GLU A 353     -29.209 -17.702  -0.336  1.00 82.62           C  
ATOM   2733  CD  GLU A 353     -30.572 -18.361  -0.200  1.00 82.62           C  
ATOM   2734  OE1 GLU A 353     -31.187 -18.704  -1.235  1.00 82.62           O  
ATOM   2735  OE2 GLU A 353     -31.030 -18.534   0.952  1.00 82.62           O  
ATOM   2736  N   SER A 354     -26.695 -14.505   2.124  1.00 87.89           N  
ATOM   2737  CA  SER A 354     -26.575 -13.730   3.355  1.00 87.89           C  
ATOM   2738  C   SER A 354     -27.770 -12.801   3.542  1.00 87.89           C  
ATOM   2739  CB  SER A 354     -25.281 -12.915   3.351  1.00 87.89           C  
ATOM   2740  O   SER A 354     -28.218 -12.157   2.591  1.00 87.89           O  
ATOM   2741  OG  SER A 354     -25.217 -12.067   4.485  1.00 87.89           O  
ATOM   2742  N   LYS A 355     -28.393 -12.832   4.755  1.00 88.67           N  
ATOM   2743  CA  LYS A 355     -29.536 -11.975   5.055  1.00 88.67           C  
ATOM   2744  C   LYS A 355     -29.082 -10.603   5.546  1.00 88.67           C  
ATOM   2745  CB  LYS A 355     -30.440 -12.632   6.100  1.00 88.67           C  
ATOM   2746  O   LYS A 355     -29.896  -9.688   5.687  1.00 88.67           O  
ATOM   2747  CG  LYS A 355     -31.132 -13.896   5.612  1.00 88.67           C  
ATOM   2748  CD  LYS A 355     -32.060 -14.471   6.674  1.00 88.67           C  
ATOM   2749  CE  LYS A 355     -32.741 -15.746   6.194  1.00 88.67           C  
ATOM   2750  NZ  LYS A 355     -33.648 -16.315   7.234  1.00 88.67           N  
ATOM   2751  N   ASP A 356     -27.737 -10.478   5.628  1.00 91.95           N  
ATOM   2752  CA  ASP A 356     -27.222  -9.211   6.138  1.00 91.95           C  
ATOM   2753  C   ASP A 356     -27.388  -8.096   5.109  1.00 91.95           C  
ATOM   2754  CB  ASP A 356     -25.749  -9.350   6.530  1.00 91.95           C  
ATOM   2755  O   ASP A 356     -27.025  -8.261   3.942  1.00 91.95           O  
ATOM   2756  CG  ASP A 356     -25.212  -8.131   7.258  1.00 91.95           C  
ATOM   2757  OD1 ASP A 356     -24.760  -7.173   6.594  1.00 91.95           O  
ATOM   2758  OD2 ASP A 356     -25.237  -8.129   8.508  1.00 91.95           O  
ATOM   2759  N   GLN A 357     -27.952  -6.939   5.489  1.00 90.90           N  
ATOM   2760  CA  GLN A 357     -28.257  -5.810   4.616  1.00 90.90           C  
ATOM   2761  C   GLN A 357     -26.991  -5.259   3.967  1.00 90.90           C  
ATOM   2762  CB  GLN A 357     -28.971  -4.705   5.396  1.00 90.90           C  
ATOM   2763  O   GLN A 357     -26.986  -4.938   2.776  1.00 90.90           O  
ATOM   2764  CG  GLN A 357     -29.449  -3.549   4.528  1.00 90.90           C  
ATOM   2765  CD  GLN A 357     -30.222  -2.506   5.313  1.00 90.90           C  
ATOM   2766  NE2 GLN A 357     -30.748  -1.507   4.613  1.00 90.90           N  
ATOM   2767  OE1 GLN A 357     -30.346  -2.598   6.538  1.00 90.90           O  
ATOM   2768  N   SER A 358     -25.928  -5.127   4.693  1.00 91.75           N  
ATOM   2769  CA  SER A 358     -24.666  -4.602   4.182  1.00 91.75           C  
ATOM   2770  C   SER A 358     -24.109  -5.486   3.072  1.00 91.75           C  
ATOM   2771  CB  SER A 358     -23.641  -4.478   5.310  1.00 91.75           C  
ATOM   2772  O   SER A 358     -23.640  -4.984   2.048  1.00 91.75           O  
ATOM   2773  OG  SER A 358     -24.060  -3.523   6.269  1.00 91.75           O  
ATOM   2774  N   VAL A 359     -24.162  -6.790   3.296  1.00 94.21           N  
ATOM   2775  CA  VAL A 359     -23.668  -7.741   2.306  1.00 94.21           C  
ATOM   2776  C   VAL A 359     -24.503  -7.640   1.031  1.00 94.21           C  
ATOM   2777  CB  VAL A 359     -23.693  -9.188   2.847  1.00 94.21           C  
ATOM   2778  O   VAL A 359     -23.959  -7.634  -0.075  1.00 94.21           O  
ATOM   2779  CG1 VAL A 359     -23.289 -10.179   1.757  1.00 94.21           C  
ATOM   2780  CG2 VAL A 359     -22.775  -9.320   4.061  1.00 94.21           C  
ATOM   2781  N   GLN A 360     -25.793  -7.512   1.175  1.00 92.79           N  
ATOM   2782  CA  GLN A 360     -26.689  -7.371   0.032  1.00 92.79           C  
ATOM   2783  C   GLN A 360     -26.385  -6.097  -0.751  1.00 92.79           C  
ATOM   2784  CB  GLN A 360     -28.148  -7.368   0.492  1.00 92.79           C  
ATOM   2785  O   GLN A 360     -26.401  -6.102  -1.984  1.00 92.79           O  
ATOM   2786  CG  GLN A 360     -28.623  -8.708   1.038  1.00 92.79           C  
ATOM   2787  CD  GLN A 360     -30.084  -8.690   1.448  1.00 92.79           C  
ATOM   2788  NE2 GLN A 360     -30.678  -9.871   1.576  1.00 92.79           N  
ATOM   2789  OE1 GLN A 360     -30.673  -7.623   1.649  1.00 92.79           O  
ATOM   2790  N   GLU A 361     -26.093  -5.032  -0.016  1.00 92.89           N  
ATOM   2791  CA  GLU A 361     -25.746  -3.771  -0.665  1.00 92.89           C  
ATOM   2792  C   GLU A 361     -24.432  -3.890  -1.432  1.00 92.89           C  
ATOM   2793  CB  GLU A 361     -25.653  -2.643   0.366  1.00 92.89           C  
ATOM   2794  O   GLU A 361     -24.295  -3.338  -2.526  1.00 92.89           O  
ATOM   2795  CG  GLU A 361     -26.998  -2.224   0.941  1.00 92.89           C  
ATOM   2796  CD  GLU A 361     -27.964  -1.702  -0.110  1.00 92.89           C  
ATOM   2797  OE1 GLU A 361     -29.192  -1.889   0.047  1.00 92.89           O  
ATOM   2798  OE2 GLU A 361     -27.489  -1.101  -1.100  1.00 92.89           O  
ATOM   2799  N   TRP A 362     -23.530  -4.563  -0.843  1.00 94.56           N  
ATOM   2800  CA  TRP A 362     -22.276  -4.794  -1.552  1.00 94.56           C  
ATOM   2801  C   TRP A 362     -22.505  -5.636  -2.803  1.00 94.56           C  
ATOM   2802  CB  TRP A 362     -21.259  -5.482  -0.638  1.00 94.56           C  
ATOM   2803  O   TRP A 362     -21.919  -5.369  -3.855  1.00 94.56           O  
ATOM   2804  CG  TRP A 362     -20.357  -4.533   0.092  1.00 94.56           C  
ATOM   2805  CD1 TRP A 362     -20.386  -4.229   1.425  1.00 94.56           C  
ATOM   2806  CD2 TRP A 362     -19.293  -3.761  -0.473  1.00 94.56           C  
ATOM   2807  CE2 TRP A 362     -18.719  -3.010   0.577  1.00 94.56           C  
ATOM   2808  CE3 TRP A 362     -18.769  -3.630  -1.766  1.00 94.56           C  
ATOM   2809  NE1 TRP A 362     -19.403  -3.314   1.723  1.00 94.56           N  
ATOM   2810  CH2 TRP A 362     -17.152  -2.032  -0.902  1.00 94.56           C  
ATOM   2811  CZ2 TRP A 362     -17.645  -2.140   0.372  1.00 94.56           C  
ATOM   2812  CZ3 TRP A 362     -17.700  -2.765  -1.967  1.00 94.56           C  
ATOM   2813  N   ARG A 363     -23.296  -6.602  -2.700  1.00 93.96           N  
ATOM   2814  CA  ARG A 363     -23.629  -7.429  -3.855  1.00 93.96           C  
ATOM   2815  C   ARG A 363     -24.227  -6.588  -4.978  1.00 93.96           C  
ATOM   2816  CB  ARG A 363     -24.604  -8.540  -3.457  1.00 93.96           C  
ATOM   2817  O   ARG A 363     -23.852  -6.740  -6.142  1.00 93.96           O  
ATOM   2818  CG  ARG A 363     -23.949  -9.703  -2.729  1.00 93.96           C  
ATOM   2819  CD  ARG A 363     -24.943 -10.818  -2.436  1.00 93.96           C  
ATOM   2820  NE  ARG A 363     -24.383 -11.816  -1.530  1.00 93.96           N  
ATOM   2821  NH1 ARG A 363     -26.306 -13.090  -1.412  1.00 93.96           N  
ATOM   2822  NH2 ARG A 363     -24.436 -13.719  -0.245  1.00 93.96           N  
ATOM   2823  CZ  ARG A 363     -25.043 -12.873  -1.065  1.00 93.96           C  
ATOM   2824  N   LYS A 364     -25.162  -5.751  -4.598  1.00 92.91           N  
ATOM   2825  CA  LYS A 364     -25.776  -4.849  -5.568  1.00 92.91           C  
ATOM   2826  C   LYS A 364     -24.734  -3.937  -6.209  1.00 92.91           C  
ATOM   2827  CB  LYS A 364     -26.869  -4.010  -4.904  1.00 92.91           C  
ATOM   2828  O   LYS A 364     -24.720  -3.762  -7.429  1.00 92.91           O  
ATOM   2829  CG  LYS A 364     -27.656  -3.139  -5.873  1.00 92.91           C  
ATOM   2830  CD  LYS A 364     -28.733  -2.337  -5.156  1.00 92.91           C  
ATOM   2831  CE  LYS A 364     -29.454  -1.391  -6.107  1.00 92.91           C  
ATOM   2832  NZ  LYS A 364     -30.483  -0.572  -5.399  1.00 92.91           N  
ATOM   2833  N   LEU A 365     -23.896  -3.419  -5.353  1.00 93.36           N  
ATOM   2834  CA  LEU A 365     -22.854  -2.513  -5.822  1.00 93.36           C  
ATOM   2835  C   LEU A 365     -21.927  -3.216  -6.809  1.00 93.36           C  
ATOM   2836  CB  LEU A 365     -22.044  -1.970  -4.642  1.00 93.36           C  
ATOM   2837  O   LEU A 365     -21.640  -2.683  -7.884  1.00 93.36           O  
ATOM   2838  CG  LEU A 365     -20.989  -0.913  -4.973  1.00 93.36           C  
ATOM   2839  CD1 LEU A 365     -20.903   0.119  -3.853  1.00 93.36           C  
ATOM   2840  CD2 LEU A 365     -19.633  -1.567  -5.211  1.00 93.36           C  
ATOM   2841  N   VAL A 366     -21.478  -4.345  -6.490  1.00 94.08           N  
ATOM   2842  CA  VAL A 366     -20.575  -5.110  -7.344  1.00 94.08           C  
ATOM   2843  C   VAL A 366     -21.281  -5.471  -8.649  1.00 94.08           C  
ATOM   2844  CB  VAL A 366     -20.073  -6.389  -6.638  1.00 94.08           C  
ATOM   2845  O   VAL A 366     -20.683  -5.400  -9.726  1.00 94.08           O  
ATOM   2846  CG1 VAL A 366     -19.389  -7.323  -7.635  1.00 94.08           C  
ATOM   2847  CG2 VAL A 366     -19.122  -6.030  -5.497  1.00 94.08           C  
ATOM   2848  N   ALA A 367     -22.493  -5.865  -8.561  1.00 93.82           N  
ATOM   2849  CA  ALA A 367     -23.278  -6.166  -9.756  1.00 93.82           C  
ATOM   2850  C   ALA A 367     -23.330  -4.964 -10.695  1.00 93.82           C  
ATOM   2851  CB  ALA A 367     -24.690  -6.598  -9.371  1.00 93.82           C  
ATOM   2852  O   ALA A 367     -23.176  -5.109 -11.910  1.00 93.82           O  
ATOM   2853  N   ASP A 368     -23.536  -3.804 -10.113  1.00 92.81           N  
ATOM   2854  CA  ASP A 368     -23.560  -2.573 -10.897  1.00 92.81           C  
ATOM   2855  C   ASP A 368     -22.211  -2.321 -11.567  1.00 92.81           C  
ATOM   2856  CB  ASP A 368     -23.940  -1.382 -10.015  1.00 92.81           C  
ATOM   2857  O   ASP A 368     -22.154  -1.952 -12.742  1.00 92.81           O  
ATOM   2858  CG  ASP A 368     -25.399  -1.395  -9.596  1.00 92.81           C  
ATOM   2859  OD1 ASP A 368     -26.206  -2.119 -10.218  1.00 92.81           O  
ATOM   2860  OD2 ASP A 368     -25.746  -0.673  -8.636  1.00 92.81           O  
ATOM   2861  N   THR A 369     -21.196  -2.536 -10.830  1.00 92.28           N  
ATOM   2862  CA  THR A 369     -19.849  -2.321 -11.346  1.00 92.28           C  
ATOM   2863  C   THR A 369     -19.564  -3.253 -12.520  1.00 92.28           C  
ATOM   2864  CB  THR A 369     -18.790  -2.534 -10.248  1.00 92.28           C  
ATOM   2865  O   THR A 369     -18.952  -2.845 -13.509  1.00 92.28           O  
ATOM   2866  CG2 THR A 369     -17.382  -2.315 -10.792  1.00 92.28           C  
ATOM   2867  OG1 THR A 369     -19.026  -1.610  -9.178  1.00 92.28           O  
ATOM   2868  N   LEU A 370     -20.088  -4.412 -12.484  1.00 92.88           N  
ATOM   2869  CA  LEU A 370     -19.832  -5.433 -13.494  1.00 92.88           C  
ATOM   2870  C   LEU A 370     -20.880  -5.377 -14.601  1.00 92.88           C  
ATOM   2871  CB  LEU A 370     -19.819  -6.825 -12.858  1.00 92.88           C  
ATOM   2872  O   LEU A 370     -20.858  -6.194 -15.524  1.00 92.88           O  
ATOM   2873  CG  LEU A 370     -18.573  -7.189 -12.049  1.00 92.88           C  
ATOM   2874  CD1 LEU A 370     -18.599  -6.492 -10.693  1.00 92.88           C  
ATOM   2875  CD2 LEU A 370     -18.470  -8.701 -11.877  1.00 92.88           C  
ATOM   2876  N   ASN A 371     -21.860  -4.501 -14.490  1.00 92.83           N  
ATOM   2877  CA  ASN A 371     -22.978  -4.399 -15.423  1.00 92.83           C  
ATOM   2878  C   ASN A 371     -23.728  -5.722 -15.544  1.00 92.83           C  
ATOM   2879  CB  ASN A 371     -22.490  -3.938 -16.798  1.00 92.83           C  
ATOM   2880  O   ASN A 371     -23.982  -6.198 -16.652  1.00 92.83           O  
ATOM   2881  CG  ASN A 371     -21.961  -2.517 -16.783  1.00 92.83           C  
ATOM   2882  ND2 ASN A 371     -20.906  -2.269 -17.550  1.00 92.83           N  
ATOM   2883  OD1 ASN A 371     -22.495  -1.650 -16.087  1.00 92.83           O  
ATOM   2884  N   ARG A 372     -23.971  -6.457 -14.422  1.00 91.11           N  
ATOM   2885  CA  ARG A 372     -24.705  -7.715 -14.342  1.00 91.11           C  
ATOM   2886  C   ARG A 372     -26.061  -7.516 -13.673  1.00 91.11           C  
ATOM   2887  CB  ARG A 372     -23.893  -8.764 -13.578  1.00 91.11           C  
ATOM   2888  O   ARG A 372     -26.205  -7.742 -12.470  1.00 91.11           O  
ATOM   2889  CG  ARG A 372     -22.597  -9.161 -14.267  1.00 91.11           C  
ATOM   2890  CD  ARG A 372     -22.853 -10.017 -15.500  1.00 91.11           C  
ATOM   2891  NE  ARG A 372     -23.356 -11.340 -15.142  1.00 91.11           N  
ATOM   2892  NH1 ARG A 372     -21.413 -12.457 -15.703  1.00 91.11           N  
ATOM   2893  NH2 ARG A 372     -23.215 -13.619 -14.893  1.00 91.11           N  
ATOM   2894  CZ  ARG A 372     -22.660 -12.469 -15.247  1.00 91.11           C  
ATOM   2895  N   SER A 373     -27.063  -7.224 -14.508  1.00 89.33           N  
ATOM   2896  CA  SER A 373     -28.400  -6.927 -14.005  1.00 89.33           C  
ATOM   2897  C   SER A 373     -29.069  -8.176 -13.441  1.00 89.33           C  
ATOM   2898  CB  SER A 373     -29.269  -6.329 -15.112  1.00 89.33           C  
ATOM   2899  O   SER A 373     -29.917  -8.085 -12.551  1.00 89.33           O  
ATOM   2900  OG  SER A 373     -29.299  -7.182 -16.243  1.00 89.33           O  
ATOM   2901  N   ASP A 374     -28.671  -9.333 -13.928  1.00 88.99           N  
ATOM   2902  CA  ASP A 374     -29.260 -10.593 -13.485  1.00 88.99           C  
ATOM   2903  C   ASP A 374     -28.924 -10.872 -12.022  1.00 88.99           C  
ATOM   2904  CB  ASP A 374     -28.779 -11.748 -14.365  1.00 88.99           C  
ATOM   2905  O   ASP A 374     -29.705 -11.505 -11.309  1.00 88.99           O  
ATOM   2906  CG  ASP A 374     -27.267 -11.819 -14.477  1.00 88.99           C  
ATOM   2907  OD1 ASP A 374     -26.621 -10.769 -14.685  1.00 88.99           O  
ATOM   2908  OD2 ASP A 374     -26.716 -12.935 -14.358  1.00 88.99           O  
ATOM   2909  N   TRP A 375     -27.818 -10.381 -11.576  1.00 87.16           N  
ATOM   2910  CA  TRP A 375     -27.398 -10.559 -10.190  1.00 87.16           C  
ATOM   2911  C   TRP A 375     -28.245  -9.707  -9.250  1.00 87.16           C  
ATOM   2912  CB  TRP A 375     -25.917 -10.203 -10.027  1.00 87.16           C  
ATOM   2913  O   TRP A 375     -28.543 -10.120  -8.127  1.00 87.16           O  
ATOM   2914  CG  TRP A 375     -24.981 -11.189 -10.659  1.00 87.16           C  
ATOM   2915  CD1 TRP A 375     -25.304 -12.186 -11.536  1.00 87.16           C  
ATOM   2916  CD2 TRP A 375     -23.567 -11.274 -10.457  1.00 87.16           C  
ATOM   2917  CE2 TRP A 375     -23.096 -12.347 -11.246  1.00 87.16           C  
ATOM   2918  CE3 TRP A 375     -22.651 -10.545  -9.686  1.00 87.16           C  
ATOM   2919  NE1 TRP A 375     -24.175 -12.887 -11.893  1.00 87.16           N  
ATOM   2920  CH2 TRP A 375     -20.873 -11.980 -10.521  1.00 87.16           C  
ATOM   2921  CZ2 TRP A 375     -21.748 -12.710 -11.285  1.00 87.16           C  
ATOM   2922  CZ3 TRP A 375     -21.310 -10.908  -9.727  1.00 87.16           C  
ATOM   2923  N   LYS A 376     -28.668  -8.608  -9.770  1.00 85.46           N  
ATOM   2924  CA  LYS A 376     -29.502  -7.706  -8.981  1.00 85.46           C  
ATOM   2925  C   LYS A 376     -30.893  -8.295  -8.762  1.00 85.46           C  
ATOM   2926  CB  LYS A 376     -29.612  -6.342  -9.663  1.00 85.46           C  
ATOM   2927  O   LYS A 376     -31.454  -8.186  -7.670  1.00 85.46           O  
ATOM   2928  CG  LYS A 376     -28.356  -5.490  -9.548  1.00 85.46           C  
ATOM   2929  CD  LYS A 376     -28.565  -4.104 -10.145  1.00 85.46           C  
ATOM   2930  CE  LYS A 376     -27.298  -3.263 -10.065  1.00 85.46           C  
ATOM   2931  NZ  LYS A 376     -27.501  -1.899 -10.639  1.00 85.46           N  
ATOM   2932  N   ASP A 377     -31.318  -9.016  -9.786  1.00 85.08           N  
ATOM   2933  CA  ASP A 377     -32.672  -9.562  -9.778  1.00 85.08           C  
ATOM   2934  C   ASP A 377     -32.772 -10.771  -8.851  1.00 85.08           C  
ATOM   2935  CB  ASP A 377     -33.103  -9.948 -11.195  1.00 85.08           C  
ATOM   2936  O   ASP A 377     -33.854 -11.090  -8.353  1.00 85.08           O  
ATOM   2937  CG  ASP A 377     -33.244  -8.751 -12.119  1.00 85.08           C  
ATOM   2938  OD1 ASP A 377     -33.504  -7.631 -11.630  1.00 85.08           O  
ATOM   2939  OD2 ASP A 377     -33.098  -8.931 -13.347  1.00 85.08           O  
ATOM   2940  N   ALA A 378     -31.631 -11.326  -8.587  1.00 84.13           N  
ATOM   2941  CA  ALA A 378     -31.610 -12.534  -7.767  1.00 84.13           C  
ATOM   2942  C   ALA A 378     -31.610 -12.188  -6.281  1.00 84.13           C  
ATOM   2943  CB  ALA A 378     -30.393 -13.390  -8.111  1.00 84.13           C  
ATOM   2944  O   ALA A 378     -31.874 -13.048  -5.437  1.00 84.13           O  
ATOM   2945  N   LEU A 379     -31.474 -10.880  -5.943  1.00 81.93           N  
ATOM   2946  CA  LEU A 379     -31.414 -10.508  -4.533  1.00 81.93           C  
ATOM   2947  C   LEU A 379     -32.810 -10.469  -3.921  1.00 81.93           C  
ATOM   2948  CB  LEU A 379     -30.732  -9.147  -4.366  1.00 81.93           C  
ATOM   2949  O   LEU A 379     -33.770 -10.061  -4.578  1.00 81.93           O  
ATOM   2950  CG  LEU A 379     -29.232  -9.099  -4.662  1.00 81.93           C  
ATOM   2951  CD1 LEU A 379     -28.761  -7.653  -4.775  1.00 81.93           C  
ATOM   2952  CD2 LEU A 379     -28.450  -9.840  -3.582  1.00 81.93           C  
ATOM   2953  N   PRO A 380     -33.012 -11.196  -2.801  1.00 79.70           N  
ATOM   2954  CA  PRO A 380     -34.312 -11.101  -2.132  1.00 79.70           C  
ATOM   2955  C   PRO A 380     -34.779  -9.659  -1.950  1.00 79.70           C  
ATOM   2956  CB  PRO A 380     -34.060 -11.769  -0.777  1.00 79.70           C  
ATOM   2957  O   PRO A 380     -33.958  -8.762  -1.740  1.00 79.70           O  
ATOM   2958  CG  PRO A 380     -32.572 -11.855  -0.665  1.00 79.70           C  
ATOM   2959  CD  PRO A 380     -31.976 -11.609  -2.021  1.00 79.70           C  
ATOM   2960  N   ARG A 381     -36.012  -9.375  -2.568  1.00 77.42           N  
ATOM   2961  CA  ARG A 381     -36.643  -8.085  -2.308  1.00 77.42           C  
ATOM   2962  C   ARG A 381     -36.758  -7.824  -0.810  1.00 77.42           C  
ATOM   2963  CB  ARG A 381     -38.026  -8.022  -2.959  1.00 77.42           C  
ATOM   2964  O   ARG A 381     -37.181  -8.700  -0.053  1.00 77.42           O  
ATOM   2965  CG  ARG A 381     -37.989  -7.865  -4.471  1.00 77.42           C  
ATOM   2966  CD  ARG A 381     -39.384  -7.686  -5.054  1.00 77.42           C  
ATOM   2967  NE  ARG A 381     -39.356  -7.638  -6.513  1.00 77.42           N  
ATOM   2968  NH1 ARG A 381     -41.623  -7.263  -6.750  1.00 77.42           N  
ATOM   2969  NH2 ARG A 381     -40.281  -7.413  -8.603  1.00 77.42           N  
ATOM   2970  CZ  ARG A 381     -40.420  -7.438  -7.286  1.00 77.42           C  
ATOM   2971  N   ILE A 382     -35.920  -7.017  -0.265  1.00 71.44           N  
ATOM   2972  CA  ILE A 382     -35.996  -6.669   1.149  1.00 71.44           C  
ATOM   2973  C   ILE A 382     -37.397  -6.158   1.480  1.00 71.44           C  
ATOM   2974  CB  ILE A 382     -34.936  -5.611   1.528  1.00 71.44           C  
ATOM   2975  O   ILE A 382     -37.876  -5.200   0.867  1.00 71.44           O  
ATOM   2976  CG1 ILE A 382     -33.531  -6.115   1.181  1.00 71.44           C  
ATOM   2977  CG2 ILE A 382     -35.038  -5.253   3.014  1.00 71.44           C  
ATOM   2978  CD1 ILE A 382     -32.444  -5.056   1.309  1.00 71.44           C  
ATOM   2979  N   GLN A 383     -38.340  -7.003   1.785  1.00 69.56           N  
ATOM   2980  CA  GLN A 383     -39.647  -6.558   2.258  1.00 69.56           C  
ATOM   2981  C   GLN A 383     -39.511  -5.644   3.472  1.00 69.56           C  
ATOM   2982  CB  GLN A 383     -40.531  -7.759   2.601  1.00 69.56           C  
ATOM   2983  O   GLN A 383     -38.857  -6.002   4.454  1.00 69.56           O  
ATOM   2984  CG  GLN A 383     -40.962  -8.572   1.387  1.00 69.56           C  
ATOM   2985  CD  GLN A 383     -41.836  -9.756   1.754  1.00 69.56           C  
ATOM   2986  NE2 GLN A 383     -42.111 -10.615   0.779  1.00 69.56           N  
ATOM   2987  OE1 GLN A 383     -42.259  -9.899   2.906  1.00 69.56           O  
ATOM   2988  N   HIS A 384     -39.342  -4.318   3.308  1.00 62.13           N  
ATOM   2989  CA  HIS A 384     -39.296  -3.238   4.287  1.00 62.13           C  
ATOM   2990  C   HIS A 384     -40.341  -3.441   5.380  1.00 62.13           C  
ATOM   2991  CB  HIS A 384     -39.507  -1.886   3.604  1.00 62.13           C  
ATOM   2992  O   HIS A 384     -41.504  -3.067   5.210  1.00 62.13           O  
ATOM   2993  CG  HIS A 384     -38.467  -1.564   2.579  1.00 62.13           C  
ATOM   2994  CD2 HIS A 384     -38.558  -1.421   1.235  1.00 62.13           C  
ATOM   2995  ND1 HIS A 384     -37.144  -1.351   2.901  1.00 62.13           N  
ATOM   2996  CE1 HIS A 384     -36.465  -1.090   1.797  1.00 62.13           C  
ATOM   2997  NE2 HIS A 384     -37.299  -1.126   0.772  1.00 62.13           N  
ATOM   2998  N   LEU A 385     -40.486  -4.673   5.992  1.00 53.52           N  
ATOM   2999  CA  LEU A 385     -41.563  -4.817   6.966  1.00 53.52           C  
ATOM   3000  C   LEU A 385     -41.109  -4.364   8.349  1.00 53.52           C  
ATOM   3001  CB  LEU A 385     -42.044  -6.269   7.024  1.00 53.52           C  
ATOM   3002  O   LEU A 385     -41.932  -4.186   9.250  1.00 53.52           O  
ATOM   3003  CG  LEU A 385     -42.971  -6.722   5.895  1.00 53.52           C  
ATOM   3004  CD1 LEU A 385     -42.915  -8.238   5.739  1.00 53.52           C  
ATOM   3005  CD2 LEU A 385     -44.400  -6.259   6.158  1.00 53.52           C  
ATOM   3006  N   ARG A 386     -40.381  -3.132   8.471  1.00 60.04           N  
ATOM   3007  CA  ARG A 386     -40.348  -2.451   9.761  1.00 60.04           C  
ATOM   3008  C   ARG A 386     -39.769  -1.047   9.625  1.00 60.04           C  
ATOM   3009  CB  ARG A 386     -39.532  -3.258  10.774  1.00 60.04           C  
ATOM   3010  O   ARG A 386     -38.780  -0.843   8.917  1.00 60.04           O  
ATOM   3011  CG  ARG A 386     -40.319  -4.366  11.455  1.00 60.04           C  
ATOM   3012  CD  ARG A 386     -39.585  -4.913  12.672  1.00 60.04           C  
ATOM   3013  NE  ARG A 386     -40.155  -6.180  13.121  1.00 60.04           N  
ATOM   3014  NH1 ARG A 386     -38.842  -6.337  15.015  1.00 60.04           N  
ATOM   3015  NH2 ARG A 386     -40.375  -7.973  14.538  1.00 60.04           N  
ATOM   3016  CZ  ARG A 386     -39.789  -6.827  14.224  1.00 60.04           C  
ATOM   3017  N   PRO A 387     -40.570   0.016   9.746  1.00 53.72           N  
ATOM   3018  CA  PRO A 387     -40.051   1.385   9.768  1.00 53.72           C  
ATOM   3019  C   PRO A 387     -38.888   1.560  10.742  1.00 53.72           C  
ATOM   3020  CB  PRO A 387     -41.261   2.214  10.207  1.00 53.72           C  
ATOM   3021  O   PRO A 387     -38.580   2.684  11.146  1.00 53.72           O  
ATOM   3022  CG  PRO A 387     -42.221   1.218  10.773  1.00 53.72           C  
ATOM   3023  CD  PRO A 387     -41.779  -0.157  10.363  1.00 53.72           C  
ATOM   3024  N   TRP A 388     -38.084   0.523  11.101  1.00 55.72           N  
ATOM   3025  CA  TRP A 388     -36.881   0.798  11.880  1.00 55.72           C  
ATOM   3026  C   TRP A 388     -35.753   1.295  10.982  1.00 55.72           C  
ATOM   3027  CB  TRP A 388     -36.433  -0.454  12.639  1.00 55.72           C  
ATOM   3028  O   TRP A 388     -35.610   0.840   9.845  1.00 55.72           O  
ATOM   3029  CG  TRP A 388     -37.036  -0.586  14.005  1.00 55.72           C  
ATOM   3030  CD1 TRP A 388     -37.994   0.214  14.564  1.00 55.72           C  
ATOM   3031  CD2 TRP A 388     -36.717  -1.576  14.987  1.00 55.72           C  
ATOM   3032  CE2 TRP A 388     -37.522  -1.317  16.119  1.00 55.72           C  
ATOM   3033  CE3 TRP A 388     -35.829  -2.660  15.020  1.00 55.72           C  
ATOM   3034  NE1 TRP A 388     -38.291  -0.221  15.835  1.00 55.72           N  
ATOM   3035  CH2 TRP A 388     -36.586  -3.157  17.278  1.00 55.72           C  
ATOM   3036  CZ2 TRP A 388     -37.463  -2.103  17.272  1.00 55.72           C  
ATOM   3037  CZ3 TRP A 388     -35.773  -3.441  16.168  1.00 55.72           C  
ATOM   3038  N   LYS A 389     -35.594   2.612  10.848  1.00 60.43           N  
ATOM   3039  CA  LYS A 389     -34.524   3.448  10.309  1.00 60.43           C  
ATOM   3040  C   LYS A 389     -33.510   2.611   9.535  1.00 60.43           C  
ATOM   3041  CB  LYS A 389     -33.824   4.213  11.433  1.00 60.43           C  
ATOM   3042  O   LYS A 389     -32.616   2.004  10.128  1.00 60.43           O  
ATOM   3043  CG  LYS A 389     -34.610   5.408  11.952  1.00 60.43           C  
ATOM   3044  CD  LYS A 389     -33.819   6.185  12.997  1.00 60.43           C  
ATOM   3045  CE  LYS A 389     -34.641   7.323  13.587  1.00 60.43           C  
ATOM   3046  NZ  LYS A 389     -33.861   8.107  14.592  1.00 60.43           N  
ATOM   3047  N   ASN A 390     -33.935   1.722   8.688  1.00 65.97           N  
ATOM   3048  CA  ASN A 390     -32.929   1.050   7.872  1.00 65.97           C  
ATOM   3049  C   ASN A 390     -32.001   2.050   7.189  1.00 65.97           C  
ATOM   3050  CB  ASN A 390     -33.598   0.150   6.830  1.00 65.97           C  
ATOM   3051  O   ASN A 390     -32.462   3.021   6.588  1.00 65.97           O  
ATOM   3052  CG  ASN A 390     -34.254  -1.070   7.447  1.00 65.97           C  
ATOM   3053  ND2 ASN A 390     -35.247  -1.621   6.760  1.00 65.97           N  
ATOM   3054  OD1 ASN A 390     -33.872  -1.513   8.533  1.00 65.97           O  
ATOM   3055  N   LYS A 391     -30.947   2.382   7.772  1.00 72.52           N  
ATOM   3056  CA  LYS A 391     -29.893   3.173   7.144  1.00 72.52           C  
ATOM   3057  C   LYS A 391     -29.709   2.781   5.681  1.00 72.52           C  
ATOM   3058  CB  LYS A 391     -28.574   3.007   7.900  1.00 72.52           C  
ATOM   3059  O   LYS A 391     -29.537   1.601   5.366  1.00 72.52           O  
ATOM   3060  CG  LYS A 391     -28.454   3.885   9.137  1.00 72.52           C  
ATOM   3061  CD  LYS A 391     -27.090   3.737   9.798  1.00 72.52           C  
ATOM   3062  CE  LYS A 391     -27.023   4.492  11.119  1.00 72.52           C  
ATOM   3063  NZ  LYS A 391     -25.687   4.351  11.771  1.00 72.52           N  
ATOM   3064  N   MET A 392     -30.271   3.517   4.762  1.00 78.03           N  
ATOM   3065  CA  MET A 392     -30.013   3.303   3.341  1.00 78.03           C  
ATOM   3066  C   MET A 392     -28.576   3.672   2.987  1.00 78.03           C  
ATOM   3067  CB  MET A 392     -30.987   4.117   2.488  1.00 78.03           C  
ATOM   3068  O   MET A 392     -28.087   4.730   3.386  1.00 78.03           O  
ATOM   3069  CG  MET A 392     -32.381   3.516   2.409  1.00 78.03           C  
ATOM   3070  SD  MET A 392     -33.434   4.347   1.157  1.00 78.03           S  
ATOM   3071  CE  MET A 392     -34.960   3.380   1.330  1.00 78.03           C  
ATOM   3072  N   PHE A 393     -27.832   2.668   2.575  1.00 82.89           N  
ATOM   3073  CA  PHE A 393     -26.464   2.906   2.133  1.00 82.89           C  
ATOM   3074  C   PHE A 393     -26.445   3.587   0.770  1.00 82.89           C  
ATOM   3075  CB  PHE A 393     -25.680   1.591   2.073  1.00 82.89           C  
ATOM   3076  O   PHE A 393     -27.291   3.306  -0.082  1.00 82.89           O  
ATOM   3077  CG  PHE A 393     -25.401   0.989   3.424  1.00 82.89           C  
ATOM   3078  CD1 PHE A 393     -24.395   1.501   4.234  1.00 82.89           C  
ATOM   3079  CD2 PHE A 393     -26.145  -0.090   3.883  1.00 82.89           C  
ATOM   3080  CE1 PHE A 393     -24.135   0.945   5.485  1.00 82.89           C  
ATOM   3081  CE2 PHE A 393     -25.890  -0.651   5.131  1.00 82.89           C  
ATOM   3082  CZ  PHE A 393     -24.884  -0.132   5.930  1.00 82.89           C  
ATOM   3083  N   LYS A 394     -25.632   4.694   0.683  1.00 84.66           N  
ATOM   3084  CA  LYS A 394     -25.336   5.364  -0.580  1.00 84.66           C  
ATOM   3085  C   LYS A 394     -24.056   4.817  -1.205  1.00 84.66           C  
ATOM   3086  CB  LYS A 394     -25.213   6.874  -0.370  1.00 84.66           C  
ATOM   3087  O   LYS A 394     -23.136   4.409  -0.493  1.00 84.66           O  
ATOM   3088  CG  LYS A 394     -26.501   7.542   0.088  1.00 84.66           C  
ATOM   3089  CD  LYS A 394     -26.328   9.048   0.237  1.00 84.66           C  
ATOM   3090  CE  LYS A 394     -27.609   9.714   0.721  1.00 84.66           C  
ATOM   3091  NZ  LYS A 394     -27.432  11.186   0.904  1.00 84.66           N  
ATOM   3092  N   CYS A 395     -24.101   4.595  -2.502  1.00 83.48           N  
ATOM   3093  CA  CYS A 395     -22.922   4.139  -3.231  1.00 83.48           C  
ATOM   3094  C   CYS A 395     -22.488   5.171  -4.265  1.00 83.48           C  
ATOM   3095  CB  CYS A 395     -23.200   2.802  -3.917  1.00 83.48           C  
ATOM   3096  O   CYS A 395     -22.667   4.966  -5.466  1.00 83.48           O  
ATOM   3097  SG  CYS A 395     -23.536   1.450  -2.768  1.00 83.48           S  
ATOM   3098  N   ASN A 396     -21.997   6.307  -3.797  1.00 85.90           N  
ATOM   3099  CA  ASN A 396     -21.670   7.389  -4.719  1.00 85.90           C  
ATOM   3100  C   ASN A 396     -20.165   7.497  -4.947  1.00 85.90           C  
ATOM   3101  CB  ASN A 396     -22.227   8.718  -4.205  1.00 85.90           C  
ATOM   3102  O   ASN A 396     -19.723   8.111  -5.919  1.00 85.90           O  
ATOM   3103  CG  ASN A 396     -23.742   8.736  -4.153  1.00 85.90           C  
ATOM   3104  ND2 ASN A 396     -24.293   9.465  -3.190  1.00 85.90           N  
ATOM   3105  OD1 ASN A 396     -24.411   8.099  -4.970  1.00 85.90           O  
ATOM   3106  N   LEU A 397     -19.470   6.792  -4.066  1.00 86.01           N  
ATOM   3107  CA  LEU A 397     -18.027   6.997  -4.120  1.00 86.01           C  
ATOM   3108  C   LEU A 397     -17.379   6.044  -5.119  1.00 86.01           C  
ATOM   3109  CB  LEU A 397     -17.405   6.803  -2.735  1.00 86.01           C  
ATOM   3110  O   LEU A 397     -17.818   4.900  -5.266  1.00 86.01           O  
ATOM   3111  CG  LEU A 397     -17.842   7.790  -1.651  1.00 86.01           C  
ATOM   3112  CD1 LEU A 397     -17.213   7.419  -0.312  1.00 86.01           C  
ATOM   3113  CD2 LEU A 397     -17.472   9.216  -2.045  1.00 86.01           C  
ATOM   3114  N   GLU A 398     -16.493   6.694  -5.913  1.00 85.25           N  
ATOM   3115  CA  GLU A 398     -15.681   5.865  -6.798  1.00 85.25           C  
ATOM   3116  C   GLU A 398     -14.583   5.141  -6.024  1.00 85.25           C  
ATOM   3117  CB  GLU A 398     -15.066   6.713  -7.915  1.00 85.25           C  
ATOM   3118  O   GLU A 398     -14.057   5.669  -5.043  1.00 85.25           O  
ATOM   3119  CG  GLU A 398     -16.087   7.274  -8.894  1.00 85.25           C  
ATOM   3120  CD  GLU A 398     -15.456   8.052 -10.038  1.00 85.25           C  
ATOM   3121  OE1 GLU A 398     -16.192   8.502 -10.945  1.00 85.25           O  
ATOM   3122  OE2 GLU A 398     -14.215   8.213 -10.027  1.00 85.25           O  
ATOM   3123  N   PHE A 399     -14.547   3.866  -6.322  1.00 77.21           N  
ATOM   3124  CA  PHE A 399     -13.458   3.115  -5.708  1.00 77.21           C  
ATOM   3125  C   PHE A 399     -12.108   3.708  -6.092  1.00 77.21           C  
ATOM   3126  CB  PHE A 399     -13.521   1.641  -6.119  1.00 77.21           C  
ATOM   3127  O   PHE A 399     -11.926   4.173  -7.220  1.00 77.21           O  
ATOM   3128  CG  PHE A 399     -12.655   0.739  -5.281  1.00 77.21           C  
ATOM   3129  CD1 PHE A 399     -11.394   0.357  -5.721  1.00 77.21           C  
ATOM   3130  CD2 PHE A 399     -13.104   0.275  -4.051  1.00 77.21           C  
ATOM   3131  CE1 PHE A 399     -10.591  -0.478  -4.946  1.00 77.21           C  
ATOM   3132  CE2 PHE A 399     -12.307  -0.559  -3.272  1.00 77.21           C  
ATOM   3133  CZ  PHE A 399     -11.052  -0.935  -3.722  1.00 77.21           C  
ATOM   3134  N   VAL A 400     -11.186   3.765  -5.159  1.00 73.25           N  
ATOM   3135  CA  VAL A 400      -9.805   4.176  -5.390  1.00 73.25           C  
ATOM   3136  C   VAL A 400      -8.945   2.952  -5.693  1.00 73.25           C  
ATOM   3137  CB  VAL A 400      -9.231   4.945  -4.179  1.00 73.25           C  
ATOM   3138  O   VAL A 400      -8.779   2.076  -4.840  1.00 73.25           O  
ATOM   3139  CG1 VAL A 400      -7.813   5.433  -4.472  1.00 73.25           C  
ATOM   3140  CG2 VAL A 400     -10.138   6.119  -3.814  1.00 73.25           C  
ATOM   3141  N   PRO A 401      -8.681   2.663  -6.943  1.00 66.90           N  
ATOM   3142  CA  PRO A 401      -7.828   1.485  -7.118  1.00 66.90           C  
ATOM   3143  C   PRO A 401      -6.602   1.503  -6.208  1.00 66.90           C  
ATOM   3144  CB  PRO A 401      -7.416   1.564  -8.591  1.00 66.90           C  
ATOM   3145  O   PRO A 401      -5.988   2.556  -6.015  1.00 66.90           O  
ATOM   3146  CG  PRO A 401      -7.953   2.874  -9.068  1.00 66.90           C  
ATOM   3147  CD  PRO A 401      -8.725   3.510  -7.948  1.00 66.90           C  
ATOM   3148  N   ARG A 402      -6.470   0.416  -5.316  1.00 65.62           N  
ATOM   3149  CA  ARG A 402      -5.250   0.174  -4.552  1.00 65.62           C  
ATOM   3150  C   ARG A 402      -4.093  -0.202  -5.472  1.00 65.62           C  
ATOM   3151  CB  ARG A 402      -5.475  -0.929  -3.515  1.00 65.62           C  
ATOM   3152  O   ARG A 402      -2.946   0.173  -5.220  1.00 65.62           O  
ATOM   3153  CG  ARG A 402      -5.968  -0.419  -2.170  1.00 65.62           C  
ATOM   3154  CD  ARG A 402      -5.986  -1.522  -1.121  1.00 65.62           C  
ATOM   3155  NE  ARG A 402      -6.751  -1.130   0.059  1.00 65.62           N  
ATOM   3156  NH1 ARG A 402      -6.263  -3.041   1.264  1.00 65.62           N  
ATOM   3157  NH2 ARG A 402      -7.586  -1.408   2.181  1.00 65.62           N  
ATOM   3158  CZ  ARG A 402      -6.865  -1.861   1.165  1.00 65.62           C  
ATOM   3159  N   GLN A 403      -4.301  -0.295  -6.847  1.00 56.11           N  
ATOM   3160  CA  GLN A 403      -3.346  -1.069  -7.632  1.00 56.11           C  
ATOM   3161  C   GLN A 403      -3.073  -0.405  -8.979  1.00 56.11           C  
ATOM   3162  CB  GLN A 403      -3.855  -2.496  -7.844  1.00 56.11           C  
ATOM   3163  O   GLN A 403      -3.920   0.324  -9.499  1.00 56.11           O  
ATOM   3164  CG  GLN A 403      -3.182  -3.529  -6.951  1.00 56.11           C  
ATOM   3165  CD  GLN A 403      -3.732  -4.928  -7.154  1.00 56.11           C  
ATOM   3166  NE2 GLN A 403      -3.328  -5.855  -6.291  1.00 56.11           N  
ATOM   3167  OE1 GLN A 403      -4.514  -5.174  -8.077  1.00 56.11           O  
ATOM   3168  N   ARG A 404      -1.800  -0.483  -9.353  1.00 55.76           N  
ATOM   3169  CA  ARG A 404      -0.865  -0.479 -10.474  1.00 55.76           C  
ATOM   3170  C   ARG A 404      -1.288   0.529 -11.537  1.00 55.76           C  
ATOM   3171  CB  ARG A 404      -0.758  -1.876 -11.089  1.00 55.76           C  
ATOM   3172  O   ARG A 404      -2.455   0.569 -11.933  1.00 55.76           O  
ATOM   3173  CG  ARG A 404       0.407  -2.696 -10.558  1.00 55.76           C  
ATOM   3174  CD  ARG A 404       0.637  -3.952 -11.386  1.00 55.76           C  
ATOM   3175  NE  ARG A 404       1.355  -4.973 -10.629  1.00 55.76           N  
ATOM   3176  NH1 ARG A 404       1.637  -6.401 -12.424  1.00 55.76           N  
ATOM   3177  NH2 ARG A 404       2.454  -6.972 -10.359  1.00 55.76           N  
ATOM   3178  CZ  ARG A 404       1.814  -6.113 -11.139  1.00 55.76           C  
ATOM   3179  N   MET A 405      -0.864   1.827 -11.366  1.00 55.75           N  
ATOM   3180  CA  MET A 405      -0.907   2.649 -12.572  1.00 55.75           C  
ATOM   3181  C   MET A 405      -0.894   1.780 -13.824  1.00 55.75           C  
ATOM   3182  CB  MET A 405       0.271   3.625 -12.600  1.00 55.75           C  
ATOM   3183  O   MET A 405      -0.162   0.791 -13.891  1.00 55.75           O  
ATOM   3184  CG  MET A 405       0.026   4.904 -11.815  1.00 55.75           C  
ATOM   3185  SD  MET A 405       1.237   6.221 -12.223  1.00 55.75           S  
ATOM   3186  CE  MET A 405       0.543   7.600 -11.270  1.00 55.75           C  
ATOM   3187  N   LYS A 406      -2.031   1.294 -14.254  1.00 57.97           N  
ATOM   3188  CA  LYS A 406      -1.995   0.715 -15.594  1.00 57.97           C  
ATOM   3189  C   LYS A 406      -0.609   0.858 -16.217  1.00 57.97           C  
ATOM   3190  CB  LYS A 406      -3.044   1.372 -16.492  1.00 57.97           C  
ATOM   3191  O   LYS A 406       0.069   1.867 -16.011  1.00 57.97           O  
ATOM   3192  CG  LYS A 406      -4.457   0.851 -16.276  1.00 57.97           C  
ATOM   3193  CD  LYS A 406      -5.424   1.412 -17.311  1.00 57.97           C  
ATOM   3194  CE  LYS A 406      -6.849   0.938 -17.062  1.00 57.97           C  
ATOM   3195  NZ  LYS A 406      -7.804   1.500 -18.063  1.00 57.97           N  
ATOM   3196  N   PRO A 407       0.062  -0.320 -16.428  1.00 53.81           N  
ATOM   3197  CA  PRO A 407       1.304  -0.183 -17.192  1.00 53.81           C  
ATOM   3198  C   PRO A 407       1.272   0.994 -18.164  1.00 53.81           C  
ATOM   3199  CB  PRO A 407       1.402  -1.512 -17.946  1.00 53.81           C  
ATOM   3200  O   PRO A 407       1.273   0.794 -19.382  1.00 53.81           O  
ATOM   3201  CG  PRO A 407       0.026  -2.091 -17.879  1.00 53.81           C  
ATOM   3202  CD  PRO A 407      -0.745  -1.368 -16.813  1.00 53.81           C  
ATOM   3203  N   GLY A 408       0.439   1.981 -17.891  1.00 62.85           N  
ATOM   3204  CA  GLY A 408       0.634   3.074 -18.831  1.00 62.85           C  
ATOM   3205  C   GLY A 408       1.992   3.736 -18.703  1.00 62.85           C  
ATOM   3206  O   GLY A 408       2.801   3.348 -17.857  1.00 62.85           O  
ATOM   3207  N   ARG A 409       2.434   4.254 -19.944  1.00 77.54           N  
ATOM   3208  CA  ARG A 409       3.703   4.965 -20.069  1.00 77.54           C  
ATOM   3209  C   ARG A 409       3.880   5.972 -18.938  1.00 77.54           C  
ATOM   3210  CB  ARG A 409       3.790   5.675 -21.422  1.00 77.54           C  
ATOM   3211  O   ARG A 409       3.083   6.902 -18.797  1.00 77.54           O  
ATOM   3212  CG  ARG A 409       4.052   4.741 -22.592  1.00 77.54           C  
ATOM   3213  CD  ARG A 409       4.240   5.507 -23.894  1.00 77.54           C  
ATOM   3214  NE  ARG A 409       4.270   4.611 -25.047  1.00 77.54           N  
ATOM   3215  NH1 ARG A 409       4.919   6.237 -26.554  1.00 77.54           N  
ATOM   3216  NH2 ARG A 409       4.586   4.082 -27.259  1.00 77.54           N  
ATOM   3217  CZ  ARG A 409       4.591   4.979 -26.284  1.00 77.54           C  
ATOM   3218  N   LEU A 410       4.684   5.571 -17.907  1.00 84.51           N  
ATOM   3219  CA  LEU A 410       5.003   6.539 -16.863  1.00 84.51           C  
ATOM   3220  C   LEU A 410       5.728   7.747 -17.446  1.00 84.51           C  
ATOM   3221  CB  LEU A 410       5.861   5.890 -15.774  1.00 84.51           C  
ATOM   3222  O   LEU A 410       6.453   7.624 -18.435  1.00 84.51           O  
ATOM   3223  CG  LEU A 410       5.183   4.810 -14.929  1.00 84.51           C  
ATOM   3224  CD1 LEU A 410       6.217   4.066 -14.090  1.00 84.51           C  
ATOM   3225  CD2 LEU A 410       4.107   5.425 -14.040  1.00 84.51           C  
ATOM   3226  N   PRO A 411       5.347   8.904 -16.942  1.00 85.31           N  
ATOM   3227  CA  PRO A 411       6.163  10.056 -17.330  1.00 85.31           C  
ATOM   3228  C   PRO A 411       7.647   9.855 -17.032  1.00 85.31           C  
ATOM   3229  CB  PRO A 411       5.586  11.196 -16.486  1.00 85.31           C  
ATOM   3230  O   PRO A 411       8.012   8.952 -16.274  1.00 85.31           O  
ATOM   3231  CG  PRO A 411       4.852  10.516 -15.376  1.00 85.31           C  
ATOM   3232  CD  PRO A 411       4.546   9.108 -15.798  1.00 85.31           C  
ATOM   3233  N   ALA A 412       8.520  10.511 -17.788  1.00 92.03           N  
ATOM   3234  CA  ALA A 412       9.966  10.346 -17.660  1.00 92.03           C  
ATOM   3235  C   ALA A 412      10.603  11.571 -17.012  1.00 92.03           C  
ATOM   3236  CB  ALA A 412      10.594  10.083 -19.026  1.00 92.03           C  
ATOM   3237  O   ALA A 412      11.800  11.819 -17.180  1.00 92.03           O  
ATOM   3238  N   ASP A 413       9.796  12.318 -16.223  1.00 95.70           N  
ATOM   3239  CA  ASP A 413      10.289  13.575 -15.669  1.00 95.70           C  
ATOM   3240  C   ASP A 413      11.331  13.325 -14.581  1.00 95.70           C  
ATOM   3241  CB  ASP A 413       9.132  14.405 -15.107  1.00 95.70           C  
ATOM   3242  O   ASP A 413      12.376  13.979 -14.553  1.00 95.70           O  
ATOM   3243  CG  ASP A 413       8.124  14.811 -16.168  1.00 95.70           C  
ATOM   3244  OD1 ASP A 413       8.487  15.564 -17.097  1.00 95.70           O  
ATOM   3245  OD2 ASP A 413       6.956  14.377 -16.072  1.00 95.70           O  
ATOM   3246  N   LEU A 414      11.011  12.385 -13.703  1.00 97.39           N  
ATOM   3247  CA  LEU A 414      11.939  12.093 -12.616  1.00 97.39           C  
ATOM   3248  C   LEU A 414      13.231  11.485 -13.152  1.00 97.39           C  
ATOM   3249  CB  LEU A 414      11.296  11.142 -11.603  1.00 97.39           C  
ATOM   3250  O   LEU A 414      14.325  11.899 -12.763  1.00 97.39           O  
ATOM   3251  CG  LEU A 414      12.164  10.731 -10.413  1.00 97.39           C  
ATOM   3252  CD1 LEU A 414      12.610  11.962  -9.632  1.00 97.39           C  
ATOM   3253  CD2 LEU A 414      11.409   9.762  -9.509  1.00 97.39           C  
ATOM   3254  N   LEU A 415      13.028  10.559 -14.077  1.00 97.15           N  
ATOM   3255  CA  LEU A 415      14.179   9.917 -14.703  1.00 97.15           C  
ATOM   3256  C   LEU A 415      15.063  10.946 -15.399  1.00 97.15           C  
ATOM   3257  CB  LEU A 415      13.721   8.857 -15.708  1.00 97.15           C  
ATOM   3258  O   LEU A 415      16.285  10.937 -15.230  1.00 97.15           O  
ATOM   3259  CG  LEU A 415      14.825   8.131 -16.478  1.00 97.15           C  
ATOM   3260  CD1 LEU A 415      15.693   7.321 -15.521  1.00 97.15           C  
ATOM   3261  CD2 LEU A 415      14.225   7.232 -17.554  1.00 97.15           C  
ATOM   3262  N   ALA A 416      14.434  11.804 -16.123  1.00 96.67           N  
ATOM   3263  CA  ALA A 416      15.164  12.840 -16.848  1.00 96.67           C  
ATOM   3264  C   ALA A 416      15.924  13.750 -15.887  1.00 96.67           C  
ATOM   3265  CB  ALA A 416      14.208  13.662 -17.710  1.00 96.67           C  
ATOM   3266  O   ALA A 416      17.088  14.080 -16.123  1.00 96.67           O  
ATOM   3267  N   ALA A 417      15.273  14.154 -14.854  1.00 96.97           N  
ATOM   3268  CA  ALA A 417      15.911  15.007 -13.854  1.00 96.97           C  
ATOM   3269  C   ALA A 417      17.087  14.293 -13.195  1.00 96.97           C  
ATOM   3270  CB  ALA A 417      14.896  15.441 -12.799  1.00 96.97           C  
ATOM   3271  O   ALA A 417      18.148  14.889 -12.990  1.00 96.97           O  
ATOM   3272  N   ALA A 418      16.957  13.063 -12.900  1.00 97.36           N  
ATOM   3273  CA  ALA A 418      17.991  12.277 -12.233  1.00 97.36           C  
ATOM   3274  C   ALA A 418      19.174  12.024 -13.163  1.00 97.36           C  
ATOM   3275  CB  ALA A 418      17.415  10.952 -11.737  1.00 97.36           C  
ATOM   3276  O   ALA A 418      20.327  12.023 -12.725  1.00 97.36           O  
ATOM   3277  N   TRP A 419      18.843  11.806 -14.399  1.00 96.47           N  
ATOM   3278  CA  TRP A 419      19.886  11.528 -15.382  1.00 96.47           C  
ATOM   3279  C   TRP A 419      20.906  12.661 -15.429  1.00 96.47           C  
ATOM   3280  CB  TRP A 419      19.274  11.317 -16.769  1.00 96.47           C  
ATOM   3281  O   TRP A 419      22.114  12.415 -15.463  1.00 96.47           O  
ATOM   3282  CG  TRP A 419      20.287  11.137 -17.860  1.00 96.47           C  
ATOM   3283  CD1 TRP A 419      20.668  12.063 -18.791  1.00 96.47           C  
ATOM   3284  CD2 TRP A 419      21.045   9.955 -18.136  1.00 96.47           C  
ATOM   3285  CE2 TRP A 419      21.868  10.237 -19.249  1.00 96.47           C  
ATOM   3286  CE3 TRP A 419      21.109   8.685 -17.549  1.00 96.47           C  
ATOM   3287  NE1 TRP A 419      21.619  11.528 -19.629  1.00 96.47           N  
ATOM   3288  CH2 TRP A 419      22.788   8.057 -19.194  1.00 96.47           C  
ATOM   3289  CZ2 TRP A 419      22.745   9.292 -19.787  1.00 96.47           C  
ATOM   3290  CZ3 TRP A 419      21.982   7.746 -18.086  1.00 96.47           C  
ATOM   3291  N   SER A 420      20.450  13.855 -15.415  1.00 93.36           N  
ATOM   3292  CA  SER A 420      21.325  15.018 -15.520  1.00 93.36           C  
ATOM   3293  C   SER A 420      22.262  15.115 -14.321  1.00 93.36           C  
ATOM   3294  CB  SER A 420      20.500  16.301 -15.638  1.00 93.36           C  
ATOM   3295  O   SER A 420      23.353  15.679 -14.423  1.00 93.36           O  
ATOM   3296  OG  SER A 420      19.691  16.486 -14.489  1.00 93.36           O  
ATOM   3297  N   ASN A 421      21.941  14.396 -13.242  1.00 92.75           N  
ATOM   3298  CA  ASN A 421      22.715  14.536 -12.013  1.00 92.75           C  
ATOM   3299  C   ASN A 421      23.502  13.267 -11.698  1.00 92.75           C  
ATOM   3300  CB  ASN A 421      21.801  14.899 -10.841  1.00 92.75           C  
ATOM   3301  O   ASN A 421      24.258  13.226 -10.726  1.00 92.75           O  
ATOM   3302  CG  ASN A 421      21.159  16.263 -11.001  1.00 92.75           C  
ATOM   3303  ND2 ASN A 421      19.911  16.386 -10.566  1.00 92.75           N  
ATOM   3304  OD1 ASN A 421      21.781  17.199 -11.512  1.00 92.75           O  
ATOM   3305  N   CYS A 422      23.348  12.215 -12.522  1.00 96.77           N  
ATOM   3306  CA  CYS A 422      23.982  10.943 -12.192  1.00 96.77           C  
ATOM   3307  C   CYS A 422      25.198  10.695 -13.076  1.00 96.77           C  
ATOM   3308  CB  CYS A 422      22.987   9.793 -12.342  1.00 96.77           C  
ATOM   3309  O   CYS A 422      25.072  10.143 -14.171  1.00 96.77           O  
ATOM   3310  SG  CYS A 422      23.634   8.196 -11.801  1.00 96.77           S  
ATOM   3311  N   GLU A 423      26.418  11.031 -12.580  1.00 93.84           N  
ATOM   3312  CA  GLU A 423      27.659  10.943 -13.344  1.00 93.84           C  
ATOM   3313  C   GLU A 423      28.003   9.493 -13.673  1.00 93.84           C  
ATOM   3314  CB  GLU A 423      28.812  11.595 -12.576  1.00 93.84           C  
ATOM   3315  O   GLU A 423      28.447   9.191 -14.782  1.00 93.84           O  
ATOM   3316  CG  GLU A 423      28.712  13.111 -12.488  1.00 93.84           C  
ATOM   3317  CD  GLU A 423      29.885  13.749 -11.760  1.00 93.84           C  
ATOM   3318  OE1 GLU A 423      29.911  14.993 -11.625  1.00 93.84           O  
ATOM   3319  OE2 GLU A 423      30.785  12.998 -11.323  1.00 93.84           O  
ATOM   3320  N   GLN A 424      27.760   8.693 -12.783  1.00 92.82           N  
ATOM   3321  CA  GLN A 424      28.092   7.282 -12.953  1.00 92.82           C  
ATOM   3322  C   GLN A 424      27.318   6.672 -14.118  1.00 92.82           C  
ATOM   3323  CB  GLN A 424      27.806   6.504 -11.668  1.00 92.82           C  
ATOM   3324  O   GLN A 424      27.893   5.966 -14.950  1.00 92.82           O  
ATOM   3325  CG  GLN A 424      28.314   5.069 -11.693  1.00 92.82           C  
ATOM   3326  CD  GLN A 424      28.154   4.367 -10.357  1.00 92.82           C  
ATOM   3327  NE2 GLN A 424      28.386   3.058 -10.343  1.00 92.82           N  
ATOM   3328  OE1 GLN A 424      27.826   4.995  -9.346  1.00 92.82           O  
ATOM   3329  N   ALA A 425      26.041   6.815 -14.150  1.00 93.80           N  
ATOM   3330  CA  ALA A 425      25.218   6.300 -15.241  1.00 93.80           C  
ATOM   3331  C   ALA A 425      25.613   6.934 -16.572  1.00 93.80           C  
ATOM   3332  CB  ALA A 425      23.739   6.548 -14.955  1.00 93.80           C  
ATOM   3333  O   ALA A 425      25.718   6.244 -17.589  1.00 93.80           O  
ATOM   3334  N   GLN A 426      25.847   8.223 -16.527  1.00 93.42           N  
ATOM   3335  CA  GLN A 426      26.254   8.932 -17.736  1.00 93.42           C  
ATOM   3336  C   GLN A 426      27.568   8.380 -18.281  1.00 93.42           C  
ATOM   3337  CB  GLN A 426      26.387  10.431 -17.462  1.00 93.42           C  
ATOM   3338  O   GLN A 426      27.705   8.166 -19.487  1.00 93.42           O  
ATOM   3339  CG  GLN A 426      25.059  11.129 -17.203  1.00 93.42           C  
ATOM   3340  CD  GLN A 426      25.225  12.599 -16.865  1.00 93.42           C  
ATOM   3341  NE2 GLN A 426      24.163  13.374 -17.056  1.00 93.42           N  
ATOM   3342  OE1 GLN A 426      26.298  13.033 -16.435  1.00 93.42           O  
ATOM   3343  N   ARG A 427      28.477   8.168 -17.420  1.00 91.11           N  
ATOM   3344  CA  ARG A 427      29.781   7.642 -17.810  1.00 91.11           C  
ATOM   3345  C   ARG A 427      29.648   6.256 -18.432  1.00 91.11           C  
ATOM   3346  CB  ARG A 427      30.722   7.587 -16.605  1.00 91.11           C  
ATOM   3347  O   ARG A 427      30.245   5.977 -19.474  1.00 91.11           O  
ATOM   3348  CG  ARG A 427      32.142   7.166 -16.950  1.00 91.11           C  
ATOM   3349  CD  ARG A 427      33.056   7.212 -15.734  1.00 91.11           C  
ATOM   3350  NE  ARG A 427      34.402   6.747 -16.053  1.00 91.11           N  
ATOM   3351  NH1 ARG A 427      35.268   7.165 -13.953  1.00 91.11           N  
ATOM   3352  NH2 ARG A 427      36.606   6.290 -15.596  1.00 91.11           N  
ATOM   3353  CZ  ARG A 427      35.422   6.735 -15.200  1.00 91.11           C  
ATOM   3354  N   PHE A 428      28.899   5.394 -17.766  1.00 92.97           N  
ATOM   3355  CA  PHE A 428      28.716   4.035 -18.262  1.00 92.97           C  
ATOM   3356  C   PHE A 428      28.147   4.047 -19.676  1.00 92.97           C  
ATOM   3357  CB  PHE A 428      27.792   3.243 -17.331  1.00 92.97           C  
ATOM   3358  O   PHE A 428      28.691   3.400 -20.574  1.00 92.97           O  
ATOM   3359  CG  PHE A 428      27.409   1.889 -17.865  1.00 92.97           C  
ATOM   3360  CD1 PHE A 428      26.217   1.711 -18.556  1.00 92.97           C  
ATOM   3361  CD2 PHE A 428      28.242   0.794 -17.676  1.00 92.97           C  
ATOM   3362  CE1 PHE A 428      25.860   0.458 -19.051  1.00 92.97           C  
ATOM   3363  CE2 PHE A 428      27.893  -0.460 -18.168  1.00 92.97           C  
ATOM   3364  CZ  PHE A 428      26.701  -0.626 -18.854  1.00 92.97           C  
ATOM   3365  N   TYR A 429      27.093   4.773 -19.909  1.00 92.19           N  
ATOM   3366  CA  TYR A 429      26.412   4.740 -21.199  1.00 92.19           C  
ATOM   3367  C   TYR A 429      27.203   5.505 -22.253  1.00 92.19           C  
ATOM   3368  CB  TYR A 429      25.002   5.326 -21.077  1.00 92.19           C  
ATOM   3369  O   TYR A 429      27.123   5.196 -23.444  1.00 92.19           O  
ATOM   3370  CG  TYR A 429      23.991   4.361 -20.507  1.00 92.19           C  
ATOM   3371  CD1 TYR A 429      23.479   3.321 -21.279  1.00 92.19           C  
ATOM   3372  CD2 TYR A 429      23.545   4.488 -19.196  1.00 92.19           C  
ATOM   3373  CE1 TYR A 429      22.546   2.431 -20.759  1.00 92.19           C  
ATOM   3374  CE2 TYR A 429      22.612   3.603 -18.665  1.00 92.19           C  
ATOM   3375  OH  TYR A 429      21.196   1.701 -18.932  1.00 92.19           O  
ATOM   3376  CZ  TYR A 429      22.119   2.579 -19.452  1.00 92.19           C  
ATOM   3377  N   ALA A 430      27.909   6.495 -21.826  1.00 88.63           N  
ATOM   3378  CA  ALA A 430      28.833   7.138 -22.757  1.00 88.63           C  
ATOM   3379  C   ALA A 430      29.902   6.158 -23.233  1.00 88.63           C  
ATOM   3380  CB  ALA A 430      29.483   8.356 -22.105  1.00 88.63           C  
ATOM   3381  O   ALA A 430      30.186   6.074 -24.430  1.00 88.63           O  
ATOM   3382  N   ASP A 431      30.466   5.408 -22.317  1.00 85.49           N  
ATOM   3383  CA  ASP A 431      31.478   4.410 -22.648  1.00 85.49           C  
ATOM   3384  C   ASP A 431      30.915   3.349 -23.591  1.00 85.49           C  
ATOM   3385  CB  ASP A 431      32.018   3.751 -21.377  1.00 85.49           C  
ATOM   3386  O   ASP A 431      31.568   2.966 -24.564  1.00 85.49           O  
ATOM   3387  CG  ASP A 431      32.973   4.644 -20.605  1.00 85.49           C  
ATOM   3388  OD1 ASP A 431      33.359   5.714 -21.123  1.00 85.49           O  
ATOM   3389  OD2 ASP A 431      33.344   4.274 -19.471  1.00 85.49           O  
ATOM   3390  N   THR A 432      29.757   2.961 -23.251  1.00 85.34           N  
ATOM   3391  CA  THR A 432      29.095   1.946 -24.063  1.00 85.34           C  
ATOM   3392  C   THR A 432      28.870   2.452 -25.485  1.00 85.34           C  
ATOM   3393  CB  THR A 432      27.749   1.527 -23.445  1.00 85.34           C  
ATOM   3394  O   THR A 432      29.119   1.732 -26.453  1.00 85.34           O  
ATOM   3395  CG2 THR A 432      27.052   0.477 -24.304  1.00 85.34           C  
ATOM   3396  OG1 THR A 432      27.977   0.984 -22.139  1.00 85.34           O  
ATOM   3397  N   ARG A 433      28.379   3.620 -25.555  1.00 82.89           N  
ATOM   3398  CA  ARG A 433      28.120   4.218 -26.861  1.00 82.89           C  
ATOM   3399  C   ARG A 433      29.409   4.358 -27.664  1.00 82.89           C  
ATOM   3400  CB  ARG A 433      27.449   5.584 -26.704  1.00 82.89           C  
ATOM   3401  O   ARG A 433      29.430   4.085 -28.866  1.00 82.89           O  
ATOM   3402  CG  ARG A 433      26.978   6.193 -28.015  1.00 82.89           C  
ATOM   3403  CD  ARG A 433      26.101   7.416 -27.785  1.00 82.89           C  
ATOM   3404  NE  ARG A 433      25.620   7.979 -29.044  1.00 82.89           N  
ATOM   3405  NH1 ARG A 433      23.862   9.137 -28.094  1.00 82.89           N  
ATOM   3406  NH2 ARG A 433      24.217   9.237 -30.356  1.00 82.89           N  
ATOM   3407  CZ  ARG A 433      24.568   8.783 -29.162  1.00 82.89           C  
ATOM   3408  N   ILE A 434      30.465   4.772 -27.011  1.00 82.44           N  
ATOM   3409  CA  ILE A 434      31.764   4.930 -27.656  1.00 82.44           C  
ATOM   3410  C   ILE A 434      32.262   3.574 -28.152  1.00 82.44           C  
ATOM   3411  CB  ILE A 434      32.798   5.563 -26.699  1.00 82.44           C  
ATOM   3412  O   ILE A 434      32.719   3.452 -29.291  1.00 82.44           O  
ATOM   3413  CG1 ILE A 434      32.433   7.023 -26.409  1.00 82.44           C  
ATOM   3414  CG2 ILE A 434      34.210   5.456 -27.282  1.00 82.44           C  
ATOM   3415  CD1 ILE A 434      33.275   7.667 -25.316  1.00 82.44           C  
ATOM   3416  N   ARG A 435      32.114   2.581 -27.395  1.00 80.30           N  
ATOM   3417  CA  ARG A 435      32.533   1.234 -27.767  1.00 80.30           C  
ATOM   3418  C   ARG A 435      31.738   0.723 -28.963  1.00 80.30           C  
ATOM   3419  CB  ARG A 435      32.374   0.275 -26.584  1.00 80.30           C  
ATOM   3420  O   ARG A 435      32.306   0.147 -29.893  1.00 80.30           O  
ATOM   3421  CG  ARG A 435      33.424   0.456 -25.499  1.00 80.30           C  
ATOM   3422  CD  ARG A 435      33.268  -0.571 -24.387  1.00 80.30           C  
ATOM   3423  NE  ARG A 435      34.156  -0.288 -23.263  1.00 80.30           N  
ATOM   3424  NH1 ARG A 435      33.448  -2.078 -21.985  1.00 80.30           N  
ATOM   3425  NH2 ARG A 435      35.066  -0.662 -21.188  1.00 80.30           N  
ATOM   3426  CZ  ARG A 435      34.221  -1.010 -22.148  1.00 80.30           C  
ATOM   3427  N   GLU A 436      30.464   0.968 -28.868  1.00 79.21           N  
ATOM   3428  CA  GLU A 436      29.601   0.556 -29.971  1.00 79.21           C  
ATOM   3429  C   GLU A 436      29.990   1.257 -31.269  1.00 79.21           C  
ATOM   3430  CB  GLU A 436      28.133   0.840 -29.640  1.00 79.21           C  
ATOM   3431  O   GLU A 436      30.053   0.627 -32.326  1.00 79.21           O  
ATOM   3432  CG  GLU A 436      27.517  -0.159 -28.672  1.00 79.21           C  
ATOM   3433  CD  GLU A 436      26.089   0.187 -28.280  1.00 79.21           C  
ATOM   3434  OE1 GLU A 436      25.482  -0.558 -27.478  1.00 79.21           O  
ATOM   3435  OE2 GLU A 436      25.573   1.211 -28.781  1.00 79.21           O  
ATOM   3436  N   TYR A 437      30.122   2.502 -31.066  1.00 79.29           N  
ATOM   3437  CA  TYR A 437      30.481   3.313 -32.224  1.00 79.29           C  
ATOM   3438  C   TYR A 437      31.748   2.785 -32.887  1.00 79.29           C  
ATOM   3439  CB  TYR A 437      30.677   4.776 -31.817  1.00 79.29           C  
ATOM   3440  O   TYR A 437      31.795   2.622 -34.109  1.00 79.29           O  
ATOM   3441  CG  TYR A 437      31.130   5.666 -32.949  1.00 79.29           C  
ATOM   3442  CD1 TYR A 437      32.475   5.997 -33.105  1.00 79.29           C  
ATOM   3443  CD2 TYR A 437      30.216   6.178 -33.863  1.00 79.29           C  
ATOM   3444  CE1 TYR A 437      32.897   6.818 -34.145  1.00 79.29           C  
ATOM   3445  CE2 TYR A 437      30.628   7.000 -34.907  1.00 79.29           C  
ATOM   3446  OH  TYR A 437      32.380   8.127 -36.072  1.00 79.29           O  
ATOM   3447  CZ  TYR A 437      31.968   7.314 -35.040  1.00 79.29           C  
ATOM   3448  N   TYR A 438      32.762   2.396 -32.161  1.00 75.84           N  
ATOM   3449  CA  TYR A 438      34.053   2.025 -32.729  1.00 75.84           C  
ATOM   3450  C   TYR A 438      34.081   0.547 -33.102  1.00 75.84           C  
ATOM   3451  CB  TYR A 438      35.184   2.335 -31.743  1.00 75.84           C  
ATOM   3452  O   TYR A 438      34.876   0.129 -33.947  1.00 75.84           O  
ATOM   3453  CG  TYR A 438      35.534   3.801 -31.663  1.00 75.84           C  
ATOM   3454  CD1 TYR A 438      36.109   4.461 -32.747  1.00 75.84           C  
ATOM   3455  CD2 TYR A 438      35.291   4.530 -30.503  1.00 75.84           C  
ATOM   3456  CE1 TYR A 438      36.435   5.811 -32.677  1.00 75.84           C  
ATOM   3457  CE2 TYR A 438      35.612   5.881 -30.422  1.00 75.84           C  
ATOM   3458  OH  TYR A 438      36.503   7.849 -31.437  1.00 75.84           O  
ATOM   3459  CZ  TYR A 438      36.183   6.512 -31.512  1.00 75.84           C  
ATOM   3460  N   THR A 439      33.130  -0.319 -32.636  1.00 75.06           N  
ATOM   3461  CA  THR A 439      33.109  -1.747 -32.933  1.00 75.06           C  
ATOM   3462  C   THR A 439      32.238  -2.033 -34.153  1.00 75.06           C  
ATOM   3463  CB  THR A 439      32.595  -2.560 -31.730  1.00 75.06           C  
ATOM   3464  O   THR A 439      32.527  -2.947 -34.929  1.00 75.06           O  
ATOM   3465  CG2 THR A 439      32.856  -4.051 -31.922  1.00 75.06           C  
ATOM   3466  OG1 THR A 439      33.263  -2.118 -30.542  1.00 75.06           O  
ATOM   3467  N   GLN A 440      31.027  -1.381 -34.400  1.00 74.03           N  
ATOM   3468  CA  GLN A 440      30.043  -1.667 -35.439  1.00 74.03           C  
ATOM   3469  C   GLN A 440      30.645  -1.491 -36.830  1.00 74.03           C  
ATOM   3470  CB  GLN A 440      28.817  -0.767 -35.280  1.00 74.03           C  
ATOM   3471  O   GLN A 440      30.345  -2.262 -37.745  1.00 74.03           O  
ATOM   3472  CG  GLN A 440      27.846  -1.234 -34.205  1.00 74.03           C  
ATOM   3473  CD  GLN A 440      26.632  -0.333 -34.078  1.00 74.03           C  
ATOM   3474  NE2 GLN A 440      25.684  -0.730 -33.236  1.00 74.03           N  
ATOM   3475  OE1 GLN A 440      26.548   0.712 -34.730  1.00 74.03           O  
ATOM   3476  N   GLN A 441      31.767  -0.852 -36.988  1.00 74.85           N  
ATOM   3477  CA  GLN A 441      32.354  -0.669 -38.311  1.00 74.85           C  
ATOM   3478  C   GLN A 441      33.845  -0.994 -38.300  1.00 74.85           C  
ATOM   3479  CB  GLN A 441      32.132   0.761 -38.805  1.00 74.85           C  
ATOM   3480  O   GLN A 441      34.585  -0.567 -39.189  1.00 74.85           O  
ATOM   3481  CG  GLN A 441      30.669   1.107 -39.050  1.00 74.85           C  
ATOM   3482  CD  GLN A 441      30.483   2.498 -39.626  1.00 74.85           C  
ATOM   3483  NE2 GLN A 441      29.244   2.839 -39.965  1.00 74.85           N  
ATOM   3484  OE1 GLN A 441      31.445   3.261 -39.765  1.00 74.85           O  
ATOM   3485  N   ARG A 442      34.212  -1.680 -37.334  1.00 72.33           N  
ATOM   3486  CA  ARG A 442      35.629  -2.011 -37.236  1.00 72.33           C  
ATOM   3487  C   ARG A 442      36.495  -0.765 -37.396  1.00 72.33           C  
ATOM   3488  CB  ARG A 442      36.013  -3.053 -38.289  1.00 72.33           C  
ATOM   3489  O   ARG A 442      37.494  -0.785 -38.117  1.00 72.33           O  
ATOM   3490  CG  ARG A 442      35.252  -4.364 -38.164  1.00 72.33           C  
ATOM   3491  CD  ARG A 442      35.728  -5.392 -39.181  1.00 72.33           C  
ATOM   3492  NE  ARG A 442      35.029  -6.665 -39.028  1.00 72.33           N  
ATOM   3493  NH1 ARG A 442      36.334  -7.801 -40.559  1.00 72.33           N  
ATOM   3494  NH2 ARG A 442      34.632  -8.883 -39.470  1.00 72.33           N  
ATOM   3495  CZ  ARG A 442      35.333  -7.780 -39.686  1.00 72.33           C  
ATOM   3496  N   ARG A 443      35.983   0.374 -36.906  1.00 69.15           N  
ATOM   3497  CA  ARG A 443      36.626   1.669 -37.104  1.00 69.15           C  
ATOM   3498  C   ARG A 443      37.996   1.707 -36.434  1.00 69.15           C  
ATOM   3499  CB  ARG A 443      35.746   2.795 -36.560  1.00 69.15           C  
ATOM   3500  O   ARG A 443      38.876   2.463 -36.852  1.00 69.15           O  
ATOM   3501  CG  ARG A 443      34.468   3.016 -37.353  1.00 69.15           C  
ATOM   3502  CD  ARG A 443      33.649   4.172 -36.794  1.00 69.15           C  
ATOM   3503  NE  ARG A 443      32.345   4.272 -37.443  1.00 69.15           N  
ATOM   3504  NH1 ARG A 443      32.837   6.213 -38.595  1.00 69.15           N  
ATOM   3505  NH2 ARG A 443      30.776   5.234 -38.817  1.00 69.15           N  
ATOM   3506  CZ  ARG A 443      31.989   5.239 -38.283  1.00 69.15           C  
ATOM   3507  N   LEU A 444      38.174   0.848 -35.419  1.00 67.91           N  
ATOM   3508  CA  LEU A 444      39.464   0.873 -34.739  1.00 67.91           C  
ATOM   3509  C   LEU A 444      40.338  -0.293 -35.188  1.00 67.91           C  
ATOM   3510  CB  LEU A 444      39.270   0.826 -33.221  1.00 67.91           C  
ATOM   3511  O   LEU A 444      41.458  -0.459 -34.700  1.00 67.91           O  
ATOM   3512  CG  LEU A 444      38.666   2.073 -32.575  1.00 67.91           C  
ATOM   3513  CD1 LEU A 444      38.380   1.821 -31.099  1.00 67.91           C  
ATOM   3514  CD2 LEU A 444      39.596   3.269 -32.748  1.00 67.91           C  
ATOM   3515  N   GLU A 445      39.840  -1.106 -36.130  1.00 72.85           N  
ATOM   3516  CA  GLU A 445      40.608  -2.253 -36.603  1.00 72.85           C  
ATOM   3517  C   GLU A 445      41.621  -1.838 -37.666  1.00 72.85           C  
ATOM   3518  CB  GLU A 445      39.676  -3.333 -37.159  1.00 72.85           C  
ATOM   3519  O   GLU A 445      41.340  -0.968 -38.494  1.00 72.85           O  
ATOM   3520  CG  GLU A 445      38.812  -4.003 -36.100  1.00 72.85           C  
ATOM   3521  CD  GLU A 445      37.924  -5.103 -36.659  1.00 72.85           C  
ATOM   3522  OE1 GLU A 445      37.176  -5.735 -35.879  1.00 72.85           O  
ATOM   3523  OE2 GLU A 445      37.977  -5.336 -37.888  1.00 72.85           O  
ATOM   3524  N   ILE A 446      42.807  -2.115 -37.334  1.00 69.86           N  
ATOM   3525  CA  ILE A 446      43.895  -1.894 -38.279  1.00 69.86           C  
ATOM   3526  C   ILE A 446      44.103  -3.146 -39.129  1.00 69.86           C  
ATOM   3527  CB  ILE A 446      45.206  -1.515 -37.554  1.00 69.86           C  
ATOM   3528  O   ILE A 446      44.336  -4.233 -38.597  1.00 69.86           O  
ATOM   3529  CG1 ILE A 446      44.996  -0.264 -36.692  1.00 69.86           C  
ATOM   3530  CG2 ILE A 446      46.339  -1.302 -38.562  1.00 69.86           C  
ATOM   3531  CD1 ILE A 446      46.211   0.125 -35.861  1.00 69.86           C  
ATOM   3532  N   GLU A 447      43.797  -2.985 -40.434  1.00 74.05           N  
ATOM   3533  CA  GLU A 447      44.020  -4.074 -41.380  1.00 74.05           C  
ATOM   3534  C   GLU A 447      45.369  -3.931 -42.079  1.00 74.05           C  
ATOM   3535  CB  GLU A 447      42.894  -4.126 -42.416  1.00 74.05           C  
ATOM   3536  O   GLU A 447      45.729  -2.840 -42.526  1.00 74.05           O  
ATOM   3537  CG  GLU A 447      42.839  -5.430 -43.200  1.00 74.05           C  
ATOM   3538  CD  GLU A 447      41.659  -5.506 -44.156  1.00 74.05           C  
ATOM   3539  OE1 GLU A 447      41.574  -6.479 -44.939  1.00 74.05           O  
ATOM   3540  OE2 GLU A 447      40.814  -4.584 -44.123  1.00 74.05           O  
ATOM   3541  N   ARG A 448      46.161  -5.007 -41.904  1.00 75.06           N  
ATOM   3542  CA  ARG A 448      47.407  -5.039 -42.663  1.00 75.06           C  
ATOM   3543  C   ARG A 448      47.133  -5.115 -44.162  1.00 75.06           C  
ATOM   3544  CB  ARG A 448      48.272  -6.223 -42.228  1.00 75.06           C  
ATOM   3545  O   ARG A 448      46.011  -5.409 -44.579  1.00 75.06           O  
ATOM   3546  CG  ARG A 448      48.731  -6.151 -40.780  1.00 75.06           C  
ATOM   3547  CD  ARG A 448      49.636  -7.319 -40.416  1.00 75.06           C  
ATOM   3548  NE  ARG A 448      50.364  -7.071 -39.175  1.00 75.06           N  
ATOM   3549  NH1 ARG A 448      51.601  -9.020 -39.269  1.00 75.06           N  
ATOM   3550  NH2 ARG A 448      51.881  -7.562 -37.522  1.00 75.06           N  
ATOM   3551  CZ  ARG A 448      51.280  -7.885 -38.658  1.00 75.06           C  
ATOM   3552  N   LEU A 449      48.227  -4.667 -44.938  1.00 78.03           N  
ATOM   3553  CA  LEU A 449      48.128  -4.770 -46.389  1.00 78.03           C  
ATOM   3554  C   LEU A 449      47.785  -6.194 -46.811  1.00 78.03           C  
ATOM   3555  CB  LEU A 449      49.438  -4.331 -47.049  1.00 78.03           C  
ATOM   3556  O   LEU A 449      47.128  -6.402 -47.834  1.00 78.03           O  
ATOM   3557  CG  LEU A 449      49.768  -2.840 -46.976  1.00 78.03           C  
ATOM   3558  CD1 LEU A 449      51.171  -2.580 -47.516  1.00 78.03           C  
ATOM   3559  CD2 LEU A 449      48.734  -2.025 -47.745  1.00 78.03           C  
ATOM   3560  N   SER A 450      48.109  -7.201 -45.999  1.00 84.77           N  
ATOM   3561  CA  SER A 450      47.852  -8.616 -46.245  1.00 84.77           C  
ATOM   3562  C   SER A 450      46.370  -8.942 -46.100  1.00 84.77           C  
ATOM   3563  CB  SER A 450      48.670  -9.484 -45.287  1.00 84.77           C  
ATOM   3564  O   SER A 450      45.909  -9.984 -46.572  1.00 84.77           O  
ATOM   3565  OG  SER A 450      48.275  -9.261 -43.945  1.00 84.77           O  
ATOM   3566  N   GLY A 451      45.653  -7.965 -45.530  1.00 80.46           N  
ATOM   3567  CA  GLY A 451      44.252  -8.229 -45.244  1.00 80.46           C  
ATOM   3568  C   GLY A 451      44.019  -8.766 -43.844  1.00 80.46           C  
ATOM   3569  O   GLY A 451      42.876  -8.864 -43.393  1.00 80.46           O  
ATOM   3570  N   GLN A 452      45.145  -9.096 -43.130  1.00 83.43           N  
ATOM   3571  CA  GLN A 452      45.036  -9.607 -41.768  1.00 83.43           C  
ATOM   3572  C   GLN A 452      44.789  -8.475 -40.774  1.00 83.43           C  
ATOM   3573  CB  GLN A 452      46.298 -10.379 -41.381  1.00 83.43           C  
ATOM   3574  O   GLN A 452      45.315  -7.372 -40.938  1.00 83.43           O  
ATOM   3575  CG  GLN A 452      46.454 -11.707 -42.110  1.00 83.43           C  
ATOM   3576  CD  GLN A 452      47.684 -12.478 -41.668  1.00 83.43           C  
ATOM   3577  NE2 GLN A 452      47.772 -13.739 -42.076  1.00 83.43           N  
ATOM   3578  OE1 GLN A 452      48.549 -11.944 -40.967  1.00 83.43           O  
ATOM   3579  N   LEU A 453      43.905  -8.792 -39.807  1.00 79.86           N  
ATOM   3580  CA  LEU A 453      43.627  -7.847 -38.731  1.00 79.86           C  
ATOM   3581  C   LEU A 453      44.786  -7.793 -37.741  1.00 79.86           C  
ATOM   3582  CB  LEU A 453      42.336  -8.229 -38.002  1.00 79.86           C  
ATOM   3583  O   LEU A 453      45.357  -8.828 -37.391  1.00 79.86           O  
ATOM   3584  CG  LEU A 453      41.034  -8.023 -38.778  1.00 79.86           C  
ATOM   3585  CD1 LEU A 453      39.871  -8.685 -38.046  1.00 79.86           C  
ATOM   3586  CD2 LEU A 453      40.764  -6.537 -38.987  1.00 79.86           C  
ATOM   3587  N   LEU A 454      45.270  -6.532 -37.488  1.00 75.55           N  
ATOM   3588  CA  LEU A 454      46.240  -6.334 -36.417  1.00 75.55           C  
ATOM   3589  C   LEU A 454      45.539  -6.166 -35.073  1.00 75.55           C  
ATOM   3590  CB  LEU A 454      47.115  -5.111 -36.705  1.00 75.55           C  
ATOM   3591  O   LEU A 454      44.730  -5.252 -34.900  1.00 75.55           O  
ATOM   3592  CG  LEU A 454      48.291  -4.880 -35.755  1.00 75.55           C  
ATOM   3593  CD1 LEU A 454      49.316  -6.000 -35.897  1.00 75.55           C  
ATOM   3594  CD2 LEU A 454      48.935  -3.523 -36.021  1.00 75.55           C  
ATOM   3595  N   PRO A 455      45.775  -7.108 -34.220  1.00 72.28           N  
ATOM   3596  CA  PRO A 455      45.170  -6.959 -32.894  1.00 72.28           C  
ATOM   3597  C   PRO A 455      45.522  -5.629 -32.231  1.00 72.28           C  
ATOM   3598  CB  PRO A 455      45.754  -8.133 -32.105  1.00 72.28           C  
ATOM   3599  O   PRO A 455      46.651  -5.149 -32.362  1.00 72.28           O  
ATOM   3600  CG  PRO A 455      46.314  -9.050 -33.144  1.00 72.28           C  
ATOM   3601  CD  PRO A 455      46.622  -8.246 -34.374  1.00 72.28           C  
ATOM   3602  N   ILE A 456      44.491  -4.942 -31.653  1.00 67.63           N  
ATOM   3603  CA  ILE A 456      44.643  -3.634 -31.024  1.00 67.63           C  
ATOM   3604  C   ILE A 456      45.760  -3.689 -29.984  1.00 67.63           C  
ATOM   3605  CB  ILE A 456      43.324  -3.165 -30.370  1.00 67.63           C  
ATOM   3606  O   ILE A 456      46.452  -2.694 -29.755  1.00 67.63           O  
ATOM   3607  CG1 ILE A 456      43.271  -1.634 -30.311  1.00 67.63           C  
ATOM   3608  CG2 ILE A 456      43.168  -3.773 -28.972  1.00 67.63           C  
ATOM   3609  CD1 ILE A 456      41.860  -1.064 -30.274  1.00 67.63           C  
ATOM   3610  N   ASP A 457      45.916  -4.897 -29.288  1.00 66.65           N  
ATOM   3611  CA  ASP A 457      46.922  -5.025 -28.238  1.00 66.65           C  
ATOM   3612  C   ASP A 457      48.333  -4.960 -28.819  1.00 66.65           C  
ATOM   3613  CB  ASP A 457      46.730  -6.332 -27.467  1.00 66.65           C  
ATOM   3614  O   ASP A 457      49.310  -4.836 -28.078  1.00 66.65           O  
ATOM   3615  CG  ASP A 457      46.749  -7.558 -28.363  1.00 66.65           C  
ATOM   3616  OD1 ASP A 457      46.436  -7.437 -29.567  1.00 66.65           O  
ATOM   3617  OD2 ASP A 457      47.076  -8.654 -27.860  1.00 66.65           O  
ATOM   3618  N   GLN A 458      48.415  -4.977 -30.173  1.00 69.72           N  
ATOM   3619  CA  GLN A 458      49.709  -4.846 -30.834  1.00 69.72           C  
ATOM   3620  C   GLN A 458      49.877  -3.457 -31.444  1.00 69.72           C  
ATOM   3621  CB  GLN A 458      49.871  -5.917 -31.914  1.00 69.72           C  
ATOM   3622  O   GLN A 458      50.856  -3.197 -32.146  1.00 69.72           O  
ATOM   3623  CG  GLN A 458      49.977  -7.333 -31.365  1.00 69.72           C  
ATOM   3624  CD  GLN A 458      50.326  -8.352 -32.433  1.00 69.72           C  
ATOM   3625  NE2 GLN A 458      50.252  -9.631 -32.079  1.00 69.72           N  
ATOM   3626  OE1 GLN A 458      50.659  -7.993 -33.567  1.00 69.72           O  
ATOM   3627  N   CYS A 459      48.829  -2.625 -31.296  1.00 64.13           N  
ATOM   3628  CA  CYS A 459      48.791  -1.287 -31.876  1.00 64.13           C  
ATOM   3629  C   CYS A 459      49.116  -0.230 -30.828  1.00 64.13           C  
ATOM   3630  CB  CYS A 459      47.420  -1.007 -32.489  1.00 64.13           C  
ATOM   3631  O   CYS A 459      48.873  -0.434 -29.637  1.00 64.13           O  
ATOM   3632  SG  CYS A 459      46.966  -2.151 -33.811  1.00 64.13           S  
ATOM   3633  N   TYR A 460      50.106   0.692 -31.147  1.00 64.88           N  
ATOM   3634  CA  TYR A 460      50.375   1.932 -30.429  1.00 64.88           C  
ATOM   3635  C   TYR A 460      49.430   3.040 -30.880  1.00 64.88           C  
ATOM   3636  CB  TYR A 460      51.828   2.370 -30.636  1.00 64.88           C  
ATOM   3637  O   TYR A 460      49.343   3.343 -32.072  1.00 64.88           O  
ATOM   3638  CG  TYR A 460      52.176   3.667 -29.946  1.00 64.88           C  
ATOM   3639  CD1 TYR A 460      52.182   4.871 -30.646  1.00 64.88           C  
ATOM   3640  CD2 TYR A 460      52.501   3.690 -28.594  1.00 64.88           C  
ATOM   3641  CE1 TYR A 460      52.504   6.068 -30.015  1.00 64.88           C  
ATOM   3642  CE2 TYR A 460      52.825   4.881 -27.953  1.00 64.88           C  
ATOM   3643  OH  TYR A 460      53.142   7.245 -28.041  1.00 64.88           O  
ATOM   3644  CZ  TYR A 460      52.823   6.063 -28.671  1.00 64.88           C  
ATOM   3645  N   ILE A 461      48.419   3.400 -30.007  1.00 62.40           N  
ATOM   3646  CA  ILE A 461      47.468   4.451 -30.351  1.00 62.40           C  
ATOM   3647  C   ILE A 461      47.801   5.722 -29.573  1.00 62.40           C  
ATOM   3648  CB  ILE A 461      46.014   4.013 -30.066  1.00 62.40           C  
ATOM   3649  O   ILE A 461      47.916   5.694 -28.345  1.00 62.40           O  
ATOM   3650  CG1 ILE A 461      45.687   2.722 -30.824  1.00 62.40           C  
ATOM   3651  CG2 ILE A 461      45.032   5.129 -30.435  1.00 62.40           C  
ATOM   3652  CD1 ILE A 461      44.341   2.113 -30.458  1.00 62.40           C  
ATOM   3653  N   ASN A 462      48.188   6.812 -30.269  1.00 56.18           N  
ATOM   3654  CA  ASN A 462      48.335   8.163 -29.736  1.00 56.18           C  
ATOM   3655  C   ASN A 462      47.028   8.945 -29.824  1.00 56.18           C  
ATOM   3656  CB  ASN A 462      49.452   8.910 -30.468  1.00 56.18           C  
ATOM   3657  O   ASN A 462      46.436   9.055 -30.899  1.00 56.18           O  
ATOM   3658  CG  ASN A 462      50.229   9.838 -29.556  1.00 56.18           C  
ATOM   3659  ND2 ASN A 462      51.418  10.239 -29.991  1.00 56.18           N  
ATOM   3660  OD1 ASN A 462      49.765  10.192 -28.469  1.00 56.18           O  
ATOM   3661  N   LEU A 463      46.315   9.170 -28.725  1.00 55.23           N  
ATOM   3662  CA  LEU A 463      45.098   9.974 -28.678  1.00 55.23           C  
ATOM   3663  C   LEU A 463      45.426  11.441 -28.421  1.00 55.23           C  
ATOM   3664  CB  LEU A 463      44.152   9.453 -27.594  1.00 55.23           C  
ATOM   3665  O   LEU A 463      46.285  11.754 -27.594  1.00 55.23           O  
ATOM   3666  CG  LEU A 463      43.512   8.088 -27.852  1.00 55.23           C  
ATOM   3667  CD1 LEU A 463      42.989   7.493 -26.548  1.00 55.23           C  
ATOM   3668  CD2 LEU A 463      42.390   8.208 -28.878  1.00 55.23           C  
ATOM   3669  N   VAL A 464      45.013  12.314 -29.359  1.00 55.59           N  
ATOM   3670  CA  VAL A 464      45.136  13.760 -29.204  1.00 55.59           C  
ATOM   3671  C   VAL A 464      43.749  14.391 -29.115  1.00 55.59           C  
ATOM   3672  CB  VAL A 464      45.935  14.389 -30.368  1.00 55.59           C  
ATOM   3673  O   VAL A 464      42.817  13.955 -29.795  1.00 55.59           O  
ATOM   3674  CG1 VAL A 464      45.912  15.914 -30.276  1.00 55.59           C  
ATOM   3675  CG2 VAL A 464      47.372  13.872 -30.370  1.00 55.59           C  
ATOM   3676  N   VAL A 465      43.395  15.059 -28.017  1.00 52.59           N  
ATOM   3677  CA  VAL A 465      42.197  15.879 -27.877  1.00 52.59           C  
ATOM   3678  C   VAL A 465      42.395  17.211 -28.598  1.00 52.59           C  
ATOM   3679  CB  VAL A 465      41.847  16.125 -26.392  1.00 52.59           C  
ATOM   3680  O   VAL A 465      43.336  17.950 -28.303  1.00 52.59           O  
ATOM   3681  CG1 VAL A 465      40.588  16.981 -26.268  1.00 52.59           C  
ATOM   3682  CG2 VAL A 465      41.667  14.796 -25.660  1.00 52.59           C  
ATOM   3683  N   VAL A 466      41.755  17.383 -29.793  1.00 52.71           N  
ATOM   3684  CA  VAL A 466      41.795  18.613 -30.577  1.00 52.71           C  
ATOM   3685  C   VAL A 466      40.605  19.498 -30.212  1.00 52.71           C  
ATOM   3686  CB  VAL A 466      41.796  18.320 -32.094  1.00 52.71           C  
ATOM   3687  O   VAL A 466      39.466  19.028 -30.166  1.00 52.71           O  
ATOM   3688  CG1 VAL A 466      42.065  19.595 -32.891  1.00 52.71           C  
ATOM   3689  CG2 VAL A 466      42.831  17.248 -32.429  1.00 52.71           C  
ATOM   3690  N   GLU A 467      40.745  20.507 -29.283  1.00 44.12           N  
ATOM   3691  CA  GLU A 467      39.758  21.550 -29.021  1.00 44.12           C  
ATOM   3692  C   GLU A 467      39.291  22.205 -30.318  1.00 44.12           C  
ATOM   3693  CB  GLU A 467      40.331  22.607 -28.074  1.00 44.12           C  
ATOM   3694  O   GLU A 467      40.110  22.577 -31.161  1.00 44.12           O  
ATOM   3695  CG  GLU A 467      39.771  22.536 -26.661  1.00 44.12           C  
ATOM   3696  CD  GLU A 467      40.333  23.605 -25.738  1.00 44.12           C  
ATOM   3697  OE1 GLU A 467      39.980  23.617 -24.537  1.00 44.12           O  
ATOM   3698  OE2 GLU A 467      41.132  24.438 -26.220  1.00 44.12           O  
ATOM   3699  N   ARG A 468      38.108  21.838 -30.812  1.00 44.35           N  
ATOM   3700  CA  ARG A 468      37.482  22.542 -31.926  1.00 44.35           C  
ATOM   3701  C   ARG A 468      37.466  24.047 -31.682  1.00 44.35           C  
ATOM   3702  CB  ARG A 468      36.057  22.033 -32.151  1.00 44.35           C  
ATOM   3703  O   ARG A 468      37.100  24.502 -30.597  1.00 44.35           O  
ATOM   3704  CG  ARG A 468      35.659  21.943 -33.616  1.00 44.35           C  
ATOM   3705  CD  ARG A 468      34.247  21.401 -33.785  1.00 44.35           C  
ATOM   3706  NE  ARG A 468      33.978  21.019 -35.169  1.00 44.35           N  
ATOM   3707  NH1 ARG A 468      31.957  19.998 -34.712  1.00 44.35           N  
ATOM   3708  NH2 ARG A 468      32.752  20.066 -36.860  1.00 44.35           N  
ATOM   3709  CZ  ARG A 468      32.896  20.362 -35.577  1.00 44.35           C  
ATOM   3710  N   ALA A 469      38.493  24.806 -32.098  1.00 50.93           N  
ATOM   3711  CA  ALA A 469      38.538  26.265 -32.157  1.00 50.93           C  
ATOM   3712  C   ALA A 469      37.135  26.852 -32.278  1.00 50.93           C  
ATOM   3713  CB  ALA A 469      39.406  26.724 -33.325  1.00 50.93           C  
ATOM   3714  O   ALA A 469      36.346  26.423 -33.123  1.00 50.93           O  
ATOM   3715  N   GLY A 470      36.287  26.870 -31.234  1.00 45.07           N  
ATOM   3716  CA  GLY A 470      35.146  27.743 -31.012  1.00 45.07           C  
ATOM   3717  C   GLY A 470      34.978  28.793 -32.094  1.00 45.07           C  
ATOM   3718  O   GLY A 470      35.960  29.369 -32.565  1.00 45.07           O  
ATOM   3719  N   ASP A 471      34.425  28.433 -33.300  1.00 44.53           N  
ATOM   3720  CA  ASP A 471      33.866  29.394 -34.247  1.00 44.53           C  
ATOM   3721  C   ASP A 471      33.773  30.786 -33.627  1.00 44.53           C  
ATOM   3722  CB  ASP A 471      32.486  28.937 -34.724  1.00 44.53           C  
ATOM   3723  O   ASP A 471      32.675  31.308 -33.423  1.00 44.53           O  
ATOM   3724  CG  ASP A 471      32.548  28.041 -35.949  1.00 44.53           C  
ATOM   3725  OD1 ASP A 471      33.619  27.954 -36.587  1.00 44.53           O  
ATOM   3726  OD2 ASP A 471      31.516  27.419 -36.280  1.00 44.53           O  
ATOM   3727  N   GLY A 472      34.809  31.140 -32.820  1.00 45.65           N  
ATOM   3728  CA  GLY A 472      34.841  32.509 -32.329  1.00 45.65           C  
ATOM   3729  C   GLY A 472      35.611  33.450 -33.235  1.00 45.65           C  
ATOM   3730  O   GLY A 472      36.654  33.081 -33.779  1.00 45.65           O  
ATOM   3731  N   ASN A 473      34.966  33.836 -34.363  1.00 42.56           N  
ATOM   3732  CA  ASN A 473      35.036  35.171 -34.947  1.00 42.56           C  
ATOM   3733  C   ASN A 473      36.477  35.585 -35.231  1.00 42.56           C  
ATOM   3734  CB  ASN A 473      34.361  36.193 -34.030  1.00 42.56           C  
ATOM   3735  O   ASN A 473      37.287  35.699 -34.310  1.00 42.56           O  
ATOM   3736  CG  ASN A 473      32.903  36.419 -34.379  1.00 42.56           C  
ATOM   3737  ND2 ASN A 473      32.220  37.231 -33.581  1.00 42.56           N  
ATOM   3738  OD1 ASN A 473      32.394  35.867 -35.358  1.00 42.56           O  
ATOM   3739  N   MET A 474      37.187  34.857 -36.093  1.00 43.18           N  
ATOM   3740  CA  MET A 474      38.175  35.340 -37.052  1.00 43.18           C  
ATOM   3741  C   MET A 474      38.371  36.847 -36.921  1.00 43.18           C  
ATOM   3742  CB  MET A 474      37.755  34.990 -38.481  1.00 43.18           C  
ATOM   3743  O   MET A 474      37.482  37.625 -37.271  1.00 43.18           O  
ATOM   3744  CG  MET A 474      38.380  33.708 -39.007  1.00 43.18           C  
ATOM   3745  SD  MET A 474      38.916  33.854 -40.756  1.00 43.18           S  
ATOM   3746  CE  MET A 474      38.660  32.146 -41.312  1.00 43.18           C  
ATOM   3747  N   GLU A 475      38.708  37.358 -35.786  1.00 45.33           N  
ATOM   3748  CA  GLU A 475      39.338  38.669 -35.906  1.00 45.33           C  
ATOM   3749  C   GLU A 475      40.859  38.553 -35.903  1.00 45.33           C  
ATOM   3750  CB  GLU A 475      38.879  39.592 -34.773  1.00 45.33           C  
ATOM   3751  O   GLU A 475      41.439  37.937 -35.007  1.00 45.33           O  
ATOM   3752  CG  GLU A 475      37.530  40.250 -35.025  1.00 45.33           C  
ATOM   3753  CD  GLU A 475      37.173  41.302 -33.987  1.00 45.33           C  
ATOM   3754  OE1 GLU A 475      36.120  41.964 -34.131  1.00 45.33           O  
ATOM   3755  OE2 GLU A 475      37.953  41.467 -33.023  1.00 45.33           O  
ATOM   3756  N   ARG A 476      41.498  38.259 -37.010  1.00 42.99           N  
ATOM   3757  CA  ARG A 476      42.629  38.838 -37.728  1.00 42.99           C  
ATOM   3758  C   ARG A 476      43.457  39.735 -36.813  1.00 42.99           C  
ATOM   3759  CB  ARG A 476      42.145  39.633 -38.943  1.00 42.99           C  
ATOM   3760  O   ARG A 476      42.976  40.771 -36.349  1.00 42.99           O  
ATOM   3761  CG  ARG A 476      41.975  38.794 -40.199  1.00 42.99           C  
ATOM   3762  CD  ARG A 476      41.571  39.645 -41.395  1.00 42.99           C  
ATOM   3763  NE  ARG A 476      41.346  38.830 -42.585  1.00 42.99           N  
ATOM   3764  NH1 ARG A 476      40.705  40.598 -43.928  1.00 42.99           N  
ATOM   3765  NH2 ARG A 476      40.768  38.470 -44.779  1.00 42.99           N  
ATOM   3766  CZ  ARG A 476      40.940  39.301 -43.761  1.00 42.99           C  
ATOM   3767  N   SER A 477      44.204  39.253 -35.952  1.00 44.83           N  
ATOM   3768  CA  SER A 477      45.264  40.137 -35.477  1.00 44.83           C  
ATOM   3769  C   SER A 477      46.642  39.595 -35.843  1.00 44.83           C  
ATOM   3770  CB  SER A 477      45.167  40.323 -33.962  1.00 44.83           C  
ATOM   3771  O   SER A 477      46.972  38.452 -35.519  1.00 44.83           O  
ATOM   3772  OG  SER A 477      45.990  41.395 -33.534  1.00 44.83           O  
ATOM   3773  N   ASP A 478      47.164  39.792 -37.082  1.00 41.95           N  
ATOM   3774  CA  ASP A 478      48.386  40.276 -37.717  1.00 41.95           C  
ATOM   3775  C   ASP A 478      49.342  40.871 -36.687  1.00 41.95           C  
ATOM   3776  CB  ASP A 478      48.056  41.315 -38.791  1.00 41.95           C  
ATOM   3777  O   ASP A 478      48.949  41.719 -35.884  1.00 41.95           O  
ATOM   3778  CG  ASP A 478      47.562  40.695 -40.085  1.00 41.95           C  
ATOM   3779  OD1 ASP A 478      47.844  39.503 -40.337  1.00 41.95           O  
ATOM   3780  OD2 ASP A 478      46.886  41.404 -40.862  1.00 41.95           O  
ATOM   3781  N   LYS A 479      50.221  40.078 -36.122  1.00 43.35           N  
ATOM   3782  CA  LYS A 479      51.537  40.682 -35.935  1.00 43.35           C  
ATOM   3783  C   LYS A 479      52.330  39.950 -34.856  1.00 43.35           C  
ATOM   3784  CB  LYS A 479      51.402  42.162 -35.572  1.00 43.35           C  
ATOM   3785  O   LYS A 479      51.829  39.730 -33.751  1.00 43.35           O  
ATOM   3786  CG  LYS A 479      51.054  43.059 -36.750  1.00 43.35           C  
ATOM   3787  CD  LYS A 479      51.185  44.533 -36.389  1.00 43.35           C  
ATOM   3788  CE  LYS A 479      50.801  45.432 -37.556  1.00 43.35           C  
ATOM   3789  NZ  LYS A 479      50.933  46.879 -37.208  1.00 43.35           N  
ATOM   3790  N   GLU A 480      53.172  39.018 -35.279  1.00 38.78           N  
ATOM   3791  CA  GLU A 480      54.563  39.223 -34.886  1.00 38.78           C  
ATOM   3792  C   GLU A 480      55.110  38.011 -34.137  1.00 38.78           C  
ATOM   3793  CB  GLU A 480      54.698  40.480 -34.022  1.00 38.78           C  
ATOM   3794  O   GLU A 480      54.522  37.568 -33.148  1.00 38.78           O  
ATOM   3795  CG  GLU A 480      54.927  41.754 -34.822  1.00 38.78           C  
ATOM   3796  CD  GLU A 480      55.168  42.975 -33.948  1.00 38.78           C  
ATOM   3797  OE1 GLU A 480      55.406  44.076 -34.496  1.00 38.78           O  
ATOM   3798  OE2 GLU A 480      55.119  42.830 -32.707  1.00 38.78           O  
ATOM   3799  N   LYS A 481      55.969  37.125 -34.805  1.00 42.32           N  
ATOM   3800  CA  LYS A 481      57.397  36.862 -34.658  1.00 42.32           C  
ATOM   3801  C   LYS A 481      57.641  35.516 -33.982  1.00 42.32           C  
ATOM   3802  CB  LYS A 481      58.069  37.980 -33.858  1.00 42.32           C  
ATOM   3803  O   LYS A 481      56.952  35.163 -33.023  1.00 42.32           O  
ATOM   3804  CG  LYS A 481      58.613  39.113 -34.716  1.00 42.32           C  
ATOM   3805  CD  LYS A 481      59.414  40.108 -33.885  1.00 42.32           C  
ATOM   3806  CE  LYS A 481      59.900  41.279 -34.729  1.00 42.32           C  
ATOM   3807  NZ  LYS A 481      60.685  42.257 -33.919  1.00 42.32           N  
ATOM   3808  N   PRO A 482      58.788  34.873 -34.284  1.00 43.61           N  
ATOM   3809  CA  PRO A 482      59.718  34.029 -35.039  1.00 43.61           C  
ATOM   3810  C   PRO A 482      59.784  32.601 -34.504  1.00 43.61           C  
ATOM   3811  CB  PRO A 482      61.062  34.741 -34.863  1.00 43.61           C  
ATOM   3812  O   PRO A 482      59.641  32.381 -33.298  1.00 43.61           O  
ATOM   3813  CG  PRO A 482      61.007  35.325 -33.488  1.00 43.61           C  
ATOM   3814  CD  PRO A 482      59.639  35.081 -32.919  1.00 43.61           C  
ATOM   3815  N   GLN A 483      59.859  31.620 -35.449  1.00 38.87           N  
ATOM   3816  CA  GLN A 483      60.692  30.748 -36.271  1.00 38.87           C  
ATOM   3817  C   GLN A 483      61.465  29.754 -35.409  1.00 38.87           C  
ATOM   3818  CB  GLN A 483      61.662  31.573 -37.118  1.00 38.87           C  
ATOM   3819  O   GLN A 483      62.420  30.128 -34.725  1.00 38.87           O  
ATOM   3820  CG  GLN A 483      61.050  32.110 -38.406  1.00 38.87           C  
ATOM   3821  CD  GLN A 483      62.087  32.687 -39.352  1.00 38.87           C  
ATOM   3822  NE2 GLN A 483      61.651  33.068 -40.547  1.00 38.87           N  
ATOM   3823  OE1 GLN A 483      63.269  32.790 -39.010  1.00 38.87           O  
ATOM   3824  N   HIS A 484      60.835  28.698 -34.907  1.00 41.94           N  
ATOM   3825  CA  HIS A 484      61.460  27.386 -34.784  1.00 41.94           C  
ATOM   3826  C   HIS A 484      60.867  26.397 -35.782  1.00 41.94           C  
ATOM   3827  CB  HIS A 484      61.306  26.850 -33.359  1.00 41.94           C  
ATOM   3828  O   HIS A 484      59.661  26.142 -35.767  1.00 41.94           O  
ATOM   3829  CG  HIS A 484      62.581  26.851 -32.577  1.00 41.94           C  
ATOM   3830  CD2 HIS A 484      62.853  27.275 -31.320  1.00 41.94           C  
ATOM   3831  ND1 HIS A 484      63.768  26.372 -33.088  1.00 41.94           N  
ATOM   3832  CE1 HIS A 484      64.717  26.501 -32.176  1.00 41.94           C  
ATOM   3833  NE2 HIS A 484      64.188  27.047 -31.094  1.00 41.94           N  
ATOM   3834  N   LYS A 485      61.207  26.602 -37.036  1.00 40.75           N  
ATOM   3835  CA  LYS A 485      60.854  25.720 -38.145  1.00 40.75           C  
ATOM   3836  C   LYS A 485      61.082  24.257 -37.778  1.00 40.75           C  
ATOM   3837  CB  LYS A 485      61.661  26.079 -39.394  1.00 40.75           C  
ATOM   3838  O   LYS A 485      62.210  23.853 -37.487  1.00 40.75           O  
ATOM   3839  CG  LYS A 485      60.908  26.951 -40.388  1.00 40.75           C  
ATOM   3840  CD  LYS A 485      61.752  27.252 -41.620  1.00 40.75           C  
ATOM   3841  CE  LYS A 485      61.023  28.175 -42.587  1.00 40.75           C  
ATOM   3842  NZ  LYS A 485      61.839  28.456 -43.806  1.00 40.75           N  
ATOM   3843  N   PRO A 486      60.221  23.666 -36.959  1.00 45.09           N  
ATOM   3844  CA  PRO A 486      60.337  22.241 -36.641  1.00 45.09           C  
ATOM   3845  C   PRO A 486      60.638  21.385 -37.870  1.00 45.09           C  
ATOM   3846  CB  PRO A 486      58.964  21.896 -36.059  1.00 45.09           C  
ATOM   3847  O   PRO A 486      60.297  21.768 -38.992  1.00 45.09           O  
ATOM   3848  CG  PRO A 486      58.105  23.076 -36.382  1.00 45.09           C  
ATOM   3849  CD  PRO A 486      58.987  24.190 -36.866  1.00 45.09           C  
ATOM   3850  N   SER A 487      61.865  20.832 -37.815  1.00 38.55           N  
ATOM   3851  CA  SER A 487      62.303  19.744 -38.683  1.00 38.55           C  
ATOM   3852  C   SER A 487      61.124  19.110 -39.413  1.00 38.55           C  
ATOM   3853  CB  SER A 487      63.045  18.678 -37.874  1.00 38.55           C  
ATOM   3854  O   SER A 487      60.049  18.937 -38.835  1.00 38.55           O  
ATOM   3855  OG  SER A 487      63.125  17.463 -38.597  1.00 38.55           O  
ATOM   3856  N   PRO A 488      61.084  19.229 -40.778  1.00 49.43           N  
ATOM   3857  CA  PRO A 488      60.030  18.678 -41.633  1.00 49.43           C  
ATOM   3858  C   PRO A 488      59.828  17.178 -41.430  1.00 49.43           C  
ATOM   3859  CB  PRO A 488      60.534  18.975 -43.048  1.00 49.43           C  
ATOM   3860  O   PRO A 488      58.862  16.607 -41.940  1.00 49.43           O  
ATOM   3861  CG  PRO A 488      62.006  19.181 -42.894  1.00 49.43           C  
ATOM   3862  CD  PRO A 488      62.290  19.537 -41.463  1.00 49.43           C  
ATOM   3863  N   PHE A 489      60.596  16.605 -40.459  1.00 38.67           N  
ATOM   3864  CA  PHE A 489      60.298  15.179 -40.384  1.00 38.67           C  
ATOM   3865  C   PHE A 489      59.840  14.795 -38.982  1.00 38.67           C  
ATOM   3866  CB  PHE A 489      61.523  14.351 -40.782  1.00 38.67           C  
ATOM   3867  O   PHE A 489      60.000  13.647 -38.564  1.00 38.67           O  
ATOM   3868  CG  PHE A 489      61.932  14.524 -42.219  1.00 38.67           C  
ATOM   3869  CD1 PHE A 489      61.260  13.854 -43.234  1.00 38.67           C  
ATOM   3870  CD2 PHE A 489      62.991  15.358 -42.556  1.00 38.67           C  
ATOM   3871  CE1 PHE A 489      61.636  14.013 -44.566  1.00 38.67           C  
ATOM   3872  CE2 PHE A 489      63.373  15.522 -43.885  1.00 38.67           C  
ATOM   3873  CZ  PHE A 489      62.695  14.848 -44.888  1.00 38.67           C  
ATOM   3874  N   SER A 490      59.221  15.726 -38.281  1.00 47.18           N  
ATOM   3875  CA  SER A 490      58.693  15.250 -37.006  1.00 47.18           C  
ATOM   3876  C   SER A 490      57.244  14.795 -37.144  1.00 47.18           C  
ATOM   3877  CB  SER A 490      58.794  16.343 -35.942  1.00 47.18           C  
ATOM   3878  O   SER A 490      56.517  15.275 -38.017  1.00 47.18           O  
ATOM   3879  OG  SER A 490      57.638  17.163 -35.951  1.00 47.18           O  
ATOM   3880  N   LEU A 491      56.979  13.539 -36.778  1.00 48.51           N  
ATOM   3881  CA  LEU A 491      55.676  12.887 -36.712  1.00 48.51           C  
ATOM   3882  C   LEU A 491      54.577  13.898 -36.400  1.00 48.51           C  
ATOM   3883  CB  LEU A 491      55.683  11.781 -35.653  1.00 48.51           C  
ATOM   3884  O   LEU A 491      53.480  13.820 -36.958  1.00 48.51           O  
ATOM   3885  CG  LEU A 491      54.942  10.493 -36.014  1.00 48.51           C  
ATOM   3886  CD1 LEU A 491      55.886   9.298 -35.934  1.00 48.51           C  
ATOM   3887  CD2 LEU A 491      53.739  10.293 -35.097  1.00 48.51           C  
ATOM   3888  N   PHE A 492      54.825  14.977 -35.744  1.00 48.70           N  
ATOM   3889  CA  PHE A 492      53.842  15.984 -35.362  1.00 48.70           C  
ATOM   3890  C   PHE A 492      53.493  16.877 -36.546  1.00 48.70           C  
ATOM   3891  CB  PHE A 492      54.365  16.834 -34.199  1.00 48.70           C  
ATOM   3892  O   PHE A 492      52.336  17.271 -36.714  1.00 48.70           O  
ATOM   3893  CG  PHE A 492      54.362  16.119 -32.875  1.00 48.70           C  
ATOM   3894  CD1 PHE A 492      53.180  15.950 -32.163  1.00 48.70           C  
ATOM   3895  CD2 PHE A 492      55.541  15.615 -32.342  1.00 48.70           C  
ATOM   3896  CE1 PHE A 492      53.174  15.289 -30.937  1.00 48.70           C  
ATOM   3897  CE2 PHE A 492      55.542  14.953 -31.117  1.00 48.70           C  
ATOM   3898  CZ  PHE A 492      54.358  14.792 -30.416  1.00 48.70           C  
ATOM   3899  N   THR A 493      54.505  17.139 -37.487  1.00 49.42           N  
ATOM   3900  CA  THR A 493      54.257  17.830 -38.747  1.00 49.42           C  
ATOM   3901  C   THR A 493      53.550  16.909 -39.738  1.00 49.42           C  
ATOM   3902  CB  THR A 493      55.567  18.348 -39.368  1.00 49.42           C  
ATOM   3903  O   THR A 493      52.629  17.333 -40.439  1.00 49.42           O  
ATOM   3904  CG2 THR A 493      55.289  19.319 -40.511  1.00 49.42           C  
ATOM   3905  OG1 THR A 493      56.334  19.020 -38.361  1.00 49.42           O  
ATOM   3906  N   ARG A 494      53.818  15.617 -39.741  1.00 47.54           N  
ATOM   3907  CA  ARG A 494      53.094  14.722 -40.637  1.00 47.54           C  
ATOM   3908  C   ARG A 494      51.669  14.489 -40.145  1.00 47.54           C  
ATOM   3909  CB  ARG A 494      53.827  13.385 -40.771  1.00 47.54           C  
ATOM   3910  O   ARG A 494      50.737  14.395 -40.946  1.00 47.54           O  
ATOM   3911  CG  ARG A 494      54.544  13.207 -42.099  1.00 47.54           C  
ATOM   3912  CD  ARG A 494      55.229  11.850 -42.192  1.00 47.54           C  
ATOM   3913  NE  ARG A 494      55.243  11.346 -43.563  1.00 47.54           N  
ATOM   3914  NH1 ARG A 494      56.377   9.398 -43.054  1.00 47.54           N  
ATOM   3915  NH2 ARG A 494      55.744   9.831 -45.215  1.00 47.54           N  
ATOM   3916  CZ  ARG A 494      55.788  10.193 -43.941  1.00 47.54           C  
ATOM   3917  N   LEU A 495      51.491  14.669 -38.864  1.00 55.86           N  
ATOM   3918  CA  LEU A 495      50.134  14.439 -38.381  1.00 55.86           C  
ATOM   3919  C   LEU A 495      49.402  15.760 -38.169  1.00 55.86           C  
ATOM   3920  CB  LEU A 495      50.158  13.640 -37.076  1.00 55.86           C  
ATOM   3921  O   LEU A 495      48.247  15.772 -37.737  1.00 55.86           O  
ATOM   3922  CG  LEU A 495      50.630  12.189 -37.177  1.00 55.86           C  
ATOM   3923  CD1 LEU A 495      50.842  11.601 -35.786  1.00 55.86           C  
ATOM   3924  CD2 LEU A 495      49.628  11.354 -37.968  1.00 55.86           C  
ATOM   3925  N   LYS A 496      50.083  16.889 -38.596  1.00 50.81           N  
ATOM   3926  CA  LYS A 496      49.490  18.215 -38.449  1.00 50.81           C  
ATOM   3927  C   LYS A 496      49.026  18.454 -37.015  1.00 50.81           C  
ATOM   3928  CB  LYS A 496      48.317  18.389 -39.415  1.00 50.81           C  
ATOM   3929  O   LYS A 496      47.897  18.893 -36.787  1.00 50.81           O  
ATOM   3930  CG  LYS A 496      48.719  18.400 -40.882  1.00 50.81           C  
ATOM   3931  CD  LYS A 496      47.525  18.673 -41.788  1.00 50.81           C  
ATOM   3932  CE  LYS A 496      47.923  18.666 -43.257  1.00 50.81           C  
ATOM   3933  NZ  LYS A 496      46.760  18.959 -44.148  1.00 50.81           N  
ATOM   3934  N   VAL A 497      49.678  17.962 -35.972  1.00 54.90           N  
ATOM   3935  CA  VAL A 497      49.309  18.137 -34.571  1.00 54.90           C  
ATOM   3936  C   VAL A 497      50.146  19.254 -33.952  1.00 54.90           C  
ATOM   3937  CB  VAL A 497      49.490  16.829 -33.769  1.00 54.90           C  
ATOM   3938  O   VAL A 497      51.366  19.293 -34.124  1.00 54.90           O  
ATOM   3939  CG1 VAL A 497      48.987  16.999 -32.337  1.00 54.90           C  
ATOM   3940  CG2 VAL A 497      48.764  15.676 -34.460  1.00 54.90           C  
ATOM   3941  N   ASP A 498      49.630  20.470 -33.786  1.00 55.20           N  
ATOM   3942  CA  ASP A 498      50.214  21.586 -33.048  1.00 55.20           C  
ATOM   3943  C   ASP A 498      50.770  21.125 -31.703  1.00 55.20           C  
ATOM   3944  CB  ASP A 498      49.177  22.691 -32.837  1.00 55.20           C  
ATOM   3945  O   ASP A 498      50.224  20.212 -31.079  1.00 55.20           O  
ATOM   3946  CG  ASP A 498      49.409  23.899 -33.727  1.00 55.20           C  
ATOM   3947  OD1 ASP A 498      50.511  24.031 -34.302  1.00 55.20           O  
ATOM   3948  OD2 ASP A 498      48.482  24.729 -33.853  1.00 55.20           O  
ATOM   3949  N   ASP A 499      52.096  21.198 -31.464  1.00 55.11           N  
ATOM   3950  CA  ASP A 499      52.807  20.996 -30.206  1.00 55.11           C  
ATOM   3951  C   ASP A 499      51.951  21.426 -29.016  1.00 55.11           C  
ATOM   3952  CB  ASP A 499      54.130  21.764 -30.207  1.00 55.11           C  
ATOM   3953  O   ASP A 499      51.462  22.557 -28.974  1.00 55.11           O  
ATOM   3954  CG  ASP A 499      55.312  20.909 -30.629  1.00 55.11           C  
ATOM   3955  OD1 ASP A 499      55.194  19.665 -30.633  1.00 55.11           O  
ATOM   3956  OD2 ASP A 499      56.372  21.484 -30.958  1.00 55.11           O  
ATOM   3957  N   SER A 500      50.975  20.724 -28.588  1.00 53.71           N  
ATOM   3958  CA  SER A 500      50.026  20.897 -27.493  1.00 53.71           C  
ATOM   3959  C   SER A 500      50.686  21.557 -26.287  1.00 53.71           C  
ATOM   3960  CB  SER A 500      49.429  19.549 -27.083  1.00 53.71           C  
ATOM   3961  O   SER A 500      51.863  21.317 -26.008  1.00 53.71           O  
ATOM   3962  OG  SER A 500      50.412  18.729 -26.474  1.00 53.71           O  
ATOM   3963  N   ASN A 501      50.581  22.895 -26.080  1.00 54.98           N  
ATOM   3964  CA  ASN A 501      50.768  23.636 -24.837  1.00 54.98           C  
ATOM   3965  C   ASN A 501      50.808  22.703 -23.630  1.00 54.98           C  
ATOM   3966  CB  ASN A 501      49.664  24.681 -24.664  1.00 54.98           C  
ATOM   3967  O   ASN A 501      49.851  21.971 -23.373  1.00 54.98           O  
ATOM   3968  CG  ASN A 501      50.148  25.930 -23.955  1.00 54.98           C  
ATOM   3969  ND2 ASN A 501      49.348  26.989 -24.006  1.00 54.98           N  
ATOM   3970  OD1 ASN A 501      51.233  25.945 -23.368  1.00 54.98           O  
ATOM   3971  N   LYS A 502      51.910  22.224 -23.241  1.00 55.53           N  
ATOM   3972  CA  LYS A 502      52.111  21.391 -22.058  1.00 55.53           C  
ATOM   3973  C   LYS A 502      51.213  21.841 -20.910  1.00 55.53           C  
ATOM   3974  CB  LYS A 502      53.577  21.425 -21.621  1.00 55.53           C  
ATOM   3975  O   LYS A 502      50.809  21.028 -20.076  1.00 55.53           O  
ATOM   3976  CG  LYS A 502      54.502  20.589 -22.493  1.00 55.53           C  
ATOM   3977  CD  LYS A 502      55.911  20.533 -21.918  1.00 55.53           C  
ATOM   3978  CE  LYS A 502      56.848  19.729 -22.810  1.00 55.53           C  
ATOM   3979  NZ  LYS A 502      58.218  19.625 -22.224  1.00 55.53           N  
ATOM   3980  N   ASN A 503      50.701  23.055 -20.945  1.00 56.31           N  
ATOM   3981  CA  ASN A 503      49.825  23.483 -19.859  1.00 56.31           C  
ATOM   3982  C   ASN A 503      48.396  22.987 -20.063  1.00 56.31           C  
ATOM   3983  CB  ASN A 503      49.844  25.007 -19.722  1.00 56.31           C  
ATOM   3984  O   ASN A 503      47.583  23.026 -19.138  1.00 56.31           O  
ATOM   3985  CG  ASN A 503      51.187  25.534 -19.256  1.00 56.31           C  
ATOM   3986  ND2 ASN A 503      51.463  26.799 -19.553  1.00 56.31           N  
ATOM   3987  OD1 ASN A 503      51.970  24.811 -18.634  1.00 56.31           O  
ATOM   3988  N   LYS A 504      48.130  22.324 -21.216  1.00 51.02           N  
ATOM   3989  CA  LYS A 504      46.755  21.886 -21.438  1.00 51.02           C  
ATOM   3990  C   LYS A 504      46.671  20.366 -21.532  1.00 51.02           C  
ATOM   3991  CB  LYS A 504      46.188  22.522 -22.709  1.00 51.02           C  
ATOM   3992  O   LYS A 504      45.654  19.820 -21.964  1.00 51.02           O  
ATOM   3993  CG  LYS A 504      45.968  24.024 -22.604  1.00 51.02           C  
ATOM   3994  CD  LYS A 504      45.233  24.567 -23.823  1.00 51.02           C  
ATOM   3995  CE  LYS A 504      45.039  26.075 -23.733  1.00 51.02           C  
ATOM   3996  NZ  LYS A 504      44.301  26.609 -24.917  1.00 51.02           N  
ATOM   3997  N   GLN A 505      47.662  19.680 -21.090  1.00 46.88           N  
ATOM   3998  CA  GLN A 505      47.696  18.222 -21.082  1.00 46.88           C  
ATOM   3999  C   GLN A 505      46.803  17.658 -19.980  1.00 46.88           C  
ATOM   4000  CB  GLN A 505      49.129  17.718 -20.907  1.00 46.88           C  
ATOM   4001  O   GLN A 505      46.736  18.215 -18.882  1.00 46.88           O  
ATOM   4002  CG  GLN A 505      49.959  17.767 -22.183  1.00 46.88           C  
ATOM   4003  CD  GLN A 505      51.359  17.216 -21.993  1.00 46.88           C  
ATOM   4004  NE2 GLN A 505      52.183  17.320 -23.031  1.00 46.88           N  
ATOM   4005  OE1 GLN A 505      51.699  16.701 -20.923  1.00 46.88           O  
ATOM   4006  N   VAL A 506      45.783  16.955 -20.322  1.00 44.10           N  
ATOM   4007  CA  VAL A 506      44.955  16.190 -19.396  1.00 44.10           C  
ATOM   4008  C   VAL A 506      45.590  14.824 -19.142  1.00 44.10           C  
ATOM   4009  CB  VAL A 506      43.516  16.018 -19.930  1.00 44.10           C  
ATOM   4010  O   VAL A 506      45.920  14.101 -20.085  1.00 44.10           O  
ATOM   4011  CG1 VAL A 506      42.655  15.251 -18.927  1.00 44.10           C  
ATOM   4012  CG2 VAL A 506      42.896  17.379 -20.240  1.00 44.10           C  
ATOM   4013  N   LEU A 507      46.162  14.608 -17.948  1.00 38.54           N  
ATOM   4014  CA  LEU A 507      46.693  13.330 -17.486  1.00 38.54           C  
ATOM   4015  C   LEU A 507      45.588  12.283 -17.395  1.00 38.54           C  
ATOM   4016  CB  LEU A 507      47.372  13.493 -16.124  1.00 38.54           C  
ATOM   4017  O   LEU A 507      44.551  12.522 -16.772  1.00 38.54           O  
ATOM   4018  CG  LEU A 507      48.758  14.140 -16.129  1.00 38.54           C  
ATOM   4019  CD1 LEU A 507      49.064  14.750 -14.766  1.00 38.54           C  
ATOM   4020  CD2 LEU A 507      49.823  13.119 -16.515  1.00 38.54           C  
ATOM   4021  N   LEU A 508      45.529  11.417 -18.353  1.00 35.58           N  
ATOM   4022  CA  LEU A 508      44.587  10.310 -18.231  1.00 35.58           C  
ATOM   4023  C   LEU A 508      45.133   9.232 -17.300  1.00 35.58           C  
ATOM   4024  CB  LEU A 508      44.285   9.708 -19.606  1.00 35.58           C  
ATOM   4025  O   LEU A 508      46.325   8.917 -17.340  1.00 35.58           O  
ATOM   4026  CG  LEU A 508      43.552  10.615 -20.596  1.00 35.58           C  
ATOM   4027  CD1 LEU A 508      43.579  10.004 -21.993  1.00 35.58           C  
ATOM   4028  CD2 LEU A 508      42.117  10.856 -20.140  1.00 35.58           C  
ATOM   4029  N   PRO A 509      44.469   8.914 -16.085  1.00 35.17           N  
ATOM   4030  CA  PRO A 509      44.960   7.804 -15.266  1.00 35.17           C  
ATOM   4031  C   PRO A 509      45.344   6.582 -16.097  1.00 35.17           C  
ATOM   4032  CB  PRO A 509      43.774   7.490 -14.351  1.00 35.17           C  
ATOM   4033  O   PRO A 509      44.785   6.363 -17.175  1.00 35.17           O  
ATOM   4034  CG  PRO A 509      42.691   8.419 -14.797  1.00 35.17           C  
ATOM   4035  CD  PRO A 509      43.218   9.260 -15.923  1.00 35.17           C  
TER    4036      PRO A 509
ENDMDL
END
