# Supplementary material for: Exploring a diverse world of effector domains and amyloid signaling motifs in fungal NLR proteins
Source: PLoS Comput Biol. 2022 Dec 21;18(12):e1010787. doi: 10.1371/journal.pcbi.1010787 (PMC9815663; doi:10.1371/journal.pcbi.1010787)
Supplement: S4 Data — Full AlphaFold2/ColabFold outputs. (GZ) [file pcbi.1010787.s011.tar.gz › KEY84097_1_509/upload.a3m]

>KEY84097.1
MMAKTLRYPSRPTRTEDLIQRLTSSDCDPEERKALEALAKSMIKVFQDNRRLLYVPEAAELSSAVTGEDYHNLVVAFANAIIKGTSDGNILDQKLLMNYA
YVLQHAKGILSAATAQLGPVVVSLQKRLEGAINQAGNGTQYQLQLVCTLSAVLDAMIDLKIYGLDRVALHEPLREQLDNLASHQEIRLAQAATYAREALV
GLPNNESSYHAFLRHAYTIAQGAAKVAGAVPTMDLSKLMDAIPDLMNVPDLIKSVIDVATDVYNVYNGIGMMAKGMKPLPKQKNWYVALRYTDMLIQAKA
FRKLEEFIRGVPCCQGKEFLCGLYAQLEQAWKAGDSSMKAQVVELLQLMNQTESKDQSVQEWRKLVADTLNRSDWKDALPRIQHLRPWKNKMFKCNLEFV
PRQRMKPGRLPADLLAAAWSNCEQAQRFYADTRIREYYTQQRRLEIERLSGQLLPIDQCYINLVVVERAGDGNMERSDKEKPQHKPSPFSLFTRLKVDDS
NKNKQVLLP
>XP_002488683.1
-MAESPLYLSRPTCTNNLISRLTSFDRDPKERNALEAVVSKMIEIFKDDRKLLYVPEVAELSSAVSGKDYLELTVALSNTVIKGTSDGSILDEKLLTNYA
YFLRRANGSLSPATTVLGSVLMSLQKRLDEVIKQARNGTQYQLQLVSTVSAILDAMVDLKIYGLDRVDLYEPLQEQLKSLMDHQELRLAQAATYSREALL
GLPNNESSYHAFLRHACAVARGAAGVAGAVPTMDPAKLMDAIPDLMNVPDLIKSVVDVASDFYNIYDGVGSMAKGMKRVPKQKSWYVSLRYTDMLIRSAA
WQKLEEFIREVPCGREETFLCGLYAQLEQAWIAGDSSIRDRVVDSIQRSiSQVGPKHHRAQEWVKLIADTVGRPSWKNSLPSHRhILRIRKNQKYEPKLK
MFPIEIGKTGNLPRHLLNRAWSECDEAQKFYADAFLREYYTQ-GRLKIKRLSEDLLDMEQCYINLAVIELSQNGAKRQLDNEKTEQQPLVFTLFTWLKVE
VGNTEIEVKLPnlfk
>XP_020115334.1
-MAESPLYPSRPIHTNDLISRLTSSDCDSKERKALEALATTMIEIFKDDRKLLYVPEVVELSSAVTRREYLDVVVAFSNAIIDGTSDGNILDEKLLTNYA
YVLRRANGSLPPATAGLGSVLVSLQKRLNEVIKQAGSGTQYQLQLVCTLSVILDAMVDLKIYGLDRVDLHEPLQAQLKTLTDHQELRLAQAATYAREALL
GLPNNESSYHAFLRHAHKVAQGVLGVASVVPTMDPARLMDAVPDLMKVPDLIKSVGDIASDLYSIYDGVGSMAMGMKRVPKPKNWYVALRYTDMLIRSAA
WQKLEEFTRGVPCRREEAFLCGLYAQLEQAWVTGDSSVRDRVVDSIQSTiPLVGRKHQSAQEWVRLVADTVGQPGWKDTLPSNQhRLRFRKNKDYEPKLK
AFLRETGKTDNLSTHLLERAWLKCDEAQRFYADAGLCKYYTQGGRLEIKRLSGELLDMDRCYINLAIIVQSQDDVKRQFGNKKMEQQPSVFTLFTRLKVE
ASNTEAEVKLRdlfkdrkspg
>EXK77341.1
--MAQTRQTSRPTLTEDLVRRLGSSGTDPKEMNTLEAWSKEMIKVFRDERRLSYVPEAAALAPVTTASSYQELSRAFNHAMIQGTADGNILEPQVLKAFT
LVLRCAEGTK-RAEIELGPVVKSLQTRLKYAVAQAEPKAQYQ--LICTLSSVLDAMIDIKTAGLSREELHEPLLKHVATLSKHRELRLAQAAGYAHQALL
GIPNDEGPYRALWRHTLALVEATANVTGAVFTMDPAKLFDGLSKLQDLPHLISSMVDVVRVLSGLVDNLGGVVEGVKLLQKQKSWYVALRFTDMLIQAKA
FNSLEDFFLKVPCRQEKEFLCGISAQLECAWRIGDPFVKGQIDKFLGQVlVPLgsESTHQRVREWVRLVANTLGRSDWTDVIQPTPrLwrLPLWEQTEYA
ST---IPCWKTRDEALGADLLTQAWFRCTEAQVFYADVRIREYYLKDeRRLMVERLSGKPLSMDQCYINLAIVEHSNHRTE-RSGEEDTKQQSSPFSLLA
RLKVQTPHQGNQVSLGslfsprkrrdgamapp
>EXK26024.1
--MALTRLPSRPTLTGDLVRRLGSSDTDPKEMYALQALAKEMINIFRDERRISYVPEAAALALVATASSYQDLSRAFNHAMIQGTADGNILEPLLLNAFT
FVLRCAEGTK-RAEIELGPVMKSLQARLKFAVEQAEPKAQYQ--LIGTLSSVLDAMIDNKTAGLSREELHEPLLKHLATLGKHQELRLAQAAGYAHQALL
GIPNNEGPYRALWRHTLAMVEGTANVAGAVSTMDPAKLLDGLSKLQDLPRLISSMVDVIRALSGMVDNWGGMIEGVKILQKQKSWYVALRFTDMLIQAKA
FNFLEDLLLKVPCRQEKEFLCGIFAQLEQAWAIGDASAKNQIDKFLDQVlIPLgsKSAHQRVREWVKLVANTLGRPDWTDAIQPTPrSlcVPLWKQKEYA
IT---IPCQDTKNEPLSADLLKQAWFHCTEAQLFYADVRIREYYLQNeRRLMVERLSGKPLSMDQCYINLAILQHSSYRTK-PSGEEGIKHQPSPFSLLA
RLKVETPRQDTRVSLVslfsprkrrdggmapp
>KIH94875.1
-----------------------------------------MVDVFKERPtQDDFIDDAASLAPILDRYHYQLLIWSFVDALTKGTTDGQILQPRLCDTF
VRVIRWADRLGdsakndsEPIDMRLGPVLESMKKRLDAAGRQAEPGTQYQ--LISTLGSILDAMNDAKRQGIDRESLHEPLMDELKTLRKAENIRLAQAS
SYAYQALLSIPDNEGPAKALLRHTVKIVGSASKVAGAVSTADPSKLFDGLFGLTDLPELIESMVAVVASAYNLVSDVKAV-KENGVMRRPKGWYIALRYS
DMLMRARSFQGLESFVKAVPCGIDVDFQCGLYAQLERAWGALESSNTSSVNK-dkqaLRDIaVIVpspkggTNDLKLVMAWRETIKDCFGLPLDMRTDAE
QRmaKktSKLavfVKQKAYSSQ---VAYLKPAAVPSSTALLTEAWHKCSRALVFYADEELRRYYLASgeEMLKIKRISGATLPMSDCYINLAIVEKSQKT
DG-------------------RHELNDGDYARRVMLDglfgrtkrddgnvhar
>ERS96509.1
mdglpPPTHAAIPVSRPTATIDLVRRLLDSTTSTKERSALKALATQMVDVFKERPtQHDFIDDAASLAPILDRYHYQLLVWSFVDALTKGTTDGQILQPR
LCDAFVRVLRSADRLRdsakndsEPIDMRLGPVLESMKKRLDAADRQTESGTQYQ--LINTLGSILDAMNDAKRKGIDRASLHEPLMNELKTLRKVENIR
LSQASSYAYQALLSIPDNEGPAKALLRHTVKIVGSASKVAGAVSTADPSKLFDGLVGLADLPVLIQSMVAVVESVYNLVSDIKAV-KASSVMRQPKGWYI
ALRYSDMLMSARSFKGLESFIKDVPCRRDVDFQCGLYAQLERAWDALKFSYTSPVNENkkalrdivvdddkkaLRHIaVIFptpergTNDLNLVMAWRDT
IKDSFGLGTDAE----QRltMktSKLavfVKHKEYSSQ---AAYLKPDTVSSSTALLTEAWHKCSRALVFYADEELRRYYLASgeEMLKIKRISGATLPM
SDCYINLAIVEKSQQTDG-------------------RHELNDGDYAKRVMLDglfertkrddgnghal
>KKP00815.1
mgnsqkpltaagavtrrrqlqvrfitasrrstkctrtsynalLMASSREDFCRPQSTEDLCRRLSLAV---qpskqdaaerqptarstKELQALQALQQS
MINEFIQSPSEAHAIEITSLAPFLDEDDYVRVFDKFHNVIASAAVDGKIVDVELLRAFEAFLHCHQAGLAGKRLNLGSAMLSIQKALDSAVDAAHGQTKY
N--SIRALSAALDAMNEVKVEGIIDLK-VQNLLKRLEKLRDHKELRLAEVASYSYQALLAIPTDVSPWKKIGASTFKTILGGAKVAGSVWSLDPSKLVEG
LVDLTEVPELISSIIEVIKSCSELFQSASNAGKAFKTLKKPKDWYVALRATDGLVWANAPKHLEALLQHpdLPCRADKDFLCGLCAQLELADDLKH----
GQVFNVLKTFlITQasQTKFCRVLEWARLVTRSPqLDSPNL----------SrsGRRKTYLSD---VECSKPKAHQPRKQLLDNAWKSCHKVREFYGDQV
LRDKYTDPdlNLLKIERLDSSKLSMDKCYINLAIARNSVDSNRNG---DSDTRLPSPFSILRRLDVWEPPETDRVSLEtlfdekkdtp
>ETS01188.1
-----------------------------------------MIDEFTQNPSETYAIEITPLASLVNVDDYVRLFGTFHNVISAAAVDGKIVYTELLRAFE
AFLHCRQTGLAGTKLNLGSAMLSIQKALDRAVDAAHDQTKYT--SIRALSAVLDAMNEVKAEGIADVK-VQNLLRRLEKLRYHKELRLAEAASYSYQALL
AIPTDVSPWKKIGSSVAKTLMGGAKVAGSVSSLDPSKLVEGLVDLTEVPVLISSIIEVIKSCGDLVGDAPGTDKAFKTMKKPKDWYIALRATDGLVWANA
PKHLEALLRHpdLSCREVKGFLCGLCAQLEMARSLNH----EQVCDVLQAFiTAQasRTKSCRVLEWARLVTRSPqLDSPNL----------PryRRRKV
YHSD---VERARVISQQPRRQLLDNAWRKCHRVREFYADQMLRDHYADEdlKLLRIERLDGSRISLDECYINLAVVRASGDNALGT---DSDTPSPSPFS
ILRRLDIWEPPKSERVDLEtlferrngvsvgaamdgssrdip
>OPB37082.1
-----------------------------------------MINEFIQSPSETHAIEITLLAPFLDEDDYVRVFDRFHNVIASAAVDGKIVDVELLRAFE
AFLHCRQAGLAGKRLNLGSAMLSIQKALDSAVDAAHGQTKYN--SIRALSAVLDAMNEVKVEGIVDLK-VQNLLKRLEKLRDHKELRLAEVASYSYQALL
AIPTDVSPWKKIGASTFKTILGGAKVAGSVWSLDPSKLVEGLVDLTEVPELISSIIEVIKSCSELFQNASNTGKAFKTLKKPKDWYIALRATDGLVWANA
PKHLEALLQHpdLPCREDKDFLCGLCAQLELANDLKH----DQVVNVLKTSlITQasQTKFCRVLEWARLVTRSPqLDSPNL----------SrsGRRKA
YLSN---VECSKPKAHQPRKQLLVNAWQSCHKVREFYADQILRDKYTDPdlDLLKIERLDSSKLSMDKCYINLAIVGNSVESNQSG---DSDTHLPSPFS
ILRRLDVWEPPEADRVSLEtlfdekkdtsnntirgp
>OTA03630.1
-MAGSTESFCRPTSTNDLCHQLSLAG---qpstqnvagrqptarstKELKALQALQLSMIDEFIQNPREAYAIEITPLASLVNVDDYVRLFDRFHNVISA
AAVDGKIVDTELLRAFEAFLHCRQTGLAGTKLNLGSAMLSIQKALNRAVDAAHDQTKYN--SIRALSAVLDAMNEAKSEDIADVK-VQSLLRRLEKLRDH
KELRLAEAASYSYQALLAIPTDVSPWKKIGSSAVKTLMGGAKVAVSVSSLNPSRLVEGLVDLTEVPELISSIIDVIKSCGDLVRDASGTGKAFKTLKKPK
DWYIALRATDGLVRANAPKHLEALLRLpdLSCREGKDFLCGLCALLEMARSLNH----GQVCDVLQAFiTAQasRTKSCRVLEWARLVTRSPqLDSPNL-
---------PryRRRKVYHSD---VERARVIGQQPRRQLLDNAWRKCHRVREFYADQMLRDHYTDEdlKLLRIERLDGSKISLEECYINLAVVRTAGDEA
LGT---DSDTPSPSPFSILRRLDIWEPPKSGRVDLEtlferrngvsvgeamdgssrdip
>PNP53103.1
-MASSRENFCRPQSTDELCRRLSLAA---qpskqdaaerqptarsaRELQALQALQQSMINEFIQSPSESHAIEITLLAPFVDEDDYVRVFDRFHNVIAS
AAVDGKMVDVELLRAFEVFLHCRQAGLAGKRLNLGSAMLSIQKALDSAVDAAHGQTKYN--SIRALSAVLDAMNEVKVEGIVDLK-VQNLLKRLEKLRDH
KELRLAEVASYSYQALLAIPTDVSPWNKIGASTFKTILGGAKVAGSVWSLDPSKLVEGLVDLTEVSELIGSIIEVIKSCSELFQNASNTVKAFKTLKKPK
DWYIALRATDGLVWANAPKHLEALLQHpdLPCREDKDFLCGLCAQLELADDLRH----DQVVNVLKTFlITQasQTKFCRVLEWTRLVTRSPqLDSPNL-
---------SrsGRRKGYLSN---VECSKPKAYQPRKQLLVNAWQSCHKVREFYADQILRDKYTDPdlDLLKIERLDSSKLSMDECYINLAIVRNSMDSN
QNS---DPDTRLPSPFSILRRLDVWEPPETDRVGLEtlf
>PTB78249.1
midchefdpsrtfslpychsrqlchelLMADTIERFSRPTSTSDLCQRFRRAG---epstqdvtrrqktaratKELEALQALQQSMISEFAQNPSEAYAI
EITPLASLVDVDDYVRLFDIFHNVIAAAAVDGKIVDTELLRAFEAFLHCRQTGLAGRKLNLGSAMLSIQKALDGAVDAAHDQTKYN--SIRALSAVLDAM
NEVKVEGIVDVK-VQSLLRRLGKLRDHKELRLAEAASYSYQALLAVPTDVNPWRKIGSSAVKTLMGGAKVAGSVWSFDPSKLVEGLVDLTEVPELISSII
EVIKLCGDLVGDASGTGKAFKTLKKPKDWYIALRATDGLIWANAPKHLEALLQHpgLPCRDPKDFLCGLCAQLEMARDLIH----AQVCGVLEAFiTAQa
sRTKSCRVLEWARLATRSPqLDSPNL----------PryRRRKLYHAN---FERARVVLQQPRRQLLDNAWRNCHKVREFYADQVLRDYYTE-dlKLLRI
ERLDGSKLSLDDCYINLAVVQTSGDSASRT---DSDTPSPSPFSILRRLDIWEPPKSERVDLEaifdkrsgapvgavrsgpsqdlp
>KPM36932.1
--MAEFRHPSRPTRTDDLVRRLGSRDIDPKERNALEALSKEMILVFQDERHLSYVSEAAALATVVTASNYRDLAQAFNNTIIKGTADGNILDTQVLSGFT
FVLRCAEDAK-RDEMQLGPVLESLQKRLDGAMKQAESKTQYK--LICTLSSVLDAMVDIGTAGLGREDLHEPLLKQLATLSKSQELRLAQSAGYAYQALL
GIPNDEGPYGALLRHTSNIARSTGNLATAVSAMDPAKLFGSL---QNVPHLISSMVEVVRALSGLASSLETTTEGVRYLQKQKSWYVALRFTDMFIQAKA
FDCLKDFLSKVPCRQEKEFLCGVFAQLENAWKSKETSVQGQIVQFLEQVlVPAgsKSIHRRVHEWVKLVADTMGRPDWTDVLQPARgRwqSRPWKQTEYT
ST---IPCLERRDESRSADLLKQAWSRCTEAQLFYADVRIRQYYLEEKRLMVERLSGESLSMDQCYINLAIVDSSGKG--------VNKVWDSPFPLFAR
LRVETPDENTQVSLGflfnqqkgrnarapp
>OAA43803.1
----MPAGGSRPQTAKDLVDRLVDLGINSfdeparklpraeKEASALRALSKSMIKVFRDEEQSSYVPEVLVVSTFIDLEAYKDLCTTLAKIIASGTADE
KLLENKILAAFTSVLRLPQAECIQERLPVLGVIGTLQKRLEGACKTANFTDQYY--LIRSLSEVLDRMNELKVRGISDADIIQPLLGIFDSARKHPDVRL
SQAARYAYQALLGIPGDVGPWLKLAKTTANLIDGASKIAGGVTTGDPSKVINGISGL-DLPRIVNSVIEGVKSASESTGAMEEIFSGIREMRKPARWYIA
LRYTGVLIQGNCKDILKAMLEApnLGCLKNKDFLCGLCSQLEEARSAGP--DRRLVVEMLTEFlAKQakVSNYGRVRKWVHMVTDIDeALYPKKP--VRR
V-w-lPWsg--SRKHDNN---IGFLarPLEDLGYQSELLIKAWKRCHEAKLFYADQLIRNEYTSPelGLLKVERLDGSSLPMEQCYVNLAILKVYGENTS
ECKEkdyvesdrsnengdedghsdrdaspndniktrgstkHHKHGNTVSPFTLEERLKVGDRQTLNTISLPdlfkktdpsasdpgsyyrytsflilreps
cfrrnsrlliqikdkkppdi
>OJJ30544.1
MAPPLLLSVSRPKNVNDLIEQVKNTETHDSEKEALNALVKGMVEEFRDHPNPTYYIEASRLSEITDSTQYEDLIKVFSNVASDHSKHGKALDRDLLPAFD
HCLRQHRDRSS--ERFLTSALGELREGLAHAIDNAYLQNQYY--FLYILSTVLDVAMDIHLEGIDREKIHQPLSDTLRGLRKHDDARIAQAATYAYEALH
GIPNNEGPMDVFLRTSGTAISATAKIASSVASMDPGKALSAVPDILEIVGYLGKLLESLETIGKTTMDVKNaFLQDIEQLPKQSPWYSVLRFTGPLIAGH
ElslsFELLKDVIPELPCCDDYRFWCGLYDQLEQRWMDGDDNAKSHIIAFvkwtF----HQqslkdiRSKDKHVQDWINLISDTFkCP-QWKVqALDRRR
dKy--LrflVKEKSKNSGLqRPFQHG--KSTDRTGKLLEAAWGKCNEAHRLYMDAGIVQYYEKGDLLKILRLSNERLEMENCYINLSLIEKSADRE----
------RSPEVLGLRERLQIDAPSEGRDIQLQdlykerelrngkgip
>OJJ37831.1
--MTALQFPSRPTRTEDLIRRVNDPKTDDKERYALEIWVKEMIRLFEDDQKPSFNAEAALLSEIADQEDYPRLVLGFSNAVIKGTTDATITDSRLLANFT
YCLRRAKSEISRETAQLGVVLNSLNTRLQDSQKSAQLESQYH--VVSTIATVLDAMVDIKISGLGREAIHEPLLNQLCTLERHEEPRLAQIGGYAHQALK
HVPDDESPWQAFGRCSWKAIEAIANIAGGVSSMDPTKLASND--------------------------IK-dLINGLKDASEVKGWYGALRYTSVLVKCG
AFGMLEQLISDLSCRDDPAFWCGLYAQLESAWVAETS-MRDGVVAFikwtL----QQpcmqklVPKHVYIQQWVALVSRTMdQL-DWERVIPQ--kKy--
RirfWRQKKHEPKLKRFAGESEHPDSGRDYLLQTAWESSDAPKTFYTDAKVVEYYIDGGHLEIKRLSGEQLPMDNCYINLALVEDSPEKPRT-------E
DKRVESSLYDRLKVGKPSQEKDVPLSdlfnr
>OTA83666.1
--MATMKSFSRPTTIAELVRRLRESNSNPdsepkierkndpgeqkpaseryevlrmkQEAAALRALSRSMIHTFHTNPNNAYAAEAASLSPFADPESYQI
LFQTFTNLIATGSGDCGVPDIKLLTSFNAILHYTQAKHIDKRLPLGHAILSLKNRLTTANFAGDDSIRYQ--LLRTLSAILDAMNEIKFEGISDAEVVQP
LLDLLEDASKHRELRLSQAAQYAYQALRGIPSDVSPWGKLWTSAYKTFKASATLASSVSSLDPAKLLEGLEGLGEAAKLVKTITDAIDSLSDLSSNATDI
YKGTKGLMKPAQWYYALRYTDLLIRGRGSVLLKSLLESprFLFKQDKNFLCGLCAQLEEAVGEDP--NP--VVPVIAEFlHQQvtISKSQRVHKWVWLTT
SHTtEHPKPKKRSIFKR-l-rNKlsSGAHTYCTT---VGYQTMLLQIPGSELLNEAWPTCHEAQVFYADQVIRDQYTDEalEQLKVERLGTnGSLSMEQC
YINLAIWQGDTETGKGN-----ESITPPSLSLHHRLAIWEPEESSRVSLPdlfqpmsdskshhvsstaeqpch
>OTB03368.1
-----MANISRPKTTAELICRLKDLDLSShssptigrhgdpserssttqrhqskrtkQEAAALHALSRSMIQTFSDDPRPSYAVEAASLSPFTSRDDYQT
LFEAFLKSIATDLGDNSVPKAQLLTSFSTLLHCSQAERAGNELPLGNAIHILTTRLTKDGFTADDTTQYR--LLRTLSVVLDVMNEVKSKGISDVHVVQP
LLIALKDASEHRELRISQAARYAYQALRNIPSDVSPWKKLGANAYSTLKASAMIAGSVSSLDPAKLLEGLEVIGEVAKEVTVITDVIDEIRTI-------
-APLPGVRKPAQWYFALRYTDLLIRGRNVALLKSLLESpsFPFQRENDFLCGLCAQLEKATDDDD--PENGAIPVLVDFlIGQnrKSRSERVHEWVSLVT
G-KvEPPQSAARATARR-l-lPKlfGGTRKYAAN---IGYREMLSLIPGGDLLSRAWSTCQEARIFYADELIRSSYTNEalEQLKIQRIGSnESLPMDKC
YINLTILQSADKN--------------ALPSLHRRLAIWEPDESSRVSLSnlfqpisdsnsfnsssrvdqc
>XP_014173072.1
----MESSGFPLKSTDELIRRLEQLRSELnsavqsppdpdiinwsvekqdeqrqsqehkkrqmkKEEAALCALLESMVQTFDHTPIvarLSYYPEAAAIS
PYVSGGGYNRLFTALADCLSSGVNDGTIPDVQLLAALNTVLQYPREL---QDLPLGYVIQHLMQRLKTSVENASEPVKYR--LILTLSNILDAMNDVKTR
GISELNIVQPLMEILGSISKQKELRLAQAAQYAQAALRVIPTDVSPWKTFLDKAYKSVEGSAKIAGAVSTLDPSKLLQGVESLAEVVQLIASTFEAVDSV
ASLAEDFSGMIKGSKYAKTPAKWYVALRYTDLLIRGRRPEYLKSVLENpgFPCRDDKQFLCGLCAQFERAVESETLSRDGEMANILKTFlMSQctNTRDD
VVREWVHTVLGGEvQVQPRKH-----H-i-rIWknGKAPAHTTK---IEYKKANPKTPGIALLKDSWKTCPKALLFHADKMLRSHYTDEslKQLQIERLD
SSILLMSNCYINLTITERNDRMMQAG---DR-PEDESRFY----LRSKKAPSTNAVLLPnifqkrqssstsastc
>PIG80773.1
-MAVDRRYPIKPATVQGLLQCLSDPYTTEKQKRAMRLLVACMIEIFEDNPRLDYMNEIALISEISTGDEYRKILTAFSNAMITGTEDGTVIHQKLLANFT
IVLRRAKLILMAENADHGMVLDSLRRRLDTAVRDAVLETQYH--LVCMIGCVIDSMVDLHLGGIDRAQFREPLLAQLESLSEHPEPHLAQASRHAYLGLL
NIADNETAWQEFRRNSWMILQATANVPGAIATLDPSKVTDAVPSIFKMLELFKQIVDTGKELLYLARGGHDvFTEAMRSA-RGKNLYLALRYTGMLIEAR
AFQMLKALLKDKLCDDQETFLCGVYAQLEQLWITGDEPTERNVEEVvestL----PRs-LNSKRTVKWVNVIGTTMnKP-KWTNHKAKS-rFs--KlreS
Vs-RRCSL------EYLLGTQGPTEICPQDYWKLPGKAAMKPEG-----------SAQISSLP-------SIMRQDAVLKSSESKDMESR-esinADRSN
IRDAEFSILKWLKVQAPTRE------
>KOC15714.1
-MAVNRSYPIKPATVQGLFQCLSDPDTTEKQKRAMQLLVARMVEIFEDNPRLDYMNEIALISGISTGDEYRKILTAFSNAMITGTEDGTVIHQKLLANFT
IVLRRAKFILTAENADHGMVLDSLRRRLDTAVRDAALETQYH--LVCMIRCVIDSMVDLRLGGVDRAQFREPLLAQLESLSEHPEPHLAQVSRHAYLGLL
NIADNETAWQGFQRNSWMILQATANVAGAIATLDPSRVTDAVPSIFKMLELFKQIVDTGKELLYLSRGGHGvFTEAMRSA-RGKNWYLALRYTGMLIEAR
AFQMLKALLKDKLCDDQETFLSGIYAQLEQLWITGDEPTKRNVEEVvestL----PRs-LNSKRTVKWVNVIGTTMnKP-KWTNHKAKS-rFs--KlifW
DnkgECKPQMQLRLFAGNTRSNRDMPTRLLEAAWQSCHEARRLSADIKLTQYYETGRRLEIVRLSGEQLRMDECYINLSIIESKDM---GSR-eginAKK
SNIRDSEFSILKRLKVQAPTRERELELStlfdtrtkldktfsp
>PYI01508.1
-MAEDIYHPSRPTSTDGLVDRLKITS-STKERKALEALVSRMVELFKDHQKESFIIEASLISNVASKQDCRDLVFAFSRAIITGTADENIVNTTLLMSFA
SCLRHMKFKIPKEIAQFASVLRSLSKQLTNATSGRQPQDQYY--LICTIGNILDAMVDMEFSGIDREELHKPLLDKLHDLEKSDEPRTSQAARYAHQALL
KVPDNESPWGAFYRISWTIIKATTKAASAVSSMDPDKFLEAAPDLKSILELFKEIGDTANQLYNLSKDGKDaLLEGMDYVSKTQGWYAALRYTDMLIKAR
AFNMLNSLLGQSLCVEEEPFFCGFYAQLEQAWCGDEL-ARHDIENLiqstL----SKs-QNYKQASKWINILAATTgHR-EWEIQQKKS-rFf--Kfnl-
-hrkSRQSGINLDMFNGNL-PITETPRHLLDDAWASCQQAKLFYADLVIDKYYKEKGRLDIVRLSEDLLPMEKCYVNLAIIESSTASNTE---fsnLQIE
SQQVSEFSITRRLKVDDAGTEKAVDLPqlfnerqvnnrtivp
>PYI04439.1
-MASSLYCPPRPGSIEELMQRVNstDPPCNEKEKVALQALIESMIERFDDNPLPCYYSQVALLSPVATDEQYNKLLNVFSDAILKNCDKGSALNPDLLPS
FVRILRSRAQGRP--QDGLFPAIDGLRERLDRAYERNNMKVQYF--LMYTMGSLLDVVIDTKVSNIDQDNLRGPLLAQLAKFEDHDEPRLAQAASYANEA
LKGVSSNQGPWDLFWKTSGKVLAVTAKTAGAISAIDPNKLVEAVPDVFELLSLFKDIYDVSKSFKDDMAKMDEiFTKSIQRLKGQEIWYGVLRYTGMLIN
TGGksFDTLKQILPKVPCGDKWQFWCGLYAQLEQGYLQGDQQAKDRIIRFtewtF----ELpflkhkerIKKESRIQEWINLLAKTFgREPQWQKPQLKE
PrKf--PlcfLKKPKCEPKLdAPFTSK--TDRHATKSLLDEAWHKCETAQIFYVDAALVHHYTLGNTLKIWRISNDTLDIENCYINLGVVEASPERRDQ-
-------GEAFELSLRKRLKIEAPSEGKEIQLPdlynerqlrtqn
>CRG84914.1
--MVSPDPPCRPTDIDDLIQRIQDPKRDENEKKALTALVARMIQRFCDHPQPSYYIEASRLSElgIVDKEQYRDLMTVFLNKIIKNSSEGNILHRDLLPV
YNYGLRHHQGRVP--GGFLVAPLQALSKRLKLAVQQPDVHAQYH--YVFILGALLEIAGDLRVSGLDHDAVHQPLCEQLRDLRKHDEPRLAQVASYAYQA
LRGVPDNLGPWDVFWRTSGTVLSATTKILSAVSNMDPNKFLEAAPDLFDMAKLFGEALQSIEDIRESAQKVRIaFLQDMERSSSTQIWYDVLHFIGPFLV
AGEqspdaaakaFVMIEDVLTQsSKFGDKWQFWCGLYSQLEQSWINGNEDMKSHVVRLvertF----LEeslqnqRDNDVRVQGWIDLIATTLnRP-EWT
IhNPKHR-qRs--PlrfKKKEKIVPTLrQPFQQL--KQEHRPEKLFEDTWKTCYDAHGFYADARVLAYYMEDGRLMIQRLSGRTLDMGSCYVNLSIIEGS
AVLP-E--------VSPENSGIASRKPLEAPATDSIKDI-
>OQE02798.1
-MPQGMYSVKQPTRTIDLIASLEngK--TSQREAKALTALKSEMLVLFKHNPGSLYWKEAMLLSPVTDSAEFNDLIYAFAKSITKGTADETPIDRDLLRC
FAGCLRWGHHAIPRSEQIFGSILPGLSKHLISSNNQSRLRDSYL--LTQTIGTLLDAMVDCKIEGLDRESLHEPLVKKLKDLKDHDESRMAQAARYALQA
LRRIPDNEGPWEEALRYSGMTFNVIAHISSAVAKFDVQQLIDAGPDAFAVLKFFGDALKGGKEIWDTREDFK-qMISGMRNVSERKGWYAALRHAKMFTQ
LEAFEGLKEFIAPfkgapPKWCTETDFWCGLYSQLEQQWVSREPSTRDSIEKFiqwtF----ENpllrkiCKKDNSIHAWVGLLADSMdKP-DWKIILPQ
RKrGv---rsgFFrAKEYEPKLKDIAQNSKaeddkQDSCGDSQLLRAALEKCSEAQVFYADVIMAQHYTRGKLLHVKRLSGDDLPIENCYINLSLMQNQE
GGDQ---------KGRNKFSLQDRLQMEAPDT-------
>XP_022580420.1
--MTFLNPLSRPADIGDLVQRIQDEERFKVEKKGLEALVRQMVQRFRDRPLPSYYTDASRLSDVTDAGQYNDLMRKFQNEIIEHSSEGNVPDRDLLPSYN
YGLRRHRGRTS--GGYLMAPLKALSTRLKTAIEMADLQTQYH--LVFIIGSLLEIANDIKVSGIDHDEVHQPLLKQLRELREHDEPRLSQAASYAYEALR
GVPDNLGPWDVFWRTGGTVFKVLTKLASAVPNMDPSKFIEAAPDFFEMVELFSKLLESIQDIKEGAQDLKGaFLEDIERSGKSRIWSDVLHFTGPLLAAG
DqspeaaakaFTILQDVLGNIPCENKWQFWSGLYAQLEQSWINGNDNMKTQVVEFvqrtF----SSvKAKDVRVQKWIALISETMrRP-EWVNhGLKHQ-
hRf--PfhfKNRESTTVKLqKPFRQE--KKDRTPEHLLDDAWRTCPEAQEFYAYAGVIRYYLQSERLMIRRLSGSKLDMESCYINLSLVENLIEYE-K--
------P-------------------------
>XP_025485748.1
-MVATLHCPSRPKTVDEITSRLGDSACDEKEISALRALISQMVGRFRDKSRPGYYVEASHLSRATTPRQYHHLAQVFSRAIVVNAEKGYALDGDLLPSFV
FLLCNKPEGYS--RDGLYAAVNALRERLDYKIRENALEAQYL--LCYTLGVLLDVAVDIKASEIEKDSLRDPLLKLLADLKkDHDEPRLAQAAAYAYEAL
RGISDSQGPWDIFWSNSGRVIAVAAKTAGAVSTMNPEKLLDAGPDLMELLKLSKRIYDGGRELVEAMRKIDEaFVENIRRLPHQRLWYGILRYTSMLIFA
GGssFDTLEHILPKVPCGDSWQFWCGLYAQLEQGFLLGGQREKSRIIRVvnvtF----DLkslqetKAKDLRVQQWINLISETFdQK-GWKQSLPRARrS
f--PlrfLKKLECEPQVrKPFDPN--TAAAIGRSLLKDAWHECKEAQRFYADAALKEYYLQQNRLKILRLSNDTLDINNCYINLGIIEPSLDRQ-N----
----QKAFELSLQRRLRVEALGEGKALELQelfdarklrshvdspdnqlra
>PYI18655.1
----------------------------------MHALVARMIDRFRDHGWPTYYLEASRLTPATNERQYHQLTQVFRRAIVDNADKGSALDLDLLPSFV
HVLRHCPEGHP--RDGLFTTIEGLRERLKWAVWENVLAAQYS--LCHTLGALLDVAVDIKAAGIDKETLRDPLIEQLAGLKDHDEPRLAQAAAYAYEALQ
GISDNQGPWDIFWSNSGKVIAVAAKTAGAVSTMNPEKLLDAGPDLMELLEFFKRVYDGGRELVEAMKTIDEvFVENMRRLPHQRLWYGILRYTGMLISAG
GnsFDTLEHILSKVPCGDSWQFWCGLYAQLEQGFILGGQRGKNRIIGVvnetF----KLksfqetKVKNSRVQQWIDLISETCnQK-GWKQSLPRARrSf
--PlcfFKKQSPEPQVkKPFDPI--TVAATWGSLLADAWRECIEAQRFYADAALTEYYLEQNRLKILRLSNDILDIANCYINLGIVEPFQERQ-N-----
---QEAFGVSLKKRLKVEAPLEGKAIALQdlydirelrshrgsqnnqskap
>PYI35437.1
-MPAPLHCPSRPRGVDEIISRLSDPGCDEKEKDALQALVARMIDRFRDHGWPTYYREASRLTPATNERQYHQLTQVFRRAIVDNADKGSALDPDLLPTFV
HVLRHCPEGHP--RDGLFTTIEGLRERLKWAVRENVLAAQYS--LCHTLGALLDVAVDIKAAEIDKETLRDPLIEQLAGLKDHDEPRLAQAAAYAYEALQ
GISDNQGPWDIFWSNSGKVIAVAAKTAGAVSTMNPEKLLDAGPDLMELLEFFKKVYDGGRELVEAMKTMDEvFVENMRILPHQRLWYGILRYTGMLISAG
GnsFDTLEHILSKVPCGDSWQFWCGLYAQLEQGFILGGQREKNRIIGVvnetF----KLkpfqetKVKNSRVQQWINLISETFnQK-GWKHSLPGARrSf
--PlcfLKKQPPEPQVrKPFDPI--TVAAIWGSLLEDAWRECMGAQRFYADAALTDYYLEQNRLKILRLSNDILDIANCYINLGIVEPFQERQ-N-----
---QEAFEVSLKKRLKVEGPPEGKAIALQdlynirelrsh
>RAK77751.1
-MAAALHCPSRPKTVAEITSRLGNSACDEKEKSALRALISQMVGRFRDKSRPSYYVEASRLSRATTQKQYHHLSQVFSRAIVDNAEKGNALDGDLLPSFV
FLLWNKPQGYS--RNGIYAAVNALRERLDYKIRENALEAQYL--LCYTLGVLLDIAVDIKASEIDKDSLRDPLLKLLADLKDHDEPRLAQAAAYAYEALR
GISDNQGPWDIFWSNSWRVIAVAARTAGAVSTMNPERLLEAGPDLMELLEFLKKIYDAGKDLVEAIKEMDEvFVENIRRLPNQRLWYGILRYTSMLIMAG
GnsFDTLEHILPKVPCWDSWQFWCGLYAQLEQGFLLKGQREKSRIIRVvnvtF----DLkslqeiKAKSLRVRQWINLISETFdQK-GWKQSLPRARkSf
--PfrfLKKLECEPQVrKPFDPN--MAAAIGGSLLEDAWHECKEAQRFYADAALMEYYLQQDRLKILRLSNDTLDIKNCYINLGIVEHSLDRQ-H-----
---QEAFELPLQRRLRVEAPGEGEALELQelfdarklrshvdspd
>XP_020051227.1
-MATALHCPSRPITVDEITSRLGDSACDEKEKSALRALISQMVGRFRDKSRPSYYVEASRLSRATTQSQYHHLAQVFSRSIVDNAEKGNALDGELLPSFV
FLLRNNSEGYS--RDGLCAAVNALRERLDYKIRENALEAQYL--LCYTLGVLLDVAVDIKASEIDKDTLRDPLLKLLADLKRHDEPRVAQAAAYAYEALK
GISDNQSPWDIFWSNSGRVIAVAAKTAGAVSTLNPDKLLDTGPDLLELLEFLKKVYDGGIELFEARKEMDEvFVENIRRLPHQRLWYGILRYTSMLIFAG
GisFDTLEHILPKVPCGDSWQFWCGLYAQLEQGFLLGGQQEKDRIVQVvnatF----DSkslqetKAKNSRVRQWIYLISETFdQK-GWKKhCLPRARkS
f--RlsfLKETWCEPQVrKPFDPS--TTAAIGGSLLEDAWHECKEAQRFYADAALMEYYLQQNRLKILRLSNDTLDIENCYINLGIVVPSLNRQ-N----
----QEVFELSLQRRLRVEAPGEGKALELQelfdvrklrshvgspank
>XP_025443962.1
-MAAALHCPSRPNTVDEITSRLGDSACDKKEKSALRALISQMVGRFRDKSRPSYYVEASRLSRATTQRQYHHLAQVFSRAIVDNAKKGNALDGDLLPSFV
FLLWNKPEGYS--RDGLYAAVNALRERLDYKIRENALEAQYL--LCYGLGVLLDVAVDIKASEIDKDSLRGPLLKLLADLKGHDEPRLAQAAAYAYEALR
GISDNQGPWDIFWSNSWRVIAVVARTAGAVSTMNPERLLEAGPDLMELLEFMKRIYDAGKDQVEAIREMDEvFVENIRRLPNQRLWYGILRYTSMLIMAG
GnsFDTLEHILPKVPCGDSWQFWCGLYAQLEQGFLLGGQREKSRIIRVvngtF----DMkslqeiKAKSLRVRQWINLISETFdQK-GWKQSLPRARrSf
--PfrfLKKLECEPQVrKPFDPN--TAAAMGGSLLEDAWHECKEAQRFYADAALTEYYLQQNRLKILRLSNDTLDIENCYINLGIVDYSLNRQ-N-----
---QEAFELSLQRRLRVEAPGEGEALGLQelfdarklrshvgspdg
>XP_025508829.1
---------SRPKTVAEITSRLGNSACDEKEKSALRALISQMVGRFRDKSRPSYYVEASRLSRATTQRQYHYLAQVFSRAIVDNAEKGNALDGDLLPSFV
FLLWNKPEGYS--RDGLYAAVNALRERLDYKIRENALEAQYL--LCYTLGVLLDVAVDIKASEIDKDSLRDPLLKLLADLKDHDEPRLAQAAAYAYEALR
GISDNQGPWDIFWSNSWRVIAVAARTAGAVSTMNPERLLEAGPDLMELLEFLKKIYDAGKDLVEAIKEMDEvFVENIRRLPNQRLWYGILRYTSMLIMTG
GnsFDTLEHILPKVPCGDSWQFWCGLYAQLEQGFLLGGQREKNRIIRVvnvtF----DMkslqeiKAKSLRVQQWINLISETFdQK-GWKQSLPRARrSf
--PfrfLKKLECEPQVrKPFDPN--TAAAIGGSLLEDAWHECKEAQRFYADAALTEYYLQQNRLKILRLSNDTLDIESCYINLGIVKHSLDRQ-N-----
---QEAFELPLQRRLKVEAPGEGEALELQelfdarklrshvgspd
>XP_025532759.1
-MAAALHCPSRPKTVDEITSRLGDSTCDEKEKSALRALISQMVGRFCDKGRPSYYIEASRLSRATTQRQYHHLAQVFSCAIVDNAGKGNAPDGDLLPSFV
FLLCNKSEGYS--RDGLYATVDALRERLDYKARENALEAQYL--LCYTLGALLDVALDIKASEIDKNSLRDPLLKLLADLKDHEEPRLAQAAVYAYQALK
GISDNQGPWDIFWSNSGKVIAVAARTAGAVSAMNLEKLLDAGPDLMELFEFLKRIYDGGRELVEARKKMDEvFVENIRRLPHQRLWYGILRYTSMLIIAG
GssFDTLELMLPKIPCGDSWQFWCGLYAQLEQGFLLGGQRKMDRIIRVvnatF----DLkslqetKAKNLRVQQWINLISETFdQK-GWEHPLPRARkSf
--PlcfIKKPKSEPQVrKPFDPK--TTGAIGGSLLEDAWRECIEAQRFYADAALTEYYLEQNRLKILRLSNDILDIANCYINLGIVEPFQERQ-N-----
---QEAFEVSLKKRLKVEAPPEGKAIALQdlydirelrshrgsqnnqlka
>XP_025551578.1
-MAPPLHYPSRPKDVDEILSRLTNPACDKKEKAALQALVSSMIDRFRDQGRPSHYFEASRLSPATTERQYNQLTQVFAHAIVNNADKGTALDQDLLPSFV
HILHSRPEGYP--RHGPFAAVDGLRKRLDWADRENALTAQYI--LCHSLGALLDVAVDIKASEVDKESLRDPLLKQLRRLKDKDEPRLAQAAAYAFEALQ
GVSDNQGPWDIFWNTSGTVLALAAKTAGAVSAMNPEKLLEAGPNLMELLEWFKKIYGEGREMVEAMKNMDQvFVENIQRLPKQRIWYGVLRYTGLLIAAE
GssFDTLNHILAKVPCGDNWQFWCGLYAQLEQSYLRGDEQTKEKIISLthttL----SLpslrksEAKEPHVQHWINLISETFgHG-NWKKSSPKAHrSf
--PlcfLKKKTREPQLnKPFDPI--TTETTSAGLLTDAWCSCKEAQRFYADAALVGHYLQQNRLKILRLSNDILDIGNCYINLGIVEASSEPQ-S-----
---QEYTKCSLRERLKIEAPPQGKAIELGelfntrelrshksscdgqqgi
>RDW65920.1
--MALLHCPSRPTDIDDLIRRLTSPECNAEESKALQALVQDMVETFQDAKKSTYLIEAAKLAGpqITDVTQYKRLMIAFSNAILEDTSDNNVLDEILLRT
YALALRR-KAVFSADSHNLGAVLDSLHKRLDNATMAAETEKTYH--LLCMLGVVLDAMVDVEVTGLDRESLHEPLFGQLHELKKRPEPRLAQTASYAYEA
LRGVPDNDGPWQAIGRTAADLVTALATVAGTITKLDPTGLLDAAPIVIQLLSAFKTLVDNGKQMCEEAQSLKQaFVHTVRGLTKPRQWYTAVRYCRLFLE
AGAFDMLKQILPELPDY-KGLFWCGLYAQLEQTWVGNDK-LRHGIGEFiewmH----SQetlnkaLHDHEELVQWRNMVAGTMqKP-HWVVSPSKSHrRh
--PlkfWKKKQDNPSLmEAFCYQTNVLQGLSCRLLSTAWQGCHKAHNYYADSQLVHYYTQSDRLQIRRISGVCLDLEDCYINLSIVNSAEQSGQR-----
---RGELELPLKARLGVDTPAS-EGIKLPnlfqqrvarsdyngrp
>XP_002341814.1
----MSSKGTPPTDIPHLIQRLETALLDKSERQTLQALCRAVVQQLD-PNsLYKCAWEAAQLSEFLSDETYIQLLRSFTNCIASGTHDHTSPDPEILRL-
-----------------------------ETAISYNDkQ-QQYD--LIRAISATLDAMVDAGVSGLSREGLHTPLLTTLEgLS-NDLELHLAQAASYAAQ
ALRAVPDDDSPGDAIARGFLRSVNVAMMITGGVLSKDPQKLCEAALEVIK-----------------AGSDFKQYAWNQVKAHTGKSWYMALRITDVLIR
NQALDELEAYVSSVSCRIEKSFLCGIYAQLEGYRQTFPEQRCQHVYDS-------lpTSDKPRVLAWIKFSTTkSTqVQQTPTDSGKGAG-h-LRligRE
GKKYEWKFTASLIErrPRYQTDiiTSQDLLTMACKSSPEVLRYYAMQALKQHYFGNDLLQIKRLSGDTLPMEQCYINLSVVSGPEN--------------
------------------KDITLReifepreqnghaekirp
>XP_022586317.1
----MTSISSRPIELSDFIDRWQDTSIGVAEKAALQEWSTTAIDYCLTSDtIRKFAWESARLSQVLDTRGSTRLLRQLVNAIIEGTTDGTSLDPVLLQSL
AYTIRQREAGWsFDSTEVLASLFTSLKARLEQADAQGGlE-RKYE--LLCVLSVVVDAMVDIGVSNISHEQLYKPLIDLLDkFS-KDKELHVAQAANYAA
QALRGIPDDDTIGKASLRGLIRAVDIGTTLASAATSIDLAALWEAAKSTLG-----------------AVASLEDFILDTFKTRTGKSWYTALRMTSVLI
RTKSWTELEHFIRVAESRNNPDFLCGLYAQLDRVSETHQ----KGILKC-------ipRSQDDRVQAWRNYLGSeSSeESQHSQ----SDH-r-RFrnlK
RSKTFQWSFKACGWEdsRRNFTDHSNNFLYVAYQKCPAAKEYYTKNALIQFYTEQdnKRLQIQRLSGDTLPMNHCYINLTVLGDSSD-------------
-------------------DEVSFTdlfsprerngkvihp
>XP_013331407.1
mhprekaiqcilskralvpveilpissfhgkstqlfHDAAKPEHPKRPAEIQDFIKRLTSSDTDPKELDALRAWSKKMIQVFEKDPSSEFVQEAVELSSA
TKGEDYEELLRAFGNAIIKGTADGNILDSTLLNGFAHVIRKAQDNISASSASLGSVLRSLERRLKAAKDQAELETQYR--LICTLSGVLDAMVDIGVSGL
SQEELHGPLLNRLGgDLSKHEELRLAQAASYAYQALLGVPSDESPYRAVLINALKVGNGILKVAGAVWALDPGRLPDAFENLANLPDLINSMVDVIGKLH
EVCSGAQNRVEGMKLQPRQKAWYVALRYTGPLIRAGKLKELEEYIQKIPCSGDKKYLCGLLMQLES----------------------------------
-------------------------------------------------SLLQDAWSRCEEAQLYYAATALREHYSGSNRLRIQRLSGEQLLMDQCYINL
ALINRPDRE--------SRKTKPSPFPLFTCLKVETVNESTLVSLPslfsskkrsdgtfitp
>XP_016587006.1
--------MSRPTTTTDLVKRLQSEVISKKERIALQALATEMFEVFREEKLLRLGHEAAALAVVASPERYRELLWAFANAIIEGTTDDNVLHPVLCKSLV
HVLRCSITRDtadpsTKVDSRLGTVLSSLKRRLESAVAQGDPNAEYQ--LVSTLGSVLHAMYDVQMVGIDRETVQKPLLDTLDTLSKDREIRLAQAATYA
YEALRCLPDSEGPYKILLLKLVDVVGAVSKIAGAVATMDASKLFNGAVGLADVPDLVSAMVDVVKSISEAVGSLDAAKDVVSKQRKPKSWYVALRYGDML
IQNRAFAILKLFLDKVPCRQDIDFLCGLSAQLEQMWVQAAADDGAQARATRDHVqAVFaslpqpKSRSDPLHGVIGGASDNKkRWAAWKDAVARTMrSht
PQPnndNKTKDYADT---LHCYTVTFGSLPTGLLSKAWLRCTQAQRFYADTRLRKHYLAHdeYLLKIERLSGAWLPMQDCYINLKMIKTSKSNT------
----------------------SNETVPLHslfdpcickdgvmrvp
>ERT03243.1
--------MSRPTTTTDLVKRLQSEVISKKERIALQALATEMFEVFREEKLLRLGHEAAALAVVASPERYRELLWAFANAIIEGTTDDNVLHPVLCKSLV
HVLRCSIPRDtadpsTKVDSRLGTVLSSLKRRLESAVAQGDPNAEYQ--LVSTLGSVLHAMYDVQMVGIDRETVQKPLLDTLDTLSKDREIRLAQAATYA
YEALRCLPDSEGPYKILLLKLVDVVGAVSKIAGAVATMDASKLFDGAVGLADVPDLVSAMVDVVKSISEAVGSLDAAKDVVSKQRKPKSWYVALRYGDML
IQNRAFAILKLFLDKVPCRQDIDFLCGLSAQLEQMWVQAAADDGAQARATRDHVqAVFaslpqpKSRSDPLHGVIGGASDNKkRWAAWKDAVARTMrSht
PQPnndNKTKDYADT---LHCYTVTFGSLPTGLLSKAWLRCTQAQRFYADTRLRKHYLAHdeYLLKIERLSGAWLPMQDCYINLKMIKTSKSNT------
----------------------SNETVPLHslfdpcickdgamrvp
>XP_018149007.1
------MAPPFPKSVDELVQRLKDLGINAynsdpdsildseptpesgpspkskncvdtkstvahekkmpnswkdREVRTLIDLCNSLIKVYVYESV-GAV
RDILPLIPFATFTVCPGLL-------KKLQDGSQLLDDGVLDTFHALLLCPRVRE-ELKHALGSTLLCFAERLGDAVSTVNDPEIYR--LICSLATVLDT
LNDVKRSGISDERVVQPLLQSLDRIRRHNDLHLSQVARYAYQSLIGIPSDVSPWEKLGKNFFNVTLSAAKVASAMP-----NPVAGLRVLKNVTDLVDSI
TDLVKTLGSASQD-------GVRRRKPAMWYIALRYTNMLIRSNAPKHLELLLQSsgLPCRNDKEFLCGVCAQLEQVRHDQS--PNDAIIQALSRFlVQQ
anTTKHRRVQKWVQSVVDSTrFPC--SQRRNRSG-w-fQLlgrRESRKYGTE---IKYSkLSQFESYNRELFERGLENCTEAKLFCIDQEIRNKYSEPvt
GCLTIERLDGGILPMDQCYINLAVLPDFDMKVKPD--GKSSTDTTSSFTLLSHLKVQETAT-TTLHLSdlfehcrpnrgdvlsenaspdrakdqpdi
>XP_018184705.1
-MASIRIYPPRPTSTGGLIRRLKDPDIDQKEGKTLRSLAGKMIEEFRDNPKPSYIPEATLLSTISTDQQYERLISTFGNVIIKGTTDGDILDRGILAGFT
FVLRRCSGALSAETAKLGSVLGSLAKRLKNAIDQAEMETQYQ--LVCLLSNVLDAMVDIKISGLGREPLHEPLLRILCKLEEHKEPRLAQAARYARQALL
GVSDDEGPYAALWRYSFTAIKAATKITAAVTTKDPTKILDASSDLLKLLSLLNDLREAAQEAK-----VS-nFLEGMKSLSKKKGWYVALRYTDMLLKAQ
AFQMLQSFLKESPYYENEQFLCGLYSQLEQAWLSGDKLVKDRVIDLltctL----TQpQNEEQQLRQWIGLIANTLdQP-CWNKCYLHT-eEh--KfriW
KnskNKAYEPKLTAFLEENPKLEDHPAYLLETVWSQCNDAKSFYADNRIREYYREGDNLKIKRLSGDYLPIQHCYINLSILEVPAGKAAN---et-RNPE
SQISRFSLFNRLKVNTAETGKEVHLPdlfsdrkiqdgglvkp
>XP_022400423.1
-MAVYQHHSWRPTQTKCLIQRLSSPDCSLGERRALTALLTCMIRIFGRDPK-SYNAEAAALSSIIDANEYHSLISGFANAIIRGTTDGDILDPDLLTNFA
YALRRAPATLSAETAKLGSVLDSLHQRLNKASSRTELETQYH--LVCTISIVLDAMVDIKLSGLNREIIHEPLLQQLRNLKDNSEPRLSHAASYAYEALR
SVPDDEGPYQALLRHTSMLIQATAKIAGAIPTMDPMRIVDAAPDVMKLLALFKYLVDATHSAYTGSQDIQ-kVVGDMRNLSKSNGWYIALRYTSLLIADR
QFPMLKDFIEQQRYDNEDHFWCGLYVRLEQAWEIGDSTAKTQIIDLldqiI----PQgKLQSSYVKIWIRLIAETLsQA-HWKDLASE--rQh--FirrW
KNKNGQSRLQRFNVQYLCMETLPTDLLDRAWSECKEAHKFYADLQIREYYNQGGRLEIRRLSGKPLDMAQCYINLSITEHARENDKQ---ls--DRAARS
SDFTLFSRMKVPTSNTDKNVTLPklfekwncpdg
>GAD94383.1
madgYPPPSYENLSRPTRTDDLVGRLLSPTTGSKERNALEAWSKSMVRIFQDDPKNSYTFEAAHLSCCVPEEEYFGLLTAFSNVIIQGTNDGSILEPTLL
ASFAHVLRRAPSTLSAETAKLGSVLHCLQTRLENAVKRAETETQYQ--IVYMLSVVLDAMVDIRVSGLSREGLHEPLLKQLEPLKNHREPRLSQAARYAY
QALLGVPDDEGPYEALWRYSCAVIDVTANISSAVMTMDMTKFISATPALLDLLSLVKKLARAAPGGR-QSQGLQ-nLVDGMVSLCQQKRWYTALRYTELL
IEIKEFELFEVFIQRSPCQEDESFFCGLFSQLELAWVSGDGSDQKQILQLteplI----LQiRPNWKRAQHWVKLVAATMaRS-SWRESFSR--sRh--R
lriWKNKDYEARLNRFPAEMVKTQILPANLLESGWLDCHEAQRYYADNRIQHYYAQRGLLDIKRLSGDLLDMEYCYINLAIIEHEGNDSTG---gsyGDN
VDNNSSAFTLFSRLKVKEGDAKPEVSLPhlftkrekpdgsmv
>XP_022404885.1
masqsdpyfiakgDVHYPPLKRLASTSTKELVQRLRFTQCDSREKGAMLAMVAGMVNKFAEAQPQSYWREAAMLSSVVTDNQYRHLVTSFANTIIRGTTD
GTILDPELLTCFAFVLRYAPCTLSAESHMLGSVLKSLQMRLEKSQRQSEPEVQYQ--VTSILSIILDAMVDVRVSGIDRETLHEPLSQQLEGMTKHQNPR
LAQAASYAYQALRGVPDNEGPFETFQRQSWNLIQILAKTAGGVSSMDPTKALDATSNAMEFLSFFKTVVNALQDLYESSHDLQ-qLVRNMADLSSQKSWY
WALRYSNLMISSGAFEMLKAFLQQVNYHEQELLWCGVYAQLEQAWDAGDGDQKERIVAFvgsiI----PEkKA-PARVRDWVSLIGDTLgQP-SWRDATP
Q--pHh--KfrwWKNTSFKSGIPFFSIERIRLDDDPKALLDAAWRNCRQALIFDADSAISEYYARDDRLAIKRISGKHLDTNQCYINLSLVERSLGEDVS
-----IPGPGPSCFTLFKSLQVGRADKAKNVNLTrlfndressdgttirp
>EYE90973.1
masqsdpcfiakgNVHYPPLKRLASVSTKELVQRLRFAQCDSREKSAMLATVAGMVNKFVEAQPQSYWREAAMLSSVVTDNQYRHLVTSFANTIIRGTTD
GTILDPELLTCFAFVLRYAPHTLSAETHMLGAVLKSLQTRLEKAQRQSEPEVQYQ--VTSIMSIVLDAMVDVKVSGIDRETLHEPLSQQLEGMAKHQNPR
LAQAASYAYQALRGVPDNEGPFELFLRQSWNLIQILAKTAGAVSSMDPAKALDATSNAMEFLSLFKTVVNALQDLYESSHDLQ-qLVRNMAGLSSQKSWY
WALRYSNVMISSGAFEMLQAFLQQINYHEQELLWCGVYAQLEQAWDAGDVDQKERIVAFlssiT----PEkKA-PARVCAWVSLIGGTLgQP-SWRDATL
Q--pRh--RfrrWKNTSFKSGIPFFSIERIRLEDDPSALLDAAWRNCRQAVIFDADSAISEYYARDDRLAIKRISGEHLDTNQCYINLSLVERSQGEDVS
-----TPDQGPSRFTLFKSLQVGRADKAKNVNLTrlfddressdgmtirp
>XP_022513483.1
-----MDPSSRPQCVQDLIKRLQEKTPTPsQDGLVLQALSEEMVRLFQDERKPSWYPEAAALSKVLSRETYKTLFDTFVLIMGKRSTSNAAMEQTLLDSF
NSTLQSPTVLD--VEPDLGRALDSLQKGLAETVRQAGnPTTQYS--LIYSLSLLLDTMSTLKVEGLSKDYIHTSLLRQLKDSSNSKVLRLSHRASYAHQT
LVGIPNDQDPWTALWETSIGLLSTVGNVASAAWTLNLESLVRELVSIDETAEKAKSFVKAIKTLVAQNSGAATgCDFLGSCFQQRKPWYDALRYTDLLIR
SGAFIMLKELFCSmcdnEGSKPDKEFFCGLCLQLEEAWKTGDEDVKTRTVEFlkenhtkgl-------sNSKSQRVREAFKLVAQTTKDPILENAVKTPI
vkPwsRlvNVllcKRTKSYVGG-DGLFYTHTQTDPPSSDLFNTAWKRCKRAQEFYADMAIRDRYLCPteKTLHIVRLFGESLPMDKCYINLVISQKTSSS
AE---DQAPAKADFDQFFLLRRLRVEDDPDSKPIAMEdifngngghgtdqpiep
>XP_022576857.1
-----MNYTSENLRTDLLVEQLKkdT--TDGREKQALQALVTQMVKLFRDDPRPSYWEEASTICEVTSPEDYHALLLAFYQAISAA---QSPPDLELLRC
FAACLRQSKDAIS----GLGAPLNTLLGFLTHATSFNELETQYC--LLHTIGTVLDAMVDIKVSGIDKQTVQTPIKNRLEALKGHHEPRTALAARYALQA
LDRIPDNDSPWQVFCQQGGTAISAAAKVSTAALNLDFETLLKAVPDLRELYAFFADVADKWTERWRESEGVK-dFIALLRGVSERKGWYDALRISDAFVQ
SGALAALQAFVCPSKWQQDGLFWCGLYSQLERRWITSDSPARDQVQSFinwtL----QQpflqamLVKSnALLPCWIHIVADTMkQP-HWKKNLPTLKrK
f--PlcfLSdKKQYDFQMKALPHEYQkqTRLKDDCNLLQAAKLQCPDALLFFADIKLRQYYTRQSRLDIKRLSGATIPIDSCYINLSLVEKPMGKDQQ--
------DRQGALSLLQRMKQETPSADKkEVLLVdlfkprklpggsygrp
>XP_024702643.1
-MKKAIWNAQQPTETSQLVEFLAngKITDCERESKALQALKSQMVRLFKDEPQQAYWEDASTLSKVVTGAEFCDIVFGFSNAIAKDSANGSSVKLGLLRC
FASCLRQKKHEISYNGAKLGVALDGLNKHLTGAGRCGDLDTEYH--LVSTIGMLLDAMVDMEITEIDRESLHEPLRKKLHGLSGSKEPRIAQAASYALQA
LRRVPDNEAPWEAFFRHSGTAIQAIATIGSGVATLNPQKFIEAGPDVLKLLAFFTDVAKGGMEIWDTREDLK-qIIEAMVDVSARRGWYDALRQTVLFIQ
SGAYNGLKKAMPALNCLNKDMFWCGLYSQLERQWISDES-SRESIEEFiewtL----DQpylhkiRSKKQPVKTWIGLIADSVgRP-QWKGVEPTRRcCl
---qcfSRsDKKPEIKLKSIPQSN-gSETNSGSNLLKEAMRHCAEAQLFYADATVAQYYMKEQLLVIKRLSGDPVPMESCYINLSLIECQTENEKQ----
----GEESRFSLSTRLQAEGPNLEKAVPLQdlfk
>XP_024707520.1
-MAGIQVNDSLPTNVPNLIDRIECLPPEHEERRILDFLCRAVVQELD-SEqILKSAWEVTRLSEVLLVEEYISLLRKFANTIASGTSDHSSLDPALLACI
VCIIRQGEGKLtND-NNPLASLFESLIARLENSKNHGNpQ-LQYD--LICALSVALEAMADVHVSGLSRESLHSRLLTLLEtFIKDETEIHIVQAACYAA
QVLQDIPNDETEFEKVLRRTLRVADVAALTAAGGLAKDPQKLYQACVQAFK-----------------IGSDLKDNIWRHIRSHTSKSWHKALRVTEILI
QNESFGELEDYINNAECRTKKEFLCGLYAQLEQAQHTSNKAGYRQVYTK-------ipSGDSARVQAWVQFSAPsSVrSH--S-TRTAGKH-h-VPlrpR
GRRTYESNVKPFLWRqqSKEQEDiaTSGSLVQKACKSSLEVRRFYVRNALRGHYTTHDRLQIHRLSGQVLPMDQCFINLTITKGSDG-------------
-------------------QAIPLPqlfqprrlsngttssp
>XP_025467916.1
-MDPPDTDKPRPTEMQDLIKRLRELLDDSKEKDALFELVERMVQLFEDNRKTSYWTEASEL--------------GFTNLIAEHAGDGTELNNRLLTCFA
HAIRRK-QFLSAENTSLATALNGLSARLKLRVDLAQKQKQYE--LLCMLGTVLDAMADIKVSGITREYLHGPLLKQLGKLRESKEPRLAQAASYAYQALR
CVPDDESRWQAFCRYSWTLLEATGKISGAVTTLDPTKAIDAGSNVKELLELYKRIVEAVGDVSTACRSLNQeILHDLDKLPKANVWYTSLRYSKLLIEAG
ALQILRELIGDLPGSHDAQYY-----------------WEKRIVEFidwtM----SQervqvvISKSSPVQQWLELVAETMeQP-HWIDQPVAERfRl--
DprrWVgtarhaprvdrhkslERTSQPRVSLFCQHQTSAQRTAQDLLETAWESCIGAQRFYADRLIRRVSTSPKRLSIIRLSGTSHTIEQSYIDLVVVKS
SGERNGTS--VNTVSRRQTNLSILEPPniSSDGIKKTNEVALSklfslrthtdntvqdt
>XP_025468403.1
MATSTLHCPSRPKDVNELIRRLTSTKRDEKEAKALQSLVRSMIDLFQNEKKSTCLTEAAQLAAIVDDVRYKVLISSFCNAILEYTSDNNILDPALLQRFA
HALRR-RGVLSADNASLGAALDSLHIRLDRAAKAAESEKQYQ--LICTLGL--------------------------------------QASSYAYEALQ
GVPDNDGPWKAFCRVSWKVITVLAAVAGGISEMNPQNILEAAPNVMELLSMFKRLVRTGKEVFDGSESLKDaFLDTMRGLKKPMLWYGTLRYCRLLVEAG
MFELLSKIIPELPAF-KESFWTGLYAQLEQTWVASNK-LKFEVEDFaewlH----DQeclkiaVAKYPQISEWKSLLASTFkKP-CWEQSMPEKRrHh--
------------------------------RAWEQCLEAKQYYADCRLIQYYIQGDHLKIRRLSGDGLDLDHCYINLSVLERSSEIGKH--------REG
VELSLRTRLKVDTPTGGKATQLRdlfnsrkrldgssgrp
>PYI08454.1
MATTTLHCPSRPKDVDELIRRLTSADRDEKETRALQALVRSMIELFQNEKKSTYLTEAAQLAAVVDEARYKILISSFCNAILEYTSDNNILDPALLQTFA
HALRR-RGALSADNANLGAALDSLHIRLDRAAKAAEPEKQYQ--LICTLSIVLDAMVDIHVTGIDREWLHKPLRDQLDRYRKAPEPRLRQAASYAYEALR
GVPDNDGPWKAFCRISWKVISVLAAVAGGISEMNPQNIIDAAPDAMELLHIFRTLVRTGKEVFEGSESLKDaFFDTIRGLKKPMLWYGTLRYCRLLIEAG
MFGLLKKIIPGLPAF-KEAFWAGLYAQLEQTWVASNE-LKSEVQDFaewlH----GQeclriaTSKYPQISEWKCLLASTLkNP-CWEQSMPEKRrHh--
RyrfWRKEGHKPRLVLFCYLSSTSDTTPCALLSRAWDQCLEVKQYYADCRLIQYYTEGDHLKIRRISGDGLELSHCYINLSVLERSSEIGKH--------
REGFELSLRARLKVETPTEGKETQLQdlfsdrkrldg
>XP_025570713.1
-MATTLHCPSRPKDVNELIRRLTSADRNKKEARALQALVCSMVELFQNEKKSTYLIEAAQLAAIVDEARYKILISSFCNAIIEYTSDNNILDPALLQTFA
HALRR-RGTLSADNANLGAALDSLHIRLDRAAKAAESEKQYQ--LICTLSIVLDAMVDIHVTGIDREWLHKPLRDQLDRYRKAPEPRLRQAASYAYEALR
GVPDNDGPWKAFCRISWKVISVLAAVAGGISEMNPQNIIDAAPDAMELLHAFRTLVRTGKEVIEGTESLKDaFLDTMKGLKKPMLWYGTLRYCRLLIEAG
MFGLLKKIIPGLPAF-KEAFWAGIYAQLEQTWVASNE-LKSEIQDFaewlH----GQeclriaTSKYPQISEWKNLLASTLkNH-CWEQSMPGKRrHh--
RyqfWRKEKHKPRLDLFCYLSNTLDTTSCVLLSKAWDQCLEAKQYYADCRLIQYYTEGDHLKIRRISGDGLDLRQCYINLSVLEQSPEIGTH--------
RKGFELSLRARLKVEAPTEGKETELQdlfndrnrldgssgrp
>XP_025486568.1
----MPCISSRPITLRNFISRLRDQAIETAEKEALQAWGTTAVDACLSTSsIPQLAWEAARLSEVLIPNGWIKLLRNLVNAIIVGSTDGTSLSPALLRSL
AFMIRQREGQWsPESTEILGALFSSLKVRLEQADRLGGlVDRKYE--LVCVLGVVIDAMVDIGVSTISHEQLYKPLIALLDgFS-HDRELHVAQAAAYTG
QALRGIQDDDTVGKASLRGLLRAIDLAMTVSGAVSSVDPSKIWEAVKSGID-----------------GASRLRDFTWDMFKKRTGKSWYTALRATSVLI
RTRSWDELSNFIQQAECRANKDFLCGLYAQLDLISQLIPPDQIQRIYKS-------ipESKYDRVQAWRMHTVCaIKeQTTPPE------Q-k-LAstlK
RTKTYDWSLRSCGWEdvGQDLSSDGSALLDDSYRKCMPAREYYTKNALLEFYTQDddKRLQIQRLSGDRLPVDHCYINLNVVDSDQG-------------
-------------------DEVPLEslfdcreqggrkiwp
>PYI20747.1
----MPCISSRPITLRNFISRLRDQAIETAEKEALQAWGTTAVDACLNTSsIPQLAWEAARLSEVLVPNGWIKLLRNLVNAIIVGSTEGTSLSPALLRSL
AFMIRQREGQWsSESTEILGALVSSLKVRLEQADRLGGlAGRKYE--LVCVLGVVIDAMVDIGVSTISHEQLYKPLIALLDgFS-HDRDLHVAQAAAYTG
QALRGIQDDDTVGKASLRGLLRAIDLTMTVSGAVSSVDPSKIWEAVKSGID-----------------GASRLRDFTWDMFQKRTGKSWYTALRATSVLI
RTRSWDELSNFIQQAECRADKDFLCGLYAQLDLISQLVPPDQLQRIYKS-------ipESRHDRVQAWKMHTVCaIKeQTTPPE------Q-k-LAstlK
RSKTYVWSLKSCGWEdvGQDLSDDGSALLDDSYRKCMPAREYYTKNALLEFYTQDddKRLQIQRLSGDRLPVDHCYINLNVVDSDQG-------------
-------------------DEVPLEslfdsreqggrkiwp
>RAK72196.1
----MPCISSRPITLPNFISRLRDQAIETAEREALQAWGTTAVDACLSTSsIPQLAWEAARLSEVLVPNGWIKLLRNLVNAIIVGSTDGTSLSPVLLRSL
AFMVRQREGQWsPESTEILGALFSSLKVRLEQVDRLGGsVDRKYE--LVCVLGVVIDAMVDIGVSDISHERLYKPLIALLDgFS-HDRDLHVAQAAAYTG
QALRGIQDDDTVGKASLRGLLRAIDLAMAVSGAVSSVDPSKIWEAVKSGID-----------------GASRLRDFTWDMFKKRTGKSWYTALRATSILI
HTRSWDELSNFIQQAECRANKDFLCGLYAQLDLISQLVPPDQIQHIYKS-------ipESKYDRVQAWKMHTVCaIKeQTTPPE------Q-k-LAstlK
RTKIYDWSLKSCGWEdvRHDLSDNGSALLDDSYRKCMPAREYYTMNALLEFYSQDddKRLQIQRLSGARLPMNHCYINLNVVDSDQG-------------
-------------------DEVPLEslfdyreqggrnirp
>XP_020051638.1
MTLTMPPISSRPTTLRDFIDRLQCQAPETAEKKALQAWGTTAVDSCLTTPsISQFAWEAARLSEVLESNGQVKLLRNFVNAIIDGSTDGTSLSPTLLRSL
AYMIRQREEEWsSGSTDILRSLFSSMKARLETADELGGlN-LKFE--LVC-----------------------VPLIVLLDgLG-HDHDLHMAQAATYTG
QALRGIQDDDNVGKASRRGLLRAIDLAMTISGAVTSVDLSKIWEAVKSGID-----------------GASRLRDFTWDVYKKRTGKSWYTALRTANILI
RTRSWDELSDFIRQAECRASKDFLCGLYAQLDLISQLVPPDQIQRVYKI-------ipESKYDRVQAWKLHSVSeTErQPASPE------R-n-LVntlK
RTKTYEWSLRARGWEdvGQGLSDDGSALLDDSYRRCMPAREYYTKNALLEFYTQDdnKRLQIQRLSGDRLPLDYCYINLNVIDSGQG-------------
-------------------NEVPLPvlfdyrdqdgrkiwp
>XP_025444153.1
mhadglilsvllqfsnsvaacsflfnvkAFLIMLCISSRPITLPNFISRLRDQAIETAEREALQAWGTTAVDACLSTSsIPQLAWEAARLSEVLVPNGWI
KLLRNLVNAIIVGSTDGTSLSPVLLRSLAFMIRQREGQWsPESTEILGALFSSLKVRLEQADRLGGsVDRKCE--LVCVLGVVIDAMVDIGVSDISHERL
YKPLIALLDgFS-HDRDLHVAQAAAYTGQALRGIQDDDTVGKASLRGLLRAIDLAMTVPA-------RKIWEAVKSGID-----------------GASR
LRDFTWDMFKKRTGKSWYTALRATSILIHTRSWDELSNFIQQAECRANKDFLCGLYAQLDLISQLVPPDQIQHIYKS-------ipESKYDRVQAWKMHT
VCaIKeQTTPPE------L-k-LAstlKRTKIYDWSLKSCGWEdvRDDLSDNGSALLDNSYRKCMPAREYYTMDALLEFYSQDddKRLQIQRLSGARLPM
NHCYINLNVVDSDQG--------------------------------DEVPLEslfdyreqggrnirp
>XP_025509166.1
----MPCISSRPLTLPNFISRLRDQAIETAEKEALQAWGTTAVDACLSTSsIPQLAWEAARLSEVLVPNGWIKLLRNFVNAVIVGSIDGTSLSPVLLRSL
AFIIRQREGQWsSESTEILGALFSSLKVRLEQADRLGGsVDRKYE--LVCVLGVVIDAMVDIGVSDISHEQLYKPLIALLDgFS-HDRDLHVAQAAAYTG
QALRGIQDDDTVGKASLRGLLRAIDLAMTVSGAVSSVDPSKIWEAVKSGID-----------------GASRLRDFTWDMFKKRTGKSWYTALRATSILI
RTRSWDELSDFIQQAECRANKDFLCGLYAQLDLISQLVPPDQIQHIYKS-------ipESKYDRVQAWKMHTVCaIKdQTTPPE------Q-k-LAstlK
RTKTYDWSLKSCGWEdvRQDLSDDSSALLDDSYRRCMPAREYYTKNALLEFYSQDddKRLQIQRLSGARLPVDHCYINLNVVDSDQG-------------
-------------------DEVPLEslfdcreqggrkirp
>XP_025505509.1
mtvKEFSCREVTKRPTTTRDLIERFKAVGPETEQGKALHGLATRMLDIFKDEKKPSYSNEAAQLATILSDTEPAGLLEAFINAVSRGASDNELVDTRLLI
DLCYVLRNSKEMQ-MA-------------------------PSRN--NTNCLATLLDAMVDIKISDVSRETTHEPLLSKLKSLRNHSEPRLAQAACYAHE
ALRGVPDDEGQWQALCRYSWMVLEPTAKIAGAISTMDPTKAIDATSDIFKLLETLKGIIGAGRDVYTASESLQDlFLQTLGYLPKEKLWYGALRYTGLLI
EDRALNTLKDLLPRLDCLSNESFWCGLYAQLEQSWKKHEE-MRDGIETFiewtLYDFpVRKscprqaGKESPRFQSWIALVANTLgKL-HWKKDQPP--p
Sw--RrriFKKTEYMPTLEIFCKLEQSDDLSHGGLLDKAWSKCEKAQAFFAQVAAAEHYTRGKRLEITRVSGALLPMERCYINLAIIESLAKDGKS---l
-DPMAQ-------------------------
>RAK75053.1
mmitvPEFSCREVTKRPTTTRDLIERFKAVGPQTEHGKALHGLATRMLDIFKDEKKPSYSNEAAQLSTILSDTESAGLLEAFINAVSRGASDNELVDTRL
LMDLCYVLRNSKESI-SKQHLLKPLLANLHTRIKSADGA--LEKQYQ--LICTLATLLDAMVDIKISDVSRETTHEPLLSKLKSLRNHLEPRLAQAACYA
HEALRGVPDDEGQWQALCRYSWMFLEPTAKIAGAISTMDPTKAIDATSDIFKLLETLKSVIEAGRDVYTASESLRDlFLQTLGYLPREKLWYGALRYSGL
LIEDRALKTLKDLLPRLDCLSNESFWCGLYAQLEQSWKKHEE-MRDGIETFiewtLYDFpVQKscprqtGKEFPRFQSWIALVANTLgKL-DWKKDQPP-
-sSw--RrriFKKTEYMPTLEIFCKLEQPDGLSHAGLLDKAWSKCEKAQAFFAQVAAAEHYTKGKRLEITRVSGALLPMERCYINLAIIESVAKDGKS--
-l-DPMAQRQAELSLFKQLKVA-----------
>XP_025439297.1
mmiivPEFSCREVTKRPTTTRDLIERFKAVGPQTEHGKALHGLATRMLDIFKDEKKPSYSNEAAQLSTILSDTESAGLLEAFINAVSRGASDNELVDTRL
LVDLCYVLRSSKESI-SKRHLLKPLLTNLHTRIKSADDA--LEKQYQ--LICTLATLLDAMVDIKISDVSRETTHEPLLSKLKSLRNHPESRLAQAACYA
HEALRGVPDDEGQWQAICRYSWMVLEPTAKIAGAISTIDPTKATDATSDIFTPLGTLKSVIGAGRDVYTASESLRDlFLQTLGYLPRERLWYGALRYSGL
LIEDRALKTLKDLLPRLDCLSNEYFWCGLYAQLEQSWKKHEE-MRDGIETFiewtLYDFpVQKscprqaGKEFPRFQSWIALVANTLgKL-DWKKDQPP-
-sSw--RrriFKKTEYMPTLEIFCKLEQPDGLSHAGLLDEAWSKCEKAQAFFAQVAAAEHYTKGKRLEITRVSGALLPMERCYINLAIIESLAKDGKS--
-l-DPMAQRQAELSLFKQLKIA-----------
>KLU87432.1
--MAQDQYPSRPTATDDLVQRLLS-GTDPKESAALQALANHMIKVFRDEGRPSHVPEAAALAPVTTVSSYQSLARAFGNAVIKGTADGSIPEPQLLEAFV
SVLRCAGGDK-EAKPELGRVMKSLQTRLKDAVGQADPGSQYR--LLCTLSSVLDALIDTRVSGLSREELHEPLLKQLETLSDDRELRLAQAACYAHQALL
GIPNDESPYKALWRTMLPAIEGAAKVAGAVPAMDPAKLFDGLTQLASVPDLISSMVDVVNTLSGFVGSLGGAAEAAKFRQKQKGWYVALRFTDMLLSARA
FSSLEHIVRAVPCRSEKEFLCGLYAQLERAWVAENPETKQRIVVIFDHVlAPMgcESHHRRVHEWVKLAADTLGKPEWKTKVPRESr-FRWPRRQEYDSS
---IPCQEPSKDVLSTDLLEKAWECCSEALVFYADVKVREHYLENdeRLLKVERLSGDRLPMGQCYINLAVVEQAGRQA-------GSKPRWSPFSLAAR
LKVVAPVQDKQVPLHslfdarkrqdgttatp
>XP_025548264.1
--MARLHCPSRPIDTDDLIRRLKNPERDAKEYKALQTLVQEMIEAFQNEKRATYLVEAAQLASVTEEEQYKLLMLAFSNAIIHNTSDNNVLDTALLQAFV
LALQS-KGVLSAESHNLGATLNSLYKRLDFAPKAAEIEKVYH--LICTLGVVLDAMVDIQVTGLDREWLHKSLLDLLRKLRENPEPRLAQAASYAYEALR
GVPDNDGPWQALGRNAGAVISVLATVGGGVSKLDPASLIDAAPAVMELLSAFKTLVENGKQLRQESQSLKNaFTDTINGMQKPRQWYGALRYCRLLSEAG
AFELLKQILPELPVD-KEPFWCGLYSQLEQTWVANDG-LKSKIEEFvewmH----CQeslktaFKALPQIAQWRNFLAETMkRP-DWKLSLSMSYrRh--
FyefWKKRQCKPKLNLFCHQSNIPQSFTRELYPAAWQRCHQAHDYYADSRLVQYYTEQDRLQIRRISGDFLSLENCYINLSTVERSTELGKC--------
CEGLETSLSARLKVETPDPIKELKLPdlfkqrggqdgterrs
