# Supplementary material for: Exploring a diverse world of effector domains and amyloid signaling motifs in fungal NLR proteins
Source: PLoS Comput Biol. 2022 Dec 21;18(12):e1010787. doi: 10.1371/journal.pcbi.1010787 (PMC9815663; doi:10.1371/journal.pcbi.1010787)
Supplement: S4 Data — Full AlphaFold2/ColabFold outputs. (GZ) [file pcbi.1010787.s011.tar.gz › KEY84097_1_509/rank_3_model_2_ptm_seed_0_unrelaxed.pdb]

MODEL     1
ATOM      1  N   MET A   1      43.459 -10.041 -21.858  1.00 37.25           N  
ATOM      2  CA  MET A   1      42.223  -9.383 -21.443  1.00 37.25           C  
ATOM      3  C   MET A   1      41.046  -9.852 -22.291  1.00 37.25           C  
ATOM      4  CB  MET A   1      42.365  -7.863 -21.539  1.00 37.25           C  
ATOM      5  O   MET A   1      40.999  -9.591 -23.494  1.00 37.25           O  
ATOM      6  CG  MET A   1      42.656  -7.188 -20.209  1.00 37.25           C  
ATOM      7  SD  MET A   1      42.263  -5.396 -20.228  1.00 37.25           S  
ATOM      8  CE  MET A   1      42.547  -4.988 -18.483  1.00 37.25           C  
ATOM      9  N   MET A   2      40.730 -11.203 -22.287  1.00 32.73           N  
ATOM     10  CA  MET A   2      39.650 -12.029 -22.820  1.00 32.73           C  
ATOM     11  C   MET A   2      38.326 -11.272 -22.803  1.00 32.73           C  
ATOM     12  CB  MET A   2      39.521 -13.327 -22.022  1.00 32.73           C  
ATOM     13  O   MET A   2      37.910 -10.765 -21.759  1.00 32.73           O  
ATOM     14  CG  MET A   2      40.466 -14.426 -22.481  1.00 32.73           C  
ATOM     15  SD  MET A   2      39.783 -16.105 -22.197  1.00 32.73           S  
ATOM     16  CE  MET A   2      40.098 -16.857 -23.818  1.00 32.73           C  
ATOM     17  N   ALA A   3      37.999 -10.297 -23.722  1.00 42.58           N  
ATOM     18  CA  ALA A   3      36.761  -9.638 -24.131  1.00 42.58           C  
ATOM     19  C   ALA A   3      35.541 -10.452 -23.710  1.00 42.58           C  
ATOM     20  CB  ALA A   3      36.752  -9.415 -25.642  1.00 42.58           C  
ATOM     21  O   ALA A   3      35.448 -11.644 -24.013  1.00 42.58           O  
ATOM     22  N   LYS A   4      35.215 -10.530 -22.430  1.00 46.25           N  
ATOM     23  CA  LYS A   4      33.937 -11.003 -21.906  1.00 46.25           C  
ATOM     24  C   LYS A   4      32.847 -10.937 -22.972  1.00 46.25           C  
ATOM     25  CB  LYS A   4      33.523 -10.184 -20.682  1.00 46.25           C  
ATOM     26  O   LYS A   4      32.629  -9.887 -23.580  1.00 46.25           O  
ATOM     27  CG  LYS A   4      33.089 -11.027 -19.492  1.00 46.25           C  
ATOM     28  CD  LYS A   4      32.714 -10.157 -18.299  1.00 46.25           C  
ATOM     29  CE  LYS A   4      32.274 -10.999 -17.108  1.00 46.25           C  
ATOM     30  NZ  LYS A   4      31.949 -10.153 -15.921  1.00 46.25           N  
ATOM     31  N   THR A   5      32.734 -11.802 -23.913  1.00 51.05           N  
ATOM     32  CA  THR A   5      31.620 -11.980 -24.838  1.00 51.05           C  
ATOM     33  C   THR A   5      30.295 -11.647 -24.159  1.00 51.05           C  
ATOM     34  CB  THR A   5      31.573 -13.418 -25.386  1.00 51.05           C  
ATOM     35  O   THR A   5      29.962 -12.223 -23.121  1.00 51.05           O  
ATOM     36  CG2 THR A   5      31.169 -13.433 -26.857  1.00 51.05           C  
ATOM     37  OG1 THR A   5      32.868 -14.017 -25.251  1.00 51.05           O  
ATOM     38  N   LEU A   6      29.966 -10.393 -24.049  1.00 54.10           N  
ATOM     39  CA  LEU A   6      28.712  -9.865 -23.523  1.00 54.10           C  
ATOM     40  C   LEU A   6      27.517 -10.577 -24.149  1.00 54.10           C  
ATOM     41  CB  LEU A   6      28.615  -8.359 -23.779  1.00 54.10           C  
ATOM     42  O   LEU A   6      27.350 -10.561 -25.370  1.00 54.10           O  
ATOM     43  CG  LEU A   6      29.289  -7.451 -22.748  1.00 54.10           C  
ATOM     44  CD1 LEU A   6      29.893  -6.229 -23.433  1.00 54.10           C  
ATOM     45  CD2 LEU A   6      28.293  -7.031 -21.673  1.00 54.10           C  
ATOM     46  N   ARG A   7      27.176 -11.798 -23.866  1.00 62.00           N  
ATOM     47  CA  ARG A   7      25.919 -12.437 -24.243  1.00 62.00           C  
ATOM     48  C   ARG A   7      24.725 -11.581 -23.833  1.00 62.00           C  
ATOM     49  CB  ARG A   7      25.810 -13.826 -23.609  1.00 62.00           C  
ATOM     50  O   ARG A   7      24.588 -11.217 -22.663  1.00 62.00           O  
ATOM     51  CG  ARG A   7      26.429 -14.934 -24.445  1.00 62.00           C  
ATOM     52  CD  ARG A   7      26.044 -16.313 -23.928  1.00 62.00           C  
ATOM     53  NE  ARG A   7      26.706 -17.375 -24.679  1.00 62.00           N  
ATOM     54  NH1 ARG A   7      25.695 -19.104 -23.528  1.00 62.00           N  
ATOM     55  NH2 ARG A   7      27.180 -19.558 -25.214  1.00 62.00           N  
ATOM     56  CZ  ARG A   7      26.525 -18.677 -24.472  1.00 62.00           C  
ATOM     57  N   TYR A   8      24.319 -10.781 -24.804  1.00 65.54           N  
ATOM     58  CA  TYR A   8      23.156  -9.935 -24.561  1.00 65.54           C  
ATOM     59  C   TYR A   8      21.886 -10.770 -24.459  1.00 65.54           C  
ATOM     60  CB  TYR A   8      23.008  -8.892 -25.673  1.00 65.54           C  
ATOM     61  O   TYR A   8      21.658 -11.668 -25.274  1.00 65.54           O  
ATOM     62  CG  TYR A   8      24.124  -7.877 -25.706  1.00 65.54           C  
ATOM     63  CD1 TYR A   8      24.155  -6.817 -24.803  1.00 65.54           C  
ATOM     64  CD2 TYR A   8      25.150  -7.976 -26.640  1.00 65.54           C  
ATOM     65  CE1 TYR A   8      25.181  -5.878 -24.832  1.00 65.54           C  
ATOM     66  CE2 TYR A   8      26.181  -7.043 -26.678  1.00 65.54           C  
ATOM     67  OH  TYR A   8      27.206  -5.073 -25.803  1.00 65.54           O  
ATOM     68  CZ  TYR A   8      26.188  -5.999 -25.771  1.00 65.54           C  
ATOM     69  N   PRO A   9      21.185 -10.695 -23.324  1.00 73.15           N  
ATOM     70  CA  PRO A   9      19.963 -11.457 -23.058  1.00 73.15           C  
ATOM     71  C   PRO A   9      18.830 -11.109 -24.021  1.00 73.15           C  
ATOM     72  CB  PRO A   9      19.602 -11.056 -21.625  1.00 73.15           C  
ATOM     73  O   PRO A   9      18.854 -10.049 -24.652  1.00 73.15           O  
ATOM     74  CG  PRO A   9      20.385  -9.809 -21.369  1.00 73.15           C  
ATOM     75  CD  PRO A   9      21.462  -9.699 -22.409  1.00 73.15           C  
ATOM     76  N   SER A  10      18.011 -12.106 -24.469  1.00 87.41           N  
ATOM     77  CA  SER A  10      16.777 -11.914 -25.224  1.00 87.41           C  
ATOM     78  C   SER A  10      15.861 -10.906 -24.538  1.00 87.41           C  
ATOM     79  CB  SER A  10      16.043 -13.244 -25.400  1.00 87.41           C  
ATOM     80  O   SER A  10      16.057 -10.577 -23.366  1.00 87.41           O  
ATOM     81  OG  SER A  10      15.656 -13.775 -24.144  1.00 87.41           O  
ATOM     82  N   ARG A  11      14.987 -10.323 -25.439  1.00 91.94           N  
ATOM     83  CA  ARG A  11      14.037  -9.359 -24.892  1.00 91.94           C  
ATOM     84  C   ARG A  11      13.216  -9.978 -23.766  1.00 91.94           C  
ATOM     85  CB  ARG A  11      13.108  -8.836 -25.990  1.00 91.94           C  
ATOM     86  O   ARG A  11      12.925 -11.176 -23.788  1.00 91.94           O  
ATOM     87  CG  ARG A  11      12.118  -9.869 -26.503  1.00 91.94           C  
ATOM     88  CD  ARG A  11      11.114  -9.257 -27.470  1.00 91.94           C  
ATOM     89  NE  ARG A  11      10.140 -10.242 -27.932  1.00 91.94           N  
ATOM     90  NH1 ARG A  11       8.886  -8.735 -29.154  1.00 91.94           N  
ATOM     91  NH2 ARG A  11       8.280 -10.945 -29.081  1.00 91.94           N  
ATOM     92  CZ  ARG A  11       9.104  -9.972 -28.721  1.00 91.94           C  
ATOM     93  N   PRO A  12      12.801  -9.003 -22.809  1.00 92.99           N  
ATOM     94  CA  PRO A  12      11.966  -9.528 -21.726  1.00 92.99           C  
ATOM     95  C   PRO A  12      10.582  -9.961 -22.205  1.00 92.99           C  
ATOM     96  CB  PRO A  12      11.864  -8.349 -20.756  1.00 92.99           C  
ATOM     97  O   PRO A  12       9.945  -9.251 -22.988  1.00 92.99           O  
ATOM     98  CG  PRO A  12      12.140  -7.141 -21.593  1.00 92.99           C  
ATOM     99  CD  PRO A  12      13.022  -7.546 -22.738  1.00 92.99           C  
ATOM    100  N   THR A  13      10.079 -11.128 -21.794  1.00 92.45           N  
ATOM    101  CA  THR A  13       8.774 -11.636 -22.201  1.00 92.45           C  
ATOM    102  C   THR A  13       7.776 -11.545 -21.050  1.00 92.45           C  
ATOM    103  CB  THR A  13       8.869 -13.094 -22.688  1.00 92.45           C  
ATOM    104  O   THR A  13       6.566 -11.648 -21.261  1.00 92.45           O  
ATOM    105  CG2 THR A  13       9.684 -13.192 -23.973  1.00 92.45           C  
ATOM    106  OG1 THR A  13       9.495 -13.890 -21.675  1.00 92.45           O  
ATOM    107  N   ARG A  14       8.373 -11.224 -19.933  1.00 92.44           N  
ATOM    108  CA  ARG A  14       7.553 -11.051 -18.738  1.00 92.44           C  
ATOM    109  C   ARG A  14       7.972  -9.808 -17.961  1.00 92.44           C  
ATOM    110  CB  ARG A  14       7.644 -12.286 -17.840  1.00 92.44           C  
ATOM    111  O   ARG A  14       9.138  -9.411 -17.997  1.00 92.44           O  
ATOM    112  CG  ARG A  14       7.145 -13.564 -18.496  1.00 92.44           C  
ATOM    113  CD  ARG A  14       7.212 -14.750 -17.545  1.00 92.44           C  
ATOM    114  NE  ARG A  14       6.621 -15.948 -18.134  1.00 92.44           N  
ATOM    115  NH1 ARG A  14       6.969 -17.283 -16.281  1.00 92.44           N  
ATOM    116  NH2 ARG A  14       5.963 -18.149 -18.151  1.00 92.44           N  
ATOM    117  CZ  ARG A  14       6.519 -17.124 -17.521  1.00 92.44           C  
ATOM    118  N   THR A  15       6.930  -9.225 -17.192  1.00 93.65           N  
ATOM    119  CA  THR A  15       7.197  -8.004 -16.440  1.00 93.65           C  
ATOM    120  C   THR A  15       8.213  -8.263 -15.331  1.00 93.65           C  
ATOM    121  CB  THR A  15       5.905  -7.428 -15.831  1.00 93.65           C  
ATOM    122  O   THR A  15       9.082  -7.428 -15.071  1.00 93.65           O  
ATOM    123  CG2 THR A  15       6.185  -6.140 -15.063  1.00 93.65           C  
ATOM    124  OG1 THR A  15       4.971  -7.151 -16.882  1.00 93.65           O  
ATOM    125  N   GLU A  16       8.213  -9.448 -14.768  1.00 92.05           N  
ATOM    126  CA  GLU A  16       9.153  -9.789 -13.704  1.00 92.05           C  
ATOM    127  C   GLU A  16      10.590  -9.790 -14.217  1.00 92.05           C  
ATOM    128  CB  GLU A  16       8.809 -11.153 -13.100  1.00 92.05           C  
ATOM    129  O   GLU A  16      11.505  -9.349 -13.518  1.00 92.05           O  
ATOM    130  CG  GLU A  16       7.471 -11.185 -12.376  1.00 92.05           C  
ATOM    131  CD  GLU A  16       6.297 -11.476 -13.297  1.00 92.05           C  
ATOM    132  OE1 GLU A  16       5.134 -11.410 -12.838  1.00 92.05           O  
ATOM    133  OE2 GLU A  16       6.542 -11.773 -14.488  1.00 92.05           O  
ATOM    134  N   ASP A  17      10.685 -10.344 -15.431  1.00 92.02           N  
ATOM    135  CA  ASP A  17      11.994 -10.376 -16.076  1.00 92.02           C  
ATOM    136  C   ASP A  17      12.518  -8.964 -16.327  1.00 92.02           C  
ATOM    137  CB  ASP A  17      11.925 -11.153 -17.392  1.00 92.02           C  
ATOM    138  O   ASP A  17      13.690  -8.678 -16.077  1.00 92.02           O  
ATOM    139  CG  ASP A  17      13.283 -11.335 -18.046  1.00 92.02           C  
ATOM    140  OD1 ASP A  17      14.313 -11.278 -17.339  1.00 92.02           O  
ATOM    141  OD2 ASP A  17      13.325 -11.534 -19.279  1.00 92.02           O  
ATOM    142  N   LEU A  18      11.634  -8.133 -16.798  1.00 94.67           N  
ATOM    143  CA  LEU A  18      11.991  -6.736 -17.019  1.00 94.67           C  
ATOM    144  C   LEU A  18      12.460  -6.083 -15.723  1.00 94.67           C  
ATOM    145  CB  LEU A  18      10.801  -5.962 -17.592  1.00 94.67           C  
ATOM    146  O   LEU A  18      13.533  -5.477 -15.681  1.00 94.67           O  
ATOM    147  CG  LEU A  18      11.019  -4.469 -17.842  1.00 94.67           C  
ATOM    148  CD1 LEU A  18      10.217  -4.012 -19.055  1.00 94.67           C  
ATOM    149  CD2 LEU A  18      10.638  -3.659 -16.607  1.00 94.67           C  
ATOM    150  N   ILE A  19      11.708  -6.264 -14.616  1.00 93.60           N  
ATOM    151  CA  ILE A  19      11.996  -5.642 -13.329  1.00 93.60           C  
ATOM    152  C   ILE A  19      13.318  -6.173 -12.782  1.00 93.60           C  
ATOM    153  CB  ILE A  19      10.857  -5.891 -12.314  1.00 93.60           C  
ATOM    154  O   ILE A  19      14.156  -5.403 -12.307  1.00 93.60           O  
ATOM    155  CG1 ILE A  19       9.584  -5.156 -12.749  1.00 93.60           C  
ATOM    156  CG2 ILE A  19      11.284  -5.461 -10.907  1.00 93.60           C  
ATOM    157  CD1 ILE A  19       8.362  -5.480 -11.901  1.00 93.60           C  
ATOM    158  N   GLN A  20      13.465  -7.476 -12.842  1.00 92.55           N  
ATOM    159  CA  GLN A  20      14.686  -8.114 -12.362  1.00 92.55           C  
ATOM    160  C   GLN A  20      15.918  -7.536 -13.052  1.00 92.55           C  
ATOM    161  CB  GLN A  20      14.623  -9.626 -12.579  1.00 92.55           C  
ATOM    162  O   GLN A  20      16.910  -7.214 -12.396  1.00 92.55           O  
ATOM    163  CG  GLN A  20      15.836 -10.376 -12.044  1.00 92.55           C  
ATOM    164  CD  GLN A  20      15.787 -11.862 -12.344  1.00 92.55           C  
ATOM    165  NE2 GLN A  20      16.830 -12.582 -11.944  1.00 92.55           N  
ATOM    166  OE1 GLN A  20      14.820 -12.359 -12.930  1.00 92.55           O  
ATOM    167  N   ARG A  21      15.837  -7.396 -14.297  1.00 93.12           N  
ATOM    168  CA  ARG A  21      16.974  -6.917 -15.076  1.00 93.12           C  
ATOM    169  C   ARG A  21      17.229  -5.436 -14.819  1.00 93.12           C  
ATOM    170  CB  ARG A  21      16.742  -7.158 -16.569  1.00 93.12           C  
ATOM    171  O   ARG A  21      18.380  -5.003 -14.738  1.00 93.12           O  
ATOM    172  CG  ARG A  21      16.724  -8.627 -16.961  1.00 93.12           C  
ATOM    173  CD  ARG A  21      16.525  -8.808 -18.459  1.00 93.12           C  
ATOM    174  NE  ARG A  21      16.250 -10.201 -18.802  1.00 93.12           N  
ATOM    175  NH1 ARG A  21      16.391  -9.883 -21.086  1.00 93.12           N  
ATOM    176  NH2 ARG A  21      15.935 -11.964 -20.239  1.00 93.12           N  
ATOM    177  CZ  ARG A  21      16.193 -10.679 -20.041  1.00 93.12           C  
ATOM    178  N   LEU A  22      16.186  -4.638 -14.623  1.00 93.88           N  
ATOM    179  CA  LEU A  22      16.304  -3.212 -14.338  1.00 93.88           C  
ATOM    180  C   LEU A  22      16.950  -2.982 -12.976  1.00 93.88           C  
ATOM    181  CB  LEU A  22      14.929  -2.540 -14.384  1.00 93.88           C  
ATOM    182  O   LEU A  22      17.703  -2.023 -12.795  1.00 93.88           O  
ATOM    183  CG  LEU A  22      14.435  -2.101 -15.764  1.00 93.88           C  
ATOM    184  CD1 LEU A  22      12.978  -1.656 -15.688  1.00 93.88           C  
ATOM    185  CD2 LEU A  22      15.313  -0.984 -16.316  1.00 93.88           C  
ATOM    186  N   THR A  23      16.702  -3.907 -12.061  1.00 92.08           N  
ATOM    187  CA  THR A  23      17.180  -3.697 -10.699  1.00 92.08           C  
ATOM    188  C   THR A  23      18.527  -4.382 -10.486  1.00 92.08           C  
ATOM    189  CB  THR A  23      16.167  -4.220  -9.664  1.00 92.08           C  
ATOM    190  O   THR A  23      19.178  -4.179  -9.459  1.00 92.08           O  
ATOM    191  CG2 THR A  23      14.860  -3.437  -9.730  1.00 92.08           C  
ATOM    192  OG1 THR A  23      15.896  -5.602  -9.926  1.00 92.08           O  
ATOM    193  N   SER A  24      18.935  -5.115 -11.526  1.00 93.12           N  
ATOM    194  CA  SER A  24      20.193  -5.848 -11.424  1.00 93.12           C  
ATOM    195  C   SER A  24      21.389  -4.921 -11.610  1.00 93.12           C  
ATOM    196  CB  SER A  24      20.243  -6.973 -12.458  1.00 93.12           C  
ATOM    197  O   SER A  24      21.390  -4.071 -12.503  1.00 93.12           O  
ATOM    198  OG  SER A  24      21.516  -7.597 -12.461  1.00 93.12           O  
ATOM    199  N   SER A  25      22.450  -5.091 -10.752  1.00 90.50           N  
ATOM    200  CA  SER A  25      23.660  -4.281 -10.837  1.00 90.50           C  
ATOM    201  C   SER A  25      24.513  -4.685 -12.034  1.00 90.50           C  
ATOM    202  CB  SER A  25      24.480  -4.405  -9.551  1.00 90.50           C  
ATOM    203  O   SER A  25      25.335  -3.900 -12.512  1.00 90.50           O  
ATOM    204  OG  SER A  25      24.811  -5.759  -9.295  1.00 90.50           O  
ATOM    205  N   ASP A  26      24.193  -5.780 -12.609  1.00 89.57           N  
ATOM    206  CA  ASP A  26      25.000  -6.325 -13.696  1.00 89.57           C  
ATOM    207  C   ASP A  26      24.398  -5.978 -15.056  1.00 89.57           C  
ATOM    208  CB  ASP A  26      25.136  -7.843 -13.554  1.00 89.57           C  
ATOM    209  O   ASP A  26      24.871  -6.453 -16.090  1.00 89.57           O  
ATOM    210  CG  ASP A  26      25.920  -8.255 -12.320  1.00 89.57           C  
ATOM    211  OD1 ASP A  26      26.838  -7.515 -11.905  1.00 89.57           O  
ATOM    212  OD2 ASP A  26      25.618  -9.330 -11.759  1.00 89.57           O  
ATOM    213  N   CYS A  27      23.359  -5.135 -15.009  1.00 90.18           N  
ATOM    214  CA  CYS A  27      22.693  -4.810 -16.265  1.00 90.18           C  
ATOM    215  C   CYS A  27      23.531  -3.845 -17.094  1.00 90.18           C  
ATOM    216  CB  CYS A  27      21.315  -4.204 -16.000  1.00 90.18           C  
ATOM    217  O   CYS A  27      24.001  -2.827 -16.583  1.00 90.18           O  
ATOM    218  SG  CYS A  27      20.359  -3.886 -17.499  1.00 90.18           S  
ATOM    219  N   ASP A  28      23.741  -4.272 -18.340  1.00 90.44           N  
ATOM    220  CA  ASP A  28      24.441  -3.417 -19.293  1.00 90.44           C  
ATOM    221  C   ASP A  28      23.765  -2.052 -19.407  1.00 90.44           C  
ATOM    222  CB  ASP A  28      24.508  -4.087 -20.667  1.00 90.44           C  
ATOM    223  O   ASP A  28      22.536  -1.965 -19.457  1.00 90.44           O  
ATOM    224  CG  ASP A  28      25.166  -3.214 -21.721  1.00 90.44           C  
ATOM    225  OD1 ASP A  28      24.450  -2.505 -22.460  1.00 90.44           O  
ATOM    226  OD2 ASP A  28      26.413  -3.238 -21.816  1.00 90.44           O  
ATOM    227  N   PRO A  29      24.543  -0.953 -19.438  1.00 93.14           N  
ATOM    228  CA  PRO A  29      23.979   0.398 -19.453  1.00 93.14           C  
ATOM    229  C   PRO A  29      23.056   0.639 -20.646  1.00 93.14           C  
ATOM    230  CB  PRO A  29      25.216   1.296 -19.530  1.00 93.14           C  
ATOM    231  O   PRO A  29      22.024   1.302 -20.509  1.00 93.14           O  
ATOM    232  CG  PRO A  29      26.313   0.488 -18.915  1.00 93.14           C  
ATOM    233  CD  PRO A  29      26.062  -0.962 -19.212  1.00 93.14           C  
ATOM    234  N   GLU A  30      23.439   0.132 -21.798  1.00 91.76           N  
ATOM    235  CA  GLU A  30      22.612   0.323 -22.986  1.00 91.76           C  
ATOM    236  C   GLU A  30      21.301  -0.449 -22.875  1.00 91.76           C  
ATOM    237  CB  GLU A  30      23.371  -0.107 -24.244  1.00 91.76           C  
ATOM    238  O   GLU A  30      20.246   0.047 -23.276  1.00 91.76           O  
ATOM    239  CG  GLU A  30      24.555   0.786 -24.584  1.00 91.76           C  
ATOM    240  CD  GLU A  30      24.166   2.239 -24.806  1.00 91.76           C  
ATOM    241  OE1 GLU A  30      24.855   3.140 -24.276  1.00 91.76           O  
ATOM    242  OE2 GLU A  30      23.163   2.479 -25.515  1.00 91.76           O  
ATOM    243  N   GLU A  31      21.435  -1.653 -22.373  1.00 94.11           N  
ATOM    244  CA  GLU A  31      20.213  -2.417 -22.135  1.00 94.11           C  
ATOM    245  C   GLU A  31      19.332  -1.736 -21.091  1.00 94.11           C  
ATOM    246  CB  GLU A  31      20.549  -3.843 -21.691  1.00 94.11           C  
ATOM    247  O   GLU A  31      18.111  -1.673 -21.249  1.00 94.11           O  
ATOM    248  CG  GLU A  31      19.326  -4.723 -21.477  1.00 94.11           C  
ATOM    249  CD  GLU A  31      19.672  -6.120 -20.985  1.00 94.11           C  
ATOM    250  OE1 GLU A  31      18.794  -7.012 -21.025  1.00 94.11           O  
ATOM    251  OE2 GLU A  31      20.829  -6.324 -20.557  1.00 94.11           O  
ATOM    252  N   ARG A  32      19.956  -1.256 -20.107  1.00 95.45           N  
ATOM    253  CA  ARG A  32      19.215  -0.566 -19.056  1.00 95.45           C  
ATOM    254  C   ARG A  32      18.407   0.595 -19.627  1.00 95.45           C  
ATOM    255  CB  ARG A  32      20.167  -0.057 -17.971  1.00 95.45           C  
ATOM    256  O   ARG A  32      17.238   0.775 -19.279  1.00 95.45           O  
ATOM    257  CG  ARG A  32      19.466   0.628 -16.808  1.00 95.45           C  
ATOM    258  CD  ARG A  32      20.435   0.954 -15.680  1.00 95.45           C  
ATOM    259  NE  ARG A  32      20.940  -0.255 -15.036  1.00 95.45           N  
ATOM    260  NH1 ARG A  32      22.501   0.843 -13.734  1.00 95.45           N  
ATOM    261  NH2 ARG A  32      22.293  -1.437 -13.605  1.00 95.45           N  
ATOM    262  CZ  ARG A  32      21.910  -0.280 -14.127  1.00 95.45           C  
ATOM    263  N   LYS A  33      19.004   1.376 -20.488  1.00 96.15           N  
ATOM    264  CA  LYS A  33      18.312   2.490 -21.130  1.00 96.15           C  
ATOM    265  C   LYS A  33      17.103   2.003 -21.923  1.00 96.15           C  
ATOM    266  CB  LYS A  33      19.266   3.257 -22.046  1.00 96.15           C  
ATOM    267  O   LYS A  33      16.035   2.617 -21.876  1.00 96.15           O  
ATOM    268  CG  LYS A  33      20.283   4.113 -21.305  1.00 96.15           C  
ATOM    269  CD  LYS A  33      21.164   4.896 -22.270  1.00 96.15           C  
ATOM    270  CE  LYS A  33      22.241   5.680 -21.533  1.00 96.15           C  
ATOM    271  NZ  LYS A  33      23.152   6.393 -22.479  1.00 96.15           N  
ATOM    272  N   ALA A  34      17.299   0.933 -22.635  1.00 96.18           N  
ATOM    273  CA  ALA A  34      16.207   0.351 -23.411  1.00 96.18           C  
ATOM    274  C   ALA A  34      15.090  -0.146 -22.498  1.00 96.18           C  
ATOM    275  CB  ALA A  34      16.724  -0.790 -24.284  1.00 96.18           C  
ATOM    276  O   ALA A  34      13.909   0.086 -22.768  1.00 96.18           O  
ATOM    277  N   LEU A  35      15.461  -0.783 -21.457  1.00 97.00           N  
ATOM    278  CA  LEU A  35      14.483  -1.309 -20.510  1.00 97.00           C  
ATOM    279  C   LEU A  35      13.743  -0.176 -19.807  1.00 97.00           C  
ATOM    280  CB  LEU A  35      15.167  -2.207 -19.476  1.00 97.00           C  
ATOM    281  O   LEU A  35      12.532  -0.259 -19.592  1.00 97.00           O  
ATOM    282  CG  LEU A  35      15.752  -3.519 -19.999  1.00 97.00           C  
ATOM    283  CD1 LEU A  35      16.490  -4.252 -18.884  1.00 97.00           C  
ATOM    284  CD2 LEU A  35      14.654  -4.398 -20.589  1.00 97.00           C  
ATOM    285  N   GLU A  36      14.452   0.877 -19.432  1.00 97.60           N  
ATOM    286  CA  GLU A  36      13.819   2.046 -18.830  1.00 97.60           C  
ATOM    287  C   GLU A  36      12.809   2.679 -19.784  1.00 97.60           C  
ATOM    288  CB  GLU A  36      14.873   3.078 -18.421  1.00 97.60           C  
ATOM    289  O   GLU A  36      11.722   3.084 -19.365  1.00 97.60           O  
ATOM    290  CG  GLU A  36      15.665   2.690 -17.181  1.00 97.60           C  
ATOM    291  CD  GLU A  36      16.818   3.635 -16.885  1.00 97.60           C  
ATOM    292  OE1 GLU A  36      17.431   3.524 -15.799  1.00 97.60           O  
ATOM    293  OE2 GLU A  36      17.111   4.494 -17.747  1.00 97.60           O  
ATOM    294  N   ALA A  37      13.223   2.756 -21.057  1.00 97.64           N  
ATOM    295  CA  ALA A  37      12.305   3.279 -22.066  1.00 97.64           C  
ATOM    296  C   ALA A  37      11.054   2.412 -22.171  1.00 97.64           C  
ATOM    297  CB  ALA A  37      13.000   3.371 -23.422  1.00 97.64           C  
ATOM    298  O   ALA A  37       9.942   2.929 -22.305  1.00 97.64           O  
ATOM    299  N   LEU A  38      11.263   1.140 -22.166  1.00 98.02           N  
ATOM    300  CA  LEU A  38      10.141   0.208 -22.222  1.00 98.02           C  
ATOM    301  C   LEU A  38       9.234   0.377 -21.008  1.00 98.02           C  
ATOM    302  CB  LEU A  38      10.647  -1.235 -22.299  1.00 98.02           C  
ATOM    303  O   LEU A  38       8.008   0.400 -21.142  1.00 98.02           O  
ATOM    304  CG  LEU A  38       9.578  -2.322 -22.420  1.00 98.02           C  
ATOM    305  CD1 LEU A  38       8.663  -2.037 -23.606  1.00 98.02           C  
ATOM    306  CD2 LEU A  38      10.225  -3.696 -22.556  1.00 98.02           C  
ATOM    307  N   ALA A  39       9.764   0.458 -19.799  1.00 97.85           N  
ATOM    308  CA  ALA A  39       8.989   0.697 -18.584  1.00 97.85           C  
ATOM    309  C   ALA A  39       8.177   1.984 -18.696  1.00 97.85           C  
ATOM    310  CB  ALA A  39       9.911   0.757 -17.368  1.00 97.85           C  
ATOM    311  O   ALA A  39       7.000   2.016 -18.329  1.00 97.85           O  
ATOM    312  N   LYS A  40       8.806   3.016 -19.210  1.00 98.04           N  
ATOM    313  CA  LYS A  40       8.121   4.287 -19.427  1.00 98.04           C  
ATOM    314  C   LYS A  40       6.942   4.119 -20.382  1.00 98.04           C  
ATOM    315  CB  LYS A  40       9.092   5.334 -19.974  1.00 98.04           C  
ATOM    316  O   LYS A  40       5.870   4.687 -20.159  1.00 98.04           O  
ATOM    317  CG  LYS A  40       8.518   6.743 -20.027  1.00 98.04           C  
ATOM    318  CD  LYS A  40       9.567   7.757 -20.465  1.00 98.04           C  
ATOM    319  CE  LYS A  40       8.979   9.157 -20.577  1.00 98.04           C  
ATOM    320  NZ  LYS A  40      10.007  10.159 -20.990  1.00 98.04           N  
ATOM    321  N   SER A  41       7.160   3.427 -21.398  1.00 98.22           N  
ATOM    322  CA  SER A  41       6.100   3.152 -22.363  1.00 98.22           C  
ATOM    323  C   SER A  41       4.955   2.377 -21.720  1.00 98.22           C  
ATOM    324  CB  SER A  41       6.651   2.368 -23.555  1.00 98.22           C  
ATOM    325  O   SER A  41       3.785   2.631 -22.015  1.00 98.22           O  
ATOM    326  OG  SER A  41       5.661   2.216 -24.558  1.00 98.22           O  
ATOM    327  N   MET A  42       5.248   1.383 -20.878  1.00 98.39           N  
ATOM    328  CA  MET A  42       4.227   0.643 -20.141  1.00 98.39           C  
ATOM    329  C   MET A  42       3.372   1.586 -19.300  1.00 98.39           C  
ATOM    330  CB  MET A  42       4.871  -0.417 -19.246  1.00 98.39           C  
ATOM    331  O   MET A  42       2.147   1.458 -19.268  1.00 98.39           O  
ATOM    332  CG  MET A  42       5.458  -1.592 -20.012  1.00 98.39           C  
ATOM    333  SD  MET A  42       6.264  -2.817 -18.910  1.00 98.39           S  
ATOM    334  CE  MET A  42       4.801  -3.583 -18.158  1.00 98.39           C  
ATOM    335  N   ILE A  43       4.013   2.514 -18.623  1.00 98.04           N  
ATOM    336  CA  ILE A  43       3.313   3.484 -17.789  1.00 98.04           C  
ATOM    337  C   ILE A  43       2.407   4.353 -18.658  1.00 98.04           C  
ATOM    338  CB  ILE A  43       4.304   4.368 -16.998  1.00 98.04           C  
ATOM    339  O   ILE A  43       1.248   4.592 -18.311  1.00 98.04           O  
ATOM    340  CG1 ILE A  43       5.065   3.525 -15.968  1.00 98.04           C  
ATOM    341  CG2 ILE A  43       3.569   5.528 -16.320  1.00 98.04           C  
ATOM    342  CD1 ILE A  43       6.231   4.253 -15.313  1.00 98.04           C  
ATOM    343  N   LYS A  44       2.920   4.737 -19.771  1.00 98.01           N  
ATOM    344  CA  LYS A  44       2.145   5.557 -20.697  1.00 98.01           C  
ATOM    345  C   LYS A  44       0.922   4.801 -21.210  1.00 98.01           C  
ATOM    346  CB  LYS A  44       3.014   6.007 -21.872  1.00 98.01           C  
ATOM    347  O   LYS A  44      -0.177   5.355 -21.268  1.00 98.01           O  
ATOM    348  CG  LYS A  44       2.337   7.011 -22.794  1.00 98.01           C  
ATOM    349  CD  LYS A  44       3.284   7.496 -23.884  1.00 98.01           C  
ATOM    350  CE  LYS A  44       2.602   8.487 -24.817  1.00 98.01           C  
ATOM    351  NZ  LYS A  44       3.529   8.973 -25.883  1.00 98.01           N  
ATOM    352  N   VAL A  45       1.104   3.599 -21.584  1.00 97.99           N  
ATOM    353  CA  VAL A  45       0.003   2.772 -22.067  1.00 97.99           C  
ATOM    354  C   VAL A  45      -1.061   2.642 -20.979  1.00 97.99           C  
ATOM    355  CB  VAL A  45       0.493   1.373 -22.503  1.00 97.99           C  
ATOM    356  O   VAL A  45      -2.257   2.763 -21.255  1.00 97.99           O  
ATOM    357  CG1 VAL A  45      -0.690   0.434 -22.731  1.00 97.99           C  
ATOM    358  CG2 VAL A  45       1.347   1.477 -23.765  1.00 97.99           C  
ATOM    359  N   PHE A  46      -0.658   2.384 -19.804  1.00 97.51           N  
ATOM    360  CA  PHE A  46      -1.592   2.265 -18.690  1.00 97.51           C  
ATOM    361  C   PHE A  46      -2.322   3.582 -18.453  1.00 97.51           C  
ATOM    362  CB  PHE A  46      -0.859   1.835 -17.416  1.00 97.51           C  
ATOM    363  O   PHE A  46      -3.530   3.592 -18.209  1.00 97.51           O  
ATOM    364  CG  PHE A  46      -1.760   1.681 -16.220  1.00 97.51           C  
ATOM    365  CD1 PHE A  46      -1.551   2.438 -15.074  1.00 97.51           C  
ATOM    366  CD2 PHE A  46      -2.816   0.779 -16.243  1.00 97.51           C  
ATOM    367  CE1 PHE A  46      -2.384   2.298 -13.966  1.00 97.51           C  
ATOM    368  CE2 PHE A  46      -3.651   0.634 -15.139  1.00 97.51           C  
ATOM    369  CZ  PHE A  46      -3.433   1.393 -14.001  1.00 97.51           C  
ATOM    370  N   GLN A  47      -1.634   4.606 -18.558  1.00 96.02           N  
ATOM    371  CA  GLN A  47      -2.218   5.934 -18.400  1.00 96.02           C  
ATOM    372  C   GLN A  47      -3.303   6.186 -19.443  1.00 96.02           C  
ATOM    373  CB  GLN A  47      -1.137   7.011 -18.495  1.00 96.02           C  
ATOM    374  O   GLN A  47      -4.358   6.740 -19.128  1.00 96.02           O  
ATOM    375  CG  GLN A  47      -1.635   8.413 -18.170  1.00 96.02           C  
ATOM    376  CD  GLN A  47      -0.524   9.446 -18.172  1.00 96.02           C  
ATOM    377  NE2 GLN A  47      -0.893  10.713 -18.021  1.00 96.02           N  
ATOM    378  OE1 GLN A  47       0.656   9.107 -18.307  1.00 96.02           O  
ATOM    379  N   ASP A  48      -3.062   5.765 -20.602  1.00 95.71           N  
ATOM    380  CA  ASP A  48      -3.961   6.019 -21.724  1.00 95.71           C  
ATOM    381  C   ASP A  48      -5.141   5.049 -21.713  1.00 95.71           C  
ATOM    382  CB  ASP A  48      -3.207   5.914 -23.051  1.00 95.71           C  
ATOM    383  O   ASP A  48      -6.263   5.424 -22.058  1.00 95.71           O  
ATOM    384  CG  ASP A  48      -2.197   7.030 -23.249  1.00 95.71           C  
ATOM    385  OD1 ASP A  48      -2.283   8.062 -22.548  1.00 95.71           O  
ATOM    386  OD2 ASP A  48      -1.309   6.879 -24.116  1.00 95.71           O  
ATOM    387  N   ASN A  49      -4.755   3.891 -21.282  1.00 93.25           N  
ATOM    388  CA  ASN A  49      -5.745   2.819 -21.275  1.00 93.25           C  
ATOM    389  C   ASN A  49      -5.719   2.040 -19.964  1.00 93.25           C  
ATOM    390  CB  ASN A  49      -5.523   1.876 -22.459  1.00 93.25           C  
ATOM    391  O   ASN A  49      -4.902   1.133 -19.792  1.00 93.25           O  
ATOM    392  CG  ASN A  49      -6.672   0.907 -22.657  1.00 93.25           C  
ATOM    393  ND2 ASN A  49      -6.649   0.178 -23.767  1.00 93.25           N  
ATOM    394  OD1 ASN A  49      -7.573   0.814 -21.820  1.00 93.25           O  
ATOM    395  N   ARG A  50      -6.559   2.282 -19.055  1.00 91.48           N  
ATOM    396  CA  ARG A  50      -6.578   1.814 -17.673  1.00 91.48           C  
ATOM    397  C   ARG A  50      -7.347   0.504 -17.549  1.00 91.48           C  
ATOM    398  CB  ARG A  50      -7.194   2.872 -16.755  1.00 91.48           C  
ATOM    399  O   ARG A  50      -8.141   0.329 -16.622  1.00 91.48           O  
ATOM    400  CG  ARG A  50      -6.453   4.200 -16.761  1.00 91.48           C  
ATOM    401  CD  ARG A  50      -7.253   5.295 -16.070  1.00 91.48           C  
ATOM    402  NE  ARG A  50      -6.666   6.614 -16.292  1.00 91.48           N  
ATOM    403  NH1 ARG A  50      -8.657   7.630 -16.876  1.00 91.48           N  
ATOM    404  NH2 ARG A  50      -6.712   8.843 -16.843  1.00 91.48           N  
ATOM    405  CZ  ARG A  50      -7.346   7.692 -16.670  1.00 91.48           C  
ATOM    406  N   ARG A  51      -7.021  -0.389 -18.390  1.00 93.46           N  
ATOM    407  CA  ARG A  51      -7.665  -1.697 -18.329  1.00 93.46           C  
ATOM    408  C   ARG A  51      -7.271  -2.443 -17.058  1.00 93.46           C  
ATOM    409  CB  ARG A  51      -7.305  -2.532 -19.560  1.00 93.46           C  
ATOM    410  O   ARG A  51      -6.118  -2.380 -16.628  1.00 93.46           O  
ATOM    411  CG  ARG A  51      -7.842  -1.968 -20.865  1.00 93.46           C  
ATOM    412  CD  ARG A  51      -7.493  -2.858 -22.050  1.00 93.46           C  
ATOM    413  NE  ARG A  51      -8.072  -2.354 -23.292  1.00 93.46           N  
ATOM    414  NH1 ARG A  51      -7.404  -4.154 -24.577  1.00 93.46           N  
ATOM    415  NH2 ARG A  51      -8.577  -2.431 -25.531  1.00 93.46           N  
ATOM    416  CZ  ARG A  51      -8.016  -2.981 -24.464  1.00 93.46           C  
ATOM    417  N   LEU A  52      -8.211  -3.117 -16.489  1.00 92.22           N  
ATOM    418  CA  LEU A  52      -7.994  -3.817 -15.228  1.00 92.22           C  
ATOM    419  C   LEU A  52      -6.918  -4.887 -15.379  1.00 92.22           C  
ATOM    420  CB  LEU A  52      -9.297  -4.453 -14.736  1.00 92.22           C  
ATOM    421  O   LEU A  52      -6.169  -5.158 -14.437  1.00 92.22           O  
ATOM    422  CG  LEU A  52     -10.359  -3.493 -14.198  1.00 92.22           C  
ATOM    423  CD1 LEU A  52     -11.617  -4.260 -13.804  1.00 92.22           C  
ATOM    424  CD2 LEU A  52      -9.815  -2.703 -13.012  1.00 92.22           C  
ATOM    425  N   LEU A  53      -6.832  -5.486 -16.558  1.00 94.12           N  
ATOM    426  CA  LEU A  53      -5.864  -6.552 -16.790  1.00 94.12           C  
ATOM    427  C   LEU A  53      -4.438  -6.016 -16.728  1.00 94.12           C  
ATOM    428  CB  LEU A  53      -6.113  -7.217 -18.147  1.00 94.12           C  
ATOM    429  O   LEU A  53      -3.487  -6.785 -16.577  1.00 94.12           O  
ATOM    430  CG  LEU A  53      -6.101  -6.293 -19.366  1.00 94.12           C  
ATOM    431  CD1 LEU A  53      -4.930  -6.637 -20.281  1.00 94.12           C  
ATOM    432  CD2 LEU A  53      -7.422  -6.388 -20.122  1.00 94.12           C  
ATOM    433  N   TYR A  54      -4.244  -4.643 -16.889  1.00 95.70           N  
ATOM    434  CA  TYR A  54      -2.928  -4.014 -16.859  1.00 95.70           C  
ATOM    435  C   TYR A  54      -2.488  -3.738 -15.426  1.00 95.70           C  
ATOM    436  CB  TYR A  54      -2.937  -2.710 -17.663  1.00 95.70           C  
ATOM    437  O   TYR A  54      -1.297  -3.565 -15.159  1.00 95.70           O  
ATOM    438  CG  TYR A  54      -3.138  -2.912 -19.145  1.00 95.70           C  
ATOM    439  CD1 TYR A  54      -2.967  -4.166 -19.727  1.00 95.70           C  
ATOM    440  CD2 TYR A  54      -3.498  -1.849 -19.967  1.00 95.70           C  
ATOM    441  CE1 TYR A  54      -3.149  -4.356 -21.092  1.00 95.70           C  
ATOM    442  CE2 TYR A  54      -3.683  -2.028 -21.334  1.00 95.70           C  
ATOM    443  OH  TYR A  54      -3.689  -3.466 -23.239  1.00 95.70           O  
ATOM    444  CZ  TYR A  54      -3.507  -3.283 -21.886  1.00 95.70           C  
ATOM    445  N   VAL A  55      -3.312  -3.715 -14.469  1.00 95.29           N  
ATOM    446  CA  VAL A  55      -3.139  -3.152 -13.134  1.00 95.29           C  
ATOM    447  C   VAL A  55      -2.024  -3.894 -12.401  1.00 95.29           C  
ATOM    448  CB  VAL A  55      -4.449  -3.216 -12.317  1.00 95.29           C  
ATOM    449  O   VAL A  55      -1.099  -3.272 -11.873  1.00 95.29           O  
ATOM    450  CG1 VAL A  55      -4.175  -2.963 -10.836  1.00 95.29           C  
ATOM    451  CG2 VAL A  55      -5.463  -2.209 -12.856  1.00 95.29           C  
ATOM    452  N   PRO A  56      -2.027  -5.194 -12.434  1.00 93.77           N  
ATOM    453  CA  PRO A  56      -0.970  -5.879 -11.686  1.00 93.77           C  
ATOM    454  C   PRO A  56       0.425  -5.585 -12.234  1.00 93.77           C  
ATOM    455  CB  PRO A  56      -1.322  -7.359 -11.854  1.00 93.77           C  
ATOM    456  O   PRO A  56       1.360  -5.358 -11.462  1.00 93.77           O  
ATOM    457  CG  PRO A  56      -2.797  -7.376 -12.095  1.00 93.77           C  
ATOM    458  CD  PRO A  56      -3.170  -6.136 -12.855  1.00 93.77           C  
ATOM    459  N   GLU A  57       0.556  -5.593 -13.567  1.00 94.71           N  
ATOM    460  CA  GLU A  57       1.839  -5.301 -14.198  1.00 94.71           C  
ATOM    461  C   GLU A  57       2.287  -3.873 -13.901  1.00 94.71           C  
ATOM    462  CB  GLU A  57       1.758  -5.523 -15.710  1.00 94.71           C  
ATOM    463  O   GLU A  57       3.450  -3.638 -13.567  1.00 94.71           O  
ATOM    464  CG  GLU A  57       1.564  -6.979 -16.108  1.00 94.71           C  
ATOM    465  CD  GLU A  57       1.498  -7.187 -17.613  1.00 94.71           C  
ATOM    466  OE1 GLU A  57       0.404  -7.499 -18.135  1.00 94.71           O  
ATOM    467  OE2 GLU A  57       2.549  -7.036 -18.275  1.00 94.71           O  
ATOM    468  N   ALA A  58       1.368  -2.923 -13.996  1.00 96.44           N  
ATOM    469  CA  ALA A  58       1.684  -1.521 -13.734  1.00 96.44           C  
ATOM    470  C   ALA A  58       2.157  -1.324 -12.297  1.00 96.44           C  
ATOM    471  CB  ALA A  58       0.469  -0.640 -14.016  1.00 96.44           C  
ATOM    472  O   ALA A  58       3.117  -0.592 -12.047  1.00 96.44           O  
ATOM    473  N   ALA A  59       1.452  -1.967 -11.381  1.00 94.96           N  
ATOM    474  CA  ALA A  59       1.808  -1.857  -9.969  1.00 94.96           C  
ATOM    475  C   ALA A  59       3.223  -2.371  -9.718  1.00 94.96           C  
ATOM    476  CB  ALA A  59       0.807  -2.621  -9.107  1.00 94.96           C  
ATOM    477  O   ALA A  59       3.990  -1.756  -8.974  1.00 94.96           O  
ATOM    478  N   GLU A  60       3.607  -3.436 -10.396  1.00 93.40           N  
ATOM    479  CA  GLU A  60       4.911  -4.059 -10.189  1.00 93.40           C  
ATOM    480  C   GLU A  60       6.040  -3.146 -10.656  1.00 93.40           C  
ATOM    481  CB  GLU A  60       4.986  -5.404 -10.918  1.00 93.40           C  
ATOM    482  O   GLU A  60       7.162  -3.230 -10.154  1.00 93.40           O  
ATOM    483  CG  GLU A  60       4.261  -6.533 -10.200  1.00 93.40           C  
ATOM    484  CD  GLU A  60       4.837  -6.838  -8.827  1.00 93.40           C  
ATOM    485  OE1 GLU A  60       4.058  -7.144  -7.896  1.00 93.40           O  
ATOM    486  OE2 GLU A  60       6.078  -6.770  -8.680  1.00 93.40           O  
ATOM    487  N   LEU A  61       5.748  -2.281 -11.528  1.00 94.62           N  
ATOM    488  CA  LEU A  61       6.746  -1.343 -12.030  1.00 94.62           C  
ATOM    489  C   LEU A  61       7.228  -0.417 -10.918  1.00 94.62           C  
ATOM    490  CB  LEU A  61       6.174  -0.517 -13.185  1.00 94.62           C  
ATOM    491  O   LEU A  61       8.328   0.135 -10.998  1.00 94.62           O  
ATOM    492  CG  LEU A  61       5.939  -1.263 -14.500  1.00 94.62           C  
ATOM    493  CD1 LEU A  61       5.244  -0.354 -15.508  1.00 94.62           C  
ATOM    494  CD2 LEU A  61       7.258  -1.783 -15.062  1.00 94.62           C  
ATOM    495  N   SER A  62       6.399  -0.243  -9.888  1.00 93.45           N  
ATOM    496  CA  SER A  62       6.732   0.663  -8.793  1.00 93.45           C  
ATOM    497  C   SER A  62       8.000   0.219  -8.073  1.00 93.45           C  
ATOM    498  CB  SER A  62       5.574   0.750  -7.798  1.00 93.45           C  
ATOM    499  O   SER A  62       8.665   1.026  -7.420  1.00 93.45           O  
ATOM    500  OG  SER A  62       5.351  -0.504  -7.176  1.00 93.45           O  
ATOM    501  N   SER A  63       8.391  -0.997  -8.192  1.00 91.46           N  
ATOM    502  CA  SER A  63       9.581  -1.510  -7.522  1.00 91.46           C  
ATOM    503  C   SER A  63      10.839  -1.228  -8.338  1.00 91.46           C  
ATOM    504  CB  SER A  63       9.452  -3.013  -7.273  1.00 91.46           C  
ATOM    505  O   SER A  63      11.956  -1.388  -7.841  1.00 91.46           O  
ATOM    506  OG  SER A  63       9.418  -3.725  -8.498  1.00 91.46           O  
ATOM    507  N   ALA A  64      10.656  -0.812  -9.534  1.00 91.98           N  
ATOM    508  CA  ALA A  64      11.825  -0.700 -10.403  1.00 91.98           C  
ATOM    509  C   ALA A  64      11.983   0.724 -10.928  1.00 91.98           C  
ATOM    510  CB  ALA A  64      11.721  -1.685 -11.565  1.00 91.98           C  
ATOM    511  O   ALA A  64      13.076   1.124 -11.336  1.00 91.98           O  
ATOM    512  N   VAL A  65      10.902   1.517 -10.900  1.00 93.22           N  
ATOM    513  CA  VAL A  65      10.979   2.851 -11.486  1.00 93.22           C  
ATOM    514  C   VAL A  65      11.100   3.896 -10.379  1.00 93.22           C  
ATOM    515  CB  VAL A  65       9.750   3.154 -12.372  1.00 93.22           C  
ATOM    516  O   VAL A  65      10.696   3.652  -9.240  1.00 93.22           O  
ATOM    517  CG1 VAL A  65       9.659   2.158 -13.527  1.00 93.22           C  
ATOM    518  CG2 VAL A  65       8.471   3.127 -11.538  1.00 93.22           C  
ATOM    519  N   THR A  66      11.745   5.039 -10.682  1.00 91.09           N  
ATOM    520  CA  THR A  66      11.927   6.134  -9.735  1.00 91.09           C  
ATOM    521  C   THR A  66      11.671   7.479 -10.408  1.00 91.09           C  
ATOM    522  CB  THR A  66      13.344   6.121  -9.132  1.00 91.09           C  
ATOM    523  O   THR A  66      11.347   7.533 -11.597  1.00 91.09           O  
ATOM    524  CG2 THR A  66      13.622   4.807  -8.409  1.00 91.09           C  
ATOM    525  OG1 THR A  66      14.306   6.289 -10.181  1.00 91.09           O  
ATOM    526  N   GLY A  67      11.651   8.531  -9.653  1.00 89.88           N  
ATOM    527  CA  GLY A  67      11.560   9.886 -10.171  1.00 89.88           C  
ATOM    528  C   GLY A  67      10.243  10.172 -10.867  1.00 89.88           C  
ATOM    529  O   GLY A  67       9.173   9.903 -10.317  1.00 89.88           O  
ATOM    530  N   GLU A  68      10.319  10.745 -12.069  1.00 91.73           N  
ATOM    531  CA  GLU A  68       9.163  11.194 -12.838  1.00 91.73           C  
ATOM    532  C   GLU A  68       8.301  10.014 -13.278  1.00 91.73           C  
ATOM    533  CB  GLU A  68       9.611  12.002 -14.059  1.00 91.73           C  
ATOM    534  O   GLU A  68       7.071  10.105 -13.282  1.00 91.73           O  
ATOM    535  CG  GLU A  68       8.465  12.659 -14.815  1.00 91.73           C  
ATOM    536  CD  GLU A  68       8.929  13.511 -15.986  1.00 91.73           C  
ATOM    537  OE1 GLU A  68       8.085  14.186 -16.618  1.00 91.73           O  
ATOM    538  OE2 GLU A  68      10.147  13.502 -16.275  1.00 91.73           O  
ATOM    539  N   ASP A  69       8.928   8.945 -13.640  1.00 93.31           N  
ATOM    540  CA  ASP A  69       8.187   7.766 -14.079  1.00 93.31           C  
ATOM    541  C   ASP A  69       7.322   7.209 -12.950  1.00 93.31           C  
ATOM    542  CB  ASP A  69       9.146   6.688 -14.588  1.00 93.31           C  
ATOM    543  O   ASP A  69       6.185   6.791 -13.180  1.00 93.31           O  
ATOM    544  CG  ASP A  69       9.857   7.084 -15.869  1.00 93.31           C  
ATOM    545  OD1 ASP A  69       9.304   7.888 -16.651  1.00 93.31           O  
ATOM    546  OD2 ASP A  69      10.980   6.586 -16.101  1.00 93.31           O  
ATOM    547  N   TYR A  70       7.891   7.152 -11.744  1.00 93.31           N  
ATOM    548  CA  TYR A  70       7.110   6.713 -10.592  1.00 93.31           C  
ATOM    549  C   TYR A  70       5.929   7.644 -10.347  1.00 93.31           C  
ATOM    550  CB  TYR A  70       7.990   6.646  -9.341  1.00 93.31           C  
ATOM    551  O   TYR A  70       4.810   7.187 -10.104  1.00 93.31           O  
ATOM    552  CG  TYR A  70       7.307   6.014  -8.152  1.00 93.31           C  
ATOM    553  CD1 TYR A  70       6.617   6.793  -7.226  1.00 93.31           C  
ATOM    554  CD2 TYR A  70       7.352   4.639  -7.952  1.00 93.31           C  
ATOM    555  CE1 TYR A  70       5.988   6.215  -6.128  1.00 93.31           C  
ATOM    556  CE2 TYR A  70       6.726   4.050  -6.858  1.00 93.31           C  
ATOM    557  OH  TYR A  70       5.426   4.268  -4.868  1.00 93.31           O  
ATOM    558  CZ  TYR A  70       6.048   4.845  -5.953  1.00 93.31           C  
ATOM    559  N   HIS A  71       6.233   8.884 -10.422  1.00 92.44           N  
ATOM    560  CA  HIS A  71       5.176   9.877 -10.274  1.00 92.44           C  
ATOM    561  C   HIS A  71       4.049   9.636 -11.274  1.00 92.44           C  
ATOM    562  CB  HIS A  71       5.739  11.289 -10.448  1.00 92.44           C  
ATOM    563  O   HIS A  71       2.874   9.626 -10.901  1.00 92.44           O  
ATOM    564  CG  HIS A  71       4.694  12.359 -10.425  1.00 92.44           C  
ATOM    565  CD2 HIS A  71       4.180  13.121 -11.419  1.00 92.44           C  
ATOM    566  ND1 HIS A  71       4.055  12.750  -9.268  1.00 92.44           N  
ATOM    567  CE1 HIS A  71       3.190  13.709  -9.553  1.00 92.44           C  
ATOM    568  NE2 HIS A  71       3.246  13.952 -10.852  1.00 92.44           N  
ATOM    569  N   ASN A  72       4.362   9.488 -12.505  1.00 94.40           N  
ATOM    570  CA  ASN A  72       3.372   9.247 -13.549  1.00 94.40           C  
ATOM    571  C   ASN A  72       2.558   7.987 -13.270  1.00 94.40           C  
ATOM    572  CB  ASN A  72       4.048   9.150 -14.918  1.00 94.40           C  
ATOM    573  O   ASN A  72       1.357   7.945 -13.541  1.00 94.40           O  
ATOM    574  CG  ASN A  72       4.569  10.487 -15.408  1.00 94.40           C  
ATOM    575  ND2 ASN A  72       5.542  10.449 -16.311  1.00 94.40           N  
ATOM    576  OD1 ASN A  72       4.101  11.544 -14.979  1.00 94.40           O  
ATOM    577  N   LEU A  73       3.250   7.064 -12.781  1.00 95.58           N  
ATOM    578  CA  LEU A  73       2.580   5.817 -12.425  1.00 95.58           C  
ATOM    579  C   LEU A  73       1.550   6.048 -11.325  1.00 95.58           C  
ATOM    580  CB  LEU A  73       3.602   4.771 -11.972  1.00 95.58           C  
ATOM    581  O   LEU A  73       0.407   5.597 -11.434  1.00 95.58           O  
ATOM    582  CG  LEU A  73       3.040   3.410 -11.557  1.00 95.58           C  
ATOM    583  CD1 LEU A  73       2.292   2.768 -12.720  1.00 95.58           C  
ATOM    584  CD2 LEU A  73       4.157   2.497 -11.064  1.00 95.58           C  
ATOM    585  N   VAL A  74       1.909   6.761 -10.286  1.00 94.48           N  
ATOM    586  CA  VAL A  74       1.025   7.062  -9.165  1.00 94.48           C  
ATOM    587  C   VAL A  74      -0.187   7.849  -9.660  1.00 94.48           C  
ATOM    588  CB  VAL A  74       1.759   7.852  -8.059  1.00 94.48           C  
ATOM    589  O   VAL A  74      -1.325   7.539  -9.300  1.00 94.48           O  
ATOM    590  CG1 VAL A  74       0.770   8.359  -7.011  1.00 94.48           C  
ATOM    591  CG2 VAL A  74       2.834   6.984  -7.408  1.00 94.48           C  
ATOM    592  N   VAL A  75       0.042   8.782 -10.492  1.00 94.20           N  
ATOM    593  CA  VAL A  75      -1.024   9.617 -11.036  1.00 94.20           C  
ATOM    594  C   VAL A  75      -1.974   8.763 -11.873  1.00 94.20           C  
ATOM    595  CB  VAL A  75      -0.459  10.777 -11.886  1.00 94.20           C  
ATOM    596  O   VAL A  75      -3.194   8.924 -11.797  1.00 94.20           O  
ATOM    597  CG1 VAL A  75      -1.574  11.461 -12.675  1.00 94.20           C  
ATOM    598  CG2 VAL A  75       0.268  11.784 -10.998  1.00 94.20           C  
ATOM    599  N   ALA A  76      -1.398   7.890 -12.640  1.00 95.63           N  
ATOM    600  CA  ALA A  76      -2.218   7.006 -13.464  1.00 95.63           C  
ATOM    601  C   ALA A  76      -3.161   6.172 -12.602  1.00 95.63           C  
ATOM    602  CB  ALA A  76      -1.334   6.097 -14.313  1.00 95.63           C  
ATOM    603  O   ALA A  76      -4.346   6.038 -12.917  1.00 95.63           O  
ATOM    604  N   PHE A  77      -2.691   5.662 -11.529  1.00 96.32           N  
ATOM    605  CA  PHE A  77      -3.534   4.907 -10.609  1.00 96.32           C  
ATOM    606  C   PHE A  77      -4.578   5.812  -9.965  1.00 96.32           C  
ATOM    607  CB  PHE A  77      -2.684   4.233  -9.528  1.00 96.32           C  
ATOM    608  O   PHE A  77      -5.745   5.435  -9.844  1.00 96.32           O  
ATOM    609  CG  PHE A  77      -2.229   2.845  -9.891  1.00 96.32           C  
ATOM    610  CD1 PHE A  77      -3.068   1.753  -9.705  1.00 96.32           C  
ATOM    611  CD2 PHE A  77      -0.962   2.632 -10.419  1.00 96.32           C  
ATOM    612  CE1 PHE A  77      -2.650   0.467 -10.040  1.00 96.32           C  
ATOM    613  CE2 PHE A  77      -0.538   1.350 -10.756  1.00 96.32           C  
ATOM    614  CZ  PHE A  77      -1.383   0.269 -10.565  1.00 96.32           C  
ATOM    615  N   ALA A  78      -4.108   6.951  -9.544  1.00 95.21           N  
ATOM    616  CA  ALA A  78      -5.023   7.906  -8.924  1.00 95.21           C  
ATOM    617  C   ALA A  78      -6.184   8.239  -9.857  1.00 95.21           C  
ATOM    618  CB  ALA A  78      -4.278   9.180  -8.532  1.00 95.21           C  
ATOM    619  O   ALA A  78      -7.345   8.220  -9.444  1.00 95.21           O  
ATOM    620  N   ASN A  79      -5.867   8.472 -11.067  1.00 95.05           N  
ATOM    621  CA  ASN A  79      -6.900   8.793 -12.046  1.00 95.05           C  
ATOM    622  C   ASN A  79      -7.856   7.622 -12.256  1.00 95.05           C  
ATOM    623  CB  ASN A  79      -6.269   9.208 -13.376  1.00 95.05           C  
ATOM    624  O   ASN A  79      -9.061   7.821 -12.422  1.00 95.05           O  
ATOM    625  CG  ASN A  79      -5.620  10.576 -13.313  1.00 95.05           C  
ATOM    626  ND2 ASN A  79      -4.691  10.835 -14.226  1.00 95.05           N  
ATOM    627  OD1 ASN A  79      -5.949  11.394 -12.449  1.00 95.05           O  
ATOM    628  N   ALA A  80      -7.288   6.432 -12.242  1.00 95.10           N  
ATOM    629  CA  ALA A  80      -8.124   5.243 -12.388  1.00 95.10           C  
ATOM    630  C   ALA A  80      -9.112   5.123 -11.231  1.00 95.10           C  
ATOM    631  CB  ALA A  80      -7.256   3.990 -12.475  1.00 95.10           C  
ATOM    632  O   ALA A  80     -10.265   4.733 -11.429  1.00 95.10           O  
ATOM    633  N   ILE A  81      -8.673   5.524 -10.065  1.00 95.05           N  
ATOM    634  CA  ILE A  81      -9.507   5.460  -8.870  1.00 95.05           C  
ATOM    635  C   ILE A  81     -10.566   6.559  -8.919  1.00 95.05           C  
ATOM    636  CB  ILE A  81      -8.660   5.589  -7.583  1.00 95.05           C  
ATOM    637  O   ILE A  81     -11.728   6.325  -8.581  1.00 95.05           O  
ATOM    638  CG1 ILE A  81      -7.804   4.334  -7.380  1.00 95.05           C  
ATOM    639  CG2 ILE A  81      -9.559   5.841  -6.369  1.00 95.05           C  
ATOM    640  CD1 ILE A  81      -6.891   4.398  -6.163  1.00 95.05           C  
ATOM    641  N   ILE A  82     -10.213   7.647  -9.402  1.00 94.74           N  
ATOM    642  CA  ILE A  82     -11.079   8.820  -9.426  1.00 94.74           C  
ATOM    643  C   ILE A  82     -12.144   8.654 -10.507  1.00 94.74           C  
ATOM    644  CB  ILE A  82     -10.270  10.115  -9.666  1.00 94.74           C  
ATOM    645  O   ILE A  82     -13.287   9.083 -10.332  1.00 94.74           O  
ATOM    646  CG1 ILE A  82      -9.380  10.421  -8.455  1.00 94.74           C  
ATOM    647  CG2 ILE A  82     -11.206  11.289  -9.968  1.00 94.74           C  
ATOM    648  CD1 ILE A  82      -8.320  11.481  -8.718  1.00 94.74           C  
ATOM    649  N   LYS A  83     -11.783   7.966 -11.483  1.00 92.98           N  
ATOM    650  CA  LYS A  83     -12.693   7.794 -12.611  1.00 92.98           C  
ATOM    651  C   LYS A  83     -13.978   7.094 -12.179  1.00 92.98           C  
ATOM    652  CB  LYS A  83     -12.016   7.002 -13.731  1.00 92.98           C  
ATOM    653  O   LYS A  83     -13.934   6.038 -11.544  1.00 92.98           O  
ATOM    654  CG  LYS A  83     -12.840   6.906 -15.007  1.00 92.98           C  
ATOM    655  CD  LYS A  83     -12.091   6.156 -16.101  1.00 92.98           C  
ATOM    656  CE  LYS A  83     -12.923   6.041 -17.371  1.00 92.98           C  
ATOM    657  NZ  LYS A  83     -12.191   5.310 -18.448  1.00 92.98           N  
ATOM    658  N   GLY A  84     -15.154   7.700 -12.497  1.00 84.78           N  
ATOM    659  CA  GLY A  84     -16.445   7.072 -12.267  1.00 84.78           C  
ATOM    660  C   GLY A  84     -16.976   7.294 -10.864  1.00 84.78           C  
ATOM    661  O   GLY A  84     -17.901   6.605 -10.428  1.00 84.78           O  
ATOM    662  N   THR A  85     -16.313   8.199 -10.100  1.00 88.28           N  
ATOM    663  CA  THR A  85     -16.747   8.483  -8.737  1.00 88.28           C  
ATOM    664  C   THR A  85     -18.163   9.051  -8.727  1.00 88.28           C  
ATOM    665  CB  THR A  85     -15.790   9.468  -8.040  1.00 88.28           C  
ATOM    666  O   THR A  85     -18.993   8.649  -7.910  1.00 88.28           O  
ATOM    667  CG2 THR A  85     -16.248   9.766  -6.616  1.00 88.28           C  
ATOM    668  OG1 THR A  85     -14.475   8.900  -7.998  1.00 88.28           O  
ATOM    669  N   SER A  86     -18.575   9.837  -9.682  1.00 83.45           N  
ATOM    670  CA  SER A  86     -19.871  10.507  -9.724  1.00 83.45           C  
ATOM    671  C   SER A  86     -20.979   9.543 -10.134  1.00 83.45           C  
ATOM    672  CB  SER A  86     -19.831  11.692 -10.691  1.00 83.45           C  
ATOM    673  O   SER A  86     -22.136   9.716  -9.744  1.00 83.45           O  
ATOM    674  OG  SER A  86     -18.826  12.616 -10.312  1.00 83.45           O  
ATOM    675  N   ASP A  87     -20.550   8.471 -10.761  1.00 83.94           N  
ATOM    676  CA  ASP A  87     -21.532   7.540 -11.308  1.00 83.94           C  
ATOM    677  C   ASP A  87     -21.844   6.424 -10.314  1.00 83.94           C  
ATOM    678  CB  ASP A  87     -21.031   6.945 -12.626  1.00 83.94           C  
ATOM    679  O   ASP A  87     -22.709   5.584 -10.568  1.00 83.94           O  
ATOM    680  CG  ASP A  87     -20.818   7.992 -13.706  1.00 83.94           C  
ATOM    681  OD1 ASP A  87     -21.526   9.022 -13.705  1.00 83.94           O  
ATOM    682  OD2 ASP A  87     -19.937   7.783 -14.567  1.00 83.94           O  
ATOM    683  N   GLY A  88     -21.200   6.437  -9.138  1.00 80.05           N  
ATOM    684  CA  GLY A  88     -21.423   5.432  -8.111  1.00 80.05           C  
ATOM    685  C   GLY A  88     -20.865   4.070  -8.477  1.00 80.05           C  
ATOM    686  O   GLY A  88     -21.330   3.047  -7.971  1.00 80.05           O  
ATOM    687  N   ASN A  89     -19.977   4.055  -9.438  1.00 87.41           N  
ATOM    688  CA  ASN A  89     -19.347   2.811  -9.870  1.00 87.41           C  
ATOM    689  C   ASN A  89     -18.510   2.190  -8.755  1.00 87.41           C  
ATOM    690  CB  ASN A  89     -18.485   3.049 -11.111  1.00 87.41           C  
ATOM    691  O   ASN A  89     -17.827   2.901  -8.015  1.00 87.41           O  
ATOM    692  CG  ASN A  89     -18.087   1.760 -11.802  1.00 87.41           C  
ATOM    693  ND2 ASN A  89     -17.062   1.829 -12.643  1.00 87.41           N  
ATOM    694  OD1 ASN A  89     -18.697   0.710 -11.582  1.00 87.41           O  
ATOM    695  N   ILE A  90     -18.707   0.889  -8.589  1.00 89.48           N  
ATOM    696  CA  ILE A  90     -17.914   0.141  -7.620  1.00 89.48           C  
ATOM    697  C   ILE A  90     -16.517  -0.114  -8.181  1.00 89.48           C  
ATOM    698  CB  ILE A  90     -18.593  -1.196  -7.246  1.00 89.48           C  
ATOM    699  O   ILE A  90     -16.372  -0.580  -9.313  1.00 89.48           O  
ATOM    700  CG1 ILE A  90     -19.959  -0.939  -6.600  1.00 89.48           C  
ATOM    701  CG2 ILE A  90     -17.694  -2.017  -6.317  1.00 89.48           C  
ATOM    702  CD1 ILE A  90     -20.761  -2.203  -6.323  1.00 89.48           C  
ATOM    703  N   LEU A  91     -15.526   0.220  -7.364  1.00 92.05           N  
ATOM    704  CA  LEU A  91     -14.145   0.023  -7.792  1.00 92.05           C  
ATOM    705  C   LEU A  91     -13.746  -1.445  -7.681  1.00 92.05           C  
ATOM    706  CB  LEU A  91     -13.196   0.887  -6.958  1.00 92.05           C  
ATOM    707  O   LEU A  91     -14.175  -2.141  -6.757  1.00 92.05           O  
ATOM    708  CG  LEU A  91     -13.267   2.396  -7.196  1.00 92.05           C  
ATOM    709  CD1 LEU A  91     -12.424   3.136  -6.163  1.00 92.05           C  
ATOM    710  CD2 LEU A  91     -12.808   2.736  -8.610  1.00 92.05           C  
ATOM    711  N   ASP A  92     -12.936  -1.765  -8.694  1.00 92.19           N  
ATOM    712  CA  ASP A  92     -12.402  -3.123  -8.659  1.00 92.19           C  
ATOM    713  C   ASP A  92     -11.422  -3.298  -7.501  1.00 92.19           C  
ATOM    714  CB  ASP A  92     -11.719  -3.466  -9.984  1.00 92.19           C  
ATOM    715  O   ASP A  92     -10.587  -2.426  -7.251  1.00 92.19           O  
ATOM    716  CG  ASP A  92     -11.350  -4.935 -10.098  1.00 92.19           C  
ATOM    717  OD1 ASP A  92     -10.258  -5.327  -9.635  1.00 92.19           O  
ATOM    718  OD2 ASP A  92     -12.158  -5.706 -10.660  1.00 92.19           O  
ATOM    719  N   GLN A  93     -11.499  -4.394  -6.835  1.00 90.41           N  
ATOM    720  CA  GLN A  93     -10.665  -4.716  -5.682  1.00 90.41           C  
ATOM    721  C   GLN A  93      -9.188  -4.744  -6.063  1.00 90.41           C  
ATOM    722  CB  GLN A  93     -11.078  -6.059  -5.078  1.00 90.41           C  
ATOM    723  O   GLN A  93      -8.340  -4.246  -5.319  1.00 90.41           O  
ATOM    724  CG  GLN A  93     -10.270  -6.455  -3.850  1.00 90.41           C  
ATOM    725  CD  GLN A  93     -10.656  -7.819  -3.308  1.00 90.41           C  
ATOM    726  NE2 GLN A  93      -9.928  -8.284  -2.299  1.00 90.41           N  
ATOM    727  OE1 GLN A  93     -11.602  -8.449  -3.793  1.00 90.41           O  
ATOM    728  N   LYS A  94      -8.861  -5.253  -7.202  1.00 90.83           N  
ATOM    729  CA  LYS A  94      -7.480  -5.374  -7.663  1.00 90.83           C  
ATOM    730  C   LYS A  94      -6.843  -4.001  -7.854  1.00 90.83           C  
ATOM    731  CB  LYS A  94      -7.418  -6.167  -8.969  1.00 90.83           C  
ATOM    732  O   LYS A  94      -5.670  -3.804  -7.529  1.00 90.83           O  
ATOM    733  CG  LYS A  94      -7.627  -7.664  -8.794  1.00 90.83           C  
ATOM    734  CD  LYS A  94      -7.488  -8.406 -10.118  1.00 90.83           C  
ATOM    735  CE  LYS A  94      -7.779  -9.892  -9.960  1.00 90.83           C  
ATOM    736  NZ  LYS A  94      -7.700 -10.614 -11.265  1.00 90.83           N  
ATOM    737  N   LEU A  95      -7.646  -3.132  -8.326  1.00 94.32           N  
ATOM    738  CA  LEU A  95      -7.173  -1.766  -8.529  1.00 94.32           C  
ATOM    739  C   LEU A  95      -6.808  -1.114  -7.200  1.00 94.32           C  
ATOM    740  CB  LEU A  95      -8.238  -0.932  -9.245  1.00 94.32           C  
ATOM    741  O   LEU A  95      -5.729  -0.533  -7.065  1.00 94.32           O  
ATOM    742  CG  LEU A  95      -7.903   0.543  -9.475  1.00 94.32           C  
ATOM    743  CD1 LEU A  95      -6.658   0.674 -10.346  1.00 94.32           C  
ATOM    744  CD2 LEU A  95      -9.085   1.267 -10.111  1.00 94.32           C  
ATOM    745  N   LEU A  96      -7.647  -1.224  -6.162  1.00 93.41           N  
ATOM    746  CA  LEU A  96      -7.430  -0.623  -4.851  1.00 93.41           C  
ATOM    747  C   LEU A  96      -6.206  -1.227  -4.171  1.00 93.41           C  
ATOM    748  CB  LEU A  96      -8.665  -0.811  -3.965  1.00 93.41           C  
ATOM    749  O   LEU A  96      -5.363  -0.499  -3.641  1.00 93.41           O  
ATOM    750  CG  LEU A  96      -9.931  -0.073  -4.401  1.00 93.41           C  
ATOM    751  CD1 LEU A  96     -11.118  -0.504  -3.545  1.00 93.41           C  
ATOM    752  CD2 LEU A  96      -9.726   1.436  -4.319  1.00 93.41           C  
ATOM    753  N   MET A  97      -6.128  -2.468  -4.319  1.00 90.41           N  
ATOM    754  CA  MET A  97      -5.016  -3.173  -3.688  1.00 90.41           C  
ATOM    755  C   MET A  97      -3.688  -2.776  -4.325  1.00 90.41           C  
ATOM    756  CB  MET A  97      -5.212  -4.687  -3.789  1.00 90.41           C  
ATOM    757  O   MET A  97      -2.707  -2.529  -3.622  1.00 90.41           O  
ATOM    758  CG  MET A  97      -6.310  -5.224  -2.885  1.00 90.41           C  
ATOM    759  SD  MET A  97      -6.583  -7.025  -3.105  1.00 90.41           S  
ATOM    760  CE  MET A  97      -5.003  -7.666  -2.485  1.00 90.41           C  
ATOM    761  N   ASN A  98      -3.628  -2.730  -5.645  1.00 92.96           N  
ATOM    762  CA  ASN A  98      -2.399  -2.413  -6.364  1.00 92.96           C  
ATOM    763  C   ASN A  98      -2.015  -0.945  -6.199  1.00 92.96           C  
ATOM    764  CB  ASN A  98      -2.539  -2.761  -7.847  1.00 92.96           C  
ATOM    765  O   ASN A  98      -0.830  -0.606  -6.189  1.00 92.96           O  
ATOM    766  CG  ASN A  98      -2.308  -4.233  -8.126  1.00 92.96           C  
ATOM    767  ND2 ASN A  98      -3.391  -4.984  -8.287  1.00 92.96           N  
ATOM    768  OD1 ASN A  98      -1.165  -4.692  -8.195  1.00 92.96           O  
ATOM    769  N   TYR A  99      -2.994  -0.157  -6.040  1.00 94.56           N  
ATOM    770  CA  TYR A  99      -2.702   1.239  -5.736  1.00 94.56           C  
ATOM    771  C   TYR A  99      -2.026   1.371  -4.376  1.00 94.56           C  
ATOM    772  CB  TYR A  99      -3.985   2.075  -5.764  1.00 94.56           C  
ATOM    773  O   TYR A  99      -1.045   2.105  -4.233  1.00 94.56           O  
ATOM    774  CG  TYR A  99      -3.757   3.546  -5.514  1.00 94.56           C  
ATOM    775  CD1 TYR A  99      -4.422   4.209  -4.485  1.00 94.56           C  
ATOM    776  CD2 TYR A  99      -2.877   4.276  -6.306  1.00 94.56           C  
ATOM    777  CE1 TYR A  99      -4.216   5.565  -4.252  1.00 94.56           C  
ATOM    778  CE2 TYR A  99      -2.664   5.632  -6.082  1.00 94.56           C  
ATOM    779  OH  TYR A  99      -3.129   7.609  -4.829  1.00 94.56           O  
ATOM    780  CZ  TYR A  99      -3.336   6.267  -5.054  1.00 94.56           C  
ATOM    781  N   ALA A 100      -2.599   0.722  -3.360  1.00 91.34           N  
ATOM    782  CA  ALA A 100      -1.979   0.729  -2.037  1.00 91.34           C  
ATOM    783  C   ALA A 100      -0.537   0.234  -2.105  1.00 91.34           C  
ATOM    784  CB  ALA A 100      -2.788  -0.129  -1.067  1.00 91.34           C  
ATOM    785  O   ALA A 100       0.354   0.813  -1.480  1.00 91.34           O  
ATOM    786  N   TYR A 101      -0.361  -0.787  -2.916  1.00 89.76           N  
ATOM    787  CA  TYR A 101       0.969  -1.350  -3.120  1.00 89.76           C  
ATOM    788  C   TYR A 101       1.915  -0.312  -3.713  1.00 89.76           C  
ATOM    789  CB  TYR A 101       0.900  -2.577  -4.034  1.00 89.76           C  
ATOM    790  O   TYR A 101       3.041  -0.146  -3.238  1.00 89.76           O  
ATOM    791  CG  TYR A 101       2.253  -3.138  -4.399  1.00 89.76           C  
ATOM    792  CD1 TYR A 101       2.817  -2.892  -5.649  1.00 89.76           C  
ATOM    793  CD2 TYR A 101       2.969  -3.917  -3.497  1.00 89.76           C  
ATOM    794  CE1 TYR A 101       4.062  -3.409  -5.991  1.00 89.76           C  
ATOM    795  CE2 TYR A 101       4.215  -4.439  -3.828  1.00 89.76           C  
ATOM    796  OH  TYR A 101       5.986  -4.694  -5.408  1.00 89.76           O  
ATOM    797  CZ  TYR A 101       4.753  -4.180  -5.075  1.00 89.76           C  
ATOM    798  N   VAL A 102       1.514   0.379  -4.672  1.00 92.17           N  
ATOM    799  CA  VAL A 102       2.317   1.391  -5.350  1.00 92.17           C  
ATOM    800  C   VAL A 102       2.700   2.493  -4.365  1.00 92.17           C  
ATOM    801  CB  VAL A 102       1.567   1.993  -6.559  1.00 92.17           C  
ATOM    802  O   VAL A 102       3.851   2.934  -4.334  1.00 92.17           O  
ATOM    803  CG1 VAL A 102       2.309   3.213  -7.102  1.00 92.17           C  
ATOM    804  CG2 VAL A 102       1.387   0.942  -7.653  1.00 92.17           C  
ATOM    805  N   LEU A 103       1.801   2.859  -3.478  1.00 90.74           N  
ATOM    806  CA  LEU A 103       2.035   3.939  -2.526  1.00 90.74           C  
ATOM    807  C   LEU A 103       3.066   3.528  -1.480  1.00 90.74           C  
ATOM    808  CB  LEU A 103       0.727   4.341  -1.839  1.00 90.74           C  
ATOM    809  O   LEU A 103       3.846   4.361  -1.011  1.00 90.74           O  
ATOM    810  CG  LEU A 103      -0.297   5.075  -2.707  1.00 90.74           C  
ATOM    811  CD1 LEU A 103      -1.571   5.342  -1.912  1.00 90.74           C  
ATOM    812  CD2 LEU A 103       0.290   6.377  -3.240  1.00 90.74           C  
ATOM    813  N   GLN A 104       3.126   2.334  -1.152  1.00 83.71           N  
ATOM    814  CA  GLN A 104       4.050   1.831  -0.140  1.00 83.71           C  
ATOM    815  C   GLN A 104       5.492   1.881  -0.639  1.00 83.71           C  
ATOM    816  CB  GLN A 104       3.682   0.402   0.261  1.00 83.71           C  
ATOM    817  O   GLN A 104       6.429   1.931   0.160  1.00 83.71           O  
ATOM    818  CG  GLN A 104       2.434   0.308   1.128  1.00 83.71           C  
ATOM    819  CD  GLN A 104       2.043  -1.124   1.441  1.00 83.71           C  
ATOM    820  NE2 GLN A 104       0.950  -1.293   2.177  1.00 83.71           N  
ATOM    821  OE1 GLN A 104       2.718  -2.071   1.024  1.00 83.71           O  
ATOM    822  N   HIS A 105       5.661   1.951  -1.910  1.00 84.37           N  
ATOM    823  CA  HIS A 105       7.001   1.976  -2.485  1.00 84.37           C  
ATOM    824  C   HIS A 105       7.456   3.405  -2.762  1.00 84.37           C  
ATOM    825  CB  HIS A 105       7.048   1.151  -3.772  1.00 84.37           C  
ATOM    826  O   HIS A 105       8.477   3.619  -3.420  1.00 84.37           O  
ATOM    827  CG  HIS A 105       7.039  -0.327  -3.538  1.00 84.37           C  
ATOM    828  CD2 HIS A 105       8.050  -1.226  -3.496  1.00 84.37           C  
ATOM    829  ND1 HIS A 105       5.879  -1.038  -3.315  1.00 84.37           N  
ATOM    830  CE1 HIS A 105       6.179  -2.314  -3.145  1.00 84.37           C  
ATOM    831  NE2 HIS A 105       7.490  -2.455  -3.250  1.00 84.37           N  
ATOM    832  N   ALA A 106       6.716   4.350  -2.315  1.00 77.61           N  
ATOM    833  CA  ALA A 106       6.991   5.764  -2.558  1.00 77.61           C  
ATOM    834  C   ALA A 106       8.084   6.278  -1.624  1.00 77.61           C  
ATOM    835  CB  ALA A 106       5.719   6.590  -2.388  1.00 77.61           C  
ATOM    836  O   ALA A 106       7.904   6.305  -0.404  1.00 77.61           O  
ATOM    837  N   LYS A 107       9.327   5.699  -1.476  1.00 66.56           N  
ATOM    838  CA  LYS A 107      10.455   6.001  -0.600  1.00 66.56           C  
ATOM    839  C   LYS A 107      10.924   7.441  -0.784  1.00 66.56           C  
ATOM    840  CB  LYS A 107      11.611   5.035  -0.861  1.00 66.56           C  
ATOM    841  O   LYS A 107      12.049   7.681  -1.230  1.00 66.56           O  
ATOM    842  CG  LYS A 107      11.317   3.595  -0.466  1.00 66.56           C  
ATOM    843  CD  LYS A 107      12.534   2.701  -0.667  1.00 66.56           C  
ATOM    844  CE  LYS A 107      12.236   1.257  -0.286  1.00 66.56           C  
ATOM    845  NZ  LYS A 107      13.432   0.380  -0.459  1.00 66.56           N  
ATOM    846  N   GLY A 108      10.108   8.466  -0.552  1.00 62.67           N  
ATOM    847  CA  GLY A 108      10.652   9.814  -0.564  1.00 62.67           C  
ATOM    848  C   GLY A 108      10.741  10.409  -1.956  1.00 62.67           C  
ATOM    849  O   GLY A 108      11.401  11.430  -2.160  1.00 62.67           O  
ATOM    850  N   ILE A 109      10.091   9.800  -2.846  1.00 69.10           N  
ATOM    851  CA  ILE A 109      10.211  10.102  -4.268  1.00 69.10           C  
ATOM    852  C   ILE A 109       9.073  11.025  -4.699  1.00 69.10           C  
ATOM    853  CB  ILE A 109      10.209   8.814  -5.121  1.00 69.10           C  
ATOM    854  O   ILE A 109       9.249  11.867  -5.582  1.00 69.10           O  
ATOM    855  CG1 ILE A 109      11.362   7.894  -4.703  1.00 69.10           C  
ATOM    856  CG2 ILE A 109      10.293   9.153  -6.612  1.00 69.10           C  
ATOM    857  CD1 ILE A 109      11.283   6.494  -5.295  1.00 69.10           C  
ATOM    858  N   LEU A 110       8.036  11.108  -3.866  1.00 73.50           N  
ATOM    859  CA  LEU A 110       6.868  11.864  -4.305  1.00 73.50           C  
ATOM    860  C   LEU A 110       6.793  13.211  -3.594  1.00 73.50           C  
ATOM    861  CB  LEU A 110       5.586  11.067  -4.049  1.00 73.50           C  
ATOM    862  O   LEU A 110       7.143  13.316  -2.416  1.00 73.50           O  
ATOM    863  CG  LEU A 110       5.383   9.817  -4.906  1.00 73.50           C  
ATOM    864  CD1 LEU A 110       4.229   8.982  -4.361  1.00 73.50           C  
ATOM    865  CD2 LEU A 110       5.131  10.200  -6.361  1.00 73.50           C  
ATOM    866  N   SER A 111       6.611  14.258  -4.404  1.00 74.72           N  
ATOM    867  CA  SER A 111       6.324  15.554  -3.797  1.00 74.72           C  
ATOM    868  C   SER A 111       4.836  15.706  -3.498  1.00 74.72           C  
ATOM    869  CB  SER A 111       6.788  16.689  -4.710  1.00 74.72           C  
ATOM    870  O   SER A 111       4.002  15.048  -4.121  1.00 74.72           O  
ATOM    871  OG  SER A 111       5.914  16.834  -5.816  1.00 74.72           O  
ATOM    872  N   ALA A 112       4.490  16.338  -2.359  1.00 68.68           N  
ATOM    873  CA  ALA A 112       3.153  16.600  -1.835  1.00 68.68           C  
ATOM    874  C   ALA A 112       2.261  17.234  -2.899  1.00 68.68           C  
ATOM    875  CB  ALA A 112       3.231  17.501  -0.605  1.00 68.68           C  
ATOM    876  O   ALA A 112       1.082  16.892  -3.014  1.00 68.68           O  
ATOM    877  N   ALA A 113       2.714  17.977  -3.855  1.00 64.77           N  
ATOM    878  CA  ALA A 113       1.934  18.806  -4.770  1.00 64.77           C  
ATOM    879  C   ALA A 113       1.535  18.021  -6.017  1.00 64.77           C  
ATOM    880  CB  ALA A 113       2.722  20.054  -5.161  1.00 64.77           C  
ATOM    881  O   ALA A 113       0.465  18.250  -6.586  1.00 64.77           O  
ATOM    882  N   THR A 114       2.037  16.732  -6.185  1.00 67.15           N  
ATOM    883  CA  THR A 114       1.867  16.154  -7.514  1.00 67.15           C  
ATOM    884  C   THR A 114       1.271  14.752  -7.423  1.00 67.15           C  
ATOM    885  CB  THR A 114       3.205  16.098  -8.274  1.00 67.15           C  
ATOM    886  O   THR A 114       0.834  14.191  -8.429  1.00 67.15           O  
ATOM    887  CG2 THR A 114       3.709  17.499  -8.604  1.00 67.15           C  
ATOM    888  OG1 THR A 114       4.180  15.430  -7.464  1.00 67.15           O  
ATOM    889  N   ALA A 115       0.946  14.246  -6.232  1.00 74.41           N  
ATOM    890  CA  ALA A 115       0.582  12.838  -6.096  1.00 74.41           C  
ATOM    891  C   ALA A 115      -0.933  12.660  -6.101  1.00 74.41           C  
ATOM    892  CB  ALA A 115       1.179  12.255  -4.818  1.00 74.41           C  
ATOM    893  O   ALA A 115      -1.432  11.534  -6.162  1.00 74.41           O  
ATOM    894  N   GLN A 116      -1.723  13.740  -6.410  1.00 86.23           N  
ATOM    895  CA  GLN A 116      -3.179  13.723  -6.516  1.00 86.23           C  
ATOM    896  C   GLN A 116      -3.801  12.880  -5.407  1.00 86.23           C  
ATOM    897  CB  GLN A 116      -3.612  13.194  -7.884  1.00 86.23           C  
ATOM    898  O   GLN A 116      -4.777  12.164  -5.638  1.00 86.23           O  
ATOM    899  CG  GLN A 116      -3.201  14.087  -9.047  1.00 86.23           C  
ATOM    900  CD  GLN A 116      -3.877  13.702 -10.350  1.00 86.23           C  
ATOM    901  NE2 GLN A 116      -3.609  14.463 -11.405  1.00 86.23           N  
ATOM    902  OE1 GLN A 116      -4.634  12.727 -10.407  1.00 86.23           O  
ATOM    903  N   LEU A 117      -3.177  12.824  -4.227  1.00 90.54           N  
ATOM    904  CA  LEU A 117      -3.681  12.005  -3.130  1.00 90.54           C  
ATOM    905  C   LEU A 117      -4.945  12.615  -2.533  1.00 90.54           C  
ATOM    906  CB  LEU A 117      -2.614  11.847  -2.044  1.00 90.54           C  
ATOM    907  O   LEU A 117      -5.844  11.891  -2.099  1.00 90.54           O  
ATOM    908  CG  LEU A 117      -1.344  11.095  -2.446  1.00 90.54           C  
ATOM    909  CD1 LEU A 117      -0.389  10.997  -1.261  1.00 90.54           C  
ATOM    910  CD2 LEU A 117      -1.690   9.708  -2.977  1.00 90.54           C  
ATOM    911  N   GLY A 118      -5.071  13.965  -2.526  1.00 91.71           N  
ATOM    912  CA  GLY A 118      -6.269  14.642  -2.057  1.00 91.71           C  
ATOM    913  C   GLY A 118      -7.523  14.218  -2.798  1.00 91.71           C  
ATOM    914  O   GLY A 118      -8.486  13.752  -2.184  1.00 91.71           O  
ATOM    915  N   PRO A 119      -7.488  14.394  -4.079  1.00 93.81           N  
ATOM    916  CA  PRO A 119      -8.656  13.990  -4.866  1.00 93.81           C  
ATOM    917  C   PRO A 119      -9.018  12.520  -4.672  1.00 93.81           C  
ATOM    918  CB  PRO A 119      -8.220  14.260  -6.308  1.00 93.81           C  
ATOM    919  O   PRO A 119     -10.197  12.159  -4.718  1.00 93.81           O  
ATOM    920  CG  PRO A 119      -7.224  15.370  -6.205  1.00 93.81           C  
ATOM    921  CD  PRO A 119      -6.397  15.155  -4.970  1.00 93.81           C  
ATOM    922  N   VAL A 120      -8.036  11.659  -4.546  1.00 95.51           N  
ATOM    923  CA  VAL A 120      -8.295  10.243  -4.306  1.00 95.51           C  
ATOM    924  C   VAL A 120      -9.066  10.073  -2.999  1.00 95.51           C  
ATOM    925  CB  VAL A 120      -6.984   9.426  -4.261  1.00 95.51           C  
ATOM    926  O   VAL A 120     -10.024   9.299  -2.932  1.00 95.51           O  
ATOM    927  CG1 VAL A 120      -7.249   8.005  -3.768  1.00 95.51           C  
ATOM    928  CG2 VAL A 120      -6.324   9.402  -5.639  1.00 95.51           C  
ATOM    929  N   VAL A 121      -8.642  10.816  -1.980  1.00 95.87           N  
ATOM    930  CA  VAL A 121      -9.316  10.743  -0.688  1.00 95.87           C  
ATOM    931  C   VAL A 121     -10.773  11.176  -0.841  1.00 95.87           C  
ATOM    932  CB  VAL A 121      -8.609  11.618   0.371  1.00 95.87           C  
ATOM    933  O   VAL A 121     -11.680  10.516  -0.327  1.00 95.87           O  
ATOM    934  CG1 VAL A 121      -9.433  11.682   1.656  1.00 95.87           C  
ATOM    935  CG2 VAL A 121      -7.208  11.079   0.658  1.00 95.87           C  
ATOM    936  N   VAL A 122     -10.983  12.188  -1.565  1.00 95.55           N  
ATOM    937  CA  VAL A 122     -12.331  12.698  -1.799  1.00 95.55           C  
ATOM    938  C   VAL A 122     -13.173  11.632  -2.495  1.00 95.55           C  
ATOM    939  CB  VAL A 122     -12.309  13.994  -2.640  1.00 95.55           C  
ATOM    940  O   VAL A 122     -14.306  11.364  -2.089  1.00 95.55           O  
ATOM    941  CG1 VAL A 122     -13.722  14.377  -3.077  1.00 95.55           C  
ATOM    942  CG2 VAL A 122     -11.664  15.131  -1.850  1.00 95.55           C  
ATOM    943  N   SER A 123     -12.578  11.068  -3.521  1.00 95.84           N  
ATOM    944  CA  SER A 123     -13.275  10.036  -4.282  1.00 95.84           C  
ATOM    945  C   SER A 123     -13.625   8.841  -3.402  1.00 95.84           C  
ATOM    946  CB  SER A 123     -12.424   9.576  -5.466  1.00 95.84           C  
ATOM    947  O   SER A 123     -14.756   8.353  -3.429  1.00 95.84           O  
ATOM    948  OG  SER A 123     -13.093   8.568  -6.205  1.00 95.84           O  
ATOM    949  N   LEU A 124     -12.711   8.376  -2.596  1.00 96.04           N  
ATOM    950  CA  LEU A 124     -12.928   7.231  -1.719  1.00 96.04           C  
ATOM    951  C   LEU A 124     -13.978   7.549  -0.660  1.00 96.04           C  
ATOM    952  CB  LEU A 124     -11.618   6.815  -1.046  1.00 96.04           C  
ATOM    953  O   LEU A 124     -14.795   6.693  -0.312  1.00 96.04           O  
ATOM    954  CG  LEU A 124     -10.545   6.222  -1.960  1.00 96.04           C  
ATOM    955  CD1 LEU A 124      -9.259   5.976  -1.178  1.00 96.04           C  
ATOM    956  CD2 LEU A 124     -11.042   4.930  -2.601  1.00 96.04           C  
ATOM    957  N   GLN A 125     -13.930   8.770  -0.157  1.00 95.60           N  
ATOM    958  CA  GLN A 125     -14.933   9.193   0.815  1.00 95.60           C  
ATOM    959  C   GLN A 125     -16.336   9.137   0.217  1.00 95.60           C  
ATOM    960  CB  GLN A 125     -14.632  10.606   1.317  1.00 95.60           C  
ATOM    961  O   GLN A 125     -17.265   8.629   0.847  1.00 95.60           O  
ATOM    962  CG  GLN A 125     -15.665  11.142   2.298  1.00 95.60           C  
ATOM    963  CD  GLN A 125     -15.554  12.641   2.507  1.00 95.60           C  
ATOM    964  NE2 GLN A 125     -16.309  13.164   3.467  1.00 95.60           N  
ATOM    965  OE1 GLN A 125     -14.796  13.323   1.811  1.00 95.60           O  
ATOM    966  N   LYS A 126     -16.511   9.664  -0.938  1.00 94.67           N  
ATOM    967  CA  LYS A 126     -17.811   9.659  -1.602  1.00 94.67           C  
ATOM    968  C   LYS A 126     -18.307   8.234  -1.829  1.00 94.67           C  
ATOM    969  CB  LYS A 126     -17.737  10.407  -2.934  1.00 94.67           C  
ATOM    970  O   LYS A 126     -19.486   7.941  -1.621  1.00 94.67           O  
ATOM    971  CG  LYS A 126     -17.673  11.920  -2.792  1.00 94.67           C  
ATOM    972  CD  LYS A 126     -17.705  12.611  -4.150  1.00 94.67           C  
ATOM    973  CE  LYS A 126     -17.673  14.126  -4.008  1.00 94.67           C  
ATOM    974  NZ  LYS A 126     -17.639  14.807  -5.337  1.00 94.67           N  
ATOM    975  N   ARG A 127     -17.440   7.394  -2.219  1.00 94.20           N  
ATOM    976  CA  ARG A 127     -17.807   6.004  -2.468  1.00 94.20           C  
ATOM    977  C   ARG A 127     -18.137   5.283  -1.166  1.00 94.20           C  
ATOM    978  CB  ARG A 127     -16.679   5.273  -3.201  1.00 94.20           C  
ATOM    979  O   ARG A 127     -19.024   4.428  -1.132  1.00 94.20           O  
ATOM    980  CG  ARG A 127     -16.521   5.686  -4.655  1.00 94.20           C  
ATOM    981  CD  ARG A 127     -15.356   4.968  -5.322  1.00 94.20           C  
ATOM    982  NE  ARG A 127     -15.129   5.453  -6.680  1.00 94.20           N  
ATOM    983  NH1 ARG A 127     -16.547   3.928  -7.682  1.00 94.20           N  
ATOM    984  NH2 ARG A 127     -15.424   5.465  -8.958  1.00 94.20           N  
ATOM    985  CZ  ARG A 127     -15.701   4.948  -7.770  1.00 94.20           C  
ATOM    986  N   LEU A 128     -17.382   5.643  -0.183  1.00 94.01           N  
ATOM    987  CA  LEU A 128     -17.684   5.082   1.129  1.00 94.01           C  
ATOM    988  C   LEU A 128     -19.078   5.496   1.590  1.00 94.01           C  
ATOM    989  CB  LEU A 128     -16.641   5.530   2.156  1.00 94.01           C  
ATOM    990  O   LEU A 128     -19.831   4.676   2.119  1.00 94.01           O  
ATOM    991  CG  LEU A 128     -16.750   4.907   3.549  1.00 94.01           C  
ATOM    992  CD1 LEU A 128     -16.653   3.387   3.459  1.00 94.01           C  
ATOM    993  CD2 LEU A 128     -15.669   5.463   4.470  1.00 94.01           C  
ATOM    994  N   GLU A 129     -19.451   6.716   1.334  1.00 91.84           N  
ATOM    995  CA  GLU A 129     -20.782   7.216   1.666  1.00 91.84           C  
ATOM    996  C   GLU A 129     -21.864   6.455   0.904  1.00 91.84           C  
ATOM    997  CB  GLU A 129     -20.883   8.714   1.368  1.00 91.84           C  
ATOM    998  O   GLU A 129     -22.894   6.092   1.475  1.00 91.84           O  
ATOM    999  CG  GLU A 129     -20.165   9.593   2.382  1.00 91.84           C  
ATOM   1000  CD  GLU A 129     -20.147  11.063   1.996  1.00 91.84           C  
ATOM   1001  OE1 GLU A 129     -19.492  11.867   2.697  1.00 91.84           O  
ATOM   1002  OE2 GLU A 129     -20.795  11.414   0.984  1.00 91.84           O  
ATOM   1003  N   GLY A 130     -21.542   6.193  -0.321  1.00 90.07           N  
ATOM   1004  CA  GLY A 130     -22.485   5.477  -1.166  1.00 90.07           C  
ATOM   1005  C   GLY A 130     -22.619   4.010  -0.801  1.00 90.07           C  
ATOM   1006  O   GLY A 130     -23.700   3.431  -0.922  1.00 90.07           O  
ATOM   1007  N   ALA A 131     -21.524   3.459  -0.353  1.00 90.17           N  
ATOM   1008  CA  ALA A 131     -21.493   2.035  -0.027  1.00 90.17           C  
ATOM   1009  C   ALA A 131     -22.364   1.731   1.189  1.00 90.17           C  
ATOM   1010  CB  ALA A 131     -20.058   1.577   0.222  1.00 90.17           C  
ATOM   1011  O   ALA A 131     -22.911   0.633   1.309  1.00 90.17           O  
ATOM   1012  N   ILE A 132     -22.563   2.698   2.043  1.00 80.45           N  
ATOM   1013  CA  ILE A 132     -23.344   2.536   3.264  1.00 80.45           C  
ATOM   1014  C   ILE A 132     -24.811   2.297   2.911  1.00 80.45           C  
ATOM   1015  CB  ILE A 132     -23.209   3.766   4.189  1.00 80.45           C  
ATOM   1016  O   ILE A 132     -25.490   1.499   3.560  1.00 80.45           O  
ATOM   1017  CG1 ILE A 132     -21.793   3.845   4.770  1.00 80.45           C  
ATOM   1018  CG2 ILE A 132     -24.257   3.721   5.305  1.00 80.45           C  
ATOM   1019  CD1 ILE A 132     -21.499   5.141   5.513  1.00 80.45           C  
ATOM   1020  N   ASN A 133     -25.148   2.714   1.739  1.00 78.26           N  
ATOM   1021  CA  ASN A 133     -26.550   2.677   1.334  1.00 78.26           C  
ATOM   1022  C   ASN A 133     -26.837   1.490   0.419  1.00 78.26           C  
ATOM   1023  CB  ASN A 133     -26.945   3.985   0.647  1.00 78.26           C  
ATOM   1024  O   ASN A 133     -27.998   1.167   0.160  1.00 78.26           O  
ATOM   1025  CG  ASN A 133     -26.886   5.177   1.582  1.00 78.26           C  
ATOM   1026  ND2 ASN A 133     -26.514   6.334   1.046  1.00 78.26           N  
ATOM   1027  OD1 ASN A 133     -27.172   5.059   2.776  1.00 78.26           O  
ATOM   1028  N   GLN A 134     -25.851   0.734   0.033  1.00 77.65           N  
ATOM   1029  CA  GLN A 134     -26.031  -0.364  -0.910  1.00 77.65           C  
ATOM   1030  C   GLN A 134     -26.247  -1.687  -0.179  1.00 77.65           C  
ATOM   1031  CB  GLN A 134     -24.826  -0.472  -1.846  1.00 77.65           C  
ATOM   1032  O   GLN A 134     -25.659  -1.920   0.879  1.00 77.65           O  
ATOM   1033  CG  GLN A 134     -24.708   0.683  -2.832  1.00 77.65           C  
ATOM   1034  CD  GLN A 134     -23.524   0.536  -3.769  1.00 77.65           C  
ATOM   1035  NE2 GLN A 134     -23.294   1.549  -4.597  1.00 77.65           N  
ATOM   1036  OE1 GLN A 134     -22.822  -0.480  -3.749  1.00 77.65           O  
ATOM   1037  N   ALA A 135     -27.435  -2.507  -0.418  1.00 54.84           N  
ATOM   1038  CA  ALA A 135     -27.764  -3.822   0.126  1.00 54.84           C  
ATOM   1039  C   ALA A 135     -26.788  -4.883  -0.375  1.00 54.84           C  
ATOM   1040  CB  ALA A 135     -29.196  -4.206  -0.238  1.00 54.84           C  
ATOM   1041  O   ALA A 135     -26.158  -4.710  -1.421  1.00 54.84           O  
ATOM   1042  N   GLY A 136     -26.213  -5.910   0.528  1.00 73.19           N  
ATOM   1043  CA  GLY A 136     -25.391  -7.052   0.162  1.00 73.19           C  
ATOM   1044  C   GLY A 136     -23.957  -6.934   0.643  1.00 73.19           C  
ATOM   1045  O   GLY A 136     -23.712  -6.673   1.823  1.00 73.19           O  
ATOM   1046  N   ASN A 137     -22.863  -7.379  -0.356  1.00 71.89           N  
ATOM   1047  CA  ASN A 137     -21.413  -7.339  -0.197  1.00 71.89           C  
ATOM   1048  C   ASN A 137     -20.925  -5.934   0.145  1.00 71.89           C  
ATOM   1049  CB  ASN A 137     -20.720  -7.849  -1.463  1.00 71.89           C  
ATOM   1050  O   ASN A 137     -19.759  -5.606  -0.079  1.00 71.89           O  
ATOM   1051  CG  ASN A 137     -20.915  -9.337  -1.676  1.00 71.89           C  
ATOM   1052  ND2 ASN A 137     -20.645  -9.802  -2.890  1.00 71.89           N  
ATOM   1053  OD1 ASN A 137     -21.306 -10.062  -0.758  1.00 71.89           O  
ATOM   1054  N   GLY A 138     -21.749  -5.108   0.634  1.00 86.83           N  
ATOM   1055  CA  GLY A 138     -21.420  -3.720   0.919  1.00 86.83           C  
ATOM   1056  C   GLY A 138     -20.366  -3.567   2.000  1.00 86.83           C  
ATOM   1057  O   GLY A 138     -19.476  -2.721   1.891  1.00 86.83           O  
ATOM   1058  N   THR A 139     -20.380  -4.533   2.930  1.00 90.95           N  
ATOM   1059  CA  THR A 139     -19.458  -4.396   4.052  1.00 90.95           C  
ATOM   1060  C   THR A 139     -18.035  -4.752   3.630  1.00 90.95           C  
ATOM   1061  CB  THR A 139     -19.883  -5.285   5.235  1.00 90.95           C  
ATOM   1062  O   THR A 139     -17.074  -4.120   4.074  1.00 90.95           O  
ATOM   1063  CG2 THR A 139     -19.009  -5.028   6.458  1.00 90.95           C  
ATOM   1064  OG1 THR A 139     -21.248  -5.005   5.570  1.00 90.95           O  
ATOM   1065  N   GLN A 140     -17.956  -5.791   2.743  1.00 92.15           N  
ATOM   1066  CA  GLN A 140     -16.641  -6.136   2.213  1.00 92.15           C  
ATOM   1067  C   GLN A 140     -16.055  -4.984   1.403  1.00 92.15           C  
ATOM   1068  CB  GLN A 140     -16.724  -7.396   1.349  1.00 92.15           C  
ATOM   1069  O   GLN A 140     -14.868  -4.673   1.524  1.00 92.15           O  
ATOM   1070  CG  GLN A 140     -15.382  -7.848   0.790  1.00 92.15           C  
ATOM   1071  CD  GLN A 140     -14.442  -8.361   1.865  1.00 92.15           C  
ATOM   1072  NE2 GLN A 140     -13.152  -8.082   1.708  1.00 92.15           N  
ATOM   1073  OE1 GLN A 140     -14.871  -9.003   2.829  1.00 92.15           O  
ATOM   1074  N   TYR A 141     -16.852  -4.452   0.573  1.00 92.64           N  
ATOM   1075  CA  TYR A 141     -16.428  -3.304  -0.221  1.00 92.64           C  
ATOM   1076  C   TYR A 141     -16.022  -2.141   0.676  1.00 92.64           C  
ATOM   1077  CB  TYR A 141     -17.545  -2.865  -1.172  1.00 92.64           C  
ATOM   1078  O   TYR A 141     -15.007  -1.485   0.432  1.00 92.64           O  
ATOM   1079  CG  TYR A 141     -17.163  -1.708  -2.063  1.00 92.64           C  
ATOM   1080  CD1 TYR A 141     -17.963  -0.570  -2.141  1.00 92.64           C  
ATOM   1081  CD2 TYR A 141     -16.004  -1.751  -2.830  1.00 92.64           C  
ATOM   1082  CE1 TYR A 141     -17.617   0.498  -2.963  1.00 92.64           C  
ATOM   1083  CE2 TYR A 141     -15.647  -0.689  -3.655  1.00 92.64           C  
ATOM   1084  OH  TYR A 141     -16.111   1.483  -4.529  1.00 92.64           O  
ATOM   1085  CZ  TYR A 141     -16.459   0.429  -3.714  1.00 92.64           C  
ATOM   1086  N   GLN A 142     -16.767  -1.876   1.759  1.00 94.41           N  
ATOM   1087  CA  GLN A 142     -16.407  -0.846   2.728  1.00 94.41           C  
ATOM   1088  C   GLN A 142     -15.029  -1.112   3.327  1.00 94.41           C  
ATOM   1089  CB  GLN A 142     -17.456  -0.762   3.838  1.00 94.41           C  
ATOM   1090  O   GLN A 142     -14.227  -0.189   3.485  1.00 94.41           O  
ATOM   1091  CG  GLN A 142     -18.798  -0.211   3.377  1.00 94.41           C  
ATOM   1092  CD  GLN A 142     -19.857  -0.259   4.462  1.00 94.41           C  
ATOM   1093  NE2 GLN A 142     -20.894   0.558   4.315  1.00 94.41           N  
ATOM   1094  OE1 GLN A 142     -19.744  -1.025   5.425  1.00 94.41           O  
ATOM   1095  N   LEU A 143     -14.924  -2.365   3.700  1.00 94.66           N  
ATOM   1096  CA  LEU A 143     -13.634  -2.741   4.267  1.00 94.66           C  
ATOM   1097  C   LEU A 143     -12.501  -2.427   3.296  1.00 94.66           C  
ATOM   1098  CB  LEU A 143     -13.618  -4.231   4.622  1.00 94.66           C  
ATOM   1099  O   LEU A 143     -11.498  -1.821   3.680  1.00 94.66           O  
ATOM   1100  CG  LEU A 143     -12.288  -4.794   5.125  1.00 94.66           C  
ATOM   1101  CD1 LEU A 143     -11.870  -4.093   6.413  1.00 94.66           C  
ATOM   1102  CD2 LEU A 143     -12.392  -6.300   5.339  1.00 94.66           C  
ATOM   1103  N   GLN A 144     -12.690  -2.698   2.038  1.00 93.35           N  
ATOM   1104  CA  GLN A 144     -11.661  -2.466   1.029  1.00 93.35           C  
ATOM   1105  C   GLN A 144     -11.387  -0.975   0.855  1.00 93.35           C  
ATOM   1106  CB  GLN A 144     -12.072  -3.084  -0.309  1.00 93.35           C  
ATOM   1107  O   GLN A 144     -10.231  -0.558   0.759  1.00 93.35           O  
ATOM   1108  CG  GLN A 144     -10.963  -3.083  -1.353  1.00 93.35           C  
ATOM   1109  CD  GLN A 144     -11.338  -3.850  -2.607  1.00 93.35           C  
ATOM   1110  NE2 GLN A 144     -10.408  -3.931  -3.552  1.00 93.35           N  
ATOM   1111  OE1 GLN A 144     -12.453  -4.367  -2.724  1.00 93.35           O  
ATOM   1112  N   LEU A 145     -12.406  -0.224   0.819  1.00 95.11           N  
ATOM   1113  CA  LEU A 145     -12.272   1.221   0.676  1.00 95.11           C  
ATOM   1114  C   LEU A 145     -11.513   1.816   1.857  1.00 95.11           C  
ATOM   1115  CB  LEU A 145     -13.650   1.878   0.557  1.00 95.11           C  
ATOM   1116  O   LEU A 145     -10.607   2.632   1.671  1.00 95.11           O  
ATOM   1117  CG  LEU A 145     -14.406   1.635  -0.750  1.00 95.11           C  
ATOM   1118  CD1 LEU A 145     -15.821   2.196  -0.656  1.00 95.11           C  
ATOM   1119  CD2 LEU A 145     -13.656   2.253  -1.925  1.00 95.11           C  
ATOM   1120  N   VAL A 146     -11.860   1.306   3.037  1.00 96.23           N  
ATOM   1121  CA  VAL A 146     -11.244   1.842   4.246  1.00 96.23           C  
ATOM   1122  C   VAL A 146      -9.767   1.457   4.290  1.00 96.23           C  
ATOM   1123  CB  VAL A 146     -11.963   1.341   5.519  1.00 96.23           C  
ATOM   1124  O   VAL A 146      -8.918   2.270   4.659  1.00 96.23           O  
ATOM   1125  CG1 VAL A 146     -11.150   1.680   6.767  1.00 96.23           C  
ATOM   1126  CG2 VAL A 146     -13.365   1.942   5.611  1.00 96.23           C  
ATOM   1127  N   CYS A 147      -9.469   0.301   3.917  1.00 94.77           N  
ATOM   1128  CA  CYS A 147      -8.078  -0.139   3.896  1.00 94.77           C  
ATOM   1129  C   CYS A 147      -7.259   0.693   2.916  1.00 94.77           C  
ATOM   1130  CB  CYS A 147      -7.989  -1.618   3.523  1.00 94.77           C  
ATOM   1131  O   CYS A 147      -6.136   1.096   3.225  1.00 94.77           O  
ATOM   1132  SG  CYS A 147      -8.538  -2.734   4.832  1.00 94.77           S  
ATOM   1133  N   THR A 148      -7.816   0.889   1.691  1.00 95.07           N  
ATOM   1134  CA  THR A 148      -7.141   1.716   0.697  1.00 95.07           C  
ATOM   1135  C   THR A 148      -6.996   3.151   1.196  1.00 95.07           C  
ATOM   1136  CB  THR A 148      -7.899   1.710  -0.643  1.00 95.07           C  
ATOM   1137  O   THR A 148      -5.941   3.768   1.029  1.00 95.07           O  
ATOM   1138  CG2 THR A 148      -7.159   2.526  -1.698  1.00 95.07           C  
ATOM   1139  OG1 THR A 148      -8.031   0.360  -1.105  1.00 95.07           O  
ATOM   1140  N   LEU A 149      -8.049   3.659   1.812  1.00 96.45           N  
ATOM   1141  CA  LEU A 149      -8.014   4.987   2.413  1.00 96.45           C  
ATOM   1142  C   LEU A 149      -6.894   5.088   3.443  1.00 96.45           C  
ATOM   1143  CB  LEU A 149      -9.357   5.315   3.070  1.00 96.45           C  
ATOM   1144  O   LEU A 149      -6.151   6.072   3.464  1.00 96.45           O  
ATOM   1145  CG  LEU A 149      -9.497   6.717   3.665  1.00 96.45           C  
ATOM   1146  CD1 LEU A 149      -9.353   7.773   2.574  1.00 96.45           C  
ATOM   1147  CD2 LEU A 149     -10.834   6.863   4.383  1.00 96.45           C  
ATOM   1148  N   SER A 150      -6.775   4.117   4.285  1.00 95.57           N  
ATOM   1149  CA  SER A 150      -5.722   4.091   5.295  1.00 95.57           C  
ATOM   1150  C   SER A 150      -4.340   4.171   4.655  1.00 95.57           C  
ATOM   1151  CB  SER A 150      -5.826   2.825   6.146  1.00 95.57           C  
ATOM   1152  O   SER A 150      -3.477   4.917   5.121  1.00 95.57           O  
ATOM   1153  OG  SER A 150      -7.047   2.802   6.866  1.00 95.57           O  
ATOM   1154  N   ALA A 151      -4.143   3.431   3.573  1.00 93.94           N  
ATOM   1155  CA  ALA A 151      -2.868   3.438   2.859  1.00 93.94           C  
ATOM   1156  C   ALA A 151      -2.569   4.820   2.286  1.00 93.94           C  
ATOM   1157  CB  ALA A 151      -2.875   2.393   1.746  1.00 93.94           C  
ATOM   1158  O   ALA A 151      -1.439   5.306   2.380  1.00 93.94           O  
ATOM   1159  N   VAL A 152      -3.577   5.436   1.711  1.00 94.61           N  
ATOM   1160  CA  VAL A 152      -3.423   6.766   1.130  1.00 94.61           C  
ATOM   1161  C   VAL A 152      -3.081   7.772   2.226  1.00 94.61           C  
ATOM   1162  CB  VAL A 152      -4.699   7.208   0.379  1.00 94.61           C  
ATOM   1163  O   VAL A 152      -2.172   8.590   2.064  1.00 94.61           O  
ATOM   1164  CG1 VAL A 152      -4.591   8.668  -0.056  1.00 94.61           C  
ATOM   1165  CG2 VAL A 152      -4.947   6.305  -0.828  1.00 94.61           C  
ATOM   1166  N   LEU A 153      -3.748   7.679   3.348  1.00 94.79           N  
ATOM   1167  CA  LEU A 153      -3.497   8.591   4.459  1.00 94.79           C  
ATOM   1168  C   LEU A 153      -2.089   8.399   5.012  1.00 94.79           C  
ATOM   1169  CB  LEU A 153      -4.528   8.378   5.570  1.00 94.79           C  
ATOM   1170  O   LEU A 153      -1.401   9.375   5.321  1.00 94.79           O  
ATOM   1171  CG  LEU A 153      -5.970   8.771   5.242  1.00 94.79           C  
ATOM   1172  CD1 LEU A 153      -6.910   8.309   6.350  1.00 94.79           C  
ATOM   1173  CD2 LEU A 153      -6.079  10.278   5.034  1.00 94.79           C  
ATOM   1174  N   ASP A 154      -1.683   7.193   5.163  1.00 92.98           N  
ATOM   1175  CA  ASP A 154      -0.315   6.923   5.594  1.00 92.98           C  
ATOM   1176  C   ASP A 154       0.696   7.561   4.643  1.00 92.98           C  
ATOM   1177  CB  ASP A 154      -0.069   5.416   5.689  1.00 92.98           C  
ATOM   1178  O   ASP A 154       1.687   8.148   5.085  1.00 92.98           O  
ATOM   1179  CG  ASP A 154      -0.612   4.806   6.969  1.00 92.98           C  
ATOM   1180  OD1 ASP A 154      -0.942   5.559   7.911  1.00 92.98           O  
ATOM   1181  OD2 ASP A 154      -0.709   3.562   7.038  1.00 92.98           O  
ATOM   1182  N   ALA A 155       0.396   7.359   3.364  1.00 90.83           N  
ATOM   1183  CA  ALA A 155       1.288   7.942   2.365  1.00 90.83           C  
ATOM   1184  C   ALA A 155       1.339   9.462   2.495  1.00 90.83           C  
ATOM   1185  CB  ALA A 155       0.843   7.546   0.959  1.00 90.83           C  
ATOM   1186  O   ALA A 155       2.411  10.064   2.397  1.00 90.83           O  
ATOM   1187  N   MET A 156       0.217  10.016   2.705  1.00 91.72           N  
ATOM   1188  CA  MET A 156       0.152  11.464   2.880  1.00 91.72           C  
ATOM   1189  C   MET A 156       0.966  11.903   4.093  1.00 91.72           C  
ATOM   1190  CB  MET A 156      -1.300  11.923   3.031  1.00 91.72           C  
ATOM   1191  O   MET A 156       1.660  12.919   4.045  1.00 91.72           O  
ATOM   1192  CG  MET A 156      -2.113  11.814   1.752  1.00 91.72           C  
ATOM   1193  SD  MET A 156      -3.856  12.341   1.979  1.00 91.72           S  
ATOM   1194  CE  MET A 156      -3.648  14.144   1.981  1.00 91.72           C  
ATOM   1195  N   ILE A 157       0.877  11.160   5.157  1.00 89.59           N  
ATOM   1196  CA  ILE A 157       1.650  11.460   6.357  1.00 89.59           C  
ATOM   1197  C   ILE A 157       3.142  11.358   6.048  1.00 89.59           C  
ATOM   1198  CB  ILE A 157       1.278  10.514   7.521  1.00 89.59           C  
ATOM   1199  O   ILE A 157       3.920  12.243   6.412  1.00 89.59           O  
ATOM   1200  CG1 ILE A 157      -0.137  10.819   8.025  1.00 89.59           C  
ATOM   1201  CG2 ILE A 157       2.300  10.626   8.656  1.00 89.59           C  
ATOM   1202  CD1 ILE A 157      -0.688   9.779   8.990  1.00 89.59           C  
ATOM   1203  N   ASP A 158       3.542  10.360   5.319  1.00 86.40           N  
ATOM   1204  CA  ASP A 158       4.945  10.143   4.980  1.00 86.40           C  
ATOM   1205  C   ASP A 158       5.474  11.266   4.091  1.00 86.40           C  
ATOM   1206  CB  ASP A 158       5.127   8.792   4.285  1.00 86.40           C  
ATOM   1207  O   ASP A 158       6.623  11.690   4.235  1.00 86.40           O  
ATOM   1208  CG  ASP A 158       4.900   7.612   5.214  1.00 86.40           C  
ATOM   1209  OD1 ASP A 158       4.967   7.787   6.449  1.00 86.40           O  
ATOM   1210  OD2 ASP A 158       4.654   6.497   4.705  1.00 86.40           O  
ATOM   1211  N   LEU A 159       4.546  11.806   3.297  1.00 83.46           N  
ATOM   1212  CA  LEU A 159       4.950  12.831   2.341  1.00 83.46           C  
ATOM   1213  C   LEU A 159       4.724  14.227   2.913  1.00 83.46           C  
ATOM   1214  CB  LEU A 159       4.179  12.673   1.028  1.00 83.46           C  
ATOM   1215  O   LEU A 159       4.990  15.227   2.243  1.00 83.46           O  
ATOM   1216  CG  LEU A 159       4.456  11.400   0.227  1.00 83.46           C  
ATOM   1217  CD1 LEU A 159       3.460  11.268  -0.920  1.00 83.46           C  
ATOM   1218  CD2 LEU A 159       5.888  11.401  -0.298  1.00 83.46           C  
ATOM   1219  N   LYS A 160       4.226  14.188   4.112  1.00 84.52           N  
ATOM   1220  CA  LYS A 160       3.945  15.434   4.819  1.00 84.52           C  
ATOM   1221  C   LYS A 160       2.987  16.315   4.021  1.00 84.52           C  
ATOM   1222  CB  LYS A 160       5.242  16.194   5.103  1.00 84.52           C  
ATOM   1223  O   LYS A 160       3.210  17.520   3.886  1.00 84.52           O  
ATOM   1224  CG  LYS A 160       6.223  15.437   5.985  1.00 84.52           C  
ATOM   1225  CD  LYS A 160       7.442  16.285   6.322  1.00 84.52           C  
ATOM   1226  CE  LYS A 160       8.405  15.542   7.238  1.00 84.52           C  
ATOM   1227  NZ  LYS A 160       9.608  16.367   7.563  1.00 84.52           N  
ATOM   1228  N   ILE A 161       1.987  15.706   3.382  1.00 83.21           N  
ATOM   1229  CA  ILE A 161       0.931  16.432   2.685  1.00 83.21           C  
ATOM   1230  C   ILE A 161      -0.072  16.982   3.697  1.00 83.21           C  
ATOM   1231  CB  ILE A 161       0.214  15.534   1.653  1.00 83.21           C  
ATOM   1232  O   ILE A 161      -0.567  16.244   4.553  1.00 83.21           O  
ATOM   1233  CG1 ILE A 161       1.209  15.028   0.602  1.00 83.21           C  
ATOM   1234  CG2 ILE A 161      -0.943  16.288   0.992  1.00 83.21           C  
ATOM   1235  CD1 ILE A 161       0.617  14.028  -0.381  1.00 83.21           C  
ATOM   1236  N   TYR A 162      -0.216  18.369   3.614  1.00 82.41           N  
ATOM   1237  CA  TYR A 162      -1.106  19.064   4.537  1.00 82.41           C  
ATOM   1238  C   TYR A 162      -2.213  19.792   3.783  1.00 82.41           C  
ATOM   1239  CB  TYR A 162      -0.320  20.058   5.397  1.00 82.41           C  
ATOM   1240  O   TYR A 162      -2.176  19.888   2.554  1.00 82.41           O  
ATOM   1241  CG  TYR A 162       0.896  19.458   6.060  1.00 82.41           C  
ATOM   1242  CD1 TYR A 162       0.769  18.626   7.170  1.00 82.41           C  
ATOM   1243  CD2 TYR A 162       2.174  19.723   5.578  1.00 82.41           C  
ATOM   1244  CE1 TYR A 162       1.887  18.073   7.785  1.00 82.41           C  
ATOM   1245  CE2 TYR A 162       3.299  19.174   6.186  1.00 82.41           C  
ATOM   1246  OH  TYR A 162       4.256  17.806   7.892  1.00 82.41           O  
ATOM   1247  CZ  TYR A 162       3.146  18.352   7.286  1.00 82.41           C  
ATOM   1248  N   GLY A 163      -3.352  20.031   4.567  1.00 80.37           N  
ATOM   1249  CA  GLY A 163      -4.301  20.988   4.021  1.00 80.37           C  
ATOM   1250  C   GLY A 163      -5.591  20.345   3.548  1.00 80.37           C  
ATOM   1251  O   GLY A 163      -6.192  20.793   2.570  1.00 80.37           O  
ATOM   1252  N   LEU A 164      -5.844  19.251   4.139  1.00 87.28           N  
ATOM   1253  CA  LEU A 164      -7.166  18.719   3.829  1.00 87.28           C  
ATOM   1254  C   LEU A 164      -8.260  19.659   4.325  1.00 87.28           C  
ATOM   1255  CB  LEU A 164      -7.346  17.333   4.455  1.00 87.28           C  
ATOM   1256  O   LEU A 164      -8.190  20.163   5.448  1.00 87.28           O  
ATOM   1257  CG  LEU A 164      -6.415  16.233   3.944  1.00 87.28           C  
ATOM   1258  CD1 LEU A 164      -6.665  14.933   4.701  1.00 87.28           C  
ATOM   1259  CD2 LEU A 164      -6.601  16.028   2.444  1.00 87.28           C  
ATOM   1260  N   ASP A 165      -9.160  19.976   3.405  1.00 91.26           N  
ATOM   1261  CA  ASP A 165     -10.250  20.865   3.794  1.00 91.26           C  
ATOM   1262  C   ASP A 165     -11.020  20.300   4.985  1.00 91.26           C  
ATOM   1263  CB  ASP A 165     -11.199  21.098   2.617  1.00 91.26           C  
ATOM   1264  O   ASP A 165     -11.542  19.184   4.921  1.00 91.26           O  
ATOM   1265  CG  ASP A 165     -12.293  22.104   2.927  1.00 91.26           C  
ATOM   1266  OD1 ASP A 165     -13.404  21.694   3.328  1.00 91.26           O  
ATOM   1267  OD2 ASP A 165     -12.043  23.319   2.767  1.00 91.26           O  
ATOM   1268  N   ARG A 166     -11.086  21.007   6.066  1.00 88.33           N  
ATOM   1269  CA  ARG A 166     -11.706  20.539   7.302  1.00 88.33           C  
ATOM   1270  C   ARG A 166     -13.190  20.255   7.096  1.00 88.33           C  
ATOM   1271  CB  ARG A 166     -11.519  21.566   8.420  1.00 88.33           C  
ATOM   1272  O   ARG A 166     -13.679  19.184   7.462  1.00 88.33           O  
ATOM   1273  CG  ARG A 166     -12.126  21.146   9.750  1.00 88.33           C  
ATOM   1274  CD  ARG A 166     -11.902  22.196  10.829  1.00 88.33           C  
ATOM   1275  NE  ARG A 166     -12.551  21.826  12.084  1.00 88.33           N  
ATOM   1276  NH1 ARG A 166     -12.419  23.937  13.013  1.00 88.33           N  
ATOM   1277  NH2 ARG A 166     -13.379  22.220  14.189  1.00 88.33           N  
ATOM   1278  CZ  ARG A 166     -12.781  22.662  13.093  1.00 88.33           C  
ATOM   1279  N   VAL A 167     -13.914  21.213   6.520  1.00 89.53           N  
ATOM   1280  CA  VAL A 167     -15.372  21.190   6.459  1.00 89.53           C  
ATOM   1281  C   VAL A 167     -15.828  20.232   5.360  1.00 89.53           C  
ATOM   1282  CB  VAL A 167     -15.953  22.600   6.210  1.00 89.53           C  
ATOM   1283  O   VAL A 167     -16.745  19.433   5.566  1.00 89.53           O  
ATOM   1284  CG1 VAL A 167     -17.471  22.539   6.052  1.00 89.53           C  
ATOM   1285  CG2 VAL A 167     -15.569  23.543   7.350  1.00 89.53           C  
ATOM   1286  N   ALA A 168     -15.065  20.290   4.350  1.00 90.53           N  
ATOM   1287  CA  ALA A 168     -15.555  19.566   3.180  1.00 90.53           C  
ATOM   1288  C   ALA A 168     -15.082  18.116   3.194  1.00 90.53           C  
ATOM   1289  CB  ALA A 168     -15.101  20.259   1.897  1.00 90.53           C  
ATOM   1290  O   ALA A 168     -15.778  17.224   2.702  1.00 90.53           O  
ATOM   1291  N   LEU A 169     -13.969  17.844   3.881  1.00 93.52           N  
ATOM   1292  CA  LEU A 169     -13.409  16.507   3.711  1.00 93.52           C  
ATOM   1293  C   LEU A 169     -13.007  15.912   5.056  1.00 93.52           C  
ATOM   1294  CB  LEU A 169     -12.198  16.548   2.775  1.00 93.52           C  
ATOM   1295  O   LEU A 169     -13.475  14.833   5.427  1.00 93.52           O  
ATOM   1296  CG  LEU A 169     -11.512  15.210   2.495  1.00 93.52           C  
ATOM   1297  CD1 LEU A 169     -12.494  14.235   1.855  1.00 93.52           C  
ATOM   1298  CD2 LEU A 169     -10.291  15.411   1.604  1.00 93.52           C  
ATOM   1299  N   HIS A 170     -12.124  16.618   5.806  1.00 93.99           N  
ATOM   1300  CA  HIS A 170     -11.511  16.064   7.008  1.00 93.99           C  
ATOM   1301  C   HIS A 170     -12.570  15.644   8.022  1.00 93.99           C  
ATOM   1302  CB  HIS A 170     -10.555  17.078   7.638  1.00 93.99           C  
ATOM   1303  O   HIS A 170     -12.589  14.492   8.464  1.00 93.99           O  
ATOM   1304  CG  HIS A 170      -9.728  16.514   8.750  1.00 93.99           C  
ATOM   1305  CD2 HIS A 170      -8.450  16.070   8.770  1.00 93.99           C  
ATOM   1306  ND1 HIS A 170     -10.213  16.354  10.030  1.00 93.99           N  
ATOM   1307  CE1 HIS A 170      -9.265  15.835  10.791  1.00 93.99           C  
ATOM   1308  NE2 HIS A 170      -8.185  15.652  10.051  1.00 93.99           N  
ATOM   1309  N   GLU A 171     -13.502  16.434   8.500  1.00 93.35           N  
ATOM   1310  CA  GLU A 171     -14.469  16.175   9.563  1.00 93.35           C  
ATOM   1311  C   GLU A 171     -15.512  15.152   9.124  1.00 93.35           C  
ATOM   1312  CB  GLU A 171     -15.155  17.474   9.994  1.00 93.35           C  
ATOM   1313  O   GLU A 171     -15.802  14.201   9.853  1.00 93.35           O  
ATOM   1314  CG  GLU A 171     -14.313  18.335  10.925  1.00 93.35           C  
ATOM   1315  CD  GLU A 171     -15.064  19.540  11.470  1.00 93.35           C  
ATOM   1316  OE1 GLU A 171     -14.528  20.237  12.362  1.00 93.35           O  
ATOM   1317  OE2 GLU A 171     -16.197  19.789  11.002  1.00 93.35           O  
ATOM   1318  N   PRO A 172     -16.010  15.374   7.912  1.00 95.40           N  
ATOM   1319  CA  PRO A 172     -16.971  14.358   7.478  1.00 95.40           C  
ATOM   1320  C   PRO A 172     -16.358  12.961   7.401  1.00 95.40           C  
ATOM   1321  CB  PRO A 172     -17.397  14.845   6.091  1.00 95.40           C  
ATOM   1322  O   PRO A 172     -17.002  11.979   7.778  1.00 95.40           O  
ATOM   1323  CG  PRO A 172     -17.178  16.323   6.121  1.00 95.40           C  
ATOM   1324  CD  PRO A 172     -15.978  16.610   6.977  1.00 95.40           C  
ATOM   1325  N   LEU A 173     -15.213  12.907   6.863  1.00 96.33           N  
ATOM   1326  CA  LEU A 173     -14.528  11.622   6.764  1.00 96.33           C  
ATOM   1327  C   LEU A 173     -14.254  11.044   8.148  1.00 96.33           C  
ATOM   1328  CB  LEU A 173     -13.215  11.772   5.991  1.00 96.33           C  
ATOM   1329  O   LEU A 173     -14.442   9.847   8.374  1.00 96.33           O  
ATOM   1330  CG  LEU A 173     -12.404  10.493   5.778  1.00 96.33           C  
ATOM   1331  CD1 LEU A 173     -13.257   9.433   5.088  1.00 96.33           C  
ATOM   1332  CD2 LEU A 173     -11.146  10.786   4.967  1.00 96.33           C  
ATOM   1333  N   ARG A 174     -13.784  11.868   9.019  1.00 95.83           N  
ATOM   1334  CA  ARG A 174     -13.545  11.431  10.391  1.00 95.83           C  
ATOM   1335  C   ARG A 174     -14.817  10.865  11.014  1.00 95.83           C  
ATOM   1336  CB  ARG A 174     -13.015  12.588  11.240  1.00 95.83           C  
ATOM   1337  O   ARG A 174     -14.781   9.821  11.670  1.00 95.83           O  
ATOM   1338  CG  ARG A 174     -12.640  12.190  12.658  1.00 95.83           C  
ATOM   1339  CD  ARG A 174     -12.092  13.370  13.449  1.00 95.83           C  
ATOM   1340  NE  ARG A 174     -11.918  13.038  14.860  1.00 95.83           N  
ATOM   1341  NH1 ARG A 174     -11.286  15.168  15.496  1.00 95.83           N  
ATOM   1342  NH2 ARG A 174     -11.411  13.491  17.054  1.00 95.83           N  
ATOM   1343  CZ  ARG A 174     -11.539  13.900  15.800  1.00 95.83           C  
ATOM   1344  N   GLU A 175     -15.905  11.561  10.910  1.00 96.11           N  
ATOM   1345  CA  GLU A 175     -17.188  11.111  11.442  1.00 96.11           C  
ATOM   1346  C   GLU A 175     -17.584   9.759  10.856  1.00 96.11           C  
ATOM   1347  CB  GLU A 175     -18.280  12.147  11.160  1.00 96.11           C  
ATOM   1348  O   GLU A 175     -18.034   8.870  11.583  1.00 96.11           O  
ATOM   1349  CG  GLU A 175     -19.609  11.838  11.833  1.00 96.11           C  
ATOM   1350  CD  GLU A 175     -20.671  12.896  11.578  1.00 96.11           C  
ATOM   1351  OE1 GLU A 175     -21.810  12.744  12.075  1.00 96.11           O  
ATOM   1352  OE2 GLU A 175     -20.362  13.883  10.874  1.00 96.11           O  
ATOM   1353  N   GLN A 176     -17.385   9.671   9.595  1.00 95.68           N  
ATOM   1354  CA  GLN A 176     -17.697   8.410   8.932  1.00 95.68           C  
ATOM   1355  C   GLN A 176     -16.852   7.269   9.493  1.00 95.68           C  
ATOM   1356  CB  GLN A 176     -17.481   8.528   7.422  1.00 95.68           C  
ATOM   1357  O   GLN A 176     -17.367   6.181   9.758  1.00 95.68           O  
ATOM   1358  CG  GLN A 176     -18.540   9.361   6.713  1.00 95.68           C  
ATOM   1359  CD  GLN A 176     -18.313   9.449   5.216  1.00 95.68           C  
ATOM   1360  NE2 GLN A 176     -19.132  10.246   4.537  1.00 95.68           N  
ATOM   1361  OE1 GLN A 176     -17.410   8.805   4.673  1.00 95.68           O  
ATOM   1362  N   LEU A 177     -15.602   7.493   9.630  1.00 96.99           N  
ATOM   1363  CA  LEU A 177     -14.689   6.482  10.152  1.00 96.99           C  
ATOM   1364  C   LEU A 177     -15.019   6.148  11.603  1.00 96.99           C  
ATOM   1365  CB  LEU A 177     -13.239   6.962  10.044  1.00 96.99           C  
ATOM   1366  O   LEU A 177     -14.917   4.991  12.017  1.00 96.99           O  
ATOM   1367  CG  LEU A 177     -12.667   7.078   8.630  1.00 96.99           C  
ATOM   1368  CD1 LEU A 177     -11.311   7.775   8.662  1.00 96.99           C  
ATOM   1369  CD2 LEU A 177     -12.551   5.701   7.985  1.00 96.99           C  
ATOM   1370  N   ASP A 178     -15.439   7.146  12.365  1.00 96.25           N  
ATOM   1371  CA  ASP A 178     -15.868   6.917  13.741  1.00 96.25           C  
ATOM   1372  C   ASP A 178     -17.070   5.976  13.793  1.00 96.25           C  
ATOM   1373  CB  ASP A 178     -16.207   8.242  14.426  1.00 96.25           C  
ATOM   1374  O   ASP A 178     -17.114   5.061  14.617  1.00 96.25           O  
ATOM   1375  CG  ASP A 178     -14.979   8.982  14.928  1.00 96.25           C  
ATOM   1376  OD1 ASP A 178     -13.898   8.364  15.040  1.00 96.25           O  
ATOM   1377  OD2 ASP A 178     -15.094  10.193  15.216  1.00 96.25           O  
ATOM   1378  N   ASN A 179     -17.959   6.210  12.936  1.00 95.34           N  
ATOM   1379  CA  ASN A 179     -19.132   5.346  12.859  1.00 95.34           C  
ATOM   1380  C   ASN A 179     -18.750   3.914  12.496  1.00 95.34           C  
ATOM   1381  CB  ASN A 179     -20.140   5.899  11.849  1.00 95.34           C  
ATOM   1382  O   ASN A 179     -19.247   2.962  13.101  1.00 95.34           O  
ATOM   1383  CG  ASN A 179     -20.802   7.177  12.326  1.00 95.34           C  
ATOM   1384  ND2 ASN A 179     -21.345   7.948  11.390  1.00 95.34           N  
ATOM   1385  OD1 ASN A 179     -20.825   7.470  13.524  1.00 95.34           O  
ATOM   1386  N   LEU A 180     -17.829   3.784  11.566  1.00 95.59           N  
ATOM   1387  CA  LEU A 180     -17.393   2.464  11.123  1.00 95.59           C  
ATOM   1388  C   LEU A 180     -16.548   1.783  12.195  1.00 95.59           C  
ATOM   1389  CB  LEU A 180     -16.596   2.572   9.820  1.00 95.59           C  
ATOM   1390  O   LEU A 180     -16.491   0.553  12.257  1.00 95.59           O  
ATOM   1391  CG  LEU A 180     -17.396   2.914   8.563  1.00 95.59           C  
ATOM   1392  CD1 LEU A 180     -16.455   3.181   7.392  1.00 95.59           C  
ATOM   1393  CD2 LEU A 180     -18.371   1.791   8.226  1.00 95.59           C  
ATOM   1394  N   ALA A 181     -15.872   2.552  12.965  1.00 96.00           N  
ATOM   1395  CA  ALA A 181     -15.036   2.023  14.040  1.00 96.00           C  
ATOM   1396  C   ALA A 181     -15.880   1.302  15.087  1.00 96.00           C  
ATOM   1397  CB  ALA A 181     -14.232   3.147  14.690  1.00 96.00           C  
ATOM   1398  O   ALA A 181     -15.367   0.473  15.843  1.00 96.00           O  
ATOM   1399  N   SER A 182     -17.128   1.602  15.110  1.00 94.01           N  
ATOM   1400  CA  SER A 182     -18.045   0.963  16.049  1.00 94.01           C  
ATOM   1401  C   SER A 182     -18.821  -0.167  15.380  1.00 94.01           C  
ATOM   1402  CB  SER A 182     -19.020   1.987  16.630  1.00 94.01           C  
ATOM   1403  O   SER A 182     -19.795  -0.674  15.939  1.00 94.01           O  
ATOM   1404  OG  SER A 182     -18.319   3.048  17.257  1.00 94.01           O  
ATOM   1405  N   HIS A 183     -18.389  -0.516  14.203  1.00 94.32           N  
ATOM   1406  CA  HIS A 183     -19.049  -1.568  13.439  1.00 94.32           C  
ATOM   1407  C   HIS A 183     -18.896  -2.923  14.120  1.00 94.32           C  
ATOM   1408  CB  HIS A 183     -18.489  -1.628  12.016  1.00 94.32           C  
ATOM   1409  O   HIS A 183     -17.911  -3.162  14.823  1.00 94.32           O  
ATOM   1410  CG  HIS A 183     -19.380  -2.342  11.050  1.00 94.32           C  
ATOM   1411  CD2 HIS A 183     -20.192  -1.870  10.074  1.00 94.32           C  
ATOM   1412  ND1 HIS A 183     -19.506  -3.714  11.028  1.00 94.32           N  
ATOM   1413  CE1 HIS A 183     -20.359  -4.056  10.077  1.00 94.32           C  
ATOM   1414  NE2 HIS A 183     -20.789  -2.956   9.483  1.00 94.32           N  
ATOM   1415  N   GLN A 184     -19.939  -3.832  13.933  1.00 92.80           N  
ATOM   1416  CA  GLN A 184     -19.930  -5.150  14.559  1.00 92.80           C  
ATOM   1417  C   GLN A 184     -18.871  -6.050  13.929  1.00 92.80           C  
ATOM   1418  CB  GLN A 184     -21.307  -5.805  14.453  1.00 92.80           C  
ATOM   1419  O   GLN A 184     -18.390  -6.990  14.565  1.00 92.80           O  
ATOM   1420  CG  GLN A 184     -22.380  -5.120  15.288  1.00 92.80           C  
ATOM   1421  CD  GLN A 184     -23.744  -5.767  15.136  1.00 92.80           C  
ATOM   1422  NE2 GLN A 184     -24.730  -5.250  15.862  1.00 92.80           N  
ATOM   1423  OE1 GLN A 184     -23.911  -6.723  14.372  1.00 92.80           O  
ATOM   1424  N   GLU A 185     -18.594  -5.714  12.634  1.00 94.39           N  
ATOM   1425  CA  GLU A 185     -17.532  -6.452  11.958  1.00 94.39           C  
ATOM   1426  C   GLU A 185     -16.155  -6.013  12.448  1.00 94.39           C  
ATOM   1427  CB  GLU A 185     -17.633  -6.271  10.441  1.00 94.39           C  
ATOM   1428  O   GLU A 185     -15.738  -4.878  12.207  1.00 94.39           O  
ATOM   1429  CG  GLU A 185     -17.012  -7.408   9.643  1.00 94.39           C  
ATOM   1430  CD  GLU A 185     -15.508  -7.526   9.837  1.00 94.39           C  
ATOM   1431  OE1 GLU A 185     -14.973  -8.655   9.762  1.00 94.39           O  
ATOM   1432  OE2 GLU A 185     -14.860  -6.480  10.066  1.00 94.39           O  
ATOM   1433  N   ILE A 186     -15.411  -6.907  13.042  1.00 94.83           N  
ATOM   1434  CA  ILE A 186     -14.206  -6.580  13.796  1.00 94.83           C  
ATOM   1435  C   ILE A 186     -13.117  -6.095  12.843  1.00 94.83           C  
ATOM   1436  CB  ILE A 186     -13.703  -7.792  14.613  1.00 94.83           C  
ATOM   1437  O   ILE A 186     -12.373  -5.164  13.161  1.00 94.83           O  
ATOM   1438  CG1 ILE A 186     -12.672  -7.343  15.655  1.00 94.83           C  
ATOM   1439  CG2 ILE A 186     -13.116  -8.860  13.686  1.00 94.83           C  
ATOM   1440  CD1 ILE A 186     -12.431  -8.358  16.764  1.00 94.83           C  
ATOM   1441  N   ARG A 187     -12.982  -6.648  11.626  1.00 95.25           N  
ATOM   1442  CA  ARG A 187     -11.967  -6.222  10.668  1.00 95.25           C  
ATOM   1443  C   ARG A 187     -12.225  -4.794  10.196  1.00 95.25           C  
ATOM   1444  CB  ARG A 187     -11.927  -7.171   9.469  1.00 95.25           C  
ATOM   1445  O   ARG A 187     -11.299  -3.984  10.121  1.00 95.25           O  
ATOM   1446  CG  ARG A 187     -11.325  -8.531   9.780  1.00 95.25           C  
ATOM   1447  CD  ARG A 187     -11.299  -9.431   8.552  1.00 95.25           C  
ATOM   1448  NE  ARG A 187     -10.687 -10.724   8.844  1.00 95.25           N  
ATOM   1449  NH1 ARG A 187     -12.592 -11.957   8.407  1.00 95.25           N  
ATOM   1450  NH2 ARG A 187     -10.662 -13.011   9.056  1.00 95.25           N  
ATOM   1451  CZ  ARG A 187     -11.315 -11.894   8.768  1.00 95.25           C  
ATOM   1452  N   LEU A 188     -13.457  -4.586   9.914  1.00 95.56           N  
ATOM   1453  CA  LEU A 188     -13.829  -3.251   9.457  1.00 95.56           C  
ATOM   1454  C   LEU A 188     -13.637  -2.223  10.567  1.00 95.56           C  
ATOM   1455  CB  LEU A 188     -15.283  -3.235   8.978  1.00 95.56           C  
ATOM   1456  O   LEU A 188     -13.097  -1.140  10.329  1.00 95.56           O  
ATOM   1457  CG  LEU A 188     -15.819  -1.891   8.483  1.00 95.56           C  
ATOM   1458  CD1 LEU A 188     -14.936  -1.347   7.365  1.00 95.56           C  
ATOM   1459  CD2 LEU A 188     -17.262  -2.032   8.010  1.00 95.56           C  
ATOM   1460  N   ALA A 189     -14.066  -2.583  11.709  1.00 95.91           N  
ATOM   1461  CA  ALA A 189     -13.913  -1.689  12.854  1.00 95.91           C  
ATOM   1462  C   ALA A 189     -12.446  -1.334  13.080  1.00 95.91           C  
ATOM   1463  CB  ALA A 189     -14.503  -2.326  14.110  1.00 95.91           C  
ATOM   1464  O   ALA A 189     -12.108  -0.166  13.284  1.00 95.91           O  
ATOM   1465  N   GLN A 190     -11.628  -2.334  13.051  1.00 96.63           N  
ATOM   1466  CA  GLN A 190     -10.201  -2.125  13.276  1.00 96.63           C  
ATOM   1467  C   GLN A 190      -9.589  -1.272  12.169  1.00 96.63           C  
ATOM   1468  CB  GLN A 190      -9.471  -3.466  13.370  1.00 96.63           C  
ATOM   1469  O   GLN A 190      -8.800  -0.365  12.442  1.00 96.63           O  
ATOM   1470  CG  GLN A 190      -7.967  -3.333  13.573  1.00 96.63           C  
ATOM   1471  CD  GLN A 190      -7.609  -2.647  14.877  1.00 96.63           C  
ATOM   1472  NE2 GLN A 190      -6.473  -1.958  14.893  1.00 96.63           N  
ATOM   1473  OE1 GLN A 190      -8.348  -2.734  15.863  1.00 96.63           O  
ATOM   1474  N   ALA A 191      -9.902  -1.586  10.916  1.00 96.48           N  
ATOM   1475  CA  ALA A 191      -9.397  -0.813   9.785  1.00 96.48           C  
ATOM   1476  C   ALA A 191      -9.832   0.647   9.880  1.00 96.48           C  
ATOM   1477  CB  ALA A 191      -9.873  -1.421   8.468  1.00 96.48           C  
ATOM   1478  O   ALA A 191      -9.034   1.556   9.641  1.00 96.48           O  
ATOM   1479  N   ALA A 192     -11.028   0.868  10.269  1.00 97.23           N  
ATOM   1480  CA  ALA A 192     -11.568   2.218  10.403  1.00 97.23           C  
ATOM   1481  C   ALA A 192     -10.885   2.973  11.540  1.00 97.23           C  
ATOM   1482  CB  ALA A 192     -13.077   2.167  10.633  1.00 97.23           C  
ATOM   1483  O   ALA A 192     -10.579   4.160  11.410  1.00 97.23           O  
ATOM   1484  N   THR A 193     -10.678   2.248  12.647  1.00 97.46           N  
ATOM   1485  CA  THR A 193      -9.972   2.842  13.777  1.00 97.46           C  
ATOM   1486  C   THR A 193      -8.575   3.297  13.363  1.00 97.46           C  
ATOM   1487  CB  THR A 193      -9.865   1.852  14.952  1.00 97.46           C  
ATOM   1488  O   THR A 193      -8.161   4.414  13.681  1.00 97.46           O  
ATOM   1489  CG2 THR A 193      -9.075   2.455  16.109  1.00 97.46           C  
ATOM   1490  OG1 THR A 193     -11.181   1.518  15.409  1.00 97.46           O  
ATOM   1491  N   TYR A 194      -7.942   2.447  12.654  1.00 97.53           N  
ATOM   1492  CA  TYR A 194      -6.606   2.758  12.157  1.00 97.53           C  
ATOM   1493  C   TYR A 194      -6.639   3.957  11.217  1.00 97.53           C  
ATOM   1494  CB  TYR A 194      -6.006   1.547  11.436  1.00 97.53           C  
ATOM   1495  O   TYR A 194      -5.856   4.898  11.374  1.00 97.53           O  
ATOM   1496  CG  TYR A 194      -4.581   1.755  10.982  1.00 97.53           C  
ATOM   1497  CD1 TYR A 194      -4.301   2.355   9.756  1.00 97.53           C  
ATOM   1498  CD2 TYR A 194      -3.513   1.352  11.777  1.00 97.53           C  
ATOM   1499  CE1 TYR A 194      -2.990   2.548   9.333  1.00 97.53           C  
ATOM   1500  CE2 TYR A 194      -2.198   1.540  11.363  1.00 97.53           C  
ATOM   1501  OH  TYR A 194      -0.647   2.326   9.728  1.00 97.53           O  
ATOM   1502  CZ  TYR A 194      -1.947   2.138  10.142  1.00 97.53           C  
ATOM   1503  N   ALA A 195      -7.505   3.955  10.243  1.00 97.24           N  
ATOM   1504  CA  ALA A 195      -7.623   5.029   9.261  1.00 97.24           C  
ATOM   1505  C   ALA A 195      -7.959   6.356   9.936  1.00 97.24           C  
ATOM   1506  CB  ALA A 195      -8.683   4.683   8.218  1.00 97.24           C  
ATOM   1507  O   ALA A 195      -7.428   7.403   9.559  1.00 97.24           O  
ATOM   1508  N   ARG A 196      -8.833   6.287  10.872  1.00 97.23           N  
ATOM   1509  CA  ARG A 196      -9.209   7.479  11.626  1.00 97.23           C  
ATOM   1510  C   ARG A 196      -7.989   8.123  12.275  1.00 97.23           C  
ATOM   1511  CB  ARG A 196     -10.250   7.135  12.693  1.00 97.23           C  
ATOM   1512  O   ARG A 196      -7.809   9.341  12.201  1.00 97.23           O  
ATOM   1513  CG  ARG A 196     -10.706   8.329  13.517  1.00 97.23           C  
ATOM   1514  CD  ARG A 196     -11.655   7.914  14.633  1.00 97.23           C  
ATOM   1515  NE  ARG A 196     -10.970   7.136  15.661  1.00 97.23           N  
ATOM   1516  NH1 ARG A 196     -12.089   8.106  17.434  1.00 97.23           N  
ATOM   1517  NH2 ARG A 196     -10.512   6.486  17.816  1.00 97.23           N  
ATOM   1518  CZ  ARG A 196     -11.192   7.244  16.968  1.00 97.23           C  
ATOM   1519  N   GLU A 197      -7.191   7.262  12.933  1.00 96.14           N  
ATOM   1520  CA  GLU A 197      -6.006   7.787  13.604  1.00 96.14           C  
ATOM   1521  C   GLU A 197      -5.008   8.355  12.598  1.00 96.14           C  
ATOM   1522  CB  GLU A 197      -5.339   6.698  14.448  1.00 96.14           C  
ATOM   1523  O   GLU A 197      -4.334   9.348  12.879  1.00 96.14           O  
ATOM   1524  CG  GLU A 197      -6.095   6.360  15.725  1.00 96.14           C  
ATOM   1525  CD  GLU A 197      -6.314   7.563  16.628  1.00 96.14           C  
ATOM   1526  OE1 GLU A 197      -7.409   7.684  17.223  1.00 96.14           O  
ATOM   1527  OE2 GLU A 197      -5.383   8.392  16.741  1.00 96.14           O  
ATOM   1528  N   ALA A 198      -4.912   7.717  11.459  1.00 95.29           N  
ATOM   1529  CA  ALA A 198      -4.074   8.257  10.391  1.00 95.29           C  
ATOM   1530  C   ALA A 198      -4.563   9.634   9.953  1.00 95.29           C  
ATOM   1531  CB  ALA A 198      -4.049   7.301   9.201  1.00 95.29           C  
ATOM   1532  O   ALA A 198      -3.762  10.553   9.765  1.00 95.29           O  
ATOM   1533  N   LEU A 199      -5.844   9.811   9.837  1.00 95.32           N  
ATOM   1534  CA  LEU A 199      -6.455  11.072   9.430  1.00 95.32           C  
ATOM   1535  C   LEU A 199      -6.173  12.167  10.454  1.00 95.32           C  
ATOM   1536  CB  LEU A 199      -7.966  10.902   9.250  1.00 95.32           C  
ATOM   1537  O   LEU A 199      -5.858  13.301  10.085  1.00 95.32           O  
ATOM   1538  CG  LEU A 199      -8.737  12.139   8.787  1.00 95.32           C  
ATOM   1539  CD1 LEU A 199      -8.250  12.582   7.411  1.00 95.32           C  
ATOM   1540  CD2 LEU A 199     -10.235  11.858   8.765  1.00 95.32           C  
ATOM   1541  N   VAL A 200      -6.198  11.822  11.719  1.00 92.10           N  
ATOM   1542  CA  VAL A 200      -5.962  12.770  12.802  1.00 92.10           C  
ATOM   1543  C   VAL A 200      -4.541  13.320  12.707  1.00 92.10           C  
ATOM   1544  CB  VAL A 200      -6.190  12.120  14.185  1.00 92.10           C  
ATOM   1545  O   VAL A 200      -4.292  14.476  13.057  1.00 92.10           O  
ATOM   1546  CG1 VAL A 200      -5.648  13.014  15.299  1.00 92.10           C  
ATOM   1547  CG2 VAL A 200      -7.675  11.833  14.401  1.00 92.10           C  
ATOM   1548  N   GLY A 201      -3.695  12.544  12.236  1.00 87.77           N  
ATOM   1549  CA  GLY A 201      -2.299  12.935  12.112  1.00 87.77           C  
ATOM   1550  C   GLY A 201      -2.053  13.920  10.985  1.00 87.77           C  
ATOM   1551  O   GLY A 201      -0.968  14.497  10.883  1.00 87.77           O  
ATOM   1552  N   LEU A 202      -3.059  14.164  10.128  1.00 88.37           N  
ATOM   1553  CA  LEU A 202      -2.919  15.084   9.005  1.00 88.37           C  
ATOM   1554  C   LEU A 202      -3.485  16.456   9.352  1.00 88.37           C  
ATOM   1555  CB  LEU A 202      -3.623  14.527   7.765  1.00 88.37           C  
ATOM   1556  O   LEU A 202      -4.651  16.572   9.739  1.00 88.37           O  
ATOM   1557  CG  LEU A 202      -2.991  13.290   7.125  1.00 88.37           C  
ATOM   1558  CD1 LEU A 202      -3.911  12.722   6.049  1.00 88.37           C  
ATOM   1559  CD2 LEU A 202      -1.623  13.628   6.542  1.00 88.37           C  
ATOM   1560  N   PRO A 203      -2.642  17.500   9.297  1.00 82.36           N  
ATOM   1561  CA  PRO A 203      -3.174  18.832   9.593  1.00 82.36           C  
ATOM   1562  C   PRO A 203      -4.220  19.289   8.579  1.00 82.36           C  
ATOM   1563  CB  PRO A 203      -1.933  19.727   9.538  1.00 82.36           C  
ATOM   1564  O   PRO A 203      -4.120  18.962   7.394  1.00 82.36           O  
ATOM   1565  CG  PRO A 203      -0.919  18.927   8.785  1.00 82.36           C  
ATOM   1566  CD  PRO A 203      -1.321  17.481   8.831  1.00 82.36           C  
ATOM   1567  N   ASN A 204      -5.363  19.766   9.048  1.00 85.57           N  
ATOM   1568  CA  ASN A 204      -6.360  20.350   8.156  1.00 85.57           C  
ATOM   1569  C   ASN A 204      -6.050  21.812   7.848  1.00 85.57           C  
ATOM   1570  CB  ASN A 204      -7.761  20.220   8.758  1.00 85.57           C  
ATOM   1571  O   ASN A 204      -5.030  22.341   8.292  1.00 85.57           O  
ATOM   1572  CG  ASN A 204      -7.874  20.874  10.121  1.00 85.57           C  
ATOM   1573  ND2 ASN A 204      -8.725  20.321  10.976  1.00 85.57           N  
ATOM   1574  OD1 ASN A 204      -7.202  21.870  10.402  1.00 85.57           O  
ATOM   1575  N   ASN A 205      -6.695  22.371   6.803  1.00 83.29           N  
ATOM   1576  CA  ASN A 205      -6.422  23.728   6.342  1.00 83.29           C  
ATOM   1577  C   ASN A 205      -6.991  24.770   7.300  1.00 83.29           C  
ATOM   1578  CB  ASN A 205      -6.980  23.940   4.933  1.00 83.29           C  
ATOM   1579  O   ASN A 205      -6.993  25.964   6.995  1.00 83.29           O  
ATOM   1580  CG  ASN A 205      -8.483  23.751   4.867  1.00 83.29           C  
ATOM   1581  ND2 ASN A 205      -9.070  24.068   3.718  1.00 83.29           N  
ATOM   1582  OD1 ASN A 205      -9.111  23.326   5.839  1.00 83.29           O  
ATOM   1583  N   GLU A 206      -7.423  24.378   8.506  1.00 78.44           N  
ATOM   1584  CA  GLU A 206      -7.980  25.327   9.465  1.00 78.44           C  
ATOM   1585  C   GLU A 206      -6.875  26.080  10.201  1.00 78.44           C  
ATOM   1586  CB  GLU A 206      -8.886  24.609  10.469  1.00 78.44           C  
ATOM   1587  O   GLU A 206      -5.911  25.473  10.674  1.00 78.44           O  
ATOM   1588  CG  GLU A 206      -9.713  25.550  11.333  1.00 78.44           C  
ATOM   1589  CD  GLU A 206     -10.670  24.823  12.265  1.00 78.44           C  
ATOM   1590  OE1 GLU A 206     -11.643  25.449  12.743  1.00 78.44           O  
ATOM   1591  OE2 GLU A 206     -10.444  23.619  12.519  1.00 78.44           O  
ATOM   1592  N   SER A 207      -6.991  27.468  10.107  1.00 71.92           N  
ATOM   1593  CA  SER A 207      -6.051  28.312  10.838  1.00 71.92           C  
ATOM   1594  C   SER A 207      -6.276  28.214  12.344  1.00 71.92           C  
ATOM   1595  CB  SER A 207      -6.177  29.768  10.390  1.00 71.92           C  
ATOM   1596  O   SER A 207      -7.350  27.805  12.791  1.00 71.92           O  
ATOM   1597  OG  SER A 207      -7.398  30.330  10.839  1.00 71.92           O  
ATOM   1598  N   SER A 208      -5.302  28.338  13.160  1.00 70.41           N  
ATOM   1599  CA  SER A 208      -5.351  28.315  14.618  1.00 70.41           C  
ATOM   1600  C   SER A 208      -6.415  29.268  15.151  1.00 70.41           C  
ATOM   1601  CB  SER A 208      -3.987  28.680  15.206  1.00 70.41           C  
ATOM   1602  O   SER A 208      -7.106  28.955  16.122  1.00 70.41           O  
ATOM   1603  OG  SER A 208      -2.986  27.789  14.746  1.00 70.41           O  
ATOM   1604  N   TYR A 209      -6.565  30.376  14.475  1.00 67.59           N  
ATOM   1605  CA  TYR A 209      -7.545  31.382  14.871  1.00 67.59           C  
ATOM   1606  C   TYR A 209      -8.965  30.862  14.687  1.00 67.59           C  
ATOM   1607  CB  TYR A 209      -7.351  32.669  14.064  1.00 67.59           C  
ATOM   1608  O   TYR A 209      -9.802  30.991  15.584  1.00 67.59           O  
ATOM   1609  CG  TYR A 209      -8.292  33.781  14.459  1.00 67.59           C  
ATOM   1610  CD1 TYR A 209      -9.398  34.096  13.673  1.00 67.59           C  
ATOM   1611  CD2 TYR A 209      -8.078  34.518  15.619  1.00 67.59           C  
ATOM   1612  CE1 TYR A 209     -10.267  35.121  14.032  1.00 67.59           C  
ATOM   1613  CE2 TYR A 209      -8.941  35.545  15.988  1.00 67.59           C  
ATOM   1614  OH  TYR A 209     -10.888  36.854  15.549  1.00 67.59           O  
ATOM   1615  CZ  TYR A 209     -10.031  35.838  15.189  1.00 67.59           C  
ATOM   1616  N   HIS A 210      -9.226  30.276  13.547  1.00 69.98           N  
ATOM   1617  CA  HIS A 210     -10.543  29.721  13.252  1.00 69.98           C  
ATOM   1618  C   HIS A 210     -10.877  28.567  14.191  1.00 69.98           C  
ATOM   1619  CB  HIS A 210     -10.613  29.252  11.798  1.00 69.98           C  
ATOM   1620  O   HIS A 210     -12.026  28.418  14.614  1.00 69.98           O  
ATOM   1621  CG  HIS A 210     -10.868  30.357  10.823  1.00 69.98           C  
ATOM   1622  CD2 HIS A 210     -10.155  30.782   9.754  1.00 69.98           C  
ATOM   1623  ND1 HIS A 210     -11.977  31.172  10.896  1.00 69.98           N  
ATOM   1624  CE1 HIS A 210     -11.935  32.053   9.910  1.00 69.98           C  
ATOM   1625  NE2 HIS A 210     -10.839  31.837   9.202  1.00 69.98           N  
ATOM   1626  N   ALA A 211      -9.874  27.807  14.569  1.00 70.11           N  
ATOM   1627  CA  ALA A 211     -10.054  26.725  15.534  1.00 70.11           C  
ATOM   1628  C   ALA A 211     -10.478  27.269  16.895  1.00 70.11           C  
ATOM   1629  CB  ALA A 211      -8.769  25.911  15.666  1.00 70.11           C  
ATOM   1630  O   ALA A 211     -11.371  26.715  17.541  1.00 70.11           O  
ATOM   1631  N   PHE A 212      -9.841  28.280  17.297  1.00 68.83           N  
ATOM   1632  CA  PHE A 212     -10.133  28.929  18.570  1.00 68.83           C  
ATOM   1633  C   PHE A 212     -11.572  29.431  18.603  1.00 68.83           C  
ATOM   1634  CB  PHE A 212      -9.166  30.091  18.817  1.00 68.83           C  
ATOM   1635  O   PHE A 212     -12.294  29.197  19.575  1.00 68.83           O  
ATOM   1636  CG  PHE A 212      -9.479  30.888  20.055  1.00 68.83           C  
ATOM   1637  CD1 PHE A 212     -10.174  32.088  19.969  1.00 68.83           C  
ATOM   1638  CD2 PHE A 212      -9.077  30.436  21.306  1.00 68.83           C  
ATOM   1639  CE1 PHE A 212     -10.465  32.827  21.113  1.00 68.83           C  
ATOM   1640  CE2 PHE A 212      -9.364  31.170  22.453  1.00 68.83           C  
ATOM   1641  CZ  PHE A 212     -10.057  32.366  22.355  1.00 68.83           C  
ATOM   1642  N   LEU A 213     -11.985  30.134  17.555  1.00 69.49           N  
ATOM   1643  CA  LEU A 213     -13.330  30.697  17.497  1.00 69.49           C  
ATOM   1644  C   LEU A 213     -14.383  29.595  17.552  1.00 69.49           C  
ATOM   1645  CB  LEU A 213     -13.509  31.528  16.224  1.00 69.49           C  
ATOM   1646  O   LEU A 213     -15.417  29.751  18.204  1.00 69.49           O  
ATOM   1647  CG  LEU A 213     -12.811  32.889  16.199  1.00 69.49           C  
ATOM   1648  CD1 LEU A 213     -12.981  33.546  14.833  1.00 69.49           C  
ATOM   1649  CD2 LEU A 213     -13.356  33.789  17.303  1.00 69.49           C  
ATOM   1650  N   ARG A 214     -14.149  28.600  17.008  1.00 73.65           N  
ATOM   1651  CA  ARG A 214     -15.086  27.482  17.007  1.00 73.65           C  
ATOM   1652  C   ARG A 214     -15.226  26.883  18.402  1.00 73.65           C  
ATOM   1653  CB  ARG A 214     -14.637  26.405  16.017  1.00 73.65           C  
ATOM   1654  O   ARG A 214     -16.339  26.606  18.856  1.00 73.65           O  
ATOM   1655  CG  ARG A 214     -15.649  25.287  15.822  1.00 73.65           C  
ATOM   1656  CD  ARG A 214     -15.098  24.174  14.941  1.00 73.65           C  
ATOM   1657  NE  ARG A 214     -13.694  24.397  14.607  1.00 73.65           N  
ATOM   1658  NH1 ARG A 214     -12.914  22.553  15.761  1.00 73.65           N  
ATOM   1659  NH2 ARG A 214     -11.449  23.916  14.643  1.00 73.65           N  
ATOM   1660  CZ  ARG A 214     -12.689  23.621  15.004  1.00 73.65           C  
ATOM   1661  N   HIS A 215     -14.082  26.620  18.972  1.00 71.56           N  
ATOM   1662  CA  HIS A 215     -14.116  26.067  20.322  1.00 71.56           C  
ATOM   1663  C   HIS A 215     -14.847  27.000  21.281  1.00 71.56           C  
ATOM   1664  CB  HIS A 215     -12.697  25.800  20.827  1.00 71.56           C  
ATOM   1665  O   HIS A 215     -15.610  26.545  22.136  1.00 71.56           O  
ATOM   1666  CG  HIS A 215     -12.089  24.549  20.277  1.00 71.56           C  
ATOM   1667  CD2 HIS A 215     -10.958  24.351  19.561  1.00 71.56           C  
ATOM   1668  ND1 HIS A 215     -12.664  23.308  20.443  1.00 71.56           N  
ATOM   1669  CE1 HIS A 215     -11.908  22.397  19.852  1.00 71.56           C  
ATOM   1670  NE2 HIS A 215     -10.867  23.005  19.309  1.00 71.56           N  
ATOM   1671  N   ALA A 216     -14.539  28.225  21.032  1.00 67.29           N  
ATOM   1672  CA  ALA A 216     -15.210  29.236  21.846  1.00 67.29           C  
ATOM   1673  C   ALA A 216     -16.719  29.206  21.624  1.00 67.29           C  
ATOM   1674  CB  ALA A 216     -14.656  30.624  21.534  1.00 67.29           C  
ATOM   1675  O   ALA A 216     -17.495  29.306  22.577  1.00 67.29           O  
ATOM   1676  N   TYR A 217     -17.039  28.990  20.347  1.00 70.82           N  
ATOM   1677  CA  TYR A 217     -18.453  28.894  20.002  1.00 70.82           C  
ATOM   1678  C   TYR A 217     -19.079  27.643  20.606  1.00 70.82           C  
ATOM   1679  CB  TYR A 217     -18.636  28.887  18.481  1.00 70.82           C  
ATOM   1680  O   TYR A 217     -20.182  27.696  21.155  1.00 70.82           O  
ATOM   1681  CG  TYR A 217     -20.078  28.806  18.043  1.00 70.82           C  
ATOM   1682  CD1 TYR A 217     -20.626  27.604  17.599  1.00 70.82           C  
ATOM   1683  CD2 TYR A 217     -20.896  29.930  18.072  1.00 70.82           C  
ATOM   1684  CE1 TYR A 217     -21.954  27.526  17.193  1.00 70.82           C  
ATOM   1685  CE2 TYR A 217     -22.226  29.863  17.668  1.00 70.82           C  
ATOM   1686  OH  TYR A 217     -24.060  28.586  16.831  1.00 70.82           O  
ATOM   1687  CZ  TYR A 217     -22.745  28.658  17.232  1.00 70.82           C  
ATOM   1688  N   THR A 218     -18.445  26.462  20.543  1.00 69.86           N  
ATOM   1689  CA  THR A 218     -18.943  25.200  21.081  1.00 69.86           C  
ATOM   1690  C   THR A 218     -19.102  25.283  22.596  1.00 69.86           C  
ATOM   1691  CB  THR A 218     -18.005  24.032  20.724  1.00 69.86           C  
ATOM   1692  O   THR A 218     -20.089  24.795  23.150  1.00 69.86           O  
ATOM   1693  CG2 THR A 218     -18.612  22.694  21.133  1.00 69.86           C  
ATOM   1694  OG1 THR A 218     -17.775  24.027  19.309  1.00 69.86           O  
ATOM   1695  N   ILE A 219     -18.114  25.868  23.255  1.00 68.87           N  
ATOM   1696  CA  ILE A 219     -18.155  26.060  24.700  1.00 68.87           C  
ATOM   1697  C   ILE A 219     -19.327  26.966  25.068  1.00 68.87           C  
ATOM   1698  CB  ILE A 219     -16.831  26.655  25.229  1.00 68.87           C  
ATOM   1699  O   ILE A 219     -20.058  26.690  26.022  1.00 68.87           O  
ATOM   1700  CG1 ILE A 219     -15.685  25.653  25.049  1.00 68.87           C  
ATOM   1701  CG2 ILE A 219     -16.972  27.067  26.698  1.00 68.87           C  
ATOM   1702  CD1 ILE A 219     -14.311  26.217  25.385  1.00 68.87           C  
ATOM   1703  N   ALA A 220     -19.429  27.989  24.228  1.00 64.51           N  
ATOM   1704  CA  ALA A 220     -20.532  28.920  24.453  1.00 64.51           C  
ATOM   1705  C   ALA A 220     -21.880  28.235  24.245  1.00 64.51           C  
ATOM   1706  CB  ALA A 220     -20.405  30.128  23.528  1.00 64.51           C  
ATOM   1707  O   ALA A 220     -22.817  28.448  25.017  1.00 64.51           O  
ATOM   1708  N   GLN A 221     -21.985  27.431  23.211  1.00 66.12           N  
ATOM   1709  CA  GLN A 221     -23.200  26.668  22.949  1.00 66.12           C  
ATOM   1710  C   GLN A 221     -23.467  25.659  24.063  1.00 66.12           C  
ATOM   1711  CB  GLN A 221     -23.104  25.950  21.602  1.00 66.12           C  
ATOM   1712  O   GLN A 221     -24.614  25.465  24.471  1.00 66.12           O  
ATOM   1713  CG  GLN A 221     -23.471  26.825  20.411  1.00 66.12           C  
ATOM   1714  CD  GLN A 221     -23.482  26.059  19.102  1.00 66.12           C  
ATOM   1715  NE2 GLN A 221     -23.938  26.711  18.038  1.00 66.12           N  
ATOM   1716  OE1 GLN A 221     -23.083  24.891  19.046  1.00 66.12           O  
ATOM   1717  N   GLY A 222     -22.401  24.954  24.463  1.00 58.22           N  
ATOM   1718  CA  GLY A 222     -22.505  24.025  25.577  1.00 58.22           C  
ATOM   1719  C   GLY A 222     -22.915  24.693  26.875  1.00 58.22           C  
ATOM   1720  O   GLY A 222     -23.742  24.163  27.619  1.00 58.22           O  
ATOM   1721  N   ALA A 223     -22.344  25.861  27.092  1.00 60.19           N  
ATOM   1722  CA  ALA A 223     -22.687  26.667  28.261  1.00 60.19           C  
ATOM   1723  C   ALA A 223     -24.111  27.206  28.158  1.00 60.19           C  
ATOM   1724  CB  ALA A 223     -21.696  27.817  28.423  1.00 60.19           C  
ATOM   1725  O   ALA A 223     -24.833  27.263  29.156  1.00 60.19           O  
ATOM   1726  N   ALA A 224     -24.529  27.563  26.942  1.00 57.64           N  
ATOM   1727  CA  ALA A 224     -25.890  28.007  26.656  1.00 57.64           C  
ATOM   1728  C   ALA A 224     -26.889  26.869  26.840  1.00 57.64           C  
ATOM   1729  CB  ALA A 224     -25.980  28.565  25.238  1.00 57.64           C  
ATOM   1730  O   ALA A 224     -28.011  27.088  27.304  1.00 57.64           O  
ATOM   1731  N   LYS A 225     -26.524  25.647  26.507  1.00 55.29           N  
ATOM   1732  CA  LYS A 225     -27.363  24.465  26.682  1.00 55.29           C  
ATOM   1733  C   LYS A 225     -27.460  24.073  28.154  1.00 55.29           C  
ATOM   1734  CB  LYS A 225     -26.818  23.294  25.863  1.00 55.29           C  
ATOM   1735  O   LYS A 225     -28.517  23.643  28.619  1.00 55.29           O  
ATOM   1736  CG  LYS A 225     -27.159  23.363  24.382  1.00 55.29           C  
ATOM   1737  CD  LYS A 225     -26.715  22.105  23.647  1.00 55.29           C  
ATOM   1738  CE  LYS A 225     -27.001  22.199  22.154  1.00 55.29           C  
ATOM   1739  NZ  LYS A 225     -26.556  20.972  21.427  1.00 55.29           N  
ATOM   1740  N   VAL A 226     -26.419  24.386  28.929  1.00 54.37           N  
ATOM   1741  CA  VAL A 226     -26.376  24.141  30.367  1.00 54.37           C  
ATOM   1742  C   VAL A 226     -27.016  25.312  31.110  1.00 54.37           C  
ATOM   1743  CB  VAL A 226     -24.929  23.923  30.862  1.00 54.37           C  
ATOM   1744  O   VAL A 226     -27.729  25.114  32.096  1.00 54.37           O  
ATOM   1745  CG1 VAL A 226     -24.899  23.748  32.380  1.00 54.37           C  
ATOM   1746  CG2 VAL A 226     -24.306  22.713  30.169  1.00 54.37           C  
ATOM   1747  N   ALA A 227     -26.966  26.482  30.482  1.00 48.66           N  
ATOM   1748  CA  ALA A 227     -27.516  27.705  31.062  1.00 48.66           C  
ATOM   1749  C   ALA A 227     -28.926  27.972  30.542  1.00 48.66           C  
ATOM   1750  CB  ALA A 227     -26.607  28.893  30.760  1.00 48.66           C  
ATOM   1751  O   ALA A 227     -29.624  28.853  31.049  1.00 48.66           O  
ATOM   1752  N   GLY A 228     -29.479  27.327  29.445  1.00 40.73           N  
ATOM   1753  CA  GLY A 228     -30.887  27.202  29.102  1.00 40.73           C  
ATOM   1754  C   GLY A 228     -31.711  26.544  30.193  1.00 40.73           C  
ATOM   1755  O   GLY A 228     -32.935  26.448  30.082  1.00 40.73           O  
ATOM   1756  N   ALA A 229     -31.142  26.454  31.446  1.00 43.71           N  
ATOM   1757  CA  ALA A 229     -31.829  26.323  32.729  1.00 43.71           C  
ATOM   1758  C   ALA A 229     -31.823  27.645  33.491  1.00 43.71           C  
ATOM   1759  CB  ALA A 229     -31.182  25.225  33.569  1.00 43.71           C  
ATOM   1760  O   ALA A 229     -32.503  27.785  34.510  1.00 43.71           O  
ATOM   1761  N   VAL A 230     -31.633  28.859  32.798  1.00 43.01           N  
ATOM   1762  CA  VAL A 230     -31.905  30.196  33.316  1.00 43.01           C  
ATOM   1763  C   VAL A 230     -32.122  31.165  32.156  1.00 43.01           C  
ATOM   1764  CB  VAL A 230     -30.759  30.697  34.222  1.00 43.01           C  
ATOM   1765  O   VAL A 230     -31.324  31.207  31.216  1.00 43.01           O  
ATOM   1766  CG1 VAL A 230     -31.104  32.057  34.827  1.00 43.01           C  
ATOM   1767  CG2 VAL A 230     -30.464  29.678  35.322  1.00 43.01           C  
ATOM   1768  N   PRO A 231     -33.312  31.775  31.869  1.00 38.19           N  
ATOM   1769  CA  PRO A 231     -33.909  32.472  30.727  1.00 38.19           C  
ATOM   1770  C   PRO A 231     -33.293  33.848  30.488  1.00 38.19           C  
ATOM   1771  CB  PRO A 231     -35.383  32.594  31.121  1.00 38.19           C  
ATOM   1772  O   PRO A 231     -33.576  34.487  29.471  1.00 38.19           O  
ATOM   1773  CG  PRO A 231     -35.386  32.532  32.614  1.00 38.19           C  
ATOM   1774  CD  PRO A 231     -33.972  32.357  33.087  1.00 38.19           C  
ATOM   1775  N   THR A 232     -31.954  34.142  30.289  1.00 45.23           N  
ATOM   1776  CA  THR A 232     -31.708  35.444  29.680  1.00 45.23           C  
ATOM   1777  C   THR A 232     -30.270  35.545  29.180  1.00 45.23           C  
ATOM   1778  CB  THR A 232     -31.991  36.587  30.672  1.00 45.23           C  
ATOM   1779  O   THR A 232     -29.414  36.127  29.849  1.00 45.23           O  
ATOM   1780  CG2 THR A 232     -33.489  36.831  30.818  1.00 45.23           C  
ATOM   1781  OG1 THR A 232     -31.446  36.246  31.953  1.00 45.23           O  
ATOM   1782  N   MET A 233     -29.718  34.656  28.347  1.00 41.43           N  
ATOM   1783  CA  MET A 233     -28.392  35.072  27.898  1.00 41.43           C  
ATOM   1784  C   MET A 233     -28.411  35.443  26.418  1.00 41.43           C  
ATOM   1785  CB  MET A 233     -27.367  33.965  28.146  1.00 41.43           C  
ATOM   1786  O   MET A 233     -28.949  34.701  25.595  1.00 41.43           O  
ATOM   1787  CG  MET A 233     -26.247  34.367  29.092  1.00 41.43           C  
ATOM   1788  SD  MET A 233     -24.994  33.043  29.301  1.00 41.43           S  
ATOM   1789  CE  MET A 233     -23.609  34.015  29.958  1.00 41.43           C  
ATOM   1790  N   ASP A 234     -28.383  36.774  26.080  1.00 47.60           N  
ATOM   1791  CA  ASP A 234     -28.218  37.617  24.900  1.00 47.60           C  
ATOM   1792  C   ASP A 234     -26.855  37.391  24.250  1.00 47.60           C  
ATOM   1793  CB  ASP A 234     -28.387  39.093  25.267  1.00 47.60           C  
ATOM   1794  O   ASP A 234     -25.821  37.731  24.829  1.00 47.60           O  
ATOM   1795  CG  ASP A 234     -28.745  39.963  24.075  1.00 47.60           C  
ATOM   1796  OD1 ASP A 234     -28.662  39.484  22.923  1.00 47.60           O  
ATOM   1797  OD2 ASP A 234     -29.111  41.139  24.289  1.00 47.60           O  
ATOM   1798  N   LEU A 235     -26.615  36.581  23.214  1.00 42.69           N  
ATOM   1799  CA  LEU A 235     -25.531  36.109  22.359  1.00 42.69           C  
ATOM   1800  C   LEU A 235     -24.862  37.273  21.636  1.00 42.69           C  
ATOM   1801  CB  LEU A 235     -26.056  35.094  21.340  1.00 42.69           C  
ATOM   1802  O   LEU A 235     -23.665  37.224  21.346  1.00 42.69           O  
ATOM   1803  CG  LEU A 235     -25.218  33.829  21.149  1.00 42.69           C  
ATOM   1804  CD1 LEU A 235     -25.698  32.728  22.089  1.00 42.69           C  
ATOM   1805  CD2 LEU A 235     -25.275  33.363  19.698  1.00 42.69           C  
ATOM   1806  N   SER A 236     -25.408  38.491  21.531  1.00 46.75           N  
ATOM   1807  CA  SER A 236     -24.856  39.714  20.957  1.00 46.75           C  
ATOM   1808  C   SER A 236     -23.927  40.417  21.942  1.00 46.75           C  
ATOM   1809  CB  SER A 236     -25.979  40.663  20.537  1.00 46.75           C  
ATOM   1810  O   SER A 236     -22.941  41.036  21.539  1.00 46.75           O  
ATOM   1811  OG  SER A 236     -26.787  41.009  21.648  1.00 46.75           O  
ATOM   1812  N   LYS A 237     -23.922  40.080  23.255  1.00 49.68           N  
ATOM   1813  CA  LYS A 237     -23.077  40.625  24.314  1.00 49.68           C  
ATOM   1814  C   LYS A 237     -21.806  39.798  24.483  1.00 49.68           C  
ATOM   1815  CB  LYS A 237     -23.843  40.685  25.636  1.00 49.68           C  
ATOM   1816  O   LYS A 237     -20.765  40.324  24.883  1.00 49.68           O  
ATOM   1817  CG  LYS A 237     -24.848  41.824  25.718  1.00 49.68           C  
ATOM   1818  CD  LYS A 237     -25.391  41.991  27.131  1.00 49.68           C  
ATOM   1819  CE  LYS A 237     -26.402  43.127  27.213  1.00 49.68           C  
ATOM   1820  NZ  LYS A 237     -26.950  43.282  28.594  1.00 49.68           N  
ATOM   1821  N   LEU A 238     -21.791  38.515  24.033  1.00 42.71           N  
ATOM   1822  CA  LEU A 238     -20.637  37.624  24.016  1.00 42.71           C  
ATOM   1823  C   LEU A 238     -19.679  37.996  22.890  1.00 42.71           C  
ATOM   1824  CB  LEU A 238     -21.085  36.168  23.861  1.00 42.71           C  
ATOM   1825  O   LEU A 238     -18.460  37.994  23.079  1.00 42.71           O  
ATOM   1826  CG  LEU A 238     -20.052  35.099  24.222  1.00 42.71           C  
ATOM   1827  CD1 LEU A 238     -20.395  34.463  25.565  1.00 42.71           C  
ATOM   1828  CD2 LEU A 238     -19.974  34.040  23.128  1.00 42.71           C  
ATOM   1829  N   MET A 239     -20.198  38.523  21.813  1.00 43.69           N  
ATOM   1830  CA  MET A 239     -19.376  38.982  20.697  1.00 43.69           C  
ATOM   1831  C   MET A 239     -18.795  40.363  20.982  1.00 43.69           C  
ATOM   1832  CB  MET A 239     -20.194  39.015  19.405  1.00 43.69           C  
ATOM   1833  O   MET A 239     -17.688  40.678  20.542  1.00 43.69           O  
ATOM   1834  CG  MET A 239     -20.461  37.640  18.814  1.00 43.69           C  
ATOM   1835  SD  MET A 239     -19.761  37.452  17.128  1.00 43.69           S  
ATOM   1836  CE  MET A 239     -21.251  37.731  16.130  1.00 43.69           C  
ATOM   1837  N   ASP A 240     -19.422  41.082  21.913  1.00 45.99           N  
ATOM   1838  CA  ASP A 240     -18.964  42.389  22.375  1.00 45.99           C  
ATOM   1839  C   ASP A 240     -17.935  42.246  23.494  1.00 45.99           C  
ATOM   1840  CB  ASP A 240     -20.147  43.234  22.853  1.00 45.99           C  
ATOM   1841  O   ASP A 240     -17.097  43.129  23.690  1.00 45.99           O  
ATOM   1842  CG  ASP A 240     -20.918  43.874  21.711  1.00 45.99           C  
ATOM   1843  OD1 ASP A 240     -20.378  43.969  20.588  1.00 45.99           O  
ATOM   1844  OD2 ASP A 240     -22.075  44.289  21.938  1.00 45.99           O  
ATOM   1845  N   ALA A 241     -17.714  41.013  24.117  1.00 44.70           N  
ATOM   1846  CA  ALA A 241     -16.796  40.728  25.216  1.00 44.70           C  
ATOM   1847  C   ALA A 241     -15.527  40.050  24.710  1.00 44.70           C  
ATOM   1848  CB  ALA A 241     -17.479  39.855  26.266  1.00 44.70           C  
ATOM   1849  O   ALA A 241     -14.579  39.845  25.471  1.00 44.70           O  
ATOM   1850  N   ILE A 242     -15.373  39.816  23.391  1.00 40.41           N  
ATOM   1851  CA  ILE A 242     -14.284  39.115  22.719  1.00 40.41           C  
ATOM   1852  C   ILE A 242     -13.051  40.013  22.660  1.00 40.41           C  
ATOM   1853  CB  ILE A 242     -14.691  38.669  21.297  1.00 40.41           C  
ATOM   1854  O   ILE A 242     -11.933  39.561  22.918  1.00 40.41           O  
ATOM   1855  CG1 ILE A 242     -15.743  37.556  21.366  1.00 40.41           C  
ATOM   1856  CG2 ILE A 242     -13.464  38.215  20.501  1.00 40.41           C  
ATOM   1857  CD1 ILE A 242     -16.277  37.123  20.008  1.00 40.41           C  
ATOM   1858  N   PRO A 243     -13.114  41.352  22.681  1.00 43.48           N  
ATOM   1859  CA  PRO A 243     -11.892  42.153  22.793  1.00 43.48           C  
ATOM   1860  C   PRO A 243     -11.376  42.244  24.227  1.00 43.48           C  
ATOM   1861  CB  PRO A 243     -12.324  43.529  22.279  1.00 43.48           C  
ATOM   1862  O   PRO A 243     -10.167  42.351  24.446  1.00 43.48           O  
ATOM   1863  CG  PRO A 243     -13.718  43.330  21.780  1.00 43.48           C  
ATOM   1864  CD  PRO A 243     -14.191  41.971  22.212  1.00 43.48           C  
ATOM   1865  N   ASP A 244     -12.112  41.782  25.264  1.00 37.14           N  
ATOM   1866  CA  ASP A 244     -11.761  41.830  26.680  1.00 37.14           C  
ATOM   1867  C   ASP A 244     -11.163  40.503  27.142  1.00 37.14           C  
ATOM   1868  CB  ASP A 244     -12.989  42.176  27.526  1.00 37.14           C  
ATOM   1869  O   ASP A 244     -10.366  40.470  28.082  1.00 37.14           O  
ATOM   1870  CG  ASP A 244     -13.260  43.669  27.593  1.00 37.14           C  
ATOM   1871  OD1 ASP A 244     -12.348  44.469  27.291  1.00 37.14           O  
ATOM   1872  OD2 ASP A 244     -14.395  44.049  27.953  1.00 37.14           O  
ATOM   1873  N   LEU A 245     -11.238  39.365  26.390  1.00 37.05           N  
ATOM   1874  CA  LEU A 245     -10.651  38.048  26.612  1.00 37.05           C  
ATOM   1875  C   LEU A 245      -9.249  37.970  26.017  1.00 37.05           C  
ATOM   1876  CB  LEU A 245     -11.537  36.957  26.005  1.00 37.05           C  
ATOM   1877  O   LEU A 245      -8.445  37.126  26.419  1.00 37.05           O  
ATOM   1878  CG  LEU A 245     -11.976  35.837  26.950  1.00 37.05           C  
ATOM   1879  CD1 LEU A 245     -13.385  36.104  27.470  1.00 37.05           C  
ATOM   1880  CD2 LEU A 245     -11.907  34.486  26.246  1.00 37.05           C  
ATOM   1881  N   MET A 246      -8.811  38.941  25.175  1.00 39.09           N  
ATOM   1882  CA  MET A 246      -7.459  39.109  24.650  1.00 39.09           C  
ATOM   1883  C   MET A 246      -6.536  39.711  25.704  1.00 39.09           C  
ATOM   1884  CB  MET A 246      -7.472  39.992  23.400  1.00 39.09           C  
ATOM   1885  O   MET A 246      -5.312  39.646  25.574  1.00 39.09           O  
ATOM   1886  CG  MET A 246      -7.972  39.281  22.153  1.00 39.09           C  
ATOM   1887  SD  MET A 246      -7.096  39.826  20.635  1.00 39.09           S  
ATOM   1888  CE  MET A 246      -8.491  40.478  19.677  1.00 39.09           C  
ATOM   1889  N   ASN A 247      -7.027  39.934  26.968  1.00 39.94           N  
ATOM   1890  CA  ASN A 247      -6.233  40.527  28.039  1.00 39.94           C  
ATOM   1891  C   ASN A 247      -6.159  39.610  29.256  1.00 39.94           C  
ATOM   1892  CB  ASN A 247      -6.800  41.892  28.435  1.00 39.94           C  
ATOM   1893  O   ASN A 247      -5.689  40.019  30.319  1.00 39.94           O  
ATOM   1894  CG  ASN A 247      -6.439  42.984  27.448  1.00 39.94           C  
ATOM   1895  ND2 ASN A 247      -7.267  44.021  27.381  1.00 39.94           N  
ATOM   1896  OD1 ASN A 247      -5.426  42.897  26.750  1.00 39.94           O  
ATOM   1897  N   VAL A 248      -6.248  38.278  29.103  1.00 39.83           N  
ATOM   1898  CA  VAL A 248      -6.074  37.518  30.337  1.00 39.83           C  
ATOM   1899  C   VAL A 248      -4.823  36.648  30.235  1.00 39.83           C  
ATOM   1900  CB  VAL A 248      -7.309  36.643  30.644  1.00 39.83           C  
ATOM   1901  O   VAL A 248      -4.825  35.627  29.543  1.00 39.83           O  
ATOM   1902  CG1 VAL A 248      -7.128  35.898  31.966  1.00 39.83           C  
ATOM   1903  CG2 VAL A 248      -8.574  37.499  30.679  1.00 39.83           C  
ATOM   1904  N   PRO A 249      -3.622  37.171  30.549  1.00 41.37           N  
ATOM   1905  CA  PRO A 249      -2.315  36.519  30.649  1.00 41.37           C  
ATOM   1906  C   PRO A 249      -2.151  35.718  31.939  1.00 41.37           C  
ATOM   1907  CB  PRO A 249      -1.332  37.692  30.607  1.00 41.37           C  
ATOM   1908  O   PRO A 249      -1.476  34.686  31.948  1.00 41.37           O  
ATOM   1909  CG  PRO A 249      -2.191  38.906  30.459  1.00 41.37           C  
ATOM   1910  CD  PRO A 249      -3.630  38.488  30.570  1.00 41.37           C  
ATOM   1911  N   ASP A 250      -3.143  35.593  32.879  1.00 36.17           N  
ATOM   1912  CA  ASP A 250      -2.940  35.020  34.206  1.00 36.17           C  
ATOM   1913  C   ASP A 250      -3.620  33.658  34.326  1.00 36.17           C  
ATOM   1914  CB  ASP A 250      -3.465  35.968  35.286  1.00 36.17           C  
ATOM   1915  O   ASP A 250      -3.122  32.768  35.019  1.00 36.17           O  
ATOM   1916  CG  ASP A 250      -2.536  37.139  35.550  1.00 36.17           C  
ATOM   1917  OD1 ASP A 250      -1.330  37.045  35.234  1.00 36.17           O  
ATOM   1918  OD2 ASP A 250      -3.013  38.165  36.082  1.00 36.17           O  
ATOM   1919  N   LEU A 251      -4.417  33.191  33.351  1.00 37.50           N  
ATOM   1920  CA  LEU A 251      -5.072  31.888  33.307  1.00 37.50           C  
ATOM   1921  C   LEU A 251      -4.312  30.929  32.397  1.00 37.50           C  
ATOM   1922  CB  LEU A 251      -6.518  32.030  32.824  1.00 37.50           C  
ATOM   1923  O   LEU A 251      -4.202  29.738  32.697  1.00 37.50           O  
ATOM   1924  CG  LEU A 251      -7.538  31.079  33.451  1.00 37.50           C  
ATOM   1925  CD1 LEU A 251      -8.300  31.782  34.570  1.00 37.50           C  
ATOM   1926  CD2 LEU A 251      -8.500  30.553  32.392  1.00 37.50           C  
ATOM   1927  N   ILE A 252      -3.344  31.454  31.572  1.00 40.60           N  
ATOM   1928  CA  ILE A 252      -2.447  30.772  30.646  1.00 40.60           C  
ATOM   1929  C   ILE A 252      -1.142  30.419  31.356  1.00 40.60           C  
ATOM   1930  CB  ILE A 252      -2.162  31.634  29.396  1.00 40.60           C  
ATOM   1931  O   ILE A 252      -0.598  29.330  31.163  1.00 40.60           O  
ATOM   1932  CG1 ILE A 252      -3.446  31.840  28.584  1.00 40.60           C  
ATOM   1933  CG2 ILE A 252      -1.067  30.995  28.537  1.00 40.60           C  
ATOM   1934  CD1 ILE A 252      -3.287  32.789  27.404  1.00 40.60           C  
ATOM   1935  N   LYS A 253      -0.840  31.077  32.488  1.00 36.24           N  
ATOM   1936  CA  LYS A 253       0.357  30.866  33.297  1.00 36.24           C  
ATOM   1937  C   LYS A 253       0.130  29.779  34.343  1.00 36.24           C  
ATOM   1938  CB  LYS A 253       0.781  32.168  33.978  1.00 36.24           C  
ATOM   1939  O   LYS A 253       1.029  28.985  34.626  1.00 36.24           O  
ATOM   1940  CG  LYS A 253       2.173  32.644  33.592  1.00 36.24           C  
ATOM   1941  CD  LYS A 253       2.540  33.939  34.306  1.00 36.24           C  
ATOM   1942  CE  LYS A 253       3.934  34.415  33.922  1.00 36.24           C  
ATOM   1943  NZ  LYS A 253       4.268  35.724  34.559  1.00 36.24           N  
ATOM   1944  N   SER A 254      -1.084  29.420  34.678  1.00 32.14           N  
ATOM   1945  CA  SER A 254      -1.407  28.458  35.726  1.00 32.14           C  
ATOM   1946  C   SER A 254      -1.680  27.075  35.143  1.00 32.14           C  
ATOM   1947  CB  SER A 254      -2.619  28.929  36.532  1.00 32.14           C  
ATOM   1948  O   SER A 254      -1.313  26.061  35.738  1.00 32.14           O  
ATOM   1949  OG  SER A 254      -3.523  27.860  36.752  1.00 32.14           O  
ATOM   1950  N   VAL A 255      -1.699  26.931  33.798  1.00 36.39           N  
ATOM   1951  CA  VAL A 255      -1.868  25.698  33.038  1.00 36.39           C  
ATOM   1952  C   VAL A 255      -0.550  25.318  32.367  1.00 36.39           C  
ATOM   1953  CB  VAL A 255      -2.985  25.833  31.978  1.00 36.39           C  
ATOM   1954  O   VAL A 255      -0.201  24.138  32.294  1.00 36.39           O  
ATOM   1955  CG1 VAL A 255      -3.051  24.584  31.101  1.00 36.39           C  
ATOM   1956  CG2 VAL A 255      -4.332  26.088  32.653  1.00 36.39           C  
ATOM   1957  N   ILE A 256       0.469  26.222  32.348  1.00 37.98           N  
ATOM   1958  CA  ILE A 256       1.804  26.126  31.767  1.00 37.98           C  
ATOM   1959  C   ILE A 256       2.797  25.659  32.829  1.00 37.98           C  
ATOM   1960  CB  ILE A 256       2.257  27.476  31.166  1.00 37.98           C  
ATOM   1961  O   ILE A 256       3.699  24.870  32.540  1.00 37.98           O  
ATOM   1962  CG1 ILE A 256       1.394  27.836  29.951  1.00 37.98           C  
ATOM   1963  CG2 ILE A 256       3.740  27.428  30.788  1.00 37.98           C  
ATOM   1964  CD1 ILE A 256       1.683  29.215  29.373  1.00 37.98           C  
ATOM   1965  N   ASP A 257       2.416  25.694  34.121  1.00 33.49           N  
ATOM   1966  CA  ASP A 257       3.318  25.290  35.196  1.00 33.49           C  
ATOM   1967  C   ASP A 257       3.036  23.856  35.640  1.00 33.49           C  
ATOM   1968  CB  ASP A 257       3.193  26.243  36.387  1.00 33.49           C  
ATOM   1969  O   ASP A 257       3.957  23.123  36.006  1.00 33.49           O  
ATOM   1970  CG  ASP A 257       4.053  27.487  36.244  1.00 33.49           C  
ATOM   1971  OD1 ASP A 257       4.950  27.511  35.374  1.00 33.49           O  
ATOM   1972  OD2 ASP A 257       3.833  28.450  37.009  1.00 33.49           O  
ATOM   1973  N   VAL A 258       2.006  23.200  35.003  1.00 37.84           N  
ATOM   1974  CA  VAL A 258       1.685  21.813  35.326  1.00 37.84           C  
ATOM   1975  C   VAL A 258       1.998  20.918  34.130  1.00 37.84           C  
ATOM   1976  CB  VAL A 258       0.204  21.655  35.737  1.00 37.84           C  
ATOM   1977  O   VAL A 258       2.449  19.782  34.297  1.00 37.84           O  
ATOM   1978  CG1 VAL A 258      -0.150  20.181  35.925  1.00 37.84           C  
ATOM   1979  CG2 VAL A 258      -0.082  22.444  37.014  1.00 37.84           C  
ATOM   1980  N   ALA A 259       2.602  21.429  32.978  1.00 35.18           N  
ATOM   1981  CA  ALA A 259       2.931  20.718  31.746  1.00 35.18           C  
ATOM   1982  C   ALA A 259       4.422  20.820  31.435  1.00 35.18           C  
ATOM   1983  CB  ALA A 259       2.109  21.263  30.581  1.00 35.18           C  
ATOM   1984  O   ALA A 259       4.961  20.011  30.675  1.00 35.18           O  
ATOM   1985  N   THR A 260       5.273  21.464  32.291  1.00 34.50           N  
ATOM   1986  CA  THR A 260       6.715  21.618  32.139  1.00 34.50           C  
ATOM   1987  C   THR A 260       7.461  20.529  32.905  1.00 34.50           C  
ATOM   1988  CB  THR A 260       7.183  23.003  32.624  1.00 34.50           C  
ATOM   1989  O   THR A 260       8.592  20.183  32.560  1.00 34.50           O  
ATOM   1990  CG2 THR A 260       7.864  23.778  31.501  1.00 34.50           C  
ATOM   1991  OG1 THR A 260       6.050  23.749  33.086  1.00 34.50           O  
ATOM   1992  N   ASP A 261       6.653  19.405  33.368  1.00 32.80           N  
ATOM   1993  CA  ASP A 261       7.371  18.352  34.079  1.00 32.80           C  
ATOM   1994  C   ASP A 261       7.184  17.000  33.393  1.00 32.80           C  
ATOM   1995  CB  ASP A 261       6.905  18.273  35.534  1.00 32.80           C  
ATOM   1996  O   ASP A 261       8.088  16.162  33.406  1.00 32.80           O  
ATOM   1997  CG  ASP A 261       7.639  19.241  36.445  1.00 32.80           C  
ATOM   1998  OD1 ASP A 261       8.666  19.815  36.025  1.00 32.80           O  
ATOM   1999  OD2 ASP A 261       7.187  19.429  37.596  1.00 32.80           O  
ATOM   2000  N   VAL A 262       6.902  16.984  32.005  1.00 37.27           N  
ATOM   2001  CA  VAL A 262       6.966  15.673  31.368  1.00 37.27           C  
ATOM   2002  C   VAL A 262       7.276  15.835  29.881  1.00 37.27           C  
ATOM   2003  CB  VAL A 262       5.650  14.886  31.555  1.00 37.27           C  
ATOM   2004  O   VAL A 262       7.712  14.886  29.225  1.00 37.27           O  
ATOM   2005  CG1 VAL A 262       5.711  13.548  30.820  1.00 37.27           C  
ATOM   2006  CG2 VAL A 262       5.365  14.670  33.040  1.00 37.27           C  
ATOM   2007  N   TYR A 263       8.035  16.880  29.350  1.00 32.69           N  
ATOM   2008  CA  TYR A 263       8.227  17.186  27.936  1.00 32.69           C  
ATOM   2009  C   TYR A 263       9.653  17.653  27.668  1.00 32.69           C  
ATOM   2010  CB  TYR A 263       7.232  18.257  27.479  1.00 32.69           C  
ATOM   2011  O   TYR A 263       9.889  18.459  26.765  1.00 32.69           O  
ATOM   2012  CG  TYR A 263       6.765  18.082  26.054  1.00 32.69           C  
ATOM   2013  CD1 TYR A 263       7.389  18.756  25.007  1.00 32.69           C  
ATOM   2014  CD2 TYR A 263       5.697  17.243  25.752  1.00 32.69           C  
ATOM   2015  CE1 TYR A 263       6.960  18.600  23.693  1.00 32.69           C  
ATOM   2016  CE2 TYR A 263       5.260  17.079  24.442  1.00 32.69           C  
ATOM   2017  OH  TYR A 263       5.468  17.601  22.122  1.00 32.69           O  
ATOM   2018  CZ  TYR A 263       5.897  17.760  23.421  1.00 32.69           C  
ATOM   2019  N   ASN A 264      10.659  17.187  28.428  1.00 32.68           N  
ATOM   2020  CA  ASN A 264      12.020  17.544  28.041  1.00 32.68           C  
ATOM   2021  C   ASN A 264      12.789  16.336  27.516  1.00 32.68           C  
ATOM   2022  CB  ASN A 264      12.764  18.178  29.218  1.00 32.68           C  
ATOM   2023  O   ASN A 264      13.912  16.473  27.028  1.00 32.68           O  
ATOM   2024  CG  ASN A 264      12.420  19.642  29.407  1.00 32.68           C  
ATOM   2025  ND2 ASN A 264      12.585  20.137  30.628  1.00 32.68           N  
ATOM   2026  OD1 ASN A 264      12.008  20.322  28.464  1.00 32.68           O  
ATOM   2027  N   VAL A 265      12.183  15.547  26.571  1.00 36.87           N  
ATOM   2028  CA  VAL A 265      13.128  14.636  25.935  1.00 36.87           C  
ATOM   2029  C   VAL A 265      12.735  14.419  24.475  1.00 36.87           C  
ATOM   2030  CB  VAL A 265      13.198  13.282  26.675  1.00 36.87           C  
ATOM   2031  O   VAL A 265      13.582  14.100  23.638  1.00 36.87           O  
ATOM   2032  CG1 VAL A 265      14.086  12.297  25.917  1.00 36.87           C  
ATOM   2033  CG2 VAL A 265      13.710  13.480  28.101  1.00 36.87           C  
ATOM   2034  N   TYR A 266      12.309  15.470  23.641  1.00 33.01           N  
ATOM   2035  CA  TYR A 266      12.560  15.243  22.222  1.00 33.01           C  
ATOM   2036  C   TYR A 266      12.473  16.547  21.438  1.00 33.01           C  
ATOM   2037  CB  TYR A 266      11.564  14.226  21.656  1.00 33.01           C  
ATOM   2038  O   TYR A 266      11.377  17.047  21.173  1.00 33.01           O  
ATOM   2039  CG  TYR A 266      12.218  13.079  20.924  1.00 33.01           C  
ATOM   2040  CD1 TYR A 266      12.386  13.115  19.542  1.00 33.01           C  
ATOM   2041  CD2 TYR A 266      12.669  11.958  21.613  1.00 33.01           C  
ATOM   2042  CE1 TYR A 266      12.986  12.059  18.863  1.00 33.01           C  
ATOM   2043  CE2 TYR A 266      13.271  10.897  20.944  1.00 33.01           C  
ATOM   2044  OH  TYR A 266      14.021   9.910  18.904  1.00 33.01           O  
ATOM   2045  CZ  TYR A 266      13.425  10.957  19.571  1.00 33.01           C  
ATOM   2046  N   ASN A 267      13.108  17.663  21.687  1.00 35.17           N  
ATOM   2047  CA  ASN A 267      13.728  18.857  21.122  1.00 35.17           C  
ATOM   2048  C   ASN A 267      13.690  18.840  19.596  1.00 35.17           C  
ATOM   2049  CB  ASN A 267      15.169  18.999  21.615  1.00 35.17           C  
ATOM   2050  O   ASN A 267      14.118  17.868  18.971  1.00 35.17           O  
ATOM   2051  CG  ASN A 267      15.284  19.890  22.836  1.00 35.17           C  
ATOM   2052  ND2 ASN A 267      16.486  19.984  23.391  1.00 35.17           N  
ATOM   2053  OD1 ASN A 267      14.299  20.489  23.277  1.00 35.17           O  
ATOM   2054  N   GLY A 268      13.108  19.921  18.914  1.00 33.02           N  
ATOM   2055  CA  GLY A 268      13.942  20.966  18.342  1.00 33.02           C  
ATOM   2056  C   GLY A 268      13.358  21.571  17.079  1.00 33.02           C  
ATOM   2057  O   GLY A 268      13.358  20.936  16.023  1.00 33.02           O  
ATOM   2058  N   ILE A 269      12.163  22.093  17.150  1.00 36.95           N  
ATOM   2059  CA  ILE A 269      11.843  23.190  16.243  1.00 36.95           C  
ATOM   2060  C   ILE A 269      10.882  24.160  16.926  1.00 36.95           C  
ATOM   2061  CB  ILE A 269      11.232  22.671  14.922  1.00 36.95           C  
ATOM   2062  O   ILE A 269       9.788  23.771  17.341  1.00 36.95           O  
ATOM   2063  CG1 ILE A 269      12.258  21.831  14.153  1.00 36.95           C  
ATOM   2064  CG2 ILE A 269      10.727  23.836  14.066  1.00 36.95           C  
ATOM   2065  CD1 ILE A 269      11.700  21.164  12.903  1.00 36.95           C  
ATOM   2066  N   GLY A 270      11.214  24.840  17.913  1.00 33.47           N  
ATOM   2067  CA  GLY A 270      11.340  26.287  17.965  1.00 33.47           C  
ATOM   2068  C   GLY A 270      10.104  26.975  18.514  1.00 33.47           C  
ATOM   2069  O   GLY A 270       8.992  26.735  18.040  1.00 33.47           O  
ATOM   2070  N   MET A 271       9.898  26.991  19.806  1.00 33.47           N  
ATOM   2071  CA  MET A 271       9.797  27.981  20.875  1.00 33.47           C  
ATOM   2072  C   MET A 271       9.137  29.260  20.371  1.00 33.47           C  
ATOM   2073  CB  MET A 271      11.179  28.296  21.449  1.00 33.47           C  
ATOM   2074  O   MET A 271       8.775  30.131  21.164  1.00 33.47           O  
ATOM   2075  CG  MET A 271      11.661  27.285  22.477  1.00 33.47           C  
ATOM   2076  SD  MET A 271      11.910  28.032  24.135  1.00 33.47           S  
ATOM   2077  CE  MET A 271      13.713  27.897  24.279  1.00 33.47           C  
ATOM   2078  N   MET A 272       8.310  29.254  19.166  1.00 35.98           N  
ATOM   2079  CA  MET A 272       7.481  30.412  18.847  1.00 35.98           C  
ATOM   2080  C   MET A 272       6.005  30.031  18.809  1.00 35.98           C  
ATOM   2081  CB  MET A 272       7.898  31.020  17.506  1.00 35.98           C  
ATOM   2082  O   MET A 272       5.134  30.902  18.772  1.00 35.98           O  
ATOM   2083  CG  MET A 272       8.621  32.351  17.636  1.00 35.98           C  
ATOM   2084  SD  MET A 272       8.906  33.156  16.012  1.00 35.98           S  
ATOM   2085  CE  MET A 272       9.955  34.545  16.523  1.00 35.98           C  
ATOM   2086  N   ALA A 273       5.604  28.943  19.420  1.00 41.14           N  
ATOM   2087  CA  ALA A 273       4.174  28.645  19.389  1.00 41.14           C  
ATOM   2088  C   ALA A 273       3.640  28.374  20.792  1.00 41.14           C  
ATOM   2089  CB  ALA A 273       3.899  27.451  18.478  1.00 41.14           C  
ATOM   2090  O   ALA A 273       3.212  27.258  21.096  1.00 41.14           O  
ATOM   2091  N   LYS A 274       4.076  29.011  21.803  1.00 40.25           N  
ATOM   2092  CA  LYS A 274       3.738  28.861  23.216  1.00 40.25           C  
ATOM   2093  C   LYS A 274       2.321  29.351  23.497  1.00 40.25           C  
ATOM   2094  CB  LYS A 274       4.738  29.619  24.090  1.00 40.25           C  
ATOM   2095  O   LYS A 274       1.719  28.980  24.507  1.00 40.25           O  
ATOM   2096  CG  LYS A 274       5.965  28.805  24.475  1.00 40.25           C  
ATOM   2097  CD  LYS A 274       6.866  29.573  25.434  1.00 40.25           C  
ATOM   2098  CE  LYS A 274       8.118  28.779  25.782  1.00 40.25           C  
ATOM   2099  NZ  LYS A 274       8.992  29.516  26.743  1.00 40.25           N  
ATOM   2100  N   GLY A 275       1.419  29.417  22.437  1.00 41.45           N  
ATOM   2101  CA  GLY A 275       0.012  29.695  22.678  1.00 41.45           C  
ATOM   2102  C   GLY A 275      -0.916  28.916  21.765  1.00 41.45           C  
ATOM   2103  O   GLY A 275      -2.138  29.056  21.846  1.00 41.45           O  
ATOM   2104  N   MET A 276      -0.380  27.906  21.046  1.00 40.99           N  
ATOM   2105  CA  MET A 276      -1.202  27.172  20.088  1.00 40.99           C  
ATOM   2106  C   MET A 276      -1.510  25.768  20.600  1.00 40.99           C  
ATOM   2107  CB  MET A 276      -0.504  27.092  18.729  1.00 40.99           C  
ATOM   2108  O   MET A 276      -0.660  25.130  21.224  1.00 40.99           O  
ATOM   2109  CG  MET A 276      -0.602  28.371  17.914  1.00 40.99           C  
ATOM   2110  SD  MET A 276       0.196  28.219  16.268  1.00 40.99           S  
ATOM   2111  CE  MET A 276      -0.719  29.489  15.351  1.00 40.99           C  
ATOM   2112  N   LYS A 277      -2.707  25.523  21.153  1.00 46.55           N  
ATOM   2113  CA  LYS A 277      -3.242  24.196  21.441  1.00 46.55           C  
ATOM   2114  C   LYS A 277      -2.586  23.135  20.562  1.00 46.55           C  
ATOM   2115  CB  LYS A 277      -4.759  24.174  21.244  1.00 46.55           C  
ATOM   2116  O   LYS A 277      -2.391  23.348  19.363  1.00 46.55           O  
ATOM   2117  CG  LYS A 277      -5.552  24.429  22.517  1.00 46.55           C  
ATOM   2118  CD  LYS A 277      -7.049  24.275  22.283  1.00 46.55           C  
ATOM   2119  CE  LYS A 277      -7.849  24.602  23.537  1.00 46.55           C  
ATOM   2120  NZ  LYS A 277      -9.314  24.398  23.329  1.00 46.55           N  
ATOM   2121  N   PRO A 278      -1.899  22.178  21.235  1.00 52.07           N  
ATOM   2122  CA  PRO A 278      -1.208  21.084  20.549  1.00 52.07           C  
ATOM   2123  C   PRO A 278      -2.108  20.343  19.564  1.00 52.07           C  
ATOM   2124  CB  PRO A 278      -0.779  20.164  21.695  1.00 52.07           C  
ATOM   2125  O   PRO A 278      -3.313  20.217  19.797  1.00 52.07           O  
ATOM   2126  CG  PRO A 278      -1.491  20.695  22.898  1.00 52.07           C  
ATOM   2127  CD  PRO A 278      -2.143  21.997  22.530  1.00 52.07           C  
ATOM   2128  N   LEU A 279      -2.045  20.581  18.260  1.00 56.93           N  
ATOM   2129  CA  LEU A 279      -2.635  19.697  17.261  1.00 56.93           C  
ATOM   2130  C   LEU A 279      -2.804  18.286  17.816  1.00 56.93           C  
ATOM   2131  CB  LEU A 279      -1.771  19.662  15.999  1.00 56.93           C  
ATOM   2132  O   LEU A 279      -2.025  17.852  18.667  1.00 56.93           O  
ATOM   2133  CG  LEU A 279      -1.778  20.925  15.136  1.00 56.93           C  
ATOM   2134  CD1 LEU A 279      -0.465  21.052  14.371  1.00 56.93           C  
ATOM   2135  CD2 LEU A 279      -2.963  20.911  14.176  1.00 56.93           C  
ATOM   2136  N   PRO A 280      -4.152  17.827  17.731  1.00 63.78           N  
ATOM   2137  CA  PRO A 280      -4.328  16.455  18.213  1.00 63.78           C  
ATOM   2138  C   PRO A 280      -3.186  15.531  17.795  1.00 63.78           C  
ATOM   2139  CB  PRO A 280      -5.646  16.020  17.567  1.00 63.78           C  
ATOM   2140  O   PRO A 280      -2.733  15.584  16.649  1.00 63.78           O  
ATOM   2141  CG  PRO A 280      -6.007  17.140  16.645  1.00 63.78           C  
ATOM   2142  CD  PRO A 280      -4.998  18.240  16.812  1.00 63.78           C  
ATOM   2143  N   LYS A 281      -2.372  15.131  18.828  1.00 76.12           N  
ATOM   2144  CA  LYS A 281      -1.251  14.218  18.625  1.00 76.12           C  
ATOM   2145  C   LYS A 281      -1.741  12.798  18.351  1.00 76.12           C  
ATOM   2146  CB  LYS A 281      -0.324  14.227  19.841  1.00 76.12           C  
ATOM   2147  O   LYS A 281      -2.758  12.370  18.901  1.00 76.12           O  
ATOM   2148  CG  LYS A 281       0.555  15.464  19.940  1.00 76.12           C  
ATOM   2149  CD  LYS A 281       1.553  15.351  21.086  1.00 76.12           C  
ATOM   2150  CE  LYS A 281       2.357  16.633  21.257  1.00 76.12           C  
ATOM   2151  NZ  LYS A 281       3.333  16.529  22.382  1.00 76.12           N  
ATOM   2152  N   GLN A 282      -1.230  12.287  17.213  1.00 84.79           N  
ATOM   2153  CA  GLN A 282      -1.487  10.879  16.932  1.00 84.79           C  
ATOM   2154  C   GLN A 282      -1.234  10.016  18.165  1.00 84.79           C  
ATOM   2155  CB  GLN A 282      -0.620  10.397  15.767  1.00 84.79           C  
ATOM   2156  O   GLN A 282      -0.356  10.322  18.974  1.00 84.79           O  
ATOM   2157  CG  GLN A 282      -0.982  11.028  14.429  1.00 84.79           C  
ATOM   2158  CD  GLN A 282      -0.025  10.637  13.319  1.00 84.79           C  
ATOM   2159  NE2 GLN A 282      -0.573  10.277  12.163  1.00 84.79           N  
ATOM   2160  OE1 GLN A 282       1.197  10.659  13.497  1.00 84.79           O  
ATOM   2161  N   LYS A 283      -2.110   9.047  18.264  1.00 91.26           N  
ATOM   2162  CA  LYS A 283      -1.942   8.145  19.400  1.00 91.26           C  
ATOM   2163  C   LYS A 283      -0.693   7.284  19.239  1.00 91.26           C  
ATOM   2164  CB  LYS A 283      -3.175   7.254  19.564  1.00 91.26           C  
ATOM   2165  O   LYS A 283      -0.274   6.993  18.116  1.00 91.26           O  
ATOM   2166  CG  LYS A 283      -4.435   8.009  19.961  1.00 91.26           C  
ATOM   2167  CD  LYS A 283      -5.517   7.063  20.467  1.00 91.26           C  
ATOM   2168  CE  LYS A 283      -6.745   7.823  20.950  1.00 91.26           C  
ATOM   2169  NZ  LYS A 283      -7.811   6.899  21.440  1.00 91.26           N  
ATOM   2170  N   ASN A 284      -0.025   6.980  20.302  1.00 91.63           N  
ATOM   2171  CA  ASN A 284       1.226   6.229  20.309  1.00 91.63           C  
ATOM   2172  C   ASN A 284       1.055   4.849  19.680  1.00 91.63           C  
ATOM   2173  CB  ASN A 284       1.765   6.098  21.735  1.00 91.63           C  
ATOM   2174  O   ASN A 284       1.959   4.354  19.004  1.00 91.63           O  
ATOM   2175  CG  ASN A 284       2.232   7.423  22.306  1.00 91.63           C  
ATOM   2176  ND2 ASN A 284       2.292   7.510  23.630  1.00 91.63           N  
ATOM   2177  OD1 ASN A 284       2.535   8.361  21.564  1.00 91.63           O  
ATOM   2178  N   TRP A 285      -0.133   4.222  19.896  1.00 95.65           N  
ATOM   2179  CA  TRP A 285      -0.330   2.876  19.368  1.00 95.65           C  
ATOM   2180  C   TRP A 285      -0.307   2.880  17.843  1.00 95.65           C  
ATOM   2181  CB  TRP A 285      -1.652   2.289  19.870  1.00 95.65           C  
ATOM   2182  O   TRP A 285       0.125   1.908  17.220  1.00 95.65           O  
ATOM   2183  CG  TRP A 285      -2.864   3.053  19.428  1.00 95.65           C  
ATOM   2184  CD1 TRP A 285      -3.545   4.002  20.140  1.00 95.65           C  
ATOM   2185  CD2 TRP A 285      -3.542   2.930  18.174  1.00 95.65           C  
ATOM   2186  CE2 TRP A 285      -4.626   3.835  18.194  1.00 95.65           C  
ATOM   2187  CE3 TRP A 285      -3.337   2.141  17.034  1.00 95.65           C  
ATOM   2188  NE1 TRP A 285      -4.605   4.476  19.403  1.00 95.65           N  
ATOM   2189  CH2 TRP A 285      -5.280   3.189  16.013  1.00 95.65           C  
ATOM   2190  CZ2 TRP A 285      -5.503   3.972  17.115  1.00 95.65           C  
ATOM   2191  CZ3 TRP A 285      -4.211   2.279  15.962  1.00 95.65           C  
ATOM   2192  N   TYR A 286      -0.845   3.889  17.235  1.00 95.33           N  
ATOM   2193  CA  TYR A 286      -0.852   4.021  15.783  1.00 95.33           C  
ATOM   2194  C   TYR A 286       0.568   4.044  15.230  1.00 95.33           C  
ATOM   2195  CB  TYR A 286      -1.596   5.293  15.363  1.00 95.33           C  
ATOM   2196  O   TYR A 286       0.888   3.309  14.293  1.00 95.33           O  
ATOM   2197  CG  TYR A 286      -1.408   5.653  13.909  1.00 95.33           C  
ATOM   2198  CD1 TYR A 286      -0.515   6.653  13.529  1.00 95.33           C  
ATOM   2199  CD2 TYR A 286      -2.124   4.997  12.913  1.00 95.33           C  
ATOM   2200  CE1 TYR A 286      -0.340   6.990  12.191  1.00 95.33           C  
ATOM   2201  CE2 TYR A 286      -1.957   5.326  11.572  1.00 95.33           C  
ATOM   2202  OH  TYR A 286      -0.895   6.652   9.895  1.00 95.33           O  
ATOM   2203  CZ  TYR A 286      -1.064   6.322  11.221  1.00 95.33           C  
ATOM   2204  N   VAL A 287       1.369   4.886  15.772  1.00 92.48           N  
ATOM   2205  CA  VAL A 287       2.756   5.007  15.336  1.00 92.48           C  
ATOM   2206  C   VAL A 287       3.468   3.666  15.499  1.00 92.48           C  
ATOM   2207  CB  VAL A 287       3.504   6.106  16.123  1.00 92.48           C  
ATOM   2208  O   VAL A 287       4.213   3.240  14.613  1.00 92.48           O  
ATOM   2209  CG1 VAL A 287       4.975   6.156  15.715  1.00 92.48           C  
ATOM   2210  CG2 VAL A 287       2.840   7.464  15.905  1.00 92.48           C  
ATOM   2211  N   ALA A 288       3.216   3.033  16.629  1.00 94.15           N  
ATOM   2212  CA  ALA A 288       3.807   1.726  16.905  1.00 94.15           C  
ATOM   2213  C   ALA A 288       3.377   0.698  15.863  1.00 94.15           C  
ATOM   2214  CB  ALA A 288       3.423   1.253  18.305  1.00 94.15           C  
ATOM   2215  O   ALA A 288       4.196  -0.087  15.379  1.00 94.15           O  
ATOM   2216  N   LEU A 289       2.138   0.712  15.490  1.00 95.80           N  
ATOM   2217  CA  LEU A 289       1.623  -0.232  14.504  1.00 95.80           C  
ATOM   2218  C   LEU A 289       2.244   0.021  13.134  1.00 95.80           C  
ATOM   2219  CB  LEU A 289       0.098  -0.133  14.412  1.00 95.80           C  
ATOM   2220  O   LEU A 289       2.483  -0.919  12.373  1.00 95.80           O  
ATOM   2221  CG  LEU A 289      -0.694  -0.825  15.523  1.00 95.80           C  
ATOM   2222  CD1 LEU A 289      -2.181  -0.521  15.381  1.00 95.80           C  
ATOM   2223  CD2 LEU A 289      -0.445  -2.329  15.500  1.00 95.80           C  
ATOM   2224  N   ARG A 290       2.483   1.224  12.753  1.00 92.80           N  
ATOM   2225  CA  ARG A 290       3.176   1.526  11.505  1.00 92.80           C  
ATOM   2226  C   ARG A 290       4.565   0.898  11.484  1.00 92.80           C  
ATOM   2227  CB  ARG A 290       3.282   3.039  11.301  1.00 92.80           C  
ATOM   2228  O   ARG A 290       4.980   0.328  10.472  1.00 92.80           O  
ATOM   2229  CG  ARG A 290       1.958   3.711  10.975  1.00 92.80           C  
ATOM   2230  CD  ARG A 290       2.142   5.181  10.627  1.00 92.80           C  
ATOM   2231  NE  ARG A 290       2.829   5.351   9.350  1.00 92.80           N  
ATOM   2232  NH1 ARG A 290       3.251   7.604   9.641  1.00 92.80           N  
ATOM   2233  NH2 ARG A 290       3.945   6.541   7.733  1.00 92.80           N  
ATOM   2234  CZ  ARG A 290       3.340   6.498   8.911  1.00 92.80           C  
ATOM   2235  N   TYR A 291       5.191   1.064  12.598  1.00 91.20           N  
ATOM   2236  CA  TYR A 291       6.537   0.516  12.718  1.00 91.20           C  
ATOM   2237  C   TYR A 291       6.513  -1.006  12.660  1.00 91.20           C  
ATOM   2238  CB  TYR A 291       7.192   0.979  14.022  1.00 91.20           C  
ATOM   2239  O   TYR A 291       7.350  -1.622  11.995  1.00 91.20           O  
ATOM   2240  CG  TYR A 291       8.661   0.642  14.117  1.00 91.20           C  
ATOM   2241  CD1 TYR A 291       9.145  -0.167  15.142  1.00 91.20           C  
ATOM   2242  CD2 TYR A 291       9.567   1.133  13.183  1.00 91.20           C  
ATOM   2243  CE1 TYR A 291      10.497  -0.479  15.235  1.00 91.20           C  
ATOM   2244  CE2 TYR A 291      10.921   0.828  13.266  1.00 91.20           C  
ATOM   2245  OH  TYR A 291      12.716  -0.283  14.380  1.00 91.20           O  
ATOM   2246  CZ  TYR A 291      11.376   0.022  14.293  1.00 91.20           C  
ATOM   2247  N   THR A 292       5.572  -1.605  13.374  1.00 94.79           N  
ATOM   2248  CA  THR A 292       5.444  -3.057  13.341  1.00 94.79           C  
ATOM   2249  C   THR A 292       5.197  -3.546  11.917  1.00 94.79           C  
ATOM   2250  CB  THR A 292       4.302  -3.538  14.257  1.00 94.79           C  
ATOM   2251  O   THR A 292       5.742  -4.572  11.504  1.00 94.79           O  
ATOM   2252  CG2 THR A 292       4.576  -3.176  15.713  1.00 94.79           C  
ATOM   2253  OG1 THR A 292       3.076  -2.921  13.845  1.00 94.79           O  
ATOM   2254  N   ASP A 293       4.347  -2.832  11.220  1.00 92.03           N  
ATOM   2255  CA  ASP A 293       4.057  -3.190   9.835  1.00 92.03           C  
ATOM   2256  C   ASP A 293       5.333  -3.213   8.996  1.00 92.03           C  
ATOM   2257  CB  ASP A 293       3.046  -2.216   9.229  1.00 92.03           C  
ATOM   2258  O   ASP A 293       5.539  -4.128   8.196  1.00 92.03           O  
ATOM   2259  CG  ASP A 293       2.555  -2.647   7.858  1.00 92.03           C  
ATOM   2260  OD1 ASP A 293       2.125  -3.811   7.702  1.00 92.03           O  
ATOM   2261  OD2 ASP A 293       2.601  -1.817   6.925  1.00 92.03           O  
ATOM   2262  N   MET A 294       6.171  -2.244   9.171  1.00 87.50           N  
ATOM   2263  CA  MET A 294       7.453  -2.165   8.477  1.00 87.50           C  
ATOM   2264  C   MET A 294       8.324  -3.373   8.804  1.00 87.50           C  
ATOM   2265  CB  MET A 294       8.188  -0.875   8.849  1.00 87.50           C  
ATOM   2266  O   MET A 294       8.933  -3.965   7.910  1.00 87.50           O  
ATOM   2267  CG  MET A 294       9.465  -0.647   8.057  1.00 87.50           C  
ATOM   2268  SD  MET A 294      10.341   0.884   8.562  1.00 87.50           S  
ATOM   2269  CE  MET A 294      10.805   0.442  10.260  1.00 87.50           C  
ATOM   2270  N   LEU A 295       8.435  -3.753  10.059  1.00 89.80           N  
ATOM   2271  CA  LEU A 295       9.244  -4.887  10.492  1.00 89.80           C  
ATOM   2272  C   LEU A 295       8.698  -6.192   9.924  1.00 89.80           C  
ATOM   2273  CB  LEU A 295       9.289  -4.961  12.020  1.00 89.80           C  
ATOM   2274  O   LEU A 295       9.466  -7.068   9.518  1.00 89.80           O  
ATOM   2275  CG  LEU A 295      10.040  -3.835  12.732  1.00 89.80           C  
ATOM   2276  CD1 LEU A 295       9.888  -3.969  14.244  1.00 89.80           C  
ATOM   2277  CD2 LEU A 295      11.512  -3.839  12.335  1.00 89.80           C  
ATOM   2278  N   ILE A 296       7.357  -6.263   9.864  1.00 92.13           N  
ATOM   2279  CA  ILE A 296       6.726  -7.453   9.303  1.00 92.13           C  
ATOM   2280  C   ILE A 296       7.076  -7.574   7.822  1.00 92.13           C  
ATOM   2281  CB  ILE A 296       5.192  -7.420   9.490  1.00 92.13           C  
ATOM   2282  O   ILE A 296       7.498  -8.638   7.362  1.00 92.13           O  
ATOM   2283  CG1 ILE A 296       4.831  -7.587  10.971  1.00 92.13           C  
ATOM   2284  CG2 ILE A 296       4.521  -8.501   8.638  1.00 92.13           C  
ATOM   2285  CD1 ILE A 296       3.367  -7.316  11.285  1.00 92.13           C  
ATOM   2286  N   GLN A 297       7.017  -6.506   7.149  1.00 85.43           N  
ATOM   2287  CA  GLN A 297       7.297  -6.492   5.717  1.00 85.43           C  
ATOM   2288  C   GLN A 297       8.764  -6.807   5.440  1.00 85.43           C  
ATOM   2289  CB  GLN A 297       6.927  -5.137   5.111  1.00 85.43           C  
ATOM   2290  O   GLN A 297       9.091  -7.424   4.424  1.00 85.43           O  
ATOM   2291  CG  GLN A 297       5.433  -4.844   5.124  1.00 85.43           C  
ATOM   2292  CD  GLN A 297       4.633  -5.839   4.305  1.00 85.43           C  
ATOM   2293  NE2 GLN A 297       3.376  -6.045   4.683  1.00 85.43           N  
ATOM   2294  OE1 GLN A 297       5.139  -6.418   3.338  1.00 85.43           O  
ATOM   2295  N   ALA A 298       9.618  -6.398   6.334  1.00 85.62           N  
ATOM   2296  CA  ALA A 298      11.053  -6.636   6.197  1.00 85.62           C  
ATOM   2297  C   ALA A 298      11.429  -8.026   6.701  1.00 85.62           C  
ATOM   2298  CB  ALA A 298      11.844  -5.568   6.949  1.00 85.62           C  
ATOM   2299  O   ALA A 298      12.610  -8.382   6.736  1.00 85.62           O  
ATOM   2300  N   LYS A 299      10.435  -8.778   7.123  1.00 91.13           N  
ATOM   2301  CA  LYS A 299      10.622 -10.113   7.683  1.00 91.13           C  
ATOM   2302  C   LYS A 299      11.618 -10.090   8.839  1.00 91.13           C  
ATOM   2303  CB  LYS A 299      11.095 -11.088   6.604  1.00 91.13           C  
ATOM   2304  O   LYS A 299      12.436 -11.001   8.979  1.00 91.13           O  
ATOM   2305  CG  LYS A 299      10.108 -11.272   5.461  1.00 91.13           C  
ATOM   2306  CD  LYS A 299      10.612 -12.288   4.444  1.00 91.13           C  
ATOM   2307  CE  LYS A 299       9.628 -12.470   3.297  1.00 91.13           C  
ATOM   2308  NZ  LYS A 299      10.122 -13.459   2.294  1.00 91.13           N  
ATOM   2309  N   ALA A 300      11.626  -8.964   9.591  1.00 92.07           N  
ATOM   2310  CA  ALA A 300      12.490  -8.824  10.760  1.00 92.07           C  
ATOM   2311  C   ALA A 300      11.743  -9.181  12.042  1.00 92.07           C  
ATOM   2312  CB  ALA A 300      13.040  -7.402  10.848  1.00 92.07           C  
ATOM   2313  O   ALA A 300      11.525  -8.324  12.901  1.00 92.07           O  
ATOM   2314  N   PHE A 301      11.393 -10.459  12.297  1.00 95.06           N  
ATOM   2315  CA  PHE A 301      10.473 -10.889  13.344  1.00 95.06           C  
ATOM   2316  C   PHE A 301      11.161 -10.882  14.704  1.00 95.06           C  
ATOM   2317  CB  PHE A 301       9.925 -12.286  13.040  1.00 95.06           C  
ATOM   2318  O   PHE A 301      10.514 -10.670  15.732  1.00 95.06           O  
ATOM   2319  CG  PHE A 301       8.790 -12.291  12.051  1.00 95.06           C  
ATOM   2320  CD1 PHE A 301       7.474 -12.185  12.483  1.00 95.06           C  
ATOM   2321  CD2 PHE A 301       9.040 -12.402  10.690  1.00 95.06           C  
ATOM   2322  CE1 PHE A 301       6.421 -12.189  11.570  1.00 95.06           C  
ATOM   2323  CE2 PHE A 301       7.994 -12.407   9.772  1.00 95.06           C  
ATOM   2324  CZ  PHE A 301       6.685 -12.301  10.214  1.00 95.06           C  
ATOM   2325  N   ARG A 302      12.433 -11.061  14.708  1.00 93.45           N  
ATOM   2326  CA  ARG A 302      13.160 -10.953  15.969  1.00 93.45           C  
ATOM   2327  C   ARG A 302      13.089  -9.535  16.523  1.00 93.45           C  
ATOM   2328  CB  ARG A 302      14.621 -11.370  15.784  1.00 93.45           C  
ATOM   2329  O   ARG A 302      12.807  -9.339  17.707  1.00 93.45           O  
ATOM   2330  CG  ARG A 302      15.403 -11.466  17.084  1.00 93.45           C  
ATOM   2331  CD  ARG A 302      16.855 -11.855  16.842  1.00 93.45           C  
ATOM   2332  NE  ARG A 302      17.641 -11.798  18.071  1.00 93.45           N  
ATOM   2333  NH1 ARG A 302      19.574 -12.629  17.118  1.00 93.45           N  
ATOM   2334  NH2 ARG A 302      19.534 -12.074  19.342  1.00 93.45           N  
ATOM   2335  CZ  ARG A 302      18.915 -12.167  18.174  1.00 93.45           C  
ATOM   2336  N   LYS A 303      13.350  -8.598  15.690  1.00 92.11           N  
ATOM   2337  CA  LYS A 303      13.259  -7.195  16.082  1.00 92.11           C  
ATOM   2338  C   LYS A 303      11.825  -6.818  16.446  1.00 92.11           C  
ATOM   2339  CB  LYS A 303      13.769  -6.289  14.960  1.00 92.11           C  
ATOM   2340  O   LYS A 303      11.601  -6.012  17.351  1.00 92.11           O  
ATOM   2341  CG  LYS A 303      15.271  -6.377  14.728  1.00 92.11           C  
ATOM   2342  CD  LYS A 303      15.739  -5.352  13.704  1.00 92.11           C  
ATOM   2343  CE  LYS A 303      17.241  -5.442  13.468  1.00 92.11           C  
ATOM   2344  NZ  LYS A 303      17.706  -4.437  12.465  1.00 92.11           N  
ATOM   2345  N   LEU A 304      10.915  -7.369  15.678  1.00 94.90           N  
ATOM   2346  CA  LEU A 304       9.503  -7.132  15.959  1.00 94.90           C  
ATOM   2347  C   LEU A 304       9.148  -7.580  17.373  1.00 94.90           C  
ATOM   2348  CB  LEU A 304       8.623  -7.866  14.943  1.00 94.90           C  
ATOM   2349  O   LEU A 304       8.496  -6.844  18.117  1.00 94.90           O  
ATOM   2350  CG  LEU A 304       7.112  -7.772  15.162  1.00 94.90           C  
ATOM   2351  CD1 LEU A 304       6.669  -6.313  15.178  1.00 94.90           C  
ATOM   2352  CD2 LEU A 304       6.366  -8.551  14.085  1.00 94.90           C  
ATOM   2353  N   GLU A 305       9.588  -8.713  17.723  1.00 96.27           N  
ATOM   2354  CA  GLU A 305       9.360  -9.238  19.066  1.00 96.27           C  
ATOM   2355  C   GLU A 305       9.951  -8.314  20.127  1.00 96.27           C  
ATOM   2356  CB  GLU A 305       9.953 -10.642  19.203  1.00 96.27           C  
ATOM   2357  O   GLU A 305       9.293  -7.999  21.120  1.00 96.27           O  
ATOM   2358  CG  GLU A 305       9.705 -11.286  20.559  1.00 96.27           C  
ATOM   2359  CD  GLU A 305      10.285 -12.686  20.674  1.00 96.27           C  
ATOM   2360  OE1 GLU A 305      10.326 -13.236  21.798  1.00 96.27           O  
ATOM   2361  OE2 GLU A 305      10.703 -13.238  19.632  1.00 96.27           O  
ATOM   2362  N   GLU A 306      11.200  -7.905  19.963  1.00 92.90           N  
ATOM   2363  CA  GLU A 306      11.872  -6.995  20.886  1.00 92.90           C  
ATOM   2364  C   GLU A 306      11.101  -5.686  21.029  1.00 92.90           C  
ATOM   2365  CB  GLU A 306      13.303  -6.715  20.419  1.00 92.90           C  
ATOM   2366  O   GLU A 306      10.934  -5.176  22.139  1.00 92.90           O  
ATOM   2367  CG  GLU A 306      14.236  -7.911  20.544  1.00 92.90           C  
ATOM   2368  CD  GLU A 306      15.616  -7.659  19.957  1.00 92.90           C  
ATOM   2369  OE1 GLU A 306      16.436  -8.604  19.907  1.00 92.90           O  
ATOM   2370  OE2 GLU A 306      15.880  -6.507  19.546  1.00 92.90           O  
ATOM   2371  N   PHE A 307      10.647  -5.252  19.889  1.00 93.48           N  
ATOM   2372  CA  PHE A 307       9.921  -3.988  19.864  1.00 93.48           C  
ATOM   2373  C   PHE A 307       8.611  -4.100  20.634  1.00 93.48           C  
ATOM   2374  CB  PHE A 307       9.647  -3.553  18.421  1.00 93.48           C  
ATOM   2375  O   PHE A 307       8.288  -3.235  21.450  1.00 93.48           O  
ATOM   2376  CG  PHE A 307       8.790  -2.320  18.311  1.00 93.48           C  
ATOM   2377  CD1 PHE A 307       7.443  -2.420  17.988  1.00 93.48           C  
ATOM   2378  CD2 PHE A 307       9.334  -1.061  18.531  1.00 93.48           C  
ATOM   2379  CE1 PHE A 307       6.648  -1.281  17.885  1.00 93.48           C  
ATOM   2380  CE2 PHE A 307       8.545   0.082  18.430  1.00 93.48           C  
ATOM   2381  CZ  PHE A 307       7.203  -0.030  18.106  1.00 93.48           C  
ATOM   2382  N   ILE A 308       7.853  -5.097  20.417  1.00 94.38           N  
ATOM   2383  CA  ILE A 308       6.551  -5.305  21.040  1.00 94.38           C  
ATOM   2384  C   ILE A 308       6.707  -5.353  22.558  1.00 94.38           C  
ATOM   2385  CB  ILE A 308       5.880  -6.600  20.529  1.00 94.38           C  
ATOM   2386  O   ILE A 308       5.889  -4.790  23.291  1.00 94.38           O  
ATOM   2387  CG1 ILE A 308       5.495  -6.456  19.053  1.00 94.38           C  
ATOM   2388  CG2 ILE A 308       4.657  -6.948  21.383  1.00 94.38           C  
ATOM   2389  CD1 ILE A 308       5.082  -7.763  18.390  1.00 94.38           C  
ATOM   2390  N   ARG A 309       7.814  -5.889  23.067  1.00 92.70           N  
ATOM   2391  CA  ARG A 309       8.057  -6.016  24.501  1.00 92.70           C  
ATOM   2392  C   ARG A 309       8.404  -4.665  25.119  1.00 92.70           C  
ATOM   2393  CB  ARG A 309       9.181  -7.019  24.769  1.00 92.70           C  
ATOM   2394  O   ARG A 309       8.122  -4.424  26.294  1.00 92.70           O  
ATOM   2395  CG  ARG A 309       8.780  -8.468  24.541  1.00 92.70           C  
ATOM   2396  CD  ARG A 309       9.905  -9.428  24.904  1.00 92.70           C  
ATOM   2397  NE  ARG A 309       9.538 -10.815  24.632  1.00 92.70           N  
ATOM   2398  NH1 ARG A 309      11.660 -11.660  24.979  1.00 92.70           N  
ATOM   2399  NH2 ARG A 309       9.940 -13.065  24.410  1.00 92.70           N  
ATOM   2400  CZ  ARG A 309      10.380 -11.844  24.675  1.00 92.70           C  
ATOM   2401  N   GLY A 310       8.846  -3.782  24.294  1.00 88.95           N  
ATOM   2402  CA  GLY A 310       9.415  -2.554  24.826  1.00 88.95           C  
ATOM   2403  C   GLY A 310       8.519  -1.346  24.630  1.00 88.95           C  
ATOM   2404  O   GLY A 310       8.723  -0.306  25.259  1.00 88.95           O  
ATOM   2405  N   VAL A 311       7.471  -1.479  23.775  1.00 90.69           N  
ATOM   2406  CA  VAL A 311       6.672  -0.306  23.436  1.00 90.69           C  
ATOM   2407  C   VAL A 311       5.632  -0.056  24.526  1.00 90.69           C  
ATOM   2408  CB  VAL A 311       5.978  -0.468  22.065  1.00 90.69           C  
ATOM   2409  O   VAL A 311       5.030  -0.999  25.046  1.00 90.69           O  
ATOM   2410  CG1 VAL A 311       4.942  -1.590  22.114  1.00 90.69           C  
ATOM   2411  CG2 VAL A 311       5.327   0.846  21.638  1.00 90.69           C  
ATOM   2412  N   PRO A 312       5.435   1.174  25.053  1.00 88.02           N  
ATOM   2413  CA  PRO A 312       4.572   1.522  26.184  1.00 88.02           C  
ATOM   2414  C   PRO A 312       3.113   1.131  25.956  1.00 88.02           C  
ATOM   2415  CB  PRO A 312       4.720   3.042  26.286  1.00 88.02           C  
ATOM   2416  O   PRO A 312       2.386   0.860  26.914  1.00 88.02           O  
ATOM   2417  CG  PRO A 312       6.024   3.344  25.620  1.00 88.02           C  
ATOM   2418  CD  PRO A 312       6.264   2.315  24.553  1.00 88.02           C  
ATOM   2419  N   CYS A 313       2.662   1.022  24.683  1.00 90.71           N  
ATOM   2420  CA  CYS A 313       1.258   0.770  24.375  1.00 90.71           C  
ATOM   2421  C   CYS A 313       1.016  -0.711  24.110  1.00 90.71           C  
ATOM   2422  CB  CYS A 313       0.819   1.593  23.164  1.00 90.71           C  
ATOM   2423  O   CYS A 313      -0.017  -1.085  23.551  1.00 90.71           O  
ATOM   2424  SG  CYS A 313       1.784   1.265  21.673  1.00 90.71           S  
ATOM   2425  N   CYS A 314       1.993  -1.565  24.487  1.00 90.95           N  
ATOM   2426  CA  CYS A 314       2.009  -2.973  24.107  1.00 90.95           C  
ATOM   2427  C   CYS A 314       0.818  -3.713  24.705  1.00 90.95           C  
ATOM   2428  CB  CYS A 314       3.311  -3.636  24.557  1.00 90.95           C  
ATOM   2429  O   CYS A 314       0.389  -4.739  24.173  1.00 90.95           O  
ATOM   2430  SG  CYS A 314       3.560  -3.610  26.345  1.00 90.95           S  
ATOM   2431  N   GLN A 315       0.203  -3.167  25.729  1.00 92.92           N  
ATOM   2432  CA  GLN A 315      -0.918  -3.857  26.358  1.00 92.92           C  
ATOM   2433  C   GLN A 315      -2.244  -3.187  26.007  1.00 92.92           C  
ATOM   2434  CB  GLN A 315      -0.738  -3.901  27.876  1.00 92.92           C  
ATOM   2435  O   GLN A 315      -3.305  -3.628  26.452  1.00 92.92           O  
ATOM   2436  CG  GLN A 315       0.486  -4.686  28.328  1.00 92.92           C  
ATOM   2437  CD  GLN A 315       0.416  -6.153  27.949  1.00 92.92           C  
ATOM   2438  NE2 GLN A 315       1.575  -6.769  27.744  1.00 92.92           N  
ATOM   2439  OE1 GLN A 315      -0.671  -6.729  27.843  1.00 92.92           O  
ATOM   2440  N   GLY A 316      -2.129  -2.135  25.272  1.00 95.19           N  
ATOM   2441  CA  GLY A 316      -3.331  -1.416  24.882  1.00 95.19           C  
ATOM   2442  C   GLY A 316      -4.187  -2.178  23.889  1.00 95.19           C  
ATOM   2443  O   GLY A 316      -3.665  -2.880  23.021  1.00 95.19           O  
ATOM   2444  N   LYS A 317      -5.511  -2.109  24.120  1.00 95.57           N  
ATOM   2445  CA  LYS A 317      -6.463  -2.840  23.289  1.00 95.57           C  
ATOM   2446  C   LYS A 317      -6.288  -2.489  21.814  1.00 95.57           C  
ATOM   2447  CB  LYS A 317      -7.898  -2.546  23.731  1.00 95.57           C  
ATOM   2448  O   LYS A 317      -6.268  -3.376  20.958  1.00 95.57           O  
ATOM   2449  CG  LYS A 317      -8.393  -1.161  23.343  1.00 95.57           C  
ATOM   2450  CD  LYS A 317      -9.852  -0.960  23.733  1.00 95.57           C  
ATOM   2451  CE  LYS A 317     -10.337   0.440  23.383  1.00 95.57           C  
ATOM   2452  NZ  LYS A 317     -11.702   0.706  23.929  1.00 95.57           N  
ATOM   2453  N   GLU A 318      -6.147  -1.234  21.441  1.00 96.32           N  
ATOM   2454  CA  GLU A 318      -6.039  -0.788  20.055  1.00 96.32           C  
ATOM   2455  C   GLU A 318      -4.774  -1.330  19.397  1.00 96.32           C  
ATOM   2456  CB  GLU A 318      -6.058   0.741  19.979  1.00 96.32           C  
ATOM   2457  O   GLU A 318      -4.808  -1.778  18.249  1.00 96.32           O  
ATOM   2458  CG  GLU A 318      -7.387   1.361  20.386  1.00 96.32           C  
ATOM   2459  CD  GLU A 318      -7.525   1.551  21.888  1.00 96.32           C  
ATOM   2460  OE1 GLU A 318      -8.567   2.079  22.340  1.00 96.32           O  
ATOM   2461  OE2 GLU A 318      -6.584   1.170  22.619  1.00 96.32           O  
ATOM   2462  N   PHE A 319      -3.709  -1.264  20.159  1.00 96.86           N  
ATOM   2463  CA  PHE A 319      -2.444  -1.774  19.644  1.00 96.86           C  
ATOM   2464  C   PHE A 319      -2.522  -3.278  19.410  1.00 96.86           C  
ATOM   2465  CB  PHE A 319      -1.299  -1.452  20.611  1.00 96.86           C  
ATOM   2466  O   PHE A 319      -2.161  -3.763  18.335  1.00 96.86           O  
ATOM   2467  CG  PHE A 319       0.022  -2.046  20.205  1.00 96.86           C  
ATOM   2468  CD1 PHE A 319       0.533  -3.157  20.866  1.00 96.86           C  
ATOM   2469  CD2 PHE A 319       0.755  -1.493  19.163  1.00 96.86           C  
ATOM   2470  CE1 PHE A 319       1.756  -3.709  20.493  1.00 96.86           C  
ATOM   2471  CE2 PHE A 319       1.978  -2.039  18.785  1.00 96.86           C  
ATOM   2472  CZ  PHE A 319       2.478  -3.146  19.451  1.00 96.86           C  
ATOM   2473  N   LEU A 320      -2.996  -4.040  20.358  1.00 96.89           N  
ATOM   2474  CA  LEU A 320      -3.078  -5.493  20.257  1.00 96.89           C  
ATOM   2475  C   LEU A 320      -3.980  -5.908  19.100  1.00 96.89           C  
ATOM   2476  CB  LEU A 320      -3.599  -6.093  21.566  1.00 96.89           C  
ATOM   2477  O   LEU A 320      -3.634  -6.805  18.328  1.00 96.89           O  
ATOM   2478  CG  LEU A 320      -2.642  -6.054  22.758  1.00 96.89           C  
ATOM   2479  CD1 LEU A 320      -3.342  -6.556  24.017  1.00 96.89           C  
ATOM   2480  CD2 LEU A 320      -1.394  -6.880  22.470  1.00 96.89           C  
ATOM   2481  N   CYS A 321      -5.198  -5.288  19.033  1.00 96.79           N  
ATOM   2482  CA  CYS A 321      -6.109  -5.584  17.933  1.00 96.79           C  
ATOM   2483  C   CYS A 321      -5.451  -5.298  16.588  1.00 96.79           C  
ATOM   2484  CB  CYS A 321      -7.394  -4.768  18.066  1.00 96.79           C  
ATOM   2485  O   CYS A 321      -5.557  -6.099  15.658  1.00 96.79           O  
ATOM   2486  SG  CYS A 321      -8.422  -5.252  19.470  1.00 96.79           S  
ATOM   2487  N   GLY A 322      -4.812  -4.181  16.498  1.00 96.83           N  
ATOM   2488  CA  GLY A 322      -4.094  -3.821  15.286  1.00 96.83           C  
ATOM   2489  C   GLY A 322      -2.983  -4.794  14.939  1.00 96.83           C  
ATOM   2490  O   GLY A 322      -2.815  -5.164  13.775  1.00 96.83           O  
ATOM   2491  N   LEU A 323      -2.207  -5.168  15.934  1.00 97.40           N  
ATOM   2492  CA  LEU A 323      -1.110  -6.107  15.724  1.00 97.40           C  
ATOM   2493  C   LEU A 323      -1.633  -7.455  15.239  1.00 97.40           C  
ATOM   2494  CB  LEU A 323      -0.308  -6.292  17.015  1.00 97.40           C  
ATOM   2495  O   LEU A 323      -1.074  -8.045  14.312  1.00 97.40           O  
ATOM   2496  CG  LEU A 323       0.911  -7.212  16.930  1.00 97.40           C  
ATOM   2497  CD1 LEU A 323       1.865  -6.728  15.843  1.00 97.40           C  
ATOM   2498  CD2 LEU A 323       1.621  -7.286  18.278  1.00 97.40           C  
ATOM   2499  N   TYR A 324      -2.736  -7.978  15.848  1.00 97.26           N  
ATOM   2500  CA  TYR A 324      -3.362  -9.210  15.382  1.00 97.26           C  
ATOM   2501  C   TYR A 324      -3.785  -9.089  13.922  1.00 97.26           C  
ATOM   2502  CB  TYR A 324      -4.575  -9.559  16.249  1.00 97.26           C  
ATOM   2503  O   TYR A 324      -3.587 -10.016  13.133  1.00 97.26           O  
ATOM   2504  CG  TYR A 324      -4.219 -10.267  17.534  1.00 97.26           C  
ATOM   2505  CD1 TYR A 324      -3.558 -11.493  17.516  1.00 97.26           C  
ATOM   2506  CD2 TYR A 324      -4.544  -9.713  18.767  1.00 97.26           C  
ATOM   2507  CE1 TYR A 324      -3.230 -12.151  18.697  1.00 97.26           C  
ATOM   2508  CE2 TYR A 324      -4.221 -10.362  19.954  1.00 97.26           C  
ATOM   2509  OH  TYR A 324      -3.242 -12.224  21.081  1.00 97.26           O  
ATOM   2510  CZ  TYR A 324      -3.564 -11.578  19.909  1.00 97.26           C  
ATOM   2511  N   ALA A 325      -4.377  -7.925  13.626  1.00 96.06           N  
ATOM   2512  CA  ALA A 325      -4.810  -7.682  12.253  1.00 96.06           C  
ATOM   2513  C   ALA A 325      -3.630  -7.735  11.288  1.00 96.06           C  
ATOM   2514  CB  ALA A 325      -5.518  -6.333  12.150  1.00 96.06           C  
ATOM   2515  O   ALA A 325      -3.703  -8.387  10.243  1.00 96.06           O  
ATOM   2516  N   GLN A 326      -2.464  -7.105  11.572  1.00 95.60           N  
ATOM   2517  CA  GLN A 326      -1.279  -7.071  10.721  1.00 95.60           C  
ATOM   2518  C   GLN A 326      -0.675  -8.464  10.564  1.00 95.60           C  
ATOM   2519  CB  GLN A 326      -0.237  -6.108  11.290  1.00 95.60           C  
ATOM   2520  O   GLN A 326      -0.260  -8.846   9.468  1.00 95.60           O  
ATOM   2521  CG  GLN A 326      -0.642  -4.643  11.205  1.00 95.60           C  
ATOM   2522  CD  GLN A 326       0.389  -3.712  11.816  1.00 95.60           C  
ATOM   2523  NE2 GLN A 326       0.442  -2.480  11.321  1.00 95.60           N  
ATOM   2524  OE1 GLN A 326       1.130  -4.097  12.726  1.00 95.60           O  
ATOM   2525  N   LEU A 327      -0.681  -9.249  11.652  1.00 96.30           N  
ATOM   2526  CA  LEU A 327      -0.103 -10.587  11.617  1.00 96.30           C  
ATOM   2527  C   LEU A 327      -0.977 -11.537  10.804  1.00 96.30           C  
ATOM   2528  CB  LEU A 327       0.077 -11.131  13.037  1.00 96.30           C  
ATOM   2529  O   LEU A 327      -0.464 -12.395  10.082  1.00 96.30           O  
ATOM   2530  CG  LEU A 327       1.149 -10.453  13.891  1.00 96.30           C  
ATOM   2531  CD1 LEU A 327       1.095 -10.976  15.323  1.00 96.30           C  
ATOM   2532  CD2 LEU A 327       2.533 -10.673  13.288  1.00 96.30           C  
ATOM   2533  N   GLU A 328      -2.290 -11.425  11.054  1.00 95.44           N  
ATOM   2534  CA  GLU A 328      -3.195 -12.209  10.219  1.00 95.44           C  
ATOM   2535  C   GLU A 328      -2.964 -11.925   8.737  1.00 95.44           C  
ATOM   2536  CB  GLU A 328      -4.653 -11.922  10.588  1.00 95.44           C  
ATOM   2537  O   GLU A 328      -2.887 -12.850   7.927  1.00 95.44           O  
ATOM   2538  CG  GLU A 328      -5.661 -12.740   9.793  1.00 95.44           C  
ATOM   2539  CD  GLU A 328      -7.100 -12.306  10.024  1.00 95.44           C  
ATOM   2540  OE1 GLU A 328      -8.023 -13.121   9.798  1.00 95.44           O  
ATOM   2541  OE2 GLU A 328      -7.306 -11.142  10.433  1.00 95.44           O  
ATOM   2542  N   GLN A 329      -2.815 -10.625   8.464  1.00 92.29           N  
ATOM   2543  CA  GLN A 329      -2.554 -10.214   7.089  1.00 92.29           C  
ATOM   2544  C   GLN A 329      -1.244 -10.806   6.576  1.00 92.29           C  
ATOM   2545  CB  GLN A 329      -2.517  -8.689   6.982  1.00 92.29           C  
ATOM   2546  O   GLN A 329      -1.184 -11.313   5.454  1.00 92.29           O  
ATOM   2547  CG  GLN A 329      -2.375  -8.175   5.556  1.00 92.29           C  
ATOM   2548  CD  GLN A 329      -2.413  -6.661   5.470  1.00 92.29           C  
ATOM   2549  NE2 GLN A 329      -2.235  -6.130   4.265  1.00 92.29           N  
ATOM   2550  OE1 GLN A 329      -2.603  -5.974   6.479  1.00 92.29           O  
ATOM   2551  N   ALA A 330      -0.268 -10.709   7.303  1.00 93.20           N  
ATOM   2552  CA  ALA A 330       1.044 -11.235   6.934  1.00 93.20           C  
ATOM   2553  C   ALA A 330       0.989 -12.746   6.725  1.00 93.20           C  
ATOM   2554  CB  ALA A 330       2.077 -10.885   8.002  1.00 93.20           C  
ATOM   2555  O   ALA A 330       1.609 -13.273   5.799  1.00 93.20           O  
ATOM   2556  N   TRP A 331       0.255 -13.412   7.522  1.00 94.68           N  
ATOM   2557  CA  TRP A 331       0.105 -14.860   7.413  1.00 94.68           C  
ATOM   2558  C   TRP A 331      -0.574 -15.239   6.101  1.00 94.68           C  
ATOM   2559  CB  TRP A 331      -0.699 -15.408   8.595  1.00 94.68           C  
ATOM   2560  O   TRP A 331      -0.117 -16.144   5.398  1.00 94.68           O  
ATOM   2561  CG  TRP A 331      -0.765 -16.905   8.644  1.00 94.68           C  
ATOM   2562  CD1 TRP A 331       0.122 -17.750   9.252  1.00 94.68           C  
ATOM   2563  CD2 TRP A 331      -1.771 -17.736   8.057  1.00 94.68           C  
ATOM   2564  CE2 TRP A 331      -1.431 -19.075   8.349  1.00 94.68           C  
ATOM   2565  CE3 TRP A 331      -2.930 -17.477   7.312  1.00 94.68           C  
ATOM   2566  NE1 TRP A 331      -0.273 -19.056   9.078  1.00 94.68           N  
ATOM   2567  CH2 TRP A 331      -3.337 -19.872   7.194  1.00 94.68           C  
ATOM   2568  CZ2 TRP A 331      -2.209 -20.153   7.921  1.00 94.68           C  
ATOM   2569  CZ3 TRP A 331      -3.702 -18.551   6.887  1.00 94.68           C  
ATOM   2570  N   LYS A 332      -1.665 -14.550   5.747  1.00 91.64           N  
ATOM   2571  CA  LYS A 332      -2.434 -14.850   4.543  1.00 91.64           C  
ATOM   2572  C   LYS A 332      -1.614 -14.580   3.285  1.00 91.64           C  
ATOM   2573  CB  LYS A 332      -3.725 -14.030   4.512  1.00 91.64           C  
ATOM   2574  O   LYS A 332      -1.708 -15.322   2.305  1.00 91.64           O  
ATOM   2575  CG  LYS A 332      -4.816 -14.560   5.431  1.00 91.64           C  
ATOM   2576  CD  LYS A 332      -6.180 -13.986   5.069  1.00 91.64           C  
ATOM   2577  CE  LYS A 332      -7.287 -14.594   5.919  1.00 91.64           C  
ATOM   2578  NZ  LYS A 332      -8.630 -14.056   5.546  1.00 91.64           N  
ATOM   2579  N   ALA A 333      -0.770 -13.583   3.396  1.00 87.53           N  
ATOM   2580  CA  ALA A 333      -0.060 -13.135   2.201  1.00 87.53           C  
ATOM   2581  C   ALA A 333       1.315 -13.789   2.103  1.00 87.53           C  
ATOM   2582  CB  ALA A 333       0.076 -11.614   2.201  1.00 87.53           C  
ATOM   2583  O   ALA A 333       1.914 -13.831   1.025  1.00 87.53           O  
ATOM   2584  N   GLY A 334       1.815 -14.332   3.170  1.00 88.39           N  
ATOM   2585  CA  GLY A 334       3.221 -14.694   3.246  1.00 88.39           C  
ATOM   2586  C   GLY A 334       3.497 -16.114   2.788  1.00 88.39           C  
ATOM   2587  O   GLY A 334       2.568 -16.902   2.598  1.00 88.39           O  
ATOM   2588  N   ASP A 335       4.784 -16.406   2.417  1.00 90.56           N  
ATOM   2589  CA  ASP A 335       5.260 -17.748   2.094  1.00 90.56           C  
ATOM   2590  C   ASP A 335       5.367 -18.610   3.350  1.00 90.56           C  
ATOM   2591  CB  ASP A 335       6.615 -17.681   1.386  1.00 90.56           C  
ATOM   2592  O   ASP A 335       4.962 -18.188   4.435  1.00 90.56           O  
ATOM   2593  CG  ASP A 335       7.693 -17.022   2.229  1.00 90.56           C  
ATOM   2594  OD1 ASP A 335       7.492 -16.850   3.450  1.00 90.56           O  
ATOM   2595  OD2 ASP A 335       8.751 -16.668   1.666  1.00 90.56           O  
ATOM   2596  N   SER A 336       5.756 -19.822   3.194  1.00 93.95           N  
ATOM   2597  CA  SER A 336       5.780 -20.794   4.282  1.00 93.95           C  
ATOM   2598  C   SER A 336       6.641 -20.305   5.442  1.00 93.95           C  
ATOM   2599  CB  SER A 336       6.301 -22.143   3.784  1.00 93.95           C  
ATOM   2600  O   SER A 336       6.270 -20.464   6.607  1.00 93.95           O  
ATOM   2601  OG  SER A 336       5.472 -22.653   2.754  1.00 93.95           O  
ATOM   2602  N   SER A 337       7.732 -19.713   5.127  1.00 94.92           N  
ATOM   2603  CA  SER A 337       8.633 -19.196   6.152  1.00 94.92           C  
ATOM   2604  C   SER A 337       7.967 -18.093   6.968  1.00 94.92           C  
ATOM   2605  CB  SER A 337       9.919 -18.666   5.517  1.00 94.92           C  
ATOM   2606  O   SER A 337       8.037 -18.097   8.199  1.00 94.92           O  
ATOM   2607  OG  SER A 337      10.756 -18.074   6.495  1.00 94.92           O  
ATOM   2608  N   MET A 338       7.354 -17.088   6.321  1.00 94.30           N  
ATOM   2609  CA  MET A 338       6.641 -15.994   6.974  1.00 94.30           C  
ATOM   2610  C   MET A 338       5.497 -16.525   7.831  1.00 94.30           C  
ATOM   2611  CB  MET A 338       6.103 -15.007   5.936  1.00 94.30           C  
ATOM   2612  O   MET A 338       5.308 -16.081   8.965  1.00 94.30           O  
ATOM   2613  CG  MET A 338       5.407 -13.799   6.542  1.00 94.30           C  
ATOM   2614  SD  MET A 338       4.996 -12.522   5.289  1.00 94.30           S  
ATOM   2615  CE  MET A 338       6.280 -11.292   5.653  1.00 94.30           C  
ATOM   2616  N   LYS A 339       4.809 -17.518   7.302  1.00 95.63           N  
ATOM   2617  CA  LYS A 339       3.697 -18.113   8.037  1.00 95.63           C  
ATOM   2618  C   LYS A 339       4.173 -18.737   9.346  1.00 95.63           C  
ATOM   2619  CB  LYS A 339       2.989 -19.165   7.182  1.00 95.63           C  
ATOM   2620  O   LYS A 339       3.536 -18.569  10.388  1.00 95.63           O  
ATOM   2621  CG  LYS A 339       2.179 -18.584   6.032  1.00 95.63           C  
ATOM   2622  CD  LYS A 339       1.414 -19.669   5.284  1.00 95.63           C  
ATOM   2623  CE  LYS A 339       0.595 -19.088   4.139  1.00 95.63           C  
ATOM   2624  NZ  LYS A 339      -0.185 -20.143   3.425  1.00 95.63           N  
ATOM   2625  N   ALA A 340       5.300 -19.415   9.315  1.00 96.82           N  
ATOM   2626  CA  ALA A 340       5.870 -20.049  10.501  1.00 96.82           C  
ATOM   2627  C   ALA A 340       6.264 -19.006  11.544  1.00 96.82           C  
ATOM   2628  CB  ALA A 340       7.079 -20.900  10.121  1.00 96.82           C  
ATOM   2629  O   ALA A 340       5.985 -19.172  12.733  1.00 96.82           O  
ATOM   2630  N   GLN A 341       6.867 -17.940  11.103  1.00 97.19           N  
ATOM   2631  CA  GLN A 341       7.316 -16.882  12.001  1.00 97.19           C  
ATOM   2632  C   GLN A 341       6.133 -16.172  12.652  1.00 97.19           C  
ATOM   2633  CB  GLN A 341       8.185 -15.872  11.249  1.00 97.19           C  
ATOM   2634  O   GLN A 341       6.185 -15.821  13.832  1.00 97.19           O  
ATOM   2635  CG  GLN A 341       9.542 -16.420  10.829  1.00 97.19           C  
ATOM   2636  CD  GLN A 341      10.385 -15.398  10.090  1.00 97.19           C  
ATOM   2637  NE2 GLN A 341      11.613 -15.775   9.752  1.00 97.19           N  
ATOM   2638  OE1 GLN A 341       9.936 -14.278   9.825  1.00 97.19           O  
ATOM   2639  N   VAL A 342       5.089 -15.946  11.863  1.00 96.93           N  
ATOM   2640  CA  VAL A 342       3.877 -15.319  12.381  1.00 96.93           C  
ATOM   2641  C   VAL A 342       3.270 -16.193  13.475  1.00 96.93           C  
ATOM   2642  CB  VAL A 342       2.843 -15.072  11.259  1.00 96.93           C  
ATOM   2643  O   VAL A 342       2.883 -15.693  14.534  1.00 96.93           O  
ATOM   2644  CG1 VAL A 342       1.481 -14.712  11.851  1.00 96.93           C  
ATOM   2645  CG2 VAL A 342       3.329 -13.971  10.319  1.00 96.93           C  
ATOM   2646  N   VAL A 343       3.208 -17.474  13.223  1.00 96.77           N  
ATOM   2647  CA  VAL A 343       2.645 -18.416  14.185  1.00 96.77           C  
ATOM   2648  C   VAL A 343       3.448 -18.372  15.483  1.00 96.77           C  
ATOM   2649  CB  VAL A 343       2.620 -19.855  13.622  1.00 96.77           C  
ATOM   2650  O   VAL A 343       2.875 -18.332  16.574  1.00 96.77           O  
ATOM   2651  CG1 VAL A 343       2.276 -20.858  14.721  1.00 96.77           C  
ATOM   2652  CG2 VAL A 343       1.623 -19.958  12.469  1.00 96.77           C  
ATOM   2653  N   GLU A 344       4.756 -18.353  15.418  1.00 96.32           N  
ATOM   2654  CA  GLU A 344       5.624 -18.292  16.590  1.00 96.32           C  
ATOM   2655  C   GLU A 344       5.363 -17.028  17.404  1.00 96.32           C  
ATOM   2656  CB  GLU A 344       7.095 -18.356  16.174  1.00 96.32           C  
ATOM   2657  O   GLU A 344       5.261 -17.083  18.632  1.00 96.32           O  
ATOM   2658  CG  GLU A 344       7.542 -19.732  15.703  1.00 96.32           C  
ATOM   2659  CD  GLU A 344       8.991 -19.768  15.243  1.00 96.32           C  
ATOM   2660  OE1 GLU A 344       9.449 -20.829  14.763  1.00 96.32           O  
ATOM   2661  OE2 GLU A 344       9.674 -18.727  15.366  1.00 96.32           O  
ATOM   2662  N   LEU A 345       5.278 -15.939  16.716  1.00 96.26           N  
ATOM   2663  CA  LEU A 345       5.041 -14.663  17.382  1.00 96.26           C  
ATOM   2664  C   LEU A 345       3.669 -14.645  18.049  1.00 96.26           C  
ATOM   2665  CB  LEU A 345       5.150 -13.508  16.383  1.00 96.26           C  
ATOM   2666  O   LEU A 345       3.529 -14.165  19.176  1.00 96.26           O  
ATOM   2667  CG  LEU A 345       5.130 -12.097  16.972  1.00 96.26           C  
ATOM   2668  CD1 LEU A 345       6.300 -11.907  17.932  1.00 96.26           C  
ATOM   2669  CD2 LEU A 345       5.169 -11.053  15.862  1.00 96.26           C  
ATOM   2670  N   LEU A 346       2.650 -15.162  17.359  1.00 95.55           N  
ATOM   2671  CA  LEU A 346       1.300 -15.207  17.909  1.00 95.55           C  
ATOM   2672  C   LEU A 346       1.250 -16.083  19.156  1.00 95.55           C  
ATOM   2673  CB  LEU A 346       0.312 -15.730  16.864  1.00 95.55           C  
ATOM   2674  O   LEU A 346       0.518 -15.783  20.102  1.00 95.55           O  
ATOM   2675  CG  LEU A 346      -0.101 -14.746  15.769  1.00 95.55           C  
ATOM   2676  CD1 LEU A 346      -0.870 -15.469  14.668  1.00 95.55           C  
ATOM   2677  CD2 LEU A 346      -0.936 -13.612  16.355  1.00 95.55           C  
ATOM   2678  N   GLN A 347       2.036 -17.129  19.168  1.00 94.50           N  
ATOM   2679  CA  GLN A 347       2.135 -17.991  20.342  1.00 94.50           C  
ATOM   2680  C   GLN A 347       2.674 -17.223  21.545  1.00 94.50           C  
ATOM   2681  CB  GLN A 347       3.026 -19.199  20.048  1.00 94.50           C  
ATOM   2682  O   GLN A 347       2.165 -17.366  22.658  1.00 94.50           O  
ATOM   2683  CG  GLN A 347       2.346 -20.277  19.215  1.00 94.50           C  
ATOM   2684  CD  GLN A 347       3.285 -21.407  18.836  1.00 94.50           C  
ATOM   2685  NE2 GLN A 347       2.761 -22.403  18.131  1.00 94.50           N  
ATOM   2686  OE1 GLN A 347       4.473 -21.383  19.174  1.00 94.50           O  
ATOM   2687  N   LEU A 348       3.594 -16.419  21.308  1.00 92.38           N  
ATOM   2688  CA  LEU A 348       4.184 -15.600  22.362  1.00 92.38           C  
ATOM   2689  C   LEU A 348       3.177 -14.585  22.891  1.00 92.38           C  
ATOM   2690  CB  LEU A 348       5.430 -14.877  21.844  1.00 92.38           C  
ATOM   2691  O   LEU A 348       3.052 -14.402  24.104  1.00 92.38           O  
ATOM   2692  CG  LEU A 348       6.152 -13.970  22.842  1.00 92.38           C  
ATOM   2693  CD1 LEU A 348       6.894 -14.808  23.878  1.00 92.38           C  
ATOM   2694  CD2 LEU A 348       7.113 -13.034  22.116  1.00 92.38           C  
ATOM   2695  N   MET A 349       2.441 -14.055  21.983  1.00 91.79           N  
ATOM   2696  CA  MET A 349       1.473 -13.021  22.336  1.00 91.79           C  
ATOM   2697  C   MET A 349       0.285 -13.620  23.082  1.00 91.79           C  
ATOM   2698  CB  MET A 349       0.988 -12.287  21.085  1.00 91.79           C  
ATOM   2699  O   MET A 349      -0.341 -12.947  23.903  1.00 91.79           O  
ATOM   2700  CG  MET A 349       2.042 -11.392  20.452  1.00 91.79           C  
ATOM   2701  SD  MET A 349       1.431 -10.547  18.942  1.00 91.79           S  
ATOM   2702  CE  MET A 349       0.120  -9.518  19.660  1.00 91.79           C  
ATOM   2703  N   ASN A 350      -0.017 -14.848  22.768  1.00 86.50           N  
ATOM   2704  CA  ASN A 350      -1.147 -15.538  23.381  1.00 86.50           C  
ATOM   2705  C   ASN A 350      -0.921 -15.768  24.873  1.00 86.50           C  
ATOM   2706  CB  ASN A 350      -1.413 -16.867  22.672  1.00 86.50           C  
ATOM   2707  O   ASN A 350      -1.873 -15.989  25.622  1.00 86.50           O  
ATOM   2708  CG  ASN A 350      -2.253 -16.704  21.421  1.00 86.50           C  
ATOM   2709  ND2 ASN A 350      -2.218 -17.704  20.548  1.00 86.50           N  
ATOM   2710  OD1 ASN A 350      -2.928 -15.687  21.239  1.00 86.50           O  
ATOM   2711  N   GLN A 351       0.281 -15.572  25.303  1.00 86.85           N  
ATOM   2712  CA  GLN A 351       0.589 -15.721  26.721  1.00 86.85           C  
ATOM   2713  C   GLN A 351       0.212 -14.464  27.501  1.00 86.85           C  
ATOM   2714  CB  GLN A 351       2.073 -16.035  26.919  1.00 86.85           C  
ATOM   2715  O   GLN A 351       0.059 -14.508  28.723  1.00 86.85           O  
ATOM   2716  CG  GLN A 351       2.499 -17.378  26.342  1.00 86.85           C  
ATOM   2717  CD  GLN A 351       4.000 -17.591  26.396  1.00 86.85           C  
ATOM   2718  NE2 GLN A 351       4.456 -18.734  25.894  1.00 86.85           N  
ATOM   2719  OE1 GLN A 351       4.744 -16.734  26.884  1.00 86.85           O  
ATOM   2720  N   THR A 352      -0.087 -13.384  26.763  1.00 85.26           N  
ATOM   2721  CA  THR A 352      -0.491 -12.130  27.391  1.00 85.26           C  
ATOM   2722  C   THR A 352      -2.005 -12.080  27.574  1.00 85.26           C  
ATOM   2723  CB  THR A 352      -0.031 -10.917  26.563  1.00 85.26           C  
ATOM   2724  O   THR A 352      -2.758 -12.270  26.616  1.00 85.26           O  
ATOM   2725  CG2 THR A 352      -0.217  -9.618  27.340  1.00 85.26           C  
ATOM   2726  OG1 THR A 352       1.356 -11.068  26.233  1.00 85.26           O  
ATOM   2727  N   GLU A 353      -2.467 -12.161  28.774  1.00 85.75           N  
ATOM   2728  CA  GLU A 353      -3.893 -12.197  29.083  1.00 85.75           C  
ATOM   2729  C   GLU A 353      -4.519 -10.811  28.963  1.00 85.75           C  
ATOM   2730  CB  GLU A 353      -4.125 -12.759  30.488  1.00 85.75           C  
ATOM   2731  O   GLU A 353      -3.977  -9.832  29.481  1.00 85.75           O  
ATOM   2732  CG  GLU A 353      -3.822 -14.245  30.613  1.00 85.75           C  
ATOM   2733  CD  GLU A 353      -4.167 -14.814  31.980  1.00 85.75           C  
ATOM   2734  OE1 GLU A 353      -4.067 -16.048  32.167  1.00 85.75           O  
ATOM   2735  OE2 GLU A 353      -4.541 -14.020  32.872  1.00 85.75           O  
ATOM   2736  N   SER A 354      -5.427 -10.626  27.970  1.00 88.92           N  
ATOM   2737  CA  SER A 354      -6.215  -9.400  27.901  1.00 88.92           C  
ATOM   2738  C   SER A 354      -7.682  -9.667  28.220  1.00 88.92           C  
ATOM   2739  CB  SER A 354      -6.094  -8.761  26.517  1.00 88.92           C  
ATOM   2740  O   SER A 354      -8.248 -10.666  27.771  1.00 88.92           O  
ATOM   2741  OG  SER A 354      -6.936  -7.626  26.412  1.00 88.92           O  
ATOM   2742  N   LYS A 355      -8.232  -8.829  29.067  1.00 90.80           N  
ATOM   2743  CA  LYS A 355      -9.633  -8.988  29.445  1.00 90.80           C  
ATOM   2744  C   LYS A 355     -10.551  -8.244  28.480  1.00 90.80           C  
ATOM   2745  CB  LYS A 355      -9.863  -8.494  30.874  1.00 90.80           C  
ATOM   2746  O   LYS A 355     -11.772  -8.411  28.523  1.00 90.80           O  
ATOM   2747  CG  LYS A 355      -9.154  -9.320  31.937  1.00 90.80           C  
ATOM   2748  CD  LYS A 355      -9.454  -8.804  33.339  1.00 90.80           C  
ATOM   2749  CE  LYS A 355      -8.724  -9.614  34.402  1.00 90.80           C  
ATOM   2750  NZ  LYS A 355      -8.992  -9.094  35.776  1.00 90.80           N  
ATOM   2751  N   ASP A 356      -9.901  -7.570  27.522  1.00 92.37           N  
ATOM   2752  CA  ASP A 356     -10.701  -6.786  26.586  1.00 92.37           C  
ATOM   2753  C   ASP A 356     -11.404  -7.688  25.574  1.00 92.37           C  
ATOM   2754  CB  ASP A 356      -9.827  -5.761  25.859  1.00 92.37           C  
ATOM   2755  O   ASP A 356     -10.778  -8.568  24.980  1.00 92.37           O  
ATOM   2756  CG  ASP A 356     -10.632  -4.766  25.043  1.00 92.37           C  
ATOM   2757  OD1 ASP A 356     -11.080  -5.112  23.929  1.00 92.37           O  
ATOM   2758  OD2 ASP A 356     -10.819  -3.625  25.518  1.00 92.37           O  
ATOM   2759  N   GLN A 357     -12.698  -7.494  25.398  1.00 91.21           N  
ATOM   2760  CA  GLN A 357     -13.538  -8.330  24.548  1.00 91.21           C  
ATOM   2761  C   GLN A 357     -13.080  -8.271  23.094  1.00 91.21           C  
ATOM   2762  CB  GLN A 357     -15.003  -7.905  24.654  1.00 91.21           C  
ATOM   2763  O   GLN A 357     -13.048  -9.294  22.405  1.00 91.21           O  
ATOM   2764  CG  GLN A 357     -15.966  -8.823  23.913  1.00 91.21           C  
ATOM   2765  CD  GLN A 357     -17.420  -8.446  24.128  1.00 91.21           C  
ATOM   2766  NE2 GLN A 357     -18.326  -9.228  23.552  1.00 91.21           N  
ATOM   2767  OE1 GLN A 357     -17.725  -7.461  24.806  1.00 91.21           O  
ATOM   2768  N   SER A 358     -12.741  -7.115  22.586  1.00 91.84           N  
ATOM   2769  CA  SER A 358     -12.297  -6.939  21.207  1.00 91.84           C  
ATOM   2770  C   SER A 358     -11.019  -7.724  20.933  1.00 91.84           C  
ATOM   2771  CB  SER A 358     -12.072  -5.458  20.900  1.00 91.84           C  
ATOM   2772  O   SER A 358     -10.885  -8.357  19.884  1.00 91.84           O  
ATOM   2773  OG  SER A 358     -13.287  -4.735  20.992  1.00 91.84           O  
ATOM   2774  N   VAL A 359     -10.104  -7.683  21.888  1.00 94.91           N  
ATOM   2775  CA  VAL A 359      -8.840  -8.399  21.753  1.00 94.91           C  
ATOM   2776  C   VAL A 359      -9.098  -9.904  21.722  1.00 94.91           C  
ATOM   2777  CB  VAL A 359      -7.863  -8.049  22.898  1.00 94.91           C  
ATOM   2778  O   VAL A 359      -8.517 -10.624  20.907  1.00 94.91           O  
ATOM   2779  CG1 VAL A 359      -6.599  -8.901  22.809  1.00 94.91           C  
ATOM   2780  CG2 VAL A 359      -7.513  -6.562  22.863  1.00 94.91           C  
ATOM   2781  N   GLN A 360      -9.988 -10.373  22.551  1.00 93.13           N  
ATOM   2782  CA  GLN A 360     -10.345 -11.787  22.598  1.00 93.13           C  
ATOM   2783  C   GLN A 360     -10.969 -12.241  21.282  1.00 93.13           C  
ATOM   2784  CB  GLN A 360     -11.307 -12.059  23.756  1.00 93.13           C  
ATOM   2785  O   GLN A 360     -10.682 -13.339  20.799  1.00 93.13           O  
ATOM   2786  CG  GLN A 360     -10.679 -11.880  25.132  1.00 93.13           C  
ATOM   2787  CD  GLN A 360     -11.627 -12.238  26.261  1.00 93.13           C  
ATOM   2788  NE2 GLN A 360     -11.073 -12.497  27.440  1.00 93.13           N  
ATOM   2789  OE1 GLN A 360     -12.847 -12.281  26.074  1.00 93.13           O  
ATOM   2790  N   GLU A 361     -11.815 -11.368  20.716  1.00 93.15           N  
ATOM   2791  CA  GLU A 361     -12.445 -11.687  19.438  1.00 93.15           C  
ATOM   2792  C   GLU A 361     -11.411 -11.772  18.319  1.00 93.15           C  
ATOM   2793  CB  GLU A 361     -13.513 -10.646  19.091  1.00 93.15           C  
ATOM   2794  O   GLU A 361     -11.512 -12.628  17.437  1.00 93.15           O  
ATOM   2795  CG  GLU A 361     -14.757 -10.726  19.963  1.00 93.15           C  
ATOM   2796  CD  GLU A 361     -15.465 -12.069  19.877  1.00 93.15           C  
ATOM   2797  OE1 GLU A 361     -16.066 -12.504  20.886  1.00 93.15           O  
ATOM   2798  OE2 GLU A 361     -15.417 -12.691  18.793  1.00 93.15           O  
ATOM   2799  N   TRP A 362     -10.482 -10.860  18.353  1.00 95.28           N  
ATOM   2800  CA  TRP A 362      -9.410 -10.927  17.366  1.00 95.28           C  
ATOM   2801  C   TRP A 362      -8.590 -12.201  17.539  1.00 95.28           C  
ATOM   2802  CB  TRP A 362      -8.500  -9.701  17.476  1.00 95.28           C  
ATOM   2803  O   TRP A 362      -8.209 -12.841  16.556  1.00 95.28           O  
ATOM   2804  CG  TRP A 362      -8.883  -8.575  16.563  1.00 95.28           C  
ATOM   2805  CD1 TRP A 362      -9.429  -7.374  16.920  1.00 95.28           C  
ATOM   2806  CD2 TRP A 362      -8.752  -8.548  15.138  1.00 95.28           C  
ATOM   2807  CE2 TRP A 362      -9.239  -7.298  14.697  1.00 95.28           C  
ATOM   2808  CE3 TRP A 362      -8.269  -9.461  14.191  1.00 95.28           C  
ATOM   2809  NE1 TRP A 362      -9.645  -6.601  15.803  1.00 95.28           N  
ATOM   2810  CH2 TRP A 362      -8.778  -7.849  12.442  1.00 95.28           C  
ATOM   2811  CZ2 TRP A 362      -9.256  -6.937  13.347  1.00 95.28           C  
ATOM   2812  CZ3 TRP A 362      -8.288  -9.101  12.848  1.00 95.28           C  
ATOM   2813  N   ARG A 363      -8.307 -12.557  18.725  1.00 94.70           N  
ATOM   2814  CA  ARG A 363      -7.585 -13.795  19.001  1.00 94.70           C  
ATOM   2815  C   ARG A 363      -8.320 -14.999  18.421  1.00 94.70           C  
ATOM   2816  CB  ARG A 363      -7.387 -13.977  20.507  1.00 94.70           C  
ATOM   2817  O   ARG A 363      -7.706 -15.862  17.790  1.00 94.70           O  
ATOM   2818  CG  ARG A 363      -6.488 -15.147  20.873  1.00 94.70           C  
ATOM   2819  CD  ARG A 363      -6.365 -15.315  22.381  1.00 94.70           C  
ATOM   2820  NE  ARG A 363      -5.543 -14.264  22.975  1.00 94.70           N  
ATOM   2821  NH1 ARG A 363      -5.697 -15.077  25.132  1.00 94.70           N  
ATOM   2822  NH2 ARG A 363      -4.488 -13.177  24.701  1.00 94.70           N  
ATOM   2823  CZ  ARG A 363      -5.245 -14.175  24.268  1.00 94.70           C  
ATOM   2824  N   LYS A 364      -9.615 -15.036  18.684  1.00 93.59           N  
ATOM   2825  CA  LYS A 364     -10.447 -16.110  18.149  1.00 93.59           C  
ATOM   2826  C   LYS A 364     -10.407 -16.129  16.624  1.00 93.59           C  
ATOM   2827  CB  LYS A 364     -11.890 -15.962  18.633  1.00 93.59           C  
ATOM   2828  O   LYS A 364     -10.256 -17.190  16.015  1.00 93.59           O  
ATOM   2829  CG  LYS A 364     -12.798 -17.117  18.235  1.00 93.59           C  
ATOM   2830  CD  LYS A 364     -14.217 -16.916  18.750  1.00 93.59           C  
ATOM   2831  CE  LYS A 364     -15.148 -18.024  18.275  1.00 93.59           C  
ATOM   2832  NZ  LYS A 364     -16.549 -17.811  18.748  1.00 93.59           N  
ATOM   2833  N   LEU A 365     -10.559 -14.941  16.084  1.00 94.19           N  
ATOM   2834  CA  LEU A 365     -10.555 -14.801  14.632  1.00 94.19           C  
ATOM   2835  C   LEU A 365      -9.244 -15.309  14.041  1.00 94.19           C  
ATOM   2836  CB  LEU A 365     -10.776 -13.340  14.233  1.00 94.19           C  
ATOM   2837  O   LEU A 365      -9.249 -16.076  13.076  1.00 94.19           O  
ATOM   2838  CG  LEU A 365     -10.874 -13.054  12.734  1.00 94.19           C  
ATOM   2839  CD1 LEU A 365     -12.206 -12.388  12.407  1.00 94.19           C  
ATOM   2840  CD2 LEU A 365      -9.708 -12.182  12.279  1.00 94.19           C  
ATOM   2841  N   VAL A 366      -8.125 -14.912  14.554  1.00 94.80           N  
ATOM   2842  CA  VAL A 366      -6.811 -15.312  14.062  1.00 94.80           C  
ATOM   2843  C   VAL A 366      -6.628 -16.817  14.240  1.00 94.80           C  
ATOM   2844  CB  VAL A 366      -5.678 -14.548  14.782  1.00 94.80           C  
ATOM   2845  O   VAL A 366      -6.086 -17.492  13.362  1.00 94.80           O  
ATOM   2846  CG1 VAL A 366      -4.320 -15.177  14.472  1.00 94.80           C  
ATOM   2847  CG2 VAL A 366      -5.691 -13.073  14.383  1.00 94.80           C  
ATOM   2848  N   ALA A 367      -7.048 -17.327  15.352  1.00 94.11           N  
ATOM   2849  CA  ALA A 367      -6.987 -18.766  15.593  1.00 94.11           C  
ATOM   2850  C   ALA A 367      -7.738 -19.536  14.511  1.00 94.11           C  
ATOM   2851  CB  ALA A 367      -7.554 -19.100  16.971  1.00 94.11           C  
ATOM   2852  O   ALA A 367      -7.252 -20.554  14.013  1.00 94.11           O  
ATOM   2853  N   ASP A 368      -8.922 -19.022  14.179  1.00 93.44           N  
ATOM   2854  CA  ASP A 368      -9.716 -19.640  13.121  1.00 93.44           C  
ATOM   2855  C   ASP A 368      -8.978 -19.599  11.785  1.00 93.44           C  
ATOM   2856  CB  ASP A 368     -11.073 -18.945  12.994  1.00 93.44           C  
ATOM   2857  O   ASP A 368      -8.966 -20.585  11.046  1.00 93.44           O  
ATOM   2858  CG  ASP A 368     -12.008 -19.253  14.150  1.00 93.44           C  
ATOM   2859  OD1 ASP A 368     -11.778 -20.248  14.871  1.00 93.44           O  
ATOM   2860  OD2 ASP A 368     -12.985 -18.496  14.340  1.00 93.44           O  
ATOM   2861  N   THR A 369      -8.376 -18.483  11.526  1.00 92.76           N  
ATOM   2862  CA  THR A 369      -7.643 -18.306  10.277  1.00 92.76           C  
ATOM   2863  C   THR A 369      -6.485 -19.296  10.186  1.00 92.76           C  
ATOM   2864  CB  THR A 369      -7.106 -16.869  10.143  1.00 92.76           C  
ATOM   2865  O   THR A 369      -6.233 -19.869   9.124  1.00 92.76           O  
ATOM   2866  CG2 THR A 369      -6.335 -16.690   8.840  1.00 92.76           C  
ATOM   2867  OG1 THR A 369      -8.205 -15.951  10.165  1.00 92.76           O  
ATOM   2868  N   LEU A 370      -5.888 -19.627  11.283  1.00 93.08           N  
ATOM   2869  CA  LEU A 370      -4.701 -20.473  11.324  1.00 93.08           C  
ATOM   2870  C   LEU A 370      -5.081 -21.932  11.555  1.00 93.08           C  
ATOM   2871  CB  LEU A 370      -3.745 -20.003  12.424  1.00 93.08           C  
ATOM   2872  O   LEU A 370      -4.211 -22.805  11.600  1.00 93.08           O  
ATOM   2873  CG  LEU A 370      -3.154 -18.602  12.256  1.00 93.08           C  
ATOM   2874  CD1 LEU A 370      -2.820 -18.001  13.617  1.00 93.08           C  
ATOM   2875  CD2 LEU A 370      -1.917 -18.647  11.366  1.00 93.08           C  
ATOM   2876  N   ASN A 371      -6.356 -22.206  11.735  1.00 93.70           N  
ATOM   2877  CA  ASN A 371      -6.859 -23.537  12.059  1.00 93.70           C  
ATOM   2878  C   ASN A 371      -6.221 -24.082  13.333  1.00 93.70           C  
ATOM   2879  CB  ASN A 371      -6.622 -24.499  10.893  1.00 93.70           C  
ATOM   2880  O   ASN A 371      -5.762 -25.226  13.363  1.00 93.70           O  
ATOM   2881  CG  ASN A 371      -7.438 -24.142   9.666  1.00 93.70           C  
ATOM   2882  ND2 ASN A 371      -6.832 -24.275   8.491  1.00 93.70           N  
ATOM   2883  OD1 ASN A 371      -8.602 -23.748   9.772  1.00 93.70           O  
ATOM   2884  N   ARG A 372      -6.097 -23.270  14.414  1.00 91.53           N  
ATOM   2885  CA  ARG A 372      -5.539 -23.639  15.711  1.00 91.53           C  
ATOM   2886  C   ARG A 372      -6.624 -23.682  16.781  1.00 91.53           C  
ATOM   2887  CB  ARG A 372      -4.438 -22.659  16.121  1.00 91.53           C  
ATOM   2888  O   ARG A 372      -6.864 -22.689  17.471  1.00 91.53           O  
ATOM   2889  CG  ARG A 372      -3.227 -22.673  15.201  1.00 91.53           C  
ATOM   2890  CD  ARG A 372      -2.358 -23.901  15.432  1.00 91.53           C  
ATOM   2891  NE  ARG A 372      -1.685 -23.850  16.726  1.00 91.53           N  
ATOM   2892  NH1 ARG A 372       0.388 -23.312  15.859  1.00 91.53           N  
ATOM   2893  NH2 ARG A 372       0.114 -23.552  18.123  1.00 91.53           N  
ATOM   2894  CZ  ARG A 372      -0.396 -23.571  16.900  1.00 91.53           C  
ATOM   2895  N   SER A 373      -7.191 -24.846  16.897  1.00 90.14           N  
ATOM   2896  CA  SER A 373      -8.315 -25.012  17.812  1.00 90.14           C  
ATOM   2897  C   SER A 373      -7.866 -24.902  19.265  1.00 90.14           C  
ATOM   2898  CB  SER A 373      -8.999 -26.361  17.582  1.00 90.14           C  
ATOM   2899  O   SER A 373      -8.651 -24.520  20.136  1.00 90.14           O  
ATOM   2900  OG  SER A 373      -8.065 -27.422  17.683  1.00 90.14           O  
ATOM   2901  N   ASP A 374      -6.589 -25.198  19.509  1.00 89.23           N  
ATOM   2902  CA  ASP A 374      -6.046 -25.169  20.864  1.00 89.23           C  
ATOM   2903  C   ASP A 374      -6.007 -23.744  21.411  1.00 89.23           C  
ATOM   2904  CB  ASP A 374      -4.644 -25.782  20.893  1.00 89.23           C  
ATOM   2905  O   ASP A 374      -6.113 -23.535  22.621  1.00 89.23           O  
ATOM   2906  CG  ASP A 374      -3.691 -25.129  19.906  1.00 89.23           C  
ATOM   2907  OD1 ASP A 374      -4.113 -24.805  18.775  1.00 89.23           O  
ATOM   2908  OD2 ASP A 374      -2.508 -24.941  20.262  1.00 89.23           O  
ATOM   2909  N   TRP A 375      -5.931 -22.771  20.535  1.00 88.93           N  
ATOM   2910  CA  TRP A 375      -5.913 -21.367  20.930  1.00 88.93           C  
ATOM   2911  C   TRP A 375      -7.306 -20.899  21.340  1.00 88.93           C  
ATOM   2912  CB  TRP A 375      -5.383 -20.494  19.789  1.00 88.93           C  
ATOM   2913  O   TRP A 375      -7.449 -20.082  22.253  1.00 88.93           O  
ATOM   2914  CG  TRP A 375      -3.921 -20.675  19.513  1.00 88.93           C  
ATOM   2915  CD1 TRP A 375      -3.101 -21.645  20.018  1.00 88.93           C  
ATOM   2916  CD2 TRP A 375      -3.104 -19.859  18.668  1.00 88.93           C  
ATOM   2917  CE2 TRP A 375      -1.797 -20.394  18.707  1.00 88.93           C  
ATOM   2918  CE3 TRP A 375      -3.351 -18.726  17.880  1.00 88.93           C  
ATOM   2919  NE1 TRP A 375      -1.822 -21.482  19.537  1.00 88.93           N  
ATOM   2920  CH2 TRP A 375      -1.008 -18.726  17.224  1.00 88.93           C  
ATOM   2921  CZ2 TRP A 375      -0.739 -19.833  17.987  1.00 88.93           C  
ATOM   2922  CZ3 TRP A 375      -2.296 -18.170  17.164  1.00 88.93           C  
ATOM   2923  N   LYS A 376      -8.227 -21.503  20.751  1.00 85.67           N  
ATOM   2924  CA  LYS A 376      -9.613 -21.155  21.052  1.00 85.67           C  
ATOM   2925  C   LYS A 376     -10.023 -21.672  22.428  1.00 85.67           C  
ATOM   2926  CB  LYS A 376     -10.551 -21.713  19.981  1.00 85.67           C  
ATOM   2927  O   LYS A 376     -10.723 -20.983  23.173  1.00 85.67           O  
ATOM   2928  CG  LYS A 376     -10.467 -20.988  18.646  1.00 85.67           C  
ATOM   2929  CD  LYS A 376     -11.475 -21.540  17.646  1.00 85.67           C  
ATOM   2930  CE  LYS A 376     -11.338 -20.871  16.285  1.00 85.67           C  
ATOM   2931  NZ  LYS A 376     -12.330 -21.403  15.304  1.00 85.67           N  
ATOM   2932  N   ASP A 377      -9.491 -22.836  22.736  1.00 85.05           N  
ATOM   2933  CA  ASP A 377      -9.865 -23.518  23.972  1.00 85.05           C  
ATOM   2934  C   ASP A 377      -9.244 -22.833  25.187  1.00 85.05           C  
ATOM   2935  CB  ASP A 377      -9.443 -24.987  23.923  1.00 85.05           C  
ATOM   2936  O   ASP A 377      -9.762 -22.942  26.300  1.00 85.05           O  
ATOM   2937  CG  ASP A 377     -10.203 -25.788  22.880  1.00 85.05           C  
ATOM   2938  OD1 ASP A 377     -11.343 -25.412  22.533  1.00 85.05           O  
ATOM   2939  OD2 ASP A 377      -9.657 -26.807  22.402  1.00 85.05           O  
ATOM   2940  N   ALA A 378      -8.210 -22.089  24.921  1.00 84.39           N  
ATOM   2941  CA  ALA A 378      -7.469 -21.443  26.001  1.00 84.39           C  
ATOM   2942  C   ALA A 378      -8.114 -20.116  26.391  1.00 84.39           C  
ATOM   2943  CB  ALA A 378      -6.014 -21.223  25.591  1.00 84.39           C  
ATOM   2944  O   ALA A 378      -7.801 -19.552  27.442  1.00 84.39           O  
ATOM   2945  N   LEU A 379      -9.162 -19.711  25.646  1.00 82.25           N  
ATOM   2946  CA  LEU A 379      -9.786 -18.421  25.918  1.00 82.25           C  
ATOM   2947  C   LEU A 379     -10.822 -18.542  27.031  1.00 82.25           C  
ATOM   2948  CB  LEU A 379     -10.443 -17.864  24.652  1.00 82.25           C  
ATOM   2949  O   LEU A 379     -11.512 -19.559  27.134  1.00 82.25           O  
ATOM   2950  CG  LEU A 379      -9.496 -17.415  23.539  1.00 82.25           C  
ATOM   2951  CD1 LEU A 379     -10.262 -17.233  22.233  1.00 82.25           C  
ATOM   2952  CD2 LEU A 379      -8.784 -16.125  23.930  1.00 82.25           C  
ATOM   2953  N   PRO A 380     -10.658 -17.687  28.050  1.00 79.79           N  
ATOM   2954  CA  PRO A 380     -11.652 -17.726  29.125  1.00 79.79           C  
ATOM   2955  C   PRO A 380     -13.087 -17.691  28.604  1.00 79.79           C  
ATOM   2956  CB  PRO A 380     -11.337 -16.470  29.942  1.00 79.79           C  
ATOM   2957  O   PRO A 380     -13.362 -17.050  27.587  1.00 79.79           O  
ATOM   2958  CG  PRO A 380     -10.327 -15.728  29.128  1.00 79.79           C  
ATOM   2959  CD  PRO A 380      -9.928 -16.588  27.964  1.00 79.79           C  
ATOM   2960  N   ARG A 381     -13.836 -18.786  28.949  1.00 75.49           N  
ATOM   2961  CA  ARG A 381     -15.260 -18.794  28.631  1.00 75.49           C  
ATOM   2962  C   ARG A 381     -15.946 -17.537  29.157  1.00 75.49           C  
ATOM   2963  CB  ARG A 381     -15.934 -20.039  29.210  1.00 75.49           C  
ATOM   2964  O   ARG A 381     -15.750 -17.154  30.312  1.00 75.49           O  
ATOM   2965  CG  ARG A 381     -15.643 -21.314  28.434  1.00 75.49           C  
ATOM   2966  CD  ARG A 381     -16.437 -22.496  28.973  1.00 75.49           C  
ATOM   2967  NE  ARG A 381     -16.053 -23.745  28.321  1.00 75.49           N  
ATOM   2968  NH1 ARG A 381     -17.667 -25.027  29.365  1.00 75.49           N  
ATOM   2969  NH2 ARG A 381     -16.216 -25.992  27.876  1.00 75.49           N  
ATOM   2970  CZ  ARG A 381     -16.646 -24.918  28.522  1.00 75.49           C  
ATOM   2971  N   ILE A 382     -16.163 -16.614  28.339  1.00 68.14           N  
ATOM   2972  CA  ILE A 382     -16.816 -15.368  28.724  1.00 68.14           C  
ATOM   2973  C   ILE A 382     -18.181 -15.669  29.340  1.00 68.14           C  
ATOM   2974  CB  ILE A 382     -16.971 -14.415  27.517  1.00 68.14           C  
ATOM   2975  O   ILE A 382     -19.026 -16.308  28.709  1.00 68.14           O  
ATOM   2976  CG1 ILE A 382     -15.600 -14.094  26.911  1.00 68.14           C  
ATOM   2977  CG2 ILE A 382     -17.701 -13.134  27.931  1.00 68.14           C  
ATOM   2978  CD1 ILE A 382     -15.669 -13.348  25.585  1.00 68.14           C  
ATOM   2979  N   GLN A 383     -18.234 -16.017  30.641  1.00 63.05           N  
ATOM   2980  CA  GLN A 383     -19.485 -16.225  31.362  1.00 63.05           C  
ATOM   2981  C   GLN A 383     -20.407 -15.017  31.225  1.00 63.05           C  
ATOM   2982  CB  GLN A 383     -19.213 -16.513  32.839  1.00 63.05           C  
ATOM   2983  O   GLN A 383     -19.988 -13.881  31.456  1.00 63.05           O  
ATOM   2984  CG  GLN A 383     -18.673 -17.912  33.104  1.00 63.05           C  
ATOM   2985  CD  GLN A 383     -18.365 -18.154  34.570  1.00 63.05           C  
ATOM   2986  NE2 GLN A 383     -17.713 -19.274  34.862  1.00 63.05           N  
ATOM   2987  OE1 GLN A 383     -18.710 -17.341  35.433  1.00 63.05           O  
ATOM   2988  N   HIS A 384     -21.222 -14.872  30.189  1.00 56.95           N  
ATOM   2989  CA  HIS A 384     -22.252 -13.893  29.861  1.00 56.95           C  
ATOM   2990  C   HIS A 384     -22.953 -13.387  31.117  1.00 56.95           C  
ATOM   2991  CB  HIS A 384     -23.274 -14.494  28.895  1.00 56.95           C  
ATOM   2992  O   HIS A 384     -23.842 -14.056  31.649  1.00 56.95           O  
ATOM   2993  CG  HIS A 384     -22.701 -14.852  27.561  1.00 56.95           C  
ATOM   2994  CD2 HIS A 384     -22.586 -16.046  26.934  1.00 56.95           C  
ATOM   2995  ND1 HIS A 384     -22.157 -13.915  26.709  1.00 56.95           N  
ATOM   2996  CE1 HIS A 384     -21.731 -14.520  25.613  1.00 56.95           C  
ATOM   2997  NE2 HIS A 384     -21.980 -15.813  25.724  1.00 56.95           N  
ATOM   2998  N   LEU A 385     -22.212 -12.975  32.164  1.00 48.81           N  
ATOM   2999  CA  LEU A 385     -22.878 -12.579  33.401  1.00 48.81           C  
ATOM   3000  C   LEU A 385     -23.332 -11.125  33.332  1.00 48.81           C  
ATOM   3001  CB  LEU A 385     -21.946 -12.779  34.599  1.00 48.81           C  
ATOM   3002  O   LEU A 385     -24.212 -10.708  34.089  1.00 48.81           O  
ATOM   3003  CG  LEU A 385     -21.771 -14.217  35.089  1.00 48.81           C  
ATOM   3004  CD1 LEU A 385     -20.481 -14.350  35.892  1.00 48.81           C  
ATOM   3005  CD2 LEU A 385     -22.972 -14.648  35.922  1.00 48.81           C  
ATOM   3006  N   ARG A 386     -24.116 -10.685  32.274  1.00 56.39           N  
ATOM   3007  CA  ARG A 386     -25.021  -9.548  32.403  1.00 56.39           C  
ATOM   3008  C   ARG A 386     -25.623  -9.172  31.053  1.00 56.39           C  
ATOM   3009  CB  ARG A 386     -24.290  -8.345  33.003  1.00 56.39           C  
ATOM   3010  O   ARG A 386     -24.921  -9.144  30.040  1.00 56.39           O  
ATOM   3011  CG  ARG A 386     -24.146  -8.403  34.515  1.00 56.39           C  
ATOM   3012  CD  ARG A 386     -23.672  -7.075  35.089  1.00 56.39           C  
ATOM   3013  NE  ARG A 386     -23.158  -7.228  36.447  1.00 56.39           N  
ATOM   3014  NH1 ARG A 386     -22.877  -4.964  36.816  1.00 56.39           N  
ATOM   3015  NH2 ARG A 386     -22.338  -6.473  38.455  1.00 56.39           N  
ATOM   3016  CZ  ARG A 386     -22.792  -6.221  37.236  1.00 56.39           C  
ATOM   3017  N   PRO A 387     -26.934  -9.299  30.834  1.00 52.80           N  
ATOM   3018  CA  PRO A 387     -27.655  -8.872  29.633  1.00 52.80           C  
ATOM   3019  C   PRO A 387     -27.473  -7.386  29.333  1.00 52.80           C  
ATOM   3020  CB  PRO A 387     -29.115  -9.187  29.968  1.00 52.80           C  
ATOM   3021  O   PRO A 387     -28.056  -6.870  28.376  1.00 52.80           O  
ATOM   3022  CG  PRO A 387     -29.134  -9.381  31.450  1.00 52.80           C  
ATOM   3023  CD  PRO A 387     -27.716  -9.460  31.939  1.00 52.80           C  
ATOM   3024  N   TRP A 388     -26.353  -6.733  29.714  1.00 51.87           N  
ATOM   3025  CA  TRP A 388     -26.246  -5.327  29.337  1.00 51.87           C  
ATOM   3026  C   TRP A 388     -25.359  -5.158  28.109  1.00 51.87           C  
ATOM   3027  CB  TRP A 388     -25.693  -4.499  30.500  1.00 51.87           C  
ATOM   3028  O   TRP A 388     -24.367  -5.874  27.949  1.00 51.87           O  
ATOM   3029  CG  TRP A 388     -26.735  -3.719  31.243  1.00 51.87           C  
ATOM   3030  CD1 TRP A 388     -28.088  -3.915  31.213  1.00 51.87           C  
ATOM   3031  CD2 TRP A 388     -26.509  -2.614  32.124  1.00 51.87           C  
ATOM   3032  CE2 TRP A 388     -27.772  -2.189  32.593  1.00 51.87           C  
ATOM   3033  CE3 TRP A 388     -25.361  -1.942  32.562  1.00 51.87           C  
ATOM   3034  NE1 TRP A 388     -28.717  -2.998  32.023  1.00 51.87           N  
ATOM   3035  CH2 TRP A 388     -26.777  -0.480  33.894  1.00 51.87           C  
ATOM   3036  CZ2 TRP A 388     -27.917  -1.120  33.481  1.00 51.87           C  
ATOM   3037  CZ3 TRP A 388     -25.507  -0.878  33.446  1.00 51.87           C  
ATOM   3038  N   LYS A 389     -25.874  -5.138  26.846  1.00 57.14           N  
ATOM   3039  CA  LYS A 389     -25.618  -4.671  25.487  1.00 57.14           C  
ATOM   3040  C   LYS A 389     -24.274  -5.181  24.975  1.00 57.14           C  
ATOM   3041  CB  LYS A 389     -25.654  -3.143  25.429  1.00 57.14           C  
ATOM   3042  O   LYS A 389     -23.275  -4.460  25.013  1.00 57.14           O  
ATOM   3043  CG  LYS A 389     -27.055  -2.554  25.508  1.00 57.14           C  
ATOM   3044  CD  LYS A 389     -27.033  -1.038  25.361  1.00 57.14           C  
ATOM   3045  CE  LYS A 389     -28.427  -0.441  25.505  1.00 57.14           C  
ATOM   3046  NZ  LYS A 389     -28.417   1.040  25.315  1.00 57.14           N  
ATOM   3047  N   ASN A 390     -23.928  -6.467  25.199  1.00 60.79           N  
ATOM   3048  CA  ASN A 390     -22.680  -6.966  24.633  1.00 60.79           C  
ATOM   3049  C   ASN A 390     -22.730  -7.003  23.109  1.00 60.79           C  
ATOM   3050  CB  ASN A 390     -22.357  -8.355  25.188  1.00 60.79           C  
ATOM   3051  O   ASN A 390     -23.703  -7.487  22.527  1.00 60.79           O  
ATOM   3052  CG  ASN A 390     -21.893  -8.315  26.630  1.00 60.79           C  
ATOM   3053  ND2 ASN A 390     -22.021  -9.439  27.326  1.00 60.79           N  
ATOM   3054  OD1 ASN A 390     -21.424  -7.282  27.116  1.00 60.79           O  
ATOM   3055  N   LYS A 391     -22.261  -5.978  22.492  1.00 71.22           N  
ATOM   3056  CA  LYS A 391     -22.046  -5.950  21.048  1.00 71.22           C  
ATOM   3057  C   LYS A 391     -21.483  -7.278  20.549  1.00 71.22           C  
ATOM   3058  CB  LYS A 391     -21.105  -4.806  20.668  1.00 71.22           C  
ATOM   3059  O   LYS A 391     -20.494  -7.780  21.087  1.00 71.22           O  
ATOM   3060  CG  LYS A 391     -21.289  -4.300  19.244  1.00 71.22           C  
ATOM   3061  CD  LYS A 391     -20.475  -3.038  18.990  1.00 71.22           C  
ATOM   3062  CE  LYS A 391     -20.639  -2.545  17.558  1.00 71.22           C  
ATOM   3063  NZ  LYS A 391     -19.862  -1.294  17.311  1.00 71.22           N  
ATOM   3064  N   MET A 392     -22.304  -8.111  19.923  1.00 77.27           N  
ATOM   3065  CA  MET A 392     -21.833  -9.350  19.311  1.00 77.27           C  
ATOM   3066  C   MET A 392     -21.021  -9.062  18.053  1.00 77.27           C  
ATOM   3067  CB  MET A 392     -23.011 -10.266  18.975  1.00 77.27           C  
ATOM   3068  O   MET A 392     -21.491  -8.365  17.152  1.00 77.27           O  
ATOM   3069  CG  MET A 392     -22.652 -11.742  18.946  1.00 77.27           C  
ATOM   3070  SD  MET A 392     -24.120 -12.820  18.723  1.00 77.27           S  
ATOM   3071  CE  MET A 392     -23.314 -14.441  18.613  1.00 77.27           C  
ATOM   3072  N   PHE A 393     -19.723  -9.291  18.187  1.00 82.45           N  
ATOM   3073  CA  PHE A 393     -18.852  -9.076  17.038  1.00 82.45           C  
ATOM   3074  C   PHE A 393     -19.047 -10.173  15.998  1.00 82.45           C  
ATOM   3075  CB  PHE A 393     -17.385  -9.023  17.476  1.00 82.45           C  
ATOM   3076  O   PHE A 393     -19.275 -11.333  16.347  1.00 82.45           O  
ATOM   3077  CG  PHE A 393     -17.050  -7.831  18.331  1.00 82.45           C  
ATOM   3078  CD1 PHE A 393     -16.878  -6.575  17.761  1.00 82.45           C  
ATOM   3079  CD2 PHE A 393     -16.907  -7.966  19.706  1.00 82.45           C  
ATOM   3080  CE1 PHE A 393     -16.567  -5.470  18.550  1.00 82.45           C  
ATOM   3081  CE2 PHE A 393     -16.597  -6.866  20.501  1.00 82.45           C  
ATOM   3082  CZ  PHE A 393     -16.427  -5.619  19.921  1.00 82.45           C  
ATOM   3083  N   LYS A 394     -19.197  -9.762  14.668  1.00 85.21           N  
ATOM   3084  CA  LYS A 394     -19.259 -10.673  13.528  1.00 85.21           C  
ATOM   3085  C   LYS A 394     -17.918 -10.738  12.803  1.00 85.21           C  
ATOM   3086  CB  LYS A 394     -20.360 -10.244  12.557  1.00 85.21           C  
ATOM   3087  O   LYS A 394     -17.180  -9.752  12.763  1.00 85.21           O  
ATOM   3088  CG  LYS A 394     -21.763 -10.316  13.141  1.00 85.21           C  
ATOM   3089  CD  LYS A 394     -22.818  -9.936  12.109  1.00 85.21           C  
ATOM   3090  CE  LYS A 394     -24.222  -9.993  12.697  1.00 85.21           C  
ATOM   3091  NZ  LYS A 394     -25.257  -9.595  11.697  1.00 85.21           N  
ATOM   3092  N   CYS A 395     -17.531 -11.950  12.413  1.00 83.82           N  
ATOM   3093  CA  CYS A 395     -16.300 -12.115  11.648  1.00 83.82           C  
ATOM   3094  C   CYS A 395     -16.578 -12.778  10.304  1.00 83.82           C  
ATOM   3095  CB  CYS A 395     -15.286 -12.943  12.435  1.00 83.82           C  
ATOM   3096  O   CYS A 395     -16.150 -13.909  10.065  1.00 83.82           O  
ATOM   3097  SG  CYS A 395     -14.741 -12.160  13.969  1.00 83.82           S  
ATOM   3098  N   ASN A 396     -17.275 -12.082   9.435  1.00 86.93           N  
ATOM   3099  CA  ASN A 396     -17.710 -12.700   8.187  1.00 86.93           C  
ATOM   3100  C   ASN A 396     -16.878 -12.217   7.003  1.00 86.93           C  
ATOM   3101  CB  ASN A 396     -19.195 -12.425   7.940  1.00 86.93           C  
ATOM   3102  O   ASN A 396     -16.892 -12.834   5.936  1.00 86.93           O  
ATOM   3103  CG  ASN A 396     -20.087 -13.040   9.000  1.00 86.93           C  
ATOM   3104  ND2 ASN A 396     -21.204 -12.382   9.290  1.00 86.93           N  
ATOM   3105  OD1 ASN A 396     -19.775 -14.097   9.555  1.00 86.93           O  
ATOM   3106  N   LEU A 397     -16.127 -11.164   7.306  1.00 88.83           N  
ATOM   3107  CA  LEU A 397     -15.444 -10.554   6.170  1.00 88.83           C  
ATOM   3108  C   LEU A 397     -14.115 -11.251   5.896  1.00 88.83           C  
ATOM   3109  CB  LEU A 397     -15.209  -9.063   6.423  1.00 88.83           C  
ATOM   3110  O   LEU A 397     -13.450 -11.714   6.825  1.00 88.83           O  
ATOM   3111  CG  LEU A 397     -16.460  -8.195   6.570  1.00 88.83           C  
ATOM   3112  CD1 LEU A 397     -16.071  -6.744   6.830  1.00 88.83           C  
ATOM   3113  CD2 LEU A 397     -17.337  -8.304   5.327  1.00 88.83           C  
ATOM   3114  N   GLU A 398     -13.901 -11.435   4.575  1.00 87.42           N  
ATOM   3115  CA  GLU A 398     -12.585 -11.919   4.170  1.00 87.42           C  
ATOM   3116  C   GLU A 398     -11.549 -10.800   4.213  1.00 87.42           C  
ATOM   3117  CB  GLU A 398     -12.644 -12.528   2.767  1.00 87.42           C  
ATOM   3118  O   GLU A 398     -11.871  -9.638   3.952  1.00 87.42           O  
ATOM   3119  CG  GLU A 398     -13.503 -13.781   2.677  1.00 87.42           C  
ATOM   3120  CD  GLU A 398     -13.501 -14.411   1.292  1.00 87.42           C  
ATOM   3121  OE1 GLU A 398     -14.116 -15.487   1.115  1.00 87.42           O  
ATOM   3122  OE2 GLU A 398     -12.881 -13.823   0.379  1.00 87.42           O  
ATOM   3123  N   PHE A 399     -10.535 -11.182   4.783  1.00 79.09           N  
ATOM   3124  CA  PHE A 399      -9.460 -10.197   4.811  1.00 79.09           C  
ATOM   3125  C   PHE A 399      -9.049  -9.805   3.397  1.00 79.09           C  
ATOM   3126  CB  PHE A 399      -8.251 -10.740   5.578  1.00 79.09           C  
ATOM   3127  O   PHE A 399      -9.119 -10.621   2.475  1.00 79.09           O  
ATOM   3128  CG  PHE A 399      -7.234  -9.688   5.932  1.00 79.09           C  
ATOM   3129  CD1 PHE A 399      -6.106  -9.499   5.143  1.00 79.09           C  
ATOM   3130  CD2 PHE A 399      -7.407  -8.888   7.054  1.00 79.09           C  
ATOM   3131  CE1 PHE A 399      -5.164  -8.526   5.468  1.00 79.09           C  
ATOM   3132  CE2 PHE A 399      -6.469  -7.914   7.385  1.00 79.09           C  
ATOM   3133  CZ  PHE A 399      -5.348  -7.736   6.592  1.00 79.09           C  
ATOM   3134  N   VAL A 400      -8.673  -8.551   3.200  1.00 76.53           N  
ATOM   3135  CA  VAL A 400      -8.153  -8.036   1.938  1.00 76.53           C  
ATOM   3136  C   VAL A 400      -6.626  -8.070   1.955  1.00 76.53           C  
ATOM   3137  CB  VAL A 400      -8.651  -6.600   1.662  1.00 76.53           C  
ATOM   3138  O   VAL A 400      -5.990  -7.300   2.678  1.00 76.53           O  
ATOM   3139  CG1 VAL A 400      -8.160  -6.110   0.300  1.00 76.53           C  
ATOM   3140  CG2 VAL A 400     -10.175  -6.541   1.736  1.00 76.53           C  
ATOM   3141  N   PRO A 401      -6.079  -9.163   1.447  1.00 69.59           N  
ATOM   3142  CA  PRO A 401      -4.618  -9.243   1.514  1.00 69.59           C  
ATOM   3143  C   PRO A 401      -3.931  -8.032   0.886  1.00 69.59           C  
ATOM   3144  CB  PRO A 401      -4.298 -10.519   0.730  1.00 69.59           C  
ATOM   3145  O   PRO A 401      -4.431  -7.474  -0.094  1.00 69.59           O  
ATOM   3146  CG  PRO A 401      -5.601 -10.929   0.122  1.00 69.59           C  
ATOM   3147  CD  PRO A 401      -6.676 -10.014   0.633  1.00 69.59           C  
ATOM   3148  N   ARG A 402      -3.039  -7.331   1.678  1.00 68.37           N  
ATOM   3149  CA  ARG A 402      -2.113  -6.393   1.053  1.00 68.37           C  
ATOM   3150  C   ARG A 402      -1.173  -7.110   0.089  1.00 68.37           C  
ATOM   3151  CB  ARG A 402      -1.304  -5.646   2.116  1.00 68.37           C  
ATOM   3152  O   ARG A 402      -0.557  -8.115   0.448  1.00 68.37           O  
ATOM   3153  CG  ARG A 402      -2.067  -4.518   2.791  1.00 68.37           C  
ATOM   3154  CD  ARG A 402      -1.172  -3.706   3.717  1.00 68.37           C  
ATOM   3155  NE  ARG A 402      -1.938  -2.739   4.497  1.00 68.37           N  
ATOM   3156  NH1 ARG A 402      -0.102  -1.838   5.570  1.00 68.37           N  
ATOM   3157  NH2 ARG A 402      -2.203  -1.037   6.016  1.00 68.37           N  
ATOM   3158  CZ  ARG A 402      -1.413  -1.874   5.359  1.00 68.37           C  
ATOM   3159  N   GLN A 403      -1.742  -7.569  -1.023  1.00 59.88           N  
ATOM   3160  CA  GLN A 403      -1.047  -8.456  -1.950  1.00 59.88           C  
ATOM   3161  C   GLN A 403       0.443  -8.133  -2.007  1.00 59.88           C  
ATOM   3162  CB  GLN A 403      -1.659  -8.359  -3.348  1.00 59.88           C  
ATOM   3163  O   GLN A 403       0.827  -6.969  -2.139  1.00 59.88           O  
ATOM   3164  CG  GLN A 403      -2.561  -9.533  -3.707  1.00 59.88           C  
ATOM   3165  CD  GLN A 403      -3.168  -9.404  -5.092  1.00 59.88           C  
ATOM   3166  NE2 GLN A 403      -4.056 -10.330  -5.438  1.00 59.88           N  
ATOM   3167  OE1 GLN A 403      -2.842  -8.480  -5.844  1.00 59.88           O  
ATOM   3168  N   ARG A 404       1.320  -9.029  -1.454  1.00 59.37           N  
ATOM   3169  CA  ARG A 404       2.632  -9.263  -2.047  1.00 59.37           C  
ATOM   3170  C   ARG A 404       2.518 -10.107  -3.313  1.00 59.37           C  
ATOM   3171  CB  ARG A 404       3.562  -9.948  -1.043  1.00 59.37           C  
ATOM   3172  O   ARG A 404       1.807 -11.113  -3.332  1.00 59.37           O  
ATOM   3173  CG  ARG A 404       4.475  -8.989  -0.296  1.00 59.37           C  
ATOM   3174  CD  ARG A 404       5.540  -9.730   0.500  1.00 59.37           C  
ATOM   3175  NE  ARG A 404       6.054  -8.918   1.599  1.00 59.37           N  
ATOM   3176  NH1 ARG A 404       7.768 -10.368   2.143  1.00 59.37           N  
ATOM   3177  NH2 ARG A 404       7.483  -8.426   3.329  1.00 59.37           N  
ATOM   3178  CZ  ARG A 404       7.101  -9.239   2.355  1.00 59.37           C  
ATOM   3179  N   MET A 405       2.218  -9.392  -4.384  1.00 60.12           N  
ATOM   3180  CA  MET A 405       2.126 -10.146  -5.630  1.00 60.12           C  
ATOM   3181  C   MET A 405       3.010 -11.388  -5.582  1.00 60.12           C  
ATOM   3182  CB  MET A 405       2.521  -9.270  -6.820  1.00 60.12           C  
ATOM   3183  O   MET A 405       4.182 -11.307  -5.208  1.00 60.12           O  
ATOM   3184  CG  MET A 405       1.368  -8.466  -7.398  1.00 60.12           C  
ATOM   3185  SD  MET A 405       1.676  -7.939  -9.129  1.00 60.12           S  
ATOM   3186  CE  MET A 405       0.189  -6.943  -9.430  1.00 60.12           C  
ATOM   3187  N   LYS A 406       2.423 -12.492  -5.081  1.00 58.40           N  
ATOM   3188  CA  LYS A 406       3.101 -13.784  -5.146  1.00 58.40           C  
ATOM   3189  C   LYS A 406       3.967 -13.888  -6.398  1.00 58.40           C  
ATOM   3190  CB  LYS A 406       2.083 -14.926  -5.117  1.00 58.40           C  
ATOM   3191  O   LYS A 406       3.625 -13.331  -7.444  1.00 58.40           O  
ATOM   3192  CG  LYS A 406       1.452 -15.157  -3.752  1.00 58.40           C  
ATOM   3193  CD  LYS A 406       0.569 -16.399  -3.747  1.00 58.40           C  
ATOM   3194  CE  LYS A 406      -0.121 -16.590  -2.404  1.00 58.40           C  
ATOM   3195  NZ  LYS A 406      -0.975 -17.815  -2.390  1.00 58.40           N  
ATOM   3196  N   PRO A 407       5.261 -14.125  -6.197  1.00 54.10           N  
ATOM   3197  CA  PRO A 407       6.098 -14.389  -7.370  1.00 54.10           C  
ATOM   3198  C   PRO A 407       5.380 -15.219  -8.432  1.00 54.10           C  
ATOM   3199  CB  PRO A 407       7.288 -15.156  -6.789  1.00 54.10           C  
ATOM   3200  O   PRO A 407       5.978 -16.124  -9.021  1.00 54.10           O  
ATOM   3201  CG  PRO A 407       6.857 -15.541  -5.411  1.00 54.10           C  
ATOM   3202  CD  PRO A 407       5.580 -14.820  -5.091  1.00 54.10           C  
ATOM   3203  N   GLY A 408       4.025 -15.116  -8.504  1.00 61.22           N  
ATOM   3204  CA  GLY A 408       3.395 -15.810  -9.616  1.00 61.22           C  
ATOM   3205  C   GLY A 408       3.519 -15.064 -10.931  1.00 61.22           C  
ATOM   3206  O   GLY A 408       4.106 -13.981 -10.984  1.00 61.22           O  
ATOM   3207  N   ARG A 409       3.456 -15.801 -12.077  1.00 74.46           N  
ATOM   3208  CA  ARG A 409       3.615 -15.348 -13.455  1.00 74.46           C  
ATOM   3209  C   ARG A 409       2.663 -14.199 -13.767  1.00 74.46           C  
ATOM   3210  CB  ARG A 409       3.381 -16.502 -14.432  1.00 74.46           C  
ATOM   3211  O   ARG A 409       1.442 -14.365 -13.712  1.00 74.46           O  
ATOM   3212  CG  ARG A 409       4.585 -17.413 -14.609  1.00 74.46           C  
ATOM   3213  CD  ARG A 409       4.367 -18.426 -15.725  1.00 74.46           C  
ATOM   3214  NE  ARG A 409       5.432 -19.424 -15.763  1.00 74.46           N  
ATOM   3215  NH1 ARG A 409       4.710 -20.421 -17.718  1.00 74.46           N  
ATOM   3216  NH2 ARG A 409       6.577 -21.209 -16.645  1.00 74.46           N  
ATOM   3217  CZ  ARG A 409       5.571 -20.349 -16.709  1.00 74.46           C  
ATOM   3218  N   LEU A 410       3.162 -12.920 -13.568  1.00 82.38           N  
ATOM   3219  CA  LEU A 410       2.372 -11.767 -13.985  1.00 82.38           C  
ATOM   3220  C   LEU A 410       1.962 -11.889 -15.449  1.00 82.38           C  
ATOM   3221  CB  LEU A 410       3.159 -10.471 -13.770  1.00 82.38           C  
ATOM   3222  O   LEU A 410       2.691 -12.471 -16.255  1.00 82.38           O  
ATOM   3223  CG  LEU A 410       3.444 -10.084 -12.318  1.00 82.38           C  
ATOM   3224  CD1 LEU A 410       4.469  -8.956 -12.261  1.00 82.38           C  
ATOM   3225  CD2 LEU A 410       2.156  -9.680 -11.609  1.00 82.38           C  
ATOM   3226  N   PRO A 411       0.727 -11.462 -15.644  1.00 83.15           N  
ATOM   3227  CA  PRO A 411       0.367 -11.390 -17.062  1.00 83.15           C  
ATOM   3228  C   PRO A 411       1.298 -10.480 -17.862  1.00 83.15           C  
ATOM   3229  CB  PRO A 411      -1.056 -10.827 -17.036  1.00 83.15           C  
ATOM   3230  O   PRO A 411       2.085  -9.731 -17.278  1.00 83.15           O  
ATOM   3231  CG  PRO A 411      -1.478 -10.921 -15.606  1.00 83.15           C  
ATOM   3232  CD  PRO A 411      -0.247 -11.019 -14.751  1.00 83.15           C  
ATOM   3233  N   ALA A 412       1.377 -10.673 -19.215  1.00 91.54           N  
ATOM   3234  CA  ALA A 412       2.296  -9.909 -20.054  1.00 91.54           C  
ATOM   3235  C   ALA A 412       1.535  -8.999 -21.014  1.00 91.54           C  
ATOM   3236  CB  ALA A 412       3.213 -10.850 -20.832  1.00 91.54           C  
ATOM   3237  O   ALA A 412       2.088  -8.544 -22.018  1.00 91.54           O  
ATOM   3238  N   ASP A 413       0.296  -8.667 -20.578  1.00 95.34           N  
ATOM   3239  CA  ASP A 413      -0.556  -7.900 -21.482  1.00 95.34           C  
ATOM   3240  C   ASP A 413      -0.055  -6.465 -21.624  1.00 95.34           C  
ATOM   3241  CB  ASP A 413      -2.004  -7.904 -20.987  1.00 95.34           C  
ATOM   3242  O   ASP A 413       0.022  -5.936 -22.735  1.00 95.34           O  
ATOM   3243  CG  ASP A 413      -2.622  -9.292 -20.973  1.00 95.34           C  
ATOM   3244  OD1 ASP A 413      -2.698  -9.937 -22.041  1.00 95.34           O  
ATOM   3245  OD2 ASP A 413      -3.039  -9.743 -19.884  1.00 95.34           O  
ATOM   3246  N   LEU A 414       0.263  -5.833 -20.496  1.00 97.04           N  
ATOM   3247  CA  LEU A 414       0.738  -4.454 -20.530  1.00 97.04           C  
ATOM   3248  C   LEU A 414       2.094  -4.363 -21.221  1.00 97.04           C  
ATOM   3249  CB  LEU A 414       0.835  -3.885 -19.112  1.00 97.04           C  
ATOM   3250  O   LEU A 414       2.309  -3.487 -22.062  1.00 97.04           O  
ATOM   3251  CG  LEU A 414       1.343  -2.448 -18.991  1.00 97.04           C  
ATOM   3252  CD1 LEU A 414       0.448  -1.501 -19.785  1.00 97.04           C  
ATOM   3253  CD2 LEU A 414       1.411  -2.025 -17.527  1.00 97.04           C  
ATOM   3254  N   LEU A 415       2.919  -5.332 -20.867  1.00 97.06           N  
ATOM   3255  CA  LEU A 415       4.241  -5.396 -21.479  1.00 97.06           C  
ATOM   3256  C   LEU A 415       4.132  -5.543 -22.993  1.00 97.06           C  
ATOM   3257  CB  LEU A 415       5.046  -6.561 -20.897  1.00 97.06           C  
ATOM   3258  O   LEU A 415       4.808  -4.832 -23.740  1.00 97.06           O  
ATOM   3259  CG  LEU A 415       6.446  -6.772 -21.475  1.00 97.06           C  
ATOM   3260  CD1 LEU A 415       7.336  -5.575 -21.160  1.00 97.06           C  
ATOM   3261  CD2 LEU A 415       7.060  -8.059 -20.933  1.00 97.06           C  
ATOM   3262  N   ALA A 416       3.295  -6.440 -23.395  1.00 96.63           N  
ATOM   3263  CA  ALA A 416       3.095  -6.686 -24.820  1.00 96.63           C  
ATOM   3264  C   ALA A 416       2.592  -5.431 -25.528  1.00 96.63           C  
ATOM   3265  CB  ALA A 416       2.116  -7.839 -25.029  1.00 96.63           C  
ATOM   3266  O   ALA A 416       3.076  -5.083 -26.608  1.00 96.63           O  
ATOM   3267  N   ALA A 417       1.654  -4.803 -24.942  1.00 96.86           N  
ATOM   3268  CA  ALA A 417       1.112  -3.574 -25.515  1.00 96.86           C  
ATOM   3269  C   ALA A 417       2.181  -2.488 -25.598  1.00 96.86           C  
ATOM   3270  CB  ALA A 417      -0.078  -3.083 -24.694  1.00 96.86           C  
ATOM   3271  O   ALA A 417       2.280  -1.780 -26.602  1.00 96.86           O  
ATOM   3272  N   ALA A 418       2.970  -2.378 -24.627  1.00 97.47           N  
ATOM   3273  CA  ALA A 418       4.007  -1.351 -24.562  1.00 97.47           C  
ATOM   3274  C   ALA A 418       5.120  -1.631 -25.568  1.00 97.47           C  
ATOM   3275  CB  ALA A 418       4.581  -1.263 -23.150  1.00 97.47           C  
ATOM   3276  O   ALA A 418       5.683  -0.704 -26.155  1.00 97.47           O  
ATOM   3277  N   TRP A 419       5.413  -2.852 -25.729  1.00 97.02           N  
ATOM   3278  CA  TRP A 419       6.483  -3.249 -26.638  1.00 97.02           C  
ATOM   3279  C   TRP A 419       6.221  -2.729 -28.048  1.00 97.02           C  
ATOM   3280  CB  TRP A 419       6.632  -4.773 -26.662  1.00 97.02           C  
ATOM   3281  O   TRP A 419       7.128  -2.209 -28.702  1.00 97.02           O  
ATOM   3282  CG  TRP A 419       7.652  -5.270 -27.642  1.00 97.02           C  
ATOM   3283  CD1 TRP A 419       7.414  -5.832 -28.865  1.00 97.02           C  
ATOM   3284  CD2 TRP A 419       9.074  -5.253 -27.477  1.00 97.02           C  
ATOM   3285  CE2 TRP A 419       9.636  -5.821 -28.642  1.00 97.02           C  
ATOM   3286  CE3 TRP A 419       9.927  -4.813 -26.457  1.00 97.02           C  
ATOM   3287  NE1 TRP A 419       8.603  -6.165 -29.472  1.00 97.02           N  
ATOM   3288  CH2 TRP A 419      11.828  -5.520 -27.801  1.00 97.02           C  
ATOM   3289  CZ2 TRP A 419      11.015  -5.960 -28.814  1.00 97.02           C  
ATOM   3290  CZ3 TRP A 419      11.300  -4.951 -26.630  1.00 97.02           C  
ATOM   3291  N   SER A 420       5.035  -2.821 -28.475  1.00 93.60           N  
ATOM   3292  CA  SER A 420       4.684  -2.423 -29.834  1.00 93.60           C  
ATOM   3293  C   SER A 420       4.852  -0.920 -30.031  1.00 93.60           C  
ATOM   3294  CB  SER A 420       3.246  -2.831 -30.158  1.00 93.60           C  
ATOM   3295  O   SER A 420       5.061  -0.456 -31.154  1.00 93.60           O  
ATOM   3296  OG  SER A 420       2.334  -2.203 -29.274  1.00 93.60           O  
ATOM   3297  N   ASN A 421       4.953  -0.192 -28.915  1.00 93.00           N  
ATOM   3298  CA  ASN A 421       4.979   1.264 -29.006  1.00 93.00           C  
ATOM   3299  C   ASN A 421       6.340   1.827 -28.605  1.00 93.00           C  
ATOM   3300  CB  ASN A 421       3.876   1.876 -28.139  1.00 93.00           C  
ATOM   3301  O   ASN A 421       6.549   3.041 -28.641  1.00 93.00           O  
ATOM   3302  CG  ASN A 421       2.485   1.511 -28.620  1.00 93.00           C  
ATOM   3303  ND2 ASN A 421       1.552   1.371 -27.686  1.00 93.00           N  
ATOM   3304  OD1 ASN A 421       2.252   1.356 -29.822  1.00 93.00           O  
ATOM   3305  N   CYS A 422       7.274   0.928 -28.256  1.00 97.28           N  
ATOM   3306  CA  CYS A 422       8.554   1.423 -27.762  1.00 97.28           C  
ATOM   3307  C   CYS A 422       9.660   1.193 -28.785  1.00 97.28           C  
ATOM   3308  CB  CYS A 422       8.919   0.743 -26.442  1.00 97.28           C  
ATOM   3309  O   CYS A 422      10.264   0.120 -28.822  1.00 97.28           O  
ATOM   3310  SG  CYS A 422      10.404   1.414 -25.663  1.00 97.28           S  
ATOM   3311  N   GLU A 423      10.013   2.232 -29.565  1.00 95.61           N  
ATOM   3312  CA  GLU A 423      10.990   2.133 -30.645  1.00 95.61           C  
ATOM   3313  C   GLU A 423      12.395   1.899 -30.099  1.00 95.61           C  
ATOM   3314  CB  GLU A 423      10.966   3.396 -31.510  1.00 95.61           C  
ATOM   3315  O   GLU A 423      13.159   1.107 -30.654  1.00 95.61           O  
ATOM   3316  CG  GLU A 423      11.863   3.319 -32.737  1.00 95.61           C  
ATOM   3317  CD  GLU A 423      11.848   4.589 -33.572  1.00 95.61           C  
ATOM   3318  OE1 GLU A 423      12.614   4.675 -34.559  1.00 95.61           O  
ATOM   3319  OE2 GLU A 423      11.066   5.506 -33.236  1.00 95.61           O  
ATOM   3320  N   GLN A 424      12.648   2.495 -29.077  1.00 94.12           N  
ATOM   3321  CA  GLN A 424      13.977   2.398 -28.483  1.00 94.12           C  
ATOM   3322  C   GLN A 424      14.287   0.965 -28.061  1.00 94.12           C  
ATOM   3323  CB  GLN A 424      14.099   3.337 -27.282  1.00 94.12           C  
ATOM   3324  O   GLN A 424      15.370   0.449 -28.346  1.00 94.12           O  
ATOM   3325  CG  GLN A 424      15.515   3.459 -26.738  1.00 94.12           C  
ATOM   3326  CD  GLN A 424      15.633   4.492 -25.633  1.00 94.12           C  
ATOM   3327  NE2 GLN A 424      16.794   4.541 -24.988  1.00 94.12           N  
ATOM   3328  OE1 GLN A 424      14.689   5.241 -25.362  1.00 94.12           O  
ATOM   3329  N   ALA A 425      13.442   0.387 -27.309  1.00 94.74           N  
ATOM   3330  CA  ALA A 425      13.633  -0.994 -26.871  1.00 94.74           C  
ATOM   3331  C   ALA A 425      13.696  -1.943 -28.064  1.00 94.74           C  
ATOM   3332  CB  ALA A 425      12.513  -1.411 -25.922  1.00 94.74           C  
ATOM   3333  O   ALA A 425      14.543  -2.839 -28.109  1.00 94.74           O  
ATOM   3334  N   GLN A 426      12.813  -1.696 -29.037  1.00 94.37           N  
ATOM   3335  CA  GLN A 426      12.792  -2.526 -30.236  1.00 94.37           C  
ATOM   3336  C   GLN A 426      14.116  -2.438 -30.989  1.00 94.37           C  
ATOM   3337  CB  GLN A 426      11.638  -2.117 -31.153  1.00 94.37           C  
ATOM   3338  O   GLN A 426      14.652  -3.455 -31.435  1.00 94.37           O  
ATOM   3339  CG  GLN A 426      10.261  -2.443 -30.591  1.00 94.37           C  
ATOM   3340  CD  GLN A 426       9.133  -1.912 -31.457  1.00 94.37           C  
ATOM   3341  NE2 GLN A 426       7.943  -2.478 -31.291  1.00 94.37           N  
ATOM   3342  OE1 GLN A 426       9.331  -1.001 -32.267  1.00 94.37           O  
ATOM   3343  N   ARG A 427      14.617  -1.280 -31.125  1.00 92.27           N  
ATOM   3344  CA  ARG A 427      15.879  -1.060 -31.824  1.00 92.27           C  
ATOM   3345  C   ARG A 427      17.029  -1.769 -31.117  1.00 92.27           C  
ATOM   3346  CB  ARG A 427      16.177   0.436 -31.938  1.00 92.27           C  
ATOM   3347  O   ARG A 427      17.849  -2.427 -31.760  1.00 92.27           O  
ATOM   3348  CG  ARG A 427      15.385   1.141 -33.027  1.00 92.27           C  
ATOM   3349  CD  ARG A 427      15.740   2.619 -33.116  1.00 92.27           C  
ATOM   3350  NE  ARG A 427      14.867   3.328 -34.048  1.00 92.27           N  
ATOM   3351  NH1 ARG A 427      15.613   5.436 -33.466  1.00 92.27           N  
ATOM   3352  NH2 ARG A 427      13.995   5.190 -35.071  1.00 92.27           N  
ATOM   3353  CZ  ARG A 427      14.827   4.649 -34.193  1.00 92.27           C  
ATOM   3354  N   PHE A 428      17.099  -1.577 -29.827  1.00 93.25           N  
ATOM   3355  CA  PHE A 428      18.173  -2.186 -29.051  1.00 93.25           C  
ATOM   3356  C   PHE A 428      18.177  -3.700 -29.227  1.00 93.25           C  
ATOM   3357  CB  PHE A 428      18.036  -1.830 -27.568  1.00 93.25           C  
ATOM   3358  O   PHE A 428      19.212  -4.291 -29.542  1.00 93.25           O  
ATOM   3359  CG  PHE A 428      19.011  -2.551 -26.677  1.00 93.25           C  
ATOM   3360  CD1 PHE A 428      18.641  -3.717 -26.018  1.00 93.25           C  
ATOM   3361  CD2 PHE A 428      20.299  -2.063 -26.500  1.00 93.25           C  
ATOM   3362  CE1 PHE A 428      19.541  -4.386 -25.193  1.00 93.25           C  
ATOM   3363  CE2 PHE A 428      21.205  -2.727 -25.677  1.00 93.25           C  
ATOM   3364  CZ  PHE A 428      20.823  -3.888 -25.024  1.00 93.25           C  
ATOM   3365  N   TYR A 429      17.029  -4.343 -29.062  1.00 92.24           N  
ATOM   3366  CA  TYR A 429      16.976  -5.801 -29.076  1.00 92.24           C  
ATOM   3367  C   TYR A 429      17.097  -6.338 -30.497  1.00 92.24           C  
ATOM   3368  CB  TYR A 429      15.674  -6.297 -28.440  1.00 92.24           C  
ATOM   3369  O   TYR A 429      17.602  -7.443 -30.709  1.00 92.24           O  
ATOM   3370  CG  TYR A 429      15.683  -6.261 -26.931  1.00 92.24           C  
ATOM   3371  CD1 TYR A 429      16.406  -7.198 -26.197  1.00 92.24           C  
ATOM   3372  CD2 TYR A 429      14.968  -5.291 -26.237  1.00 92.24           C  
ATOM   3373  CE1 TYR A 429      16.416  -7.169 -24.806  1.00 92.24           C  
ATOM   3374  CE2 TYR A 429      14.970  -5.253 -24.847  1.00 92.24           C  
ATOM   3375  OH  TYR A 429      15.703  -6.161 -22.764  1.00 92.24           O  
ATOM   3376  CZ  TYR A 429      15.697  -6.194 -24.141  1.00 92.24           C  
ATOM   3377  N   ALA A 430      16.627  -5.564 -31.447  1.00 88.78           N  
ATOM   3378  CA  ALA A 430      16.881  -5.932 -32.838  1.00 88.78           C  
ATOM   3379  C   ALA A 430      18.376  -5.920 -33.143  1.00 88.78           C  
ATOM   3380  CB  ALA A 430      16.141  -4.988 -33.782  1.00 88.78           C  
ATOM   3381  O   ALA A 430      18.899  -6.856 -33.752  1.00 88.78           O  
ATOM   3382  N   ASP A 431      19.053  -4.901 -32.710  1.00 85.29           N  
ATOM   3383  CA  ASP A 431      20.493  -4.778 -32.918  1.00 85.29           C  
ATOM   3384  C   ASP A 431      21.244  -5.925 -32.246  1.00 85.29           C  
ATOM   3385  CB  ASP A 431      20.999  -3.435 -32.387  1.00 85.29           C  
ATOM   3386  O   ASP A 431      22.164  -6.499 -32.833  1.00 85.29           O  
ATOM   3387  CG  ASP A 431      20.661  -2.271 -33.301  1.00 85.29           C  
ATOM   3388  OD1 ASP A 431      20.168  -2.502 -34.426  1.00 85.29           O  
ATOM   3389  OD2 ASP A 431      20.891  -1.112 -32.893  1.00 85.29           O  
ATOM   3390  N   THR A 432      20.843  -6.193 -31.089  1.00 85.41           N  
ATOM   3391  CA  THR A 432      21.477  -7.263 -30.328  1.00 85.41           C  
ATOM   3392  C   THR A 432      21.308  -8.604 -31.036  1.00 85.41           C  
ATOM   3393  CB  THR A 432      20.897  -7.355 -28.904  1.00 85.41           C  
ATOM   3394  O   THR A 432      22.257  -9.386 -31.129  1.00 85.41           O  
ATOM   3395  CG2 THR A 432      21.552  -8.483 -28.115  1.00 85.41           C  
ATOM   3396  OG1 THR A 432      21.123  -6.115 -28.221  1.00 85.41           O  
ATOM   3397  N   ARG A 433      20.108  -8.827 -31.459  1.00 84.30           N  
ATOM   3398  CA  ARG A 433      19.818 -10.075 -32.158  1.00 84.30           C  
ATOM   3399  C   ARG A 433      20.632 -10.184 -33.443  1.00 84.30           C  
ATOM   3400  CB  ARG A 433      18.324 -10.179 -32.474  1.00 84.30           C  
ATOM   3401  O   ARG A 433      21.155 -11.253 -33.764  1.00 84.30           O  
ATOM   3402  CG  ARG A 433      17.909 -11.524 -33.050  1.00 84.30           C  
ATOM   3403  CD  ARG A 433      18.044 -12.642 -32.025  1.00 84.30           C  
ATOM   3404  NE  ARG A 433      17.596 -13.923 -32.563  1.00 84.30           N  
ATOM   3405  NH1 ARG A 433      18.523 -15.192 -30.870  1.00 84.30           N  
ATOM   3406  NH2 ARG A 433      17.380 -16.209 -32.577  1.00 84.30           N  
ATOM   3407  CZ  ARG A 433      17.834 -15.105 -32.002  1.00 84.30           C  
ATOM   3408  N   ILE A 434      20.719  -9.080 -34.191  1.00 81.47           N  
ATOM   3409  CA  ILE A 434      21.479  -9.045 -35.435  1.00 81.47           C  
ATOM   3410  C   ILE A 434      22.953  -9.321 -35.147  1.00 81.47           C  
ATOM   3411  CB  ILE A 434      21.319  -7.689 -36.157  1.00 81.47           C  
ATOM   3412  O   ILE A 434      23.588 -10.123 -35.837  1.00 81.47           O  
ATOM   3413  CG1 ILE A 434      19.886  -7.527 -36.678  1.00 81.47           C  
ATOM   3414  CG2 ILE A 434      22.334  -7.561 -37.297  1.00 81.47           C  
ATOM   3415  CD1 ILE A 434      19.578  -6.137 -37.219  1.00 81.47           C  
ATOM   3416  N   ARG A 435      23.479  -8.722 -34.152  1.00 77.47           N  
ATOM   3417  CA  ARG A 435      24.869  -8.917 -33.755  1.00 77.47           C  
ATOM   3418  C   ARG A 435      25.128 -10.367 -33.360  1.00 77.47           C  
ATOM   3419  CB  ARG A 435      25.234  -7.986 -32.597  1.00 77.47           C  
ATOM   3420  O   ARG A 435      26.130 -10.958 -33.768  1.00 77.47           O  
ATOM   3421  CG  ARG A 435      25.443  -6.539 -33.013  1.00 77.47           C  
ATOM   3422  CD  ARG A 435      25.880  -5.672 -31.840  1.00 77.47           C  
ATOM   3423  NE  ARG A 435      25.850  -4.252 -32.178  1.00 77.47           N  
ATOM   3424  NH1 ARG A 435      26.522  -3.529 -30.089  1.00 77.47           N  
ATOM   3425  NH2 ARG A 435      26.095  -2.009 -31.752  1.00 77.47           N  
ATOM   3426  CZ  ARG A 435      26.156  -3.266 -31.339  1.00 77.47           C  
ATOM   3427  N   GLU A 436      24.217 -10.898 -32.586  1.00 78.38           N  
ATOM   3428  CA  GLU A 436      24.346 -12.287 -32.156  1.00 78.38           C  
ATOM   3429  C   GLU A 436      24.333 -13.238 -33.349  1.00 78.38           C  
ATOM   3430  CB  GLU A 436      23.226 -12.653 -31.179  1.00 78.38           C  
ATOM   3431  O   GLU A 436      25.115 -14.190 -33.399  1.00 78.38           O  
ATOM   3432  CG  GLU A 436      23.415 -12.079 -29.783  1.00 78.38           C  
ATOM   3433  CD  GLU A 436      22.243 -12.358 -28.855  1.00 78.38           C  
ATOM   3434  OE1 GLU A 436      22.285 -11.932 -27.679  1.00 78.38           O  
ATOM   3435  OE2 GLU A 436      21.274 -13.008 -29.309  1.00 78.38           O  
ATOM   3436  N   TYR A 437      23.347 -12.968 -34.131  1.00 80.04           N  
ATOM   3437  CA  TYR A 437      23.195 -13.797 -35.322  1.00 80.04           C  
ATOM   3438  C   TYR A 437      24.491 -13.843 -36.123  1.00 80.04           C  
ATOM   3439  CB  TYR A 437      22.057 -13.272 -36.202  1.00 80.04           C  
ATOM   3440  O   TYR A 437      24.940 -14.917 -36.529  1.00 80.04           O  
ATOM   3441  CG  TYR A 437      21.892 -14.029 -37.497  1.00 80.04           C  
ATOM   3442  CD1 TYR A 437      22.432 -13.542 -38.685  1.00 80.04           C  
ATOM   3443  CD2 TYR A 437      21.195 -15.232 -37.536  1.00 80.04           C  
ATOM   3444  CE1 TYR A 437      22.281 -14.236 -39.881  1.00 80.04           C  
ATOM   3445  CE2 TYR A 437      21.037 -15.934 -38.727  1.00 80.04           C  
ATOM   3446  OH  TYR A 437      21.431 -16.119 -41.074  1.00 80.04           O  
ATOM   3447  CZ  TYR A 437      21.584 -15.429 -39.892  1.00 80.04           C  
ATOM   3448  N   TYR A 438      25.140 -12.677 -36.323  1.00 71.81           N  
ATOM   3449  CA  TYR A 438      26.304 -12.600 -37.198  1.00 71.81           C  
ATOM   3450  C   TYR A 438      27.574 -12.990 -36.451  1.00 71.81           C  
ATOM   3451  CB  TYR A 438      26.450 -11.189 -37.776  1.00 71.81           C  
ATOM   3452  O   TYR A 438      28.569 -13.379 -37.068  1.00 71.81           O  
ATOM   3453  CG  TYR A 438      25.504 -10.899 -38.916  1.00 71.81           C  
ATOM   3454  CD1 TYR A 438      25.662 -11.520 -40.153  1.00 71.81           C  
ATOM   3455  CD2 TYR A 438      24.452 -10.004 -38.759  1.00 71.81           C  
ATOM   3456  CE1 TYR A 438      24.794 -11.255 -41.207  1.00 71.81           C  
ATOM   3457  CE2 TYR A 438      23.578  -9.730 -39.806  1.00 71.81           C  
ATOM   3458  OH  TYR A 438      22.894 -10.093 -42.064  1.00 71.81           O  
ATOM   3459  CZ  TYR A 438      23.757 -10.360 -41.024  1.00 71.81           C  
ATOM   3460  N   THR A 439      27.571 -12.972 -35.208  1.00 69.88           N  
ATOM   3461  CA  THR A 439      28.731 -13.351 -34.408  1.00 69.88           C  
ATOM   3462  C   THR A 439      28.704 -14.843 -34.089  1.00 69.88           C  
ATOM   3463  CB  THR A 439      28.792 -12.544 -33.097  1.00 69.88           C  
ATOM   3464  O   THR A 439      29.752 -15.458 -33.884  1.00 69.88           O  
ATOM   3465  CG2 THR A 439      29.128 -11.081 -33.367  1.00 69.88           C  
ATOM   3466  OG1 THR A 439      27.523 -12.618 -32.437  1.00 69.88           O  
ATOM   3467  N   GLN A 440      27.409 -15.404 -34.146  1.00 69.49           N  
ATOM   3468  CA  GLN A 440      27.195 -16.828 -33.910  1.00 69.49           C  
ATOM   3469  C   GLN A 440      27.571 -17.651 -35.139  1.00 69.49           C  
ATOM   3470  CB  GLN A 440      25.740 -17.096 -33.524  1.00 69.49           C  
ATOM   3471  O   GLN A 440      27.299 -17.246 -36.271  1.00 69.49           O  
ATOM   3472  CG  GLN A 440      25.430 -16.813 -32.060  1.00 69.49           C  
ATOM   3473  CD  GLN A 440      23.979 -17.077 -31.705  1.00 69.49           C  
ATOM   3474  NE2 GLN A 440      23.646 -16.938 -30.426  1.00 69.49           N  
ATOM   3475  OE1 GLN A 440      23.163 -17.402 -32.574  1.00 69.49           O  
ATOM   3476  N   GLN A 441      28.595 -18.497 -35.130  1.00 66.55           N  
ATOM   3477  CA  GLN A 441      28.986 -19.440 -36.173  1.00 66.55           C  
ATOM   3478  C   GLN A 441      29.965 -18.800 -37.154  1.00 66.55           C  
ATOM   3479  CB  GLN A 441      27.755 -19.955 -36.920  1.00 66.55           C  
ATOM   3480  O   GLN A 441      30.031 -19.196 -38.320  1.00 66.55           O  
ATOM   3481  CG  GLN A 441      26.824 -20.802 -36.062  1.00 66.55           C  
ATOM   3482  CD  GLN A 441      25.629 -21.327 -36.835  1.00 66.55           C  
ATOM   3483  NE2 GLN A 441      24.867 -22.220 -36.213  1.00 66.55           N  
ATOM   3484  OE1 GLN A 441      25.393 -20.934 -37.982  1.00 66.55           O  
ATOM   3485  N   ARG A 442      30.546 -17.717 -36.757  1.00 64.03           N  
ATOM   3486  CA  ARG A 442      31.561 -17.053 -37.570  1.00 64.03           C  
ATOM   3487  C   ARG A 442      30.970 -16.559 -38.886  1.00 64.03           C  
ATOM   3488  CB  ARG A 442      32.734 -17.997 -37.842  1.00 64.03           C  
ATOM   3489  O   ARG A 442      31.613 -16.651 -39.934  1.00 64.03           O  
ATOM   3490  CG  ARG A 442      33.484 -18.425 -36.591  1.00 64.03           C  
ATOM   3491  CD  ARG A 442      34.740 -19.215 -36.929  1.00 64.03           C  
ATOM   3492  NE  ARG A 442      35.469 -19.609 -35.727  1.00 64.03           N  
ATOM   3493  NH1 ARG A 442      37.304 -20.438 -36.861  1.00 64.03           N  
ATOM   3494  NH2 ARG A 442      37.243 -20.498 -34.570  1.00 64.03           N  
ATOM   3495  CZ  ARG A 442      36.670 -20.181 -35.722  1.00 64.03           C  
ATOM   3496  N   ARG A 443      29.701 -16.239 -38.957  1.00 64.76           N  
ATOM   3497  CA  ARG A 443      29.001 -15.842 -40.174  1.00 64.76           C  
ATOM   3498  C   ARG A 443      29.482 -14.480 -40.664  1.00 64.76           C  
ATOM   3499  CB  ARG A 443      27.489 -15.810 -39.939  1.00 64.76           C  
ATOM   3500  O   ARG A 443      29.497 -14.217 -41.868  1.00 64.76           O  
ATOM   3501  CG  ARG A 443      26.867 -17.184 -39.746  1.00 64.76           C  
ATOM   3502  CD  ARG A 443      25.359 -17.098 -39.555  1.00 64.76           C  
ATOM   3503  NE  ARG A 443      24.787 -18.392 -39.194  1.00 64.76           N  
ATOM   3504  NH1 ARG A 443      22.739 -17.997 -40.186  1.00 64.76           N  
ATOM   3505  NH2 ARG A 443      23.137 -19.988 -39.122  1.00 64.76           N  
ATOM   3506  CZ  ARG A 443      23.556 -18.789 -39.501  1.00 64.76           C  
ATOM   3507  N   LEU A 444      30.026 -13.711 -39.730  1.00 63.77           N  
ATOM   3508  CA  LEU A 444      30.683 -12.459 -40.090  1.00 63.77           C  
ATOM   3509  C   LEU A 444      32.028 -12.329 -39.382  1.00 63.77           C  
ATOM   3510  CB  LEU A 444      29.791 -11.265 -39.740  1.00 63.77           C  
ATOM   3511  O   LEU A 444      32.080 -12.000 -38.195  1.00 63.77           O  
ATOM   3512  CG  LEU A 444      30.203  -9.916 -40.331  1.00 63.77           C  
ATOM   3513  CD1 LEU A 444      29.816  -9.842 -41.804  1.00 63.77           C  
ATOM   3514  CD2 LEU A 444      29.566  -8.772 -39.548  1.00 63.77           C  
ATOM   3515  N   GLU A 445      33.144 -13.009 -39.990  1.00 60.16           N  
ATOM   3516  CA  GLU A 445      34.512 -12.920 -39.489  1.00 60.16           C  
ATOM   3517  C   GLU A 445      35.474 -12.474 -40.586  1.00 60.16           C  
ATOM   3518  CB  GLU A 445      34.962 -14.265 -38.910  1.00 60.16           C  
ATOM   3519  O   GLU A 445      35.233 -12.721 -41.769  1.00 60.16           O  
ATOM   3520  CG  GLU A 445      34.217 -14.670 -37.646  1.00 60.16           C  
ATOM   3521  CD  GLU A 445      34.678 -16.003 -37.080  1.00 60.16           C  
ATOM   3522  OE1 GLU A 445      34.182 -16.411 -36.005  1.00 60.16           O  
ATOM   3523  OE2 GLU A 445      35.544 -16.646 -37.716  1.00 60.16           O  
ATOM   3524  N   ILE A 446      36.160 -11.467 -40.280  1.00 55.21           N  
ATOM   3525  CA  ILE A 446      37.258 -11.096 -41.166  1.00 55.21           C  
ATOM   3526  C   ILE A 446      38.510 -11.887 -40.795  1.00 55.21           C  
ATOM   3527  CB  ILE A 446      37.545  -9.579 -41.106  1.00 55.21           C  
ATOM   3528  O   ILE A 446      38.946 -11.867 -39.641  1.00 55.21           O  
ATOM   3529  CG1 ILE A 446      36.287  -8.783 -41.472  1.00 55.21           C  
ATOM   3530  CG2 ILE A 446      38.712  -9.214 -42.027  1.00 55.21           C  
ATOM   3531  CD1 ILE A 446      36.447  -7.275 -41.333  1.00 55.21           C  
ATOM   3532  N   GLU A 447      38.847 -12.882 -41.664  1.00 54.51           N  
ATOM   3533  CA  GLU A 447      40.019 -13.727 -41.459  1.00 54.51           C  
ATOM   3534  C   GLU A 447      41.194 -13.258 -42.312  1.00 54.51           C  
ATOM   3535  CB  GLU A 447      39.690 -15.189 -41.775  1.00 54.51           C  
ATOM   3536  O   GLU A 447      41.009 -12.848 -43.460  1.00 54.51           O  
ATOM   3537  CG  GLU A 447      38.795 -15.855 -40.741  1.00 54.51           C  
ATOM   3538  CD  GLU A 447      38.526 -17.322 -41.036  1.00 54.51           C  
ATOM   3539  OE1 GLU A 447      37.834 -17.987 -40.232  1.00 54.51           O  
ATOM   3540  OE2 GLU A 447      39.013 -17.812 -42.080  1.00 54.51           O  
ATOM   3541  N   ARG A 448      42.265 -12.984 -41.544  1.00 55.26           N  
ATOM   3542  CA  ARG A 448      43.487 -12.739 -42.303  1.00 55.26           C  
ATOM   3543  C   ARG A 448      43.846 -13.944 -43.166  1.00 55.26           C  
ATOM   3544  CB  ARG A 448      44.646 -12.404 -41.363  1.00 55.26           C  
ATOM   3545  O   ARG A 448      43.426 -15.067 -42.879  1.00 55.26           O  
ATOM   3546  CG  ARG A 448      44.511 -11.055 -40.674  1.00 55.26           C  
ATOM   3547  CD  ARG A 448      45.759 -10.701 -39.877  1.00 55.26           C  
ATOM   3548  NE  ARG A 448      45.839  -9.267 -39.611  1.00 55.26           N  
ATOM   3549  NH1 ARG A 448      47.857  -9.379 -38.491  1.00 55.26           N  
ATOM   3550  NH2 ARG A 448      46.806  -7.361 -38.772  1.00 55.26           N  
ATOM   3551  CZ  ARG A 448      46.834  -8.672 -38.958  1.00 55.26           C  
ATOM   3552  N   LEU A 449      44.410 -13.624 -44.374  1.00 59.26           N  
ATOM   3553  CA  LEU A 449      44.896 -14.698 -45.234  1.00 59.26           C  
ATOM   3554  C   LEU A 449      45.811 -15.642 -44.461  1.00 59.26           C  
ATOM   3555  CB  LEU A 449      45.640 -14.122 -46.442  1.00 59.26           C  
ATOM   3556  O   LEU A 449      45.906 -16.827 -44.789  1.00 59.26           O  
ATOM   3557  CG  LEU A 449      44.785 -13.398 -47.483  1.00 59.26           C  
ATOM   3558  CD1 LEU A 449      45.674 -12.672 -48.487  1.00 59.26           C  
ATOM   3559  CD2 LEU A 449      43.860 -14.381 -48.193  1.00 59.26           C  
ATOM   3560  N   SER A 450      46.341 -15.268 -43.344  1.00 69.98           N  
ATOM   3561  CA  SER A 450      47.235 -16.013 -42.464  1.00 69.98           C  
ATOM   3562  C   SER A 450      46.457 -16.970 -41.567  1.00 69.98           C  
ATOM   3563  CB  SER A 450      48.063 -15.056 -41.606  1.00 69.98           C  
ATOM   3564  O   SER A 450      47.038 -17.877 -40.967  1.00 69.98           O  
ATOM   3565  OG  SER A 450      47.230 -14.321 -40.725  1.00 69.98           O  
ATOM   3566  N   GLY A 451      45.089 -16.848 -41.603  1.00 63.98           N  
ATOM   3567  CA  GLY A 451      44.259 -17.716 -40.783  1.00 63.98           C  
ATOM   3568  C   GLY A 451      44.055 -17.191 -39.375  1.00 63.98           C  
ATOM   3569  O   GLY A 451      43.294 -17.768 -38.595  1.00 63.98           O  
ATOM   3570  N   GLN A 452      44.772 -16.017 -39.023  1.00 70.88           N  
ATOM   3571  CA  GLN A 452      44.618 -15.375 -37.722  1.00 70.88           C  
ATOM   3572  C   GLN A 452      43.375 -14.490 -37.689  1.00 70.88           C  
ATOM   3573  CB  GLN A 452      45.859 -14.549 -37.380  1.00 70.88           C  
ATOM   3574  O   GLN A 452      43.029 -13.860 -38.690  1.00 70.88           O  
ATOM   3575  CG  GLN A 452      47.069 -15.389 -36.993  1.00 70.88           C  
ATOM   3576  CD  GLN A 452      48.282 -14.547 -36.646  1.00 70.88           C  
ATOM   3577  NE2 GLN A 452      49.339 -15.196 -36.170  1.00 70.88           N  
ATOM   3578  OE1 GLN A 452      48.270 -13.322 -36.806  1.00 70.88           O  
ATOM   3579  N   LEU A 453      42.644 -14.583 -36.595  1.00 63.03           N  
ATOM   3580  CA  LEU A 453      41.423 -13.806 -36.408  1.00 63.03           C  
ATOM   3581  C   LEU A 453      41.746 -12.338 -36.154  1.00 63.03           C  
ATOM   3582  CB  LEU A 453      40.602 -14.369 -35.245  1.00 63.03           C  
ATOM   3583  O   LEU A 453      42.657 -12.023 -35.384  1.00 63.03           O  
ATOM   3584  CG  LEU A 453      39.774 -15.620 -35.543  1.00 63.03           C  
ATOM   3585  CD1 LEU A 453      39.469 -16.374 -34.252  1.00 63.03           C  
ATOM   3586  CD2 LEU A 453      38.485 -15.249 -36.268  1.00 63.03           C  
ATOM   3587  N   LEU A 454      41.290 -11.437 -37.039  1.00 62.30           N  
ATOM   3588  CA  LEU A 454      41.405  -9.998 -36.828  1.00 62.30           C  
ATOM   3589  C   LEU A 454      40.153  -9.446 -36.154  1.00 62.30           C  
ATOM   3590  CB  LEU A 454      41.643  -9.278 -38.158  1.00 62.30           C  
ATOM   3591  O   LEU A 454      39.040  -9.640 -36.648  1.00 62.30           O  
ATOM   3592  CG  LEU A 454      42.103  -7.822 -38.067  1.00 62.30           C  
ATOM   3593  CD1 LEU A 454      43.556  -7.753 -37.609  1.00 62.30           C  
ATOM   3594  CD2 LEU A 454      41.927  -7.121 -39.410  1.00 62.30           C  
ATOM   3595  N   PRO A 455      40.347  -8.849 -35.011  1.00 63.55           N  
ATOM   3596  CA  PRO A 455      39.193  -8.246 -34.341  1.00 63.55           C  
ATOM   3597  C   PRO A 455      38.508  -7.178 -35.191  1.00 63.55           C  
ATOM   3598  CB  PRO A 455      39.800  -7.631 -33.077  1.00 63.55           C  
ATOM   3599  O   PRO A 455      39.181  -6.403 -35.875  1.00 63.55           O  
ATOM   3600  CG  PRO A 455      41.164  -8.233 -32.978  1.00 63.55           C  
ATOM   3601  CD  PRO A 455      41.572  -8.719 -34.339  1.00 63.55           C  
ATOM   3602  N   ILE A 456      37.204  -7.246 -35.399  1.00 60.87           N  
ATOM   3603  CA  ILE A 456      36.375  -6.365 -36.214  1.00 60.87           C  
ATOM   3604  C   ILE A 456      36.625  -4.911 -35.820  1.00 60.87           C  
ATOM   3605  CB  ILE A 456      34.875  -6.709 -36.071  1.00 60.87           C  
ATOM   3606  O   ILE A 456      36.526  -4.009 -36.655  1.00 60.87           O  
ATOM   3607  CG1 ILE A 456      34.116  -6.327 -37.347  1.00 60.87           C  
ATOM   3608  CG2 ILE A 456      34.275  -6.011 -34.847  1.00 60.87           C  
ATOM   3609  CD1 ILE A 456      32.808  -7.083 -37.539  1.00 60.87           C  
ATOM   3610  N   ASP A 457      36.982  -4.694 -34.518  1.00 56.89           N  
ATOM   3611  CA  ASP A 457      37.200  -3.337 -34.026  1.00 56.89           C  
ATOM   3612  C   ASP A 457      38.491  -2.749 -34.591  1.00 56.89           C  
ATOM   3613  CB  ASP A 457      37.239  -3.321 -32.497  1.00 56.89           C  
ATOM   3614  O   ASP A 457      38.728  -1.544 -34.486  1.00 56.89           O  
ATOM   3615  CG  ASP A 457      38.258  -4.287 -31.919  1.00 56.89           C  
ATOM   3616  OD1 ASP A 457      38.612  -5.277 -32.595  1.00 56.89           O  
ATOM   3617  OD2 ASP A 457      38.709  -4.058 -30.776  1.00 56.89           O  
ATOM   3618  N   GLN A 458      39.243  -3.587 -35.316  1.00 55.34           N  
ATOM   3619  CA  GLN A 458      40.517  -3.170 -35.892  1.00 55.34           C  
ATOM   3620  C   GLN A 458      40.455  -3.161 -37.417  1.00 55.34           C  
ATOM   3621  CB  GLN A 458      41.647  -4.086 -35.418  1.00 55.34           C  
ATOM   3622  O   GLN A 458      41.477  -2.995 -38.084  1.00 55.34           O  
ATOM   3623  CG  GLN A 458      41.944  -3.976 -33.929  1.00 55.34           C  
ATOM   3624  CD  GLN A 458      43.135  -4.814 -33.504  1.00 55.34           C  
ATOM   3625  NE2 GLN A 458      43.366  -4.898 -32.199  1.00 55.34           N  
ATOM   3626  OE1 GLN A 458      43.841  -5.383 -34.343  1.00 55.34           O  
ATOM   3627  N   CYS A 459      39.187  -3.334 -37.861  1.00 57.58           N  
ATOM   3628  CA  CYS A 459      38.968  -3.410 -39.301  1.00 57.58           C  
ATOM   3629  C   CYS A 459      38.201  -2.192 -39.801  1.00 57.58           C  
ATOM   3630  CB  CYS A 459      38.207  -4.686 -39.661  1.00 57.58           C  
ATOM   3631  O   CYS A 459      37.389  -1.621 -39.071  1.00 57.58           O  
ATOM   3632  SG  CYS A 459      39.073  -6.204 -39.202  1.00 57.58           S  
ATOM   3633  N   TYR A 460      38.742  -1.458 -40.818  1.00 54.00           N  
ATOM   3634  CA  TYR A 460      38.011  -0.440 -41.563  1.00 54.00           C  
ATOM   3635  C   TYR A 460      37.133  -1.073 -42.636  1.00 54.00           C  
ATOM   3636  CB  TYR A 460      38.980   0.558 -42.204  1.00 54.00           C  
ATOM   3637  O   TYR A 460      37.623  -1.821 -43.485  1.00 54.00           O  
ATOM   3638  CG  TYR A 460      38.297   1.636 -43.010  1.00 54.00           C  
ATOM   3639  CD1 TYR A 460      38.214   1.548 -44.398  1.00 54.00           C  
ATOM   3640  CD2 TYR A 460      37.735   2.745 -42.386  1.00 54.00           C  
ATOM   3641  CE1 TYR A 460      37.587   2.539 -45.145  1.00 54.00           C  
ATOM   3642  CE2 TYR A 460      37.106   3.743 -43.124  1.00 54.00           C  
ATOM   3643  OH  TYR A 460      36.416   4.616 -45.235  1.00 54.00           O  
ATOM   3644  CZ  TYR A 460      37.037   3.631 -44.500  1.00 54.00           C  
ATOM   3645  N   ILE A 461      35.784  -1.095 -42.308  1.00 56.67           N  
ATOM   3646  CA  ILE A 461      34.859  -1.705 -43.257  1.00 56.67           C  
ATOM   3647  C   ILE A 461      34.091  -0.616 -44.002  1.00 56.67           C  
ATOM   3648  CB  ILE A 461      33.878  -2.667 -42.551  1.00 56.67           C  
ATOM   3649  O   ILE A 461      33.482   0.258 -43.380  1.00 56.67           O  
ATOM   3650  CG1 ILE A 461      34.648  -3.747 -41.782  1.00 56.67           C  
ATOM   3651  CG2 ILE A 461      32.916  -3.296 -43.563  1.00 56.67           C  
ATOM   3652  CD1 ILE A 461      33.769  -4.630 -40.907  1.00 56.67           C  
ATOM   3653  N   ASN A 462      34.379  -0.404 -45.302  1.00 48.76           N  
ATOM   3654  CA  ASN A 462      33.608   0.465 -46.184  1.00 48.76           C  
ATOM   3655  C   ASN A 462      32.470  -0.294 -46.863  1.00 48.76           C  
ATOM   3656  CB  ASN A 462      34.517   1.108 -47.233  1.00 48.76           C  
ATOM   3657  O   ASN A 462      32.706  -1.285 -47.556  1.00 48.76           O  
ATOM   3658  CG  ASN A 462      33.918   2.365 -47.833  1.00 48.76           C  
ATOM   3659  ND2 ASN A 462      34.652   2.997 -48.742  1.00 48.76           N  
ATOM   3660  OD1 ASN A 462      32.806   2.767 -47.481  1.00 48.76           O  
ATOM   3661  N   LEU A 463      31.214  -0.152 -46.314  1.00 50.02           N  
ATOM   3662  CA  LEU A 463      30.071  -0.858 -46.884  1.00 50.02           C  
ATOM   3663  C   LEU A 463      29.400  -0.020 -47.967  1.00 50.02           C  
ATOM   3664  CB  LEU A 463      29.058  -1.208 -45.792  1.00 50.02           C  
ATOM   3665  O   LEU A 463      29.202   1.185 -47.793  1.00 50.02           O  
ATOM   3666  CG  LEU A 463      29.478  -2.293 -44.799  1.00 50.02           C  
ATOM   3667  CD1 LEU A 463      28.589  -2.253 -43.561  1.00 50.02           C  
ATOM   3668  CD2 LEU A 463      29.427  -3.669 -45.457  1.00 50.02           C  
ATOM   3669  N   VAL A 464      29.426  -0.468 -49.211  1.00 44.22           N  
ATOM   3670  CA  VAL A 464      28.740   0.191 -50.316  1.00 44.22           C  
ATOM   3671  C   VAL A 464      27.511  -0.620 -50.720  1.00 44.22           C  
ATOM   3672  CB  VAL A 464      29.675   0.382 -51.532  1.00 44.22           C  
ATOM   3673  O   VAL A 464      27.555  -1.853 -50.749  1.00 44.22           O  
ATOM   3674  CG1 VAL A 464      28.895   0.909 -52.735  1.00 44.22           C  
ATOM   3675  CG2 VAL A 464      30.822   1.328 -51.178  1.00 44.22           C  
ATOM   3676  N   VAL A 465      26.253  -0.061 -50.551  1.00 45.01           N  
ATOM   3677  CA  VAL A 465      25.025  -0.679 -51.039  1.00 45.01           C  
ATOM   3678  C   VAL A 465      24.920  -0.496 -52.552  1.00 45.01           C  
ATOM   3679  CB  VAL A 465      23.777  -0.090 -50.343  1.00 45.01           C  
ATOM   3680  O   VAL A 465      24.977   0.630 -53.052  1.00 45.01           O  
ATOM   3681  CG1 VAL A 465      22.503  -0.745 -50.873  1.00 45.01           C  
ATOM   3682  CG2 VAL A 465      23.880  -0.264 -48.829  1.00 45.01           C  
ATOM   3683  N   VAL A 466      25.141  -1.566 -53.306  1.00 45.91           N  
ATOM   3684  CA  VAL A 466      25.015  -1.512 -54.759  1.00 45.91           C  
ATOM   3685  C   VAL A 466      23.595  -1.895 -55.169  1.00 45.91           C  
ATOM   3686  CB  VAL A 466      26.039  -2.439 -55.452  1.00 45.91           C  
ATOM   3687  O   VAL A 466      23.078  -2.932 -54.746  1.00 45.91           O  
ATOM   3688  CG1 VAL A 466      26.011  -2.237 -56.966  1.00 45.91           C  
ATOM   3689  CG2 VAL A 466      27.442  -2.189 -54.903  1.00 45.91           C  
ATOM   3690  N   GLU A 467      22.652  -0.956 -55.394  1.00 41.94           N  
ATOM   3691  CA  GLU A 467      21.322  -1.200 -55.945  1.00 41.94           C  
ATOM   3692  C   GLU A 467      21.405  -1.911 -57.292  1.00 41.94           C  
ATOM   3693  CB  GLU A 467      20.551   0.115 -56.090  1.00 41.94           C  
ATOM   3694  O   GLU A 467      22.153  -1.490 -58.177  1.00 41.94           O  
ATOM   3695  CG  GLU A 467      19.831   0.549 -54.821  1.00 41.94           C  
ATOM   3696  CD  GLU A 467      19.081   1.862 -54.977  1.00 41.94           C  
ATOM   3697  OE1 GLU A 467      18.461   2.327 -53.993  1.00 41.94           O  
ATOM   3698  OE2 GLU A 467      19.113   2.431 -56.091  1.00 41.94           O  
ATOM   3699  N   ARG A 468      21.190  -3.245 -57.256  1.00 45.98           N  
ATOM   3700  CA  ARG A 468      21.083  -3.951 -58.529  1.00 45.98           C  
ATOM   3701  C   ARG A 468      19.968  -3.365 -59.388  1.00 45.98           C  
ATOM   3702  CB  ARG A 468      20.838  -5.443 -58.298  1.00 45.98           C  
ATOM   3703  O   ARG A 468      18.842  -3.190 -58.918  1.00 45.98           O  
ATOM   3704  CG  ARG A 468      22.028  -6.324 -58.643  1.00 45.98           C  
ATOM   3705  CD  ARG A 468      21.718  -7.800 -58.433  1.00 45.98           C  
ATOM   3706  NE  ARG A 468      22.928  -8.616 -58.475  1.00 45.98           N  
ATOM   3707  NH1 ARG A 468      21.842 -10.614 -58.066  1.00 45.98           N  
ATOM   3708  NH2 ARG A 468      24.116 -10.578 -58.359  1.00 45.98           N  
ATOM   3709  CZ  ARG A 468      22.959  -9.934 -58.300  1.00 45.98           C  
ATOM   3710  N   ALA A 469      20.258  -2.366 -60.172  1.00 48.49           N  
ATOM   3711  CA  ALA A 469      19.373  -1.886 -61.231  1.00 48.49           C  
ATOM   3712  C   ALA A 469      18.454  -3.000 -61.723  1.00 48.49           C  
ATOM   3713  CB  ALA A 469      20.189  -1.322 -62.391  1.00 48.49           C  
ATOM   3714  O   ALA A 469      18.909  -4.112 -62.001  1.00 48.49           O  
ATOM   3715  N   GLY A 470      17.428  -3.404 -61.032  1.00 44.12           N  
ATOM   3716  CA  GLY A 470      16.167  -3.958 -61.499  1.00 44.12           C  
ATOM   3717  C   GLY A 470      16.134  -4.183 -62.999  1.00 44.12           C  
ATOM   3718  O   GLY A 470      16.568  -3.325 -63.770  1.00 44.12           O  
ATOM   3719  N   ASP A 471      16.659  -5.326 -63.512  1.00 48.49           N  
ATOM   3720  CA  ASP A 471      16.116  -6.110 -64.617  1.00 48.49           C  
ATOM   3721  C   ASP A 471      14.774  -5.549 -65.082  1.00 48.49           C  
ATOM   3722  CB  ASP A 471      15.961  -7.577 -64.210  1.00 48.49           C  
ATOM   3723  O   ASP A 471      13.729  -6.163 -64.860  1.00 48.49           O  
ATOM   3724  CG  ASP A 471      17.183  -8.417 -64.538  1.00 48.49           C  
ATOM   3725  OD1 ASP A 471      18.078  -7.933 -65.264  1.00 48.49           O  
ATOM   3726  OD2 ASP A 471      17.249  -9.573 -64.069  1.00 48.49           O  
ATOM   3727  N   GLY A 472      14.670  -4.300 -65.356  1.00 47.42           N  
ATOM   3728  CA  GLY A 472      13.497  -3.914 -66.124  1.00 47.42           C  
ATOM   3729  C   GLY A 472      13.839  -3.333 -67.483  1.00 47.42           C  
ATOM   3730  O   GLY A 472      14.686  -2.443 -67.588  1.00 47.42           O  
ATOM   3731  N   ASN A 473      14.062  -4.231 -68.463  1.00 41.74           N  
ATOM   3732  CA  ASN A 473      13.362  -4.124 -69.739  1.00 41.74           C  
ATOM   3733  C   ASN A 473      14.332  -4.178 -70.916  1.00 41.74           C  
ATOM   3734  CB  ASN A 473      12.535  -2.837 -69.792  1.00 41.74           C  
ATOM   3735  O   ASN A 473      15.266  -3.378 -70.994  1.00 41.74           O  
ATOM   3736  CG  ASN A 473      11.078  -3.065 -69.442  1.00 41.74           C  
ATOM   3737  ND2 ASN A 473      10.294  -1.994 -69.441  1.00 41.74           N  
ATOM   3738  OD1 ASN A 473      10.661  -4.195 -69.173  1.00 41.74           O  
ATOM   3739  N   MET A 474      14.728  -5.387 -71.389  1.00 50.81           N  
ATOM   3740  CA  MET A 474      14.421  -5.934 -72.708  1.00 50.81           C  
ATOM   3741  C   MET A 474      14.318  -4.823 -73.747  1.00 50.81           C  
ATOM   3742  CB  MET A 474      13.120  -6.737 -72.669  1.00 50.81           C  
ATOM   3743  O   MET A 474      13.434  -3.968 -73.662  1.00 50.81           O  
ATOM   3744  CG  MET A 474      13.326  -8.242 -72.724  1.00 50.81           C  
ATOM   3745  SD  MET A 474      11.815  -9.139 -73.253  1.00 50.81           S  
ATOM   3746  CE  MET A 474      12.412 -10.850 -73.164  1.00 50.81           C  
ATOM   3747  N   GLU A 475      15.433  -4.421 -74.319  1.00 42.30           N  
ATOM   3748  CA  GLU A 475      15.335  -4.242 -75.764  1.00 42.30           C  
ATOM   3749  C   GLU A 475      16.701  -4.377 -76.431  1.00 42.30           C  
ATOM   3750  CB  GLU A 475      14.718  -2.881 -76.097  1.00 42.30           C  
ATOM   3751  O   GLU A 475      17.666  -3.733 -76.015  1.00 42.30           O  
ATOM   3752  CG  GLU A 475      13.196  -2.886 -76.125  1.00 42.30           C  
ATOM   3753  CD  GLU A 475      12.601  -1.575 -76.615  1.00 42.30           C  
ATOM   3754  OE1 GLU A 475      11.359  -1.481 -76.738  1.00 42.30           O  
ATOM   3755  OE2 GLU A 475      13.384  -0.635 -76.878  1.00 42.30           O  
ATOM   3756  N   ARG A 476      17.076  -5.591 -76.847  1.00 51.29           N  
ATOM   3757  CA  ARG A 476      17.438  -6.152 -78.144  1.00 51.29           C  
ATOM   3758  C   ARG A 476      18.042  -5.086 -79.053  1.00 51.29           C  
ATOM   3759  CB  ARG A 476      16.218  -6.784 -78.817  1.00 51.29           C  
ATOM   3760  O   ARG A 476      17.394  -4.082 -79.355  1.00 51.29           O  
ATOM   3761  CG  ARG A 476      15.979  -8.233 -78.423  1.00 51.29           C  
ATOM   3762  CD  ARG A 476      14.811  -8.840 -79.188  1.00 51.29           C  
ATOM   3763  NE  ARG A 476      14.516 -10.196 -78.734  1.00 51.29           N  
ATOM   3764  NH1 ARG A 476      12.655 -10.463 -80.076  1.00 51.29           N  
ATOM   3765  NH2 ARG A 476      13.324 -12.159 -78.687  1.00 51.29           N  
ATOM   3766  CZ  ARG A 476      13.499 -10.936 -79.167  1.00 51.29           C  
ATOM   3767  N   SER A 477      19.338  -5.035 -79.152  1.00 43.12           N  
ATOM   3768  CA  SER A 477      19.915  -4.832 -80.478  1.00 43.12           C  
ATOM   3769  C   SER A 477      21.356  -5.327 -80.535  1.00 43.12           C  
ATOM   3770  CB  SER A 477      19.859  -3.354 -80.866  1.00 43.12           C  
ATOM   3771  O   SER A 477      22.172  -4.978 -79.680  1.00 43.12           O  
ATOM   3772  OG  SER A 477      20.405  -3.153 -82.159  1.00 43.12           O  
ATOM   3773  N   ASP A 478      21.560  -6.579 -80.916  1.00 51.00           N  
ATOM   3774  CA  ASP A 478      22.309  -7.366 -81.891  1.00 51.00           C  
ATOM   3775  C   ASP A 478      23.460  -6.556 -82.483  1.00 51.00           C  
ATOM   3776  CB  ASP A 478      21.386  -7.861 -83.006  1.00 51.00           C  
ATOM   3777  O   ASP A 478      23.260  -5.430 -82.945  1.00 51.00           O  
ATOM   3778  CG  ASP A 478      20.608  -9.108 -82.622  1.00 51.00           C  
ATOM   3779  OD1 ASP A 478      21.014  -9.812 -81.672  1.00 51.00           O  
ATOM   3780  OD2 ASP A 478      19.583  -9.391 -83.278  1.00 51.00           O  
ATOM   3781  N   LYS A 479      24.728  -6.844 -82.114  1.00 49.92           N  
ATOM   3782  CA  LYS A 479      25.843  -7.291 -82.944  1.00 49.92           C  
ATOM   3783  C   LYS A 479      27.158  -6.674 -82.477  1.00 49.92           C  
ATOM   3784  CB  LYS A 479      25.593  -6.942 -84.412  1.00 49.92           C  
ATOM   3785  O   LYS A 479      27.304  -5.450 -82.459  1.00 49.92           O  
ATOM   3786  CG  LYS A 479      24.736  -7.958 -85.153  1.00 49.92           C  
ATOM   3787  CD  LYS A 479      24.697  -7.672 -86.649  1.00 49.92           C  
ATOM   3788  CE  LYS A 479      23.810  -8.665 -87.386  1.00 49.92           C  
ATOM   3789  NZ  LYS A 479      23.775  -8.394 -88.854  1.00 49.92           N  
ATOM   3790  N   GLU A 480      27.951  -7.427 -81.672  1.00 43.43           N  
ATOM   3791  CA  GLU A 480      29.384  -7.489 -81.946  1.00 43.43           C  
ATOM   3792  C   GLU A 480      30.122  -8.259 -80.856  1.00 43.43           C  
ATOM   3793  CB  GLU A 480      29.967  -6.080 -82.081  1.00 43.43           C  
ATOM   3794  O   GLU A 480      29.918  -8.011 -79.666  1.00 43.43           O  
ATOM   3795  CG  GLU A 480      29.994  -5.560 -83.511  1.00 43.43           C  
ATOM   3796  CD  GLU A 480      30.617  -4.178 -83.636  1.00 43.43           C  
ATOM   3797  OE1 GLU A 480      30.703  -3.651 -84.768  1.00 43.43           O  
ATOM   3798  OE2 GLU A 480      31.024  -3.620 -82.593  1.00 43.43           O  
ATOM   3799  N   LYS A 481      30.498  -9.510 -81.033  1.00 44.28           N  
ATOM   3800  CA  LYS A 481      31.514 -10.468 -80.604  1.00 44.28           C  
ATOM   3801  C   LYS A 481      32.630  -9.775 -79.827  1.00 44.28           C  
ATOM   3802  CB  LYS A 481      32.096 -11.209 -81.808  1.00 44.28           C  
ATOM   3803  O   LYS A 481      33.105  -8.711 -80.229  1.00 44.28           O  
ATOM   3804  CG  LYS A 481      31.265 -12.400 -82.262  1.00 44.28           C  
ATOM   3805  CD  LYS A 481      31.947 -13.159 -83.394  1.00 44.28           C  
ATOM   3806  CE  LYS A 481      31.085 -14.308 -83.897  1.00 44.28           C  
ATOM   3807  NZ  LYS A 481      31.761 -15.072 -84.988  1.00 44.28           N  
ATOM   3808  N   PRO A 482      33.190 -10.467 -78.737  1.00 46.57           N  
ATOM   3809  CA  PRO A 482      33.692 -10.357 -77.366  1.00 46.57           C  
ATOM   3810  C   PRO A 482      35.212 -10.224 -77.302  1.00 46.57           C  
ATOM   3811  CB  PRO A 482      33.230 -11.664 -76.716  1.00 46.57           C  
ATOM   3812  O   PRO A 482      35.928 -10.961 -77.985  1.00 46.57           O  
ATOM   3813  CG  PRO A 482      33.245 -12.667 -77.823  1.00 46.57           C  
ATOM   3814  CD  PRO A 482      33.594 -11.961 -79.102  1.00 46.57           C  
ATOM   3815  N   GLN A 483      35.870  -8.991 -77.284  1.00 44.04           N  
ATOM   3816  CA  GLN A 483      37.217  -8.678 -76.819  1.00 44.04           C  
ATOM   3817  C   GLN A 483      37.322  -8.816 -75.303  1.00 44.04           C  
ATOM   3818  CB  GLN A 483      37.618  -7.265 -77.246  1.00 44.04           C  
ATOM   3819  O   GLN A 483      36.449  -8.346 -74.570  1.00 44.04           O  
ATOM   3820  CG  GLN A 483      38.171  -7.184 -78.663  1.00 44.04           C  
ATOM   3821  CD  GLN A 483      38.698  -5.805 -79.009  1.00 44.04           C  
ATOM   3822  NE2 GLN A 483      39.319  -5.684 -80.178  1.00 44.04           N  
ATOM   3823  OE1 GLN A 483      38.549  -4.855 -78.234  1.00 44.04           O  
ATOM   3824  N   HIS A 484      37.619  -9.997 -74.748  1.00 47.64           N  
ATOM   3825  CA  HIS A 484      38.269 -10.332 -73.486  1.00 47.64           C  
ATOM   3826  C   HIS A 484      39.021  -9.133 -72.918  1.00 47.64           C  
ATOM   3827  CB  HIS A 484      39.224 -11.512 -73.672  1.00 47.64           C  
ATOM   3828  O   HIS A 484      40.053  -8.729 -73.459  1.00 47.64           O  
ATOM   3829  CG  HIS A 484      38.675 -12.813 -73.178  1.00 47.64           C  
ATOM   3830  CD2 HIS A 484      38.626 -14.035 -73.758  1.00 47.64           C  
ATOM   3831  ND1 HIS A 484      38.083 -12.948 -71.941  1.00 47.64           N  
ATOM   3832  CE1 HIS A 484      37.694 -14.202 -71.782  1.00 47.64           C  
ATOM   3833  NE2 HIS A 484      38.012 -14.882 -72.870  1.00 47.64           N  
ATOM   3834  N   LYS A 485      38.287  -8.183 -72.357  1.00 44.63           N  
ATOM   3835  CA  LYS A 485      38.678  -7.102 -71.457  1.00 44.63           C  
ATOM   3836  C   LYS A 485      39.104  -7.646 -70.097  1.00 44.63           C  
ATOM   3837  CB  LYS A 485      37.531  -6.104 -71.287  1.00 44.63           C  
ATOM   3838  O   LYS A 485      38.441  -8.523 -69.538  1.00 44.63           O  
ATOM   3839  CG  LYS A 485      37.668  -4.852 -72.141  1.00 44.63           C  
ATOM   3840  CD  LYS A 485      36.509  -3.891 -71.913  1.00 44.63           C  
ATOM   3841  CE  LYS A 485      36.607  -2.671 -72.820  1.00 44.63           C  
ATOM   3842  NZ  LYS A 485      35.483  -1.716 -72.586  1.00 44.63           N  
ATOM   3843  N   PRO A 486      40.490  -7.670 -69.774  1.00 44.47           N  
ATOM   3844  CA  PRO A 486      40.981  -7.934 -68.419  1.00 44.47           C  
ATOM   3845  C   PRO A 486      40.032  -7.422 -67.338  1.00 44.47           C  
ATOM   3846  CB  PRO A 486      42.314  -7.184 -68.375  1.00 44.47           C  
ATOM   3847  O   PRO A 486      39.289  -6.465 -67.566  1.00 44.47           O  
ATOM   3848  CG  PRO A 486      42.292  -6.295 -69.577  1.00 44.47           C  
ATOM   3849  CD  PRO A 486      41.136  -6.696 -70.446  1.00 44.47           C  
ATOM   3850  N   SER A 487      39.294  -8.272 -66.571  1.00 44.34           N  
ATOM   3851  CA  SER A 487      38.508  -8.186 -65.344  1.00 44.34           C  
ATOM   3852  C   SER A 487      38.610  -6.798 -64.719  1.00 44.34           C  
ATOM   3853  CB  SER A 487      38.967  -9.242 -64.338  1.00 44.34           C  
ATOM   3854  O   SER A 487      39.708  -6.260 -64.565  1.00 44.34           O  
ATOM   3855  OG  SER A 487      38.428  -8.981 -63.054  1.00 44.34           O  
ATOM   3856  N   PRO A 488      37.650  -5.956 -64.889  1.00 43.08           N  
ATOM   3857  CA  PRO A 488      37.551  -4.655 -64.224  1.00 43.08           C  
ATOM   3858  C   PRO A 488      37.819  -4.737 -62.723  1.00 43.08           C  
ATOM   3859  CB  PRO A 488      36.107  -4.228 -64.498  1.00 43.08           C  
ATOM   3860  O   PRO A 488      37.693  -3.735 -62.014  1.00 43.08           O  
ATOM   3861  CG  PRO A 488      35.380  -5.502 -64.787  1.00 43.08           C  
ATOM   3862  CD  PRO A 488      36.393  -6.578 -65.054  1.00 43.08           C  
ATOM   3863  N   PHE A 489      38.453  -5.871 -62.228  1.00 43.07           N  
ATOM   3864  CA  PHE A 489      38.497  -6.024 -60.778  1.00 43.07           C  
ATOM   3865  C   PHE A 489      39.915  -5.825 -60.256  1.00 43.07           C  
ATOM   3866  CB  PHE A 489      37.974  -7.403 -60.365  1.00 43.07           C  
ATOM   3867  O   PHE A 489      40.509  -6.746 -59.692  1.00 43.07           O  
ATOM   3868  CG  PHE A 489      36.483  -7.554 -60.507  1.00 43.07           C  
ATOM   3869  CD1 PHE A 489      35.625  -7.055 -59.535  1.00 43.07           C  
ATOM   3870  CD2 PHE A 489      35.941  -8.196 -61.612  1.00 43.07           C  
ATOM   3871  CE1 PHE A 489      34.244  -7.193 -59.663  1.00 43.07           C  
ATOM   3872  CE2 PHE A 489      34.562  -8.338 -61.747  1.00 43.07           C  
ATOM   3873  CZ  PHE A 489      33.716  -7.837 -60.771  1.00 43.07           C  
ATOM   3874  N   SER A 490      40.694  -4.797 -60.654  1.00 48.49           N  
ATOM   3875  CA  SER A 490      41.927  -4.497 -59.933  1.00 48.49           C  
ATOM   3876  C   SER A 490      41.655  -3.628 -58.710  1.00 48.49           C  
ATOM   3877  CB  SER A 490      42.929  -3.799 -60.853  1.00 48.49           C  
ATOM   3878  O   SER A 490      40.782  -2.759 -58.742  1.00 48.49           O  
ATOM   3879  OG  SER A 490      42.786  -2.391 -60.776  1.00 48.49           O  
ATOM   3880  N   LEU A 491      41.633  -4.225 -57.518  1.00 45.20           N  
ATOM   3881  CA  LEU A 491      41.665  -3.725 -56.148  1.00 45.20           C  
ATOM   3882  C   LEU A 491      41.991  -2.236 -56.119  1.00 45.20           C  
ATOM   3883  CB  LEU A 491      42.692  -4.500 -55.319  1.00 45.20           C  
ATOM   3884  O   LEU A 491      41.427  -1.488 -55.318  1.00 45.20           O  
ATOM   3885  CG  LEU A 491      42.150  -5.267 -54.112  1.00 45.20           C  
ATOM   3886  CD1 LEU A 491      42.896  -6.587 -53.943  1.00 45.20           C  
ATOM   3887  CD2 LEU A 491      42.258  -4.421 -52.847  1.00 45.20           C  
ATOM   3888  N   PHE A 492      42.520  -1.580 -57.117  1.00 41.96           N  
ATOM   3889  CA  PHE A 492      42.937  -0.183 -57.151  1.00 41.96           C  
ATOM   3890  C   PHE A 492      41.872   0.684 -57.813  1.00 41.96           C  
ATOM   3891  CB  PHE A 492      44.270  -0.035 -57.891  1.00 41.96           C  
ATOM   3892  O   PHE A 492      41.675   1.837 -57.427  1.00 41.96           O  
ATOM   3893  CG  PHE A 492      45.472  -0.061 -56.987  1.00 41.96           C  
ATOM   3894  CD1 PHE A 492      45.873   1.083 -56.308  1.00 41.96           C  
ATOM   3895  CD2 PHE A 492      46.203  -1.230 -56.817  1.00 41.96           C  
ATOM   3896  CE1 PHE A 492      46.986   1.062 -55.470  1.00 41.96           C  
ATOM   3897  CE2 PHE A 492      47.316  -1.258 -55.982  1.00 41.96           C  
ATOM   3898  CZ  PHE A 492      47.707  -0.111 -55.311  1.00 41.96           C  
ATOM   3899  N   THR A 493      40.779   0.229 -58.646  1.00 46.46           N  
ATOM   3900  CA  THR A 493      39.566   0.864 -59.150  1.00 46.46           C  
ATOM   3901  C   THR A 493      38.431   0.740 -58.138  1.00 46.46           C  
ATOM   3902  CB  THR A 493      39.130   0.249 -60.492  1.00 46.46           C  
ATOM   3903  O   THR A 493      37.602   1.645 -58.013  1.00 46.46           O  
ATOM   3904  CG2 THR A 493      38.244   1.211 -61.276  1.00 46.46           C  
ATOM   3905  OG1 THR A 493      40.293  -0.056 -61.272  1.00 46.46           O  
ATOM   3906  N   ARG A 494      38.459  -0.151 -57.154  1.00 48.76           N  
ATOM   3907  CA  ARG A 494      37.477  -0.381 -56.099  1.00 48.76           C  
ATOM   3908  C   ARG A 494      37.731   0.533 -54.905  1.00 48.76           C  
ATOM   3909  CB  ARG A 494      37.500  -1.844 -55.653  1.00 48.76           C  
ATOM   3910  O   ARG A 494      36.802   0.875 -54.170  1.00 48.76           O  
ATOM   3911  CG  ARG A 494      36.531  -2.736 -56.413  1.00 48.76           C  
ATOM   3912  CD  ARG A 494      36.455  -4.131 -55.809  1.00 48.76           C  
ATOM   3913  NE  ARG A 494      35.322  -4.886 -56.336  1.00 48.76           N  
ATOM   3914  NH1 ARG A 494      35.695  -6.756 -55.033  1.00 48.76           N  
ATOM   3915  NH2 ARG A 494      33.936  -6.710 -56.502  1.00 48.76           N  
ATOM   3916  CZ  ARG A 494      34.987  -6.115 -55.956  1.00 48.76           C  
ATOM   3917  N   LEU A 495      38.880   1.086 -54.746  1.00 44.54           N  
ATOM   3918  CA  LEU A 495      39.063   1.997 -53.621  1.00 44.54           C  
ATOM   3919  C   LEU A 495      38.840   3.443 -54.050  1.00 44.54           C  
ATOM   3920  CB  LEU A 495      40.465   1.839 -53.026  1.00 44.54           C  
ATOM   3921  O   LEU A 495      38.912   4.358 -53.226  1.00 44.54           O  
ATOM   3922  CG  LEU A 495      40.688   0.619 -52.131  1.00 44.54           C  
ATOM   3923  CD1 LEU A 495      42.177   0.309 -52.020  1.00 44.54           C  
ATOM   3924  CD2 LEU A 495      40.081   0.850 -50.751  1.00 44.54           C  
ATOM   3925  N   LYS A 496      38.258   3.702 -55.473  1.00 41.54           N  
ATOM   3926  CA  LYS A 496      37.845   5.017 -55.957  1.00 41.54           C  
ATOM   3927  C   LYS A 496      37.126   5.804 -54.865  1.00 41.54           C  
ATOM   3928  CB  LYS A 496      36.943   4.878 -57.183  1.00 41.54           C  
ATOM   3929  O   LYS A 496      35.943   5.576 -54.606  1.00 41.54           O  
ATOM   3930  CG  LYS A 496      37.693   4.581 -58.474  1.00 41.54           C  
ATOM   3931  CD  LYS A 496      36.770   4.647 -59.684  1.00 41.54           C  
ATOM   3932  CE  LYS A 496      37.518   4.342 -60.975  1.00 41.54           C  
ATOM   3933  NZ  LYS A 496      36.618   4.406 -62.165  1.00 41.54           N  
ATOM   3934  N   VAL A 497      37.714   6.281 -53.700  1.00 47.55           N  
ATOM   3935  CA  VAL A 497      37.415   7.494 -52.945  1.00 47.55           C  
ATOM   3936  C   VAL A 497      37.082   8.632 -53.907  1.00 47.55           C  
ATOM   3937  CB  VAL A 497      38.593   7.898 -52.031  1.00 47.55           C  
ATOM   3938  O   VAL A 497      37.961   9.140 -54.608  1.00 47.55           O  
ATOM   3939  CG1 VAL A 497      38.194   9.052 -51.113  1.00 47.55           C  
ATOM   3940  CG2 VAL A 497      39.067   6.699 -51.211  1.00 47.55           C  
ATOM   3941  N   ASP A 498      36.137   8.446 -54.834  1.00 41.73           N  
ATOM   3942  CA  ASP A 498      35.580   9.593 -55.543  1.00 41.73           C  
ATOM   3943  C   ASP A 498      34.402  10.193 -54.778  1.00 41.73           C  
ATOM   3944  CB  ASP A 498      35.141   9.192 -56.953  1.00 41.73           C  
ATOM   3945  O   ASP A 498      33.589   9.463 -54.208  1.00 41.73           O  
ATOM   3946  CG  ASP A 498      35.918   9.909 -58.043  1.00 41.73           C  
ATOM   3947  OD1 ASP A 498      36.683  10.848 -57.730  1.00 41.73           O  
ATOM   3948  OD2 ASP A 498      35.763   9.535 -59.225  1.00 41.73           O  
ATOM   3949  N   ASP A 499      34.584  11.236 -53.947  1.00 44.98           N  
ATOM   3950  CA  ASP A 499      33.769  12.290 -53.353  1.00 44.98           C  
ATOM   3951  C   ASP A 499      32.281  11.976 -53.489  1.00 44.98           C  
ATOM   3952  CB  ASP A 499      34.083  13.641 -54.000  1.00 44.98           C  
ATOM   3953  O   ASP A 499      31.772  11.826 -54.602  1.00 44.98           O  
ATOM   3954  CG  ASP A 499      35.263  14.347 -53.355  1.00 44.98           C  
ATOM   3955  OD1 ASP A 499      35.621  14.012 -52.205  1.00 44.98           O  
ATOM   3956  OD2 ASP A 499      35.838  15.249 -54.002  1.00 44.98           O  
ATOM   3957  N   SER A 500      31.825  10.850 -52.914  1.00 44.29           N  
ATOM   3958  CA  SER A 500      30.434  10.533 -52.611  1.00 44.29           C  
ATOM   3959  C   SER A 500      29.520  11.719 -52.902  1.00 44.29           C  
ATOM   3960  CB  SER A 500      30.286  10.112 -51.148  1.00 44.29           C  
ATOM   3961  O   SER A 500      29.888  12.869 -52.650  1.00 44.29           O  
ATOM   3962  OG  SER A 500      30.768  11.124 -50.282  1.00 44.29           O  
ATOM   3963  N   ASN A 501      28.996  11.999 -54.139  1.00 46.56           N  
ATOM   3964  CA  ASN A 501      27.768  12.750 -54.377  1.00 46.56           C  
ATOM   3965  C   ASN A 501      26.991  12.980 -53.084  1.00 46.56           C  
ATOM   3966  CB  ASN A 501      26.889  12.031 -55.403  1.00 46.56           C  
ATOM   3967  O   ASN A 501      26.596  12.024 -52.414  1.00 46.56           O  
ATOM   3968  CG  ASN A 501      26.288  12.979 -56.423  1.00 46.56           C  
ATOM   3969  ND2 ASN A 501      25.682  12.422 -57.464  1.00 46.56           N  
ATOM   3970  OD1 ASN A 501      26.368  14.201 -56.275  1.00 46.56           O  
ATOM   3971  N   LYS A 502      27.302  13.921 -52.281  1.00 50.12           N  
ATOM   3972  CA  LYS A 502      26.692  14.412 -51.049  1.00 50.12           C  
ATOM   3973  C   LYS A 502      25.174  14.267 -51.091  1.00 50.12           C  
ATOM   3974  CB  LYS A 502      27.072  15.874 -50.807  1.00 50.12           C  
ATOM   3975  O   LYS A 502      24.527  14.148 -50.048  1.00 50.12           O  
ATOM   3976  CG  LYS A 502      28.496  16.069 -50.308  1.00 50.12           C  
ATOM   3977  CD  LYS A 502      28.763  17.522 -49.935  1.00 50.12           C  
ATOM   3978  CE  LYS A 502      30.200  17.726 -49.474  1.00 50.12           C  
ATOM   3979  NZ  LYS A 502      30.454  19.140 -49.063  1.00 50.12           N  
ATOM   3980  N   ASN A 503      24.634  13.938 -52.302  1.00 50.29           N  
ATOM   3981  CA  ASN A 503      23.180  13.909 -52.422  1.00 50.29           C  
ATOM   3982  C   ASN A 503      22.633  12.494 -52.260  1.00 50.29           C  
ATOM   3983  CB  ASN A 503      22.740  14.499 -53.764  1.00 50.29           C  
ATOM   3984  O   ASN A 503      21.439  12.309 -52.018  1.00 50.29           O  
ATOM   3985  CG  ASN A 503      22.872  16.008 -53.809  1.00 50.29           C  
ATOM   3986  ND2 ASN A 503      22.874  16.567 -55.014  1.00 50.29           N  
ATOM   3987  OD1 ASN A 503      22.972  16.667 -52.771  1.00 50.29           O  
ATOM   3988  N   LYS A 504      23.535  11.435 -52.083  1.00 46.37           N  
ATOM   3989  CA  LYS A 504      23.105  10.045 -51.965  1.00 46.37           C  
ATOM   3990  C   LYS A 504      23.691   9.392 -50.717  1.00 46.37           C  
ATOM   3991  CB  LYS A 504      23.505   9.251 -53.209  1.00 46.37           C  
ATOM   3992  O   LYS A 504      23.686   8.166 -50.590  1.00 46.37           O  
ATOM   3993  CG  LYS A 504      22.683   9.582 -54.446  1.00 46.37           C  
ATOM   3994  CD  LYS A 504      23.039   8.672 -55.614  1.00 46.37           C  
ATOM   3995  CE  LYS A 504      22.264   9.045 -56.871  1.00 46.37           C  
ATOM   3996  NZ  LYS A 504      22.584   8.133 -58.010  1.00 46.37           N  
ATOM   3997  N   GLN A 505      24.173  10.172 -49.868  1.00 42.54           N  
ATOM   3998  CA  GLN A 505      24.732   9.740 -48.591  1.00 42.54           C  
ATOM   3999  C   GLN A 505      23.628   9.404 -47.593  1.00 42.54           C  
ATOM   4000  CB  GLN A 505      25.651  10.818 -48.015  1.00 42.54           C  
ATOM   4001  O   GLN A 505      22.630  10.121 -47.498  1.00 42.54           O  
ATOM   4002  CG  GLN A 505      27.134  10.526 -48.201  1.00 42.54           C  
ATOM   4003  CD  GLN A 505      28.023  11.617 -47.635  1.00 42.54           C  
ATOM   4004  NE2 GLN A 505      29.323  11.515 -47.890  1.00 42.54           N  
ATOM   4005  OE1 GLN A 505      27.545  12.545 -46.974  1.00 42.54           O  
ATOM   4006  N   VAL A 506      23.494   8.218 -47.360  1.00 40.04           N  
ATOM   4007  CA  VAL A 506      22.622   7.778 -46.276  1.00 40.04           C  
ATOM   4008  C   VAL A 506      23.364   7.873 -44.945  1.00 40.04           C  
ATOM   4009  CB  VAL A 506      22.116   6.336 -46.503  1.00 40.04           C  
ATOM   4010  O   VAL A 506      24.459   7.324 -44.797  1.00 40.04           O  
ATOM   4011  CG1 VAL A 506      21.177   5.909 -45.376  1.00 40.04           C  
ATOM   4012  CG2 VAL A 506      21.417   6.224 -47.857  1.00 40.04           C  
ATOM   4013  N   LEU A 507      23.149   8.867 -44.259  1.00 37.33           N  
ATOM   4014  CA  LEU A 507      23.703   9.049 -42.922  1.00 37.33           C  
ATOM   4015  C   LEU A 507      23.235   7.941 -41.985  1.00 37.33           C  
ATOM   4016  CB  LEU A 507      23.303  10.415 -42.357  1.00 37.33           C  
ATOM   4017  O   LEU A 507      22.035   7.680 -41.876  1.00 37.33           O  
ATOM   4018  CG  LEU A 507      24.096  11.619 -42.868  1.00 37.33           C  
ATOM   4019  CD1 LEU A 507      23.256  12.887 -42.769  1.00 37.33           C  
ATOM   4020  CD2 LEU A 507      25.398  11.771 -42.088  1.00 37.33           C  
ATOM   4021  N   LEU A 508      24.073   7.048 -41.772  1.00 31.98           N  
ATOM   4022  CA  LEU A 508      23.725   6.024 -40.793  1.00 31.98           C  
ATOM   4023  C   LEU A 508      23.958   6.527 -39.373  1.00 31.98           C  
ATOM   4024  CB  LEU A 508      24.540   4.751 -41.036  1.00 31.98           C  
ATOM   4025  O   LEU A 508      24.988   7.145 -39.090  1.00 31.98           O  
ATOM   4026  CG  LEU A 508      24.247   3.996 -42.334  1.00 31.98           C  
ATOM   4027  CD1 LEU A 508      25.358   2.992 -42.625  1.00 31.98           C  
ATOM   4028  CD2 LEU A 508      22.895   3.296 -42.252  1.00 31.98           C  
ATOM   4029  N   PRO A 509      22.951   6.710 -38.468  1.00 30.78           N  
ATOM   4030  CA  PRO A 509      23.190   7.105 -37.078  1.00 30.78           C  
ATOM   4031  C   PRO A 509      24.285   6.278 -36.409  1.00 30.78           C  
ATOM   4032  CB  PRO A 509      21.836   6.864 -36.406  1.00 30.78           C  
ATOM   4033  O   PRO A 509      24.445   5.094 -36.718  1.00 30.78           O  
ATOM   4034  CG  PRO A 509      20.992   6.228 -37.463  1.00 30.78           C  
ATOM   4035  CD  PRO A 509      21.809   6.109 -38.717  1.00 30.78           C  
TER    4036      PRO A 509
ENDMDL
END
