# Supplementary material for: Exploring a diverse world of effector domains and amyloid signaling motifs in fungal NLR proteins
Source: PLoS Comput Biol. 2022 Dec 21;18(12):e1010787. doi: 10.1371/journal.pcbi.1010787 (PMC9815663; doi:10.1371/journal.pcbi.1010787)
Supplement: S4 Data — Full AlphaFold2/ColabFold outputs. (GZ) [file pcbi.1010787.s011.tar.gz › KEY84097_1_509/settings.txt]

notebook=https://colab.research.google.com/github/sokrypton/ColabFold/blob/main/beta/AlphaFold2_advanced_beta.ipynb
sequence=MMAKTLRYPSRPTRTEDLIQRLTSSDCDPEERKALEALAKSMIKVFQDNRRLLYVPEAAELSSAVTGEDYHNLVVAFANAIIKGTSDGNILDQKLLMNYAYVLQHAKGILSAATAQLGPVVVSLQKRLEGAINQAGNGTQYQLQLVCTLSAVLDAMIDLKIYGLDRVALHEPLREQLDNLASHQEIRLAQAATYAREALVGLPNNESSYHAFLRHAYTIAQGAAKVAGAVPTMDLSKLMDAIPDLMNVPDLIKSVIDVATDVYNVYNGIGMMAKGMKPLPKQKNWYVALRYTDMLIQAKAFRKLEEFIRGVPCCQGKEFLCGLYAQLEQAWKAGDSSMKAQVVELLQLMNQTESKDQSVQEWRKLVADTLNRSDWKDALPRIQHLRPWKNKMFKCNLEFVPRQRMKPGRLPADLLAAAWSNCEQAQRFYADTRIREYYTQQRRLEIERLSGQLLPIDQCYINLVVVERAGDGNMERSDKEKPQHKPSPFSLFTRLKVDDSNKNKQVLLP
msa_method=single_sequence
add_custom_msa=True msa_format=fas
homooligomer=1
pair_mode=unpaired
cov=0
qid=0
max_msa=512:1024
subsample_msa=True
num_relax=0
use_turbo=True
use_ptm=True
rank_by=pLDDT
num_models=5
num_samples=1
num_ensemble=1
max_recycles=3
tol=0
is_training=False
use_templates=False
-------------------------------------------------
rank_1_model_3_ptm_seed_0 pLDDT:79.08 pTMscore:0.7451
rank_2_model_4_ptm_seed_0 pLDDT:78.92 pTMscore:0.7461
rank_3_model_2_ptm_seed_0 pLDDT:77.17 pTMscore:0.7428
rank_4_model_1_ptm_seed_0 pLDDT:76.29 pTMscore:0.7317
rank_5_model_5_ptm_seed_0 pLDDT:75.27 pTMscore:0.7293
