# Supplementary material for: Exploring a diverse world of effector domains and amyloid signaling motifs in fungal NLR proteins
Source: PLoS Comput Biol. 2022 Dec 21;18(12):e1010787. doi: 10.1371/journal.pcbi.1010787 (PMC9815663; doi:10.1371/journal.pcbi.1010787)
Supplement: S4 Data — Full AlphaFold2/ColabFold outputs. (GZ) [file pcbi.1010787.s011.tar.gz › KEY84097_1_509/rank_5_model_5_ptm_seed_0_unrelaxed.pdb]

MODEL     1
ATOM      1  N   MET A   1      19.851  18.486 -40.845  1.00 37.61           N  
ATOM      2  CA  MET A   1      19.512  17.248 -40.151  1.00 37.61           C  
ATOM      3  C   MET A   1      20.305  17.115 -38.855  1.00 37.61           C  
ATOM      4  CB  MET A   1      19.772  16.037 -41.049  1.00 37.61           C  
ATOM      5  O   MET A   1      21.537  17.106 -38.875  1.00 37.61           O  
ATOM      6  CG  MET A   1      18.548  15.572 -41.820  1.00 37.61           C  
ATOM      7  SD  MET A   1      18.765  13.898 -42.540  1.00 37.61           S  
ATOM      8  CE  MET A   1      17.087  13.596 -43.160  1.00 37.61           C  
ATOM      9  N   MET A   2      20.184  17.967 -37.888  1.00 33.65           N  
ATOM     10  CA  MET A   2      20.708  18.104 -36.532  1.00 33.65           C  
ATOM     11  C   MET A   2      20.920  16.738 -35.890  1.00 33.65           C  
ATOM     12  CB  MET A   2      19.763  18.945 -35.672  1.00 33.65           C  
ATOM     13  O   MET A   2      20.006  15.912 -35.861  1.00 33.65           O  
ATOM     14  CG  MET A   2      20.064  20.435 -35.708  1.00 33.65           C  
ATOM     15  SD  MET A   2      19.395  21.323 -34.248  1.00 33.65           S  
ATOM     16  CE  MET A   2      20.689  22.572 -34.012  1.00 33.65           C  
ATOM     17  N   ALA A   3      21.928  15.953 -36.243  1.00 44.82           N  
ATOM     18  CA  ALA A   3      22.493  14.749 -35.637  1.00 44.82           C  
ATOM     19  C   ALA A   3      21.987  14.565 -34.209  1.00 44.82           C  
ATOM     20  CB  ALA A   3      24.018  14.811 -35.655  1.00 44.82           C  
ATOM     21  O   ALA A   3      22.026  15.499 -33.405  1.00 44.82           O  
ATOM     22  N   LYS A   4      20.787  14.066 -33.960  1.00 47.51           N  
ATOM     23  CA  LYS A   4      20.262  13.573 -32.690  1.00 47.51           C  
ATOM     24  C   LYS A   4      21.393  13.213 -31.731  1.00 47.51           C  
ATOM     25  CB  LYS A   4      19.361  12.359 -32.917  1.00 47.51           C  
ATOM     26  O   LYS A   4      22.336  12.515 -32.109  1.00 47.51           O  
ATOM     27  CG  LYS A   4      17.873  12.669 -32.838  1.00 47.51           C  
ATOM     28  CD  LYS A   4      17.030  11.409 -32.993  1.00 47.51           C  
ATOM     29  CE  LYS A   4      15.541  11.723 -32.947  1.00 47.51           C  
ATOM     30  NZ  LYS A   4      14.710  10.490 -33.087  1.00 47.51           N  
ATOM     31  N   THR A   5      21.993  14.043 -30.974  1.00 56.74           N  
ATOM     32  CA  THR A   5      22.905  13.748 -29.875  1.00 56.74           C  
ATOM     33  C   THR A   5      22.593  12.384 -29.264  1.00 56.74           C  
ATOM     34  CB  THR A   5      22.833  14.831 -28.783  1.00 56.74           C  
ATOM     35  O   THR A   5      21.441  12.095 -28.936  1.00 56.74           O  
ATOM     36  CG2 THR A   5      24.223  15.350 -28.430  1.00 56.74           C  
ATOM     37  OG1 THR A   5      22.032  15.922 -29.253  1.00 56.74           O  
ATOM     38  N   LEU A   6      23.262  11.351 -29.700  1.00 60.93           N  
ATOM     39  CA  LEU A   6      23.201  10.010 -29.131  1.00 60.93           C  
ATOM     40  C   LEU A   6      23.278  10.061 -27.609  1.00 60.93           C  
ATOM     41  CB  LEU A   6      24.334   9.141 -29.682  1.00 60.93           C  
ATOM     42  O   LEU A   6      24.197  10.664 -27.050  1.00 60.93           O  
ATOM     43  CG  LEU A   6      24.126   8.562 -31.083  1.00 60.93           C  
ATOM     44  CD1 LEU A   6      25.466   8.378 -31.785  1.00 60.93           C  
ATOM     45  CD2 LEU A   6      23.369   7.240 -31.008  1.00 60.93           C  
ATOM     46  N   ARG A   7      22.192  10.066 -26.929  1.00 73.97           N  
ATOM     47  CA  ARG A   7      22.151   9.960 -25.474  1.00 73.97           C  
ATOM     48  C   ARG A   7      22.502   8.548 -25.017  1.00 73.97           C  
ATOM     49  CB  ARG A   7      20.770  10.353 -24.944  1.00 73.97           C  
ATOM     50  O   ARG A   7      21.953   7.570 -25.530  1.00 73.97           O  
ATOM     51  CG  ARG A   7      20.533  11.855 -24.898  1.00 73.97           C  
ATOM     52  CD  ARG A   7      19.249  12.200 -24.157  1.00 73.97           C  
ATOM     53  NE  ARG A   7      18.964  13.631 -24.211  1.00 73.97           N  
ATOM     54  NH1 ARG A   7      17.018  13.501 -22.973  1.00 73.97           N  
ATOM     55  NH2 ARG A   7      17.749  15.527 -23.759  1.00 73.97           N  
ATOM     56  CZ  ARG A   7      17.911  14.216 -23.647  1.00 73.97           C  
ATOM     57  N   TYR A   8      23.671   8.439 -24.377  1.00 78.67           N  
ATOM     58  CA  TYR A   8      24.080   7.165 -23.796  1.00 78.67           C  
ATOM     59  C   TYR A   8      23.577   7.033 -22.363  1.00 78.67           C  
ATOM     60  CB  TYR A   8      25.605   7.024 -23.829  1.00 78.67           C  
ATOM     61  O   TYR A   8      24.010   7.773 -21.476  1.00 78.67           O  
ATOM     62  CG  TYR A   8      26.188   7.070 -25.220  1.00 78.67           C  
ATOM     63  CD1 TYR A   8      26.150   5.952 -26.051  1.00 78.67           C  
ATOM     64  CD2 TYR A   8      26.781   8.230 -25.707  1.00 78.67           C  
ATOM     65  CE1 TYR A   8      26.688   5.989 -27.333  1.00 78.67           C  
ATOM     66  CE2 TYR A   8      27.322   8.279 -26.987  1.00 78.67           C  
ATOM     67  OH  TYR A   8      27.805   7.198 -29.060  1.00 78.67           O  
ATOM     68  CZ  TYR A   8      27.270   7.155 -27.792  1.00 78.67           C  
ATOM     69  N   PRO A   9      22.585   6.207 -22.221  1.00 88.66           N  
ATOM     70  CA  PRO A   9      22.055   6.110 -20.859  1.00 88.66           C  
ATOM     71  C   PRO A   9      23.058   5.508 -19.878  1.00 88.66           C  
ATOM     72  CB  PRO A   9      20.834   5.201 -21.019  1.00 88.66           C  
ATOM     73  O   PRO A   9      23.844   4.633 -20.251  1.00 88.66           O  
ATOM     74  CG  PRO A   9      21.121   4.387 -22.239  1.00 88.66           C  
ATOM     75  CD  PRO A   9      21.993   5.195 -23.157  1.00 88.66           C  
ATOM     76  N   SER A  10      23.156   6.105 -18.685  1.00 91.47           N  
ATOM     77  CA  SER A  10      23.925   5.527 -17.588  1.00 91.47           C  
ATOM     78  C   SER A  10      23.095   4.519 -16.801  1.00 91.47           C  
ATOM     79  CB  SER A  10      24.432   6.624 -16.652  1.00 91.47           C  
ATOM     80  O   SER A  10      21.867   4.501 -16.908  1.00 91.47           O  
ATOM     81  OG  SER A  10      23.349   7.337 -16.079  1.00 91.47           O  
ATOM     82  N   ARG A  11      23.882   3.664 -16.100  1.00 93.00           N  
ATOM     83  CA  ARG A  11      23.229   2.655 -15.272  1.00 93.00           C  
ATOM     84  C   ARG A  11      22.375   3.306 -14.188  1.00 93.00           C  
ATOM     85  CB  ARG A  11      24.267   1.728 -14.636  1.00 93.00           C  
ATOM     86  O   ARG A  11      22.785   4.295 -13.578  1.00 93.00           O  
ATOM     87  CG  ARG A  11      24.551   2.033 -13.173  1.00 93.00           C  
ATOM     88  CD  ARG A  11      25.634   1.125 -12.608  1.00 93.00           C  
ATOM     89  NE  ARG A  11      26.043   1.543 -11.270  1.00 93.00           N  
ATOM     90  NH1 ARG A  11      27.653  -0.096 -11.026  1.00 93.00           N  
ATOM     91  NH2 ARG A  11      27.285   1.415  -9.342  1.00 93.00           N  
ATOM     92  CZ  ARG A  11      26.993   0.953 -10.549  1.00 93.00           C  
ATOM     93  N   PRO A  12      21.132   2.601 -13.908  1.00 94.86           N  
ATOM     94  CA  PRO A  12      20.334   3.157 -12.813  1.00 94.86           C  
ATOM     95  C   PRO A  12      20.999   2.983 -11.450  1.00 94.86           C  
ATOM     96  CB  PRO A  12      19.028   2.361 -12.889  1.00 94.86           C  
ATOM     97  O   PRO A  12      21.502   1.901 -11.138  1.00 94.86           O  
ATOM     98  CG  PRO A  12      19.397   1.088 -13.580  1.00 94.86           C  
ATOM     99  CD  PRO A  12      20.541   1.365 -14.513  1.00 94.86           C  
ATOM    100  N   THR A  13      21.085   4.024 -10.634  1.00 93.99           N  
ATOM    101  CA  THR A  13      21.760   3.978  -9.342  1.00 93.99           C  
ATOM    102  C   THR A  13      20.749   3.829  -8.208  1.00 93.99           C  
ATOM    103  CB  THR A  13      22.611   5.241  -9.112  1.00 93.99           C  
ATOM    104  O   THR A  13      21.111   3.446  -7.094  1.00 93.99           O  
ATOM    105  CG2 THR A  13      23.780   5.302 -10.089  1.00 93.99           C  
ATOM    106  OG1 THR A  13      21.790   6.402  -9.292  1.00 93.99           O  
ATOM    107  N   ARG A  14      19.485   4.017  -8.619  1.00 93.72           N  
ATOM    108  CA  ARG A  14      18.392   3.879  -7.661  1.00 93.72           C  
ATOM    109  C   ARG A  14      17.217   3.126  -8.277  1.00 93.72           C  
ATOM    110  CB  ARG A  14      17.933   5.252  -7.167  1.00 93.72           C  
ATOM    111  O   ARG A  14      17.022   3.157  -9.493  1.00 93.72           O  
ATOM    112  CG  ARG A  14      19.017   6.045  -6.455  1.00 93.72           C  
ATOM    113  CD  ARG A  14      18.503   7.391  -5.966  1.00 93.72           C  
ATOM    114  NE  ARG A  14      19.514   8.105  -5.191  1.00 93.72           N  
ATOM    115  NH1 ARG A  14      18.190   9.954  -4.779  1.00 93.72           N  
ATOM    116  NH2 ARG A  14      20.329   9.864  -3.959  1.00 93.72           N  
ATOM    117  CZ  ARG A  14      19.342   9.306  -4.645  1.00 93.72           C  
ATOM    118  N   THR A  15      16.389   2.549  -7.358  1.00 94.48           N  
ATOM    119  CA  THR A  15      15.241   1.775  -7.819  1.00 94.48           C  
ATOM    120  C   THR A  15      14.222   2.678  -8.508  1.00 94.48           C  
ATOM    121  CB  THR A  15      14.565   1.030  -6.653  1.00 94.48           C  
ATOM    122  O   THR A  15      13.623   2.291  -9.514  1.00 94.48           O  
ATOM    123  CG2 THR A  15      13.378   0.207  -7.141  1.00 94.48           C  
ATOM    124  OG1 THR A  15      15.518   0.155  -6.036  1.00 94.48           O  
ATOM    125  N   GLU A  16      14.139   3.899  -8.062  1.00 93.05           N  
ATOM    126  CA  GLU A  16      13.189   4.834  -8.657  1.00 93.05           C  
ATOM    127  C   GLU A  16      13.573   5.171 -10.094  1.00 93.05           C  
ATOM    128  CB  GLU A  16      13.100   6.114  -7.822  1.00 93.05           C  
ATOM    129  O   GLU A  16      12.704   5.319 -10.956  1.00 93.05           O  
ATOM    130  CG  GLU A  16      12.547   5.898  -6.421  1.00 93.05           C  
ATOM    131  CD  GLU A  16      13.605   5.466  -5.418  1.00 93.05           C  
ATOM    132  OE1 GLU A  16      13.249   5.140  -4.263  1.00 93.05           O  
ATOM    133  OE2 GLU A  16      14.800   5.456  -5.790  1.00 93.05           O  
ATOM    134  N   ASP A  17      14.903   5.284 -10.252  1.00 93.29           N  
ATOM    135  CA  ASP A  17      15.416   5.554 -11.592  1.00 93.29           C  
ATOM    136  C   ASP A  17      15.098   4.403 -12.544  1.00 93.29           C  
ATOM    137  CB  ASP A  17      16.925   5.800 -11.549  1.00 93.29           C  
ATOM    138  O   ASP A  17      14.681   4.629 -13.682  1.00 93.29           O  
ATOM    139  CG  ASP A  17      17.299   7.067 -10.799  1.00 93.29           C  
ATOM    140  OD1 ASP A  17      16.447   7.972 -10.668  1.00 93.29           O  
ATOM    141  OD2 ASP A  17      18.456   7.162 -10.337  1.00 93.29           O  
ATOM    142  N   LEU A  18      15.303   3.249 -12.018  1.00 95.48           N  
ATOM    143  CA  LEU A  18      14.995   2.056 -12.800  1.00 95.48           C  
ATOM    144  C   LEU A  18      13.519   2.024 -13.183  1.00 95.48           C  
ATOM    145  CB  LEU A  18      15.358   0.793 -12.015  1.00 95.48           C  
ATOM    146  O   LEU A  18      13.182   1.858 -14.358  1.00 95.48           O  
ATOM    147  CG  LEU A  18      15.070  -0.541 -12.706  1.00 95.48           C  
ATOM    148  CD1 LEU A  18      16.090  -1.591 -12.278  1.00 95.48           C  
ATOM    149  CD2 LEU A  18      13.651  -1.009 -12.397  1.00 95.48           C  
ATOM    150  N   ILE A  19      12.605   2.303 -12.212  1.00 94.77           N  
ATOM    151  CA  ILE A  19      11.162   2.239 -12.416  1.00 94.77           C  
ATOM    152  C   ILE A  19      10.732   3.318 -13.407  1.00 94.77           C  
ATOM    153  CB  ILE A  19      10.395   2.398 -11.084  1.00 94.77           C  
ATOM    154  O   ILE A  19       9.948   3.053 -14.322  1.00 94.77           O  
ATOM    155  CG1 ILE A  19      10.645   1.188 -10.176  1.00 94.77           C  
ATOM    156  CG2 ILE A  19       8.897   2.589 -11.342  1.00 94.77           C  
ATOM    157  CD1 ILE A  19      10.039   1.322  -8.786  1.00 94.77           C  
ATOM    158  N   GLN A  20      11.256   4.513 -13.201  1.00 93.43           N  
ATOM    159  CA  GLN A  20      10.928   5.632 -14.079  1.00 93.43           C  
ATOM    160  C   GLN A  20      11.277   5.313 -15.530  1.00 93.43           C  
ATOM    161  CB  GLN A  20      11.659   6.898 -13.630  1.00 93.43           C  
ATOM    162  O   GLN A  20      10.475   5.557 -16.434  1.00 93.43           O  
ATOM    163  CG  GLN A  20      11.310   8.133 -14.450  1.00 93.43           C  
ATOM    164  CD  GLN A  20      12.091   9.361 -14.023  1.00 93.43           C  
ATOM    165  NE2 GLN A  20      11.865  10.476 -14.709  1.00 93.43           N  
ATOM    166  OE1 GLN A  20      12.891   9.309 -13.083  1.00 93.43           O  
ATOM    167  N   ARG A  21      12.414   4.733 -15.711  1.00 94.85           N  
ATOM    168  CA  ARG A  21      12.883   4.428 -17.059  1.00 94.85           C  
ATOM    169  C   ARG A  21      12.094   3.272 -17.665  1.00 94.85           C  
ATOM    170  CB  ARG A  21      14.376   4.094 -17.047  1.00 94.85           C  
ATOM    171  O   ARG A  21      11.777   3.287 -18.857  1.00 94.85           O  
ATOM    172  CG  ARG A  21      15.268   5.273 -16.692  1.00 94.85           C  
ATOM    173  CD  ARG A  21      16.744   4.913 -16.787  1.00 94.85           C  
ATOM    174  NE  ARG A  21      17.589   5.936 -16.179  1.00 94.85           N  
ATOM    175  NH1 ARG A  21      19.578   5.035 -16.932  1.00 94.85           N  
ATOM    176  NH2 ARG A  21      19.587   6.948 -15.670  1.00 94.85           N  
ATOM    177  CZ  ARG A  21      18.916   5.971 -16.262  1.00 94.85           C  
ATOM    178  N   LEU A  22      11.703   2.291 -16.879  1.00 95.46           N  
ATOM    179  CA  LEU A  22      10.924   1.148 -17.342  1.00 95.46           C  
ATOM    180  C   LEU A  22       9.521   1.578 -17.757  1.00 95.46           C  
ATOM    181  CB  LEU A  22      10.840   0.078 -16.250  1.00 95.46           C  
ATOM    182  O   LEU A  22       8.943   1.013 -18.688  1.00 95.46           O  
ATOM    183  CG  LEU A  22      12.021  -0.890 -16.157  1.00 95.46           C  
ATOM    184  CD1 LEU A  22      11.912  -1.738 -14.895  1.00 95.46           C  
ATOM    185  CD2 LEU A  22      12.086  -1.774 -17.398  1.00 95.46           C  
ATOM    186  N   THR A  23       9.024   2.610 -17.061  1.00 92.86           N  
ATOM    187  CA  THR A  23       7.642   3.000 -17.315  1.00 92.86           C  
ATOM    188  C   THR A  23       7.577   4.118 -18.352  1.00 92.86           C  
ATOM    189  CB  THR A  23       6.943   3.456 -16.020  1.00 92.86           C  
ATOM    190  O   THR A  23       6.492   4.485 -18.809  1.00 92.86           O  
ATOM    191  CG2 THR A  23       6.812   2.303 -15.031  1.00 92.86           C  
ATOM    192  OG1 THR A  23       7.708   4.506 -15.416  1.00 92.86           O  
ATOM    193  N   SER A  24       8.777   4.606 -18.717  1.00 93.96           N  
ATOM    194  CA  SER A  24       8.832   5.691 -19.692  1.00 93.96           C  
ATOM    195  C   SER A  24       8.605   5.174 -21.108  1.00 93.96           C  
ATOM    196  CB  SER A  24      10.177   6.415 -19.614  1.00 93.96           C  
ATOM    197  O   SER A  24       9.162   4.145 -21.496  1.00 93.96           O  
ATOM    198  OG  SER A  24      10.283   7.390 -20.636  1.00 93.96           O  
ATOM    199  N   SER A  25       7.745   5.835 -21.888  1.00 91.37           N  
ATOM    200  CA  SER A  25       7.459   5.469 -23.272  1.00 91.37           C  
ATOM    201  C   SER A  25       8.644   5.775 -24.181  1.00 91.37           C  
ATOM    202  CB  SER A  25       6.216   6.205 -23.775  1.00 91.37           C  
ATOM    203  O   SER A  25       8.776   5.187 -25.257  1.00 91.37           O  
ATOM    204  OG  SER A  25       6.380   7.608 -23.656  1.00 91.37           O  
ATOM    205  N   ASP A  26       9.589   6.537 -23.700  1.00 90.74           N  
ATOM    206  CA  ASP A  26      10.707   6.996 -24.517  1.00 90.74           C  
ATOM    207  C   ASP A  26      11.939   6.119 -24.305  1.00 90.74           C  
ATOM    208  CB  ASP A  26      11.040   8.456 -24.201  1.00 90.74           C  
ATOM    209  O   ASP A  26      13.016   6.415 -24.828  1.00 90.74           O  
ATOM    210  CG  ASP A  26       9.944   9.419 -24.623  1.00 90.74           C  
ATOM    211  OD1 ASP A  26       9.230   9.137 -25.609  1.00 90.74           O  
ATOM    212  OD2 ASP A  26       9.795  10.471 -23.964  1.00 90.74           O  
ATOM    213  N   CYS A  27      11.744   5.013 -23.521  1.00 91.34           N  
ATOM    214  CA  CYS A  27      12.895   4.172 -23.211  1.00 91.34           C  
ATOM    215  C   CYS A  27      13.304   3.340 -24.421  1.00 91.34           C  
ATOM    216  CB  CYS A  27      12.585   3.253 -22.030  1.00 91.34           C  
ATOM    217  O   CYS A  27      12.462   2.698 -25.052  1.00 91.34           O  
ATOM    218  SG  CYS A  27      14.002   2.282 -21.472  1.00 91.34           S  
ATOM    219  N   ASP A  28      14.622   3.451 -24.824  1.00 91.97           N  
ATOM    220  CA  ASP A  28      15.192   2.629 -25.888  1.00 91.97           C  
ATOM    221  C   ASP A  28      14.889   1.150 -25.661  1.00 91.97           C  
ATOM    222  CB  ASP A  28      16.703   2.848 -25.983  1.00 91.97           C  
ATOM    223  O   ASP A  28      14.990   0.655 -24.537  1.00 91.97           O  
ATOM    224  CG  ASP A  28      17.357   2.007 -27.066  1.00 91.97           C  
ATOM    225  OD1 ASP A  28      17.983   0.975 -26.742  1.00 91.97           O  
ATOM    226  OD2 ASP A  28      17.247   2.381 -28.253  1.00 91.97           O  
ATOM    227  N   PRO A  29      14.436   0.447 -26.714  1.00 93.85           N  
ATOM    228  CA  PRO A  29      14.037  -0.955 -26.565  1.00 93.85           C  
ATOM    229  C   PRO A  29      15.150  -1.828 -25.990  1.00 93.85           C  
ATOM    230  CB  PRO A  29      13.695  -1.377 -27.996  1.00 93.85           C  
ATOM    231  O   PRO A  29      14.883  -2.728 -25.190  1.00 93.85           O  
ATOM    232  CG  PRO A  29      13.325  -0.107 -28.691  1.00 93.85           C  
ATOM    233  CD  PRO A  29      14.120   1.016 -28.089  1.00 93.85           C  
ATOM    234  N   GLU A  30      16.397  -1.598 -26.410  1.00 92.41           N  
ATOM    235  CA  GLU A  30      17.511  -2.392 -25.901  1.00 92.41           C  
ATOM    236  C   GLU A  30      17.753  -2.116 -24.420  1.00 92.41           C  
ATOM    237  CB  GLU A  30      18.783  -2.110 -26.704  1.00 92.41           C  
ATOM    238  O   GLU A  30      18.022  -3.039 -23.647  1.00 92.41           O  
ATOM    239  CG  GLU A  30      18.735  -2.628 -28.134  1.00 92.41           C  
ATOM    240  CD  GLU A  30      18.607  -4.140 -28.221  1.00 92.41           C  
ATOM    241  OE1 GLU A  30      17.789  -4.634 -29.030  1.00 92.41           O  
ATOM    242  OE2 GLU A  30      19.330  -4.836 -27.475  1.00 92.41           O  
ATOM    243  N   GLU A  31      17.684  -0.808 -24.096  1.00 95.00           N  
ATOM    244  CA  GLU A  31      17.808  -0.473 -22.681  1.00 95.00           C  
ATOM    245  C   GLU A  31      16.673  -1.088 -21.866  1.00 95.00           C  
ATOM    246  CB  GLU A  31      17.831   1.046 -22.487  1.00 95.00           C  
ATOM    247  O   GLU A  31      16.898  -1.602 -20.769  1.00 95.00           O  
ATOM    248  CG  GLU A  31      17.996   1.479 -21.038  1.00 95.00           C  
ATOM    249  CD  GLU A  31      17.967   2.988 -20.856  1.00 95.00           C  
ATOM    250  OE1 GLU A  31      18.344   3.475 -19.766  1.00 95.00           O  
ATOM    251  OE2 GLU A  31      17.563   3.689 -21.810  1.00 95.00           O  
ATOM    252  N   ARG A  32      15.502  -0.995 -22.440  1.00 95.87           N  
ATOM    253  CA  ARG A  32      14.343  -1.560 -21.756  1.00 95.87           C  
ATOM    254  C   ARG A  32      14.555  -3.039 -21.451  1.00 95.87           C  
ATOM    255  CB  ARG A  32      13.078  -1.374 -22.596  1.00 95.87           C  
ATOM    256  O   ARG A  32      14.256  -3.500 -20.348  1.00 95.87           O  
ATOM    257  CG  ARG A  32      11.814  -1.894 -21.930  1.00 95.87           C  
ATOM    258  CD  ARG A  32      10.568  -1.541 -22.731  1.00 95.87           C  
ATOM    259  NE  ARG A  32      10.254  -0.118 -22.639  1.00 95.87           N  
ATOM    260  NH1 ARG A  32       8.885  -0.089 -24.500  1.00 95.87           N  
ATOM    261  NH2 ARG A  32       9.244   1.834 -23.305  1.00 95.87           N  
ATOM    262  CZ  ARG A  32       9.462   0.539 -23.482  1.00 95.87           C  
ATOM    263  N   LYS A  33      15.058  -3.835 -22.375  1.00 96.50           N  
ATOM    264  CA  LYS A  33      15.341  -5.253 -22.174  1.00 96.50           C  
ATOM    265  C   LYS A  33      16.329  -5.460 -21.030  1.00 96.50           C  
ATOM    266  CB  LYS A  33      15.888  -5.878 -23.458  1.00 96.50           C  
ATOM    267  O   LYS A  33      16.158  -6.367 -20.212  1.00 96.50           O  
ATOM    268  CG  LYS A  33      14.840  -6.089 -24.540  1.00 96.50           C  
ATOM    269  CD  LYS A  33      15.430  -6.775 -25.765  1.00 96.50           C  
ATOM    270  CE  LYS A  33      14.405  -6.905 -26.883  1.00 96.50           C  
ATOM    271  NZ  LYS A  33      14.997  -7.516 -28.111  1.00 96.50           N  
ATOM    272  N   ALA A  34      17.373  -4.630 -20.990  1.00 96.89           N  
ATOM    273  CA  ALA A  34      18.366  -4.707 -19.921  1.00 96.89           C  
ATOM    274  C   ALA A  34      17.744  -4.367 -18.569  1.00 96.89           C  
ATOM    275  CB  ALA A  34      19.537  -3.772 -20.215  1.00 96.89           C  
ATOM    276  O   ALA A  34      18.010  -5.040 -17.570  1.00 96.89           O  
ATOM    277  N   LEU A  35      16.923  -3.371 -18.546  1.00 97.82           N  
ATOM    278  CA  LEU A  35      16.267  -2.954 -17.311  1.00 97.82           C  
ATOM    279  C   LEU A  35      15.289  -4.020 -16.829  1.00 97.82           C  
ATOM    280  CB  LEU A  35      15.532  -1.627 -17.516  1.00 97.82           C  
ATOM    281  O   LEU A  35      15.197  -4.287 -15.628  1.00 97.82           O  
ATOM    282  CG  LEU A  35      16.409  -0.394 -17.738  1.00 97.82           C  
ATOM    283  CD1 LEU A  35      15.545   0.821 -18.061  1.00 97.82           C  
ATOM    284  CD2 LEU A  35      17.278  -0.128 -16.513  1.00 97.82           C  
ATOM    285  N   GLU A  36      14.545  -4.604 -17.759  1.00 97.92           N  
ATOM    286  CA  GLU A  36      13.639  -5.695 -17.409  1.00 97.92           C  
ATOM    287  C   GLU A  36      14.403  -6.881 -16.827  1.00 97.92           C  
ATOM    288  CB  GLU A  36      12.833  -6.138 -18.633  1.00 97.92           C  
ATOM    289  O   GLU A  36      13.945  -7.512 -15.872  1.00 97.92           O  
ATOM    290  CG  GLU A  36      11.744  -5.156 -19.040  1.00 97.92           C  
ATOM    291  CD  GLU A  36      11.048  -5.537 -20.337  1.00 97.92           C  
ATOM    292  OE1 GLU A  36      10.019  -4.912 -20.680  1.00 97.92           O  
ATOM    293  OE2 GLU A  36      11.535  -6.469 -21.015  1.00 97.92           O  
ATOM    294  N   ALA A  37      15.539  -7.199 -17.464  1.00 97.93           N  
ATOM    295  CA  ALA A  37      16.384  -8.267 -16.937  1.00 97.93           C  
ATOM    296  C   ALA A  37      16.862  -7.941 -15.525  1.00 97.93           C  
ATOM    297  CB  ALA A  37      17.578  -8.505 -17.858  1.00 97.93           C  
ATOM    298  O   ALA A  37      16.901  -8.818 -14.658  1.00 97.93           O  
ATOM    299  N   LEU A  38      17.247  -6.728 -15.322  1.00 98.28           N  
ATOM    300  CA  LEU A  38      17.685  -6.285 -14.002  1.00 98.28           C  
ATOM    301  C   LEU A  38      16.548  -6.383 -12.991  1.00 98.28           C  
ATOM    302  CB  LEU A  38      18.205  -4.846 -14.065  1.00 98.28           C  
ATOM    303  O   LEU A  38      16.751  -6.845 -11.866  1.00 98.28           O  
ATOM    304  CG  LEU A  38      18.770  -4.272 -12.765  1.00 98.28           C  
ATOM    305  CD1 LEU A  38      19.855  -5.188 -12.208  1.00 98.28           C  
ATOM    306  CD2 LEU A  38      19.315  -2.866 -12.993  1.00 98.28           C  
ATOM    307  N   ALA A  39      15.368  -5.927 -13.316  1.00 98.23           N  
ATOM    308  CA  ALA A  39      14.195  -6.045 -12.454  1.00 98.23           C  
ATOM    309  C   ALA A  39      13.929  -7.502 -12.086  1.00 98.23           C  
ATOM    310  CB  ALA A  39      12.970  -5.440 -13.136  1.00 98.23           C  
ATOM    311  O   ALA A  39      13.653  -7.815 -10.925  1.00 98.23           O  
ATOM    312  N   LYS A  40      14.011  -8.365 -13.066  1.00 98.28           N  
ATOM    313  CA  LYS A  40      13.847  -9.796 -12.829  1.00 98.28           C  
ATOM    314  C   LYS A  40      14.883 -10.312 -11.835  1.00 98.28           C  
ATOM    315  CB  LYS A  40      13.950 -10.573 -14.143  1.00 98.28           C  
ATOM    316  O   LYS A  40      14.563 -11.115 -10.956  1.00 98.28           O  
ATOM    317  CG  LYS A  40      13.556 -12.038 -14.028  1.00 98.28           C  
ATOM    318  CD  LYS A  40      13.565 -12.727 -15.387  1.00 98.28           C  
ATOM    319  CE  LYS A  40      13.228 -14.207 -15.266  1.00 98.28           C  
ATOM    320  NZ  LYS A  40      13.222 -14.885 -16.597  1.00 98.28           N  
ATOM    321  N   SER A  41      16.062  -9.933 -11.989  1.00 98.36           N  
ATOM    322  CA  SER A  41      17.135 -10.315 -11.077  1.00 98.36           C  
ATOM    323  C   SER A  41      16.868  -9.802  -9.665  1.00 98.36           C  
ATOM    324  CB  SER A  41      18.479  -9.783 -11.576  1.00 98.36           C  
ATOM    325  O   SER A  41      17.137 -10.499  -8.685  1.00 98.36           O  
ATOM    326  OG  SER A  41      19.539 -10.256 -10.763  1.00 98.36           O  
ATOM    327  N   MET A  42      16.377  -8.563  -9.538  1.00 98.48           N  
ATOM    328  CA  MET A  42      16.005  -8.012  -8.238  1.00 98.48           C  
ATOM    329  C   MET A  42      14.959  -8.886  -7.555  1.00 98.48           C  
ATOM    330  CB  MET A  42      15.477  -6.584  -8.389  1.00 98.48           C  
ATOM    331  O   MET A  42      15.058  -9.160  -6.358  1.00 98.48           O  
ATOM    332  CG  MET A  42      16.547  -5.570  -8.757  1.00 98.48           C  
ATOM    333  SD  MET A  42      15.868  -3.880  -8.979  1.00 98.48           S  
ATOM    334  CE  MET A  42      15.508  -3.451  -7.253  1.00 98.48           C  
ATOM    335  N   ILE A  43      13.977  -9.310  -8.282  1.00 98.34           N  
ATOM    336  CA  ILE A  43      12.919 -10.164  -7.755  1.00 98.34           C  
ATOM    337  C   ILE A  43      13.511 -11.495  -7.295  1.00 98.34           C  
ATOM    338  CB  ILE A  43      11.811 -10.405  -8.805  1.00 98.34           C  
ATOM    339  O   ILE A  43      13.193 -11.980  -6.206  1.00 98.34           O  
ATOM    340  CG1 ILE A  43      11.062  -9.101  -9.100  1.00 98.34           C  
ATOM    341  CG2 ILE A  43      10.846 -11.496  -8.331  1.00 98.34           C  
ATOM    342  CD1 ILE A  43      10.124  -9.182 -10.296  1.00 98.34           C  
ATOM    343  N   LYS A  44      14.374 -12.014  -8.106  1.00 98.08           N  
ATOM    344  CA  LYS A  44      15.023 -13.278  -7.767  1.00 98.08           C  
ATOM    345  C   LYS A  44      15.851 -13.146  -6.492  1.00 98.08           C  
ATOM    346  CB  LYS A  44      15.909 -13.753  -8.920  1.00 98.08           C  
ATOM    347  O   LYS A  44      15.803 -14.017  -5.621  1.00 98.08           O  
ATOM    348  CG  LYS A  44      16.513 -15.133  -8.708  1.00 98.08           C  
ATOM    349  CD  LYS A  44      17.274 -15.605  -9.940  1.00 98.08           C  
ATOM    350  CE  LYS A  44      17.857 -16.997  -9.739  1.00 98.08           C  
ATOM    351  NZ  LYS A  44      18.582 -17.476 -10.954  1.00 98.08           N  
ATOM    352  N   VAL A  45      16.632 -12.129  -6.366  1.00 98.16           N  
ATOM    353  CA  VAL A  45      17.452 -11.888  -5.183  1.00 98.16           C  
ATOM    354  C   VAL A  45      16.559 -11.782  -3.949  1.00 98.16           C  
ATOM    355  CB  VAL A  45      18.304 -10.608  -5.335  1.00 98.16           C  
ATOM    356  O   VAL A  45      16.865 -12.359  -2.903  1.00 98.16           O  
ATOM    357  CG1 VAL A  45      18.932 -10.216  -3.999  1.00 98.16           C  
ATOM    358  CG2 VAL A  45      19.384 -10.810  -6.397  1.00 98.16           C  
ATOM    359  N   PHE A  46      15.499 -11.028  -4.064  1.00 97.64           N  
ATOM    360  CA  PHE A  46      14.568 -10.892  -2.950  1.00 97.64           C  
ATOM    361  C   PHE A  46      13.949 -12.238  -2.595  1.00 97.64           C  
ATOM    362  CB  PHE A  46      13.469  -9.881  -3.287  1.00 97.64           C  
ATOM    363  O   PHE A  46      13.802 -12.569  -1.416  1.00 97.64           O  
ATOM    364  CG  PHE A  46      12.464  -9.686  -2.184  1.00 97.64           C  
ATOM    365  CD1 PHE A  46      11.123  -9.989  -2.386  1.00 97.64           C  
ATOM    366  CD2 PHE A  46      12.860  -9.201  -0.945  1.00 97.64           C  
ATOM    367  CE1 PHE A  46      10.190  -9.810  -1.366  1.00 97.64           C  
ATOM    368  CE2 PHE A  46      11.934  -9.019   0.078  1.00 97.64           C  
ATOM    369  CZ  PHE A  46      10.600  -9.324  -0.135  1.00 97.64           C  
ATOM    370  N   GLN A  47      13.632 -12.999  -3.569  1.00 96.43           N  
ATOM    371  CA  GLN A  47      13.073 -14.332  -3.367  1.00 96.43           C  
ATOM    372  C   GLN A  47      14.049 -15.230  -2.613  1.00 96.43           C  
ATOM    373  CB  GLN A  47      12.703 -14.967  -4.708  1.00 96.43           C  
ATOM    374  O   GLN A  47      13.648 -15.976  -1.717  1.00 96.43           O  
ATOM    375  CG  GLN A  47      11.983 -16.303  -4.578  1.00 96.43           C  
ATOM    376  CD  GLN A  47      11.578 -16.885  -5.920  1.00 96.43           C  
ATOM    377  NE2 GLN A  47      10.999 -18.080  -5.897  1.00 96.43           N  
ATOM    378  OE1 GLN A  47      11.783 -16.264  -6.968  1.00 96.43           O  
ATOM    379  N   ASP A  48      15.269 -15.154  -2.960  1.00 96.08           N  
ATOM    380  CA  ASP A  48      16.301 -16.016  -2.392  1.00 96.08           C  
ATOM    381  C   ASP A  48      16.719 -15.531  -1.006  1.00 96.08           C  
ATOM    382  CB  ASP A  48      17.518 -16.079  -3.317  1.00 96.08           C  
ATOM    383  O   ASP A  48      17.031 -16.338  -0.127  1.00 96.08           O  
ATOM    384  CG  ASP A  48      17.234 -16.802  -4.622  1.00 96.08           C  
ATOM    385  OD1 ASP A  48      16.224 -17.534  -4.707  1.00 96.08           O  
ATOM    386  OD2 ASP A  48      18.029 -16.641  -5.573  1.00 96.08           O  
ATOM    387  N   ASN A  49      16.706 -14.227  -0.879  1.00 94.49           N  
ATOM    388  CA  ASN A  49      17.102 -13.557   0.355  1.00 94.49           C  
ATOM    389  C   ASN A  49      16.100 -12.475   0.750  1.00 94.49           C  
ATOM    390  CB  ASN A  49      18.503 -12.958   0.215  1.00 94.49           C  
ATOM    391  O   ASN A  49      16.163 -11.352   0.248  1.00 94.49           O  
ATOM    392  CG  ASN A  49      19.056 -12.453   1.533  1.00 94.49           C  
ATOM    393  ND2 ASN A  49      20.358 -12.193   1.569  1.00 94.49           N  
ATOM    394  OD1 ASN A  49      18.320 -12.300   2.511  1.00 94.49           O  
ATOM    395  N   ARG A  50      15.216 -12.667   1.694  1.00 92.11           N  
ATOM    396  CA  ARG A  50      14.091 -11.819   2.072  1.00 92.11           C  
ATOM    397  C   ARG A  50      14.481 -10.859   3.191  1.00 92.11           C  
ATOM    398  CB  ARG A  50      12.897 -12.671   2.506  1.00 92.11           C  
ATOM    399  O   ARG A  50      13.704 -10.632   4.120  1.00 92.11           O  
ATOM    400  CG  ARG A  50      12.367 -13.590   1.416  1.00 92.11           C  
ATOM    401  CD  ARG A  50      11.333 -14.568   1.956  1.00 92.11           C  
ATOM    402  NE  ARG A  50      11.027 -15.618   0.989  1.00 92.11           N  
ATOM    403  NH1 ARG A  50      12.299 -17.238   2.036  1.00 92.11           N  
ATOM    404  NH2 ARG A  50      11.152 -17.738   0.116  1.00 92.11           N  
ATOM    405  CZ  ARG A  50      11.493 -16.862   1.049  1.00 92.11           C  
ATOM    406  N   ARG A  51      15.607 -10.241   3.013  1.00 93.73           N  
ATOM    407  CA  ARG A  51      16.052  -9.261   3.999  1.00 93.73           C  
ATOM    408  C   ARG A  51      15.086  -8.083   4.074  1.00 93.73           C  
ATOM    409  CB  ARG A  51      17.460  -8.764   3.666  1.00 93.73           C  
ATOM    410  O   ARG A  51      14.561  -7.638   3.051  1.00 93.73           O  
ATOM    411  CG  ARG A  51      18.540  -9.823   3.822  1.00 93.73           C  
ATOM    412  CD  ARG A  51      19.926  -9.260   3.543  1.00 93.73           C  
ATOM    413  NE  ARG A  51      20.972 -10.243   3.812  1.00 93.73           N  
ATOM    414  NH1 ARG A  51      22.726  -8.798   3.397  1.00 93.73           N  
ATOM    415  NH2 ARG A  51      23.142 -10.970   4.003  1.00 93.73           N  
ATOM    416  CZ  ARG A  51      22.277 -10.002   3.736  1.00 93.73           C  
ATOM    417  N   LEU A  52      14.848  -7.624   5.280  1.00 92.00           N  
ATOM    418  CA  LEU A  52      13.896  -6.541   5.504  1.00 92.00           C  
ATOM    419  C   LEU A  52      14.317  -5.284   4.750  1.00 92.00           C  
ATOM    420  CB  LEU A  52      13.774  -6.236   7.000  1.00 92.00           C  
ATOM    421  O   LEU A  52      13.467  -4.521   4.285  1.00 92.00           O  
ATOM    422  CG  LEU A  52      12.958  -7.229   7.829  1.00 92.00           C  
ATOM    423  CD1 LEU A  52      13.028  -6.866   9.309  1.00 92.00           C  
ATOM    424  CD2 LEU A  52      11.511  -7.265   7.350  1.00 92.00           C  
ATOM    425  N   LEU A  53      15.654  -5.054   4.567  1.00 94.25           N  
ATOM    426  CA  LEU A  53      16.160  -3.862   3.896  1.00 94.25           C  
ATOM    427  C   LEU A  53      15.803  -3.881   2.413  1.00 94.25           C  
ATOM    428  CB  LEU A  53      17.677  -3.754   4.066  1.00 94.25           C  
ATOM    429  O   LEU A  53      15.841  -2.843   1.748  1.00 94.25           O  
ATOM    430  CG  LEU A  53      18.497  -4.968   3.628  1.00 94.25           C  
ATOM    431  CD1 LEU A  53      19.574  -4.549   2.633  1.00 94.25           C  
ATOM    432  CD2 LEU A  53      19.119  -5.659   4.837  1.00 94.25           C  
ATOM    433  N   TYR A  54      15.471  -5.098   1.823  1.00 96.55           N  
ATOM    434  CA  TYR A  54      15.138  -5.234   0.409  1.00 96.55           C  
ATOM    435  C   TYR A  54      13.671  -4.907   0.160  1.00 96.55           C  
ATOM    436  CB  TYR A  54      15.448  -6.651  -0.083  1.00 96.55           C  
ATOM    437  O   TYR A  54      13.277  -4.615  -0.972  1.00 96.55           O  
ATOM    438  CG  TYR A  54      16.922  -6.976  -0.108  1.00 96.55           C  
ATOM    439  CD1 TYR A  54      17.879  -5.970  -0.001  1.00 96.55           C  
ATOM    440  CD2 TYR A  54      17.360  -8.289  -0.240  1.00 96.55           C  
ATOM    441  CE1 TYR A  54      19.238  -6.264  -0.025  1.00 96.55           C  
ATOM    442  CE2 TYR A  54      18.717  -8.596  -0.265  1.00 96.55           C  
ATOM    443  OH  TYR A  54      20.991  -7.876  -0.182  1.00 96.55           O  
ATOM    444  CZ  TYR A  54      19.647  -7.578  -0.157  1.00 96.55           C  
ATOM    445  N   VAL A  55      12.828  -4.909   1.115  1.00 95.36           N  
ATOM    446  CA  VAL A  55      11.374  -4.963   1.015  1.00 95.36           C  
ATOM    447  C   VAL A  55      10.858  -3.716   0.302  1.00 95.36           C  
ATOM    448  CB  VAL A  55      10.714  -5.092   2.407  1.00 95.36           C  
ATOM    449  O   VAL A  55      10.090  -3.815  -0.658  1.00 95.36           O  
ATOM    450  CG1 VAL A  55       9.216  -4.806   2.323  1.00 95.36           C  
ATOM    451  CG2 VAL A  55      10.965  -6.482   2.989  1.00 95.36           C  
ATOM    452  N   PRO A  56      11.306  -2.534   0.673  1.00 93.75           N  
ATOM    453  CA  PRO A  56      10.761  -1.348   0.007  1.00 93.75           C  
ATOM    454  C   PRO A  56      11.071  -1.317  -1.488  1.00 93.75           C  
ATOM    455  CB  PRO A  56      11.450  -0.190   0.732  1.00 93.75           C  
ATOM    456  O   PRO A  56      10.201  -0.978  -2.295  1.00 93.75           O  
ATOM    457  CG  PRO A  56      11.772  -0.726   2.090  1.00 93.75           C  
ATOM    458  CD  PRO A  56      12.108  -2.183   1.959  1.00 93.75           C  
ATOM    459  N   GLU A  57      12.363  -1.679  -1.844  1.00 94.91           N  
ATOM    460  CA  GLU A  57      12.759  -1.704  -3.249  1.00 94.91           C  
ATOM    461  C   GLU A  57      11.970  -2.753  -4.026  1.00 94.91           C  
ATOM    462  CB  GLU A  57      14.261  -1.972  -3.379  1.00 94.91           C  
ATOM    463  O   GLU A  57      11.491  -2.486  -5.130  1.00 94.91           O  
ATOM    464  CG  GLU A  57      15.135  -0.844  -2.849  1.00 94.91           C  
ATOM    465  CD  GLU A  57      16.623  -1.135  -2.961  1.00 94.91           C  
ATOM    466  OE1 GLU A  57      17.242  -1.532  -1.948  1.00 94.91           O  
ATOM    467  OE2 GLU A  57      17.174  -0.964  -4.072  1.00 94.91           O  
ATOM    468  N   ALA A  58      11.765  -3.928  -3.425  1.00 96.61           N  
ATOM    469  CA  ALA A  58      11.016  -5.000  -4.075  1.00 96.61           C  
ATOM    470  C   ALA A  58       9.566  -4.588  -4.316  1.00 96.61           C  
ATOM    471  CB  ALA A  58      11.071  -6.273  -3.234  1.00 96.61           C  
ATOM    472  O   ALA A  58       9.013  -4.841  -5.389  1.00 96.61           O  
ATOM    473  N   ALA A  59       8.960  -3.988  -3.281  1.00 95.00           N  
ATOM    474  CA  ALA A  59       7.571  -3.549  -3.386  1.00 95.00           C  
ATOM    475  C   ALA A  59       7.398  -2.546  -4.523  1.00 95.00           C  
ATOM    476  CB  ALA A  59       7.105  -2.938  -2.067  1.00 95.00           C  
ATOM    477  O   ALA A  59       6.423  -2.614  -5.277  1.00 95.00           O  
ATOM    478  N   GLU A  60       8.401  -1.679  -4.730  1.00 93.74           N  
ATOM    479  CA  GLU A  60       8.314  -0.634  -5.746  1.00 93.74           C  
ATOM    480  C   GLU A  60       8.340  -1.227  -7.152  1.00 93.74           C  
ATOM    481  CB  GLU A  60       9.455   0.374  -5.579  1.00 93.74           C  
ATOM    482  O   GLU A  60       7.798  -0.638  -8.089  1.00 93.74           O  
ATOM    483  CG  GLU A  60       9.104   1.559  -4.691  1.00 93.74           C  
ATOM    484  CD  GLU A  60       7.897   2.342  -5.185  1.00 93.74           C  
ATOM    485  OE1 GLU A  60       7.313   3.118  -4.395  1.00 93.74           O  
ATOM    486  OE2 GLU A  60       7.533   2.177  -6.371  1.00 93.74           O  
ATOM    487  N   LEU A  61       8.896  -2.375  -7.286  1.00 95.10           N  
ATOM    488  CA  LEU A  61       8.956  -3.041  -8.582  1.00 95.10           C  
ATOM    489  C   LEU A  61       7.555  -3.368  -9.091  1.00 95.10           C  
ATOM    490  CB  LEU A  61       9.789  -4.323  -8.489  1.00 95.10           C  
ATOM    491  O   LEU A  61       7.351  -3.534 -10.295  1.00 95.10           O  
ATOM    492  CG  LEU A  61      11.292  -4.140  -8.273  1.00 95.10           C  
ATOM    493  CD1 LEU A  61      11.970  -5.494  -8.094  1.00 95.10           C  
ATOM    494  CD2 LEU A  61      11.910  -3.376  -9.439  1.00 95.10           C  
ATOM    495  N   SER A  62       6.575  -3.463  -8.135  1.00 93.02           N  
ATOM    496  CA  SER A  62       5.212  -3.829  -8.507  1.00 93.02           C  
ATOM    497  C   SER A  62       4.583  -2.772  -9.408  1.00 93.02           C  
ATOM    498  CB  SER A  62       4.350  -4.026  -7.259  1.00 93.02           C  
ATOM    499  O   SER A  62       3.613  -3.051 -10.117  1.00 93.02           O  
ATOM    500  OG  SER A  62       4.223  -2.812  -6.538  1.00 93.02           O  
ATOM    501  N   SER A  63       5.123  -1.604  -9.436  1.00 90.85           N  
ATOM    502  CA  SER A  63       4.581  -0.530 -10.263  1.00 90.85           C  
ATOM    503  C   SER A  63       5.136  -0.591 -11.682  1.00 90.85           C  
ATOM    504  CB  SER A  63       4.893   0.833  -9.643  1.00 90.85           C  
ATOM    505  O   SER A  63       4.652   0.108 -12.574  1.00 90.85           O  
ATOM    506  OG  SER A  63       6.289   1.078  -9.644  1.00 90.85           O  
ATOM    507  N   ALA A  64       6.132  -1.398 -11.880  1.00 92.05           N  
ATOM    508  CA  ALA A  64       6.797  -1.372 -13.180  1.00 92.05           C  
ATOM    509  C   ALA A  64       6.747  -2.742 -13.851  1.00 92.05           C  
ATOM    510  CB  ALA A  64       8.245  -0.910 -13.028  1.00 92.05           C  
ATOM    511  O   ALA A  64       6.818  -2.842 -15.078  1.00 92.05           O  
ATOM    512  N   VAL A  65       6.605  -3.786 -13.062  1.00 93.26           N  
ATOM    513  CA  VAL A  65       6.668  -5.124 -13.642  1.00 93.26           C  
ATOM    514  C   VAL A  65       5.255  -5.664 -13.850  1.00 93.26           C  
ATOM    515  CB  VAL A  65       7.482  -6.090 -12.752  1.00 93.26           C  
ATOM    516  O   VAL A  65       4.317  -5.244 -13.169  1.00 93.26           O  
ATOM    517  CG1 VAL A  65       8.923  -5.605 -12.606  1.00 93.26           C  
ATOM    518  CG2 VAL A  65       6.823  -6.235 -11.381  1.00 93.26           C  
ATOM    519  N   THR A  66       5.097  -6.536 -14.885  1.00 89.50           N  
ATOM    520  CA  THR A  66       3.807  -7.140 -15.201  1.00 89.50           C  
ATOM    521  C   THR A  66       3.955  -8.640 -15.439  1.00 89.50           C  
ATOM    522  CB  THR A  66       3.170  -6.482 -16.439  1.00 89.50           C  
ATOM    523  O   THR A  66       5.062  -9.179 -15.367  1.00 89.50           O  
ATOM    524  CG2 THR A  66       2.956  -4.988 -16.219  1.00 89.50           C  
ATOM    525  OG1 THR A  66       4.031  -6.669 -17.569  1.00 89.50           O  
ATOM    526  N   GLY A  67       2.864  -9.372 -15.551  1.00 89.08           N  
ATOM    527  CA  GLY A  67       2.850 -10.775 -15.935  1.00 89.08           C  
ATOM    528  C   GLY A  67       3.539 -11.676 -14.929  1.00 89.08           C  
ATOM    529  O   GLY A  67       3.249 -11.615 -13.732  1.00 89.08           O  
ATOM    530  N   GLU A  68       4.498 -12.553 -15.399  1.00 91.10           N  
ATOM    531  CA  GLU A  68       5.172 -13.572 -14.599  1.00 91.10           C  
ATOM    532  C   GLU A  68       6.051 -12.938 -13.524  1.00 91.10           C  
ATOM    533  CB  GLU A  68       6.012 -14.489 -15.492  1.00 91.10           C  
ATOM    534  O   GLU A  68       6.110 -13.428 -12.395  1.00 91.10           O  
ATOM    535  CG  GLU A  68       6.644 -15.658 -14.751  1.00 91.10           C  
ATOM    536  CD  GLU A  68       7.447 -16.578 -15.657  1.00 91.10           C  
ATOM    537  OE1 GLU A  68       8.044 -17.556 -15.153  1.00 91.10           O  
ATOM    538  OE2 GLU A  68       7.482 -16.317 -16.880  1.00 91.10           O  
ATOM    539  N   ASP A  69       6.694 -11.856 -13.855  1.00 93.26           N  
ATOM    540  CA  ASP A  69       7.576 -11.197 -12.898  1.00 93.26           C  
ATOM    541  C   ASP A  69       6.787 -10.646 -11.713  1.00 93.26           C  
ATOM    542  CB  ASP A  69       8.359 -10.071 -13.577  1.00 93.26           C  
ATOM    543  O   ASP A  69       7.239 -10.724 -10.568  1.00 93.26           O  
ATOM    544  CG  ASP A  69       9.356 -10.578 -14.604  1.00 93.26           C  
ATOM    545  OD1 ASP A  69       9.866 -11.709 -14.453  1.00 93.26           O  
ATOM    546  OD2 ASP A  69       9.637  -9.839 -15.572  1.00 93.26           O  
ATOM    547  N   TYR A  70       5.655  -9.988 -11.996  1.00 92.09           N  
ATOM    548  CA  TYR A  70       4.790  -9.513 -10.922  1.00 92.09           C  
ATOM    549  C   TYR A  70       4.341 -10.666 -10.032  1.00 92.09           C  
ATOM    550  CB  TYR A  70       3.567  -8.790 -11.496  1.00 92.09           C  
ATOM    551  O   TYR A  70       4.359 -10.555  -8.804  1.00 92.09           O  
ATOM    552  CG  TYR A  70       2.669  -8.187 -10.444  1.00 92.09           C  
ATOM    553  CD1 TYR A  70       1.556  -8.878  -9.970  1.00 92.09           C  
ATOM    554  CD2 TYR A  70       2.930  -6.924  -9.921  1.00 92.09           C  
ATOM    555  CE1 TYR A  70       0.724  -8.325  -9.002  1.00 92.09           C  
ATOM    556  CE2 TYR A  70       2.105  -6.362  -8.953  1.00 92.09           C  
ATOM    557  OH  TYR A  70       0.187  -6.517  -7.541  1.00 92.09           O  
ATOM    558  CZ  TYR A  70       1.007  -7.069  -8.500  1.00 92.09           C  
ATOM    559  N   HIS A  71       3.997 -11.699 -10.706  1.00 90.74           N  
ATOM    560  CA  HIS A  71       3.593 -12.899  -9.981  1.00 90.74           C  
ATOM    561  C   HIS A  71       4.701 -13.378  -9.049  1.00 90.74           C  
ATOM    562  CB  HIS A  71       3.211 -14.012 -10.959  1.00 90.74           C  
ATOM    563  O   HIS A  71       4.447 -13.677  -7.880  1.00 90.74           O  
ATOM    564  CG  HIS A  71       2.917 -15.319 -10.294  1.00 90.74           C  
ATOM    565  CD2 HIS A  71       3.631 -16.468 -10.236  1.00 90.74           C  
ATOM    566  ND1 HIS A  71       1.759 -15.548  -9.582  1.00 90.74           N  
ATOM    567  CE1 HIS A  71       1.775 -16.785  -9.113  1.00 90.74           C  
ATOM    568  NE2 HIS A  71       2.900 -17.364  -9.496  1.00 90.74           N  
ATOM    569  N   ASN A  72       5.853 -13.552  -9.519  1.00 93.94           N  
ATOM    570  CA  ASN A  72       6.991 -13.994  -8.720  1.00 93.94           C  
ATOM    571  C   ASN A  72       7.236 -13.067  -7.533  1.00 93.94           C  
ATOM    572  CB  ASN A  72       8.249 -14.092  -9.586  1.00 93.94           C  
ATOM    573  O   ASN A  72       7.616 -13.522  -6.452  1.00 93.94           O  
ATOM    574  CG  ASN A  72       8.202 -15.257 -10.554  1.00 93.94           C  
ATOM    575  ND2 ASN A  72       8.998 -15.181 -11.614  1.00 93.94           N  
ATOM    576  OD1 ASN A  72       7.454 -16.218 -10.352  1.00 93.94           O  
ATOM    577  N   LEU A  73       7.004 -11.854  -7.808  1.00 94.94           N  
ATOM    578  CA  LEU A  73       7.163 -10.863  -6.749  1.00 94.94           C  
ATOM    579  C   LEU A  73       6.139 -11.082  -5.641  1.00 94.94           C  
ATOM    580  CB  LEU A  73       7.026  -9.447  -7.314  1.00 94.94           C  
ATOM    581  O   LEU A  73       6.489 -11.086  -4.458  1.00 94.94           O  
ATOM    582  CG  LEU A  73       7.186  -8.300  -6.316  1.00 94.94           C  
ATOM    583  CD1 LEU A  73       8.567  -8.348  -5.670  1.00 94.94           C  
ATOM    584  CD2 LEU A  73       6.958  -6.957  -7.002  1.00 94.94           C  
ATOM    585  N   VAL A  74       4.895 -11.270  -5.988  1.00 92.86           N  
ATOM    586  CA  VAL A  74       3.814 -11.503  -5.036  1.00 92.86           C  
ATOM    587  C   VAL A  74       4.104 -12.763  -4.224  1.00 92.86           C  
ATOM    588  CB  VAL A  74       2.449 -11.630  -5.748  1.00 92.86           C  
ATOM    589  O   VAL A  74       3.970 -12.764  -2.998  1.00 92.86           O  
ATOM    590  CG1 VAL A  74       1.375 -12.113  -4.774  1.00 92.86           C  
ATOM    591  CG2 VAL A  74       2.047 -10.296  -6.372  1.00 92.86           C  
ATOM    592  N   VAL A  75       4.551 -13.766  -4.870  1.00 93.15           N  
ATOM    593  CA  VAL A  75       4.855 -15.037  -4.219  1.00 93.15           C  
ATOM    594  C   VAL A  75       6.010 -14.852  -3.237  1.00 93.15           C  
ATOM    595  CB  VAL A  75       5.203 -16.134  -5.250  1.00 93.15           C  
ATOM    596  O   VAL A  75       5.984 -15.393  -2.129  1.00 93.15           O  
ATOM    597  CG1 VAL A  75       5.781 -17.365  -4.555  1.00 93.15           C  
ATOM    598  CG2 VAL A  75       3.968 -16.508  -6.068  1.00 93.15           C  
ATOM    599  N   ALA A  76       6.972 -14.106  -3.668  1.00 95.39           N  
ATOM    600  CA  ALA A  76       8.115 -13.843  -2.797  1.00 95.39           C  
ATOM    601  C   ALA A  76       7.675 -13.163  -1.504  1.00 95.39           C  
ATOM    602  CB  ALA A  76       9.149 -12.984  -3.521  1.00 95.39           C  
ATOM    603  O   ALA A  76       8.113 -13.541  -0.416  1.00 95.39           O  
ATOM    604  N   PHE A  77       6.783 -12.180  -1.555  1.00 95.59           N  
ATOM    605  CA  PHE A  77       6.238 -11.517  -0.376  1.00 95.59           C  
ATOM    606  C   PHE A  77       5.411 -12.488   0.458  1.00 95.59           C  
ATOM    607  CB  PHE A  77       5.383 -10.313  -0.782  1.00 95.59           C  
ATOM    608  O   PHE A  77       5.523 -12.512   1.685  1.00 95.59           O  
ATOM    609  CG  PHE A  77       6.158  -9.027  -0.892  1.00 95.59           C  
ATOM    610  CD1 PHE A  77       6.398  -8.245   0.231  1.00 95.59           C  
ATOM    611  CD2 PHE A  77       6.646  -8.601  -2.121  1.00 95.59           C  
ATOM    612  CE1 PHE A  77       7.115  -7.055   0.132  1.00 95.59           C  
ATOM    613  CE2 PHE A  77       7.363  -7.412  -2.228  1.00 95.59           C  
ATOM    614  CZ  PHE A  77       7.596  -6.641  -1.101  1.00 95.59           C  
ATOM    615  N   ALA A  78       4.616 -13.204  -0.242  1.00 94.03           N  
ATOM    616  CA  ALA A  78       3.773 -14.180   0.443  1.00 94.03           C  
ATOM    617  C   ALA A  78       4.615 -15.158   1.257  1.00 94.03           C  
ATOM    618  CB  ALA A  78       2.909 -14.937  -0.563  1.00 94.03           C  
ATOM    619  O   ALA A  78       4.320 -15.418   2.426  1.00 94.03           O  
ATOM    620  N   ASN A  79       5.628 -15.674   0.643  1.00 94.06           N  
ATOM    621  CA  ASN A  79       6.501 -16.616   1.336  1.00 94.06           C  
ATOM    622  C   ASN A  79       7.177 -15.970   2.542  1.00 94.06           C  
ATOM    623  CB  ASN A  79       7.551 -17.179   0.377  1.00 94.06           C  
ATOM    624  O   ASN A  79       7.343 -16.610   3.582  1.00 94.06           O  
ATOM    625  CG  ASN A  79       6.967 -18.165  -0.616  1.00 94.06           C  
ATOM    626  ND2 ASN A  79       7.672 -18.384  -1.719  1.00 94.06           N  
ATOM    627  OD1 ASN A  79       5.889 -18.724  -0.393  1.00 94.06           O  
ATOM    628  N   ALA A  80       7.541 -14.700   2.360  1.00 93.95           N  
ATOM    629  CA  ALA A  80       8.152 -13.974   3.471  1.00 93.95           C  
ATOM    630  C   ALA A  80       7.182 -13.849   4.643  1.00 93.95           C  
ATOM    631  CB  ALA A  80       8.612 -12.592   3.015  1.00 93.95           C  
ATOM    632  O   ALA A  80       7.583 -13.965   5.804  1.00 93.95           O  
ATOM    633  N   ILE A  81       5.923 -13.649   4.332  1.00 93.56           N  
ATOM    634  CA  ILE A  81       4.891 -13.504   5.353  1.00 93.56           C  
ATOM    635  C   ILE A  81       4.609 -14.859   5.998  1.00 93.56           C  
ATOM    636  CB  ILE A  81       3.592 -12.911   4.763  1.00 93.56           C  
ATOM    637  O   ILE A  81       4.451 -14.951   7.218  1.00 93.56           O  
ATOM    638  CG1 ILE A  81       3.789 -11.431   4.416  1.00 93.56           C  
ATOM    639  CG2 ILE A  81       2.423 -13.095   5.736  1.00 93.56           C  
ATOM    640  CD1 ILE A  81       2.609 -10.803   3.688  1.00 93.56           C  
ATOM    641  N   ILE A  82       4.639 -15.857   5.224  1.00 93.44           N  
ATOM    642  CA  ILE A  82       4.291 -17.198   5.681  1.00 93.44           C  
ATOM    643  C   ILE A  82       5.429 -17.768   6.525  1.00 93.44           C  
ATOM    644  CB  ILE A  82       3.981 -18.137   4.494  1.00 93.44           C  
ATOM    645  O   ILE A  82       5.189 -18.478   7.504  1.00 93.44           O  
ATOM    646  CG1 ILE A  82       2.688 -17.704   3.794  1.00 93.44           C  
ATOM    647  CG2 ILE A  82       3.889 -19.591   4.965  1.00 93.44           C  
ATOM    648  CD1 ILE A  82       2.474 -18.351   2.433  1.00 93.44           C  
ATOM    649  N   LYS A  83       6.585 -17.359   6.181  1.00 90.30           N  
ATOM    650  CA  LYS A  83       7.757 -17.865   6.891  1.00 90.30           C  
ATOM    651  C   LYS A  83       7.681 -17.540   8.380  1.00 90.30           C  
ATOM    652  CB  LYS A  83       9.039 -17.285   6.292  1.00 90.30           C  
ATOM    653  O   LYS A  83       7.476 -16.384   8.758  1.00 90.30           O  
ATOM    654  CG  LYS A  83      10.315 -17.884   6.863  1.00 90.30           C  
ATOM    655  CD  LYS A  83      11.554 -17.303   6.195  1.00 90.30           C  
ATOM    656  CE  LYS A  83      12.833 -17.884   6.783  1.00 90.30           C  
ATOM    657  NZ  LYS A  83      14.051 -17.311   6.135  1.00 90.30           N  
ATOM    658  N   GLY A  84       7.805 -18.535   9.262  1.00 80.71           N  
ATOM    659  CA  GLY A  84       7.878 -18.376  10.706  1.00 80.71           C  
ATOM    660  C   GLY A  84       6.517 -18.365  11.375  1.00 80.71           C  
ATOM    661  O   GLY A  84       6.398 -17.998  12.546  1.00 80.71           O  
ATOM    662  N   THR A  85       5.452 -18.614  10.622  1.00 84.79           N  
ATOM    663  CA  THR A  85       4.110 -18.590  11.192  1.00 84.79           C  
ATOM    664  C   THR A  85       4.001 -19.563  12.362  1.00 84.79           C  
ATOM    665  CB  THR A  85       3.047 -18.937  10.133  1.00 84.79           C  
ATOM    666  O   THR A  85       3.396 -19.244  13.388  1.00 84.79           O  
ATOM    667  CG2 THR A  85       1.642 -18.878  10.723  1.00 84.79           C  
ATOM    668  OG1 THR A  85       3.138 -18.002   9.050  1.00 84.79           O  
ATOM    669  N   SER A  86       4.716 -20.685  12.317  1.00 78.79           N  
ATOM    670  CA  SER A  86       4.610 -21.725  13.336  1.00 78.79           C  
ATOM    671  C   SER A  86       5.387 -21.348  14.593  1.00 78.79           C  
ATOM    672  CB  SER A  86       5.118 -23.061  12.794  1.00 78.79           C  
ATOM    673  O   SER A  86       5.033 -21.766  15.697  1.00 78.79           O  
ATOM    674  OG  SER A  86       6.381 -22.904  12.171  1.00 78.79           O  
ATOM    675  N   ASP A  87       6.316 -20.410  14.458  1.00 78.66           N  
ATOM    676  CA  ASP A  87       7.190 -20.066  15.575  1.00 78.66           C  
ATOM    677  C   ASP A  87       6.624 -18.894  16.374  1.00 78.66           C  
ATOM    678  CB  ASP A  87       8.596 -19.731  15.074  1.00 78.66           C  
ATOM    679  O   ASP A  87       7.142 -18.554  17.439  1.00 78.66           O  
ATOM    680  CG  ASP A  87       9.286 -20.911  14.413  1.00 78.66           C  
ATOM    681  OD1 ASP A  87       8.960 -22.072  14.742  1.00 78.66           O  
ATOM    682  OD2 ASP A  87      10.168 -20.677  13.557  1.00 78.66           O  
ATOM    683  N   GLY A  88       5.463 -18.322  15.914  1.00 72.15           N  
ATOM    684  CA  GLY A  88       4.859 -17.190  16.598  1.00 72.15           C  
ATOM    685  C   GLY A  88       5.641 -15.901  16.424  1.00 72.15           C  
ATOM    686  O   GLY A  88       5.515 -14.979  17.232  1.00 72.15           O  
ATOM    687  N   ASN A  89       6.543 -15.884  15.433  1.00 83.23           N  
ATOM    688  CA  ASN A  89       7.351 -14.696  15.179  1.00 83.23           C  
ATOM    689  C   ASN A  89       6.487 -13.510  14.762  1.00 83.23           C  
ATOM    690  CB  ASN A  89       8.409 -14.984  14.112  1.00 83.23           C  
ATOM    691  O   ASN A  89       5.500 -13.677  14.043  1.00 83.23           O  
ATOM    692  CG  ASN A  89       9.553 -15.828  14.637  1.00 83.23           C  
ATOM    693  ND2 ASN A  89      10.353 -16.374  13.728  1.00 83.23           N  
ATOM    694  OD1 ASN A  89       9.717 -15.990  15.849  1.00 83.23           O  
ATOM    695  N   ILE A  90       6.744 -12.398  15.381  1.00 86.33           N  
ATOM    696  CA  ILE A  90       6.085 -11.154  14.996  1.00 86.33           C  
ATOM    697  C   ILE A  90       6.602 -10.696  13.635  1.00 86.33           C  
ATOM    698  CB  ILE A  90       6.305 -10.049  16.053  1.00 86.33           C  
ATOM    699  O   ILE A  90       7.812 -10.665  13.401  1.00 86.33           O  
ATOM    700  CG1 ILE A  90       5.721 -10.477  17.404  1.00 86.33           C  
ATOM    701  CG2 ILE A  90       5.692  -8.725  15.585  1.00 86.33           C  
ATOM    702  CD1 ILE A  90       6.056  -9.533  18.551  1.00 86.33           C  
ATOM    703  N   LEU A  91       5.660 -10.386  12.753  1.00 90.42           N  
ATOM    704  CA  LEU A  91       6.026  -9.888  11.432  1.00 90.42           C  
ATOM    705  C   LEU A  91       6.399  -8.411  11.492  1.00 90.42           C  
ATOM    706  CB  LEU A  91       4.876 -10.096  10.443  1.00 90.42           C  
ATOM    707  O   LEU A  91       5.808  -7.647  12.259  1.00 90.42           O  
ATOM    708  CG  LEU A  91       4.604 -11.538  10.012  1.00 90.42           C  
ATOM    709  CD1 LEU A  91       3.318 -11.614   9.196  1.00 90.42           C  
ATOM    710  CD2 LEU A  91       5.782 -12.089   9.216  1.00 90.42           C  
ATOM    711  N   ASP A  92       7.455  -8.181  10.732  1.00 90.95           N  
ATOM    712  CA  ASP A  92       7.848  -6.780  10.624  1.00 90.95           C  
ATOM    713  C   ASP A  92       6.759  -5.954   9.943  1.00 90.95           C  
ATOM    714  CB  ASP A  92       9.164  -6.650   9.854  1.00 90.95           C  
ATOM    715  O   ASP A  92       6.211  -6.365   8.917  1.00 90.95           O  
ATOM    716  CG  ASP A  92       9.779  -5.265   9.961  1.00 90.95           C  
ATOM    717  OD1 ASP A  92       9.303  -4.332   9.279  1.00 90.95           O  
ATOM    718  OD2 ASP A  92      10.751  -5.107  10.731  1.00 90.95           O  
ATOM    719  N   GLN A  93       6.437  -4.811  10.456  1.00 88.48           N  
ATOM    720  CA  GLN A  93       5.405  -3.909   9.957  1.00 88.48           C  
ATOM    721  C   GLN A  93       5.695  -3.481   8.522  1.00 88.48           C  
ATOM    722  CB  GLN A  93       5.286  -2.679  10.858  1.00 88.48           C  
ATOM    723  O   GLN A  93       4.782  -3.392   7.698  1.00 88.48           O  
ATOM    724  CG  GLN A  93       4.172  -1.723  10.451  1.00 88.48           C  
ATOM    725  CD  GLN A  93       4.085  -0.505  11.351  1.00 88.48           C  
ATOM    726  NE2 GLN A  93       3.156   0.394  11.044  1.00 88.48           N  
ATOM    727  OE1 GLN A  93       4.845  -0.374  12.316  1.00 88.48           O  
ATOM    728  N   LYS A  94       6.928  -3.284   8.197  1.00 89.88           N  
ATOM    729  CA  LYS A  94       7.331  -2.845   6.864  1.00 89.88           C  
ATOM    730  C   LYS A  94       7.006  -3.903   5.814  1.00 89.88           C  
ATOM    731  CB  LYS A  94       8.826  -2.520   6.835  1.00 89.88           C  
ATOM    732  O   LYS A  94       6.560  -3.575   4.712  1.00 89.88           O  
ATOM    733  CG  LYS A  94       9.183  -1.189   7.480  1.00 89.88           C  
ATOM    734  CD  LYS A  94      10.674  -0.897   7.371  1.00 89.88           C  
ATOM    735  CE  LYS A  94      11.050   0.378   8.114  1.00 89.88           C  
ATOM    736  NZ  LYS A  94      12.520   0.639   8.056  1.00 89.88           N  
ATOM    737  N   LEU A  95       7.198  -5.142   6.194  1.00 93.31           N  
ATOM    738  CA  LEU A  95       6.891  -6.253   5.299  1.00 93.31           C  
ATOM    739  C   LEU A  95       5.401  -6.294   4.975  1.00 93.31           C  
ATOM    740  CB  LEU A  95       7.327  -7.581   5.923  1.00 93.31           C  
ATOM    741  O   LEU A  95       5.018  -6.412   3.809  1.00 93.31           O  
ATOM    742  CG  LEU A  95       7.015  -8.843   5.117  1.00 93.31           C  
ATOM    743  CD1 LEU A  95       7.712  -8.793   3.762  1.00 93.31           C  
ATOM    744  CD2 LEU A  95       7.431 -10.089   5.892  1.00 93.31           C  
ATOM    745  N   LEU A  96       4.482  -6.170   5.974  1.00 91.65           N  
ATOM    746  CA  LEU A  96       3.034  -6.228   5.808  1.00 91.65           C  
ATOM    747  C   LEU A  96       2.536  -5.063   4.959  1.00 91.65           C  
ATOM    748  CB  LEU A  96       2.337  -6.215   7.172  1.00 91.65           C  
ATOM    749  O   LEU A  96       1.732  -5.255   4.044  1.00 91.65           O  
ATOM    750  CG  LEU A  96       2.546  -7.448   8.052  1.00 91.65           C  
ATOM    751  CD1 LEU A  96       1.935  -7.225   9.431  1.00 91.65           C  
ATOM    752  CD2 LEU A  96       1.949  -8.685   7.390  1.00 91.65           C  
ATOM    753  N   MET A  97       3.112  -3.998   5.244  1.00 89.02           N  
ATOM    754  CA  MET A  97       2.712  -2.792   4.525  1.00 89.02           C  
ATOM    755  C   MET A  97       3.090  -2.887   3.051  1.00 89.02           C  
ATOM    756  CB  MET A  97       3.354  -1.553   5.151  1.00 89.02           C  
ATOM    757  O   MET A  97       2.293  -2.539   2.177  1.00 89.02           O  
ATOM    758  CG  MET A  97       2.755  -1.164   6.493  1.00 89.02           C  
ATOM    759  SD  MET A  97       3.587   0.292   7.238  1.00 89.02           S  
ATOM    760  CE  MET A  97       3.168   1.563   6.013  1.00 89.02           C  
ATOM    761  N   ASN A  98       4.335  -3.294   2.746  1.00 92.04           N  
ATOM    762  CA  ASN A  98       4.816  -3.390   1.371  1.00 92.04           C  
ATOM    763  C   ASN A  98       4.117  -4.512   0.610  1.00 92.04           C  
ATOM    764  CB  ASN A  98       6.332  -3.594   1.346  1.00 92.04           C  
ATOM    765  O   ASN A  98       3.924  -4.418  -0.604  1.00 92.04           O  
ATOM    766  CG  ASN A  98       7.099  -2.293   1.472  1.00 92.04           C  
ATOM    767  ND2 ASN A  98       7.578  -2.000   2.675  1.00 92.04           N  
ATOM    768  OD1 ASN A  98       7.260  -1.555   0.495  1.00 92.04           O  
ATOM    769  N   TYR A  99       3.716  -5.522   1.340  1.00 93.32           N  
ATOM    770  CA  TYR A  99       2.908  -6.557   0.705  1.00 93.32           C  
ATOM    771  C   TYR A  99       1.556  -6.003   0.270  1.00 93.32           C  
ATOM    772  CB  TYR A  99       2.706  -7.741   1.655  1.00 93.32           C  
ATOM    773  O   TYR A  99       1.097  -6.271  -0.843  1.00 93.32           O  
ATOM    774  CG  TYR A  99       1.928  -8.882   1.047  1.00 93.32           C  
ATOM    775  CD1 TYR A  99       0.803  -9.402   1.683  1.00 93.32           C  
ATOM    776  CD2 TYR A  99       2.317  -9.444  -0.165  1.00 93.32           C  
ATOM    777  CE1 TYR A  99       0.084 -10.455   1.127  1.00 93.32           C  
ATOM    778  CE2 TYR A  99       1.606 -10.498  -0.730  1.00 93.32           C  
ATOM    779  OH  TYR A  99      -0.215 -12.038  -0.633  1.00 93.32           O  
ATOM    780  CZ  TYR A  99       0.492 -10.995  -0.078  1.00 93.32           C  
ATOM    781  N   ALA A 100       0.914  -5.249   1.166  1.00 89.09           N  
ATOM    782  CA  ALA A 100      -0.352  -4.611   0.817  1.00 89.09           C  
ATOM    783  C   ALA A 100      -0.194  -3.711  -0.406  1.00 89.09           C  
ATOM    784  CB  ALA A 100      -0.886  -3.806   1.999  1.00 89.09           C  
ATOM    785  O   ALA A 100      -1.050  -3.705  -1.295  1.00 89.09           O  
ATOM    786  N   TYR A 101       0.918  -3.044  -0.395  1.00 87.79           N  
ATOM    787  CA  TYR A 101       1.237  -2.172  -1.520  1.00 87.79           C  
ATOM    788  C   TYR A 101       1.347  -2.969  -2.814  1.00 87.79           C  
ATOM    789  CB  TYR A 101       2.544  -1.416  -1.260  1.00 87.79           C  
ATOM    790  O   TYR A 101       0.786  -2.578  -3.841  1.00 87.79           O  
ATOM    791  CG  TYR A 101       2.983  -0.549  -2.415  1.00 87.79           C  
ATOM    792  CD1 TYR A 101       3.962  -0.984  -3.306  1.00 87.79           C  
ATOM    793  CD2 TYR A 101       2.421   0.707  -2.618  1.00 87.79           C  
ATOM    794  CE1 TYR A 101       4.371  -0.188  -4.370  1.00 87.79           C  
ATOM    795  CE2 TYR A 101       2.823   1.512  -3.679  1.00 87.79           C  
ATOM    796  OH  TYR A 101       4.198   1.849  -5.601  1.00 87.79           O  
ATOM    797  CZ  TYR A 101       3.797   1.056  -4.549  1.00 87.79           C  
ATOM    798  N   VAL A 102       2.016  -4.024  -2.817  1.00 91.11           N  
ATOM    799  CA  VAL A 102       2.219  -4.878  -3.982  1.00 91.11           C  
ATOM    800  C   VAL A 102       0.873  -5.398  -4.483  1.00 91.11           C  
ATOM    801  CB  VAL A 102       3.162  -6.060  -3.663  1.00 91.11           C  
ATOM    802  O   VAL A 102       0.607  -5.393  -5.687  1.00 91.11           O  
ATOM    803  CG1 VAL A 102       3.168  -7.070  -4.808  1.00 91.11           C  
ATOM    804  CG2 VAL A 102       4.576  -5.553  -3.385  1.00 91.11           C  
ATOM    805  N   LEU A 103      -0.031  -5.712  -3.571  1.00 88.86           N  
ATOM    806  CA  LEU A 103      -1.328  -6.276  -3.932  1.00 88.86           C  
ATOM    807  C   LEU A 103      -2.209  -5.226  -4.602  1.00 88.86           C  
ATOM    808  CB  LEU A 103      -2.033  -6.836  -2.694  1.00 88.86           C  
ATOM    809  O   LEU A 103      -3.024  -5.554  -5.466  1.00 88.86           O  
ATOM    810  CG  LEU A 103      -1.437  -8.110  -2.093  1.00 88.86           C  
ATOM    811  CD1 LEU A 103      -2.190  -8.500  -0.825  1.00 88.86           C  
ATOM    812  CD2 LEU A 103      -1.466  -9.246  -3.110  1.00 88.86           C  
ATOM    813  N   GLN A 104      -2.020  -4.049  -4.269  1.00 83.03           N  
ATOM    814  CA  GLN A 104      -2.827  -2.962  -4.814  1.00 83.03           C  
ATOM    815  C   GLN A 104      -2.488  -2.706  -6.280  1.00 83.03           C  
ATOM    816  CB  GLN A 104      -2.628  -1.684  -3.998  1.00 83.03           C  
ATOM    817  O   GLN A 104      -3.293  -2.137  -7.019  1.00 83.03           O  
ATOM    818  CG  GLN A 104      -3.292  -1.719  -2.629  1.00 83.03           C  
ATOM    819  CD  GLN A 104      -2.993  -0.484  -1.799  1.00 83.03           C  
ATOM    820  NE2 GLN A 104      -3.555  -0.427  -0.597  1.00 83.03           N  
ATOM    821  OE1 GLN A 104      -2.262   0.411  -2.236  1.00 83.03           O  
ATOM    822  N   HIS A 105      -1.348  -3.186  -6.698  1.00 83.03           N  
ATOM    823  CA  HIS A 105      -0.942  -2.970  -8.082  1.00 83.03           C  
ATOM    824  C   HIS A 105      -1.280  -4.176  -8.951  1.00 83.03           C  
ATOM    825  CB  HIS A 105       0.557  -2.671  -8.160  1.00 83.03           C  
ATOM    826  O   HIS A 105      -0.854  -4.255 -10.105  1.00 83.03           O  
ATOM    827  CG  HIS A 105       0.915  -1.284  -7.731  1.00 83.03           C  
ATOM    828  CD2 HIS A 105       1.141  -0.160  -8.452  1.00 83.03           C  
ATOM    829  ND1 HIS A 105       1.082  -0.934  -6.409  1.00 83.03           N  
ATOM    830  CE1 HIS A 105       1.395   0.349  -6.335  1.00 83.03           C  
ATOM    831  NE2 HIS A 105       1.437   0.841  -7.561  1.00 83.03           N  
ATOM    832  N   ALA A 106      -1.943  -5.134  -8.363  1.00 75.87           N  
ATOM    833  CA  ALA A 106      -2.293  -6.348  -9.096  1.00 75.87           C  
ATOM    834  C   ALA A 106      -3.401  -6.076 -10.110  1.00 75.87           C  
ATOM    835  CB  ALA A 106      -2.719  -7.450  -8.129  1.00 75.87           C  
ATOM    836  O   ALA A 106      -4.495  -5.642  -9.741  1.00 75.87           O  
ATOM    837  N   LYS A 107      -3.356  -5.186 -11.070  1.00 64.30           N  
ATOM    838  CA  LYS A 107      -4.383  -4.835 -12.047  1.00 64.30           C  
ATOM    839  C   LYS A 107      -4.809  -6.055 -12.859  1.00 64.30           C  
ATOM    840  CB  LYS A 107      -3.882  -3.732 -12.981  1.00 64.30           C  
ATOM    841  O   LYS A 107      -4.637  -6.085 -14.079  1.00 64.30           O  
ATOM    842  CG  LYS A 107      -3.664  -2.392 -12.295  1.00 64.30           C  
ATOM    843  CD  LYS A 107      -3.275  -1.310 -13.293  1.00 64.30           C  
ATOM    844  CE  LYS A 107      -3.046   0.030 -12.607  1.00 64.30           C  
ATOM    845  NZ  LYS A 107      -2.680   1.098 -13.584  1.00 64.30           N  
ATOM    846  N   GLY A 108      -5.411  -7.117 -12.317  1.00 61.90           N  
ATOM    847  CA  GLY A 108      -5.975  -8.171 -13.145  1.00 61.90           C  
ATOM    848  C   GLY A 108      -4.955  -9.215 -13.558  1.00 61.90           C  
ATOM    849  O   GLY A 108      -5.230 -10.051 -14.422  1.00 61.90           O  
ATOM    850  N   ILE A 109      -3.809  -9.216 -13.024  1.00 65.73           N  
ATOM    851  CA  ILE A 109      -2.686 -10.019 -13.494  1.00 65.73           C  
ATOM    852  C   ILE A 109      -2.595 -11.307 -12.678  1.00 65.73           C  
ATOM    853  CB  ILE A 109      -1.357  -9.237 -13.411  1.00 65.73           C  
ATOM    854  O   ILE A 109      -2.131 -12.334 -13.178  1.00 65.73           O  
ATOM    855  CG1 ILE A 109      -1.447  -7.942 -14.228  1.00 65.73           C  
ATOM    856  CG2 ILE A 109      -0.188 -10.105 -13.887  1.00 65.73           C  
ATOM    857  CD1 ILE A 109      -0.296  -6.975 -13.985  1.00 65.73           C  
ATOM    858  N   LEU A 110      -3.294 -11.336 -11.531  1.00 68.31           N  
ATOM    859  CA  LEU A 110      -3.033 -12.489 -10.677  1.00 68.31           C  
ATOM    860  C   LEU A 110      -4.122 -13.544 -10.839  1.00 68.31           C  
ATOM    861  CB  LEU A 110      -2.937 -12.059  -9.211  1.00 68.31           C  
ATOM    862  O   LEU A 110      -5.305 -13.210 -10.943  1.00 68.31           O  
ATOM    863  CG  LEU A 110      -1.686 -11.273  -8.815  1.00 68.31           C  
ATOM    864  CD1 LEU A 110      -1.878 -10.622  -7.449  1.00 68.31           C  
ATOM    865  CD2 LEU A 110      -0.461 -12.182  -8.812  1.00 68.31           C  
ATOM    866  N   SER A 111      -3.765 -14.758 -11.246  1.00 68.08           N  
ATOM    867  CA  SER A 111      -4.721 -15.851 -11.100  1.00 68.08           C  
ATOM    868  C   SER A 111      -4.758 -16.366  -9.665  1.00 68.08           C  
ATOM    869  CB  SER A 111      -4.374 -16.997 -12.052  1.00 68.08           C  
ATOM    870  O   SER A 111      -3.800 -16.186  -8.910  1.00 68.08           O  
ATOM    871  OG  SER A 111      -3.226 -17.696 -11.602  1.00 68.08           O  
ATOM    872  N   ALA A 112      -6.032 -16.750  -9.181  1.00 61.30           N  
ATOM    873  CA  ALA A 112      -6.345 -17.225  -7.835  1.00 61.30           C  
ATOM    874  C   ALA A 112      -5.387 -18.333  -7.408  1.00 61.30           C  
ATOM    875  CB  ALA A 112      -7.788 -17.717  -7.766  1.00 61.30           C  
ATOM    876  O   ALA A 112      -4.904 -18.343  -6.274  1.00 61.30           O  
ATOM    877  N   ALA A 113      -5.072 -19.345  -8.252  1.00 59.38           N  
ATOM    878  CA  ALA A 113      -4.335 -20.551  -7.883  1.00 59.38           C  
ATOM    879  C   ALA A 113      -2.855 -20.247  -7.671  1.00 59.38           C  
ATOM    880  CB  ALA A 113      -4.506 -21.627  -8.953  1.00 59.38           C  
ATOM    881  O   ALA A 113      -2.219 -20.816  -6.780  1.00 59.38           O  
ATOM    882  N   THR A 114      -2.389 -19.043  -8.052  1.00 63.06           N  
ATOM    883  CA  THR A 114      -0.938 -18.909  -8.118  1.00 63.06           C  
ATOM    884  C   THR A 114      -0.451 -17.821  -7.165  1.00 63.06           C  
ATOM    885  CB  THR A 114      -0.471 -18.588  -9.550  1.00 63.06           C  
ATOM    886  O   THR A 114       0.727 -17.787  -6.802  1.00 63.06           O  
ATOM    887  CG2 THR A 114      -0.580 -19.813 -10.452  1.00 63.06           C  
ATOM    888  OG1 THR A 114      -1.285 -17.538 -10.087  1.00 63.06           O  
ATOM    889  N   ALA A 115      -1.396 -17.031  -6.464  1.00 70.22           N  
ATOM    890  CA  ALA A 115      -0.933 -15.885  -5.685  1.00 70.22           C  
ATOM    891  C   ALA A 115      -0.738 -16.262  -4.219  1.00 70.22           C  
ATOM    892  CB  ALA A 115      -1.920 -14.726  -5.806  1.00 70.22           C  
ATOM    893  O   ALA A 115      -0.230 -15.463  -3.429  1.00 70.22           O  
ATOM    894  N   GLN A 116      -0.903 -17.569  -3.818  1.00 83.27           N  
ATOM    895  CA  GLN A 116      -0.752 -18.053  -2.449  1.00 83.27           C  
ATOM    896  C   GLN A 116      -1.503 -17.162  -1.465  1.00 83.27           C  
ATOM    897  CB  GLN A 116       0.727 -18.127  -2.067  1.00 83.27           C  
ATOM    898  O   GLN A 116      -1.029 -16.918  -0.353  1.00 83.27           O  
ATOM    899  CG  GLN A 116       1.514 -19.170  -2.849  1.00 83.27           C  
ATOM    900  CD  GLN A 116       2.898 -19.413  -2.278  1.00 83.27           C  
ATOM    901  NE2 GLN A 116       3.619 -20.367  -2.856  1.00 83.27           N  
ATOM    902  OE1 GLN A 116       3.316 -18.748  -1.325  1.00 83.27           O  
ATOM    903  N   LEU A 117      -2.560 -16.480  -1.879  1.00 87.82           N  
ATOM    904  CA  LEU A 117      -3.278 -15.576  -0.987  1.00 87.82           C  
ATOM    905  C   LEU A 117      -3.943 -16.347   0.148  1.00 87.82           C  
ATOM    906  CB  LEU A 117      -4.329 -14.778  -1.763  1.00 87.82           C  
ATOM    907  O   LEU A 117      -4.002 -15.864   1.281  1.00 87.82           O  
ATOM    908  CG  LEU A 117      -3.798 -13.775  -2.789  1.00 87.82           C  
ATOM    909  CD1 LEU A 117      -4.956 -13.080  -3.498  1.00 87.82           C  
ATOM    910  CD2 LEU A 117      -2.887 -12.755  -2.116  1.00 87.82           C  
ATOM    911  N   GLY A 118      -4.425 -17.598  -0.159  1.00 88.30           N  
ATOM    912  CA  GLY A 118      -5.012 -18.445   0.867  1.00 88.30           C  
ATOM    913  C   GLY A 118      -4.071 -18.717   2.026  1.00 88.30           C  
ATOM    914  O   GLY A 118      -4.399 -18.433   3.179  1.00 88.30           O  
ATOM    915  N   PRO A 119      -2.937 -19.293   1.696  1.00 91.29           N  
ATOM    916  CA  PRO A 119      -1.962 -19.562   2.755  1.00 91.29           C  
ATOM    917  C   PRO A 119      -1.586 -18.309   3.543  1.00 91.29           C  
ATOM    918  CB  PRO A 119      -0.754 -20.110   1.990  1.00 91.29           C  
ATOM    919  O   PRO A 119      -1.313 -18.389   4.743  1.00 91.29           O  
ATOM    920  CG  PRO A 119      -1.334 -20.774   0.784  1.00 91.29           C  
ATOM    921  CD  PRO A 119      -2.496 -19.954   0.300  1.00 91.29           C  
ATOM    922  N   VAL A 120      -1.487 -17.151   2.880  1.00 93.35           N  
ATOM    923  CA  VAL A 120      -1.175 -15.900   3.564  1.00 93.35           C  
ATOM    924  C   VAL A 120      -2.267 -15.581   4.583  1.00 93.35           C  
ATOM    925  CB  VAL A 120      -1.019 -14.731   2.566  1.00 93.35           C  
ATOM    926  O   VAL A 120      -1.973 -15.193   5.716  1.00 93.35           O  
ATOM    927  CG1 VAL A 120      -0.940 -13.396   3.305  1.00 93.35           C  
ATOM    928  CG2 VAL A 120       0.218 -14.936   1.694  1.00 93.35           C  
ATOM    929  N   VAL A 121      -3.533 -15.783   4.189  1.00 93.93           N  
ATOM    930  CA  VAL A 121      -4.655 -15.529   5.086  1.00 93.93           C  
ATOM    931  C   VAL A 121      -4.560 -16.444   6.305  1.00 93.93           C  
ATOM    932  CB  VAL A 121      -6.010 -15.732   4.372  1.00 93.93           C  
ATOM    933  O   VAL A 121      -4.738 -15.997   7.440  1.00 93.93           O  
ATOM    934  CG1 VAL A 121      -7.163 -15.665   5.371  1.00 93.93           C  
ATOM    935  CG2 VAL A 121      -6.193 -14.690   3.270  1.00 93.93           C  
ATOM    936  N   VAL A 122      -4.223 -17.666   6.047  1.00 93.51           N  
ATOM    937  CA  VAL A 122      -4.092 -18.640   7.125  1.00 93.51           C  
ATOM    938  C   VAL A 122      -2.995 -18.197   8.091  1.00 93.51           C  
ATOM    939  CB  VAL A 122      -3.784 -20.052   6.580  1.00 93.51           C  
ATOM    940  O   VAL A 122      -3.187 -18.217   9.309  1.00 93.51           O  
ATOM    941  CG1 VAL A 122      -3.414 -21.001   7.719  1.00 93.51           C  
ATOM    942  CG2 VAL A 122      -4.978 -20.593   5.796  1.00 93.51           C  
ATOM    943  N   SER A 123      -1.898 -17.796   7.492  1.00 94.57           N  
ATOM    944  CA  SER A 123      -0.769 -17.355   8.305  1.00 94.57           C  
ATOM    945  C   SER A 123      -1.131 -16.125   9.131  1.00 94.57           C  
ATOM    946  CB  SER A 123       0.441 -17.049   7.422  1.00 94.57           C  
ATOM    947  O   SER A 123      -0.853 -16.073  10.331  1.00 94.57           O  
ATOM    948  OG  SER A 123       1.537 -16.607   8.206  1.00 94.57           O  
ATOM    949  N   LEU A 124      -1.776 -15.114   8.559  1.00 95.19           N  
ATOM    950  CA  LEU A 124      -2.161 -13.887   9.247  1.00 95.19           C  
ATOM    951  C   LEU A 124      -3.191 -14.174  10.334  1.00 95.19           C  
ATOM    952  CB  LEU A 124      -2.722 -12.867   8.252  1.00 95.19           C  
ATOM    953  O   LEU A 124      -3.144 -13.579  11.413  1.00 95.19           O  
ATOM    954  CG  LEU A 124      -1.721 -12.256   7.271  1.00 95.19           C  
ATOM    955  CD1 LEU A 124      -2.446 -11.400   6.238  1.00 95.19           C  
ATOM    956  CD2 LEU A 124      -0.676 -11.433   8.016  1.00 95.19           C  
ATOM    957  N   GLN A 125      -4.084 -15.078  10.049  1.00 95.05           N  
ATOM    958  CA  GLN A 125      -5.080 -15.470  11.041  1.00 95.05           C  
ATOM    959  C   GLN A 125      -4.419 -16.070  12.278  1.00 95.05           C  
ATOM    960  CB  GLN A 125      -6.073 -16.467  10.440  1.00 95.05           C  
ATOM    961  O   GLN A 125      -4.779 -15.730  13.407  1.00 95.05           O  
ATOM    962  CG  GLN A 125      -7.139 -16.939  11.420  1.00 95.05           C  
ATOM    963  CD  GLN A 125      -7.349 -18.441  11.380  1.00 95.05           C  
ATOM    964  NE2 GLN A 125      -8.163 -18.951  12.298  1.00 95.05           N  
ATOM    965  OE1 GLN A 125      -6.785 -19.138  10.530  1.00 95.05           O  
ATOM    966  N   LYS A 126      -3.532 -17.020  12.077  1.00 93.70           N  
ATOM    967  CA  LYS A 126      -2.829 -17.654  13.189  1.00 93.70           C  
ATOM    968  C   LYS A 126      -2.071 -16.623  14.020  1.00 93.70           C  
ATOM    969  CB  LYS A 126      -1.865 -18.724  12.674  1.00 93.70           C  
ATOM    970  O   LYS A 126      -2.089 -16.676  15.251  1.00 93.70           O  
ATOM    971  CG  LYS A 126      -2.547 -20.008  12.224  1.00 93.70           C  
ATOM    972  CD  LYS A 126      -1.531 -21.070  11.826  1.00 93.70           C  
ATOM    973  CE  LYS A 126      -2.212 -22.359  11.386  1.00 93.70           C  
ATOM    974  NZ  LYS A 126      -1.221 -23.390  10.955  1.00 93.70           N  
ATOM    975  N   ARG A 127      -1.451 -15.690  13.365  1.00 93.18           N  
ATOM    976  CA  ARG A 127      -0.710 -14.647  14.068  1.00 93.18           C  
ATOM    977  C   ARG A 127      -1.656 -13.711  14.813  1.00 93.18           C  
ATOM    978  CB  ARG A 127       0.154 -13.848  13.089  1.00 93.18           C  
ATOM    979  O   ARG A 127      -1.346 -13.256  15.916  1.00 93.18           O  
ATOM    980  CG  ARG A 127       1.351 -14.618  12.555  1.00 93.18           C  
ATOM    981  CD  ARG A 127       2.155 -13.792  11.560  1.00 93.18           C  
ATOM    982  NE  ARG A 127       3.192 -14.588  10.912  1.00 93.18           N  
ATOM    983  NH1 ARG A 127       4.755 -14.293  12.587  1.00 93.18           N  
ATOM    984  NH2 ARG A 127       5.272 -15.549  10.740  1.00 93.18           N  
ATOM    985  CZ  ARG A 127       4.404 -14.808  11.415  1.00 93.18           C  
ATOM    986  N   LEU A 128      -2.736 -13.432  14.135  1.00 93.80           N  
ATOM    987  CA  LEU A 128      -3.742 -12.615  14.805  1.00 93.80           C  
ATOM    988  C   LEU A 128      -4.253 -13.307  16.064  1.00 93.80           C  
ATOM    989  CB  LEU A 128      -4.910 -12.322  13.860  1.00 93.80           C  
ATOM    990  O   LEU A 128      -4.388 -12.674  17.114  1.00 93.80           O  
ATOM    991  CG  LEU A 128      -6.029 -11.440  14.418  1.00 93.80           C  
ATOM    992  CD1 LEU A 128      -5.465 -10.102  14.885  1.00 93.80           C  
ATOM    993  CD2 LEU A 128      -7.118 -11.231  13.371  1.00 93.80           C  
ATOM    994  N   GLU A 129      -4.487 -14.581  15.928  1.00 92.83           N  
ATOM    995  CA  GLU A 129      -4.914 -15.370  17.080  1.00 92.83           C  
ATOM    996  C   GLU A 129      -3.879 -15.318  18.200  1.00 92.83           C  
ATOM    997  CB  GLU A 129      -5.173 -16.823  16.670  1.00 92.83           C  
ATOM    998  O   GLU A 129      -4.228 -15.121  19.366  1.00 92.83           O  
ATOM    999  CG  GLU A 129      -5.722 -17.690  17.794  1.00 92.83           C  
ATOM   1000  CD  GLU A 129      -6.043 -19.109  17.354  1.00 92.83           C  
ATOM   1001  OE1 GLU A 129      -6.581 -19.891  18.171  1.00 92.83           O  
ATOM   1002  OE2 GLU A 129      -5.755 -19.442  16.183  1.00 92.83           O  
ATOM   1003  N   GLY A 130      -2.654 -15.549  17.845  1.00 90.80           N  
ATOM   1004  CA  GLY A 130      -1.567 -15.459  18.807  1.00 90.80           C  
ATOM   1005  C   GLY A 130      -1.468 -14.098  19.470  1.00 90.80           C  
ATOM   1006  O   GLY A 130      -1.263 -14.006  20.682  1.00 90.80           O  
ATOM   1007  N   ALA A 131      -1.646 -13.052  18.667  1.00 91.21           N  
ATOM   1008  CA  ALA A 131      -1.551 -11.685  19.172  1.00 91.21           C  
ATOM   1009  C   ALA A 131      -2.687 -11.379  20.145  1.00 91.21           C  
ATOM   1010  CB  ALA A 131      -1.563 -10.688  18.015  1.00 91.21           C  
ATOM   1011  O   ALA A 131      -2.489 -10.676  21.138  1.00 91.21           O  
ATOM   1012  N   ILE A 132      -3.859 -11.919  19.871  1.00 90.70           N  
ATOM   1013  CA  ILE A 132      -5.025 -11.703  20.722  1.00 90.70           C  
ATOM   1014  C   ILE A 132      -4.810 -12.380  22.073  1.00 90.70           C  
ATOM   1015  CB  ILE A 132      -6.316 -12.232  20.056  1.00 90.70           C  
ATOM   1016  O   ILE A 132      -5.160 -11.822  23.116  1.00 90.70           O  
ATOM   1017  CG1 ILE A 132      -6.700 -11.352  18.862  1.00 90.70           C  
ATOM   1018  CG2 ILE A 132      -7.458 -12.303  21.074  1.00 90.70           C  
ATOM   1019  CD1 ILE A 132      -7.811 -11.931  17.998  1.00 90.70           C  
ATOM   1020  N   ASN A 133      -4.134 -13.520  22.054  1.00 88.09           N  
ATOM   1021  CA  ASN A 133      -3.941 -14.320  23.259  1.00 88.09           C  
ATOM   1022  C   ASN A 133      -2.752 -13.824  24.077  1.00 88.09           C  
ATOM   1023  CB  ASN A 133      -3.758 -15.796  22.899  1.00 88.09           C  
ATOM   1024  O   ASN A 133      -2.686 -14.054  25.285  1.00 88.09           O  
ATOM   1025  CG  ASN A 133      -5.028 -16.428  22.363  1.00 88.09           C  
ATOM   1026  ND2 ASN A 133      -4.876 -17.460  21.541  1.00 88.09           N  
ATOM   1027  OD1 ASN A 133      -6.137 -15.992  22.685  1.00 88.09           O  
ATOM   1028  N   GLN A 134      -1.808 -13.148  23.493  1.00 84.55           N  
ATOM   1029  CA  GLN A 134      -0.629 -12.654  24.197  1.00 84.55           C  
ATOM   1030  C   GLN A 134      -0.883 -11.270  24.789  1.00 84.55           C  
ATOM   1031  CB  GLN A 134       0.578 -12.610  23.259  1.00 84.55           C  
ATOM   1032  O   GLN A 134      -1.364 -10.371  24.096  1.00 84.55           O  
ATOM   1033  CG  GLN A 134       1.091 -13.985  22.852  1.00 84.55           C  
ATOM   1034  CD  GLN A 134       2.306 -13.914  21.947  1.00 84.55           C  
ATOM   1035  NE2 GLN A 134       2.775 -15.071  21.492  1.00 84.55           N  
ATOM   1036  OE1 GLN A 134       2.819 -12.828  21.658  1.00 84.55           O  
ATOM   1037  N   ALA A 135      -1.250 -11.163  26.112  1.00 61.07           N  
ATOM   1038  CA  ALA A 135      -1.549  -9.966  26.894  1.00 61.07           C  
ATOM   1039  C   ALA A 135      -0.485  -8.893  26.683  1.00 61.07           C  
ATOM   1040  CB  ALA A 135      -1.662 -10.313  28.377  1.00 61.07           C  
ATOM   1041  O   ALA A 135      -0.775  -7.697  26.769  1.00 61.07           O  
ATOM   1042  N   GLY A 136       0.224  -8.777  25.413  1.00 65.57           N  
ATOM   1043  CA  GLY A 136       1.285  -7.786  25.328  1.00 65.57           C  
ATOM   1044  C   GLY A 136       1.674  -7.448  23.902  1.00 65.57           C  
ATOM   1045  O   GLY A 136       2.489  -6.553  23.670  1.00 65.57           O  
ATOM   1046  N   ASN A 137       1.398  -8.400  22.955  1.00 59.24           N  
ATOM   1047  CA  ASN A 137       1.787  -8.025  21.600  1.00 59.24           C  
ATOM   1048  C   ASN A 137       0.962  -6.850  21.084  1.00 59.24           C  
ATOM   1049  CB  ASN A 137       1.658  -9.221  20.654  1.00 59.24           C  
ATOM   1050  O   ASN A 137      -0.238  -6.765  21.350  1.00 59.24           O  
ATOM   1051  CG  ASN A 137       2.671 -10.310  20.948  1.00 59.24           C  
ATOM   1052  ND2 ASN A 137       2.421 -11.507  20.431  1.00 59.24           N  
ATOM   1053  OD1 ASN A 137       3.669 -10.077  21.635  1.00 59.24           O  
ATOM   1054  N   GLY A 138       1.211  -5.593  21.422  1.00 79.60           N  
ATOM   1055  CA  GLY A 138       0.770  -4.222  21.215  1.00 79.60           C  
ATOM   1056  C   GLY A 138      -0.416  -4.112  20.276  1.00 79.60           C  
ATOM   1057  O   GLY A 138      -0.568  -4.924  19.362  1.00 79.60           O  
ATOM   1058  N   THR A 139      -1.674  -3.912  20.674  1.00 88.40           N  
ATOM   1059  CA  THR A 139      -2.850  -3.458  19.940  1.00 88.40           C  
ATOM   1060  C   THR A 139      -2.450  -2.858  18.595  1.00 88.40           C  
ATOM   1061  CB  THR A 139      -3.648  -2.420  20.751  1.00 88.40           C  
ATOM   1062  O   THR A 139      -3.178  -2.991  17.609  1.00 88.40           O  
ATOM   1063  CG2 THR A 139      -4.988  -2.116  20.087  1.00 88.40           C  
ATOM   1064  OG1 THR A 139      -3.886  -2.931  22.068  1.00 88.40           O  
ATOM   1065  N   GLN A 140      -1.184  -2.344  18.475  1.00 90.19           N  
ATOM   1066  CA  GLN A 140      -0.698  -1.792  17.215  1.00 90.19           C  
ATOM   1067  C   GLN A 140      -0.423  -2.898  16.201  1.00 90.19           C  
ATOM   1068  CB  GLN A 140       0.567  -0.963  17.444  1.00 90.19           C  
ATOM   1069  O   GLN A 140      -0.749  -2.760  15.020  1.00 90.19           O  
ATOM   1070  CG  GLN A 140       1.088  -0.277  16.189  1.00 90.19           C  
ATOM   1071  CD  GLN A 140       0.148   0.798  15.675  1.00 90.19           C  
ATOM   1072  NE2 GLN A 140       0.051   0.920  14.356  1.00 90.19           N  
ATOM   1073  OE1 GLN A 140      -0.486   1.513  16.458  1.00 90.19           O  
ATOM   1074  N   TYR A 141       0.208  -3.945  16.664  1.00 89.34           N  
ATOM   1075  CA  TYR A 141       0.485  -5.097  15.813  1.00 89.34           C  
ATOM   1076  C   TYR A 141      -0.809  -5.729  15.314  1.00 89.34           C  
ATOM   1077  CB  TYR A 141       1.316  -6.137  16.569  1.00 89.34           C  
ATOM   1078  O   TYR A 141      -0.918  -6.091  14.140  1.00 89.34           O  
ATOM   1079  CG  TYR A 141       1.704  -7.331  15.730  1.00 89.34           C  
ATOM   1080  CD1 TYR A 141       1.415  -8.626  16.153  1.00 89.34           C  
ATOM   1081  CD2 TYR A 141       2.360  -7.165  14.515  1.00 89.34           C  
ATOM   1082  CE1 TYR A 141       1.772  -9.729  15.384  1.00 89.34           C  
ATOM   1083  CE2 TYR A 141       2.721  -8.261  13.738  1.00 89.34           C  
ATOM   1084  OH  TYR A 141       2.779 -10.625  13.415  1.00 89.34           O  
ATOM   1085  CZ  TYR A 141       2.423  -9.537  14.180  1.00 89.34           C  
ATOM   1086  N   GLN A 142      -1.821  -5.860  16.205  1.00 92.30           N  
ATOM   1087  CA  GLN A 142      -3.129  -6.359  15.797  1.00 92.30           C  
ATOM   1088  C   GLN A 142      -3.722  -5.502  14.682  1.00 92.30           C  
ATOM   1089  CB  GLN A 142      -4.085  -6.400  16.991  1.00 92.30           C  
ATOM   1090  O   GLN A 142      -4.275  -6.029  13.714  1.00 92.30           O  
ATOM   1091  CG  GLN A 142      -3.693  -7.414  18.057  1.00 92.30           C  
ATOM   1092  CD  GLN A 142      -4.564  -7.329  19.296  1.00 92.30           C  
ATOM   1093  NE2 GLN A 142      -4.308  -8.204  20.263  1.00 92.30           N  
ATOM   1094  OE1 GLN A 142      -5.461  -6.484  19.384  1.00 92.30           O  
ATOM   1095  N   LEU A 143      -3.654  -4.235  14.931  1.00 91.26           N  
ATOM   1096  CA  LEU A 143      -4.176  -3.313  13.929  1.00 91.26           C  
ATOM   1097  C   LEU A 143      -3.499  -3.534  12.581  1.00 91.26           C  
ATOM   1098  CB  LEU A 143      -3.981  -1.863  14.380  1.00 91.26           C  
ATOM   1099  O   LEU A 143      -4.170  -3.620  11.550  1.00 91.26           O  
ATOM   1100  CG  LEU A 143      -4.397  -0.781  13.383  1.00 91.26           C  
ATOM   1101  CD1 LEU A 143      -5.887  -0.886  13.076  1.00 91.26           C  
ATOM   1102  CD2 LEU A 143      -4.053   0.604  13.921  1.00 91.26           C  
ATOM   1103  N   GLN A 144      -2.224  -3.763  12.577  1.00 91.35           N  
ATOM   1104  CA  GLN A 144      -1.480  -3.959  11.337  1.00 91.35           C  
ATOM   1105  C   GLN A 144      -1.869  -5.273  10.665  1.00 91.35           C  
ATOM   1106  CB  GLN A 144       0.026  -3.931  11.603  1.00 91.35           C  
ATOM   1107  O   GLN A 144      -2.016  -5.331   9.443  1.00 91.35           O  
ATOM   1108  CG  GLN A 144       0.875  -3.976  10.340  1.00 91.35           C  
ATOM   1109  CD  GLN A 144       0.740  -2.722   9.497  1.00 91.35           C  
ATOM   1110  NE2 GLN A 144       0.971  -2.854   8.196  1.00 91.35           N  
ATOM   1111  OE1 GLN A 144       0.429  -1.643  10.012  1.00 91.35           O  
ATOM   1112  N   LEU A 145      -2.007  -6.309  11.426  1.00 93.73           N  
ATOM   1113  CA  LEU A 145      -2.422  -7.603  10.895  1.00 93.73           C  
ATOM   1114  C   LEU A 145      -3.796  -7.508  10.241  1.00 93.73           C  
ATOM   1115  CB  LEU A 145      -2.444  -8.656  12.006  1.00 93.73           C  
ATOM   1116  O   LEU A 145      -3.999  -8.015   9.136  1.00 93.73           O  
ATOM   1117  CG  LEU A 145      -1.083  -9.140  12.509  1.00 93.73           C  
ATOM   1118  CD1 LEU A 145      -1.257 -10.024  13.740  1.00 93.73           C  
ATOM   1119  CD2 LEU A 145      -0.341  -9.888  11.407  1.00 93.73           C  
ATOM   1120  N   VAL A 146      -4.692  -6.753  10.914  1.00 95.50           N  
ATOM   1121  CA  VAL A 146      -6.060  -6.642  10.420  1.00 95.50           C  
ATOM   1122  C   VAL A 146      -6.080  -5.824   9.132  1.00 95.50           C  
ATOM   1123  CB  VAL A 146      -6.994  -6.003  11.472  1.00 95.50           C  
ATOM   1124  O   VAL A 146      -6.786  -6.168   8.181  1.00 95.50           O  
ATOM   1125  CG1 VAL A 146      -8.362  -5.696  10.865  1.00 95.50           C  
ATOM   1126  CG2 VAL A 146      -7.137  -6.920  12.685  1.00 95.50           C  
ATOM   1127  N   CYS A 147      -5.295  -4.792   9.104  1.00 93.24           N  
ATOM   1128  CA  CYS A 147      -5.230  -3.962   7.906  1.00 93.24           C  
ATOM   1129  C   CYS A 147      -4.683  -4.753   6.724  1.00 93.24           C  
ATOM   1130  CB  CYS A 147      -4.361  -2.730   8.153  1.00 93.24           C  
ATOM   1131  O   CYS A 147      -5.190  -4.638   5.606  1.00 93.24           O  
ATOM   1132  SG  CYS A 147      -5.126  -1.506   9.239  1.00 93.24           S  
ATOM   1133  N   THR A 148      -3.580  -5.533   7.004  1.00 92.46           N  
ATOM   1134  CA  THR A 148      -3.008  -6.367   5.954  1.00 92.46           C  
ATOM   1135  C   THR A 148      -4.001  -7.437   5.511  1.00 92.46           C  
ATOM   1136  CB  THR A 148      -1.702  -7.037   6.421  1.00 92.46           C  
ATOM   1137  O   THR A 148      -4.138  -7.709   4.316  1.00 92.46           O  
ATOM   1138  CG2 THR A 148      -1.076  -7.862   5.302  1.00 92.46           C  
ATOM   1139  OG1 THR A 148      -0.774  -6.026   6.832  1.00 92.46           O  
ATOM   1140  N   LEU A 149      -4.713  -8.000   6.490  1.00 95.32           N  
ATOM   1141  CA  LEU A 149      -5.759  -8.970   6.188  1.00 95.32           C  
ATOM   1142  C   LEU A 149      -6.829  -8.354   5.292  1.00 95.32           C  
ATOM   1143  CB  LEU A 149      -6.397  -9.491   7.478  1.00 95.32           C  
ATOM   1144  O   LEU A 149      -7.271  -8.981   4.326  1.00 95.32           O  
ATOM   1145  CG  LEU A 149      -7.354 -10.675   7.332  1.00 95.32           C  
ATOM   1146  CD1 LEU A 149      -6.614 -11.891   6.786  1.00 95.32           C  
ATOM   1147  CD2 LEU A 149      -8.013 -10.999   8.668  1.00 95.32           C  
ATOM   1148  N   SER A 150      -7.226  -7.171   5.591  1.00 94.74           N  
ATOM   1149  CA  SER A 150      -8.227  -6.475   4.789  1.00 94.74           C  
ATOM   1150  C   SER A 150      -7.758  -6.304   3.348  1.00 94.74           C  
ATOM   1151  CB  SER A 150      -8.545  -5.108   5.396  1.00 94.74           C  
ATOM   1152  O   SER A 150      -8.527  -6.522   2.409  1.00 94.74           O  
ATOM   1153  OG  SER A 150      -9.115  -5.251   6.685  1.00 94.74           O  
ATOM   1154  N   ALA A 151      -6.475  -5.934   3.196  1.00 91.13           N  
ATOM   1155  CA  ALA A 151      -5.902  -5.742   1.866  1.00 91.13           C  
ATOM   1156  C   ALA A 151      -5.897  -7.049   1.078  1.00 91.13           C  
ATOM   1157  CB  ALA A 151      -4.485  -5.183   1.973  1.00 91.13           C  
ATOM   1158  O   ALA A 151      -6.225  -7.065  -0.111  1.00 91.13           O  
ATOM   1159  N   VAL A 152      -5.510  -8.137   1.744  1.00 91.36           N  
ATOM   1160  CA  VAL A 152      -5.462  -9.449   1.109  1.00 91.36           C  
ATOM   1161  C   VAL A 152      -6.870  -9.878   0.701  1.00 91.36           C  
ATOM   1162  CB  VAL A 152      -4.831 -10.508   2.040  1.00 91.36           C  
ATOM   1163  O   VAL A 152      -7.083 -10.348  -0.419  1.00 91.36           O  
ATOM   1164  CG1 VAL A 152      -4.927 -11.901   1.419  1.00 91.36           C  
ATOM   1165  CG2 VAL A 152      -3.376 -10.154   2.341  1.00 91.36           C  
ATOM   1166  N   LEU A 153      -7.831  -9.649   1.561  1.00 92.79           N  
ATOM   1167  CA  LEU A 153      -9.213 -10.014   1.269  1.00 92.79           C  
ATOM   1168  C   LEU A 153      -9.763  -9.183   0.115  1.00 92.79           C  
ATOM   1169  CB  LEU A 153     -10.090  -9.830   2.510  1.00 92.79           C  
ATOM   1170  O   LEU A 153     -10.455  -9.709  -0.760  1.00 92.79           O  
ATOM   1171  CG  LEU A 153      -9.822 -10.781   3.678  1.00 92.79           C  
ATOM   1172  CD1 LEU A 153     -10.621 -10.354   4.904  1.00 92.79           C  
ATOM   1173  CD2 LEU A 153     -10.159 -12.216   3.287  1.00 92.79           C  
ATOM   1174  N   ASP A 154      -9.471  -7.940   0.099  1.00 90.82           N  
ATOM   1175  CA  ASP A 154      -9.880  -7.091  -1.016  1.00 90.82           C  
ATOM   1176  C   ASP A 154      -9.299  -7.598  -2.334  1.00 90.82           C  
ATOM   1177  CB  ASP A 154      -9.449  -5.643  -0.773  1.00 90.82           C  
ATOM   1178  O   ASP A 154      -9.987  -7.612  -3.357  1.00 90.82           O  
ATOM   1179  CG  ASP A 154     -10.359  -4.908   0.194  1.00 90.82           C  
ATOM   1180  OD1 ASP A 154     -11.479  -5.392   0.467  1.00 90.82           O  
ATOM   1181  OD2 ASP A 154      -9.955  -3.832   0.687  1.00 90.82           O  
ATOM   1182  N   ALA A 155      -8.017  -7.930  -2.222  1.00 86.57           N  
ATOM   1183  CA  ALA A 155      -7.362  -8.450  -3.420  1.00 86.57           C  
ATOM   1184  C   ALA A 155      -8.041  -9.727  -3.905  1.00 86.57           C  
ATOM   1185  CB  ALA A 155      -5.882  -8.707  -3.148  1.00 86.57           C  
ATOM   1186  O   ALA A 155      -8.242  -9.912  -5.108  1.00 86.57           O  
ATOM   1187  N   MET A 156      -8.382 -10.563  -2.985  1.00 88.67           N  
ATOM   1188  CA  MET A 156      -9.064 -11.808  -3.325  1.00 88.67           C  
ATOM   1189  C   MET A 156     -10.414 -11.528  -3.978  1.00 88.67           C  
ATOM   1190  CB  MET A 156      -9.256 -12.674  -2.079  1.00 88.67           C  
ATOM   1191  O   MET A 156     -10.792 -12.196  -4.942  1.00 88.67           O  
ATOM   1192  CG  MET A 156      -7.966 -13.278  -1.548  1.00 88.67           C  
ATOM   1193  SD  MET A 156      -8.231 -14.283  -0.035  1.00 88.67           S  
ATOM   1194  CE  MET A 156      -8.941 -15.783  -0.768  1.00 88.67           C  
ATOM   1195  N   ILE A 157     -11.115 -10.560  -3.506  1.00 86.85           N  
ATOM   1196  CA  ILE A 157     -12.400 -10.176  -4.078  1.00 86.85           C  
ATOM   1197  C   ILE A 157     -12.196  -9.647  -5.496  1.00 86.85           C  
ATOM   1198  CB  ILE A 157     -13.112  -9.116  -3.208  1.00 86.85           C  
ATOM   1199  O   ILE A 157     -12.914 -10.037  -6.420  1.00 86.85           O  
ATOM   1200  CG1 ILE A 157     -13.582  -9.737  -1.887  1.00 86.85           C  
ATOM   1201  CG2 ILE A 157     -14.287  -8.493  -3.968  1.00 86.85           C  
ATOM   1202  CD1 ILE A 157     -14.048  -8.719  -0.855  1.00 86.85           C  
ATOM   1203  N   ASP A 158     -11.157  -8.824  -5.697  1.00 84.32           N  
ATOM   1204  CA  ASP A 158     -10.885  -8.225  -7.000  1.00 84.32           C  
ATOM   1205  C   ASP A 158     -10.493  -9.288  -8.023  1.00 84.32           C  
ATOM   1206  CB  ASP A 158      -9.780  -7.172  -6.886  1.00 84.32           C  
ATOM   1207  O   ASP A 158     -10.858  -9.192  -9.197  1.00 84.32           O  
ATOM   1208  CG  ASP A 158     -10.211  -5.940  -6.110  1.00 84.32           C  
ATOM   1209  OD1 ASP A 158     -11.431  -5.716  -5.951  1.00 84.32           O  
ATOM   1210  OD2 ASP A 158      -9.324  -5.186  -5.656  1.00 84.32           O  
ATOM   1211  N   LEU A 159      -9.862 -10.294  -7.480  1.00 79.75           N  
ATOM   1212  CA  LEU A 159      -9.359 -11.334  -8.371  1.00 79.75           C  
ATOM   1213  C   LEU A 159     -10.354 -12.483  -8.482  1.00 79.75           C  
ATOM   1214  CB  LEU A 159      -8.009 -11.859  -7.874  1.00 79.75           C  
ATOM   1215  O   LEU A 159     -10.082 -13.484  -9.149  1.00 79.75           O  
ATOM   1216  CG  LEU A 159      -6.847 -10.865  -7.892  1.00 79.75           C  
ATOM   1217  CD1 LEU A 159      -5.636 -11.452  -7.175  1.00 79.75           C  
ATOM   1218  CD2 LEU A 159      -6.493 -10.482  -9.325  1.00 79.75           C  
ATOM   1219  N   LYS A 160     -11.459 -12.311  -7.742  1.00 80.33           N  
ATOM   1220  CA  LYS A 160     -12.533 -13.300  -7.728  1.00 80.33           C  
ATOM   1221  C   LYS A 160     -12.019 -14.662  -7.267  1.00 80.33           C  
ATOM   1222  CB  LYS A 160     -13.169 -13.422  -9.113  1.00 80.33           C  
ATOM   1223  O   LYS A 160     -12.332 -15.687  -7.875  1.00 80.33           O  
ATOM   1224  CG  LYS A 160     -13.814 -12.138  -9.613  1.00 80.33           C  
ATOM   1225  CD  LYS A 160     -14.538 -12.354 -10.936  1.00 80.33           C  
ATOM   1226  CE  LYS A 160     -15.215 -11.079 -11.419  1.00 80.33           C  
ATOM   1227  NZ  LYS A 160     -15.919 -11.284 -12.720  1.00 80.33           N  
ATOM   1228  N   ILE A 161     -11.124 -14.644  -6.327  1.00 78.87           N  
ATOM   1229  CA  ILE A 161     -10.628 -15.863  -5.697  1.00 78.87           C  
ATOM   1230  C   ILE A 161     -11.602 -16.317  -4.612  1.00 78.87           C  
ATOM   1231  CB  ILE A 161      -9.218 -15.657  -5.100  1.00 78.87           C  
ATOM   1232  O   ILE A 161     -11.870 -15.578  -3.662  1.00 78.87           O  
ATOM   1233  CG1 ILE A 161      -8.233 -15.225  -6.193  1.00 78.87           C  
ATOM   1234  CG2 ILE A 161      -8.736 -16.931  -4.401  1.00 78.87           C  
ATOM   1235  CD1 ILE A 161      -6.860 -14.830  -5.667  1.00 78.87           C  
ATOM   1236  N   TYR A 162     -12.199 -17.587  -4.872  1.00 79.61           N  
ATOM   1237  CA  TYR A 162     -13.190 -18.156  -3.966  1.00 79.61           C  
ATOM   1238  C   TYR A 162     -12.693 -19.465  -3.365  1.00 79.61           C  
ATOM   1239  CB  TYR A 162     -14.516 -18.388  -4.698  1.00 79.61           C  
ATOM   1240  O   TYR A 162     -11.653 -19.987  -3.773  1.00 79.61           O  
ATOM   1241  CG  TYR A 162     -15.004 -17.183  -5.466  1.00 79.61           C  
ATOM   1242  CD1 TYR A 162     -15.518 -16.071  -4.802  1.00 79.61           C  
ATOM   1243  CD2 TYR A 162     -14.954 -17.156  -6.855  1.00 79.61           C  
ATOM   1244  CE1 TYR A 162     -15.971 -14.960  -5.506  1.00 79.61           C  
ATOM   1245  CE2 TYR A 162     -15.404 -16.050  -7.569  1.00 79.61           C  
ATOM   1246  OH  TYR A 162     -16.357 -13.861  -7.588  1.00 79.61           O  
ATOM   1247  CZ  TYR A 162     -15.910 -14.958  -6.887  1.00 79.61           C  
ATOM   1248  N   GLY A 163     -13.279 -19.828  -2.192  1.00 77.17           N  
ATOM   1249  CA  GLY A 163     -13.079 -21.190  -1.724  1.00 77.17           C  
ATOM   1250  C   GLY A 163     -12.318 -21.266  -0.414  1.00 77.17           C  
ATOM   1251  O   GLY A 163     -11.576 -22.221  -0.175  1.00 77.17           O  
ATOM   1252  N   LEU A 164     -12.443 -20.180   0.335  1.00 83.75           N  
ATOM   1253  CA  LEU A 164     -11.849 -20.328   1.659  1.00 83.75           C  
ATOM   1254  C   LEU A 164     -12.580 -21.395   2.467  1.00 83.75           C  
ATOM   1255  CB  LEU A 164     -11.876 -18.994   2.411  1.00 83.75           C  
ATOM   1256  O   LEU A 164     -13.812 -21.453   2.456  1.00 83.75           O  
ATOM   1257  CG  LEU A 164     -11.042 -17.861   1.812  1.00 83.75           C  
ATOM   1258  CD1 LEU A 164     -11.256 -16.572   2.599  1.00 83.75           C  
ATOM   1259  CD2 LEU A 164      -9.565 -18.239   1.788  1.00 83.75           C  
ATOM   1260  N   ASP A 165     -11.775 -22.336   2.964  1.00 88.02           N  
ATOM   1261  CA  ASP A 165     -12.394 -23.352   3.810  1.00 88.02           C  
ATOM   1262  C   ASP A 165     -13.215 -22.711   4.927  1.00 88.02           C  
ATOM   1263  CB  ASP A 165     -11.329 -24.277   4.404  1.00 88.02           C  
ATOM   1264  O   ASP A 165     -12.691 -21.918   5.712  1.00 88.02           O  
ATOM   1265  CG  ASP A 165     -11.920 -25.421   5.210  1.00 88.02           C  
ATOM   1266  OD1 ASP A 165     -12.040 -25.297   6.448  1.00 88.02           O  
ATOM   1267  OD2 ASP A 165     -12.266 -26.456   4.601  1.00 88.02           O  
ATOM   1268  N   ARG A 166     -14.441 -22.974   5.014  1.00 83.93           N  
ATOM   1269  CA  ARG A 166     -15.362 -22.358   5.963  1.00 83.93           C  
ATOM   1270  C   ARG A 166     -14.969 -22.686   7.400  1.00 83.93           C  
ATOM   1271  CB  ARG A 166     -16.797 -22.816   5.695  1.00 83.93           C  
ATOM   1272  O   ARG A 166     -14.899 -21.794   8.249  1.00 83.93           O  
ATOM   1273  CG  ARG A 166     -17.825 -22.201   6.632  1.00 83.93           C  
ATOM   1274  CD  ARG A 166     -19.230 -22.710   6.339  1.00 83.93           C  
ATOM   1275  NE  ARG A 166     -20.177 -22.301   7.372  1.00 83.93           N  
ATOM   1276  NH1 ARG A 166     -21.884 -23.675   6.643  1.00 83.93           N  
ATOM   1277  NH2 ARG A 166     -22.194 -22.327   8.470  1.00 83.93           N  
ATOM   1278  CZ  ARG A 166     -21.416 -22.769   7.493  1.00 83.93           C  
ATOM   1279  N   VAL A 167     -14.820 -23.993   7.708  1.00 86.41           N  
ATOM   1280  CA  VAL A 167     -14.652 -24.500   9.066  1.00 86.41           C  
ATOM   1281  C   VAL A 167     -13.254 -24.156   9.576  1.00 86.41           C  
ATOM   1282  CB  VAL A 167     -14.885 -26.025   9.137  1.00 86.41           C  
ATOM   1283  O   VAL A 167     -13.098 -23.679  10.703  1.00 86.41           O  
ATOM   1284  CG1 VAL A 167     -14.603 -26.551  10.543  1.00 86.41           C  
ATOM   1285  CG2 VAL A 167     -16.313 -26.366   8.712  1.00 86.41           C  
ATOM   1286  N   ALA A 168     -12.356 -24.278   8.649  1.00 87.77           N  
ATOM   1287  CA  ALA A 168     -10.971 -24.191   9.107  1.00 87.77           C  
ATOM   1288  C   ALA A 168     -10.481 -22.746   9.099  1.00 87.77           C  
ATOM   1289  CB  ALA A 168     -10.067 -25.061   8.237  1.00 87.77           C  
ATOM   1290  O   ALA A 168      -9.637 -22.365   9.914  1.00 87.77           O  
ATOM   1291  N   LEU A 169     -11.096 -21.903   8.263  1.00 91.72           N  
ATOM   1292  CA  LEU A 169     -10.484 -20.587   8.112  1.00 91.72           C  
ATOM   1293  C   LEU A 169     -11.535 -19.486   8.193  1.00 91.72           C  
ATOM   1294  CB  LEU A 169      -9.731 -20.495   6.782  1.00 91.72           C  
ATOM   1295  O   LEU A 169     -11.446 -18.597   9.043  1.00 91.72           O  
ATOM   1296  CG  LEU A 169      -9.035 -19.165   6.488  1.00 91.72           C  
ATOM   1297  CD1 LEU A 169      -8.015 -18.849   7.577  1.00 91.72           C  
ATOM   1298  CD2 LEU A 169      -8.368 -19.202   5.117  1.00 91.72           C  
ATOM   1299  N   HIS A 170     -12.568 -19.558   7.339  1.00 91.16           N  
ATOM   1300  CA  HIS A 170     -13.530 -18.472   7.186  1.00 91.16           C  
ATOM   1301  C   HIS A 170     -14.213 -18.151   8.512  1.00 91.16           C  
ATOM   1302  CB  HIS A 170     -14.577 -18.829   6.130  1.00 91.16           C  
ATOM   1303  O   HIS A 170     -14.199 -17.002   8.960  1.00 91.16           O  
ATOM   1304  CG  HIS A 170     -15.459 -17.683   5.748  1.00 91.16           C  
ATOM   1305  CD2 HIS A 170     -15.408 -16.835   4.693  1.00 91.16           C  
ATOM   1306  ND1 HIS A 170     -16.548 -17.299   6.500  1.00 91.16           N  
ATOM   1307  CE1 HIS A 170     -17.131 -16.262   5.921  1.00 91.16           C  
ATOM   1308  NE2 HIS A 170     -16.459 -15.961   4.824  1.00 91.16           N  
ATOM   1309  N   GLU A 171     -14.846 -19.062   9.286  1.00 92.43           N  
ATOM   1310  CA  GLU A 171     -15.641 -18.844  10.491  1.00 92.43           C  
ATOM   1311  C   GLU A 171     -14.759 -18.431  11.666  1.00 92.43           C  
ATOM   1312  CB  GLU A 171     -16.435 -20.103  10.846  1.00 92.43           C  
ATOM   1313  O   GLU A 171     -15.071 -17.473  12.376  1.00 92.43           O  
ATOM   1314  CG  GLU A 171     -17.698 -20.288  10.016  1.00 92.43           C  
ATOM   1315  CD  GLU A 171     -18.541 -21.472  10.462  1.00 92.43           C  
ATOM   1316  OE1 GLU A 171     -19.681 -21.625   9.968  1.00 92.43           O  
ATOM   1317  OE2 GLU A 171     -18.057 -22.252  11.312  1.00 92.43           O  
ATOM   1318  N   PRO A 172     -13.672 -19.186  11.808  1.00 94.92           N  
ATOM   1319  CA  PRO A 172     -12.812 -18.740  12.907  1.00 94.92           C  
ATOM   1320  C   PRO A 172     -12.294 -17.318  12.710  1.00 94.92           C  
ATOM   1321  CB  PRO A 172     -11.661 -19.749  12.884  1.00 94.92           C  
ATOM   1322  O   PRO A 172     -12.206 -16.550  13.672  1.00 94.92           O  
ATOM   1323  CG  PRO A 172     -12.249 -20.987  12.289  1.00 94.92           C  
ATOM   1324  CD  PRO A 172     -13.265 -20.585  11.258  1.00 94.92           C  
ATOM   1325  N   LEU A 173     -11.912 -17.027  11.515  1.00 95.85           N  
ATOM   1326  CA  LEU A 173     -11.427 -15.681  11.228  1.00 95.85           C  
ATOM   1327  C   LEU A 173     -12.531 -14.650  11.438  1.00 95.85           C  
ATOM   1328  CB  LEU A 173     -10.899 -15.595   9.794  1.00 95.85           C  
ATOM   1329  O   LEU A 173     -12.290 -13.585  12.011  1.00 95.85           O  
ATOM   1330  CG  LEU A 173     -10.335 -14.242   9.359  1.00 95.85           C  
ATOM   1331  CD1 LEU A 173      -9.239 -13.791  10.318  1.00 95.85           C  
ATOM   1332  CD2 LEU A 173      -9.806 -14.316   7.930  1.00 95.85           C  
ATOM   1333  N   ARG A 174     -13.691 -14.969  10.964  1.00 95.24           N  
ATOM   1334  CA  ARG A 174     -14.831 -14.081  11.166  1.00 95.24           C  
ATOM   1335  C   ARG A 174     -15.072 -13.828  12.650  1.00 95.24           C  
ATOM   1336  CB  ARG A 174     -16.090 -14.667  10.523  1.00 95.24           C  
ATOM   1337  O   ARG A 174     -15.336 -12.695  13.058  1.00 95.24           O  
ATOM   1338  CG  ARG A 174     -17.294 -13.739  10.567  1.00 95.24           C  
ATOM   1339  CD  ARG A 174     -18.503 -14.351   9.873  1.00 95.24           C  
ATOM   1340  NE  ARG A 174     -19.703 -13.542  10.070  1.00 95.24           N  
ATOM   1341  NH1 ARG A 174     -21.111 -14.986   8.942  1.00 95.24           N  
ATOM   1342  NH2 ARG A 174     -21.937 -13.054   9.859  1.00 95.24           N  
ATOM   1343  CZ  ARG A 174     -20.914 -13.862   9.623  1.00 95.24           C  
ATOM   1344  N   GLU A 175     -15.076 -14.850  13.452  1.00 95.51           N  
ATOM   1345  CA  GLU A 175     -15.274 -14.729  14.893  1.00 95.51           C  
ATOM   1346  C   GLU A 175     -14.221 -13.820  15.520  1.00 95.51           C  
ATOM   1347  CB  GLU A 175     -15.242 -16.107  15.558  1.00 95.51           C  
ATOM   1348  O   GLU A 175     -14.544 -12.971  16.355  1.00 95.51           O  
ATOM   1349  CG  GLU A 175     -15.602 -16.086  17.036  1.00 95.51           C  
ATOM   1350  CD  GLU A 175     -15.549 -17.459  17.687  1.00 95.51           C  
ATOM   1351  OE1 GLU A 175     -15.720 -17.551  18.924  1.00 95.51           O  
ATOM   1352  OE2 GLU A 175     -15.334 -18.450  16.954  1.00 95.51           O  
ATOM   1353  N   GLN A 176     -12.980 -13.999  15.061  1.00 95.87           N  
ATOM   1354  CA  GLN A 176     -11.897 -13.162  15.566  1.00 95.87           C  
ATOM   1355  C   GLN A 176     -12.131 -11.693  15.222  1.00 95.87           C  
ATOM   1356  CB  GLN A 176     -10.552 -13.625  15.003  1.00 95.87           C  
ATOM   1357  O   GLN A 176     -11.957 -10.816  16.071  1.00 95.87           O  
ATOM   1358  CG  GLN A 176     -10.092 -14.973  15.541  1.00 95.87           C  
ATOM   1359  CD  GLN A 176      -8.825 -15.471  14.871  1.00 95.87           C  
ATOM   1360  NE2 GLN A 176      -8.338 -16.627  15.309  1.00 95.87           N  
ATOM   1361  OE1 GLN A 176      -8.289 -14.822  13.967  1.00 95.87           O  
ATOM   1362  N   LEU A 177     -12.544 -11.457  14.031  1.00 97.04           N  
ATOM   1363  CA  LEU A 177     -12.784 -10.095  13.568  1.00 97.04           C  
ATOM   1364  C   LEU A 177     -13.979  -9.479  14.288  1.00 97.04           C  
ATOM   1365  CB  LEU A 177     -13.019 -10.076  12.056  1.00 97.04           C  
ATOM   1366  O   LEU A 177     -13.973  -8.287  14.603  1.00 97.04           O  
ATOM   1367  CG  LEU A 177     -11.811 -10.406  11.178  1.00 97.04           C  
ATOM   1368  CD1 LEU A 177     -12.241 -10.566   9.723  1.00 97.04           C  
ATOM   1369  CD2 LEU A 177     -10.743  -9.326  11.310  1.00 97.04           C  
ATOM   1370  N   ASP A 178     -14.980 -10.315  14.568  1.00 95.89           N  
ATOM   1371  CA  ASP A 178     -16.137  -9.848  15.327  1.00 95.89           C  
ATOM   1372  C   ASP A 178     -15.729  -9.401  16.729  1.00 95.89           C  
ATOM   1373  CB  ASP A 178     -17.200 -10.945  15.413  1.00 95.89           C  
ATOM   1374  O   ASP A 178     -16.195  -8.368  17.216  1.00 95.89           O  
ATOM   1375  CG  ASP A 178     -18.041 -11.056  14.154  1.00 95.89           C  
ATOM   1376  OD1 ASP A 178     -18.046 -10.109  13.338  1.00 95.89           O  
ATOM   1377  OD2 ASP A 178     -18.709 -12.098  13.977  1.00 95.89           O  
ATOM   1378  N   ASN A 179     -14.922 -10.175  17.311  1.00 95.12           N  
ATOM   1379  CA  ASN A 179     -14.423  -9.823  18.636  1.00 95.12           C  
ATOM   1380  C   ASN A 179     -13.643  -8.511  18.611  1.00 95.12           C  
ATOM   1381  CB  ASN A 179     -13.552 -10.948  19.198  1.00 95.12           C  
ATOM   1382  O   ASN A 179     -13.832  -7.655  19.477  1.00 95.12           O  
ATOM   1383  CG  ASN A 179     -14.359 -12.167  19.599  1.00 95.12           C  
ATOM   1384  ND2 ASN A 179     -13.680 -13.291  19.792  1.00 95.12           N  
ATOM   1385  OD1 ASN A 179     -15.584 -12.099  19.733  1.00 95.12           O  
ATOM   1386  N   LEU A 180     -12.835  -8.312  17.560  1.00 95.77           N  
ATOM   1387  CA  LEU A 180     -12.015  -7.111  17.444  1.00 95.77           C  
ATOM   1388  C   LEU A 180     -12.867  -5.908  17.053  1.00 95.77           C  
ATOM   1389  CB  LEU A 180     -10.902  -7.319  16.414  1.00 95.77           C  
ATOM   1390  O   LEU A 180     -12.509  -4.766  17.349  1.00 95.77           O  
ATOM   1391  CG  LEU A 180      -9.777  -8.274  16.816  1.00 95.77           C  
ATOM   1392  CD1 LEU A 180      -8.829  -8.499  15.643  1.00 95.77           C  
ATOM   1393  CD2 LEU A 180      -9.021  -7.732  18.024  1.00 95.77           C  
ATOM   1394  N   ALA A 181     -13.904  -6.155  16.334  1.00 96.11           N  
ATOM   1395  CA  ALA A 181     -14.813  -5.091  15.916  1.00 96.11           C  
ATOM   1396  C   ALA A 181     -15.467  -4.423  17.122  1.00 96.11           C  
ATOM   1397  CB  ALA A 181     -15.880  -5.642  14.973  1.00 96.11           C  
ATOM   1398  O   ALA A 181     -15.955  -3.295  17.026  1.00 96.11           O  
ATOM   1399  N   SER A 182     -15.446  -5.114  18.230  1.00 93.96           N  
ATOM   1400  CA  SER A 182     -16.005  -4.568  19.463  1.00 93.96           C  
ATOM   1401  C   SER A 182     -14.907  -4.040  20.381  1.00 93.96           C  
ATOM   1402  CB  SER A 182     -16.826  -5.630  20.196  1.00 93.96           C  
ATOM   1403  O   SER A 182     -15.153  -3.766  21.558  1.00 93.96           O  
ATOM   1404  OG  SER A 182     -17.885  -6.098  19.379  1.00 93.96           O  
ATOM   1405  N   HIS A 183     -13.709  -3.889  19.872  1.00 93.72           N  
ATOM   1406  CA  HIS A 183     -12.557  -3.426  20.638  1.00 93.72           C  
ATOM   1407  C   HIS A 183     -12.709  -1.961  21.030  1.00 93.72           C  
ATOM   1408  CB  HIS A 183     -11.267  -3.625  19.839  1.00 93.72           C  
ATOM   1409  O   HIS A 183     -13.348  -1.185  20.314  1.00 93.72           O  
ATOM   1410  CG  HIS A 183     -10.030  -3.580  20.677  1.00 93.72           C  
ATOM   1411  CD2 HIS A 183      -9.222  -4.570  21.124  1.00 93.72           C  
ATOM   1412  ND1 HIS A 183      -9.498  -2.402  21.156  1.00 93.72           N  
ATOM   1413  CE1 HIS A 183      -8.412  -2.671  21.862  1.00 93.72           C  
ATOM   1414  NE2 HIS A 183      -8.223  -3.980  21.858  1.00 93.72           N  
ATOM   1415  N   GLN A 184     -12.107  -1.536  22.239  1.00 92.38           N  
ATOM   1416  CA  GLN A 184     -12.195  -0.171  22.748  1.00 92.38           C  
ATOM   1417  C   GLN A 184     -11.384   0.791  21.886  1.00 92.38           C  
ATOM   1418  CB  GLN A 184     -11.716  -0.107  24.199  1.00 92.38           C  
ATOM   1419  O   GLN A 184     -11.650   1.995  21.871  1.00 92.38           O  
ATOM   1420  CG  GLN A 184     -12.630  -0.827  25.181  1.00 92.38           C  
ATOM   1421  CD  GLN A 184     -12.145  -0.728  26.615  1.00 92.38           C  
ATOM   1422  NE2 GLN A 184     -13.011  -1.083  27.559  1.00 92.38           N  
ATOM   1423  OE1 GLN A 184     -11.002  -0.338  26.873  1.00 92.38           O  
ATOM   1424  N   GLU A 185     -10.335   0.133  21.199  1.00 93.54           N  
ATOM   1425  CA  GLU A 185      -9.556   0.938  20.264  1.00 93.54           C  
ATOM   1426  C   GLU A 185     -10.311   1.149  18.954  1.00 93.54           C  
ATOM   1427  CB  GLU A 185      -8.200   0.283  19.989  1.00 93.54           C  
ATOM   1428  O   GLU A 185     -10.477   0.212  18.170  1.00 93.54           O  
ATOM   1429  CG  GLU A 185      -7.269   0.270  21.193  1.00 93.54           C  
ATOM   1430  CD  GLU A 185      -6.760   1.652  21.572  1.00 93.54           C  
ATOM   1431  OE1 GLU A 185      -6.180   1.804  22.671  1.00 93.54           O  
ATOM   1432  OE2 GLU A 185      -6.945   2.590  20.765  1.00 93.54           O  
ATOM   1433  N   ILE A 186     -10.697   2.376  18.639  1.00 94.49           N  
ATOM   1434  CA  ILE A 186     -11.648   2.701  17.582  1.00 94.49           C  
ATOM   1435  C   ILE A 186     -11.037   2.380  16.220  1.00 94.49           C  
ATOM   1436  CB  ILE A 186     -12.073   4.186  17.642  1.00 94.49           C  
ATOM   1437  O   ILE A 186     -11.734   1.918  15.313  1.00 94.49           O  
ATOM   1438  CG1 ILE A 186     -13.299   4.427  16.753  1.00 94.49           C  
ATOM   1439  CG2 ILE A 186     -10.912   5.097  17.233  1.00 94.49           C  
ATOM   1440  CD1 ILE A 186     -13.990   5.760  17.000  1.00 94.49           C  
ATOM   1441  N   ARG A 187      -9.701   2.552  16.028  1.00 94.29           N  
ATOM   1442  CA  ARG A 187      -9.054   2.242  14.758  1.00 94.29           C  
ATOM   1443  C   ARG A 187      -9.077   0.742  14.483  1.00 94.29           C  
ATOM   1444  CB  ARG A 187      -7.612   2.754  14.749  1.00 94.29           C  
ATOM   1445  O   ARG A 187      -9.357   0.316  13.361  1.00 94.29           O  
ATOM   1446  CG  ARG A 187      -7.497   4.267  14.650  1.00 94.29           C  
ATOM   1447  CD  ARG A 187      -6.044   4.719  14.595  1.00 94.29           C  
ATOM   1448  NE  ARG A 187      -5.935   6.169  14.458  1.00 94.29           N  
ATOM   1449  NH1 ARG A 187      -5.159   6.521  16.605  1.00 94.29           N  
ATOM   1450  NH2 ARG A 187      -5.458   8.295  15.184  1.00 94.29           N  
ATOM   1451  CZ  ARG A 187      -5.518   6.991  15.416  1.00 94.29           C  
ATOM   1452  N   LEU A 188      -8.774   0.047  15.528  1.00 94.79           N  
ATOM   1453  CA  LEU A 188      -8.779  -1.406  15.406  1.00 94.79           C  
ATOM   1454  C   LEU A 188     -10.190  -1.925  15.147  1.00 94.79           C  
ATOM   1455  CB  LEU A 188      -8.209  -2.054  16.670  1.00 94.79           C  
ATOM   1456  O   LEU A 188     -10.392  -2.788  14.290  1.00 94.79           O  
ATOM   1457  CG  LEU A 188      -8.155  -3.582  16.685  1.00 94.79           C  
ATOM   1458  CD1 LEU A 188      -7.382  -4.097  15.475  1.00 94.79           C  
ATOM   1459  CD2 LEU A 188      -7.526  -4.083  17.980  1.00 94.79           C  
ATOM   1460  N   ALA A 189     -11.121  -1.418  15.886  1.00 95.59           N  
ATOM   1461  CA  ALA A 189     -12.514  -1.822  15.715  1.00 95.59           C  
ATOM   1462  C   ALA A 189     -12.991  -1.556  14.290  1.00 95.59           C  
ATOM   1463  CB  ALA A 189     -13.406  -1.094  16.717  1.00 95.59           C  
ATOM   1464  O   ALA A 189     -13.631  -2.411  13.673  1.00 95.59           O  
ATOM   1465  N   GLN A 190     -12.652  -0.370  13.775  1.00 95.76           N  
ATOM   1466  CA  GLN A 190     -13.068   0.001  12.427  1.00 95.76           C  
ATOM   1467  C   GLN A 190     -12.396  -0.882  11.380  1.00 95.76           C  
ATOM   1468  CB  GLN A 190     -12.753   1.473  12.153  1.00 95.76           C  
ATOM   1469  O   GLN A 190     -13.041  -1.323  10.426  1.00 95.76           O  
ATOM   1470  CG  GLN A 190     -13.139   1.935  10.755  1.00 95.76           C  
ATOM   1471  CD  GLN A 190     -14.626   1.811  10.485  1.00 95.76           C  
ATOM   1472  NE2 GLN A 190     -14.983   1.564   9.230  1.00 95.76           N  
ATOM   1473  OE1 GLN A 190     -15.449   1.935  11.399  1.00 95.76           O  
ATOM   1474  N   ALA A 191     -11.109  -1.107  11.545  1.00 95.63           N  
ATOM   1475  CA  ALA A 191     -10.371  -1.964  10.621  1.00 95.63           C  
ATOM   1476  C   ALA A 191     -10.928  -3.385  10.627  1.00 95.63           C  
ATOM   1477  CB  ALA A 191      -8.886  -1.977  10.977  1.00 95.63           C  
ATOM   1478  O   ALA A 191     -11.077  -4.005   9.571  1.00 95.63           O  
ATOM   1479  N   ALA A 192     -11.255  -3.865  11.789  1.00 97.02           N  
ATOM   1480  CA  ALA A 192     -11.808  -5.209  11.935  1.00 97.02           C  
ATOM   1481  C   ALA A 192     -13.190  -5.306  11.295  1.00 97.02           C  
ATOM   1482  CB  ALA A 192     -11.880  -5.599  13.409  1.00 97.02           C  
ATOM   1483  O   ALA A 192     -13.513  -6.306  10.648  1.00 97.02           O  
ATOM   1484  N   THR A 193     -13.968  -4.249  11.502  1.00 96.75           N  
ATOM   1485  CA  THR A 193     -15.290  -4.200  10.888  1.00 96.75           C  
ATOM   1486  C   THR A 193     -15.182  -4.244   9.367  1.00 96.75           C  
ATOM   1487  CB  THR A 193     -16.057  -2.934  11.314  1.00 96.75           C  
ATOM   1488  O   THR A 193     -15.908  -4.993   8.709  1.00 96.75           O  
ATOM   1489  CG2 THR A 193     -17.427  -2.870  10.645  1.00 96.75           C  
ATOM   1490  OG1 THR A 193     -16.233  -2.945  12.736  1.00 96.75           O  
ATOM   1491  N   TYR A 194     -14.247  -3.467   8.860  1.00 96.61           N  
ATOM   1492  CA  TYR A 194     -14.000  -3.446   7.422  1.00 96.61           C  
ATOM   1493  C   TYR A 194     -13.563  -4.819   6.924  1.00 96.61           C  
ATOM   1494  CB  TYR A 194     -12.935  -2.402   7.074  1.00 96.61           C  
ATOM   1495  O   TYR A 194     -14.114  -5.337   5.950  1.00 96.61           O  
ATOM   1496  CG  TYR A 194     -12.653  -2.291   5.596  1.00 96.61           C  
ATOM   1497  CD1 TYR A 194     -11.733  -3.134   4.977  1.00 96.61           C  
ATOM   1498  CD2 TYR A 194     -13.305  -1.343   4.815  1.00 96.61           C  
ATOM   1499  CE1 TYR A 194     -11.469  -3.035   3.615  1.00 96.61           C  
ATOM   1500  CE2 TYR A 194     -13.049  -1.234   3.452  1.00 96.61           C  
ATOM   1501  OH  TYR A 194     -11.874  -1.980   1.513  1.00 96.61           O  
ATOM   1502  CZ  TYR A 194     -12.131  -2.083   2.862  1.00 96.61           C  
ATOM   1503  N   ALA A 195     -12.588  -5.424   7.582  1.00 96.46           N  
ATOM   1504  CA  ALA A 195     -12.053  -6.725   7.188  1.00 96.46           C  
ATOM   1505  C   ALA A 195     -13.131  -7.803   7.251  1.00 96.46           C  
ATOM   1506  CB  ALA A 195     -10.872  -7.105   8.077  1.00 96.46           C  
ATOM   1507  O   ALA A 195     -13.198  -8.674   6.380  1.00 96.46           O  
ATOM   1508  N   ARG A 196     -13.912  -7.732   8.264  1.00 96.23           N  
ATOM   1509  CA  ARG A 196     -15.010  -8.681   8.422  1.00 96.23           C  
ATOM   1510  C   ARG A 196     -15.950  -8.635   7.221  1.00 96.23           C  
ATOM   1511  CB  ARG A 196     -15.789  -8.395   9.707  1.00 96.23           C  
ATOM   1512  O   ARG A 196     -16.339  -9.677   6.691  1.00 96.23           O  
ATOM   1513  CG  ARG A 196     -16.932  -9.363   9.964  1.00 96.23           C  
ATOM   1514  CD  ARG A 196     -17.802  -8.913  11.129  1.00 96.23           C  
ATOM   1515  NE  ARG A 196     -18.592  -7.734  10.789  1.00 96.23           N  
ATOM   1516  NH1 ARG A 196     -19.230  -7.278  12.962  1.00 96.23           N  
ATOM   1517  NH2 ARG A 196     -19.940  -5.932  11.248  1.00 96.23           N  
ATOM   1518  CZ  ARG A 196     -19.252  -6.984  11.667  1.00 96.23           C  
ATOM   1519  N   GLU A 197     -16.333  -7.417   6.821  1.00 94.85           N  
ATOM   1520  CA  GLU A 197     -17.240  -7.273   5.687  1.00 94.85           C  
ATOM   1521  C   GLU A 197     -16.588  -7.753   4.394  1.00 94.85           C  
ATOM   1522  CB  GLU A 197     -17.690  -5.817   5.540  1.00 94.85           C  
ATOM   1523  O   GLU A 197     -17.258  -8.318   3.527  1.00 94.85           O  
ATOM   1524  CG  GLU A 197     -18.689  -5.372   6.598  1.00 94.85           C  
ATOM   1525  CD  GLU A 197     -19.959  -6.208   6.613  1.00 94.85           C  
ATOM   1526  OE1 GLU A 197     -20.487  -6.490   7.713  1.00 94.85           O  
ATOM   1527  OE2 GLU A 197     -20.429  -6.585   5.516  1.00 94.85           O  
ATOM   1528  N   ALA A 198     -15.287  -7.516   4.276  1.00 93.56           N  
ATOM   1529  CA  ALA A 198     -14.555  -8.043   3.127  1.00 93.56           C  
ATOM   1530  C   ALA A 198     -14.601  -9.568   3.100  1.00 93.56           C  
ATOM   1531  CB  ALA A 198     -13.108  -7.557   3.149  1.00 93.56           C  
ATOM   1532  O   ALA A 198     -14.811 -10.171   2.044  1.00 93.56           O  
ATOM   1533  N   LEU A 199     -14.430 -10.210   4.261  1.00 93.73           N  
ATOM   1534  CA  LEU A 199     -14.459 -11.663   4.395  1.00 93.73           C  
ATOM   1535  C   LEU A 199     -15.825 -12.217   4.005  1.00 93.73           C  
ATOM   1536  CB  LEU A 199     -14.119 -12.075   5.830  1.00 93.73           C  
ATOM   1537  O   LEU A 199     -15.913 -13.227   3.303  1.00 93.73           O  
ATOM   1538  CG  LEU A 199     -14.058 -13.578   6.107  1.00 93.73           C  
ATOM   1539  CD1 LEU A 199     -12.978 -14.231   5.250  1.00 93.73           C  
ATOM   1540  CD2 LEU A 199     -13.804 -13.839   7.588  1.00 93.73           C  
ATOM   1541  N   VAL A 200     -16.873 -11.530   4.373  1.00 91.02           N  
ATOM   1542  CA  VAL A 200     -18.239 -11.955   4.087  1.00 91.02           C  
ATOM   1543  C   VAL A 200     -18.475 -11.954   2.578  1.00 91.02           C  
ATOM   1544  CB  VAL A 200     -19.274 -11.048   4.789  1.00 91.02           C  
ATOM   1545  O   VAL A 200     -19.237 -12.776   2.062  1.00 91.02           O  
ATOM   1546  CG1 VAL A 200     -20.680 -11.319   4.255  1.00 91.02           C  
ATOM   1547  CG2 VAL A 200     -19.225 -11.255   6.302  1.00 91.02           C  
ATOM   1548  N   GLY A 201     -17.805 -11.094   1.924  1.00 86.24           N  
ATOM   1549  CA  GLY A 201     -17.954 -10.975   0.482  1.00 86.24           C  
ATOM   1550  C   GLY A 201     -17.292 -12.106  -0.282  1.00 86.24           C  
ATOM   1551  O   GLY A 201     -17.508 -12.259  -1.486  1.00 86.24           O  
ATOM   1552  N   LEU A 202     -16.481 -12.948   0.408  1.00 85.48           N  
ATOM   1553  CA  LEU A 202     -15.784 -14.060  -0.230  1.00 85.48           C  
ATOM   1554  C   LEU A 202     -16.578 -15.353  -0.085  1.00 85.48           C  
ATOM   1555  CB  LEU A 202     -14.388 -14.234   0.372  1.00 85.48           C  
ATOM   1556  O   LEU A 202     -16.946 -15.740   1.027  1.00 85.48           O  
ATOM   1557  CG  LEU A 202     -13.357 -13.161   0.017  1.00 85.48           C  
ATOM   1558  CD1 LEU A 202     -12.094 -13.342   0.852  1.00 85.48           C  
ATOM   1559  CD2 LEU A 202     -13.031 -13.205  -1.472  1.00 85.48           C  
ATOM   1560  N   PRO A 203     -17.030 -15.944  -1.226  1.00 76.66           N  
ATOM   1561  CA  PRO A 203     -17.714 -17.232  -1.089  1.00 76.66           C  
ATOM   1562  C   PRO A 203     -16.839 -18.297  -0.431  1.00 76.66           C  
ATOM   1563  CB  PRO A 203     -18.042 -17.612  -2.535  1.00 76.66           C  
ATOM   1564  O   PRO A 203     -15.626 -18.328  -0.653  1.00 76.66           O  
ATOM   1565  CG  PRO A 203     -17.226 -16.679  -3.370  1.00 76.66           C  
ATOM   1566  CD  PRO A 203     -16.715 -15.574  -2.491  1.00 76.66           C  
ATOM   1567  N   ASN A 204     -17.357 -18.931   0.593  1.00 79.76           N  
ATOM   1568  CA  ASN A 204     -16.634 -20.043   1.201  1.00 79.76           C  
ATOM   1569  C   ASN A 204     -16.891 -21.352   0.459  1.00 79.76           C  
ATOM   1570  CB  ASN A 204     -17.012 -20.186   2.677  1.00 79.76           C  
ATOM   1571  O   ASN A 204     -17.611 -21.372  -0.541  1.00 79.76           O  
ATOM   1572  CG  ASN A 204     -18.498 -20.402   2.881  1.00 79.76           C  
ATOM   1573  ND2 ASN A 204     -19.013 -19.950   4.018  1.00 79.76           N  
ATOM   1574  OD1 ASN A 204     -19.179 -20.971   2.024  1.00 79.76           O  
ATOM   1575  N   ASN A 205     -16.048 -22.401   0.590  1.00 75.86           N  
ATOM   1576  CA  ASN A 205     -16.194 -23.659  -0.135  1.00 75.86           C  
ATOM   1577  C   ASN A 205     -17.406 -24.449   0.352  1.00 75.86           C  
ATOM   1578  CB  ASN A 205     -14.924 -24.503  -0.007  1.00 75.86           C  
ATOM   1579  O   ASN A 205     -17.580 -25.614  -0.012  1.00 75.86           O  
ATOM   1580  CG  ASN A 205     -14.595 -24.850   1.431  1.00 75.86           C  
ATOM   1581  ND2 ASN A 205     -13.629 -25.741   1.620  1.00 75.86           N  
ATOM   1582  OD1 ASN A 205     -15.205 -24.322   2.365  1.00 75.86           O  
ATOM   1583  N   GLU A 206     -18.294 -23.881   1.130  1.00 64.86           N  
ATOM   1584  CA  GLU A 206     -19.431 -24.672   1.593  1.00 64.86           C  
ATOM   1585  C   GLU A 206     -20.405 -24.957   0.454  1.00 64.86           C  
ATOM   1586  CB  GLU A 206     -20.154 -23.956   2.737  1.00 64.86           C  
ATOM   1587  O   GLU A 206     -20.748 -24.058  -0.317  1.00 64.86           O  
ATOM   1588  CG  GLU A 206     -21.151 -24.834   3.479  1.00 64.86           C  
ATOM   1589  CD  GLU A 206     -21.768 -24.151   4.689  1.00 64.86           C  
ATOM   1590  OE1 GLU A 206     -22.401 -24.842   5.519  1.00 64.86           O  
ATOM   1591  OE2 GLU A 206     -21.617 -22.915   4.808  1.00 64.86           O  
ATOM   1592  N   SER A 207     -20.685 -26.277   0.245  1.00 54.97           N  
ATOM   1593  CA  SER A 207     -21.703 -26.681  -0.719  1.00 54.97           C  
ATOM   1594  C   SER A 207     -23.094 -26.246  -0.268  1.00 54.97           C  
ATOM   1595  CB  SER A 207     -21.676 -28.196  -0.924  1.00 54.97           C  
ATOM   1596  O   SER A 207     -23.322 -26.011   0.920  1.00 54.97           O  
ATOM   1597  OG  SER A 207     -22.170 -28.868   0.221  1.00 54.97           O  
ATOM   1598  N   SER A 208     -23.959 -25.721  -1.210  1.00 51.84           N  
ATOM   1599  CA  SER A 208     -25.347 -25.350  -0.958  1.00 51.84           C  
ATOM   1600  C   SER A 208     -26.047 -26.386  -0.085  1.00 51.84           C  
ATOM   1601  CB  SER A 208     -26.106 -25.185  -2.276  1.00 51.84           C  
ATOM   1602  O   SER A 208     -26.843 -26.034   0.788  1.00 51.84           O  
ATOM   1603  OG  SER A 208     -25.566 -26.031  -3.276  1.00 51.84           O  
ATOM   1604  N   TYR A 209     -25.636 -27.675  -0.270  1.00 50.64           N  
ATOM   1605  CA  TYR A 209     -26.241 -28.774   0.474  1.00 50.64           C  
ATOM   1606  C   TYR A 209     -25.860 -28.710   1.948  1.00 50.64           C  
ATOM   1607  CB  TYR A 209     -25.817 -30.122  -0.117  1.00 50.64           C  
ATOM   1608  O   TYR A 209     -26.718 -28.839   2.824  1.00 50.64           O  
ATOM   1609  CG  TYR A 209     -26.472 -31.309   0.546  1.00 50.64           C  
ATOM   1610  CD1 TYR A 209     -25.769 -32.105   1.447  1.00 50.64           C  
ATOM   1611  CD2 TYR A 209     -27.795 -31.638   0.271  1.00 50.64           C  
ATOM   1612  CE1 TYR A 209     -26.368 -33.201   2.059  1.00 50.64           C  
ATOM   1613  CE2 TYR A 209     -28.405 -32.732   0.877  1.00 50.64           C  
ATOM   1614  OH  TYR A 209     -28.283 -34.590   2.371  1.00 50.64           O  
ATOM   1615  CZ  TYR A 209     -27.685 -33.506   1.768  1.00 50.64           C  
ATOM   1616  N   HIS A 210     -24.559 -28.463   2.234  1.00 55.12           N  
ATOM   1617  CA  HIS A 210     -24.096 -28.390   3.616  1.00 55.12           C  
ATOM   1618  C   HIS A 210     -24.667 -27.167   4.325  1.00 55.12           C  
ATOM   1619  CB  HIS A 210     -22.567 -28.361   3.668  1.00 55.12           C  
ATOM   1620  O   HIS A 210     -25.005 -27.232   5.509  1.00 55.12           O  
ATOM   1621  CG  HIS A 210     -21.941 -29.720   3.658  1.00 55.12           C  
ATOM   1622  CD2 HIS A 210     -20.990 -30.254   2.856  1.00 55.12           C  
ATOM   1623  ND1 HIS A 210     -22.289 -30.706   4.555  1.00 55.12           N  
ATOM   1624  CE1 HIS A 210     -21.576 -31.792   4.305  1.00 55.12           C  
ATOM   1625  NE2 HIS A 210     -20.780 -31.544   3.279  1.00 55.12           N  
ATOM   1626  N   ALA A 211     -24.777 -26.029   3.569  1.00 54.79           N  
ATOM   1627  CA  ALA A 211     -25.398 -24.825   4.115  1.00 54.79           C  
ATOM   1628  C   ALA A 211     -26.848 -25.087   4.512  1.00 54.79           C  
ATOM   1629  CB  ALA A 211     -25.325 -23.683   3.104  1.00 54.79           C  
ATOM   1630  O   ALA A 211     -27.298 -24.645   5.571  1.00 54.79           O  
ATOM   1631  N   PHE A 212     -27.562 -25.813   3.620  1.00 53.57           N  
ATOM   1632  CA  PHE A 212     -28.948 -26.197   3.857  1.00 53.57           C  
ATOM   1633  C   PHE A 212     -29.063 -27.068   5.103  1.00 53.57           C  
ATOM   1634  CB  PHE A 212     -29.517 -26.940   2.644  1.00 53.57           C  
ATOM   1635  O   PHE A 212     -29.939 -26.847   5.942  1.00 53.57           O  
ATOM   1636  CG  PHE A 212     -30.922 -27.441   2.842  1.00 53.57           C  
ATOM   1637  CD1 PHE A 212     -31.160 -28.763   3.196  1.00 53.57           C  
ATOM   1638  CD2 PHE A 212     -32.005 -26.588   2.675  1.00 53.57           C  
ATOM   1639  CE1 PHE A 212     -32.460 -29.229   3.380  1.00 53.57           C  
ATOM   1640  CE2 PHE A 212     -33.307 -27.047   2.857  1.00 53.57           C  
ATOM   1641  CZ  PHE A 212     -33.532 -28.368   3.209  1.00 53.57           C  
ATOM   1642  N   LEU A 213     -28.198 -28.117   5.260  1.00 54.66           N  
ATOM   1643  CA  LEU A 213     -28.249 -29.033   6.395  1.00 54.66           C  
ATOM   1644  C   LEU A 213     -28.004 -28.290   7.704  1.00 54.66           C  
ATOM   1645  CB  LEU A 213     -27.218 -30.152   6.228  1.00 54.66           C  
ATOM   1646  O   LEU A 213     -28.641 -28.585   8.718  1.00 54.66           O  
ATOM   1647  CG  LEU A 213     -27.586 -31.273   5.254  1.00 54.66           C  
ATOM   1648  CD1 LEU A 213     -26.390 -32.191   5.026  1.00 54.66           C  
ATOM   1649  CD2 LEU A 213     -28.782 -32.063   5.775  1.00 54.66           C  
ATOM   1650  N   ARG A 214     -27.196 -27.330   7.689  1.00 57.41           N  
ATOM   1651  CA  ARG A 214     -26.910 -26.563   8.898  1.00 57.41           C  
ATOM   1652  C   ARG A 214     -28.104 -25.702   9.295  1.00 57.41           C  
ATOM   1653  CB  ARG A 214     -25.673 -25.684   8.697  1.00 57.41           C  
ATOM   1654  O   ARG A 214     -28.460 -25.631  10.474  1.00 57.41           O  
ATOM   1655  CG  ARG A 214     -25.136 -25.075   9.982  1.00 57.41           C  
ATOM   1656  CD  ARG A 214     -23.882 -24.247   9.732  1.00 57.41           C  
ATOM   1657  NE  ARG A 214     -23.852 -23.711   8.375  1.00 57.41           N  
ATOM   1658  NH1 ARG A 214     -22.891 -21.696   8.971  1.00 57.41           N  
ATOM   1659  NH2 ARG A 214     -23.402 -22.124   6.777  1.00 57.41           N  
ATOM   1660  CZ  ARG A 214     -23.382 -22.512   8.044  1.00 57.41           C  
ATOM   1661  N   HIS A 215     -28.562 -25.081   8.249  1.00 54.44           N  
ATOM   1662  CA  HIS A 215     -29.707 -24.239   8.573  1.00 54.44           C  
ATOM   1663  C   HIS A 215     -30.911 -25.080   8.983  1.00 54.44           C  
ATOM   1664  CB  HIS A 215     -30.070 -23.347   7.384  1.00 54.44           C  
ATOM   1665  O   HIS A 215     -31.681 -24.684   9.861  1.00 54.44           O  
ATOM   1666  CG  HIS A 215     -29.108 -22.224   7.161  1.00 54.44           C  
ATOM   1667  CD2 HIS A 215     -28.351 -21.902   6.086  1.00 54.44           C  
ATOM   1668  ND1 HIS A 215     -28.837 -21.274   8.123  1.00 54.44           N  
ATOM   1669  CE1 HIS A 215     -27.954 -20.414   7.646  1.00 54.44           C  
ATOM   1670  NE2 HIS A 215     -27.642 -20.772   6.412  1.00 54.44           N  
ATOM   1671  N   ALA A 216     -30.981 -26.269   8.331  1.00 50.15           N  
ATOM   1672  CA  ALA A 216     -32.029 -27.192   8.759  1.00 50.15           C  
ATOM   1673  C   ALA A 216     -31.823 -27.620  10.209  1.00 50.15           C  
ATOM   1674  CB  ALA A 216     -32.067 -28.415   7.847  1.00 50.15           C  
ATOM   1675  O   ALA A 216     -32.786 -27.739  10.971  1.00 50.15           O  
ATOM   1676  N   TYR A 217     -30.447 -27.762  10.550  1.00 48.60           N  
ATOM   1677  CA  TYR A 217     -30.142 -28.113  11.933  1.00 48.60           C  
ATOM   1678  C   TYR A 217     -30.480 -26.963  12.874  1.00 48.60           C  
ATOM   1679  CB  TYR A 217     -28.665 -28.490  12.078  1.00 48.60           C  
ATOM   1680  O   TYR A 217     -31.050 -27.177  13.947  1.00 48.60           O  
ATOM   1681  CG  TYR A 217     -28.296 -28.975  13.459  1.00 48.60           C  
ATOM   1682  CD1 TYR A 217     -27.655 -28.133  14.366  1.00 48.60           C  
ATOM   1683  CD2 TYR A 217     -28.585 -30.275  13.860  1.00 48.60           C  
ATOM   1684  CE1 TYR A 217     -27.311 -28.576  15.639  1.00 48.60           C  
ATOM   1685  CE2 TYR A 217     -28.246 -30.728  15.130  1.00 48.60           C  
ATOM   1686  OH  TYR A 217     -27.272 -30.316  17.270  1.00 48.60           O  
ATOM   1687  CZ  TYR A 217     -27.610 -29.873  16.011  1.00 48.60           C  
ATOM   1688  N   THR A 218     -30.163 -25.621  12.509  1.00 50.42           N  
ATOM   1689  CA  THR A 218     -30.488 -24.466  13.338  1.00 50.42           C  
ATOM   1690  C   THR A 218     -31.998 -24.258  13.409  1.00 50.42           C  
ATOM   1691  CB  THR A 218     -29.815 -23.188  12.804  1.00 50.42           C  
ATOM   1692  O   THR A 218     -32.538 -23.943  14.471  1.00 50.42           O  
ATOM   1693  CG2 THR A 218     -29.844 -22.075  13.847  1.00 50.42           C  
ATOM   1694  OG1 THR A 218     -28.453 -23.477  12.467  1.00 50.42           O  
ATOM   1695  N   ILE A 219     -32.665 -24.516  12.177  1.00 45.88           N  
ATOM   1696  CA  ILE A 219     -34.120 -24.412  12.165  1.00 45.88           C  
ATOM   1697  C   ILE A 219     -34.729 -25.606  12.896  1.00 45.88           C  
ATOM   1698  CB  ILE A 219     -34.669 -24.330  10.723  1.00 45.88           C  
ATOM   1699  O   ILE A 219     -35.702 -25.457  13.639  1.00 45.88           O  
ATOM   1700  CG1 ILE A 219     -34.213 -23.029  10.051  1.00 45.88           C  
ATOM   1701  CG2 ILE A 219     -36.196 -24.442  10.719  1.00 45.88           C  
ATOM   1702  CD1 ILE A 219     -34.568 -22.938   8.574  1.00 45.88           C  
ATOM   1703  N   ALA A 220     -34.154 -26.861  12.695  1.00 38.75           N  
ATOM   1704  CA  ALA A 220     -34.670 -28.002  13.446  1.00 38.75           C  
ATOM   1705  C   ALA A 220     -34.446 -27.818  14.945  1.00 38.75           C  
ATOM   1706  CB  ALA A 220     -34.014 -29.295  12.968  1.00 38.75           C  
ATOM   1707  O   ALA A 220     -35.298 -28.189  15.756  1.00 38.75           O  
ATOM   1708  N   GLN A 221     -33.363 -27.104  15.366  1.00 40.96           N  
ATOM   1709  CA  GLN A 221     -33.335 -26.777  16.788  1.00 40.96           C  
ATOM   1710  C   GLN A 221     -34.314 -25.653  17.114  1.00 40.96           C  
ATOM   1711  CB  GLN A 221     -31.922 -26.384  17.222  1.00 40.96           C  
ATOM   1712  O   GLN A 221     -34.908 -25.634  18.194  1.00 40.96           O  
ATOM   1713  CG  GLN A 221     -31.090 -27.551  17.737  1.00 40.96           C  
ATOM   1714  CD  GLN A 221     -29.725 -27.121  18.241  1.00 40.96           C  
ATOM   1715  NE2 GLN A 221     -28.939 -28.081  18.717  1.00 40.96           N  
ATOM   1716  OE1 GLN A 221     -29.379 -25.936  18.202  1.00 40.96           O  
ATOM   1717  N   GLY A 222     -34.773 -24.961  16.208  1.00 33.61           N  
ATOM   1718  CA  GLY A 222     -35.763 -23.947  16.535  1.00 33.61           C  
ATOM   1719  C   GLY A 222     -37.153 -24.287  16.033  1.00 33.61           C  
ATOM   1720  O   GLY A 222     -38.150 -23.950  16.675  1.00 33.61           O  
ATOM   1721  N   ALA A 223     -37.409 -25.276  15.203  1.00 29.45           N  
ATOM   1722  CA  ALA A 223     -38.730 -25.533  14.637  1.00 29.45           C  
ATOM   1723  C   ALA A 223     -39.195 -26.952  14.950  1.00 29.45           C  
ATOM   1724  CB  ALA A 223     -38.717 -25.302  13.128  1.00 29.45           C  
ATOM   1725  O   ALA A 223     -39.950 -27.549  14.180  1.00 29.45           O  
ATOM   1726  N   ALA A 224     -38.774 -27.729  15.935  1.00 33.05           N  
ATOM   1727  CA  ALA A 224     -39.795 -28.393  16.741  1.00 33.05           C  
ATOM   1728  C   ALA A 224     -40.909 -27.423  17.124  1.00 33.05           C  
ATOM   1729  CB  ALA A 224     -39.171 -29.002  17.994  1.00 33.05           C  
ATOM   1730  O   ALA A 224     -41.954 -27.836  17.631  1.00 33.05           O  
ATOM   1731  N   LYS A 225     -41.664 -26.586  16.199  1.00 24.06           N  
ATOM   1732  CA  LYS A 225     -43.031 -26.157  15.916  1.00 24.06           C  
ATOM   1733  C   LYS A 225     -43.130 -25.510  14.538  1.00 24.06           C  
ATOM   1734  CB  LYS A 225     -43.520 -25.183  16.989  1.00 24.06           C  
ATOM   1735  O   LYS A 225     -42.454 -24.516  14.263  1.00 24.06           O  
ATOM   1736  CG  LYS A 225     -44.142 -25.860  18.202  1.00 24.06           C  
ATOM   1737  CD  LYS A 225     -44.701 -24.840  19.186  1.00 24.06           C  
ATOM   1738  CE  LYS A 225     -45.267 -25.513  20.428  1.00 24.06           C  
ATOM   1739  NZ  LYS A 225     -45.814 -24.516  21.397  1.00 24.06           N  
ATOM   1740  N   VAL A 226     -42.935 -26.220  13.482  1.00 25.45           N  
ATOM   1741  CA  VAL A 226     -43.697 -26.022  12.253  1.00 25.45           C  
ATOM   1742  C   VAL A 226     -42.784 -26.211  11.043  1.00 25.45           C  
ATOM   1743  CB  VAL A 226     -44.354 -24.625  12.211  1.00 25.45           C  
ATOM   1744  O   VAL A 226     -41.755 -25.543  10.924  1.00 25.45           O  
ATOM   1745  CG1 VAL A 226     -45.135 -24.433  10.912  1.00 25.45           C  
ATOM   1746  CG2 VAL A 226     -45.267 -24.429  13.421  1.00 25.45           C  
ATOM   1747  N   ALA A 227     -42.860 -27.439  10.607  1.00 24.25           N  
ATOM   1748  CA  ALA A 227     -42.931 -28.316   9.440  1.00 24.25           C  
ATOM   1749  C   ALA A 227     -43.199 -27.516   8.169  1.00 24.25           C  
ATOM   1750  CB  ALA A 227     -44.011 -29.376   9.636  1.00 24.25           C  
ATOM   1751  O   ALA A 227     -44.078 -26.650   8.146  1.00 24.25           O  
ATOM   1752  N   GLY A 228     -42.319 -27.562   7.301  1.00 23.28           N  
ATOM   1753  CA  GLY A 228     -42.296 -28.012   5.919  1.00 23.28           C  
ATOM   1754  C   GLY A 228     -41.977 -26.902   4.935  1.00 23.28           C  
ATOM   1755  O   GLY A 228     -42.477 -25.783   5.071  1.00 23.28           O  
ATOM   1756  N   ALA A 229     -40.883 -27.075   4.153  1.00 27.21           N  
ATOM   1757  CA  ALA A 229     -40.807 -27.171   2.698  1.00 27.21           C  
ATOM   1758  C   ALA A 229     -39.681 -26.299   2.148  1.00 27.21           C  
ATOM   1759  CB  ALA A 229     -42.139 -26.773   2.068  1.00 27.21           C  
ATOM   1760  O   ALA A 229     -39.477 -25.174   2.610  1.00 27.21           O  
ATOM   1761  N   VAL A 230     -38.930 -26.883   1.193  1.00 32.40           N  
ATOM   1762  CA  VAL A 230     -38.831 -26.685  -0.249  1.00 32.40           C  
ATOM   1763  C   VAL A 230     -37.370 -26.780  -0.685  1.00 32.40           C  
ATOM   1764  CB  VAL A 230     -39.428 -25.326  -0.678  1.00 32.40           C  
ATOM   1765  O   VAL A 230     -36.479 -26.259  -0.009  1.00 32.40           O  
ATOM   1766  CG1 VAL A 230     -39.332 -25.148  -2.192  1.00 32.40           C  
ATOM   1767  CG2 VAL A 230     -40.878 -25.210  -0.214  1.00 32.40           C  
ATOM   1768  N   PRO A 231     -37.083 -26.880  -2.128  1.00 34.82           N  
ATOM   1769  CA  PRO A 231     -36.202 -27.407  -3.173  1.00 34.82           C  
ATOM   1770  C   PRO A 231     -35.466 -26.308  -3.936  1.00 34.82           C  
ATOM   1771  CB  PRO A 231     -37.161 -28.163  -4.095  1.00 34.82           C  
ATOM   1772  O   PRO A 231     -35.874 -25.144  -3.894  1.00 34.82           O  
ATOM   1773  CG  PRO A 231     -38.446 -27.403  -4.017  1.00 34.82           C  
ATOM   1774  CD  PRO A 231     -38.302 -26.331  -2.975  1.00 34.82           C  
ATOM   1775  N   THR A 232     -34.456 -26.738  -4.757  1.00 27.71           N  
ATOM   1776  CA  THR A 232     -33.367 -26.870  -5.718  1.00 27.71           C  
ATOM   1777  C   THR A 232     -33.390 -25.722  -6.723  1.00 27.71           C  
ATOM   1778  CB  THR A 232     -33.442 -28.213  -6.467  1.00 27.71           C  
ATOM   1779  O   THR A 232     -34.459 -25.316  -7.185  1.00 27.71           O  
ATOM   1780  CG2 THR A 232     -32.924 -29.356  -5.600  1.00 27.71           C  
ATOM   1781  OG1 THR A 232     -34.804 -28.479  -6.825  1.00 27.71           O  
ATOM   1782  N   MET A 233     -32.225 -24.956  -6.853  1.00 28.87           N  
ATOM   1783  CA  MET A 233     -32.012 -23.972  -7.910  1.00 28.87           C  
ATOM   1784  C   MET A 233     -30.605 -24.087  -8.485  1.00 28.87           C  
ATOM   1785  CB  MET A 233     -32.248 -22.556  -7.382  1.00 28.87           C  
ATOM   1786  O   MET A 233     -29.642 -24.295  -7.745  1.00 28.87           O  
ATOM   1787  CG  MET A 233     -33.535 -21.921  -7.882  1.00 28.87           C  
ATOM   1788  SD  MET A 233     -33.607 -20.118  -7.546  1.00 28.87           S  
ATOM   1789  CE  MET A 233     -34.926 -19.631  -8.693  1.00 28.87           C  
ATOM   1790  N   ASP A 234     -30.606 -23.890  -9.708  1.00 29.25           N  
ATOM   1791  CA  ASP A 234     -29.731 -23.700 -10.861  1.00 29.25           C  
ATOM   1792  C   ASP A 234     -29.413 -22.222 -11.072  1.00 29.25           C  
ATOM   1793  CB  ASP A 234     -30.371 -24.285 -12.122  1.00 29.25           C  
ATOM   1794  O   ASP A 234     -30.317 -21.410 -11.283  1.00 29.25           O  
ATOM   1795  CG  ASP A 234     -29.378 -24.483 -13.253  1.00 29.25           C  
ATOM   1796  OD1 ASP A 234     -28.226 -24.011 -13.144  1.00 29.25           O  
ATOM   1797  OD2 ASP A 234     -29.751 -25.115 -14.265  1.00 29.25           O  
ATOM   1798  N   LEU A 235     -28.107 -21.743 -11.042  1.00 25.64           N  
ATOM   1799  CA  LEU A 235     -27.260 -20.558 -10.955  1.00 25.64           C  
ATOM   1800  C   LEU A 235     -26.563 -20.288 -12.284  1.00 25.64           C  
ATOM   1801  CB  LEU A 235     -26.220 -20.724  -9.844  1.00 25.64           C  
ATOM   1802  O   LEU A 235     -25.881 -19.273 -12.437  1.00 25.64           O  
ATOM   1803  CG  LEU A 235     -26.071 -19.550  -8.874  1.00 25.64           C  
ATOM   1804  CD1 LEU A 235     -26.897 -19.794  -7.616  1.00 25.64           C  
ATOM   1805  CD2 LEU A 235     -24.603 -19.329  -8.523  1.00 25.64           C  
ATOM   1806  N   SER A 236     -27.014 -20.840 -13.419  1.00 27.76           N  
ATOM   1807  CA  SER A 236     -26.310 -20.533 -14.660  1.00 27.76           C  
ATOM   1808  C   SER A 236     -27.051 -19.474 -15.469  1.00 27.76           C  
ATOM   1809  CB  SER A 236     -26.132 -21.797 -15.501  1.00 27.76           C  
ATOM   1810  O   SER A 236     -26.476 -18.857 -16.367  1.00 27.76           O  
ATOM   1811  OG  SER A 236     -27.385 -22.405 -15.768  1.00 27.76           O  
ATOM   1812  N   LYS A 237     -27.679 -18.494 -14.713  1.00 26.07           N  
ATOM   1813  CA  LYS A 237     -28.174 -17.376 -15.511  1.00 26.07           C  
ATOM   1814  C   LYS A 237     -27.790 -16.040 -14.884  1.00 26.07           C  
ATOM   1815  CB  LYS A 237     -29.693 -17.462 -15.671  1.00 26.07           C  
ATOM   1816  O   LYS A 237     -27.905 -14.992 -15.523  1.00 26.07           O  
ATOM   1817  CG  LYS A 237     -30.149 -18.463 -16.723  1.00 26.07           C  
ATOM   1818  CD  LYS A 237     -31.633 -18.312 -17.031  1.00 26.07           C  
ATOM   1819  CE  LYS A 237     -32.087 -19.301 -18.096  1.00 26.07           C  
ATOM   1820  NZ  LYS A 237     -33.543 -19.161 -18.397  1.00 26.07           N  
ATOM   1821  N   LEU A 238     -26.702 -15.960 -14.161  1.00 25.47           N  
ATOM   1822  CA  LEU A 238     -26.248 -14.658 -13.684  1.00 25.47           C  
ATOM   1823  C   LEU A 238     -24.927 -14.269 -14.338  1.00 25.47           C  
ATOM   1824  CB  LEU A 238     -26.093 -14.669 -12.161  1.00 25.47           C  
ATOM   1825  O   LEU A 238     -24.659 -13.085 -14.550  1.00 25.47           O  
ATOM   1826  CG  LEU A 238     -26.424 -13.364 -11.435  1.00 25.47           C  
ATOM   1827  CD1 LEU A 238     -27.208 -13.651 -10.159  1.00 25.47           C  
ATOM   1828  CD2 LEU A 238     -25.149 -12.588 -11.123  1.00 25.47           C  
ATOM   1829  N   MET A 239     -24.552 -14.976 -15.399  1.00 27.54           N  
ATOM   1830  CA  MET A 239     -23.221 -14.676 -15.916  1.00 27.54           C  
ATOM   1831  C   MET A 239     -23.299 -14.150 -17.346  1.00 27.54           C  
ATOM   1832  CB  MET A 239     -22.330 -15.918 -15.864  1.00 27.54           C  
ATOM   1833  O   MET A 239     -22.346 -13.546 -17.842  1.00 27.54           O  
ATOM   1834  CG  MET A 239     -21.760 -16.206 -14.485  1.00 27.54           C  
ATOM   1835  SD  MET A 239     -20.042 -15.590 -14.291  1.00 27.54           S  
ATOM   1836  CE  MET A 239     -19.116 -17.109 -14.647  1.00 27.54           C  
ATOM   1837  N   ASP A 240     -24.509 -13.845 -17.767  1.00 25.68           N  
ATOM   1838  CA  ASP A 240     -24.457 -13.322 -19.128  1.00 25.68           C  
ATOM   1839  C   ASP A 240     -24.775 -11.828 -19.155  1.00 25.68           C  
ATOM   1840  CB  ASP A 240     -25.427 -14.083 -20.034  1.00 25.68           C  
ATOM   1841  O   ASP A 240     -24.584 -11.166 -20.177  1.00 25.68           O  
ATOM   1842  CG  ASP A 240     -24.849 -15.384 -20.561  1.00 25.68           C  
ATOM   1843  OD1 ASP A 240     -23.611 -15.553 -20.544  1.00 25.68           O  
ATOM   1844  OD2 ASP A 240     -25.640 -16.248 -21.001  1.00 25.68           O  
ATOM   1845  N   ALA A 241     -24.281 -10.987 -18.179  1.00 25.31           N  
ATOM   1846  CA  ALA A 241     -24.519  -9.592 -18.541  1.00 25.31           C  
ATOM   1847  C   ALA A 241     -23.366  -8.703 -18.086  1.00 25.31           C  
ATOM   1848  CB  ALA A 241     -25.834  -9.103 -17.939  1.00 25.31           C  
ATOM   1849  O   ALA A 241     -23.130  -8.547 -16.886  1.00 25.31           O  
ATOM   1850  N   ILE A 242     -22.129  -8.992 -18.464  1.00 25.66           N  
ATOM   1851  CA  ILE A 242     -21.334  -7.820 -18.114  1.00 25.66           C  
ATOM   1852  C   ILE A 242     -20.270  -7.580 -19.183  1.00 25.66           C  
ATOM   1853  CB  ILE A 242     -20.674  -7.977 -16.727  1.00 25.66           C  
ATOM   1854  O   ILE A 242     -19.348  -8.383 -19.342  1.00 25.66           O  
ATOM   1855  CG1 ILE A 242     -21.744  -8.119 -15.638  1.00 25.66           C  
ATOM   1856  CG2 ILE A 242     -19.746  -6.795 -16.432  1.00 25.66           C  
ATOM   1857  CD1 ILE A 242     -21.182  -8.362 -14.245  1.00 25.66           C  
ATOM   1858  N   PRO A 243     -20.680  -7.071 -20.450  1.00 28.21           N  
ATOM   1859  CA  PRO A 243     -19.483  -6.411 -20.976  1.00 28.21           C  
ATOM   1860  C   PRO A 243     -19.784  -5.047 -21.594  1.00 28.21           C  
ATOM   1861  CB  PRO A 243     -18.977  -7.391 -22.038  1.00 28.21           C  
ATOM   1862  O   PRO A 243     -20.789  -4.890 -22.292  1.00 28.21           O  
ATOM   1863  CG  PRO A 243     -20.181  -8.188 -22.426  1.00 28.21           C  
ATOM   1864  CD  PRO A 243     -21.364  -7.668 -21.661  1.00 28.21           C  
ATOM   1865  N   ASP A 244     -19.561  -3.876 -20.887  1.00 26.91           N  
ATOM   1866  CA  ASP A 244     -19.040  -2.708 -21.589  1.00 26.91           C  
ATOM   1867  C   ASP A 244     -19.258  -1.435 -20.774  1.00 26.91           C  
ATOM   1868  CB  ASP A 244     -19.698  -2.571 -22.964  1.00 26.91           C  
ATOM   1869  O   ASP A 244     -20.395  -0.995 -20.591  1.00 26.91           O  
ATOM   1870  CG  ASP A 244     -18.951  -3.317 -24.056  1.00 26.91           C  
ATOM   1871  OD1 ASP A 244     -17.777  -3.691 -23.845  1.00 26.91           O  
ATOM   1872  OD2 ASP A 244     -19.541  -3.530 -25.137  1.00 26.91           O  
ATOM   1873  N   LEU A 245     -18.266  -0.963 -19.886  1.00 28.77           N  
ATOM   1874  CA  LEU A 245     -18.536   0.324 -19.255  1.00 28.77           C  
ATOM   1875  C   LEU A 245     -17.294   1.209 -19.272  1.00 28.77           C  
ATOM   1876  CB  LEU A 245     -19.016   0.125 -17.815  1.00 28.77           C  
ATOM   1877  O   LEU A 245     -16.297   0.899 -18.616  1.00 28.77           O  
ATOM   1878  CG  LEU A 245     -20.412   0.657 -17.486  1.00 28.77           C  
ATOM   1879  CD1 LEU A 245     -21.380  -0.500 -17.260  1.00 28.77           C  
ATOM   1880  CD2 LEU A 245     -20.364   1.568 -16.264  1.00 28.77           C  
ATOM   1881  N   MET A 246     -16.996   1.869 -20.369  1.00 29.85           N  
ATOM   1882  CA  MET A 246     -16.042   2.958 -20.557  1.00 29.85           C  
ATOM   1883  C   MET A 246     -16.737   4.312 -20.467  1.00 29.85           C  
ATOM   1884  CB  MET A 246     -15.331   2.824 -21.905  1.00 29.85           C  
ATOM   1885  O   MET A 246     -16.083   5.356 -20.522  1.00 29.85           O  
ATOM   1886  CG  MET A 246     -14.255   1.750 -21.927  1.00 29.85           C  
ATOM   1887  SD  MET A 246     -12.711   2.319 -22.740  1.00 29.85           S  
ATOM   1888  CE  MET A 246     -12.819   1.407 -24.305  1.00 29.85           C  
ATOM   1889  N   ASN A 247     -17.448   4.693 -19.327  1.00 31.93           N  
ATOM   1890  CA  ASN A 247     -17.724   6.078 -18.958  1.00 31.93           C  
ATOM   1891  C   ASN A 247     -18.147   6.195 -17.497  1.00 31.93           C  
ATOM   1892  CB  ASN A 247     -18.799   6.672 -19.871  1.00 31.93           C  
ATOM   1893  O   ASN A 247     -19.021   5.458 -17.038  1.00 31.93           O  
ATOM   1894  CG  ASN A 247     -18.218   7.313 -21.116  1.00 31.93           C  
ATOM   1895  ND2 ASN A 247     -19.044   7.465 -22.145  1.00 31.93           N  
ATOM   1896  OD1 ASN A 247     -17.037   7.669 -21.153  1.00 31.93           O  
ATOM   1897  N   VAL A 248     -17.337   6.755 -16.551  1.00 37.83           N  
ATOM   1898  CA  VAL A 248     -17.212   6.754 -15.098  1.00 37.83           C  
ATOM   1899  C   VAL A 248     -18.463   7.367 -14.471  1.00 37.83           C  
ATOM   1900  CB  VAL A 248     -15.954   7.522 -14.635  1.00 37.83           C  
ATOM   1901  O   VAL A 248     -18.985   6.850 -13.480  1.00 37.83           O  
ATOM   1902  CG1 VAL A 248     -15.900   7.603 -13.111  1.00 37.83           C  
ATOM   1903  CG2 VAL A 248     -14.692   6.857 -15.183  1.00 37.83           C  
ATOM   1904  N   PRO A 249     -19.222   8.375 -15.145  1.00 36.72           N  
ATOM   1905  CA  PRO A 249     -20.474   8.658 -14.440  1.00 36.72           C  
ATOM   1906  C   PRO A 249     -21.550   7.607 -14.702  1.00 36.72           C  
ATOM   1907  CB  PRO A 249     -20.893  10.020 -14.999  1.00 36.72           C  
ATOM   1908  O   PRO A 249     -22.351   7.304 -13.814  1.00 36.72           O  
ATOM   1909  CG  PRO A 249     -19.722  10.479 -15.807  1.00 36.72           C  
ATOM   1910  CD  PRO A 249     -18.788   9.318 -15.994  1.00 36.72           C  
ATOM   1911  N   ASP A 250     -21.490   6.855 -15.797  1.00 37.56           N  
ATOM   1912  CA  ASP A 250     -22.378   5.719 -16.022  1.00 37.56           C  
ATOM   1913  C   ASP A 250     -21.971   4.525 -15.162  1.00 37.56           C  
ATOM   1914  CB  ASP A 250     -22.382   5.325 -17.501  1.00 37.56           C  
ATOM   1915  O   ASP A 250     -22.820   3.730 -14.753  1.00 37.56           O  
ATOM   1916  CG  ASP A 250     -23.194   6.273 -18.365  1.00 37.56           C  
ATOM   1917  OD1 ASP A 250     -24.090   6.965 -17.836  1.00 37.56           O  
ATOM   1918  OD2 ASP A 250     -22.937   6.327 -19.587  1.00 37.56           O  
ATOM   1919  N   LEU A 251     -20.739   4.484 -14.613  1.00 34.42           N  
ATOM   1920  CA  LEU A 251     -20.332   3.470 -13.646  1.00 34.42           C  
ATOM   1921  C   LEU A 251     -20.903   3.776 -12.266  1.00 34.42           C  
ATOM   1922  CB  LEU A 251     -18.806   3.382 -13.573  1.00 34.42           C  
ATOM   1923  O   LEU A 251     -21.364   2.871 -11.566  1.00 34.42           O  
ATOM   1924  CG  LEU A 251     -18.223   2.025 -13.174  1.00 34.42           C  
ATOM   1925  CD1 LEU A 251     -17.819   1.237 -14.416  1.00 34.42           C  
ATOM   1926  CD2 LEU A 251     -17.032   2.208 -12.240  1.00 34.42           C  
ATOM   1927  N   ILE A 252     -20.981   5.143 -11.949  1.00 41.03           N  
ATOM   1928  CA  ILE A 252     -21.513   5.444 -10.625  1.00 41.03           C  
ATOM   1929  C   ILE A 252     -23.006   5.126 -10.585  1.00 41.03           C  
ATOM   1930  CB  ILE A 252     -21.269   6.921 -10.240  1.00 41.03           C  
ATOM   1931  O   ILE A 252     -23.488   4.498  -9.639  1.00 41.03           O  
ATOM   1932  CG1 ILE A 252     -19.768   7.195 -10.099  1.00 41.03           C  
ATOM   1933  CG2 ILE A 252     -22.014   7.272  -8.949  1.00 41.03           C  
ATOM   1934  CD1 ILE A 252     -19.424   8.660  -9.873  1.00 41.03           C  
ATOM   1935  N   LYS A 253     -23.711   5.522 -11.668  1.00 40.24           N  
ATOM   1936  CA  LYS A 253     -25.124   5.160 -11.723  1.00 40.24           C  
ATOM   1937  C   LYS A 253     -25.300   3.654 -11.893  1.00 40.24           C  
ATOM   1938  CB  LYS A 253     -25.824   5.901 -12.864  1.00 40.24           C  
ATOM   1939  O   LYS A 253     -26.185   3.054 -11.279  1.00 40.24           O  
ATOM   1940  CG  LYS A 253     -27.080   6.647 -12.439  1.00 40.24           C  
ATOM   1941  CD  LYS A 253     -27.716   7.384 -13.611  1.00 40.24           C  
ATOM   1942  CE  LYS A 253     -28.957   8.154 -13.181  1.00 40.24           C  
ATOM   1943  NZ  LYS A 253     -29.564   8.907 -14.319  1.00 40.24           N  
ATOM   1944  N   SER A 254     -24.428   2.937 -12.662  1.00 37.03           N  
ATOM   1945  CA  SER A 254     -24.539   1.494 -12.848  1.00 37.03           C  
ATOM   1946  C   SER A 254     -24.196   0.743 -11.565  1.00 37.03           C  
ATOM   1947  CB  SER A 254     -23.624   1.027 -13.981  1.00 37.03           C  
ATOM   1948  O   SER A 254     -24.834  -0.260 -11.237  1.00 37.03           O  
ATOM   1949  OG  SER A 254     -22.418   0.489 -13.465  1.00 37.03           O  
ATOM   1950  N   VAL A 255     -23.196   1.282 -10.781  1.00 40.42           N  
ATOM   1951  CA  VAL A 255     -22.920   0.632  -9.504  1.00 40.42           C  
ATOM   1952  C   VAL A 255     -24.087   0.861  -8.546  1.00 40.42           C  
ATOM   1953  CB  VAL A 255     -21.606   1.147  -8.877  1.00 40.42           C  
ATOM   1954  O   VAL A 255     -24.516  -0.062  -7.849  1.00 40.42           O  
ATOM   1955  CG1 VAL A 255     -21.431   0.598  -7.462  1.00 40.42           C  
ATOM   1956  CG2 VAL A 255     -20.413   0.766  -9.752  1.00 40.42           C  
ATOM   1957  N   ILE A 256     -24.635   2.111  -8.604  1.00 43.63           N  
ATOM   1958  CA  ILE A 256     -25.792   2.353  -7.749  1.00 43.63           C  
ATOM   1959  C   ILE A 256     -27.006   1.609  -8.300  1.00 43.63           C  
ATOM   1960  CB  ILE A 256     -26.099   3.862  -7.626  1.00 43.63           C  
ATOM   1961  O   ILE A 256     -27.758   0.989  -7.544  1.00 43.63           O  
ATOM   1962  CG1 ILE A 256     -24.968   4.578  -6.878  1.00 43.63           C  
ATOM   1963  CG2 ILE A 256     -27.444   4.085  -6.929  1.00 43.63           C  
ATOM   1964  CD1 ILE A 256     -25.113   6.093  -6.840  1.00 43.63           C  
ATOM   1965  N   ASP A 257     -27.221   1.615  -9.658  1.00 39.58           N  
ATOM   1966  CA  ASP A 257     -28.358   0.925 -10.260  1.00 39.58           C  
ATOM   1967  C   ASP A 257     -28.182  -0.590 -10.188  1.00 39.58           C  
ATOM   1968  CB  ASP A 257     -28.544   1.364 -11.714  1.00 39.58           C  
ATOM   1969  O   ASP A 257     -29.142  -1.321  -9.935  1.00 39.58           O  
ATOM   1970  CG  ASP A 257     -29.186   2.734 -11.842  1.00 39.58           C  
ATOM   1971  OD1 ASP A 257     -29.767   3.231 -10.852  1.00 39.58           O  
ATOM   1972  OD2 ASP A 257     -29.113   3.322 -12.943  1.00 39.58           O  
ATOM   1973  N   VAL A 258     -26.897  -1.114 -10.385  1.00 40.58           N  
ATOM   1974  CA  VAL A 258     -26.679  -2.540 -10.169  1.00 40.58           C  
ATOM   1975  C   VAL A 258     -26.917  -2.884  -8.700  1.00 40.58           C  
ATOM   1976  CB  VAL A 258     -25.255  -2.967 -10.592  1.00 40.58           C  
ATOM   1977  O   VAL A 258     -27.518  -3.914  -8.387  1.00 40.58           O  
ATOM   1978  CG1 VAL A 258     -24.975  -4.408 -10.170  1.00 40.58           C  
ATOM   1979  CG2 VAL A 258     -25.076  -2.804 -12.101  1.00 40.58           C  
ATOM   1980  N   ALA A 259     -26.630  -1.903  -7.802  1.00 38.64           N  
ATOM   1981  CA  ALA A 259     -26.915  -2.189  -6.398  1.00 38.64           C  
ATOM   1982  C   ALA A 259     -28.409  -2.074  -6.107  1.00 38.64           C  
ATOM   1983  CB  ALA A 259     -26.126  -1.246  -5.492  1.00 38.64           C  
ATOM   1984  O   ALA A 259     -28.973  -2.905  -5.391  1.00 38.64           O  
ATOM   1985  N   THR A 260     -29.073  -1.151  -6.785  1.00 39.35           N  
ATOM   1986  CA  THR A 260     -30.506  -1.011  -6.551  1.00 39.35           C  
ATOM   1987  C   THR A 260     -31.292  -2.023  -7.379  1.00 39.35           C  
ATOM   1988  CB  THR A 260     -30.990   0.413  -6.882  1.00 39.35           C  
ATOM   1989  O   THR A 260     -32.264  -2.607  -6.897  1.00 39.35           O  
ATOM   1990  CG2 THR A 260     -32.200   0.794  -6.036  1.00 39.35           C  
ATOM   1991  OG1 THR A 260     -29.930   1.343  -6.625  1.00 39.35           O  
ATOM   1992  N   ASP A 261     -30.971  -2.239  -8.778  1.00 35.48           N  
ATOM   1993  CA  ASP A 261     -31.684  -3.181  -9.635  1.00 35.48           C  
ATOM   1994  C   ASP A 261     -31.461  -4.620  -9.175  1.00 35.48           C  
ATOM   1995  CB  ASP A 261     -31.246  -3.020 -11.092  1.00 35.48           C  
ATOM   1996  O   ASP A 261     -32.381  -5.440  -9.214  1.00 35.48           O  
ATOM   1997  CG  ASP A 261     -31.996  -1.919 -11.819  1.00 35.48           C  
ATOM   1998  OD1 ASP A 261     -32.976  -1.378 -11.263  1.00 35.48           O  
ATOM   1999  OD2 ASP A 261     -31.606  -1.591 -12.961  1.00 35.48           O  
ATOM   2000  N   VAL A 262     -30.376  -4.903  -8.564  1.00 35.66           N  
ATOM   2001  CA  VAL A 262     -30.232  -6.187  -7.887  1.00 35.66           C  
ATOM   2002  C   VAL A 262     -31.059  -6.191  -6.604  1.00 35.66           C  
ATOM   2003  CB  VAL A 262     -28.752  -6.497  -7.568  1.00 35.66           C  
ATOM   2004  O   VAL A 262     -31.678  -7.201  -6.260  1.00 35.66           O  
ATOM   2005  CG1 VAL A 262     -28.634  -7.776  -6.740  1.00 35.66           C  
ATOM   2006  CG2 VAL A 262     -27.942  -6.616  -8.857  1.00 35.66           C  
ATOM   2007  N   TYR A 263     -31.228  -5.060  -5.996  1.00 33.88           N  
ATOM   2008  CA  TYR A 263     -32.136  -4.932  -4.863  1.00 33.88           C  
ATOM   2009  C   TYR A 263     -33.580  -5.161  -5.293  1.00 33.88           C  
ATOM   2010  CB  TYR A 263     -31.997  -3.551  -4.215  1.00 33.88           C  
ATOM   2011  O   TYR A 263     -34.328  -5.878  -4.623  1.00 33.88           O  
ATOM   2012  CG  TYR A 263     -32.728  -3.421  -2.901  1.00 33.88           C  
ATOM   2013  CD1 TYR A 263     -34.011  -2.880  -2.845  1.00 33.88           C  
ATOM   2014  CD2 TYR A 263     -32.138  -3.837  -1.712  1.00 33.88           C  
ATOM   2015  CE1 TYR A 263     -34.688  -2.756  -1.637  1.00 33.88           C  
ATOM   2016  CE2 TYR A 263     -32.806  -3.718  -0.497  1.00 33.88           C  
ATOM   2017  OH  TYR A 263     -34.744  -3.057   0.730  1.00 33.88           O  
ATOM   2018  CZ  TYR A 263     -34.078  -3.177  -0.470  1.00 33.88           C  
ATOM   2019  N   ASN A 264     -34.054  -4.723  -6.504  1.00 34.64           N  
ATOM   2020  CA  ASN A 264     -35.454  -4.834  -6.899  1.00 34.64           C  
ATOM   2021  C   ASN A 264     -35.720  -6.129  -7.660  1.00 34.64           C  
ATOM   2022  CB  ASN A 264     -35.871  -3.627  -7.742  1.00 34.64           C  
ATOM   2023  O   ASN A 264     -36.797  -6.715  -7.537  1.00 34.64           O  
ATOM   2024  CG  ASN A 264     -36.069  -2.375  -6.911  1.00 34.64           C  
ATOM   2025  ND2 ASN A 264     -35.882  -1.216  -7.531  1.00 34.64           N  
ATOM   2026  OD1 ASN A 264     -36.387  -2.448  -5.721  1.00 34.64           O  
ATOM   2027  N   VAL A 265     -34.835  -6.680  -8.413  1.00 33.14           N  
ATOM   2028  CA  VAL A 265     -35.081  -7.928  -9.129  1.00 33.14           C  
ATOM   2029  C   VAL A 265     -35.014  -9.103  -8.156  1.00 33.14           C  
ATOM   2030  CB  VAL A 265     -34.070  -8.131 -10.280  1.00 33.14           C  
ATOM   2031  O   VAL A 265     -35.823 -10.030  -8.236  1.00 33.14           O  
ATOM   2032  CG1 VAL A 265     -34.217  -9.524 -10.888  1.00 33.14           C  
ATOM   2033  CG2 VAL A 265     -34.256  -7.055 -11.348  1.00 33.14           C  
ATOM   2034  N   TYR A 266     -34.499  -8.966  -6.991  1.00 29.72           N  
ATOM   2035  CA  TYR A 266     -34.537 -10.072  -6.042  1.00 29.72           C  
ATOM   2036  C   TYR A 266     -35.657  -9.881  -5.026  1.00 29.72           C  
ATOM   2037  CB  TYR A 266     -33.194 -10.207  -5.319  1.00 29.72           C  
ATOM   2038  O   TYR A 266     -36.241 -10.856  -4.546  1.00 29.72           O  
ATOM   2039  CG  TYR A 266     -32.711 -11.632  -5.194  1.00 29.72           C  
ATOM   2040  CD1 TYR A 266     -32.978 -12.381  -4.051  1.00 29.72           C  
ATOM   2041  CD2 TYR A 266     -31.987 -12.231  -6.219  1.00 29.72           C  
ATOM   2042  CE1 TYR A 266     -32.534 -13.694  -3.931  1.00 29.72           C  
ATOM   2043  CE2 TYR A 266     -31.538 -13.543  -6.110  1.00 29.72           C  
ATOM   2044  OH  TYR A 266     -31.374 -15.565  -4.851  1.00 29.72           O  
ATOM   2045  CZ  TYR A 266     -31.816 -14.265  -4.964  1.00 29.72           C  
ATOM   2046  N   ASN A 267     -36.091  -8.683  -4.773  1.00 33.40           N  
ATOM   2047  CA  ASN A 267     -37.361  -8.673  -4.054  1.00 33.40           C  
ATOM   2048  C   ASN A 267     -38.518  -9.099  -4.954  1.00 33.40           C  
ATOM   2049  CB  ASN A 267     -37.632  -7.289  -3.460  1.00 33.40           C  
ATOM   2050  O   ASN A 267     -39.521  -9.628  -4.473  1.00 33.40           O  
ATOM   2051  CG  ASN A 267     -36.962  -7.090  -2.115  1.00 33.40           C  
ATOM   2052  ND2 ASN A 267     -36.811  -5.835  -1.708  1.00 33.40           N  
ATOM   2053  OD1 ASN A 267     -36.584  -8.056  -1.447  1.00 33.40           O  
ATOM   2054  N   GLY A 268     -38.341  -9.014  -6.236  1.00 32.85           N  
ATOM   2055  CA  GLY A 268     -39.458  -9.555  -6.994  1.00 32.85           C  
ATOM   2056  C   GLY A 268     -39.318 -11.037  -7.288  1.00 32.85           C  
ATOM   2057  O   GLY A 268     -40.314 -11.761  -7.343  1.00 32.85           O  
ATOM   2058  N   ILE A 269     -38.153 -11.600  -7.096  1.00 30.72           N  
ATOM   2059  CA  ILE A 269     -38.022 -13.044  -7.256  1.00 30.72           C  
ATOM   2060  C   ILE A 269     -38.029 -13.718  -5.886  1.00 30.72           C  
ATOM   2061  CB  ILE A 269     -36.736 -13.413  -8.029  1.00 30.72           C  
ATOM   2062  O   ILE A 269     -38.090 -14.947  -5.792  1.00 30.72           O  
ATOM   2063  CG1 ILE A 269     -36.793 -12.860  -9.457  1.00 30.72           C  
ATOM   2064  CG2 ILE A 269     -36.527 -14.930  -8.037  1.00 30.72           C  
ATOM   2065  CD1 ILE A 269     -35.490 -13.007 -10.231  1.00 30.72           C  
ATOM   2066  N   GLY A 270     -38.025 -12.935  -4.797  1.00 31.11           N  
ATOM   2067  CA  GLY A 270     -38.136 -13.369  -3.414  1.00 31.11           C  
ATOM   2068  C   GLY A 270     -39.520 -13.877  -3.057  1.00 31.11           C  
ATOM   2069  O   GLY A 270     -39.686 -14.606  -2.076  1.00 31.11           O  
ATOM   2070  N   MET A 271     -40.450 -13.870  -4.080  1.00 36.67           N  
ATOM   2071  CA  MET A 271     -41.667 -14.592  -3.723  1.00 36.67           C  
ATOM   2072  C   MET A 271     -41.635 -16.016  -4.266  1.00 36.67           C  
ATOM   2073  CB  MET A 271     -42.902 -13.859  -4.250  1.00 36.67           C  
ATOM   2074  O   MET A 271     -42.208 -16.928  -3.667  1.00 36.67           O  
ATOM   2075  CG  MET A 271     -43.405 -12.762  -3.325  1.00 36.67           C  
ATOM   2076  SD  MET A 271     -45.222 -12.531  -3.432  1.00 36.67           S  
ATOM   2077  CE  MET A 271     -45.546 -11.786  -1.809  1.00 36.67           C  
ATOM   2078  N   MET A 272     -40.594 -16.477  -4.963  1.00 32.31           N  
ATOM   2079  CA  MET A 272     -40.674 -17.892  -5.310  1.00 32.31           C  
ATOM   2080  C   MET A 272     -39.493 -18.663  -4.730  1.00 32.31           C  
ATOM   2081  CB  MET A 272     -40.721 -18.072  -6.829  1.00 32.31           C  
ATOM   2082  O   MET A 272     -39.581 -19.873  -4.515  1.00 32.31           O  
ATOM   2083  CG  MET A 272     -42.105 -18.402  -7.364  1.00 32.31           C  
ATOM   2084  SD  MET A 272     -42.085 -18.825  -9.150  1.00 32.31           S  
ATOM   2085  CE  MET A 272     -43.867 -18.913  -9.478  1.00 32.31           C  
ATOM   2086  N   ALA A 273     -38.554 -18.103  -3.919  1.00 35.51           N  
ATOM   2087  CA  ALA A 273     -37.453 -18.855  -3.323  1.00 35.51           C  
ATOM   2088  C   ALA A 273     -37.472 -18.742  -1.801  1.00 35.51           C  
ATOM   2089  CB  ALA A 273     -36.115 -18.365  -3.872  1.00 35.51           C  
ATOM   2090  O   ALA A 273     -36.480 -18.339  -1.189  1.00 35.51           O  
ATOM   2091  N   LYS A 274     -38.592 -18.652  -1.113  1.00 38.07           N  
ATOM   2092  CA  LYS A 274     -38.826 -18.530   0.323  1.00 38.07           C  
ATOM   2093  C   LYS A 274     -38.145 -19.660   1.089  1.00 38.07           C  
ATOM   2094  CB  LYS A 274     -40.325 -18.522   0.625  1.00 38.07           C  
ATOM   2095  O   LYS A 274     -37.939 -19.560   2.301  1.00 38.07           O  
ATOM   2096  CG  LYS A 274     -40.976 -17.153   0.493  1.00 38.07           C  
ATOM   2097  CD  LYS A 274     -42.429 -17.178   0.950  1.00 38.07           C  
ATOM   2098  CE  LYS A 274     -43.090 -15.816   0.790  1.00 38.07           C  
ATOM   2099  NZ  LYS A 274     -44.511 -15.832   1.250  1.00 38.07           N  
ATOM   2100  N   GLY A 275     -37.083 -20.395   0.459  1.00 35.87           N  
ATOM   2101  CA  GLY A 275     -36.437 -21.228   1.460  1.00 35.87           C  
ATOM   2102  C   GLY A 275     -34.924 -21.232   1.349  1.00 35.87           C  
ATOM   2103  O   GLY A 275     -34.233 -21.744   2.231  1.00 35.87           O  
ATOM   2104  N   MET A 276     -34.245 -20.319   0.586  1.00 33.27           N  
ATOM   2105  CA  MET A 276     -32.786 -20.268   0.589  1.00 33.27           C  
ATOM   2106  C   MET A 276     -32.291 -18.888   1.010  1.00 33.27           C  
ATOM   2107  CB  MET A 276     -32.231 -20.625  -0.791  1.00 33.27           C  
ATOM   2108  O   MET A 276     -32.756 -17.872   0.491  1.00 33.27           O  
ATOM   2109  CG  MET A 276     -32.269 -22.112  -1.101  1.00 33.27           C  
ATOM   2110  SD  MET A 276     -31.416 -22.525  -2.673  1.00 33.27           S  
ATOM   2111  CE  MET A 276     -31.168 -24.307  -2.444  1.00 33.27           C  
ATOM   2112  N   LYS A 277     -32.164 -18.594   2.269  1.00 38.62           N  
ATOM   2113  CA  LYS A 277     -31.553 -17.348   2.722  1.00 38.62           C  
ATOM   2114  C   LYS A 277     -30.430 -16.914   1.785  1.00 38.62           C  
ATOM   2115  CB  LYS A 277     -31.018 -17.499   4.147  1.00 38.62           C  
ATOM   2116  O   LYS A 277     -29.606 -17.733   1.375  1.00 38.62           O  
ATOM   2117  CG  LYS A 277     -31.853 -16.786   5.201  1.00 38.62           C  
ATOM   2118  CD  LYS A 277     -31.231 -16.911   6.586  1.00 38.62           C  
ATOM   2119  CE  LYS A 277     -32.080 -16.221   7.645  1.00 38.62           C  
ATOM   2120  NZ  LYS A 277     -31.454 -16.307   8.998  1.00 38.62           N  
ATOM   2121  N   PRO A 278     -30.559 -15.778   1.098  1.00 42.33           N  
ATOM   2122  CA  PRO A 278     -29.534 -15.177   0.243  1.00 42.33           C  
ATOM   2123  C   PRO A 278     -28.155 -15.157   0.899  1.00 42.33           C  
ATOM   2124  CB  PRO A 278     -30.052 -13.754   0.019  1.00 42.33           C  
ATOM   2125  O   PRO A 278     -28.053 -15.149   2.129  1.00 42.33           O  
ATOM   2126  CG  PRO A 278     -31.166 -13.594   1.002  1.00 42.33           C  
ATOM   2127  CD  PRO A 278     -31.477 -14.938   1.594  1.00 42.33           C  
ATOM   2128  N   LEU A 279     -27.124 -15.822   0.310  1.00 51.78           N  
ATOM   2129  CA  LEU A 279     -25.721 -15.596   0.643  1.00 51.78           C  
ATOM   2130  C   LEU A 279     -25.521 -14.206   1.238  1.00 51.78           C  
ATOM   2131  CB  LEU A 279     -24.842 -15.763  -0.600  1.00 51.78           C  
ATOM   2132  O   LEU A 279     -26.175 -13.247   0.821  1.00 51.78           O  
ATOM   2133  CG  LEU A 279     -24.574 -17.199  -1.052  1.00 51.78           C  
ATOM   2134  CD1 LEU A 279     -24.521 -17.275  -2.574  1.00 51.78           C  
ATOM   2135  CD2 LEU A 279     -23.277 -17.719  -0.441  1.00 51.78           C  
ATOM   2136  N   PRO A 280     -25.004 -14.224   2.469  1.00 59.57           N  
ATOM   2137  CA  PRO A 280     -24.742 -12.900   3.037  1.00 59.57           C  
ATOM   2138  C   PRO A 280     -24.108 -11.941   2.032  1.00 59.57           C  
ATOM   2139  CB  PRO A 280     -23.780 -13.195   4.191  1.00 59.57           C  
ATOM   2140  O   PRO A 280     -23.199 -12.328   1.293  1.00 59.57           O  
ATOM   2141  CG  PRO A 280     -23.439 -14.643   4.042  1.00 59.57           C  
ATOM   2142  CD  PRO A 280     -24.267 -15.216   2.929  1.00 59.57           C  
ATOM   2143  N   LYS A 281     -24.885 -10.899   1.682  1.00 73.21           N  
ATOM   2144  CA  LYS A 281     -24.441  -9.842   0.778  1.00 73.21           C  
ATOM   2145  C   LYS A 281     -23.590  -8.810   1.512  1.00 73.21           C  
ATOM   2146  CB  LYS A 281     -25.641  -9.159   0.120  1.00 73.21           C  
ATOM   2147  O   LYS A 281     -23.793  -8.566   2.704  1.00 73.21           O  
ATOM   2148  CG  LYS A 281     -26.321  -9.998  -0.952  1.00 73.21           C  
ATOM   2149  CD  LYS A 281     -27.430  -9.222  -1.650  1.00 73.21           C  
ATOM   2150  CE  LYS A 281     -28.169 -10.088  -2.661  1.00 73.21           C  
ATOM   2151  NZ  LYS A 281     -29.250  -9.328  -3.357  1.00 73.21           N  
ATOM   2152  N   GLN A 282     -22.503  -8.466   0.813  1.00 80.00           N  
ATOM   2153  CA  GLN A 282     -21.706  -7.380   1.373  1.00 80.00           C  
ATOM   2154  C   GLN A 282     -22.564  -6.145   1.633  1.00 80.00           C  
ATOM   2155  CB  GLN A 282     -20.548  -7.027   0.438  1.00 80.00           C  
ATOM   2156  O   GLN A 282     -23.504  -5.868   0.886  1.00 80.00           O  
ATOM   2157  CG  GLN A 282     -19.482  -8.111   0.343  1.00 80.00           C  
ATOM   2158  CD  GLN A 282     -18.409  -7.790  -0.680  1.00 80.00           C  
ATOM   2159  NE2 GLN A 282     -17.168  -8.151  -0.371  1.00 80.00           N  
ATOM   2160  OE1 GLN A 282     -18.692  -7.223  -1.740  1.00 80.00           O  
ATOM   2161  N   LYS A 283     -22.256  -5.577   2.708  1.00 89.87           N  
ATOM   2162  CA  LYS A 283     -23.005  -4.366   3.030  1.00 89.87           C  
ATOM   2163  C   LYS A 283     -22.666  -3.237   2.061  1.00 89.87           C  
ATOM   2164  CB  LYS A 283     -22.722  -3.926   4.467  1.00 89.87           C  
ATOM   2165  O   LYS A 283     -21.563  -3.192   1.513  1.00 89.87           O  
ATOM   2166  CG  LYS A 283     -23.229  -4.897   5.523  1.00 89.87           C  
ATOM   2167  CD  LYS A 283     -23.172  -4.287   6.917  1.00 89.87           C  
ATOM   2168  CE  LYS A 283     -23.789  -5.210   7.959  1.00 89.87           C  
ATOM   2169  NZ  LYS A 283     -23.713  -4.626   9.331  1.00 89.87           N  
ATOM   2170  N   ASN A 284     -23.623  -2.377   1.742  1.00 89.65           N  
ATOM   2171  CA  ASN A 284     -23.473  -1.275   0.797  1.00 89.65           C  
ATOM   2172  C   ASN A 284     -22.352  -0.328   1.214  1.00 89.65           C  
ATOM   2173  CB  ASN A 284     -24.790  -0.509   0.652  1.00 89.65           C  
ATOM   2174  O   ASN A 284     -21.608   0.170   0.367  1.00 89.65           O  
ATOM   2175  CG  ASN A 284     -25.865  -1.321  -0.042  1.00 89.65           C  
ATOM   2176  ND2 ASN A 284     -27.120  -0.935   0.155  1.00 89.65           N  
ATOM   2177  OD1 ASN A 284     -25.570  -2.288  -0.749  1.00 89.65           O  
ATOM   2178  N   TRP A 285     -22.208  -0.148   2.540  1.00 94.64           N  
ATOM   2179  CA  TRP A 285     -21.203   0.810   2.992  1.00 94.64           C  
ATOM   2180  C   TRP A 285     -19.796   0.309   2.683  1.00 94.64           C  
ATOM   2181  CB  TRP A 285     -21.348   1.073   4.493  1.00 94.64           C  
ATOM   2182  O   TRP A 285     -18.883   1.106   2.457  1.00 94.64           O  
ATOM   2183  CG  TRP A 285     -21.162  -0.146   5.346  1.00 94.64           C  
ATOM   2184  CD1 TRP A 285     -22.142  -0.944   5.866  1.00 94.64           C  
ATOM   2185  CD2 TRP A 285     -19.918  -0.702   5.782  1.00 94.64           C  
ATOM   2186  CE2 TRP A 285     -20.220  -1.839   6.563  1.00 94.64           C  
ATOM   2187  CE3 TRP A 285     -18.576  -0.349   5.587  1.00 94.64           C  
ATOM   2188  NE1 TRP A 285     -21.582  -1.965   6.599  1.00 94.64           N  
ATOM   2189  CH2 TRP A 285     -17.922  -2.259   6.944  1.00 94.64           C  
ATOM   2190  CZ2 TRP A 285     -19.226  -2.627   7.150  1.00 94.64           C  
ATOM   2191  CZ3 TRP A 285     -17.589  -1.134   6.172  1.00 94.64           C  
ATOM   2192  N   TYR A 286     -19.557  -0.978   2.746  1.00 94.27           N  
ATOM   2193  CA  TYR A 286     -18.262  -1.565   2.421  1.00 94.27           C  
ATOM   2194  C   TYR A 286     -17.880  -1.275   0.974  1.00 94.27           C  
ATOM   2195  CB  TYR A 286     -18.281  -3.077   2.662  1.00 94.27           C  
ATOM   2196  O   TYR A 286     -16.765  -0.827   0.698  1.00 94.27           O  
ATOM   2197  CG  TYR A 286     -17.096  -3.802   2.072  1.00 94.27           C  
ATOM   2198  CD1 TYR A 286     -17.213  -4.516   0.882  1.00 94.27           C  
ATOM   2199  CD2 TYR A 286     -15.857  -3.774   2.704  1.00 94.27           C  
ATOM   2200  CE1 TYR A 286     -16.124  -5.187   0.336  1.00 94.27           C  
ATOM   2201  CE2 TYR A 286     -14.761  -4.441   2.166  1.00 94.27           C  
ATOM   2202  OH  TYR A 286     -13.822  -5.805   0.447  1.00 94.27           O  
ATOM   2203  CZ  TYR A 286     -14.904  -5.143   0.983  1.00 94.27           C  
ATOM   2204  N   VAL A 287     -18.764  -1.560   0.071  1.00 88.85           N  
ATOM   2205  CA  VAL A 287     -18.524  -1.326  -1.349  1.00 88.85           C  
ATOM   2206  C   VAL A 287     -18.255   0.158  -1.590  1.00 88.85           C  
ATOM   2207  CB  VAL A 287     -19.717  -1.798  -2.211  1.00 88.85           C  
ATOM   2208  O   VAL A 287     -17.350   0.516  -2.348  1.00 88.85           O  
ATOM   2209  CG1 VAL A 287     -19.479  -1.476  -3.685  1.00 88.85           C  
ATOM   2210  CG2 VAL A 287     -19.953  -3.295  -2.019  1.00 88.85           C  
ATOM   2211  N   ALA A 288     -19.033   1.001  -0.928  1.00 90.82           N  
ATOM   2212  CA  ALA A 288     -18.865   2.447  -1.045  1.00 90.82           C  
ATOM   2213  C   ALA A 288     -17.487   2.882  -0.556  1.00 90.82           C  
ATOM   2214  CB  ALA A 288     -19.957   3.175  -0.264  1.00 90.82           C  
ATOM   2215  O   ALA A 288     -16.833   3.717  -1.185  1.00 90.82           O  
ATOM   2216  N   LEU A 289     -17.035   2.288   0.519  1.00 94.31           N  
ATOM   2217  CA  LEU A 289     -15.727   2.627   1.068  1.00 94.31           C  
ATOM   2218  C   LEU A 289     -14.611   2.194   0.123  1.00 94.31           C  
ATOM   2219  CB  LEU A 289     -15.534   1.972   2.438  1.00 94.31           C  
ATOM   2220  O   LEU A 289     -13.587   2.872   0.012  1.00 94.31           O  
ATOM   2221  CG  LEU A 289     -16.246   2.640   3.615  1.00 94.31           C  
ATOM   2222  CD1 LEU A 289     -16.088   1.799   4.877  1.00 94.31           C  
ATOM   2223  CD2 LEU A 289     -15.708   4.050   3.836  1.00 94.31           C  
ATOM   2224  N   ARG A 290     -14.741   1.098  -0.544  1.00 91.18           N  
ATOM   2225  CA  ARG A 290     -13.765   0.678  -1.544  1.00 91.18           C  
ATOM   2226  C   ARG A 290     -13.637   1.716  -2.654  1.00 91.18           C  
ATOM   2227  CB  ARG A 290     -14.153  -0.678  -2.138  1.00 91.18           C  
ATOM   2228  O   ARG A 290     -12.529   2.024  -3.098  1.00 91.18           O  
ATOM   2229  CG  ARG A 290     -13.993  -1.842  -1.172  1.00 91.18           C  
ATOM   2230  CD  ARG A 290     -14.077  -3.183  -1.887  1.00 91.18           C  
ATOM   2231  NE  ARG A 290     -12.962  -3.372  -2.811  1.00 91.18           N  
ATOM   2232  NH1 ARG A 290     -13.858  -5.239  -3.835  1.00 91.18           N  
ATOM   2233  NH2 ARG A 290     -11.824  -4.423  -4.507  1.00 91.18           N  
ATOM   2234  CZ  ARG A 290     -12.884  -4.344  -3.715  1.00 91.18           C  
ATOM   2235  N   TYR A 291     -14.757   2.156  -3.001  1.00 86.82           N  
ATOM   2236  CA  TYR A 291     -14.782   3.148  -4.070  1.00 86.82           C  
ATOM   2237  C   TYR A 291     -14.164   4.462  -3.609  1.00 86.82           C  
ATOM   2238  CB  TYR A 291     -16.217   3.386  -4.550  1.00 86.82           C  
ATOM   2239  O   TYR A 291     -13.384   5.078  -4.338  1.00 86.82           O  
ATOM   2240  CG  TYR A 291     -16.305   4.184  -5.828  1.00 86.82           C  
ATOM   2241  CD1 TYR A 291     -16.874   5.455  -5.841  1.00 86.82           C  
ATOM   2242  CD2 TYR A 291     -15.820   3.668  -7.025  1.00 86.82           C  
ATOM   2243  CE1 TYR A 291     -16.959   6.193  -7.017  1.00 86.82           C  
ATOM   2244  CE2 TYR A 291     -15.900   4.397  -8.207  1.00 86.82           C  
ATOM   2245  OH  TYR A 291     -16.552   6.383  -9.360  1.00 86.82           O  
ATOM   2246  CZ  TYR A 291     -16.470   5.657  -8.193  1.00 86.82           C  
ATOM   2247  N   THR A 292     -14.559   4.904  -2.438  1.00 92.62           N  
ATOM   2248  CA  THR A 292     -13.990   6.136  -1.904  1.00 92.62           C  
ATOM   2249  C   THR A 292     -12.469   6.038  -1.820  1.00 92.62           C  
ATOM   2250  CB  THR A 292     -14.563   6.459  -0.511  1.00 92.62           C  
ATOM   2251  O   THR A 292     -11.763   7.013  -2.086  1.00 92.62           O  
ATOM   2252  CG2 THR A 292     -16.063   6.729  -0.584  1.00 92.62           C  
ATOM   2253  OG1 THR A 292     -14.331   5.348   0.364  1.00 92.62           O  
ATOM   2254  N   ASP A 293     -12.020   4.884  -1.436  1.00 88.62           N  
ATOM   2255  CA  ASP A 293     -10.579   4.667  -1.346  1.00 88.62           C  
ATOM   2256  C   ASP A 293      -9.907   4.876  -2.702  1.00 88.62           C  
ATOM   2257  CB  ASP A 293     -10.279   3.262  -0.822  1.00 88.62           C  
ATOM   2258  O   ASP A 293      -8.856   5.515  -2.787  1.00 88.62           O  
ATOM   2259  CG  ASP A 293      -8.803   3.035  -0.544  1.00 88.62           C  
ATOM   2260  OD1 ASP A 293      -8.213   3.782   0.266  1.00 88.62           O  
ATOM   2261  OD2 ASP A 293      -8.224   2.102  -1.142  1.00 88.62           O  
ATOM   2262  N   MET A 294     -10.490   4.371  -3.721  1.00 85.31           N  
ATOM   2263  CA  MET A 294      -9.987   4.540  -5.081  1.00 85.31           C  
ATOM   2264  C   MET A 294      -9.935   6.016  -5.463  1.00 85.31           C  
ATOM   2265  CB  MET A 294     -10.859   3.773  -6.076  1.00 85.31           C  
ATOM   2266  O   MET A 294      -8.947   6.479  -6.035  1.00 85.31           O  
ATOM   2267  CG  MET A 294     -10.703   2.263  -5.991  1.00 85.31           C  
ATOM   2268  SD  MET A 294     -11.768   1.377  -7.195  1.00 85.31           S  
ATOM   2269  CE  MET A 294     -11.017   1.929  -8.752  1.00 85.31           C  
ATOM   2270  N   LEU A 295     -10.991   6.805  -5.179  1.00 88.21           N  
ATOM   2271  CA  LEU A 295     -11.063   8.225  -5.507  1.00 88.21           C  
ATOM   2272  C   LEU A 295     -10.025   9.018  -4.720  1.00 88.21           C  
ATOM   2273  CB  LEU A 295     -12.465   8.771  -5.219  1.00 88.21           C  
ATOM   2274  O   LEU A 295      -9.403   9.937  -5.257  1.00 88.21           O  
ATOM   2275  CG  LEU A 295     -13.590   8.255  -6.117  1.00 88.21           C  
ATOM   2276  CD1 LEU A 295     -14.936   8.796  -5.645  1.00 88.21           C  
ATOM   2277  CD2 LEU A 295     -13.334   8.639  -7.571  1.00 88.21           C  
ATOM   2278  N   ILE A 296      -9.846   8.589  -3.475  1.00 89.36           N  
ATOM   2279  CA  ILE A 296      -8.846   9.248  -2.643  1.00 89.36           C  
ATOM   2280  C   ILE A 296      -7.455   9.023  -3.232  1.00 89.36           C  
ATOM   2281  CB  ILE A 296      -8.900   8.741  -1.185  1.00 89.36           C  
ATOM   2282  O   ILE A 296      -6.682   9.969  -3.394  1.00 89.36           O  
ATOM   2283  CG1 ILE A 296     -10.185   9.220  -0.499  1.00 89.36           C  
ATOM   2284  CG2 ILE A 296      -7.661   9.198  -0.408  1.00 89.36           C  
ATOM   2285  CD1 ILE A 296     -10.459   8.548   0.839  1.00 89.36           C  
ATOM   2286  N   GLN A 297      -7.267   7.812  -3.671  1.00 84.68           N  
ATOM   2287  CA  GLN A 297      -5.962   7.459  -4.219  1.00 84.68           C  
ATOM   2288  C   GLN A 297      -5.712   8.168  -5.546  1.00 84.68           C  
ATOM   2289  CB  GLN A 297      -5.848   5.944  -4.403  1.00 84.68           C  
ATOM   2290  O   GLN A 297      -4.573   8.518  -5.865  1.00 84.68           O  
ATOM   2291  CG  GLN A 297      -5.757   5.171  -3.095  1.00 84.68           C  
ATOM   2292  CD  GLN A 297      -5.615   3.675  -3.306  1.00 84.68           C  
ATOM   2293  NE2 GLN A 297      -5.525   2.927  -2.212  1.00 84.68           N  
ATOM   2294  OE1 GLN A 297      -5.587   3.195  -4.444  1.00 84.68           O  
ATOM   2295  N   ALA A 298      -6.675   8.422  -6.253  1.00 85.36           N  
ATOM   2296  CA  ALA A 298      -6.583   9.096  -7.546  1.00 85.36           C  
ATOM   2297  C   ALA A 298      -6.590  10.612  -7.376  1.00 85.36           C  
ATOM   2298  CB  ALA A 298      -7.730   8.661  -8.455  1.00 85.36           C  
ATOM   2299  O   ALA A 298      -6.614  11.354  -8.361  1.00 85.36           O  
ATOM   2300  N   LYS A 299      -6.622  11.059  -6.120  1.00 88.82           N  
ATOM   2301  CA  LYS A 299      -6.698  12.475  -5.771  1.00 88.82           C  
ATOM   2302  C   LYS A 299      -7.858  13.157  -6.491  1.00 88.82           C  
ATOM   2303  CB  LYS A 299      -5.384  13.182  -6.107  1.00 88.82           C  
ATOM   2304  O   LYS A 299      -7.721  14.284  -6.971  1.00 88.82           O  
ATOM   2305  CG  LYS A 299      -4.183  12.655  -5.337  1.00 88.82           C  
ATOM   2306  CD  LYS A 299      -2.920  13.441  -5.665  1.00 88.82           C  
ATOM   2307  CE  LYS A 299      -1.719  12.923  -4.885  1.00 88.82           C  
ATOM   2308  NZ  LYS A 299      -0.480  13.696  -5.197  1.00 88.82           N  
ATOM   2309  N   ALA A 300      -8.923  12.411  -6.690  1.00 90.91           N  
ATOM   2310  CA  ALA A 300     -10.128  12.940  -7.323  1.00 90.91           C  
ATOM   2311  C   ALA A 300     -11.140  13.401  -6.278  1.00 90.91           C  
ATOM   2312  CB  ALA A 300     -10.754  11.890  -8.238  1.00 90.91           C  
ATOM   2313  O   ALA A 300     -12.232  12.838  -6.170  1.00 90.91           O  
ATOM   2314  N   PHE A 301     -10.940  14.489  -5.546  1.00 94.97           N  
ATOM   2315  CA  PHE A 301     -11.686  14.876  -4.354  1.00 94.97           C  
ATOM   2316  C   PHE A 301     -13.012  15.526  -4.732  1.00 94.97           C  
ATOM   2317  CB  PHE A 301     -10.861  15.832  -3.488  1.00 94.97           C  
ATOM   2318  O   PHE A 301     -13.988  15.438  -3.984  1.00 94.97           O  
ATOM   2319  CG  PHE A 301      -9.801  15.147  -2.668  1.00 94.97           C  
ATOM   2320  CD1 PHE A 301     -10.101  14.627  -1.415  1.00 94.97           C  
ATOM   2321  CD2 PHE A 301      -8.505  15.023  -3.151  1.00 94.97           C  
ATOM   2322  CE1 PHE A 301      -9.122  13.992  -0.653  1.00 94.97           C  
ATOM   2323  CE2 PHE A 301      -7.521  14.390  -2.395  1.00 94.97           C  
ATOM   2324  CZ  PHE A 301      -7.832  13.876  -1.147  1.00 94.97           C  
ATOM   2325  N   ARG A 302     -13.049  16.139  -5.865  1.00 93.42           N  
ATOM   2326  CA  ARG A 302     -14.325  16.669  -6.335  1.00 93.42           C  
ATOM   2327  C   ARG A 302     -15.324  15.546  -6.590  1.00 93.42           C  
ATOM   2328  CB  ARG A 302     -14.128  17.495  -7.608  1.00 93.42           C  
ATOM   2329  O   ARG A 302     -16.480  15.630  -6.171  1.00 93.42           O  
ATOM   2330  CG  ARG A 302     -13.478  18.849  -7.370  1.00 93.42           C  
ATOM   2331  CD  ARG A 302     -13.446  19.690  -8.638  1.00 93.42           C  
ATOM   2332  NE  ARG A 302     -12.698  20.929  -8.444  1.00 93.42           N  
ATOM   2333  NH1 ARG A 302     -12.876  21.623 -10.641  1.00 93.42           N  
ATOM   2334  NH2 ARG A 302     -11.754  22.913  -9.114  1.00 93.42           N  
ATOM   2335  CZ  ARG A 302     -12.444  21.819  -9.400  1.00 93.42           C  
ATOM   2336  N   LYS A 303     -14.852  14.507  -7.228  1.00 91.49           N  
ATOM   2337  CA  LYS A 303     -15.689  13.339  -7.485  1.00 91.49           C  
ATOM   2338  C   LYS A 303     -16.038  12.616  -6.187  1.00 91.49           C  
ATOM   2339  CB  LYS A 303     -14.989  12.378  -8.447  1.00 91.49           C  
ATOM   2340  O   LYS A 303     -17.139  12.080  -6.045  1.00 91.49           O  
ATOM   2341  CG  LYS A 303     -14.839  12.918  -9.862  1.00 91.49           C  
ATOM   2342  CD  LYS A 303     -14.249  11.873 -10.800  1.00 91.49           C  
ATOM   2343  CE  LYS A 303     -14.073  12.422 -12.209  1.00 91.49           C  
ATOM   2344  NZ  LYS A 303     -13.559  11.381 -13.149  1.00 91.49           N  
ATOM   2345  N   LEU A 304     -15.075  12.540  -5.318  1.00 94.53           N  
ATOM   2346  CA  LEU A 304     -15.297  11.930  -4.012  1.00 94.53           C  
ATOM   2347  C   LEU A 304     -16.431  12.631  -3.271  1.00 94.53           C  
ATOM   2348  CB  LEU A 304     -14.017  11.978  -3.173  1.00 94.53           C  
ATOM   2349  O   LEU A 304     -17.318  11.974  -2.721  1.00 94.53           O  
ATOM   2350  CG  LEU A 304     -14.120  11.434  -1.748  1.00 94.53           C  
ATOM   2351  CD1 LEU A 304     -14.577   9.979  -1.768  1.00 94.53           C  
ATOM   2352  CD2 LEU A 304     -12.784  11.570  -1.025  1.00 94.53           C  
ATOM   2353  N   GLU A 305     -16.430  13.910  -3.309  1.00 95.51           N  
ATOM   2354  CA  GLU A 305     -17.480  14.703  -2.676  1.00 95.51           C  
ATOM   2355  C   GLU A 305     -18.845  14.399  -3.286  1.00 95.51           C  
ATOM   2356  CB  GLU A 305     -17.171  16.198  -2.796  1.00 95.51           C  
ATOM   2357  O   GLU A 305     -19.824  14.204  -2.563  1.00 95.51           O  
ATOM   2358  CG  GLU A 305     -18.189  17.093  -2.103  1.00 95.51           C  
ATOM   2359  CD  GLU A 305     -17.863  18.573  -2.221  1.00 95.51           C  
ATOM   2360  OE1 GLU A 305     -18.718  19.413  -1.859  1.00 95.51           O  
ATOM   2361  OE2 GLU A 305     -16.745  18.896  -2.680  1.00 95.51           O  
ATOM   2362  N   GLU A 306     -18.915  14.430  -4.591  1.00 93.24           N  
ATOM   2363  CA  GLU A 306     -20.149  14.118  -5.306  1.00 93.24           C  
ATOM   2364  C   GLU A 306     -20.657  12.724  -4.948  1.00 93.24           C  
ATOM   2365  CB  GLU A 306     -19.937  14.228  -6.818  1.00 93.24           C  
ATOM   2366  O   GLU A 306     -21.855  12.531  -4.732  1.00 93.24           O  
ATOM   2367  CG  GLU A 306     -19.734  15.655  -7.308  1.00 93.24           C  
ATOM   2368  CD  GLU A 306     -19.427  15.740  -8.795  1.00 93.24           C  
ATOM   2369  OE1 GLU A 306     -19.139  16.853  -9.292  1.00 93.24           O  
ATOM   2370  OE2 GLU A 306     -19.475  14.687  -9.468  1.00 93.24           O  
ATOM   2371  N   PHE A 307     -19.673  11.818  -4.845  1.00 91.27           N  
ATOM   2372  CA  PHE A 307     -20.010  10.433  -4.540  1.00 91.27           C  
ATOM   2373  C   PHE A 307     -20.585  10.312  -3.134  1.00 91.27           C  
ATOM   2374  CB  PHE A 307     -18.778   9.534  -4.682  1.00 91.27           C  
ATOM   2375  O   PHE A 307     -21.606   9.653  -2.929  1.00 91.27           O  
ATOM   2376  CG  PHE A 307     -19.023   8.101  -4.293  1.00 91.27           C  
ATOM   2377  CD1 PHE A 307     -18.624   7.626  -3.050  1.00 91.27           C  
ATOM   2378  CD2 PHE A 307     -19.653   7.229  -5.172  1.00 91.27           C  
ATOM   2379  CE1 PHE A 307     -18.849   6.300  -2.687  1.00 91.27           C  
ATOM   2380  CE2 PHE A 307     -19.882   5.903  -4.816  1.00 91.27           C  
ATOM   2381  CZ  PHE A 307     -19.478   5.440  -3.574  1.00 91.27           C  
ATOM   2382  N   ILE A 308     -20.027  10.887  -2.197  1.00 94.61           N  
ATOM   2383  CA  ILE A 308     -20.443  10.831  -0.800  1.00 94.61           C  
ATOM   2384  C   ILE A 308     -21.873  11.348  -0.667  1.00 94.61           C  
ATOM   2385  CB  ILE A 308     -19.492  11.645   0.106  1.00 94.61           C  
ATOM   2386  O   ILE A 308     -22.687  10.765   0.054  1.00 94.61           O  
ATOM   2387  CG1 ILE A 308     -18.113  10.978   0.169  1.00 94.61           C  
ATOM   2388  CG2 ILE A 308     -20.088  11.806   1.508  1.00 94.61           C  
ATOM   2389  CD1 ILE A 308     -17.035  11.845   0.804  1.00 94.61           C  
ATOM   2390  N   ARG A 309     -22.245  12.398  -1.461  1.00 92.95           N  
ATOM   2391  CA  ARG A 309     -23.567  13.011  -1.397  1.00 92.95           C  
ATOM   2392  C   ARG A 309     -24.620  12.112  -2.037  1.00 92.95           C  
ATOM   2393  CB  ARG A 309     -23.559  14.379  -2.084  1.00 92.95           C  
ATOM   2394  O   ARG A 309     -25.790  12.145  -1.650  1.00 92.95           O  
ATOM   2395  CG  ARG A 309     -22.818  15.455  -1.306  1.00 92.95           C  
ATOM   2396  CD  ARG A 309     -22.930  16.816  -1.979  1.00 92.95           C  
ATOM   2397  NE  ARG A 309     -22.177  17.837  -1.257  1.00 92.95           N  
ATOM   2398  NH1 ARG A 309     -22.087  19.317  -3.028  1.00 92.95           N  
ATOM   2399  NH2 ARG A 309     -21.112  19.859  -1.026  1.00 92.95           N  
ATOM   2400  CZ  ARG A 309     -21.794  19.002  -1.772  1.00 92.95           C  
ATOM   2401  N   GLY A 310     -24.151  11.268  -2.864  1.00 90.43           N  
ATOM   2402  CA  GLY A 310     -25.098  10.518  -3.674  1.00 90.43           C  
ATOM   2403  C   GLY A 310     -25.314   9.100  -3.180  1.00 90.43           C  
ATOM   2404  O   GLY A 310     -26.255   8.426  -3.605  1.00 90.43           O  
ATOM   2405  N   VAL A 311     -24.410   8.608  -2.259  1.00 89.23           N  
ATOM   2406  CA  VAL A 311     -24.482   7.201  -1.877  1.00 89.23           C  
ATOM   2407  C   VAL A 311     -25.535   7.014  -0.788  1.00 89.23           C  
ATOM   2408  CB  VAL A 311     -23.112   6.675  -1.392  1.00 89.23           C  
ATOM   2409  O   VAL A 311     -25.627   7.821   0.140  1.00 89.23           O  
ATOM   2410  CG1 VAL A 311     -22.740   7.299  -0.048  1.00 89.23           C  
ATOM   2411  CG2 VAL A 311     -23.133   5.151  -1.289  1.00 89.23           C  
ATOM   2412  N   PRO A 312     -26.452   5.989  -0.833  1.00 88.85           N  
ATOM   2413  CA  PRO A 312     -27.569   5.775   0.091  1.00 88.85           C  
ATOM   2414  C   PRO A 312     -27.110   5.562   1.531  1.00 88.85           C  
ATOM   2415  CB  PRO A 312     -28.244   4.516  -0.459  1.00 88.85           C  
ATOM   2416  O   PRO A 312     -27.874   5.808   2.469  1.00 88.85           O  
ATOM   2417  CG  PRO A 312     -27.216   3.885  -1.341  1.00 88.85           C  
ATOM   2418  CD  PRO A 312     -26.263   4.951  -1.802  1.00 88.85           C  
ATOM   2419  N   CYS A 313     -25.877   5.103   1.727  1.00 91.69           N  
ATOM   2420  CA  CYS A 313     -25.396   4.769   3.063  1.00 91.69           C  
ATOM   2421  C   CYS A 313     -24.620   5.933   3.670  1.00 91.69           C  
ATOM   2422  CB  CYS A 313     -24.511   3.523   3.019  1.00 91.69           C  
ATOM   2423  O   CYS A 313     -23.871   5.751   4.631  1.00 91.69           O  
ATOM   2424  SG  CYS A 313     -23.106   3.668   1.894  1.00 91.69           S  
ATOM   2425  N   CYS A 314     -24.783   7.152   3.023  1.00 90.87           N  
ATOM   2426  CA  CYS A 314     -23.943   8.294   3.367  1.00 90.87           C  
ATOM   2427  C   CYS A 314     -24.141   8.697   4.823  1.00 90.87           C  
ATOM   2428  CB  CYS A 314     -24.252   9.480   2.453  1.00 90.87           C  
ATOM   2429  O   CYS A 314     -23.284   9.361   5.410  1.00 90.87           O  
ATOM   2430  SG  CYS A 314     -25.958  10.061   2.566  1.00 90.87           S  
ATOM   2431  N   GLN A 315     -25.263   8.271   5.430  1.00 91.69           N  
ATOM   2432  CA  GLN A 315     -25.513   8.666   6.812  1.00 91.69           C  
ATOM   2433  C   GLN A 315     -25.279   7.500   7.769  1.00 91.69           C  
ATOM   2434  CB  GLN A 315     -26.939   9.197   6.970  1.00 91.69           C  
ATOM   2435  O   GLN A 315     -25.452   7.641   8.981  1.00 91.69           O  
ATOM   2436  CG  GLN A 315     -27.205  10.483   6.199  1.00 91.69           C  
ATOM   2437  CD  GLN A 315     -28.521  11.134   6.580  1.00 91.69           C  
ATOM   2438  NE2 GLN A 315     -28.756  12.339   6.072  1.00 91.69           N  
ATOM   2439  OE1 GLN A 315     -29.321  10.558   7.325  1.00 91.69           O  
ATOM   2440  N   GLY A 316     -24.936   6.386   7.178  1.00 94.78           N  
ATOM   2441  CA  GLY A 316     -24.699   5.211   8.000  1.00 94.78           C  
ATOM   2442  C   GLY A 316     -23.430   5.306   8.826  1.00 94.78           C  
ATOM   2443  O   GLY A 316     -22.408   5.805   8.349  1.00 94.78           O  
ATOM   2444  N   LYS A 317     -23.485   4.928  10.126  1.00 95.40           N  
ATOM   2445  CA  LYS A 317     -22.363   5.055  11.052  1.00 95.40           C  
ATOM   2446  C   LYS A 317     -21.139   4.302  10.539  1.00 95.40           C  
ATOM   2447  CB  LYS A 317     -22.751   4.541  12.439  1.00 95.40           C  
ATOM   2448  O   LYS A 317     -20.013   4.792  10.644  1.00 95.40           O  
ATOM   2449  CG  LYS A 317     -22.958   3.035  12.506  1.00 95.40           C  
ATOM   2450  CD  LYS A 317     -23.293   2.579  13.920  1.00 95.40           C  
ATOM   2451  CE  LYS A 317     -23.542   1.078  13.980  1.00 95.40           C  
ATOM   2452  NZ  LYS A 317     -24.021   0.649  15.328  1.00 95.40           N  
ATOM   2453  N   GLU A 318     -21.285   3.111   9.983  1.00 95.59           N  
ATOM   2454  CA  GLU A 318     -20.163   2.321   9.483  1.00 95.59           C  
ATOM   2455  C   GLU A 318     -19.455   3.033   8.334  1.00 95.59           C  
ATOM   2456  CB  GLU A 318     -20.638   0.938   9.032  1.00 95.59           C  
ATOM   2457  O   GLU A 318     -18.224   3.075   8.287  1.00 95.59           O  
ATOM   2458  CG  GLU A 318     -21.127   0.054  10.171  1.00 95.59           C  
ATOM   2459  CD  GLU A 318     -22.590   0.279  10.520  1.00 95.59           C  
ATOM   2460  OE1 GLU A 318     -23.126  -0.448  11.387  1.00 95.59           O  
ATOM   2461  OE2 GLU A 318     -23.205   1.190   9.921  1.00 95.59           O  
ATOM   2462  N   PHE A 319     -20.274   3.575   7.397  1.00 95.83           N  
ATOM   2463  CA  PHE A 319     -19.722   4.295   6.256  1.00 95.83           C  
ATOM   2464  C   PHE A 319     -18.966   5.537   6.714  1.00 95.83           C  
ATOM   2465  CB  PHE A 319     -20.833   4.689   5.278  1.00 95.83           C  
ATOM   2466  O   PHE A 319     -17.823   5.759   6.309  1.00 95.83           O  
ATOM   2467  CG  PHE A 319     -20.360   5.546   4.134  1.00 95.83           C  
ATOM   2468  CD1 PHE A 319     -20.651   6.904   4.099  1.00 95.83           C  
ATOM   2469  CD2 PHE A 319     -19.623   4.992   3.095  1.00 95.83           C  
ATOM   2470  CE1 PHE A 319     -20.214   7.699   3.042  1.00 95.83           C  
ATOM   2471  CE2 PHE A 319     -19.184   5.781   2.036  1.00 95.83           C  
ATOM   2472  CZ  PHE A 319     -19.481   7.134   2.010  1.00 95.83           C  
ATOM   2473  N   LEU A 320     -19.516   6.318   7.562  1.00 96.20           N  
ATOM   2474  CA  LEU A 320     -18.908   7.563   8.020  1.00 96.20           C  
ATOM   2475  C   LEU A 320     -17.610   7.289   8.772  1.00 96.20           C  
ATOM   2476  CB  LEU A 320     -19.878   8.335   8.917  1.00 96.20           C  
ATOM   2477  O   LEU A 320     -16.604   7.968   8.551  1.00 96.20           O  
ATOM   2478  CG  LEU A 320     -21.074   8.986   8.221  1.00 96.20           C  
ATOM   2479  CD1 LEU A 320     -22.011   9.610   9.249  1.00 96.20           C  
ATOM   2480  CD2 LEU A 320     -20.603  10.032   7.215  1.00 96.20           C  
ATOM   2481  N   CYS A 321     -17.687   6.295   9.727  1.00 96.21           N  
ATOM   2482  CA  CYS A 321     -16.480   5.936  10.464  1.00 96.21           C  
ATOM   2483  C   CYS A 321     -15.380   5.474   9.517  1.00 96.21           C  
ATOM   2484  CB  CYS A 321     -16.782   4.838  11.483  1.00 96.21           C  
ATOM   2485  O   CYS A 321     -14.220   5.862   9.669  1.00 96.21           O  
ATOM   2486  SG  CYS A 321     -17.833   5.380  12.849  1.00 96.21           S  
ATOM   2487  N   GLY A 322     -15.756   4.640   8.576  1.00 95.86           N  
ATOM   2488  CA  GLY A 322     -14.813   4.171   7.574  1.00 95.86           C  
ATOM   2489  C   GLY A 322     -14.233   5.290   6.729  1.00 95.86           C  
ATOM   2490  O   GLY A 322     -13.033   5.306   6.450  1.00 95.86           O  
ATOM   2491  N   LEU A 323     -15.106   6.199   6.304  1.00 96.58           N  
ATOM   2492  CA  LEU A 323     -14.667   7.332   5.497  1.00 96.58           C  
ATOM   2493  C   LEU A 323     -13.706   8.218   6.281  1.00 96.58           C  
ATOM   2494  CB  LEU A 323     -15.870   8.154   5.027  1.00 96.58           C  
ATOM   2495  O   LEU A 323     -12.680   8.651   5.750  1.00 96.58           O  
ATOM   2496  CG  LEU A 323     -15.564   9.340   4.111  1.00 96.58           C  
ATOM   2497  CD1 LEU A 323     -14.803   8.874   2.875  1.00 96.58           C  
ATOM   2498  CD2 LEU A 323     -16.852  10.055   3.714  1.00 96.58           C  
ATOM   2499  N   TYR A 324     -13.984   8.493   7.569  1.00 96.83           N  
ATOM   2500  CA  TYR A 324     -13.074   9.251   8.421  1.00 96.83           C  
ATOM   2501  C   TYR A 324     -11.718   8.562   8.519  1.00 96.83           C  
ATOM   2502  CB  TYR A 324     -13.671   9.429   9.821  1.00 96.83           C  
ATOM   2503  O   TYR A 324     -10.676   9.219   8.457  1.00 96.83           O  
ATOM   2504  CG  TYR A 324     -14.650  10.573   9.922  1.00 96.83           C  
ATOM   2505  CD1 TYR A 324     -14.248  11.883   9.670  1.00 96.83           C  
ATOM   2506  CD2 TYR A 324     -15.977  10.348  10.270  1.00 96.83           C  
ATOM   2507  CE1 TYR A 324     -15.146  12.942   9.764  1.00 96.83           C  
ATOM   2508  CE2 TYR A 324     -16.884  11.399  10.366  1.00 96.83           C  
ATOM   2509  OH  TYR A 324     -17.353  13.734  10.206  1.00 96.83           O  
ATOM   2510  CZ  TYR A 324     -16.459  12.690  10.112  1.00 96.83           C  
ATOM   2511  N   ALA A 325     -11.813   7.259   8.672  1.00 95.50           N  
ATOM   2512  CA  ALA A 325     -10.577   6.486   8.764  1.00 95.50           C  
ATOM   2513  C   ALA A 325      -9.746   6.628   7.491  1.00 95.50           C  
ATOM   2514  CB  ALA A 325     -10.888   5.016   9.032  1.00 95.50           C  
ATOM   2515  O   ALA A 325      -8.536   6.856   7.554  1.00 95.50           O  
ATOM   2516  N   GLN A 326     -10.315   6.529   6.274  1.00 94.85           N  
ATOM   2517  CA  GLN A 326      -9.631   6.631   4.989  1.00 94.85           C  
ATOM   2518  C   GLN A 326      -9.048   8.026   4.786  1.00 94.85           C  
ATOM   2519  CB  GLN A 326     -10.585   6.289   3.843  1.00 94.85           C  
ATOM   2520  O   GLN A 326      -7.923   8.170   4.302  1.00 94.85           O  
ATOM   2521  CG  GLN A 326     -10.963   4.815   3.777  1.00 94.85           C  
ATOM   2522  CD  GLN A 326     -11.961   4.514   2.675  1.00 94.85           C  
ATOM   2523  NE2 GLN A 326     -11.904   3.300   2.138  1.00 94.85           N  
ATOM   2524  OE1 GLN A 326     -12.778   5.366   2.310  1.00 94.85           O  
ATOM   2525  N   LEU A 327      -9.802   9.058   5.204  1.00 95.59           N  
ATOM   2526  CA  LEU A 327      -9.351  10.434   5.025  1.00 95.59           C  
ATOM   2527  C   LEU A 327      -8.201  10.758   5.972  1.00 95.59           C  
ATOM   2528  CB  LEU A 327     -10.507  11.411   5.255  1.00 95.59           C  
ATOM   2529  O   LEU A 327      -7.271  11.478   5.603  1.00 95.59           O  
ATOM   2530  CG  LEU A 327     -11.619  11.406   4.205  1.00 95.59           C  
ATOM   2531  CD1 LEU A 327     -12.774  12.297   4.650  1.00 95.59           C  
ATOM   2532  CD2 LEU A 327     -11.079  11.858   2.852  1.00 95.59           C  
ATOM   2533  N   GLU A 328      -8.368  10.307   7.201  1.00 94.91           N  
ATOM   2534  CA  GLU A 328      -7.253  10.466   8.129  1.00 94.91           C  
ATOM   2535  C   GLU A 328      -5.979   9.837   7.575  1.00 94.91           C  
ATOM   2536  CB  GLU A 328      -7.594   9.853   9.490  1.00 94.91           C  
ATOM   2537  O   GLU A 328      -4.909  10.447   7.618  1.00 94.91           O  
ATOM   2538  CG  GLU A 328      -6.505  10.034  10.537  1.00 94.91           C  
ATOM   2539  CD  GLU A 328      -6.797   9.304  11.838  1.00 94.91           C  
ATOM   2540  OE1 GLU A 328      -6.301   9.739  12.902  1.00 94.91           O  
ATOM   2541  OE2 GLU A 328      -7.526   8.288  11.793  1.00 94.91           O  
ATOM   2542  N   GLN A 329      -6.181   8.630   7.076  1.00 91.68           N  
ATOM   2543  CA  GLN A 329      -5.051   7.931   6.473  1.00 91.68           C  
ATOM   2544  C   GLN A 329      -4.464   8.731   5.314  1.00 91.68           C  
ATOM   2545  CB  GLN A 329      -5.474   6.542   5.991  1.00 91.68           C  
ATOM   2546  O   GLN A 329      -3.243   8.853   5.193  1.00 91.68           O  
ATOM   2547  CG  GLN A 329      -4.323   5.700   5.457  1.00 91.68           C  
ATOM   2548  CD  GLN A 329      -4.745   4.286   5.103  1.00 91.68           C  
ATOM   2549  NE2 GLN A 329      -3.815   3.508   4.560  1.00 91.68           N  
ATOM   2550  OE1 GLN A 329      -5.897   3.896   5.317  1.00 91.68           O  
ATOM   2551  N   ALA A 330      -5.260   9.183   4.454  1.00 92.31           N  
ATOM   2552  CA  ALA A 330      -4.830   9.982   3.309  1.00 92.31           C  
ATOM   2553  C   ALA A 330      -4.101  11.243   3.762  1.00 92.31           C  
ATOM   2554  CB  ALA A 330      -6.028  10.348   2.435  1.00 92.31           C  
ATOM   2555  O   ALA A 330      -3.097  11.636   3.165  1.00 92.31           O  
ATOM   2556  N   TRP A 331      -4.568  11.835   4.791  1.00 94.27           N  
ATOM   2557  CA  TRP A 331      -3.947  13.035   5.342  1.00 94.27           C  
ATOM   2558  C   TRP A 331      -2.542  12.735   5.854  1.00 94.27           C  
ATOM   2559  CB  TRP A 331      -4.802  13.614   6.472  1.00 94.27           C  
ATOM   2560  O   TRP A 331      -1.598  13.475   5.566  1.00 94.27           O  
ATOM   2561  CG  TRP A 331      -4.343  14.957   6.957  1.00 94.27           C  
ATOM   2562  CD1 TRP A 331      -4.738  16.180   6.491  1.00 94.27           C  
ATOM   2563  CD2 TRP A 331      -3.397  15.210   8.000  1.00 94.27           C  
ATOM   2564  CE2 TRP A 331      -3.267  16.612   8.114  1.00 94.27           C  
ATOM   2565  CE3 TRP A 331      -2.647  14.388   8.851  1.00 94.27           C  
ATOM   2566  NE1 TRP A 331      -4.094  17.180   7.183  1.00 94.27           N  
ATOM   2567  CH2 TRP A 331      -1.693  16.382   9.866  1.00 94.27           C  
ATOM   2568  CZ2 TRP A 331      -2.415  17.209   9.046  1.00 94.27           C  
ATOM   2569  CZ3 TRP A 331      -1.800  14.984   9.778  1.00 94.27           C  
ATOM   2570  N   LYS A 332      -2.355  11.663   6.572  1.00 91.65           N  
ATOM   2571  CA  LYS A 332      -1.071  11.297   7.161  1.00 91.65           C  
ATOM   2572  C   LYS A 332      -0.054  10.936   6.082  1.00 91.65           C  
ATOM   2573  CB  LYS A 332      -1.239  10.129   8.134  1.00 91.65           C  
ATOM   2574  O   LYS A 332       1.134  11.236   6.215  1.00 91.65           O  
ATOM   2575  CG  LYS A 332      -1.869  10.517   9.464  1.00 91.65           C  
ATOM   2576  CD  LYS A 332      -1.806   9.372  10.467  1.00 91.65           C  
ATOM   2577  CE  LYS A 332      -2.292   9.807  11.844  1.00 91.65           C  
ATOM   2578  NZ  LYS A 332      -2.239   8.686  12.829  1.00 91.65           N  
ATOM   2579  N   ALA A 333      -0.586  10.341   5.025  1.00 87.86           N  
ATOM   2580  CA  ALA A 333       0.317   9.804   4.011  1.00 87.86           C  
ATOM   2581  C   ALA A 333       0.517  10.799   2.872  1.00 87.86           C  
ATOM   2582  CB  ALA A 333      -0.217   8.480   3.469  1.00 87.86           C  
ATOM   2583  O   ALA A 333       1.433  10.648   2.060  1.00 87.86           O  
ATOM   2584  N   GLY A 334      -0.312  11.837   2.795  1.00 88.69           N  
ATOM   2585  CA  GLY A 334      -0.379  12.648   1.589  1.00 88.69           C  
ATOM   2586  C   GLY A 334       0.549  13.847   1.624  1.00 88.69           C  
ATOM   2587  O   GLY A 334       1.064  14.210   2.684  1.00 88.69           O  
ATOM   2588  N   ASP A 335       0.900  14.382   0.433  1.00 89.28           N  
ATOM   2589  CA  ASP A 335       1.642  15.631   0.291  1.00 89.28           C  
ATOM   2590  C   ASP A 335       0.774  16.831   0.661  1.00 89.28           C  
ATOM   2591  CB  ASP A 335       2.168  15.783  -1.138  1.00 89.28           C  
ATOM   2592  O   ASP A 335      -0.362  16.666   1.112  1.00 89.28           O  
ATOM   2593  CG  ASP A 335       1.061  15.816  -2.177  1.00 89.28           C  
ATOM   2594  OD1 ASP A 335      -0.116  16.016  -1.807  1.00 89.28           O  
ATOM   2595  OD2 ASP A 335       1.368  15.638  -3.375  1.00 89.28           O  
ATOM   2596  N   SER A 336       1.328  18.053   0.629  1.00 93.28           N  
ATOM   2597  CA  SER A 336       0.656  19.268   1.077  1.00 93.28           C  
ATOM   2598  C   SER A 336      -0.663  19.475   0.340  1.00 93.28           C  
ATOM   2599  CB  SER A 336       1.559  20.486   0.874  1.00 93.28           C  
ATOM   2600  O   SER A 336      -1.667  19.852   0.948  1.00 93.28           O  
ATOM   2601  OG  SER A 336       2.740  20.371   1.648  1.00 93.28           O  
ATOM   2602  N   SER A 337      -0.676  19.194  -0.909  1.00 93.64           N  
ATOM   2603  CA  SER A 337      -1.881  19.351  -1.717  1.00 93.64           C  
ATOM   2604  C   SER A 337      -2.983  18.403  -1.256  1.00 93.64           C  
ATOM   2605  CB  SER A 337      -1.572  19.107  -3.194  1.00 93.64           C  
ATOM   2606  O   SER A 337      -4.133  18.813  -1.090  1.00 93.64           O  
ATOM   2607  OG  SER A 337      -2.757  19.157  -3.971  1.00 93.64           O  
ATOM   2608  N   MET A 338      -2.703  17.101  -1.114  1.00 92.86           N  
ATOM   2609  CA  MET A 338      -3.647  16.094  -0.640  1.00 92.86           C  
ATOM   2610  C   MET A 338      -4.171  16.449   0.747  1.00 92.86           C  
ATOM   2611  CB  MET A 338      -2.992  14.712  -0.614  1.00 92.86           C  
ATOM   2612  O   MET A 338      -5.371  16.347   1.008  1.00 92.86           O  
ATOM   2613  CG  MET A 338      -3.929  13.598  -0.177  1.00 92.86           C  
ATOM   2614  SD  MET A 338      -3.151  11.940  -0.290  1.00 92.86           S  
ATOM   2615  CE  MET A 338      -3.430  11.575  -2.045  1.00 92.86           C  
ATOM   2616  N   LYS A 339      -3.244  16.900   1.597  1.00 95.18           N  
ATOM   2617  CA  LYS A 339      -3.632  17.279   2.952  1.00 95.18           C  
ATOM   2618  C   LYS A 339      -4.656  18.410   2.936  1.00 95.18           C  
ATOM   2619  CB  LYS A 339      -2.405  17.694   3.766  1.00 95.18           C  
ATOM   2620  O   LYS A 339      -5.636  18.378   3.683  1.00 95.18           O  
ATOM   2621  CG  LYS A 339      -1.488  16.539   4.137  1.00 95.18           C  
ATOM   2622  CD  LYS A 339      -0.352  16.995   5.044  1.00 95.18           C  
ATOM   2623  CE  LYS A 339       0.524  15.827   5.476  1.00 95.18           C  
ATOM   2624  NZ  LYS A 339       1.603  16.260   6.413  1.00 95.18           N  
ATOM   2625  N   ALA A 340      -4.442  19.414   2.086  1.00 96.24           N  
ATOM   2626  CA  ALA A 340      -5.359  20.544   1.955  1.00 96.24           C  
ATOM   2627  C   ALA A 340      -6.732  20.082   1.474  1.00 96.24           C  
ATOM   2628  CB  ALA A 340      -4.786  21.586   0.998  1.00 96.24           C  
ATOM   2629  O   ALA A 340      -7.759  20.515   2.002  1.00 96.24           O  
ATOM   2630  N   GLN A 341      -6.758  19.162   0.528  1.00 96.71           N  
ATOM   2631  CA  GLN A 341      -8.007  18.657  -0.034  1.00 96.71           C  
ATOM   2632  C   GLN A 341      -8.773  17.824   0.989  1.00 96.71           C  
ATOM   2633  CB  GLN A 341      -7.735  17.828  -1.289  1.00 96.71           C  
ATOM   2634  O   GLN A 341     -10.002  17.892   1.059  1.00 96.71           O  
ATOM   2635  CG  GLN A 341      -7.238  18.648  -2.473  1.00 96.71           C  
ATOM   2636  CD  GLN A 341      -7.007  17.807  -3.714  1.00 96.71           C  
ATOM   2637  NE2 GLN A 341      -6.890  18.464  -4.862  1.00 96.71           N  
ATOM   2638  OE1 GLN A 341      -6.932  16.576  -3.641  1.00 96.71           O  
ATOM   2639  N   VAL A 342      -8.034  17.006   1.752  1.00 96.60           N  
ATOM   2640  CA  VAL A 342      -8.645  16.194   2.800  1.00 96.60           C  
ATOM   2641  C   VAL A 342      -9.312  17.100   3.833  1.00 96.60           C  
ATOM   2642  CB  VAL A 342      -7.607  15.277   3.485  1.00 96.60           C  
ATOM   2643  O   VAL A 342     -10.446  16.849   4.247  1.00 96.60           O  
ATOM   2644  CG1 VAL A 342      -8.183  14.672   4.764  1.00 96.60           C  
ATOM   2645  CG2 VAL A 342      -7.152  14.178   2.528  1.00 96.60           C  
ATOM   2646  N   VAL A 343      -8.632  18.181   4.207  1.00 96.55           N  
ATOM   2647  CA  VAL A 343      -9.147  19.115   5.203  1.00 96.55           C  
ATOM   2648  C   VAL A 343     -10.433  19.759   4.690  1.00 96.55           C  
ATOM   2649  CB  VAL A 343      -8.108  20.204   5.551  1.00 96.55           C  
ATOM   2650  O   VAL A 343     -11.417  19.867   5.427  1.00 96.55           O  
ATOM   2651  CG1 VAL A 343      -8.745  21.309   6.391  1.00 96.55           C  
ATOM   2652  CG2 VAL A 343      -6.917  19.589   6.285  1.00 96.55           C  
ATOM   2653  N   GLU A 344     -10.469  20.152   3.453  1.00 95.85           N  
ATOM   2654  CA  GLU A 344     -11.650  20.759   2.848  1.00 95.85           C  
ATOM   2655  C   GLU A 344     -12.838  19.801   2.872  1.00 95.85           C  
ATOM   2656  CB  GLU A 344     -11.355  21.194   1.410  1.00 95.85           C  
ATOM   2657  O   GLU A 344     -13.955  20.197   3.209  1.00 95.85           O  
ATOM   2658  CG  GLU A 344     -10.448  22.413   1.310  1.00 95.85           C  
ATOM   2659  CD  GLU A 344     -10.125  22.804  -0.123  1.00 95.85           C  
ATOM   2660  OE1 GLU A 344      -9.331  23.750  -0.329  1.00 95.85           O  
ATOM   2661  OE2 GLU A 344     -10.671  22.161  -1.047  1.00 95.85           O  
ATOM   2662  N   LEU A 345     -12.574  18.552   2.508  1.00 95.90           N  
ATOM   2663  CA  LEU A 345     -13.623  17.538   2.484  1.00 95.90           C  
ATOM   2664  C   LEU A 345     -14.145  17.263   3.890  1.00 95.90           C  
ATOM   2665  CB  LEU A 345     -13.101  16.242   1.858  1.00 95.90           C  
ATOM   2666  O   LEU A 345     -15.355  17.142   4.094  1.00 95.90           O  
ATOM   2667  CG  LEU A 345     -14.142  15.156   1.581  1.00 95.90           C  
ATOM   2668  CD1 LEU A 345     -15.214  15.680   0.631  1.00 95.90           C  
ATOM   2669  CD2 LEU A 345     -13.476  13.910   1.009  1.00 95.90           C  
ATOM   2670  N   LEU A 346     -13.250  17.171   4.867  1.00 95.54           N  
ATOM   2671  CA  LEU A 346     -13.644  16.924   6.250  1.00 95.54           C  
ATOM   2672  C   LEU A 346     -14.487  18.075   6.788  1.00 95.54           C  
ATOM   2673  CB  LEU A 346     -12.408  16.726   7.132  1.00 95.54           C  
ATOM   2674  O   LEU A 346     -15.424  17.855   7.560  1.00 95.54           O  
ATOM   2675  CG  LEU A 346     -11.716  15.366   7.032  1.00 95.54           C  
ATOM   2676  CD1 LEU A 346     -10.361  15.408   7.732  1.00 95.54           C  
ATOM   2677  CD2 LEU A 346     -12.596  14.272   7.627  1.00 95.54           C  
ATOM   2678  N   GLN A 347     -14.169  19.265   6.359  1.00 94.32           N  
ATOM   2679  CA  GLN A 347     -14.952  20.434   6.745  1.00 94.32           C  
ATOM   2680  C   GLN A 347     -16.383  20.333   6.226  1.00 94.32           C  
ATOM   2681  CB  GLN A 347     -14.295  21.716   6.228  1.00 94.32           C  
ATOM   2682  O   GLN A 347     -17.333  20.653   6.943  1.00 94.32           O  
ATOM   2683  CG  GLN A 347     -14.894  22.990   6.808  1.00 94.32           C  
ATOM   2684  CD  GLN A 347     -14.009  24.204   6.595  1.00 94.32           C  
ATOM   2685  NE2 GLN A 347     -14.381  25.323   7.206  1.00 94.32           N  
ATOM   2686  OE1 GLN A 347     -12.999  24.136   5.888  1.00 94.32           O  
ATOM   2687  N   LEU A 348     -16.517  19.863   5.064  1.00 92.02           N  
ATOM   2688  CA  LEU A 348     -17.831  19.676   4.458  1.00 92.02           C  
ATOM   2689  C   LEU A 348     -18.624  18.605   5.200  1.00 92.02           C  
ATOM   2690  CB  LEU A 348     -17.690  19.292   2.983  1.00 92.02           C  
ATOM   2691  O   LEU A 348     -19.815  18.782   5.466  1.00 92.02           O  
ATOM   2692  CG  LEU A 348     -18.993  19.080   2.210  1.00 92.02           C  
ATOM   2693  CD1 LEU A 348     -19.714  20.409   2.011  1.00 92.02           C  
ATOM   2694  CD2 LEU A 348     -18.717  18.409   0.869  1.00 92.02           C  
ATOM   2695  N   MET A 349     -17.919  17.564   5.574  1.00 91.48           N  
ATOM   2696  CA  MET A 349     -18.555  16.437   6.249  1.00 91.48           C  
ATOM   2697  C   MET A 349     -18.964  16.814   7.669  1.00 91.48           C  
ATOM   2698  CB  MET A 349     -17.618  15.228   6.278  1.00 91.48           C  
ATOM   2699  O   MET A 349     -19.924  16.263   8.210  1.00 91.48           O  
ATOM   2700  CG  MET A 349     -17.418  14.575   4.920  1.00 91.48           C  
ATOM   2701  SD  MET A 349     -16.266  13.148   4.989  1.00 91.48           S  
ATOM   2702  CE  MET A 349     -17.227  12.012   6.027  1.00 91.48           C  
ATOM   2703  N   ASN A 350     -18.209  17.742   8.275  1.00 87.25           N  
ATOM   2704  CA  ASN A 350     -18.472  18.172   9.644  1.00 87.25           C  
ATOM   2705  C   ASN A 350     -19.771  18.966   9.742  1.00 87.25           C  
ATOM   2706  CB  ASN A 350     -17.302  19.000  10.180  1.00 87.25           C  
ATOM   2707  O   ASN A 350     -20.305  19.158  10.836  1.00 87.25           O  
ATOM   2708  CG  ASN A 350     -16.172  18.140  10.709  1.00 87.25           C  
ATOM   2709  ND2 ASN A 350     -14.988  18.729  10.838  1.00 87.25           N  
ATOM   2710  OD1 ASN A 350     -16.360  16.956  10.999  1.00 87.25           O  
ATOM   2711  N   GLN A 351     -20.349  19.293   8.600  1.00 86.29           N  
ATOM   2712  CA  GLN A 351     -21.640  19.973   8.608  1.00 86.29           C  
ATOM   2713  C   GLN A 351     -22.783  18.982   8.807  1.00 86.29           C  
ATOM   2714  CB  GLN A 351     -21.843  20.756   7.310  1.00 86.29           C  
ATOM   2715  O   GLN A 351     -23.884  19.368   9.205  1.00 86.29           O  
ATOM   2716  CG  GLN A 351     -20.873  21.916   7.133  1.00 86.29           C  
ATOM   2717  CD  GLN A 351     -20.994  22.580   5.774  1.00 86.29           C  
ATOM   2718  NE2 GLN A 351     -20.141  23.565   5.517  1.00 86.29           N  
ATOM   2719  OE1 GLN A 351     -21.847  22.209   4.961  1.00 86.29           O  
ATOM   2720  N   THR A 352     -22.472  17.712   8.611  1.00 84.83           N  
ATOM   2721  CA  THR A 352     -23.474  16.667   8.785  1.00 84.83           C  
ATOM   2722  C   THR A 352     -23.510  16.188  10.234  1.00 84.83           C  
ATOM   2723  CB  THR A 352     -23.203  15.471   7.853  1.00 84.83           C  
ATOM   2724  O   THR A 352     -22.487  15.775  10.782  1.00 84.83           O  
ATOM   2725  CG2 THR A 352     -24.373  14.493   7.858  1.00 84.83           C  
ATOM   2726  OG1 THR A 352     -23.001  15.950   6.518  1.00 84.83           O  
ATOM   2727  N   GLU A 353     -24.639  16.464  10.957  1.00 85.76           N  
ATOM   2728  CA  GLU A 353     -24.766  16.060  12.354  1.00 85.76           C  
ATOM   2729  C   GLU A 353     -25.063  14.568  12.473  1.00 85.76           C  
ATOM   2730  CB  GLU A 353     -25.862  16.871  13.051  1.00 85.76           C  
ATOM   2731  O   GLU A 353     -25.921  14.042  11.761  1.00 85.76           O  
ATOM   2732  CG  GLU A 353     -25.492  18.328  13.289  1.00 85.76           C  
ATOM   2733  CD  GLU A 353     -26.541  19.091  14.082  1.00 85.76           C  
ATOM   2734  OE1 GLU A 353     -26.301  20.271  14.427  1.00 85.76           O  
ATOM   2735  OE2 GLU A 353     -27.611  18.505  14.361  1.00 85.76           O  
ATOM   2736  N   SER A 354     -24.192  13.799  13.120  1.00 88.83           N  
ATOM   2737  CA  SER A 354     -24.496  12.420  13.487  1.00 88.83           C  
ATOM   2738  C   SER A 354     -24.574  12.255  15.001  1.00 88.83           C  
ATOM   2739  CB  SER A 354     -23.443  11.468  12.917  1.00 88.83           C  
ATOM   2740  O   SER A 354     -23.731  12.779  15.732  1.00 88.83           O  
ATOM   2741  OG  SER A 354     -23.678  10.140  13.349  1.00 88.83           O  
ATOM   2742  N   LYS A 355     -25.675  11.603  15.486  1.00 89.64           N  
ATOM   2743  CA  LYS A 355     -25.857  11.376  16.917  1.00 89.64           C  
ATOM   2744  C   LYS A 355     -25.154  10.098  17.365  1.00 89.64           C  
ATOM   2745  CB  LYS A 355     -27.345  11.305  17.263  1.00 89.64           C  
ATOM   2746  O   LYS A 355     -25.058   9.823  18.563  1.00 89.64           O  
ATOM   2747  CG  LYS A 355     -28.090  12.618  17.072  1.00 89.64           C  
ATOM   2748  CD  LYS A 355     -29.551  12.498  17.485  1.00 89.64           C  
ATOM   2749  CE  LYS A 355     -30.303  13.805  17.270  1.00 89.64           C  
ATOM   2750  NZ  LYS A 355     -31.741  13.686  17.654  1.00 89.64           N  
ATOM   2751  N   ASP A 356     -24.531   9.407  16.356  1.00 92.38           N  
ATOM   2752  CA  ASP A 356     -23.877   8.146  16.693  1.00 92.38           C  
ATOM   2753  C   ASP A 356     -22.562   8.390  17.432  1.00 92.38           C  
ATOM   2754  CB  ASP A 356     -23.626   7.318  15.432  1.00 92.38           C  
ATOM   2755  O   ASP A 356     -21.728   9.178  16.982  1.00 92.38           O  
ATOM   2756  CG  ASP A 356     -23.144   5.910  15.733  1.00 92.38           C  
ATOM   2757  OD1 ASP A 356     -21.922   5.704  15.895  1.00 92.38           O  
ATOM   2758  OD2 ASP A 356     -23.994   4.996  15.807  1.00 92.38           O  
ATOM   2759  N   GLN A 357     -22.332   7.752  18.580  1.00 90.94           N  
ATOM   2760  CA  GLN A 357     -21.181   7.946  19.455  1.00 90.94           C  
ATOM   2761  C   GLN A 357     -19.879   7.597  18.739  1.00 90.94           C  
ATOM   2762  CB  GLN A 357     -21.324   7.106  20.725  1.00 90.94           C  
ATOM   2763  O   GLN A 357     -18.876   8.297  18.889  1.00 90.94           O  
ATOM   2764  CG  GLN A 357     -20.228   7.354  21.753  1.00 90.94           C  
ATOM   2765  CD  GLN A 357     -20.483   6.638  23.067  1.00 90.94           C  
ATOM   2766  NE2 GLN A 357     -19.626   6.884  24.052  1.00 90.94           N  
ATOM   2767  OE1 GLN A 357     -21.442   5.871  23.195  1.00 90.94           O  
ATOM   2768  N   SER A 358     -19.876   6.533  17.970  1.00 91.87           N  
ATOM   2769  CA  SER A 358     -18.682   6.098  17.254  1.00 91.87           C  
ATOM   2770  C   SER A 358     -18.232   7.145  16.241  1.00 91.87           C  
ATOM   2771  CB  SER A 358     -18.937   4.767  16.544  1.00 91.87           C  
ATOM   2772  O   SER A 358     -17.038   7.427  16.120  1.00 91.87           O  
ATOM   2773  OG  SER A 358     -19.174   3.733  17.483  1.00 91.87           O  
ATOM   2774  N   VAL A 359     -19.197   7.697  15.546  1.00 94.32           N  
ATOM   2775  CA  VAL A 359     -18.906   8.718  14.544  1.00 94.32           C  
ATOM   2776  C   VAL A 359     -18.338   9.962  15.224  1.00 94.32           C  
ATOM   2777  CB  VAL A 359     -20.165   9.085  13.726  1.00 94.32           C  
ATOM   2778  O   VAL A 359     -17.365  10.549  14.744  1.00 94.32           O  
ATOM   2779  CG1 VAL A 359     -19.871  10.242  12.773  1.00 94.32           C  
ATOM   2780  CG2 VAL A 359     -20.672   7.868  12.954  1.00 94.32           C  
ATOM   2781  N   GLN A 360     -18.888  10.327  16.334  1.00 92.87           N  
ATOM   2782  CA  GLN A 360     -18.416  11.477  17.099  1.00 92.87           C  
ATOM   2783  C   GLN A 360     -16.986  11.263  17.586  1.00 92.87           C  
ATOM   2784  CB  GLN A 360     -19.340  11.749  18.286  1.00 92.87           C  
ATOM   2785  O   GLN A 360     -16.172  12.189  17.566  1.00 92.87           O  
ATOM   2786  CG  GLN A 360     -20.726  12.237  17.887  1.00 92.87           C  
ATOM   2787  CD  GLN A 360     -21.591  12.589  19.083  1.00 92.87           C  
ATOM   2788  NE2 GLN A 360     -22.645  13.363  18.845  1.00 92.87           N  
ATOM   2789  OE1 GLN A 360     -21.315  12.169  20.211  1.00 92.87           O  
ATOM   2790  N   GLU A 361     -16.694  10.020  17.976  1.00 92.61           N  
ATOM   2791  CA  GLU A 361     -15.344   9.693  18.426  1.00 92.61           C  
ATOM   2792  C   GLU A 361     -14.344   9.780  17.277  1.00 92.61           C  
ATOM   2793  CB  GLU A 361     -15.309   8.296  19.050  1.00 92.61           C  
ATOM   2794  O   GLU A 361     -13.213  10.234  17.465  1.00 92.61           O  
ATOM   2795  CG  GLU A 361     -16.007   8.207  20.400  1.00 92.61           C  
ATOM   2796  CD  GLU A 361     -15.399   9.122  21.451  1.00 92.61           C  
ATOM   2797  OE1 GLU A 361     -16.142   9.613  22.330  1.00 92.61           O  
ATOM   2798  OE2 GLU A 361     -14.170   9.349  21.394  1.00 92.61           O  
ATOM   2799  N   TRP A 362     -14.772   9.325  16.158  1.00 94.93           N  
ATOM   2800  CA  TRP A 362     -13.903   9.438  14.991  1.00 94.93           C  
ATOM   2801  C   TRP A 362     -13.674  10.900  14.623  1.00 94.93           C  
ATOM   2802  CB  TRP A 362     -14.502   8.686  13.799  1.00 94.93           C  
ATOM   2803  O   TRP A 362     -12.564  11.286  14.249  1.00 94.93           O  
ATOM   2804  CG  TRP A 362     -14.050   7.261  13.690  1.00 94.93           C  
ATOM   2805  CD1 TRP A 362     -14.787   6.141  13.956  1.00 94.93           C  
ATOM   2806  CD2 TRP A 362     -12.756   6.803  13.288  1.00 94.93           C  
ATOM   2807  CE2 TRP A 362     -12.778   5.392  13.334  1.00 94.93           C  
ATOM   2808  CE3 TRP A 362     -11.577   7.451  12.893  1.00 94.93           C  
ATOM   2809  NE1 TRP A 362     -14.028   5.013  13.744  1.00 94.93           N  
ATOM   2810  CH2 TRP A 362     -10.526   5.274  12.615  1.00 94.93           C  
ATOM   2811  CZ2 TRP A 362     -11.666   4.616  12.998  1.00 94.93           C  
ATOM   2812  CZ3 TRP A 362     -10.472   6.676  12.560  1.00 94.93           C  
ATOM   2813  N   ARG A 363     -14.681  11.702  14.731  1.00 94.14           N  
ATOM   2814  CA  ARG A 363     -14.549  13.130  14.463  1.00 94.14           C  
ATOM   2815  C   ARG A 363     -13.526  13.770  15.396  1.00 94.14           C  
ATOM   2816  CB  ARG A 363     -15.901  13.832  14.608  1.00 94.14           C  
ATOM   2817  O   ARG A 363     -12.692  14.566  14.960  1.00 94.14           O  
ATOM   2818  CG  ARG A 363     -16.834  13.619  13.427  1.00 94.14           C  
ATOM   2819  CD  ARG A 363     -18.136  14.392  13.590  1.00 94.14           C  
ATOM   2820  NE  ARG A 363     -19.108  14.035  12.561  1.00 94.14           N  
ATOM   2821  NH1 ARG A 363     -20.765  15.441  13.346  1.00 94.14           N  
ATOM   2822  NH2 ARG A 363     -21.138  14.145  11.492  1.00 94.14           N  
ATOM   2823  CZ  ARG A 363     -20.334  14.541  12.469  1.00 94.14           C  
ATOM   2824  N   LYS A 364     -13.629  13.371  16.666  1.00 93.23           N  
ATOM   2825  CA  LYS A 364     -12.681  13.871  17.658  1.00 93.23           C  
ATOM   2826  C   LYS A 364     -11.257  13.434  17.327  1.00 93.23           C  
ATOM   2827  CB  LYS A 364     -13.065  13.391  19.058  1.00 93.23           C  
ATOM   2828  O   LYS A 364     -10.325  14.237  17.391  1.00 93.23           O  
ATOM   2829  CG  LYS A 364     -14.306  14.065  19.625  1.00 93.23           C  
ATOM   2830  CD  LYS A 364     -14.626  13.559  21.026  1.00 93.23           C  
ATOM   2831  CE  LYS A 364     -15.946  14.121  21.536  1.00 93.23           C  
ATOM   2832  NZ  LYS A 364     -16.287  13.592  22.891  1.00 93.23           N  
ATOM   2833  N   LEU A 365     -11.209  12.199  16.962  1.00 93.49           N  
ATOM   2834  CA  LEU A 365      -9.907  11.625  16.639  1.00 93.49           C  
ATOM   2835  C   LEU A 365      -9.280  12.338  15.446  1.00 93.49           C  
ATOM   2836  CB  LEU A 365     -10.040  10.129  16.343  1.00 93.49           C  
ATOM   2837  O   LEU A 365      -8.105  12.711  15.488  1.00 93.49           O  
ATOM   2838  CG  LEU A 365      -8.739   9.375  16.063  1.00 93.49           C  
ATOM   2839  CD1 LEU A 365      -7.926   9.228  17.345  1.00 93.49           C  
ATOM   2840  CD2 LEU A 365      -9.032   8.010  15.450  1.00 93.49           C  
ATOM   2841  N   VAL A 366      -9.996  12.546  14.426  1.00 94.21           N  
ATOM   2842  CA  VAL A 366      -9.510  13.201  13.216  1.00 94.21           C  
ATOM   2843  C   VAL A 366      -9.156  14.654  13.522  1.00 94.21           C  
ATOM   2844  CB  VAL A 366     -10.552  13.134  12.077  1.00 94.21           C  
ATOM   2845  O   VAL A 366      -8.153  15.173  13.026  1.00 94.21           O  
ATOM   2846  CG1 VAL A 366     -10.154  14.056  10.926  1.00 94.21           C  
ATOM   2847  CG2 VAL A 366     -10.712  11.697  11.584  1.00 94.21           C  
ATOM   2848  N   ALA A 367      -9.983  15.276  14.289  1.00 94.11           N  
ATOM   2849  CA  ALA A 367      -9.699  16.646  14.707  1.00 94.11           C  
ATOM   2850  C   ALA A 367      -8.346  16.736  15.407  1.00 94.11           C  
ATOM   2851  CB  ALA A 367     -10.804  17.164  15.624  1.00 94.11           C  
ATOM   2852  O   ALA A 367      -7.569  17.660  15.153  1.00 94.11           O  
ATOM   2853  N   ASP A 368      -8.077  15.763  16.266  1.00 93.21           N  
ATOM   2854  CA  ASP A 368      -6.798  15.710  16.967  1.00 93.21           C  
ATOM   2855  C   ASP A 368      -5.641  15.528  15.987  1.00 93.21           C  
ATOM   2856  CB  ASP A 368      -6.797  14.579  17.998  1.00 93.21           C  
ATOM   2857  O   ASP A 368      -4.601  16.175  16.120  1.00 93.21           O  
ATOM   2858  CG  ASP A 368      -7.662  14.879  19.209  1.00 93.21           C  
ATOM   2859  OD1 ASP A 368      -8.002  16.060  19.438  1.00 93.21           O  
ATOM   2860  OD2 ASP A 368      -8.003  13.927  19.944  1.00 93.21           O  
ATOM   2861  N   THR A 369      -5.870  14.671  15.048  1.00 92.92           N  
ATOM   2862  CA  THR A 369      -4.841  14.400  14.050  1.00 92.92           C  
ATOM   2863  C   THR A 369      -4.516  15.660  13.253  1.00 92.92           C  
ATOM   2864  CB  THR A 369      -5.278  13.280  13.087  1.00 92.92           C  
ATOM   2865  O   THR A 369      -3.351  15.926  12.949  1.00 92.92           O  
ATOM   2866  CG2 THR A 369      -4.216  13.025  12.023  1.00 92.92           C  
ATOM   2867  OG1 THR A 369      -5.491  12.074  13.832  1.00 92.92           O  
ATOM   2868  N   LEU A 370      -5.487  16.513  13.029  1.00 93.16           N  
ATOM   2869  CA  LEU A 370      -5.342  17.703  12.198  1.00 93.16           C  
ATOM   2870  C   LEU A 370      -4.982  18.918  13.046  1.00 93.16           C  
ATOM   2871  CB  LEU A 370      -6.633  17.974  11.420  1.00 93.16           C  
ATOM   2872  O   LEU A 370      -4.849  20.027  12.524  1.00 93.16           O  
ATOM   2873  CG  LEU A 370      -7.077  16.883  10.444  1.00 93.16           C  
ATOM   2874  CD1 LEU A 370      -8.449  17.217   9.865  1.00 93.16           C  
ATOM   2875  CD2 LEU A 370      -6.050  16.710   9.331  1.00 93.16           C  
ATOM   2876  N   ASN A 371      -4.902  18.742  14.354  1.00 93.56           N  
ATOM   2877  CA  ASN A 371      -4.673  19.839  15.288  1.00 93.56           C  
ATOM   2878  C   ASN A 371      -5.726  20.933  15.136  1.00 93.56           C  
ATOM   2879  CB  ASN A 371      -3.271  20.421  15.099  1.00 93.56           C  
ATOM   2880  O   ASN A 371      -5.390  22.115  15.040  1.00 93.56           O  
ATOM   2881  CG  ASN A 371      -2.182  19.501  15.613  1.00 93.56           C  
ATOM   2882  ND2 ASN A 371      -0.974  19.658  15.085  1.00 93.56           N  
ATOM   2883  OD1 ASN A 371      -2.424  18.655  16.478  1.00 93.56           O  
ATOM   2884  N   ARG A 372      -7.046  20.553  14.986  1.00 92.34           N  
ATOM   2885  CA  ARG A 372      -8.184  21.457  14.853  1.00 92.34           C  
ATOM   2886  C   ARG A 372      -9.054  21.430  16.106  1.00 92.34           C  
ATOM   2887  CB  ARG A 372      -9.021  21.090  13.626  1.00 92.34           C  
ATOM   2888  O   ARG A 372     -10.057  20.715  16.156  1.00 92.34           O  
ATOM   2889  CG  ARG A 372      -8.297  21.289  12.304  1.00 92.34           C  
ATOM   2890  CD  ARG A 372      -8.129  22.765  11.969  1.00 92.34           C  
ATOM   2891  NE  ARG A 372      -9.415  23.410  11.719  1.00 92.34           N  
ATOM   2892  NH1 ARG A 372      -9.303  23.208   9.421  1.00 92.34           N  
ATOM   2893  NH2 ARG A 372     -11.120  24.204  10.401  1.00 92.34           N  
ATOM   2894  CZ  ARG A 372      -9.943  23.606  10.514  1.00 92.34           C  
ATOM   2895  N   SER A 373      -8.702  22.279  17.067  1.00 90.65           N  
ATOM   2896  CA  SER A 373      -9.399  22.308  18.349  1.00 90.65           C  
ATOM   2897  C   SER A 373     -10.819  22.843  18.193  1.00 90.65           C  
ATOM   2898  CB  SER A 373      -8.631  23.164  19.357  1.00 90.65           C  
ATOM   2899  O   SER A 373     -11.706  22.502  18.979  1.00 90.65           O  
ATOM   2900  OG  SER A 373      -8.391  24.460  18.837  1.00 90.65           O  
ATOM   2901  N   ASP A 374     -11.059  23.665  17.169  1.00 90.12           N  
ATOM   2902  CA  ASP A 374     -12.372  24.257  16.931  1.00 90.12           C  
ATOM   2903  C   ASP A 374     -13.393  23.191  16.541  1.00 90.12           C  
ATOM   2904  CB  ASP A 374     -12.288  25.329  15.842  1.00 90.12           C  
ATOM   2905  O   ASP A 374     -14.585  23.332  16.824  1.00 90.12           O  
ATOM   2906  CG  ASP A 374     -11.668  24.817  14.553  1.00 90.12           C  
ATOM   2907  OD1 ASP A 374     -10.675  24.061  14.613  1.00 90.12           O  
ATOM   2908  OD2 ASP A 374     -12.175  25.176  13.469  1.00 90.12           O  
ATOM   2909  N   TRP A 375     -12.923  22.113  15.907  1.00 88.48           N  
ATOM   2910  CA  TRP A 375     -13.806  21.023  15.504  1.00 88.48           C  
ATOM   2911  C   TRP A 375     -14.283  20.232  16.717  1.00 88.48           C  
ATOM   2912  CB  TRP A 375     -13.096  20.091  14.518  1.00 88.48           C  
ATOM   2913  O   TRP A 375     -15.417  19.747  16.744  1.00 88.48           O  
ATOM   2914  CG  TRP A 375     -12.871  20.695  13.164  1.00 88.48           C  
ATOM   2915  CD1 TRP A 375     -13.038  22.004  12.807  1.00 88.48           C  
ATOM   2916  CD2 TRP A 375     -12.443  20.009  11.984  1.00 88.48           C  
ATOM   2917  CE2 TRP A 375     -12.370  20.965  10.947  1.00 88.48           C  
ATOM   2918  CE3 TRP A 375     -12.112  18.676  11.702  1.00 88.48           C  
ATOM   2919  NE1 TRP A 375     -12.737  22.173  11.476  1.00 88.48           N  
ATOM   2920  CH2 TRP A 375     -11.661  19.321   9.400  1.00 88.48           C  
ATOM   2921  CZ2 TRP A 375     -11.979  20.631   9.649  1.00 88.48           C  
ATOM   2922  CZ3 TRP A 375     -11.723  18.346  10.409  1.00 88.48           C  
ATOM   2923  N   LYS A 376     -13.443  20.192  17.708  1.00 87.10           N  
ATOM   2924  CA  LYS A 376     -13.774  19.471  18.934  1.00 87.10           C  
ATOM   2925  C   LYS A 376     -14.838  20.213  19.737  1.00 87.10           C  
ATOM   2926  CB  LYS A 376     -12.523  19.263  19.789  1.00 87.10           C  
ATOM   2927  O   LYS A 376     -15.742  19.593  20.301  1.00 87.10           O  
ATOM   2928  CG  LYS A 376     -11.577  18.199  19.253  1.00 87.10           C  
ATOM   2929  CD  LYS A 376     -10.403  17.968  20.196  1.00 87.10           C  
ATOM   2930  CE  LYS A 376      -9.430  16.938  19.638  1.00 87.10           C  
ATOM   2931  NZ  LYS A 376      -8.273  16.714  20.556  1.00 87.10           N  
ATOM   2932  N   ASP A 377     -14.757  21.549  19.647  1.00 86.97           N  
ATOM   2933  CA  ASP A 377     -15.646  22.402  20.428  1.00 86.97           C  
ATOM   2934  C   ASP A 377     -17.052  22.421  19.833  1.00 86.97           C  
ATOM   2935  CB  ASP A 377     -15.090  23.826  20.509  1.00 86.97           C  
ATOM   2936  O   ASP A 377     -18.026  22.699  20.537  1.00 86.97           O  
ATOM   2937  CG  ASP A 377     -13.803  23.915  21.311  1.00 86.97           C  
ATOM   2938  OD1 ASP A 377     -13.559  23.042  22.172  1.00 86.97           O  
ATOM   2939  OD2 ASP A 377     -13.028  24.868  21.081  1.00 86.97           O  
ATOM   2940  N   ALA A 378     -17.084  22.040  18.570  1.00 85.89           N  
ATOM   2941  CA  ALA A 378     -18.362  22.093  17.865  1.00 85.89           C  
ATOM   2942  C   ALA A 378     -19.180  20.829  18.118  1.00 85.89           C  
ATOM   2943  CB  ALA A 378     -18.136  22.286  16.368  1.00 85.89           C  
ATOM   2944  O   ALA A 378     -20.381  20.794  17.840  1.00 85.89           O  
ATOM   2945  N   LEU A 379     -18.557  19.775  18.789  1.00 82.77           N  
ATOM   2946  CA  LEU A 379     -19.274  18.523  19.008  1.00 82.77           C  
ATOM   2947  C   LEU A 379     -20.212  18.636  20.205  1.00 82.77           C  
ATOM   2948  CB  LEU A 379     -18.288  17.372  19.225  1.00 82.77           C  
ATOM   2949  O   LEU A 379     -19.892  19.308  21.188  1.00 82.77           O  
ATOM   2950  CG  LEU A 379     -17.480  16.932  18.003  1.00 82.77           C  
ATOM   2951  CD1 LEU A 379     -16.315  16.045  18.429  1.00 82.77           C  
ATOM   2952  CD2 LEU A 379     -18.374  16.205  17.004  1.00 82.77           C  
ATOM   2953  N   PRO A 380     -21.502  18.269  20.011  1.00 80.08           N  
ATOM   2954  CA  PRO A 380     -22.402  18.285  21.167  1.00 80.08           C  
ATOM   2955  C   PRO A 380     -21.818  17.566  22.381  1.00 80.08           C  
ATOM   2956  CB  PRO A 380     -23.650  17.562  20.652  1.00 80.08           C  
ATOM   2957  O   PRO A 380     -21.089  16.583  22.228  1.00 80.08           O  
ATOM   2958  CG  PRO A 380     -23.222  16.929  19.368  1.00 80.08           C  
ATOM   2959  CD  PRO A 380     -21.889  17.500  18.976  1.00 80.08           C  
ATOM   2960  N   ARG A 381     -21.682  18.353  23.539  1.00 78.37           N  
ATOM   2961  CA  ARG A 381     -21.299  17.707  24.790  1.00 78.37           C  
ATOM   2962  C   ARG A 381     -22.205  16.518  25.093  1.00 78.37           C  
ATOM   2963  CB  ARG A 381     -21.344  18.707  25.948  1.00 78.37           C  
ATOM   2964  O   ARG A 381     -23.429  16.623  24.996  1.00 78.37           O  
ATOM   2965  CG  ARG A 381     -20.181  19.687  25.960  1.00 78.37           C  
ATOM   2966  CD  ARG A 381     -20.202  20.571  27.199  1.00 78.37           C  
ATOM   2967  NE  ARG A 381     -19.143  21.576  27.162  1.00 78.37           N  
ATOM   2968  NH1 ARG A 381     -19.638  22.473  29.233  1.00 78.37           N  
ATOM   2969  NH2 ARG A 381     -17.911  23.328  27.991  1.00 78.37           N  
ATOM   2970  CZ  ARG A 381     -18.900  22.457  28.129  1.00 78.37           C  
ATOM   2971  N   ILE A 382     -21.788  15.323  24.834  1.00 67.89           N  
ATOM   2972  CA  ILE A 382     -22.589  14.145  25.153  1.00 67.89           C  
ATOM   2973  C   ILE A 382     -22.984  14.174  26.627  1.00 67.89           C  
ATOM   2974  CB  ILE A 382     -21.828  12.840  24.827  1.00 67.89           C  
ATOM   2975  O   ILE A 382     -22.124  14.267  27.506  1.00 67.89           O  
ATOM   2976  CG1 ILE A 382     -21.411  12.819  23.353  1.00 67.89           C  
ATOM   2977  CG2 ILE A 382     -22.683  11.617  25.172  1.00 67.89           C  
ATOM   2978  CD1 ILE A 382     -20.478  11.672  22.990  1.00 67.89           C  
ATOM   2979  N   GLN A 383     -24.046  14.820  26.979  1.00 67.12           N  
ATOM   2980  CA  GLN A 383     -24.554  14.735  28.345  1.00 67.12           C  
ATOM   2981  C   GLN A 383     -24.802  13.285  28.751  1.00 67.12           C  
ATOM   2982  CB  GLN A 383     -25.841  15.549  28.491  1.00 67.12           C  
ATOM   2983  O   GLN A 383     -25.429  12.526  28.009  1.00 67.12           O  
ATOM   2984  CG  GLN A 383     -25.627  17.055  28.430  1.00 67.12           C  
ATOM   2985  CD  GLN A 383     -26.912  17.839  28.621  1.00 67.12           C  
ATOM   2986  NE2 GLN A 383     -26.811  19.163  28.576  1.00 67.12           N  
ATOM   2987  OE1 GLN A 383     -27.986  17.259  28.806  1.00 67.12           O  
ATOM   2988  N   HIS A 384     -23.848  12.549  29.330  1.00 59.84           N  
ATOM   2989  CA  HIS A 384     -23.872  11.213  29.914  1.00 59.84           C  
ATOM   2990  C   HIS A 384     -25.232  10.905  30.530  1.00 59.84           C  
ATOM   2991  CB  HIS A 384     -22.773  11.069  30.969  1.00 59.84           C  
ATOM   2992  O   HIS A 384     -25.527  11.342  31.645  1.00 59.84           O  
ATOM   2993  CG  HIS A 384     -21.392  11.256  30.426  1.00 59.84           C  
ATOM   2994  CD2 HIS A 384     -20.458  12.203  30.680  1.00 59.84           C  
ATOM   2995  ND1 HIS A 384     -20.835  10.402  29.499  1.00 59.84           N  
ATOM   2996  CE1 HIS A 384     -19.613  10.817  29.206  1.00 59.84           C  
ATOM   2997  NE2 HIS A 384     -19.361  11.907  29.909  1.00 59.84           N  
ATOM   2998  N   LEU A 385     -26.387  11.200  29.834  1.00 56.85           N  
ATOM   2999  CA  LEU A 385     -27.652  11.012  30.535  1.00 56.85           C  
ATOM   3000  C   LEU A 385     -28.103   9.557  30.463  1.00 56.85           C  
ATOM   3001  CB  LEU A 385     -28.733  11.923  29.945  1.00 56.85           C  
ATOM   3002  O   LEU A 385     -28.970   9.132  31.229  1.00 56.85           O  
ATOM   3003  CG  LEU A 385     -28.630  13.409  30.291  1.00 56.85           C  
ATOM   3004  CD1 LEU A 385     -29.472  14.237  29.327  1.00 56.85           C  
ATOM   3005  CD2 LEU A 385     -29.062  13.654  31.733  1.00 56.85           C  
ATOM   3006  N   ARG A 386     -27.144   8.513  30.436  1.00 57.21           N  
ATOM   3007  CA  ARG A 386     -27.659   7.191  30.778  1.00 57.21           C  
ATOM   3008  C   ARG A 386     -26.525   6.239  31.143  1.00 57.21           C  
ATOM   3009  CB  ARG A 386     -28.475   6.614  29.619  1.00 57.21           C  
ATOM   3010  O   ARG A 386     -25.486   6.220  30.480  1.00 57.21           O  
ATOM   3011  CG  ARG A 386     -29.888   7.168  29.525  1.00 57.21           C  
ATOM   3012  CD  ARG A 386     -30.746   6.360  28.561  1.00 57.21           C  
ATOM   3013  NE  ARG A 386     -31.982   7.060  28.224  1.00 57.21           N  
ATOM   3014  NH1 ARG A 386     -32.883   5.315  27.007  1.00 57.21           N  
ATOM   3015  NH2 ARG A 386     -34.050   7.273  27.248  1.00 57.21           N  
ATOM   3016  CZ  ARG A 386     -32.969   6.548  27.494  1.00 57.21           C  
ATOM   3017  N   PRO A 387     -26.309   5.863  32.422  1.00 53.63           N  
ATOM   3018  CA  PRO A 387     -25.327   4.853  32.826  1.00 53.63           C  
ATOM   3019  C   PRO A 387     -25.401   3.586  31.977  1.00 53.63           C  
ATOM   3020  CB  PRO A 387     -25.701   4.559  34.281  1.00 53.63           C  
ATOM   3021  O   PRO A 387     -24.745   2.589  32.291  1.00 53.63           O  
ATOM   3022  CG  PRO A 387     -27.066   5.144  34.449  1.00 53.63           C  
ATOM   3023  CD  PRO A 387     -27.351   6.038  33.276  1.00 53.63           C  
ATOM   3024  N   TRP A 388     -25.884   3.580  30.679  1.00 52.67           N  
ATOM   3025  CA  TRP A 388     -25.741   2.412  29.817  1.00 52.67           C  
ATOM   3026  C   TRP A 388     -24.323   2.314  29.264  1.00 52.67           C  
ATOM   3027  CB  TRP A 388     -26.749   2.466  28.666  1.00 52.67           C  
ATOM   3028  O   TRP A 388     -23.682   3.334  28.997  1.00 52.67           O  
ATOM   3029  CG  TRP A 388     -28.035   1.751  28.948  1.00 52.67           C  
ATOM   3030  CD1 TRP A 388     -28.379   1.098  30.099  1.00 52.67           C  
ATOM   3031  CD2 TRP A 388     -29.148   1.612  28.060  1.00 52.67           C  
ATOM   3032  CE2 TRP A 388     -30.134   0.863  28.740  1.00 52.67           C  
ATOM   3033  CE3 TRP A 388     -29.408   2.050  26.755  1.00 52.67           C  
ATOM   3034  NE1 TRP A 388     -29.641   0.562  29.980  1.00 52.67           N  
ATOM   3035  CH2 TRP A 388     -31.591   0.982  26.878  1.00 52.67           C  
ATOM   3036  CZ2 TRP A 388     -31.362   0.541  28.156  1.00 52.67           C  
ATOM   3037  CZ3 TRP A 388     -30.631   1.729  26.175  1.00 52.67           C  
ATOM   3038  N   LYS A 389     -23.436   1.598  29.958  1.00 58.92           N  
ATOM   3039  CA  LYS A 389     -22.142   1.047  29.566  1.00 58.92           C  
ATOM   3040  C   LYS A 389     -21.577   1.781  28.354  1.00 58.92           C  
ATOM   3041  CB  LYS A 389     -22.265  -0.447  29.263  1.00 58.92           C  
ATOM   3042  O   LYS A 389     -21.953   1.493  27.216  1.00 58.92           O  
ATOM   3043  CG  LYS A 389     -22.439  -1.317  30.499  1.00 58.92           C  
ATOM   3044  CD  LYS A 389     -22.471  -2.797  30.141  1.00 58.92           C  
ATOM   3045  CE  LYS A 389     -22.717  -3.665  31.368  1.00 58.92           C  
ATOM   3046  NZ  LYS A 389     -22.713  -5.120  31.027  1.00 58.92           N  
ATOM   3047  N   ASN A 390     -21.605   3.115  28.329  1.00 63.54           N  
ATOM   3048  CA  ASN A 390     -20.953   3.813  27.226  1.00 63.54           C  
ATOM   3049  C   ASN A 390     -19.515   3.340  27.035  1.00 63.54           C  
ATOM   3050  CB  ASN A 390     -20.989   5.326  27.451  1.00 63.54           C  
ATOM   3051  O   ASN A 390     -18.743   3.283  27.994  1.00 63.54           O  
ATOM   3052  CG  ASN A 390     -22.376   5.910  27.271  1.00 63.54           C  
ATOM   3053  ND2 ASN A 390     -22.626   7.051  27.904  1.00 63.54           N  
ATOM   3054  OD1 ASN A 390     -23.217   5.340  26.571  1.00 63.54           O  
ATOM   3055  N   LYS A 391     -19.342   2.355  26.318  1.00 71.77           N  
ATOM   3056  CA  LYS A 391     -18.008   1.941  25.893  1.00 71.77           C  
ATOM   3057  C   LYS A 391     -17.109   3.150  25.652  1.00 71.77           C  
ATOM   3058  CB  LYS A 391     -18.088   1.087  24.627  1.00 71.77           C  
ATOM   3059  O   LYS A 391     -17.490   4.081  24.939  1.00 71.77           O  
ATOM   3060  CG  LYS A 391     -17.637  -0.353  24.823  1.00 71.77           C  
ATOM   3061  CD  LYS A 391     -17.819  -1.174  23.552  1.00 71.77           C  
ATOM   3062  CE  LYS A 391     -17.457  -2.636  23.774  1.00 71.77           C  
ATOM   3063  NZ  LYS A 391     -17.659  -3.450  22.537  1.00 71.77           N  
ATOM   3064  N   MET A 392     -16.233   3.471  26.593  1.00 76.41           N  
ATOM   3065  CA  MET A 392     -15.235   4.515  26.379  1.00 76.41           C  
ATOM   3066  C   MET A 392     -14.197   4.073  25.353  1.00 76.41           C  
ATOM   3067  CB  MET A 392     -14.547   4.878  27.696  1.00 76.41           C  
ATOM   3068  O   MET A 392     -13.645   2.976  25.454  1.00 76.41           O  
ATOM   3069  CG  MET A 392     -15.371   5.795  28.586  1.00 76.41           C  
ATOM   3070  SD  MET A 392     -14.427   6.397  30.040  1.00 76.41           S  
ATOM   3071  CE  MET A 392     -15.662   7.495  30.790  1.00 76.41           C  
ATOM   3072  N   PHE A 393     -14.199   4.705  24.215  1.00 80.38           N  
ATOM   3073  CA  PHE A 393     -13.211   4.394  23.188  1.00 80.38           C  
ATOM   3074  C   PHE A 393     -11.861   5.015  23.530  1.00 80.38           C  
ATOM   3075  CB  PHE A 393     -13.684   4.889  21.818  1.00 80.38           C  
ATOM   3076  O   PHE A 393     -11.800   6.125  24.062  1.00 80.38           O  
ATOM   3077  CG  PHE A 393     -14.889   4.157  21.292  1.00 80.38           C  
ATOM   3078  CD1 PHE A 393     -14.759   2.902  20.711  1.00 80.38           C  
ATOM   3079  CD2 PHE A 393     -16.153   4.726  21.378  1.00 80.38           C  
ATOM   3080  CE1 PHE A 393     -15.873   2.222  20.224  1.00 80.38           C  
ATOM   3081  CE2 PHE A 393     -17.271   4.054  20.893  1.00 80.38           C  
ATOM   3082  CZ  PHE A 393     -17.129   2.802  20.315  1.00 80.38           C  
ATOM   3083  N   LYS A 394     -10.787   4.207  23.502  1.00 83.44           N  
ATOM   3084  CA  LYS A 394      -9.404   4.664  23.606  1.00 83.44           C  
ATOM   3085  C   LYS A 394      -8.815   4.953  22.228  1.00 83.44           C  
ATOM   3086  CB  LYS A 394      -8.549   3.624  24.333  1.00 83.44           C  
ATOM   3087  O   LYS A 394      -9.129   4.264  21.256  1.00 83.44           O  
ATOM   3088  CG  LYS A 394      -8.934   3.417  25.791  1.00 83.44           C  
ATOM   3089  CD  LYS A 394      -8.012   2.416  26.475  1.00 83.44           C  
ATOM   3090  CE  LYS A 394      -8.424   2.172  27.920  1.00 83.44           C  
ATOM   3091  NZ  LYS A 394      -7.548   1.161  28.583  1.00 83.44           N  
ATOM   3092  N   CYS A 395      -8.116   6.038  22.070  1.00 80.83           N  
ATOM   3093  CA  CYS A 395      -7.472   6.402  20.814  1.00 80.83           C  
ATOM   3094  C   CYS A 395      -5.957   6.462  20.975  1.00 80.83           C  
ATOM   3095  CB  CYS A 395      -7.994   7.749  20.314  1.00 80.83           C  
ATOM   3096  O   CYS A 395      -5.369   7.545  20.949  1.00 80.83           O  
ATOM   3097  SG  CYS A 395      -9.743   7.728  19.862  1.00 80.83           S  
ATOM   3098  N   ASN A 396      -5.311   5.327  21.280  1.00 84.90           N  
ATOM   3099  CA  ASN A 396      -3.879   5.355  21.557  1.00 84.90           C  
ATOM   3100  C   ASN A 396      -3.066   4.883  20.355  1.00 84.90           C  
ATOM   3101  CB  ASN A 396      -3.553   4.502  22.785  1.00 84.90           C  
ATOM   3102  O   ASN A 396      -1.862   5.134  20.276  1.00 84.90           O  
ATOM   3103  CG  ASN A 396      -4.172   5.049  24.057  1.00 84.90           C  
ATOM   3104  ND2 ASN A 396      -4.614   4.154  24.933  1.00 84.90           N  
ATOM   3105  OD1 ASN A 396      -4.254   6.265  24.249  1.00 84.90           O  
ATOM   3106  N   LEU A 397      -3.826   4.299  19.418  1.00 84.59           N  
ATOM   3107  CA  LEU A 397      -3.061   3.647  18.361  1.00 84.59           C  
ATOM   3108  C   LEU A 397      -2.731   4.630  17.243  1.00 84.59           C  
ATOM   3109  CB  LEU A 397      -3.836   2.454  17.795  1.00 84.59           C  
ATOM   3110  O   LEU A 397      -3.539   5.504  16.920  1.00 84.59           O  
ATOM   3111  CG  LEU A 397      -4.069   1.283  18.750  1.00 84.59           C  
ATOM   3112  CD1 LEU A 397      -4.900   0.200  18.069  1.00 84.59           C  
ATOM   3113  CD2 LEU A 397      -2.740   0.717  19.237  1.00 84.59           C  
ATOM   3114  N   GLU A 398      -1.428   4.563  16.873  1.00 84.91           N  
ATOM   3115  CA  GLU A 398      -1.044   5.322  15.687  1.00 84.91           C  
ATOM   3116  C   GLU A 398      -1.546   4.647  14.414  1.00 84.91           C  
ATOM   3117  CB  GLU A 398       0.476   5.494  15.628  1.00 84.91           C  
ATOM   3118  O   GLU A 398      -1.640   3.420  14.351  1.00 84.91           O  
ATOM   3119  CG  GLU A 398       1.039   6.374  16.734  1.00 84.91           C  
ATOM   3120  CD  GLU A 398       2.517   6.684  16.560  1.00 84.91           C  
ATOM   3121  OE1 GLU A 398       3.056   7.518  17.322  1.00 84.91           O  
ATOM   3122  OE2 GLU A 398       3.141   6.089  15.653  1.00 84.91           O  
ATOM   3123  N   PHE A 399      -2.150   5.448  13.595  1.00 77.88           N  
ATOM   3124  CA  PHE A 399      -2.592   4.899  12.319  1.00 77.88           C  
ATOM   3125  C   PHE A 399      -1.414   4.325  11.541  1.00 77.88           C  
ATOM   3126  CB  PHE A 399      -3.298   5.973  11.486  1.00 77.88           C  
ATOM   3127  O   PHE A 399      -0.303   4.855  11.604  1.00 77.88           O  
ATOM   3128  CG  PHE A 399      -4.196   5.416  10.414  1.00 77.88           C  
ATOM   3129  CD1 PHE A 399      -3.732   5.252   9.115  1.00 77.88           C  
ATOM   3130  CD2 PHE A 399      -5.505   5.056  10.706  1.00 77.88           C  
ATOM   3131  CE1 PHE A 399      -4.561   4.736   8.121  1.00 77.88           C  
ATOM   3132  CE2 PHE A 399      -6.340   4.541   9.718  1.00 77.88           C  
ATOM   3133  CZ  PHE A 399      -5.866   4.383   8.426  1.00 77.88           C  
ATOM   3134  N   VAL A 400      -1.625   3.154  10.862  1.00 73.44           N  
ATOM   3135  CA  VAL A 400      -0.624   2.560   9.982  1.00 73.44           C  
ATOM   3136  C   VAL A 400      -0.663   3.245   8.618  1.00 73.44           C  
ATOM   3137  CB  VAL A 400      -0.842   1.039   9.821  1.00 73.44           C  
ATOM   3138  O   VAL A 400      -1.655   3.143   7.893  1.00 73.44           O  
ATOM   3139  CG1 VAL A 400       0.267   0.422   8.970  1.00 73.44           C  
ATOM   3140  CG2 VAL A 400      -0.909   0.361  11.188  1.00 73.44           C  
ATOM   3141  N   PRO A 401       0.200   4.196   8.406  1.00 64.55           N  
ATOM   3142  CA  PRO A 401       0.113   4.780   7.065  1.00 64.55           C  
ATOM   3143  C   PRO A 401       0.163   3.728   5.959  1.00 64.55           C  
ATOM   3144  CB  PRO A 401       1.336   5.698   7.000  1.00 64.55           C  
ATOM   3145  O   PRO A 401       0.865   2.722   6.090  1.00 64.55           O  
ATOM   3146  CG  PRO A 401       2.123   5.373   8.228  1.00 64.55           C  
ATOM   3147  CD  PRO A 401       1.312   4.442   9.083  1.00 64.55           C  
ATOM   3148  N   ARG A 402      -0.880   3.627   5.095  1.00 65.94           N  
ATOM   3149  CA  ARG A 402      -0.621   2.912   3.849  1.00 65.94           C  
ATOM   3150  C   ARG A 402       0.555   3.527   3.099  1.00 65.94           C  
ATOM   3151  CB  ARG A 402      -1.867   2.912   2.961  1.00 65.94           C  
ATOM   3152  O   ARG A 402       0.624   4.747   2.934  1.00 65.94           O  
ATOM   3153  CG  ARG A 402      -2.805   1.742   3.214  1.00 65.94           C  
ATOM   3154  CD  ARG A 402      -3.907   1.665   2.167  1.00 65.94           C  
ATOM   3155  NE  ARG A 402      -5.012   0.820   2.609  1.00 65.94           N  
ATOM   3156  NH1 ARG A 402      -6.204   0.992   0.637  1.00 65.94           N  
ATOM   3157  NH2 ARG A 402      -7.026  -0.260   2.373  1.00 65.94           N  
ATOM   3158  CZ  ARG A 402      -6.078   0.519   1.872  1.00 65.94           C  
ATOM   3159  N   GLN A 403       1.812   3.223   3.476  1.00 58.31           N  
ATOM   3160  CA  GLN A 403       2.924   3.912   2.830  1.00 58.31           C  
ATOM   3161  C   GLN A 403       2.595   4.245   1.378  1.00 58.31           C  
ATOM   3162  CB  GLN A 403       4.195   3.063   2.898  1.00 58.31           C  
ATOM   3163  O   GLN A 403       2.180   3.372   0.613  1.00 58.31           O  
ATOM   3164  CG  GLN A 403       5.301   3.680   3.744  1.00 58.31           C  
ATOM   3165  CD  GLN A 403       6.548   2.817   3.798  1.00 58.31           C  
ATOM   3166  NE2 GLN A 403       7.577   3.305   4.483  1.00 58.31           N  
ATOM   3167  OE1 GLN A 403       6.586   1.721   3.231  1.00 58.31           O  
ATOM   3168  N   ARG A 404       2.237   5.525   1.077  1.00 58.67           N  
ATOM   3169  CA  ARG A 404       2.654   5.994  -0.241  1.00 58.67           C  
ATOM   3170  C   ARG A 404       4.159   6.239  -0.284  1.00 58.67           C  
ATOM   3171  CB  ARG A 404       1.904   7.272  -0.620  1.00 58.67           C  
ATOM   3172  O   ARG A 404       4.728   6.803   0.653  1.00 58.67           O  
ATOM   3173  CG  ARG A 404       0.503   7.028  -1.159  1.00 58.67           C  
ATOM   3174  CD  ARG A 404      -0.080   8.278  -1.803  1.00 58.67           C  
ATOM   3175  NE  ARG A 404      -1.471   8.081  -2.199  1.00 58.67           N  
ATOM   3176  NH1 ARG A 404      -1.742  10.207  -3.062  1.00 58.67           N  
ATOM   3177  NH2 ARG A 404      -3.484   8.718  -3.105  1.00 58.67           N  
ATOM   3178  CZ  ARG A 404      -2.229   9.003  -2.788  1.00 58.67           C  
ATOM   3179  N   MET A 405       4.917   5.182  -0.507  1.00 56.12           N  
ATOM   3180  CA  MET A 405       6.345   5.481  -0.550  1.00 56.12           C  
ATOM   3181  C   MET A 405       6.585   6.940  -0.924  1.00 56.12           C  
ATOM   3182  CB  MET A 405       7.058   4.562  -1.543  1.00 56.12           C  
ATOM   3183  O   MET A 405       6.039   7.429  -1.915  1.00 56.12           O  
ATOM   3184  CG  MET A 405       7.525   3.249  -0.936  1.00 56.12           C  
ATOM   3185  SD  MET A 405       8.908   2.493  -1.876  1.00 56.12           S  
ATOM   3186  CE  MET A 405       9.335   1.120  -0.770  1.00 56.12           C  
ATOM   3187  N   LYS A 406       6.518   7.860   0.043  1.00 56.12           N  
ATOM   3188  CA  LYS A 406       6.999   9.208  -0.246  1.00 56.12           C  
ATOM   3189  C   LYS A 406       8.119   9.181  -1.283  1.00 56.12           C  
ATOM   3190  CB  LYS A 406       7.486   9.890   1.033  1.00 56.12           C  
ATOM   3191  O   LYS A 406       8.916   8.240  -1.319  1.00 56.12           O  
ATOM   3192  CG  LYS A 406       6.365  10.383   1.936  1.00 56.12           C  
ATOM   3193  CD  LYS A 406       6.906  11.182   3.114  1.00 56.12           C  
ATOM   3194  CE  LYS A 406       5.788  11.643   4.040  1.00 56.12           C  
ATOM   3195  NZ  LYS A 406       6.317  12.408   5.209  1.00 56.12           N  
ATOM   3196  N   PRO A 407       7.933   9.856  -2.461  1.00 54.23           N  
ATOM   3197  CA  PRO A 407       9.106   9.905  -3.337  1.00 54.23           C  
ATOM   3198  C   PRO A 407      10.415  10.048  -2.564  1.00 54.23           C  
ATOM   3199  CB  PRO A 407       8.847  11.139  -4.205  1.00 54.23           C  
ATOM   3200  O   PRO A 407      10.725  11.131  -2.062  1.00 54.23           O  
ATOM   3201  CG  PRO A 407       7.705  11.839  -3.542  1.00 54.23           C  
ATOM   3202  CD  PRO A 407       7.129  10.928  -2.496  1.00 54.23           C  
ATOM   3203  N   GLY A 408      10.581   9.506  -1.353  1.00 60.80           N  
ATOM   3204  CA  GLY A 408      11.910   9.546  -0.765  1.00 60.80           C  
ATOM   3205  C   GLY A 408      12.831   8.464  -1.297  1.00 60.80           C  
ATOM   3206  O   GLY A 408      12.416   7.632  -2.107  1.00 60.80           O  
ATOM   3207  N   ARG A 409      14.208   8.802  -1.306  1.00 75.94           N  
ATOM   3208  CA  ARG A 409      15.311   8.004  -1.832  1.00 75.94           C  
ATOM   3209  C   ARG A 409      15.240   6.568  -1.323  1.00 75.94           C  
ATOM   3210  CB  ARG A 409      16.656   8.629  -1.453  1.00 75.94           C  
ATOM   3211  O   ARG A 409      15.343   6.326  -0.118  1.00 75.94           O  
ATOM   3212  CG  ARG A 409      17.017   9.857  -2.273  1.00 75.94           C  
ATOM   3213  CD  ARG A 409      18.413  10.367  -1.940  1.00 75.94           C  
ATOM   3214  NE  ARG A 409      18.699  11.631  -2.612  1.00 75.94           N  
ATOM   3215  NH1 ARG A 409      20.927  11.688  -2.003  1.00 75.94           N  
ATOM   3216  NH2 ARG A 409      20.037  13.379  -3.269  1.00 75.94           N  
ATOM   3217  CZ  ARG A 409      19.887  12.230  -2.626  1.00 75.94           C  
ATOM   3218  N   LEU A 410      14.562   5.638  -2.090  1.00 83.13           N  
ATOM   3219  CA  LEU A 410      14.618   4.225  -1.731  1.00 83.13           C  
ATOM   3220  C   LEU A 410      16.063   3.757  -1.592  1.00 83.13           C  
ATOM   3221  CB  LEU A 410      13.893   3.377  -2.779  1.00 83.13           C  
ATOM   3222  O   LEU A 410      16.953   4.265  -2.277  1.00 83.13           O  
ATOM   3223  CG  LEU A 410      12.376   3.554  -2.863  1.00 83.13           C  
ATOM   3224  CD1 LEU A 410      11.833   2.879  -4.118  1.00 83.13           C  
ATOM   3225  CD2 LEU A 410      11.703   2.994  -1.615  1.00 83.13           C  
ATOM   3226  N   PRO A 411      16.294   2.979  -0.562  1.00 84.87           N  
ATOM   3227  CA  PRO A 411      17.615   2.346  -0.534  1.00 84.87           C  
ATOM   3228  C   PRO A 411      17.938   1.597  -1.825  1.00 84.87           C  
ATOM   3229  CB  PRO A 411      17.517   1.378   0.648  1.00 84.87           C  
ATOM   3230  O   PRO A 411      17.040   1.326  -2.627  1.00 84.87           O  
ATOM   3231  CG  PRO A 411      16.051   1.239   0.908  1.00 84.87           C  
ATOM   3232  CD  PRO A 411      15.337   2.369   0.225  1.00 84.87           C  
ATOM   3233  N   ALA A 412      19.246   1.449  -2.118  1.00 92.78           N  
ATOM   3234  CA  ALA A 412      19.696   0.804  -3.348  1.00 92.78           C  
ATOM   3235  C   ALA A 412      20.338  -0.549  -3.056  1.00 92.78           C  
ATOM   3236  CB  ALA A 412      20.679   1.705  -4.093  1.00 92.78           C  
ATOM   3237  O   ALA A 412      21.106  -1.068  -3.869  1.00 92.78           O  
ATOM   3238  N   ASP A 413      19.954  -1.131  -1.895  1.00 95.93           N  
ATOM   3239  CA  ASP A 413      20.599  -2.374  -1.481  1.00 95.93           C  
ATOM   3240  C   ASP A 413      20.201  -3.530  -2.396  1.00 95.93           C  
ATOM   3241  CB  ASP A 413      20.246  -2.705  -0.030  1.00 95.93           C  
ATOM   3242  O   ASP A 413      21.052  -4.318  -2.815  1.00 95.93           O  
ATOM   3243  CG  ASP A 413      20.723  -1.650   0.952  1.00 95.93           C  
ATOM   3244  OD1 ASP A 413      21.949  -1.445   1.079  1.00 95.93           O  
ATOM   3245  OD2 ASP A 413      19.865  -1.020   1.608  1.00 95.93           O  
ATOM   3246  N   LEU A 414      18.884  -3.630  -2.667  1.00 97.67           N  
ATOM   3247  CA  LEU A 414      18.409  -4.713  -3.521  1.00 97.67           C  
ATOM   3248  C   LEU A 414      18.924  -4.548  -4.947  1.00 97.67           C  
ATOM   3249  CB  LEU A 414      16.879  -4.764  -3.521  1.00 97.67           C  
ATOM   3250  O   LEU A 414      19.397  -5.510  -5.556  1.00 97.67           O  
ATOM   3251  CG  LEU A 414      16.236  -5.839  -4.400  1.00 97.67           C  
ATOM   3252  CD1 LEU A 414      16.726  -7.223  -3.988  1.00 97.67           C  
ATOM   3253  CD2 LEU A 414      14.716  -5.758  -4.318  1.00 97.67           C  
ATOM   3254  N   LEU A 415      18.857  -3.276  -5.404  1.00 97.57           N  
ATOM   3255  CA  LEU A 415      19.352  -2.964  -6.740  1.00 97.57           C  
ATOM   3256  C   LEU A 415      20.829  -3.320  -6.870  1.00 97.57           C  
ATOM   3257  CB  LEU A 415      19.143  -1.481  -7.056  1.00 97.57           C  
ATOM   3258  O   LEU A 415      21.236  -3.955  -7.845  1.00 97.57           O  
ATOM   3259  CG  LEU A 415      19.645  -1.000  -8.419  1.00 97.57           C  
ATOM   3260  CD1 LEU A 415      18.869  -1.683  -9.540  1.00 97.57           C  
ATOM   3261  CD2 LEU A 415      19.530   0.516  -8.527  1.00 97.57           C  
ATOM   3262  N   ALA A 416      21.608  -2.949  -5.879  1.00 97.05           N  
ATOM   3263  CA  ALA A 416      23.043  -3.222  -5.883  1.00 97.05           C  
ATOM   3264  C   ALA A 416      23.316  -4.723  -5.894  1.00 97.05           C  
ATOM   3265  CB  ALA A 416      23.712  -2.571  -4.674  1.00 97.05           C  
ATOM   3266  O   ALA A 416      24.177  -5.198  -6.639  1.00 97.05           O  
ATOM   3267  N   ALA A 417      22.636  -5.451  -5.087  1.00 97.66           N  
ATOM   3268  CA  ALA A 417      22.787  -6.903  -5.031  1.00 97.66           C  
ATOM   3269  C   ALA A 417      22.408  -7.546  -6.361  1.00 97.66           C  
ATOM   3270  CB  ALA A 417      21.939  -7.483  -3.902  1.00 97.66           C  
ATOM   3271  O   ALA A 417      23.102  -8.443  -6.845  1.00 97.66           O  
ATOM   3272  N   ALA A 418      21.353  -7.100  -6.984  1.00 97.99           N  
ATOM   3273  CA  ALA A 418      20.865  -7.651  -8.246  1.00 97.99           C  
ATOM   3274  C   ALA A 418      21.821  -7.329  -9.391  1.00 97.99           C  
ATOM   3275  CB  ALA A 418      19.469  -7.114  -8.556  1.00 97.99           C  
ATOM   3276  O   ALA A 418      22.011  -8.145 -10.296  1.00 97.99           O  
ATOM   3277  N   TRP A 419      22.360  -6.150  -9.315  1.00 97.25           N  
ATOM   3278  CA  TRP A 419      23.289  -5.724 -10.357  1.00 97.25           C  
ATOM   3279  C   TRP A 419      24.456  -6.698 -10.478  1.00 97.25           C  
ATOM   3280  CB  TRP A 419      23.812  -4.314 -10.068  1.00 97.25           C  
ATOM   3281  O   TRP A 419      24.834  -7.089 -11.585  1.00 97.25           O  
ATOM   3282  CG  TRP A 419      24.868  -3.848 -11.025  1.00 97.25           C  
ATOM   3283  CD1 TRP A 419      26.217  -3.811 -10.810  1.00 97.25           C  
ATOM   3284  CD2 TRP A 419      24.659  -3.347 -12.349  1.00 97.25           C  
ATOM   3285  CE2 TRP A 419      25.928  -3.025 -12.879  1.00 97.25           C  
ATOM   3286  CE3 TRP A 419      23.520  -3.140 -13.139  1.00 97.25           C  
ATOM   3287  NE1 TRP A 419      26.861  -3.317 -11.921  1.00 97.25           N  
ATOM   3288  CH2 TRP A 419      24.960  -2.314 -14.918  1.00 97.25           C  
ATOM   3289  CZ2 TRP A 419      26.089  -2.507 -14.166  1.00 97.25           C  
ATOM   3290  CZ3 TRP A 419      23.684  -2.624 -14.420  1.00 97.25           C  
ATOM   3291  N   SER A 420      24.977  -7.088  -9.357  1.00 94.58           N  
ATOM   3292  CA  SER A 420      26.127  -7.986  -9.339  1.00 94.58           C  
ATOM   3293  C   SER A 420      25.772  -9.350  -9.920  1.00 94.58           C  
ATOM   3294  CB  SER A 420      26.655  -8.152  -7.913  1.00 94.58           C  
ATOM   3295  O   SER A 420      26.640 -10.056 -10.438  1.00 94.58           O  
ATOM   3296  OG  SER A 420      25.667  -8.723  -7.074  1.00 94.58           O  
ATOM   3297  N   ASN A 421      24.460  -9.658 -10.010  1.00 95.63           N  
ATOM   3298  CA  ASN A 421      24.042 -10.988 -10.439  1.00 95.63           C  
ATOM   3299  C   ASN A 421      23.423 -10.959 -11.833  1.00 95.63           C  
ATOM   3300  CB  ASN A 421      23.059 -11.592  -9.434  1.00 95.63           C  
ATOM   3301  O   ASN A 421      23.026 -11.998 -12.363  1.00 95.63           O  
ATOM   3302  CG  ASN A 421      23.710 -11.918  -8.104  1.00 95.63           C  
ATOM   3303  ND2 ASN A 421      22.933 -11.843  -7.030  1.00 95.63           N  
ATOM   3304  OD1 ASN A 421      24.901 -12.234  -8.042  1.00 95.63           O  
ATOM   3305  N   CYS A 422      23.293  -9.739 -12.453  1.00 97.88           N  
ATOM   3306  CA  CYS A 422      22.575  -9.637 -13.719  1.00 97.88           C  
ATOM   3307  C   CYS A 422      23.536  -9.371 -14.871  1.00 97.88           C  
ATOM   3308  CB  CYS A 422      21.526  -8.527 -13.652  1.00 97.88           C  
ATOM   3309  O   CYS A 422      23.845  -8.218 -15.174  1.00 97.88           O  
ATOM   3310  SG  CYS A 422      20.473  -8.432 -15.116  1.00 97.88           S  
ATOM   3311  N   GLU A 423      23.988 -10.420 -15.581  1.00 94.94           N  
ATOM   3312  CA  GLU A 423      24.988 -10.329 -16.641  1.00 94.94           C  
ATOM   3313  C   GLU A 423      24.463  -9.524 -17.826  1.00 94.94           C  
ATOM   3314  CB  GLU A 423      25.413 -11.726 -17.100  1.00 94.94           C  
ATOM   3315  O   GLU A 423      25.200  -8.740 -18.426  1.00 94.94           O  
ATOM   3316  CG  GLU A 423      26.256 -12.478 -16.081  1.00 94.94           C  
ATOM   3317  CD  GLU A 423      26.707 -13.846 -16.568  1.00 94.94           C  
ATOM   3318  OE1 GLU A 423      27.410 -14.557 -15.814  1.00 94.94           O  
ATOM   3319  OE2 GLU A 423      26.355 -14.209 -17.712  1.00 94.94           O  
ATOM   3320  N   GLN A 424      23.277  -9.717 -18.097  1.00 94.56           N  
ATOM   3321  CA  GLN A 424      22.662  -9.037 -19.231  1.00 94.56           C  
ATOM   3322  C   GLN A 424      22.708  -7.522 -19.055  1.00 94.56           C  
ATOM   3323  CB  GLN A 424      21.216  -9.500 -19.417  1.00 94.56           C  
ATOM   3324  O   GLN A 424      23.057  -6.793 -19.986  1.00 94.56           O  
ATOM   3325  CG  GLN A 424      20.564  -8.985 -20.693  1.00 94.56           C  
ATOM   3326  CD  GLN A 424      19.186  -9.575 -20.928  1.00 94.56           C  
ATOM   3327  NE2 GLN A 424      18.457  -9.015 -21.887  1.00 94.56           N  
ATOM   3328  OE1 GLN A 424      18.781 -10.526 -20.253  1.00 94.56           O  
ATOM   3329  N   ALA A 425      22.240  -7.003 -17.962  1.00 95.17           N  
ATOM   3330  CA  ALA A 425      22.273  -5.570 -17.682  1.00 95.17           C  
ATOM   3331  C   ALA A 425      23.707  -5.046 -17.671  1.00 95.17           C  
ATOM   3332  CB  ALA A 425      21.591  -5.271 -16.349  1.00 95.17           C  
ATOM   3333  O   ALA A 425      23.990  -3.983 -18.228  1.00 95.17           O  
ATOM   3334  N   GLN A 426      24.608  -5.808 -17.083  1.00 95.15           N  
ATOM   3335  CA  GLN A 426      26.011  -5.413 -17.026  1.00 95.15           C  
ATOM   3336  C   GLN A 426      26.608  -5.300 -18.426  1.00 95.15           C  
ATOM   3337  CB  GLN A 426      26.816  -6.411 -16.191  1.00 95.15           C  
ATOM   3338  O   GLN A 426      27.325  -4.342 -18.725  1.00 95.15           O  
ATOM   3339  CG  GLN A 426      26.478  -6.385 -14.707  1.00 95.15           C  
ATOM   3340  CD  GLN A 426      27.222  -7.445 -13.917  1.00 95.15           C  
ATOM   3341  NE2 GLN A 426      27.341  -7.236 -12.610  1.00 95.15           N  
ATOM   3342  OE1 GLN A 426      27.686  -8.444 -14.476  1.00 95.15           O  
ATOM   3343  N   ARG A 427      26.312  -6.231 -19.235  1.00 91.62           N  
ATOM   3344  CA  ARG A 427      26.807  -6.238 -20.608  1.00 91.62           C  
ATOM   3345  C   ARG A 427      26.300  -5.024 -21.379  1.00 91.62           C  
ATOM   3346  CB  ARG A 427      26.391  -7.524 -21.324  1.00 91.62           C  
ATOM   3347  O   ARG A 427      27.070  -4.359 -22.076  1.00 91.62           O  
ATOM   3348  CG  ARG A 427      26.990  -7.678 -22.713  1.00 91.62           C  
ATOM   3349  CD  ARG A 427      26.640  -9.024 -23.332  1.00 91.62           C  
ATOM   3350  NE  ARG A 427      27.182  -9.154 -24.682  1.00 91.62           N  
ATOM   3351  NH1 ARG A 427      26.493 -11.340 -24.971  1.00 91.62           N  
ATOM   3352  NH2 ARG A 427      27.627 -10.259 -26.645  1.00 91.62           N  
ATOM   3353  CZ  ARG A 427      27.099 -10.251 -25.429  1.00 91.62           C  
ATOM   3354  N   PHE A 428      24.990  -4.774 -21.292  1.00 93.49           N  
ATOM   3355  CA  PHE A 428      24.392  -3.649 -22.002  1.00 93.49           C  
ATOM   3356  C   PHE A 428      25.069  -2.341 -21.612  1.00 93.49           C  
ATOM   3357  CB  PHE A 428      22.889  -3.569 -21.716  1.00 93.49           C  
ATOM   3358  O   PHE A 428      25.483  -1.568 -22.478  1.00 93.49           O  
ATOM   3359  CG  PHE A 428      22.235  -2.324 -22.252  1.00 93.49           C  
ATOM   3360  CD1 PHE A 428      22.034  -1.219 -21.433  1.00 93.49           C  
ATOM   3361  CD2 PHE A 428      21.820  -2.259 -23.576  1.00 93.49           C  
ATOM   3362  CE1 PHE A 428      21.429  -0.066 -21.927  1.00 93.49           C  
ATOM   3363  CE2 PHE A 428      21.214  -1.110 -24.076  1.00 93.49           C  
ATOM   3364  CZ  PHE A 428      21.019  -0.015 -23.250  1.00 93.49           C  
ATOM   3365  N   TYR A 429      25.242  -2.080 -20.336  1.00 92.15           N  
ATOM   3366  CA  TYR A 429      25.752  -0.793 -19.875  1.00 92.15           C  
ATOM   3367  C   TYR A 429      27.258  -0.695 -20.091  1.00 92.15           C  
ATOM   3368  CB  TYR A 429      25.422  -0.583 -18.394  1.00 92.15           C  
ATOM   3369  O   TYR A 429      27.797   0.402 -20.259  1.00 92.15           O  
ATOM   3370  CG  TYR A 429      24.004  -0.130 -18.146  1.00 92.15           C  
ATOM   3371  CD1 TYR A 429      23.611   1.178 -18.421  1.00 92.15           C  
ATOM   3372  CD2 TYR A 429      23.054  -1.009 -17.637  1.00 92.15           C  
ATOM   3373  CE1 TYR A 429      22.306   1.600 -18.193  1.00 92.15           C  
ATOM   3374  CE2 TYR A 429      21.745  -0.598 -17.405  1.00 92.15           C  
ATOM   3375  OH  TYR A 429      20.088   1.119 -17.458  1.00 92.15           O  
ATOM   3376  CZ  TYR A 429      21.381   0.706 -17.686  1.00 92.15           C  
ATOM   3377  N   ALA A 430      27.899  -1.821 -20.054  1.00 86.71           N  
ATOM   3378  CA  ALA A 430      29.308  -1.817 -20.442  1.00 86.71           C  
ATOM   3379  C   ALA A 430      29.472  -1.418 -21.905  1.00 86.71           C  
ATOM   3380  CB  ALA A 430      29.932  -3.188 -20.194  1.00 86.71           C  
ATOM   3381  O   ALA A 430      30.327  -0.593 -22.238  1.00 86.71           O  
ATOM   3382  N   ASP A 431      28.642  -1.956 -22.764  1.00 85.03           N  
ATOM   3383  CA  ASP A 431      28.676  -1.632 -24.187  1.00 85.03           C  
ATOM   3384  C   ASP A 431      28.369  -0.155 -24.421  1.00 85.03           C  
ATOM   3385  CB  ASP A 431      27.684  -2.505 -24.960  1.00 85.03           C  
ATOM   3386  O   ASP A 431      29.023   0.499 -25.236  1.00 85.03           O  
ATOM   3387  CG  ASP A 431      28.168  -3.932 -25.143  1.00 85.03           C  
ATOM   3388  OD1 ASP A 431      29.355  -4.214 -24.869  1.00 85.03           O  
ATOM   3389  OD2 ASP A 431      27.357  -4.782 -25.569  1.00 85.03           O  
ATOM   3390  N   THR A 432      27.374   0.282 -23.750  1.00 84.90           N  
ATOM   3391  CA  THR A 432      26.980   1.680 -23.872  1.00 84.90           C  
ATOM   3392  C   THR A 432      28.119   2.603 -23.449  1.00 84.90           C  
ATOM   3393  CB  THR A 432      25.729   1.984 -23.026  1.00 84.90           C  
ATOM   3394  O   THR A 432      28.393   3.605 -24.113  1.00 84.90           O  
ATOM   3395  CG2 THR A 432      25.347   3.458 -23.119  1.00 84.90           C  
ATOM   3396  OG1 THR A 432      24.635   1.188 -23.499  1.00 84.90           O  
ATOM   3397  N   ARG A 433      28.746   2.258 -22.338  1.00 83.29           N  
ATOM   3398  CA  ARG A 433      29.856   3.057 -21.829  1.00 83.29           C  
ATOM   3399  C   ARG A 433      31.023   3.063 -22.810  1.00 83.29           C  
ATOM   3400  CB  ARG A 433      30.318   2.531 -20.468  1.00 83.29           C  
ATOM   3401  O   ARG A 433      31.653   4.100 -23.028  1.00 83.29           O  
ATOM   3402  CG  ARG A 433      31.428   3.355 -19.834  1.00 83.29           C  
ATOM   3403  CD  ARG A 433      30.939   4.736 -19.421  1.00 83.29           C  
ATOM   3404  NE  ARG A 433      31.970   5.479 -18.702  1.00 83.29           N  
ATOM   3405  NH1 ARG A 433      30.834   7.491 -18.733  1.00 83.29           N  
ATOM   3406  NH2 ARG A 433      32.892   7.348 -17.735  1.00 83.29           N  
ATOM   3407  CZ  ARG A 433      31.896   6.771 -18.392  1.00 83.29           C  
ATOM   3408  N   ILE A 434      31.296   1.896 -23.397  1.00 80.50           N  
ATOM   3409  CA  ILE A 434      32.365   1.767 -24.381  1.00 80.50           C  
ATOM   3410  C   ILE A 434      32.042   2.617 -25.608  1.00 80.50           C  
ATOM   3411  CB  ILE A 434      32.581   0.293 -24.791  1.00 80.50           C  
ATOM   3412  O   ILE A 434      32.903   3.339 -26.116  1.00 80.50           O  
ATOM   3413  CG1 ILE A 434      33.169  -0.505 -23.622  1.00 80.50           C  
ATOM   3414  CG2 ILE A 434      33.485   0.203 -26.025  1.00 80.50           C  
ATOM   3415  CD1 ILE A 434      33.195  -2.010 -23.852  1.00 80.50           C  
ATOM   3416  N   ARG A 435      30.844   2.581 -26.030  1.00 78.86           N  
ATOM   3417  CA  ARG A 435      30.407   3.382 -27.169  1.00 78.86           C  
ATOM   3418  C   ARG A 435      30.540   4.872 -26.874  1.00 78.86           C  
ATOM   3419  CB  ARG A 435      28.960   3.048 -27.538  1.00 78.86           C  
ATOM   3420  O   ARG A 435      31.008   5.638 -27.718  1.00 78.86           O  
ATOM   3421  CG  ARG A 435      28.799   1.717 -28.255  1.00 78.86           C  
ATOM   3422  CD  ARG A 435      27.353   1.467 -28.661  1.00 78.86           C  
ATOM   3423  NE  ARG A 435      27.161   0.108 -29.159  1.00 78.86           N  
ATOM   3424  NH1 ARG A 435      24.903   0.360 -29.580  1.00 78.86           N  
ATOM   3425  NH2 ARG A 435      25.939  -1.638 -30.017  1.00 78.86           N  
ATOM   3426  CZ  ARG A 435      26.001  -0.387 -29.584  1.00 78.86           C  
ATOM   3427  N   GLU A 436      30.041   5.210 -25.684  1.00 81.32           N  
ATOM   3428  CA  GLU A 436      30.146   6.602 -25.257  1.00 81.32           C  
ATOM   3429  C   GLU A 436      31.598   7.071 -25.252  1.00 81.32           C  
ATOM   3430  CB  GLU A 436      29.528   6.786 -23.869  1.00 81.32           C  
ATOM   3431  O   GLU A 436      31.903   8.168 -25.723  1.00 81.32           O  
ATOM   3432  CG  GLU A 436      29.482   8.234 -23.403  1.00 81.32           C  
ATOM   3433  CD  GLU A 436      28.855   8.403 -22.028  1.00 81.32           C  
ATOM   3434  OE1 GLU A 436      28.514   9.548 -21.653  1.00 81.32           O  
ATOM   3435  OE2 GLU A 436      28.704   7.382 -21.321  1.00 81.32           O  
ATOM   3436  N   TYR A 437      32.390   6.252 -24.672  1.00 78.44           N  
ATOM   3437  CA  TYR A 437      33.810   6.565 -24.551  1.00 78.44           C  
ATOM   3438  C   TYR A 437      34.430   6.824 -25.919  1.00 78.44           C  
ATOM   3439  CB  TYR A 437      34.553   5.425 -23.848  1.00 78.44           C  
ATOM   3440  O   TYR A 437      35.163   7.799 -26.100  1.00 78.44           O  
ATOM   3441  CG  TYR A 437      36.043   5.645 -23.747  1.00 78.44           C  
ATOM   3442  CD1 TYR A 437      36.918   5.049 -24.653  1.00 78.44           C  
ATOM   3443  CD2 TYR A 437      36.580   6.446 -22.745  1.00 78.44           C  
ATOM   3444  CE1 TYR A 437      38.292   5.246 -24.562  1.00 78.44           C  
ATOM   3445  CE2 TYR A 437      37.952   6.651 -22.645  1.00 78.44           C  
ATOM   3446  OH  TYR A 437      40.158   6.247 -23.463  1.00 78.44           O  
ATOM   3447  CZ  TYR A 437      38.799   6.048 -23.557  1.00 78.44           C  
ATOM   3448  N   TYR A 438      34.138   5.996 -26.906  1.00 73.98           N  
ATOM   3449  CA  TYR A 438      34.785   6.094 -28.209  1.00 73.98           C  
ATOM   3450  C   TYR A 438      34.148   7.192 -29.053  1.00 73.98           C  
ATOM   3451  CB  TYR A 438      34.709   4.756 -28.950  1.00 73.98           C  
ATOM   3452  O   TYR A 438      34.781   7.727 -29.966  1.00 73.98           O  
ATOM   3453  CG  TYR A 438      35.725   3.744 -28.482  1.00 73.98           C  
ATOM   3454  CD1 TYR A 438      37.088   3.949 -28.688  1.00 73.98           C  
ATOM   3455  CD2 TYR A 438      35.326   2.580 -27.832  1.00 73.98           C  
ATOM   3456  CE1 TYR A 438      38.028   3.018 -28.260  1.00 73.98           C  
ATOM   3457  CE2 TYR A 438      36.258   1.643 -27.400  1.00 73.98           C  
ATOM   3458  OH  TYR A 438      38.531   0.945 -27.191  1.00 73.98           O  
ATOM   3459  CZ  TYR A 438      37.605   1.870 -27.617  1.00 73.98           C  
ATOM   3460  N   THR A 439      32.997   7.544 -28.708  1.00 72.97           N  
ATOM   3461  CA  THR A 439      32.317   8.595 -29.457  1.00 72.97           C  
ATOM   3462  C   THR A 439      32.673   9.971 -28.901  1.00 72.97           C  
ATOM   3463  CB  THR A 439      30.790   8.405 -29.426  1.00 72.97           C  
ATOM   3464  O   THR A 439      32.732  10.952 -29.646  1.00 72.97           O  
ATOM   3465  CG2 THR A 439      30.094   9.388 -30.362  1.00 72.97           C  
ATOM   3466  OG1 THR A 439      30.472   7.069 -29.834  1.00 72.97           O  
ATOM   3467  N   GLN A 440      32.946   9.923 -27.510  1.00 75.28           N  
ATOM   3468  CA  GLN A 440      33.365  11.162 -26.863  1.00 75.28           C  
ATOM   3469  C   GLN A 440      34.764  11.573 -27.315  1.00 75.28           C  
ATOM   3470  CB  GLN A 440      33.328  11.011 -25.341  1.00 75.28           C  
ATOM   3471  O   GLN A 440      35.679  10.748 -27.348  1.00 75.28           O  
ATOM   3472  CG  GLN A 440      31.938  11.170 -24.741  1.00 75.28           C  
ATOM   3473  CD  GLN A 440      31.938  11.073 -23.227  1.00 75.28           C  
ATOM   3474  NE2 GLN A 440      30.808  11.406 -22.612  1.00 75.28           N  
ATOM   3475  OE1 GLN A 440      32.944  10.700 -22.615  1.00 75.28           O  
ATOM   3476  N   GLN A 441      34.877  12.776 -27.957  1.00 72.06           N  
ATOM   3477  CA  GLN A 441      36.139  13.383 -28.367  1.00 72.06           C  
ATOM   3478  C   GLN A 441      36.607  12.827 -29.709  1.00 72.06           C  
ATOM   3479  CB  GLN A 441      37.214  13.160 -27.302  1.00 72.06           C  
ATOM   3480  O   GLN A 441      37.800  12.856 -30.016  1.00 72.06           O  
ATOM   3481  CG  GLN A 441      36.924  13.856 -25.980  1.00 72.06           C  
ATOM   3482  CD  GLN A 441      38.004  13.616 -24.941  1.00 72.06           C  
ATOM   3483  NE2 GLN A 441      37.915  14.323 -23.819  1.00 72.06           N  
ATOM   3484  OE1 GLN A 441      38.910  12.802 -25.145  1.00 72.06           O  
ATOM   3485  N   ARG A 442      35.776  12.081 -30.321  1.00 69.14           N  
ATOM   3486  CA  ARG A 442      36.097  11.546 -31.640  1.00 69.14           C  
ATOM   3487  C   ARG A 442      37.267  10.571 -31.565  1.00 69.14           C  
ATOM   3488  CB  ARG A 442      36.422  12.680 -32.616  1.00 69.14           C  
ATOM   3489  O   ARG A 442      38.170  10.610 -32.404  1.00 69.14           O  
ATOM   3490  CG  ARG A 442      35.269  13.645 -32.844  1.00 69.14           C  
ATOM   3491  CD  ARG A 442      35.606  14.686 -33.902  1.00 69.14           C  
ATOM   3492  NE  ARG A 442      34.503  15.620 -34.110  1.00 69.14           N  
ATOM   3493  NH1 ARG A 442      35.480  16.696 -35.905  1.00 69.14           N  
ATOM   3494  NH2 ARG A 442      33.415  17.351 -35.156  1.00 69.14           N  
ATOM   3495  CZ  ARG A 442      34.469  16.553 -35.057  1.00 69.14           C  
ATOM   3496  N   ARG A 443      37.397   9.798 -30.500  1.00 67.39           N  
ATOM   3497  CA  ARG A 443      38.510   8.876 -30.295  1.00 67.39           C  
ATOM   3498  C   ARG A 443      38.498   7.763 -31.338  1.00 67.39           C  
ATOM   3499  CB  ARG A 443      38.461   8.277 -28.888  1.00 67.39           C  
ATOM   3500  O   ARG A 443      39.547   7.207 -31.672  1.00 67.39           O  
ATOM   3501  CG  ARG A 443      38.747   9.279 -27.781  1.00 67.39           C  
ATOM   3502  CD  ARG A 443      38.717   8.625 -26.407  1.00 67.39           C  
ATOM   3503  NE  ARG A 443      38.828   9.613 -25.337  1.00 67.39           N  
ATOM   3504  NH1 ARG A 443      41.096   9.314 -25.017  1.00 67.39           N  
ATOM   3505  NH2 ARG A 443      39.944  10.833 -23.744  1.00 67.39           N  
ATOM   3506  CZ  ARG A 443      39.956   9.918 -24.702  1.00 67.39           C  
ATOM   3507  N   LEU A 444      37.353   7.482 -31.772  1.00 64.69           N  
ATOM   3508  CA  LEU A 444      37.249   6.536 -32.878  1.00 64.69           C  
ATOM   3509  C   LEU A 444      36.501   7.154 -34.054  1.00 64.69           C  
ATOM   3510  CB  LEU A 444      36.541   5.256 -32.423  1.00 64.69           C  
ATOM   3511  O   LEU A 444      35.277   7.300 -34.009  1.00 64.69           O  
ATOM   3512  CG  LEU A 444      36.567   4.082 -33.403  1.00 64.69           C  
ATOM   3513  CD1 LEU A 444      37.968   3.486 -33.479  1.00 64.69           C  
ATOM   3514  CD2 LEU A 444      35.550   3.022 -32.994  1.00 64.69           C  
ATOM   3515  N   GLU A 445      37.271   7.852 -34.971  1.00 65.60           N  
ATOM   3516  CA  GLU A 445      36.749   8.391 -36.223  1.00 65.60           C  
ATOM   3517  C   GLU A 445      37.564   7.900 -37.417  1.00 65.60           C  
ATOM   3518  CB  GLU A 445      36.738   9.921 -36.187  1.00 65.60           C  
ATOM   3519  O   GLU A 445      38.768   7.663 -37.299  1.00 65.60           O  
ATOM   3520  CG  GLU A 445      35.706  10.506 -35.235  1.00 65.60           C  
ATOM   3521  CD  GLU A 445      35.684  12.027 -35.235  1.00 65.60           C  
ATOM   3522  OE1 GLU A 445      34.803  12.621 -34.572  1.00 65.60           O  
ATOM   3523  OE2 GLU A 445      36.554  12.628 -35.903  1.00 65.60           O  
ATOM   3524  N   ILE A 446      36.880   7.390 -38.279  1.00 61.24           N  
ATOM   3525  CA  ILE A 446      37.535   7.169 -39.564  1.00 61.24           C  
ATOM   3526  C   ILE A 446      37.354   8.398 -40.453  1.00 61.24           C  
ATOM   3527  CB  ILE A 446      36.983   5.911 -40.271  1.00 61.24           C  
ATOM   3528  O   ILE A 446      36.226   8.817 -40.722  1.00 61.24           O  
ATOM   3529  CG1 ILE A 446      37.158   4.677 -39.378  1.00 61.24           C  
ATOM   3530  CG2 ILE A 446      37.668   5.709 -41.626  1.00 61.24           C  
ATOM   3531  CD1 ILE A 446      36.578   3.399 -39.968  1.00 61.24           C  
ATOM   3532  N   GLU A 447      38.496   9.128 -40.717  1.00 62.67           N  
ATOM   3533  CA  GLU A 447      38.465  10.248 -41.653  1.00 62.67           C  
ATOM   3534  C   GLU A 447      39.023   9.845 -43.015  1.00 62.67           C  
ATOM   3535  CB  GLU A 447      39.249  11.438 -41.094  1.00 62.67           C  
ATOM   3536  O   GLU A 447      40.025   9.131 -43.094  1.00 62.67           O  
ATOM   3537  CG  GLU A 447      38.500  12.221 -40.025  1.00 62.67           C  
ATOM   3538  CD  GLU A 447      39.276  13.421 -39.506  1.00 62.67           C  
ATOM   3539  OE1 GLU A 447      38.757  14.145 -38.626  1.00 62.67           O  
ATOM   3540  OE2 GLU A 447      40.411  13.640 -39.985  1.00 62.67           O  
ATOM   3541  N   ARG A 448      38.193  10.147 -44.022  1.00 64.31           N  
ATOM   3542  CA  ARG A 448      38.736   9.988 -45.367  1.00 64.31           C  
ATOM   3543  C   ARG A 448      39.888  10.956 -45.611  1.00 64.31           C  
ATOM   3544  CB  ARG A 448      37.643  10.199 -46.418  1.00 64.31           C  
ATOM   3545  O   ARG A 448      40.037  11.946 -44.891  1.00 64.31           O  
ATOM   3546  CG  ARG A 448      36.568   9.124 -46.412  1.00 64.31           C  
ATOM   3547  CD  ARG A 448      35.585   9.304 -47.561  1.00 64.31           C  
ATOM   3548  NE  ARG A 448      34.559   8.265 -47.560  1.00 64.31           N  
ATOM   3549  NH1 ARG A 448      34.590   7.942 -49.847  1.00 64.31           N  
ATOM   3550  NH2 ARG A 448      33.173   6.712 -48.530  1.00 64.31           N  
ATOM   3551  CZ  ARG A 448      34.110   7.642 -48.646  1.00 64.31           C  
ATOM   3552  N   LEU A 449      40.833  10.531 -46.564  1.00 72.63           N  
ATOM   3553  CA  LEU A 449      41.907  11.441 -46.947  1.00 72.63           C  
ATOM   3554  C   LEU A 449      41.349  12.801 -47.352  1.00 72.63           C  
ATOM   3555  CB  LEU A 449      42.727  10.849 -48.097  1.00 72.63           C  
ATOM   3556  O   LEU A 449      42.024  13.823 -47.204  1.00 72.63           O  
ATOM   3557  CG  LEU A 449      43.654   9.686 -47.740  1.00 72.63           C  
ATOM   3558  CD1 LEU A 449      44.184   9.023 -49.007  1.00 72.63           C  
ATOM   3559  CD2 LEU A 449      44.803  10.168 -46.861  1.00 72.63           C  
ATOM   3560  N   SER A 450      40.132  12.855 -47.760  1.00 80.67           N  
ATOM   3561  CA  SER A 450      39.471  14.082 -48.192  1.00 80.67           C  
ATOM   3562  C   SER A 450      39.162  14.991 -47.007  1.00 80.67           C  
ATOM   3563  CB  SER A 450      38.181  13.759 -48.947  1.00 80.67           C  
ATOM   3564  O   SER A 450      38.925  16.188 -47.182  1.00 80.67           O  
ATOM   3565  OG  SER A 450      37.239  13.138 -48.090  1.00 80.67           O  
ATOM   3566  N   GLY A 451      39.225  14.433 -45.793  1.00 73.37           N  
ATOM   3567  CA  GLY A 451      38.862  15.179 -44.599  1.00 73.37           C  
ATOM   3568  C   GLY A 451      37.419  14.969 -44.180  1.00 73.37           C  
ATOM   3569  O   GLY A 451      37.010  15.407 -43.103  1.00 73.37           O  
ATOM   3570  N   GLN A 452      36.675  14.268 -45.011  1.00 75.53           N  
ATOM   3571  CA  GLN A 452      35.272  13.995 -44.721  1.00 75.53           C  
ATOM   3572  C   GLN A 452      35.130  12.883 -43.686  1.00 75.53           C  
ATOM   3573  CB  GLN A 452      34.522  13.620 -46.001  1.00 75.53           C  
ATOM   3574  O   GLN A 452      35.915  11.932 -43.677  1.00 75.53           O  
ATOM   3575  CG  GLN A 452      34.247  14.801 -46.921  1.00 75.53           C  
ATOM   3576  CD  GLN A 452      33.502  14.403 -48.181  1.00 75.53           C  
ATOM   3577  NE2 GLN A 452      33.047  15.394 -48.940  1.00 75.53           N  
ATOM   3578  OE1 GLN A 452      33.338  13.213 -48.472  1.00 75.53           O  
ATOM   3579  N   LEU A 453      34.213  13.095 -42.791  1.00 65.99           N  
ATOM   3580  CA  LEU A 453      33.932  12.094 -41.769  1.00 65.99           C  
ATOM   3581  C   LEU A 453      33.126  10.936 -42.348  1.00 65.99           C  
ATOM   3582  CB  LEU A 453      33.174  12.722 -40.596  1.00 65.99           C  
ATOM   3583  O   LEU A 453      32.183  11.152 -43.113  1.00 65.99           O  
ATOM   3584  CG  LEU A 453      34.029  13.346 -39.492  1.00 65.99           C  
ATOM   3585  CD1 LEU A 453      33.282  14.499 -38.831  1.00 65.99           C  
ATOM   3586  CD2 LEU A 453      34.420  12.293 -38.460  1.00 65.99           C  
ATOM   3587  N   LEU A 454      33.679   9.699 -42.116  1.00 65.26           N  
ATOM   3588  CA  LEU A 454      32.871   8.527 -42.433  1.00 65.26           C  
ATOM   3589  C   LEU A 454      32.089   8.060 -41.210  1.00 65.26           C  
ATOM   3590  CB  LEU A 454      33.756   7.390 -42.952  1.00 65.26           C  
ATOM   3591  O   LEU A 454      32.674   7.788 -40.159  1.00 65.26           O  
ATOM   3592  CG  LEU A 454      33.150   6.503 -44.040  1.00 65.26           C  
ATOM   3593  CD1 LEU A 454      33.499   7.047 -45.422  1.00 65.26           C  
ATOM   3594  CD2 LEU A 454      33.634   5.065 -43.889  1.00 65.26           C  
ATOM   3595  N   PRO A 455      30.896   8.039 -41.310  1.00 64.42           N  
ATOM   3596  CA  PRO A 455      30.118   7.530 -40.178  1.00 64.42           C  
ATOM   3597  C   PRO A 455      30.455   6.081 -39.835  1.00 64.42           C  
ATOM   3598  CB  PRO A 455      28.671   7.655 -40.661  1.00 64.42           C  
ATOM   3599  O   PRO A 455      30.554   5.238 -40.729  1.00 64.42           O  
ATOM   3600  CG  PRO A 455      28.754   8.465 -41.915  1.00 64.42           C  
ATOM   3601  CD  PRO A 455      30.174   8.441 -42.404  1.00 64.42           C  
ATOM   3602  N   ILE A 456      30.851   5.836 -38.621  1.00 62.70           N  
ATOM   3603  CA  ILE A 456      31.260   4.518 -38.147  1.00 62.70           C  
ATOM   3604  C   ILE A 456      30.216   3.479 -38.549  1.00 62.70           C  
ATOM   3605  CB  ILE A 456      31.465   4.507 -36.616  1.00 62.70           C  
ATOM   3606  O   ILE A 456      30.550   2.318 -38.799  1.00 62.70           O  
ATOM   3607  CG1 ILE A 456      32.931   4.218 -36.276  1.00 62.70           C  
ATOM   3608  CG2 ILE A 456      30.537   3.484 -35.954  1.00 62.70           C  
ATOM   3609  CD1 ILE A 456      33.329   4.615 -34.861  1.00 62.70           C  
ATOM   3610  N   ASP A 457      28.921   3.895 -38.515  1.00 58.41           N  
ATOM   3611  CA  ASP A 457      27.878   2.935 -38.864  1.00 58.41           C  
ATOM   3612  C   ASP A 457      27.991   2.509 -40.326  1.00 58.41           C  
ATOM   3613  CB  ASP A 457      26.492   3.526 -38.594  1.00 58.41           C  
ATOM   3614  O   ASP A 457      27.366   1.532 -40.744  1.00 58.41           O  
ATOM   3615  CG  ASP A 457      26.300   4.896 -39.221  1.00 58.41           C  
ATOM   3616  OD1 ASP A 457      27.303   5.592 -39.486  1.00 58.41           O  
ATOM   3617  OD2 ASP A 457      25.133   5.284 -39.449  1.00 58.41           O  
ATOM   3618  N   GLN A 458      28.791   3.232 -41.137  1.00 59.48           N  
ATOM   3619  CA  GLN A 458      28.952   2.885 -42.545  1.00 59.48           C  
ATOM   3620  C   GLN A 458      30.283   2.179 -42.788  1.00 59.48           C  
ATOM   3621  CB  GLN A 458      28.853   4.135 -43.421  1.00 59.48           C  
ATOM   3622  O   GLN A 458      30.673   1.956 -43.936  1.00 59.48           O  
ATOM   3623  CG  GLN A 458      27.472   4.777 -43.423  1.00 59.48           C  
ATOM   3624  CD  GLN A 458      27.286   5.765 -44.559  1.00 59.48           C  
ATOM   3625  NE2 GLN A 458      26.095   6.346 -44.650  1.00 59.48           N  
ATOM   3626  OE1 GLN A 458      28.206   6.005 -45.348  1.00 59.48           O  
ATOM   3627  N   CYS A 459      30.977   1.957 -41.714  1.00 57.31           N  
ATOM   3628  CA  CYS A 459      32.313   1.387 -41.851  1.00 57.31           C  
ATOM   3629  C   CYS A 459      32.327  -0.077 -41.428  1.00 57.31           C  
ATOM   3630  CB  CYS A 459      33.322   2.177 -41.019  1.00 57.31           C  
ATOM   3631  O   CYS A 459      31.554  -0.483 -40.557  1.00 57.31           O  
ATOM   3632  SG  CYS A 459      33.560   3.876 -41.585  1.00 57.31           S  
ATOM   3633  N   TYR A 460      32.743  -0.964 -42.316  1.00 50.49           N  
ATOM   3634  CA  TYR A 460      33.130  -2.329 -41.978  1.00 50.49           C  
ATOM   3635  C   TYR A 460      34.558  -2.376 -41.447  1.00 50.49           C  
ATOM   3636  CB  TYR A 460      32.997  -3.244 -43.199  1.00 50.49           C  
ATOM   3637  O   TYR A 460      35.492  -1.934 -42.120  1.00 50.49           O  
ATOM   3638  CG  TYR A 460      33.359  -4.683 -42.922  1.00 50.49           C  
ATOM   3639  CD1 TYR A 460      34.624  -5.176 -43.233  1.00 50.49           C  
ATOM   3640  CD2 TYR A 460      32.436  -5.552 -42.351  1.00 50.49           C  
ATOM   3641  CE1 TYR A 460      34.961  -6.502 -42.981  1.00 50.49           C  
ATOM   3642  CE2 TYR A 460      32.762  -6.880 -42.095  1.00 50.49           C  
ATOM   3643  OH  TYR A 460      34.353  -8.659 -42.161  1.00 50.49           O  
ATOM   3644  CZ  TYR A 460      34.025  -7.345 -42.412  1.00 50.49           C  
ATOM   3645  N   ILE A 461      34.774  -2.516 -40.097  1.00 55.74           N  
ATOM   3646  CA  ILE A 461      36.115  -2.558 -39.524  1.00 55.74           C  
ATOM   3647  C   ILE A 461      36.495  -4.002 -39.205  1.00 55.74           C  
ATOM   3648  CB  ILE A 461      36.214  -1.684 -38.253  1.00 55.74           C  
ATOM   3649  O   ILE A 461      35.775  -4.694 -38.481  1.00 55.74           O  
ATOM   3650  CG1 ILE A 461      35.805  -0.240 -38.565  1.00 55.74           C  
ATOM   3651  CG2 ILE A 461      37.628  -1.739 -37.669  1.00 55.74           C  
ATOM   3652  CD1 ILE A 461      35.691   0.650 -37.335  1.00 55.74           C  
ATOM   3653  N   ASN A 462      37.390  -4.591 -39.962  1.00 46.69           N  
ATOM   3654  CA  ASN A 462      38.007  -5.881 -39.672  1.00 46.69           C  
ATOM   3655  C   ASN A 462      39.258  -5.723 -38.812  1.00 46.69           C  
ATOM   3656  CB  ASN A 462      38.344  -6.618 -40.969  1.00 46.69           C  
ATOM   3657  O   ASN A 462      40.188  -5.007 -39.187  1.00 46.69           O  
ATOM   3658  CG  ASN A 462      37.941  -8.079 -40.932  1.00 46.69           C  
ATOM   3659  ND2 ASN A 462      37.978  -8.735 -42.086  1.00 46.69           N  
ATOM   3660  OD1 ASN A 462      37.598  -8.615 -39.874  1.00 46.69           O  
ATOM   3661  N   LEU A 463      39.171  -6.067 -37.527  1.00 48.60           N  
ATOM   3662  CA  LEU A 463      40.334  -6.016 -36.649  1.00 48.60           C  
ATOM   3663  C   LEU A 463      41.024  -7.374 -36.582  1.00 48.60           C  
ATOM   3664  CB  LEU A 463      39.924  -5.569 -35.243  1.00 48.60           C  
ATOM   3665  O   LEU A 463      40.362  -8.407 -36.461  1.00 48.60           O  
ATOM   3666  CG  LEU A 463      39.492  -4.109 -35.094  1.00 48.60           C  
ATOM   3667  CD1 LEU A 463      38.763  -3.905 -33.770  1.00 48.60           C  
ATOM   3668  CD2 LEU A 463      40.697  -3.181 -35.197  1.00 48.60           C  
ATOM   3669  N   VAL A 464      42.161  -7.480 -37.124  1.00 48.16           N  
ATOM   3670  CA  VAL A 464      43.015  -8.650 -36.946  1.00 48.16           C  
ATOM   3671  C   VAL A 464      44.119  -8.336 -35.939  1.00 48.16           C  
ATOM   3672  CB  VAL A 464      43.630  -9.113 -38.285  1.00 48.16           C  
ATOM   3673  O   VAL A 464      44.712  -7.255 -35.976  1.00 48.16           O  
ATOM   3674  CG1 VAL A 464      44.748 -10.126 -38.044  1.00 48.16           C  
ATOM   3675  CG2 VAL A 464      42.552  -9.708 -39.190  1.00 48.16           C  
ATOM   3676  N   VAL A 465      44.095  -8.920 -34.808  1.00 44.70           N  
ATOM   3677  CA  VAL A 465      45.177  -8.845 -33.832  1.00 44.70           C  
ATOM   3678  C   VAL A 465      46.283  -9.829 -34.210  1.00 44.70           C  
ATOM   3679  CB  VAL A 465      44.673  -9.135 -32.401  1.00 44.70           C  
ATOM   3680  O   VAL A 465      46.032 -11.027 -34.360  1.00 44.70           O  
ATOM   3681  CG1 VAL A 465      45.813  -9.015 -31.392  1.00 44.70           C  
ATOM   3682  CG2 VAL A 465      43.531  -8.188 -32.036  1.00 44.70           C  
ATOM   3683  N   VAL A 466      47.376  -9.356 -34.721  1.00 43.17           N  
ATOM   3684  CA  VAL A 466      48.532 -10.166 -35.092  1.00 43.17           C  
ATOM   3685  C   VAL A 466      49.540 -10.184 -33.944  1.00 43.17           C  
ATOM   3686  CB  VAL A 466      49.203  -9.641 -36.381  1.00 43.17           C  
ATOM   3687  O   VAL A 466      49.806  -9.150 -33.327  1.00 43.17           O  
ATOM   3688  CG1 VAL A 466      50.004 -10.748 -37.063  1.00 43.17           C  
ATOM   3689  CG2 VAL A 466      48.153  -9.072 -37.334  1.00 43.17           C  
ATOM   3690  N   GLU A 467      49.736 -11.346 -33.237  1.00 41.05           N  
ATOM   3691  CA  GLU A 467      50.824 -11.502 -32.276  1.00 41.05           C  
ATOM   3692  C   GLU A 467      52.126 -10.920 -32.819  1.00 41.05           C  
ATOM   3693  CB  GLU A 467      51.017 -12.978 -31.917  1.00 41.05           C  
ATOM   3694  O   GLU A 467      52.484 -11.155 -33.975  1.00 41.05           O  
ATOM   3695  CG  GLU A 467      51.067 -13.245 -30.420  1.00 41.05           C  
ATOM   3696  CD  GLU A 467      51.207 -14.720 -30.078  1.00 41.05           C  
ATOM   3697  OE1 GLU A 467      51.223 -15.065 -28.875  1.00 41.05           O  
ATOM   3698  OE2 GLU A 467      51.304 -15.537 -31.021  1.00 41.05           O  
ATOM   3699  N   ARG A 468      52.513  -9.763 -32.269  1.00 44.92           N  
ATOM   3700  CA  ARG A 468      53.845  -9.241 -32.555  1.00 44.92           C  
ATOM   3701  C   ARG A 468      54.914 -10.300 -32.309  1.00 44.92           C  
ATOM   3702  CB  ARG A 468      54.131  -8.001 -31.704  1.00 44.92           C  
ATOM   3703  O   ARG A 468      54.934 -10.936 -31.254  1.00 44.92           O  
ATOM   3704  CG  ARG A 468      54.937  -6.932 -32.425  1.00 44.92           C  
ATOM   3705  CD  ARG A 468      55.170  -5.712 -31.544  1.00 44.92           C  
ATOM   3706  NE  ARG A 468      55.723  -4.595 -32.305  1.00 44.92           N  
ATOM   3707  NH1 ARG A 468      55.863  -3.164 -30.497  1.00 44.92           N  
ATOM   3708  NH2 ARG A 468      56.536  -2.465 -32.574  1.00 44.92           N  
ATOM   3709  CZ  ARG A 468      56.039  -3.410 -31.790  1.00 44.92           C  
ATOM   3710  N   ALA A 469      55.287 -11.064 -33.334  1.00 48.34           N  
ATOM   3711  CA  ALA A 469      56.465 -11.929 -33.361  1.00 48.34           C  
ATOM   3712  C   ALA A 469      57.583 -11.360 -32.492  1.00 48.34           C  
ATOM   3713  CB  ALA A 469      56.953 -12.118 -34.795  1.00 48.34           C  
ATOM   3714  O   ALA A 469      57.925 -10.180 -32.603  1.00 48.34           O  
ATOM   3715  N   GLY A 470      57.433 -11.372 -31.176  1.00 45.15           N  
ATOM   3716  CA  GLY A 470      58.610 -11.273 -30.328  1.00 45.15           C  
ATOM   3717  C   GLY A 470      59.912 -11.372 -31.101  1.00 45.15           C  
ATOM   3718  O   GLY A 470      60.021 -12.157 -32.045  1.00 45.15           O  
ATOM   3719  N   ASP A 471      60.365 -10.233 -31.750  1.00 43.08           N  
ATOM   3720  CA  ASP A 471      61.774 -10.088 -32.103  1.00 43.08           C  
ATOM   3721  C   ASP A 471      62.609 -11.217 -31.502  1.00 43.08           C  
ATOM   3722  CB  ASP A 471      62.308  -8.732 -31.635  1.00 43.08           C  
ATOM   3723  O   ASP A 471      63.838 -11.206 -31.599  1.00 43.08           O  
ATOM   3724  CG  ASP A 471      62.114  -7.632 -32.664  1.00 43.08           C  
ATOM   3725  OD1 ASP A 471      61.780  -7.938 -33.829  1.00 43.08           O  
ATOM   3726  OD2 ASP A 471      62.300  -6.449 -32.307  1.00 43.08           O  
ATOM   3727  N   GLY A 472      62.000 -12.409 -31.443  1.00 43.12           N  
ATOM   3728  CA  GLY A 472      62.998 -13.326 -30.916  1.00 43.12           C  
ATOM   3729  C   GLY A 472      63.081 -14.627 -31.692  1.00 43.12           C  
ATOM   3730  O   GLY A 472      62.059 -15.169 -32.118  1.00 43.12           O  
ATOM   3731  N   ASN A 473      63.738 -14.614 -32.852  1.00 42.26           N  
ATOM   3732  CA  ASN A 473      64.739 -15.584 -33.283  1.00 42.26           C  
ATOM   3733  C   ASN A 473      64.108 -16.726 -34.074  1.00 42.26           C  
ATOM   3734  CB  ASN A 473      65.507 -16.133 -32.079  1.00 42.26           C  
ATOM   3735  O   ASN A 473      63.278 -17.469 -33.546  1.00 42.26           O  
ATOM   3736  CG  ASN A 473      66.811 -15.399 -31.835  1.00 42.26           C  
ATOM   3737  ND2 ASN A 473      67.546 -15.820 -30.812  1.00 42.26           N  
ATOM   3738  OD1 ASN A 473      67.155 -14.461 -32.559  1.00 42.26           O  
ATOM   3739  N   MET A 474      63.617 -16.474 -35.260  1.00 38.70           N  
ATOM   3740  CA  MET A 474      63.805 -17.267 -36.472  1.00 38.70           C  
ATOM   3741  C   MET A 474      64.429 -18.620 -36.146  1.00 38.70           C  
ATOM   3742  CB  MET A 474      64.680 -16.516 -37.477  1.00 38.70           C  
ATOM   3743  O   MET A 474      65.600 -18.693 -35.769  1.00 38.70           O  
ATOM   3744  CG  MET A 474      63.892 -15.808 -38.567  1.00 38.70           C  
ATOM   3745  SD  MET A 474      64.882 -15.542 -40.089  1.00 38.70           S  
ATOM   3746  CE  MET A 474      63.797 -14.392 -40.980  1.00 38.70           C  
ATOM   3747  N   GLU A 475      63.797 -19.414 -35.372  1.00 44.58           N  
ATOM   3748  CA  GLU A 475      64.267 -20.783 -35.560  1.00 44.58           C  
ATOM   3749  C   GLU A 475      63.309 -21.580 -36.440  1.00 44.58           C  
ATOM   3750  CB  GLU A 475      64.445 -21.480 -34.209  1.00 44.58           C  
ATOM   3751  O   GLU A 475      62.095 -21.557 -36.225  1.00 44.58           O  
ATOM   3752  CG  GLU A 475      65.739 -21.119 -33.495  1.00 44.58           C  
ATOM   3753  CD  GLU A 475      65.993 -21.957 -32.252  1.00 44.58           C  
ATOM   3754  OE1 GLU A 475      67.072 -21.813 -31.633  1.00 44.58           O  
ATOM   3755  OE2 GLU A 475      65.107 -22.765 -31.895  1.00 44.58           O  
ATOM   3756  N   ARG A 476      63.509 -21.564 -37.721  1.00 39.96           N  
ATOM   3757  CA  ARG A 476      63.580 -22.538 -38.806  1.00 39.96           C  
ATOM   3758  C   ARG A 476      63.057 -23.898 -38.356  1.00 39.96           C  
ATOM   3759  CB  ARG A 476      65.016 -22.671 -39.317  1.00 39.96           C  
ATOM   3760  O   ARG A 476      63.640 -24.533 -37.475  1.00 39.96           O  
ATOM   3761  CG  ARG A 476      65.404 -21.623 -40.347  1.00 39.96           C  
ATOM   3762  CD  ARG A 476      66.808 -21.856 -40.888  1.00 39.96           C  
ATOM   3763  NE  ARG A 476      67.208 -20.804 -41.818  1.00 39.96           N  
ATOM   3764  NH1 ARG A 476      69.320 -21.660 -42.200  1.00 39.96           N  
ATOM   3765  NH2 ARG A 476      68.651 -19.734 -43.249  1.00 39.96           N  
ATOM   3766  CZ  ARG A 476      68.392 -20.735 -42.420  1.00 39.96           C  
ATOM   3767  N   SER A 477      61.835 -24.072 -38.077  1.00 42.37           N  
ATOM   3768  CA  SER A 477      61.488 -25.489 -38.066  1.00 42.37           C  
ATOM   3769  C   SER A 477      60.359 -25.789 -39.046  1.00 42.37           C  
ATOM   3770  CB  SER A 477      61.083 -25.931 -36.659  1.00 42.37           C  
ATOM   3771  O   SER A 477      59.309 -25.145 -39.009  1.00 42.37           O  
ATOM   3772  OG  SER A 477      60.688 -27.292 -36.653  1.00 42.37           O  
ATOM   3773  N   ASP A 478      60.633 -26.046 -40.297  1.00 40.58           N  
ATOM   3774  CA  ASP A 478      60.348 -27.007 -41.358  1.00 40.58           C  
ATOM   3775  C   ASP A 478      59.634 -28.239 -40.807  1.00 40.58           C  
ATOM   3776  CB  ASP A 478      61.639 -27.421 -42.069  1.00 40.58           C  
ATOM   3777  O   ASP A 478      60.223 -29.021 -40.057  1.00 40.58           O  
ATOM   3778  CG  ASP A 478      62.072 -26.432 -43.136  1.00 40.58           C  
ATOM   3779  OD1 ASP A 478      61.226 -25.655 -43.627  1.00 40.58           O  
ATOM   3780  OD2 ASP A 478      63.271 -26.431 -43.490  1.00 40.58           O  
ATOM   3781  N   LYS A 479      58.387 -28.192 -40.379  1.00 41.35           N  
ATOM   3782  CA  LYS A 479      57.673 -29.461 -40.489  1.00 41.35           C  
ATOM   3783  C   LYS A 479      56.214 -29.239 -40.878  1.00 41.35           C  
ATOM   3784  CB  LYS A 479      57.752 -30.237 -39.174  1.00 41.35           C  
ATOM   3785  O   LYS A 479      55.524 -28.415 -40.275  1.00 41.35           O  
ATOM   3786  CG  LYS A 479      59.099 -30.901 -38.928  1.00 41.35           C  
ATOM   3787  CD  LYS A 479      59.044 -31.851 -37.737  1.00 41.35           C  
ATOM   3788  CE  LYS A 479      60.398 -32.496 -37.473  1.00 41.35           C  
ATOM   3789  NZ  LYS A 479      60.344 -33.447 -36.323  1.00 41.35           N  
ATOM   3790  N   GLU A 480      55.937 -29.167 -42.165  1.00 39.10           N  
ATOM   3791  CA  GLU A 480      55.041 -29.721 -43.175  1.00 39.10           C  
ATOM   3792  C   GLU A 480      53.761 -30.260 -42.542  1.00 39.10           C  
ATOM   3793  CB  GLU A 480      55.742 -30.828 -43.968  1.00 39.10           C  
ATOM   3794  O   GLU A 480      53.795 -31.250 -41.808  1.00 39.10           O  
ATOM   3795  CG  GLU A 480      56.448 -30.333 -45.222  1.00 39.10           C  
ATOM   3796  CD  GLU A 480      57.103 -31.449 -46.021  1.00 39.10           C  
ATOM   3797  OE1 GLU A 480      57.674 -31.168 -47.099  1.00 39.10           O  
ATOM   3798  OE2 GLU A 480      57.044 -32.613 -45.566  1.00 39.10           O  
ATOM   3799  N   LYS A 481      52.816 -29.430 -42.114  1.00 38.40           N  
ATOM   3800  CA  LYS A 481      51.489 -29.908 -41.736  1.00 38.40           C  
ATOM   3801  C   LYS A 481      50.490 -29.716 -42.874  1.00 38.40           C  
ATOM   3802  CB  LYS A 481      50.996 -29.187 -40.480  1.00 38.40           C  
ATOM   3803  O   LYS A 481      50.545 -28.716 -43.593  1.00 38.40           O  
ATOM   3804  CG  LYS A 481      51.493 -29.801 -39.180  1.00 38.40           C  
ATOM   3805  CD  LYS A 481      50.880 -29.114 -37.966  1.00 38.40           C  
ATOM   3806  CE  LYS A 481      51.426 -29.684 -36.664  1.00 38.40           C  
ATOM   3807  NZ  LYS A 481      50.800 -29.039 -35.472  1.00 38.40           N  
ATOM   3808  N   PRO A 482      49.710 -30.771 -43.192  1.00 38.07           N  
ATOM   3809  CA  PRO A 482      48.766 -31.188 -44.231  1.00 38.07           C  
ATOM   3810  C   PRO A 482      47.648 -30.173 -44.455  1.00 38.07           C  
ATOM   3811  CB  PRO A 482      48.206 -32.507 -43.691  1.00 38.07           C  
ATOM   3812  O   PRO A 482      47.124 -29.604 -43.494  1.00 38.07           O  
ATOM   3813  CG  PRO A 482      48.503 -32.476 -42.226  1.00 38.07           C  
ATOM   3814  CD  PRO A 482      49.291 -31.233 -41.925  1.00 38.07           C  
ATOM   3815  N   GLN A 483      47.669 -29.456 -45.630  1.00 38.77           N  
ATOM   3816  CA  GLN A 483      46.968 -28.601 -46.582  1.00 38.77           C  
ATOM   3817  C   GLN A 483      45.480 -28.938 -46.631  1.00 38.77           C  
ATOM   3818  CB  GLN A 483      47.583 -28.732 -47.976  1.00 38.77           C  
ATOM   3819  O   GLN A 483      45.099 -30.029 -47.059  1.00 38.77           O  
ATOM   3820  CG  GLN A 483      48.840 -27.896 -48.174  1.00 38.77           C  
ATOM   3821  CD  GLN A 483      49.361 -27.949 -49.598  1.00 38.77           C  
ATOM   3822  NE2 GLN A 483      50.412 -27.183 -49.874  1.00 38.77           N  
ATOM   3823  OE1 GLN A 483      48.825 -28.672 -50.443  1.00 38.77           O  
ATOM   3824  N   HIS A 484      44.717 -28.807 -45.575  1.00 38.61           N  
ATOM   3825  CA  HIS A 484      43.268 -28.712 -45.704  1.00 38.61           C  
ATOM   3826  C   HIS A 484      42.873 -27.627 -46.701  1.00 38.61           C  
ATOM   3827  CB  HIS A 484      42.626 -28.432 -44.344  1.00 38.61           C  
ATOM   3828  O   HIS A 484      43.430 -26.527 -46.681  1.00 38.61           O  
ATOM   3829  CG  HIS A 484      42.246 -29.669 -43.594  1.00 38.61           C  
ATOM   3830  CD2 HIS A 484      42.553 -30.080 -42.341  1.00 38.61           C  
ATOM   3831  ND1 HIS A 484      41.453 -30.656 -44.140  1.00 38.61           N  
ATOM   3832  CE1 HIS A 484      41.289 -31.622 -43.252  1.00 38.61           C  
ATOM   3833  NE2 HIS A 484      41.946 -31.297 -42.152  1.00 38.61           N  
ATOM   3834  N   LYS A 485      42.630 -28.004 -47.952  1.00 40.51           N  
ATOM   3835  CA  LYS A 485      42.031 -27.221 -49.029  1.00 40.51           C  
ATOM   3836  C   LYS A 485      40.916 -26.322 -48.501  1.00 40.51           C  
ATOM   3837  CB  LYS A 485      41.488 -28.141 -50.123  1.00 40.51           C  
ATOM   3838  O   LYS A 485      39.954 -26.805 -47.901  1.00 40.51           O  
ATOM   3839  CG  LYS A 485      42.335 -28.165 -51.388  1.00 40.51           C  
ATOM   3840  CD  LYS A 485      41.741 -29.091 -52.441  1.00 40.51           C  
ATOM   3841  CE  LYS A 485      42.608 -29.147 -53.691  1.00 40.51           C  
ATOM   3842  NZ  LYS A 485      42.013 -30.029 -54.739  1.00 40.51           N  
ATOM   3843  N   PRO A 486      41.271 -25.074 -48.116  1.00 44.93           N  
ATOM   3844  CA  PRO A 486      40.320 -24.081 -47.613  1.00 44.93           C  
ATOM   3845  C   PRO A 486      39.101 -23.919 -48.518  1.00 44.93           C  
ATOM   3846  CB  PRO A 486      41.144 -22.792 -47.573  1.00 44.93           C  
ATOM   3847  O   PRO A 486      39.196 -24.128 -49.731  1.00 44.93           O  
ATOM   3848  CG  PRO A 486      42.402 -23.120 -48.312  1.00 44.93           C  
ATOM   3849  CD  PRO A 486      42.434 -24.599 -48.565  1.00 44.93           C  
ATOM   3850  N   SER A 487      37.897 -24.244 -47.976  1.00 42.86           N  
ATOM   3851  CA  SER A 487      36.605 -23.896 -48.559  1.00 42.86           C  
ATOM   3852  C   SER A 487      36.710 -22.645 -49.427  1.00 42.86           C  
ATOM   3853  CB  SER A 487      35.562 -23.679 -47.462  1.00 42.86           C  
ATOM   3854  O   SER A 487      37.422 -21.701 -49.080  1.00 42.86           O  
ATOM   3855  OG  SER A 487      34.428 -23.001 -47.974  1.00 42.86           O  
ATOM   3856  N   PRO A 488      36.350 -22.775 -50.735  1.00 45.03           N  
ATOM   3857  CA  PRO A 488      36.287 -21.615 -51.627  1.00 45.03           C  
ATOM   3858  C   PRO A 488      35.332 -20.535 -51.125  1.00 45.03           C  
ATOM   3859  CB  PRO A 488      35.791 -22.212 -52.947  1.00 45.03           C  
ATOM   3860  O   PRO A 488      35.312 -19.425 -51.662  1.00 45.03           O  
ATOM   3861  CG  PRO A 488      35.183 -23.524 -52.568  1.00 45.03           C  
ATOM   3862  CD  PRO A 488      35.700 -23.916 -51.213  1.00 45.03           C  
ATOM   3863  N   PHE A 489      34.712 -20.763 -49.966  1.00 37.67           N  
ATOM   3864  CA  PHE A 489      33.838 -19.687 -49.513  1.00 37.67           C  
ATOM   3865  C   PHE A 489      34.365 -19.067 -48.225  1.00 37.67           C  
ATOM   3866  CB  PHE A 489      32.412 -20.204 -49.302  1.00 37.67           C  
ATOM   3867  O   PHE A 489      33.596 -18.513 -47.436  1.00 37.67           O  
ATOM   3868  CG  PHE A 489      31.748 -20.687 -50.563  1.00 37.67           C  
ATOM   3869  CD1 PHE A 489      31.240 -19.783 -51.488  1.00 37.67           C  
ATOM   3870  CD2 PHE A 489      31.632 -22.047 -50.824  1.00 37.67           C  
ATOM   3871  CE1 PHE A 489      30.625 -20.228 -52.656  1.00 37.67           C  
ATOM   3872  CE2 PHE A 489      31.019 -22.498 -51.989  1.00 37.67           C  
ATOM   3873  CZ  PHE A 489      30.515 -21.587 -52.904  1.00 37.67           C  
ATOM   3874  N   SER A 490      35.664 -19.079 -48.015  1.00 46.68           N  
ATOM   3875  CA  SER A 490      36.110 -18.465 -46.769  1.00 46.68           C  
ATOM   3876  C   SER A 490      36.261 -16.955 -46.920  1.00 46.68           C  
ATOM   3877  CB  SER A 490      37.436 -19.075 -46.314  1.00 46.68           C  
ATOM   3878  O   SER A 490      36.534 -16.460 -48.016  1.00 46.68           O  
ATOM   3879  OG  SER A 490      38.530 -18.411 -46.921  1.00 46.68           O  
ATOM   3880  N   LEU A 491      35.594 -16.188 -46.056  1.00 46.68           N  
ATOM   3881  CA  LEU A 491      35.599 -14.740 -45.886  1.00 46.68           C  
ATOM   3882  C   LEU A 491      36.963 -14.156 -46.235  1.00 46.68           C  
ATOM   3883  CB  LEU A 491      35.224 -14.368 -44.449  1.00 46.68           C  
ATOM   3884  O   LEU A 491      37.049 -13.086 -46.842  1.00 46.68           O  
ATOM   3885  CG  LEU A 491      34.413 -13.083 -44.270  1.00 46.68           C  
ATOM   3886  CD1 LEU A 491      33.011 -13.407 -43.763  1.00 46.68           C  
ATOM   3887  CD2 LEU A 491      35.124 -12.129 -43.317  1.00 46.68           C  
ATOM   3888  N   PHE A 492      38.081 -14.848 -46.217  1.00 46.90           N  
ATOM   3889  CA  PHE A 492      39.419 -14.334 -46.482  1.00 46.90           C  
ATOM   3890  C   PHE A 492      39.714 -14.336 -47.977  1.00 46.90           C  
ATOM   3891  CB  PHE A 492      40.472 -15.162 -45.738  1.00 46.90           C  
ATOM   3892  O   PHE A 492      40.371 -13.427 -48.487  1.00 46.90           O  
ATOM   3893  CG  PHE A 492      40.422 -15.006 -44.243  1.00 46.90           C  
ATOM   3894  CD1 PHE A 492      40.944 -13.873 -43.630  1.00 46.90           C  
ATOM   3895  CD2 PHE A 492      39.852 -15.993 -43.449  1.00 46.90           C  
ATOM   3896  CE1 PHE A 492      40.898 -13.726 -42.245  1.00 46.90           C  
ATOM   3897  CE2 PHE A 492      39.803 -15.853 -42.065  1.00 46.90           C  
ATOM   3898  CZ  PHE A 492      40.327 -14.719 -41.465  1.00 46.90           C  
ATOM   3899  N   THR A 493      39.098 -15.394 -48.723  1.00 47.01           N  
ATOM   3900  CA  THR A 493      39.201 -15.388 -50.178  1.00 47.01           C  
ATOM   3901  C   THR A 493      38.313 -14.302 -50.779  1.00 47.01           C  
ATOM   3902  CB  THR A 493      38.813 -16.756 -50.770  1.00 47.01           C  
ATOM   3903  O   THR A 493      38.714 -13.616 -51.722  1.00 47.01           O  
ATOM   3904  CG2 THR A 493      39.193 -16.845 -52.245  1.00 47.01           C  
ATOM   3905  OG1 THR A 493      39.493 -17.792 -50.050  1.00 47.01           O  
ATOM   3906  N   ARG A 494      37.231 -13.971 -50.178  1.00 46.72           N  
ATOM   3907  CA  ARG A 494      36.381 -12.912 -50.713  1.00 46.72           C  
ATOM   3908  C   ARG A 494      36.982 -11.537 -50.438  1.00 46.72           C  
ATOM   3909  CB  ARG A 494      34.975 -12.998 -50.116  1.00 46.72           C  
ATOM   3910  O   ARG A 494      36.853 -10.624 -51.256  1.00 46.72           O  
ATOM   3911  CG  ARG A 494      34.052 -13.958 -50.849  1.00 46.72           C  
ATOM   3912  CD  ARG A 494      32.636 -13.915 -50.293  1.00 46.72           C  
ATOM   3913  NE  ARG A 494      31.637 -14.006 -51.355  1.00 46.72           N  
ATOM   3914  NH1 ARG A 494      29.821 -13.734 -49.953  1.00 46.72           N  
ATOM   3915  NH2 ARG A 494      29.504 -14.015 -52.205  1.00 46.72           N  
ATOM   3916  CZ  ARG A 494      30.323 -13.918 -51.168  1.00 46.72           C  
ATOM   3917  N   LEU A 495      37.875 -11.472 -49.508  1.00 52.48           N  
ATOM   3918  CA  LEU A 495      38.337 -10.138 -49.139  1.00 52.48           C  
ATOM   3919  C   LEU A 495      39.776  -9.916 -49.594  1.00 52.48           C  
ATOM   3920  CB  LEU A 495      38.231  -9.934 -47.626  1.00 52.48           C  
ATOM   3921  O   LEU A 495      40.340  -8.841 -49.382  1.00 52.48           O  
ATOM   3922  CG  LEU A 495      36.818  -9.814 -47.055  1.00 52.48           C  
ATOM   3923  CD1 LEU A 495      36.851  -9.903 -45.533  1.00 52.48           C  
ATOM   3924  CD2 LEU A 495      36.168  -8.510 -47.505  1.00 52.48           C  
ATOM   3925  N   LYS A 496      40.408 -10.857 -50.363  1.00 46.24           N  
ATOM   3926  CA  LYS A 496      41.753 -10.745 -50.920  1.00 46.24           C  
ATOM   3927  C   LYS A 496      42.766 -10.372 -49.841  1.00 46.24           C  
ATOM   3928  CB  LYS A 496      41.784  -9.712 -52.047  1.00 46.24           C  
ATOM   3929  O   LYS A 496      43.565  -9.452 -50.023  1.00 46.24           O  
ATOM   3930  CG  LYS A 496      40.985 -10.114 -53.277  1.00 46.24           C  
ATOM   3931  CD  LYS A 496      41.175  -9.121 -54.417  1.00 46.24           C  
ATOM   3932  CE  LYS A 496      40.384  -9.529 -55.653  1.00 46.24           C  
ATOM   3933  NZ  LYS A 496      40.608  -8.586 -56.789  1.00 46.24           N  
ATOM   3934  N   VAL A 497      42.517 -10.646 -48.549  1.00 48.16           N  
ATOM   3935  CA  VAL A 497      43.492 -10.397 -47.492  1.00 48.16           C  
ATOM   3936  C   VAL A 497      44.374 -11.629 -47.303  1.00 48.16           C  
ATOM   3937  CB  VAL A 497      42.802 -10.026 -46.160  1.00 48.16           C  
ATOM   3938  O   VAL A 497      43.888 -12.761 -47.348  1.00 48.16           O  
ATOM   3939  CG1 VAL A 497      43.832  -9.572 -45.127  1.00 48.16           C  
ATOM   3940  CG2 VAL A 497      41.753  -8.939 -46.387  1.00 48.16           C  
ATOM   3941  N   ASP A 498      45.726 -11.513 -47.593  1.00 45.58           N  
ATOM   3942  CA  ASP A 498      46.774 -12.511 -47.404  1.00 45.58           C  
ATOM   3943  C   ASP A 498      46.601 -13.244 -46.076  1.00 45.58           C  
ATOM   3944  CB  ASP A 498      48.156 -11.856 -47.467  1.00 45.58           C  
ATOM   3945  O   ASP A 498      46.350 -12.620 -45.044  1.00 45.58           O  
ATOM   3946  CG  ASP A 498      49.100 -12.554 -48.431  1.00 45.58           C  
ATOM   3947  OD1 ASP A 498      48.770 -13.658 -48.915  1.00 45.58           O  
ATOM   3948  OD2 ASP A 498      50.184 -11.996 -48.706  1.00 45.58           O  
ATOM   3949  N   ASP A 499      45.998 -14.395 -46.067  1.00 45.68           N  
ATOM   3950  CA  ASP A 499      45.842 -15.369 -44.992  1.00 45.68           C  
ATOM   3951  C   ASP A 499      47.041 -15.342 -44.047  1.00 45.68           C  
ATOM   3952  CB  ASP A 499      45.655 -16.776 -45.564  1.00 45.68           C  
ATOM   3953  O   ASP A 499      48.159 -15.674 -44.445  1.00 45.68           O  
ATOM   3954  CG  ASP A 499      44.228 -17.280 -45.445  1.00 45.68           C  
ATOM   3955  OD1 ASP A 499      43.428 -16.676 -44.698  1.00 45.68           O  
ATOM   3956  OD2 ASP A 499      43.901 -18.293 -46.101  1.00 45.68           O  
ATOM   3957  N   SER A 500      47.476 -14.213 -43.527  1.00 48.32           N  
ATOM   3958  CA  SER A 500      48.544 -14.288 -42.536  1.00 48.32           C  
ATOM   3959  C   SER A 500      48.296 -15.417 -41.541  1.00 48.32           C  
ATOM   3960  CB  SER A 500      48.679 -12.960 -41.791  1.00 48.32           C  
ATOM   3961  O   SER A 500      47.156 -15.844 -41.350  1.00 48.32           O  
ATOM   3962  OG  SER A 500      47.541 -12.720 -40.980  1.00 48.32           O  
ATOM   3963  N   ASN A 501      49.008 -16.565 -41.711  1.00 49.56           N  
ATOM   3964  CA  ASN A 501      49.392 -17.738 -40.933  1.00 49.56           C  
ATOM   3965  C   ASN A 501      48.354 -18.066 -39.863  1.00 49.56           C  
ATOM   3966  CB  ASN A 501      50.767 -17.531 -40.293  1.00 49.56           C  
ATOM   3967  O   ASN A 501      48.140 -17.280 -38.939  1.00 49.56           O  
ATOM   3968  CG  ASN A 501      51.634 -18.773 -40.357  1.00 49.56           C  
ATOM   3969  ND2 ASN A 501      52.923 -18.611 -40.081  1.00 49.56           N  
ATOM   3970  OD1 ASN A 501      51.150 -19.868 -40.653  1.00 49.56           O  
ATOM   3971  N   LYS A 502      47.247 -18.573 -40.139  1.00 52.01           N  
ATOM   3972  CA  LYS A 502      46.179 -19.089 -39.287  1.00 52.01           C  
ATOM   3973  C   LYS A 502      46.734 -19.611 -37.965  1.00 52.01           C  
ATOM   3974  CB  LYS A 502      45.407 -20.197 -40.006  1.00 52.01           C  
ATOM   3975  O   LYS A 502      46.031 -19.622 -36.952  1.00 52.01           O  
ATOM   3976  CG  LYS A 502      44.468 -19.694 -41.092  1.00 52.01           C  
ATOM   3977  CD  LYS A 502      43.593 -20.814 -41.638  1.00 52.01           C  
ATOM   3978  CE  LYS A 502      42.671 -20.317 -42.743  1.00 52.01           C  
ATOM   3979  NZ  LYS A 502      41.770 -21.399 -43.241  1.00 52.01           N  
ATOM   3980  N   ASN A 503      48.038 -19.830 -37.942  1.00 54.08           N  
ATOM   3981  CA  ASN A 503      48.528 -20.371 -36.679  1.00 54.08           C  
ATOM   3982  C   ASN A 503      48.862 -19.262 -35.686  1.00 54.08           C  
ATOM   3983  CB  ASN A 503      49.751 -21.260 -36.915  1.00 54.08           C  
ATOM   3984  O   ASN A 503      49.055 -19.525 -34.497  1.00 54.08           O  
ATOM   3985  CG  ASN A 503      49.419 -22.516 -37.696  1.00 54.08           C  
ATOM   3986  ND2 ASN A 503      50.435 -23.131 -38.290  1.00 54.08           N  
ATOM   3987  OD1 ASN A 503      48.259 -22.930 -37.766  1.00 54.08           O  
ATOM   3988  N   LYS A 504      48.601 -18.062 -36.052  1.00 43.36           N  
ATOM   3989  CA  LYS A 504      48.976 -17.002 -35.121  1.00 43.36           C  
ATOM   3990  C   LYS A 504      47.771 -16.139 -34.756  1.00 43.36           C  
ATOM   3991  CB  LYS A 504      50.083 -16.130 -35.717  1.00 43.36           C  
ATOM   3992  O   LYS A 504      47.921 -15.085 -34.134  1.00 43.36           O  
ATOM   3993  CG  LYS A 504      51.430 -16.829 -35.825  1.00 43.36           C  
ATOM   3994  CD  LYS A 504      52.525 -15.866 -36.266  1.00 43.36           C  
ATOM   3995  CE  LYS A 504      53.867 -16.572 -36.409  1.00 43.36           C  
ATOM   3996  NZ  LYS A 504      54.948 -15.628 -36.823  1.00 43.36           N  
ATOM   3997  N   GLN A 505      46.592 -16.580 -35.058  1.00 39.27           N  
ATOM   3998  CA  GLN A 505      45.383 -15.808 -34.790  1.00 39.27           C  
ATOM   3999  C   GLN A 505      44.890 -16.035 -33.364  1.00 39.27           C  
ATOM   4000  CB  GLN A 505      44.282 -16.169 -35.789  1.00 39.27           C  
ATOM   4001  O   GLN A 505      44.930 -17.159 -32.859  1.00 39.27           O  
ATOM   4002  CG  GLN A 505      44.222 -15.246 -36.999  1.00 39.27           C  
ATOM   4003  CD  GLN A 505      43.118 -15.621 -37.969  1.00 39.27           C  
ATOM   4004  NE2 GLN A 505      43.051 -14.915 -39.093  1.00 39.27           N  
ATOM   4005  OE1 GLN A 505      42.331 -16.537 -37.711  1.00 39.27           O  
ATOM   4006  N   VAL A 506      44.842 -15.028 -32.567  1.00 38.54           N  
ATOM   4007  CA  VAL A 506      44.203 -15.077 -31.257  1.00 38.54           C  
ATOM   4008  C   VAL A 506      42.685 -15.091 -31.423  1.00 38.54           C  
ATOM   4009  CB  VAL A 506      44.631 -13.885 -30.372  1.00 38.54           C  
ATOM   4010  O   VAL A 506      42.121 -14.235 -32.107  1.00 38.54           O  
ATOM   4011  CG1 VAL A 506      43.986 -13.979 -28.990  1.00 38.54           C  
ATOM   4012  CG2 VAL A 506      46.153 -13.829 -30.252  1.00 38.54           C  
ATOM   4013  N   LEU A 507      42.047 -16.150 -31.187  1.00 41.24           N  
ATOM   4014  CA  LEU A 507      40.593 -16.261 -31.161  1.00 41.24           C  
ATOM   4015  C   LEU A 507      40.003 -15.405 -30.045  1.00 41.24           C  
ATOM   4016  CB  LEU A 507      40.169 -17.721 -30.980  1.00 41.24           C  
ATOM   4017  O   LEU A 507      40.459 -15.469 -28.901  1.00 41.24           O  
ATOM   4018  CG  LEU A 507      40.137 -18.579 -32.245  1.00 41.24           C  
ATOM   4019  CD1 LEU A 507      40.449 -20.033 -31.907  1.00 41.24           C  
ATOM   4020  CD2 LEU A 507      38.781 -18.464 -32.935  1.00 41.24           C  
ATOM   4021  N   LEU A 508      39.346 -14.372 -30.368  1.00 37.91           N  
ATOM   4022  CA  LEU A 508      38.652 -13.612 -29.334  1.00 37.91           C  
ATOM   4023  C   LEU A 508      37.346 -14.294 -28.942  1.00 37.91           C  
ATOM   4024  CB  LEU A 508      38.373 -12.185 -29.814  1.00 37.91           C  
ATOM   4025  O   LEU A 508      36.616 -14.788 -29.804  1.00 37.91           O  
ATOM   4026  CG  LEU A 508      39.569 -11.232 -29.841  1.00 37.91           C  
ATOM   4027  CD1 LEU A 508      39.286 -10.053 -30.767  1.00 37.91           C  
ATOM   4028  CD2 LEU A 508      39.898 -10.746 -28.434  1.00 37.91           C  
ATOM   4029  N   PRO A 509      37.080 -14.855 -27.709  1.00 35.80           N  
ATOM   4030  CA  PRO A 509      35.802 -15.499 -27.395  1.00 35.80           C  
ATOM   4031  C   PRO A 509      34.600 -14.621 -27.737  1.00 35.80           C  
ATOM   4032  CB  PRO A 509      35.890 -15.741 -25.886  1.00 35.80           C  
ATOM   4033  O   PRO A 509      34.694 -13.392 -27.685  1.00 35.80           O  
ATOM   4034  CG  PRO A 509      37.172 -15.095 -25.470  1.00 35.80           C  
ATOM   4035  CD  PRO A 509      37.844 -14.537 -26.692  1.00 35.80           C  
TER    4036      PRO A 509
ENDMDL
END
