# Supplementary material for: Exploring a diverse world of effector domains and amyloid signaling motifs in fungal NLR proteins
Source: PLoS Comput Biol. 2022 Dec 21;18(12):e1010787. doi: 10.1371/journal.pcbi.1010787 (PMC9815663; doi:10.1371/journal.pcbi.1010787)
Supplement: S4 Data — Full AlphaFold2/ColabFold outputs. (GZ) [file pcbi.1010787.s011.tar.gz › KEY84097_1_509/rank_4_model_1_ptm_seed_0_unrelaxed.pdb]

MODEL     1
ATOM      1  N   MET A   1      36.003 -23.895 -22.854  1.00 40.47           N  
ATOM      2  CA  MET A   1      35.756 -22.492 -22.533  1.00 40.47           C  
ATOM      3  C   MET A   1      34.660 -21.915 -23.422  1.00 40.47           C  
ATOM      4  CB  MET A   1      37.038 -21.671 -22.684  1.00 40.47           C  
ATOM      5  O   MET A   1      34.846 -21.774 -24.632  1.00 40.47           O  
ATOM      6  CG  MET A   1      37.753 -21.404 -21.369  1.00 40.47           C  
ATOM      7  SD  MET A   1      38.866 -19.947 -21.458  1.00 40.47           S  
ATOM      8  CE  MET A   1      39.560 -19.972 -19.782  1.00 40.47           C  
ATOM      9  N   MET A   2      33.424 -22.541 -23.386  1.00 38.25           N  
ATOM     10  CA  MET A   2      32.147 -22.228 -24.022  1.00 38.25           C  
ATOM     11  C   MET A   2      31.909 -20.722 -24.053  1.00 38.25           C  
ATOM     12  CB  MET A   2      30.998 -22.925 -23.293  1.00 38.25           C  
ATOM     13  O   MET A   2      31.975 -20.058 -23.017  1.00 38.25           O  
ATOM     14  CG  MET A   2      30.719 -24.334 -23.791  1.00 38.25           C  
ATOM     15  SD  MET A   2      29.015 -24.893 -23.403  1.00 38.25           S  
ATOM     16  CE  MET A   2      28.598 -25.743 -24.950  1.00 38.25           C  
ATOM     17  N   ALA A   3      32.595 -19.907 -24.890  1.00 50.39           N  
ATOM     18  CA  ALA A   3      32.380 -18.531 -25.331  1.00 50.39           C  
ATOM     19  C   ALA A   3      31.011 -18.022 -24.890  1.00 50.39           C  
ATOM     20  CB  ALA A   3      32.519 -18.430 -26.848  1.00 50.39           C  
ATOM     21  O   ALA A   3      29.995 -18.687 -25.108  1.00 50.39           O  
ATOM     22  N   LYS A   4      30.828 -17.618 -23.635  1.00 56.37           N  
ATOM     23  CA  LYS A   4      29.707 -16.821 -23.143  1.00 56.37           C  
ATOM     24  C   LYS A   4      28.973 -16.137 -24.293  1.00 56.37           C  
ATOM     25  CB  LYS A   4      30.192 -15.777 -22.137  1.00 56.37           C  
ATOM     26  O   LYS A   4      29.589 -15.449 -25.109  1.00 56.37           O  
ATOM     27  CG  LYS A   4      29.306 -15.643 -20.907  1.00 56.37           C  
ATOM     28  CD  LYS A   4      29.899 -14.675 -19.892  1.00 56.37           C  
ATOM     29  CE  LYS A   4      28.987 -14.499 -18.686  1.00 56.37           C  
ATOM     30  NZ  LYS A   4      29.582 -13.580 -17.670  1.00 56.37           N  
ATOM     31  N   THR A   5      28.122 -16.782 -25.117  1.00 58.53           N  
ATOM     32  CA  THR A   5      27.227 -16.170 -26.092  1.00 58.53           C  
ATOM     33  C   THR A   5      26.876 -14.742 -25.683  1.00 58.53           C  
ATOM     34  CB  THR A   5      25.935 -16.991 -26.256  1.00 58.53           C  
ATOM     35  O   THR A   5      26.428 -14.504 -24.560  1.00 58.53           O  
ATOM     36  CG2 THR A   5      25.266 -16.703 -27.596  1.00 58.53           C  
ATOM     37  OG1 THR A   5      26.250 -18.387 -26.183  1.00 58.53           O  
ATOM     38  N   LEU A   6      27.640 -13.731 -26.096  1.00 62.68           N  
ATOM     39  CA  LEU A   6      27.394 -12.302 -25.931  1.00 62.68           C  
ATOM     40  C   LEU A   6      25.923 -11.974 -26.165  1.00 62.68           C  
ATOM     41  CB  LEU A   6      28.269 -11.493 -26.891  1.00 62.68           C  
ATOM     42  O   LEU A   6      25.388 -12.237 -27.245  1.00 62.68           O  
ATOM     43  CG  LEU A   6      29.690 -11.185 -26.417  1.00 62.68           C  
ATOM     44  CD1 LEU A   6      30.669 -11.276 -27.583  1.00 62.68           C  
ATOM     45  CD2 LEU A   6      29.751  -9.806 -25.768  1.00 62.68           C  
ATOM     46  N   ARG A   7      25.082 -12.057 -25.158  1.00 73.23           N  
ATOM     47  CA  ARG A   7      23.679 -11.659 -25.209  1.00 73.23           C  
ATOM     48  C   ARG A   7      23.544 -10.146 -25.350  1.00 73.23           C  
ATOM     49  CB  ARG A   7      22.938 -12.137 -23.959  1.00 73.23           C  
ATOM     50  O   ARG A   7      24.182  -9.390 -24.614  1.00 73.23           O  
ATOM     51  CG  ARG A   7      22.539 -13.603 -24.002  1.00 73.23           C  
ATOM     52  CD  ARG A   7      21.582 -13.961 -22.874  1.00 73.23           C  
ATOM     53  NE  ARG A   7      21.290 -15.391 -22.847  1.00 73.23           N  
ATOM     54  NH1 ARG A   7      19.798 -15.265 -21.089  1.00 73.23           N  
ATOM     55  NH2 ARG A   7      20.258 -17.288 -22.064  1.00 73.23           N  
ATOM     56  CZ  ARG A   7      20.449 -15.978 -22.000  1.00 73.23           C  
ATOM     57  N   TYR A   8      23.122  -9.646 -26.568  1.00 81.15           N  
ATOM     58  CA  TYR A   8      22.845  -8.233 -26.800  1.00 81.15           C  
ATOM     59  C   TYR A   8      21.423  -7.880 -26.378  1.00 81.15           C  
ATOM     60  CB  TYR A   8      23.055  -7.879 -28.275  1.00 81.15           C  
ATOM     61  O   TYR A   8      20.471  -8.118 -27.124  1.00 81.15           O  
ATOM     62  CG  TYR A   8      24.448  -8.170 -28.776  1.00 81.15           C  
ATOM     63  CD1 TYR A   8      25.509  -7.318 -28.478  1.00 81.15           C  
ATOM     64  CD2 TYR A   8      24.707  -9.296 -29.550  1.00 81.15           C  
ATOM     65  CE1 TYR A   8      26.795  -7.581 -28.939  1.00 81.15           C  
ATOM     66  CE2 TYR A   8      25.989  -9.569 -30.017  1.00 81.15           C  
ATOM     67  OH  TYR A   8      28.295  -8.972 -30.166  1.00 81.15           O  
ATOM     68  CZ  TYR A   8      27.024  -8.707 -29.707  1.00 81.15           C  
ATOM     69  N   PRO A   9      21.337  -7.425 -25.157  1.00 87.40           N  
ATOM     70  CA  PRO A   9      19.979  -7.129 -24.695  1.00 87.40           C  
ATOM     71  C   PRO A   9      19.326  -5.990 -25.474  1.00 87.40           C  
ATOM     72  CB  PRO A   9      20.183  -6.740 -23.228  1.00 87.40           C  
ATOM     73  O   PRO A   9      20.015  -5.077 -25.935  1.00 87.40           O  
ATOM     74  CG  PRO A   9      21.572  -6.191 -23.168  1.00 87.40           C  
ATOM     75  CD  PRO A   9      22.412  -6.906 -24.188  1.00 87.40           C  
ATOM     76  N   SER A  10      18.025  -6.126 -25.808  1.00 92.33           N  
ATOM     77  CA  SER A  10      17.237  -5.027 -26.358  1.00 92.33           C  
ATOM     78  C   SER A  10      16.701  -4.125 -25.252  1.00 92.33           C  
ATOM     79  CB  SER A  10      16.076  -5.567 -27.195  1.00 92.33           C  
ATOM     80  O   SER A  10      16.659  -4.521 -24.085  1.00 92.33           O  
ATOM     81  OG  SER A  10      15.185  -6.321 -26.392  1.00 92.33           O  
ATOM     82  N   ARG A  11      16.455  -2.879 -25.659  1.00 93.37           N  
ATOM     83  CA  ARG A  11      15.900  -1.946 -24.684  1.00 93.37           C  
ATOM     84  C   ARG A  11      14.570  -2.453 -24.136  1.00 93.37           C  
ATOM     85  CB  ARG A  11      15.715  -0.561 -25.309  1.00 93.37           C  
ATOM     86  O   ARG A  11      13.797  -3.089 -24.856  1.00 93.37           O  
ATOM     87  CG  ARG A  11      14.603  -0.497 -26.345  1.00 93.37           C  
ATOM     88  CD  ARG A  11      14.386   0.922 -26.851  1.00 93.37           C  
ATOM     89  NE  ARG A  11      13.285   0.991 -27.807  1.00 93.37           N  
ATOM     90  NH1 ARG A  11      13.492   3.258 -28.198  1.00 93.37           N  
ATOM     91  NH2 ARG A  11      11.872   2.048 -29.277  1.00 93.37           N  
ATOM     92  CZ  ARG A  11      12.885   2.099 -28.425  1.00 93.37           C  
ATOM     93  N   PRO A  12      14.317  -2.140 -22.838  1.00 94.31           N  
ATOM     94  CA  PRO A  12      13.021  -2.535 -22.280  1.00 94.31           C  
ATOM     95  C   PRO A  12      11.849  -1.815 -22.943  1.00 94.31           C  
ATOM     96  CB  PRO A  12      13.139  -2.144 -20.805  1.00 94.31           C  
ATOM     97  O   PRO A  12      11.904  -0.600 -23.151  1.00 94.31           O  
ATOM     98  CG  PRO A  12      14.165  -1.057 -20.778  1.00 94.31           C  
ATOM     99  CD  PRO A  12      15.112  -1.268 -21.924  1.00 94.31           C  
ATOM    100  N   THR A  13      10.777  -2.478 -23.334  1.00 93.45           N  
ATOM    101  CA  THR A  13       9.623  -1.905 -24.017  1.00 93.45           C  
ATOM    102  C   THR A  13       8.428  -1.810 -23.073  1.00 93.45           C  
ATOM    103  CB  THR A  13       9.237  -2.734 -25.256  1.00 93.45           C  
ATOM    104  O   THR A  13       7.465  -1.092 -23.352  1.00 93.45           O  
ATOM    105  CG2 THR A  13      10.340  -2.696 -26.309  1.00 93.45           C  
ATOM    106  OG1 THR A  13       9.015  -4.094 -24.863  1.00 93.45           O  
ATOM    107  N   ARG A  14       8.618  -2.464 -21.922  1.00 93.45           N  
ATOM    108  CA  ARG A  14       7.615  -2.433 -20.862  1.00 93.45           C  
ATOM    109  C   ARG A  14       8.270  -2.284 -19.493  1.00 93.45           C  
ATOM    110  CB  ARG A  14       6.757  -3.700 -20.897  1.00 93.45           C  
ATOM    111  O   ARG A  14       9.410  -2.709 -19.294  1.00 93.45           O  
ATOM    112  CG  ARG A  14       6.014  -3.904 -22.208  1.00 93.45           C  
ATOM    113  CD  ARG A  14       5.172  -5.172 -22.187  1.00 93.45           C  
ATOM    114  NE  ARG A  14       3.902  -4.988 -22.885  1.00 93.45           N  
ATOM    115  NH1 ARG A  14       3.150  -7.140 -22.515  1.00 93.45           N  
ATOM    116  NH2 ARG A  14       1.852  -5.651 -23.678  1.00 93.45           N  
ATOM    117  CZ  ARG A  14       2.971  -5.927 -23.024  1.00 93.45           C  
ATOM    118  N   THR A  15       7.506  -1.709 -18.534  1.00 94.29           N  
ATOM    119  CA  THR A  15       8.009  -1.486 -17.183  1.00 94.29           C  
ATOM    120  C   THR A  15       8.319  -2.813 -16.495  1.00 94.29           C  
ATOM    121  CB  THR A  15       7.001  -0.688 -16.336  1.00 94.29           C  
ATOM    122  O   THR A  15       9.306  -2.924 -15.765  1.00 94.29           O  
ATOM    123  CG2 THR A  15       7.533  -0.450 -14.926  1.00 94.29           C  
ATOM    124  OG1 THR A  15       6.755   0.577 -16.962  1.00 94.29           O  
ATOM    125  N   GLU A  16       7.593  -3.852 -16.811  1.00 92.72           N  
ATOM    126  CA  GLU A  16       7.830  -5.170 -16.230  1.00 92.72           C  
ATOM    127  C   GLU A  16       9.185  -5.727 -16.658  1.00 92.72           C  
ATOM    128  CB  GLU A  16       6.714  -6.141 -16.625  1.00 92.72           C  
ATOM    129  O   GLU A  16       9.878  -6.368 -15.865  1.00 92.72           O  
ATOM    130  CG  GLU A  16       5.359  -5.799 -16.022  1.00 92.72           C  
ATOM    131  CD  GLU A  16       4.574  -4.790 -16.846  1.00 92.72           C  
ATOM    132  OE1 GLU A  16       3.511  -4.322 -16.380  1.00 92.72           O  
ATOM    133  OE2 GLU A  16       5.026  -4.467 -17.967  1.00 92.72           O  
ATOM    134  N   ASP A  17       9.457  -5.486 -17.976  1.00 92.57           N  
ATOM    135  CA  ASP A  17      10.742  -5.911 -18.523  1.00 92.57           C  
ATOM    136  C   ASP A  17      11.899  -5.207 -17.819  1.00 92.57           C  
ATOM    137  CB  ASP A  17      10.799  -5.642 -20.029  1.00 92.57           C  
ATOM    138  O   ASP A  17      12.902  -5.838 -17.479  1.00 92.57           O  
ATOM    139  CG  ASP A  17      12.086  -6.132 -20.670  1.00 92.57           C  
ATOM    140  OD1 ASP A  17      12.709  -7.078 -20.142  1.00 92.57           O  
ATOM    141  OD2 ASP A  17      12.482  -5.564 -21.711  1.00 92.57           O  
ATOM    142  N   LEU A  18      11.740  -3.926 -17.595  1.00 95.35           N  
ATOM    143  CA  LEU A  18      12.740  -3.140 -16.881  1.00 95.35           C  
ATOM    144  C   LEU A  18      12.952  -3.682 -15.471  1.00 95.35           C  
ATOM    145  CB  LEU A  18      12.320  -1.669 -16.817  1.00 95.35           C  
ATOM    146  O   LEU A  18      14.088  -3.933 -15.063  1.00 95.35           O  
ATOM    147  CG  LEU A  18      13.270  -0.724 -16.079  1.00 95.35           C  
ATOM    148  CD1 LEU A  18      13.222   0.668 -16.701  1.00 95.35           C  
ATOM    149  CD2 LEU A  18      12.921  -0.665 -14.596  1.00 95.35           C  
ATOM    150  N   ILE A  19      11.845  -3.947 -14.708  1.00 94.40           N  
ATOM    151  CA  ILE A  19      11.892  -4.408 -13.325  1.00 94.40           C  
ATOM    152  C   ILE A  19      12.525  -5.796 -13.264  1.00 94.40           C  
ATOM    153  CB  ILE A  19      10.485  -4.432 -12.688  1.00 94.40           C  
ATOM    154  O   ILE A  19      13.366  -6.065 -12.404  1.00 94.40           O  
ATOM    155  CG1 ILE A  19       9.951  -3.005 -12.517  1.00 94.40           C  
ATOM    156  CG2 ILE A  19      10.511  -5.172 -11.347  1.00 94.40           C  
ATOM    157  CD1 ILE A  19       8.499  -2.937 -12.065  1.00 94.40           C  
ATOM    158  N   GLN A  20      12.088  -6.684 -14.160  1.00 93.53           N  
ATOM    159  CA  GLN A  20      12.622  -8.040 -14.214  1.00 93.53           C  
ATOM    160  C   GLN A  20      14.138  -8.028 -14.394  1.00 93.53           C  
ATOM    161  CB  GLN A  20      11.966  -8.831 -15.347  1.00 93.53           C  
ATOM    162  O   GLN A  20      14.856  -8.757 -13.706  1.00 93.53           O  
ATOM    163  CG  GLN A  20      12.426 -10.280 -15.433  1.00 93.53           C  
ATOM    164  CD  GLN A  20      11.807 -11.025 -16.601  1.00 93.53           C  
ATOM    165  NE2 GLN A  20      12.200 -12.281 -16.778  1.00 93.53           N  
ATOM    166  OE1 GLN A  20      10.982 -10.475 -17.337  1.00 93.53           O  
ATOM    167  N   ARG A  21      14.622  -7.233 -15.286  1.00 94.37           N  
ATOM    168  CA  ARG A  21      16.047  -7.172 -15.597  1.00 94.37           C  
ATOM    169  C   ARG A  21      16.826  -6.508 -14.467  1.00 94.37           C  
ATOM    170  CB  ARG A  21      16.279  -6.418 -16.908  1.00 94.37           C  
ATOM    171  O   ARG A  21      17.942  -6.923 -14.148  1.00 94.37           O  
ATOM    172  CG  ARG A  21      15.765  -7.148 -18.139  1.00 94.37           C  
ATOM    173  CD  ARG A  21      16.058  -6.374 -19.417  1.00 94.37           C  
ATOM    174  NE  ARG A  21      15.332  -6.924 -20.558  1.00 94.37           N  
ATOM    175  NH1 ARG A  21      16.267  -5.489 -22.108  1.00 94.37           N  
ATOM    176  NH2 ARG A  21      14.740  -7.064 -22.772  1.00 94.37           N  
ATOM    177  CZ  ARG A  21      15.448  -6.491 -21.810  1.00 94.37           C  
ATOM    178  N   LEU A  22      16.262  -5.479 -13.758  1.00 95.12           N  
ATOM    179  CA  LEU A  22      16.890  -4.797 -12.631  1.00 95.12           C  
ATOM    180  C   LEU A  22      17.024  -5.733 -11.435  1.00 95.12           C  
ATOM    181  CB  LEU A  22      16.082  -3.558 -12.236  1.00 95.12           C  
ATOM    182  O   LEU A  22      17.989  -5.640 -10.673  1.00 95.12           O  
ATOM    183  CG  LEU A  22      16.345  -2.289 -13.049  1.00 95.12           C  
ATOM    184  CD1 LEU A  22      15.322  -1.214 -12.700  1.00 95.12           C  
ATOM    185  CD2 LEU A  22      17.763  -1.784 -12.807  1.00 95.12           C  
ATOM    186  N   THR A  23      16.042  -6.668 -11.305  1.00 92.99           N  
ATOM    187  CA  THR A  23      16.028  -7.527 -10.126  1.00 92.99           C  
ATOM    188  C   THR A  23      16.731  -8.851 -10.414  1.00 92.99           C  
ATOM    189  CB  THR A  23      14.590  -7.800  -9.650  1.00 92.99           C  
ATOM    190  O   THR A  23      16.965  -9.647  -9.502  1.00 92.99           O  
ATOM    191  CG2 THR A  23      13.896  -6.509  -9.228  1.00 92.99           C  
ATOM    192  OG1 THR A  23      13.846  -8.402 -10.717  1.00 92.99           O  
ATOM    193  N   SER A  24      17.091  -9.017 -11.712  1.00 94.24           N  
ATOM    194  CA  SER A  24      17.739 -10.260 -12.117  1.00 94.24           C  
ATOM    195  C   SER A  24      19.212 -10.270 -11.722  1.00 94.24           C  
ATOM    196  CB  SER A  24      17.605 -10.468 -13.626  1.00 94.24           C  
ATOM    197  O   SER A  24      19.921  -9.282 -11.924  1.00 94.24           O  
ATOM    198  OG  SER A  24      18.352 -11.597 -14.047  1.00 94.24           O  
ATOM    199  N   SER A  25      19.679 -11.407 -11.128  1.00 92.25           N  
ATOM    200  CA  SER A  25      21.079 -11.556 -10.743  1.00 92.25           C  
ATOM    201  C   SER A  25      21.972 -11.742 -11.966  1.00 92.25           C  
ATOM    202  CB  SER A  25      21.251 -12.740  -9.791  1.00 92.25           C  
ATOM    203  O   SER A  25      23.179 -11.499 -11.902  1.00 92.25           O  
ATOM    204  OG  SER A  25      20.789 -13.939 -10.391  1.00 92.25           O  
ATOM    205  N   ASP A  26      21.398 -11.965 -13.117  1.00 90.03           N  
ATOM    206  CA  ASP A  26      22.125 -12.280 -14.343  1.00 90.03           C  
ATOM    207  C   ASP A  26      22.294 -11.038 -15.215  1.00 90.03           C  
ATOM    208  CB  ASP A  26      21.406 -13.379 -15.127  1.00 90.03           C  
ATOM    209  O   ASP A  26      22.817 -11.121 -16.328  1.00 90.03           O  
ATOM    210  CG  ASP A  26      21.402 -14.716 -14.406  1.00 90.03           C  
ATOM    211  OD1 ASP A  26      22.361 -15.010 -13.661  1.00 90.03           O  
ATOM    212  OD2 ASP A  26      20.431 -15.483 -14.586  1.00 90.03           O  
ATOM    213  N   CYS A  27      21.810  -9.848 -14.662  1.00 91.79           N  
ATOM    214  CA  CYS A  27      21.884  -8.616 -15.439  1.00 91.79           C  
ATOM    215  C   CYS A  27      23.311  -8.085 -15.486  1.00 91.79           C  
ATOM    216  CB  CYS A  27      20.954  -7.555 -14.851  1.00 91.79           C  
ATOM    217  O   CYS A  27      23.965  -7.959 -14.449  1.00 91.79           O  
ATOM    218  SG  CYS A  27      20.879  -6.034 -15.823  1.00 91.79           S  
ATOM    219  N   ASP A  28      23.808  -7.885 -16.722  1.00 91.31           N  
ATOM    220  CA  ASP A  28      25.119  -7.281 -16.941  1.00 91.31           C  
ATOM    221  C   ASP A  28      25.254  -5.969 -16.171  1.00 91.31           C  
ATOM    222  CB  ASP A  28      25.358  -7.042 -18.433  1.00 91.31           C  
ATOM    223  O   ASP A  28      24.323  -5.161 -16.142  1.00 91.31           O  
ATOM    224  CG  ASP A  28      26.689  -6.371 -18.721  1.00 91.31           C  
ATOM    225  OD1 ASP A  28      27.743  -7.036 -18.614  1.00 91.31           O  
ATOM    226  OD2 ASP A  28      26.686  -5.167 -19.054  1.00 91.31           O  
ATOM    227  N   PRO A  29      26.417  -5.720 -15.470  1.00 93.70           N  
ATOM    228  CA  PRO A  29      26.605  -4.527 -14.641  1.00 93.70           C  
ATOM    229  C   PRO A  29      26.408  -3.230 -15.422  1.00 93.70           C  
ATOM    230  CB  PRO A  29      28.052  -4.658 -14.158  1.00 93.70           C  
ATOM    231  O   PRO A  29      25.848  -2.266 -14.893  1.00 93.70           O  
ATOM    232  CG  PRO A  29      28.324  -6.128 -14.162  1.00 93.70           C  
ATOM    233  CD  PRO A  29      27.566  -6.750 -15.299  1.00 93.70           C  
ATOM    234  N   GLU A  30      26.885  -3.162 -16.652  1.00 92.58           N  
ATOM    235  CA  GLU A  30      26.735  -1.970 -17.480  1.00 92.58           C  
ATOM    236  C   GLU A  30      25.276  -1.744 -17.864  1.00 92.58           C  
ATOM    237  CB  GLU A  30      27.600  -2.077 -18.739  1.00 92.58           C  
ATOM    238  O   GLU A  30      24.802  -0.605 -17.883  1.00 92.58           O  
ATOM    239  CG  GLU A  30      29.096  -2.042 -18.463  1.00 92.58           C  
ATOM    240  CD  GLU A  30      29.541  -0.787 -17.729  1.00 92.58           C  
ATOM    241  OE1 GLU A  30      30.275  -0.902 -16.721  1.00 92.58           O  
ATOM    242  OE2 GLU A  30      29.153   0.319 -18.166  1.00 92.58           O  
ATOM    243  N   GLU A  31      24.599  -2.864 -18.218  1.00 95.39           N  
ATOM    244  CA  GLU A  31      23.167  -2.760 -18.483  1.00 95.39           C  
ATOM    245  C   GLU A  31      22.402  -2.349 -17.228  1.00 95.39           C  
ATOM    246  CB  GLU A  31      22.622  -4.085 -19.020  1.00 95.39           C  
ATOM    247  O   GLU A  31      21.490  -1.521 -17.293  1.00 95.39           O  
ATOM    248  CG  GLU A  31      21.139  -4.048 -19.360  1.00 95.39           C  
ATOM    249  CD  GLU A  31      20.599  -5.386 -19.839  1.00 95.39           C  
ATOM    250  OE1 GLU A  31      19.481  -5.424 -20.400  1.00 95.39           O  
ATOM    251  OE2 GLU A  31      21.300  -6.405 -19.650  1.00 95.39           O  
ATOM    252  N   ARG A  32      22.753  -2.884 -16.131  1.00 96.12           N  
ATOM    253  CA  ARG A  32      22.119  -2.539 -14.863  1.00 96.12           C  
ATOM    254  C   ARG A  32      22.228  -1.043 -14.585  1.00 96.12           C  
ATOM    255  CB  ARG A  32      22.746  -3.332 -13.715  1.00 96.12           C  
ATOM    256  O   ARG A  32      21.257  -0.413 -14.162  1.00 96.12           O  
ATOM    257  CG  ARG A  32      22.121  -3.050 -12.358  1.00 96.12           C  
ATOM    258  CD  ARG A  32      22.651  -3.992 -11.286  1.00 96.12           C  
ATOM    259  NE  ARG A  32      22.288  -5.379 -11.559  1.00 96.12           N  
ATOM    260  NH1 ARG A  32      23.573  -6.268  -9.857  1.00 96.12           N  
ATOM    261  NH2 ARG A  32      22.338  -7.648 -11.208  1.00 96.12           N  
ATOM    262  CZ  ARG A  32      22.734  -6.429 -10.874  1.00 96.12           C  
ATOM    263  N   LYS A  33      23.399  -0.445 -14.749  1.00 96.73           N  
ATOM    264  CA  LYS A  33      23.601   0.988 -14.558  1.00 96.73           C  
ATOM    265  C   LYS A  33      22.680   1.799 -15.465  1.00 96.73           C  
ATOM    266  CB  LYS A  33      25.060   1.365 -14.820  1.00 96.73           C  
ATOM    267  O   LYS A  33      22.107   2.804 -15.039  1.00 96.73           O  
ATOM    268  CG  LYS A  33      26.020   0.919 -13.727  1.00 96.73           C  
ATOM    269  CD  LYS A  33      27.443   1.383 -14.011  1.00 96.73           C  
ATOM    270  CE  LYS A  33      28.420   0.863 -12.965  1.00 96.73           C  
ATOM    271  NZ  LYS A  33      29.828   1.249 -13.281  1.00 96.73           N  
ATOM    272  N   ALA A  34      22.610   1.365 -16.725  1.00 97.05           N  
ATOM    273  CA  ALA A  34      21.726   2.030 -17.678  1.00 97.05           C  
ATOM    274  C   ALA A  34      20.267   1.918 -17.244  1.00 97.05           C  
ATOM    275  CB  ALA A  34      21.909   1.441 -19.074  1.00 97.05           C  
ATOM    276  O   ALA A  34      19.517   2.894 -17.308  1.00 97.05           O  
ATOM    277  N   LEU A  35      19.872   0.760 -16.812  1.00 97.67           N  
ATOM    278  CA  LEU A  35      18.503   0.522 -16.369  1.00 97.67           C  
ATOM    279  C   LEU A  35      18.196   1.314 -15.102  1.00 97.67           C  
ATOM    280  CB  LEU A  35      18.272  -0.971 -16.120  1.00 97.67           C  
ATOM    281  O   LEU A  35      17.092   1.842 -14.947  1.00 97.67           O  
ATOM    282  CG  LEU A  35      18.302  -1.876 -17.352  1.00 97.67           C  
ATOM    283  CD1 LEU A  35      18.138  -3.336 -16.941  1.00 97.67           C  
ATOM    284  CD2 LEU A  35      17.217  -1.469 -18.342  1.00 97.67           C  
ATOM    285  N   GLU A  36      19.130   1.391 -14.165  1.00 97.96           N  
ATOM    286  CA  GLU A  36      18.971   2.209 -12.967  1.00 97.96           C  
ATOM    287  C   GLU A  36      18.783   3.681 -13.325  1.00 97.96           C  
ATOM    288  CB  GLU A  36      20.176   2.043 -12.038  1.00 97.96           C  
ATOM    289  O   GLU A  36      17.965   4.374 -12.717  1.00 97.96           O  
ATOM    290  CG  GLU A  36      20.207   0.711 -11.304  1.00 97.96           C  
ATOM    291  CD  GLU A  36      21.502   0.476 -10.542  1.00 97.96           C  
ATOM    292  OE1 GLU A  36      21.586  -0.512  -9.777  1.00 97.96           O  
ATOM    293  OE2 GLU A  36      22.440   1.287 -10.711  1.00 97.96           O  
ATOM    294  N   ALA A  37      19.604   4.152 -14.281  1.00 97.80           N  
ATOM    295  CA  ALA A  37      19.454   5.524 -14.761  1.00 97.80           C  
ATOM    296  C   ALA A  37      18.067   5.748 -15.357  1.00 97.80           C  
ATOM    297  CB  ALA A  37      20.532   5.848 -15.792  1.00 97.80           C  
ATOM    298  O   ALA A  37      17.455   6.797 -15.144  1.00 97.80           O  
ATOM    299  N   LEU A  38      17.639   4.788 -16.144  1.00 98.17           N  
ATOM    300  CA  LEU A  38      16.309   4.869 -16.740  1.00 98.17           C  
ATOM    301  C   LEU A  38      15.231   4.898 -15.662  1.00 98.17           C  
ATOM    302  CB  LEU A  38      16.072   3.686 -17.683  1.00 98.17           C  
ATOM    303  O   LEU A  38      14.280   5.678 -15.750  1.00 98.17           O  
ATOM    304  CG  LEU A  38      14.739   3.674 -18.433  1.00 98.17           C  
ATOM    305  CD1 LEU A  38      14.552   4.978 -19.201  1.00 98.17           C  
ATOM    306  CD2 LEU A  38      14.666   2.477 -19.375  1.00 98.17           C  
ATOM    307  N   ALA A  39      15.243   4.025 -14.666  1.00 98.00           N  
ATOM    308  CA  ALA A  39      14.319   4.019 -13.535  1.00 98.00           C  
ATOM    309  C   ALA A  39      14.310   5.371 -12.827  1.00 98.00           C  
ATOM    310  CB  ALA A  39      14.686   2.909 -12.553  1.00 98.00           C  
ATOM    311  O   ALA A  39      13.248   5.884 -12.469  1.00 98.00           O  
ATOM    312  N   LYS A  40      15.508   5.953 -12.622  1.00 98.12           N  
ATOM    313  CA  LYS A  40      15.632   7.281 -12.028  1.00 98.12           C  
ATOM    314  C   LYS A  40      14.924   8.332 -12.879  1.00 98.12           C  
ATOM    315  CB  LYS A  40      17.104   7.655 -11.851  1.00 98.12           C  
ATOM    316  O   LYS A  40      14.254   9.220 -12.348  1.00 98.12           O  
ATOM    317  CG  LYS A  40      17.790   6.941 -10.696  1.00 98.12           C  
ATOM    318  CD  LYS A  40      19.250   7.354 -10.571  1.00 98.12           C  
ATOM    319  CE  LYS A  40      19.975   6.538  -9.510  1.00 98.12           C  
ATOM    320  NZ  LYS A  40      21.424   6.892  -9.431  1.00 98.12           N  
ATOM    321  N   SER A  41      15.128   8.301 -14.103  1.00 98.20           N  
ATOM    322  CA  SER A  41      14.468   9.214 -15.031  1.00 98.20           C  
ATOM    323  C   SER A  41      12.952   9.056 -14.977  1.00 98.20           C  
ATOM    324  CB  SER A  41      14.963   8.979 -16.458  1.00 98.20           C  
ATOM    325  O   SER A  41      12.217  10.043 -15.047  1.00 98.20           O  
ATOM    326  OG  SER A  41      14.398   9.926 -17.349  1.00 98.20           O  
ATOM    327  N   MET A  42      12.414   7.781 -14.947  1.00 98.34           N  
ATOM    328  CA  MET A  42      10.985   7.523 -14.797  1.00 98.34           C  
ATOM    329  C   MET A  42      10.438   8.200 -13.545  1.00 98.34           C  
ATOM    330  CB  MET A  42      10.714   6.019 -14.740  1.00 98.34           C  
ATOM    331  O   MET A  42       9.363   8.801 -13.578  1.00 98.34           O  
ATOM    332  CG  MET A  42      10.908   5.309 -16.070  1.00 98.34           C  
ATOM    333  SD  MET A  42      10.618   3.501 -15.952  1.00 98.34           S  
ATOM    334  CE  MET A  42       8.812   3.477 -15.780  1.00 98.34           C  
ATOM    335  N   ILE A  43      11.148   8.099 -12.408  1.00 98.02           N  
ATOM    336  CA  ILE A  43      10.752   8.714 -11.146  1.00 98.02           C  
ATOM    337  C   ILE A  43      10.730  10.234 -11.297  1.00 98.02           C  
ATOM    338  CB  ILE A  43      11.698   8.304  -9.995  1.00 98.02           C  
ATOM    339  O   ILE A  43       9.791  10.895 -10.848  1.00 98.02           O  
ATOM    340  CG1 ILE A  43      11.560   6.806  -9.699  1.00 98.02           C  
ATOM    341  CG2 ILE A  43      11.419   9.139  -8.742  1.00 98.02           C  
ATOM    342  CD1 ILE A  43      12.632   6.258  -8.768  1.00 98.02           C  
ATOM    343  N   LYS A  44      11.746  10.765 -11.971  1.00 97.90           N  
ATOM    344  CA  LYS A  44      11.832  12.204 -12.203  1.00 97.90           C  
ATOM    345  C   LYS A  44      10.668  12.693 -13.059  1.00 97.90           C  
ATOM    346  CB  LYS A  44      13.161  12.561 -12.872  1.00 97.90           C  
ATOM    347  O   LYS A  44      10.060  13.723 -12.760  1.00 97.90           O  
ATOM    348  CG  LYS A  44      13.408  14.057 -12.998  1.00 97.90           C  
ATOM    349  CD  LYS A  44      14.778  14.349 -13.595  1.00 97.90           C  
ATOM    350  CE  LYS A  44      15.020  15.846 -13.736  1.00 97.90           C  
ATOM    351  NZ  LYS A  44      16.370  16.138 -14.305  1.00 97.90           N  
ATOM    352  N   VAL A  45      10.354  12.017 -14.130  1.00 97.85           N  
ATOM    353  CA  VAL A  45       9.237  12.361 -15.005  1.00 97.85           C  
ATOM    354  C   VAL A  45       7.935  12.352 -14.207  1.00 97.85           C  
ATOM    355  CB  VAL A  45       9.135  11.391 -16.203  1.00 97.85           C  
ATOM    356  O   VAL A  45       7.108  13.256 -14.347  1.00 97.85           O  
ATOM    357  CG1 VAL A  45       7.818  11.593 -16.951  1.00 97.85           C  
ATOM    358  CG2 VAL A  45      10.323  11.581 -17.145  1.00 97.85           C  
ATOM    359  N   PHE A  46       7.695  11.318 -13.419  1.00 97.28           N  
ATOM    360  CA  PHE A  46       6.499  11.224 -12.591  1.00 97.28           C  
ATOM    361  C   PHE A  46       6.440  12.371 -11.590  1.00 97.28           C  
ATOM    362  CB  PHE A  46       6.458   9.881 -11.854  1.00 97.28           C  
ATOM    363  O   PHE A  46       5.375  12.947 -11.359  1.00 97.28           O  
ATOM    364  CG  PHE A  46       5.246   9.706 -10.979  1.00 97.28           C  
ATOM    365  CD1 PHE A  46       5.383   9.504  -9.611  1.00 97.28           C  
ATOM    366  CD2 PHE A  46       3.970   9.743 -11.525  1.00 97.28           C  
ATOM    367  CE1 PHE A  46       4.264   9.341  -8.799  1.00 97.28           C  
ATOM    368  CE2 PHE A  46       2.846   9.582 -10.719  1.00 97.28           C  
ATOM    369  CZ  PHE A  46       2.995   9.380  -9.357  1.00 97.28           C  
ATOM    370  N   GLN A  47       7.520  12.689 -11.049  1.00 95.97           N  
ATOM    371  CA  GLN A  47       7.622  13.798 -10.107  1.00 95.97           C  
ATOM    372  C   GLN A  47       7.237  15.119 -10.767  1.00 95.97           C  
ATOM    373  CB  GLN A  47       9.039  13.890  -9.537  1.00 95.97           C  
ATOM    374  O   GLN A  47       6.531  15.935 -10.170  1.00 95.97           O  
ATOM    375  CG  GLN A  47       9.201  14.957  -8.462  1.00 95.97           C  
ATOM    376  CD  GLN A  47      10.602  14.997  -7.881  1.00 95.97           C  
ATOM    377  NE2 GLN A  47      10.827  15.902  -6.935  1.00 95.97           N  
ATOM    378  OE1 GLN A  47      11.476  14.219  -8.279  1.00 95.97           O  
ATOM    379  N   ASP A  48       7.696  15.354 -11.965  1.00 95.43           N  
ATOM    380  CA  ASP A  48       7.487  16.604 -12.690  1.00 95.43           C  
ATOM    381  C   ASP A  48       6.087  16.658 -13.298  1.00 95.43           C  
ATOM    382  CB  ASP A  48       8.543  16.772 -13.784  1.00 95.43           C  
ATOM    383  O   ASP A  48       5.476  17.726 -13.367  1.00 95.43           O  
ATOM    384  CG  ASP A  48       9.937  17.012 -13.232  1.00 95.43           C  
ATOM    385  OD1 ASP A  48      10.066  17.386 -12.046  1.00 95.43           O  
ATOM    386  OD2 ASP A  48      10.914  16.829 -13.990  1.00 95.43           O  
ATOM    387  N   ASN A  49       5.687  15.486 -13.694  1.00 92.76           N  
ATOM    388  CA  ASN A  49       4.404  15.362 -14.377  1.00 92.76           C  
ATOM    389  C   ASN A  49       3.587  14.196 -13.828  1.00 92.76           C  
ATOM    390  CB  ASN A  49       4.610  15.203 -15.884  1.00 92.76           C  
ATOM    391  O   ASN A  49       3.757  13.055 -14.261  1.00 92.76           O  
ATOM    392  CG  ASN A  49       3.318  15.330 -16.667  1.00 92.76           C  
ATOM    393  ND2 ASN A  49       3.430  15.408 -17.988  1.00 92.76           N  
ATOM    394  OD1 ASN A  49       2.228  15.358 -16.090  1.00 92.76           O  
ATOM    395  N   ARG A  50       2.684  14.352 -12.941  1.00 91.21           N  
ATOM    396  CA  ARG A  50       1.949  13.381 -12.136  1.00 91.21           C  
ATOM    397  C   ARG A  50       0.680  12.927 -12.849  1.00 91.21           C  
ATOM    398  CB  ARG A  50       1.600  13.971 -10.768  1.00 91.21           C  
ATOM    399  O   ARG A  50      -0.390  12.859 -12.240  1.00 91.21           O  
ATOM    400  CG  ARG A  50       2.812  14.360  -9.938  1.00 91.21           C  
ATOM    401  CD  ARG A  50       2.422  15.201  -8.730  1.00 91.21           C  
ATOM    402  NE  ARG A  50       3.590  15.802  -8.092  1.00 91.21           N  
ATOM    403  NH1 ARG A  50       2.675  17.918  -7.941  1.00 91.21           N  
ATOM    404  NH2 ARG A  50       4.792  17.521  -7.158  1.00 91.21           N  
ATOM    405  CZ  ARG A  50       3.683  17.079  -7.732  1.00 91.21           C  
ATOM    406  N   ARG A  51       0.820  12.620 -14.118  1.00 93.01           N  
ATOM    407  CA  ARG A  51      -0.321  12.123 -14.880  1.00 93.01           C  
ATOM    408  C   ARG A  51      -0.820  10.797 -14.316  1.00 93.01           C  
ATOM    409  CB  ARG A  51       0.047  11.960 -16.356  1.00 93.01           C  
ATOM    410  O   ARG A  51      -0.021   9.940 -13.932  1.00 93.01           O  
ATOM    411  CG  ARG A  51       0.354  13.270 -17.063  1.00 93.01           C  
ATOM    412  CD  ARG A  51       0.642  13.059 -18.543  1.00 93.01           C  
ATOM    413  NE  ARG A  51       0.883  14.324 -19.231  1.00 93.01           N  
ATOM    414  NH1 ARG A  51       1.105  13.378 -21.328  1.00 93.01           N  
ATOM    415  NH2 ARG A  51       1.306  15.646 -21.061  1.00 93.01           N  
ATOM    416  CZ  ARG A  51       1.097  14.447 -20.538  1.00 93.01           C  
ATOM    417  N   LEU A  52      -2.118  10.641 -14.225  1.00 91.39           N  
ATOM    418  CA  LEU A  52      -2.726   9.442 -13.660  1.00 91.39           C  
ATOM    419  C   LEU A  52      -2.277   8.196 -14.416  1.00 91.39           C  
ATOM    420  CB  LEU A  52      -4.253   9.549 -13.692  1.00 91.39           C  
ATOM    421  O   LEU A  52      -2.151   7.119 -13.828  1.00 91.39           O  
ATOM    422  CG  LEU A  52      -4.886  10.512 -12.686  1.00 91.39           C  
ATOM    423  CD1 LEU A  52      -6.400  10.549 -12.869  1.00 91.39           C  
ATOM    424  CD2 LEU A  52      -4.524  10.112 -11.260  1.00 91.39           C  
ATOM    425  N   LEU A  53      -2.014   8.346 -15.736  1.00 93.28           N  
ATOM    426  CA  LEU A  53      -1.606   7.220 -16.569  1.00 93.28           C  
ATOM    427  C   LEU A  53      -0.234   6.703 -16.151  1.00 93.28           C  
ATOM    428  CB  LEU A  53      -1.584   7.625 -18.045  1.00 93.28           C  
ATOM    429  O   LEU A  53       0.142   5.580 -16.493  1.00 93.28           O  
ATOM    430  CG  LEU A  53      -2.939   7.933 -18.684  1.00 93.28           C  
ATOM    431  CD1 LEU A  53      -2.746   8.547 -20.067  1.00 93.28           C  
ATOM    432  CD2 LEU A  53      -3.790   6.670 -18.769  1.00 93.28           C  
ATOM    433  N   TYR A  54       0.612   7.530 -15.467  1.00 95.65           N  
ATOM    434  CA  TYR A  54       1.957   7.165 -15.038  1.00 95.65           C  
ATOM    435  C   TYR A  54       1.917   6.372 -13.737  1.00 95.65           C  
ATOM    436  CB  TYR A  54       2.823   8.415 -14.861  1.00 95.65           C  
ATOM    437  O   TYR A  54       2.878   5.678 -13.396  1.00 95.65           O  
ATOM    438  CG  TYR A  54       3.119   9.137 -16.154  1.00 95.65           C  
ATOM    439  CD1 TYR A  54       2.885   8.526 -17.384  1.00 95.65           C  
ATOM    440  CD2 TYR A  54       3.633  10.429 -16.148  1.00 95.65           C  
ATOM    441  CE1 TYR A  54       3.158   9.186 -18.578  1.00 95.65           C  
ATOM    442  CE2 TYR A  54       3.910  11.098 -17.335  1.00 95.65           C  
ATOM    443  OH  TYR A  54       3.941  11.128 -19.722  1.00 95.65           O  
ATOM    444  CZ  TYR A  54       3.669  10.470 -18.543  1.00 95.65           C  
ATOM    445  N   VAL A  55       0.889   6.402 -12.955  1.00 94.61           N  
ATOM    446  CA  VAL A  55       0.775   6.001 -11.556  1.00 94.61           C  
ATOM    447  C   VAL A  55       1.033   4.502 -11.425  1.00 94.61           C  
ATOM    448  CB  VAL A  55      -0.611   6.357 -10.975  1.00 94.61           C  
ATOM    449  O   VAL A  55       1.856   4.076 -10.611  1.00 94.61           O  
ATOM    450  CG1 VAL A  55      -0.835   5.649  -9.640  1.00 94.61           C  
ATOM    451  CG2 VAL A  55      -0.749   7.869 -10.811  1.00 94.61           C  
ATOM    452  N   PRO A  56       0.436   3.688 -12.240  1.00 93.19           N  
ATOM    453  CA  PRO A  56       0.684   2.251 -12.100  1.00 93.19           C  
ATOM    454  C   PRO A  56       2.134   1.872 -12.391  1.00 93.19           C  
ATOM    455  CB  PRO A  56      -0.261   1.628 -13.131  1.00 93.19           C  
ATOM    456  O   PRO A  56       2.714   1.044 -11.682  1.00 93.19           O  
ATOM    457  CG  PRO A  56      -1.370   2.618 -13.280  1.00 93.19           C  
ATOM    458  CD  PRO A  56      -0.804   3.998 -13.106  1.00 93.19           C  
ATOM    459  N   GLU A  57       2.752   2.460 -13.484  1.00 94.89           N  
ATOM    460  CA  GLU A  57       4.149   2.207 -13.824  1.00 94.89           C  
ATOM    461  C   GLU A  57       5.082   2.690 -12.717  1.00 94.89           C  
ATOM    462  CB  GLU A  57       4.511   2.881 -15.149  1.00 94.89           C  
ATOM    463  O   GLU A  57       6.031   1.994 -12.349  1.00 94.89           O  
ATOM    464  CG  GLU A  57       3.818   2.271 -16.359  1.00 94.89           C  
ATOM    465  CD  GLU A  57       4.209   2.932 -17.671  1.00 94.89           C  
ATOM    466  OE1 GLU A  57       3.376   3.660 -18.256  1.00 94.89           O  
ATOM    467  OE2 GLU A  57       5.359   2.720 -18.118  1.00 94.89           O  
ATOM    468  N   ALA A  58       4.846   3.910 -12.140  1.00 96.63           N  
ATOM    469  CA  ALA A  58       5.659   4.473 -11.065  1.00 96.63           C  
ATOM    470  C   ALA A  58       5.613   3.589  -9.821  1.00 96.63           C  
ATOM    471  CB  ALA A  58       5.190   5.886 -10.728  1.00 96.63           C  
ATOM    472  O   ALA A  58       6.639   3.356  -9.179  1.00 96.63           O  
ATOM    473  N   ALA A  59       4.386   3.150  -9.461  1.00 95.02           N  
ATOM    474  CA  ALA A  59       4.207   2.288  -8.295  1.00 95.02           C  
ATOM    475  C   ALA A  59       5.017   1.002  -8.435  1.00 95.02           C  
ATOM    476  CB  ALA A  59       2.729   1.963  -8.095  1.00 95.02           C  
ATOM    477  O   ALA A  59       5.631   0.540  -7.470  1.00 95.02           O  
ATOM    478  N   GLU A  60       5.099   0.441  -9.650  1.00 93.69           N  
ATOM    479  CA  GLU A  60       5.785  -0.825  -9.892  1.00 93.69           C  
ATOM    480  C   GLU A  60       7.292  -0.681  -9.702  1.00 93.69           C  
ATOM    481  CB  GLU A  60       5.479  -1.341 -11.300  1.00 93.69           C  
ATOM    482  O   GLU A  60       7.982  -1.659  -9.406  1.00 93.69           O  
ATOM    483  CG  GLU A  60       4.091  -1.950 -11.444  1.00 93.69           C  
ATOM    484  CD  GLU A  60       3.882  -3.179 -10.574  1.00 93.69           C  
ATOM    485  OE1 GLU A  60       2.771  -3.350 -10.022  1.00 93.69           O  
ATOM    486  OE2 GLU A  60       4.837  -3.977 -10.443  1.00 93.69           O  
ATOM    487  N   LEU A  61       7.800   0.471  -9.850  1.00 95.30           N  
ATOM    488  CA  LEU A  61       9.223   0.727  -9.663  1.00 95.30           C  
ATOM    489  C   LEU A  61       9.641   0.450  -8.223  1.00 95.30           C  
ATOM    490  CB  LEU A  61       9.562   2.173 -10.036  1.00 95.30           C  
ATOM    491  O   LEU A  61      10.818   0.200  -7.950  1.00 95.30           O  
ATOM    492  CG  LEU A  61       9.482   2.525 -11.523  1.00 95.30           C  
ATOM    493  CD1 LEU A  61       9.720   4.018 -11.726  1.00 95.30           C  
ATOM    494  CD2 LEU A  61      10.487   1.704 -12.322  1.00 95.30           C  
ATOM    495  N   SER A  62       8.673   0.559  -7.242  1.00 94.27           N  
ATOM    496  CA  SER A  62       8.958   0.370  -5.823  1.00 94.27           C  
ATOM    497  C   SER A  62       9.508  -1.026  -5.551  1.00 94.27           C  
ATOM    498  CB  SER A  62       7.698   0.603  -4.988  1.00 94.27           C  
ATOM    499  O   SER A  62      10.165  -1.252  -4.532  1.00 94.27           O  
ATOM    500  OG  SER A  62       6.712  -0.372  -5.283  1.00 94.27           O  
ATOM    501  N   SER A  63       9.288  -1.994  -6.408  1.00 91.94           N  
ATOM    502  CA  SER A  63       9.772  -3.359  -6.227  1.00 91.94           C  
ATOM    503  C   SER A  63      11.217  -3.500  -6.693  1.00 91.94           C  
ATOM    504  CB  SER A  63       8.885  -4.348  -6.985  1.00 91.94           C  
ATOM    505  O   SER A  63      11.873  -4.503  -6.404  1.00 91.94           O  
ATOM    506  OG  SER A  63       8.972  -4.132  -8.383  1.00 91.94           O  
ATOM    507  N   ALA A  64      11.716  -2.530  -7.404  1.00 92.53           N  
ATOM    508  CA  ALA A  64      13.029  -2.688  -8.026  1.00 92.53           C  
ATOM    509  C   ALA A  64      13.995  -1.607  -7.549  1.00 92.53           C  
ATOM    510  CB  ALA A  64      12.904  -2.652  -9.547  1.00 92.53           C  
ATOM    511  O   ALA A  64      15.213  -1.801  -7.571  1.00 92.53           O  
ATOM    512  N   VAL A  65      13.494  -0.445  -7.058  1.00 94.09           N  
ATOM    513  CA  VAL A  65      14.371   0.660  -6.686  1.00 94.09           C  
ATOM    514  C   VAL A  65      14.585   0.663  -5.174  1.00 94.09           C  
ATOM    515  CB  VAL A  65      13.798   2.019  -7.146  1.00 94.09           C  
ATOM    516  O   VAL A  65      13.732   0.191  -4.419  1.00 94.09           O  
ATOM    517  CG1 VAL A  65      13.662   2.061  -8.667  1.00 94.09           C  
ATOM    518  CG2 VAL A  65      12.449   2.282  -6.478  1.00 94.09           C  
ATOM    519  N   THR A  66      15.746   1.137  -4.674  1.00 91.43           N  
ATOM    520  CA  THR A  66      16.089   1.221  -3.259  1.00 91.43           C  
ATOM    521  C   THR A  66      16.732   2.566  -2.937  1.00 91.43           C  
ATOM    522  CB  THR A  66      17.041   0.082  -2.847  1.00 91.43           C  
ATOM    523  O   THR A  66      16.938   3.392  -3.829  1.00 91.43           O  
ATOM    524  CG2 THR A  66      16.430  -1.282  -3.149  1.00 91.43           C  
ATOM    525  OG1 THR A  66      18.272   0.212  -3.569  1.00 91.43           O  
ATOM    526  N   GLY A  67      16.970   2.864  -1.674  1.00 89.97           N  
ATOM    527  CA  GLY A  67      17.705   4.037  -1.228  1.00 89.97           C  
ATOM    528  C   GLY A  67      17.041   5.343  -1.621  1.00 89.97           C  
ATOM    529  O   GLY A  67      15.844   5.531  -1.392  1.00 89.97           O  
ATOM    530  N   GLU A  68      17.820   6.295  -2.182  1.00 92.49           N  
ATOM    531  CA  GLU A  68      17.391   7.644  -2.539  1.00 92.49           C  
ATOM    532  C   GLU A  68      16.303   7.612  -3.608  1.00 92.49           C  
ATOM    533  CB  GLU A  68      18.581   8.476  -3.024  1.00 92.49           C  
ATOM    534  O   GLU A  68      15.363   8.408  -3.568  1.00 92.49           O  
ATOM    535  CG  GLU A  68      18.247   9.939  -3.274  1.00 92.49           C  
ATOM    536  CD  GLU A  68      19.451  10.766  -3.698  1.00 92.49           C  
ATOM    537  OE1 GLU A  68      19.324  12.005  -3.821  1.00 92.49           O  
ATOM    538  OE2 GLU A  68      20.530  10.169  -3.911  1.00 92.49           O  
ATOM    539  N   ASP A  69      16.412   6.724  -4.566  1.00 93.71           N  
ATOM    540  CA  ASP A  69      15.423   6.612  -5.634  1.00 93.71           C  
ATOM    541  C   ASP A  69      14.062   6.196  -5.081  1.00 93.71           C  
ATOM    542  CB  ASP A  69      15.889   5.611  -6.693  1.00 93.71           C  
ATOM    543  O   ASP A  69      13.026   6.691  -5.530  1.00 93.71           O  
ATOM    544  CG  ASP A  69      17.099   6.093  -7.474  1.00 93.71           C  
ATOM    545  OD1 ASP A  69      17.284   7.321  -7.615  1.00 93.71           O  
ATOM    546  OD2 ASP A  69      17.873   5.236  -7.954  1.00 93.71           O  
ATOM    547  N   TYR A  70      13.994   5.225  -4.145  1.00 93.77           N  
ATOM    548  CA  TYR A  70      12.747   4.844  -3.491  1.00 93.77           C  
ATOM    549  C   TYR A  70      12.147   6.023  -2.733  1.00 93.77           C  
ATOM    550  CB  TYR A  70      12.979   3.672  -2.533  1.00 93.77           C  
ATOM    551  O   TYR A  70      10.942   6.270  -2.810  1.00 93.77           O  
ATOM    552  CG  TYR A  70      11.708   3.112  -1.940  1.00 93.77           C  
ATOM    553  CD1 TYR A  70      11.226   3.571  -0.716  1.00 93.77           C  
ATOM    554  CD2 TYR A  70      10.988   2.124  -2.602  1.00 93.77           C  
ATOM    555  CE1 TYR A  70      10.057   3.056  -0.165  1.00 93.77           C  
ATOM    556  CE2 TYR A  70       9.817   1.602  -2.061  1.00 93.77           C  
ATOM    557  OH  TYR A  70       8.202   1.562  -0.304  1.00 93.77           O  
ATOM    558  CZ  TYR A  70       9.360   2.075  -0.844  1.00 93.77           C  
ATOM    559  N   HIS A  71      13.034   6.679  -2.008  1.00 93.03           N  
ATOM    560  CA  HIS A  71      12.607   7.874  -1.289  1.00 93.03           C  
ATOM    561  C   HIS A  71      11.956   8.881  -2.231  1.00 93.03           C  
ATOM    562  CB  HIS A  71      13.793   8.518  -0.569  1.00 93.03           C  
ATOM    563  O   HIS A  71      10.886   9.416  -1.932  1.00 93.03           O  
ATOM    564  CG  HIS A  71      13.460   9.819   0.089  1.00 93.03           C  
ATOM    565  CD2 HIS A  71      13.779  11.092  -0.245  1.00 93.03           C  
ATOM    566  ND1 HIS A  71      12.711   9.899   1.243  1.00 93.03           N  
ATOM    567  CE1 HIS A  71      12.582  11.169   1.590  1.00 93.03           C  
ATOM    568  NE2 HIS A  71      13.221  11.913   0.704  1.00 93.03           N  
ATOM    569  N   ASN A  72      12.588   9.236  -3.342  1.00 94.65           N  
ATOM    570  CA  ASN A  72      12.058  10.170  -4.330  1.00 94.65           C  
ATOM    571  C   ASN A  72      10.707   9.708  -4.870  1.00 94.65           C  
ATOM    572  CB  ASN A  72      13.051  10.360  -5.478  1.00 94.65           C  
ATOM    573  O   ASN A  72       9.824  10.527  -5.128  1.00 94.65           O  
ATOM    574  CG  ASN A  72      14.274  11.156  -5.066  1.00 94.65           C  
ATOM    575  ND2 ASN A  72      15.370  10.979  -5.793  1.00 94.65           N  
ATOM    576  OD1 ASN A  72      14.234  11.925  -4.101  1.00 94.65           O  
ATOM    577  N   LEU A  73      10.637   8.424  -5.055  1.00 95.82           N  
ATOM    578  CA  LEU A  73       9.382   7.845  -5.521  1.00 95.82           C  
ATOM    579  C   LEU A  73       8.268   8.071  -4.505  1.00 95.82           C  
ATOM    580  CB  LEU A  73       9.550   6.346  -5.788  1.00 95.82           C  
ATOM    581  O   LEU A  73       7.169   8.496  -4.866  1.00 95.82           O  
ATOM    582  CG  LEU A  73       8.309   5.604  -6.286  1.00 95.82           C  
ATOM    583  CD1 LEU A  73       7.829   6.200  -7.605  1.00 95.82           C  
ATOM    584  CD2 LEU A  73       8.603   4.116  -6.442  1.00 95.82           C  
ATOM    585  N   VAL A  74       8.484   7.811  -3.230  1.00 94.51           N  
ATOM    586  CA  VAL A  74       7.529   7.989  -2.141  1.00 94.51           C  
ATOM    587  C   VAL A  74       7.117   9.457  -2.050  1.00 94.51           C  
ATOM    588  CB  VAL A  74       8.112   7.515  -0.791  1.00 94.51           C  
ATOM    589  O   VAL A  74       5.930   9.769  -1.929  1.00 94.51           O  
ATOM    590  CG1 VAL A  74       7.193   7.912   0.363  1.00 94.51           C  
ATOM    591  CG2 VAL A  74       8.332   6.003  -0.807  1.00 94.51           C  
ATOM    592  N   VAL A  75       8.061  10.357  -2.146  1.00 94.06           N  
ATOM    593  CA  VAL A  75       7.811  11.793  -2.078  1.00 94.06           C  
ATOM    594  C   VAL A  75       6.948  12.224  -3.262  1.00 94.06           C  
ATOM    595  CB  VAL A  75       9.129  12.599  -2.058  1.00 94.06           C  
ATOM    596  O   VAL A  75       6.032  13.036  -3.108  1.00 94.06           O  
ATOM    597  CG1 VAL A  75       8.856  14.087  -2.272  1.00 94.06           C  
ATOM    598  CG2 VAL A  75       9.872  12.373  -0.743  1.00 94.06           C  
ATOM    599  N   ALA A  76       7.272  11.694  -4.437  1.00 95.59           N  
ATOM    600  CA  ALA A  76       6.494  12.013  -5.631  1.00 95.59           C  
ATOM    601  C   ALA A  76       5.028  11.629  -5.448  1.00 95.59           C  
ATOM    602  CB  ALA A  76       7.078  11.306  -6.851  1.00 95.59           C  
ATOM    603  O   ALA A  76       4.131  12.403  -5.791  1.00 95.59           O  
ATOM    604  N   PHE A  77       4.731  10.500  -4.925  1.00 96.03           N  
ATOM    605  CA  PHE A  77       3.369  10.065  -4.638  1.00 96.03           C  
ATOM    606  C   PHE A  77       2.729  10.953  -3.577  1.00 96.03           C  
ATOM    607  CB  PHE A  77       3.357   8.604  -4.176  1.00 96.03           C  
ATOM    608  O   PHE A  77       1.568  11.345  -3.707  1.00 96.03           O  
ATOM    609  CG  PHE A  77       3.204   7.614  -5.299  1.00 96.03           C  
ATOM    610  CD1 PHE A  77       1.946   7.288  -5.790  1.00 96.03           C  
ATOM    611  CD2 PHE A  77       4.319   7.010  -5.864  1.00 96.03           C  
ATOM    612  CE1 PHE A  77       1.802   6.372  -6.830  1.00 96.03           C  
ATOM    613  CE2 PHE A  77       4.183   6.094  -6.903  1.00 96.03           C  
ATOM    614  CZ  PHE A  77       2.923   5.775  -7.384  1.00 96.03           C  
ATOM    615  N   ALA A  78       3.504  11.179  -2.524  1.00 94.98           N  
ATOM    616  CA  ALA A  78       3.006  12.029  -1.445  1.00 94.98           C  
ATOM    617  C   ALA A  78       2.581  13.395  -1.975  1.00 94.98           C  
ATOM    618  CB  ALA A  78       4.069  12.189  -0.361  1.00 94.98           C  
ATOM    619  O   ALA A  78       1.499  13.886  -1.645  1.00 94.98           O  
ATOM    620  N   ASN A  79       3.393  14.001  -2.803  1.00 94.69           N  
ATOM    621  CA  ASN A  79       3.071  15.300  -3.383  1.00 94.69           C  
ATOM    622  C   ASN A  79       1.820  15.231  -4.255  1.00 94.69           C  
ATOM    623  CB  ASN A  79       4.254  15.833  -4.194  1.00 94.69           C  
ATOM    624  O   ASN A  79       1.013  16.162  -4.264  1.00 94.69           O  
ATOM    625  CG  ASN A  79       5.395  16.312  -3.318  1.00 94.69           C  
ATOM    626  ND2 ASN A  79       6.591  16.386  -3.889  1.00 94.69           N  
ATOM    627  OD1 ASN A  79       5.203  16.612  -2.137  1.00 94.69           O  
ATOM    628  N   ALA A  80       1.689  14.094  -5.011  1.00 94.63           N  
ATOM    629  CA  ALA A  80       0.504  13.897  -5.842  1.00 94.63           C  
ATOM    630  C   ALA A  80      -0.761  13.842  -4.990  1.00 94.63           C  
ATOM    631  CB  ALA A  80       0.640  12.620  -6.669  1.00 94.63           C  
ATOM    632  O   ALA A  80      -1.803  14.375  -5.380  1.00 94.63           O  
ATOM    633  N   ILE A  81      -0.678  13.238  -3.807  1.00 94.26           N  
ATOM    634  CA  ILE A  81      -1.802  13.096  -2.888  1.00 94.26           C  
ATOM    635  C   ILE A  81      -2.092  14.435  -2.215  1.00 94.26           C  
ATOM    636  CB  ILE A  81      -1.528  12.009  -1.824  1.00 94.26           C  
ATOM    637  O   ILE A  81      -3.253  14.818  -2.052  1.00 94.26           O  
ATOM    638  CG1 ILE A  81      -1.565  10.616  -2.462  1.00 94.26           C  
ATOM    639  CG2 ILE A  81      -2.536  12.112  -0.675  1.00 94.26           C  
ATOM    640  CD1 ILE A  81      -1.122   9.496  -1.530  1.00 94.26           C  
ATOM    641  N   ILE A  82      -1.089  15.142  -1.922  1.00 94.02           N  
ATOM    642  CA  ILE A  82      -1.208  16.408  -1.208  1.00 94.02           C  
ATOM    643  C   ILE A  82      -1.747  17.483  -2.150  1.00 94.02           C  
ATOM    644  CB  ILE A  82       0.146  16.850  -0.610  1.00 94.02           C  
ATOM    645  O   ILE A  82      -2.517  18.352  -1.734  1.00 94.02           O  
ATOM    646  CG1 ILE A  82       0.565  15.903   0.521  1.00 94.02           C  
ATOM    647  CG2 ILE A  82       0.071  18.296  -0.113  1.00 94.02           C  
ATOM    648  CD1 ILE A  82       2.022  16.044   0.939  1.00 94.02           C  
ATOM    649  N   LYS A  83      -1.415  17.361  -3.372  1.00 91.80           N  
ATOM    650  CA  LYS A  83      -1.827  18.352  -4.362  1.00 91.80           C  
ATOM    651  C   LYS A  83      -3.348  18.430  -4.462  1.00 91.80           C  
ATOM    652  CB  LYS A  83      -1.228  18.024  -5.731  1.00 91.80           C  
ATOM    653  O   LYS A  83      -4.018  17.407  -4.624  1.00 91.80           O  
ATOM    654  CG  LYS A  83      -1.481  19.089  -6.788  1.00 91.80           C  
ATOM    655  CD  LYS A  83      -0.816  18.732  -8.111  1.00 91.80           C  
ATOM    656  CE  LYS A  83      -1.085  19.787  -9.176  1.00 91.80           C  
ATOM    657  NZ  LYS A  83      -0.422  19.449 -10.471  1.00 91.80           N  
ATOM    658  N   GLY A  84      -3.946  19.639  -4.293  1.00 83.45           N  
ATOM    659  CA  GLY A  84      -5.370  19.854  -4.498  1.00 83.45           C  
ATOM    660  C   GLY A  84      -6.198  19.586  -3.256  1.00 83.45           C  
ATOM    661  O   GLY A  84      -7.421  19.451  -3.337  1.00 83.45           O  
ATOM    662  N   THR A  85      -5.497  19.364  -2.093  1.00 84.36           N  
ATOM    663  CA  THR A  85      -6.184  19.099  -0.834  1.00 84.36           C  
ATOM    664  C   THR A  85      -7.056  20.285  -0.433  1.00 84.36           C  
ATOM    665  CB  THR A  85      -5.183  18.789   0.294  1.00 84.36           C  
ATOM    666  O   THR A  85      -8.179  20.105   0.042  1.00 84.36           O  
ATOM    667  CG2 THR A  85      -5.905  18.499   1.606  1.00 84.36           C  
ATOM    668  OG1 THR A  85      -4.400  17.646  -0.070  1.00 84.36           O  
ATOM    669  N   SER A  86      -6.693  21.534  -0.769  1.00 80.88           N  
ATOM    670  CA  SER A  86      -7.394  22.752  -0.377  1.00 80.88           C  
ATOM    671  C   SER A  86      -8.585  23.023  -1.290  1.00 80.88           C  
ATOM    672  CB  SER A  86      -6.442  23.949  -0.397  1.00 80.88           C  
ATOM    673  O   SER A  86      -9.551  23.672  -0.883  1.00 80.88           O  
ATOM    674  OG  SER A  86      -5.340  23.730   0.467  1.00 80.88           O  
ATOM    675  N   ASP A  87      -8.567  22.356  -2.488  1.00 80.87           N  
ATOM    676  CA  ASP A  87      -9.578  22.627  -3.506  1.00 80.87           C  
ATOM    677  C   ASP A  87     -10.722  21.619  -3.424  1.00 80.87           C  
ATOM    678  CB  ASP A  87      -8.954  22.604  -4.902  1.00 80.87           C  
ATOM    679  O   ASP A  87     -11.701  21.722  -4.167  1.00 80.87           O  
ATOM    680  CG  ASP A  87      -7.914  23.691  -5.106  1.00 80.87           C  
ATOM    681  OD1 ASP A  87      -8.028  24.768  -4.482  1.00 80.87           O  
ATOM    682  OD2 ASP A  87      -6.973  23.469  -5.899  1.00 80.87           O  
ATOM    683  N   GLY A  88     -10.674  20.648  -2.385  1.00 76.97           N  
ATOM    684  CA  GLY A  88     -11.738  19.669  -2.228  1.00 76.97           C  
ATOM    685  C   GLY A  88     -11.798  18.666  -3.364  1.00 76.97           C  
ATOM    686  O   GLY A  88     -12.848  18.072  -3.619  1.00 76.97           O  
ATOM    687  N   ASN A  89     -10.699  18.625  -4.159  1.00 85.35           N  
ATOM    688  CA  ASN A  89     -10.583  17.688  -5.271  1.00 85.35           C  
ATOM    689  C   ASN A  89     -10.624  16.240  -4.791  1.00 85.35           C  
ATOM    690  CB  ASN A  89      -9.299  17.949  -6.062  1.00 85.35           C  
ATOM    691  O   ASN A  89     -10.039  15.907  -3.759  1.00 85.35           O  
ATOM    692  CG  ASN A  89      -9.272  17.218  -7.389  1.00 85.35           C  
ATOM    693  ND2 ASN A  89      -8.094  17.137  -7.998  1.00 85.35           N  
ATOM    694  OD1 ASN A  89     -10.301  16.731  -7.865  1.00 85.35           O  
ATOM    695  N   ILE A  90     -11.482  15.438  -5.400  1.00 87.52           N  
ATOM    696  CA  ILE A  90     -11.537  14.006  -5.129  1.00 87.52           C  
ATOM    697  C   ILE A  90     -10.300  13.323  -5.710  1.00 87.52           C  
ATOM    698  CB  ILE A  90     -12.821  13.370  -5.706  1.00 87.52           C  
ATOM    699  O   ILE A  90      -9.987  13.492  -6.890  1.00 87.52           O  
ATOM    700  CG1 ILE A  90     -14.063  14.005  -5.072  1.00 87.52           C  
ATOM    701  CG2 ILE A  90     -12.814  11.853  -5.496  1.00 87.52           C  
ATOM    702  CD1 ILE A  90     -15.377  13.544  -5.688  1.00 87.52           C  
ATOM    703  N   LEU A  91      -9.593  12.614  -4.854  1.00 91.09           N  
ATOM    704  CA  LEU A  91      -8.394  11.900  -5.281  1.00 91.09           C  
ATOM    705  C   LEU A  91      -8.759  10.661  -6.092  1.00 91.09           C  
ATOM    706  CB  LEU A  91      -7.547  11.501  -4.070  1.00 91.09           C  
ATOM    707  O   LEU A  91      -9.727   9.967  -5.770  1.00 91.09           O  
ATOM    708  CG  LEU A  91      -6.790  12.631  -3.370  1.00 91.09           C  
ATOM    709  CD1 LEU A  91      -6.139  12.119  -2.090  1.00 91.09           C  
ATOM    710  CD2 LEU A  91      -5.746  13.234  -4.304  1.00 91.09           C  
ATOM    711  N   ASP A  92      -7.973  10.506  -7.144  1.00 90.62           N  
ATOM    712  CA  ASP A  92      -8.181   9.301  -7.942  1.00 90.62           C  
ATOM    713  C   ASP A  92      -7.883   8.045  -7.127  1.00 90.62           C  
ATOM    714  CB  ASP A  92      -7.310   9.332  -9.199  1.00 90.62           C  
ATOM    715  O   ASP A  92      -6.857   7.968  -6.448  1.00 90.62           O  
ATOM    716  CG  ASP A  92      -7.685   8.260 -10.207  1.00 90.62           C  
ATOM    717  OD1 ASP A  92      -7.312   7.083 -10.013  1.00 90.62           O  
ATOM    718  OD2 ASP A  92      -8.357   8.597 -11.206  1.00 90.62           O  
ATOM    719  N   GLN A  93      -8.718   7.055  -7.168  1.00 87.80           N  
ATOM    720  CA  GLN A  93      -8.603   5.798  -6.436  1.00 87.80           C  
ATOM    721  C   GLN A  93      -7.313   5.066  -6.798  1.00 87.80           C  
ATOM    722  CB  GLN A  93      -9.810   4.902  -6.715  1.00 87.80           C  
ATOM    723  O   GLN A  93      -6.664   4.476  -5.932  1.00 87.80           O  
ATOM    724  CG  GLN A  93      -9.812   3.605  -5.916  1.00 87.80           C  
ATOM    725  CD  GLN A  93     -11.019   2.735  -6.211  1.00 87.80           C  
ATOM    726  NE2 GLN A  93     -11.045   1.540  -5.632  1.00 87.80           N  
ATOM    727  OE1 GLN A  93     -11.922   3.135  -6.953  1.00 87.80           O  
ATOM    728  N   LYS A  94      -6.909   5.131  -8.066  1.00 88.79           N  
ATOM    729  CA  LYS A  94      -5.703   4.472  -8.557  1.00 88.79           C  
ATOM    730  C   LYS A  94      -4.454   5.047  -7.897  1.00 88.79           C  
ATOM    731  CB  LYS A  94      -5.600   4.604 -10.078  1.00 88.79           C  
ATOM    732  O   LYS A  94      -3.526   4.307  -7.561  1.00 88.79           O  
ATOM    733  CG  LYS A  94      -6.534   3.679 -10.844  1.00 88.79           C  
ATOM    734  CD  LYS A  94      -6.311   3.781 -12.348  1.00 88.79           C  
ATOM    735  CE  LYS A  94      -7.326   2.950 -13.122  1.00 88.79           C  
ATOM    736  NZ  LYS A  94      -7.161   3.108 -14.598  1.00 88.79           N  
ATOM    737  N   LEU A  95      -4.461   6.302  -7.703  1.00 93.17           N  
ATOM    738  CA  LEU A  95      -3.355   6.980  -7.035  1.00 93.17           C  
ATOM    739  C   LEU A  95      -3.222   6.510  -5.590  1.00 93.17           C  
ATOM    740  CB  LEU A  95      -3.554   8.497  -7.074  1.00 93.17           C  
ATOM    741  O   LEU A  95      -2.123   6.179  -5.140  1.00 93.17           O  
ATOM    742  CG  LEU A  95      -2.481   9.340  -6.383  1.00 93.17           C  
ATOM    743  CD1 LEU A  95      -1.122   9.104  -7.035  1.00 93.17           C  
ATOM    744  CD2 LEU A  95      -2.851  10.818  -6.427  1.00 93.17           C  
ATOM    745  N   LEU A  96      -4.322   6.418  -4.777  1.00 91.81           N  
ATOM    746  CA  LEU A  96      -4.346   5.999  -3.380  1.00 91.81           C  
ATOM    747  C   LEU A  96      -3.908   4.545  -3.241  1.00 91.81           C  
ATOM    748  CB  LEU A  96      -5.746   6.181  -2.790  1.00 91.81           C  
ATOM    749  O   LEU A  96      -3.103   4.215  -2.367  1.00 91.81           O  
ATOM    750  CG  LEU A  96      -6.250   7.620  -2.671  1.00 91.81           C  
ATOM    751  CD1 LEU A  96      -7.702   7.637  -2.206  1.00 91.81           C  
ATOM    752  CD2 LEU A  96      -5.369   8.419  -1.717  1.00 91.81           C  
ATOM    753  N   MET A  97      -4.391   3.762  -4.152  1.00 88.32           N  
ATOM    754  CA  MET A  97      -4.065   2.339  -4.121  1.00 88.32           C  
ATOM    755  C   MET A  97      -2.581   2.115  -4.395  1.00 88.32           C  
ATOM    756  CB  MET A  97      -4.906   1.571  -5.142  1.00 88.32           C  
ATOM    757  O   MET A  97      -1.935   1.312  -3.719  1.00 88.32           O  
ATOM    758  CG  MET A  97      -6.373   1.450  -4.761  1.00 88.32           C  
ATOM    759  SD  MET A  97      -7.341   0.486  -5.986  1.00 88.32           S  
ATOM    760  CE  MET A  97      -6.484   0.960  -7.514  1.00 88.32           C  
ATOM    761  N   ASN A  98      -2.033   2.768  -5.395  1.00 91.82           N  
ATOM    762  CA  ASN A  98      -0.638   2.597  -5.785  1.00 91.82           C  
ATOM    763  C   ASN A  98       0.311   3.204  -4.756  1.00 91.82           C  
ATOM    764  CB  ASN A  98      -0.387   3.209  -7.165  1.00 91.82           C  
ATOM    765  O   ASN A  98       1.427   2.715  -4.569  1.00 91.82           O  
ATOM    766  CG  ASN A  98      -0.812   2.294  -8.296  1.00 91.82           C  
ATOM    767  ND2 ASN A  98      -1.979   2.560  -8.869  1.00 91.82           N  
ATOM    768  OD1 ASN A  98      -0.096   1.354  -8.652  1.00 91.82           O  
ATOM    769  N   TYR A  99      -0.126   4.252  -4.131  1.00 94.19           N  
ATOM    770  CA  TYR A  99       0.666   4.796  -3.033  1.00 94.19           C  
ATOM    771  C   TYR A  99       0.782   3.789  -1.895  1.00 94.19           C  
ATOM    772  CB  TYR A  99       0.047   6.098  -2.517  1.00 94.19           C  
ATOM    773  O   TYR A  99       1.864   3.598  -1.335  1.00 94.19           O  
ATOM    774  CG  TYR A  99       0.841   6.751  -1.412  1.00 94.19           C  
ATOM    775  CD1 TYR A  99       0.270   6.988  -0.163  1.00 94.19           C  
ATOM    776  CD2 TYR A  99       2.163   7.133  -1.613  1.00 94.19           C  
ATOM    777  CE1 TYR A  99       0.997   7.591   0.858  1.00 94.19           C  
ATOM    778  CE2 TYR A  99       2.899   7.737  -0.599  1.00 94.19           C  
ATOM    779  OH  TYR A  99       3.033   8.559   1.638  1.00 94.19           O  
ATOM    780  CZ  TYR A  99       2.309   7.961   0.631  1.00 94.19           C  
ATOM    781  N   ALA A 100      -0.382   3.196  -1.480  1.00 90.27           N  
ATOM    782  CA  ALA A 100      -0.364   2.157  -0.453  1.00 90.27           C  
ATOM    783  C   ALA A 100       0.584   1.024  -0.836  1.00 90.27           C  
ATOM    784  CB  ALA A 100      -1.772   1.614  -0.221  1.00 90.27           C  
ATOM    785  O   ALA A 100       1.329   0.519   0.007  1.00 90.27           O  
ATOM    786  N   TYR A 101       0.531   0.706  -2.114  1.00 88.95           N  
ATOM    787  CA  TYR A 101       1.412  -0.329  -2.643  1.00 88.95           C  
ATOM    788  C   TYR A 101       2.875   0.061  -2.473  1.00 88.95           C  
ATOM    789  CB  TYR A 101       1.109  -0.590  -4.122  1.00 88.95           C  
ATOM    790  O   TYR A 101       3.693  -0.750  -2.031  1.00 88.95           O  
ATOM    791  CG  TYR A 101       2.033  -1.596  -4.762  1.00 88.95           C  
ATOM    792  CD1 TYR A 101       3.104  -1.184  -5.552  1.00 88.95           C  
ATOM    793  CD2 TYR A 101       1.837  -2.961  -4.581  1.00 88.95           C  
ATOM    794  CE1 TYR A 101       3.957  -2.108  -6.146  1.00 88.95           C  
ATOM    795  CE2 TYR A 101       2.684  -3.894  -5.170  1.00 88.95           C  
ATOM    796  OH  TYR A 101       4.581  -4.377  -6.535  1.00 88.95           O  
ATOM    797  CZ  TYR A 101       3.740  -3.458  -5.950  1.00 88.95           C  
ATOM    798  N   VAL A 102       3.243   1.214  -2.814  1.00 91.89           N  
ATOM    799  CA  VAL A 102       4.606   1.726  -2.720  1.00 91.89           C  
ATOM    800  C   VAL A 102       5.076   1.680  -1.268  1.00 91.89           C  
ATOM    801  CB  VAL A 102       4.710   3.167  -3.269  1.00 91.89           C  
ATOM    802  O   VAL A 102       6.202   1.263  -0.986  1.00 91.89           O  
ATOM    803  CG1 VAL A 102       6.080   3.766  -2.956  1.00 91.89           C  
ATOM    804  CG2 VAL A 102       4.447   3.184  -4.773  1.00 91.89           C  
ATOM    805  N   LEU A 103       4.180   2.020  -0.297  1.00 90.77           N  
ATOM    806  CA  LEU A 103       4.527   2.059   1.119  1.00 90.77           C  
ATOM    807  C   LEU A 103       4.791   0.656   1.653  1.00 90.77           C  
ATOM    808  CB  LEU A 103       3.410   2.724   1.927  1.00 90.77           C  
ATOM    809  O   LEU A 103       5.629   0.471   2.539  1.00 90.77           O  
ATOM    810  CG  LEU A 103       3.235   4.231   1.730  1.00 90.77           C  
ATOM    811  CD1 LEU A 103       2.048   4.737   2.544  1.00 90.77           C  
ATOM    812  CD2 LEU A 103       4.510   4.973   2.115  1.00 90.77           C  
ATOM    813  N   GLN A 104       4.155  -0.292   1.140  1.00 83.22           N  
ATOM    814  CA  GLN A 104       4.293  -1.673   1.590  1.00 83.22           C  
ATOM    815  C   GLN A 104       5.667  -2.233   1.234  1.00 83.22           C  
ATOM    816  CB  GLN A 104       3.195  -2.548   0.983  1.00 83.22           C  
ATOM    817  O   GLN A 104       6.135  -3.186   1.860  1.00 83.22           O  
ATOM    818  CG  GLN A 104       1.820  -2.324   1.596  1.00 83.22           C  
ATOM    819  CD  GLN A 104       0.731  -3.121   0.903  1.00 83.22           C  
ATOM    820  NE2 GLN A 104      -0.500  -2.988   1.386  1.00 83.22           N  
ATOM    821  OE1 GLN A 104       0.994  -3.850  -0.059  1.00 83.22           O  
ATOM    822  N   HIS A 105       6.368  -1.624   0.288  1.00 84.77           N  
ATOM    823  CA  HIS A 105       7.683  -2.084  -0.145  1.00 84.77           C  
ATOM    824  C   HIS A 105       8.796  -1.315   0.559  1.00 84.77           C  
ATOM    825  CB  HIS A 105       7.827  -1.945  -1.662  1.00 84.77           C  
ATOM    826  O   HIS A 105       9.965  -1.426   0.185  1.00 84.77           O  
ATOM    827  CG  HIS A 105       7.068  -2.977  -2.434  1.00 84.77           C  
ATOM    828  CD2 HIS A 105       7.467  -4.148  -2.983  1.00 84.77           C  
ATOM    829  ND1 HIS A 105       5.725  -2.855  -2.717  1.00 84.77           N  
ATOM    830  CE1 HIS A 105       5.330  -3.911  -3.410  1.00 84.77           C  
ATOM    831  NE2 HIS A 105       6.368  -4.710  -3.585  1.00 84.77           N  
ATOM    832  N   ALA A 106       8.472  -0.459   1.515  1.00 79.32           N  
ATOM    833  CA  ALA A 106       9.397   0.437   2.204  1.00 79.32           C  
ATOM    834  C   ALA A 106      10.213  -0.316   3.251  1.00 79.32           C  
ATOM    835  CB  ALA A 106       8.636   1.589   2.855  1.00 79.32           C  
ATOM    836  O   ALA A 106      11.025   0.281   3.961  1.00 79.32           O  
ATOM    837  N   LYS A 107      10.577  -1.676   3.156  1.00 67.51           N  
ATOM    838  CA  LYS A 107      11.241  -2.495   4.166  1.00 67.51           C  
ATOM    839  C   LYS A 107      12.563  -1.867   4.600  1.00 67.51           C  
ATOM    840  CB  LYS A 107      11.483  -3.909   3.637  1.00 67.51           C  
ATOM    841  O   LYS A 107      13.615  -2.168   4.034  1.00 67.51           O  
ATOM    842  CG  LYS A 107      10.210  -4.714   3.420  1.00 67.51           C  
ATOM    843  CD  LYS A 107      10.518  -6.144   2.995  1.00 67.51           C  
ATOM    844  CE  LYS A 107       9.245  -6.945   2.759  1.00 67.51           C  
ATOM    845  NZ  LYS A 107       9.543  -8.355   2.365  1.00 67.51           N  
ATOM    846  N   GLY A 108      12.507  -0.826   5.522  1.00 66.87           N  
ATOM    847  CA  GLY A 108      13.709  -0.359   6.194  1.00 66.87           C  
ATOM    848  C   GLY A 108      14.460   0.697   5.406  1.00 66.87           C  
ATOM    849  O   GLY A 108      15.596   1.040   5.743  1.00 66.87           O  
ATOM    850  N   ILE A 109      13.826   1.217   4.360  1.00 73.06           N  
ATOM    851  CA  ILE A 109      14.482   2.079   3.383  1.00 73.06           C  
ATOM    852  C   ILE A 109      14.120   3.537   3.655  1.00 73.06           C  
ATOM    853  CB  ILE A 109      14.096   1.691   1.938  1.00 73.06           C  
ATOM    854  O   ILE A 109      14.922   4.439   3.404  1.00 73.06           O  
ATOM    855  CG1 ILE A 109      14.473   0.232   1.657  1.00 73.06           C  
ATOM    856  CG2 ILE A 109      14.760   2.632   0.930  1.00 73.06           C  
ATOM    857  CD1 ILE A 109      13.886  -0.323   0.367  1.00 73.06           C  
ATOM    858  N   LEU A 110      13.020   3.807   4.421  1.00 79.25           N  
ATOM    859  CA  LEU A 110      12.559   5.179   4.603  1.00 79.25           C  
ATOM    860  C   LEU A 110      12.895   5.684   6.003  1.00 79.25           C  
ATOM    861  CB  LEU A 110      11.050   5.274   4.363  1.00 79.25           C  
ATOM    862  O   LEU A 110      12.829   4.925   6.973  1.00 79.25           O  
ATOM    863  CG  LEU A 110      10.577   5.047   2.926  1.00 79.25           C  
ATOM    864  CD1 LEU A 110       9.055   4.966   2.876  1.00 79.25           C  
ATOM    865  CD2 LEU A 110      11.090   6.155   2.013  1.00 79.25           C  
ATOM    866  N   SER A 111      13.517   6.850   6.094  1.00 77.84           N  
ATOM    867  CA  SER A 111      13.665   7.513   7.386  1.00 77.84           C  
ATOM    868  C   SER A 111      12.437   8.352   7.721  1.00 77.84           C  
ATOM    869  CB  SER A 111      14.914   8.395   7.395  1.00 77.84           C  
ATOM    870  O   SER A 111      11.711   8.785   6.823  1.00 77.84           O  
ATOM    871  OG  SER A 111      14.725   9.543   6.586  1.00 77.84           O  
ATOM    872  N   ALA A 112      11.997   8.366   8.989  1.00 70.29           N  
ATOM    873  CA  ALA A 112      10.859   9.083   9.559  1.00 70.29           C  
ATOM    874  C   ALA A 112      10.864  10.548   9.133  1.00 70.29           C  
ATOM    875  CB  ALA A 112      10.872   8.975  11.082  1.00 70.29           C  
ATOM    876  O   ALA A 112       9.810  11.121   8.848  1.00 70.29           O  
ATOM    877  N   ALA A 113      11.944  11.214   8.864  1.00 67.45           N  
ATOM    878  CA  ALA A 113      12.095  12.650   8.642  1.00 67.45           C  
ATOM    879  C   ALA A 113      11.914  12.999   7.167  1.00 67.45           C  
ATOM    880  CB  ALA A 113      13.460  13.124   9.134  1.00 67.45           C  
ATOM    881  O   ALA A 113      11.418  14.078   6.835  1.00 67.45           O  
ATOM    882  N   THR A 114      11.862  12.008   6.244  1.00 70.06           N  
ATOM    883  CA  THR A 114      11.960  12.364   4.833  1.00 70.06           C  
ATOM    884  C   THR A 114      10.796  11.773   4.043  1.00 70.06           C  
ATOM    885  CB  THR A 114      13.292  11.882   4.227  1.00 70.06           C  
ATOM    886  O   THR A 114      10.560  12.156   2.895  1.00 70.06           O  
ATOM    887  CG2 THR A 114      14.476  12.618   4.846  1.00 70.06           C  
ATOM    888  OG1 THR A 114      13.439  10.477   4.467  1.00 70.06           O  
ATOM    889  N   ALA A 115       9.859  10.979   4.682  1.00 77.19           N  
ATOM    890  CA  ALA A 115       8.857  10.213   3.945  1.00 77.19           C  
ATOM    891  C   ALA A 115       7.550  10.991   3.827  1.00 77.19           C  
ATOM    892  CB  ALA A 115       8.613   8.866   4.621  1.00 77.19           C  
ATOM    893  O   ALA A 115       6.650  10.596   3.082  1.00 77.19           O  
ATOM    894  N   GLN A 116       7.495  12.369   4.239  1.00 87.50           N  
ATOM    895  CA  GLN A 116       6.355  13.273   4.126  1.00 87.50           C  
ATOM    896  C   GLN A 116       5.053  12.565   4.489  1.00 87.50           C  
ATOM    897  CB  GLN A 116       6.263  13.847   2.711  1.00 87.50           C  
ATOM    898  O   GLN A 116       4.015  12.806   3.869  1.00 87.50           O  
ATOM    899  CG  GLN A 116       7.439  14.737   2.331  1.00 87.50           C  
ATOM    900  CD  GLN A 116       7.203  15.503   1.043  1.00 87.50           C  
ATOM    901  NE2 GLN A 116       8.283  15.966   0.422  1.00 87.50           N  
ATOM    902  OE1 GLN A 116       6.060  15.675   0.608  1.00 87.50           O  
ATOM    903  N   LEU A 117       5.064  11.505   5.339  1.00 90.73           N  
ATOM    904  CA  LEU A 117       3.874  10.741   5.699  1.00 90.73           C  
ATOM    905  C   LEU A 117       2.914  11.588   6.528  1.00 90.73           C  
ATOM    906  CB  LEU A 117       4.262   9.480   6.476  1.00 90.73           C  
ATOM    907  O   LEU A 117       1.696  11.424   6.434  1.00 90.73           O  
ATOM    908  CG  LEU A 117       5.060   8.427   5.705  1.00 90.73           C  
ATOM    909  CD1 LEU A 117       5.379   7.239   6.606  1.00 90.73           C  
ATOM    910  CD2 LEU A 117       4.294   7.975   4.466  1.00 90.73           C  
ATOM    911  N   GLY A 118       3.466  12.554   7.383  1.00 91.31           N  
ATOM    912  CA  GLY A 118       2.644  13.477   8.149  1.00 91.31           C  
ATOM    913  C   GLY A 118       1.724  14.317   7.282  1.00 91.31           C  
ATOM    914  O   GLY A 118       0.510  14.339   7.495  1.00 91.31           O  
ATOM    915  N   PRO A 119       2.320  15.080   6.392  1.00 93.52           N  
ATOM    916  CA  PRO A 119       1.492  15.888   5.494  1.00 93.52           C  
ATOM    917  C   PRO A 119       0.457  15.058   4.738  1.00 93.52           C  
ATOM    918  CB  PRO A 119       2.511  16.500   4.530  1.00 93.52           C  
ATOM    919  O   PRO A 119      -0.641  15.543   4.455  1.00 93.52           O  
ATOM    920  CG  PRO A 119       3.777  16.591   5.319  1.00 93.52           C  
ATOM    921  CD  PRO A 119       3.877  15.379   6.200  1.00 93.52           C  
ATOM    922  N   VAL A 120       0.800  13.836   4.285  1.00 95.17           N  
ATOM    923  CA  VAL A 120      -0.135  12.950   3.598  1.00 95.17           C  
ATOM    924  C   VAL A 120      -1.323  12.647   4.508  1.00 95.17           C  
ATOM    925  CB  VAL A 120       0.548  11.636   3.157  1.00 95.17           C  
ATOM    926  O   VAL A 120      -2.474  12.665   4.063  1.00 95.17           O  
ATOM    927  CG1 VAL A 120      -0.488  10.630   2.658  1.00 95.17           C  
ATOM    928  CG2 VAL A 120       1.591  11.914   2.076  1.00 95.17           C  
ATOM    929  N   VAL A 121      -1.056  12.361   5.819  1.00 95.61           N  
ATOM    930  CA  VAL A 121      -2.111  12.073   6.785  1.00 95.61           C  
ATOM    931  C   VAL A 121      -3.030  13.285   6.924  1.00 95.61           C  
ATOM    932  CB  VAL A 121      -1.530  11.684   8.162  1.00 95.61           C  
ATOM    933  O   VAL A 121      -4.255  13.145   6.937  1.00 95.61           O  
ATOM    934  CG1 VAL A 121      -2.640  11.575   9.206  1.00 95.61           C  
ATOM    935  CG2 VAL A 121      -0.755  10.372   8.063  1.00 95.61           C  
ATOM    936  N   VAL A 122      -2.452  14.453   6.960  1.00 95.17           N  
ATOM    937  CA  VAL A 122      -3.218  15.690   7.067  1.00 95.17           C  
ATOM    938  C   VAL A 122      -4.130  15.840   5.851  1.00 95.17           C  
ATOM    939  CB  VAL A 122      -2.293  16.921   7.195  1.00 95.17           C  
ATOM    940  O   VAL A 122      -5.316  16.146   5.991  1.00 95.17           O  
ATOM    941  CG1 VAL A 122      -3.093  18.215   7.055  1.00 95.17           C  
ATOM    942  CG2 VAL A 122      -1.548  16.892   8.529  1.00 95.17           C  
ATOM    943  N   SER A 123      -3.548  15.649   4.669  1.00 95.76           N  
ATOM    944  CA  SER A 123      -4.302  15.760   3.424  1.00 95.76           C  
ATOM    945  C   SER A 123      -5.451  14.758   3.383  1.00 95.76           C  
ATOM    946  CB  SER A 123      -3.384  15.545   2.220  1.00 95.76           C  
ATOM    947  O   SER A 123      -6.579  15.113   3.036  1.00 95.76           O  
ATOM    948  OG  SER A 123      -4.115  15.633   1.009  1.00 95.76           O  
ATOM    949  N   LEU A 124      -5.216  13.483   3.731  1.00 96.17           N  
ATOM    950  CA  LEU A 124      -6.229  12.433   3.726  1.00 96.17           C  
ATOM    951  C   LEU A 124      -7.321  12.726   4.749  1.00 96.17           C  
ATOM    952  CB  LEU A 124      -5.591  11.072   4.019  1.00 96.17           C  
ATOM    953  O   LEU A 124      -8.500  12.472   4.495  1.00 96.17           O  
ATOM    954  CG  LEU A 124      -4.659  10.514   2.942  1.00 96.17           C  
ATOM    955  CD1 LEU A 124      -4.001   9.226   3.426  1.00 96.17           C  
ATOM    956  CD2 LEU A 124      -5.422  10.276   1.644  1.00 96.17           C  
ATOM    957  N   GLN A 125      -6.901  13.228   5.930  1.00 96.18           N  
ATOM    958  CA  GLN A 125      -7.864  13.605   6.960  1.00 96.18           C  
ATOM    959  C   GLN A 125      -8.817  14.684   6.454  1.00 96.18           C  
ATOM    960  CB  GLN A 125      -7.142  14.090   8.218  1.00 96.18           C  
ATOM    961  O   GLN A 125     -10.028  14.600   6.669  1.00 96.18           O  
ATOM    962  CG  GLN A 125      -8.079  14.473   9.355  1.00 96.18           C  
ATOM    963  CD  GLN A 125      -7.701  15.789  10.010  1.00 96.18           C  
ATOM    964  NE2 GLN A 125      -8.639  16.379  10.742  1.00 96.18           N  
ATOM    965  OE1 GLN A 125      -6.573  16.270   9.859  1.00 96.18           O  
ATOM    966  N   LYS A 126      -8.302  15.778   5.861  1.00 95.18           N  
ATOM    967  CA  LYS A 126      -9.117  16.866   5.328  1.00 95.18           C  
ATOM    968  C   LYS A 126     -10.091  16.356   4.270  1.00 95.18           C  
ATOM    969  CB  LYS A 126      -8.229  17.963   4.738  1.00 95.18           C  
ATOM    970  O   LYS A 126     -11.254  16.763   4.242  1.00 95.18           O  
ATOM    971  CG  LYS A 126      -7.529  18.821   5.781  1.00 95.18           C  
ATOM    972  CD  LYS A 126      -6.725  19.942   5.135  1.00 95.18           C  
ATOM    973  CE  LYS A 126      -6.049  20.820   6.179  1.00 95.18           C  
ATOM    974  NZ  LYS A 126      -5.192  21.869   5.550  1.00 95.18           N  
ATOM    975  N   ARG A 127      -9.657  15.469   3.407  1.00 94.17           N  
ATOM    976  CA  ARG A 127     -10.496  14.896   2.359  1.00 94.17           C  
ATOM    977  C   ARG A 127     -11.562  13.980   2.952  1.00 94.17           C  
ATOM    978  CB  ARG A 127      -9.644  14.124   1.350  1.00 94.17           C  
ATOM    979  O   ARG A 127     -12.694  13.941   2.466  1.00 94.17           O  
ATOM    980  CG  ARG A 127      -8.803  15.012   0.447  1.00 94.17           C  
ATOM    981  CD  ARG A 127      -7.952  14.194  -0.515  1.00 94.17           C  
ATOM    982  NE  ARG A 127      -7.020  15.036  -1.259  1.00 94.17           N  
ATOM    983  NH1 ARG A 127      -8.507  15.542  -2.953  1.00 94.17           N  
ATOM    984  NH2 ARG A 127      -6.381  16.399  -2.994  1.00 94.17           N  
ATOM    985  CZ  ARG A 127      -7.305  15.657  -2.400  1.00 94.17           C  
ATOM    986  N   LEU A 128     -11.119  13.190   3.951  1.00 95.05           N  
ATOM    987  CA  LEU A 128     -12.089  12.352   4.647  1.00 95.05           C  
ATOM    988  C   LEU A 128     -13.178  13.203   5.292  1.00 95.05           C  
ATOM    989  CB  LEU A 128     -11.395  11.499   5.711  1.00 95.05           C  
ATOM    990  O   LEU A 128     -14.363  12.870   5.210  1.00 95.05           O  
ATOM    991  CG  LEU A 128     -12.288  10.540   6.501  1.00 95.05           C  
ATOM    992  CD1 LEU A 128     -13.003   9.582   5.555  1.00 95.05           C  
ATOM    993  CD2 LEU A 128     -11.468   9.771   7.531  1.00 95.05           C  
ATOM    994  N   GLU A 129     -12.734  14.311   5.944  1.00 93.98           N  
ATOM    995  CA  GLU A 129     -13.678  15.252   6.540  1.00 93.98           C  
ATOM    996  C   GLU A 129     -14.649  15.796   5.495  1.00 93.98           C  
ATOM    997  CB  GLU A 129     -12.933  16.406   7.217  1.00 93.98           C  
ATOM    998  O   GLU A 129     -15.857  15.850   5.733  1.00 93.98           O  
ATOM    999  CG  GLU A 129     -13.846  17.389   7.935  1.00 93.98           C  
ATOM   1000  CD  GLU A 129     -13.089  18.495   8.653  1.00 93.98           C  
ATOM   1001  OE1 GLU A 129     -13.712  19.248   9.435  1.00 93.98           O  
ATOM   1002  OE2 GLU A 129     -11.863  18.610   8.430  1.00 93.98           O  
ATOM   1003  N   GLY A 130     -14.134  16.233   4.359  1.00 92.42           N  
ATOM   1004  CA  GLY A 130     -14.951  16.701   3.251  1.00 92.42           C  
ATOM   1005  C   GLY A 130     -15.929  15.656   2.748  1.00 92.42           C  
ATOM   1006  O   GLY A 130     -17.095  15.963   2.488  1.00 92.42           O  
ATOM   1007  N   ALA A 131     -15.444  14.408   2.588  1.00 92.32           N  
ATOM   1008  CA  ALA A 131     -16.262  13.303   2.094  1.00 92.32           C  
ATOM   1009  C   ALA A 131     -17.395  12.982   3.064  1.00 92.32           C  
ATOM   1010  CB  ALA A 131     -15.398  12.066   1.861  1.00 92.32           C  
ATOM   1011  O   ALA A 131     -18.508  12.658   2.643  1.00 92.32           O  
ATOM   1012  N   ILE A 132     -17.120  13.047   4.397  1.00 91.98           N  
ATOM   1013  CA  ILE A 132     -18.109  12.762   5.431  1.00 91.98           C  
ATOM   1014  C   ILE A 132     -19.214  13.816   5.392  1.00 91.98           C  
ATOM   1015  CB  ILE A 132     -17.463  12.714   6.834  1.00 91.98           C  
ATOM   1016  O   ILE A 132     -20.394  13.492   5.544  1.00 91.98           O  
ATOM   1017  CG1 ILE A 132     -16.578  11.470   6.972  1.00 91.98           C  
ATOM   1018  CG2 ILE A 132     -18.537  12.746   7.925  1.00 91.98           C  
ATOM   1019  CD1 ILE A 132     -15.703  11.468   8.218  1.00 91.98           C  
ATOM   1020  N   ASN A 133     -18.831  15.073   5.122  1.00 89.05           N  
ATOM   1021  CA  ASN A 133     -19.755  16.202   5.149  1.00 89.05           C  
ATOM   1022  C   ASN A 133     -20.555  16.303   3.853  1.00 89.05           C  
ATOM   1023  CB  ASN A 133     -19.001  17.507   5.411  1.00 89.05           C  
ATOM   1024  O   ASN A 133     -21.659  16.851   3.841  1.00 89.05           O  
ATOM   1025  CG  ASN A 133     -18.467  17.599   6.827  1.00 89.05           C  
ATOM   1026  ND2 ASN A 133     -17.393  18.359   7.007  1.00 89.05           N  
ATOM   1027  OD1 ASN A 133     -19.014  16.991   7.751  1.00 89.05           O  
ATOM   1028  N   GLN A 134     -20.064  15.773   2.766  1.00 86.37           N  
ATOM   1029  CA  GLN A 134     -20.753  15.821   1.480  1.00 86.37           C  
ATOM   1030  C   GLN A 134     -21.661  14.609   1.297  1.00 86.37           C  
ATOM   1031  CB  GLN A 134     -19.744  15.900   0.333  1.00 86.37           C  
ATOM   1032  O   GLN A 134     -21.252  13.475   1.557  1.00 86.37           O  
ATOM   1033  CG  GLN A 134     -18.973  17.212   0.282  1.00 86.37           C  
ATOM   1034  CD  GLN A 134     -17.951  17.248  -0.839  1.00 86.37           C  
ATOM   1035  NE2 GLN A 134     -17.136  18.297  -0.865  1.00 86.37           N  
ATOM   1036  OE1 GLN A 134     -17.895  16.341  -1.676  1.00 86.37           O  
ATOM   1037  N   ALA A 135     -22.969  14.721   1.408  1.00 63.69           N  
ATOM   1038  CA  ALA A 135     -24.076  13.776   1.291  1.00 63.69           C  
ATOM   1039  C   ALA A 135     -24.100  13.128  -0.091  1.00 63.69           C  
ATOM   1040  CB  ALA A 135     -25.404  14.475   1.570  1.00 63.69           C  
ATOM   1041  O   ALA A 135     -24.657  12.041  -0.264  1.00 63.69           O  
ATOM   1042  N   GLY A 136     -22.822  13.053  -0.881  1.00 65.27           N  
ATOM   1043  CA  GLY A 136     -22.944  12.593  -2.256  1.00 65.27           C  
ATOM   1044  C   GLY A 136     -21.660  11.999  -2.803  1.00 65.27           C  
ATOM   1045  O   GLY A 136     -21.671  11.325  -3.834  1.00 65.27           O  
ATOM   1046  N   ASN A 137     -20.496  12.201  -2.091  1.00 60.89           N  
ATOM   1047  CA  ASN A 137     -19.235  11.629  -2.551  1.00 60.89           C  
ATOM   1048  C   ASN A 137     -18.961  10.278  -1.897  1.00 60.89           C  
ATOM   1049  CB  ASN A 137     -18.078  12.594  -2.284  1.00 60.89           C  
ATOM   1050  O   ASN A 137     -18.992  10.160  -0.671  1.00 60.89           O  
ATOM   1051  CG  ASN A 137     -18.153  13.846  -3.135  1.00 60.89           C  
ATOM   1052  ND2 ASN A 137     -17.399  14.870  -2.752  1.00 60.89           N  
ATOM   1053  OD1 ASN A 137     -18.883  13.893  -4.129  1.00 60.89           O  
ATOM   1054  N   GLY A 138     -19.733   9.285  -2.191  1.00 78.88           N  
ATOM   1055  CA  GLY A 138     -19.828   7.841  -2.331  1.00 78.88           C  
ATOM   1056  C   GLY A 138     -19.049   7.086  -1.270  1.00 78.88           C  
ATOM   1057  O   GLY A 138     -17.937   7.479  -0.911  1.00 78.88           O  
ATOM   1058  N   THR A 139     -19.637   6.620  -0.182  1.00 88.42           N  
ATOM   1059  CA  THR A 139     -19.192   5.645   0.807  1.00 88.42           C  
ATOM   1060  C   THR A 139     -18.006   4.843   0.280  1.00 88.42           C  
ATOM   1061  CB  THR A 139     -20.331   4.685   1.198  1.00 88.42           C  
ATOM   1062  O   THR A 139     -17.117   4.463   1.045  1.00 88.42           O  
ATOM   1063  CG2 THR A 139     -19.915   3.779   2.352  1.00 88.42           C  
ATOM   1064  OG1 THR A 139     -21.476   5.449   1.595  1.00 88.42           O  
ATOM   1065  N   GLN A 140     -17.890   4.749  -1.079  1.00 89.83           N  
ATOM   1066  CA  GLN A 140     -16.753   4.061  -1.681  1.00 89.83           C  
ATOM   1067  C   GLN A 140     -15.479   4.892  -1.560  1.00 89.83           C  
ATOM   1068  CB  GLN A 140     -17.035   3.743  -3.151  1.00 89.83           C  
ATOM   1069  O   GLN A 140     -14.409   4.358  -1.262  1.00 89.83           O  
ATOM   1070  CG  GLN A 140     -15.920   2.964  -3.836  1.00 89.83           C  
ATOM   1071  CD  GLN A 140     -15.760   1.560  -3.283  1.00 89.83           C  
ATOM   1072  NE2 GLN A 140     -14.516   1.107  -3.168  1.00 89.83           N  
ATOM   1073  OE1 GLN A 140     -16.745   0.889  -2.960  1.00 89.83           O  
ATOM   1074  N   TYR A 141     -15.564   6.107  -1.900  1.00 90.57           N  
ATOM   1075  CA  TYR A 141     -14.435   7.023  -1.770  1.00 90.57           C  
ATOM   1076  C   TYR A 141     -13.958   7.098  -0.325  1.00 90.57           C  
ATOM   1077  CB  TYR A 141     -14.817   8.420  -2.267  1.00 90.57           C  
ATOM   1078  O   TYR A 141     -12.753   7.086  -0.061  1.00 90.57           O  
ATOM   1079  CG  TYR A 141     -13.676   9.408  -2.235  1.00 90.57           C  
ATOM   1080  CD1 TYR A 141     -13.780  10.599  -1.518  1.00 90.57           C  
ATOM   1081  CD2 TYR A 141     -12.493   9.155  -2.920  1.00 90.57           C  
ATOM   1082  CE1 TYR A 141     -12.732  11.513  -1.487  1.00 90.57           C  
ATOM   1083  CE2 TYR A 141     -11.439  10.062  -2.896  1.00 90.57           C  
ATOM   1084  OH  TYR A 141     -10.527  12.138  -2.150  1.00 90.57           O  
ATOM   1085  CZ  TYR A 141     -11.567  11.236  -2.177  1.00 90.57           C  
ATOM   1086  N   GLN A 142     -14.882   7.161   0.703  1.00 93.34           N  
ATOM   1087  CA  GLN A 142     -14.542   7.118   2.121  1.00 93.34           C  
ATOM   1088  C   GLN A 142     -13.762   5.852   2.462  1.00 93.34           C  
ATOM   1089  CB  GLN A 142     -15.805   7.203   2.980  1.00 93.34           C  
ATOM   1090  O   GLN A 142     -12.783   5.901   3.209  1.00 93.34           O  
ATOM   1091  CG  GLN A 142     -16.515   8.548   2.899  1.00 93.34           C  
ATOM   1092  CD  GLN A 142     -17.845   8.555   3.628  1.00 93.34           C  
ATOM   1093  NE2 GLN A 142     -18.480   9.720   3.693  1.00 93.34           N  
ATOM   1094  OE1 GLN A 142     -18.299   7.521   4.128  1.00 93.34           O  
ATOM   1095  N   LEU A 143     -14.333   4.749   1.960  1.00 92.57           N  
ATOM   1096  CA  LEU A 143     -13.660   3.476   2.190  1.00 92.57           C  
ATOM   1097  C   LEU A 143     -12.226   3.517   1.672  1.00 92.57           C  
ATOM   1098  CB  LEU A 143     -14.426   2.335   1.516  1.00 92.57           C  
ATOM   1099  O   LEU A 143     -11.294   3.126   2.379  1.00 92.57           O  
ATOM   1100  CG  LEU A 143     -13.783   0.949   1.590  1.00 92.57           C  
ATOM   1101  CD1 LEU A 143     -13.657   0.500   3.042  1.00 92.57           C  
ATOM   1102  CD2 LEU A 143     -14.591  -0.060   0.781  1.00 92.57           C  
ATOM   1103  N   GLN A 144     -11.979   4.116   0.474  1.00 91.55           N  
ATOM   1104  CA  GLN A 144     -10.650   4.179  -0.127  1.00 91.55           C  
ATOM   1105  C   GLN A 144      -9.724   5.084   0.681  1.00 91.55           C  
ATOM   1106  CB  GLN A 144     -10.737   4.672  -1.572  1.00 91.55           C  
ATOM   1107  O   GLN A 144      -8.549   4.765   0.874  1.00 91.55           O  
ATOM   1108  CG  GLN A 144      -9.410   4.625  -2.318  1.00 91.55           C  
ATOM   1109  CD  GLN A 144      -8.931   3.209  -2.575  1.00 91.55           C  
ATOM   1110  NE2 GLN A 144      -7.618   3.038  -2.686  1.00 91.55           N  
ATOM   1111  OE1 GLN A 144      -9.734   2.275  -2.671  1.00 91.55           O  
ATOM   1112  N   LEU A 145     -10.227   6.169   1.115  1.00 94.34           N  
ATOM   1113  CA  LEU A 145      -9.443   7.088   1.933  1.00 94.34           C  
ATOM   1114  C   LEU A 145      -9.005   6.420   3.232  1.00 94.34           C  
ATOM   1115  CB  LEU A 145     -10.250   8.352   2.242  1.00 94.34           C  
ATOM   1116  O   LEU A 145      -7.841   6.521   3.625  1.00 94.34           O  
ATOM   1117  CG  LEU A 145     -10.441   9.334   1.085  1.00 94.34           C  
ATOM   1118  CD1 LEU A 145     -11.445  10.416   1.469  1.00 94.34           C  
ATOM   1119  CD2 LEU A 145      -9.107   9.953   0.683  1.00 94.34           C  
ATOM   1120  N   VAL A 146      -9.985   5.706   3.852  1.00 95.90           N  
ATOM   1121  CA  VAL A 146      -9.713   5.064   5.135  1.00 95.90           C  
ATOM   1122  C   VAL A 146      -8.690   3.947   4.947  1.00 95.90           C  
ATOM   1123  CB  VAL A 146     -11.003   4.504   5.774  1.00 95.90           C  
ATOM   1124  O   VAL A 146      -7.786   3.779   5.769  1.00 95.90           O  
ATOM   1125  CG1 VAL A 146     -10.670   3.609   6.967  1.00 95.90           C  
ATOM   1126  CG2 VAL A 146     -11.926   5.645   6.200  1.00 95.90           C  
ATOM   1127  N   CYS A 147      -8.817   3.193   3.899  1.00 93.37           N  
ATOM   1128  CA  CYS A 147      -7.873   2.117   3.622  1.00 93.37           C  
ATOM   1129  C   CYS A 147      -6.470   2.667   3.397  1.00 93.37           C  
ATOM   1130  CB  CYS A 147      -8.319   1.315   2.400  1.00 93.37           C  
ATOM   1131  O   CYS A 147      -5.491   2.103   3.889  1.00 93.37           O  
ATOM   1132  SG  CYS A 147      -9.756   0.264   2.703  1.00 93.37           S  
ATOM   1133  N   THR A 148      -6.351   3.770   2.545  1.00 93.63           N  
ATOM   1134  CA  THR A 148      -5.062   4.410   2.306  1.00 93.63           C  
ATOM   1135  C   THR A 148      -4.493   4.982   3.601  1.00 93.63           C  
ATOM   1136  CB  THR A 148      -5.181   5.529   1.255  1.00 93.63           C  
ATOM   1137  O   THR A 148      -3.293   4.873   3.860  1.00 93.63           O  
ATOM   1138  CG2 THR A 148      -3.828   6.179   0.988  1.00 93.63           C  
ATOM   1139  OG1 THR A 148      -5.683   4.977   0.032  1.00 93.63           O  
ATOM   1140  N   LEU A 149      -5.376   5.600   4.428  1.00 96.47           N  
ATOM   1141  CA  LEU A 149      -4.980   6.105   5.738  1.00 96.47           C  
ATOM   1142  C   LEU A 149      -4.402   4.987   6.599  1.00 96.47           C  
ATOM   1143  CB  LEU A 149      -6.174   6.747   6.449  1.00 96.47           C  
ATOM   1144  O   LEU A 149      -3.373   5.171   7.253  1.00 96.47           O  
ATOM   1145  CG  LEU A 149      -5.875   7.454   7.772  1.00 96.47           C  
ATOM   1146  CD1 LEU A 149      -4.958   8.650   7.538  1.00 96.47           C  
ATOM   1147  CD2 LEU A 149      -7.169   7.890   8.449  1.00 96.47           C  
ATOM   1148  N   SER A 150      -5.058   3.839   6.658  1.00 95.27           N  
ATOM   1149  CA  SER A 150      -4.586   2.689   7.421  1.00 95.27           C  
ATOM   1150  C   SER A 150      -3.190   2.265   6.977  1.00 95.27           C  
ATOM   1151  CB  SER A 150      -5.555   1.515   7.275  1.00 95.27           C  
ATOM   1152  O   SER A 150      -2.329   1.977   7.811  1.00 95.27           O  
ATOM   1153  OG  SER A 150      -6.828   1.844   7.803  1.00 95.27           O  
ATOM   1154  N   ALA A 151      -2.947   2.235   5.627  1.00 92.63           N  
ATOM   1155  CA  ALA A 151      -1.648   1.859   5.075  1.00 92.63           C  
ATOM   1156  C   ALA A 151      -0.566   2.850   5.493  1.00 92.63           C  
ATOM   1157  CB  ALA A 151      -1.723   1.770   3.552  1.00 92.63           C  
ATOM   1158  O   ALA A 151       0.541   2.451   5.863  1.00 92.63           O  
ATOM   1159  N   VAL A 152      -0.873   4.178   5.421  1.00 94.15           N  
ATOM   1160  CA  VAL A 152       0.067   5.228   5.800  1.00 94.15           C  
ATOM   1161  C   VAL A 152       0.388   5.121   7.289  1.00 94.15           C  
ATOM   1162  CB  VAL A 152      -0.487   6.632   5.473  1.00 94.15           C  
ATOM   1163  O   VAL A 152       1.552   5.207   7.687  1.00 94.15           O  
ATOM   1164  CG1 VAL A 152       0.438   7.719   6.018  1.00 94.15           C  
ATOM   1165  CG2 VAL A 152      -0.676   6.793   3.966  1.00 94.15           C  
ATOM   1166  N   LEU A 153      -0.646   4.857   8.125  1.00 94.66           N  
ATOM   1167  CA  LEU A 153      -0.451   4.722   9.564  1.00 94.66           C  
ATOM   1168  C   LEU A 153       0.399   3.496   9.885  1.00 94.66           C  
ATOM   1169  CB  LEU A 153      -1.800   4.624  10.282  1.00 94.66           C  
ATOM   1170  O   LEU A 153       1.269   3.550  10.757  1.00 94.66           O  
ATOM   1171  CG  LEU A 153      -2.675   5.878  10.255  1.00 94.66           C  
ATOM   1172  CD1 LEU A 153      -4.057   5.571  10.821  1.00 94.66           C  
ATOM   1173  CD2 LEU A 153      -2.012   7.010  11.032  1.00 94.66           C  
ATOM   1174  N   ASP A 154       0.154   2.393   9.223  1.00 92.10           N  
ATOM   1175  CA  ASP A 154       0.981   1.202   9.390  1.00 92.10           C  
ATOM   1176  C   ASP A 154       2.443   1.498   9.065  1.00 92.10           C  
ATOM   1177  CB  ASP A 154       0.466   0.062   8.508  1.00 92.10           C  
ATOM   1178  O   ASP A 154       3.345   1.058   9.780  1.00 92.10           O  
ATOM   1179  CG  ASP A 154      -0.737  -0.649   9.100  1.00 92.10           C  
ATOM   1180  OD1 ASP A 154      -1.041  -0.442  10.295  1.00 92.10           O  
ATOM   1181  OD2 ASP A 154      -1.386  -1.426   8.367  1.00 92.10           O  
ATOM   1182  N   ALA A 155       2.579   2.190   7.912  1.00 89.85           N  
ATOM   1183  CA  ALA A 155       3.935   2.548   7.503  1.00 89.85           C  
ATOM   1184  C   ALA A 155       4.616   3.413   8.560  1.00 89.85           C  
ATOM   1185  CB  ALA A 155       3.911   3.274   6.160  1.00 89.85           C  
ATOM   1186  O   ALA A 155       5.800   3.229   8.852  1.00 89.85           O  
ATOM   1187  N   MET A 156       3.882   4.343   9.103  1.00 91.30           N  
ATOM   1188  CA  MET A 156       4.408   5.216  10.149  1.00 91.30           C  
ATOM   1189  C   MET A 156       4.820   4.408  11.375  1.00 91.30           C  
ATOM   1190  CB  MET A 156       3.371   6.270  10.541  1.00 91.30           C  
ATOM   1191  O   MET A 156       5.854   4.684  11.987  1.00 91.30           O  
ATOM   1192  CG  MET A 156       3.149   7.335   9.480  1.00 91.30           C  
ATOM   1193  SD  MET A 156       1.883   8.568   9.976  1.00 91.30           S  
ATOM   1194  CE  MET A 156       2.855   9.578  11.129  1.00 91.30           C  
ATOM   1195  N   ILE A 157       3.997   3.410  11.752  1.00 88.70           N  
ATOM   1196  CA  ILE A 157       4.315   2.531  12.872  1.00 88.70           C  
ATOM   1197  C   ILE A 157       5.584   1.740  12.562  1.00 88.70           C  
ATOM   1198  CB  ILE A 157       3.147   1.571  13.186  1.00 88.70           C  
ATOM   1199  O   ILE A 157       6.478   1.634  13.405  1.00 88.70           O  
ATOM   1200  CG1 ILE A 157       1.962   2.345  13.775  1.00 88.70           C  
ATOM   1201  CG2 ILE A 157       3.602   0.460  14.138  1.00 88.70           C  
ATOM   1202  CD1 ILE A 157       0.682   1.529  13.885  1.00 88.70           C  
ATOM   1203  N   ASP A 158       5.743   1.237  11.331  1.00 85.50           N  
ATOM   1204  CA  ASP A 158       6.900   0.447  10.922  1.00 85.50           C  
ATOM   1205  C   ASP A 158       8.173   1.291  10.932  1.00 85.50           C  
ATOM   1206  CB  ASP A 158       6.677  -0.153   9.533  1.00 85.50           C  
ATOM   1207  O   ASP A 158       9.245   0.803  11.295  1.00 85.50           O  
ATOM   1208  CG  ASP A 158       5.605  -1.228   9.516  1.00 85.50           C  
ATOM   1209  OD1 ASP A 158       5.303  -1.805  10.583  1.00 85.50           O  
ATOM   1210  OD2 ASP A 158       5.059  -1.503   8.426  1.00 85.50           O  
ATOM   1211  N   LEU A 159       7.991   2.588  10.623  1.00 82.97           N  
ATOM   1212  CA  LEU A 159       9.130   3.490  10.502  1.00 82.97           C  
ATOM   1213  C   LEU A 159       9.385   4.223  11.815  1.00 82.97           C  
ATOM   1214  CB  LEU A 159       8.896   4.502   9.377  1.00 82.97           C  
ATOM   1215  O   LEU A 159      10.298   5.047  11.904  1.00 82.97           O  
ATOM   1216  CG  LEU A 159       8.835   3.935   7.958  1.00 82.97           C  
ATOM   1217  CD1 LEU A 159       8.366   5.007   6.979  1.00 82.97           C  
ATOM   1218  CD2 LEU A 159      10.194   3.382   7.543  1.00 82.97           C  
ATOM   1219  N   LYS A 160       8.471   3.883  12.772  1.00 83.17           N  
ATOM   1220  CA  LYS A 160       8.558   4.489  14.097  1.00 83.17           C  
ATOM   1221  C   LYS A 160       8.452   6.009  14.015  1.00 83.17           C  
ATOM   1222  CB  LYS A 160       9.865   4.091  14.785  1.00 83.17           C  
ATOM   1223  O   LYS A 160       9.232   6.726  14.646  1.00 83.17           O  
ATOM   1224  CG  LYS A 160      10.014   2.594  15.012  1.00 83.17           C  
ATOM   1225  CD  LYS A 160      11.275   2.271  15.803  1.00 83.17           C  
ATOM   1226  CE  LYS A 160      11.404   0.777  16.067  1.00 83.17           C  
ATOM   1227  NZ  LYS A 160      12.645   0.455  16.833  1.00 83.17           N  
ATOM   1228  N   ILE A 161       7.623   6.532  13.133  1.00 83.53           N  
ATOM   1229  CA  ILE A 161       7.319   7.954  13.014  1.00 83.53           C  
ATOM   1230  C   ILE A 161       6.350   8.369  14.118  1.00 83.53           C  
ATOM   1231  CB  ILE A 161       6.729   8.292  11.627  1.00 83.53           C  
ATOM   1232  O   ILE A 161       5.279   7.776  14.267  1.00 83.53           O  
ATOM   1233  CG1 ILE A 161       7.728   7.936  10.520  1.00 83.53           C  
ATOM   1234  CG2 ILE A 161       6.333   9.769  11.553  1.00 83.53           C  
ATOM   1235  CD1 ILE A 161       7.176   8.104   9.111  1.00 83.53           C  
ATOM   1236  N   TYR A 162       6.866   9.326  15.006  1.00 83.34           N  
ATOM   1237  CA  TYR A 162       6.083   9.815  16.135  1.00 83.34           C  
ATOM   1238  C   TYR A 162       5.832  11.314  16.016  1.00 83.34           C  
ATOM   1239  CB  TYR A 162       6.795   9.508  17.456  1.00 83.34           C  
ATOM   1240  O   TYR A 162       6.417  11.981  15.161  1.00 83.34           O  
ATOM   1241  CG  TYR A 162       7.213   8.065  17.600  1.00 83.34           C  
ATOM   1242  CD1 TYR A 162       6.266   7.061  17.790  1.00 83.34           C  
ATOM   1243  CD2 TYR A 162       8.554   7.702  17.546  1.00 83.34           C  
ATOM   1244  CE1 TYR A 162       6.646   5.730  17.925  1.00 83.34           C  
ATOM   1245  CE2 TYR A 162       8.946   6.374  17.680  1.00 83.34           C  
ATOM   1246  OH  TYR A 162       8.369   4.081  18.001  1.00 83.34           O  
ATOM   1247  CZ  TYR A 162       7.986   5.397  17.868  1.00 83.34           C  
ATOM   1248  N   GLY A 163       4.779  11.784  16.785  1.00 82.06           N  
ATOM   1249  CA  GLY A 163       4.670  13.227  16.937  1.00 82.06           C  
ATOM   1250  C   GLY A 163       3.555  13.832  16.106  1.00 82.06           C  
ATOM   1251  O   GLY A 163       3.704  14.928  15.562  1.00 82.06           O  
ATOM   1252  N   LEU A 164       2.537  13.002  15.815  1.00 88.46           N  
ATOM   1253  CA  LEU A 164       1.354  13.584  15.191  1.00 88.46           C  
ATOM   1254  C   LEU A 164       0.700  14.607  16.113  1.00 88.46           C  
ATOM   1255  CB  LEU A 164       0.347  12.490  14.826  1.00 88.46           C  
ATOM   1256  O   LEU A 164       0.520  14.349  17.305  1.00 88.46           O  
ATOM   1257  CG  LEU A 164       0.798  11.475  13.775  1.00 88.46           C  
ATOM   1258  CD1 LEU A 164      -0.286  10.427  13.550  1.00 88.46           C  
ATOM   1259  CD2 LEU A 164       1.148  12.179  12.468  1.00 88.46           C  
ATOM   1260  N   ASP A 165       0.535  15.811  15.608  1.00 91.30           N  
ATOM   1261  CA  ASP A 165      -0.106  16.838  16.423  1.00 91.30           C  
ATOM   1262  C   ASP A 165      -1.430  16.339  16.996  1.00 91.30           C  
ATOM   1263  CB  ASP A 165      -0.333  18.110  15.603  1.00 91.30           C  
ATOM   1264  O   ASP A 165      -2.337  15.970  16.246  1.00 91.30           O  
ATOM   1265  CG  ASP A 165      -0.917  19.247  16.422  1.00 91.30           C  
ATOM   1266  OD1 ASP A 165      -2.158  19.399  16.459  1.00 91.30           O  
ATOM   1267  OD2 ASP A 165      -0.130  20.001  17.034  1.00 91.30           O  
ATOM   1268  N   ARG A 166      -1.567  16.253  18.318  1.00 88.68           N  
ATOM   1269  CA  ARG A 166      -2.737  15.704  18.995  1.00 88.68           C  
ATOM   1270  C   ARG A 166      -3.994  16.493  18.642  1.00 88.68           C  
ATOM   1271  CB  ARG A 166      -2.530  15.701  20.511  1.00 88.68           C  
ATOM   1272  O   ARG A 166      -5.018  15.910  18.281  1.00 88.68           O  
ATOM   1273  CG  ARG A 166      -3.711  15.148  21.293  1.00 88.68           C  
ATOM   1274  CD  ARG A 166      -3.435  15.125  22.790  1.00 88.68           C  
ATOM   1275  NE  ARG A 166      -4.594  14.658  23.545  1.00 88.68           N  
ATOM   1276  NH1 ARG A 166      -3.624  14.957  25.620  1.00 88.68           N  
ATOM   1277  NH2 ARG A 166      -5.762  14.148  25.456  1.00 88.68           N  
ATOM   1278  CZ  ARG A 166      -4.657  14.589  24.872  1.00 88.68           C  
ATOM   1279  N   VAL A 167      -3.962  17.865  18.741  1.00 90.03           N  
ATOM   1280  CA  VAL A 167      -5.123  18.746  18.662  1.00 90.03           C  
ATOM   1281  C   VAL A 167      -5.527  18.939  17.202  1.00 90.03           C  
ATOM   1282  CB  VAL A 167      -4.843  20.115  19.322  1.00 90.03           C  
ATOM   1283  O   VAL A 167      -6.710  18.857  16.863  1.00 90.03           O  
ATOM   1284  CG1 VAL A 167      -6.032  21.056  19.139  1.00 90.03           C  
ATOM   1285  CG2 VAL A 167      -4.523  19.935  20.805  1.00 90.03           C  
ATOM   1286  N   ALA A 168      -4.520  19.067  16.426  1.00 90.94           N  
ATOM   1287  CA  ALA A 168      -4.802  19.473  15.052  1.00 90.94           C  
ATOM   1288  C   ALA A 168      -5.012  18.258  14.153  1.00 90.94           C  
ATOM   1289  CB  ALA A 168      -3.669  20.342  14.511  1.00 90.94           C  
ATOM   1290  O   ALA A 168      -5.713  18.339  13.142  1.00 90.94           O  
ATOM   1291  N   LEU A 169      -4.521  17.079  14.539  1.00 93.66           N  
ATOM   1292  CA  LEU A 169      -4.545  15.970  13.591  1.00 93.66           C  
ATOM   1293  C   LEU A 169      -4.994  14.682  14.273  1.00 93.66           C  
ATOM   1294  CB  LEU A 169      -3.164  15.773  12.960  1.00 93.66           C  
ATOM   1295  O   LEU A 169      -5.978  14.065  13.857  1.00 93.66           O  
ATOM   1296  CG  LEU A 169      -3.036  14.631  11.951  1.00 93.66           C  
ATOM   1297  CD1 LEU A 169      -4.022  14.825  10.803  1.00 93.66           C  
ATOM   1298  CD2 LEU A 169      -1.608  14.539  11.425  1.00 93.66           C  
ATOM   1299  N   HIS A 170      -4.278  14.192  15.333  1.00 94.29           N  
ATOM   1300  CA  HIS A 170      -4.506  12.893  15.956  1.00 94.29           C  
ATOM   1301  C   HIS A 170      -5.940  12.769  16.461  1.00 94.29           C  
ATOM   1302  CB  HIS A 170      -3.523  12.670  17.106  1.00 94.29           C  
ATOM   1303  O   HIS A 170      -6.643  11.815  16.119  1.00 94.29           O  
ATOM   1304  CG  HIS A 170      -3.568  11.287  17.674  1.00 94.29           C  
ATOM   1305  CD2 HIS A 170      -2.768  10.215  17.468  1.00 94.29           C  
ATOM   1306  ND1 HIS A 170      -4.533  10.882  18.571  1.00 94.29           N  
ATOM   1307  CE1 HIS A 170      -4.322   9.617  18.894  1.00 94.29           C  
ATOM   1308  NE2 HIS A 170      -3.257   9.189  18.238  1.00 94.29           N  
ATOM   1309  N   GLU A 171      -6.512  13.656  17.293  1.00 94.10           N  
ATOM   1310  CA  GLU A 171      -7.816  13.566  17.943  1.00 94.10           C  
ATOM   1311  C   GLU A 171      -8.948  13.751  16.936  1.00 94.10           C  
ATOM   1312  CB  GLU A 171      -7.932  14.605  19.062  1.00 94.10           C  
ATOM   1313  O   GLU A 171      -9.903  12.972  16.919  1.00 94.10           O  
ATOM   1314  CG  GLU A 171      -7.218  14.208  20.346  1.00 94.10           C  
ATOM   1315  CD  GLU A 171      -7.757  12.926  20.960  1.00 94.10           C  
ATOM   1316  OE1 GLU A 171      -6.983  12.197  21.621  1.00 94.10           O  
ATOM   1317  OE2 GLU A 171      -8.964  12.648  20.779  1.00 94.10           O  
ATOM   1318  N   PRO A 172      -8.826  14.791  16.106  1.00 96.27           N  
ATOM   1319  CA  PRO A 172      -9.881  14.917  15.097  1.00 96.27           C  
ATOM   1320  C   PRO A 172      -9.988  13.686  14.200  1.00 96.27           C  
ATOM   1321  CB  PRO A 172      -9.452  16.145  14.290  1.00 96.27           C  
ATOM   1322  O   PRO A 172     -11.095  13.256  13.867  1.00 96.27           O  
ATOM   1323  CG  PRO A 172      -8.647  16.967  15.244  1.00 96.27           C  
ATOM   1324  CD  PRO A 172      -7.883  16.040  16.146  1.00 96.27           C  
ATOM   1325  N   LEU A 173      -8.879  13.170  13.727  1.00 97.08           N  
ATOM   1326  CA  LEU A 173      -8.863  11.975  12.891  1.00 97.08           C  
ATOM   1327  C   LEU A 173      -9.434  10.777  13.643  1.00 97.08           C  
ATOM   1328  CB  LEU A 173      -7.438  11.666  12.423  1.00 97.08           C  
ATOM   1329  O   LEU A 173     -10.203   9.995  13.081  1.00 97.08           O  
ATOM   1330  CG  LEU A 173      -7.271  10.446  11.516  1.00 97.08           C  
ATOM   1331  CD1 LEU A 173      -8.178  10.565  10.296  1.00 97.08           C  
ATOM   1332  CD2 LEU A 173      -5.815  10.289  11.093  1.00 97.08           C  
ATOM   1333  N   ARG A 174      -9.022  10.591  14.882  1.00 96.45           N  
ATOM   1334  CA  ARG A 174      -9.561   9.524  15.718  1.00 96.45           C  
ATOM   1335  C   ARG A 174     -11.079   9.626  15.825  1.00 96.45           C  
ATOM   1336  CB  ARG A 174      -8.933   9.564  17.113  1.00 96.45           C  
ATOM   1337  O   ARG A 174     -11.782   8.617  15.736  1.00 96.45           O  
ATOM   1338  CG  ARG A 174      -9.374   8.427  18.020  1.00 96.45           C  
ATOM   1339  CD  ARG A 174      -8.715   8.510  19.390  1.00 96.45           C  
ATOM   1340  NE  ARG A 174      -9.258   7.515  20.311  1.00 96.45           N  
ATOM   1341  NH1 ARG A 174      -8.000   8.203  22.122  1.00 96.45           N  
ATOM   1342  NH2 ARG A 174      -9.463   6.451  22.336  1.00 96.45           N  
ATOM   1343  CZ  ARG A 174      -8.906   7.392  21.587  1.00 96.45           C  
ATOM   1344  N   GLU A 175     -11.605  10.819  16.115  1.00 96.91           N  
ATOM   1345  CA  GLU A 175     -13.042  11.053  16.214  1.00 96.91           C  
ATOM   1346  C   GLU A 175     -13.753  10.680  14.916  1.00 96.91           C  
ATOM   1347  CB  GLU A 175     -13.326  12.516  16.567  1.00 96.91           C  
ATOM   1348  O   GLU A 175     -14.809  10.045  14.941  1.00 96.91           O  
ATOM   1349  CG  GLU A 175     -13.001  12.874  18.010  1.00 96.91           C  
ATOM   1350  CD  GLU A 175     -13.227  14.343  18.329  1.00 96.91           C  
ATOM   1351  OE1 GLU A 175     -12.918  14.773  19.463  1.00 96.91           O  
ATOM   1352  OE2 GLU A 175     -13.719  15.071  17.437  1.00 96.91           O  
ATOM   1353  N   GLN A 176     -13.146  11.097  13.806  1.00 97.03           N  
ATOM   1354  CA  GLN A 176     -13.714  10.759  12.505  1.00 97.03           C  
ATOM   1355  C   GLN A 176     -13.770   9.248  12.305  1.00 97.03           C  
ATOM   1356  CB  GLN A 176     -12.906  11.409  11.381  1.00 97.03           C  
ATOM   1357  O   GLN A 176     -14.777   8.715  11.834  1.00 97.03           O  
ATOM   1358  CG  GLN A 176     -13.038  12.925  11.325  1.00 97.03           C  
ATOM   1359  CD  GLN A 176     -12.091  13.559  10.323  1.00 97.03           C  
ATOM   1360  NE2 GLN A 176     -12.180  14.877  10.177  1.00 97.03           N  
ATOM   1361  OE1 GLN A 176     -11.287  12.871   9.687  1.00 97.03           O  
ATOM   1362  N   LEU A 177     -12.722   8.556  12.618  1.00 97.48           N  
ATOM   1363  CA  LEU A 177     -12.640   7.107  12.464  1.00 97.48           C  
ATOM   1364  C   LEU A 177     -13.613   6.404  13.404  1.00 97.48           C  
ATOM   1365  CB  LEU A 177     -11.213   6.620  12.729  1.00 97.48           C  
ATOM   1366  O   LEU A 177     -14.207   5.387  13.042  1.00 97.48           O  
ATOM   1367  CG  LEU A 177     -10.155   7.028  11.702  1.00 97.48           C  
ATOM   1368  CD1 LEU A 177      -8.763   6.651  12.198  1.00 97.48           C  
ATOM   1369  CD2 LEU A 177     -10.442   6.379  10.352  1.00 97.48           C  
ATOM   1370  N   ASP A 178     -13.775   6.941  14.629  1.00 96.62           N  
ATOM   1371  CA  ASP A 178     -14.751   6.402  15.572  1.00 96.62           C  
ATOM   1372  C   ASP A 178     -16.166   6.480  15.002  1.00 96.62           C  
ATOM   1373  CB  ASP A 178     -14.679   7.151  16.904  1.00 96.62           C  
ATOM   1374  O   ASP A 178     -16.939   5.526  15.115  1.00 96.62           O  
ATOM   1375  CG  ASP A 178     -13.524   6.695  17.779  1.00 96.62           C  
ATOM   1376  OD1 ASP A 178     -12.958   5.610  17.525  1.00 96.62           O  
ATOM   1377  OD2 ASP A 178     -13.177   7.427  18.731  1.00 96.62           O  
ATOM   1378  N   ASN A 179     -16.465   7.588  14.427  1.00 95.79           N  
ATOM   1379  CA  ASN A 179     -17.772   7.761  13.801  1.00 95.79           C  
ATOM   1380  C   ASN A 179     -17.982   6.771  12.659  1.00 95.79           C  
ATOM   1381  CB  ASN A 179     -17.939   9.196  13.296  1.00 95.79           C  
ATOM   1382  O   ASN A 179     -19.057   6.180  12.535  1.00 95.79           O  
ATOM   1383  CG  ASN A 179     -18.076  10.200  14.424  1.00 95.79           C  
ATOM   1384  ND2 ASN A 179     -17.817  11.467  14.126  1.00 95.79           N  
ATOM   1385  OD1 ASN A 179     -18.412   9.839  15.555  1.00 95.79           O  
ATOM   1386  N   LEU A 180     -16.963   6.547  11.843  1.00 95.85           N  
ATOM   1387  CA  LEU A 180     -17.040   5.651  10.694  1.00 95.85           C  
ATOM   1388  C   LEU A 180     -17.057   4.194  11.141  1.00 95.85           C  
ATOM   1389  CB  LEU A 180     -15.862   5.893   9.746  1.00 95.85           C  
ATOM   1390  O   LEU A 180     -17.536   3.322  10.412  1.00 95.85           O  
ATOM   1391  CG  LEU A 180     -15.894   7.194   8.942  1.00 95.85           C  
ATOM   1392  CD1 LEU A 180     -14.584   7.381   8.185  1.00 95.85           C  
ATOM   1393  CD2 LEU A 180     -17.078   7.200   7.982  1.00 95.85           C  
ATOM   1394  N   ALA A 181     -16.438   3.889  12.263  1.00 95.98           N  
ATOM   1395  CA  ALA A 181     -16.398   2.534  12.809  1.00 95.98           C  
ATOM   1396  C   ALA A 181     -17.803   2.032  13.132  1.00 95.98           C  
ATOM   1397  CB  ALA A 181     -15.520   2.489  14.057  1.00 95.98           C  
ATOM   1398  O   ALA A 181     -18.029   0.824  13.233  1.00 95.98           O  
ATOM   1399  N   SER A 182     -18.739   2.938  13.300  1.00 93.70           N  
ATOM   1400  CA  SER A 182     -20.127   2.581  13.578  1.00 93.70           C  
ATOM   1401  C   SER A 182     -20.990   2.701  12.326  1.00 93.70           C  
ATOM   1402  CB  SER A 182     -20.697   3.466  14.687  1.00 93.70           C  
ATOM   1403  O   SER A 182     -22.219   2.746  12.415  1.00 93.70           O  
ATOM   1404  OG  SER A 182     -20.637   4.833  14.320  1.00 93.70           O  
ATOM   1405  N   HIS A 183     -20.347   2.853  11.176  1.00 93.53           N  
ATOM   1406  CA  HIS A 183     -21.038   3.001   9.900  1.00 93.53           C  
ATOM   1407  C   HIS A 183     -21.832   1.745   9.555  1.00 93.53           C  
ATOM   1408  CB  HIS A 183     -20.041   3.316   8.784  1.00 93.53           C  
ATOM   1409  O   HIS A 183     -21.445   0.638   9.933  1.00 93.53           O  
ATOM   1410  CG  HIS A 183     -20.672   3.913   7.566  1.00 93.53           C  
ATOM   1411  CD2 HIS A 183     -20.705   5.189   7.117  1.00 93.53           C  
ATOM   1412  ND1 HIS A 183     -21.377   3.162   6.650  1.00 93.53           N  
ATOM   1413  CE1 HIS A 183     -21.817   3.955   5.687  1.00 93.53           C  
ATOM   1414  NE2 HIS A 183     -21.423   5.190   5.947  1.00 93.53           N  
ATOM   1415  N   GLN A 184     -23.008   1.907   8.809  1.00 91.82           N  
ATOM   1416  CA  GLN A 184     -23.878   0.790   8.455  1.00 91.82           C  
ATOM   1417  C   GLN A 184     -23.208  -0.125   7.433  1.00 91.82           C  
ATOM   1418  CB  GLN A 184     -25.212   1.300   7.908  1.00 91.82           C  
ATOM   1419  O   GLN A 184     -23.543  -1.308   7.339  1.00 91.82           O  
ATOM   1420  CG  GLN A 184     -26.076   1.999   8.949  1.00 91.82           C  
ATOM   1421  CD  GLN A 184     -27.368   2.544   8.369  1.00 91.82           C  
ATOM   1422  NE2 GLN A 184     -28.210   3.113   9.225  1.00 91.82           N  
ATOM   1423  OE1 GLN A 184     -27.608   2.455   7.160  1.00 91.82           O  
ATOM   1424  N   GLU A 185     -22.271   0.519   6.617  1.00 92.97           N  
ATOM   1425  CA  GLU A 185     -21.493  -0.279   5.674  1.00 92.97           C  
ATOM   1426  C   GLU A 185     -20.383  -1.048   6.386  1.00 92.97           C  
ATOM   1427  CB  GLU A 185     -20.899   0.610   4.579  1.00 92.97           C  
ATOM   1428  O   GLU A 185     -19.436  -0.448   6.898  1.00 92.97           O  
ATOM   1429  CG  GLU A 185     -21.934   1.184   3.623  1.00 92.97           C  
ATOM   1430  CD  GLU A 185     -22.596   0.129   2.751  1.00 92.97           C  
ATOM   1431  OE1 GLU A 185     -23.715   0.374   2.246  1.00 92.97           O  
ATOM   1432  OE2 GLU A 185     -21.990  -0.951   2.572  1.00 92.97           O  
ATOM   1433  N   ILE A 186     -20.441  -2.366   6.445  1.00 93.81           N  
ATOM   1434  CA  ILE A 186     -19.620  -3.245   7.271  1.00 93.81           C  
ATOM   1435  C   ILE A 186     -18.158  -3.138   6.843  1.00 93.81           C  
ATOM   1436  CB  ILE A 186     -20.098  -4.712   7.184  1.00 93.81           C  
ATOM   1437  O   ILE A 186     -17.255  -3.185   7.681  1.00 93.81           O  
ATOM   1438  CG1 ILE A 186     -19.432  -5.557   8.276  1.00 93.81           C  
ATOM   1439  CG2 ILE A 186     -19.815  -5.290   5.794  1.00 93.81           C  
ATOM   1440  CD1 ILE A 186     -20.093  -6.909   8.502  1.00 93.81           C  
ATOM   1441  N   ARG A 187     -17.821  -2.980   5.494  1.00 94.39           N  
ATOM   1442  CA  ARG A 187     -16.452  -2.826   5.013  1.00 94.39           C  
ATOM   1443  C   ARG A 187     -15.835  -1.528   5.523  1.00 94.39           C  
ATOM   1444  CB  ARG A 187     -16.412  -2.861   3.484  1.00 94.39           C  
ATOM   1445  O   ARG A 187     -14.686  -1.514   5.970  1.00 94.39           O  
ATOM   1446  CG  ARG A 187     -16.658  -4.240   2.892  1.00 94.39           C  
ATOM   1447  CD  ARG A 187     -16.620  -4.216   1.371  1.00 94.39           C  
ATOM   1448  NE  ARG A 187     -16.842  -5.543   0.805  1.00 94.39           N  
ATOM   1449  NH1 ARG A 187     -18.462  -4.859  -0.694  1.00 94.39           N  
ATOM   1450  NH2 ARG A 187     -17.834  -7.062  -0.603  1.00 94.39           N  
ATOM   1451  CZ  ARG A 187     -17.712  -5.818  -0.163  1.00 94.39           C  
ATOM   1452  N   LEU A 188     -16.606  -0.467   5.439  1.00 94.90           N  
ATOM   1453  CA  LEU A 188     -16.128   0.828   5.913  1.00 94.90           C  
ATOM   1454  C   LEU A 188     -15.934   0.816   7.425  1.00 94.90           C  
ATOM   1455  CB  LEU A 188     -17.109   1.937   5.521  1.00 94.90           C  
ATOM   1456  O   LEU A 188     -14.933   1.327   7.931  1.00 94.90           O  
ATOM   1457  CG  LEU A 188     -16.732   3.357   5.948  1.00 94.90           C  
ATOM   1458  CD1 LEU A 188     -15.348   3.719   5.419  1.00 94.90           C  
ATOM   1459  CD2 LEU A 188     -17.775   4.356   5.460  1.00 94.90           C  
ATOM   1460  N   ALA A 189     -16.871   0.275   8.128  1.00 95.54           N  
ATOM   1461  CA  ALA A 189     -16.782   0.167   9.582  1.00 95.54           C  
ATOM   1462  C   ALA A 189     -15.518  -0.578  10.001  1.00 95.54           C  
ATOM   1463  CB  ALA A 189     -18.018  -0.534  10.141  1.00 95.54           C  
ATOM   1464  O   ALA A 189     -14.799  -0.137  10.902  1.00 95.54           O  
ATOM   1465  N   GLN A 190     -15.261  -1.711   9.376  1.00 96.07           N  
ATOM   1466  CA  GLN A 190     -14.098  -2.527   9.710  1.00 96.07           C  
ATOM   1467  C   GLN A 190     -12.800  -1.803   9.364  1.00 96.07           C  
ATOM   1468  CB  GLN A 190     -14.158  -3.872   8.983  1.00 96.07           C  
ATOM   1469  O   GLN A 190     -11.832  -1.856  10.125  1.00 96.07           O  
ATOM   1470  CG  GLN A 190     -12.950  -4.762   9.237  1.00 96.07           C  
ATOM   1471  CD  GLN A 190     -12.771  -5.107  10.703  1.00 96.07           C  
ATOM   1472  NE2 GLN A 190     -11.524  -5.289  11.122  1.00 96.07           N  
ATOM   1473  OE1 GLN A 190     -13.747  -5.208  11.454  1.00 96.07           O  
ATOM   1474  N   ALA A 191     -12.747  -1.193   8.147  1.00 96.04           N  
ATOM   1475  CA  ALA A 191     -11.570  -0.429   7.743  1.00 96.04           C  
ATOM   1476  C   ALA A 191     -11.289   0.706   8.724  1.00 96.04           C  
ATOM   1477  CB  ALA A 191     -11.752   0.124   6.332  1.00 96.04           C  
ATOM   1478  O   ALA A 191     -10.137   0.945   9.094  1.00 96.04           O  
ATOM   1479  N   ALA A 192     -12.327   1.384   9.177  1.00 97.33           N  
ATOM   1480  CA  ALA A 192     -12.200   2.487  10.125  1.00 97.33           C  
ATOM   1481  C   ALA A 192     -11.714   1.990  11.484  1.00 97.33           C  
ATOM   1482  CB  ALA A 192     -13.533   3.217  10.275  1.00 97.33           C  
ATOM   1483  O   ALA A 192     -10.879   2.632  12.125  1.00 97.33           O  
ATOM   1484  N   THR A 193     -12.279   0.834  11.921  1.00 97.24           N  
ATOM   1485  CA  THR A 193     -11.852   0.221  13.174  1.00 97.24           C  
ATOM   1486  C   THR A 193     -10.361  -0.101  13.138  1.00 97.24           C  
ATOM   1487  CB  THR A 193     -12.650  -1.063  13.468  1.00 97.24           C  
ATOM   1488  O   THR A 193      -9.635   0.185  14.092  1.00 97.24           O  
ATOM   1489  CG2 THR A 193     -12.145  -1.747  14.734  1.00 97.24           C  
ATOM   1490  OG1 THR A 193     -14.034  -0.730  13.637  1.00 97.24           O  
ATOM   1491  N   TYR A 194      -9.941  -0.683  12.050  1.00 97.16           N  
ATOM   1492  CA  TYR A 194      -8.533  -1.016  11.862  1.00 97.16           C  
ATOM   1493  C   TYR A 194      -7.669   0.239  11.878  1.00 97.16           C  
ATOM   1494  CB  TYR A 194      -8.331  -1.772  10.545  1.00 97.16           C  
ATOM   1495  O   TYR A 194      -6.661   0.297  12.587  1.00 97.16           O  
ATOM   1496  CG  TYR A 194      -6.909  -2.220  10.315  1.00 97.16           C  
ATOM   1497  CD1 TYR A 194      -5.981  -1.374   9.711  1.00 97.16           C  
ATOM   1498  CD2 TYR A 194      -6.490  -3.489  10.698  1.00 97.16           C  
ATOM   1499  CE1 TYR A 194      -4.669  -1.783   9.495  1.00 97.16           C  
ATOM   1500  CE2 TYR A 194      -5.180  -3.909  10.486  1.00 97.16           C  
ATOM   1501  OH  TYR A 194      -2.981  -3.460   9.674  1.00 97.16           O  
ATOM   1502  CZ  TYR A 194      -4.279  -3.050   9.886  1.00 97.16           C  
ATOM   1503  N   ALA A 195      -8.011   1.266  11.079  1.00 97.12           N  
ATOM   1504  CA  ALA A 195      -7.258   2.514  10.983  1.00 97.12           C  
ATOM   1505  C   ALA A 195      -7.188   3.217  12.336  1.00 97.12           C  
ATOM   1506  CB  ALA A 195      -7.884   3.435   9.939  1.00 97.12           C  
ATOM   1507  O   ALA A 195      -6.150   3.774  12.700  1.00 97.12           O  
ATOM   1508  N   ARG A 196      -8.308   3.238  13.022  1.00 97.12           N  
ATOM   1509  CA  ARG A 196      -8.369   3.834  14.353  1.00 97.12           C  
ATOM   1510  C   ARG A 196      -7.336   3.206  15.282  1.00 97.12           C  
ATOM   1511  CB  ARG A 196      -9.771   3.681  14.947  1.00 97.12           C  
ATOM   1512  O   ARG A 196      -6.633   3.914  16.007  1.00 97.12           O  
ATOM   1513  CG  ARG A 196      -9.926   4.300  16.327  1.00 97.12           C  
ATOM   1514  CD  ARG A 196     -11.281   3.977  16.941  1.00 97.12           C  
ATOM   1515  NE  ARG A 196     -11.396   2.560  17.278  1.00 97.12           N  
ATOM   1516  NH1 ARG A 196     -12.282   2.920  19.381  1.00 97.12           N  
ATOM   1517  NH2 ARG A 196     -11.929   0.783  18.630  1.00 97.12           N  
ATOM   1518  CZ  ARG A 196     -11.869   2.091  18.429  1.00 97.12           C  
ATOM   1519  N   GLU A 197      -7.292   1.850  15.326  1.00 95.40           N  
ATOM   1520  CA  GLU A 197      -6.345   1.149  16.188  1.00 95.40           C  
ATOM   1521  C   GLU A 197      -4.904   1.436  15.774  1.00 95.40           C  
ATOM   1522  CB  GLU A 197      -6.609  -0.359  16.163  1.00 95.40           C  
ATOM   1523  O   GLU A 197      -4.015   1.528  16.623  1.00 95.40           O  
ATOM   1524  CG  GLU A 197      -7.853  -0.778  16.931  1.00 95.40           C  
ATOM   1525  CD  GLU A 197      -7.807  -0.396  18.402  1.00 95.40           C  
ATOM   1526  OE1 GLU A 197      -8.868  -0.059  18.976  1.00 95.40           O  
ATOM   1527  OE2 GLU A 197      -6.701  -0.432  18.986  1.00 95.40           O  
ATOM   1528  N   ALA A 198      -4.638   1.504  14.439  1.00 94.63           N  
ATOM   1529  CA  ALA A 198      -3.319   1.901  13.953  1.00 94.63           C  
ATOM   1530  C   ALA A 198      -2.944   3.291  14.459  1.00 94.63           C  
ATOM   1531  CB  ALA A 198      -3.282   1.867  12.427  1.00 94.63           C  
ATOM   1532  O   ALA A 198      -1.809   3.517  14.886  1.00 94.63           O  
ATOM   1533  N   LEU A 199      -3.923   4.254  14.457  1.00 95.07           N  
ATOM   1534  CA  LEU A 199      -3.713   5.624  14.910  1.00 95.07           C  
ATOM   1535  C   LEU A 199      -3.392   5.661  16.401  1.00 95.07           C  
ATOM   1536  CB  LEU A 199      -4.950   6.480  14.622  1.00 95.07           C  
ATOM   1537  O   LEU A 199      -2.491   6.387  16.828  1.00 95.07           O  
ATOM   1538  CG  LEU A 199      -4.854   7.959  14.999  1.00 95.07           C  
ATOM   1539  CD1 LEU A 199      -3.748   8.639  14.200  1.00 95.07           C  
ATOM   1540  CD2 LEU A 199      -6.191   8.656  14.772  1.00 95.07           C  
ATOM   1541  N   VAL A 200      -4.073   4.828  17.208  1.00 91.75           N  
ATOM   1542  CA  VAL A 200      -3.880   4.763  18.653  1.00 91.75           C  
ATOM   1543  C   VAL A 200      -2.468   4.271  18.964  1.00 91.75           C  
ATOM   1544  CB  VAL A 200      -4.924   3.844  19.324  1.00 91.75           C  
ATOM   1545  O   VAL A 200      -1.876   4.662  19.974  1.00 91.75           O  
ATOM   1546  CG1 VAL A 200      -4.526   3.538  20.767  1.00 91.75           C  
ATOM   1547  CG2 VAL A 200      -6.310   4.485  19.273  1.00 91.75           C  
ATOM   1548  N   GLY A 201      -1.955   3.463  18.138  1.00 87.87           N  
ATOM   1549  CA  GLY A 201      -0.622   2.907  18.306  1.00 87.87           C  
ATOM   1550  C   GLY A 201       0.482   3.910  18.029  1.00 87.87           C  
ATOM   1551  O   GLY A 201       1.644   3.671  18.366  1.00 87.87           O  
ATOM   1552  N   LEU A 202       0.169   5.106  17.411  1.00 88.85           N  
ATOM   1553  CA  LEU A 202       1.134   6.152  17.089  1.00 88.85           C  
ATOM   1554  C   LEU A 202       1.192   7.197  18.198  1.00 88.85           C  
ATOM   1555  CB  LEU A 202       0.778   6.820  15.759  1.00 88.85           C  
ATOM   1556  O   LEU A 202       0.165   7.769  18.572  1.00 88.85           O  
ATOM   1557  CG  LEU A 202       0.997   5.982  14.499  1.00 88.85           C  
ATOM   1558  CD1 LEU A 202       0.408   6.689  13.283  1.00 88.85           C  
ATOM   1559  CD2 LEU A 202       2.482   5.703  14.294  1.00 88.85           C  
ATOM   1560  N   PRO A 203       2.359   7.377  18.854  1.00 83.16           N  
ATOM   1561  CA  PRO A 203       2.464   8.398  19.900  1.00 83.16           C  
ATOM   1562  C   PRO A 203       2.208   9.809  19.374  1.00 83.16           C  
ATOM   1563  CB  PRO A 203       3.905   8.252  20.392  1.00 83.16           C  
ATOM   1564  O   PRO A 203       2.605  10.135  18.253  1.00 83.16           O  
ATOM   1565  CG  PRO A 203       4.374   6.952  19.823  1.00 83.16           C  
ATOM   1566  CD  PRO A 203       3.478   6.583  18.676  1.00 83.16           C  
ATOM   1567  N   ASN A 204       1.273  10.564  20.001  1.00 86.95           N  
ATOM   1568  CA  ASN A 204       1.045  11.962  19.652  1.00 86.95           C  
ATOM   1569  C   ASN A 204       2.043  12.884  20.347  1.00 86.95           C  
ATOM   1570  CB  ASN A 204      -0.387  12.375  19.995  1.00 86.95           C  
ATOM   1571  O   ASN A 204       2.919  12.418  21.079  1.00 86.95           O  
ATOM   1572  CG  ASN A 204      -0.720  12.165  21.459  1.00 86.95           C  
ATOM   1573  ND2 ASN A 204      -1.983  11.871  21.744  1.00 86.95           N  
ATOM   1574  OD1 ASN A 204       0.151  12.266  22.327  1.00 86.95           O  
ATOM   1575  N   ASN A 205       2.238  14.155  19.841  1.00 83.61           N  
ATOM   1576  CA  ASN A 205       3.214  15.112  20.349  1.00 83.61           C  
ATOM   1577  C   ASN A 205       2.790  15.682  21.700  1.00 83.61           C  
ATOM   1578  CB  ASN A 205       3.433  16.243  19.341  1.00 83.61           C  
ATOM   1579  O   ASN A 205       3.321  16.701  22.143  1.00 83.61           O  
ATOM   1580  CG  ASN A 205       2.168  17.032  19.065  1.00 83.61           C  
ATOM   1581  ND2 ASN A 205       2.292  18.098  18.285  1.00 83.61           N  
ATOM   1582  OD1 ASN A 205       1.087  16.685  19.551  1.00 83.61           O  
ATOM   1583  N   GLU A 206       1.744  15.070  22.421  1.00 78.57           N  
ATOM   1584  CA  GLU A 206       1.307  15.554  23.728  1.00 78.57           C  
ATOM   1585  C   GLU A 206       2.317  15.198  24.814  1.00 78.57           C  
ATOM   1586  CB  GLU A 206      -0.068  14.981  24.081  1.00 78.57           C  
ATOM   1587  O   GLU A 206       2.739  14.045  24.924  1.00 78.57           O  
ATOM   1588  CG  GLU A 206      -0.711  15.630  25.298  1.00 78.57           C  
ATOM   1589  CD  GLU A 206      -2.119  15.126  25.574  1.00 78.57           C  
ATOM   1590  OE1 GLU A 206      -2.838  15.749  26.388  1.00 78.57           O  
ATOM   1591  OE2 GLU A 206      -2.505  14.100  24.972  1.00 78.57           O  
ATOM   1592  N   SER A 207       2.912  16.284  25.410  1.00 72.02           N  
ATOM   1593  CA  SER A 207       3.802  16.088  26.550  1.00 72.02           C  
ATOM   1594  C   SER A 207       3.056  15.486  27.736  1.00 72.02           C  
ATOM   1595  CB  SER A 207       4.447  17.412  26.961  1.00 72.02           C  
ATOM   1596  O   SER A 207       1.827  15.556  27.804  1.00 72.02           O  
ATOM   1597  OG  SER A 207       3.485  18.287  27.525  1.00 72.02           O  
ATOM   1598  N   SER A 208       3.616  14.595  28.527  1.00 65.67           N  
ATOM   1599  CA  SER A 208       3.068  13.989  29.736  1.00 65.67           C  
ATOM   1600  C   SER A 208       2.405  15.035  30.626  1.00 65.67           C  
ATOM   1601  CB  SER A 208       4.164  13.264  30.517  1.00 65.67           C  
ATOM   1602  O   SER A 208       1.373  14.766  31.246  1.00 65.67           O  
ATOM   1603  OG  SER A 208       5.286  14.108  30.711  1.00 65.67           O  
ATOM   1604  N   TYR A 209       2.995  16.266  30.591  1.00 59.65           N  
ATOM   1605  CA  TYR A 209       2.479  17.379  31.381  1.00 59.65           C  
ATOM   1606  C   TYR A 209       1.137  17.856  30.840  1.00 59.65           C  
ATOM   1607  CB  TYR A 209       3.480  18.539  31.393  1.00 59.65           C  
ATOM   1608  O   TYR A 209       0.192  18.065  31.604  1.00 59.65           O  
ATOM   1609  CG  TYR A 209       3.038  19.712  32.233  1.00 59.65           C  
ATOM   1610  CD1 TYR A 209       2.532  20.867  31.640  1.00 59.65           C  
ATOM   1611  CD2 TYR A 209       3.126  19.670  33.621  1.00 59.65           C  
ATOM   1612  CE1 TYR A 209       2.126  21.952  32.410  1.00 59.65           C  
ATOM   1613  CE2 TYR A 209       2.722  20.748  34.400  1.00 59.65           C  
ATOM   1614  OH  TYR A 209       1.823  22.954  34.554  1.00 59.65           O  
ATOM   1615  CZ  TYR A 209       2.224  21.883  33.787  1.00 59.65           C  
ATOM   1616  N   HIS A 210       0.998  18.053  29.562  1.00 66.29           N  
ATOM   1617  CA  HIS A 210      -0.230  18.474  28.897  1.00 66.29           C  
ATOM   1618  C   HIS A 210      -1.314  17.407  29.014  1.00 66.29           C  
ATOM   1619  CB  HIS A 210       0.040  18.789  27.425  1.00 66.29           C  
ATOM   1620  O   HIS A 210      -2.495  17.730  29.156  1.00 66.29           O  
ATOM   1621  CG  HIS A 210       0.632  20.144  27.200  1.00 66.29           C  
ATOM   1622  CD2 HIS A 210       1.826  20.517  26.684  1.00 66.29           C  
ATOM   1623  ND1 HIS A 210      -0.030  21.308  27.525  1.00 66.29           N  
ATOM   1624  CE1 HIS A 210       0.735  22.342  27.217  1.00 66.29           C  
ATOM   1625  NE2 HIS A 210       1.866  21.890  26.705  1.00 66.29           N  
ATOM   1626  N   ALA A 211      -0.938  16.085  28.946  1.00 65.18           N  
ATOM   1627  CA  ALA A 211      -1.840  14.959  29.173  1.00 65.18           C  
ATOM   1628  C   ALA A 211      -2.403  14.983  30.591  1.00 65.18           C  
ATOM   1629  CB  ALA A 211      -1.118  13.639  28.913  1.00 65.18           C  
ATOM   1630  O   ALA A 211      -3.592  14.728  30.798  1.00 65.18           O  
ATOM   1631  N   PHE A 212      -1.579  15.258  31.529  1.00 68.79           N  
ATOM   1632  CA  PHE A 212      -1.969  15.376  32.929  1.00 68.79           C  
ATOM   1633  C   PHE A 212      -2.966  16.513  33.120  1.00 68.79           C  
ATOM   1634  CB  PHE A 212      -0.739  15.602  33.814  1.00 68.79           C  
ATOM   1635  O   PHE A 212      -3.986  16.345  33.790  1.00 68.79           O  
ATOM   1636  CG  PHE A 212      -1.069  15.854  35.260  1.00 68.79           C  
ATOM   1637  CD1 PHE A 212      -1.112  17.149  35.762  1.00 68.79           C  
ATOM   1638  CD2 PHE A 212      -1.338  14.795  36.118  1.00 68.79           C  
ATOM   1639  CE1 PHE A 212      -1.417  17.385  37.101  1.00 68.79           C  
ATOM   1640  CE2 PHE A 212      -1.644  15.023  37.456  1.00 68.79           C  
ATOM   1641  CZ  PHE A 212      -1.682  16.319  37.946  1.00 68.79           C  
ATOM   1642  N   LEU A 213      -2.648  17.750  32.592  1.00 68.95           N  
ATOM   1643  CA  LEU A 213      -3.519  18.911  32.735  1.00 68.95           C  
ATOM   1644  C   LEU A 213      -4.888  18.642  32.119  1.00 68.95           C  
ATOM   1645  CB  LEU A 213      -2.885  20.141  32.080  1.00 68.95           C  
ATOM   1646  O   LEU A 213      -5.911  19.072  32.657  1.00 68.95           O  
ATOM   1647  CG  LEU A 213      -1.715  20.781  32.830  1.00 68.95           C  
ATOM   1648  CD1 LEU A 213      -1.110  21.911  32.004  1.00 68.95           C  
ATOM   1649  CD2 LEU A 213      -2.170  21.293  34.193  1.00 68.95           C  
ATOM   1650  N   ARG A 214      -4.961  17.910  31.072  1.00 68.78           N  
ATOM   1651  CA  ARG A 214      -6.209  17.554  30.406  1.00 68.78           C  
ATOM   1652  C   ARG A 214      -7.038  16.605  31.265  1.00 68.78           C  
ATOM   1653  CB  ARG A 214      -5.929  16.917  29.043  1.00 68.78           C  
ATOM   1654  O   ARG A 214      -8.252  16.775  31.392  1.00 68.78           O  
ATOM   1655  CG  ARG A 214      -7.169  16.732  28.183  1.00 68.78           C  
ATOM   1656  CD  ARG A 214      -6.839  16.068  26.853  1.00 68.78           C  
ATOM   1657  NE  ARG A 214      -5.606  16.596  26.278  1.00 68.78           N  
ATOM   1658  NH1 ARG A 214      -4.751  14.532  25.690  1.00 68.78           N  
ATOM   1659  NH2 ARG A 214      -3.561  16.440  25.243  1.00 68.78           N  
ATOM   1660  CZ  ARG A 214      -4.642  15.855  25.738  1.00 68.78           C  
ATOM   1661  N   HIS A 215      -6.342  15.578  31.707  1.00 71.81           N  
ATOM   1662  CA  HIS A 215      -7.027  14.625  32.573  1.00 71.81           C  
ATOM   1663  C   HIS A 215      -7.516  15.296  33.852  1.00 71.81           C  
ATOM   1664  CB  HIS A 215      -6.105  13.452  32.914  1.00 71.81           C  
ATOM   1665  O   HIS A 215      -8.604  14.987  34.343  1.00 71.81           O  
ATOM   1666  CG  HIS A 215      -5.941  12.474  31.795  1.00 71.81           C  
ATOM   1667  CD2 HIS A 215      -4.831  12.031  31.157  1.00 71.81           C  
ATOM   1668  ND1 HIS A 215      -7.008  11.832  31.205  1.00 71.81           N  
ATOM   1669  CE1 HIS A 215      -6.560  11.033  30.250  1.00 71.81           C  
ATOM   1670  NE2 HIS A 215      -5.243  11.135  30.201  1.00 71.81           N  
ATOM   1671  N   ALA A 216      -6.691  16.227  34.293  1.00 66.75           N  
ATOM   1672  CA  ALA A 216      -7.055  17.005  35.474  1.00 66.75           C  
ATOM   1673  C   ALA A 216      -8.249  17.911  35.188  1.00 66.75           C  
ATOM   1674  CB  ALA A 216      -5.866  17.832  35.954  1.00 66.75           C  
ATOM   1675  O   ALA A 216      -9.147  18.048  36.022  1.00 66.75           O  
ATOM   1676  N   TYR A 217      -8.258  18.539  33.935  1.00 70.75           N  
ATOM   1677  CA  TYR A 217      -9.371  19.373  33.496  1.00 70.75           C  
ATOM   1678  C   TYR A 217     -10.638  18.544  33.321  1.00 70.75           C  
ATOM   1679  CB  TYR A 217      -9.027  20.083  32.183  1.00 70.75           C  
ATOM   1680  O   TYR A 217     -11.725  18.967  33.720  1.00 70.75           O  
ATOM   1681  CG  TYR A 217     -10.121  20.993  31.680  1.00 70.75           C  
ATOM   1682  CD1 TYR A 217     -10.967  20.592  30.649  1.00 70.75           C  
ATOM   1683  CD2 TYR A 217     -10.311  22.254  32.233  1.00 70.75           C  
ATOM   1684  CE1 TYR A 217     -11.976  21.427  30.180  1.00 70.75           C  
ATOM   1685  CE2 TYR A 217     -11.317  23.098  31.773  1.00 70.75           C  
ATOM   1686  OH  TYR A 217     -13.140  23.507  30.288  1.00 70.75           O  
ATOM   1687  CZ  TYR A 217     -12.143  22.676  30.748  1.00 70.75           C  
ATOM   1688  N   THR A 218     -10.620  17.318  32.670  1.00 70.43           N  
ATOM   1689  CA  THR A 218     -11.738  16.406  32.462  1.00 70.43           C  
ATOM   1690  C   THR A 218     -12.300  15.924  33.796  1.00 70.43           C  
ATOM   1691  CB  THR A 218     -11.319  15.193  31.610  1.00 70.43           C  
ATOM   1692  O   THR A 218     -13.517  15.823  33.963  1.00 70.43           O  
ATOM   1693  CG2 THR A 218     -12.516  14.303  31.293  1.00 70.43           C  
ATOM   1694  OG1 THR A 218     -10.743  15.655  30.382  1.00 70.43           O  
ATOM   1695  N   ILE A 219     -11.390  15.562  34.766  1.00 68.25           N  
ATOM   1696  CA  ILE A 219     -11.767  15.156  36.116  1.00 68.25           C  
ATOM   1697  C   ILE A 219     -12.434  16.325  36.838  1.00 68.25           C  
ATOM   1698  CB  ILE A 219     -10.545  14.657  36.918  1.00 68.25           C  
ATOM   1699  O   ILE A 219     -13.438  16.142  37.531  1.00 68.25           O  
ATOM   1700  CG1 ILE A 219      -9.995  13.364  36.305  1.00 68.25           C  
ATOM   1701  CG2 ILE A 219     -10.913  14.452  38.391  1.00 68.25           C  
ATOM   1702  CD1 ILE A 219      -8.683  12.897  36.919  1.00 68.25           C  
ATOM   1703  N   ALA A 220     -11.840  17.537  36.642  1.00 62.82           N  
ATOM   1704  CA  ALA A 220     -12.395  18.751  37.234  1.00 62.82           C  
ATOM   1705  C   ALA A 220     -13.759  19.080  36.633  1.00 62.82           C  
ATOM   1706  CB  ALA A 220     -11.436  19.924  37.041  1.00 62.82           C  
ATOM   1707  O   ALA A 220     -14.677  19.489  37.348  1.00 62.82           O  
ATOM   1708  N   GLN A 221     -13.962  18.905  35.278  1.00 67.11           N  
ATOM   1709  CA  GLN A 221     -15.238  19.106  34.600  1.00 67.11           C  
ATOM   1710  C   GLN A 221     -16.254  18.046  35.015  1.00 67.11           C  
ATOM   1711  CB  GLN A 221     -15.050  19.087  33.082  1.00 67.11           C  
ATOM   1712  O   GLN A 221     -17.442  18.341  35.162  1.00 67.11           O  
ATOM   1713  CG  GLN A 221     -14.579  20.415  32.504  1.00 67.11           C  
ATOM   1714  CD  GLN A 221     -14.560  20.421  30.987  1.00 67.11           C  
ATOM   1715  NE2 GLN A 221     -14.296  21.585  30.402  1.00 67.11           N  
ATOM   1716  OE1 GLN A 221     -14.779  19.389  30.346  1.00 67.11           O  
ATOM   1717  N   GLY A 222     -15.771  16.773  35.055  1.00 55.64           N  
ATOM   1718  CA  GLY A 222     -16.592  15.687  35.568  1.00 55.64           C  
ATOM   1719  C   GLY A 222     -16.995  15.878  37.018  1.00 55.64           C  
ATOM   1720  O   GLY A 222     -18.133  15.588  37.394  1.00 55.64           O  
ATOM   1721  N   ALA A 223     -16.092  16.411  37.847  1.00 56.57           N  
ATOM   1722  CA  ALA A 223     -16.332  16.751  39.248  1.00 56.57           C  
ATOM   1723  C   ALA A 223     -17.188  18.008  39.369  1.00 56.57           C  
ATOM   1724  CB  ALA A 223     -15.007  16.940  39.983  1.00 56.57           C  
ATOM   1725  O   ALA A 223     -18.018  18.116  40.274  1.00 56.57           O  
ATOM   1726  N   ALA A 224     -17.036  19.032  38.453  1.00 55.03           N  
ATOM   1727  CA  ALA A 224     -17.858  20.235  38.355  1.00 55.03           C  
ATOM   1728  C   ALA A 224     -19.276  19.895  37.905  1.00 55.03           C  
ATOM   1729  CB  ALA A 224     -17.223  21.235  37.392  1.00 55.03           C  
ATOM   1730  O   ALA A 224     -20.239  20.544  38.322  1.00 55.03           O  
ATOM   1731  N   LYS A 225     -19.444  18.784  37.052  1.00 52.84           N  
ATOM   1732  CA  LYS A 225     -20.749  18.280  36.634  1.00 52.84           C  
ATOM   1733  C   LYS A 225     -21.400  17.455  37.740  1.00 52.84           C  
ATOM   1734  CB  LYS A 225     -20.618  17.441  35.362  1.00 52.84           C  
ATOM   1735  O   LYS A 225     -22.623  17.470  37.895  1.00 52.84           O  
ATOM   1736  CG  LYS A 225     -20.575  18.262  34.081  1.00 52.84           C  
ATOM   1737  CD  LYS A 225     -20.612  17.371  32.845  1.00 52.84           C  
ATOM   1738  CE  LYS A 225     -20.488  18.185  31.564  1.00 52.84           C  
ATOM   1739  NZ  LYS A 225     -20.523  17.316  30.350  1.00 52.84           N  
ATOM   1740  N   VAL A 226     -20.572  16.963  38.690  1.00 54.68           N  
ATOM   1741  CA  VAL A 226     -21.011  16.206  39.858  1.00 54.68           C  
ATOM   1742  C   VAL A 226     -21.047  17.118  41.082  1.00 54.68           C  
ATOM   1743  CB  VAL A 226     -20.093  14.992  40.125  1.00 54.68           C  
ATOM   1744  O   VAL A 226     -21.915  16.974  41.946  1.00 54.68           O  
ATOM   1745  CG1 VAL A 226     -20.529  14.254  41.390  1.00 54.68           C  
ATOM   1746  CG2 VAL A 226     -20.095  14.048  38.924  1.00 54.68           C  
ATOM   1747  N   ALA A 227     -20.352  18.267  41.030  1.00 47.78           N  
ATOM   1748  CA  ALA A 227     -20.195  19.234  42.113  1.00 47.78           C  
ATOM   1749  C   ALA A 227     -21.108  20.439  41.908  1.00 47.78           C  
ATOM   1750  CB  ALA A 227     -18.740  19.685  42.216  1.00 47.78           C  
ATOM   1751  O   ALA A 227     -21.218  21.299  42.785  1.00 47.78           O  
ATOM   1752  N   GLY A 228     -22.049  20.605  40.812  1.00 44.75           N  
ATOM   1753  CA  GLY A 228     -23.337  21.276  40.883  1.00 44.75           C  
ATOM   1754  C   GLY A 228     -24.303  20.612  41.847  1.00 44.75           C  
ATOM   1755  O   GLY A 228     -25.347  21.178  42.176  1.00 44.75           O  
ATOM   1756  N   ALA A 229     -23.658  19.688  42.845  1.00 43.70           N  
ATOM   1757  CA  ALA A 229     -24.224  19.038  44.024  1.00 43.70           C  
ATOM   1758  C   ALA A 229     -23.242  19.069  45.192  1.00 43.70           C  
ATOM   1759  CB  ALA A 229     -24.616  17.598  43.701  1.00 43.70           C  
ATOM   1760  O   ALA A 229     -23.615  18.783  46.332  1.00 43.70           O  
ATOM   1761  N   VAL A 230     -22.166  20.102  45.294  1.00 34.07           N  
ATOM   1762  CA  VAL A 230     -21.441  20.464  46.508  1.00 34.07           C  
ATOM   1763  C   VAL A 230     -20.423  21.558  46.195  1.00 34.07           C  
ATOM   1764  CB  VAL A 230     -20.734  19.241  47.133  1.00 34.07           C  
ATOM   1765  O   VAL A 230     -19.635  21.431  45.255  1.00 34.07           O  
ATOM   1766  CG1 VAL A 230     -20.085  19.614  48.465  1.00 34.07           C  
ATOM   1767  CG2 VAL A 230     -21.722  18.091  47.320  1.00 34.07           C  
ATOM   1768  N   PRO A 231     -20.554  22.898  46.700  1.00 31.85           N  
ATOM   1769  CA  PRO A 231     -19.730  24.077  46.424  1.00 31.85           C  
ATOM   1770  C   PRO A 231     -18.465  24.127  47.277  1.00 31.85           C  
ATOM   1771  CB  PRO A 231     -20.662  25.244  46.760  1.00 31.85           C  
ATOM   1772  O   PRO A 231     -18.489  23.734  48.447  1.00 31.85           O  
ATOM   1773  CG  PRO A 231     -21.494  24.753  47.900  1.00 31.85           C  
ATOM   1774  CD  PRO A 231     -21.163  23.308  48.144  1.00 31.85           C  
ATOM   1775  N   THR A 232     -17.200  23.578  46.783  1.00 39.78           N  
ATOM   1776  CA  THR A 232     -16.012  24.363  47.099  1.00 39.78           C  
ATOM   1777  C   THR A 232     -14.745  23.553  46.840  1.00 39.78           C  
ATOM   1778  CB  THR A 232     -16.030  24.839  48.564  1.00 39.78           C  
ATOM   1779  O   THR A 232     -14.462  22.588  47.553  1.00 39.78           O  
ATOM   1780  CG2 THR A 232     -16.963  26.031  48.743  1.00 39.78           C  
ATOM   1781  OG1 THR A 232     -16.476  23.766  49.403  1.00 39.78           O  
ATOM   1782  N   MET A 233     -14.322  23.320  45.577  1.00 39.91           N  
ATOM   1783  CA  MET A 233     -12.906  22.970  45.526  1.00 39.91           C  
ATOM   1784  C   MET A 233     -12.132  23.958  44.660  1.00 39.91           C  
ATOM   1785  CB  MET A 233     -12.721  21.549  44.991  1.00 39.91           C  
ATOM   1786  O   MET A 233     -12.530  24.243  43.529  1.00 39.91           O  
ATOM   1787  CG  MET A 233     -12.065  20.601  45.981  1.00 39.91           C  
ATOM   1788  SD  MET A 233     -11.951  18.885  45.342  1.00 39.91           S  
ATOM   1789  CE  MET A 233     -10.728  18.196  46.491  1.00 39.91           C  
ATOM   1790  N   ASP A 234     -11.579  24.981  45.242  1.00 44.88           N  
ATOM   1791  CA  ASP A 234     -10.596  26.003  44.897  1.00 44.88           C  
ATOM   1792  C   ASP A 234      -9.372  25.384  44.227  1.00 44.88           C  
ATOM   1793  CB  ASP A 234     -10.175  26.784  46.144  1.00 44.88           C  
ATOM   1794  O   ASP A 234      -8.562  24.727  44.886  1.00 44.88           O  
ATOM   1795  CG  ASP A 234      -9.577  28.142  45.818  1.00 44.88           C  
ATOM   1796  OD1 ASP A 234      -9.313  28.423  44.630  1.00 44.88           O  
ATOM   1797  OD2 ASP A 234      -9.366  28.937  46.760  1.00 44.88           O  
ATOM   1798  N   LEU A 235      -9.264  25.242  42.912  1.00 39.97           N  
ATOM   1799  CA  LEU A 235      -8.292  24.797  41.920  1.00 39.97           C  
ATOM   1800  C   LEU A 235      -7.019  25.633  41.993  1.00 39.97           C  
ATOM   1801  CB  LEU A 235      -8.888  24.877  40.512  1.00 39.97           C  
ATOM   1802  O   LEU A 235      -5.939  25.162  41.627  1.00 39.97           O  
ATOM   1803  CG  LEU A 235      -8.566  23.714  39.573  1.00 39.97           C  
ATOM   1804  CD1 LEU A 235      -9.582  22.590  39.753  1.00 39.97           C  
ATOM   1805  CD2 LEU A 235      -8.537  24.188  38.124  1.00 39.97           C  
ATOM   1806  N   SER A 236      -6.948  26.769  42.723  1.00 43.61           N  
ATOM   1807  CA  SER A 236      -5.789  27.620  42.969  1.00 43.61           C  
ATOM   1808  C   SER A 236      -4.956  27.096  44.135  1.00 43.61           C  
ATOM   1809  CB  SER A 236      -6.229  29.057  43.252  1.00 43.61           C  
ATOM   1810  O   SER A 236      -3.740  27.294  44.174  1.00 43.61           O  
ATOM   1811  OG  SER A 236      -7.128  29.102  44.346  1.00 43.61           O  
ATOM   1812  N   LYS A 237      -5.432  26.084  44.874  1.00 48.61           N  
ATOM   1813  CA  LYS A 237      -4.749  25.396  45.966  1.00 48.61           C  
ATOM   1814  C   LYS A 237      -4.097  24.105  45.478  1.00 48.61           C  
ATOM   1815  CB  LYS A 237      -5.724  25.093  47.104  1.00 48.61           C  
ATOM   1816  O   LYS A 237      -3.110  23.645  46.057  1.00 48.61           O  
ATOM   1817  CG  LYS A 237      -6.006  26.282  48.011  1.00 48.61           C  
ATOM   1818  CD  LYS A 237      -6.752  25.860  49.270  1.00 48.61           C  
ATOM   1819  CE  LYS A 237      -7.038  27.050  50.176  1.00 48.61           C  
ATOM   1820  NZ  LYS A 237      -7.808  26.648  51.391  1.00 48.61           N  
ATOM   1821  N   LEU A 238      -4.380  23.578  44.251  1.00 39.94           N  
ATOM   1822  CA  LEU A 238      -3.780  22.430  43.581  1.00 39.94           C  
ATOM   1823  C   LEU A 238      -2.526  22.841  42.816  1.00 39.94           C  
ATOM   1824  CB  LEU A 238      -4.784  21.781  42.626  1.00 39.94           C  
ATOM   1825  O   LEU A 238      -1.546  22.093  42.774  1.00 39.94           O  
ATOM   1826  CG  LEU A 238      -4.494  20.336  42.215  1.00 39.94           C  
ATOM   1827  CD1 LEU A 238      -5.394  19.375  42.986  1.00 39.94           C  
ATOM   1828  CD2 LEU A 238      -4.679  20.159  40.712  1.00 39.94           C  
ATOM   1829  N   MET A 239      -2.350  24.109  42.552  1.00 41.47           N  
ATOM   1830  CA  MET A 239      -1.169  24.651  41.886  1.00 41.47           C  
ATOM   1831  C   MET A 239      -0.150  25.148  42.906  1.00 41.47           C  
ATOM   1832  CB  MET A 239      -1.559  25.788  40.940  1.00 41.47           C  
ATOM   1833  O   MET A 239       1.057  25.097  42.660  1.00 41.47           O  
ATOM   1834  CG  MET A 239      -2.167  25.314  39.630  1.00 41.47           C  
ATOM   1835  SD  MET A 239      -0.903  25.030  38.331  1.00 41.47           S  
ATOM   1836  CE  MET A 239      -0.856  26.674  37.565  1.00 41.47           C  
ATOM   1837  N   ASP A 240      -0.550  25.335  44.176  1.00 42.58           N  
ATOM   1838  CA  ASP A 240       0.278  25.748  45.305  1.00 42.58           C  
ATOM   1839  C   ASP A 240       0.740  24.540  46.118  1.00 42.58           C  
ATOM   1840  CB  ASP A 240      -0.484  26.725  46.201  1.00 42.58           C  
ATOM   1841  O   ASP A 240       1.700  24.633  46.886  1.00 42.58           O  
ATOM   1842  CG  ASP A 240      -0.468  28.149  45.674  1.00 42.58           C  
ATOM   1843  OD1 ASP A 240       0.445  28.501  44.896  1.00 42.58           O  
ATOM   1844  OD2 ASP A 240      -1.374  28.928  46.042  1.00 42.58           O  
ATOM   1845  N   ALA A 241       0.303  23.224  45.782  1.00 40.32           N  
ATOM   1846  CA  ALA A 241       0.753  21.960  46.360  1.00 40.32           C  
ATOM   1847  C   ALA A 241       1.735  21.252  45.430  1.00 40.32           C  
ATOM   1848  CB  ALA A 241      -0.440  21.056  46.658  1.00 40.32           C  
ATOM   1849  O   ALA A 241       2.164  20.130  45.710  1.00 40.32           O  
ATOM   1850  N   ILE A 242       2.309  22.013  44.477  1.00 33.59           N  
ATOM   1851  CA  ILE A 242       3.428  21.483  43.706  1.00 33.59           C  
ATOM   1852  C   ILE A 242       4.745  21.862  44.380  1.00 33.59           C  
ATOM   1853  CB  ILE A 242       3.404  21.995  42.249  1.00 33.59           C  
ATOM   1854  O   ILE A 242       5.113  23.039  44.417  1.00 33.59           O  
ATOM   1855  CG1 ILE A 242       2.127  21.530  41.540  1.00 33.59           C  
ATOM   1856  CG2 ILE A 242       4.651  21.529  41.492  1.00 33.59           C  
ATOM   1857  CD1 ILE A 242       1.945  22.114  40.146  1.00 33.59           C  
ATOM   1858  N   PRO A 243       4.999  21.335  45.706  1.00 28.42           N  
ATOM   1859  CA  PRO A 243       6.429  21.388  46.015  1.00 28.42           C  
ATOM   1860  C   PRO A 243       7.099  20.017  45.943  1.00 28.42           C  
ATOM   1861  CB  PRO A 243       6.461  21.936  47.444  1.00 28.42           C  
ATOM   1862  O   PRO A 243       6.428  18.990  46.069  1.00 28.42           O  
ATOM   1863  CG  PRO A 243       5.164  21.505  48.048  1.00 28.42           C  
ATOM   1864  CD  PRO A 243       4.367  20.782  47.000  1.00 28.42           C  
ATOM   1865  N   ASP A 244       8.107  19.723  44.937  1.00 30.20           N  
ATOM   1866  CA  ASP A 244       9.393  19.036  45.014  1.00 30.20           C  
ATOM   1867  C   ASP A 244       9.282  17.604  44.495  1.00 30.20           C  
ATOM   1868  CB  ASP A 244       9.916  19.036  46.452  1.00 30.20           C  
ATOM   1869  O   ASP A 244       8.780  16.722  45.195  1.00 30.20           O  
ATOM   1870  CG  ASP A 244      11.047  20.024  46.672  1.00 30.20           C  
ATOM   1871  OD1 ASP A 244      11.581  20.571  45.682  1.00 30.20           O  
ATOM   1872  OD2 ASP A 244      11.411  20.256  47.845  1.00 30.20           O  
ATOM   1873  N   LEU A 245       8.902  17.320  43.292  1.00 31.80           N  
ATOM   1874  CA  LEU A 245       8.938  16.032  42.606  1.00 31.80           C  
ATOM   1875  C   LEU A 245      10.374  15.609  42.320  1.00 31.80           C  
ATOM   1876  CB  LEU A 245       8.142  16.098  41.300  1.00 31.80           C  
ATOM   1877  O   LEU A 245      10.709  15.263  41.184  1.00 31.80           O  
ATOM   1878  CG  LEU A 245       6.981  15.112  41.162  1.00 31.80           C  
ATOM   1879  CD1 LEU A 245       5.651  15.826  41.381  1.00 31.80           C  
ATOM   1880  CD2 LEU A 245       7.012  14.436  39.796  1.00 31.80           C  
ATOM   1881  N   MET A 246      11.307  15.823  43.306  1.00 30.90           N  
ATOM   1882  CA  MET A 246      12.611  15.167  43.311  1.00 30.90           C  
ATOM   1883  C   MET A 246      12.727  14.195  44.481  1.00 30.90           C  
ATOM   1884  CB  MET A 246      13.735  16.202  43.378  1.00 30.90           C  
ATOM   1885  O   MET A 246      13.646  13.376  44.524  1.00 30.90           O  
ATOM   1886  CG  MET A 246      13.990  16.915  42.060  1.00 30.90           C  
ATOM   1887  SD  MET A 246      15.466  16.266  41.184  1.00 30.90           S  
ATOM   1888  CE  MET A 246      16.711  17.476  41.714  1.00 30.90           C  
ATOM   1889  N   ASN A 247      11.748  13.182  44.669  1.00 29.89           N  
ATOM   1890  CA  ASN A 247      12.065  12.073  45.562  1.00 29.89           C  
ATOM   1891  C   ASN A 247      10.900  11.092  45.672  1.00 29.89           C  
ATOM   1892  CB  ASN A 247      12.454  12.593  46.947  1.00 29.89           C  
ATOM   1893  O   ASN A 247       9.899  11.383  46.328  1.00 29.89           O  
ATOM   1894  CG  ASN A 247      13.903  13.033  47.020  1.00 29.89           C  
ATOM   1895  ND2 ASN A 247      14.216  13.884  47.989  1.00 29.89           N  
ATOM   1896  OD1 ASN A 247      14.733  12.612  46.210  1.00 29.89           O  
ATOM   1897  N   VAL A 248      10.557  10.298  44.633  1.00 32.39           N  
ATOM   1898  CA  VAL A 248       9.687   9.203  45.050  1.00 32.39           C  
ATOM   1899  C   VAL A 248      10.146   7.901  44.397  1.00 32.39           C  
ATOM   1900  CB  VAL A 248       8.210   9.485  44.695  1.00 32.39           C  
ATOM   1901  O   VAL A 248       9.952   7.699  43.196  1.00 32.39           O  
ATOM   1902  CG1 VAL A 248       7.319   8.322  45.128  1.00 32.39           C  
ATOM   1903  CG2 VAL A 248       7.746  10.788  45.343  1.00 32.39           C  
ATOM   1904  N   PRO A 249      11.270   7.233  45.022  1.00 30.29           N  
ATOM   1905  CA  PRO A 249      11.406   5.786  44.844  1.00 30.29           C  
ATOM   1906  C   PRO A 249      10.879   4.993  46.038  1.00 30.29           C  
ATOM   1907  CB  PRO A 249      12.915   5.590  44.681  1.00 30.29           C  
ATOM   1908  O   PRO A 249      10.814   3.762  45.986  1.00 30.29           O  
ATOM   1909  CG  PRO A 249      13.527   6.802  45.307  1.00 30.29           C  
ATOM   1910  CD  PRO A 249      12.423   7.690  45.805  1.00 30.29           C  
ATOM   1911  N   ASP A 250       9.583   5.067  46.391  1.00 34.40           N  
ATOM   1912  CA  ASP A 250       9.119   4.135  47.414  1.00 34.40           C  
ATOM   1913  C   ASP A 250       7.605   3.950  47.342  1.00 34.40           C  
ATOM   1914  CB  ASP A 250       9.524   4.621  48.807  1.00 34.40           C  
ATOM   1915  O   ASP A 250       7.068   2.970  47.863  1.00 34.40           O  
ATOM   1916  CG  ASP A 250      10.980   4.341  49.133  1.00 34.40           C  
ATOM   1917  OD1 ASP A 250      11.574   3.421  48.529  1.00 34.40           O  
ATOM   1918  OD2 ASP A 250      11.538   5.044  50.003  1.00 34.40           O  
ATOM   1919  N   LEU A 251       6.995   4.193  46.143  1.00 36.46           N  
ATOM   1920  CA  LEU A 251       5.591   3.915  45.862  1.00 36.46           C  
ATOM   1921  C   LEU A 251       5.442   3.114  44.573  1.00 36.46           C  
ATOM   1922  CB  LEU A 251       4.796   5.220  45.760  1.00 36.46           C  
ATOM   1923  O   LEU A 251       4.427   2.446  44.366  1.00 36.46           O  
ATOM   1924  CG  LEU A 251       3.454   5.256  46.493  1.00 36.46           C  
ATOM   1925  CD1 LEU A 251       3.588   6.019  47.807  1.00 36.46           C  
ATOM   1926  CD2 LEU A 251       2.379   5.882  45.612  1.00 36.46           C  
ATOM   1927  N   ILE A 252       6.693   2.610  44.142  1.00 37.64           N  
ATOM   1928  CA  ILE A 252       6.909   1.688  43.032  1.00 37.64           C  
ATOM   1929  C   ILE A 252       7.366   0.333  43.568  1.00 37.64           C  
ATOM   1930  CB  ILE A 252       7.945   2.245  42.029  1.00 37.64           C  
ATOM   1931  O   ILE A 252       7.074  -0.707  42.973  1.00 37.64           O  
ATOM   1932  CG1 ILE A 252       7.413   3.519  41.364  1.00 37.64           C  
ATOM   1933  CG2 ILE A 252       8.303   1.188  40.980  1.00 37.64           C  
ATOM   1934  CD1 ILE A 252       8.416   4.203  40.445  1.00 37.64           C  
ATOM   1935  N   LYS A 253       7.253   0.081  44.850  1.00 34.33           N  
ATOM   1936  CA  LYS A 253       7.658  -1.175  45.474  1.00 34.33           C  
ATOM   1937  C   LYS A 253       6.480  -1.846  46.175  1.00 34.33           C  
ATOM   1938  CB  LYS A 253       8.794  -0.938  46.470  1.00 34.33           C  
ATOM   1939  O   LYS A 253       6.395  -3.075  46.220  1.00 34.33           O  
ATOM   1940  CG  LYS A 253      10.015  -1.816  46.236  1.00 34.33           C  
ATOM   1941  CD  LYS A 253      11.113  -1.529  47.252  1.00 34.33           C  
ATOM   1942  CE  LYS A 253      12.335  -2.408  47.020  1.00 34.33           C  
ATOM   1943  NZ  LYS A 253      13.442  -2.078  47.967  1.00 34.33           N  
ATOM   1944  N   SER A 254       5.235  -1.383  45.989  1.00 32.04           N  
ATOM   1945  CA  SER A 254       4.088  -1.990  46.656  1.00 32.04           C  
ATOM   1946  C   SER A 254       2.920  -2.171  45.692  1.00 32.04           C  
ATOM   1947  CB  SER A 254       3.648  -1.139  47.848  1.00 32.04           C  
ATOM   1948  O   SER A 254       2.025  -2.982  45.938  1.00 32.04           O  
ATOM   1949  OG  SER A 254       2.347  -0.618  47.641  1.00 32.04           O  
ATOM   1950  N   VAL A 255       3.263  -2.258  44.339  1.00 36.96           N  
ATOM   1951  CA  VAL A 255       2.460  -2.653  43.186  1.00 36.96           C  
ATOM   1952  C   VAL A 255       3.258  -3.611  42.304  1.00 36.96           C  
ATOM   1953  CB  VAL A 255       2.004  -1.426  42.365  1.00 36.96           C  
ATOM   1954  O   VAL A 255       2.682  -4.456  41.615  1.00 36.96           O  
ATOM   1955  CG1 VAL A 255       1.242  -1.866  41.116  1.00 36.96           C  
ATOM   1956  CG2 VAL A 255       1.143  -0.501  43.222  1.00 36.96           C  
ATOM   1957  N   ILE A 256       4.419  -4.067  42.861  1.00 36.91           N  
ATOM   1958  CA  ILE A 256       5.387  -5.013  42.315  1.00 36.91           C  
ATOM   1959  C   ILE A 256       5.365  -6.302  43.132  1.00 36.91           C  
ATOM   1960  CB  ILE A 256       6.811  -4.414  42.295  1.00 36.91           C  
ATOM   1961  O   ILE A 256       5.557  -7.393  42.588  1.00 36.91           O  
ATOM   1962  CG1 ILE A 256       6.892  -3.263  41.286  1.00 36.91           C  
ATOM   1963  CG2 ILE A 256       7.847  -5.496  41.975  1.00 36.91           C  
ATOM   1964  CD1 ILE A 256       8.225  -2.526  41.293  1.00 36.91           C  
ATOM   1965  N   ASP A 257       4.321  -6.493  44.021  1.00 33.31           N  
ATOM   1966  CA  ASP A 257       4.164  -7.744  44.756  1.00 33.31           C  
ATOM   1967  C   ASP A 257       2.747  -8.293  44.608  1.00 33.31           C  
ATOM   1968  CB  ASP A 257       4.498  -7.543  46.236  1.00 33.31           C  
ATOM   1969  O   ASP A 257       2.538  -9.507  44.654  1.00 33.31           O  
ATOM   1970  CG  ASP A 257       5.981  -7.678  46.532  1.00 33.31           C  
ATOM   1971  OD1 ASP A 257       6.722  -8.238  45.695  1.00 33.31           O  
ATOM   1972  OD2 ASP A 257       6.413  -7.223  47.614  1.00 33.31           O  
ATOM   1973  N   VAL A 258       1.911  -7.721  43.608  1.00 39.45           N  
ATOM   1974  CA  VAL A 258       0.589  -8.216  43.238  1.00 39.45           C  
ATOM   1975  C   VAL A 258       0.496  -8.355  41.720  1.00 39.45           C  
ATOM   1976  CB  VAL A 258      -0.530  -7.286  43.758  1.00 39.45           C  
ATOM   1977  O   VAL A 258      -0.173  -9.259  41.213  1.00 39.45           O  
ATOM   1978  CG1 VAL A 258      -1.893  -7.740  43.238  1.00 39.45           C  
ATOM   1979  CG2 VAL A 258      -0.523  -7.246  45.285  1.00 39.45           C  
ATOM   1980  N   ALA A 259       1.664  -8.216  41.048  1.00 33.34           N  
ATOM   1981  CA  ALA A 259       1.915  -8.449  39.628  1.00 33.34           C  
ATOM   1982  C   ALA A 259       3.074  -9.421  39.428  1.00 33.34           C  
ATOM   1983  CB  ALA A 259       2.201  -7.130  38.915  1.00 33.34           C  
ATOM   1984  O   ALA A 259       3.314  -9.890  38.313  1.00 33.34           O  
ATOM   1985  N   THR A 260       3.559 -10.091  40.503  1.00 34.55           N  
ATOM   1986  CA  THR A 260       4.564 -11.144  40.601  1.00 34.55           C  
ATOM   1987  C   THR A 260       3.904 -12.518  40.669  1.00 34.55           C  
ATOM   1988  CB  THR A 260       5.465 -10.943  41.833  1.00 34.55           C  
ATOM   1989  O   THR A 260       4.510 -13.523  40.294  1.00 34.55           O  
ATOM   1990  CG2 THR A 260       6.919 -11.273  41.511  1.00 34.55           C  
ATOM   1991  OG1 THR A 260       5.380  -9.578  42.263  1.00 34.55           O  
ATOM   1992  N   ASP A 261       2.537 -12.589  40.253  1.00 33.63           N  
ATOM   1993  CA  ASP A 261       1.821 -13.854  40.111  1.00 33.63           C  
ATOM   1994  C   ASP A 261       1.077 -13.917  38.779  1.00 33.63           C  
ATOM   1995  CB  ASP A 261       0.842 -14.049  41.271  1.00 33.63           C  
ATOM   1996  O   ASP A 261       0.878 -14.999  38.224  1.00 33.63           O  
ATOM   1997  CG  ASP A 261       1.491 -14.663  42.498  1.00 33.63           C  
ATOM   1998  OD1 ASP A 261       2.629 -15.170  42.397  1.00 33.63           O  
ATOM   1999  OD2 ASP A 261       0.858 -14.643  43.576  1.00 33.63           O  
ATOM   2000  N   VAL A 262       1.572 -12.971  37.854  1.00 38.07           N  
ATOM   2001  CA  VAL A 262       1.117 -13.146  36.479  1.00 38.07           C  
ATOM   2002  C   VAL A 262       2.257 -12.832  35.513  1.00 38.07           C  
ATOM   2003  CB  VAL A 262      -0.106 -12.255  36.167  1.00 38.07           C  
ATOM   2004  O   VAL A 262       2.163 -13.119  34.317  1.00 38.07           O  
ATOM   2005  CG1 VAL A 262      -0.541 -12.425  34.713  1.00 38.07           C  
ATOM   2006  CG2 VAL A 262      -1.259 -12.582  37.115  1.00 38.07           C  
ATOM   2007  N   TYR A 263       3.555 -12.772  36.035  1.00 32.04           N  
ATOM   2008  CA  TYR A 263       4.906 -12.410  35.620  1.00 32.04           C  
ATOM   2009  C   TYR A 263       5.804 -13.640  35.557  1.00 32.04           C  
ATOM   2010  CB  TYR A 263       5.504 -11.376  36.578  1.00 32.04           C  
ATOM   2011  O   TYR A 263       6.904 -13.585  35.001  1.00 32.04           O  
ATOM   2012  CG  TYR A 263       6.485 -10.436  35.920  1.00 32.04           C  
ATOM   2013  CD1 TYR A 263       7.853 -10.704  35.935  1.00 32.04           C  
ATOM   2014  CD2 TYR A 263       6.048  -9.279  35.284  1.00 32.04           C  
ATOM   2015  CE1 TYR A 263       8.761  -9.840  35.332  1.00 32.04           C  
ATOM   2016  CE2 TYR A 263       6.948  -8.408  34.678  1.00 32.04           C  
ATOM   2017  OH  TYR A 263       9.195  -7.838  34.109  1.00 32.04           O  
ATOM   2018  CZ  TYR A 263       8.300  -8.697  34.707  1.00 32.04           C  
ATOM   2019  N   ASN A 264       5.336 -14.943  35.392  1.00 31.65           N  
ATOM   2020  CA  ASN A 264       6.263 -16.039  35.127  1.00 31.65           C  
ATOM   2021  C   ASN A 264       5.981 -16.697  33.780  1.00 31.65           C  
ATOM   2022  CB  ASN A 264       6.201 -17.078  36.249  1.00 31.65           C  
ATOM   2023  O   ASN A 264       6.786 -17.493  33.292  1.00 31.65           O  
ATOM   2024  CG  ASN A 264       6.972 -16.651  37.483  1.00 31.65           C  
ATOM   2025  ND2 ASN A 264       6.590 -17.188  38.635  1.00 31.65           N  
ATOM   2026  OD1 ASN A 264       7.903 -15.845  37.400  1.00 31.65           O  
ATOM   2027  N   VAL A 265       5.579 -15.941  32.650  1.00 35.86           N  
ATOM   2028  CA  VAL A 265       5.647 -16.626  31.364  1.00 35.86           C  
ATOM   2029  C   VAL A 265       5.959 -15.621  30.258  1.00 35.86           C  
ATOM   2030  CB  VAL A 265       4.332 -17.374  31.049  1.00 35.86           C  
ATOM   2031  O   VAL A 265       6.325 -16.006  29.145  1.00 35.86           O  
ATOM   2032  CG1 VAL A 265       4.388 -18.004  29.658  1.00 35.86           C  
ATOM   2033  CG2 VAL A 265       4.056 -18.438  32.110  1.00 35.86           C  
ATOM   2034  N   TYR A 266       6.733 -14.518  30.480  1.00 37.06           N  
ATOM   2035  CA  TYR A 266       7.238 -13.814  29.306  1.00 37.06           C  
ATOM   2036  C   TYR A 266       8.670 -13.341  29.528  1.00 37.06           C  
ATOM   2037  CB  TYR A 266       6.341 -12.620  28.968  1.00 37.06           C  
ATOM   2038  O   TYR A 266       8.941 -12.138  29.525  1.00 37.06           O  
ATOM   2039  CG  TYR A 266       5.876 -12.598  27.532  1.00 37.06           C  
ATOM   2040  CD1 TYR A 266       6.574 -11.879  26.565  1.00 37.06           C  
ATOM   2041  CD2 TYR A 266       4.738 -13.295  27.140  1.00 37.06           C  
ATOM   2042  CE1 TYR A 266       6.149 -11.854  25.241  1.00 37.06           C  
ATOM   2043  CE2 TYR A 266       4.303 -13.277  25.819  1.00 37.06           C  
ATOM   2044  OH  TYR A 266       4.588 -12.534  23.568  1.00 37.06           O  
ATOM   2045  CZ  TYR A 266       5.014 -12.555  24.878  1.00 37.06           C  
ATOM   2046  N   ASN A 267       9.521 -13.974  30.370  1.00 28.72           N  
ATOM   2047  CA  ASN A 267      10.960 -13.864  30.582  1.00 28.72           C  
ATOM   2048  C   ASN A 267      11.735 -14.075  29.284  1.00 28.72           C  
ATOM   2049  CB  ASN A 267      11.425 -14.862  31.645  1.00 28.72           C  
ATOM   2050  O   ASN A 267      11.796 -15.192  28.767  1.00 28.72           O  
ATOM   2051  CG  ASN A 267      11.393 -14.280  33.045  1.00 28.72           C  
ATOM   2052  ND2 ASN A 267      11.556 -15.136  34.047  1.00 28.72           N  
ATOM   2053  OD1 ASN A 267      11.223 -13.071  33.224  1.00 28.72           O  
ATOM   2054  N   GLY A 268      11.928 -12.999  28.463  1.00 26.81           N  
ATOM   2055  CA  GLY A 268      13.294 -12.706  28.058  1.00 26.81           C  
ATOM   2056  C   GLY A 268      13.397 -11.519  27.120  1.00 26.81           C  
ATOM   2057  O   GLY A 268      13.003 -11.605  25.955  1.00 26.81           O  
ATOM   2058  N   ILE A 269      13.087 -10.322  27.546  1.00 34.58           N  
ATOM   2059  CA  ILE A 269      13.782  -9.163  26.998  1.00 34.58           C  
ATOM   2060  C   ILE A 269      13.438  -7.920  27.817  1.00 34.58           C  
ATOM   2061  CB  ILE A 269      13.424  -8.940  25.511  1.00 34.58           C  
ATOM   2062  O   ILE A 269      12.350  -7.358  27.675  1.00 34.58           O  
ATOM   2063  CG1 ILE A 269      13.884 -10.135  24.667  1.00 34.58           C  
ATOM   2064  CG2 ILE A 269      14.040  -7.636  24.997  1.00 34.58           C  
ATOM   2065  CD1 ILE A 269      13.389 -10.103  23.228  1.00 34.58           C  
ATOM   2066  N   GLY A 270      13.583  -7.878  29.112  1.00 28.75           N  
ATOM   2067  CA  GLY A 270      13.289  -6.792  30.033  1.00 28.75           C  
ATOM   2068  C   GLY A 270      14.515  -6.282  30.766  1.00 28.75           C  
ATOM   2069  O   GLY A 270      14.446  -5.957  31.953  1.00 28.75           O  
ATOM   2070  N   MET A 271      15.445  -5.662  30.059  1.00 31.37           N  
ATOM   2071  CA  MET A 271      16.197  -4.736  30.902  1.00 31.37           C  
ATOM   2072  C   MET A 271      16.489  -3.438  30.158  1.00 31.37           C  
ATOM   2073  CB  MET A 271      17.505  -5.376  31.371  1.00 31.37           C  
ATOM   2074  O   MET A 271      16.878  -2.441  30.770  1.00 31.37           O  
ATOM   2075  CG  MET A 271      17.342  -6.297  32.569  1.00 31.37           C  
ATOM   2076  SD  MET A 271      17.641  -5.437  34.162  1.00 31.37           S  
ATOM   2077  CE  MET A 271      17.151  -6.739  35.326  1.00 31.37           C  
ATOM   2078  N   MET A 272      15.639  -2.940  29.169  1.00 33.80           N  
ATOM   2079  CA  MET A 272      15.787  -1.591  28.630  1.00 33.80           C  
ATOM   2080  C   MET A 272      14.432  -0.900  28.515  1.00 33.80           C  
ATOM   2081  CB  MET A 272      16.471  -1.630  27.263  1.00 33.80           C  
ATOM   2082  O   MET A 272      14.364   0.304  28.260  1.00 33.80           O  
ATOM   2083  CG  MET A 272      17.940  -1.239  27.301  1.00 33.80           C  
ATOM   2084  SD  MET A 272      18.650  -1.005  25.625  1.00 33.80           S  
ATOM   2085  CE  MET A 272      20.371  -0.626  26.057  1.00 33.80           C  
ATOM   2086  N   ALA A 273      13.358  -1.357  29.175  1.00 40.93           N  
ATOM   2087  CA  ALA A 273      12.010  -0.813  29.026  1.00 40.93           C  
ATOM   2088  C   ALA A 273      11.492  -0.261  30.351  1.00 40.93           C  
ATOM   2089  CB  ALA A 273      11.061  -1.882  28.490  1.00 40.93           C  
ATOM   2090  O   ALA A 273      10.361   0.226  30.428  1.00 40.93           O  
ATOM   2091  N   LYS A 274      12.373   0.196  31.301  1.00 35.15           N  
ATOM   2092  CA  LYS A 274      11.884   0.719  32.573  1.00 35.15           C  
ATOM   2093  C   LYS A 274      12.006   2.239  32.627  1.00 35.15           C  
ATOM   2094  CB  LYS A 274      12.648   0.091  33.740  1.00 35.15           C  
ATOM   2095  O   LYS A 274      11.407   2.885  33.489  1.00 35.15           O  
ATOM   2096  CG  LYS A 274      12.072  -1.235  34.215  1.00 35.15           C  
ATOM   2097  CD  LYS A 274      12.790  -1.744  35.458  1.00 35.15           C  
ATOM   2098  CE  LYS A 274      12.238  -3.088  35.913  1.00 35.15           C  
ATOM   2099  NZ  LYS A 274      12.930  -3.584  37.140  1.00 35.15           N  
ATOM   2100  N   GLY A 275      11.842   2.947  31.414  1.00 35.04           N  
ATOM   2101  CA  GLY A 275      11.657   4.389  31.366  1.00 35.04           C  
ATOM   2102  C   GLY A 275      10.785   4.839  30.209  1.00 35.04           C  
ATOM   2103  O   GLY A 275      10.559   6.037  30.025  1.00 35.04           O  
ATOM   2104  N   MET A 276       9.907   3.958  29.631  1.00 31.91           N  
ATOM   2105  CA  MET A 276       9.103   4.372  28.484  1.00 31.91           C  
ATOM   2106  C   MET A 276       7.615   4.285  28.803  1.00 31.91           C  
ATOM   2107  CB  MET A 276       9.428   3.513  27.261  1.00 31.91           C  
ATOM   2108  O   MET A 276       7.163   3.320  29.421  1.00 31.91           O  
ATOM   2109  CG  MET A 276      10.616   4.014  26.457  1.00 31.91           C  
ATOM   2110  SD  MET A 276      10.902   3.029  24.936  1.00 31.91           S  
ATOM   2111  CE  MET A 276      12.023   4.140  24.041  1.00 31.91           C  
ATOM   2112  N   LYS A 277       6.958   5.366  29.347  1.00 46.89           N  
ATOM   2113  CA  LYS A 277       5.533   5.682  29.331  1.00 46.89           C  
ATOM   2114  C   LYS A 277       4.735   4.586  28.629  1.00 46.89           C  
ATOM   2115  CB  LYS A 277       5.288   7.027  28.647  1.00 46.89           C  
ATOM   2116  O   LYS A 277       5.166   4.059  27.601  1.00 46.89           O  
ATOM   2117  CG  LYS A 277       5.421   8.226  29.574  1.00 46.89           C  
ATOM   2118  CD  LYS A 277       5.041   9.522  28.870  1.00 46.89           C  
ATOM   2119  CE  LYS A 277       5.240  10.731  29.775  1.00 46.89           C  
ATOM   2120  NZ  LYS A 277       4.820  11.999  29.106  1.00 46.89           N  
ATOM   2121  N   PRO A 278       3.812   3.829  29.353  1.00 44.26           N  
ATOM   2122  CA  PRO A 278       3.022   2.801  28.672  1.00 44.26           C  
ATOM   2123  C   PRO A 278       2.368   3.312  27.390  1.00 44.26           C  
ATOM   2124  CB  PRO A 278       1.964   2.422  29.712  1.00 44.26           C  
ATOM   2125  O   PRO A 278       1.751   4.380  27.391  1.00 44.26           O  
ATOM   2126  CG  PRO A 278       2.009   3.524  30.721  1.00 44.26           C  
ATOM   2127  CD  PRO A 278       3.235   4.353  30.467  1.00 44.26           C  
ATOM   2128  N   LEU A 279       3.012   3.452  26.273  1.00 52.80           N  
ATOM   2129  CA  LEU A 279       2.349   3.631  24.986  1.00 52.80           C  
ATOM   2130  C   LEU A 279       0.987   2.945  24.976  1.00 52.80           C  
ATOM   2131  CB  LEU A 279       3.220   3.080  23.854  1.00 52.80           C  
ATOM   2132  O   LEU A 279       0.797   1.925  25.642  1.00 52.80           O  
ATOM   2133  CG  LEU A 279       4.477   3.883  23.513  1.00 52.80           C  
ATOM   2134  CD1 LEU A 279       5.492   2.998  22.798  1.00 52.80           C  
ATOM   2135  CD2 LEU A 279       4.122   5.096  22.661  1.00 52.80           C  
ATOM   2136  N   PRO A 280      -0.179   3.747  24.853  1.00 59.93           N  
ATOM   2137  CA  PRO A 280      -1.446   3.027  24.705  1.00 59.93           C  
ATOM   2138  C   PRO A 280      -1.279   1.674  24.018  1.00 59.93           C  
ATOM   2139  CB  PRO A 280      -2.291   3.974  23.848  1.00 59.93           C  
ATOM   2140  O   PRO A 280      -0.562   1.569  23.019  1.00 59.93           O  
ATOM   2141  CG  PRO A 280      -1.342   5.040  23.406  1.00 59.93           C  
ATOM   2142  CD  PRO A 280      -0.028   4.828  24.103  1.00 59.93           C  
ATOM   2143  N   LYS A 281      -1.186   0.534  24.797  1.00 68.61           N  
ATOM   2144  CA  LYS A 281      -0.977  -0.829  24.319  1.00 68.61           C  
ATOM   2145  C   LYS A 281      -1.921  -1.158  23.166  1.00 68.61           C  
ATOM   2146  CB  LYS A 281      -1.170  -1.833  25.457  1.00 68.61           C  
ATOM   2147  O   LYS A 281      -3.129  -0.933  23.262  1.00 68.61           O  
ATOM   2148  CG  LYS A 281       0.005  -1.911  26.419  1.00 68.61           C  
ATOM   2149  CD  LYS A 281      -0.181  -3.026  27.440  1.00 68.61           C  
ATOM   2150  CE  LYS A 281       0.930  -3.024  28.481  1.00 68.61           C  
ATOM   2151  NZ  LYS A 281       0.759  -4.124  29.476  1.00 68.61           N  
ATOM   2152  N   GLN A 282      -1.485  -0.948  21.912  1.00 78.32           N  
ATOM   2153  CA  GLN A 282      -2.235  -1.483  20.780  1.00 78.32           C  
ATOM   2154  C   GLN A 282      -2.951  -2.776  21.157  1.00 78.32           C  
ATOM   2155  CB  GLN A 282      -1.308  -1.724  19.587  1.00 78.32           C  
ATOM   2156  O   GLN A 282      -2.434  -3.573  21.942  1.00 78.32           O  
ATOM   2157  CG  GLN A 282      -0.727  -0.448  18.992  1.00 78.32           C  
ATOM   2158  CD  GLN A 282       0.242  -0.719  17.857  1.00 78.32           C  
ATOM   2159  NE2 GLN A 282       0.307   0.201  16.901  1.00 78.32           N  
ATOM   2160  OE1 GLN A 282       0.928  -1.746  17.840  1.00 78.32           O  
ATOM   2161  N   LYS A 283      -4.211  -2.828  20.661  1.00 88.76           N  
ATOM   2162  CA  LYS A 283      -4.979  -4.037  20.943  1.00 88.76           C  
ATOM   2163  C   LYS A 283      -4.355  -5.255  20.269  1.00 88.76           C  
ATOM   2164  CB  LYS A 283      -6.429  -3.871  20.486  1.00 88.76           C  
ATOM   2165  O   LYS A 283      -3.743  -5.137  19.206  1.00 88.76           O  
ATOM   2166  CG  LYS A 283      -7.223  -2.858  21.300  1.00 88.76           C  
ATOM   2167  CD  LYS A 283      -8.711  -2.931  20.984  1.00 88.76           C  
ATOM   2168  CE  LYS A 283      -9.518  -1.991  21.870  1.00 88.76           C  
ATOM   2169  NZ  LYS A 283     -10.979  -2.065  21.570  1.00 88.76           N  
ATOM   2170  N   ASN A 284      -4.243  -6.403  20.918  1.00 88.95           N  
ATOM   2171  CA  ASN A 284      -3.661  -7.661  20.462  1.00 88.95           C  
ATOM   2172  C   ASN A 284      -4.222  -8.079  19.106  1.00 88.95           C  
ATOM   2173  CB  ASN A 284      -3.891  -8.765  21.496  1.00 88.95           C  
ATOM   2174  O   ASN A 284      -3.497  -8.620  18.269  1.00 88.95           O  
ATOM   2175  CG  ASN A 284      -3.102  -8.545  22.771  1.00 88.95           C  
ATOM   2176  ND2 ASN A 284      -3.553  -9.155  23.861  1.00 88.95           N  
ATOM   2177  OD1 ASN A 284      -2.096  -7.831  22.778  1.00 88.95           O  
ATOM   2178  N   TRP A 285      -5.517  -7.799  18.793  1.00 94.61           N  
ATOM   2179  CA  TRP A 285      -6.129  -8.209  17.533  1.00 94.61           C  
ATOM   2180  C   TRP A 285      -5.531  -7.438  16.362  1.00 94.61           C  
ATOM   2181  CB  TRP A 285      -7.645  -8.001  17.578  1.00 94.61           C  
ATOM   2182  O   TRP A 285      -5.428  -7.965  15.251  1.00 94.61           O  
ATOM   2183  CG  TRP A 285      -8.058  -6.576  17.797  1.00 94.61           C  
ATOM   2184  CD1 TRP A 285      -8.395  -5.989  18.985  1.00 94.61           C  
ATOM   2185  CD2 TRP A 285      -8.181  -5.559  16.798  1.00 94.61           C  
ATOM   2186  CE2 TRP A 285      -8.597  -4.379  17.452  1.00 94.61           C  
ATOM   2187  CE3 TRP A 285      -7.978  -5.532  15.411  1.00 94.61           C  
ATOM   2188  NE1 TRP A 285      -8.721  -4.668  18.784  1.00 94.61           N  
ATOM   2189  CH2 TRP A 285      -8.609  -3.182  15.410  1.00 94.61           C  
ATOM   2190  CZ2 TRP A 285      -8.815  -3.182  16.765  1.00 94.61           C  
ATOM   2191  CZ3 TRP A 285      -8.195  -4.340  14.730  1.00 94.61           C  
ATOM   2192  N   TYR A 286      -5.237  -6.133  16.538  1.00 94.69           N  
ATOM   2193  CA  TYR A 286      -4.621  -5.313  15.501  1.00 94.69           C  
ATOM   2194  C   TYR A 286      -3.271  -5.884  15.085  1.00 94.69           C  
ATOM   2195  CB  TYR A 286      -4.450  -3.870  15.988  1.00 94.69           C  
ATOM   2196  O   TYR A 286      -2.998  -6.044  13.893  1.00 94.69           O  
ATOM   2197  CG  TYR A 286      -3.607  -3.017  15.072  1.00 94.69           C  
ATOM   2198  CD1 TYR A 286      -2.272  -2.752  15.369  1.00 94.69           C  
ATOM   2199  CD2 TYR A 286      -4.143  -2.473  13.910  1.00 94.69           C  
ATOM   2200  CE1 TYR A 286      -1.491  -1.964  14.529  1.00 94.69           C  
ATOM   2201  CE2 TYR A 286      -3.372  -1.684  13.063  1.00 94.69           C  
ATOM   2202  OH  TYR A 286      -1.281  -0.655  12.546  1.00 94.69           O  
ATOM   2203  CZ  TYR A 286      -2.049  -1.436  13.380  1.00 94.69           C  
ATOM   2204  N   VAL A 287      -2.423  -6.156  16.037  1.00 90.54           N  
ATOM   2205  CA  VAL A 287      -1.101  -6.716  15.776  1.00 90.54           C  
ATOM   2206  C   VAL A 287      -1.240  -8.060  15.065  1.00 90.54           C  
ATOM   2207  CB  VAL A 287      -0.288  -6.885  17.079  1.00 90.54           C  
ATOM   2208  O   VAL A 287      -0.506  -8.346  14.116  1.00 90.54           O  
ATOM   2209  CG1 VAL A 287       1.046  -7.575  16.799  1.00 90.54           C  
ATOM   2210  CG2 VAL A 287      -0.062  -5.529  17.746  1.00 90.54           C  
ATOM   2211  N   ALA A 288      -2.146  -8.905  15.534  1.00 92.92           N  
ATOM   2212  CA  ALA A 288      -2.416 -10.207  14.930  1.00 92.92           C  
ATOM   2213  C   ALA A 288      -2.851 -10.057  13.475  1.00 92.92           C  
ATOM   2214  CB  ALA A 288      -3.484 -10.953  15.727  1.00 92.92           C  
ATOM   2215  O   ALA A 288      -2.409 -10.814  12.607  1.00 92.92           O  
ATOM   2216  N   LEU A 289      -3.712  -9.081  13.194  1.00 94.99           N  
ATOM   2217  CA  LEU A 289      -4.183  -8.840  11.835  1.00 94.99           C  
ATOM   2218  C   LEU A 289      -3.039  -8.379  10.937  1.00 94.99           C  
ATOM   2219  CB  LEU A 289      -5.302  -7.794  11.833  1.00 94.99           C  
ATOM   2220  O   LEU A 289      -3.001  -8.717   9.752  1.00 94.99           O  
ATOM   2221  CG  LEU A 289      -6.683  -8.278  12.277  1.00 94.99           C  
ATOM   2222  CD1 LEU A 289      -7.649  -7.102  12.379  1.00 94.99           C  
ATOM   2223  CD2 LEU A 289      -7.216  -9.333  11.314  1.00 94.99           C  
ATOM   2224  N   ARG A 290      -2.142  -7.589  11.359  1.00 92.03           N  
ATOM   2225  CA  ARG A 290      -0.960  -7.190  10.602  1.00 92.03           C  
ATOM   2226  C   ARG A 290      -0.121  -8.405  10.217  1.00 92.03           C  
ATOM   2227  CB  ARG A 290      -0.113  -6.202  11.407  1.00 92.03           C  
ATOM   2228  O   ARG A 290       0.377  -8.490   9.093  1.00 92.03           O  
ATOM   2229  CG  ARG A 290      -0.742  -4.826  11.552  1.00 92.03           C  
ATOM   2230  CD  ARG A 290       0.205  -3.840  12.220  1.00 92.03           C  
ATOM   2231  NE  ARG A 290       1.329  -3.499  11.352  1.00 92.03           N  
ATOM   2232  NH1 ARG A 290       2.560  -2.458  13.006  1.00 92.03           N  
ATOM   2233  NH2 ARG A 290       3.384  -2.593  10.872  1.00 92.03           N  
ATOM   2234  CZ  ARG A 290       2.422  -2.851  11.745  1.00 92.03           C  
ATOM   2235  N   TYR A 291       0.036  -9.267  11.193  1.00 89.77           N  
ATOM   2236  CA  TYR A 291       0.803 -10.485  10.959  1.00 89.77           C  
ATOM   2237  C   TYR A 291       0.107 -11.381   9.942  1.00 89.77           C  
ATOM   2238  CB  TYR A 291       1.013 -11.248  12.270  1.00 89.77           C  
ATOM   2239  O   TYR A 291       0.751 -11.926   9.042  1.00 89.77           O  
ATOM   2240  CG  TYR A 291       1.980 -12.402  12.152  1.00 89.77           C  
ATOM   2241  CD1 TYR A 291       1.550 -13.716  12.322  1.00 89.77           C  
ATOM   2242  CD2 TYR A 291       3.324 -12.180  11.873  1.00 89.77           C  
ATOM   2243  CE1 TYR A 291       2.437 -14.782  12.217  1.00 89.77           C  
ATOM   2244  CE2 TYR A 291       4.220 -13.239  11.765  1.00 89.77           C  
ATOM   2245  OH  TYR A 291       4.650 -15.586  11.832  1.00 89.77           O  
ATOM   2246  CZ  TYR A 291       3.768 -14.534  11.938  1.00 89.77           C  
ATOM   2247  N   THR A 292      -1.240 -11.554  10.119  1.00 93.75           N  
ATOM   2248  CA  THR A 292      -1.999 -12.367   9.174  1.00 93.75           C  
ATOM   2249  C   THR A 292      -1.881 -11.804   7.760  1.00 93.75           C  
ATOM   2250  CB  THR A 292      -3.483 -12.449   9.574  1.00 93.75           C  
ATOM   2251  O   THR A 292      -1.807 -12.561   6.790  1.00 93.75           O  
ATOM   2252  CG2 THR A 292      -3.650 -13.114  10.937  1.00 93.75           C  
ATOM   2253  OG1 THR A 292      -4.031 -11.126   9.630  1.00 93.75           O  
ATOM   2254  N   ASP A 293      -1.916 -10.475   7.627  1.00 90.92           N  
ATOM   2255  CA  ASP A 293      -1.766  -9.834   6.324  1.00 90.92           C  
ATOM   2256  C   ASP A 293      -0.442 -10.223   5.670  1.00 90.92           C  
ATOM   2257  CB  ASP A 293      -1.858  -8.313   6.461  1.00 90.92           C  
ATOM   2258  O   ASP A 293      -0.397 -10.515   4.473  1.00 90.92           O  
ATOM   2259  CG  ASP A 293      -1.873  -7.597   5.122  1.00 90.92           C  
ATOM   2260  OD1 ASP A 293      -2.701  -7.947   4.253  1.00 90.92           O  
ATOM   2261  OD2 ASP A 293      -1.048  -6.677   4.933  1.00 90.92           O  
ATOM   2262  N   MET A 294       0.637 -10.250   6.408  1.00 87.25           N  
ATOM   2263  CA  MET A 294       1.957 -10.646   5.924  1.00 87.25           C  
ATOM   2264  C   MET A 294       1.948 -12.092   5.440  1.00 87.25           C  
ATOM   2265  CB  MET A 294       3.008 -10.468   7.021  1.00 87.25           C  
ATOM   2266  O   MET A 294       2.511 -12.403   4.389  1.00 87.25           O  
ATOM   2267  CG  MET A 294       3.342  -9.016   7.320  1.00 87.25           C  
ATOM   2268  SD  MET A 294       4.693  -8.844   8.550  1.00 87.25           S  
ATOM   2269  CE  MET A 294       4.108  -9.990   9.829  1.00 87.25           C  
ATOM   2270  N   LEU A 295       1.368 -13.011   6.216  1.00 90.48           N  
ATOM   2271  CA  LEU A 295       1.299 -14.424   5.860  1.00 90.48           C  
ATOM   2272  C   LEU A 295       0.475 -14.625   4.592  1.00 90.48           C  
ATOM   2273  CB  LEU A 295       0.698 -15.238   7.008  1.00 90.48           C  
ATOM   2274  O   LEU A 295       0.823 -15.449   3.744  1.00 90.48           O  
ATOM   2275  CG  LEU A 295       1.540 -15.340   8.281  1.00 90.48           C  
ATOM   2276  CD1 LEU A 295       0.763 -16.067   9.373  1.00 90.48           C  
ATOM   2277  CD2 LEU A 295       2.860 -16.048   7.994  1.00 90.48           C  
ATOM   2278  N   ILE A 296      -0.647 -13.794   4.458  1.00 91.56           N  
ATOM   2279  CA  ILE A 296      -1.490 -13.874   3.271  1.00 91.56           C  
ATOM   2280  C   ILE A 296      -0.698 -13.426   2.044  1.00 91.56           C  
ATOM   2281  CB  ILE A 296      -2.767 -13.017   3.426  1.00 91.56           C  
ATOM   2282  O   ILE A 296      -0.696 -14.107   1.016  1.00 91.56           O  
ATOM   2283  CG1 ILE A 296      -3.702 -13.637   4.471  1.00 91.56           C  
ATOM   2284  CG2 ILE A 296      -3.479 -12.860   2.079  1.00 91.56           C  
ATOM   2285  CD1 ILE A 296      -4.847 -12.727   4.893  1.00 91.56           C  
ATOM   2286  N   GLN A 297       0.017 -12.374   2.162  1.00 85.20           N  
ATOM   2287  CA  GLN A 297       0.804 -11.826   1.063  1.00 85.20           C  
ATOM   2288  C   GLN A 297       1.932 -12.774   0.667  1.00 85.20           C  
ATOM   2289  CB  GLN A 297       1.375 -10.458   1.441  1.00 85.20           C  
ATOM   2290  O   GLN A 297       2.308 -12.845  -0.505  1.00 85.20           O  
ATOM   2291  CG  GLN A 297       0.329  -9.354   1.517  1.00 85.20           C  
ATOM   2292  CD  GLN A 297       0.920  -8.012   1.908  1.00 85.20           C  
ATOM   2293  NE2 GLN A 297       0.063  -7.008   2.056  1.00 85.20           N  
ATOM   2294  OE1 GLN A 297       2.136  -7.880   2.075  1.00 85.20           O  
ATOM   2295  N   ALA A 298       2.506 -13.490   1.630  1.00 86.60           N  
ATOM   2296  CA  ALA A 298       3.593 -14.437   1.397  1.00 86.60           C  
ATOM   2297  C   ALA A 298       3.055 -15.784   0.925  1.00 86.60           C  
ATOM   2298  CB  ALA A 298       4.425 -14.614   2.665  1.00 86.60           C  
ATOM   2299  O   ALA A 298       3.818 -16.738   0.752  1.00 86.60           O  
ATOM   2300  N   LYS A 299       1.735 -15.865   0.754  1.00 91.41           N  
ATOM   2301  CA  LYS A 299       1.056 -17.101   0.376  1.00 91.41           C  
ATOM   2302  C   LYS A 299       1.440 -18.246   1.308  1.00 91.41           C  
ATOM   2303  CB  LYS A 299       1.383 -17.472  -1.072  1.00 91.41           C  
ATOM   2304  O   LYS A 299       1.616 -19.383   0.864  1.00 91.41           O  
ATOM   2305  CG  LYS A 299       0.914 -16.447  -2.094  1.00 91.41           C  
ATOM   2306  CD  LYS A 299       1.197 -16.909  -3.518  1.00 91.41           C  
ATOM   2307  CE  LYS A 299       0.716 -15.890  -4.543  1.00 91.41           C  
ATOM   2308  NZ  LYS A 299       0.977 -16.346  -5.941  1.00 91.41           N  
ATOM   2309  N   ALA A 300       1.701 -17.928   2.636  1.00 93.16           N  
ATOM   2310  CA  ALA A 300       2.028 -18.913   3.664  1.00 93.16           C  
ATOM   2311  C   ALA A 300       0.779 -19.346   4.426  1.00 93.16           C  
ATOM   2312  CB  ALA A 300       3.068 -18.350   4.629  1.00 93.16           C  
ATOM   2313  O   ALA A 300       0.663 -19.104   5.629  1.00 93.16           O  
ATOM   2314  N   PHE A 301      -0.186 -20.095   3.837  1.00 95.57           N  
ATOM   2315  CA  PHE A 301      -1.517 -20.359   4.370  1.00 95.57           C  
ATOM   2316  C   PHE A 301      -1.466 -21.439   5.443  1.00 95.57           C  
ATOM   2317  CB  PHE A 301      -2.473 -20.777   3.248  1.00 95.57           C  
ATOM   2318  O   PHE A 301      -2.291 -21.451   6.359  1.00 95.57           O  
ATOM   2319  CG  PHE A 301      -3.055 -19.619   2.483  1.00 95.57           C  
ATOM   2320  CD1 PHE A 301      -4.260 -19.047   2.870  1.00 95.57           C  
ATOM   2321  CD2 PHE A 301      -2.395 -19.103   1.375  1.00 95.57           C  
ATOM   2322  CE1 PHE A 301      -4.800 -17.975   2.163  1.00 95.57           C  
ATOM   2323  CE2 PHE A 301      -2.929 -18.032   0.663  1.00 95.57           C  
ATOM   2324  CZ  PHE A 301      -4.132 -17.470   1.058  1.00 95.57           C  
ATOM   2325  N   ARG A 302      -0.500 -22.323   5.340  1.00 94.67           N  
ATOM   2326  CA  ARG A 302      -0.320 -23.307   6.403  1.00 94.67           C  
ATOM   2327  C   ARG A 302       0.060 -22.632   7.716  1.00 94.67           C  
ATOM   2328  CB  ARG A 302       0.747 -24.331   6.012  1.00 94.67           C  
ATOM   2329  O   ARG A 302      -0.496 -22.952   8.768  1.00 94.67           O  
ATOM   2330  CG  ARG A 302       0.871 -25.494   6.984  1.00 94.67           C  
ATOM   2331  CD  ARG A 302       1.943 -26.482   6.548  1.00 94.67           C  
ATOM   2332  NE  ARG A 302       2.142 -27.534   7.541  1.00 94.67           N  
ATOM   2333  NH1 ARG A 302       3.730 -28.679   6.314  1.00 94.67           N  
ATOM   2334  NH2 ARG A 302       3.087 -29.455   8.373  1.00 94.67           N  
ATOM   2335  CZ  ARG A 302       2.986 -28.554   7.407  1.00 94.67           C  
ATOM   2336  N   LYS A 303       1.027 -21.754   7.679  1.00 93.22           N  
ATOM   2337  CA  LYS A 303       1.456 -20.984   8.844  1.00 93.22           C  
ATOM   2338  C   LYS A 303       0.337 -20.076   9.345  1.00 93.22           C  
ATOM   2339  CB  LYS A 303       2.696 -20.153   8.511  1.00 93.22           C  
ATOM   2340  O   LYS A 303       0.197 -19.862  10.551  1.00 93.22           O  
ATOM   2341  CG  LYS A 303       3.956 -20.979   8.299  1.00 93.22           C  
ATOM   2342  CD  LYS A 303       5.181 -20.092   8.116  1.00 93.22           C  
ATOM   2343  CE  LYS A 303       6.440 -20.917   7.886  1.00 93.22           C  
ATOM   2344  NZ  LYS A 303       7.666 -20.065   7.870  1.00 93.22           N  
ATOM   2345  N   LEU A 304      -0.423 -19.467   8.403  1.00 95.35           N  
ATOM   2346  CA  LEU A 304      -1.571 -18.633   8.743  1.00 95.35           C  
ATOM   2347  C   LEU A 304      -2.587 -19.417   9.566  1.00 95.35           C  
ATOM   2348  CB  LEU A 304      -2.233 -18.090   7.475  1.00 95.35           C  
ATOM   2349  O   LEU A 304      -3.082 -18.925  10.583  1.00 95.35           O  
ATOM   2350  CG  LEU A 304      -3.496 -17.251   7.676  1.00 95.35           C  
ATOM   2351  CD1 LEU A 304      -3.207 -16.070   8.596  1.00 95.35           C  
ATOM   2352  CD2 LEU A 304      -4.038 -16.769   6.334  1.00 95.35           C  
ATOM   2353  N   GLU A 305      -2.888 -20.616   9.141  1.00 96.16           N  
ATOM   2354  CA  GLU A 305      -3.801 -21.497   9.863  1.00 96.16           C  
ATOM   2355  C   GLU A 305      -3.294 -21.779  11.274  1.00 96.16           C  
ATOM   2356  CB  GLU A 305      -3.995 -22.811   9.102  1.00 96.16           C  
ATOM   2357  O   GLU A 305      -4.058 -21.711  12.239  1.00 96.16           O  
ATOM   2358  CG  GLU A 305      -4.982 -23.763   9.761  1.00 96.16           C  
ATOM   2359  CD  GLU A 305      -5.186 -25.052   8.980  1.00 96.16           C  
ATOM   2360  OE1 GLU A 305      -5.869 -25.969   9.489  1.00 96.16           O  
ATOM   2361  OE2 GLU A 305      -4.658 -25.145   7.849  1.00 96.16           O  
ATOM   2362  N   GLU A 306      -1.994 -22.160  11.425  1.00 93.51           N  
ATOM   2363  CA  GLU A 306      -1.373 -22.414  12.721  1.00 93.51           C  
ATOM   2364  C   GLU A 306      -1.457 -21.187  13.623  1.00 93.51           C  
ATOM   2365  CB  GLU A 306       0.087 -22.839  12.544  1.00 93.51           C  
ATOM   2366  O   GLU A 306      -1.759 -21.303  14.813  1.00 93.51           O  
ATOM   2367  CG  GLU A 306       0.256 -24.217  11.921  1.00 93.51           C  
ATOM   2368  CD  GLU A 306       1.704 -24.561  11.610  1.00 93.51           C  
ATOM   2369  OE1 GLU A 306       1.957 -25.626  11.002  1.00 93.51           O  
ATOM   2370  OE2 GLU A 306       2.592 -23.761  11.978  1.00 93.51           O  
ATOM   2371  N   PHE A 307      -1.219 -20.034  12.978  1.00 93.09           N  
ATOM   2372  CA  PHE A 307      -1.233 -18.771  13.706  1.00 93.09           C  
ATOM   2373  C   PHE A 307      -2.631 -18.462  14.229  1.00 93.09           C  
ATOM   2374  CB  PHE A 307      -0.743 -17.628  12.811  1.00 93.09           C  
ATOM   2375  O   PHE A 307      -2.797 -18.096  15.394  1.00 93.09           O  
ATOM   2376  CG  PHE A 307      -0.818 -16.273  13.462  1.00 93.09           C  
ATOM   2377  CD1 PHE A 307      -1.852 -15.396  13.157  1.00 93.09           C  
ATOM   2378  CD2 PHE A 307       0.147 -15.876  14.379  1.00 93.09           C  
ATOM   2379  CE1 PHE A 307      -1.923 -14.141  13.758  1.00 93.09           C  
ATOM   2380  CE2 PHE A 307       0.082 -14.624  14.984  1.00 93.09           C  
ATOM   2381  CZ  PHE A 307      -0.953 -13.758  14.671  1.00 93.09           C  
ATOM   2382  N   ILE A 308      -3.665 -18.566  13.441  1.00 94.08           N  
ATOM   2383  CA  ILE A 308      -5.051 -18.262  13.782  1.00 94.08           C  
ATOM   2384  C   ILE A 308      -5.497 -19.133  14.953  1.00 94.08           C  
ATOM   2385  CB  ILE A 308      -5.988 -18.470  12.571  1.00 94.08           C  
ATOM   2386  O   ILE A 308      -6.186 -18.660  15.860  1.00 94.08           O  
ATOM   2387  CG1 ILE A 308      -5.699 -17.426  11.486  1.00 94.08           C  
ATOM   2388  CG2 ILE A 308      -7.455 -18.413  13.008  1.00 94.08           C  
ATOM   2389  CD1 ILE A 308      -6.394 -17.703  10.160  1.00 94.08           C  
ATOM   2390  N   ARG A 309      -5.042 -20.422  15.056  1.00 92.40           N  
ATOM   2391  CA  ARG A 309      -5.421 -21.363  16.105  1.00 92.40           C  
ATOM   2392  C   ARG A 309      -4.741 -21.015  17.425  1.00 92.40           C  
ATOM   2393  CB  ARG A 309      -5.069 -22.795  15.696  1.00 92.40           C  
ATOM   2394  O   ARG A 309      -5.276 -21.297  18.499  1.00 92.40           O  
ATOM   2395  CG  ARG A 309      -5.976 -23.368  14.619  1.00 92.40           C  
ATOM   2396  CD  ARG A 309      -5.644 -24.824  14.318  1.00 92.40           C  
ATOM   2397  NE  ARG A 309      -6.496 -25.363  13.262  1.00 92.40           N  
ATOM   2398  NH1 ARG A 309      -5.153 -27.193  12.830  1.00 92.40           N  
ATOM   2399  NH2 ARG A 309      -7.086 -26.877  11.639  1.00 92.40           N  
ATOM   2400  CZ  ARG A 309      -6.243 -26.477  12.580  1.00 92.40           C  
ATOM   2401  N   GLY A 310      -3.632 -20.331  17.339  1.00 90.11           N  
ATOM   2402  CA  GLY A 310      -2.787 -20.144  18.508  1.00 90.11           C  
ATOM   2403  C   GLY A 310      -2.859 -18.740  19.078  1.00 90.11           C  
ATOM   2404  O   GLY A 310      -2.392 -18.491  20.191  1.00 90.11           O  
ATOM   2405  N   VAL A 311      -3.507 -17.743  18.298  1.00 90.67           N  
ATOM   2406  CA  VAL A 311      -3.495 -16.346  18.720  1.00 90.67           C  
ATOM   2407  C   VAL A 311      -4.593 -16.109  19.755  1.00 90.67           C  
ATOM   2408  CB  VAL A 311      -3.678 -15.389  17.521  1.00 90.67           C  
ATOM   2409  O   VAL A 311      -5.706 -16.623  19.616  1.00 90.67           O  
ATOM   2410  CG1 VAL A 311      -5.064 -15.557  16.902  1.00 90.67           C  
ATOM   2411  CG2 VAL A 311      -3.455 -13.941  17.955  1.00 90.67           C  
ATOM   2412  N   PRO A 312      -4.390 -15.476  20.956  1.00 86.68           N  
ATOM   2413  CA  PRO A 312      -5.304 -15.274  22.082  1.00 86.68           C  
ATOM   2414  C   PRO A 312      -6.578 -14.533  21.682  1.00 86.68           C  
ATOM   2415  CB  PRO A 312      -4.475 -14.443  23.064  1.00 86.68           C  
ATOM   2416  O   PRO A 312      -7.625 -14.715  22.310  1.00 86.68           O  
ATOM   2417  CG  PRO A 312      -3.053 -14.734  22.705  1.00 86.68           C  
ATOM   2418  CD  PRO A 312      -2.982 -15.017  21.232  1.00 86.68           C  
ATOM   2419  N   CYS A 313      -6.585 -13.703  20.606  1.00 91.40           N  
ATOM   2420  CA  CYS A 313      -7.716 -12.882  20.189  1.00 91.40           C  
ATOM   2421  C   CYS A 313      -8.525 -13.579  19.102  1.00 91.40           C  
ATOM   2422  CB  CYS A 313      -7.234 -11.521  19.686  1.00 91.40           C  
ATOM   2423  O   CYS A 313      -9.332 -12.945  18.420  1.00 91.40           O  
ATOM   2424  SG  CYS A 313      -6.074 -11.625  18.306  1.00 91.40           S  
ATOM   2425  N   CYS A 314      -8.285 -14.913  18.880  1.00 91.11           N  
ATOM   2426  CA  CYS A 314      -8.800 -15.673  17.746  1.00 91.11           C  
ATOM   2427  C   CYS A 314     -10.322 -15.734  17.776  1.00 91.11           C  
ATOM   2428  CB  CYS A 314      -8.223 -17.088  17.742  1.00 91.11           C  
ATOM   2429  O   CYS A 314     -10.959 -15.960  16.745  1.00 91.11           O  
ATOM   2430  SG  CYS A 314      -8.663 -18.057  19.201  1.00 91.11           S  
ATOM   2431  N   GLN A 315     -10.980 -15.445  18.952  1.00 92.49           N  
ATOM   2432  CA  GLN A 315     -12.436 -15.492  19.033  1.00 92.49           C  
ATOM   2433  C   GLN A 315     -13.028 -14.088  19.109  1.00 92.49           C  
ATOM   2434  CB  GLN A 315     -12.880 -16.315  20.243  1.00 92.49           C  
ATOM   2435  O   GLN A 315     -14.248 -13.927  19.194  1.00 92.49           O  
ATOM   2436  CG  GLN A 315     -12.460 -17.778  20.180  1.00 92.49           C  
ATOM   2437  CD  GLN A 315     -13.095 -18.521  19.020  1.00 92.49           C  
ATOM   2438  NE2 GLN A 315     -12.422 -19.563  18.544  1.00 92.49           N  
ATOM   2439  OE1 GLN A 315     -14.182 -18.162  18.555  1.00 92.49           O  
ATOM   2440  N   GLY A 316     -12.155 -13.099  19.147  1.00 94.46           N  
ATOM   2441  CA  GLY A 316     -12.611 -11.721  19.233  1.00 94.46           C  
ATOM   2442  C   GLY A 316     -13.258 -11.225  17.954  1.00 94.46           C  
ATOM   2443  O   GLY A 316     -12.811 -11.560  16.855  1.00 94.46           O  
ATOM   2444  N   LYS A 317     -14.395 -10.487  18.077  1.00 95.26           N  
ATOM   2445  CA  LYS A 317     -15.156  -9.992  16.934  1.00 95.26           C  
ATOM   2446  C   LYS A 317     -14.282  -9.142  16.017  1.00 95.26           C  
ATOM   2447  CB  LYS A 317     -16.366  -9.183  17.404  1.00 95.26           C  
ATOM   2448  O   LYS A 317     -14.360  -9.259  14.792  1.00 95.26           O  
ATOM   2449  CG  LYS A 317     -16.008  -7.840  18.024  1.00 95.26           C  
ATOM   2450  CD  LYS A 317     -17.254  -7.058  18.420  1.00 95.26           C  
ATOM   2451  CE  LYS A 317     -16.896  -5.740  19.095  1.00 95.26           C  
ATOM   2452  NZ  LYS A 317     -18.107  -5.042  19.623  1.00 95.26           N  
ATOM   2453  N   GLU A 318     -13.431  -8.275  16.579  1.00 95.62           N  
ATOM   2454  CA  GLU A 318     -12.583  -7.385  15.792  1.00 95.62           C  
ATOM   2455  C   GLU A 318     -11.583  -8.175  14.953  1.00 95.62           C  
ATOM   2456  CB  GLU A 318     -11.844  -6.401  16.704  1.00 95.62           C  
ATOM   2457  O   GLU A 318     -11.358  -7.856  13.784  1.00 95.62           O  
ATOM   2458  CG  GLU A 318     -12.756  -5.395  17.391  1.00 95.62           C  
ATOM   2459  CD  GLU A 318     -13.367  -5.922  18.679  1.00 95.62           C  
ATOM   2460  OE1 GLU A 318     -14.126  -5.176  19.340  1.00 95.62           O  
ATOM   2461  OE2 GLU A 318     -13.084  -7.088  19.031  1.00 95.62           O  
ATOM   2462  N   PHE A 319     -10.982  -9.176  15.577  1.00 96.37           N  
ATOM   2463  CA  PHE A 319     -10.019 -10.018  14.877  1.00 96.37           C  
ATOM   2464  C   PHE A 319     -10.698 -10.807  13.764  1.00 96.37           C  
ATOM   2465  CB  PHE A 319      -9.331 -10.976  15.855  1.00 96.37           C  
ATOM   2466  O   PHE A 319     -10.220 -10.823  12.628  1.00 96.37           O  
ATOM   2467  CG  PHE A 319      -8.400 -11.955  15.191  1.00 96.37           C  
ATOM   2468  CD1 PHE A 319      -8.747 -13.295  15.072  1.00 96.37           C  
ATOM   2469  CD2 PHE A 319      -7.176 -11.534  14.686  1.00 96.37           C  
ATOM   2470  CE1 PHE A 319      -7.887 -14.203  14.458  1.00 96.37           C  
ATOM   2471  CE2 PHE A 319      -6.312 -12.435  14.071  1.00 96.37           C  
ATOM   2472  CZ  PHE A 319      -6.669 -13.769  13.959  1.00 96.37           C  
ATOM   2473  N   LEU A 320     -11.766 -11.482  14.011  1.00 96.47           N  
ATOM   2474  CA  LEU A 320     -12.477 -12.308  13.041  1.00 96.47           C  
ATOM   2475  C   LEU A 320     -12.968 -11.467  11.867  1.00 96.47           C  
ATOM   2476  CB  LEU A 320     -13.660 -13.018  13.705  1.00 96.47           C  
ATOM   2477  O   LEU A 320     -12.841 -11.874  10.710  1.00 96.47           O  
ATOM   2478  CG  LEU A 320     -13.314 -14.144  14.680  1.00 96.47           C  
ATOM   2479  CD1 LEU A 320     -14.577 -14.666  15.358  1.00 96.47           C  
ATOM   2480  CD2 LEU A 320     -12.583 -15.271  13.958  1.00 96.47           C  
ATOM   2481  N   CYS A 321     -13.652 -10.278  12.178  1.00 96.29           N  
ATOM   2482  CA  CYS A 321     -14.099  -9.380  11.120  1.00 96.29           C  
ATOM   2483  C   CYS A 321     -12.926  -8.924  10.260  1.00 96.29           C  
ATOM   2484  CB  CYS A 321     -14.811  -8.165  11.713  1.00 96.29           C  
ATOM   2485  O   CYS A 321     -13.030  -8.883   9.032  1.00 96.29           O  
ATOM   2486  SG  CYS A 321     -16.393  -8.556  12.492  1.00 96.29           S  
ATOM   2487  N   GLY A 322     -11.860  -8.537  10.908  1.00 96.56           N  
ATOM   2488  CA  GLY A 322     -10.654  -8.146  10.195  1.00 96.56           C  
ATOM   2489  C   GLY A 322     -10.088  -9.253   9.326  1.00 96.56           C  
ATOM   2490  O   GLY A 322      -9.674  -9.008   8.191  1.00 96.56           O  
ATOM   2491  N   LEU A 323      -9.985 -10.463   9.876  1.00 97.05           N  
ATOM   2492  CA  LEU A 323      -9.470 -11.609   9.136  1.00 97.05           C  
ATOM   2493  C   LEU A 323     -10.339 -11.905   7.918  1.00 97.05           C  
ATOM   2494  CB  LEU A 323      -9.401 -12.843  10.039  1.00 97.05           C  
ATOM   2495  O   LEU A 323      -9.822 -12.176   6.832  1.00 97.05           O  
ATOM   2496  CG  LEU A 323      -8.811 -14.109   9.414  1.00 97.05           C  
ATOM   2497  CD1 LEU A 323      -7.414 -13.830   8.869  1.00 97.05           C  
ATOM   2498  CD2 LEU A 323      -8.777 -15.243  10.433  1.00 97.05           C  
ATOM   2499  N   TYR A 324     -11.710 -11.886   8.040  1.00 96.86           N  
ATOM   2500  CA  TYR A 324     -12.617 -12.046   6.909  1.00 96.86           C  
ATOM   2501  C   TYR A 324     -12.349 -10.990   5.843  1.00 96.86           C  
ATOM   2502  CB  TYR A 324     -14.074 -11.962   7.372  1.00 96.86           C  
ATOM   2503  O   TYR A 324     -12.353 -11.291   4.647  1.00 96.86           O  
ATOM   2504  CG  TYR A 324     -14.607 -13.257   7.935  1.00 96.86           C  
ATOM   2505  CD1 TYR A 324     -14.702 -14.398   7.141  1.00 96.86           C  
ATOM   2506  CD2 TYR A 324     -15.019 -13.342   9.261  1.00 96.86           C  
ATOM   2507  CE1 TYR A 324     -15.194 -15.593   7.655  1.00 96.86           C  
ATOM   2508  CE2 TYR A 324     -15.513 -14.532   9.785  1.00 96.86           C  
ATOM   2509  OH  TYR A 324     -16.085 -16.831   9.490  1.00 96.86           O  
ATOM   2510  CZ  TYR A 324     -15.596 -15.650   8.976  1.00 96.86           C  
ATOM   2511  N   ALA A 325     -12.171  -9.712   6.342  1.00 95.50           N  
ATOM   2512  CA  ALA A 325     -11.886  -8.614   5.422  1.00 95.50           C  
ATOM   2513  C   ALA A 325     -10.603  -8.875   4.639  1.00 95.50           C  
ATOM   2514  CB  ALA A 325     -11.782  -7.295   6.184  1.00 95.50           C  
ATOM   2515  O   ALA A 325     -10.566  -8.700   3.418  1.00 95.50           O  
ATOM   2516  N   GLN A 326      -9.468  -9.307   5.235  1.00 95.15           N  
ATOM   2517  CA  GLN A 326      -8.185  -9.585   4.597  1.00 95.15           C  
ATOM   2518  C   GLN A 326      -8.301 -10.741   3.608  1.00 95.15           C  
ATOM   2519  CB  GLN A 326      -7.119  -9.899   5.649  1.00 95.15           C  
ATOM   2520  O   GLN A 326      -7.728 -10.691   2.517  1.00 95.15           O  
ATOM   2521  CG  GLN A 326      -6.706  -8.695   6.484  1.00 95.15           C  
ATOM   2522  CD  GLN A 326      -5.674  -9.040   7.541  1.00 95.15           C  
ATOM   2523  NE2 GLN A 326      -4.870  -8.055   7.928  1.00 95.15           N  
ATOM   2524  OE1 GLN A 326      -5.600 -10.181   8.006  1.00 95.15           O  
ATOM   2525  N   LEU A 327      -9.070 -11.818   3.977  1.00 95.79           N  
ATOM   2526  CA  LEU A 327      -9.228 -12.987   3.120  1.00 95.79           C  
ATOM   2527  C   LEU A 327     -10.069 -12.652   1.892  1.00 95.79           C  
ATOM   2528  CB  LEU A 327      -9.874 -14.138   3.896  1.00 95.79           C  
ATOM   2529  O   LEU A 327      -9.801 -13.149   0.796  1.00 95.79           O  
ATOM   2530  CG  LEU A 327      -9.020 -14.781   4.990  1.00 95.79           C  
ATOM   2531  CD1 LEU A 327      -9.843 -15.795   5.778  1.00 95.79           C  
ATOM   2532  CD2 LEU A 327      -7.785 -15.440   4.387  1.00 95.79           C  
ATOM   2533  N   GLU A 328     -11.173 -11.897   2.183  1.00 95.07           N  
ATOM   2534  CA  GLU A 328     -11.961 -11.424   1.049  1.00 95.07           C  
ATOM   2535  C   GLU A 328     -11.096 -10.647   0.061  1.00 95.07           C  
ATOM   2536  CB  GLU A 328     -13.124 -10.551   1.528  1.00 95.07           C  
ATOM   2537  O   GLU A 328     -11.182 -10.861  -1.150  1.00 95.07           O  
ATOM   2538  CG  GLU A 328     -14.018 -10.046   0.405  1.00 95.07           C  
ATOM   2539  CD  GLU A 328     -15.029  -9.008   0.865  1.00 95.07           C  
ATOM   2540  OE1 GLU A 328     -16.072  -8.838   0.193  1.00 95.07           O  
ATOM   2541  OE2 GLU A 328     -14.776  -8.359   1.904  1.00 95.07           O  
ATOM   2542  N   GLN A 329     -10.250  -9.692   0.560  1.00 91.93           N  
ATOM   2543  CA  GLN A 329      -9.342  -8.908  -0.271  1.00 91.93           C  
ATOM   2544  C   GLN A 329      -8.369  -9.810  -1.026  1.00 91.93           C  
ATOM   2545  CB  GLN A 329      -8.569  -7.900   0.581  1.00 91.93           C  
ATOM   2546  O   GLN A 329      -8.103  -9.591  -2.209  1.00 91.93           O  
ATOM   2547  CG  GLN A 329      -7.729  -6.924  -0.232  1.00 91.93           C  
ATOM   2548  CD  GLN A 329      -7.083  -5.851   0.624  1.00 91.93           C  
ATOM   2549  NE2 GLN A 329      -6.332  -4.957  -0.011  1.00 91.93           N  
ATOM   2550  OE1 GLN A 329      -7.259  -5.824   1.847  1.00 91.93           O  
ATOM   2551  N   ALA A 330      -7.808 -10.771  -0.350  1.00 92.45           N  
ATOM   2552  CA  ALA A 330      -6.882 -11.723  -0.958  1.00 92.45           C  
ATOM   2553  C   ALA A 330      -7.566 -12.525  -2.062  1.00 92.45           C  
ATOM   2554  CB  ALA A 330      -6.311 -12.661   0.102  1.00 92.45           C  
ATOM   2555  O   ALA A 330      -6.969 -12.785  -3.109  1.00 92.45           O  
ATOM   2556  N   TRP A 331      -8.777 -12.938  -1.840  1.00 94.10           N  
ATOM   2557  CA  TRP A 331      -9.558 -13.680  -2.824  1.00 94.10           C  
ATOM   2558  C   TRP A 331      -9.789 -12.845  -4.079  1.00 94.10           C  
ATOM   2559  CB  TRP A 331     -10.901 -14.114  -2.230  1.00 94.10           C  
ATOM   2560  O   TRP A 331      -9.622 -13.336  -5.198  1.00 94.10           O  
ATOM   2561  CG  TRP A 331     -11.706 -15.004  -3.128  1.00 94.10           C  
ATOM   2562  CD1 TRP A 331     -11.620 -16.365  -3.231  1.00 94.10           C  
ATOM   2563  CD2 TRP A 331     -12.716 -14.594  -4.055  1.00 94.10           C  
ATOM   2564  CE2 TRP A 331     -13.202 -15.760  -4.686  1.00 94.10           C  
ATOM   2565  CE3 TRP A 331     -13.258 -13.353  -4.413  1.00 94.10           C  
ATOM   2566  NE1 TRP A 331     -12.518 -16.826  -4.166  1.00 94.10           N  
ATOM   2567  CH2 TRP A 331     -14.720 -14.494  -5.988  1.00 94.10           C  
ATOM   2568  CZ2 TRP A 331     -14.206 -15.721  -5.657  1.00 94.10           C  
ATOM   2569  CZ3 TRP A 331     -14.258 -13.315  -5.378  1.00 94.10           C  
ATOM   2570  N   LYS A 332     -10.174 -11.553  -3.931  1.00 90.77           N  
ATOM   2571  CA  LYS A 332     -10.471 -10.658  -5.045  1.00 90.77           C  
ATOM   2572  C   LYS A 332      -9.215 -10.355  -5.857  1.00 90.77           C  
ATOM   2573  CB  LYS A 332     -11.093  -9.356  -4.537  1.00 90.77           C  
ATOM   2574  O   LYS A 332      -9.272 -10.254  -7.085  1.00 90.77           O  
ATOM   2575  CG  LYS A 332     -12.544  -9.492  -4.100  1.00 90.77           C  
ATOM   2576  CD  LYS A 332     -13.165  -8.136  -3.793  1.00 90.77           C  
ATOM   2577  CE  LYS A 332     -14.651  -8.258  -3.482  1.00 90.77           C  
ATOM   2578  NZ  LYS A 332     -15.257  -6.935  -3.145  1.00 90.77           N  
ATOM   2579  N   ALA A 333      -8.068 -10.263  -5.156  1.00 86.47           N  
ATOM   2580  CA  ALA A 333      -6.835  -9.813  -5.796  1.00 86.47           C  
ATOM   2581  C   ALA A 333      -6.006 -10.998  -6.285  1.00 86.47           C  
ATOM   2582  CB  ALA A 333      -6.016  -8.957  -4.833  1.00 86.47           C  
ATOM   2583  O   ALA A 333      -5.137 -10.843  -7.146  1.00 86.47           O  
ATOM   2584  N   GLY A 334      -6.234 -12.214  -5.786  1.00 87.75           N  
ATOM   2585  CA  GLY A 334      -5.314 -13.329  -5.941  1.00 87.75           C  
ATOM   2586  C   GLY A 334      -5.562 -14.137  -7.201  1.00 87.75           C  
ATOM   2587  O   GLY A 334      -6.609 -13.999  -7.837  1.00 87.75           O  
ATOM   2588  N   ASP A 335      -4.507 -14.925  -7.673  1.00 89.75           N  
ATOM   2589  CA  ASP A 335      -4.614 -15.890  -8.762  1.00 89.75           C  
ATOM   2590  C   ASP A 335      -5.401 -17.125  -8.328  1.00 89.75           C  
ATOM   2591  CB  ASP A 335      -3.224 -16.300  -9.255  1.00 89.75           C  
ATOM   2592  O   ASP A 335      -5.907 -17.181  -7.205  1.00 89.75           O  
ATOM   2593  CG  ASP A 335      -2.376 -16.941  -8.171  1.00 89.75           C  
ATOM   2594  OD1 ASP A 335      -2.929 -17.364  -7.134  1.00 89.75           O  
ATOM   2595  OD2 ASP A 335      -1.142 -17.021  -8.355  1.00 89.75           O  
ATOM   2596  N   SER A 336      -5.617 -18.080  -9.213  1.00 93.20           N  
ATOM   2597  CA  SER A 336      -6.444 -19.258  -8.967  1.00 93.20           C  
ATOM   2598  C   SER A 336      -5.963 -20.025  -7.740  1.00 93.20           C  
ATOM   2599  CB  SER A 336      -6.441 -20.179 -10.188  1.00 93.20           C  
ATOM   2600  O   SER A 336      -6.773 -20.490  -6.936  1.00 93.20           O  
ATOM   2601  OG  SER A 336      -5.118 -20.549 -10.537  1.00 93.20           O  
ATOM   2602  N   SER A 337      -4.658 -20.148  -7.569  1.00 94.47           N  
ATOM   2603  CA  SER A 337      -4.072 -20.847  -6.430  1.00 94.47           C  
ATOM   2604  C   SER A 337      -4.424 -20.157  -5.116  1.00 94.47           C  
ATOM   2605  CB  SER A 337      -2.552 -20.934  -6.578  1.00 94.47           C  
ATOM   2606  O   SER A 337      -4.819 -20.813  -4.150  1.00 94.47           O  
ATOM   2607  OG  SER A 337      -1.968 -21.528  -5.432  1.00 94.47           O  
ATOM   2608  N   MET A 338      -4.193 -18.835  -4.981  1.00 93.84           N  
ATOM   2609  CA  MET A 338      -4.518 -18.037  -3.802  1.00 93.84           C  
ATOM   2610  C   MET A 338      -6.006 -18.127  -3.477  1.00 93.84           C  
ATOM   2611  CB  MET A 338      -4.117 -16.576  -4.013  1.00 93.84           C  
ATOM   2612  O   MET A 338      -6.383 -18.284  -2.315  1.00 93.84           O  
ATOM   2613  CG  MET A 338      -4.371 -15.690  -2.805  1.00 93.84           C  
ATOM   2614  SD  MET A 338      -3.712 -13.992  -3.027  1.00 93.84           S  
ATOM   2615  CE  MET A 338      -1.984 -14.252  -2.541  1.00 93.84           C  
ATOM   2616  N   LYS A 339      -6.852 -18.032  -4.540  1.00 95.25           N  
ATOM   2617  CA  LYS A 339      -8.298 -18.121  -4.360  1.00 95.25           C  
ATOM   2618  C   LYS A 339      -8.693 -19.453  -3.729  1.00 95.25           C  
ATOM   2619  CB  LYS A 339      -9.018 -17.942  -5.698  1.00 95.25           C  
ATOM   2620  O   LYS A 339      -9.535 -19.495  -2.830  1.00 95.25           O  
ATOM   2621  CG  LYS A 339      -8.968 -16.521  -6.242  1.00 95.25           C  
ATOM   2622  CD  LYS A 339      -9.801 -16.379  -7.509  1.00 95.25           C  
ATOM   2623  CE  LYS A 339      -9.777 -14.951  -8.038  1.00 95.25           C  
ATOM   2624  NZ  LYS A 339     -10.591 -14.806  -9.281  1.00 95.25           N  
ATOM   2625  N   ALA A 340      -8.102 -20.606  -4.172  1.00 96.38           N  
ATOM   2626  CA  ALA A 340      -8.372 -21.936  -3.633  1.00 96.38           C  
ATOM   2627  C   ALA A 340      -7.967 -22.025  -2.164  1.00 96.38           C  
ATOM   2628  CB  ALA A 340      -7.640 -22.999  -4.449  1.00 96.38           C  
ATOM   2629  O   ALA A 340      -8.701 -22.583  -1.345  1.00 96.38           O  
ATOM   2630  N   GLN A 341      -6.814 -21.483  -1.808  1.00 96.60           N  
ATOM   2631  CA  GLN A 341      -6.307 -21.516  -0.441  1.00 96.60           C  
ATOM   2632  C   GLN A 341      -7.190 -20.693   0.493  1.00 96.60           C  
ATOM   2633  CB  GLN A 341      -4.867 -21.004  -0.389  1.00 96.60           C  
ATOM   2634  O   GLN A 341      -7.422 -21.082   1.640  1.00 96.60           O  
ATOM   2635  CG  GLN A 341      -3.857 -21.941  -1.037  1.00 96.60           C  
ATOM   2636  CD  GLN A 341      -2.437 -21.412  -0.969  1.00 96.60           C  
ATOM   2637  NE2 GLN A 341      -1.712 -21.513  -2.078  1.00 96.60           N  
ATOM   2638  OE1 GLN A 341      -1.995 -20.915   0.072  1.00 96.60           O  
ATOM   2639  N   VAL A 342      -7.614 -19.500   0.004  1.00 96.37           N  
ATOM   2640  CA  VAL A 342      -8.504 -18.640   0.777  1.00 96.37           C  
ATOM   2641  C   VAL A 342      -9.804 -19.380   1.080  1.00 96.37           C  
ATOM   2642  CB  VAL A 342      -8.803 -17.318   0.034  1.00 96.37           C  
ATOM   2643  O   VAL A 342     -10.297 -19.345   2.210  1.00 96.37           O  
ATOM   2644  CG1 VAL A 342      -9.948 -16.566   0.710  1.00 96.37           C  
ATOM   2645  CG2 VAL A 342      -7.550 -16.447  -0.029  1.00 96.37           C  
ATOM   2646  N   VAL A 343     -10.370 -20.044   0.058  1.00 96.18           N  
ATOM   2647  CA  VAL A 343     -11.612 -20.794   0.214  1.00 96.18           C  
ATOM   2648  C   VAL A 343     -11.428 -21.887   1.265  1.00 96.18           C  
ATOM   2649  CB  VAL A 343     -12.073 -21.413  -1.124  1.00 96.18           C  
ATOM   2650  O   VAL A 343     -12.289 -22.078   2.127  1.00 96.18           O  
ATOM   2651  CG1 VAL A 343     -13.231 -22.384  -0.900  1.00 96.18           C  
ATOM   2652  CG2 VAL A 343     -12.473 -20.317  -2.109  1.00 96.18           C  
ATOM   2653  N   GLU A 344     -10.323 -22.637   1.252  1.00 95.82           N  
ATOM   2654  CA  GLU A 344     -10.027 -23.689   2.219  1.00 95.82           C  
ATOM   2655  C   GLU A 344      -9.976 -23.134   3.640  1.00 95.82           C  
ATOM   2656  CB  GLU A 344      -8.704 -24.379   1.876  1.00 95.82           C  
ATOM   2657  O   GLU A 344     -10.533 -23.729   4.565  1.00 95.82           O  
ATOM   2658  CG  GLU A 344      -8.779 -25.278   0.650  1.00 95.82           C  
ATOM   2659  CD  GLU A 344      -7.440 -25.892   0.275  1.00 95.82           C  
ATOM   2660  OE1 GLU A 344      -7.355 -26.563  -0.779  1.00 95.82           O  
ATOM   2661  OE2 GLU A 344      -6.469 -25.703   1.041  1.00 95.82           O  
ATOM   2662  N   LEU A 345      -9.290 -22.038   3.815  1.00 96.16           N  
ATOM   2663  CA  LEU A 345      -9.149 -21.408   5.122  1.00 96.16           C  
ATOM   2664  C   LEU A 345     -10.498 -20.912   5.635  1.00 96.16           C  
ATOM   2665  CB  LEU A 345      -8.157 -20.244   5.053  1.00 96.16           C  
ATOM   2666  O   LEU A 345     -10.815 -21.072   6.815  1.00 96.16           O  
ATOM   2667  CG  LEU A 345      -7.780 -19.594   6.385  1.00 96.16           C  
ATOM   2668  CD1 LEU A 345      -7.195 -20.634   7.335  1.00 96.16           C  
ATOM   2669  CD2 LEU A 345      -6.794 -18.451   6.162  1.00 96.16           C  
ATOM   2670  N   LEU A 346     -11.307 -20.247   4.750  1.00 95.20           N  
ATOM   2671  CA  LEU A 346     -12.629 -19.761   5.130  1.00 95.20           C  
ATOM   2672  C   LEU A 346     -13.528 -20.913   5.565  1.00 95.20           C  
ATOM   2673  CB  LEU A 346     -13.276 -19.004   3.966  1.00 95.20           C  
ATOM   2674  O   LEU A 346     -14.329 -20.765   6.490  1.00 95.20           O  
ATOM   2675  CG  LEU A 346     -12.746 -17.595   3.695  1.00 95.20           C  
ATOM   2676  CD1 LEU A 346     -13.283 -17.074   2.367  1.00 95.20           C  
ATOM   2677  CD2 LEU A 346     -13.119 -16.655   4.836  1.00 95.20           C  
ATOM   2678  N   GLN A 347     -13.390 -22.068   4.925  1.00 93.89           N  
ATOM   2679  CA  GLN A 347     -14.133 -23.266   5.304  1.00 93.89           C  
ATOM   2680  C   GLN A 347     -13.779 -23.708   6.721  1.00 93.89           C  
ATOM   2681  CB  GLN A 347     -13.862 -24.401   4.316  1.00 93.89           C  
ATOM   2682  O   GLN A 347     -14.660 -24.075   7.501  1.00 93.89           O  
ATOM   2683  CG  GLN A 347     -14.743 -25.625   4.529  1.00 93.89           C  
ATOM   2684  CD  GLN A 347     -14.647 -26.623   3.391  1.00 93.89           C  
ATOM   2685  NE2 GLN A 347     -15.489 -27.650   3.429  1.00 93.89           N  
ATOM   2686  OE1 GLN A 347     -13.823 -26.471   2.483  1.00 93.89           O  
ATOM   2687  N   LEU A 348     -12.561 -23.628   7.056  1.00 92.05           N  
ATOM   2688  CA  LEU A 348     -12.081 -23.985   8.387  1.00 92.05           C  
ATOM   2689  C   LEU A 348     -12.619 -23.017   9.436  1.00 92.05           C  
ATOM   2690  CB  LEU A 348     -10.551 -23.994   8.421  1.00 92.05           C  
ATOM   2691  O   LEU A 348     -13.070 -23.439  10.503  1.00 92.05           O  
ATOM   2692  CG  LEU A 348      -9.905 -24.349   9.761  1.00 92.05           C  
ATOM   2693  CD1 LEU A 348     -10.125 -25.824  10.081  1.00 92.05           C  
ATOM   2694  CD2 LEU A 348      -8.417 -24.017   9.742  1.00 92.05           C  
ATOM   2695  N   MET A 349     -12.615 -21.752   9.076  1.00 92.03           N  
ATOM   2696  CA  MET A 349     -13.053 -20.701   9.991  1.00 92.03           C  
ATOM   2697  C   MET A 349     -14.559 -20.770  10.218  1.00 92.03           C  
ATOM   2698  CB  MET A 349     -12.668 -19.323   9.450  1.00 92.03           C  
ATOM   2699  O   MET A 349     -15.048 -20.389  11.283  1.00 92.03           O  
ATOM   2700  CG  MET A 349     -11.175 -19.041   9.497  1.00 92.03           C  
ATOM   2701  SD  MET A 349     -10.744 -17.415   8.765  1.00 92.03           S  
ATOM   2702  CE  MET A 349     -11.604 -16.307   9.916  1.00 92.03           C  
ATOM   2703  N   ASN A 350     -15.300 -21.215   9.211  1.00 87.74           N  
ATOM   2704  CA  ASN A 350     -16.755 -21.307   9.266  1.00 87.74           C  
ATOM   2705  C   ASN A 350     -17.211 -22.384  10.246  1.00 87.74           C  
ATOM   2706  CB  ASN A 350     -17.329 -21.577   7.874  1.00 87.74           C  
ATOM   2707  O   ASN A 350     -18.369 -22.396  10.667  1.00 87.74           O  
ATOM   2708  CG  ASN A 350     -17.419 -20.323   7.026  1.00 87.74           C  
ATOM   2709  ND2 ASN A 350     -17.478 -20.500   5.711  1.00 87.74           N  
ATOM   2710  OD1 ASN A 350     -17.433 -19.205   7.548  1.00 87.74           O  
ATOM   2711  N   GLN A 351     -16.293 -23.209  10.715  1.00 86.67           N  
ATOM   2712  CA  GLN A 351     -16.605 -24.236  11.704  1.00 86.67           C  
ATOM   2713  C   GLN A 351     -16.642 -23.650  13.112  1.00 86.67           C  
ATOM   2714  CB  GLN A 351     -15.587 -25.375  11.635  1.00 86.67           C  
ATOM   2715  O   GLN A 351     -17.237 -24.237  14.019  1.00 86.67           O  
ATOM   2716  CG  GLN A 351     -15.631 -26.161  10.332  1.00 86.67           C  
ATOM   2717  CD  GLN A 351     -14.514 -27.183  10.225  1.00 86.67           C  
ATOM   2718  NE2 GLN A 351     -14.477 -27.906   9.111  1.00 86.67           N  
ATOM   2719  OE1 GLN A 351     -13.692 -27.321  11.136  1.00 86.67           O  
ATOM   2720  N   THR A 352     -16.119 -22.397  13.239  1.00 85.35           N  
ATOM   2721  CA  THR A 352     -16.101 -21.712  14.527  1.00 85.35           C  
ATOM   2722  C   THR A 352     -17.355 -20.861  14.705  1.00 85.35           C  
ATOM   2723  CB  THR A 352     -14.851 -20.825  14.671  1.00 85.35           C  
ATOM   2724  O   THR A 352     -17.669 -20.024  13.857  1.00 85.35           O  
ATOM   2725  CG2 THR A 352     -14.735 -20.263  16.084  1.00 85.35           C  
ATOM   2726  OG1 THR A 352     -13.683 -21.604  14.381  1.00 85.35           O  
ATOM   2727  N   GLU A 353     -18.278 -21.243  15.570  1.00 84.29           N  
ATOM   2728  CA  GLU A 353     -19.544 -20.555  15.804  1.00 84.29           C  
ATOM   2729  C   GLU A 353     -19.327 -19.234  16.537  1.00 84.29           C  
ATOM   2730  CB  GLU A 353     -20.502 -21.446  16.598  1.00 84.29           C  
ATOM   2731  O   GLU A 353     -18.616 -19.186  17.543  1.00 84.29           O  
ATOM   2732  CG  GLU A 353     -21.000 -22.657  15.824  1.00 84.29           C  
ATOM   2733  CD  GLU A 353     -22.000 -23.497  16.602  1.00 84.29           C  
ATOM   2734  OE1 GLU A 353     -22.530 -24.483  16.042  1.00 84.29           O  
ATOM   2735  OE2 GLU A 353     -22.257 -23.165  17.780  1.00 84.29           O  
ATOM   2736  N   SER A 354     -19.586 -18.044  15.917  1.00 88.36           N  
ATOM   2737  CA  SER A 354     -19.588 -16.747  16.585  1.00 88.36           C  
ATOM   2738  C   SER A 354     -21.004 -16.195  16.718  1.00 88.36           C  
ATOM   2739  CB  SER A 354     -18.714 -15.750  15.824  1.00 88.36           C  
ATOM   2740  O   SER A 354     -21.780 -16.224  15.760  1.00 88.36           O  
ATOM   2741  OG  SER A 354     -18.794 -14.461  16.409  1.00 88.36           O  
ATOM   2742  N   LYS A 355     -21.395 -15.817  17.904  1.00 89.67           N  
ATOM   2743  CA  LYS A 355     -22.725 -15.266  18.145  1.00 89.67           C  
ATOM   2744  C   LYS A 355     -22.767 -13.773  17.831  1.00 89.67           C  
ATOM   2745  CB  LYS A 355     -23.152 -15.509  19.594  1.00 89.67           C  
ATOM   2746  O   LYS A 355     -23.841 -13.169  17.807  1.00 89.67           O  
ATOM   2747  CG  LYS A 355     -23.351 -16.977  19.943  1.00 89.67           C  
ATOM   2748  CD  LYS A 355     -23.825 -17.151  21.380  1.00 89.67           C  
ATOM   2749  CE  LYS A 355     -24.009 -18.620  21.735  1.00 89.67           C  
ATOM   2750  NZ  LYS A 355     -24.444 -18.797  23.153  1.00 89.67           N  
ATOM   2751  N   ASP A 356     -21.590 -13.214  17.490  1.00 92.12           N  
ATOM   2752  CA  ASP A 356     -21.516 -11.778  17.236  1.00 92.12           C  
ATOM   2753  C   ASP A 356     -22.158 -11.423  15.897  1.00 92.12           C  
ATOM   2754  CB  ASP A 356     -20.062 -11.303  17.266  1.00 92.12           C  
ATOM   2755  O   ASP A 356     -21.860 -12.046  14.876  1.00 92.12           O  
ATOM   2756  CG  ASP A 356     -19.932  -9.790  17.219  1.00 92.12           C  
ATOM   2757  OD1 ASP A 356     -19.905  -9.214  16.110  1.00 92.12           O  
ATOM   2758  OD2 ASP A 356     -19.852  -9.169  18.301  1.00 92.12           O  
ATOM   2759  N   GLN A 357     -23.038 -10.462  15.835  1.00 90.43           N  
ATOM   2760  CA  GLN A 357     -23.804 -10.056  14.662  1.00 90.43           C  
ATOM   2761  C   GLN A 357     -22.884  -9.561  13.549  1.00 90.43           C  
ATOM   2762  CB  GLN A 357     -24.815  -8.968  15.030  1.00 90.43           C  
ATOM   2763  O   GLN A 357     -23.103  -9.865  12.375  1.00 90.43           O  
ATOM   2764  CG  GLN A 357     -25.747  -8.583  13.889  1.00 90.43           C  
ATOM   2765  CD  GLN A 357     -26.792  -7.564  14.304  1.00 90.43           C  
ATOM   2766  NE2 GLN A 357     -27.725  -7.273  13.404  1.00 90.43           N  
ATOM   2767  OE1 GLN A 357     -26.761  -7.043  15.423  1.00 90.43           O  
ATOM   2768  N   SER A 358     -21.900  -8.792  13.865  1.00 90.92           N  
ATOM   2769  CA  SER A 358     -20.950  -8.250  12.900  1.00 90.92           C  
ATOM   2770  C   SER A 358     -20.187  -9.363  12.190  1.00 90.92           C  
ATOM   2771  CB  SER A 358     -19.966  -7.305  13.589  1.00 90.92           C  
ATOM   2772  O   SER A 358     -19.974  -9.302  10.978  1.00 90.92           O  
ATOM   2773  OG  SER A 358     -20.634  -6.160  14.090  1.00 90.92           O  
ATOM   2774  N   VAL A 359     -19.770 -10.386  12.942  1.00 93.96           N  
ATOM   2775  CA  VAL A 359     -19.044 -11.526  12.393  1.00 93.96           C  
ATOM   2776  C   VAL A 359     -19.952 -12.311  11.449  1.00 93.96           C  
ATOM   2777  CB  VAL A 359     -18.509 -12.450  13.509  1.00 93.96           C  
ATOM   2778  O   VAL A 359     -19.524 -12.729  10.371  1.00 93.96           O  
ATOM   2779  CG1 VAL A 359     -17.876 -13.706  12.914  1.00 93.96           C  
ATOM   2780  CG2 VAL A 359     -17.503 -11.704  14.384  1.00 93.96           C  
ATOM   2781  N   GLN A 360     -21.197 -12.489  11.788  1.00 92.32           N  
ATOM   2782  CA  GLN A 360     -22.174 -13.171  10.946  1.00 92.32           C  
ATOM   2783  C   GLN A 360     -22.397 -12.413   9.640  1.00 92.32           C  
ATOM   2784  CB  GLN A 360     -23.500 -13.339  11.689  1.00 92.32           C  
ATOM   2785  O   GLN A 360     -22.526 -13.023   8.577  1.00 92.32           O  
ATOM   2786  CG  GLN A 360     -23.415 -14.262  12.897  1.00 92.32           C  
ATOM   2787  CD  GLN A 360     -23.054 -15.687  12.523  1.00 92.32           C  
ATOM   2788  NE2 GLN A 360     -22.418 -16.400  13.446  1.00 92.32           N  
ATOM   2789  OE1 GLN A 360     -23.344 -16.144  11.412  1.00 92.32           O  
ATOM   2790  N   GLU A 361     -22.462 -11.063   9.745  1.00 91.80           N  
ATOM   2791  CA  GLU A 361     -22.630 -10.235   8.554  1.00 91.80           C  
ATOM   2792  C   GLU A 361     -21.427 -10.359   7.622  1.00 91.80           C  
ATOM   2793  CB  GLU A 361     -22.845  -8.770   8.942  1.00 91.80           C  
ATOM   2794  O   GLU A 361     -21.583 -10.377   6.399  1.00 91.80           O  
ATOM   2795  CG  GLU A 361     -24.195  -8.498   9.590  1.00 91.80           C  
ATOM   2796  CD  GLU A 361     -25.373  -8.855   8.696  1.00 91.80           C  
ATOM   2797  OE1 GLU A 361     -26.438  -9.248   9.224  1.00 91.80           O  
ATOM   2798  OE2 GLU A 361     -25.228  -8.741   7.459  1.00 91.80           O  
ATOM   2799  N   TRP A 362     -20.287 -10.371   8.187  1.00 94.34           N  
ATOM   2800  CA  TRP A 362     -19.088 -10.569   7.378  1.00 94.34           C  
ATOM   2801  C   TRP A 362     -19.099 -11.943   6.716  1.00 94.34           C  
ATOM   2802  CB  TRP A 362     -17.829 -10.412   8.235  1.00 94.34           C  
ATOM   2803  O   TRP A 362     -18.703 -12.083   5.556  1.00 94.34           O  
ATOM   2804  CG  TRP A 362     -17.259  -9.025   8.232  1.00 94.34           C  
ATOM   2805  CD1 TRP A 362     -17.289  -8.120   9.256  1.00 94.34           C  
ATOM   2806  CD2 TRP A 362     -16.578  -8.384   7.149  1.00 94.34           C  
ATOM   2807  CE2 TRP A 362     -16.222  -7.090   7.587  1.00 94.34           C  
ATOM   2808  CE3 TRP A 362     -16.234  -8.780   5.849  1.00 94.34           C  
ATOM   2809  NE1 TRP A 362     -16.666  -6.954   8.875  1.00 94.34           N  
ATOM   2810  CH2 TRP A 362     -15.212  -6.599   5.504  1.00 94.34           C  
ATOM   2811  CZ2 TRP A 362     -15.536  -6.187   6.770  1.00 94.34           C  
ATOM   2812  CZ3 TRP A 362     -15.552  -7.880   5.038  1.00 94.34           C  
ATOM   2813  N   ARG A 363     -19.471 -12.977   7.423  1.00 93.67           N  
ATOM   2814  CA  ARG A 363     -19.589 -14.322   6.869  1.00 93.67           C  
ATOM   2815  C   ARG A 363     -20.524 -14.338   5.665  1.00 93.67           C  
ATOM   2816  CB  ARG A 363     -20.088 -15.301   7.934  1.00 93.67           C  
ATOM   2817  O   ARG A 363     -20.217 -14.953   4.642  1.00 93.67           O  
ATOM   2818  CG  ARG A 363     -19.797 -16.759   7.615  1.00 93.67           C  
ATOM   2819  CD  ARG A 363     -20.448 -17.697   8.622  1.00 93.67           C  
ATOM   2820  NE  ARG A 363     -19.570 -17.961   9.758  1.00 93.67           N  
ATOM   2821  NH1 ARG A 363     -21.018 -19.427  10.802  1.00 93.67           N  
ATOM   2822  NH2 ARG A 363     -18.988 -18.944  11.751  1.00 93.67           N  
ATOM   2823  CZ  ARG A 363     -19.861 -18.777  10.768  1.00 93.67           C  
ATOM   2824  N   LYS A 364     -21.685 -13.683   5.833  1.00 92.31           N  
ATOM   2825  CA  LYS A 364     -22.651 -13.568   4.744  1.00 92.31           C  
ATOM   2826  C   LYS A 364     -22.044 -12.844   3.545  1.00 92.31           C  
ATOM   2827  CB  LYS A 364     -23.908 -12.836   5.216  1.00 92.31           C  
ATOM   2828  O   LYS A 364     -22.210 -13.278   2.403  1.00 92.31           O  
ATOM   2829  CG  LYS A 364     -25.019 -12.780   4.178  1.00 92.31           C  
ATOM   2830  CD  LYS A 364     -26.241 -12.039   4.705  1.00 92.31           C  
ATOM   2831  CE  LYS A 364     -27.318 -11.902   3.637  1.00 92.31           C  
ATOM   2832  NZ  LYS A 364     -28.503 -11.145   4.139  1.00 92.31           N  
ATOM   2833  N   LEU A 365     -21.361 -11.750   3.850  1.00 92.74           N  
ATOM   2834  CA  LEU A 365     -20.730 -10.944   2.810  1.00 92.74           C  
ATOM   2835  C   LEU A 365     -19.706 -11.765   2.032  1.00 92.74           C  
ATOM   2836  CB  LEU A 365     -20.057  -9.712   3.421  1.00 92.74           C  
ATOM   2837  O   LEU A 365     -19.694 -11.742   0.800  1.00 92.74           O  
ATOM   2838  CG  LEU A 365     -19.493  -8.689   2.434  1.00 92.74           C  
ATOM   2839  CD1 LEU A 365     -19.582  -7.284   3.020  1.00 92.74           C  
ATOM   2840  CD2 LEU A 365     -18.053  -9.033   2.071  1.00 92.74           C  
ATOM   2841  N   VAL A 366     -18.829 -12.456   2.695  1.00 93.68           N  
ATOM   2842  CA  VAL A 366     -17.791 -13.266   2.066  1.00 93.68           C  
ATOM   2843  C   VAL A 366     -18.432 -14.393   1.260  1.00 93.68           C  
ATOM   2844  CB  VAL A 366     -16.814 -13.849   3.112  1.00 93.68           C  
ATOM   2845  O   VAL A 366     -17.968 -14.724   0.166  1.00 93.68           O  
ATOM   2846  CG1 VAL A 366     -15.915 -14.909   2.479  1.00 93.68           C  
ATOM   2847  CG2 VAL A 366     -15.975 -12.735   3.736  1.00 93.68           C  
ATOM   2848  N   ALA A 367     -19.459 -15.016   1.787  1.00 92.82           N  
ATOM   2849  CA  ALA A 367     -20.197 -16.052   1.069  1.00 92.82           C  
ATOM   2850  C   ALA A 367     -20.730 -15.525  -0.260  1.00 92.82           C  
ATOM   2851  CB  ALA A 367     -21.344 -16.580   1.927  1.00 92.82           C  
ATOM   2852  O   ALA A 367     -20.646 -16.207  -1.284  1.00 92.82           O  
ATOM   2853  N   ASP A 368     -21.312 -14.309  -0.189  1.00 91.97           N  
ATOM   2854  CA  ASP A 368     -21.813 -13.670  -1.403  1.00 91.97           C  
ATOM   2855  C   ASP A 368     -20.684 -13.428  -2.402  1.00 91.97           C  
ATOM   2856  CB  ASP A 368     -22.510 -12.351  -1.066  1.00 91.97           C  
ATOM   2857  O   ASP A 368     -20.851 -13.653  -3.602  1.00 91.97           O  
ATOM   2858  CG  ASP A 368     -23.853 -12.546  -0.384  1.00 91.97           C  
ATOM   2859  OD1 ASP A 368     -24.411 -13.663  -0.444  1.00 91.97           O  
ATOM   2860  OD2 ASP A 368     -24.359 -11.574   0.217  1.00 91.97           O  
ATOM   2861  N   THR A 369     -19.552 -12.961  -1.889  1.00 91.63           N  
ATOM   2862  CA  THR A 369     -18.391 -12.683  -2.728  1.00 91.63           C  
ATOM   2863  C   THR A 369     -17.911 -13.953  -3.424  1.00 91.63           C  
ATOM   2864  CB  THR A 369     -17.239 -12.079  -1.904  1.00 91.63           C  
ATOM   2865  O   THR A 369     -17.542 -13.921  -4.600  1.00 91.63           O  
ATOM   2866  CG2 THR A 369     -16.020 -11.808  -2.780  1.00 91.63           C  
ATOM   2867  OG1 THR A 369     -17.674 -10.846  -1.317  1.00 91.63           O  
ATOM   2868  N   LEU A 370     -17.997 -15.110  -2.785  1.00 92.17           N  
ATOM   2869  CA  LEU A 370     -17.494 -16.386  -3.282  1.00 92.17           C  
ATOM   2870  C   LEU A 370     -18.576 -17.132  -4.055  1.00 92.17           C  
ATOM   2871  CB  LEU A 370     -16.988 -17.251  -2.125  1.00 92.17           C  
ATOM   2872  O   LEU A 370     -18.328 -18.216  -4.589  1.00 92.17           O  
ATOM   2873  CG  LEU A 370     -15.831 -16.678  -1.305  1.00 92.17           C  
ATOM   2874  CD1 LEU A 370     -15.556 -17.557  -0.090  1.00 92.17           C  
ATOM   2875  CD2 LEU A 370     -14.581 -16.541  -2.167  1.00 92.17           C  
ATOM   2876  N   ASN A 371     -19.779 -16.578  -4.126  1.00 92.46           N  
ATOM   2877  CA  ASN A 371     -20.926 -17.240  -4.738  1.00 92.46           C  
ATOM   2878  C   ASN A 371     -21.181 -18.610  -4.115  1.00 92.46           C  
ATOM   2879  CB  ASN A 371     -20.727 -17.373  -6.249  1.00 92.46           C  
ATOM   2880  O   ASN A 371     -21.351 -19.599  -4.829  1.00 92.46           O  
ATOM   2881  CG  ASN A 371     -20.826 -16.043  -6.970  1.00 92.46           C  
ATOM   2882  ND2 ASN A 371     -20.120 -15.921  -8.088  1.00 92.46           N  
ATOM   2883  OD1 ASN A 371     -21.529 -15.133  -6.525  1.00 92.46           O  
ATOM   2884  N   ARG A 372     -21.103 -18.775  -2.711  1.00 90.28           N  
ATOM   2885  CA  ARG A 372     -21.336 -19.990  -1.936  1.00 90.28           C  
ATOM   2886  C   ARG A 372     -22.636 -19.894  -1.145  1.00 90.28           C  
ATOM   2887  CB  ARG A 372     -20.165 -20.256  -0.988  1.00 90.28           C  
ATOM   2888  O   ARG A 372     -22.649 -19.392  -0.020  1.00 90.28           O  
ATOM   2889  CG  ARG A 372     -18.848 -20.527  -1.697  1.00 90.28           C  
ATOM   2890  CD  ARG A 372     -18.797 -21.936  -2.273  1.00 90.28           C  
ATOM   2891  NE  ARG A 372     -18.816 -22.949  -1.221  1.00 90.28           N  
ATOM   2892  NH1 ARG A 372     -16.543 -23.355  -1.286  1.00 90.28           N  
ATOM   2893  NH2 ARG A 372     -17.876 -24.503   0.184  1.00 90.28           N  
ATOM   2894  CZ  ARG A 372     -17.745 -23.600  -0.777  1.00 90.28           C  
ATOM   2895  N   SER A 373     -23.701 -20.322  -1.807  1.00 88.29           N  
ATOM   2896  CA  SER A 373     -25.034 -20.220  -1.223  1.00 88.29           C  
ATOM   2897  C   SER A 373     -25.185 -21.151  -0.025  1.00 88.29           C  
ATOM   2898  CB  SER A 373     -26.103 -20.542  -2.267  1.00 88.29           C  
ATOM   2899  O   SER A 373     -25.996 -20.896   0.869  1.00 88.29           O  
ATOM   2900  OG  SER A 373     -25.868 -21.810  -2.854  1.00 88.29           O  
ATOM   2901  N   ASP A 374     -24.350 -22.230   0.044  1.00 87.56           N  
ATOM   2902  CA  ASP A 374     -24.392 -23.216   1.119  1.00 87.56           C  
ATOM   2903  C   ASP A 374     -23.910 -22.614   2.437  1.00 87.56           C  
ATOM   2904  CB  ASP A 374     -23.546 -24.439   0.759  1.00 87.56           C  
ATOM   2905  O   ASP A 374     -24.327 -23.047   3.513  1.00 87.56           O  
ATOM   2906  CG  ASP A 374     -22.117 -24.083   0.388  1.00 87.56           C  
ATOM   2907  OD1 ASP A 374     -21.907 -23.108  -0.366  1.00 87.56           O  
ATOM   2908  OD2 ASP A 374     -21.192 -24.784   0.853  1.00 87.56           O  
ATOM   2909  N   TRP A 375     -23.062 -21.605   2.416  1.00 86.38           N  
ATOM   2910  CA  TRP A 375     -22.533 -20.914   3.589  1.00 86.38           C  
ATOM   2911  C   TRP A 375     -23.579 -19.981   4.189  1.00 86.38           C  
ATOM   2912  CB  TRP A 375     -21.274 -20.123   3.225  1.00 86.38           C  
ATOM   2913  O   TRP A 375     -23.632 -19.800   5.408  1.00 86.38           O  
ATOM   2914  CG  TRP A 375     -20.076 -20.980   2.945  1.00 86.38           C  
ATOM   2915  CD1 TRP A 375     -20.058 -22.333   2.749  1.00 86.38           C  
ATOM   2916  CD2 TRP A 375     -18.718 -20.541   2.834  1.00 86.38           C  
ATOM   2917  CE2 TRP A 375     -17.930 -21.682   2.569  1.00 86.38           C  
ATOM   2918  CE3 TRP A 375     -18.092 -19.291   2.933  1.00 86.38           C  
ATOM   2919  NE1 TRP A 375     -18.770 -22.761   2.522  1.00 86.38           N  
ATOM   2920  CH2 TRP A 375     -15.957 -20.376   2.504  1.00 86.38           C  
ATOM   2921  CZ2 TRP A 375     -16.545 -21.610   2.402  1.00 86.38           C  
ATOM   2922  CZ3 TRP A 375     -16.714 -19.222   2.766  1.00 86.38           C  
ATOM   2923  N   LYS A 376     -24.407 -19.475   3.305  1.00 84.75           N  
ATOM   2924  CA  LYS A 376     -25.478 -18.581   3.738  1.00 84.75           C  
ATOM   2925  C   LYS A 376     -26.560 -19.346   4.495  1.00 84.75           C  
ATOM   2926  CB  LYS A 376     -26.090 -17.856   2.539  1.00 84.75           C  
ATOM   2927  O   LYS A 376     -27.105 -18.847   5.481  1.00 84.75           O  
ATOM   2928  CG  LYS A 376     -25.191 -16.785   1.938  1.00 84.75           C  
ATOM   2929  CD  LYS A 376     -25.891 -16.033   0.814  1.00 84.75           C  
ATOM   2930  CE  LYS A 376     -24.977 -14.991   0.183  1.00 84.75           C  
ATOM   2931  NZ  LYS A 376     -25.662 -14.247  -0.916  1.00 84.75           N  
ATOM   2932  N   ASP A 377     -26.762 -20.586   4.056  1.00 82.30           N  
ATOM   2933  CA  ASP A 377     -27.831 -21.431   4.581  1.00 82.30           C  
ATOM   2934  C   ASP A 377     -27.462 -21.995   5.951  1.00 82.30           C  
ATOM   2935  CB  ASP A 377     -28.139 -22.572   3.609  1.00 82.30           C  
ATOM   2936  O   ASP A 377     -28.341 -22.342   6.743  1.00 82.30           O  
ATOM   2937  CG  ASP A 377     -28.751 -22.090   2.305  1.00 82.30           C  
ATOM   2938  OD1 ASP A 377     -29.395 -21.019   2.292  1.00 82.30           O  
ATOM   2939  OD2 ASP A 377     -28.590 -22.790   1.281  1.00 82.30           O  
ATOM   2940  N   ALA A 378     -26.182 -22.019   6.243  1.00 82.01           N  
ATOM   2941  CA  ALA A 378     -25.653 -22.583   7.482  1.00 82.01           C  
ATOM   2942  C   ALA A 378     -25.654 -21.546   8.601  1.00 82.01           C  
ATOM   2943  CB  ALA A 378     -24.241 -23.122   7.261  1.00 82.01           C  
ATOM   2944  O   ALA A 378     -25.478 -21.888   9.773  1.00 82.01           O  
ATOM   2945  N   LEU A 379     -26.037 -20.236   8.315  1.00 81.49           N  
ATOM   2946  CA  LEU A 379     -26.031 -19.167   9.307  1.00 81.49           C  
ATOM   2947  C   LEU A 379     -27.335 -19.150  10.096  1.00 81.49           C  
ATOM   2948  CB  LEU A 379     -25.811 -17.811   8.632  1.00 81.49           C  
ATOM   2949  O   LEU A 379     -28.406 -19.401   9.539  1.00 81.49           O  
ATOM   2950  CG  LEU A 379     -24.438 -17.584   7.997  1.00 81.49           C  
ATOM   2951  CD1 LEU A 379     -24.449 -16.316   7.149  1.00 81.49           C  
ATOM   2952  CD2 LEU A 379     -23.358 -17.505   9.071  1.00 81.49           C  
ATOM   2953  N   PRO A 380     -27.245 -19.290  11.443  1.00 78.43           N  
ATOM   2954  CA  PRO A 380     -28.460 -19.233  12.259  1.00 78.43           C  
ATOM   2955  C   PRO A 380     -29.386 -18.087  11.861  1.00 78.43           C  
ATOM   2956  CB  PRO A 380     -27.923 -19.033  13.679  1.00 78.43           C  
ATOM   2957  O   PRO A 380     -28.915 -17.007  11.494  1.00 78.43           O  
ATOM   2958  CG  PRO A 380     -26.491 -18.647  13.494  1.00 78.43           C  
ATOM   2959  CD  PRO A 380     -26.095 -18.947  12.077  1.00 78.43           C  
ATOM   2960  N   ARG A 381     -30.602 -18.425  11.325  1.00 72.99           N  
ATOM   2961  CA  ARG A 381     -31.613 -17.409  11.054  1.00 72.99           C  
ATOM   2962  C   ARG A 381     -31.795 -16.483  12.252  1.00 72.99           C  
ATOM   2963  CB  ARG A 381     -32.948 -18.062  10.690  1.00 72.99           C  
ATOM   2964  O   ARG A 381     -31.985 -16.947  13.378  1.00 72.99           O  
ATOM   2965  CG  ARG A 381     -32.985 -18.650   9.288  1.00 72.99           C  
ATOM   2966  CD  ARG A 381     -34.366 -19.186   8.937  1.00 72.99           C  
ATOM   2967  NE  ARG A 381     -34.359 -19.898   7.663  1.00 72.99           N  
ATOM   2968  NH1 ARG A 381     -36.629 -20.326   7.654  1.00 72.99           N  
ATOM   2969  NH2 ARG A 381     -35.315 -21.052   5.922  1.00 72.99           N  
ATOM   2970  CZ  ARG A 381     -35.435 -20.424   7.082  1.00 72.99           C  
ATOM   2971  N   ILE A 382     -31.077 -15.470  12.418  1.00 67.43           N  
ATOM   2972  CA  ILE A 382     -31.174 -14.494  13.498  1.00 67.43           C  
ATOM   2973  C   ILE A 382     -32.635 -14.105  13.712  1.00 67.43           C  
ATOM   2974  CB  ILE A 382     -30.322 -13.239  13.204  1.00 67.43           C  
ATOM   2975  O   ILE A 382     -33.303 -13.644  12.784  1.00 67.43           O  
ATOM   2976  CG1 ILE A 382     -28.853 -13.626  12.998  1.00 67.43           C  
ATOM   2977  CG2 ILE A 382     -30.465 -12.213  14.332  1.00 67.43           C  
ATOM   2978  CD1 ILE A 382     -27.980 -12.490  12.485  1.00 67.43           C  
ATOM   2979  N   GLN A 383     -33.470 -14.932  14.396  1.00 61.01           N  
ATOM   2980  CA  GLN A 383     -34.846 -14.624  14.771  1.00 61.01           C  
ATOM   2981  C   GLN A 383     -34.957 -13.216  15.350  1.00 61.01           C  
ATOM   2982  CB  GLN A 383     -35.371 -15.648  15.779  1.00 61.01           C  
ATOM   2983  O   GLN A 383     -34.233 -12.864  16.283  1.00 61.01           O  
ATOM   2984  CG  GLN A 383     -35.620 -17.026  15.182  1.00 61.01           C  
ATOM   2985  CD  GLN A 383     -36.131 -18.025  16.204  1.00 61.01           C  
ATOM   2986  NE2 GLN A 383     -36.271 -19.279  15.788  1.00 61.01           N  
ATOM   2987  OE1 GLN A 383     -36.397 -17.672  17.357  1.00 61.01           O  
ATOM   2988  N   HIS A 384     -34.974 -12.131  14.611  1.00 56.99           N  
ATOM   2989  CA  HIS A 384     -35.217 -10.715  14.863  1.00 56.99           C  
ATOM   2990  C   HIS A 384     -36.077 -10.516  16.106  1.00 56.99           C  
ATOM   2991  CB  HIS A 384     -35.886 -10.062  13.652  1.00 56.99           C  
ATOM   2992  O   HIS A 384     -37.307 -10.577  16.032  1.00 56.99           O  
ATOM   2993  CG  HIS A 384     -35.059 -10.118  12.407  1.00 56.99           C  
ATOM   2994  CD2 HIS A 384     -35.256 -10.770  11.237  1.00 56.99           C  
ATOM   2995  ND1 HIS A 384     -33.864  -9.445  12.277  1.00 56.99           N  
ATOM   2996  CE1 HIS A 384     -33.360  -9.681  11.077  1.00 56.99           C  
ATOM   2997  NE2 HIS A 384     -34.186 -10.482  10.426  1.00 56.99           N  
ATOM   2998  N   LEU A 385     -35.807 -11.201  17.273  1.00 47.14           N  
ATOM   2999  CA  LEU A 385     -36.691 -11.022  18.420  1.00 47.14           C  
ATOM   3000  C   LEU A 385     -36.304  -9.780  19.216  1.00 47.14           C  
ATOM   3001  CB  LEU A 385     -36.650 -12.256  19.325  1.00 47.14           C  
ATOM   3002  O   LEU A 385     -37.067  -9.323  20.070  1.00 47.14           O  
ATOM   3003  CG  LEU A 385     -37.378 -13.499  18.811  1.00 47.14           C  
ATOM   3004  CD1 LEU A 385     -36.907 -14.739  19.563  1.00 47.14           C  
ATOM   3005  CD2 LEU A 385     -38.887 -13.328  18.943  1.00 47.14           C  
ATOM   3006  N   ARG A 386     -36.058  -8.549  18.537  1.00 54.10           N  
ATOM   3007  CA  ARG A 386     -36.221  -7.308  19.287  1.00 54.10           C  
ATOM   3008  C   ARG A 386     -36.099  -6.094  18.372  1.00 54.10           C  
ATOM   3009  CB  ARG A 386     -35.188  -7.221  20.413  1.00 54.10           C  
ATOM   3010  O   ARG A 386     -35.194  -6.028  17.537  1.00 54.10           O  
ATOM   3011  CG  ARG A 386     -35.589  -7.966  21.676  1.00 54.10           C  
ATOM   3012  CD  ARG A 386     -34.682  -7.619  22.849  1.00 54.10           C  
ATOM   3013  NE  ARG A 386     -34.793  -8.599  23.925  1.00 54.10           N  
ATOM   3014  NH1 ARG A 386     -33.465  -7.427  25.408  1.00 54.10           N  
ATOM   3015  NH2 ARG A 386     -34.380  -9.437  26.023  1.00 54.10           N  
ATOM   3016  CZ  ARG A 386     -34.212  -8.486  25.116  1.00 54.10           C  
ATOM   3017  N   PRO A 387     -37.237  -5.396  18.098  1.00 50.63           N  
ATOM   3018  CA  PRO A 387     -37.233  -4.120  17.378  1.00 50.63           C  
ATOM   3019  C   PRO A 387     -36.242  -3.116  17.964  1.00 50.63           C  
ATOM   3020  CB  PRO A 387     -38.672  -3.622  17.535  1.00 50.63           C  
ATOM   3021  O   PRO A 387     -36.214  -1.956  17.546  1.00 50.63           O  
ATOM   3022  CG  PRO A 387     -39.236  -4.430  18.658  1.00 50.63           C  
ATOM   3023  CD  PRO A 387     -38.277  -5.542  18.974  1.00 50.63           C  
ATOM   3024  N   TRP A 388     -35.073  -3.440  18.595  1.00 48.28           N  
ATOM   3025  CA  TRP A 388     -34.119  -2.442  19.065  1.00 48.28           C  
ATOM   3026  C   TRP A 388     -33.129  -2.073  17.965  1.00 48.28           C  
ATOM   3027  CB  TRP A 388     -33.366  -2.955  20.296  1.00 48.28           C  
ATOM   3028  O   TRP A 388     -32.686  -2.937  17.205  1.00 48.28           O  
ATOM   3029  CG  TRP A 388     -33.668  -2.198  21.554  1.00 48.28           C  
ATOM   3030  CD1 TRP A 388     -34.713  -1.344  21.771  1.00 48.28           C  
ATOM   3031  CD2 TRP A 388     -32.912  -2.225  22.769  1.00 48.28           C  
ATOM   3032  CE2 TRP A 388     -33.558  -1.362  23.682  1.00 48.28           C  
ATOM   3033  CE3 TRP A 388     -31.751  -2.896  23.175  1.00 48.28           C  
ATOM   3034  NE1 TRP A 388     -34.652  -0.838  23.049  1.00 48.28           N  
ATOM   3035  CH2 TRP A 388     -31.942  -1.822  25.349  1.00 48.28           C  
ATOM   3036  CZ2 TRP A 388     -33.080  -1.153  24.978  1.00 48.28           C  
ATOM   3037  CZ3 TRP A 388     -31.276  -2.686  24.465  1.00 48.28           C  
ATOM   3038  N   LYS A 389     -33.495  -1.202  17.026  1.00 53.76           N  
ATOM   3039  CA  LYS A 389     -32.749  -0.398  16.062  1.00 53.76           C  
ATOM   3040  C   LYS A 389     -31.635  -1.214  15.411  1.00 53.76           C  
ATOM   3041  CB  LYS A 389     -32.164   0.843  16.737  1.00 53.76           C  
ATOM   3042  O   LYS A 389     -30.497  -1.208  15.885  1.00 53.76           O  
ATOM   3043  CG  LYS A 389     -33.188   1.929  17.030  1.00 53.76           C  
ATOM   3044  CD  LYS A 389     -32.529   3.180  17.599  1.00 53.76           C  
ATOM   3045  CE  LYS A 389     -33.561   4.237  17.969  1.00 53.76           C  
ATOM   3046  NZ  LYS A 389     -32.917   5.485  18.478  1.00 53.76           N  
ATOM   3047  N   ASN A 390     -31.841  -2.509  15.065  1.00 54.11           N  
ATOM   3048  CA  ASN A 390     -30.876  -3.384  14.406  1.00 54.11           C  
ATOM   3049  C   ASN A 390     -30.287  -2.730  13.159  1.00 54.11           C  
ATOM   3050  CB  ASN A 390     -31.523  -4.723  14.047  1.00 54.11           C  
ATOM   3051  O   ASN A 390     -31.021  -2.365  12.239  1.00 54.11           O  
ATOM   3052  CG  ASN A 390     -31.782  -5.591  15.264  1.00 54.11           C  
ATOM   3053  ND2 ASN A 390     -32.745  -6.498  15.151  1.00 54.11           N  
ATOM   3054  OD1 ASN A 390     -31.122  -5.446  16.296  1.00 54.11           O  
ATOM   3055  N   LYS A 391     -29.488  -1.829  13.328  1.00 62.54           N  
ATOM   3056  CA  LYS A 391     -28.691  -1.302  12.223  1.00 62.54           C  
ATOM   3057  C   LYS A 391     -28.413  -2.382  11.182  1.00 62.54           C  
ATOM   3058  CB  LYS A 391     -27.374  -0.722  12.740  1.00 62.54           C  
ATOM   3059  O   LYS A 391     -27.876  -3.443  11.508  1.00 62.54           O  
ATOM   3060  CG  LYS A 391     -27.502   0.676  13.328  1.00 62.54           C  
ATOM   3061  CD  LYS A 391     -26.143   1.247  13.713  1.00 62.54           C  
ATOM   3062  CE  LYS A 391     -26.281   2.576  14.443  1.00 62.54           C  
ATOM   3063  NZ  LYS A 391     -24.951   3.141  14.821  1.00 62.54           N  
ATOM   3064  N   MET A 392     -29.311  -2.570  10.211  1.00 68.40           N  
ATOM   3065  CA  MET A 392     -29.067  -3.480   9.095  1.00 68.40           C  
ATOM   3066  C   MET A 392     -27.820  -3.067   8.321  1.00 68.40           C  
ATOM   3067  CB  MET A 392     -30.275  -3.519   8.159  1.00 68.40           C  
ATOM   3068  O   MET A 392     -27.666  -1.899   7.960  1.00 68.40           O  
ATOM   3069  CG  MET A 392     -31.417  -4.384   8.667  1.00 68.40           C  
ATOM   3070  SD  MET A 392     -32.712  -4.658   7.397  1.00 68.40           S  
ATOM   3071  CE  MET A 392     -33.786  -5.823   8.280  1.00 68.40           C  
ATOM   3072  N   PHE A 393     -26.735  -3.804   8.524  1.00 73.88           N  
ATOM   3073  CA  PHE A 393     -25.530  -3.537   7.747  1.00 73.88           C  
ATOM   3074  C   PHE A 393     -25.810  -3.661   6.254  1.00 73.88           C  
ATOM   3075  CB  PHE A 393     -24.405  -4.496   8.151  1.00 73.88           C  
ATOM   3076  O   PHE A 393     -26.543  -4.554   5.826  1.00 73.88           O  
ATOM   3077  CG  PHE A 393     -23.872  -4.255   9.538  1.00 73.88           C  
ATOM   3078  CD1 PHE A 393     -22.981  -3.218   9.785  1.00 73.88           C  
ATOM   3079  CD2 PHE A 393     -24.262  -5.067  10.595  1.00 73.88           C  
ATOM   3080  CE1 PHE A 393     -22.486  -2.993  11.067  1.00 73.88           C  
ATOM   3081  CE2 PHE A 393     -23.771  -4.849  11.879  1.00 73.88           C  
ATOM   3082  CZ  PHE A 393     -22.883  -3.812  12.113  1.00 73.88           C  
ATOM   3083  N   LYS A 394     -25.517  -2.567   5.451  1.00 78.30           N  
ATOM   3084  CA  LYS A 394     -25.567  -2.578   3.992  1.00 78.30           C  
ATOM   3085  C   LYS A 394     -24.216  -2.969   3.398  1.00 78.30           C  
ATOM   3086  CB  LYS A 394     -25.996  -1.209   3.459  1.00 78.30           C  
ATOM   3087  O   LYS A 394     -23.168  -2.570   3.910  1.00 78.30           O  
ATOM   3088  CG  LYS A 394     -27.427  -0.829   3.811  1.00 78.30           C  
ATOM   3089  CD  LYS A 394     -27.823   0.500   3.181  1.00 78.30           C  
ATOM   3090  CE  LYS A 394     -29.242   0.899   3.562  1.00 78.30           C  
ATOM   3091  NZ  LYS A 394     -29.632   2.206   2.953  1.00 78.30           N  
ATOM   3092  N   CYS A 395     -24.172  -3.931   2.562  1.00 77.85           N  
ATOM   3093  CA  CYS A 395     -22.936  -4.330   1.898  1.00 77.85           C  
ATOM   3094  C   CYS A 395     -22.944  -3.911   0.433  1.00 77.85           C  
ATOM   3095  CB  CYS A 395     -22.735  -5.841   2.005  1.00 77.85           C  
ATOM   3096  O   CYS A 395     -23.194  -4.732  -0.451  1.00 77.85           O  
ATOM   3097  SG  CYS A 395     -21.095  -6.395   1.487  1.00 77.85           S  
ATOM   3098  N   ASN A 396     -22.812  -2.655   0.171  1.00 80.07           N  
ATOM   3099  CA  ASN A 396     -22.919  -2.163  -1.199  1.00 80.07           C  
ATOM   3100  C   ASN A 396     -21.555  -1.780  -1.765  1.00 80.07           C  
ATOM   3101  CB  ASN A 396     -23.877  -0.972  -1.268  1.00 80.07           C  
ATOM   3102  O   ASN A 396     -21.419  -1.556  -2.970  1.00 80.07           O  
ATOM   3103  CG  ASN A 396     -25.303  -1.348  -0.913  1.00 80.07           C  
ATOM   3104  ND2 ASN A 396     -26.009  -0.437  -0.255  1.00 80.07           N  
ATOM   3105  OD1 ASN A 396     -25.764  -2.448  -1.227  1.00 80.07           O  
ATOM   3106  N   LEU A 397     -20.553  -1.871  -0.812  1.00 85.09           N  
ATOM   3107  CA  LEU A 397     -19.261  -1.355  -1.252  1.00 85.09           C  
ATOM   3108  C   LEU A 397     -18.389  -2.477  -1.806  1.00 85.09           C  
ATOM   3109  CB  LEU A 397     -18.541  -0.656  -0.096  1.00 85.09           C  
ATOM   3110  O   LEU A 397     -18.427  -3.603  -1.306  1.00 85.09           O  
ATOM   3111  CG  LEU A 397     -19.211   0.603   0.458  1.00 85.09           C  
ATOM   3112  CD1 LEU A 397     -18.410   1.156   1.632  1.00 85.09           C  
ATOM   3113  CD2 LEU A 397     -19.362   1.654  -0.637  1.00 85.09           C  
ATOM   3114  N   GLU A 398     -17.764  -2.250  -2.891  1.00 83.76           N  
ATOM   3115  CA  GLU A 398     -16.775  -3.172  -3.442  1.00 83.76           C  
ATOM   3116  C   GLU A 398     -15.381  -2.877  -2.898  1.00 83.76           C  
ATOM   3117  CB  GLU A 398     -16.768  -3.102  -4.972  1.00 83.76           C  
ATOM   3118  O   GLU A 398     -15.004  -1.714  -2.740  1.00 83.76           O  
ATOM   3119  CG  GLU A 398     -18.052  -3.605  -5.616  1.00 83.76           C  
ATOM   3120  CD  GLU A 398     -18.013  -3.574  -7.136  1.00 83.76           C  
ATOM   3121  OE1 GLU A 398     -18.996  -4.008  -7.777  1.00 83.76           O  
ATOM   3122  OE2 GLU A 398     -16.989  -3.114  -7.689  1.00 83.76           O  
ATOM   3123  N   PHE A 399     -14.845  -3.927  -2.280  1.00 75.24           N  
ATOM   3124  CA  PHE A 399     -13.448  -3.744  -1.904  1.00 75.24           C  
ATOM   3125  C   PHE A 399     -12.591  -3.451  -3.130  1.00 75.24           C  
ATOM   3126  CB  PHE A 399     -12.919  -4.984  -1.177  1.00 75.24           C  
ATOM   3127  O   PHE A 399     -12.788  -4.051  -4.189  1.00 75.24           O  
ATOM   3128  CG  PHE A 399     -11.856  -4.682  -0.155  1.00 75.24           C  
ATOM   3129  CD1 PHE A 399     -10.510  -4.735  -0.495  1.00 75.24           C  
ATOM   3130  CD2 PHE A 399     -12.204  -4.345   1.146  1.00 75.24           C  
ATOM   3131  CE1 PHE A 399      -9.525  -4.455   0.449  1.00 75.24           C  
ATOM   3132  CE2 PHE A 399     -11.225  -4.064   2.095  1.00 75.24           C  
ATOM   3133  CZ  PHE A 399      -9.886  -4.121   1.744  1.00 75.24           C  
ATOM   3134  N   VAL A 400     -11.847  -2.406  -3.128  1.00 68.33           N  
ATOM   3135  CA  VAL A 400     -10.894  -2.107  -4.192  1.00 68.33           C  
ATOM   3136  C   VAL A 400      -9.639  -2.959  -4.016  1.00 68.33           C  
ATOM   3137  CB  VAL A 400     -10.521  -0.608  -4.215  1.00 68.33           C  
ATOM   3138  O   VAL A 400      -8.978  -2.895  -2.976  1.00 68.33           O  
ATOM   3139  CG1 VAL A 400      -9.566  -0.307  -5.369  1.00 68.33           C  
ATOM   3140  CG2 VAL A 400     -11.779   0.252  -4.322  1.00 68.33           C  
ATOM   3141  N   PRO A 401      -9.567  -4.072  -4.707  1.00 63.63           N  
ATOM   3142  CA  PRO A 401      -8.400  -4.948  -4.577  1.00 63.63           C  
ATOM   3143  C   PRO A 401      -7.091  -4.172  -4.454  1.00 63.63           C  
ATOM   3144  CB  PRO A 401      -8.429  -5.768  -5.869  1.00 63.63           C  
ATOM   3145  O   PRO A 401      -6.932  -3.119  -5.076  1.00 63.63           O  
ATOM   3146  CG  PRO A 401      -9.686  -5.347  -6.561  1.00 63.63           C  
ATOM   3147  CD  PRO A 401     -10.260  -4.167  -5.831  1.00 63.63           C  
ATOM   3148  N   ARG A 402      -6.381  -4.303  -3.250  1.00 64.92           N  
ATOM   3149  CA  ARG A 402      -4.989  -3.865  -3.219  1.00 64.92           C  
ATOM   3150  C   ARG A 402      -4.216  -4.412  -4.414  1.00 64.92           C  
ATOM   3151  CB  ARG A 402      -4.317  -4.303  -1.915  1.00 64.92           C  
ATOM   3152  O   ARG A 402      -4.136  -5.627  -4.605  1.00 64.92           O  
ATOM   3153  CG  ARG A 402      -4.709  -3.465  -0.709  1.00 64.92           C  
ATOM   3154  CD  ARG A 402      -3.887  -3.828   0.520  1.00 64.92           C  
ATOM   3155  NE  ARG A 402      -4.390  -3.164   1.720  1.00 64.92           N  
ATOM   3156  NH1 ARG A 402      -2.808  -4.073   3.137  1.00 64.92           N  
ATOM   3157  NH2 ARG A 402      -4.404  -2.646   3.958  1.00 64.92           N  
ATOM   3158  CZ  ARG A 402      -3.866  -3.296   2.935  1.00 64.92           C  
ATOM   3159  N   GLN A 403      -4.776  -4.089  -5.618  1.00 58.92           N  
ATOM   3160  CA  GLN A 403      -4.320  -4.620  -6.898  1.00 58.92           C  
ATOM   3161  C   GLN A 403      -2.836  -4.974  -6.850  1.00 58.92           C  
ATOM   3162  CB  GLN A 403      -4.584  -3.616  -8.021  1.00 58.92           C  
ATOM   3163  O   GLN A 403      -2.005  -4.139  -6.489  1.00 58.92           O  
ATOM   3164  CG  GLN A 403      -5.759  -3.987  -8.915  1.00 58.92           C  
ATOM   3165  CD  GLN A 403      -6.059  -2.929  -9.961  1.00 58.92           C  
ATOM   3166  NE2 GLN A 403      -7.149  -3.115 -10.696  1.00 58.92           N  
ATOM   3167  OE1 GLN A 403      -5.316  -1.953 -10.106  1.00 58.92           O  
ATOM   3168  N   ARG A 404      -2.405  -6.237  -6.547  1.00 59.65           N  
ATOM   3169  CA  ARG A 404      -1.170  -6.696  -7.174  1.00 59.65           C  
ATOM   3170  C   ARG A 404      -1.282  -6.660  -8.695  1.00 59.65           C  
ATOM   3171  CB  ARG A 404      -0.824  -8.111  -6.707  1.00 59.65           C  
ATOM   3172  O   ARG A 404      -2.268  -7.137  -9.261  1.00 59.65           O  
ATOM   3173  CG  ARG A 404      -0.053  -8.156  -5.397  1.00 59.65           C  
ATOM   3174  CD  ARG A 404       0.509  -9.543  -5.121  1.00 59.65           C  
ATOM   3175  NE  ARG A 404       0.887  -9.702  -3.719  1.00 59.65           N  
ATOM   3176  NH1 ARG A 404       1.748 -11.830  -3.978  1.00 59.65           N  
ATOM   3177  NH2 ARG A 404       1.769 -10.823  -1.919  1.00 59.65           N  
ATOM   3178  CZ  ARG A 404       1.467 -10.785  -3.209  1.00 59.65           C  
ATOM   3179  N   MET A 405      -1.134  -5.440  -9.269  1.00 60.51           N  
ATOM   3180  CA  MET A 405      -1.180  -5.324 -10.724  1.00 60.51           C  
ATOM   3181  C   MET A 405      -0.893  -6.668 -11.387  1.00 60.51           C  
ATOM   3182  CB  MET A 405      -0.178  -4.277 -11.212  1.00 60.51           C  
ATOM   3183  O   MET A 405       0.102  -7.322 -11.069  1.00 60.51           O  
ATOM   3184  CG  MET A 405      -0.649  -2.844 -11.025  1.00 60.51           C  
ATOM   3185  SD  MET A 405       0.227  -1.666 -12.127  1.00 60.51           S  
ATOM   3186  CE  MET A 405      -0.746  -0.164 -11.828  1.00 60.51           C  
ATOM   3187  N   LYS A 406      -1.941  -7.569 -11.396  1.00 60.31           N  
ATOM   3188  CA  LYS A 406      -1.810  -8.780 -12.201  1.00 60.31           C  
ATOM   3189  C   LYS A 406      -0.716  -8.624 -13.254  1.00 60.31           C  
ATOM   3190  CB  LYS A 406      -3.139  -9.125 -12.874  1.00 60.31           C  
ATOM   3191  O   LYS A 406      -0.515  -7.532 -13.790  1.00 60.31           O  
ATOM   3192  CG  LYS A 406      -4.189  -9.680 -11.923  1.00 60.31           C  
ATOM   3193  CD  LYS A 406      -5.431 -10.147 -12.671  1.00 60.31           C  
ATOM   3194  CE  LYS A 406      -6.509 -10.638 -11.715  1.00 60.31           C  
ATOM   3195  NZ  LYS A 406      -7.729 -11.098 -12.445  1.00 60.31           N  
ATOM   3196  N   PRO A 407       0.347  -9.507 -13.142  1.00 55.02           N  
ATOM   3197  CA  PRO A 407       1.320  -9.521 -14.237  1.00 55.02           C  
ATOM   3198  C   PRO A 407       0.681  -9.248 -15.597  1.00 55.02           C  
ATOM   3199  CB  PRO A 407       1.895 -10.938 -14.179  1.00 55.02           C  
ATOM   3200  O   PRO A 407      -0.093 -10.069 -16.096  1.00 55.02           O  
ATOM   3201  CG  PRO A 407       1.025 -11.664 -13.204  1.00 55.02           C  
ATOM   3202  CD  PRO A 407       0.077 -10.678 -12.585  1.00 55.02           C  
ATOM   3203  N   GLY A 408      -0.209  -8.270 -15.738  1.00 61.18           N  
ATOM   3204  CA  GLY A 408      -0.702  -7.770 -17.012  1.00 61.18           C  
ATOM   3205  C   GLY A 408       0.080  -6.578 -17.529  1.00 61.18           C  
ATOM   3206  O   GLY A 408       1.048  -6.145 -16.901  1.00 61.18           O  
ATOM   3207  N   ARG A 409       0.126  -6.345 -18.926  1.00 72.11           N  
ATOM   3208  CA  ARG A 409       0.888  -5.392 -19.726  1.00 72.11           C  
ATOM   3209  C   ARG A 409       0.735  -3.975 -19.181  1.00 72.11           C  
ATOM   3210  CB  ARG A 409       0.443  -5.441 -21.189  1.00 72.11           C  
ATOM   3211  O   ARG A 409      -0.334  -3.372 -19.296  1.00 72.11           O  
ATOM   3212  CG  ARG A 409       1.079  -6.568 -21.988  1.00 72.11           C  
ATOM   3213  CD  ARG A 409       0.734  -6.474 -23.468  1.00 72.11           C  
ATOM   3214  NE  ARG A 409       1.152  -7.669 -24.195  1.00 72.11           N  
ATOM   3215  NH1 ARG A 409       0.737  -6.790 -26.291  1.00 72.11           N  
ATOM   3216  NH2 ARG A 409       1.545  -8.924 -26.078  1.00 72.11           N  
ATOM   3217  CZ  ARG A 409       1.144  -7.792 -25.520  1.00 72.11           C  
ATOM   3218  N   LEU A 410       1.458  -3.621 -17.988  1.00 83.54           N  
ATOM   3219  CA  LEU A 410       1.502  -2.222 -17.576  1.00 83.54           C  
ATOM   3220  C   LEU A 410       1.660  -1.304 -18.783  1.00 83.54           C  
ATOM   3221  CB  LEU A 410       2.649  -1.989 -16.589  1.00 83.54           C  
ATOM   3222  O   LEU A 410       2.323  -1.664 -19.759  1.00 83.54           O  
ATOM   3223  CG  LEU A 410       2.509  -2.655 -15.218  1.00 83.54           C  
ATOM   3224  CD1 LEU A 410       3.827  -2.575 -14.454  1.00 83.54           C  
ATOM   3225  CD2 LEU A 410       1.383  -2.007 -14.421  1.00 83.54           C  
ATOM   3226  N   PRO A 411       0.853  -0.241 -18.736  1.00 83.91           N  
ATOM   3227  CA  PRO A 411       1.129   0.748 -19.780  1.00 83.91           C  
ATOM   3228  C   PRO A 411       2.594   1.180 -19.810  1.00 83.91           C  
ATOM   3229  CB  PRO A 411       0.222   1.922 -19.402  1.00 83.91           C  
ATOM   3230  O   PRO A 411       3.323   0.972 -18.837  1.00 83.91           O  
ATOM   3231  CG  PRO A 411      -0.731   1.360 -18.396  1.00 83.91           C  
ATOM   3232  CD  PRO A 411      -0.098   0.156 -17.761  1.00 83.91           C  
ATOM   3233  N   ALA A 412       3.112   1.595 -20.961  1.00 92.99           N  
ATOM   3234  CA  ALA A 412       4.514   1.968 -21.125  1.00 92.99           C  
ATOM   3235  C   ALA A 412       4.662   3.475 -21.316  1.00 92.99           C  
ATOM   3236  CB  ALA A 412       5.129   1.222 -22.307  1.00 92.99           C  
ATOM   3237  O   ALA A 412       5.664   3.943 -21.863  1.00 92.99           O  
ATOM   3238  N   ASP A 413       3.616   4.221 -20.802  1.00 95.63           N  
ATOM   3239  CA  ASP A 413       3.610   5.662 -21.031  1.00 95.63           C  
ATOM   3240  C   ASP A 413       4.749   6.344 -20.276  1.00 95.63           C  
ATOM   3241  CB  ASP A 413       2.267   6.266 -20.614  1.00 95.63           C  
ATOM   3242  O   ASP A 413       5.438   7.204 -20.827  1.00 95.63           O  
ATOM   3243  CG  ASP A 413       1.099   5.729 -21.422  1.00 95.63           C  
ATOM   3244  OD1 ASP A 413       1.051   5.957 -22.650  1.00 95.63           O  
ATOM   3245  OD2 ASP A 413       0.217   5.074 -20.825  1.00 95.63           O  
ATOM   3246  N   LEU A 414       4.920   5.994 -18.971  1.00 97.11           N  
ATOM   3247  CA  LEU A 414       5.973   6.591 -18.156  1.00 97.11           C  
ATOM   3248  C   LEU A 414       7.352   6.194 -18.672  1.00 97.11           C  
ATOM   3249  CB  LEU A 414       5.821   6.168 -16.692  1.00 97.11           C  
ATOM   3250  O   LEU A 414       8.245   7.037 -18.781  1.00 97.11           O  
ATOM   3251  CG  LEU A 414       6.875   6.700 -15.720  1.00 97.11           C  
ATOM   3252  CD1 LEU A 414       6.891   8.225 -15.738  1.00 97.11           C  
ATOM   3253  CD2 LEU A 414       6.615   6.180 -14.311  1.00 97.11           C  
ATOM   3254  N   LEU A 415       7.447   4.907 -18.998  1.00 97.26           N  
ATOM   3255  CA  LEU A 415       8.695   4.388 -19.548  1.00 97.26           C  
ATOM   3256  C   LEU A 415       9.073   5.126 -20.828  1.00 97.26           C  
ATOM   3257  CB  LEU A 415       8.575   2.888 -19.827  1.00 97.26           C  
ATOM   3258  O   LEU A 415      10.222   5.543 -20.993  1.00 97.26           O  
ATOM   3259  CG  LEU A 415       9.796   2.215 -20.456  1.00 97.26           C  
ATOM   3260  CD1 LEU A 415      10.986   2.279 -19.503  1.00 97.26           C  
ATOM   3261  CD2 LEU A 415       9.479   0.771 -20.828  1.00 97.26           C  
ATOM   3262  N   ALA A 416       8.092   5.275 -21.704  1.00 97.02           N  
ATOM   3263  CA  ALA A 416       8.311   5.964 -22.973  1.00 97.02           C  
ATOM   3264  C   ALA A 416       8.744   7.409 -22.744  1.00 97.02           C  
ATOM   3265  CB  ALA A 416       7.048   5.919 -23.829  1.00 97.02           C  
ATOM   3266  O   ALA A 416       9.664   7.900 -23.402  1.00 97.02           O  
ATOM   3267  N   ALA A 417       8.102   8.096 -21.890  1.00 97.10           N  
ATOM   3268  CA  ALA A 417       8.450   9.476 -21.559  1.00 97.10           C  
ATOM   3269  C   ALA A 417       9.858   9.562 -20.977  1.00 97.10           C  
ATOM   3270  CB  ALA A 417       7.435  10.061 -20.580  1.00 97.10           C  
ATOM   3271  O   ALA A 417      10.629  10.458 -21.330  1.00 97.10           O  
ATOM   3272  N   ALA A 418      10.217   8.662 -20.084  1.00 97.69           N  
ATOM   3273  CA  ALA A 418      11.524   8.643 -19.431  1.00 97.69           C  
ATOM   3274  C   ALA A 418      12.631   8.316 -20.429  1.00 97.69           C  
ATOM   3275  CB  ALA A 418      11.531   7.635 -18.284  1.00 97.69           C  
ATOM   3276  O   ALA A 418      13.730   8.870 -20.350  1.00 97.69           O  
ATOM   3277  N   TRP A 419      12.325   7.404 -21.321  1.00 97.19           N  
ATOM   3278  CA  TRP A 419      13.304   6.984 -22.318  1.00 97.19           C  
ATOM   3279  C   TRP A 419      13.795   8.175 -23.134  1.00 97.19           C  
ATOM   3280  CB  TRP A 419      12.704   5.925 -23.247  1.00 97.19           C  
ATOM   3281  O   TRP A 419      14.995   8.312 -23.383  1.00 97.19           O  
ATOM   3282  CG  TRP A 419      13.612   5.513 -24.367  1.00 97.19           C  
ATOM   3283  CD1 TRP A 419      13.550   5.921 -25.671  1.00 97.19           C  
ATOM   3284  CD2 TRP A 419      14.716   4.607 -24.282  1.00 97.19           C  
ATOM   3285  CE2 TRP A 419      15.280   4.513 -25.574  1.00 97.19           C  
ATOM   3286  CE3 TRP A 419      15.285   3.866 -23.238  1.00 97.19           C  
ATOM   3287  NE1 TRP A 419      14.550   5.323 -26.402  1.00 97.19           N  
ATOM   3288  CH2 TRP A 419      16.923   2.991 -24.809  1.00 97.19           C  
ATOM   3289  CZ2 TRP A 419      16.386   3.705 -25.849  1.00 97.19           C  
ATOM   3290  CZ3 TRP A 419      16.386   3.063 -23.513  1.00 97.19           C  
ATOM   3291  N   SER A 420      12.892   9.051 -23.531  1.00 94.78           N  
ATOM   3292  CA  SER A 420      13.230  10.190 -24.378  1.00 94.78           C  
ATOM   3293  C   SER A 420      14.153  11.164 -23.653  1.00 94.78           C  
ATOM   3294  CB  SER A 420      11.963  10.917 -24.830  1.00 94.78           C  
ATOM   3295  O   SER A 420      14.913  11.897 -24.288  1.00 94.78           O  
ATOM   3296  OG  SER A 420      11.244  11.415 -23.715  1.00 94.78           O  
ATOM   3297  N   ASN A 421      14.244  11.061 -22.303  1.00 93.35           N  
ATOM   3298  CA  ASN A 421      14.990  12.030 -21.507  1.00 93.35           C  
ATOM   3299  C   ASN A 421      16.201  11.389 -20.836  1.00 93.35           C  
ATOM   3300  CB  ASN A 421      14.082  12.676 -20.459  1.00 93.35           C  
ATOM   3301  O   ASN A 421      16.943  12.059 -20.115  1.00 93.35           O  
ATOM   3302  CG  ASN A 421      12.975  13.507 -21.077  1.00 93.35           C  
ATOM   3303  ND2 ASN A 421      11.803  13.493 -20.452  1.00 93.35           N  
ATOM   3304  OD1 ASN A 421      13.171  14.155 -22.109  1.00 93.35           O  
ATOM   3305  N   CYS A 422      16.447  10.061 -21.089  1.00 97.37           N  
ATOM   3306  CA  CYS A 422      17.522   9.371 -20.385  1.00 97.37           C  
ATOM   3307  C   CYS A 422      18.683   9.069 -21.325  1.00 97.37           C  
ATOM   3308  CB  CYS A 422      17.008   8.073 -19.762  1.00 97.37           C  
ATOM   3309  O   CYS A 422      18.690   8.038 -22.000  1.00 97.37           O  
ATOM   3310  SG  CYS A 422      18.231   7.223 -18.739  1.00 97.37           S  
ATOM   3311  N   GLU A 423      19.741   9.956 -21.373  1.00 95.06           N  
ATOM   3312  CA  GLU A 423      20.875   9.860 -22.287  1.00 95.06           C  
ATOM   3313  C   GLU A 423      21.722   8.626 -21.989  1.00 95.06           C  
ATOM   3314  CB  GLU A 423      21.739  11.122 -22.206  1.00 95.06           C  
ATOM   3315  O   GLU A 423      22.205   7.961 -22.908  1.00 95.06           O  
ATOM   3316  CG  GLU A 423      21.081  12.356 -22.807  1.00 95.06           C  
ATOM   3317  CD  GLU A 423      21.971  13.588 -22.771  1.00 95.06           C  
ATOM   3318  OE1 GLU A 423      21.529  14.670 -23.218  1.00 95.06           O  
ATOM   3319  OE2 GLU A 423      23.121  13.470 -22.291  1.00 95.06           O  
ATOM   3320  N   GLN A 424      21.863   8.323 -20.807  1.00 94.53           N  
ATOM   3321  CA  GLN A 424      22.672   7.188 -20.376  1.00 94.53           C  
ATOM   3322  C   GLN A 424      22.113   5.876 -20.919  1.00 94.53           C  
ATOM   3323  CB  GLN A 424      22.751   7.133 -18.850  1.00 94.53           C  
ATOM   3324  O   GLN A 424      22.861   5.044 -21.437  1.00 94.53           O  
ATOM   3325  CG  GLN A 424      23.732   6.095 -18.322  1.00 94.53           C  
ATOM   3326  CD  GLN A 424      23.858   6.122 -16.810  1.00 94.53           C  
ATOM   3327  NE2 GLN A 424      24.453   5.077 -16.246  1.00 94.53           N  
ATOM   3328  OE1 GLN A 424      23.424   7.075 -16.155  1.00 94.53           O  
ATOM   3329  N   ALA A 425      20.850   5.582 -20.694  1.00 95.48           N  
ATOM   3330  CA  ALA A 425      20.195   4.376 -21.194  1.00 95.48           C  
ATOM   3331  C   ALA A 425      20.224   4.329 -22.719  1.00 95.48           C  
ATOM   3332  CB  ALA A 425      18.756   4.303 -20.690  1.00 95.48           C  
ATOM   3333  O   ALA A 425      20.491   3.279 -23.310  1.00 95.48           O  
ATOM   3334  N   GLN A 426      19.926   5.486 -23.351  1.00 94.81           N  
ATOM   3335  CA  GLN A 426      19.948   5.567 -24.808  1.00 94.81           C  
ATOM   3336  C   GLN A 426      21.332   5.232 -25.356  1.00 94.81           C  
ATOM   3337  CB  GLN A 426      19.523   6.960 -25.275  1.00 94.81           C  
ATOM   3338  O   GLN A 426      21.455   4.503 -26.343  1.00 94.81           O  
ATOM   3339  CG  GLN A 426      18.047   7.261 -25.047  1.00 94.81           C  
ATOM   3340  CD  GLN A 426      17.675   8.685 -25.414  1.00 94.81           C  
ATOM   3341  NE2 GLN A 426      16.387   8.924 -25.634  1.00 94.81           N  
ATOM   3342  OE1 GLN A 426      18.539   9.564 -25.499  1.00 94.81           O  
ATOM   3343  N   ARG A 427      22.375   5.790 -24.744  1.00 92.01           N  
ATOM   3344  CA  ARG A 427      23.751   5.538 -25.157  1.00 92.01           C  
ATOM   3345  C   ARG A 427      24.095   4.057 -25.043  1.00 92.01           C  
ATOM   3346  CB  ARG A 427      24.725   6.368 -24.318  1.00 92.01           C  
ATOM   3347  O   ARG A 427      24.708   3.485 -25.947  1.00 92.01           O  
ATOM   3348  CG  ARG A 427      26.168   6.292 -24.793  1.00 92.01           C  
ATOM   3349  CD  ARG A 427      27.082   7.187 -23.968  1.00 92.01           C  
ATOM   3350  NE  ARG A 427      28.468   7.101 -24.417  1.00 92.01           N  
ATOM   3351  NH1 ARG A 427      29.224   8.828 -23.082  1.00 92.01           N  
ATOM   3352  NH2 ARG A 427      30.680   7.719 -24.461  1.00 92.01           N  
ATOM   3353  CZ  ARG A 427      29.454   7.883 -23.986  1.00 92.01           C  
ATOM   3354  N   PHE A 428      23.777   3.461 -23.912  1.00 94.69           N  
ATOM   3355  CA  PHE A 428      24.071   2.053 -23.676  1.00 94.69           C  
ATOM   3356  C   PHE A 428      23.446   1.180 -24.758  1.00 94.69           C  
ATOM   3357  CB  PHE A 428      23.566   1.621 -22.296  1.00 94.69           C  
ATOM   3358  O   PHE A 428      24.125   0.346 -25.360  1.00 94.69           O  
ATOM   3359  CG  PHE A 428      23.687   0.143 -22.041  1.00 94.69           C  
ATOM   3360  CD1 PHE A 428      22.610  -0.706 -22.266  1.00 94.69           C  
ATOM   3361  CD2 PHE A 428      24.878  -0.398 -21.574  1.00 94.69           C  
ATOM   3362  CE1 PHE A 428      22.718  -2.074 -22.031  1.00 94.69           C  
ATOM   3363  CE2 PHE A 428      24.994  -1.765 -21.337  1.00 94.69           C  
ATOM   3364  CZ  PHE A 428      23.913  -2.601 -21.565  1.00 94.69           C  
ATOM   3365  N   TYR A 429      22.129   1.309 -25.000  1.00 93.48           N  
ATOM   3366  CA  TYR A 429      21.415   0.440 -25.929  1.00 93.48           C  
ATOM   3367  C   TYR A 429      21.804   0.746 -27.370  1.00 93.48           C  
ATOM   3368  CB  TYR A 429      19.901   0.593 -25.753  1.00 93.48           C  
ATOM   3369  O   TYR A 429      21.747  -0.131 -28.235  1.00 93.48           O  
ATOM   3370  CG  TYR A 429      19.352  -0.138 -24.552  1.00 93.48           C  
ATOM   3371  CD1 TYR A 429      19.232  -1.526 -24.553  1.00 93.48           C  
ATOM   3372  CD2 TYR A 429      18.952   0.556 -23.416  1.00 93.48           C  
ATOM   3373  CE1 TYR A 429      18.725  -2.205 -23.450  1.00 93.48           C  
ATOM   3374  CE2 TYR A 429      18.444  -0.112 -22.307  1.00 93.48           C  
ATOM   3375  OH  TYR A 429      17.832  -2.157 -21.238  1.00 93.48           O  
ATOM   3376  CZ  TYR A 429      18.334  -1.490 -22.333  1.00 93.48           C  
ATOM   3377  N   ALA A 430      22.111   1.981 -27.654  1.00 87.87           N  
ATOM   3378  CA  ALA A 430      22.677   2.303 -28.961  1.00 87.87           C  
ATOM   3379  C   ALA A 430      23.994   1.567 -29.185  1.00 87.87           C  
ATOM   3380  CB  ALA A 430      22.883   3.810 -29.095  1.00 87.87           C  
ATOM   3381  O   ALA A 430      24.217   0.990 -30.252  1.00 87.87           O  
ATOM   3382  N   ASP A 431      24.878   1.556 -28.190  1.00 86.20           N  
ATOM   3383  CA  ASP A 431      26.159   0.859 -28.255  1.00 86.20           C  
ATOM   3384  C   ASP A 431      25.958  -0.644 -28.428  1.00 86.20           C  
ATOM   3385  CB  ASP A 431      26.986   1.139 -26.999  1.00 86.20           C  
ATOM   3386  O   ASP A 431      26.673  -1.287 -29.199  1.00 86.20           O  
ATOM   3387  CG  ASP A 431      27.585   2.534 -26.981  1.00 86.20           C  
ATOM   3388  OD1 ASP A 431      27.536   3.232 -28.017  1.00 86.20           O  
ATOM   3389  OD2 ASP A 431      28.113   2.939 -25.923  1.00 86.20           O  
ATOM   3390  N   THR A 432      25.060  -1.187 -27.677  1.00 87.45           N  
ATOM   3391  CA  THR A 432      24.738  -2.607 -27.758  1.00 87.45           C  
ATOM   3392  C   THR A 432      24.272  -2.977 -29.163  1.00 87.45           C  
ATOM   3393  CB  THR A 432      23.653  -2.993 -26.736  1.00 87.45           C  
ATOM   3394  O   THR A 432      24.676  -4.008 -29.705  1.00 87.45           O  
ATOM   3395  CG2 THR A 432      23.289  -4.470 -26.852  1.00 87.45           C  
ATOM   3396  OG1 THR A 432      24.137  -2.734 -25.413  1.00 87.45           O  
ATOM   3397  N   ARG A 433      23.330  -2.174 -29.718  1.00 83.55           N  
ATOM   3398  CA  ARG A 433      22.817  -2.402 -31.065  1.00 83.55           C  
ATOM   3399  C   ARG A 433      23.940  -2.343 -32.096  1.00 83.55           C  
ATOM   3400  CB  ARG A 433      21.735  -1.377 -31.410  1.00 83.55           C  
ATOM   3401  O   ARG A 433      23.968  -3.138 -33.038  1.00 83.55           O  
ATOM   3402  CG  ARG A 433      21.044  -1.635 -32.740  1.00 83.55           C  
ATOM   3403  CD  ARG A 433      20.225  -2.918 -32.710  1.00 83.55           C  
ATOM   3404  NE  ARG A 433      19.498  -3.122 -33.960  1.00 83.55           N  
ATOM   3405  NH1 ARG A 433      19.076  -5.363 -33.588  1.00 83.55           N  
ATOM   3406  NH2 ARG A 433      18.327  -4.353 -35.505  1.00 83.55           N  
ATOM   3407  CZ  ARG A 433      18.968  -4.279 -34.348  1.00 83.55           C  
ATOM   3408  N   ILE A 434      24.842  -1.325 -31.934  1.00 79.67           N  
ATOM   3409  CA  ILE A 434      25.990  -1.176 -32.822  1.00 79.67           C  
ATOM   3410  C   ILE A 434      26.875  -2.417 -32.733  1.00 79.67           C  
ATOM   3411  CB  ILE A 434      26.807   0.090 -32.481  1.00 79.67           C  
ATOM   3412  O   ILE A 434      27.306  -2.954 -33.757  1.00 79.67           O  
ATOM   3413  CG1 ILE A 434      26.002   1.351 -32.816  1.00 79.67           C  
ATOM   3414  CG2 ILE A 434      28.148   0.084 -33.223  1.00 79.67           C  
ATOM   3415  CD1 ILE A 434      26.637   2.642 -32.315  1.00 79.67           C  
ATOM   3416  N   ARG A 435      27.165  -2.919 -31.560  1.00 80.06           N  
ATOM   3417  CA  ARG A 435      27.968  -4.117 -31.335  1.00 80.06           C  
ATOM   3418  C   ARG A 435      27.310  -5.342 -31.960  1.00 80.06           C  
ATOM   3419  CB  ARG A 435      28.186  -4.345 -29.838  1.00 80.06           C  
ATOM   3420  O   ARG A 435      27.982  -6.163 -32.588  1.00 80.06           O  
ATOM   3421  CG  ARG A 435      29.187  -3.389 -29.208  1.00 80.06           C  
ATOM   3422  CD  ARG A 435      29.394  -3.683 -27.729  1.00 80.06           C  
ATOM   3423  NE  ARG A 435      30.115  -2.604 -27.061  1.00 80.06           N  
ATOM   3424  NH1 ARG A 435      30.140  -3.625 -24.989  1.00 80.06           N  
ATOM   3425  NH2 ARG A 435      31.108  -1.566 -25.269  1.00 80.06           N  
ATOM   3426  CZ  ARG A 435      30.453  -2.600 -25.774  1.00 80.06           C  
ATOM   3427  N   GLU A 436      25.984  -5.469 -31.705  1.00 81.38           N  
ATOM   3428  CA  GLU A 436      25.210  -6.565 -32.281  1.00 81.38           C  
ATOM   3429  C   GLU A 436      25.305  -6.566 -33.804  1.00 81.38           C  
ATOM   3430  CB  GLU A 436      23.746  -6.477 -31.844  1.00 81.38           C  
ATOM   3431  O   GLU A 436      25.484  -7.620 -34.419  1.00 81.38           O  
ATOM   3432  CG  GLU A 436      22.899  -7.660 -32.291  1.00 81.38           C  
ATOM   3433  CD  GLU A 436      21.454  -7.574 -31.824  1.00 81.38           C  
ATOM   3434  OE1 GLU A 436      20.747  -8.606 -31.846  1.00 81.38           O  
ATOM   3435  OE2 GLU A 436      21.027  -6.464 -31.434  1.00 81.38           O  
ATOM   3436  N   TYR A 437      25.031  -5.425 -34.341  1.00 77.49           N  
ATOM   3437  CA  TYR A 437      25.065  -5.253 -35.789  1.00 77.49           C  
ATOM   3438  C   TYR A 437      26.402  -5.710 -36.360  1.00 77.49           C  
ATOM   3439  CB  TYR A 437      24.811  -3.789 -36.162  1.00 77.49           C  
ATOM   3440  O   TYR A 437      26.443  -6.430 -37.361  1.00 77.49           O  
ATOM   3441  CG  TYR A 437      24.898  -3.517 -37.645  1.00 77.49           C  
ATOM   3442  CD1 TYR A 437      26.057  -2.990 -38.209  1.00 77.49           C  
ATOM   3443  CD2 TYR A 437      23.822  -3.786 -38.483  1.00 77.49           C  
ATOM   3444  CE1 TYR A 437      26.141  -2.736 -39.574  1.00 77.49           C  
ATOM   3445  CE2 TYR A 437      23.895  -3.536 -39.850  1.00 77.49           C  
ATOM   3446  OH  TYR A 437      25.135  -2.763 -41.737  1.00 77.49           O  
ATOM   3447  CZ  TYR A 437      25.057  -3.012 -40.385  1.00 77.49           C  
ATOM   3448  N   TYR A 438      27.527  -5.343 -35.771  1.00 70.50           N  
ATOM   3449  CA  TYR A 438      28.859  -5.613 -36.301  1.00 70.50           C  
ATOM   3450  C   TYR A 438      29.308  -7.027 -35.952  1.00 70.50           C  
ATOM   3451  CB  TYR A 438      29.869  -4.596 -35.760  1.00 70.50           C  
ATOM   3452  O   TYR A 438      30.107  -7.627 -36.675  1.00 70.50           O  
ATOM   3453  CG  TYR A 438      29.803  -3.253 -36.446  1.00 70.50           C  
ATOM   3454  CD1 TYR A 438      30.211  -3.104 -37.769  1.00 70.50           C  
ATOM   3455  CD2 TYR A 438      29.335  -2.130 -35.771  1.00 70.50           C  
ATOM   3456  CE1 TYR A 438      30.154  -1.867 -38.404  1.00 70.50           C  
ATOM   3457  CE2 TYR A 438      29.274  -0.889 -36.396  1.00 70.50           C  
ATOM   3458  OH  TYR A 438      29.626   0.459 -38.334  1.00 70.50           O  
ATOM   3459  CZ  TYR A 438      29.685  -0.768 -37.710  1.00 70.50           C  
ATOM   3460  N   THR A 439      28.842  -7.706 -34.932  1.00 71.89           N  
ATOM   3461  CA  THR A 439      29.250  -9.030 -34.477  1.00 71.89           C  
ATOM   3462  C   THR A 439      28.401 -10.114 -35.136  1.00 71.89           C  
ATOM   3463  CB  THR A 439      29.145  -9.153 -32.946  1.00 71.89           C  
ATOM   3464  O   THR A 439      28.884 -11.219 -35.391  1.00 71.89           O  
ATOM   3465  CG2 THR A 439      30.203  -8.301 -32.252  1.00 71.89           C  
ATOM   3466  OG1 THR A 439      27.846  -8.718 -32.526  1.00 71.89           O  
ATOM   3467  N   GLN A 440      27.026 -10.016 -35.462  1.00 72.38           N  
ATOM   3468  CA  GLN A 440      26.069 -10.978 -36.001  1.00 72.38           C  
ATOM   3469  C   GLN A 440      26.391 -11.319 -37.453  1.00 72.38           C  
ATOM   3470  CB  GLN A 440      24.643 -10.435 -35.893  1.00 72.38           C  
ATOM   3471  O   GLN A 440      26.242 -12.468 -37.874  1.00 72.38           O  
ATOM   3472  CG  GLN A 440      24.018 -10.618 -34.517  1.00 72.38           C  
ATOM   3473  CD  GLN A 440      22.588 -10.116 -34.450  1.00 72.38           C  
ATOM   3474  NE2 GLN A 440      21.933 -10.341 -33.317  1.00 72.38           N  
ATOM   3475  OE1 GLN A 440      22.077  -9.529 -35.410  1.00 72.38           O  
ATOM   3476  N   GLN A 441      27.088 -10.528 -38.204  1.00 69.74           N  
ATOM   3477  CA  GLN A 441      27.403 -10.819 -39.599  1.00 69.74           C  
ATOM   3478  C   GLN A 441      28.910 -10.803 -39.838  1.00 69.74           C  
ATOM   3479  CB  GLN A 441      26.714  -9.815 -40.526  1.00 69.74           C  
ATOM   3480  O   GLN A 441      29.362 -10.703 -40.980  1.00 69.74           O  
ATOM   3481  CG  GLN A 441      25.195  -9.921 -40.526  1.00 69.74           C  
ATOM   3482  CD  GLN A 441      24.539  -8.943 -41.482  1.00 69.74           C  
ATOM   3483  NE2 GLN A 441      23.236  -9.100 -41.690  1.00 69.74           N  
ATOM   3484  OE1 GLN A 441      25.197  -8.052 -42.029  1.00 69.74           O  
ATOM   3485  N   ARG A 442      29.623 -10.941 -38.683  1.00 65.82           N  
ATOM   3486  CA  ARG A 442      31.076 -10.852 -38.791  1.00 65.82           C  
ATOM   3487  C   ARG A 442      31.492  -9.615 -39.580  1.00 65.82           C  
ATOM   3488  CB  ARG A 442      31.645 -12.110 -39.451  1.00 65.82           C  
ATOM   3489  O   ARG A 442      32.408  -9.676 -40.402  1.00 65.82           O  
ATOM   3490  CG  ARG A 442      31.426 -13.381 -38.645  1.00 65.82           C  
ATOM   3491  CD  ARG A 442      32.131 -14.575 -39.273  1.00 65.82           C  
ATOM   3492  NE  ARG A 442      31.900 -15.799 -38.511  1.00 65.82           N  
ATOM   3493  NH1 ARG A 442      33.389 -17.082 -39.726  1.00 65.82           N  
ATOM   3494  NH2 ARG A 442      32.218 -18.013 -37.989  1.00 65.82           N  
ATOM   3495  CZ  ARG A 442      32.503 -16.962 -38.744  1.00 65.82           C  
ATOM   3496  N   ARG A 443      30.680  -8.621 -39.547  1.00 63.83           N  
ATOM   3497  CA  ARG A 443      30.898  -7.400 -40.315  1.00 63.83           C  
ATOM   3498  C   ARG A 443      32.122  -6.645 -39.809  1.00 63.83           C  
ATOM   3499  CB  ARG A 443      29.663  -6.498 -40.252  1.00 63.83           C  
ATOM   3500  O   ARG A 443      32.754  -5.900 -40.562  1.00 63.83           O  
ATOM   3501  CG  ARG A 443      28.446  -7.069 -40.963  1.00 63.83           C  
ATOM   3502  CD  ARG A 443      27.256  -6.123 -40.890  1.00 63.83           C  
ATOM   3503  NE  ARG A 443      26.053  -6.725 -41.459  1.00 63.83           N  
ATOM   3504  NH1 ARG A 443      26.216  -5.634 -43.488  1.00 63.83           N  
ATOM   3505  NH2 ARG A 443      24.483  -7.083 -43.096  1.00 63.83           N  
ATOM   3506  CZ  ARG A 443      25.587  -6.479 -42.680  1.00 63.83           C  
ATOM   3507  N   LEU A 444      32.518  -6.908 -38.564  1.00 60.94           N  
ATOM   3508  CA  LEU A 444      33.697  -6.280 -37.977  1.00 60.94           C  
ATOM   3509  C   LEU A 444      34.596  -7.320 -37.319  1.00 60.94           C  
ATOM   3510  CB  LEU A 444      33.285  -5.221 -36.951  1.00 60.94           C  
ATOM   3511  O   LEU A 444      34.438  -7.623 -36.134  1.00 60.94           O  
ATOM   3512  CG  LEU A 444      34.358  -4.207 -36.554  1.00 60.94           C  
ATOM   3513  CD1 LEU A 444      34.410  -3.067 -37.566  1.00 60.94           C  
ATOM   3514  CD2 LEU A 444      34.097  -3.672 -35.151  1.00 60.94           C  
ATOM   3515  N   GLU A 445      35.178  -8.267 -38.155  1.00 59.28           N  
ATOM   3516  CA  GLU A 445      36.141  -9.272 -37.715  1.00 59.28           C  
ATOM   3517  C   GLU A 445      37.517  -9.024 -38.328  1.00 59.28           C  
ATOM   3518  CB  GLU A 445      35.652 -10.678 -38.072  1.00 59.28           C  
ATOM   3519  O   GLU A 445      37.621  -8.593 -39.478  1.00 59.28           O  
ATOM   3520  CG  GLU A 445      34.405 -11.106 -37.312  1.00 59.28           C  
ATOM   3521  CD  GLU A 445      33.926 -12.501 -37.683  1.00 59.28           C  
ATOM   3522  OE1 GLU A 445      32.945 -12.987 -37.076  1.00 59.28           O  
ATOM   3523  OE2 GLU A 445      34.537 -13.112 -38.588  1.00 59.28           O  
ATOM   3524  N   ILE A 446      38.484  -8.815 -37.439  1.00 53.69           N  
ATOM   3525  CA  ILE A 446      39.869  -8.771 -37.896  1.00 53.69           C  
ATOM   3526  C   ILE A 446      40.453 -10.182 -37.908  1.00 53.69           C  
ATOM   3527  CB  ILE A 446      40.728  -7.843 -37.008  1.00 53.69           C  
ATOM   3528  O   ILE A 446      40.398 -10.892 -36.901  1.00 53.69           O  
ATOM   3529  CG1 ILE A 446      40.137  -6.429 -36.985  1.00 53.69           C  
ATOM   3530  CG2 ILE A 446      42.180  -7.823 -37.495  1.00 53.69           C  
ATOM   3531  CD1 ILE A 446      40.863  -5.470 -36.051  1.00 53.69           C  
ATOM   3532  N   GLU A 447      40.665 -10.699 -39.139  1.00 54.72           N  
ATOM   3533  CA  GLU A 447      41.269 -12.012 -39.344  1.00 54.72           C  
ATOM   3534  C   GLU A 447      42.762 -11.893 -39.634  1.00 54.72           C  
ATOM   3535  CB  GLU A 447      40.568 -12.753 -40.485  1.00 54.72           C  
ATOM   3536  O   GLU A 447      43.189 -10.997 -40.366  1.00 54.72           O  
ATOM   3537  CG  GLU A 447      39.133 -13.150 -40.171  1.00 54.72           C  
ATOM   3538  CD  GLU A 447      38.454 -13.895 -41.310  1.00 54.72           C  
ATOM   3539  OE1 GLU A 447      37.264 -14.258 -41.173  1.00 54.72           O  
ATOM   3540  OE2 GLU A 447      39.118 -14.117 -42.347  1.00 54.72           O  
ATOM   3541  N   ARG A 448      43.513 -12.540 -38.695  1.00 54.86           N  
ATOM   3542  CA  ARG A 448      44.929 -12.657 -39.026  1.00 54.86           C  
ATOM   3543  C   ARG A 448      45.124 -13.419 -40.333  1.00 54.86           C  
ATOM   3544  CB  ARG A 448      45.691 -13.351 -37.896  1.00 54.86           C  
ATOM   3545  O   ARG A 448      44.299 -14.260 -40.696  1.00 54.86           O  
ATOM   3546  CG  ARG A 448      46.019 -12.440 -36.724  1.00 54.86           C  
ATOM   3547  CD  ARG A 448      46.884 -13.143 -35.687  1.00 54.86           C  
ATOM   3548  NE  ARG A 448      48.204 -12.528 -35.579  1.00 54.86           N  
ATOM   3549  NH1 ARG A 448      49.009 -14.039 -34.028  1.00 54.86           N  
ATOM   3550  NH2 ARG A 448      50.345 -12.331 -34.773  1.00 54.86           N  
ATOM   3551  CZ  ARG A 448      49.183 -12.967 -34.794  1.00 54.86           C  
ATOM   3552  N   LEU A 449      46.061 -12.897 -41.151  1.00 58.73           N  
ATOM   3553  CA  LEU A 449      46.420 -13.580 -42.390  1.00 58.73           C  
ATOM   3554  C   LEU A 449      46.634 -15.070 -42.147  1.00 58.73           C  
ATOM   3555  CB  LEU A 449      47.684 -12.963 -42.995  1.00 58.73           C  
ATOM   3556  O   LEU A 449      46.406 -15.888 -43.042  1.00 58.73           O  
ATOM   3557  CG  LEU A 449      47.539 -11.556 -43.579  1.00 58.73           C  
ATOM   3558  CD1 LEU A 449      48.907 -10.995 -43.953  1.00 58.73           C  
ATOM   3559  CD2 LEU A 449      46.612 -11.572 -44.789  1.00 58.73           C  
ATOM   3560  N   SER A 450      46.810 -15.487 -40.905  1.00 71.76           N  
ATOM   3561  CA  SER A 450      47.014 -16.863 -40.465  1.00 71.76           C  
ATOM   3562  C   SER A 450      45.691 -17.615 -40.371  1.00 71.76           C  
ATOM   3563  CB  SER A 450      47.725 -16.893 -39.111  1.00 71.76           C  
ATOM   3564  O   SER A 450      45.672 -18.847 -40.334  1.00 71.76           O  
ATOM   3565  OG  SER A 450      46.908 -16.326 -38.102  1.00 71.76           O  
ATOM   3566  N   GLY A 451      44.570 -16.819 -40.527  1.00 66.02           N  
ATOM   3567  CA  GLY A 451      43.261 -17.449 -40.459  1.00 66.02           C  
ATOM   3568  C   GLY A 451      42.735 -17.579 -39.042  1.00 66.02           C  
ATOM   3569  O   GLY A 451      41.623 -18.067 -38.829  1.00 66.02           O  
ATOM   3570  N   GLN A 452      43.568 -17.096 -37.977  1.00 67.75           N  
ATOM   3571  CA  GLN A 452      43.201 -17.137 -36.565  1.00 67.75           C  
ATOM   3572  C   GLN A 452      42.363 -15.921 -36.179  1.00 67.75           C  
ATOM   3573  CB  GLN A 452      44.450 -17.214 -35.687  1.00 67.75           C  
ATOM   3574  O   GLN A 452      42.603 -14.815 -36.668  1.00 67.75           O  
ATOM   3575  CG  GLN A 452      45.175 -18.551 -35.764  1.00 67.75           C  
ATOM   3576  CD  GLN A 452      46.419 -18.596 -34.896  1.00 67.75           C  
ATOM   3577  NE2 GLN A 452      47.027 -19.773 -34.791  1.00 67.75           N  
ATOM   3578  OE1 GLN A 452      46.830 -17.581 -34.326  1.00 67.75           O  
ATOM   3579  N   LEU A 453      41.285 -16.128 -35.460  1.00 62.53           N  
ATOM   3580  CA  LEU A 453      40.378 -15.084 -34.997  1.00 62.53           C  
ATOM   3581  C   LEU A 453      40.970 -14.338 -33.806  1.00 62.53           C  
ATOM   3582  CB  LEU A 453      39.021 -15.682 -34.615  1.00 62.53           C  
ATOM   3583  O   LEU A 453      41.563 -14.952 -32.916  1.00 62.53           O  
ATOM   3584  CG  LEU A 453      38.171 -16.223 -35.766  1.00 62.53           C  
ATOM   3585  CD1 LEU A 453      37.037 -17.088 -35.226  1.00 62.53           C  
ATOM   3586  CD2 LEU A 453      37.622 -15.078 -36.610  1.00 62.53           C  
ATOM   3587  N   LEU A 454      41.140 -12.992 -33.992  1.00 61.01           N  
ATOM   3588  CA  LEU A 454      41.575 -12.153 -32.881  1.00 61.01           C  
ATOM   3589  C   LEU A 454      40.378 -11.559 -32.146  1.00 61.01           C  
ATOM   3590  CB  LEU A 454      42.490 -11.033 -33.382  1.00 61.01           C  
ATOM   3591  O   LEU A 454      39.522 -10.920 -32.762  1.00 61.01           O  
ATOM   3592  CG  LEU A 454      43.261 -10.257 -32.312  1.00 61.01           C  
ATOM   3593  CD1 LEU A 454      44.328 -11.145 -31.680  1.00 61.01           C  
ATOM   3594  CD2 LEU A 454      43.887  -9.002 -32.909  1.00 61.01           C  
ATOM   3595  N   PRO A 455      40.204 -11.913 -30.895  1.00 61.42           N  
ATOM   3596  CA  PRO A 455      39.111 -11.335 -30.111  1.00 61.42           C  
ATOM   3597  C   PRO A 455      39.084  -9.810 -30.170  1.00 61.42           C  
ATOM   3598  CB  PRO A 455      39.402 -11.821 -28.688  1.00 61.42           C  
ATOM   3599  O   PRO A 455      40.139  -9.171 -30.189  1.00 61.42           O  
ATOM   3600  CG  PRO A 455      40.428 -12.895 -28.854  1.00 61.42           C  
ATOM   3601  CD  PRO A 455      41.106 -12.706 -30.181  1.00 61.42           C  
ATOM   3602  N   ILE A 456      37.964  -9.135 -30.466  1.00 56.19           N  
ATOM   3603  CA  ILE A 456      37.720  -7.710 -30.659  1.00 56.19           C  
ATOM   3604  C   ILE A 456      38.324  -6.922 -29.498  1.00 56.19           C  
ATOM   3605  CB  ILE A 456      36.210  -7.407 -30.784  1.00 56.19           C  
ATOM   3606  O   ILE A 456      38.773  -5.787 -29.678  1.00 56.19           O  
ATOM   3607  CG1 ILE A 456      35.992  -6.063 -31.490  1.00 56.19           C  
ATOM   3608  CG2 ILE A 456      35.541  -7.417 -29.407  1.00 56.19           C  
ATOM   3609  CD1 ILE A 456      34.726  -6.006 -32.333  1.00 56.19           C  
ATOM   3610  N   ASP A 457      38.358  -7.542 -28.291  1.00 53.38           N  
ATOM   3611  CA  ASP A 457      38.903  -6.898 -27.100  1.00 53.38           C  
ATOM   3612  C   ASP A 457      40.426  -6.815 -27.170  1.00 53.38           C  
ATOM   3613  CB  ASP A 457      38.475  -7.650 -25.839  1.00 53.38           C  
ATOM   3614  O   ASP A 457      41.052  -6.116 -26.370  1.00 53.38           O  
ATOM   3615  CG  ASP A 457      38.866  -9.117 -25.861  1.00 53.38           C  
ATOM   3616  OD1 ASP A 457      39.158  -9.654 -26.952  1.00 53.38           O  
ATOM   3617  OD2 ASP A 457      38.881  -9.743 -24.779  1.00 53.38           O  
ATOM   3618  N   GLN A 458      41.026  -7.465 -28.178  1.00 55.58           N  
ATOM   3619  CA  GLN A 458      42.466  -7.481 -28.413  1.00 55.58           C  
ATOM   3620  C   GLN A 458      42.820  -6.756 -29.709  1.00 55.58           C  
ATOM   3621  CB  GLN A 458      42.987  -8.918 -28.457  1.00 55.58           C  
ATOM   3622  O   GLN A 458      43.967  -6.801 -30.158  1.00 55.58           O  
ATOM   3623  CG  GLN A 458      42.913  -9.641 -27.119  1.00 55.58           C  
ATOM   3624  CD  GLN A 458      43.613 -10.987 -27.139  1.00 55.58           C  
ATOM   3625  NE2 GLN A 458      43.515 -11.722 -26.037  1.00 55.58           N  
ATOM   3626  OE1 GLN A 458      44.236 -11.363 -28.137  1.00 55.58           O  
ATOM   3627  N   CYS A 459      41.697  -6.151 -30.276  1.00 55.29           N  
ATOM   3628  CA  CYS A 459      41.813  -5.399 -31.519  1.00 55.29           C  
ATOM   3629  C   CYS A 459      41.700  -3.901 -31.263  1.00 55.29           C  
ATOM   3630  CB  CYS A 459      40.739  -5.838 -32.514  1.00 55.29           C  
ATOM   3631  O   CYS A 459      41.011  -3.476 -30.333  1.00 55.29           O  
ATOM   3632  SG  CYS A 459      40.829  -7.586 -32.958  1.00 55.29           S  
ATOM   3633  N   TYR A 460      42.693  -3.093 -31.653  1.00 50.25           N  
ATOM   3634  CA  TYR A 460      42.624  -1.637 -31.694  1.00 50.25           C  
ATOM   3635  C   TYR A 460      42.086  -1.154 -33.036  1.00 50.25           C  
ATOM   3636  CB  TYR A 460      44.004  -1.025 -31.434  1.00 50.25           C  
ATOM   3637  O   TYR A 460      42.638  -1.485 -34.088  1.00 50.25           O  
ATOM   3638  CG  TYR A 460      43.994   0.482 -31.355  1.00 50.25           C  
ATOM   3639  CD1 TYR A 460      44.330   1.260 -32.461  1.00 50.25           C  
ATOM   3640  CD2 TYR A 460      43.651   1.132 -30.174  1.00 50.25           C  
ATOM   3641  CE1 TYR A 460      44.325   2.649 -32.392  1.00 50.25           C  
ATOM   3642  CE2 TYR A 460      43.642   2.521 -30.093  1.00 50.25           C  
ATOM   3643  OH  TYR A 460      43.972   4.644 -31.132  1.00 50.25           O  
ATOM   3644  CZ  TYR A 460      43.979   3.269 -31.206  1.00 50.25           C  
ATOM   3645  N   ILE A 461      40.719  -0.903 -33.104  1.00 53.05           N  
ATOM   3646  CA  ILE A 461      40.121  -0.395 -34.334  1.00 53.05           C  
ATOM   3647  C   ILE A 461      39.921   1.115 -34.226  1.00 53.05           C  
ATOM   3648  CB  ILE A 461      38.777  -1.094 -34.639  1.00 53.05           C  
ATOM   3649  O   ILE A 461      39.340   1.602 -33.254  1.00 53.05           O  
ATOM   3650  CG1 ILE A 461      38.977  -2.609 -34.758  1.00 53.05           C  
ATOM   3651  CG2 ILE A 461      38.148  -0.522 -35.913  1.00 53.05           C  
ATOM   3652  CD1 ILE A 461      37.679  -3.399 -34.856  1.00 53.05           C  
ATOM   3653  N   ASN A 462      40.768   1.969 -34.792  1.00 43.96           N  
ATOM   3654  CA  ASN A 462      40.574   3.405 -34.958  1.00 43.96           C  
ATOM   3655  C   ASN A 462      39.428   3.709 -35.918  1.00 43.96           C  
ATOM   3656  CB  ASN A 462      41.865   4.068 -35.444  1.00 43.96           C  
ATOM   3657  O   ASN A 462      39.496   3.369 -37.101  1.00 43.96           O  
ATOM   3658  CG  ASN A 462      42.232   5.296 -34.634  1.00 43.96           C  
ATOM   3659  ND2 ASN A 462      43.412   5.847 -34.893  1.00 43.96           N  
ATOM   3660  OD1 ASN A 462      41.462   5.745 -33.781  1.00 43.96           O  
ATOM   3661  N   LEU A 463      38.180   3.730 -35.440  1.00 44.53           N  
ATOM   3662  CA  LEU A 463      37.025   4.031 -36.279  1.00 44.53           C  
ATOM   3663  C   LEU A 463      36.880   5.535 -36.484  1.00 44.53           C  
ATOM   3664  CB  LEU A 463      35.748   3.463 -35.656  1.00 44.53           C  
ATOM   3665  O   LEU A 463      37.034   6.312 -35.540  1.00 44.53           O  
ATOM   3666  CG  LEU A 463      35.638   1.938 -35.604  1.00 44.53           C  
ATOM   3667  CD1 LEU A 463      34.523   1.519 -34.651  1.00 44.53           C  
ATOM   3668  CD2 LEU A 463      35.399   1.370 -36.998  1.00 44.53           C  
ATOM   3669  N   VAL A 464      37.211   6.106 -37.560  1.00 39.15           N  
ATOM   3670  CA  VAL A 464      36.964   7.477 -37.995  1.00 39.15           C  
ATOM   3671  C   VAL A 464      35.604   7.563 -38.684  1.00 39.15           C  
ATOM   3672  CB  VAL A 464      38.075   7.981 -38.943  1.00 39.15           C  
ATOM   3673  O   VAL A 464      35.218   6.655 -39.424  1.00 39.15           O  
ATOM   3674  CG1 VAL A 464      37.623   9.237 -39.684  1.00 39.15           C  
ATOM   3675  CG2 VAL A 464      39.360   8.250 -38.162  1.00 39.15           C  
ATOM   3676  N   VAL A 465      34.560   8.165 -38.125  1.00 40.98           N  
ATOM   3677  CA  VAL A 465      33.324   8.521 -38.815  1.00 40.98           C  
ATOM   3678  C   VAL A 465      33.623   9.528 -39.924  1.00 40.98           C  
ATOM   3679  CB  VAL A 465      32.275   9.098 -37.839  1.00 40.98           C  
ATOM   3680  O   VAL A 465      34.187  10.594 -39.667  1.00 40.98           O  
ATOM   3681  CG1 VAL A 465      30.996   9.478 -38.584  1.00 40.98           C  
ATOM   3682  CG2 VAL A 465      31.971   8.095 -36.728  1.00 40.98           C  
ATOM   3683  N   VAL A 466      33.727   9.143 -41.172  1.00 41.45           N  
ATOM   3684  CA  VAL A 466      33.863  10.020 -42.330  1.00 41.45           C  
ATOM   3685  C   VAL A 466      32.484  10.489 -42.789  1.00 41.45           C  
ATOM   3686  CB  VAL A 466      34.600   9.317 -43.492  1.00 41.45           C  
ATOM   3687  O   VAL A 466      31.588   9.672 -43.017  1.00 41.45           O  
ATOM   3688  CG1 VAL A 466      34.928  10.311 -44.604  1.00 41.45           C  
ATOM   3689  CG2 VAL A 466      35.871   8.639 -42.984  1.00 41.45           C  
ATOM   3690  N   GLU A 467      31.912  11.594 -42.225  1.00 38.54           N  
ATOM   3691  CA  GLU A 467      30.718  12.237 -42.765  1.00 38.54           C  
ATOM   3692  C   GLU A 467      30.769  12.307 -44.288  1.00 38.54           C  
ATOM   3693  CB  GLU A 467      30.552  13.642 -42.179  1.00 38.54           C  
ATOM   3694  O   GLU A 467      31.721  12.845 -44.858  1.00 38.54           O  
ATOM   3695  CG  GLU A 467      29.378  13.773 -41.219  1.00 38.54           C  
ATOM   3696  CD  GLU A 467      29.232  15.171 -40.638  1.00 38.54           C  
ATOM   3697  OE1 GLU A 467      28.329  15.388 -39.798  1.00 38.54           O  
ATOM   3698  OE2 GLU A 467      30.026  16.056 -41.027  1.00 38.54           O  
ATOM   3699  N   ARG A 468      30.268  11.266 -44.949  1.00 39.78           N  
ATOM   3700  CA  ARG A 468      30.092  11.328 -46.396  1.00 39.78           C  
ATOM   3701  C   ARG A 468      29.278  12.554 -46.797  1.00 39.78           C  
ATOM   3702  CB  ARG A 468      29.411  10.057 -46.910  1.00 39.78           C  
ATOM   3703  O   ARG A 468      28.177  12.769 -46.286  1.00 39.78           O  
ATOM   3704  CG  ARG A 468      30.333   9.140 -47.697  1.00 39.78           C  
ATOM   3705  CD  ARG A 468      29.603   7.901 -48.198  1.00 39.78           C  
ATOM   3706  NE  ARG A 468      30.533   6.891 -48.694  1.00 39.78           N  
ATOM   3707  NH1 ARG A 468      28.893   5.385 -49.308  1.00 39.78           N  
ATOM   3708  NH2 ARG A 468      31.104   4.874 -49.631  1.00 39.78           N  
ATOM   3709  CZ  ARG A 468      30.175   5.719 -49.210  1.00 39.78           C  
ATOM   3710  N   ALA A 469      29.899  13.788 -46.815  1.00 43.22           N  
ATOM   3711  CA  ALA A 469      29.354  14.949 -47.515  1.00 43.22           C  
ATOM   3712  C   ALA A 469      28.475  14.519 -48.686  1.00 43.22           C  
ATOM   3713  CB  ALA A 469      30.482  15.854 -48.004  1.00 43.22           C  
ATOM   3714  O   ALA A 469      28.902  13.734 -49.535  1.00 43.22           O  
ATOM   3715  N   GLY A 470      27.300  13.879 -48.368  1.00 40.31           N  
ATOM   3716  CA  GLY A 470      26.127  13.896 -49.226  1.00 40.31           C  
ATOM   3717  C   GLY A 470      26.375  14.568 -50.563  1.00 40.31           C  
ATOM   3718  O   GLY A 470      26.945  15.660 -50.619  1.00 40.31           O  
ATOM   3719  N   ASP A 471      26.934  13.821 -51.465  1.00 38.48           N  
ATOM   3720  CA  ASP A 471      26.640  13.894 -52.893  1.00 38.48           C  
ATOM   3721  C   ASP A 471      25.468  14.835 -53.164  1.00 38.48           C  
ATOM   3722  CB  ASP A 471      26.336  12.502 -53.450  1.00 38.48           C  
ATOM   3723  O   ASP A 471      24.311  14.475 -52.940  1.00 38.48           O  
ATOM   3724  CG  ASP A 471      27.555  11.827 -54.055  1.00 38.48           C  
ATOM   3725  OD1 ASP A 471      28.603  12.490 -54.214  1.00 38.48           O  
ATOM   3726  OD2 ASP A 471      27.465  10.623 -54.378  1.00 38.48           O  
ATOM   3727  N   GLY A 472      25.520  16.080 -52.643  1.00 41.45           N  
ATOM   3728  CA  GLY A 472      24.576  17.018 -53.231  1.00 41.45           C  
ATOM   3729  C   GLY A 472      25.244  18.245 -53.822  1.00 41.45           C  
ATOM   3730  O   GLY A 472      26.079  18.877 -53.171  1.00 41.45           O  
ATOM   3731  N   ASN A 473      25.866  18.092 -54.981  1.00 40.22           N  
ATOM   3732  CA  ASN A 473      25.551  18.952 -56.117  1.00 40.22           C  
ATOM   3733  C   ASN A 473      26.084  20.367 -55.913  1.00 40.22           C  
ATOM   3734  CB  ASN A 473      24.042  18.983 -56.365  1.00 40.22           C  
ATOM   3735  O   ASN A 473      25.768  21.016 -54.914  1.00 40.22           O  
ATOM   3736  CG  ASN A 473      23.596  17.954 -57.385  1.00 40.22           C  
ATOM   3737  ND2 ASN A 473      22.289  17.860 -57.601  1.00 40.22           N  
ATOM   3738  OD1 ASN A 473      24.420  17.249 -57.974  1.00 40.22           O  
ATOM   3739  N   MET A 474      27.321  20.696 -56.313  1.00 39.04           N  
ATOM   3740  CA  MET A 474      27.594  21.634 -57.398  1.00 39.04           C  
ATOM   3741  C   MET A 474      27.167  23.047 -57.015  1.00 39.04           C  
ATOM   3742  CB  MET A 474      26.878  21.200 -58.678  1.00 39.04           C  
ATOM   3743  O   MET A 474      26.019  23.270 -56.627  1.00 39.04           O  
ATOM   3744  CG  MET A 474      27.806  20.623 -59.734  1.00 39.04           C  
ATOM   3745  SD  MET A 474      27.173  20.872 -61.438  1.00 39.04           S  
ATOM   3746  CE  MET A 474      28.287  19.774 -62.357  1.00 39.04           C  
ATOM   3747  N   GLU A 475      28.094  23.877 -56.365  1.00 41.43           N  
ATOM   3748  CA  GLU A 475      28.423  25.136 -57.027  1.00 41.43           C  
ATOM   3749  C   GLU A 475      28.752  26.225 -56.010  1.00 41.43           C  
ATOM   3750  CB  GLU A 475      27.269  25.588 -57.926  1.00 41.43           C  
ATOM   3751  O   GLU A 475      27.985  26.461 -55.074  1.00 41.43           O  
ATOM   3752  CG  GLU A 475      27.337  25.032 -59.341  1.00 41.43           C  
ATOM   3753  CD  GLU A 475      26.249  25.575 -60.253  1.00 41.43           C  
ATOM   3754  OE1 GLU A 475      26.222  25.210 -61.450  1.00 41.43           O  
ATOM   3755  OE2 GLU A 475      25.417  26.373 -59.766  1.00 41.43           O  
ATOM   3756  N   ARG A 476      30.026  26.583 -55.727  1.00 42.34           N  
ATOM   3757  CA  ARG A 476      30.815  27.775 -56.023  1.00 42.34           C  
ATOM   3758  C   ARG A 476      30.356  28.959 -55.180  1.00 42.34           C  
ATOM   3759  CB  ARG A 476      30.725  28.123 -57.510  1.00 42.34           C  
ATOM   3760  O   ARG A 476      29.169  29.292 -55.162  1.00 42.34           O  
ATOM   3761  CG  ARG A 476      31.738  27.392 -58.377  1.00 42.34           C  
ATOM   3762  CD  ARG A 476      31.687  27.864 -59.823  1.00 42.34           C  
ATOM   3763  NE  ARG A 476      32.569  27.075 -60.679  1.00 42.34           N  
ATOM   3764  NH1 ARG A 476      31.994  28.168 -62.631  1.00 42.34           N  
ATOM   3765  NH2 ARG A 476      33.526  26.463 -62.675  1.00 42.34           N  
ATOM   3766  CZ  ARG A 476      32.694  27.237 -61.993  1.00 42.34           C  
ATOM   3767  N   SER A 477      31.119  29.325 -54.137  1.00 43.33           N  
ATOM   3768  CA  SER A 477      31.641  30.687 -54.173  1.00 43.33           C  
ATOM   3769  C   SER A 477      31.954  31.197 -52.770  1.00 43.33           C  
ATOM   3770  CB  SER A 477      30.644  31.626 -54.855  1.00 43.33           C  
ATOM   3771  O   SER A 477      31.130  31.073 -51.861  1.00 43.33           O  
ATOM   3772  OG  SER A 477      30.763  32.943 -54.345  1.00 43.33           O  
ATOM   3773  N   ASP A 478      33.253  31.298 -52.362  1.00 43.01           N  
ATOM   3774  CA  ASP A 478      34.284  32.280 -52.042  1.00 43.01           C  
ATOM   3775  C   ASP A 478      33.837  33.195 -50.904  1.00 43.01           C  
ATOM   3776  CB  ASP A 478      34.636  33.112 -53.278  1.00 43.01           C  
ATOM   3777  O   ASP A 478      32.716  33.707 -50.916  1.00 43.01           O  
ATOM   3778  CG  ASP A 478      35.664  32.440 -54.171  1.00 43.01           C  
ATOM   3779  OD1 ASP A 478      36.368  31.519 -53.705  1.00 43.01           O  
ATOM   3780  OD2 ASP A 478      35.774  32.839 -55.350  1.00 43.01           O  
ATOM   3781  N   LYS A 479      34.356  33.031 -49.650  1.00 43.80           N  
ATOM   3782  CA  LYS A 479      35.123  33.978 -48.845  1.00 43.80           C  
ATOM   3783  C   LYS A 479      34.331  34.425 -47.620  1.00 43.80           C  
ATOM   3784  CB  LYS A 479      35.522  35.194 -49.683  1.00 43.80           C  
ATOM   3785  O   LYS A 479      33.225  34.953 -47.747  1.00 43.80           O  
ATOM   3786  CG  LYS A 479      36.711  34.949 -50.601  1.00 43.80           C  
ATOM   3787  CD  LYS A 479      37.210  36.245 -51.226  1.00 43.80           C  
ATOM   3788  CE  LYS A 479      38.373  35.996 -52.177  1.00 43.80           C  
ATOM   3789  NZ  LYS A 479      38.869  37.265 -52.790  1.00 43.80           N  
ATOM   3790  N   GLU A 480      34.502  33.721 -46.498  1.00 46.86           N  
ATOM   3791  CA  GLU A 480      34.659  34.415 -45.224  1.00 46.86           C  
ATOM   3792  C   GLU A 480      34.546  33.447 -44.050  1.00 46.86           C  
ATOM   3793  CB  GLU A 480      33.620  35.531 -45.087  1.00 46.86           C  
ATOM   3794  O   GLU A 480      33.555  32.725 -43.927  1.00 46.86           O  
ATOM   3795  CG  GLU A 480      34.122  36.898 -45.529  1.00 46.86           C  
ATOM   3796  CD  GLU A 480      33.095  38.003 -45.345  1.00 46.86           C  
ATOM   3797  OE1 GLU A 480      33.398  39.174 -45.670  1.00 46.86           O  
ATOM   3798  OE2 GLU A 480      31.978  37.696 -44.872  1.00 46.86           O  
ATOM   3799  N   LYS A 481      35.723  33.018 -43.609  1.00 42.92           N  
ATOM   3800  CA  LYS A 481      36.313  32.493 -42.381  1.00 42.92           C  
ATOM   3801  C   LYS A 481      35.499  32.908 -41.159  1.00 42.92           C  
ATOM   3802  CB  LYS A 481      37.759  32.968 -42.235  1.00 42.92           C  
ATOM   3803  O   LYS A 481      35.378  34.098 -40.863  1.00 42.92           O  
ATOM   3804  CG  LYS A 481      38.770  32.117 -42.988  1.00 42.92           C  
ATOM   3805  CD  LYS A 481      40.197  32.585 -42.732  1.00 42.92           C  
ATOM   3806  CE  LYS A 481      41.206  31.766 -43.525  1.00 42.92           C  
ATOM   3807  NZ  LYS A 481      42.608  32.209 -43.261  1.00 42.92           N  
ATOM   3808  N   PRO A 482      34.661  32.034 -40.479  1.00 41.14           N  
ATOM   3809  CA  PRO A 482      34.640  32.310 -39.041  1.00 41.14           C  
ATOM   3810  C   PRO A 482      35.344  31.229 -38.223  1.00 41.14           C  
ATOM   3811  CB  PRO A 482      33.146  32.357 -38.712  1.00 41.14           C  
ATOM   3812  O   PRO A 482      35.286  30.048 -38.575  1.00 41.14           O  
ATOM   3813  CG  PRO A 482      32.506  31.451 -39.714  1.00 41.14           C  
ATOM   3814  CD  PRO A 482      33.569  30.944 -40.646  1.00 41.14           C  
ATOM   3815  N   GLN A 483      36.629  31.509 -37.704  1.00 41.75           N  
ATOM   3816  CA  GLN A 483      37.418  31.129 -36.537  1.00 41.75           C  
ATOM   3817  C   GLN A 483      36.540  30.497 -35.461  1.00 41.75           C  
ATOM   3818  CB  GLN A 483      38.155  32.342 -35.968  1.00 41.75           C  
ATOM   3819  O   GLN A 483      35.691  31.169 -34.871  1.00 41.75           O  
ATOM   3820  CG  GLN A 483      39.480  32.636 -36.657  1.00 41.75           C  
ATOM   3821  CD  GLN A 483      40.246  33.768 -35.998  1.00 41.75           C  
ATOM   3822  NE2 GLN A 483      41.460  34.020 -36.477  1.00 41.75           N  
ATOM   3823  OE1 GLN A 483      39.751  34.411 -35.067  1.00 41.75           O  
ATOM   3824  N   HIS A 484      36.008  29.352 -35.578  1.00 46.96           N  
ATOM   3825  CA  HIS A 484      35.410  28.542 -34.523  1.00 46.96           C  
ATOM   3826  C   HIS A 484      36.481  27.873 -33.667  1.00 46.96           C  
ATOM   3827  CB  HIS A 484      34.481  27.484 -35.122  1.00 46.96           C  
ATOM   3828  O   HIS A 484      37.409  27.258 -34.196  1.00 46.96           O  
ATOM   3829  CG  HIS A 484      33.032  27.846 -35.046  1.00 46.96           C  
ATOM   3830  CD2 HIS A 484      32.055  27.806 -35.983  1.00 46.96           C  
ATOM   3831  ND1 HIS A 484      32.443  28.320 -33.894  1.00 46.96           N  
ATOM   3832  CE1 HIS A 484      31.162  28.555 -34.126  1.00 46.96           C  
ATOM   3833  NE2 HIS A 484      30.901  28.251 -35.386  1.00 46.96           N  
ATOM   3834  N   LYS A 485      36.925  28.506 -32.659  1.00 45.56           N  
ATOM   3835  CA  LYS A 485      37.607  28.004 -31.469  1.00 45.56           C  
ATOM   3836  C   LYS A 485      37.232  26.550 -31.193  1.00 45.56           C  
ATOM   3837  CB  LYS A 485      37.274  28.871 -30.254  1.00 45.56           C  
ATOM   3838  O   LYS A 485      36.050  26.218 -31.085  1.00 45.56           O  
ATOM   3839  CG  LYS A 485      38.364  29.869 -29.889  1.00 45.56           C  
ATOM   3840  CD  LYS A 485      37.967  30.713 -28.684  1.00 45.56           C  
ATOM   3841  CE  LYS A 485      39.021  31.766 -28.367  1.00 45.56           C  
ATOM   3842  NZ  LYS A 485      38.657  32.568 -27.161  1.00 45.56           N  
ATOM   3843  N   PRO A 486      38.269  25.577 -31.428  1.00 46.78           N  
ATOM   3844  CA  PRO A 486      38.080  24.144 -31.191  1.00 46.78           C  
ATOM   3845  C   PRO A 486      37.786  23.821 -29.728  1.00 46.78           C  
ATOM   3846  CB  PRO A 486      39.415  23.535 -31.627  1.00 46.78           C  
ATOM   3847  O   PRO A 486      38.259  24.523 -28.830  1.00 46.78           O  
ATOM   3848  CG  PRO A 486      40.360  24.691 -31.688  1.00 46.78           C  
ATOM   3849  CD  PRO A 486      39.581  25.956 -31.467  1.00 46.78           C  
ATOM   3850  N   SER A 487      36.472  23.443 -29.453  1.00 42.03           N  
ATOM   3851  CA  SER A 487      35.956  22.800 -28.249  1.00 42.03           C  
ATOM   3852  C   SER A 487      37.076  22.141 -27.451  1.00 42.03           C  
ATOM   3853  CB  SER A 487      34.895  21.758 -28.610  1.00 42.03           C  
ATOM   3854  O   SER A 487      37.963  21.505 -28.024  1.00 42.03           O  
ATOM   3855  OG  SER A 487      34.646  20.894 -27.514  1.00 42.03           O  
ATOM   3856  N   PRO A 488      37.390  22.657 -26.222  1.00 44.57           N  
ATOM   3857  CA  PRO A 488      38.357  22.126 -25.258  1.00 44.57           C  
ATOM   3858  C   PRO A 488      38.162  20.636 -24.987  1.00 44.57           C  
ATOM   3859  CB  PRO A 488      38.087  22.950 -23.997  1.00 44.57           C  
ATOM   3860  O   PRO A 488      39.009  20.005 -24.349  1.00 44.57           O  
ATOM   3861  CG  PRO A 488      36.717  23.514 -24.195  1.00 44.57           C  
ATOM   3862  CD  PRO A 488      36.383  23.452 -25.658  1.00 44.57           C  
ATOM   3863  N   PHE A 489      37.303  19.859 -25.812  1.00 43.82           N  
ATOM   3864  CA  PHE A 489      37.124  18.430 -25.581  1.00 43.82           C  
ATOM   3865  C   PHE A 489      37.290  17.647 -26.878  1.00 43.82           C  
ATOM   3866  CB  PHE A 489      35.747  18.151 -24.972  1.00 43.82           C  
ATOM   3867  O   PHE A 489      36.606  16.645 -27.096  1.00 43.82           O  
ATOM   3868  CG  PHE A 489      35.581  18.687 -23.576  1.00 43.82           C  
ATOM   3869  CD1 PHE A 489      36.114  18.008 -22.487  1.00 43.82           C  
ATOM   3870  CD2 PHE A 489      34.891  19.872 -23.351  1.00 43.82           C  
ATOM   3871  CE1 PHE A 489      35.962  18.502 -21.194  1.00 43.82           C  
ATOM   3872  CE2 PHE A 489      34.735  20.371 -22.061  1.00 43.82           C  
ATOM   3873  CZ  PHE A 489      35.270  19.684 -20.984  1.00 43.82           C  
ATOM   3874  N   SER A 490      38.302  18.052 -27.721  1.00 47.25           N  
ATOM   3875  CA  SER A 490      38.458  17.318 -28.973  1.00 47.25           C  
ATOM   3876  C   SER A 490      39.310  16.068 -28.779  1.00 47.25           C  
ATOM   3877  CB  SER A 490      39.086  18.211 -30.044  1.00 47.25           C  
ATOM   3878  O   SER A 490      40.205  16.046 -27.931  1.00 47.25           O  
ATOM   3879  OG  SER A 490      40.499  18.199 -29.944  1.00 47.25           O  
ATOM   3880  N   LEU A 491      38.797  14.997 -29.067  1.00 43.33           N  
ATOM   3881  CA  LEU A 491      39.211  13.603 -29.176  1.00 43.33           C  
ATOM   3882  C   LEU A 491      40.679  13.501 -29.575  1.00 43.33           C  
ATOM   3883  CB  LEU A 491      38.340  12.863 -30.196  1.00 43.33           C  
ATOM   3884  O   LEU A 491      41.395  12.616 -29.103  1.00 43.33           O  
ATOM   3885  CG  LEU A 491      38.062  11.387 -29.906  1.00 43.33           C  
ATOM   3886  CD1 LEU A 491      36.566  11.157 -29.721  1.00 43.33           C  
ATOM   3887  CD2 LEU A 491      38.609  10.510 -31.026  1.00 43.33           C  
ATOM   3888  N   PHE A 492      41.214  14.550 -30.271  1.00 43.27           N  
ATOM   3889  CA  PHE A 492      42.591  14.684 -30.731  1.00 43.27           C  
ATOM   3890  C   PHE A 492      43.498  15.144 -29.596  1.00 43.27           C  
ATOM   3891  CB  PHE A 492      42.675  15.668 -31.902  1.00 43.27           C  
ATOM   3892  O   PHE A 492      44.646  14.706 -29.495  1.00 43.27           O  
ATOM   3893  CG  PHE A 492      42.107  15.132 -33.188  1.00 43.27           C  
ATOM   3894  CD1 PHE A 492      42.819  14.213 -33.949  1.00 43.27           C  
ATOM   3895  CD2 PHE A 492      40.859  15.546 -33.635  1.00 43.27           C  
ATOM   3896  CE1 PHE A 492      42.295  13.715 -35.140  1.00 43.27           C  
ATOM   3897  CE2 PHE A 492      40.329  15.053 -34.824  1.00 43.27           C  
ATOM   3898  CZ  PHE A 492      41.049  14.138 -35.575  1.00 43.27           C  
ATOM   3899  N   THR A 493      42.841  15.903 -28.686  1.00 46.22           N  
ATOM   3900  CA  THR A 493      43.467  16.345 -27.445  1.00 46.22           C  
ATOM   3901  C   THR A 493      43.403  15.249 -26.386  1.00 46.22           C  
ATOM   3902  CB  THR A 493      42.799  17.624 -26.906  1.00 46.22           C  
ATOM   3903  O   THR A 493      44.356  15.053 -25.629  1.00 46.22           O  
ATOM   3904  CG2 THR A 493      43.691  18.323 -25.886  1.00 46.22           C  
ATOM   3905  OG1 THR A 493      42.546  18.519 -27.996  1.00 46.22           O  
ATOM   3906  N   ARG A 494      42.494  14.197 -26.496  1.00 46.89           N  
ATOM   3907  CA  ARG A 494      42.266  13.112 -25.547  1.00 46.89           C  
ATOM   3908  C   ARG A 494      43.023  11.854 -25.961  1.00 46.89           C  
ATOM   3909  CB  ARG A 494      40.771  12.808 -25.425  1.00 46.89           C  
ATOM   3910  O   ARG A 494      43.470  11.083 -25.109  1.00 46.89           O  
ATOM   3911  CG  ARG A 494      40.059  13.637 -24.368  1.00 46.89           C  
ATOM   3912  CD  ARG A 494      38.590  13.255 -24.248  1.00 46.89           C  
ATOM   3913  NE  ARG A 494      38.370  12.293 -23.172  1.00 46.89           N  
ATOM   3914  NH1 ARG A 494      36.109  12.045 -23.577  1.00 46.89           N  
ATOM   3915  NH2 ARG A 494      37.108  10.876 -21.877  1.00 46.89           N  
ATOM   3916  CZ  ARG A 494      37.196  11.740 -22.878  1.00 46.89           C  
ATOM   3917  N   LEU A 495      43.516  11.790 -27.260  1.00 45.59           N  
ATOM   3918  CA  LEU A 495      44.099  10.586 -27.841  1.00 45.59           C  
ATOM   3919  C   LEU A 495      45.575  10.798 -28.164  1.00 45.59           C  
ATOM   3920  CB  LEU A 495      43.341  10.180 -29.107  1.00 45.59           C  
ATOM   3921  O   LEU A 495      46.263   9.866 -28.585  1.00 45.59           O  
ATOM   3922  CG  LEU A 495      41.930   9.626 -28.904  1.00 45.59           C  
ATOM   3923  CD1 LEU A 495      41.197   9.539 -30.239  1.00 45.59           C  
ATOM   3924  CD2 LEU A 495      41.983   8.260 -28.228  1.00 45.59           C  
ATOM   3925  N   LYS A 496      46.248  12.022 -27.644  1.00 46.18           N  
ATOM   3926  CA  LYS A 496      47.662  12.353 -27.794  1.00 46.18           C  
ATOM   3927  C   LYS A 496      48.212  11.830 -29.118  1.00 46.18           C  
ATOM   3928  CB  LYS A 496      48.473  11.785 -26.628  1.00 46.18           C  
ATOM   3929  O   LYS A 496      49.258  11.178 -29.148  1.00 46.18           O  
ATOM   3930  CG  LYS A 496      48.186  12.451 -25.291  1.00 46.18           C  
ATOM   3931  CD  LYS A 496      49.123  11.945 -24.202  1.00 46.18           C  
ATOM   3932  CE  LYS A 496      48.831  12.605 -22.861  1.00 46.18           C  
ATOM   3933  NZ  LYS A 496      49.752  12.118 -21.791  1.00 46.18           N  
ATOM   3934  N   VAL A 497      47.499  11.689 -30.253  1.00 45.22           N  
ATOM   3935  CA  VAL A 497      47.985  11.191 -31.536  1.00 45.22           C  
ATOM   3936  C   VAL A 497      48.338  12.365 -32.446  1.00 45.22           C  
ATOM   3937  CB  VAL A 497      46.943  10.280 -32.222  1.00 45.22           C  
ATOM   3938  O   VAL A 497      47.587  13.339 -32.534  1.00 45.22           O  
ATOM   3939  CG1 VAL A 497      47.547   9.597 -33.448  1.00 45.22           C  
ATOM   3940  CG2 VAL A 497      46.411   9.241 -31.236  1.00 45.22           C  
ATOM   3941  N   ASP A 498      49.679  12.662 -32.728  1.00 43.03           N  
ATOM   3942  CA  ASP A 498      50.376  13.597 -33.607  1.00 43.03           C  
ATOM   3943  C   ASP A 498      49.641  13.752 -34.936  1.00 43.03           C  
ATOM   3944  CB  ASP A 498      51.813  13.134 -33.851  1.00 43.03           C  
ATOM   3945  O   ASP A 498      49.172  12.767 -35.511  1.00 43.03           O  
ATOM   3946  CG  ASP A 498      52.835  14.239 -33.649  1.00 43.03           C  
ATOM   3947  OD1 ASP A 498      52.438  15.410 -33.461  1.00 43.03           O  
ATOM   3948  OD2 ASP A 498      54.048  13.938 -33.681  1.00 43.03           O  
ATOM   3949  N   ASP A 499      49.008  14.833 -35.182  1.00 41.48           N  
ATOM   3950  CA  ASP A 499      48.273  15.462 -36.275  1.00 41.48           C  
ATOM   3951  C   ASP A 499      48.851  15.057 -37.629  1.00 41.48           C  
ATOM   3952  CB  ASP A 499      48.293  16.985 -36.129  1.00 41.48           C  
ATOM   3953  O   ASP A 499      49.945  15.489 -37.998  1.00 41.48           O  
ATOM   3954  CG  ASP A 499      47.031  17.536 -35.490  1.00 41.48           C  
ATOM   3955  OD1 ASP A 499      46.022  16.804 -35.403  1.00 41.48           O  
ATOM   3956  OD2 ASP A 499      47.045  18.714 -35.072  1.00 41.48           O  
ATOM   3957  N   SER A 500      48.630  13.821 -38.165  1.00 38.67           N  
ATOM   3958  CA  SER A 500      48.980  13.423 -39.524  1.00 38.67           C  
ATOM   3959  C   SER A 500      47.897  13.832 -40.516  1.00 38.67           C  
ATOM   3960  CB  SER A 500      49.208  11.913 -39.599  1.00 38.67           C  
ATOM   3961  O   SER A 500      46.712  13.849 -40.177  1.00 38.67           O  
ATOM   3962  OG  SER A 500      48.110  11.210 -39.042  1.00 38.67           O  
ATOM   3963  N   ASN A 501      48.134  15.122 -41.257  1.00 41.13           N  
ATOM   3964  CA  ASN A 501      47.899  15.756 -42.550  1.00 41.13           C  
ATOM   3965  C   ASN A 501      46.408  15.900 -42.842  1.00 41.13           C  
ATOM   3966  CB  ASN A 501      48.585  14.967 -43.667  1.00 41.13           C  
ATOM   3967  O   ASN A 501      45.681  14.907 -42.884  1.00 41.13           O  
ATOM   3968  CG  ASN A 501      49.305  15.862 -44.657  1.00 41.13           C  
ATOM   3969  ND2 ASN A 501      50.038  15.254 -45.582  1.00 41.13           N  
ATOM   3970  OD1 ASN A 501      49.204  17.090 -44.590  1.00 41.13           O  
ATOM   3971  N   LYS A 502      45.860  16.998 -42.460  1.00 44.92           N  
ATOM   3972  CA  LYS A 502      44.720  17.907 -42.523  1.00 44.92           C  
ATOM   3973  C   LYS A 502      44.067  17.876 -43.902  1.00 44.92           C  
ATOM   3974  CB  LYS A 502      45.151  19.334 -42.179  1.00 44.92           C  
ATOM   3975  O   LYS A 502      42.904  18.257 -44.052  1.00 44.92           O  
ATOM   3976  CG  LYS A 502      45.423  19.558 -40.699  1.00 44.92           C  
ATOM   3977  CD  LYS A 502      45.653  21.032 -40.391  1.00 44.92           C  
ATOM   3978  CE  LYS A 502      45.968  21.254 -38.917  1.00 44.92           C  
ATOM   3979  NZ  LYS A 502      46.155  22.702 -38.602  1.00 44.92           N  
ATOM   3980  N   ASN A 503      44.452  16.934 -44.897  1.00 45.90           N  
ATOM   3981  CA  ASN A 503      43.884  16.907 -46.241  1.00 45.90           C  
ATOM   3982  C   ASN A 503      43.123  15.611 -46.502  1.00 45.90           C  
ATOM   3983  CB  ASN A 503      44.980  17.101 -47.291  1.00 45.90           C  
ATOM   3984  O   ASN A 503      42.400  15.499 -47.494  1.00 45.90           O  
ATOM   3985  CG  ASN A 503      45.491  18.527 -47.345  1.00 45.90           C  
ATOM   3986  ND2 ASN A 503      46.663  18.714 -47.941  1.00 45.90           N  
ATOM   3987  OD1 ASN A 503      44.840  19.452 -46.854  1.00 45.90           O  
ATOM   3988  N   LYS A 504      42.783  14.853 -45.427  1.00 38.89           N  
ATOM   3989  CA  LYS A 504      42.045  13.629 -45.724  1.00 38.89           C  
ATOM   3990  C   LYS A 504      41.196  13.197 -44.532  1.00 38.89           C  
ATOM   3991  CB  LYS A 504      43.005  12.505 -46.118  1.00 38.89           C  
ATOM   3992  O   LYS A 504      41.729  12.792 -43.497  1.00 38.89           O  
ATOM   3993  CG  LYS A 504      43.423  12.533 -47.581  1.00 38.89           C  
ATOM   3994  CD  LYS A 504      44.284  11.328 -47.939  1.00 38.89           C  
ATOM   3995  CE  LYS A 504      44.748  11.383 -49.388  1.00 38.89           C  
ATOM   3996  NZ  LYS A 504      45.579  10.196 -49.749  1.00 38.89           N  
ATOM   3997  N   GLN A 505      40.421  14.026 -43.920  1.00 33.30           N  
ATOM   3998  CA  GLN A 505      39.011  13.666 -43.802  1.00 33.30           C  
ATOM   3999  C   GLN A 505      38.598  13.535 -42.339  1.00 33.30           C  
ATOM   4000  CB  GLN A 505      38.725  12.362 -44.548  1.00 33.30           C  
ATOM   4001  O   GLN A 505      39.330  12.960 -41.530  1.00 33.30           O  
ATOM   4002  CG  GLN A 505      38.408  12.555 -46.024  1.00 33.30           C  
ATOM   4003  CD  GLN A 505      38.051  11.256 -46.723  1.00 33.30           C  
ATOM   4004  NE2 GLN A 505      37.866  11.321 -48.037  1.00 33.30           N  
ATOM   4005  OE1 GLN A 505      37.943  10.203 -46.086  1.00 33.30           O  
ATOM   4006  N   VAL A 506      37.256  13.867 -42.046  1.00 32.53           N  
ATOM   4007  CA  VAL A 506      35.813  13.991 -42.230  1.00 32.53           C  
ATOM   4008  C   VAL A 506      35.125  14.081 -40.870  1.00 32.53           C  
ATOM   4009  CB  VAL A 506      35.240  12.806 -43.039  1.00 32.53           C  
ATOM   4010  O   VAL A 506      35.348  13.238 -39.997  1.00 32.53           O  
ATOM   4011  CG1 VAL A 506      33.730  12.955 -43.219  1.00 32.53           C  
ATOM   4012  CG2 VAL A 506      35.935  12.702 -44.396  1.00 32.53           C  
ATOM   4013  N   LEU A 507      34.397  15.319 -40.493  1.00 30.38           N  
ATOM   4014  CA  LEU A 507      33.628  15.575 -39.280  1.00 30.38           C  
ATOM   4015  C   LEU A 507      32.226  14.986 -39.390  1.00 30.38           C  
ATOM   4016  CB  LEU A 507      33.542  17.080 -39.008  1.00 30.38           C  
ATOM   4017  O   LEU A 507      31.526  15.218 -40.378  1.00 30.38           O  
ATOM   4018  CG  LEU A 507      34.719  17.701 -38.254  1.00 30.38           C  
ATOM   4019  CD1 LEU A 507      34.938  19.141 -38.707  1.00 30.38           C  
ATOM   4020  CD2 LEU A 507      34.482  17.638 -36.749  1.00 30.38           C  
ATOM   4021  N   LEU A 508      31.977  13.860 -38.378  1.00 25.40           N  
ATOM   4022  CA  LEU A 508      30.556  13.536 -38.415  1.00 25.40           C  
ATOM   4023  C   LEU A 508      29.913  13.753 -37.048  1.00 25.40           C  
ATOM   4024  CB  LEU A 508      30.347  12.088 -38.866  1.00 25.40           C  
ATOM   4025  O   LEU A 508      30.503  13.414 -36.020  1.00 25.40           O  
ATOM   4026  CG  LEU A 508      30.610  11.795 -40.344  1.00 25.40           C  
ATOM   4027  CD1 LEU A 508      30.771  10.294 -40.565  1.00 25.40           C  
ATOM   4028  CD2 LEU A 508      29.483  12.350 -41.208  1.00 25.40           C  
ATOM   4029  N   PRO A 509      28.471  14.398 -36.871  1.00 32.09           N  
ATOM   4030  CA  PRO A 509      27.751  14.936 -35.714  1.00 32.09           C  
ATOM   4031  C   PRO A 509      28.123  14.236 -34.409  1.00 32.09           C  
ATOM   4032  CB  PRO A 509      26.282  14.688 -36.067  1.00 32.09           C  
ATOM   4033  O   PRO A 509      28.361  13.026 -34.400  1.00 32.09           O  
ATOM   4034  CG  PRO A 509      26.322  13.867 -37.315  1.00 32.09           C  
ATOM   4035  CD  PRO A 509      27.758  13.589 -37.657  1.00 32.09           C  
TER    4036      PRO A 509
ENDMDL
END
