# Supplementary material for: Exploring a diverse world of effector domains and amyloid signaling motifs in fungal NLR proteins
Source: PLoS Comput Biol. 2022 Dec 21;18(12):e1010787. doi: 10.1371/journal.pcbi.1010787 (PMC9815663; doi:10.1371/journal.pcbi.1010787)
Supplement: S4 Data — Full AlphaFold2/ColabFold outputs. (GZ) [file pcbi.1010787.s011.tar.gz › KFH66451_1_515/rank_4_model_1_ptm_seed_0.raw.txt]

i	j	aa_i	aa_j	p(cbcb<8)	maxdistbin
0	1	M	D	1.000	5.44
0	2	M	I	0.818	7.31
0	3	M	V	0.282	10.12
0	4	M	V	0.228	13.56
0	5	M	R	0.132	9.81
0	6	M	L	0.062	15.12
0	7	M	T	0.040	>21.69
0	8	M	K	0.028	>21.69
0	9	M	T	0.015	>21.69
0	10	M	E	0.004	>21.69
0	11	M	L	0.004	>21.69
0	12	M	P	0.002	>21.69
0	13	M	K	0.001	>21.69
0	14	M	A	0.001	>21.69
0	19	M	A	0.002	>21.69
0	20	M	T	0.004	>21.69
0	21	M	T	0.004	>21.69
0	22	M	P	0.021	>21.69
0	23	M	Q	0.004	>21.69
0	24	M	L	0.002	>21.69
0	25	M	V	0.024	>21.69
0	26	M	Y	0.019	>21.69
0	27	M	C	0.003	>21.69
0	28	M	L	0.006	>21.69
0	29	M	E	0.055	>21.69
0	30	M	L	0.013	>21.69
0	31	M	L	0.004	>21.69
0	32	M	A	0.029	>21.69
0	33	M	K	0.029	>21.69
0	34	M	I	0.003	>21.69
0	35	M	Q	0.005	>21.69
0	36	M	S	0.031	>21.69
0	37	M	S	0.011	>21.69
0	38	M	P	0.005	>21.69
0	39	M	Q	0.004	>21.69
0	40	M	A	0.008	>21.69
0	41	M	A	0.004	>21.69
0	42	M	S	0.005	>21.69
0	43	M	G	0.007	>21.69
0	44	M	A	0.009	>21.69
0	45	M	D	0.018	>21.69
0	46	M	A	0.021	>21.69
0	47	M	T	0.046	>21.69
0	48	M	L	0.013	>21.69
0	49	M	D	0.011	>21.69
0	50	M	E	0.003	>21.69
0	51	M	N	0.005	>21.69
0	52	M	E	0.007	>21.69
0	53	M	R	0.002	>21.69
0	54	M	Y	0.001	>21.69
0	55	M	W	0.002	>21.69
0	56	M	M	0.002	>21.69
0	88	M	A	0.003	>21.69
0	89	M	S	0.002	>21.69
0	92	M	A	0.013	>21.69
0	93	M	E	0.002	>21.69
0	95	M	V	0.015	>21.69
0	96	M	C	0.038	>21.69
0	97	M	L	0.006	>21.69
0	98	M	G	0.023	>21.69
0	99	M	P	0.124	>21.69
0	100	M	V	0.034	>21.69
0	101	M	L	0.006	>21.69
0	102	M	K	0.003	>21.69
0	103	M	Q	0.003	>21.69
0	106	M	Y	0.004	>21.69
0	125	M	F	0.001	>21.69
0	129	M	N	0.008	>21.69
0	130	M	G	0.003	>21.69
0	132	M	A	0.013	>21.69
0	133	M	Q	0.045	>21.69
0	134	M	L	0.008	>21.69
0	135	M	L	0.026	>21.69
0	136	M	Q	0.121	>21.69
0	137	M	C	0.145	>21.69
0	138	M	A	0.075	>21.69
0	139	M	R	0.105	>21.69
0	140	M	S	0.122	>21.69
0	141	M	G	0.022	>21.69
0	142	M	Y	0.021	>21.69
0	143	M	L	0.020	>21.69
0	144	M	R	0.003	>21.69
0	145	M	Q	0.002	>21.69
0	146	M	D	0.001	>21.69
0	147	M	D	0.001	>21.69
0	148	M	L	0.004	>21.69
0	175	M	K	0.001	>21.69
0	178	M	S	0.001	>21.69
0	179	M	N	0.016	>21.69
0	180	M	V	0.002	>21.69
0	182	M	D	0.018	>21.69
0	183	M	A	0.036	>21.69
0	184	M	M	0.003	>21.69
0	185	M	A	0.004	>21.69
0	186	M	D	0.049	>21.69
0	187	M	S	0.024	>21.69
0	188	M	S	0.007	>21.69
0	189	M	V	0.003	>21.69
0	233	M	D	0.001	>21.69
0	235	M	S	0.001	>21.69
0	237	M	L	0.002	>21.69
0	240	M	V	0.001	>21.69
0	245	M	R	0.001	>21.69
0	246	M	T	0.001	>21.69
0	247	M	V	0.001	>21.69
0	248	M	I	0.001	>21.69
0	251	M	I	0.002	>21.69
0	252	M	S	0.003	>21.69
0	253	M	G	0.001	>21.69
0	254	M	L	0.001	>21.69
0	255	M	V	0.007	>21.69
0	256	M	S	0.008	>21.69
0	257	M	A	0.003	>21.69
0	258	M	V	0.015	>21.69
0	259	M	K	0.041	>21.69
0	260	M	G	0.026	>21.69
0	261	M	L	0.035	>21.69
0	262	M	D	0.004	>21.69
0	263	M	V	0.002	>21.69
0	264	M	N	0.001	>21.69
0	265	M	Q	0.001	>21.69
0	277	M	L	0.001	>21.69
0	278	M	A	0.001	>21.69
0	279	M	G	0.002	>21.69
0	281	M	Y	0.002	>21.69
0	282	M	H	0.002	>21.69
0	283	M	L	0.001	>21.69
0	285	M	V	0.002	>21.69
0	286	M	V	0.001	>21.69
0	287	M	G	0.001	>21.69
0	288	M	Y	0.001	>21.69
0	289	M	Q	0.001	>21.69
0	290	M	G	0.002	>21.69
0	291	M	V	0.002	>21.69
0	292	M	S	0.001	>21.69
0	293	M	A	0.002	>21.69
0	294	M	V	0.002	>21.69
0	295	M	A	0.001	>21.69
0	296	M	E	0.001	>21.69
0	297	M	L	0.003	>21.69
0	298	M	A	0.001	>21.69
0	299	M	N	0.001	>21.69
0	300	M	K	0.001	>21.69
0	324	M	L	0.001	>21.69
0	325	M	R	0.004	>21.69
0	326	M	G	0.003	>21.69
0	327	M	S	0.002	>21.69
0	328	M	D	0.022	>21.69
0	329	M	E	0.039	>21.69
0	330	M	F	0.009	>21.69
0	331	M	I	0.032	>21.69
0	332	M	R	0.118	>21.69
0	333	M	N	0.142	>21.69
0	334	M	G	0.097	>21.69
0	335	M	Q	0.033	>21.69
0	336	M	L	0.034	>21.69
0	337	M	S	0.022	>21.69
0	338	M	A	0.007	>21.69
0	339	M	F	0.010	>21.69
0	340	M	K	0.009	>21.69
0	341	M	K	0.004	>21.69
0	342	M	L	0.001	>21.69
0	343	M	V	0.002	>21.69
0	344	M	C	0.003	>21.69
0	345	M	E	0.002	>21.69
0	360	M	Q	0.002	>21.69
0	361	M	R	0.007	>21.69
0	362	M	L	0.003	>21.69
0	363	M	G	0.001	>21.69
0	364	M	E	0.015	>21.69
0	365	M	V	0.016	>21.69
0	366	M	T	0.001	>21.69
0	367	M	A	0.003	>21.69
0	368	M	D	0.030	>21.69
0	369	M	P	0.014	>21.69
0	370	M	L	0.073	>21.69
0	371	M	R	0.062	>21.69
0	372	M	D	0.049	>21.69
0	373	M	L	0.007	>21.69
0	374	M	S	0.028	>21.69
0	375	M	T	0.038	>21.69
0	376	M	R	0.003	>21.69
0	377	M	Q	0.002	>21.69
0	378	M	Q	0.017	>21.69
0	379	M	A	0.007	>21.69
0	381	M	D	0.005	>21.69
0	382	M	F	0.006	>21.69
0	385	M	E	0.003	>21.69
0	389	M	N	0.001	>21.69
0	413	M	V	0.001	>21.69
0	414	M	P	0.002	>21.69
0	415	M	N	0.002	>21.69
0	450	M	C	0.002	>21.69
0	451	M	L	0.002	>21.69
0	452	M	Y	0.002	>21.69
0	453	M	P	0.002	>21.69
0	454	M	L	0.004	>21.69
0	455	M	D	0.010	>21.69
0	456	M	V	0.013	>21.69
0	457	M	G	0.022	>21.69
0	458	M	L	0.020	>21.69
0	459	M	P	0.012	>21.69
0	460	M	P	0.031	>21.69
0	461	M	L	0.024	>21.69
0	462	M	V	0.010	>21.69
0	463	M	H	0.003	>21.69
0	464	M	S	0.003	>21.69
0	495	M	V	0.001	>21.69
0	496	M	Y	0.002	>21.69
0	505	M	L	0.001	>21.69
1	2	D	I	1.000	5.75
1	3	D	V	0.860	7.31
1	4	D	V	0.352	10.44
1	5	D	R	0.298	12.94
1	6	D	L	0.053	9.50
1	7	D	T	0.040	18.25
1	8	D	K	0.022	>21.69
1	9	D	T	0.014	>21.69
1	10	D	E	0.004	>21.69
1	11	D	L	0.006	>21.69
1	12	D	P	0.002	>21.69
1	13	D	K	0.001	>21.69
1	14	D	A	0.001	>21.69
1	16	D	V	0.001	>21.69
1	19	D	A	0.002	>21.69
1	20	D	T	0.005	>21.69
1	21	D	T	0.003	>21.69
1	22	D	P	0.017	>21.69
1	23	D	Q	0.003	>21.69
1	24	D	L	0.001	>21.69
1	25	D	V	0.014	>21.69
1	26	D	Y	0.017	>21.69
1	27	D	C	0.002	>21.69
1	28	D	L	0.003	>21.69
1	29	D	E	0.034	>21.69
1	30	D	L	0.008	>21.69
1	31	D	L	0.002	>21.69
1	32	D	A	0.017	>21.69
1	33	D	K	0.018	>21.69
1	34	D	I	0.002	>21.69
1	35	D	Q	0.003	>21.69
1	36	D	S	0.016	>21.69
1	37	D	S	0.008	>21.69
1	38	D	P	0.003	>21.69
1	39	D	Q	0.004	>21.69
1	40	D	A	0.006	>21.69
1	41	D	A	0.005	>21.69
1	42	D	S	0.005	>21.69
1	43	D	G	0.006	>21.69
1	44	D	A	0.007	>21.69
1	45	D	D	0.012	>21.69
1	46	D	A	0.019	>21.69
1	47	D	T	0.039	>21.69
1	48	D	L	0.012	>21.69
1	49	D	D	0.011	>21.69
1	50	D	E	0.002	>21.69
1	51	D	N	0.004	>21.69
1	52	D	E	0.006	>21.69
1	53	D	R	0.001	>21.69
1	54	D	Y	0.001	>21.69
1	55	D	W	0.002	>21.69
1	56	D	M	0.002	>21.69
1	58	D	S	0.002	>21.69
1	88	D	A	0.002	>21.69
1	89	D	S	0.001	>21.69
1	92	D	A	0.011	>21.69
1	93	D	E	0.002	>21.69
1	95	D	V	0.013	>21.69
1	96	D	C	0.027	>21.69
1	97	D	L	0.004	>21.69
1	98	D	G	0.020	>21.69
1	99	D	P	0.139	>21.69
1	100	D	V	0.017	>21.69
1	101	D	L	0.004	>21.69
1	102	D	K	0.002	>21.69
1	103	D	Q	0.002	>21.69
1	106	D	Y	0.003	>21.69
1	129	D	N	0.009	>21.69
1	130	D	G	0.004	>21.69
1	132	D	A	0.015	>21.69
1	133	D	Q	0.053	>21.69
1	134	D	L	0.007	>21.69
1	135	D	L	0.020	>21.69
1	136	D	Q	0.148	>21.69
1	137	D	C	0.176	>21.69
1	138	D	A	0.082	>21.69
1	139	D	R	0.137	>21.69
1	140	D	S	0.135	>21.69
1	141	D	G	0.019	>21.69
1	142	D	Y	0.019	>21.69
1	143	D	L	0.012	>21.69
1	144	D	R	0.001	>21.69
1	148	D	L	0.001	>21.69
1	175	D	K	0.002	>21.69
1	176	D	A	0.001	>21.69
1	178	D	S	0.002	>21.69
1	179	D	N	0.011	>21.69
1	182	D	D	0.009	>21.69
1	183	D	A	0.017	>21.69
1	184	D	M	0.001	>21.69
1	185	D	A	0.002	>21.69
1	186	D	D	0.024	>21.69
1	187	D	S	0.012	>21.69
1	188	D	S	0.002	>21.69
1	189	D	V	0.002	>21.69
1	246	D	T	0.001	>21.69
1	247	D	V	0.001	>21.69
1	252	D	S	0.001	>21.69
1	253	D	G	0.001	>21.69
1	254	D	L	0.001	>21.69
1	255	D	V	0.004	>21.69
1	256	D	S	0.006	>21.69
1	257	D	A	0.003	>21.69
1	258	D	V	0.008	>21.69
1	259	D	K	0.031	>21.69
1	260	D	G	0.018	>21.69
1	261	D	L	0.018	>21.69
1	262	D	D	0.004	>21.69
1	263	D	V	0.003	>21.69
1	278	D	A	0.001	>21.69
1	281	D	Y	0.001	>21.69
1	282	D	H	0.001	>21.69
1	285	D	V	0.001	>21.69
1	286	D	V	0.001	>21.69
1	287	D	G	0.001	>21.69
1	288	D	Y	0.001	>21.69
1	289	D	Q	0.002	>21.69
1	290	D	G	0.002	>21.69
1	291	D	V	0.003	>21.69
1	292	D	S	0.003	>21.69
1	293	D	A	0.003	>21.69
1	294	D	V	0.002	>21.69
1	295	D	A	0.001	>21.69
1	296	D	E	0.001	>21.69
1	297	D	L	0.002	>21.69
1	298	D	A	0.001	>21.69
1	299	D	N	0.001	>21.69
1	300	D	K	0.001	>21.69
1	325	D	R	0.002	>21.69
1	326	D	G	0.002	>21.69
1	327	D	S	0.002	>21.69
1	328	D	D	0.025	>21.69
1	329	D	E	0.030	>21.69
1	330	D	F	0.011	>21.69
1	331	D	I	0.052	>21.69
1	332	D	R	0.158	>21.69
1	333	D	N	0.145	>21.69
1	334	D	G	0.136	>21.69
1	335	D	Q	0.054	>21.69
1	336	D	L	0.050	>21.69
1	337	D	S	0.027	>21.69
1	338	D	A	0.013	>21.69
1	339	D	F	0.009	>21.69
1	340	D	K	0.005	>21.69
1	341	D	K	0.002	>21.69
1	344	D	C	0.001	>21.69
1	360	D	Q	0.002	>21.69
1	361	D	R	0.008	>21.69
1	362	D	L	0.002	>21.69
1	363	D	G	0.002	>21.69
1	364	D	E	0.030	>21.69
1	365	D	V	0.026	>21.69
1	367	D	A	0.006	>21.69
1	368	D	D	0.052	>21.69
1	369	D	P	0.015	>21.69
1	370	D	L	0.113	>21.69
1	371	D	R	0.110	>21.69
1	372	D	D	0.060	>21.69
1	373	D	L	0.008	>21.69
1	374	D	S	0.020	>21.69
1	375	D	T	0.052	>21.69
1	376	D	R	0.005	>21.69
1	377	D	Q	0.001	>21.69
1	378	D	Q	0.010	>21.69
1	379	D	A	0.004	>21.69
1	381	D	D	0.002	>21.69
1	382	D	F	0.002	>21.69
1	385	D	E	0.001	>21.69
1	413	D	V	0.002	>21.69
1	414	D	P	0.003	>21.69
1	415	D	N	0.003	>21.69
1	416	D	S	0.002	>21.69
1	417	D	E	0.001	>21.69
1	451	D	L	0.001	>21.69
1	452	D	Y	0.001	>21.69
1	453	D	P	0.002	>21.69
1	454	D	L	0.006	>21.69
1	455	D	D	0.017	>21.69
1	456	D	V	0.019	>21.69
1	457	D	G	0.040	>21.69
1	458	D	L	0.031	>21.69
1	459	D	P	0.013	>21.69
1	460	D	P	0.029	>21.69
1	461	D	L	0.024	>21.69
1	462	D	V	0.009	>21.69
1	463	D	H	0.003	>21.69
1	464	D	S	0.002	>21.69
1	495	D	V	0.001	>21.69
1	496	D	Y	0.001	>21.69
2	3	I	V	1.000	5.75
2	4	I	V	0.819	7.31
2	5	I	R	0.389	10.44
2	6	I	L	0.230	12.62
2	7	I	T	0.058	16.06
2	8	I	K	0.023	18.56
2	9	I	T	0.016	>21.69
2	10	I	E	0.006	>21.69
2	11	I	L	0.005	>21.69
2	12	I	P	0.002	>21.69
2	13	I	K	0.001	>21.69
2	14	I	A	0.002	>21.69
2	16	I	V	0.002	>21.69
2	18	I	F	0.002	>21.69
2	19	I	A	0.003	>21.69
2	20	I	T	0.008	>21.69
2	21	I	T	0.008	>21.69
2	22	I	P	0.037	>21.69
2	23	I	Q	0.007	>21.69
2	24	I	L	0.003	>21.69
2	25	I	V	0.047	>21.69
2	26	I	Y	0.030	>21.69
2	27	I	C	0.004	>21.69
2	28	I	L	0.006	>21.69
2	29	I	E	0.076	>21.69
2	30	I	L	0.014	>21.69
2	31	I	L	0.004	>21.69
2	32	I	A	0.027	>21.69
2	33	I	K	0.031	>21.69
2	34	I	I	0.005	>21.69
2	35	I	Q	0.005	>21.69
2	36	I	S	0.017	>21.69
2	37	I	S	0.007	>21.69
2	38	I	P	0.003	>21.69
2	39	I	Q	0.003	>21.69
2	40	I	A	0.007	>21.69
2	41	I	A	0.006	>21.69
2	42	I	S	0.005	>21.69
2	43	I	G	0.006	>21.69
2	44	I	A	0.007	>21.69
2	45	I	D	0.012	>21.69
2	46	I	A	0.019	>21.69
2	47	I	T	0.035	>21.69
2	48	I	L	0.015	>21.69
2	49	I	D	0.009	>21.69
2	50	I	E	0.003	>21.69
2	51	I	N	0.004	>21.69
2	52	I	E	0.010	>21.69
2	53	I	R	0.002	>21.69
2	54	I	Y	0.002	>21.69
2	55	I	W	0.003	>21.69
2	56	I	M	0.004	>21.69
2	57	I	R	0.001	>21.69
2	58	I	S	0.001	>21.69
2	59	I	M	0.001	>21.69
2	69	I	L	0.001	>21.69
2	88	I	A	0.004	>21.69
2	89	I	S	0.003	>21.69
2	91	I	V	0.002	>21.69
2	92	I	A	0.041	>21.69
2	93	I	E	0.010	>21.69
2	94	I	I	0.002	>21.69
2	95	I	V	0.062	>21.69
2	96	I	C	0.089	>21.69
2	97	I	L	0.010	>21.69
2	98	I	G	0.043	>21.69
2	99	I	P	0.236	>21.69
2	100	I	V	0.040	>21.69
2	101	I	L	0.004	>21.69
2	102	I	K	0.002	>21.69
2	103	I	Q	0.002	>21.69
2	106	I	Y	0.002	>21.69
2	126	I	G	0.002	>21.69
2	128	I	L	0.001	>21.69
2	129	I	N	0.022	>21.69
2	130	I	G	0.018	>21.69
2	132	I	A	0.030	>21.69
2	133	I	Q	0.150	>21.69
2	134	I	L	0.016	>21.69
2	135	I	L	0.014	>21.69
2	136	I	Q	0.242	>21.69
2	137	I	C	0.278	>21.69
2	138	I	A	0.068	>21.69
2	139	I	R	0.114	>21.69
2	140	I	S	0.075	>21.69
2	141	I	G	0.010	>21.69
2	142	I	Y	0.009	>21.69
2	143	I	L	0.005	>21.69
2	144	I	R	0.001	>21.69
2	175	I	K	0.002	>21.69
2	176	I	A	0.001	>21.69
2	179	I	N	0.010	>21.69
2	180	I	V	0.001	>21.69
2	182	I	D	0.008	>21.69
2	183	I	A	0.017	>21.69
2	184	I	M	0.001	>21.69
2	185	I	A	0.001	>21.69
2	186	I	D	0.025	>21.69
2	187	I	S	0.010	>21.69
2	188	I	S	0.002	>21.69
2	189	I	V	0.001	>21.69
2	236	I	P	0.001	>21.69
2	237	I	L	0.001	>21.69
2	240	I	V	0.001	>21.69
2	244	I	T	0.001	>21.69
2	246	I	T	0.001	>21.69
2	247	I	V	0.002	>21.69
2	248	I	I	0.001	>21.69
2	249	I	G	0.001	>21.69
2	251	I	I	0.001	>21.69
2	252	I	S	0.002	>21.69
2	253	I	G	0.002	>21.69
2	254	I	L	0.002	>21.69
2	255	I	V	0.005	>21.69
2	256	I	S	0.006	>21.69
2	257	I	A	0.005	>21.69
2	258	I	V	0.011	>21.69
2	259	I	K	0.040	>21.69
2	260	I	G	0.019	>21.69
2	261	I	L	0.034	>21.69
2	262	I	D	0.005	>21.69
2	263	I	V	0.004	>21.69
2	264	I	N	0.001	>21.69
2	265	I	Q	0.001	>21.69
2	266	I	F	0.002	>21.69
2	267	I	L	0.001	>21.69
2	270	I	L	0.001	>21.69
2	277	I	L	0.001	>21.69
2	278	I	A	0.001	>21.69
2	279	I	G	0.002	>21.69
2	280	I	V	0.001	>21.69
2	281	I	Y	0.003	>21.69
2	282	I	H	0.002	>21.69
2	283	I	L	0.002	>21.69
2	284	I	A	0.002	>21.69
2	285	I	V	0.003	>21.69
2	286	I	V	0.002	>21.69
2	287	I	G	0.002	>21.69
2	288	I	Y	0.002	>21.69
2	289	I	Q	0.003	>21.69
2	290	I	G	0.003	>21.69
2	291	I	V	0.006	>21.69
2	292	I	S	0.003	>21.69
2	293	I	A	0.004	>21.69
2	294	I	V	0.004	>21.69
2	295	I	A	0.003	>21.69
2	296	I	E	0.002	>21.69
2	297	I	L	0.003	>21.69
2	298	I	A	0.002	>21.69
2	299	I	N	0.002	>21.69
2	300	I	K	0.002	>21.69
2	301	I	G	0.001	>21.69
2	302	I	M	0.001	>21.69
2	325	I	R	0.003	>21.69
2	326	I	G	0.002	>21.69
2	327	I	S	0.002	>21.69
2	328	I	D	0.032	>21.69
2	329	I	E	0.058	>21.69
2	330	I	F	0.014	>21.69
2	331	I	I	0.062	>21.69
2	332	I	R	0.301	>21.69
2	333	I	N	0.240	>21.69
2	334	I	G	0.165	>21.69
2	335	I	Q	0.049	>21.69
2	336	I	L	0.039	>21.69
2	337	I	S	0.020	>21.69
2	338	I	A	0.010	>21.69
2	339	I	F	0.010	>21.69
2	340	I	K	0.005	>21.69
2	341	I	K	0.001	>21.69
2	360	I	Q	0.003	>21.69
2	361	I	R	0.012	>21.69
2	362	I	L	0.005	>21.69
2	363	I	G	0.003	>21.69
2	364	I	E	0.042	>21.69
2	365	I	V	0.043	>21.69
2	366	I	T	0.001	>21.69
2	367	I	A	0.007	>21.69
2	368	I	D	0.072	>21.69
2	369	I	P	0.024	>21.69
2	370	I	L	0.168	>21.69
2	371	I	R	0.117	>21.69
2	372	I	D	0.061	>21.69
2	373	I	L	0.007	>21.69
2	374	I	S	0.015	>21.69
2	375	I	T	0.058	>21.69
2	376	I	R	0.006	>21.69
2	377	I	Q	0.002	>21.69
2	378	I	Q	0.015	>21.69
2	379	I	A	0.011	>21.69
2	381	I	D	0.002	>21.69
2	382	I	F	0.004	>21.69
2	413	I	V	0.002	>21.69
2	414	I	P	0.002	>21.69
2	415	I	N	0.003	>21.69
2	416	I	S	0.002	>21.69
2	417	I	E	0.001	>21.69
2	418	I	V	0.001	>21.69
2	451	I	L	0.001	>21.69
2	452	I	Y	0.001	>21.69
2	453	I	P	0.002	>21.69
2	454	I	L	0.007	>21.69
2	455	I	D	0.025	>21.69
2	456	I	V	0.026	>21.69
2	457	I	G	0.056	>21.69
2	458	I	L	0.061	>21.69
2	459	I	P	0.017	>21.69
2	460	I	P	0.036	>21.69
2	461	I	L	0.035	>21.69
2	462	I	V	0.009	>21.69
2	463	I	H	0.004	>21.69
2	464	I	S	0.004	>21.69
3	4	V	V	1.000	5.75
3	5	V	R	0.901	7.31
3	6	V	L	0.316	9.81
3	7	V	T	0.180	12.94
3	8	V	K	0.028	15.44
3	9	V	T	0.015	18.25
3	10	V	E	0.007	>21.69
3	11	V	L	0.006	>21.69
3	12	V	P	0.003	>21.69
3	13	V	K	0.001	>21.69
3	14	V	A	0.002	>21.69
3	16	V	V	0.001	>21.69
3	17	V	P	0.001	>21.69
3	18	V	F	0.002	>21.69
3	19	V	A	0.003	>21.69
3	20	V	T	0.006	>21.69
3	21	V	T	0.010	>21.69
3	22	V	P	0.057	16.06
3	23	V	Q	0.008	>21.69
3	24	V	L	0.005	>21.69
3	25	V	V	0.077	13.25
3	26	V	Y	0.069	14.50
3	27	V	C	0.006	>21.69
3	28	V	L	0.009	>21.69
3	29	V	E	0.127	>21.69
3	30	V	L	0.029	>21.69
3	31	V	L	0.004	>21.69
3	32	V	A	0.031	>21.69
3	33	V	K	0.035	>21.69
3	34	V	I	0.005	>21.69
3	35	V	Q	0.003	>21.69
3	36	V	S	0.012	>21.69
3	37	V	S	0.005	>21.69
3	38	V	P	0.002	>21.69
3	39	V	Q	0.003	>21.69
3	40	V	A	0.007	>21.69
3	41	V	A	0.006	>21.69
3	42	V	S	0.006	>21.69
3	43	V	G	0.006	>21.69
3	44	V	A	0.009	>21.69
3	45	V	D	0.010	>21.69
3	46	V	A	0.015	>21.69
3	47	V	T	0.037	>21.69
3	48	V	L	0.017	>21.69
3	49	V	D	0.010	>21.69
3	50	V	E	0.003	>21.69
3	51	V	N	0.006	>21.69
3	52	V	E	0.011	>21.69
3	53	V	R	0.002	>21.69
3	54	V	Y	0.002	>21.69
3	55	V	W	0.005	>21.69
3	56	V	M	0.003	>21.69
3	57	V	R	0.001	>21.69
3	58	V	S	0.002	>21.69
3	59	V	M	0.001	>21.69
3	88	V	A	0.002	>21.69
3	89	V	S	0.002	>21.69
3	91	V	V	0.001	>21.69
3	92	V	A	0.028	>21.69
3	93	V	E	0.008	>21.69
3	94	V	I	0.002	>21.69
3	95	V	V	0.059	>21.69
3	96	V	C	0.115	>21.69
3	97	V	L	0.017	>21.69
3	98	V	G	0.069	>21.69
3	99	V	P	0.338	>21.69
3	100	V	V	0.067	>21.69
3	101	V	L	0.005	>21.69
3	106	V	Y	0.003	>21.69
3	129	V	N	0.006	>21.69
3	130	V	G	0.009	>21.69
3	132	V	A	0.012	>21.69
3	133	V	Q	0.121	>21.69
3	134	V	L	0.014	>21.69
3	135	V	L	0.008	>21.69
3	136	V	Q	0.190	>21.69
3	137	V	C	0.332	>21.69
3	138	V	A	0.070	>21.69
3	139	V	R	0.124	>21.69
3	140	V	S	0.042	>21.69
3	141	V	G	0.005	>21.69
3	142	V	Y	0.008	>21.69
3	143	V	L	0.003	>21.69
3	175	V	K	0.001	>21.69
3	179	V	N	0.006	>21.69
3	182	V	D	0.003	>21.69
3	183	V	A	0.007	>21.69
3	186	V	D	0.010	>21.69
3	187	V	S	0.003	>21.69
3	188	V	S	0.001	>21.69
3	189	V	V	0.001	>21.69
3	236	V	P	0.001	>21.69
3	243	V	R	0.001	>21.69
3	246	V	T	0.002	>21.69
3	247	V	V	0.001	>21.69
3	248	V	I	0.002	>21.69
3	251	V	I	0.001	>21.69
3	252	V	S	0.001	>21.69
3	253	V	G	0.001	>21.69
3	254	V	L	0.002	>21.69
3	255	V	V	0.003	>21.69
3	256	V	S	0.004	>21.69
3	257	V	A	0.005	>21.69
3	258	V	V	0.008	>21.69
3	259	V	K	0.015	>21.69
3	260	V	G	0.012	>21.69
3	261	V	L	0.018	>21.69
3	262	V	D	0.004	>21.69
3	263	V	V	0.002	>21.69
3	266	V	F	0.001	>21.69
3	281	V	Y	0.001	>21.69
3	282	V	H	0.001	>21.69
3	283	V	L	0.001	>21.69
3	284	V	A	0.002	>21.69
3	285	V	V	0.002	>21.69
3	286	V	V	0.002	>21.69
3	287	V	G	0.003	>21.69
3	288	V	Y	0.002	>21.69
3	289	V	Q	0.002	>21.69
3	290	V	G	0.004	>21.69
3	291	V	V	0.003	>21.69
3	292	V	S	0.003	>21.69
3	293	V	A	0.004	>21.69
3	294	V	V	0.003	>21.69
3	295	V	A	0.002	>21.69
3	296	V	E	0.002	>21.69
3	297	V	L	0.003	>21.69
3	298	V	A	0.002	>21.69
3	299	V	N	0.001	>21.69
3	300	V	K	0.001	>21.69
3	301	V	G	0.001	>21.69
3	325	V	R	0.001	>21.69
3	326	V	G	0.001	>21.69
3	327	V	S	0.001	>21.69
3	328	V	D	0.022	>21.69
3	329	V	E	0.035	>21.69
3	330	V	F	0.011	>21.69
3	331	V	I	0.068	>21.69
3	332	V	R	0.257	>21.69
3	333	V	N	0.161	>21.69
3	334	V	G	0.136	>21.69
3	335	V	Q	0.033	>21.69
3	336	V	L	0.027	>21.69
3	337	V	S	0.010	>21.69
3	338	V	A	0.007	>21.69
3	339	V	F	0.006	>21.69
3	340	V	K	0.002	>21.69
3	360	V	Q	0.002	>21.69
3	361	V	R	0.011	>21.69
3	362	V	L	0.002	>21.69
3	363	V	G	0.003	>21.69
3	364	V	E	0.038	>21.69
3	365	V	V	0.036	>21.69
3	366	V	T	0.003	>21.69
3	367	V	A	0.009	>21.69
3	368	V	D	0.080	>21.69
3	369	V	P	0.022	>21.69
3	370	V	L	0.178	>21.69
3	371	V	R	0.112	>21.69
3	372	V	D	0.052	>21.69
3	373	V	L	0.008	>21.69
3	374	V	S	0.014	>21.69
3	375	V	T	0.039	>21.69
3	376	V	R	0.007	>21.69
3	377	V	Q	0.001	>21.69
3	378	V	Q	0.005	>21.69
3	379	V	A	0.004	>21.69
3	381	V	D	0.001	>21.69
3	382	V	F	0.001	>21.69
3	412	V	D	0.001	>21.69
3	413	V	V	0.002	>21.69
3	414	V	P	0.002	>21.69
3	415	V	N	0.003	>21.69
3	416	V	S	0.002	>21.69
3	417	V	E	0.002	>21.69
3	418	V	V	0.001	>21.69
3	450	V	C	0.001	>21.69
3	451	V	L	0.001	>21.69
3	452	V	Y	0.001	>21.69
3	453	V	P	0.002	>21.69
3	454	V	L	0.008	>21.69
3	455	V	D	0.019	>21.69
3	456	V	V	0.024	>21.69
3	457	V	G	0.051	>21.69
3	458	V	L	0.051	>21.69
3	459	V	P	0.020	>21.69
3	460	V	P	0.045	>21.69
3	461	V	L	0.052	>21.69
3	462	V	V	0.008	>21.69
3	463	V	H	0.004	>21.69
3	464	V	S	0.003	>21.69
3	496	V	Y	0.001	>21.69
3	498	V	P	0.001	>21.69
4	5	V	R	1.000	5.75
4	6	V	L	0.892	7.00
4	7	V	T	0.228	10.12
4	8	V	K	0.118	13.56
4	9	V	T	0.022	14.81
4	10	V	E	0.008	19.81
4	11	V	L	0.006	>21.69
4	12	V	P	0.002	>21.69
4	13	V	K	0.001	>21.69
4	14	V	A	0.001	>21.69
4	16	V	V	0.002	>21.69
4	17	V	P	0.001	>21.69
4	18	V	F	0.002	>21.69
4	19	V	A	0.003	>21.69
4	20	V	T	0.008	>21.69
4	21	V	T	0.013	>21.69
4	22	V	P	0.094	12.94
4	23	V	Q	0.005	16.06
4	24	V	L	0.002	>21.69
4	25	V	V	0.148	9.81
4	26	V	Y	0.075	12.00
4	27	V	C	0.006	>21.69
4	28	V	L	0.008	>21.69
4	29	V	E	0.155	11.06
4	30	V	L	0.032	>21.69
4	31	V	L	0.003	>21.69
4	32	V	A	0.026	>21.69
4	33	V	K	0.037	>21.69
4	34	V	I	0.003	>21.69
4	35	V	Q	0.002	>21.69
4	36	V	S	0.006	>21.69
4	37	V	S	0.004	>21.69
4	38	V	P	0.002	>21.69
4	39	V	Q	0.002	>21.69
4	40	V	A	0.005	>21.69
4	41	V	A	0.004	>21.69
4	42	V	S	0.004	>21.69
4	43	V	G	0.004	>21.69
4	44	V	A	0.006	>21.69
4	45	V	D	0.010	>21.69
4	46	V	A	0.018	>21.69
4	47	V	T	0.043	>21.69
4	48	V	L	0.022	>21.69
4	49	V	D	0.018	>21.69
4	50	V	E	0.003	>21.69
4	51	V	N	0.008	>21.69
4	52	V	E	0.017	>21.69
4	53	V	R	0.002	>21.69
4	54	V	Y	0.002	>21.69
4	55	V	W	0.004	>21.69
4	56	V	M	0.002	>21.69
4	58	V	S	0.001	>21.69
4	88	V	A	0.001	>21.69
4	89	V	S	0.001	>21.69
4	91	V	V	0.001	>21.69
4	92	V	A	0.034	>21.69
4	93	V	E	0.005	>21.69
4	94	V	I	0.002	>21.69
4	95	V	V	0.122	>21.69
4	96	V	C	0.216	>21.69
4	97	V	L	0.022	>21.69
4	98	V	G	0.125	>21.69
4	99	V	P	0.421	>21.69
4	100	V	V	0.077	>21.69
4	101	V	L	0.003	>21.69
4	102	V	K	0.001	>21.69
4	129	V	N	0.002	>21.69
4	130	V	G	0.006	>21.69
4	132	V	A	0.003	>21.69
4	133	V	Q	0.176	>21.69
4	134	V	L	0.013	>21.69
4	135	V	L	0.003	>21.69
4	136	V	Q	0.181	>21.69
4	137	V	C	0.370	>21.69
4	138	V	A	0.030	>21.69
4	139	V	R	0.050	>21.69
4	140	V	S	0.012	>21.69
4	141	V	G	0.001	>21.69
4	142	V	Y	0.003	>21.69
4	143	V	L	0.001	>21.69
4	183	V	A	0.001	>21.69
4	186	V	D	0.002	>21.69
4	187	V	S	0.002	>21.69
4	244	V	T	0.001	>21.69
4	246	V	T	0.001	>21.69
4	247	V	V	0.001	>21.69
4	248	V	I	0.002	>21.69
4	249	V	G	0.002	>21.69
4	250	V	G	0.001	>21.69
4	252	V	S	0.001	>21.69
4	255	V	V	0.002	>21.69
4	256	V	S	0.002	>21.69
4	257	V	A	0.001	>21.69
4	258	V	V	0.004	>21.69
4	259	V	K	0.007	>21.69
4	260	V	G	0.005	>21.69
4	261	V	L	0.007	>21.69
4	262	V	D	0.001	>21.69
4	263	V	V	0.001	>21.69
4	277	V	L	0.001	>21.69
4	282	V	H	0.001	>21.69
4	283	V	L	0.001	>21.69
4	284	V	A	0.001	>21.69
4	285	V	V	0.002	>21.69
4	286	V	V	0.003	>21.69
4	287	V	G	0.003	>21.69
4	288	V	Y	0.002	>21.69
4	289	V	Q	0.005	>21.69
4	290	V	G	0.006	>21.69
4	291	V	V	0.004	>21.69
4	292	V	S	0.005	>21.69
4	293	V	A	0.004	>21.69
4	294	V	V	0.003	>21.69
4	295	V	A	0.003	>21.69
4	296	V	E	0.002	>21.69
4	297	V	L	0.002	>21.69
4	298	V	A	0.002	>21.69
4	299	V	N	0.002	>21.69
4	300	V	K	0.001	>21.69
4	301	V	G	0.001	>21.69
4	302	V	M	0.001	>21.69
4	328	V	D	0.006	>21.69
4	329	V	E	0.011	>21.69
4	330	V	F	0.004	>21.69
4	331	V	I	0.028	>21.69
4	332	V	R	0.205	>21.69
4	333	V	N	0.108	>21.69
4	334	V	G	0.116	>21.69
4	335	V	Q	0.014	>21.69
4	336	V	L	0.013	>21.69
4	337	V	S	0.003	>21.69
4	338	V	A	0.003	>21.69
4	339	V	F	0.001	>21.69
4	364	V	E	0.008	>21.69
4	365	V	V	0.011	>21.69
4	367	V	A	0.004	>21.69
4	368	V	D	0.059	>21.69
4	369	V	P	0.025	>21.69
4	370	V	L	0.275	>21.69
4	371	V	R	0.109	>21.69
4	372	V	D	0.080	>21.69
4	373	V	L	0.008	>21.69
4	374	V	S	0.007	>21.69
4	375	V	T	0.029	>21.69
4	376	V	R	0.004	>21.69
4	378	V	Q	0.001	>21.69
4	379	V	A	0.001	>21.69
4	412	V	D	0.001	>21.69
4	413	V	V	0.003	>21.69
4	414	V	P	0.004	>21.69
4	415	V	N	0.007	>21.69
4	416	V	S	0.002	>21.69
4	417	V	E	0.002	>21.69
4	454	V	L	0.002	>21.69
4	455	V	D	0.008	>21.69
4	456	V	V	0.014	>21.69
4	457	V	G	0.039	>21.69
4	458	V	L	0.062	>21.69
4	459	V	P	0.016	>21.69
4	460	V	P	0.050	>21.69
4	461	V	L	0.061	>21.69
4	462	V	V	0.010	>21.69
4	463	V	H	0.002	>21.69
4	464	V	S	0.003	>21.69
5	6	R	L	1.000	5.75
5	7	R	T	0.894	7.00
5	8	R	K	0.215	10.44
5	9	R	T	0.090	12.62
5	10	R	E	0.011	17.00
5	11	R	L	0.008	17.62
5	12	R	P	0.004	>21.69
5	13	R	K	0.001	>21.69
5	14	R	A	0.001	>21.69
5	16	R	V	0.002	>21.69
5	17	R	P	0.001	>21.69
5	18	R	F	0.003	19.19
5	19	R	A	0.006	>21.69
5	20	R	T	0.011	16.69
5	21	R	T	0.007	14.81
5	22	R	P	0.123	11.38
5	23	R	Q	0.013	15.12
5	24	R	L	0.004	16.06
5	25	R	V	0.132	11.06
5	26	R	Y	0.161	11.06
5	27	R	C	0.009	15.75
5	28	R	L	0.008	14.50
5	29	R	E	0.202	10.75
5	30	R	L	0.032	14.50
5	31	R	L	0.002	>21.69
5	32	R	A	0.012	>21.69
5	33	R	K	0.024	>21.69
5	34	R	I	0.002	>21.69
5	36	R	S	0.002	>21.69
5	37	R	S	0.002	>21.69
5	39	R	Q	0.001	>21.69
5	40	R	A	0.002	>21.69
5	41	R	A	0.003	>21.69
5	42	R	S	0.004	>21.69
5	43	R	G	0.005	>21.69
5	44	R	A	0.007	>21.69
5	45	R	D	0.012	>21.69
5	46	R	A	0.017	>21.69
5	47	R	T	0.056	>21.69
5	48	R	L	0.024	>21.69
5	49	R	D	0.022	>21.69
5	50	R	E	0.002	>21.69
5	51	R	N	0.009	>21.69
5	52	R	E	0.028	>21.69
5	53	R	R	0.001	>21.69
5	54	R	Y	0.001	>21.69
5	55	R	W	0.005	>21.69
5	56	R	M	0.002	>21.69
5	89	R	S	0.001	>21.69
5	92	R	A	0.012	>21.69
5	93	R	E	0.003	>21.69
5	95	R	V	0.019	>21.69
5	96	R	C	0.114	11.06
5	97	R	L	0.013	>21.69
5	98	R	G	0.030	>21.69
5	99	R	P	0.250	9.50
5	100	R	V	0.059	>21.69
5	129	R	N	0.002	>21.69
5	130	R	G	0.001	>21.69
5	132	R	A	0.002	>21.69
5	133	R	Q	0.037	>21.69
5	134	R	L	0.002	>21.69
5	136	R	Q	0.043	>21.69
5	137	R	C	0.163	>21.69
5	138	R	A	0.010	>21.69
5	139	R	R	0.019	>21.69
5	140	R	S	0.004	>21.69
5	141	R	G	0.001	>21.69
5	179	R	N	0.001	>21.69
5	183	R	A	0.001	>21.69
5	186	R	D	0.001	>21.69
5	256	R	S	0.001	>21.69
5	257	R	A	0.002	>21.69
5	258	R	V	0.002	>21.69
5	259	R	K	0.003	>21.69
5	260	R	G	0.004	>21.69
5	261	R	L	0.004	>21.69
5	263	R	V	0.001	>21.69
5	282	R	H	0.001	>21.69
5	283	R	L	0.001	>21.69
5	286	R	V	0.002	>21.69
5	287	R	G	0.002	>21.69
5	288	R	Y	0.002	>21.69
5	289	R	Q	0.002	>21.69
5	290	R	G	0.003	>21.69
5	291	R	V	0.003	>21.69
5	292	R	S	0.003	>21.69
5	293	R	A	0.004	>21.69
5	294	R	V	0.002	>21.69
5	295	R	A	0.001	>21.69
5	296	R	E	0.001	>21.69
5	297	R	L	0.001	>21.69
5	298	R	A	0.001	>21.69
5	328	R	D	0.003	>21.69
5	329	R	E	0.005	>21.69
5	330	R	F	0.001	>21.69
5	331	R	I	0.010	>21.69
5	332	R	R	0.157	>21.69
5	333	R	N	0.081	>21.69
5	334	R	G	0.099	>21.69
5	335	R	Q	0.007	>21.69
5	336	R	L	0.003	>21.69
5	337	R	S	0.001	>21.69
5	364	R	E	0.006	>21.69
5	365	R	V	0.003	>21.69
5	367	R	A	0.003	>21.69
5	368	R	D	0.077	>21.69
5	369	R	P	0.037	>21.69
5	370	R	L	0.356	>21.69
5	371	R	R	0.142	>21.69
5	372	R	D	0.072	>21.69
5	373	R	L	0.005	>21.69
5	374	R	S	0.004	>21.69
5	375	R	T	0.015	>21.69
5	376	R	R	0.002	>21.69
5	411	R	S	0.001	>21.69
5	412	R	D	0.002	>21.69
5	413	R	V	0.003	>21.69
5	414	R	P	0.004	>21.69
5	415	R	N	0.004	>21.69
5	416	R	S	0.002	>21.69
5	417	R	E	0.003	>21.69
5	419	R	Q	0.001	>21.69
5	454	R	L	0.001	>21.69
5	455	R	D	0.006	>21.69
5	456	R	V	0.016	>21.69
5	457	R	G	0.035	>21.69
5	458	R	L	0.035	>21.69
5	459	R	P	0.015	>21.69
5	460	R	P	0.051	>21.69
5	461	R	L	0.040	>21.69
5	462	R	V	0.010	>21.69
5	463	R	H	0.004	>21.69
5	464	R	S	0.002	>21.69
6	7	L	T	1.000	5.75
6	8	L	K	0.828	7.31
6	9	L	T	0.287	8.88
6	10	L	E	0.044	13.56
6	11	L	L	0.012	13.56
6	12	L	P	0.005	16.06
6	13	L	K	0.003	>21.69
6	14	L	A	0.002	>21.69
6	16	L	V	0.003	>21.69
6	17	L	P	0.003	>21.69
6	18	L	F	0.004	14.50
6	19	L	A	0.009	16.38
6	20	L	T	0.029	12.94
6	21	L	T	0.029	11.38
6	22	L	P	0.512	7.94
6	23	L	Q	0.076	10.75
6	24	L	L	0.014	10.75
6	25	L	V	0.671	6.06
6	26	L	Y	0.710	5.75
6	27	L	C	0.016	10.12
6	28	L	L	0.021	9.50
6	29	L	E	0.598	5.44
6	30	L	L	0.065	9.81
6	31	L	L	0.002	12.62
6	32	L	A	0.007	>21.69
6	33	L	K	0.016	11.38
6	34	L	I	0.002	>21.69
6	36	L	S	0.001	>21.69
6	38	L	P	0.002	>21.69
6	39	L	Q	0.002	>21.69
6	40	L	A	0.002	>21.69
6	41	L	A	0.006	>21.69
6	42	L	S	0.004	>21.69
6	43	L	G	0.007	>21.69
6	44	L	A	0.007	>21.69
6	45	L	D	0.009	>21.69
6	46	L	A	0.015	>21.69
6	47	L	T	0.035	>21.69
6	48	L	L	0.020	13.56
6	49	L	D	0.015	14.50
6	50	L	E	0.006	>21.69
6	51	L	N	0.010	16.38
6	52	L	E	0.018	12.62
6	53	L	R	0.002	>21.69
6	54	L	Y	0.006	>21.69
6	55	L	W	0.006	14.81
6	56	L	M	0.003	>21.69
6	57	L	R	0.001	>21.69
6	58	L	S	0.004	>21.69
6	59	L	M	0.001	>21.69
6	73	L	E	0.000	14.50
6	92	L	A	0.007	>21.69
6	93	L	E	0.003	14.19
6	95	L	V	0.009	12.94
6	96	L	C	0.225	8.88
6	97	L	L	0.017	11.06
6	98	L	G	0.019	10.44
6	99	L	P	0.433	7.00
6	100	L	V	0.217	8.56
6	101	L	L	0.001	>21.69
6	133	L	Q	0.008	>21.69
6	134	L	L	0.001	>21.69
6	136	L	Q	0.007	>21.69
6	137	L	C	0.046	>21.69
6	138	L	A	0.002	>21.69
6	139	L	R	0.004	>21.69
6	140	L	S	0.001	>21.69
6	257	L	A	0.001	>21.69
6	258	L	V	0.002	>21.69
6	259	L	K	0.001	>21.69
6	260	L	G	0.001	>21.69
6	261	L	L	0.002	>21.69
6	285	L	V	0.001	>21.69
6	286	L	V	0.002	>21.69
6	287	L	G	0.002	>21.69
6	288	L	Y	0.002	>21.69
6	289	L	Q	0.002	>21.69
6	290	L	G	0.003	>21.69
6	291	L	V	0.003	>21.69
6	292	L	S	0.002	>21.69
6	293	L	A	0.002	>21.69
6	294	L	V	0.002	>21.69
6	295	L	A	0.001	>21.69
6	328	L	D	0.001	>21.69
6	329	L	E	0.003	>21.69
6	330	L	F	0.002	>21.69
6	331	L	I	0.004	>21.69
6	332	L	R	0.020	>21.69
6	333	L	N	0.015	>21.69
6	334	L	G	0.022	>21.69
6	335	L	Q	0.004	>21.69
6	336	L	L	0.005	>21.69
6	364	L	E	0.002	>21.69
6	365	L	V	0.002	>21.69
6	367	L	A	0.002	>21.69
6	368	L	D	0.028	>21.69
6	369	L	P	0.046	>21.69
6	370	L	L	0.226	>21.69
6	371	L	R	0.050	>21.69
6	372	L	D	0.046	>21.69
6	373	L	L	0.009	>21.69
6	374	L	S	0.004	>21.69
6	375	L	T	0.009	>21.69
6	376	L	R	0.003	>21.69
6	413	L	V	0.002	>21.69
6	414	L	P	0.004	>21.69
6	415	L	N	0.004	>21.69
6	416	L	S	0.001	>21.69
6	417	L	E	0.001	>21.69
6	418	L	V	0.001	>21.69
6	454	L	L	0.001	>21.69
6	455	L	D	0.002	>21.69
6	456	L	V	0.005	>21.69
6	457	L	G	0.009	>21.69
6	458	L	L	0.015	>21.69
6	459	L	P	0.006	>21.69
6	460	L	P	0.049	>21.69
6	461	L	L	0.058	12.31
6	462	L	V	0.013	>21.69
6	463	L	H	0.002	>21.69
6	464	L	S	0.001	>21.69
6	488	L	L	0.001	>21.69
6	494	L	A	0.001	>21.69
6	495	L	V	0.001	>21.69
7	8	T	K	1.000	5.44
7	9	T	T	0.920	6.69
7	10	T	E	0.067	11.06
7	11	T	L	0.027	12.94
7	12	T	P	0.007	15.44
7	13	T	K	0.006	19.50
7	14	T	A	0.003	>21.69
7	15	T	D	0.002	>21.69
7	16	T	V	0.008	>21.69
7	17	T	P	0.005	>21.69
7	18	T	F	0.004	14.50
7	19	T	A	0.011	14.19
7	20	T	T	0.041	10.75
7	21	T	T	0.014	11.69
7	22	T	P	0.667	6.69
7	23	T	Q	0.097	10.12
7	24	T	L	0.011	12.62
7	25	T	V	0.255	8.88
7	26	T	Y	0.637	7.31
7	27	T	C	0.026	12.62
7	28	T	L	0.009	13.56
7	29	T	E	0.137	10.44
7	30	T	L	0.027	12.62
7	31	T	L	0.002	16.38
7	32	T	A	0.004	>21.69
7	33	T	K	0.010	15.44
7	34	T	I	0.001	>21.69
7	36	T	S	0.001	>21.69
7	40	T	A	0.002	>21.69
7	41	T	A	0.003	>21.69
7	42	T	S	0.002	>21.69
7	43	T	G	0.003	>21.69
7	44	T	A	0.003	>21.69
7	45	T	D	0.006	>21.69
7	46	T	A	0.011	>21.69
7	47	T	T	0.020	>21.69
7	48	T	L	0.015	14.81
7	49	T	D	0.018	13.87
7	50	T	E	0.006	18.88
7	51	T	N	0.020	15.44
7	52	T	E	0.029	13.25
7	53	T	R	0.002	18.56
7	54	T	Y	0.004	19.81
7	55	T	W	0.008	16.06
7	56	T	M	0.003	17.62
7	59	T	M	0.001	19.50
7	69	T	L	0.000	17.94
7	92	T	A	0.002	>21.69
7	95	T	V	0.004	>21.69
7	96	T	C	0.086	10.12
7	97	T	L	0.005	13.87
7	98	T	G	0.004	>21.69
7	99	T	P	0.048	>21.69
7	100	T	V	0.032	12.62
7	133	T	Q	0.002	>21.69
7	136	T	Q	0.002	>21.69
7	137	T	C	0.009	>21.69
7	138	T	A	0.002	>21.69
7	139	T	R	0.002	>21.69
7	259	T	K	0.001	>21.69
7	261	T	L	0.002	>21.69
7	274	T	Q	0.001	>21.69
7	286	T	V	0.001	>21.69
7	287	T	G	0.001	>21.69
7	288	T	Y	0.001	>21.69
7	289	T	Q	0.001	>21.69
7	290	T	G	0.002	>21.69
7	291	T	V	0.002	>21.69
7	292	T	S	0.002	>21.69
7	293	T	A	0.001	>21.69
7	295	T	A	0.001	>21.69
7	298	T	A	0.001	>21.69
7	328	T	D	0.001	>21.69
7	329	T	E	0.002	>21.69
7	331	T	I	0.002	>21.69
7	332	T	R	0.011	>21.69
7	333	T	N	0.007	>21.69
7	334	T	G	0.011	>21.69
7	335	T	Q	0.002	>21.69
7	336	T	L	0.001	>21.69
7	367	T	A	0.002	>21.69
7	368	T	D	0.011	>21.69
7	369	T	P	0.056	>21.69
7	370	T	L	0.389	>21.69
7	371	T	R	0.043	>21.69
7	372	T	D	0.064	>21.69
7	373	T	L	0.008	>21.69
7	374	T	S	0.004	>21.69
7	375	T	T	0.005	>21.69
7	376	T	R	0.002	>21.69
7	412	T	D	0.002	>21.69
7	413	T	V	0.003	>21.69
7	414	T	P	0.006	>21.69
7	415	T	N	0.004	>21.69
7	416	T	S	0.002	>21.69
7	417	T	E	0.002	>21.69
7	445	T	Q	0.001	>21.69
7	448	T	T	0.001	>21.69
7	454	T	L	0.001	>21.69
7	455	T	D	0.002	>21.69
7	456	T	V	0.002	>21.69
7	457	T	G	0.006	>21.69
7	458	T	L	0.008	>21.69
7	459	T	P	0.007	>21.69
7	460	T	P	0.071	>21.69
7	461	T	L	0.066	10.12
7	462	T	V	0.016	>21.69
7	463	T	H	0.002	>21.69
7	464	T	S	0.002	14.19
7	467	T	L	0.000	15.75
8	9	K	T	1.000	5.75
8	10	K	E	0.404	8.25
8	11	K	L	0.109	9.50
8	12	K	P	0.023	13.56
8	13	K	K	0.003	16.69
8	14	K	A	0.002	19.19
8	16	K	V	0.006	18.25
8	17	K	P	0.003	19.50
8	18	K	F	0.005	14.81
8	19	K	A	0.015	14.50
8	20	K	T	0.026	12.94
8	21	K	T	0.004	14.50
8	22	K	P	0.103	9.50
8	23	K	Q	0.076	10.12
8	24	K	L	0.004	13.56
8	25	K	V	0.027	10.75
8	26	K	Y	0.767	6.38
8	27	K	C	0.014	11.06
8	28	K	L	0.001	13.56
8	29	K	E	0.034	9.50
8	30	K	L	0.014	9.81
8	31	K	L	0.001	14.50
8	32	K	A	0.001	14.81
8	33	K	K	0.001	12.94
8	34	K	I	0.000	16.06
8	42	K	S	0.002	>21.69
8	43	K	G	0.003	>21.69
8	44	K	A	0.006	>21.69
8	45	K	D	0.009	>21.69
8	46	K	A	0.015	>21.69
8	47	K	T	0.055	10.44
8	48	K	L	0.039	10.12
8	49	K	D	0.209	8.56
8	50	K	E	0.010	13.56
8	51	K	N	0.065	10.44
8	52	K	E	0.204	8.56
8	53	K	R	0.001	13.56
8	54	K	Y	0.003	14.81
8	55	K	W	0.009	12.00
8	56	K	M	0.001	13.56
8	57	K	R	0.000	17.94
8	58	K	S	0.002	17.62
8	59	K	M	0.001	16.38
8	69	K	L	0.000	17.00
8	72	K	I	0.000	19.50
8	73	K	E	0.000	18.88
8	93	K	E	0.000	18.25
8	95	K	V	0.001	>21.69
8	96	K	C	0.005	14.19
8	97	K	L	0.001	16.69
8	98	K	G	0.001	17.31
8	99	K	P	0.005	14.19
8	100	K	V	0.002	13.87
8	133	K	Q	0.001	>21.69
8	136	K	Q	0.001	>21.69
8	137	K	C	0.002	>21.69
8	332	K	R	0.004	>21.69
8	333	K	N	0.002	>21.69
8	334	K	G	0.003	>21.69
8	367	K	A	0.001	>21.69
8	368	K	D	0.005	>21.69
8	369	K	P	0.013	>21.69
8	370	K	L	0.039	>21.69
8	371	K	R	0.007	>21.69
8	372	K	D	0.021	>21.69
8	373	K	L	0.004	>21.69
8	374	K	S	0.002	>21.69
8	375	K	T	0.002	>21.69
8	413	K	V	0.001	>21.69
8	414	K	P	0.002	>21.69
8	415	K	N	0.002	>21.69
8	416	K	S	0.001	>21.69
8	417	K	E	0.001	>21.69
8	456	K	V	0.001	>21.69
8	457	K	G	0.002	>21.69
8	458	K	L	0.003	>21.69
8	459	K	P	0.002	>21.69
8	460	K	P	0.008	>21.69
8	461	K	L	0.008	14.81
8	462	K	V	0.005	>21.69
8	463	K	H	0.001	>21.69
8	464	K	S	0.002	17.00
8	467	K	L	0.001	18.25
9	10	T	E	0.999	5.12
9	11	T	L	0.906	7.31
9	12	T	P	0.116	9.19
9	13	T	K	0.022	13.25
9	14	T	A	0.006	16.06
9	15	T	D	0.005	17.62
9	16	T	V	0.016	13.56
9	17	T	P	0.015	14.19
9	18	T	F	0.027	9.50
9	19	T	A	0.138	8.88
9	20	T	T	0.606	7.31
9	21	T	T	0.008	10.12
9	22	T	P	0.787	5.12
9	23	T	Q	0.827	4.81
9	24	T	L	0.029	9.19
9	25	T	V	0.236	8.25
9	26	T	Y	0.851	4.50
9	27	T	C	0.214	8.56
9	28	T	L	0.003	11.69
9	29	T	E	0.018	10.12
9	30	T	L	0.018	10.44
9	31	T	L	0.001	14.19
9	32	T	A	0.000	15.44
9	33	T	K	0.001	14.81
9	34	T	I	0.000	17.31
9	41	T	A	0.001	>21.69
9	43	T	G	0.001	>21.69
9	44	T	A	0.001	>21.69
9	45	T	D	0.003	>21.69
9	46	T	A	0.006	>21.69
9	47	T	T	0.007	15.44
9	48	T	L	0.010	13.87
9	49	T	D	0.028	12.31
9	50	T	E	0.008	16.06
9	51	T	N	0.073	11.38
9	52	T	E	0.045	10.75
9	53	T	R	0.002	16.06
9	54	T	Y	0.006	15.44
9	55	T	W	0.026	11.69
9	56	T	M	0.002	14.81
9	57	T	R	0.001	18.56
9	58	T	S	0.003	16.69
9	59	T	M	0.001	15.44
9	65	T	E	0.001	17.31
9	66	T	Q	0.000	18.25
9	68	T	R	0.001	17.94
9	69	T	L	0.000	14.19
9	72	T	I	0.000	15.44
9	73	T	E	0.000	15.75
9	76	T	L	0.000	16.38
9	93	T	E	0.000	14.19
9	94	T	I	0.000	17.62
9	95	T	V	0.001	17.00
9	96	T	C	0.005	11.38
9	97	T	L	0.000	13.87
9	98	T	G	0.001	16.06
9	99	T	P	0.005	14.19
9	100	T	V	0.002	12.94
9	133	T	Q	0.001	>21.69
9	137	T	C	0.002	>21.69
9	278	T	A	0.001	>21.69
9	332	T	R	0.003	>21.69
9	333	T	N	0.002	>21.69
9	334	T	G	0.003	>21.69
9	368	T	D	0.004	>21.69
9	369	T	P	0.006	>21.69
9	370	T	L	0.016	>21.69
9	371	T	R	0.003	>21.69
9	372	T	D	0.008	>21.69
9	373	T	L	0.002	>21.69
9	414	T	P	0.001	>21.69
9	415	T	N	0.001	>21.69
9	456	T	V	0.001	>21.69
9	457	T	G	0.002	>21.69
9	458	T	L	0.003	>21.69
9	459	T	P	0.002	>21.69
9	460	T	P	0.011	>21.69
9	461	T	L	0.010	11.06
9	462	T	V	0.013	>21.69
9	463	T	H	0.004	14.50
9	464	T	S	0.002	11.69
9	466	T	L	0.000	17.00
9	467	T	L	0.001	12.94
9	468	T	T	0.000	16.69
9	470	T	A	0.000	17.62
9	471	T	Q	0.001	16.38
9	478	T	D	0.001	>21.69
9	488	T	L	0.001	>21.69
10	11	E	L	1.000	5.44
10	12	E	P	0.924	7.31
10	13	E	K	0.064	9.50
10	14	E	A	0.019	13.56
10	15	E	D	0.009	15.44
10	16	E	V	0.017	11.06
10	17	E	P	0.018	13.25
10	18	E	F	0.033	10.44
10	19	E	A	0.252	8.56
10	20	E	T	0.090	9.50
10	21	E	T	0.004	13.56
10	22	E	P	0.070	10.12
10	23	E	Q	0.779	6.69
10	24	E	L	0.011	12.00
10	25	E	V	0.014	12.94
10	26	E	Y	0.187	8.56
10	27	E	C	0.044	10.44
10	28	E	L	0.002	15.12
10	29	E	E	0.005	13.87
10	30	E	L	0.013	12.31
10	31	E	L	0.001	16.06
10	32	E	A	0.001	18.56
10	33	E	K	0.001	17.31
10	34	E	I	0.001	18.56
10	44	E	A	0.001	>21.69
10	45	E	D	0.002	>21.69
10	46	E	A	0.004	>21.69
10	47	E	T	0.005	17.00
10	48	E	L	0.007	14.81
10	49	E	D	0.018	11.69
10	50	E	E	0.006	13.87
10	51	E	N	0.234	8.88
10	52	E	E	0.039	10.75
10	53	E	R	0.002	15.12
10	54	E	Y	0.009	13.25
10	55	E	W	0.039	10.12
10	56	E	M	0.003	14.81
10	57	E	R	0.002	17.62
10	58	E	S	0.007	15.12
10	59	E	M	0.003	15.12
10	60	E	M	0.000	19.81
10	62	E	D	0.001	18.56
10	65	E	E	0.001	16.69
10	66	E	Q	0.000	19.19
10	68	E	R	0.001	18.25
10	69	E	L	0.001	15.75
10	72	E	I	0.000	17.00
10	73	E	E	0.000	18.88
10	76	E	L	0.000	19.50
10	93	E	E	0.000	18.25
10	96	E	C	0.003	16.38
10	97	E	L	0.000	18.25
10	99	E	P	0.004	>21.69
10	100	E	V	0.001	17.31
10	137	E	C	0.001	>21.69
10	334	E	G	0.001	>21.69
10	369	E	P	0.002	>21.69
10	370	E	L	0.007	>21.69
10	371	E	R	0.001	>21.69
10	372	E	D	0.002	>21.69
10	459	E	P	0.001	>21.69
10	460	E	P	0.003	>21.69
10	461	E	L	0.006	15.12
10	462	E	V	0.003	>21.69
10	463	E	H	0.001	16.38
10	464	E	S	0.002	14.19
10	467	E	L	0.001	15.12
10	468	E	T	0.000	17.94
10	470	E	A	0.000	19.50
10	471	E	Q	0.000	17.00
10	491	E	R	0.001	>21.69
10	494	E	A	0.001	>21.69
11	12	L	P	1.000	5.44
11	13	L	K	0.841	7.94
11	14	L	A	0.084	9.81
11	15	L	D	0.017	12.62
11	16	L	V	0.037	9.81
11	17	L	P	0.014	13.25
11	18	L	F	0.071	10.12
11	19	L	A	0.040	11.06
11	20	L	T	0.016	12.00
11	21	L	T	0.002	14.50
11	22	L	P	0.023	11.69
11	23	L	Q	0.675	7.94
11	24	L	L	0.018	10.75
11	25	L	V	0.009	12.00
11	26	L	Y	0.794	7.31
11	27	L	C	0.819	6.69
11	28	L	L	0.002	11.69
11	29	L	E	0.005	11.38
11	30	L	L	0.449	7.94
11	31	L	L	0.004	11.38
11	32	L	A	0.000	14.81
11	33	L	K	0.001	13.25
11	34	L	I	0.001	13.25
11	35	L	Q	0.000	17.31
11	36	L	S	0.000	18.88
11	46	L	A	0.002	18.25
11	47	L	T	0.004	15.12
11	48	L	L	0.010	11.38
11	49	L	D	0.026	9.81
11	50	L	E	0.014	11.38
11	51	L	N	0.860	6.38
11	52	L	E	0.809	7.00
11	53	L	R	0.005	10.75
11	54	L	Y	0.086	8.88
11	55	L	W	0.836	4.81
11	56	L	M	0.015	9.50
11	57	L	R	0.001	12.00
11	58	L	S	0.015	9.50
11	59	L	M	0.014	9.81
11	60	L	M	0.000	14.19
11	61	L	Q	0.001	15.44
11	62	L	D	0.002	13.56
11	63	L	I	0.000	18.25
11	64	L	D	0.000	17.62
11	65	L	E	0.004	12.00
11	66	L	Q	0.000	14.19
11	67	L	Q	0.000	17.94
11	68	L	R	0.001	14.81
11	69	L	L	0.003	12.00
11	70	L	H	0.000	17.00
11	71	L	S	0.000	18.56
11	72	L	I	0.001	15.12
11	73	L	E	0.000	16.38
11	76	L	L	0.000	18.56
11	93	L	E	0.000	19.50
11	96	L	C	0.002	17.00
11	97	L	L	0.000	17.62
11	98	L	G	0.001	19.81
11	99	L	P	0.002	17.94
11	100	L	V	0.001	15.12
11	101	L	L	0.000	20.12
11	137	L	C	0.001	>21.69
11	370	L	L	0.002	>21.69
11	460	L	P	0.002	>21.69
11	461	L	L	0.002	17.62
11	462	L	V	0.001	>21.69
11	463	L	H	0.001	>21.69
11	464	L	S	0.000	16.06
11	467	L	L	0.000	15.75
11	468	L	T	0.001	19.19
11	470	L	A	0.000	18.88
11	471	L	Q	0.001	16.69
11	476	L	V	0.001	>21.69
11	477	L	E	0.001	>21.69
11	478	L	D	0.001	>21.69
11	479	L	D	0.001	>21.69
11	480	L	L	0.002	>21.69
11	481	L	R	0.001	>21.69
11	483	L	L	0.002	>21.69
11	484	L	K	0.001	>21.69
11	485	L	K	0.001	>21.69
11	487	L	R	0.001	>21.69
11	488	L	L	0.003	>21.69
11	489	L	A	0.001	>21.69
11	490	L	D	0.001	>21.69
11	491	L	R	0.002	>21.69
11	492	L	G	0.001	>21.69
11	494	L	A	0.001	>21.69
11	495	L	V	0.001	>21.69
12	13	P	K	1.000	5.44
12	14	P	A	0.874	7.62
12	15	P	D	0.188	8.88
12	16	P	V	0.902	4.81
12	17	P	P	0.600	7.62
12	18	P	F	0.884	5.75
12	19	P	A	0.676	7.31
12	20	P	T	0.053	9.81
12	21	P	T	0.004	12.31
12	22	P	P	0.013	11.69
12	23	P	Q	0.874	6.06
12	24	P	L	0.154	8.56
12	25	P	V	0.006	12.31
12	26	P	Y	0.107	9.50
12	27	P	C	0.839	6.69
12	28	P	L	0.002	12.00
12	29	P	E	0.001	13.56
12	30	P	L	0.016	11.06
12	31	P	L	0.002	12.31
12	32	P	A	0.000	16.69
12	33	P	K	0.000	16.69
12	34	P	I	0.001	15.75
12	45	P	D	0.001	>21.69
12	47	P	T	0.002	>21.69
12	48	P	L	0.002	16.38
12	49	P	D	0.004	15.12
12	50	P	E	0.002	16.38
12	51	P	N	0.042	11.06
12	52	P	E	0.014	12.00
12	53	P	R	0.002	15.44
12	54	P	Y	0.013	12.62
12	55	P	W	0.294	8.25
12	56	P	M	0.004	12.94
12	57	P	R	0.003	14.81
12	58	P	S	0.026	10.75
12	59	P	M	0.030	10.44
12	60	P	M	0.001	16.06
12	61	P	Q	0.001	16.06
12	62	P	D	0.008	12.62
12	63	P	I	0.000	17.00
12	64	P	D	0.001	14.81
12	65	P	E	0.059	10.12
12	66	P	Q	0.001	13.25
12	67	P	Q	0.000	15.75
12	68	P	R	0.012	11.38
12	69	P	L	0.035	9.81
12	70	P	H	0.000	15.12
12	71	P	S	0.000	15.12
12	72	P	I	0.003	11.38
12	73	P	E	0.000	14.50
12	74	P	T	0.000	18.25
12	75	P	K	0.000	16.69
12	76	P	L	0.000	15.75
12	93	P	E	0.000	17.00
12	94	P	I	0.000	20.12
12	96	P	C	0.001	16.38
12	97	P	L	0.000	16.38
12	98	P	G	0.000	19.81
12	99	P	P	0.001	19.19
12	100	P	V	0.000	15.44
12	101	P	L	0.000	19.81
12	370	P	L	0.001	>21.69
12	460	P	P	0.002	>21.69
12	461	P	L	0.001	16.38
12	462	P	V	0.001	>21.69
12	463	P	H	0.000	17.00
12	464	P	S	0.001	13.25
12	465	P	P	0.000	18.56
12	466	P	L	0.000	17.31
12	467	P	L	0.001	12.00
12	468	P	T	0.000	14.50
12	469	P	R	0.000	17.94
12	470	P	A	0.000	14.50
12	471	P	Q	0.001	11.69
12	472	P	D	0.001	16.69
12	473	P	I	0.001	>21.69
12	474	P	P	0.002	>21.69
12	475	P	D	0.003	>21.69
12	476	P	V	0.004	>21.69
12	477	P	E	0.006	>21.69
12	478	P	D	0.006	>21.69
12	479	P	D	0.003	>21.69
12	480	P	L	0.005	>21.69
12	481	P	R	0.006	>21.69
12	482	P	R	0.003	>21.69
12	483	P	L	0.003	>21.69
12	484	P	K	0.004	>21.69
12	485	P	K	0.004	>21.69
12	486	P	L	0.001	>21.69
12	487	P	R	0.003	>21.69
12	488	P	L	0.004	>21.69
12	489	P	A	0.002	>21.69
12	490	P	D	0.002	>21.69
12	491	P	R	0.002	>21.69
12	494	P	A	0.001	>21.69
13	14	K	A	1.000	5.12
13	15	K	D	0.947	7.00
13	16	K	V	0.877	4.50
13	17	K	P	0.067	9.81
13	18	K	F	0.045	10.75
13	19	K	A	0.044	11.38
13	20	K	T	0.011	14.50
13	21	K	T	0.001	17.62
13	22	K	P	0.003	16.69
13	23	K	Q	0.038	11.38
13	24	K	L	0.003	13.87
13	25	K	V	0.002	17.31
13	26	K	Y	0.003	14.19
13	27	K	C	0.025	11.38
13	28	K	L	0.000	16.38
13	29	K	E	0.001	17.94
13	30	K	L	0.003	14.50
13	31	K	L	0.001	15.75
13	48	K	L	0.002	18.25
13	49	K	D	0.004	16.38
13	50	K	E	0.003	16.06
13	51	K	N	0.053	11.38
13	52	K	E	0.005	13.87
13	53	K	R	0.001	15.75
13	54	K	Y	0.022	11.69
13	55	K	W	0.155	9.19
13	56	K	M	0.003	14.19
13	57	K	R	0.002	14.50
13	58	K	S	0.134	9.81
13	59	K	M	0.025	12.00
13	60	K	M	0.000	16.38
13	61	K	Q	0.002	14.81
13	62	K	D	0.020	12.31
13	64	K	D	0.001	14.50
13	65	K	E	0.034	10.12
13	66	K	Q	0.001	14.81
13	67	K	Q	0.000	17.00
13	68	K	R	0.002	12.94
13	69	K	L	0.004	13.25
13	70	K	H	0.000	18.56
13	71	K	S	0.000	17.94
13	72	K	I	0.001	15.44
13	73	K	E	0.000	18.88
13	76	K	L	0.000	20.12
13	99	K	P	0.001	>21.69
13	100	K	V	0.001	20.44
13	370	K	L	0.001	>21.69
13	461	K	L	0.001	>21.69
13	463	K	H	0.001	>21.69
13	464	K	S	0.002	17.62
13	467	K	L	0.001	16.69
13	468	K	T	0.001	18.25
13	470	K	A	0.000	18.56
13	471	K	Q	0.001	14.50
13	474	K	P	0.002	>21.69
13	475	K	D	0.002	>21.69
13	476	K	V	0.004	>21.69
13	477	K	E	0.005	>21.69
13	478	K	D	0.007	>21.69
13	479	K	D	0.003	>21.69
13	480	K	L	0.006	>21.69
13	481	K	R	0.009	>21.69
13	482	K	R	0.007	>21.69
13	483	K	L	0.002	>21.69
13	484	K	K	0.006	>21.69
13	485	K	K	0.020	>21.69
13	486	K	L	0.003	>21.69
13	487	K	R	0.003	>21.69
13	488	K	L	0.010	>21.69
13	489	K	A	0.006	>21.69
13	490	K	D	0.003	>21.69
13	491	K	R	0.004	>21.69
13	492	K	G	0.002	>21.69
13	493	K	R	0.002	>21.69
13	494	K	A	0.001	>21.69
13	499	K	P	0.001	>21.69
13	503	K	A	0.001	>21.69
13	507	K	A	0.001	>21.69
13	512	K	L	0.001	>21.69
14	15	A	D	1.000	4.50
14	16	A	V	0.961	7.00
14	17	A	P	0.061	11.06
14	18	A	F	0.029	11.69
14	19	A	A	0.029	14.50
14	20	A	T	0.005	17.31
14	21	A	T	0.001	18.88
14	22	A	P	0.002	18.88
14	23	A	Q	0.011	13.56
14	24	A	L	0.004	14.19
14	25	A	V	0.001	17.94
14	26	A	Y	0.003	15.12
14	27	A	C	0.051	11.06
14	28	A	L	0.001	15.12
14	29	A	E	0.001	17.62
14	30	A	L	0.005	13.56
14	31	A	L	0.003	13.25
14	41	A	A	0.001	>21.69
14	45	A	D	0.001	>21.69
14	49	A	D	0.002	>21.69
14	50	A	E	0.002	>21.69
14	51	A	N	0.040	13.25
14	52	A	E	0.004	14.50
14	53	A	R	0.001	>21.69
14	54	A	Y	0.052	11.38
14	55	A	W	0.255	9.50
14	56	A	M	0.009	12.62
14	57	A	R	0.008	12.00
14	58	A	S	0.553	7.00
14	59	A	M	0.308	8.25
14	60	A	M	0.002	>21.69
14	61	A	Q	0.026	10.75
14	62	A	D	0.472	7.00
14	63	A	I	0.002	12.31
14	64	A	D	0.042	9.81
14	65	A	E	0.607	5.75
14	66	A	Q	0.007	10.12
14	67	A	Q	0.001	12.62
14	68	A	R	0.090	9.19
14	69	A	L	0.033	10.12
14	70	A	H	0.000	14.50
14	71	A	S	0.000	14.50
14	72	A	I	0.003	13.56
14	73	A	E	0.000	17.31
14	99	A	P	0.001	>21.69
14	457	A	G	0.001	>21.69
14	458	A	L	0.001	>21.69
14	460	A	P	0.002	>21.69
14	462	A	V	0.001	>21.69
14	464	A	S	0.002	19.81
14	467	A	L	0.001	17.62
14	468	A	T	0.002	19.81
14	470	A	A	0.000	18.25
14	471	A	Q	0.005	14.81
14	472	A	D	0.003	>21.69
14	473	A	I	0.004	>21.69
14	474	A	P	0.008	>21.69
14	475	A	D	0.011	>21.69
14	476	A	V	0.012	>21.69
14	477	A	E	0.021	>21.69
14	478	A	D	0.042	>21.69
14	479	A	D	0.020	>21.69
14	480	A	L	0.020	>21.69
14	481	A	R	0.107	>21.69
14	482	A	R	0.062	>21.69
14	483	A	L	0.013	>21.69
14	484	A	K	0.047	>21.69
14	485	A	K	0.111	>21.69
14	486	A	L	0.017	>21.69
14	487	A	R	0.008	>21.69
14	488	A	L	0.033	>21.69
14	489	A	A	0.012	>21.69
14	490	A	D	0.006	>21.69
14	491	A	R	0.009	>21.69
14	492	A	G	0.004	>21.69
14	493	A	R	0.004	>21.69
14	494	A	A	0.003	>21.69
14	495	A	V	0.001	>21.69
14	496	A	Y	0.002	>21.69
14	497	A	I	0.001	>21.69
14	498	A	P	0.002	>21.69
14	499	A	P	0.002	>21.69
14	500	A	Q	0.001	>21.69
14	501	A	A	0.001	>21.69
14	502	A	K	0.001	>21.69
14	503	A	A	0.001	>21.69
14	504	A	N	0.001	>21.69
14	505	A	L	0.002	>21.69
14	506	A	Q	0.002	>21.69
14	507	A	A	0.001	>21.69
14	509	A	D	0.001	>21.69
14	512	A	L	0.002	>21.69
14	513	A	F	0.001	>21.69
14	514	A	K	0.001	>21.69
15	16	D	V	1.000	5.44
15	17	D	P	0.344	8.56
15	18	D	F	0.030	11.06
15	19	D	A	0.030	13.56
15	20	D	T	0.003	17.00
15	21	D	T	0.000	18.56
15	22	D	P	0.001	19.50
15	23	D	Q	0.006	14.19
15	24	D	L	0.001	14.50
15	25	D	V	0.000	19.19
15	26	D	Y	0.001	17.31
15	27	D	C	0.007	12.94
15	28	D	L	0.000	16.69
15	30	D	L	0.001	16.69
15	31	D	L	0.000	15.75
15	51	D	N	0.005	17.00
15	52	D	E	0.001	18.25
15	54	D	Y	0.006	16.06
15	55	D	W	0.013	12.94
15	56	D	M	0.001	16.69
15	57	D	R	0.001	16.38
15	58	D	S	0.049	11.06
15	59	D	M	0.010	11.69
15	61	D	Q	0.004	13.87
15	62	D	D	0.119	9.50
15	63	D	I	0.001	13.87
15	64	D	D	0.061	9.81
15	65	D	E	0.482	7.00
15	66	D	Q	0.001	12.00
15	67	D	Q	0.001	12.62
15	68	D	R	0.273	8.56
15	69	D	L	0.010	11.06
15	70	D	H	0.000	15.12
15	71	D	S	0.000	13.25
15	72	D	I	0.003	12.62
15	73	D	E	0.000	17.31
15	75	D	K	0.000	16.69
15	76	D	L	0.000	18.56
15	370	D	L	0.001	>21.69
15	457	D	G	0.001	>21.69
15	458	D	L	0.001	>21.69
15	460	D	P	0.002	>21.69
15	461	D	L	0.001	>21.69
15	464	D	S	0.001	18.56
15	467	D	L	0.000	16.06
15	468	D	T	0.001	17.31
15	470	D	A	0.001	16.06
15	471	D	Q	0.007	12.00
15	472	D	D	0.004	16.06
15	473	D	I	0.020	16.06
15	474	D	P	0.036	>21.69
15	475	D	D	0.036	>21.69
15	476	D	V	0.026	>21.69
15	477	D	E	0.098	>21.69
15	478	D	D	0.215	>21.69
15	479	D	D	0.059	>21.69
15	480	D	L	0.077	>21.69
15	481	D	R	0.387	>21.69
15	482	D	R	0.245	>21.69
15	483	D	L	0.033	>21.69
15	484	D	K	0.167	>21.69
15	485	D	K	0.325	>21.69
15	486	D	L	0.034	>21.69
[truncated: 30,980 more rows]
