# Supplementary material for: Exploring a diverse world of effector domains and amyloid signaling motifs in fungal NLR proteins
Source: PLoS Comput Biol. 2022 Dec 21;18(12):e1010787. doi: 10.1371/journal.pcbi.1010787 (PMC9815663; doi:10.1371/journal.pcbi.1010787)
Supplement: S4 Data — Full AlphaFold2/ColabFold outputs. (GZ) [file pcbi.1010787.s011.tar.gz › KFH66451_1_515/rank_3_model_4_ptm_seed_0_unrelaxed.pdb]

MODEL     1
ATOM      1  N   MET A   1      -2.574  14.962  -9.495  1.00 19.95           N  
ATOM      2  CA  MET A   1      -1.481  15.261  -8.574  1.00 19.95           C  
ATOM      3  C   MET A   1      -0.673  14.006  -8.264  1.00 19.95           C  
ATOM      4  CB  MET A   1      -2.020  15.869  -7.278  1.00 19.95           C  
ATOM      5  O   MET A   1      -1.233  12.984  -7.863  1.00 19.95           O  
ATOM      6  CG  MET A   1      -2.173  17.381  -7.328  1.00 19.95           C  
ATOM      7  SD  MET A   1      -2.365  18.123  -5.661  1.00 19.95           S  
ATOM      8  CE  MET A   1      -1.638  19.760  -5.953  1.00 19.95           C  
ATOM      9  N   ASP A   2       0.205  13.582  -9.205  1.00 24.36           N  
ATOM     10  CA  ASP A   2       1.449  12.849  -9.422  1.00 24.36           C  
ATOM     11  C   ASP A   2       1.830  12.036  -8.187  1.00 24.36           C  
ATOM     12  CB  ASP A   2       2.581  13.811  -9.788  1.00 24.36           C  
ATOM     13  O   ASP A   2       1.915  12.577  -7.083  1.00 24.36           O  
ATOM     14  CG  ASP A   2       2.809  13.916 -11.286  1.00 24.36           C  
ATOM     15  OD1 ASP A   2       2.271  13.081 -12.045  1.00 24.36           O  
ATOM     16  OD2 ASP A   2       3.534  14.841 -11.711  1.00 24.36           O  
ATOM     17  N   ILE A   3       1.118  10.985  -7.826  1.00 28.56           N  
ATOM     18  CA  ILE A   3       1.458   9.907  -6.904  1.00 28.56           C  
ATOM     19  C   ILE A   3       2.976   9.755  -6.824  1.00 28.56           C  
ATOM     20  CB  ILE A   3       0.808   8.572  -7.331  1.00 28.56           C  
ATOM     21  O   ILE A   3       3.633   9.488  -7.833  1.00 28.56           O  
ATOM     22  CG1 ILE A   3      -0.718   8.709  -7.369  1.00 28.56           C  
ATOM     23  CG2 ILE A   3       1.233   7.439  -6.392  1.00 28.56           C  
ATOM     24  CD1 ILE A   3      -1.431   7.522  -8.000  1.00 28.56           C  
ATOM     25  N   VAL A   4       3.830  10.755  -6.480  1.00 33.95           N  
ATOM     26  CA  VAL A   4       5.284  10.639  -6.440  1.00 33.95           C  
ATOM     27  C   VAL A   4       5.695   9.674  -5.330  1.00 33.95           C  
ATOM     28  CB  VAL A   4       5.958  12.013  -6.230  1.00 33.95           C  
ATOM     29  O   VAL A   4       5.292   9.838  -4.176  1.00 33.95           O  
ATOM     30  CG1 VAL A   4       7.477  11.863  -6.155  1.00 33.95           C  
ATOM     31  CG2 VAL A   4       5.567  12.975  -7.350  1.00 33.95           C  
ATOM     32  N   VAL A   5       5.444   8.442  -5.353  1.00 43.47           N  
ATOM     33  CA  VAL A   5       6.372   7.625  -4.577  1.00 43.47           C  
ATOM     34  C   VAL A   5       7.686   8.378  -4.383  1.00 43.47           C  
ATOM     35  CB  VAL A   5       6.633   6.263  -5.257  1.00 43.47           C  
ATOM     36  O   VAL A   5       8.256   8.902  -5.344  1.00 43.47           O  
ATOM     37  CG1 VAL A   5       7.621   5.432  -4.440  1.00 43.47           C  
ATOM     38  CG2 VAL A   5       5.322   5.503  -5.450  1.00 43.47           C  
ATOM     39  N   ARG A   6       7.796   9.244  -3.448  1.00 47.48           N  
ATOM     40  CA  ARG A   6       9.056   9.870  -3.059  1.00 47.48           C  
ATOM     41  C   ARG A   6      10.230   8.923  -3.285  1.00 47.48           C  
ATOM     42  CB  ARG A   6       9.009  10.307  -1.593  1.00 47.48           C  
ATOM     43  O   ARG A   6      10.295   7.851  -2.680  1.00 47.48           O  
ATOM     44  CG  ARG A   6       8.447  11.704  -1.385  1.00 47.48           C  
ATOM     45  CD  ARG A   6       8.573  12.153   0.064  1.00 47.48           C  
ATOM     46  NE  ARG A   6       7.883  13.418   0.299  1.00 47.48           N  
ATOM     47  NH1 ARG A   6       8.247  13.430   2.581  1.00 47.48           N  
ATOM     48  NH2 ARG A   6       7.097  15.148   1.589  1.00 47.48           N  
ATOM     49  CZ  ARG A   6       7.744  13.996   1.489  1.00 47.48           C  
ATOM     50  N   LEU A   7      10.550   8.656  -4.520  1.00 56.86           N  
ATOM     51  CA  LEU A   7      11.792   7.924  -4.743  1.00 56.86           C  
ATOM     52  C   LEU A   7      12.945   8.565  -3.977  1.00 56.86           C  
ATOM     53  CB  LEU A   7      12.122   7.871  -6.236  1.00 56.86           C  
ATOM     54  O   LEU A   7      13.024   9.791  -3.878  1.00 56.86           O  
ATOM     55  CG  LEU A   7      11.259   6.940  -7.089  1.00 56.86           C  
ATOM     56  CD1 LEU A   7      11.307   7.364  -8.553  1.00 56.86           C  
ATOM     57  CD2 LEU A   7      11.715   5.493  -6.931  1.00 56.86           C  
ATOM     58  N   THR A   8      13.521   7.872  -3.055  1.00 58.07           N  
ATOM     59  CA  THR A   8      14.717   8.291  -2.334  1.00 58.07           C  
ATOM     60  C   THR A   8      15.835   8.658  -3.306  1.00 58.07           C  
ATOM     61  CB  THR A   8      15.207   7.188  -1.377  1.00 58.07           C  
ATOM     62  O   THR A   8      16.054   7.961  -4.299  1.00 58.07           O  
ATOM     63  CG2 THR A   8      15.518   7.755   0.004  1.00 58.07           C  
ATOM     64  OG1 THR A   8      14.191   6.185  -1.252  1.00 58.07           O  
ATOM     65  N   LYS A   9      16.164   9.888  -3.383  1.00 65.68           N  
ATOM     66  CA  LYS A   9      17.317  10.355  -4.147  1.00 65.68           C  
ATOM     67  C   LYS A   9      18.508   9.417  -3.974  1.00 65.68           C  
ATOM     68  CB  LYS A   9      17.702  11.774  -3.726  1.00 65.68           C  
ATOM     69  O   LYS A   9      18.849   9.039  -2.851  1.00 65.68           O  
ATOM     70  CG  LYS A   9      16.763  12.851  -4.249  1.00 65.68           C  
ATOM     71  CD  LYS A   9      17.283  14.248  -3.935  1.00 65.68           C  
ATOM     72  CE  LYS A   9      16.320  15.326  -4.414  1.00 65.68           C  
ATOM     73  NZ  LYS A   9      16.826  16.697  -4.107  1.00 65.68           N  
ATOM     74  N   THR A  10      18.850   8.777  -5.076  1.00 68.28           N  
ATOM     75  CA  THR A  10      20.025   7.913  -5.100  1.00 68.28           C  
ATOM     76  C   THR A  10      21.133   8.531  -5.948  1.00 68.28           C  
ATOM     77  CB  THR A  10      19.679   6.514  -5.644  1.00 68.28           C  
ATOM     78  O   THR A  10      20.897   9.493  -6.682  1.00 68.28           O  
ATOM     79  CG2 THR A  10      18.688   5.799  -4.731  1.00 68.28           C  
ATOM     80  OG1 THR A  10      19.101   6.645  -6.949  1.00 68.28           O  
ATOM     81  N   GLU A  11      22.390   8.146  -5.665  1.00 76.76           N  
ATOM     82  CA  GLU A  11      23.523   8.599  -6.467  1.00 76.76           C  
ATOM     83  C   GLU A  11      23.331   8.250  -7.940  1.00 76.76           C  
ATOM     84  CB  GLU A  11      24.827   7.989  -5.947  1.00 76.76           C  
ATOM     85  O   GLU A  11      22.949   7.126  -8.272  1.00 76.76           O  
ATOM     86  CG  GLU A  11      25.296   8.575  -4.624  1.00 76.76           C  
ATOM     87  CD  GLU A  11      26.598   7.969  -4.126  1.00 76.76           C  
ATOM     88  OE1 GLU A  11      27.064   8.349  -3.028  1.00 76.76           O  
ATOM     89  OE2 GLU A  11      27.158   7.108  -4.841  1.00 76.76           O  
ATOM     90  N   LEU A  12      23.477   9.294  -8.876  1.00 80.59           N  
ATOM     91  CA  LEU A  12      23.383   9.098 -10.319  1.00 80.59           C  
ATOM     92  C   LEU A  12      24.637   8.417 -10.857  1.00 80.59           C  
ATOM     93  CB  LEU A  12      23.171  10.437 -11.029  1.00 80.59           C  
ATOM     94  O   LEU A  12      25.756   8.843 -10.561  1.00 80.59           O  
ATOM     95  CG  LEU A  12      21.831  11.132 -10.779  1.00 80.59           C  
ATOM     96  CD1 LEU A  12      21.886  12.578 -11.263  1.00 80.59           C  
ATOM     97  CD2 LEU A  12      20.700  10.376 -11.467  1.00 80.59           C  
ATOM     98  N   PRO A  13      24.369   7.321 -11.474  1.00 79.07           N  
ATOM     99  CA  PRO A  13      25.536   6.614 -12.007  1.00 79.07           C  
ATOM    100  C   PRO A  13      26.181   7.343 -13.183  1.00 79.07           C  
ATOM    101  CB  PRO A  13      24.959   5.267 -12.449  1.00 79.07           C  
ATOM    102  O   PRO A  13      25.548   8.197 -13.808  1.00 79.07           O  
ATOM    103  CG  PRO A  13      23.533   5.554 -12.790  1.00 79.07           C  
ATOM    104  CD  PRO A  13      23.055   6.686 -11.925  1.00 79.07           C  
ATOM    105  N   LYS A  14      27.503   7.041 -13.266  1.00 75.17           N  
ATOM    106  CA  LYS A  14      28.195   7.467 -14.479  1.00 75.17           C  
ATOM    107  C   LYS A  14      27.698   6.691 -15.696  1.00 75.17           C  
ATOM    108  CB  LYS A  14      29.706   7.289 -14.326  1.00 75.17           C  
ATOM    109  O   LYS A  14      27.153   5.594 -15.560  1.00 75.17           O  
ATOM    110  CG  LYS A  14      30.333   8.198 -13.279  1.00 75.17           C  
ATOM    111  CD  LYS A  14      31.841   7.996 -13.194  1.00 75.17           C  
ATOM    112  CE  LYS A  14      32.461   8.859 -12.103  1.00 75.17           C  
ATOM    113  NZ  LYS A  14      33.930   8.621 -11.977  1.00 75.17           N  
ATOM    114  N   ALA A  15      27.804   7.349 -16.883  1.00 71.14           N  
ATOM    115  CA  ALA A  15      27.427   6.665 -18.117  1.00 71.14           C  
ATOM    116  C   ALA A  15      28.167   5.338 -18.258  1.00 71.14           C  
ATOM    117  CB  ALA A  15      27.705   7.557 -19.325  1.00 71.14           C  
ATOM    118  O   ALA A  15      29.336   5.230 -17.882  1.00 71.14           O  
ATOM    119  N   ASP A  16      27.484   4.245 -18.515  1.00 70.10           N  
ATOM    120  CA  ASP A  16      28.021   2.937 -18.878  1.00 70.10           C  
ATOM    121  C   ASP A  16      28.415   2.142 -17.636  1.00 70.10           C  
ATOM    122  CB  ASP A  16      29.226   3.091 -19.808  1.00 70.10           C  
ATOM    123  O   ASP A  16      29.200   1.195 -17.722  1.00 70.10           O  
ATOM    124  CG  ASP A  16      28.854   3.641 -21.174  1.00 70.10           C  
ATOM    125  OD1 ASP A  16      27.746   3.344 -21.670  1.00 70.10           O  
ATOM    126  OD2 ASP A  16      29.678   4.375 -21.762  1.00 70.10           O  
ATOM    127  N   VAL A  17      28.078   2.690 -16.511  1.00 78.40           N  
ATOM    128  CA  VAL A  17      28.307   1.950 -15.274  1.00 78.40           C  
ATOM    129  C   VAL A  17      27.034   1.207 -14.874  1.00 78.40           C  
ATOM    130  CB  VAL A  17      28.761   2.883 -14.130  1.00 78.40           C  
ATOM    131  O   VAL A  17      25.935   1.762 -14.945  1.00 78.40           O  
ATOM    132  CG1 VAL A  17      28.944   2.098 -12.832  1.00 78.40           C  
ATOM    133  CG2 VAL A  17      30.055   3.602 -14.510  1.00 78.40           C  
ATOM    134  N   PRO A  18      27.229  -0.151 -14.554  1.00 80.44           N  
ATOM    135  CA  PRO A  18      26.060  -0.914 -14.111  1.00 80.44           C  
ATOM    136  C   PRO A  18      25.385  -0.301 -12.886  1.00 80.44           C  
ATOM    137  CB  PRO A  18      26.642  -2.291 -13.782  1.00 80.44           C  
ATOM    138  O   PRO A  18      26.048   0.346 -12.070  1.00 80.44           O  
ATOM    139  CG  PRO A  18      27.965  -2.323 -14.477  1.00 80.44           C  
ATOM    140  CD  PRO A  18      28.440  -0.910 -14.662  1.00 80.44           C  
ATOM    141  N   PHE A  19      24.091  -0.419 -12.918  1.00 85.97           N  
ATOM    142  CA  PHE A  19      23.327   0.060 -11.772  1.00 85.97           C  
ATOM    143  C   PHE A  19      23.500  -0.871 -10.579  1.00 85.97           C  
ATOM    144  CB  PHE A  19      21.843   0.187 -12.129  1.00 85.97           C  
ATOM    145  O   PHE A  19      23.493  -2.094 -10.733  1.00 85.97           O  
ATOM    146  CG  PHE A  19      21.557   1.227 -13.179  1.00 85.97           C  
ATOM    147  CD1 PHE A  19      21.401   2.562 -12.830  1.00 85.97           C  
ATOM    148  CD2 PHE A  19      21.445   0.867 -14.515  1.00 85.97           C  
ATOM    149  CE1 PHE A  19      21.136   3.527 -13.799  1.00 85.97           C  
ATOM    150  CE2 PHE A  19      21.181   1.825 -15.490  1.00 85.97           C  
ATOM    151  CZ  PHE A  19      21.026   3.154 -15.130  1.00 85.97           C  
ATOM    152  N   ALA A  20      23.713  -0.258  -9.449  1.00 85.56           N  
ATOM    153  CA  ALA A  20      23.900  -1.026  -8.220  1.00 85.56           C  
ATOM    154  C   ALA A  20      22.567  -1.548  -7.691  1.00 85.56           C  
ATOM    155  CB  ALA A  20      24.592  -0.173  -7.160  1.00 85.56           C  
ATOM    156  O   ALA A  20      22.494  -2.661  -7.166  1.00 85.56           O  
ATOM    157  N   THR A  21      21.528  -0.705  -7.902  1.00 88.44           N  
ATOM    158  CA  THR A  21      20.231  -1.068  -7.341  1.00 88.44           C  
ATOM    159  C   THR A  21      19.102  -0.661  -8.283  1.00 88.44           C  
ATOM    160  CB  THR A  21      20.015  -0.414  -5.963  1.00 88.44           C  
ATOM    161  O   THR A  21      19.280   0.213  -9.134  1.00 88.44           O  
ATOM    162  CG2 THR A  21      21.115  -0.816  -4.986  1.00 88.44           C  
ATOM    163  OG1 THR A  21      20.020   1.011  -6.112  1.00 88.44           O  
ATOM    164  N   THR A  22      17.944  -1.302  -8.121  1.00 88.94           N  
ATOM    165  CA  THR A  22      16.770  -1.003  -8.934  1.00 88.94           C  
ATOM    166  C   THR A  22      16.263   0.409  -8.655  1.00 88.94           C  
ATOM    167  CB  THR A  22      15.640  -2.017  -8.677  1.00 88.94           C  
ATOM    168  O   THR A  22      15.866   1.125  -9.576  1.00 88.94           O  
ATOM    169  CG2 THR A  22      14.429  -1.726  -9.558  1.00 88.94           C  
ATOM    170  OG1 THR A  22      16.118  -3.338  -8.963  1.00 88.94           O  
ATOM    171  N   PRO A  23      16.269   0.846  -7.358  1.00 87.22           N  
ATOM    172  CA  PRO A  23      15.853   2.228  -7.107  1.00 87.22           C  
ATOM    173  C   PRO A  23      16.697   3.246  -7.869  1.00 87.22           C  
ATOM    174  CB  PRO A  23      16.043   2.383  -5.596  1.00 87.22           C  
ATOM    175  O   PRO A  23      16.188   4.294  -8.276  1.00 87.22           O  
ATOM    176  CG  PRO A  23      15.844   1.009  -5.042  1.00 87.22           C  
ATOM    177  CD  PRO A  23      16.426   0.017  -6.007  1.00 87.22           C  
ATOM    178  N   GLN A  24      17.971   2.969  -8.005  1.00 87.65           N  
ATOM    179  CA  GLN A  24      18.828   3.839  -8.804  1.00 87.65           C  
ATOM    180  C   GLN A  24      18.349   3.903 -10.252  1.00 87.65           C  
ATOM    181  CB  GLN A  24      20.279   3.359  -8.752  1.00 87.65           C  
ATOM    182  O   GLN A  24      18.297   4.982 -10.847  1.00 87.65           O  
ATOM    183  CG  GLN A  24      21.272   4.334  -9.370  1.00 87.65           C  
ATOM    184  CD  GLN A  24      22.705   3.841  -9.294  1.00 87.65           C  
ATOM    185  NE2 GLN A  24      23.655   4.766  -9.376  1.00 87.65           N  
ATOM    186  OE1 GLN A  24      22.955   2.639  -9.161  1.00 87.65           O  
ATOM    187  N   LEU A  25      18.022   2.714 -10.853  1.00 89.83           N  
ATOM    188  CA  LEU A  25      17.500   2.648 -12.214  1.00 89.83           C  
ATOM    189  C   LEU A  25      16.188   3.415 -12.330  1.00 89.83           C  
ATOM    190  CB  LEU A  25      17.294   1.192 -12.639  1.00 89.83           C  
ATOM    191  O   LEU A  25      16.002   4.199 -13.265  1.00 89.83           O  
ATOM    192  CG  LEU A  25      16.621   0.971 -13.995  1.00 89.83           C  
ATOM    193  CD1 LEU A  25      17.472   1.565 -15.112  1.00 89.83           C  
ATOM    194  CD2 LEU A  25      16.376  -0.515 -14.234  1.00 89.83           C  
ATOM    195  N   VAL A  26      15.286   3.217 -11.370  1.00 89.57           N  
ATOM    196  CA  VAL A  26      13.979   3.866 -11.362  1.00 89.57           C  
ATOM    197  C   VAL A  26      14.156   5.383 -11.345  1.00 89.57           C  
ATOM    198  CB  VAL A  26      13.128   3.415 -10.154  1.00 89.57           C  
ATOM    199  O   VAL A  26      13.479   6.101 -12.084  1.00 89.57           O  
ATOM    200  CG1 VAL A  26      11.871   4.274 -10.028  1.00 89.57           C  
ATOM    201  CG2 VAL A  26      12.759   1.938 -10.284  1.00 89.57           C  
ATOM    202  N   TYR A  27      15.096   5.823 -10.503  1.00 87.51           N  
ATOM    203  CA  TYR A  27      15.379   7.251 -10.406  1.00 87.51           C  
ATOM    204  C   TYR A  27      15.842   7.808 -11.747  1.00 87.51           C  
ATOM    205  CB  TYR A  27      16.442   7.516  -9.336  1.00 87.51           C  
ATOM    206  O   TYR A  27      15.350   8.844 -12.199  1.00 87.51           O  
ATOM    207  CG  TYR A  27      16.739   8.981  -9.125  1.00 87.51           C  
ATOM    208  CD1 TYR A  27      18.040   9.469  -9.220  1.00 87.51           C  
ATOM    209  CD2 TYR A  27      15.719   9.880  -8.829  1.00 87.51           C  
ATOM    210  CE1 TYR A  27      18.318  10.818  -9.024  1.00 87.51           C  
ATOM    211  CE2 TYR A  27      15.986  11.231  -8.632  1.00 87.51           C  
ATOM    212  OH  TYR A  27      17.556  13.026  -8.537  1.00 87.51           O  
ATOM    213  CZ  TYR A  27      17.286  11.690  -8.732  1.00 87.51           C  
ATOM    214  N   CYS A  28      16.679   7.118 -12.420  1.00 88.79           N  
ATOM    215  CA  CYS A  28      17.200   7.532 -13.717  1.00 88.79           C  
ATOM    216  C   CYS A  28      16.099   7.540 -14.770  1.00 88.79           C  
ATOM    217  CB  CYS A  28      18.335   6.608 -14.159  1.00 88.79           C  
ATOM    218  O   CYS A  28      16.005   8.473 -15.570  1.00 88.79           O  
ATOM    219  SG  CYS A  28      19.830   6.760 -13.157  1.00 88.79           S  
ATOM    220  N   LEU A  29      15.275   6.543 -14.768  1.00 89.90           N  
ATOM    221  CA  LEU A  29      14.172   6.458 -15.720  1.00 89.90           C  
ATOM    222  C   LEU A  29      13.167   7.581 -15.488  1.00 89.90           C  
ATOM    223  CB  LEU A  29      13.473   5.101 -15.611  1.00 89.90           C  
ATOM    224  O   LEU A  29      12.594   8.115 -16.441  1.00 89.90           O  
ATOM    225  CG  LEU A  29      14.235   3.899 -16.172  1.00 89.90           C  
ATOM    226  CD1 LEU A  29      13.539   2.600 -15.778  1.00 89.90           C  
ATOM    227  CD2 LEU A  29      14.363   4.006 -17.687  1.00 89.90           C  
ATOM    228  N   GLU A  30      12.990   7.874 -14.230  1.00 86.97           N  
ATOM    229  CA  GLU A  30      12.101   8.986 -13.906  1.00 86.97           C  
ATOM    230  C   GLU A  30      12.633  10.301 -14.468  1.00 86.97           C  
ATOM    231  CB  GLU A  30      11.912   9.099 -12.391  1.00 86.97           C  
ATOM    232  O   GLU A  30      11.871  11.105 -15.008  1.00 86.97           O  
ATOM    233  CG  GLU A  30      10.858  10.116 -11.977  1.00 86.97           C  
ATOM    234  CD  GLU A  30      10.660  10.196 -10.472  1.00 86.97           C  
ATOM    235  OE1 GLU A  30       9.942  11.108 -10.002  1.00 86.97           O  
ATOM    236  OE2 GLU A  30      11.227   9.340  -9.757  1.00 86.97           O  
ATOM    237  N   LEU A  31      13.866  10.545 -14.267  1.00 86.52           N  
ATOM    238  CA  LEU A  31      14.495  11.750 -14.794  1.00 86.52           C  
ATOM    239  C   LEU A  31      14.390  11.798 -16.315  1.00 86.52           C  
ATOM    240  CB  LEU A  31      15.965  11.817 -14.371  1.00 86.52           C  
ATOM    241  O   LEU A  31      14.136  12.858 -16.891  1.00 86.52           O  
ATOM    242  CG  LEU A  31      16.233  12.117 -12.895  1.00 86.52           C  
ATOM    243  CD1 LEU A  31      17.726  12.031 -12.599  1.00 86.52           C  
ATOM    244  CD2 LEU A  31      15.686  13.491 -12.521  1.00 86.52           C  
ATOM    245  N   LEU A  32      14.575  10.623 -16.904  1.00 86.30           N  
ATOM    246  CA  LEU A  32      14.463  10.536 -18.356  1.00 86.30           C  
ATOM    247  C   LEU A  32      13.048  10.876 -18.813  1.00 86.30           C  
ATOM    248  CB  LEU A  32      14.846   9.136 -18.840  1.00 86.30           C  
ATOM    249  O   LEU A  32      12.864  11.553 -19.826  1.00 86.30           O  
ATOM    250  CG  LEU A  32      15.055   8.973 -20.347  1.00 86.30           C  
ATOM    251  CD1 LEU A  32      16.511   9.245 -20.712  1.00 86.30           C  
ATOM    252  CD2 LEU A  32      14.637   7.578 -20.798  1.00 86.30           C  
ATOM    253  N   ALA A  33      12.085  10.345 -18.121  1.00 84.35           N  
ATOM    254  CA  ALA A  33      10.690  10.640 -18.438  1.00 84.35           C  
ATOM    255  C   ALA A  33      10.410  12.137 -18.336  1.00 84.35           C  
ATOM    256  CB  ALA A  33       9.758   9.863 -17.512  1.00 84.35           C  
ATOM    257  O   ALA A  33       9.665  12.692 -19.147  1.00 84.35           O  
ATOM    258  N   LYS A  34      11.022  12.802 -17.333  1.00 81.56           N  
ATOM    259  CA  LYS A  34      10.866  14.243 -17.160  1.00 81.56           C  
ATOM    260  C   LYS A  34      11.472  15.007 -18.334  1.00 81.56           C  
ATOM    261  CB  LYS A  34      11.508  14.700 -15.850  1.00 81.56           C  
ATOM    262  O   LYS A  34      10.928  16.025 -18.767  1.00 81.56           O  
ATOM    263  CG  LYS A  34      10.676  14.395 -14.613  1.00 81.56           C  
ATOM    264  CD  LYS A  34      11.303  14.987 -13.357  1.00 81.56           C  
ATOM    265  CE  LYS A  34      10.470  14.683 -12.119  1.00 81.56           C  
ATOM    266  NZ  LYS A  34      11.064  15.289 -10.890  1.00 81.56           N  
ATOM    267  N   ILE A  35      12.590  14.519 -18.818  1.00 80.02           N  
ATOM    268  CA  ILE A  35      13.254  15.121 -19.969  1.00 80.02           C  
ATOM    269  C   ILE A  35      12.346  15.031 -21.194  1.00 80.02           C  
ATOM    270  CB  ILE A  35      14.612  14.443 -20.257  1.00 80.02           C  
ATOM    271  O   ILE A  35      12.219  15.995 -21.952  1.00 80.02           O  
ATOM    272  CG1 ILE A  35      15.600  14.722 -19.119  1.00 80.02           C  
ATOM    273  CG2 ILE A  35      15.176  14.915 -21.601  1.00 80.02           C  
ATOM    274  CD1 ILE A  35      16.895  13.927 -19.215  1.00 80.02           C  
ATOM    275  N   GLN A  36      11.686  13.980 -21.326  1.00 79.04           N  
ATOM    276  CA  GLN A  36      10.854  13.724 -22.496  1.00 79.04           C  
ATOM    277  C   GLN A  36       9.561  14.532 -22.439  1.00 79.04           C  
ATOM    278  CB  GLN A  36      10.536  12.232 -22.614  1.00 79.04           C  
ATOM    279  O   GLN A  36       9.048  14.966 -23.473  1.00 79.04           O  
ATOM    280  CG  GLN A  36      11.741  11.373 -22.971  1.00 79.04           C  
ATOM    281  CD  GLN A  36      11.418   9.891 -22.999  1.00 79.04           C  
ATOM    282  NE2 GLN A  36      12.296   9.104 -23.611  1.00 79.04           N  
ATOM    283  OE1 GLN A  36      10.387   9.457 -22.474  1.00 79.04           O  
ATOM    284  N   SER A  37       9.055  14.723 -21.206  1.00 76.99           N  
ATOM    285  CA  SER A  37       7.805  15.458 -21.044  1.00 76.99           C  
ATOM    286  C   SER A  37       8.040  16.964 -21.080  1.00 76.99           C  
ATOM    287  CB  SER A  37       7.122  15.071 -19.732  1.00 76.99           C  
ATOM    288  O   SER A  37       7.198  17.718 -21.572  1.00 76.99           O  
ATOM    289  OG  SER A  37       7.927  15.427 -18.621  1.00 76.99           O  
ATOM    290  N   SER A  38       9.206  17.475 -20.561  1.00 75.05           N  
ATOM    291  CA  SER A  38       9.538  18.895 -20.504  1.00 75.05           C  
ATOM    292  C   SER A  38      11.034  19.121 -20.697  1.00 75.05           C  
ATOM    293  CB  SER A  38       9.090  19.498 -19.172  1.00 75.05           C  
ATOM    294  O   SER A  38      11.799  19.106 -19.730  1.00 75.05           O  
ATOM    295  OG  SER A  38       9.371  20.886 -19.129  1.00 75.05           O  
ATOM    296  N   PRO A  39      11.420  19.229 -21.952  1.00 68.16           N  
ATOM    297  CA  PRO A  39      12.848  19.426 -22.212  1.00 68.16           C  
ATOM    298  C   PRO A  39      13.411  20.660 -21.510  1.00 68.16           C  
ATOM    299  CB  PRO A  39      12.911  19.587 -23.733  1.00 68.16           C  
ATOM    300  O   PRO A  39      14.604  20.706 -21.197  1.00 68.16           O  
ATOM    301  CG  PRO A  39      11.606  19.051 -24.228  1.00 68.16           C  
ATOM    302  CD  PRO A  39      10.614  19.096 -23.101  1.00 68.16           C  
ATOM    303  N   GLN A  40      12.519  21.636 -21.160  1.00 70.11           N  
ATOM    304  CA  GLN A  40      12.927  22.875 -20.506  1.00 70.11           C  
ATOM    305  C   GLN A  40      13.322  22.626 -19.054  1.00 70.11           C  
ATOM    306  CB  GLN A  40      11.806  23.913 -20.575  1.00 70.11           C  
ATOM    307  O   GLN A  40      14.008  23.447 -18.442  1.00 70.11           O  
ATOM    308  CG  GLN A  40      11.569  24.471 -21.972  1.00 70.11           C  
ATOM    309  CD  GLN A  40      10.458  25.504 -22.011  1.00 70.11           C  
ATOM    310  NE2 GLN A  40      10.292  26.152 -23.159  1.00 70.11           N  
ATOM    311  OE1 GLN A  40       9.755  25.717 -21.018  1.00 70.11           O  
ATOM    312  N   ALA A  41      12.857  21.478 -18.509  1.00 61.74           N  
ATOM    313  CA  ALA A  41      13.186  21.104 -17.136  1.00 61.74           C  
ATOM    314  C   ALA A  41      14.690  20.912 -16.965  1.00 61.74           C  
ATOM    315  CB  ALA A  41      12.442  19.831 -16.739  1.00 61.74           C  
ATOM    316  O   ALA A  41      15.250  21.249 -15.920  1.00 61.74           O  
ATOM    317  N   ALA A  42      15.343  20.597 -18.041  1.00 59.50           N  
ATOM    318  CA  ALA A  42      16.788  20.388 -18.022  1.00 59.50           C  
ATOM    319  C   ALA A  42      17.536  21.718 -18.054  1.00 59.50           C  
ATOM    320  CB  ALA A  42      17.215  19.512 -19.197  1.00 59.50           C  
ATOM    321  O   ALA A  42      18.660  21.818 -17.557  1.00 59.50           O  
ATOM    322  N   SER A  43      16.869  22.859 -18.551  1.00 63.22           N  
ATOM    323  CA  SER A  43      17.488  24.163 -18.765  1.00 63.22           C  
ATOM    324  C   SER A  43      17.381  25.036 -17.519  1.00 63.22           C  
ATOM    325  CB  SER A  43      16.841  24.876 -19.953  1.00 63.22           C  
ATOM    326  O   SER A  43      17.895  26.156 -17.493  1.00 63.22           O  
ATOM    327  OG  SER A  43      15.445  25.021 -19.754  1.00 63.22           O  
ATOM    328  N   GLY A  44      16.843  24.540 -16.343  1.00 62.66           N  
ATOM    329  CA  GLY A  44      16.907  25.294 -15.101  1.00 62.66           C  
ATOM    330  C   GLY A  44      15.559  25.830 -14.658  1.00 62.66           C  
ATOM    331  O   GLY A  44      15.472  26.572 -13.677  1.00 62.66           O  
ATOM    332  N   ALA A  45      14.442  25.577 -15.346  1.00 59.10           N  
ATOM    333  CA  ALA A  45      13.168  26.168 -14.945  1.00 59.10           C  
ATOM    334  C   ALA A  45      12.530  25.377 -13.806  1.00 59.10           C  
ATOM    335  CB  ALA A  45      12.217  26.241 -16.137  1.00 59.10           C  
ATOM    336  O   ALA A  45      11.747  25.923 -13.025  1.00 59.10           O  
ATOM    337  N   ASP A  46      13.152  24.152 -13.500  1.00 59.65           N  
ATOM    338  CA  ASP A  46      12.516  23.392 -12.428  1.00 59.65           C  
ATOM    339  C   ASP A  46      13.255  23.586 -11.105  1.00 59.65           C  
ATOM    340  CB  ASP A  46      12.459  21.906 -12.785  1.00 59.65           C  
ATOM    341  O   ASP A  46      14.420  23.205 -10.978  1.00 59.65           O  
ATOM    342  CG  ASP A  46      11.385  21.153 -12.020  1.00 59.65           C  
ATOM    343  OD1 ASP A  46      10.855  21.691 -11.023  1.00 59.65           O  
ATOM    344  OD2 ASP A  46      11.067  20.010 -12.414  1.00 59.65           O  
ATOM    345  N   ALA A  47      12.748  24.454 -10.153  1.00 61.49           N  
ATOM    346  CA  ALA A  47      13.311  24.800  -8.851  1.00 61.49           C  
ATOM    347  C   ALA A  47      13.539  23.552  -8.002  1.00 61.49           C  
ATOM    348  CB  ALA A  47      12.395  25.778  -8.118  1.00 61.49           C  
ATOM    349  O   ALA A  47      14.413  23.537  -7.133  1.00 61.49           O  
ATOM    350  N   THR A  48      13.121  22.377  -8.467  1.00 72.36           N  
ATOM    351  CA  THR A  48      13.170  21.221  -7.578  1.00 72.36           C  
ATOM    352  C   THR A  48      14.396  20.362  -7.876  1.00 72.36           C  
ATOM    353  CB  THR A  48      11.897  20.365  -7.704  1.00 72.36           C  
ATOM    354  O   THR A  48      14.811  19.554  -7.042  1.00 72.36           O  
ATOM    355  CG2 THR A  48      10.672  21.124  -7.204  1.00 72.36           C  
ATOM    356  OG1 THR A  48      11.698  20.013  -9.079  1.00 72.36           O  
ATOM    357  N   LEU A  49      15.108  20.572  -9.062  1.00 75.49           N  
ATOM    358  CA  LEU A  49      16.230  19.724  -9.450  1.00 75.49           C  
ATOM    359  C   LEU A  49      17.552  20.327  -8.986  1.00 75.49           C  
ATOM    360  CB  LEU A  49      16.252  19.526 -10.968  1.00 75.49           C  
ATOM    361  O   LEU A  49      17.759  21.538  -9.092  1.00 75.49           O  
ATOM    362  CG  LEU A  49      15.072  18.762 -11.569  1.00 75.49           C  
ATOM    363  CD1 LEU A  49      15.108  18.842 -13.092  1.00 75.49           C  
ATOM    364  CD2 LEU A  49      15.082  17.309 -11.105  1.00 75.49           C  
ATOM    365  N   ASP A  50      18.474  19.505  -8.415  1.00 83.10           N  
ATOM    366  CA  ASP A  50      19.799  19.995  -8.049  1.00 83.10           C  
ATOM    367  C   ASP A  50      20.727  20.030  -9.261  1.00 83.10           C  
ATOM    368  CB  ASP A  50      20.407  19.125  -6.946  1.00 83.10           C  
ATOM    369  O   ASP A  50      20.333  19.638 -10.362  1.00 83.10           O  
ATOM    370  CG  ASP A  50      20.653  17.693  -7.388  1.00 83.10           C  
ATOM    371  OD1 ASP A  50      20.681  17.428  -8.609  1.00 83.10           O  
ATOM    372  OD2 ASP A  50      20.816  16.822  -6.507  1.00 83.10           O  
ATOM    373  N   GLU A  51      21.843  20.707  -9.164  1.00 82.39           N  
ATOM    374  CA  GLU A  51      22.797  20.932 -10.246  1.00 82.39           C  
ATOM    375  C   GLU A  51      23.264  19.612 -10.853  1.00 82.39           C  
ATOM    376  CB  GLU A  51      24.000  21.734  -9.744  1.00 82.39           C  
ATOM    377  O   GLU A  51      23.389  19.494 -12.074  1.00 82.39           O  
ATOM    378  CG  GLU A  51      23.705  23.210  -9.521  1.00 82.39           C  
ATOM    379  CD  GLU A  51      24.893  23.984  -8.971  1.00 82.39           C  
ATOM    380  OE1 GLU A  51      24.747  25.192  -8.676  1.00 82.39           O  
ATOM    381  OE2 GLU A  51      25.979  23.377  -8.835  1.00 82.39           O  
ATOM    382  N   ASN A  52      23.470  18.617  -9.978  1.00 83.55           N  
ATOM    383  CA  ASN A  52      23.920  17.308 -10.438  1.00 83.55           C  
ATOM    384  C   ASN A  52      22.873  16.631 -11.317  1.00 83.55           C  
ATOM    385  CB  ASN A  52      24.273  16.413  -9.248  1.00 83.55           C  
ATOM    386  O   ASN A  52      23.208  16.032 -12.341  1.00 83.55           O  
ATOM    387  CG  ASN A  52      25.585  16.800  -8.595  1.00 83.55           C  
ATOM    388  ND2 ASN A  52      25.807  16.316  -7.378  1.00 83.55           N  
ATOM    389  OD1 ASN A  52      26.392  17.529  -9.178  1.00 83.55           O  
ATOM    390  N   GLU A  53      21.645  16.715 -11.022  1.00 84.47           N  
ATOM    391  CA  GLU A  53      20.528  16.163 -11.783  1.00 84.47           C  
ATOM    392  C   GLU A  53      20.394  16.848 -13.141  1.00 84.47           C  
ATOM    393  CB  GLU A  53      19.223  16.296 -10.995  1.00 84.47           C  
ATOM    394  O   GLU A  53      20.202  16.183 -14.161  1.00 84.47           O  
ATOM    395  CG  GLU A  53      19.144  15.387  -9.778  1.00 84.47           C  
ATOM    396  CD  GLU A  53      17.948  15.681  -8.886  1.00 84.47           C  
ATOM    397  OE1 GLU A  53      17.521  14.782  -8.127  1.00 84.47           O  
ATOM    398  OE2 GLU A  53      17.434  16.821  -8.947  1.00 84.47           O  
ATOM    399  N   ARG A  54      20.584  18.097 -13.054  1.00 82.87           N  
ATOM    400  CA  ARG A  54      20.480  18.868 -14.289  1.00 82.87           C  
ATOM    401  C   ARG A  54      21.597  18.501 -15.260  1.00 82.87           C  
ATOM    402  CB  ARG A  54      20.517  20.369 -13.991  1.00 82.87           C  
ATOM    403  O   ARG A  54      21.358  18.344 -16.459  1.00 82.87           O  
ATOM    404  CG  ARG A  54      19.255  20.897 -13.328  1.00 82.87           C  
ATOM    405  CD  ARG A  54      19.306  22.406 -13.140  1.00 82.87           C  
ATOM    406  NE  ARG A  54      18.365  22.855 -12.118  1.00 82.87           N  
ATOM    407  NH1 ARG A  54      19.830  24.340 -11.125  1.00 82.87           N  
ATOM    408  NH2 ARG A  54      17.704  24.097 -10.302  1.00 82.87           N  
ATOM    409  CZ  ARG A  54      18.635  23.763 -11.184  1.00 82.87           C  
ATOM    410  N   TYR A  55      22.750  18.422 -14.699  1.00 84.57           N  
ATOM    411  CA  TYR A  55      23.901  18.032 -15.507  1.00 84.57           C  
ATOM    412  C   TYR A  55      23.699  16.646 -16.108  1.00 84.57           C  
ATOM    413  CB  TYR A  55      25.181  18.055 -14.666  1.00 84.57           C  
ATOM    414  O   TYR A  55      23.947  16.437 -17.298  1.00 84.57           O  
ATOM    415  CG  TYR A  55      26.412  17.622 -15.424  1.00 84.57           C  
ATOM    416  CD1 TYR A  55      26.910  16.326 -15.301  1.00 84.57           C  
ATOM    417  CD2 TYR A  55      27.081  18.507 -16.262  1.00 84.57           C  
ATOM    418  CE1 TYR A  55      28.045  15.923 -15.996  1.00 84.57           C  
ATOM    419  CE2 TYR A  55      28.218  18.114 -16.962  1.00 84.57           C  
ATOM    420  OH  TYR A  55      29.816  16.429 -17.513  1.00 84.57           O  
ATOM    421  CZ  TYR A  55      28.691  16.823 -16.823  1.00 84.57           C  
ATOM    422  N   TRP A  56      23.259  15.746 -15.306  1.00 87.61           N  
ATOM    423  CA  TRP A  56      23.007  14.381 -15.754  1.00 87.61           C  
ATOM    424  C   TRP A  56      21.968  14.357 -16.870  1.00 87.61           C  
ATOM    425  CB  TRP A  56      22.538  13.509 -14.586  1.00 87.61           C  
ATOM    426  O   TRP A  56      22.148  13.673 -17.880  1.00 87.61           O  
ATOM    427  CG  TRP A  56      22.419  12.052 -14.922  1.00 87.61           C  
ATOM    428  CD1 TRP A  56      23.377  11.090 -14.766  1.00 87.61           C  
ATOM    429  CD2 TRP A  56      21.276  11.395 -15.477  1.00 87.61           C  
ATOM    430  CE2 TRP A  56      21.612  10.032 -15.631  1.00 87.61           C  
ATOM    431  CE3 TRP A  56      19.998  11.827 -15.859  1.00 87.61           C  
ATOM    432  NE1 TRP A  56      22.898   9.872 -15.190  1.00 87.61           N  
ATOM    433  CH2 TRP A  56      19.471   9.545 -16.517  1.00 87.61           C  
ATOM    434  CZ2 TRP A  56      20.714   9.096 -16.151  1.00 87.61           C  
ATOM    435  CZ3 TRP A  56      19.107  10.894 -16.376  1.00 87.61           C  
ATOM    436  N   MET A  57      20.891  15.079 -16.661  1.00 85.62           N  
ATOM    437  CA  MET A  57      19.807  15.127 -17.638  1.00 85.62           C  
ATOM    438  C   MET A  57      20.300  15.684 -18.970  1.00 85.62           C  
ATOM    439  CB  MET A  57      18.647  15.974 -17.114  1.00 85.62           C  
ATOM    440  O   MET A  57      19.964  15.155 -20.031  1.00 85.62           O  
ATOM    441  CG  MET A  57      17.832  15.292 -16.026  1.00 85.62           C  
ATOM    442  SD  MET A  57      16.469  16.349 -15.401  1.00 85.62           S  
ATOM    443  CE  MET A  57      15.333  16.275 -16.814  1.00 85.62           C  
ATOM    444  N   ARG A  58      21.130  16.720 -18.922  1.00 84.97           N  
ATOM    445  CA  ARG A  58      21.701  17.303 -20.132  1.00 84.97           C  
ATOM    446  C   ARG A  58      22.570  16.291 -20.870  1.00 84.97           C  
ATOM    447  CB  ARG A  58      22.520  18.550 -19.793  1.00 84.97           C  
ATOM    448  O   ARG A  58      22.493  16.174 -22.095  1.00 84.97           O  
ATOM    449  CG  ARG A  58      21.676  19.772 -19.467  1.00 84.97           C  
ATOM    450  CD  ARG A  58      22.535  21.010 -19.254  1.00 84.97           C  
ATOM    451  NE  ARG A  58      22.093  21.781 -18.096  1.00 84.97           N  
ATOM    452  NH1 ARG A  58      24.218  22.405 -17.439  1.00 84.97           N  
ATOM    453  NH2 ARG A  58      22.392  23.098 -16.238  1.00 84.97           N  
ATOM    454  CZ  ARG A  58      22.902  22.426 -17.260  1.00 84.97           C  
ATOM    455  N   SER A  59      23.378  15.630 -20.122  1.00 85.01           N  
ATOM    456  CA  SER A  59      24.239  14.609 -20.709  1.00 85.01           C  
ATOM    457  C   SER A  59      23.419  13.495 -21.351  1.00 85.01           C  
ATOM    458  CB  SER A  59      25.172  14.020 -19.650  1.00 85.01           C  
ATOM    459  O   SER A  59      23.742  13.029 -22.445  1.00 85.01           O  
ATOM    460  OG  SER A  59      26.079  15.002 -19.178  1.00 85.01           O  
ATOM    461  N   MET A  60      22.352  13.058 -20.751  1.00 85.77           N  
ATOM    462  CA  MET A  60      21.490  11.975 -21.216  1.00 85.77           C  
ATOM    463  C   MET A  60      20.699  12.400 -22.448  1.00 85.77           C  
ATOM    464  CB  MET A  60      20.534  11.535 -20.106  1.00 85.77           C  
ATOM    465  O   MET A  60      20.405  11.577 -23.317  1.00 85.77           O  
ATOM    466  CG  MET A  60      21.157  10.575 -19.105  1.00 85.77           C  
ATOM    467  SD  MET A  60      21.793   9.047 -19.898  1.00 85.77           S  
ATOM    468  CE  MET A  60      22.852   8.414 -18.568  1.00 85.77           C  
ATOM    469  N   MET A  61      20.336  13.681 -22.512  1.00 83.78           N  
ATOM    470  CA  MET A  61      19.622  14.199 -23.676  1.00 83.78           C  
ATOM    471  C   MET A  61      20.467  14.058 -24.938  1.00 83.78           C  
ATOM    472  CB  MET A  61      19.237  15.664 -23.465  1.00 83.78           C  
ATOM    473  O   MET A  61      19.932  13.843 -26.027  1.00 83.78           O  
ATOM    474  CG  MET A  61      18.023  15.856 -22.570  1.00 83.78           C  
ATOM    475  SD  MET A  61      17.578  17.623 -22.359  1.00 83.78           S  
ATOM    476  CE  MET A  61      16.868  17.972 -23.993  1.00 83.78           C  
ATOM    477  N   GLN A  62      21.778  14.089 -24.775  1.00 84.10           N  
ATOM    478  CA  GLN A  62      22.694  14.036 -25.909  1.00 84.10           C  
ATOM    479  C   GLN A  62      23.115  12.600 -26.210  1.00 84.10           C  
ATOM    480  CB  GLN A  62      23.927  14.900 -25.645  1.00 84.10           C  
ATOM    481  O   GLN A  62      23.629  12.313 -27.293  1.00 84.10           O  
ATOM    482  CG  GLN A  62      23.625  16.390 -25.547  1.00 84.10           C  
ATOM    483  CD  GLN A  62      24.844  17.212 -25.172  1.00 84.10           C  
ATOM    484  NE2 GLN A  62      24.661  18.523 -25.055  1.00 84.10           N  
ATOM    485  OE1 GLN A  62      25.940  16.674 -24.989  1.00 84.10           O  
ATOM    486  N   ASP A  63      22.823  11.673 -25.289  1.00 85.30           N  
ATOM    487  CA  ASP A  63      23.285  10.297 -25.441  1.00 85.30           C  
ATOM    488  C   ASP A  63      22.117   9.351 -25.709  1.00 85.30           C  
ATOM    489  CB  ASP A  63      24.050   9.847 -24.194  1.00 85.30           C  
ATOM    490  O   ASP A  63      21.640   8.671 -24.798  1.00 85.30           O  
ATOM    491  CG  ASP A  63      24.872   8.591 -24.424  1.00 85.30           C  
ATOM    492  OD1 ASP A  63      24.588   7.843 -25.385  1.00 85.30           O  
ATOM    493  OD2 ASP A  63      25.811   8.345 -23.636  1.00 85.30           O  
ATOM    494  N   ILE A  64      21.628   9.211 -26.893  1.00 83.27           N  
ATOM    495  CA  ILE A  64      20.478   8.409 -27.296  1.00 83.27           C  
ATOM    496  C   ILE A  64      20.749   6.935 -27.004  1.00 83.27           C  
ATOM    497  CB  ILE A  64      20.148   8.607 -28.793  1.00 83.27           C  
ATOM    498  O   ILE A  64      19.851   6.204 -26.580  1.00 83.27           O  
ATOM    499  CG1 ILE A  64      19.704  10.051 -29.055  1.00 83.27           C  
ATOM    500  CG2 ILE A  64      19.075   7.613 -29.245  1.00 83.27           C  
ATOM    501  CD1 ILE A  64      19.590  10.404 -30.532  1.00 83.27           C  
ATOM    502  N   ASP A  65      21.943   6.557 -27.131  1.00 81.54           N  
ATOM    503  CA  ASP A  65      22.345   5.174 -26.897  1.00 81.54           C  
ATOM    504  C   ASP A  65      22.158   4.788 -25.431  1.00 81.54           C  
ATOM    505  CB  ASP A  65      23.801   4.959 -27.316  1.00 81.54           C  
ATOM    506  O   ASP A  65      21.685   3.691 -25.127  1.00 81.54           O  
ATOM    507  CG  ASP A  65      24.002   5.036 -28.819  1.00 81.54           C  
ATOM    508  OD1 ASP A  65      23.053   4.742 -29.578  1.00 81.54           O  
ATOM    509  OD2 ASP A  65      25.121   5.390 -29.249  1.00 81.54           O  
ATOM    510  N   GLU A  66      22.553   5.665 -24.642  1.00 83.70           N  
ATOM    511  CA  GLU A  66      22.409   5.413 -23.211  1.00 83.70           C  
ATOM    512  C   GLU A  66      20.940   5.379 -22.802  1.00 83.70           C  
ATOM    513  CB  GLU A  66      23.157   6.475 -22.400  1.00 83.70           C  
ATOM    514  O   GLU A  66      20.545   4.577 -21.953  1.00 83.70           O  
ATOM    515  CG  GLU A  66      23.188   6.197 -20.904  1.00 83.70           C  
ATOM    516  CD  GLU A  66      23.936   4.923 -20.547  1.00 83.70           C  
ATOM    517  OE1 GLU A  66      23.820   4.455 -19.391  1.00 83.70           O  
ATOM    518  OE2 GLU A  66      24.645   4.388 -21.429  1.00 83.70           O  
ATOM    519  N   GLN A  67      20.136   6.195 -23.378  1.00 86.90           N  
ATOM    520  CA  GLN A  67      18.699   6.165 -23.126  1.00 86.90           C  
ATOM    521  C   GLN A  67      18.099   4.819 -23.521  1.00 86.90           C  
ATOM    522  CB  GLN A  67      17.997   7.295 -23.881  1.00 86.90           C  
ATOM    523  O   GLN A  67      17.295   4.250 -22.779  1.00 86.90           O  
ATOM    524  CG  GLN A  67      18.353   8.686 -23.376  1.00 86.90           C  
ATOM    525  CD  GLN A  67      17.656   9.788 -24.151  1.00 86.90           C  
ATOM    526  NE2 GLN A  67      18.224  10.989 -24.117  1.00 86.90           N  
ATOM    527  OE1 GLN A  67      16.615   9.563 -24.777  1.00 86.90           O  
ATOM    528  N   GLN A  68      18.510   4.365 -24.673  1.00 85.52           N  
ATOM    529  CA  GLN A  68      18.037   3.076 -25.165  1.00 85.52           C  
ATOM    530  C   GLN A  68      18.488   1.939 -24.253  1.00 85.52           C  
ATOM    531  CB  GLN A  68      18.530   2.831 -26.592  1.00 85.52           C  
ATOM    532  O   GLN A  68      17.738   0.990 -24.017  1.00 85.52           O  
ATOM    533  CG  GLN A  68      17.805   3.659 -27.644  1.00 85.52           C  
ATOM    534  CD  GLN A  68      18.351   3.440 -29.043  1.00 85.52           C  
ATOM    535  NE2 GLN A  68      17.659   3.979 -30.041  1.00 85.52           N  
ATOM    536  OE1 GLN A  68      19.386   2.791 -29.225  1.00 85.52           O  
ATOM    537  N   ARG A  69      19.662   2.085 -23.788  1.00 85.26           N  
ATOM    538  CA  ARG A  69      20.188   1.087 -22.863  1.00 85.26           C  
ATOM    539  C   ARG A  69      19.326   0.995 -21.608  1.00 85.26           C  
ATOM    540  CB  ARG A  69      21.634   1.416 -22.483  1.00 85.26           C  
ATOM    541  O   ARG A  69      19.001  -0.103 -21.152  1.00 85.26           O  
ATOM    542  CG  ARG A  69      22.260   0.419 -21.521  1.00 85.26           C  
ATOM    543  CD  ARG A  69      23.637   0.872 -21.056  1.00 85.26           C  
ATOM    544  NE  ARG A  69      24.024   0.224 -19.806  1.00 85.26           N  
ATOM    545  NH1 ARG A  69      25.412   1.933 -19.109  1.00 85.26           N  
ATOM    546  NH2 ARG A  69      25.141   0.067 -17.806  1.00 85.26           N  
ATOM    547  CZ  ARG A  69      24.858   0.743 -18.910  1.00 85.26           C  
ATOM    548  N   LEU A  70      19.005   2.123 -21.009  1.00 89.44           N  
ATOM    549  CA  LEU A  70      18.185   2.160 -19.803  1.00 89.44           C  
ATOM    550  C   LEU A  70      16.834   1.494 -20.042  1.00 89.44           C  
ATOM    551  CB  LEU A  70      17.979   3.605 -19.338  1.00 89.44           C  
ATOM    552  O   LEU A  70      16.377   0.695 -19.222  1.00 89.44           O  
ATOM    553  CG  LEU A  70      19.205   4.311 -18.758  1.00 89.44           C  
ATOM    554  CD1 LEU A  70      18.881   5.770 -18.453  1.00 89.44           C  
ATOM    555  CD2 LEU A  70      19.693   3.593 -17.504  1.00 89.44           C  
ATOM    556  N   HIS A  71      16.249   1.784 -21.199  1.00 89.28           N  
ATOM    557  CA  HIS A  71      14.959   1.188 -21.528  1.00 89.28           C  
ATOM    558  C   HIS A  71      15.091  -0.312 -21.773  1.00 89.28           C  
ATOM    559  CB  HIS A  71      14.353   1.869 -22.757  1.00 89.28           C  
ATOM    560  O   HIS A  71      14.188  -1.081 -21.438  1.00 89.28           O  
ATOM    561  CG  HIS A  71      13.841   3.248 -22.487  1.00 89.28           C  
ATOM    562  CD2 HIS A  71      14.114   4.431 -23.086  1.00 89.28           C  
ATOM    563  ND1 HIS A  71      12.931   3.521 -21.489  1.00 89.28           N  
ATOM    564  CE1 HIS A  71      12.666   4.817 -21.486  1.00 89.28           C  
ATOM    565  NE2 HIS A  71      13.371   5.391 -22.445  1.00 89.28           N  
ATOM    566  N   SER A  72      16.219  -0.675 -22.351  1.00 88.31           N  
ATOM    567  CA  SER A  72      16.482  -2.094 -22.571  1.00 88.31           C  
ATOM    568  C   SER A  72      16.604  -2.845 -21.250  1.00 88.31           C  
ATOM    569  CB  SER A  72      17.757  -2.281 -23.394  1.00 88.31           C  
ATOM    570  O   SER A  72      16.090  -3.957 -21.112  1.00 88.31           O  
ATOM    571  OG  SER A  72      18.042  -3.658 -23.573  1.00 88.31           O  
ATOM    572  N   ILE A  73      17.331  -2.274 -20.300  1.00 89.94           N  
ATOM    573  CA  ILE A  73      17.481  -2.888 -18.985  1.00 89.94           C  
ATOM    574  C   ILE A  73      16.113  -3.030 -18.322  1.00 89.94           C  
ATOM    575  CB  ILE A  73      18.432  -2.068 -18.084  1.00 89.94           C  
ATOM    576  O   ILE A  73      15.803  -4.073 -17.743  1.00 89.94           O  
ATOM    577  CG1 ILE A  73      19.854  -2.082 -18.656  1.00 89.94           C  
ATOM    578  CG2 ILE A  73      18.413  -2.605 -16.650  1.00 89.94           C  
ATOM    579  CD1 ILE A  73      20.820  -1.152 -17.935  1.00 89.94           C  
ATOM    580  N   GLU A  74      15.333  -1.997 -18.410  1.00 92.17           N  
ATOM    581  CA  GLU A  74      13.968  -2.021 -17.893  1.00 92.17           C  
ATOM    582  C   GLU A  74      13.177  -3.187 -18.477  1.00 92.17           C  
ATOM    583  CB  GLU A  74      13.257  -0.699 -18.193  1.00 92.17           C  
ATOM    584  O   GLU A  74      12.540  -3.943 -17.740  1.00 92.17           O  
ATOM    585  CG  GLU A  74      11.795  -0.678 -17.770  1.00 92.17           C  
ATOM    586  CD  GLU A  74      11.025   0.508 -18.330  1.00 92.17           C  
ATOM    587  OE1 GLU A  74       9.780   0.538 -18.203  1.00 92.17           O  
ATOM    588  OE2 GLU A  74      11.673   1.413 -18.903  1.00 92.17           O  
ATOM    589  N   THR A  75      13.178  -3.396 -19.771  1.00 91.50           N  
ATOM    590  CA  THR A  75      12.473  -4.471 -20.460  1.00 91.50           C  
ATOM    591  C   THR A  75      13.002  -5.833 -20.021  1.00 91.50           C  
ATOM    592  CB  THR A  75      12.603  -4.335 -21.988  1.00 91.50           C  
ATOM    593  O   THR A  75      12.225  -6.763 -19.793  1.00 91.50           O  
ATOM    594  CG2 THR A  75      11.839  -5.442 -22.706  1.00 91.50           C  
ATOM    595  OG1 THR A  75      12.079  -3.065 -22.395  1.00 91.50           O  
ATOM    596  N   LYS A  76      14.234  -5.948 -19.887  1.00 90.69           N  
ATOM    597  CA  LYS A  76      14.853  -7.203 -19.471  1.00 90.69           C  
ATOM    598  C   LYS A  76      14.467  -7.558 -18.037  1.00 90.69           C  
ATOM    599  CB  LYS A  76      16.375  -7.121 -19.599  1.00 90.69           C  
ATOM    600  O   LYS A  76      14.275  -8.731 -17.713  1.00 90.69           O  
ATOM    601  CG  LYS A  76      16.881  -7.210 -21.031  1.00 90.69           C  
ATOM    602  CD  LYS A  76      18.402  -7.148 -21.091  1.00 90.69           C  
ATOM    603  CE  LYS A  76      18.908  -7.180 -22.527  1.00 90.69           C  
ATOM    604  NZ  LYS A  76      20.392  -7.033 -22.595  1.00 90.69           N  
ATOM    605  N   LEU A  77      14.465  -6.561 -17.241  1.00 93.04           N  
ATOM    606  CA  LEU A  77      14.053  -6.793 -15.861  1.00 93.04           C  
ATOM    607  C   LEU A  77      12.651  -7.390 -15.806  1.00 93.04           C  
ATOM    608  CB  LEU A  77      14.096  -5.488 -15.062  1.00 93.04           C  
ATOM    609  O   LEU A  77      12.409  -8.349 -15.069  1.00 93.04           O  
ATOM    610  CG  LEU A  77      14.198  -5.626 -13.543  1.00 93.04           C  
ATOM    611  CD1 LEU A  77      15.470  -4.957 -13.034  1.00 93.04           C  
ATOM    612  CD2 LEU A  77      12.967  -5.030 -12.867  1.00 93.04           C  
ATOM    613  N   ILE A  78      11.737  -6.826 -16.596  1.00 93.68           N  
ATOM    614  CA  ILE A  78      10.370  -7.333 -16.665  1.00 93.68           C  
ATOM    615  C   ILE A  78      10.380  -8.775 -17.166  1.00 93.68           C  
ATOM    616  CB  ILE A  78       9.487  -6.454 -17.578  1.00 93.68           C  
ATOM    617  O   ILE A  78       9.714  -9.642 -16.595  1.00 93.68           O  
ATOM    618  CG1 ILE A  78       9.344  -5.046 -16.988  1.00 93.68           C  
ATOM    619  CG2 ILE A  78       8.115  -7.101 -17.788  1.00 93.68           C  
ATOM    620  CD1 ILE A  78       8.653  -4.054 -17.914  1.00 93.68           C  
ATOM    621  N   ALA A  79      11.157  -9.024 -18.164  1.00 92.25           N  
ATOM    622  CA  ALA A  79      11.261 -10.367 -18.730  1.00 92.25           C  
ATOM    623  C   ALA A  79      11.804 -11.355 -17.701  1.00 92.25           C  
ATOM    624  CB  ALA A  79      12.149 -10.354 -19.971  1.00 92.25           C  
ATOM    625  O   ALA A  79      11.313 -12.481 -17.594  1.00 92.25           O  
ATOM    626  N   GLU A  80      12.801 -10.951 -17.004  1.00 92.56           N  
ATOM    627  CA  GLU A  80      13.363 -11.810 -15.967  1.00 92.56           C  
ATOM    628  C   GLU A  80      12.323 -12.142 -14.901  1.00 92.56           C  
ATOM    629  CB  GLU A  80      14.584 -11.148 -15.323  1.00 92.56           C  
ATOM    630  O   GLU A  80      12.277 -13.267 -14.400  1.00 92.56           O  
ATOM    631  CG  GLU A  80      15.821 -11.146 -16.209  1.00 92.56           C  
ATOM    632  CD  GLU A  80      16.333 -12.542 -16.528  1.00 92.56           C  
ATOM    633  OE1 GLU A  80      16.912 -12.741 -17.619  1.00 92.56           O  
ATOM    634  OE2 GLU A  80      16.152 -13.444 -15.680  1.00 92.56           O  
ATOM    635  N   PHE A  81      11.621 -11.151 -14.578  1.00 93.51           N  
ATOM    636  CA  PHE A  81      10.574 -11.375 -13.589  1.00 93.51           C  
ATOM    637  C   PHE A  81       9.525 -12.344 -14.121  1.00 93.51           C  
ATOM    638  CB  PHE A  81       9.913 -10.051 -13.194  1.00 93.51           C  
ATOM    639  O   PHE A  81       9.112 -13.268 -13.417  1.00 93.51           O  
ATOM    640  CG  PHE A  81       8.750 -10.210 -12.253  1.00 93.51           C  
ATOM    641  CD1 PHE A  81       7.444 -10.084 -12.711  1.00 93.51           C  
ATOM    642  CD2 PHE A  81       8.962 -10.486 -10.908  1.00 93.51           C  
ATOM    643  CE1 PHE A  81       6.365 -10.231 -11.842  1.00 93.51           C  
ATOM    644  CE2 PHE A  81       7.889 -10.634 -10.033  1.00 93.51           C  
ATOM    645  CZ  PHE A  81       6.592 -10.505 -10.502  1.00 93.51           C  
ATOM    646  N   ILE A  82       9.125 -12.162 -15.294  1.00 92.02           N  
ATOM    647  CA  ILE A  82       8.098 -12.995 -15.911  1.00 92.02           C  
ATOM    648  C   ILE A  82       8.589 -14.438 -15.999  1.00 92.02           C  
ATOM    649  CB  ILE A  82       7.714 -12.473 -17.313  1.00 92.02           C  
ATOM    650  O   ILE A  82       7.826 -15.376 -15.757  1.00 92.02           O  
ATOM    651  CG1 ILE A  82       6.967 -11.140 -17.201  1.00 92.02           C  
ATOM    652  CG2 ILE A  82       6.875 -13.510 -18.064  1.00 92.02           C  
ATOM    653  CD1 ILE A  82       6.687 -10.471 -18.540  1.00 92.02           C  
ATOM    654  N   ASP A  83       9.824 -14.607 -16.220  1.00 89.81           N  
ATOM    655  CA  ASP A  83      10.407 -15.934 -16.390  1.00 89.81           C  
ATOM    656  C   ASP A  83      10.723 -16.573 -15.039  1.00 89.81           C  
ATOM    657  CB  ASP A  83      11.675 -15.858 -17.244  1.00 89.81           C  
ATOM    658  O   ASP A  83      11.042 -17.762 -14.968  1.00 89.81           O  
ATOM    659  CG  ASP A  83      11.388 -15.551 -18.704  1.00 89.81           C  
ATOM    660  OD1 ASP A  83      10.236 -15.735 -19.151  1.00 89.81           O  
ATOM    661  OD2 ASP A  83      12.325 -15.126 -19.414  1.00 89.81           O  
ATOM    662  N   ASP A  84      10.691 -15.743 -13.990  1.00 85.64           N  
ATOM    663  CA  ASP A  84      10.993 -16.235 -12.650  1.00 85.64           C  
ATOM    664  C   ASP A  84       9.831 -17.051 -12.089  1.00 85.64           C  
ATOM    665  CB  ASP A  84      11.319 -15.070 -11.712  1.00 85.64           C  
ATOM    666  O   ASP A  84       8.756 -16.509 -11.823  1.00 85.64           O  
ATOM    667  CG  ASP A  84      11.881 -15.524 -10.376  1.00 85.64           C  
ATOM    668  OD1 ASP A  84      11.922 -16.746 -10.115  1.00 85.64           O  
ATOM    669  OD2 ASP A  84      12.285 -14.652  -9.576  1.00 85.64           O  
ATOM    670  N   ASP A  85      10.029 -18.318 -11.787  1.00 80.07           N  
ATOM    671  CA  ASP A  85       8.978 -19.227 -11.339  1.00 80.07           C  
ATOM    672  C   ASP A  85       8.690 -19.042  -9.851  1.00 80.07           C  
ATOM    673  CB  ASP A  85       9.367 -20.679 -11.624  1.00 80.07           C  
ATOM    674  O   ASP A  85       7.539 -19.139  -9.420  1.00 80.07           O  
ATOM    675  CG  ASP A  85       9.359 -21.016 -13.105  1.00 80.07           C  
ATOM    676  OD1 ASP A  85       8.622 -20.363 -13.875  1.00 80.07           O  
ATOM    677  OD2 ASP A  85      10.095 -21.944 -13.505  1.00 80.07           O  
ATOM    678  N   LEU A  86       9.663 -18.682  -8.988  1.00 75.80           N  
ATOM    679  CA  LEU A  86       9.569 -18.688  -7.533  1.00 75.80           C  
ATOM    680  C   LEU A  86       9.021 -17.361  -7.018  1.00 75.80           C  
ATOM    681  CB  LEU A  86      10.938 -18.966  -6.907  1.00 75.80           C  
ATOM    682  O   LEU A  86       8.288 -17.330  -6.026  1.00 75.80           O  
ATOM    683  CG  LEU A  86      11.522 -20.359  -7.146  1.00 75.80           C  
ATOM    684  CD1 LEU A  86      12.950 -20.433  -6.615  1.00 75.80           C  
ATOM    685  CD2 LEU A  86      10.648 -21.425  -6.493  1.00 75.80           C  
ATOM    686  N   LYS A  87       9.027 -16.264  -7.775  1.00 83.51           N  
ATOM    687  CA  LYS A  87       8.528 -14.931  -7.449  1.00 83.51           C  
ATOM    688  C   LYS A  87       8.590 -14.674  -5.946  1.00 83.51           C  
ATOM    689  CB  LYS A  87       7.094 -14.756  -7.951  1.00 83.51           C  
ATOM    690  O   LYS A  87       7.569 -14.389  -5.317  1.00 83.51           O  
ATOM    691  CG  LYS A  87       6.944 -14.905  -9.458  1.00 83.51           C  
ATOM    692  CD  LYS A  87       5.500 -14.705  -9.899  1.00 83.51           C  
ATOM    693  CE  LYS A  87       5.361 -14.779 -11.413  1.00 83.51           C  
ATOM    694  NZ  LYS A  87       5.658 -16.148 -11.931  1.00 83.51           N  
ATOM    695  N   GLU A  88       9.748 -14.701  -5.464  1.00 84.37           N  
ATOM    696  CA  GLU A  88      10.036 -14.395  -4.066  1.00 84.37           C  
ATOM    697  C   GLU A  88       9.666 -12.953  -3.730  1.00 84.37           C  
ATOM    698  CB  GLU A  88      11.513 -14.646  -3.754  1.00 84.37           C  
ATOM    699  O   GLU A  88       9.547 -12.112  -4.623  1.00 84.37           O  
ATOM    700  CG  GLU A  88      11.924 -16.108  -3.859  1.00 84.37           C  
ATOM    701  CD  GLU A  88      13.392 -16.343  -3.541  1.00 84.37           C  
ATOM    702  OE1 GLU A  88      13.829 -17.516  -3.523  1.00 84.37           O  
ATOM    703  OE2 GLU A  88      14.111 -15.345  -3.307  1.00 84.37           O  
ATOM    704  N   ALA A  89       9.384 -12.672  -2.502  1.00 81.65           N  
ATOM    705  CA  ALA A  89       8.962 -11.365  -2.004  1.00 81.65           C  
ATOM    706  C   ALA A  89       9.913 -10.267  -2.470  1.00 81.65           C  
ATOM    707  CB  ALA A  89       8.876 -11.380  -0.479  1.00 81.65           C  
ATOM    708  O   ALA A  89       9.475  -9.189  -2.878  1.00 81.65           O  
ATOM    709  N   SER A  90      11.239 -10.532  -2.502  1.00 84.24           N  
ATOM    710  CA  SER A  90      12.229  -9.534  -2.894  1.00 84.24           C  
ATOM    711  C   SER A  90      12.115  -9.196  -4.376  1.00 84.24           C  
ATOM    712  CB  SER A  90      13.642 -10.030  -2.582  1.00 84.24           C  
ATOM    713  O   SER A  90      12.251  -8.034  -4.765  1.00 84.24           O  
ATOM    714  OG  SER A  90      13.916 -11.235  -3.275  1.00 84.24           O  
ATOM    715  N   THR A  91      11.858 -10.185  -5.225  1.00 89.98           N  
ATOM    716  CA  THR A  91      11.716  -9.957  -6.659  1.00 89.98           C  
ATOM    717  C   THR A  91      10.430  -9.194  -6.961  1.00 89.98           C  
ATOM    718  CB  THR A  91      11.724 -11.285  -7.439  1.00 89.98           C  
ATOM    719  O   THR A  91      10.404  -8.339  -7.848  1.00 89.98           O  
ATOM    720  CG2 THR A  91      13.080 -11.976  -7.335  1.00 89.98           C  
ATOM    721  OG1 THR A  91      10.716 -12.152  -6.905  1.00 89.98           O  
ATOM    722  N   VAL A  92       9.378  -9.536  -6.191  1.00 89.76           N  
ATOM    723  CA  VAL A  92       8.116  -8.818  -6.338  1.00 89.76           C  
ATOM    724  C   VAL A  92       8.313  -7.347  -5.979  1.00 89.76           C  
ATOM    725  CB  VAL A  92       7.006  -9.437  -5.459  1.00 89.76           C  
ATOM    726  O   VAL A  92       7.877  -6.458  -6.714  1.00 89.76           O  
ATOM    727  CG1 VAL A  92       5.756  -8.559  -5.472  1.00 89.76           C  
ATOM    728  CG2 VAL A  92       6.675 -10.850  -5.936  1.00 89.76           C  
ATOM    729  N   ALA A  93       9.015  -7.123  -4.867  1.00 87.15           N  
ATOM    730  CA  ALA A  93       9.276  -5.757  -4.421  1.00 87.15           C  
ATOM    731  C   ALA A  93      10.077  -4.983  -5.463  1.00 87.15           C  
ATOM    732  CB  ALA A  93      10.014  -5.765  -3.085  1.00 87.15           C  
ATOM    733  O   ALA A  93       9.791  -3.815  -5.735  1.00 87.15           O  
ATOM    734  N   GLU A  94      11.037  -5.641  -6.056  1.00 89.81           N  
ATOM    735  CA  GLU A  94      11.904  -5.031  -7.060  1.00 89.81           C  
ATOM    736  C   GLU A  94      11.108  -4.609  -8.292  1.00 89.81           C  
ATOM    737  CB  GLU A  94      13.023  -5.995  -7.461  1.00 89.81           C  
ATOM    738  O   GLU A  94      11.253  -3.484  -8.775  1.00 89.81           O  
ATOM    739  CG  GLU A  94      14.084  -5.368  -8.355  1.00 89.81           C  
ATOM    740  CD  GLU A  94      15.241  -6.305  -8.660  1.00 89.81           C  
ATOM    741  OE1 GLU A  94      16.199  -5.883  -9.347  1.00 89.81           O  
ATOM    742  OE2 GLU A  94      15.189  -7.472  -8.210  1.00 89.81           O  
ATOM    743  N   ILE A  95      10.257  -5.452  -8.792  1.00 92.48           N  
ATOM    744  CA  ILE A  95       9.519  -5.166 -10.018  1.00 92.48           C  
ATOM    745  C   ILE A  95       8.456  -4.104  -9.746  1.00 92.48           C  
ATOM    746  CB  ILE A  95       8.867  -6.442 -10.596  1.00 92.48           C  
ATOM    747  O   ILE A  95       8.177  -3.262 -10.603  1.00 92.48           O  
ATOM    748  CG1 ILE A  95       8.456  -6.217 -12.056  1.00 92.48           C  
ATOM    749  CG2 ILE A  95       7.665  -6.865  -9.747  1.00 92.48           C  
ATOM    750  CD1 ILE A  95       9.620  -5.908 -12.986  1.00 92.48           C  
ATOM    751  N   VAL A  96       7.806  -4.162  -8.585  1.00 90.44           N  
ATOM    752  CA  VAL A  96       6.792  -3.181  -8.212  1.00 90.44           C  
ATOM    753  C   VAL A  96       7.418  -1.789  -8.151  1.00 90.44           C  
ATOM    754  CB  VAL A  96       6.136  -3.530  -6.858  1.00 90.44           C  
ATOM    755  O   VAL A  96       6.776  -0.797  -8.506  1.00 90.44           O  
ATOM    756  CG1 VAL A  96       5.314  -2.352  -6.336  1.00 90.44           C  
ATOM    757  CG2 VAL A  96       5.262  -4.776  -6.994  1.00 90.44           C  
ATOM    758  N   CYS A  97       8.724  -1.731  -7.730  1.00 87.82           N  
ATOM    759  CA  CYS A  97       9.456  -0.471  -7.663  1.00 87.82           C  
ATOM    760  C   CYS A  97       9.533   0.189  -9.034  1.00 87.82           C  
ATOM    761  CB  CYS A  97      10.865  -0.699  -7.116  1.00 87.82           C  
ATOM    762  O   CYS A  97       9.620   1.414  -9.133  1.00 87.82           O  
ATOM    763  SG  CYS A  97      11.817   0.821  -6.900  1.00 87.82           S  
ATOM    764  N   LEU A  98       9.420  -0.558 -10.105  1.00 89.92           N  
ATOM    765  CA  LEU A  98       9.512  -0.063 -11.474  1.00 89.92           C  
ATOM    766  C   LEU A  98       8.173   0.497 -11.941  1.00 89.92           C  
ATOM    767  CB  LEU A  98       9.968  -1.180 -12.417  1.00 89.92           C  
ATOM    768  O   LEU A  98       8.113   1.225 -12.935  1.00 89.92           O  
ATOM    769  CG  LEU A  98      11.451  -1.550 -12.363  1.00 89.92           C  
ATOM    770  CD1 LEU A  98      11.722  -2.782 -13.219  1.00 89.92           C  
ATOM    771  CD2 LEU A  98      12.313  -0.377 -12.818  1.00 89.92           C  
ATOM    772  N   GLY A  99       7.119   0.167 -11.231  1.00 89.29           N  
ATOM    773  CA  GLY A  99       5.748   0.446 -11.625  1.00 89.29           C  
ATOM    774  C   GLY A  99       5.536   1.881 -12.071  1.00 89.29           C  
ATOM    775  O   GLY A  99       5.122   2.129 -13.206  1.00 89.29           O  
ATOM    776  N   PRO A 100       5.911   2.821 -11.300  1.00 85.10           N  
ATOM    777  CA  PRO A 100       5.600   4.221 -11.596  1.00 85.10           C  
ATOM    778  C   PRO A 100       6.305   4.729 -12.852  1.00 85.10           C  
ATOM    779  CB  PRO A 100       6.096   4.963 -10.353  1.00 85.10           C  
ATOM    780  O   PRO A 100       5.870   5.715 -13.452  1.00 85.10           O  
ATOM    781  CG  PRO A 100       6.084   3.938  -9.266  1.00 85.10           C  
ATOM    782  CD  PRO A 100       6.401   2.599  -9.869  1.00 85.10           C  
ATOM    783  N   VAL A 101       7.395   4.077 -13.298  1.00 88.56           N  
ATOM    784  CA  VAL A 101       8.193   4.642 -14.381  1.00 88.56           C  
ATOM    785  C   VAL A 101       7.988   3.824 -15.655  1.00 88.56           C  
ATOM    786  CB  VAL A 101       9.693   4.692 -14.015  1.00 88.56           C  
ATOM    787  O   VAL A 101       8.588   4.118 -16.691  1.00 88.56           O  
ATOM    788  CG1 VAL A 101       9.935   5.666 -12.864  1.00 88.56           C  
ATOM    789  CG2 VAL A 101      10.201   3.297 -13.655  1.00 88.56           C  
ATOM    790  N   LEU A 102       7.130   2.835 -15.566  1.00 90.59           N  
ATOM    791  CA  LEU A 102       6.910   1.975 -16.724  1.00 90.59           C  
ATOM    792  C   LEU A 102       5.998   2.655 -17.740  1.00 90.59           C  
ATOM    793  CB  LEU A 102       6.303   0.638 -16.291  1.00 90.59           C  
ATOM    794  O   LEU A 102       5.078   3.385 -17.364  1.00 90.59           O  
ATOM    795  CG  LEU A 102       7.212  -0.289 -15.482  1.00 90.59           C  
ATOM    796  CD1 LEU A 102       6.435  -1.513 -15.009  1.00 90.59           C  
ATOM    797  CD2 LEU A 102       8.423  -0.706 -16.309  1.00 90.59           C  
ATOM    798  N   LYS A 103       6.363   2.363 -19.016  1.00 90.58           N  
ATOM    799  CA  LYS A 103       5.434   2.744 -20.076  1.00 90.58           C  
ATOM    800  C   LYS A 103       4.188   1.865 -20.057  1.00 90.58           C  
ATOM    801  CB  LYS A 103       6.115   2.659 -21.443  1.00 90.58           C  
ATOM    802  O   LYS A 103       4.215   0.751 -19.529  1.00 90.58           O  
ATOM    803  CG  LYS A 103       7.260   3.643 -21.627  1.00 90.58           C  
ATOM    804  CD  LYS A 103       7.868   3.540 -23.020  1.00 90.58           C  
ATOM    805  CE  LYS A 103       9.018   4.522 -23.203  1.00 90.58           C  
ATOM    806  NZ  LYS A 103       9.648   4.390 -24.551  1.00 90.58           N  
ATOM    807  N   GLN A 104       3.163   2.389 -20.659  1.00 89.96           N  
ATOM    808  CA  GLN A 104       1.848   1.769 -20.539  1.00 89.96           C  
ATOM    809  C   GLN A 104       1.882   0.314 -20.997  1.00 89.96           C  
ATOM    810  CB  GLN A 104       0.810   2.550 -21.346  1.00 89.96           C  
ATOM    811  O   GLN A 104       1.420  -0.578 -20.282  1.00 89.96           O  
ATOM    812  CG  GLN A 104      -0.617   2.056 -21.154  1.00 89.96           C  
ATOM    813  CD  GLN A 104      -1.629   2.859 -21.951  1.00 89.96           C  
ATOM    814  NE2 GLN A 104      -2.910   2.616 -21.698  1.00 89.96           N  
ATOM    815  OE1 GLN A 104      -1.261   3.691 -22.786  1.00 89.96           O  
ATOM    816  N   PRO A 105       2.393  -0.051 -22.160  1.00 91.05           N  
ATOM    817  CA  PRO A 105       2.373  -1.451 -22.590  1.00 91.05           C  
ATOM    818  C   PRO A 105       3.128  -2.373 -21.636  1.00 91.05           C  
ATOM    819  CB  PRO A 105       3.053  -1.408 -23.961  1.00 91.05           C  
ATOM    820  O   PRO A 105       2.693  -3.500 -21.386  1.00 91.05           O  
ATOM    821  CG  PRO A 105       2.895   0.005 -24.422  1.00 91.05           C  
ATOM    822  CD  PRO A 105       2.831   0.896 -23.215  1.00 91.05           C  
ATOM    823  N   HIS A 106       4.222  -1.905 -21.116  1.00 92.05           N  
ATOM    824  CA  HIS A 106       5.013  -2.709 -20.191  1.00 92.05           C  
ATOM    825  C   HIS A 106       4.314  -2.847 -18.843  1.00 92.05           C  
ATOM    826  CB  HIS A 106       6.402  -2.096 -20.002  1.00 92.05           C  
ATOM    827  O   HIS A 106       4.354  -3.913 -18.224  1.00 92.05           O  
ATOM    828  CG  HIS A 106       7.262  -2.171 -21.223  1.00 92.05           C  
ATOM    829  CD2 HIS A 106       7.482  -3.184 -22.095  1.00 92.05           C  
ATOM    830  ND1 HIS A 106       8.024  -1.110 -21.663  1.00 92.05           N  
ATOM    831  CE1 HIS A 106       8.676  -1.468 -22.757  1.00 92.05           C  
ATOM    832  NE2 HIS A 106       8.365  -2.721 -23.040  1.00 92.05           N  
ATOM    833  N   TYR A 107       3.730  -1.733 -18.454  1.00 92.91           N  
ATOM    834  CA  TYR A 107       2.959  -1.776 -17.216  1.00 92.91           C  
ATOM    835  C   TYR A 107       1.838  -2.805 -17.308  1.00 92.91           C  
ATOM    836  CB  TYR A 107       2.376  -0.396 -16.898  1.00 92.91           C  
ATOM    837  O   TYR A 107       1.671  -3.631 -16.408  1.00 92.91           O  
ATOM    838  CG  TYR A 107       1.659  -0.331 -15.571  1.00 92.91           C  
ATOM    839  CD1 TYR A 107       0.298  -0.613 -15.478  1.00 92.91           C  
ATOM    840  CD2 TYR A 107       2.341   0.011 -14.408  1.00 92.91           C  
ATOM    841  CE1 TYR A 107      -0.367  -0.553 -14.258  1.00 92.91           C  
ATOM    842  CE2 TYR A 107       1.686   0.075 -13.183  1.00 92.91           C  
ATOM    843  OH  TYR A 107      -0.320  -0.148 -11.908  1.00 92.91           O  
ATOM    844  CZ  TYR A 107       0.334  -0.209 -13.118  1.00 92.91           C  
ATOM    845  N   ARG A 108       1.163  -2.868 -18.376  1.00 91.78           N  
ATOM    846  CA  ARG A 108       0.037  -3.776 -18.574  1.00 91.78           C  
ATOM    847  C   ARG A 108       0.513  -5.220 -18.693  1.00 91.78           C  
ATOM    848  CB  ARG A 108      -0.759  -3.382 -19.820  1.00 91.78           C  
ATOM    849  O   ARG A 108      -0.158  -6.141 -18.221  1.00 91.78           O  
ATOM    850  CG  ARG A 108      -1.596  -2.125 -19.644  1.00 91.78           C  
ATOM    851  CD  ARG A 108      -2.529  -1.899 -20.826  1.00 91.78           C  
ATOM    852  NE  ARG A 108      -3.604  -2.885 -20.860  1.00 91.78           N  
ATOM    853  NH1 ARG A 108      -4.479  -2.167 -22.873  1.00 91.78           N  
ATOM    854  NH2 ARG A 108      -5.443  -3.925 -21.762  1.00 91.78           N  
ATOM    855  CZ  ARG A 108      -4.506  -2.990 -21.832  1.00 91.78           C  
ATOM    856  N   LYS A 109       1.540  -5.349 -19.391  1.00 91.98           N  
ATOM    857  CA  LYS A 109       2.127  -6.683 -19.464  1.00 91.98           C  
ATOM    858  C   LYS A 109       2.426  -7.229 -18.070  1.00 91.98           C  
ATOM    859  CB  LYS A 109       3.405  -6.662 -20.304  1.00 91.98           C  
ATOM    860  O   LYS A 109       2.126  -8.387 -17.773  1.00 91.98           O  
ATOM    861  CG  LYS A 109       3.987  -8.041 -20.580  1.00 91.98           C  
ATOM    862  CD  LYS A 109       5.198  -7.962 -21.500  1.00 91.98           C  
ATOM    863  CE  LYS A 109       5.801  -9.337 -21.752  1.00 91.98           C  
ATOM    864  NZ  LYS A 109       6.969  -9.269 -22.680  1.00 91.98           N  
ATOM    865  N   LEU A 110       3.040  -6.409 -17.282  1.00 93.20           N  
ATOM    866  CA  LEU A 110       3.351  -6.781 -15.906  1.00 93.20           C  
ATOM    867  C   LEU A 110       2.077  -7.082 -15.123  1.00 93.20           C  
ATOM    868  CB  LEU A 110       4.138  -5.665 -15.213  1.00 93.20           C  
ATOM    869  O   LEU A 110       2.005  -8.084 -14.408  1.00 93.20           O  
ATOM    870  CG  LEU A 110       4.593  -5.945 -13.780  1.00 93.20           C  
ATOM    871  CD1 LEU A 110       5.536  -7.144 -13.748  1.00 93.20           C  
ATOM    872  CD2 LEU A 110       5.264  -4.714 -13.182  1.00 93.20           C  
ATOM    873  N   LEU A 111       1.127  -6.202 -15.249  1.00 93.56           N  
ATOM    874  CA  LEU A 111      -0.156  -6.400 -14.583  1.00 93.56           C  
ATOM    875  C   LEU A 111      -0.796  -7.714 -15.017  1.00 93.56           C  
ATOM    876  CB  LEU A 111      -1.102  -5.234 -14.883  1.00 93.56           C  
ATOM    877  O   LEU A 111      -1.295  -8.473 -14.182  1.00 93.56           O  
ATOM    878  CG  LEU A 111      -2.430  -5.226 -14.123  1.00 93.56           C  
ATOM    879  CD1 LEU A 111      -2.181  -5.119 -12.623  1.00 93.56           C  
ATOM    880  CD2 LEU A 111      -3.316  -4.084 -14.607  1.00 93.56           C  
ATOM    881  N   GLY A 112      -0.845  -7.954 -16.274  1.00 92.96           N  
ATOM    882  CA  GLY A 112      -1.364  -9.209 -16.794  1.00 92.96           C  
ATOM    883  C   GLY A 112      -0.688 -10.428 -16.196  1.00 92.96           C  
ATOM    884  O   GLY A 112      -1.352 -11.411 -15.860  1.00 92.96           O  
ATOM    885  N   HIS A 113       0.542 -10.329 -16.087  1.00 92.83           N  
ATOM    886  CA  HIS A 113       1.284 -11.439 -15.498  1.00 92.83           C  
ATOM    887  C   HIS A 113       0.885 -11.657 -14.042  1.00 92.83           C  
ATOM    888  CB  HIS A 113       2.790 -11.190 -15.599  1.00 92.83           C  
ATOM    889  O   HIS A 113       0.732 -12.799 -13.601  1.00 92.83           O  
ATOM    890  CG  HIS A 113       3.620 -12.314 -15.065  1.00 92.83           C  
ATOM    891  CD2 HIS A 113       4.404 -12.395 -13.964  1.00 92.83           C  
ATOM    892  ND1 HIS A 113       3.707 -13.538 -15.692  1.00 92.83           N  
ATOM    893  CE1 HIS A 113       4.510 -14.326 -14.997  1.00 92.83           C  
ATOM    894  NE2 HIS A 113       4.946 -13.656 -13.944  1.00 92.83           N  
ATOM    895  N   PHE A 114       0.812 -10.584 -13.234  1.00 93.27           N  
ATOM    896  CA  PHE A 114       0.360 -10.710 -11.853  1.00 93.27           C  
ATOM    897  C   PHE A 114      -1.000 -11.394 -11.789  1.00 93.27           C  
ATOM    898  CB  PHE A 114       0.289  -9.334 -11.182  1.00 93.27           C  
ATOM    899  O   PHE A 114      -1.207 -12.301 -10.980  1.00 93.27           O  
ATOM    900  CG  PHE A 114       1.572  -8.917 -10.516  1.00 93.27           C  
ATOM    901  CD1 PHE A 114       1.782  -9.164  -9.165  1.00 93.27           C  
ATOM    902  CD2 PHE A 114       2.568  -8.277 -11.241  1.00 93.27           C  
ATOM    903  CE1 PHE A 114       2.969  -8.778  -8.545  1.00 93.27           C  
ATOM    904  CE2 PHE A 114       3.757  -7.889 -10.629  1.00 93.27           C  
ATOM    905  CZ  PHE A 114       3.955  -8.140  -9.281  1.00 93.27           C  
ATOM    906  N   ILE A 115      -1.856 -11.009 -12.646  1.00 92.54           N  
ATOM    907  CA  ILE A 115      -3.213 -11.544 -12.677  1.00 92.54           C  
ATOM    908  C   ILE A 115      -3.171 -13.039 -12.986  1.00 92.54           C  
ATOM    909  CB  ILE A 115      -4.087 -10.807 -13.716  1.00 92.54           C  
ATOM    910  O   ILE A 115      -3.796 -13.841 -12.288  1.00 92.54           O  
ATOM    911  CG1 ILE A 115      -4.257  -9.335 -13.323  1.00 92.54           C  
ATOM    912  CG2 ILE A 115      -5.447 -11.495 -13.863  1.00 92.54           C  
ATOM    913  CD1 ILE A 115      -4.939  -8.485 -14.386  1.00 92.54           C  
ATOM    914  N   ASP A 116      -2.438 -13.382 -13.982  1.00 91.83           N  
ATOM    915  CA  ASP A 116      -2.318 -14.779 -14.387  1.00 91.83           C  
ATOM    916  C   ASP A 116      -1.698 -15.622 -13.275  1.00 91.83           C  
ATOM    917  CB  ASP A 116      -1.485 -14.899 -15.665  1.00 91.83           C  
ATOM    918  O   ASP A 116      -2.172 -16.722 -12.983  1.00 91.83           O  
ATOM    919  CG  ASP A 116      -2.233 -14.442 -16.905  1.00 91.83           C  
ATOM    920  OD1 ASP A 116      -3.468 -14.262 -16.841  1.00 91.83           O  
ATOM    921  OD2 ASP A 116      -1.582 -14.263 -17.957  1.00 91.83           O  
ATOM    922  N   SER A 117      -0.669 -15.056 -12.682  1.00 91.52           N  
ATOM    923  CA  SER A 117       0.034 -15.789 -11.634  1.00 91.52           C  
ATOM    924  C   SER A 117      -0.865 -16.024 -10.425  1.00 91.52           C  
ATOM    925  CB  SER A 117       1.292 -15.033 -11.204  1.00 91.52           C  
ATOM    926  O   SER A 117      -0.881 -17.120  -9.861  1.00 91.52           O  
ATOM    927  OG  SER A 117       2.258 -15.031 -12.242  1.00 91.52           O  
ATOM    928  N   ILE A 118      -1.588 -15.025 -10.078  1.00 90.99           N  
ATOM    929  CA  ILE A 118      -2.500 -15.144  -8.946  1.00 90.99           C  
ATOM    930  C   ILE A 118      -3.626 -16.116  -9.291  1.00 90.99           C  
ATOM    931  CB  ILE A 118      -3.082 -13.771  -8.543  1.00 90.99           C  
ATOM    932  O   ILE A 118      -4.007 -16.951  -8.467  1.00 90.99           O  
ATOM    933  CG1 ILE A 118      -1.983 -12.875  -7.959  1.00 90.99           C  
ATOM    934  CG2 ILE A 118      -4.233 -13.944  -7.547  1.00 90.99           C  
ATOM    935  CD1 ILE A 118      -2.404 -11.425  -7.766  1.00 90.99           C  
ATOM    936  N   GLY A 119      -4.067 -16.049 -10.466  1.00 89.09           N  
ATOM    937  CA  GLY A 119      -5.149 -16.914 -10.911  1.00 89.09           C  
ATOM    938  C   GLY A 119      -4.744 -18.372 -11.011  1.00 89.09           C  
ATOM    939  O   GLY A 119      -5.553 -19.266 -10.750  1.00 89.09           O  
ATOM    940  N   ARG A 120      -3.510 -18.694 -11.324  1.00 87.63           N  
ATOM    941  CA  ARG A 120      -3.052 -20.054 -11.590  1.00 87.63           C  
ATOM    942  C   ARG A 120      -2.392 -20.662 -10.357  1.00 87.63           C  
ATOM    943  CB  ARG A 120      -2.077 -20.072 -12.769  1.00 87.63           C  
ATOM    944  O   ARG A 120      -2.139 -21.867 -10.312  1.00 87.63           O  
ATOM    945  CG  ARG A 120      -2.725 -19.765 -14.110  1.00 87.63           C  
ATOM    946  CD  ARG A 120      -1.720 -19.833 -15.251  1.00 87.63           C  
ATOM    947  NE  ARG A 120      -2.308 -19.394 -16.514  1.00 87.63           N  
ATOM    948  NH1 ARG A 120      -0.302 -19.314 -17.657  1.00 87.63           N  
ATOM    949  NH2 ARG A 120      -2.256 -18.762 -18.721  1.00 87.63           N  
ATOM    950  CZ  ARG A 120      -1.621 -19.158 -17.628  1.00 87.63           C  
ATOM    951  N   SER A 121      -2.111 -19.789  -9.396  1.00 85.17           N  
ATOM    952  CA  SER A 121      -1.394 -20.284  -8.225  1.00 85.17           C  
ATOM    953  C   SER A 121      -2.276 -21.201  -7.384  1.00 85.17           C  
ATOM    954  CB  SER A 121      -0.894 -19.119  -7.370  1.00 85.17           C  
ATOM    955  O   SER A 121      -3.475 -20.954  -7.237  1.00 85.17           O  
ATOM    956  OG  SER A 121      -1.981 -18.394  -6.822  1.00 85.17           O  
ATOM    957  N   THR A 122      -1.641 -22.351  -6.979  1.00 81.39           N  
ATOM    958  CA  THR A 122      -2.350 -23.303  -6.131  1.00 81.39           C  
ATOM    959  C   THR A 122      -2.483 -22.765  -4.709  1.00 81.39           C  
ATOM    960  CB  THR A 122      -1.633 -24.666  -6.101  1.00 81.39           C  
ATOM    961  O   THR A 122      -3.540 -22.894  -4.088  1.00 81.39           O  
ATOM    962  CG2 THR A 122      -1.901 -25.456  -7.378  1.00 81.39           C  
ATOM    963  OG1 THR A 122      -0.222 -24.454  -5.970  1.00 81.39           O  
ATOM    964  N   LEU A 123      -1.409 -22.165  -4.251  1.00 82.32           N  
ATOM    965  CA  LEU A 123      -1.399 -21.539  -2.934  1.00 82.32           C  
ATOM    966  C   LEU A 123      -1.435 -20.020  -3.053  1.00 82.32           C  
ATOM    967  CB  LEU A 123      -0.161 -21.972  -2.144  1.00 82.32           C  
ATOM    968  O   LEU A 123      -0.953 -19.459  -4.040  1.00 82.32           O  
ATOM    969  CG  LEU A 123      -0.014 -23.471  -1.882  1.00 82.32           C  
ATOM    970  CD1 LEU A 123       1.360 -23.774  -1.293  1.00 82.32           C  
ATOM    971  CD2 LEU A 123      -1.119 -23.964  -0.954  1.00 82.32           C  
ATOM    972  N   LEU A 124      -2.209 -19.484  -2.069  1.00 80.63           N  
ATOM    973  CA  LEU A 124      -2.243 -18.026  -2.031  1.00 80.63           C  
ATOM    974  C   LEU A 124      -0.860 -17.458  -1.729  1.00 80.63           C  
ATOM    975  CB  LEU A 124      -3.247 -17.540  -0.982  1.00 80.63           C  
ATOM    976  O   LEU A 124      -0.255 -17.795  -0.709  1.00 80.63           O  
ATOM    977  CG  LEU A 124      -3.537 -16.039  -0.965  1.00 80.63           C  
ATOM    978  CD1 LEU A 124      -4.236 -15.619  -2.253  1.00 80.63           C  
ATOM    979  CD2 LEU A 124      -4.380 -15.671   0.252  1.00 80.63           C  
ATOM    980  N   GLU A 125      -0.289 -16.673  -2.654  1.00 86.16           N  
ATOM    981  CA  GLU A 125       0.998 -16.004  -2.488  1.00 86.16           C  
ATOM    982  C   GLU A 125       0.813 -14.549  -2.065  1.00 86.16           C  
ATOM    983  CB  GLU A 125       1.813 -16.076  -3.781  1.00 86.16           C  
ATOM    984  O   GLU A 125       0.506 -13.690  -2.895  1.00 86.16           O  
ATOM    985  CG  GLU A 125       2.192 -17.492  -4.191  1.00 86.16           C  
ATOM    986  CD  GLU A 125       3.157 -17.538  -5.365  1.00 86.16           C  
ATOM    987  OE1 GLU A 125       3.511 -18.651  -5.816  1.00 86.16           O  
ATOM    988  OE2 GLU A 125       3.562 -16.453  -5.838  1.00 86.16           O  
ATOM    989  N   PHE A 126       1.109 -14.263  -0.791  1.00 86.02           N  
ATOM    990  CA  PHE A 126       0.853 -12.956  -0.199  1.00 86.02           C  
ATOM    991  C   PHE A 126       1.687 -11.878  -0.881  1.00 86.02           C  
ATOM    992  CB  PHE A 126       1.151 -12.977   1.304  1.00 86.02           C  
ATOM    993  O   PHE A 126       1.222 -10.753  -1.071  1.00 86.02           O  
ATOM    994  CG  PHE A 126       0.278 -13.925   2.082  1.00 86.02           C  
ATOM    995  CD1 PHE A 126      -0.962 -14.313   1.591  1.00 86.02           C  
ATOM    996  CD2 PHE A 126       0.700 -14.429   3.306  1.00 86.02           C  
ATOM    997  CE1 PHE A 126      -1.772 -15.190   2.309  1.00 86.02           C  
ATOM    998  CE2 PHE A 126      -0.103 -15.306   4.029  1.00 86.02           C  
ATOM    999  CZ  PHE A 126      -1.339 -15.685   3.529  1.00 86.02           C  
ATOM   1000  N   GLY A 127       2.932 -12.232  -1.267  1.00 86.11           N  
ATOM   1001  CA  GLY A 127       3.801 -11.291  -1.955  1.00 86.11           C  
ATOM   1002  C   GLY A 127       3.219 -10.788  -3.263  1.00 86.11           C  
ATOM   1003  O   GLY A 127       3.271  -9.591  -3.552  1.00 86.11           O  
ATOM   1004  N   LEU A 128       2.593 -11.654  -3.985  1.00 89.79           N  
ATOM   1005  CA  LEU A 128       1.998 -11.298  -5.268  1.00 89.79           C  
ATOM   1006  C   LEU A 128       0.774 -10.409  -5.073  1.00 89.79           C  
ATOM   1007  CB  LEU A 128       1.610 -12.557  -6.047  1.00 89.79           C  
ATOM   1008  O   LEU A 128       0.586  -9.434  -5.804  1.00 89.79           O  
ATOM   1009  CG  LEU A 128       2.759 -13.346  -6.677  1.00 89.79           C  
ATOM   1010  CD1 LEU A 128       2.232 -14.617  -7.335  1.00 89.79           C  
ATOM   1011  CD2 LEU A 128       3.508 -12.485  -7.689  1.00 89.79           C  
ATOM   1012  N   LEU A 129      -0.058 -10.747  -4.022  1.00 90.01           N  
ATOM   1013  CA  LEU A 129      -1.239  -9.941  -3.730  1.00 90.01           C  
ATOM   1014  C   LEU A 129      -0.845  -8.521  -3.340  1.00 90.01           C  
ATOM   1015  CB  LEU A 129      -2.061 -10.582  -2.609  1.00 90.01           C  
ATOM   1016  O   LEU A 129      -1.428  -7.553  -3.833  1.00 90.01           O  
ATOM   1017  CG  LEU A 129      -2.850 -11.839  -2.980  1.00 90.01           C  
ATOM   1018  CD1 LEU A 129      -3.534 -12.419  -1.747  1.00 90.01           C  
ATOM   1019  CD2 LEU A 129      -3.873 -11.527  -4.068  1.00 90.01           C  
ATOM   1020  N   ASN A 130       0.157  -8.533  -2.496  1.00 86.64           N  
ATOM   1021  CA  ASN A 130       0.650  -7.229  -2.066  1.00 86.64           C  
ATOM   1022  C   ASN A 130       1.252  -6.445  -3.230  1.00 86.64           C  
ATOM   1023  CB  ASN A 130       1.679  -7.387  -0.945  1.00 86.64           C  
ATOM   1024  O   ASN A 130       1.035  -5.238  -3.348  1.00 86.64           O  
ATOM   1025  CG  ASN A 130       2.010  -6.073  -0.266  1.00 86.64           C  
ATOM   1026  ND2 ASN A 130       3.256  -5.927   0.170  1.00 86.64           N  
ATOM   1027  OD1 ASN A 130       1.153  -5.195  -0.133  1.00 86.64           O  
ATOM   1028  N   GLY A 131       2.023  -7.114  -4.037  1.00 89.13           N  
ATOM   1029  CA  GLY A 131       2.583  -6.487  -5.224  1.00 89.13           C  
ATOM   1030  C   GLY A 131       1.526  -5.935  -6.162  1.00 89.13           C  
ATOM   1031  O   GLY A 131       1.661  -4.820  -6.671  1.00 89.13           O  
ATOM   1032  N   LEU A 132       0.456  -6.720  -6.362  1.00 92.28           N  
ATOM   1033  CA  LEU A 132      -0.652  -6.276  -7.201  1.00 92.28           C  
ATOM   1034  C   LEU A 132      -1.282  -5.005  -6.640  1.00 92.28           C  
ATOM   1035  CB  LEU A 132      -1.711  -7.376  -7.317  1.00 92.28           C  
ATOM   1036  O   LEU A 132      -1.522  -4.048  -7.380  1.00 92.28           O  
ATOM   1037  CG  LEU A 132      -2.965  -7.028  -8.120  1.00 92.28           C  
ATOM   1038  CD1 LEU A 132      -2.607  -6.790  -9.584  1.00 92.28           C  
ATOM   1039  CD2 LEU A 132      -4.006  -8.134  -7.992  1.00 92.28           C  
ATOM   1040  N   ALA A 133      -1.583  -5.044  -5.367  1.00 88.95           N  
ATOM   1041  CA  ALA A 133      -2.173  -3.882  -4.707  1.00 88.95           C  
ATOM   1042  C   ALA A 133      -1.301  -2.643  -4.896  1.00 88.95           C  
ATOM   1043  CB  ALA A 133      -2.379  -4.162  -3.220  1.00 88.95           C  
ATOM   1044  O   ALA A 133      -1.805  -1.567  -5.227  1.00 88.95           O  
ATOM   1045  N   GLN A 134      -0.004  -2.751  -4.790  1.00 86.52           N  
ATOM   1046  CA  GLN A 134       0.925  -1.634  -4.925  1.00 86.52           C  
ATOM   1047  C   GLN A 134       0.998  -1.150  -6.371  1.00 86.52           C  
ATOM   1048  CB  GLN A 134       2.318  -2.031  -4.434  1.00 86.52           C  
ATOM   1049  O   GLN A 134       1.122   0.050  -6.624  1.00 86.52           O  
ATOM   1050  CG  GLN A 134       2.413  -2.198  -2.923  1.00 86.52           C  
ATOM   1051  CD  GLN A 134       3.830  -2.464  -2.450  1.00 86.52           C  
ATOM   1052  NE2 GLN A 134       3.958  -3.137  -1.312  1.00 86.52           N  
ATOM   1053  OE1 GLN A 134       4.801  -2.068  -3.102  1.00 86.52           O  
ATOM   1054  N   LEU A 135       0.928  -2.055  -7.262  1.00 90.41           N  
ATOM   1055  CA  LEU A 135       0.940  -1.679  -8.671  1.00 90.41           C  
ATOM   1056  C   LEU A 135      -0.296  -0.859  -9.026  1.00 90.41           C  
ATOM   1057  CB  LEU A 135       1.013  -2.925  -9.558  1.00 90.41           C  
ATOM   1058  O   LEU A 135      -0.208   0.105  -9.790  1.00 90.41           O  
ATOM   1059  CG  LEU A 135       2.403  -3.524  -9.774  1.00 90.41           C  
ATOM   1060  CD1 LEU A 135       2.305  -4.814 -10.582  1.00 90.41           C  
ATOM   1061  CD2 LEU A 135       3.317  -2.520 -10.468  1.00 90.41           C  
ATOM   1062  N   LEU A 136      -1.431  -1.282  -8.441  1.00 90.79           N  
ATOM   1063  CA  LEU A 136      -2.667  -0.544  -8.674  1.00 90.79           C  
ATOM   1064  C   LEU A 136      -2.577   0.864  -8.095  1.00 90.79           C  
ATOM   1065  CB  LEU A 136      -3.858  -1.285  -8.061  1.00 90.79           C  
ATOM   1066  O   LEU A 136      -3.029   1.827  -8.719  1.00 90.79           O  
ATOM   1067  CG  LEU A 136      -4.234  -2.618  -8.709  1.00 90.79           C  
ATOM   1068  CD1 LEU A 136      -5.371  -3.280  -7.939  1.00 90.79           C  
ATOM   1069  CD2 LEU A 136      -4.618  -2.414 -10.170  1.00 90.79           C  
ATOM   1070  N   GLN A 137      -1.920   0.946  -6.982  1.00 84.57           N  
ATOM   1071  CA  GLN A 137      -1.833   2.220  -6.277  1.00 84.57           C  
ATOM   1072  C   GLN A 137      -0.856   3.167  -6.968  1.00 84.57           C  
ATOM   1073  CB  GLN A 137      -1.411   2.001  -4.823  1.00 84.57           C  
ATOM   1074  O   GLN A 137      -1.026   4.387  -6.919  1.00 84.57           O  
ATOM   1075  CG  GLN A 137      -2.496   1.379  -3.955  1.00 84.57           C  
ATOM   1076  CD  GLN A 137      -2.037   1.128  -2.531  1.00 84.57           C  
ATOM   1077  NE2 GLN A 137      -2.918   0.560  -1.715  1.00 84.57           N  
ATOM   1078  OE1 GLN A 137      -0.899   1.442  -2.167  1.00 84.57           O  
ATOM   1079  N   CYS A 138       0.134   2.612  -7.636  1.00 83.50           N  
ATOM   1080  CA  CYS A 138       1.165   3.469  -8.212  1.00 83.50           C  
ATOM   1081  C   CYS A 138       0.906   3.710  -9.694  1.00 83.50           C  
ATOM   1082  CB  CYS A 138       2.547   2.847  -8.021  1.00 83.50           C  
ATOM   1083  O   CYS A 138       1.716   4.343 -10.375  1.00 83.50           O  
ATOM   1084  SG  CYS A 138       2.776   1.292  -8.911  1.00 83.50           S  
ATOM   1085  N   ALA A 139      -0.190   3.205 -10.186  1.00 86.51           N  
ATOM   1086  CA  ALA A 139      -0.487   3.339 -11.610  1.00 86.51           C  
ATOM   1087  C   ALA A 139      -0.696   4.801 -11.992  1.00 86.51           C  
ATOM   1088  CB  ALA A 139      -1.719   2.515 -11.976  1.00 86.51           C  
ATOM   1089  O   ALA A 139      -1.370   5.546 -11.276  1.00 86.51           O  
ATOM   1090  N   ARG A 140      -0.073   5.209 -13.105  1.00 83.33           N  
ATOM   1091  CA  ARG A 140      -0.303   6.534 -13.671  1.00 83.33           C  
ATOM   1092  C   ARG A 140      -1.700   6.638 -14.273  1.00 83.33           C  
ATOM   1093  CB  ARG A 140       0.751   6.855 -14.733  1.00 83.33           C  
ATOM   1094  O   ARG A 140      -2.300   5.625 -14.641  1.00 83.33           O  
ATOM   1095  CG  ARG A 140       2.159   7.004 -14.179  1.00 83.33           C  
ATOM   1096  CD  ARG A 140       3.142   7.455 -15.250  1.00 83.33           C  
ATOM   1097  NE  ARG A 140       4.479   7.661 -14.702  1.00 83.33           N  
ATOM   1098  NH1 ARG A 140       5.459   8.165 -16.732  1.00 83.33           N  
ATOM   1099  NH2 ARG A 140       6.719   8.157 -14.817  1.00 83.33           N  
ATOM   1100  CZ  ARG A 140       5.550   7.994 -15.418  1.00 83.33           C  
ATOM   1101  N   SER A 141      -2.181   7.883 -14.315  1.00 79.10           N  
ATOM   1102  CA  SER A 141      -3.503   8.092 -14.897  1.00 79.10           C  
ATOM   1103  C   SER A 141      -3.575   7.542 -16.317  1.00 79.10           C  
ATOM   1104  CB  SER A 141      -3.859   9.579 -14.899  1.00 79.10           C  
ATOM   1105  O   SER A 141      -2.697   7.813 -17.139  1.00 79.10           O  
ATOM   1106  OG  SER A 141      -5.175   9.781 -15.384  1.00 79.10           O  
ATOM   1107  N   GLY A 142      -4.528   6.701 -16.612  1.00 81.26           N  
ATOM   1108  CA  GLY A 142      -4.759   6.175 -17.947  1.00 81.26           C  
ATOM   1109  C   GLY A 142      -4.107   4.825 -18.178  1.00 81.26           C  
ATOM   1110  O   GLY A 142      -4.349   4.179 -19.200  1.00 81.26           O  
ATOM   1111  N   TYR A 143      -3.278   4.424 -17.299  1.00 86.50           N  
ATOM   1112  CA  TYR A 143      -2.582   3.157 -17.494  1.00 86.50           C  
ATOM   1113  C   TYR A 143      -3.487   1.979 -17.152  1.00 86.50           C  
ATOM   1114  CB  TYR A 143      -1.312   3.104 -16.640  1.00 86.50           C  
ATOM   1115  O   TYR A 143      -3.356   0.899 -17.732  1.00 86.50           O  
ATOM   1116  CG  TYR A 143      -0.135   3.820 -17.257  1.00 86.50           C  
ATOM   1117  CD1 TYR A 143      -0.319   4.960 -18.036  1.00 86.50           C  
ATOM   1118  CD2 TYR A 143       1.162   3.358 -17.063  1.00 86.50           C  
ATOM   1119  CE1 TYR A 143       0.762   5.622 -18.609  1.00 86.50           C  
ATOM   1120  CE2 TYR A 143       2.251   4.012 -17.631  1.00 86.50           C  
ATOM   1121  OH  TYR A 143       3.115   5.793 -18.965  1.00 86.50           O  
ATOM   1122  CZ  TYR A 143       2.041   5.142 -18.401  1.00 86.50           C  
ATOM   1123  N   LEU A 144      -4.377   2.159 -16.156  1.00 87.28           N  
ATOM   1124  CA  LEU A 144      -5.336   1.122 -15.790  1.00 87.28           C  
ATOM   1125  C   LEU A 144      -6.620   1.258 -16.602  1.00 87.28           C  
ATOM   1126  CB  LEU A 144      -5.654   1.190 -14.294  1.00 87.28           C  
ATOM   1127  O   LEU A 144      -7.230   2.329 -16.631  1.00 87.28           O  
ATOM   1128  CG  LEU A 144      -4.503   0.867 -13.341  1.00 87.28           C  
ATOM   1129  CD1 LEU A 144      -4.890   1.210 -11.906  1.00 87.28           C  
ATOM   1130  CD2 LEU A 144      -4.108  -0.602 -13.457  1.00 87.28           C  
ATOM   1131  N   ARG A 145      -6.961   0.216 -17.274  1.00 87.96           N  
ATOM   1132  CA  ARG A 145      -8.233   0.162 -17.988  1.00 87.96           C  
ATOM   1133  C   ARG A 145      -9.314  -0.490 -17.133  1.00 87.96           C  
ATOM   1134  CB  ARG A 145      -8.078  -0.598 -19.307  1.00 87.96           C  
ATOM   1135  O   ARG A 145      -9.009  -1.240 -16.203  1.00 87.96           O  
ATOM   1136  CG  ARG A 145      -7.139   0.071 -20.298  1.00 87.96           C  
ATOM   1137  CD  ARG A 145      -7.109  -0.664 -21.631  1.00 87.96           C  
ATOM   1138  NE  ARG A 145      -6.219  -0.010 -22.586  1.00 87.96           N  
ATOM   1139  NH1 ARG A 145      -6.476  -1.608 -24.234  1.00 87.96           N  
ATOM   1140  NH2 ARG A 145      -5.116   0.202 -24.589  1.00 87.96           N  
ATOM   1141  CZ  ARG A 145      -5.939  -0.473 -23.801  1.00 87.96           C  
ATOM   1142  N   GLN A 146     -10.521  -0.114 -17.438  1.00 88.11           N  
ATOM   1143  CA  GLN A 146     -11.650  -0.680 -16.707  1.00 88.11           C  
ATOM   1144  C   GLN A 146     -11.639  -2.205 -16.774  1.00 88.11           C  
ATOM   1145  CB  GLN A 146     -12.971  -0.140 -17.255  1.00 88.11           C  
ATOM   1146  O   GLN A 146     -11.875  -2.877 -15.768  1.00 88.11           O  
ATOM   1147  CG  GLN A 146     -13.198   1.338 -16.966  1.00 88.11           C  
ATOM   1148  CD  GLN A 146     -14.537   1.837 -17.476  1.00 88.11           C  
ATOM   1149  NE2 GLN A 146     -14.782   3.135 -17.329  1.00 88.11           N  
ATOM   1150  OE1 GLN A 146     -15.345   1.062 -17.998  1.00 88.11           O  
ATOM   1151  N   ASP A 147     -11.274  -2.762 -17.882  1.00 88.27           N  
ATOM   1152  CA  ASP A 147     -11.261  -4.209 -18.075  1.00 88.27           C  
ATOM   1153  C   ASP A 147     -10.209  -4.872 -17.190  1.00 88.27           C  
ATOM   1154  CB  ASP A 147     -11.005  -4.552 -19.544  1.00 88.27           C  
ATOM   1155  O   ASP A 147     -10.390  -6.008 -16.745  1.00 88.27           O  
ATOM   1156  CG  ASP A 147     -12.203  -4.275 -20.435  1.00 88.27           C  
ATOM   1157  OD1 ASP A 147     -13.321  -4.080 -19.911  1.00 88.27           O  
ATOM   1158  OD2 ASP A 147     -12.029  -4.255 -21.673  1.00 88.27           O  
ATOM   1159  N   ASP A 148      -9.088  -4.148 -17.008  1.00 89.87           N  
ATOM   1160  CA  ASP A 148      -8.037  -4.665 -16.137  1.00 89.87           C  
ATOM   1161  C   ASP A 148      -8.545  -4.838 -14.707  1.00 89.87           C  
ATOM   1162  CB  ASP A 148      -6.820  -3.738 -16.155  1.00 89.87           C  
ATOM   1163  O   ASP A 148      -8.326  -5.881 -14.087  1.00 89.87           O  
ATOM   1164  CG  ASP A 148      -6.160  -3.653 -17.520  1.00 89.87           C  
ATOM   1165  OD1 ASP A 148      -6.172  -4.655 -18.267  1.00 89.87           O  
ATOM   1166  OD2 ASP A 148      -5.620  -2.575 -17.850  1.00 89.87           O  
ATOM   1167  N   LEU A 149      -9.231  -3.894 -14.214  1.00 92.64           N  
ATOM   1168  CA  LEU A 149      -9.731  -3.895 -12.844  1.00 92.64           C  
ATOM   1169  C   LEU A 149     -10.800  -4.966 -12.656  1.00 92.64           C  
ATOM   1170  CB  LEU A 149     -10.298  -2.521 -12.479  1.00 92.64           C  
ATOM   1171  O   LEU A 149     -10.814  -5.664 -11.639  1.00 92.64           O  
ATOM   1172  CG  LEU A 149      -9.295  -1.368 -12.416  1.00 92.64           C  
ATOM   1173  CD1 LEU A 149     -10.023  -0.043 -12.217  1.00 92.64           C  
ATOM   1174  CD2 LEU A 149      -8.282  -1.601 -11.300  1.00 92.64           C  
ATOM   1175  N   VAL A 150     -11.626  -5.101 -13.656  1.00 91.77           N  
ATOM   1176  CA  VAL A 150     -12.669  -6.120 -13.612  1.00 91.77           C  
ATOM   1177  C   VAL A 150     -12.033  -7.509 -13.597  1.00 91.77           C  
ATOM   1178  CB  VAL A 150     -13.640  -5.991 -14.806  1.00 91.77           C  
ATOM   1179  O   VAL A 150     -12.441  -8.377 -12.822  1.00 91.77           O  
ATOM   1180  CG1 VAL A 150     -14.606  -7.174 -14.847  1.00 91.77           C  
ATOM   1181  CG2 VAL A 150     -14.408  -4.673 -14.729  1.00 91.77           C  
ATOM   1182  N   SER A 151     -11.089  -7.722 -14.428  1.00 92.00           N  
ATOM   1183  CA  SER A 151     -10.393  -9.003 -14.495  1.00 92.00           C  
ATOM   1184  C   SER A 151      -9.741  -9.348 -13.160  1.00 92.00           C  
ATOM   1185  CB  SER A 151      -9.334  -8.982 -15.598  1.00 92.00           C  
ATOM   1186  O   SER A 151      -9.844 -10.483 -12.688  1.00 92.00           O  
ATOM   1187  OG  SER A 151      -9.941  -8.888 -16.875  1.00 92.00           O  
ATOM   1188  N   ILE A 152      -9.069  -8.355 -12.575  1.00 93.62           N  
ATOM   1189  CA  ILE A 152      -8.410  -8.555 -11.289  1.00 93.62           C  
ATOM   1190  C   ILE A 152      -9.447  -8.915 -10.228  1.00 93.62           C  
ATOM   1191  CB  ILE A 152      -7.617  -7.300 -10.859  1.00 93.62           C  
ATOM   1192  O   ILE A 152      -9.258  -9.864  -9.463  1.00 93.62           O  
ATOM   1193  CG1 ILE A 152      -6.475  -7.026 -11.845  1.00 93.62           C  
ATOM   1194  CG2 ILE A 152      -7.083  -7.460  -9.433  1.00 93.62           C  
ATOM   1195  CD1 ILE A 152      -5.782  -5.687 -11.633  1.00 93.62           C  
ATOM   1196  N   LEU A 153     -10.505  -8.163 -10.205  1.00 94.69           N  
ATOM   1197  CA  LEU A 153     -11.558  -8.406  -9.225  1.00 94.69           C  
ATOM   1198  C   LEU A 153     -12.143  -9.804  -9.391  1.00 94.69           C  
ATOM   1199  CB  LEU A 153     -12.666  -7.358  -9.359  1.00 94.69           C  
ATOM   1200  O   LEU A 153     -12.410 -10.492  -8.403  1.00 94.69           O  
ATOM   1201  CG  LEU A 153     -13.787  -7.420  -8.320  1.00 94.69           C  
ATOM   1202  CD1 LEU A 153     -13.222  -7.224  -6.917  1.00 94.69           C  
ATOM   1203  CD2 LEU A 153     -14.855  -6.375  -8.622  1.00 94.69           C  
ATOM   1204  N   CYS A 154     -12.308 -10.228 -10.576  1.00 92.58           N  
ATOM   1205  CA  CYS A 154     -12.858 -11.551 -10.851  1.00 92.58           C  
ATOM   1206  C   CYS A 154     -11.950 -12.644 -10.298  1.00 92.58           C  
ATOM   1207  CB  CYS A 154     -13.054 -11.749 -12.353  1.00 92.58           C  
ATOM   1208  O   CYS A 154     -12.422 -13.578  -9.648  1.00 92.58           O  
ATOM   1209  SG  CYS A 154     -14.475 -10.860 -13.026  1.00 92.58           S  
ATOM   1210  N   VAL A 155     -10.703 -12.511 -10.579  1.00 93.18           N  
ATOM   1211  CA  VAL A 155      -9.738 -13.500 -10.109  1.00 93.18           C  
ATOM   1212  C   VAL A 155      -9.735 -13.534  -8.582  1.00 93.18           C  
ATOM   1213  CB  VAL A 155      -8.317 -13.204 -10.638  1.00 93.18           C  
ATOM   1214  O   VAL A 155      -9.774 -14.608  -7.978  1.00 93.18           O  
ATOM   1215  CG1 VAL A 155      -7.284 -14.078  -9.930  1.00 93.18           C  
ATOM   1216  CG2 VAL A 155      -8.256 -13.416 -12.149  1.00 93.18           C  
ATOM   1217  N   LEU A 156      -9.749 -12.383  -7.982  1.00 93.97           N  
ATOM   1218  CA  LEU A 156      -9.706 -12.301  -6.527  1.00 93.97           C  
ATOM   1219  C   LEU A 156     -11.002 -12.824  -5.915  1.00 93.97           C  
ATOM   1220  CB  LEU A 156      -9.463 -10.858  -6.078  1.00 93.97           C  
ATOM   1221  O   LEU A 156     -10.976 -13.515  -4.894  1.00 93.97           O  
ATOM   1222  CG  LEU A 156      -8.088 -10.270  -6.402  1.00 93.97           C  
ATOM   1223  CD1 LEU A 156      -8.005  -8.823  -5.928  1.00 93.97           C  
ATOM   1224  CD2 LEU A 156      -6.984 -11.110  -5.768  1.00 93.97           C  
ATOM   1225  N   SER A 157     -12.052 -12.420  -6.513  1.00 91.85           N  
ATOM   1226  CA  SER A 157     -13.347 -12.897  -6.039  1.00 91.85           C  
ATOM   1227  C   SER A 157     -13.433 -14.418  -6.103  1.00 91.85           C  
ATOM   1228  CB  SER A 157     -14.479 -12.279  -6.859  1.00 91.85           C  
ATOM   1229  O   SER A 157     -13.906 -15.059  -5.162  1.00 91.85           O  
ATOM   1230  OG  SER A 157     -15.737 -12.779  -6.438  1.00 91.85           O  
ATOM   1231  N   ASP A 158     -13.071 -14.950  -7.204  1.00 90.95           N  
ATOM   1232  CA  ASP A 158     -13.055 -16.402  -7.357  1.00 90.95           C  
ATOM   1233  C   ASP A 158     -12.189 -17.057  -6.284  1.00 90.95           C  
ATOM   1234  CB  ASP A 158     -12.552 -16.790  -8.749  1.00 90.95           C  
ATOM   1235  O   ASP A 158     -12.596 -18.043  -5.666  1.00 90.95           O  
ATOM   1236  CG  ASP A 158     -12.661 -18.280  -9.024  1.00 90.95           C  
ATOM   1237  OD1 ASP A 158     -13.762 -18.850  -8.868  1.00 90.95           O  
ATOM   1238  OD2 ASP A 158     -11.636 -18.889  -9.399  1.00 90.95           O  
ATOM   1239  N   ARG A 159     -11.068 -16.498  -6.045  1.00 89.90           N  
ATOM   1240  CA  ARG A 159     -10.167 -17.033  -5.029  1.00 89.90           C  
ATOM   1241  C   ARG A 159     -10.781 -16.920  -3.638  1.00 89.90           C  
ATOM   1242  CB  ARG A 159      -8.821 -16.308  -5.068  1.00 89.90           C  
ATOM   1243  O   ARG A 159     -10.640 -17.827  -2.815  1.00 89.90           O  
ATOM   1244  CG  ARG A 159      -7.987 -16.622  -6.301  1.00 89.90           C  
ATOM   1245  CD  ARG A 159      -7.487 -18.059  -6.292  1.00 89.90           C  
ATOM   1246  NE  ARG A 159      -6.070 -18.135  -5.946  1.00 89.90           N  
ATOM   1247  NH1 ARG A 159      -5.862 -20.386  -6.419  1.00 89.90           N  
ATOM   1248  NH2 ARG A 159      -4.051 -19.194  -5.675  1.00 89.90           N  
ATOM   1249  CZ  ARG A 159      -5.331 -19.238  -6.014  1.00 89.90           C  
ATOM   1250  N   LEU A 160     -11.333 -15.796  -3.413  1.00 89.26           N  
ATOM   1251  CA  LEU A 160     -11.989 -15.562  -2.132  1.00 89.26           C  
ATOM   1252  C   LEU A 160     -13.078 -16.600  -1.881  1.00 89.26           C  
ATOM   1253  CB  LEU A 160     -12.589 -14.155  -2.086  1.00 89.26           C  
ATOM   1254  O   LEU A 160     -13.183 -17.142  -0.778  1.00 89.26           O  
ATOM   1255  CG  LEU A 160     -13.172 -13.709  -0.743  1.00 89.26           C  
ATOM   1256  CD1 LEU A 160     -12.073 -13.628   0.311  1.00 89.26           C  
ATOM   1257  CD2 LEU A 160     -13.883 -12.368  -0.887  1.00 89.26           C  
ATOM   1258  N   GLN A 161     -13.810 -16.966  -2.830  1.00 86.31           N  
ATOM   1259  CA  GLN A 161     -14.907 -17.921  -2.710  1.00 86.31           C  
ATOM   1260  C   GLN A 161     -14.382 -19.343  -2.539  1.00 86.31           C  
ATOM   1261  CB  GLN A 161     -15.824 -17.842  -3.931  1.00 86.31           C  
ATOM   1262  O   GLN A 161     -15.040 -20.183  -1.922  1.00 86.31           O  
ATOM   1263  CG  GLN A 161     -16.651 -16.565  -4.000  1.00 86.31           C  
ATOM   1264  CD  GLN A 161     -17.498 -16.481  -5.255  1.00 86.31           C  
ATOM   1265  NE2 GLN A 161     -18.276 -15.410  -5.375  1.00 86.31           N  
ATOM   1266  OE1 GLN A 161     -17.453 -17.370  -6.112  1.00 86.31           O  
ATOM   1267  N   ARG A 162     -13.226 -19.590  -3.033  1.00 85.23           N  
ATOM   1268  CA  ARG A 162     -12.655 -20.931  -2.985  1.00 85.23           C  
ATOM   1269  C   ARG A 162     -11.834 -21.132  -1.716  1.00 85.23           C  
ATOM   1270  CB  ARG A 162     -11.785 -21.190  -4.218  1.00 85.23           C  
ATOM   1271  O   ARG A 162     -11.461 -22.259  -1.383  1.00 85.23           O  
ATOM   1272  CG  ARG A 162     -12.574 -21.329  -5.510  1.00 85.23           C  
ATOM   1273  CD  ARG A 162     -11.672 -21.671  -6.687  1.00 85.23           C  
ATOM   1274  NE  ARG A 162     -12.433 -21.819  -7.925  1.00 85.23           N  
ATOM   1275  NH1 ARG A 162     -10.578 -22.074  -9.278  1.00 85.23           N  
ATOM   1276  NH2 ARG A 162     -12.682 -22.129 -10.187  1.00 85.23           N  
ATOM   1277  CZ  ARG A 162     -11.896 -22.007  -9.127  1.00 85.23           C  
ATOM   1278  N   THR A 163     -11.458 -20.011  -1.085  1.00 81.77           N  
ATOM   1279  CA  THR A 163     -10.644 -20.111   0.121  1.00 81.77           C  
ATOM   1280  C   THR A 163     -11.477 -20.615   1.296  1.00 81.77           C  
ATOM   1281  CB  THR A 163     -10.011 -18.754   0.482  1.00 81.77           C  
ATOM   1282  O   THR A 163     -12.600 -20.153   1.511  1.00 81.77           O  
ATOM   1283  CG2 THR A 163      -9.075 -18.884   1.679  1.00 81.77           C  
ATOM   1284  OG1 THR A 163      -9.267 -18.267  -0.642  1.00 81.77           O  
ATOM   1285  N   HIS A 164     -10.983 -21.673   1.947  1.00 69.06           N  
ATOM   1286  CA  HIS A 164     -11.620 -22.252   3.124  1.00 69.06           C  
ATOM   1287  C   HIS A 164     -11.819 -21.205   4.214  1.00 69.06           C  
ATOM   1288  CB  HIS A 164     -10.791 -23.420   3.662  1.00 69.06           C  
ATOM   1289  O   HIS A 164     -10.910 -20.424   4.504  1.00 69.06           O  
ATOM   1290  CG  HIS A 164     -11.569 -24.361   4.525  1.00 69.06           C  
ATOM   1291  CD2 HIS A 164     -12.098 -25.579   4.261  1.00 69.06           C  
ATOM   1292  ND1 HIS A 164     -11.884 -24.080   5.837  1.00 69.06           N  
ATOM   1293  CE1 HIS A 164     -12.574 -25.088   6.344  1.00 69.06           C  
ATOM   1294  NE2 HIS A 164     -12.718 -26.010   5.408  1.00 69.06           N  
ATOM   1295  N   GLN A 165     -12.981 -21.070   4.768  1.00 68.03           N  
ATOM   1296  CA  GLN A 165     -13.387 -20.099   5.778  1.00 68.03           C  
ATOM   1297  C   GLN A 165     -12.571 -20.262   7.057  1.00 68.03           C  
ATOM   1298  CB  GLN A 165     -14.879 -20.235   6.086  1.00 68.03           C  
ATOM   1299  O   GLN A 165     -12.436 -19.318   7.839  1.00 68.03           O  
ATOM   1300  CG  GLN A 165     -15.785 -19.740   4.967  1.00 68.03           C  
ATOM   1301  CD  GLN A 165     -17.258 -19.853   5.312  1.00 68.03           C  
ATOM   1302  NE2 GLN A 165     -18.116 -19.408   4.400  1.00 68.03           N  
ATOM   1303  OE1 GLN A 165     -17.622 -20.338   6.388  1.00 68.03           O  
ATOM   1304  N   GLN A 166     -11.820 -21.383   7.193  1.00 63.49           N  
ATOM   1305  CA  GLN A 166     -11.090 -21.629   8.432  1.00 63.49           C  
ATOM   1306  C   GLN A 166      -9.707 -20.986   8.393  1.00 63.49           C  
ATOM   1307  CB  GLN A 166     -10.964 -23.131   8.693  1.00 63.49           C  
ATOM   1308  O   GLN A 166      -9.070 -20.808   9.434  1.00 63.49           O  
ATOM   1309  CG  GLN A 166     -12.281 -23.805   9.053  1.00 63.49           C  
ATOM   1310  CD  GLN A 166     -12.113 -25.273   9.399  1.00 63.49           C  
ATOM   1311  NE2 GLN A 166     -13.176 -25.887   9.908  1.00 63.49           N  
ATOM   1312  OE1 GLN A 166     -11.038 -25.850   9.208  1.00 63.49           O  
ATOM   1313  N   SER A 167      -9.220 -20.587   7.198  1.00 68.38           N  
ATOM   1314  CA  SER A 167      -7.917 -19.934   7.127  1.00 68.38           C  
ATOM   1315  C   SER A 167      -8.047 -18.423   7.280  1.00 68.38           C  
ATOM   1316  CB  SER A 167      -7.223 -20.263   5.804  1.00 68.38           C  
ATOM   1317  O   SER A 167      -8.255 -17.709   6.296  1.00 68.38           O  
ATOM   1318  OG  SER A 167      -5.998 -19.561   5.691  1.00 68.38           O  
ATOM   1319  N   SER A 168      -8.062 -17.852   8.521  1.00 74.79           N  
ATOM   1320  CA  SER A 168      -8.370 -16.455   8.811  1.00 74.79           C  
ATOM   1321  C   SER A 168      -7.378 -15.517   8.132  1.00 74.79           C  
ATOM   1322  CB  SER A 168      -8.367 -16.208  10.320  1.00 74.79           C  
ATOM   1323  O   SER A 168      -7.765 -14.470   7.609  1.00 74.79           O  
ATOM   1324  OG  SER A 168      -7.084 -16.457  10.868  1.00 74.79           O  
ATOM   1325  N   GLU A 169      -6.090 -15.984   7.933  1.00 82.50           N  
ATOM   1326  CA  GLU A 169      -5.078 -15.089   7.379  1.00 82.50           C  
ATOM   1327  C   GLU A 169      -5.251 -14.926   5.872  1.00 82.50           C  
ATOM   1328  CB  GLU A 169      -3.672 -15.605   7.696  1.00 82.50           C  
ATOM   1329  O   GLU A 169      -5.181 -13.812   5.350  1.00 82.50           O  
ATOM   1330  CG  GLU A 169      -2.563 -14.626   7.338  1.00 82.50           C  
ATOM   1331  CD  GLU A 169      -1.182 -15.105   7.756  1.00 82.50           C  
ATOM   1332  OE1 GLU A 169      -0.193 -14.369   7.539  1.00 82.50           O  
ATOM   1333  OE2 GLU A 169      -1.089 -16.226   8.304  1.00 82.50           O  
ATOM   1334  N   ASP A 170      -5.458 -16.040   5.175  1.00 85.05           N  
ATOM   1335  CA  ASP A 170      -5.653 -16.010   3.729  1.00 85.05           C  
ATOM   1336  C   ASP A 170      -6.887 -15.191   3.358  1.00 85.05           C  
ATOM   1337  CB  ASP A 170      -5.777 -17.430   3.175  1.00 85.05           C  
ATOM   1338  O   ASP A 170      -6.839 -14.365   2.444  1.00 85.05           O  
ATOM   1339  CG  ASP A 170      -4.481 -18.216   3.259  1.00 85.05           C  
ATOM   1340  OD1 ASP A 170      -3.412 -17.607   3.481  1.00 85.05           O  
ATOM   1341  OD2 ASP A 170      -4.527 -19.455   3.100  1.00 85.05           O  
ATOM   1342  N   LEU A 171      -7.904 -15.441   4.123  1.00 88.01           N  
ATOM   1343  CA  LEU A 171      -9.151 -14.724   3.885  1.00 88.01           C  
ATOM   1344  C   LEU A 171      -8.964 -13.224   4.088  1.00 88.01           C  
ATOM   1345  CB  LEU A 171     -10.254 -15.242   4.812  1.00 88.01           C  
ATOM   1346  O   LEU A 171      -9.433 -12.420   3.280  1.00 88.01           O  
ATOM   1347  CG  LEU A 171     -11.672 -14.751   4.520  1.00 88.01           C  
ATOM   1348  CD1 LEU A 171     -12.124 -15.223   3.142  1.00 88.01           C  
ATOM   1349  CD2 LEU A 171     -12.637 -15.231   5.599  1.00 88.01           C  
ATOM   1350  N   TYR A 172      -8.303 -12.971   5.133  1.00 88.18           N  
ATOM   1351  CA  TYR A 172      -8.022 -11.574   5.441  1.00 88.18           C  
ATOM   1352  C   TYR A 172      -7.272 -10.902   4.297  1.00 88.18           C  
ATOM   1353  CB  TYR A 172      -7.209 -11.461   6.734  1.00 88.18           C  
ATOM   1354  O   TYR A 172      -7.659  -9.824   3.841  1.00 88.18           O  
ATOM   1355  CG  TYR A 172      -6.671 -10.075   6.995  1.00 88.18           C  
ATOM   1356  CD1 TYR A 172      -5.357  -9.744   6.672  1.00 88.18           C  
ATOM   1357  CD2 TYR A 172      -7.476  -9.094   7.565  1.00 88.18           C  
ATOM   1358  CE1 TYR A 172      -4.857  -8.469   6.912  1.00 88.18           C  
ATOM   1359  CE2 TYR A 172      -6.986  -7.815   7.810  1.00 88.18           C  
ATOM   1360  OH  TYR A 172      -5.188  -6.248   7.720  1.00 88.18           O  
ATOM   1361  CZ  TYR A 172      -5.678  -7.513   7.480  1.00 88.18           C  
ATOM   1362  N   GLN A 173      -6.203 -11.446   3.781  1.00 88.45           N  
ATOM   1363  CA  GLN A 173      -5.371 -10.873   2.729  1.00 88.45           C  
ATOM   1364  C   GLN A 173      -6.149 -10.740   1.423  1.00 88.45           C  
ATOM   1365  CB  GLN A 173      -4.119 -11.724   2.510  1.00 88.45           C  
ATOM   1366  O   GLN A 173      -5.987  -9.758   0.695  1.00 88.45           O  
ATOM   1367  CG  GLN A 173      -3.155 -11.715   3.688  1.00 88.45           C  
ATOM   1368  CD  GLN A 173      -2.611 -10.331   3.991  1.00 88.45           C  
ATOM   1369  NE2 GLN A 173      -2.323 -10.072   5.262  1.00 88.45           N  
ATOM   1370  OE1 GLN A 173      -2.450  -9.502   3.089  1.00 88.45           O  
ATOM   1371  N   LEU A 174      -7.002 -11.655   1.178  1.00 91.31           N  
ATOM   1372  CA  LEU A 174      -7.805 -11.613  -0.040  1.00 91.31           C  
ATOM   1373  C   LEU A 174      -8.850 -10.506   0.036  1.00 91.31           C  
ATOM   1374  CB  LEU A 174      -8.489 -12.962  -0.277  1.00 91.31           C  
ATOM   1375  O   LEU A 174      -9.049  -9.767  -0.931  1.00 91.31           O  
ATOM   1376  CG  LEU A 174      -7.620 -14.067  -0.880  1.00 91.31           C  
ATOM   1377  CD1 LEU A 174      -8.314 -15.419  -0.748  1.00 91.31           C  
ATOM   1378  CD2 LEU A 174      -7.304 -13.762  -2.340  1.00 91.31           C  
ATOM   1379  N   VAL A 175      -9.476 -10.452   1.239  1.00 92.47           N  
ATOM   1380  CA  VAL A 175     -10.478  -9.406   1.420  1.00 92.47           C  
ATOM   1381  C   VAL A 175      -9.819  -8.034   1.303  1.00 92.47           C  
ATOM   1382  CB  VAL A 175     -11.195  -9.538   2.782  1.00 92.47           C  
ATOM   1383  O   VAL A 175     -10.379  -7.119   0.695  1.00 92.47           O  
ATOM   1384  CG1 VAL A 175     -12.077  -8.319   3.048  1.00 92.47           C  
ATOM   1385  CG2 VAL A 175     -12.023 -10.821   2.827  1.00 92.47           C  
ATOM   1386  N   LYS A 176      -8.757  -7.991   1.844  1.00 90.50           N  
ATOM   1387  CA  LYS A 176      -8.004  -6.744   1.747  1.00 90.50           C  
ATOM   1388  C   LYS A 176      -7.671  -6.413   0.295  1.00 90.50           C  
ATOM   1389  CB  LYS A 176      -6.719  -6.827   2.573  1.00 90.50           C  
ATOM   1390  O   LYS A 176      -7.812  -5.266  -0.134  1.00 90.50           O  
ATOM   1391  CG  LYS A 176      -5.962  -5.511   2.674  1.00 90.50           C  
ATOM   1392  CD  LYS A 176      -4.755  -5.630   3.596  1.00 90.50           C  
ATOM   1393  CE  LYS A 176      -3.958  -4.334   3.645  1.00 90.50           C  
ATOM   1394  NZ  LYS A 176      -2.754  -4.456   4.520  1.00 90.50           N  
ATOM   1395  N   ALA A 177      -7.125  -7.335  -0.454  1.00 91.89           N  
ATOM   1396  CA  ALA A 177      -6.815  -7.144  -1.868  1.00 91.89           C  
ATOM   1397  C   ALA A 177      -8.054  -6.713  -2.648  1.00 91.89           C  
ATOM   1398  CB  ALA A 177      -6.233  -8.424  -2.464  1.00 91.89           C  
ATOM   1399  O   ALA A 177      -7.980  -5.827  -3.502  1.00 91.89           O  
ATOM   1400  N   VAL A 178      -9.158  -7.306  -2.308  1.00 94.31           N  
ATOM   1401  CA  VAL A 178     -10.423  -6.937  -2.933  1.00 94.31           C  
ATOM   1402  C   VAL A 178     -10.746  -5.477  -2.623  1.00 94.31           C  
ATOM   1403  CB  VAL A 178     -11.577  -7.850  -2.461  1.00 94.31           C  
ATOM   1404  O   VAL A 178     -11.140  -4.719  -3.513  1.00 94.31           O  
ATOM   1405  CG1 VAL A 178     -12.928  -7.272  -2.879  1.00 94.31           C  
ATOM   1406  CG2 VAL A 178     -11.401  -9.262  -3.017  1.00 94.31           C  
ATOM   1407  N   SER A 179     -10.583  -5.143  -1.439  1.00 92.54           N  
ATOM   1408  CA  SER A 179     -10.842  -3.761  -1.046  1.00 92.54           C  
ATOM   1409  C   SER A 179      -9.976  -2.789  -1.840  1.00 92.54           C  
ATOM   1410  CB  SER A 179     -10.593  -3.574   0.451  1.00 92.54           C  
ATOM   1411  O   SER A 179     -10.463  -1.759  -2.312  1.00 92.54           O  
ATOM   1412  OG  SER A 179      -9.232  -3.810   0.768  1.00 92.54           O  
ATOM   1413  N   ASN A 180      -8.739  -3.087  -2.020  1.00 90.52           N  
ATOM   1414  CA  ASN A 180      -7.816  -2.235  -2.763  1.00 90.52           C  
ATOM   1415  C   ASN A 180      -8.245  -2.080  -4.219  1.00 90.52           C  
ATOM   1416  CB  ASN A 180      -6.393  -2.791  -2.685  1.00 90.52           C  
ATOM   1417  O   ASN A 180      -8.185  -0.981  -4.775  1.00 90.52           O  
ATOM   1418  CG  ASN A 180      -5.784  -2.647  -1.304  1.00 90.52           C  
ATOM   1419  ND2 ASN A 180      -4.837  -3.519  -0.980  1.00 90.52           N  
ATOM   1420  OD1 ASN A 180      -6.163  -1.760  -0.535  1.00 90.52           O  
ATOM   1421  N   VAL A 181      -8.666  -3.179  -4.798  1.00 93.17           N  
ATOM   1422  CA  VAL A 181      -9.114  -3.137  -6.186  1.00 93.17           C  
ATOM   1423  C   VAL A 181     -10.376  -2.284  -6.296  1.00 93.17           C  
ATOM   1424  CB  VAL A 181      -9.380  -4.555  -6.739  1.00 93.17           C  
ATOM   1425  O   VAL A 181     -10.506  -1.473  -7.216  1.00 93.17           O  
ATOM   1426  CG1 VAL A 181     -10.008  -4.483  -8.130  1.00 93.17           C  
ATOM   1427  CG2 VAL A 181      -8.084  -5.364  -6.775  1.00 93.17           C  
ATOM   1428  N   LEU A 182     -11.251  -2.452  -5.372  1.00 92.98           N  
ATOM   1429  CA  LEU A 182     -12.489  -1.681  -5.379  1.00 92.98           C  
ATOM   1430  C   LEU A 182     -12.203  -0.192  -5.214  1.00 92.98           C  
ATOM   1431  CB  LEU A 182     -13.426  -2.159  -4.267  1.00 92.98           C  
ATOM   1432  O   LEU A 182     -12.854   0.644  -5.844  1.00 92.98           O  
ATOM   1433  CG  LEU A 182     -14.079  -3.527  -4.472  1.00 92.98           C  
ATOM   1434  CD1 LEU A 182     -14.796  -3.968  -3.201  1.00 92.98           C  
ATOM   1435  CD2 LEU A 182     -15.047  -3.486  -5.651  1.00 92.98           C  
ATOM   1436  N   ASP A 183     -11.241   0.066  -4.418  1.00 90.37           N  
ATOM   1437  CA  ASP A 183     -10.821   1.459  -4.296  1.00 90.37           C  
ATOM   1438  C   ASP A 183     -10.335   2.006  -5.636  1.00 90.37           C  
ATOM   1439  CB  ASP A 183      -9.720   1.597  -3.242  1.00 90.37           C  
ATOM   1440  O   ASP A 183     -10.680   3.127  -6.017  1.00 90.37           O  
ATOM   1441  CG  ASP A 183     -10.256   1.587  -1.821  1.00 90.37           C  
ATOM   1442  OD1 ASP A 183     -11.486   1.705  -1.632  1.00 90.37           O  
ATOM   1443  OD2 ASP A 183      -9.440   1.463  -0.882  1.00 90.37           O  
ATOM   1444  N   ALA A 184      -9.516   1.199  -6.254  1.00 89.12           N  
ATOM   1445  CA  ALA A 184      -9.000   1.610  -7.557  1.00 89.12           C  
ATOM   1446  C   ALA A 184     -10.133   1.794  -8.562  1.00 89.12           C  
ATOM   1447  CB  ALA A 184      -7.993   0.588  -8.077  1.00 89.12           C  
ATOM   1448  O   ALA A 184     -10.112   2.729  -9.367  1.00 89.12           O  
ATOM   1449  N   MET A 185     -11.087   0.953  -8.479  1.00 89.84           N  
ATOM   1450  CA  MET A 185     -12.241   1.048  -9.369  1.00 89.84           C  
ATOM   1451  C   MET A 185     -13.038   2.319  -9.093  1.00 89.84           C  
ATOM   1452  CB  MET A 185     -13.142  -0.178  -9.215  1.00 89.84           C  
ATOM   1453  O   MET A 185     -13.486   2.990 -10.023  1.00 89.84           O  
ATOM   1454  CG  MET A 185     -12.548  -1.452  -9.795  1.00 89.84           C  
ATOM   1455  SD  MET A 185     -13.676  -2.890  -9.632  1.00 89.84           S  
ATOM   1456  CE  MET A 185     -14.781  -2.591 -11.040  1.00 89.84           C  
ATOM   1457  N   ALA A 186     -13.214   2.561  -7.860  1.00 85.07           N  
ATOM   1458  CA  ALA A 186     -13.936   3.775  -7.489  1.00 85.07           C  
ATOM   1459  C   ALA A 186     -13.206   5.020  -7.982  1.00 85.07           C  
ATOM   1460  CB  ALA A 186     -14.128   3.838  -5.976  1.00 85.07           C  
ATOM   1461  O   ALA A 186     -13.832   5.957  -8.484  1.00 85.07           O  
ATOM   1462  N   ASP A 187     -11.868   5.023  -8.013  1.00 82.47           N  
ATOM   1463  CA  ASP A 187     -11.051   6.150  -8.452  1.00 82.47           C  
ATOM   1464  C   ASP A 187     -11.098   6.304  -9.970  1.00 82.47           C  
ATOM   1465  CB  ASP A 187      -9.604   5.978  -7.986  1.00 82.47           C  
ATOM   1466  O   ASP A 187     -11.053   7.422 -10.488  1.00 82.47           O  
ATOM   1467  CG  ASP A 187      -9.434   6.184  -6.491  1.00 82.47           C  
ATOM   1468  OD1 ASP A 187     -10.346   6.745  -5.845  1.00 82.47           O  
ATOM   1469  OD2 ASP A 187      -8.378   5.784  -5.954  1.00 82.47           O  
ATOM   1470  N   SER A 188     -11.268   5.184 -10.643  1.00 79.01           N  
ATOM   1471  CA  SER A 188     -11.215   5.204 -12.101  1.00 79.01           C  
ATOM   1472  C   SER A 188     -12.613   5.302 -12.703  1.00 79.01           C  
ATOM   1473  CB  SER A 188     -10.510   3.955 -12.629  1.00 79.01           C  
ATOM   1474  O   SER A 188     -12.772   5.260 -13.925  1.00 79.01           O  
ATOM   1475  OG  SER A 188     -11.206   2.782 -12.242  1.00 79.01           O  
ATOM   1476  N   SER A 189     -13.659   5.434 -11.840  1.00 75.73           N  
ATOM   1477  CA  SER A 189     -15.055   5.530 -12.255  1.00 75.73           C  
ATOM   1478  C   SER A 189     -15.440   4.373 -13.172  1.00 75.73           C  
ATOM   1479  CB  SER A 189     -15.313   6.860 -12.963  1.00 75.73           C  
ATOM   1480  O   SER A 189     -16.079   4.580 -14.205  1.00 75.73           O  
ATOM   1481  OG  SER A 189     -14.993   7.951 -12.117  1.00 75.73           O  
ATOM   1482  N   VAL A 190     -15.000   3.236 -12.851  1.00 78.25           N  
ATOM   1483  CA  VAL A 190     -15.347   2.039 -13.610  1.00 78.25           C  
ATOM   1484  C   VAL A 190     -16.864   1.869 -13.643  1.00 78.25           C  
ATOM   1485  CB  VAL A 190     -14.682   0.777 -13.015  1.00 78.25           C  
ATOM   1486  O   VAL A 190     -17.532   1.996 -12.614  1.00 78.25           O  
ATOM   1487  CG1 VAL A 190     -15.175  -0.481 -13.729  1.00 78.25           C  
ATOM   1488  CG2 VAL A 190     -13.161   0.884 -13.105  1.00 78.25           C  
ATOM   1489  N   LYS A 191     -17.397   1.724 -14.891  1.00 76.79           N  
ATOM   1490  CA  LYS A 191     -18.814   1.453 -15.112  1.00 76.79           C  
ATOM   1491  C   LYS A 191     -19.027   0.038 -15.643  1.00 76.79           C  
ATOM   1492  CB  LYS A 191     -19.411   2.473 -16.082  1.00 76.79           C  
ATOM   1493  O   LYS A 191     -18.107  -0.568 -16.195  1.00 76.79           O  
ATOM   1494  CG  LYS A 191     -19.363   3.908 -15.579  1.00 76.79           C  
ATOM   1495  CD  LYS A 191     -20.003   4.870 -16.572  1.00 76.79           C  
ATOM   1496  CE  LYS A 191     -19.932   6.310 -16.081  1.00 76.79           C  
ATOM   1497  NZ  LYS A 191     -20.538   7.260 -17.062  1.00 76.79           N  
ATOM   1498  N   GLY A 192     -20.143  -0.609 -15.077  1.00 71.76           N  
ATOM   1499  CA  GLY A 192     -20.602  -1.800 -15.772  1.00 71.76           C  
ATOM   1500  C   GLY A 192     -20.163  -3.089 -15.102  1.00 71.76           C  
ATOM   1501  O   GLY A 192     -19.930  -4.096 -15.774  1.00 71.76           O  
ATOM   1502  N   LEU A 193     -19.859  -3.000 -13.867  1.00 85.09           N  
ATOM   1503  CA  LEU A 193     -19.587  -4.249 -13.164  1.00 85.09           C  
ATOM   1504  C   LEU A 193     -20.805  -5.166 -13.195  1.00 85.09           C  
ATOM   1505  CB  LEU A 193     -19.180  -3.970 -11.714  1.00 85.09           C  
ATOM   1506  O   LEU A 193     -21.918  -4.738 -12.881  1.00 85.09           O  
ATOM   1507  CG  LEU A 193     -18.578  -5.145 -10.942  1.00 85.09           C  
ATOM   1508  CD1 LEU A 193     -17.219  -5.520 -11.522  1.00 85.09           C  
ATOM   1509  CD2 LEU A 193     -18.458  -4.806  -9.460  1.00 85.09           C  
ATOM   1510  N   SER A 194     -20.550  -6.409 -13.756  1.00 86.28           N  
ATOM   1511  CA  SER A 194     -21.653  -7.361 -13.832  1.00 86.28           C  
ATOM   1512  C   SER A 194     -22.283  -7.588 -12.462  1.00 86.28           C  
ATOM   1513  CB  SER A 194     -21.172  -8.693 -14.409  1.00 86.28           C  
ATOM   1514  O   SER A 194     -21.626  -8.088 -11.546  1.00 86.28           O  
ATOM   1515  OG  SER A 194     -22.179  -9.684 -14.292  1.00 86.28           O  
ATOM   1516  N   ARG A 195     -23.435  -7.202 -12.390  1.00 81.32           N  
ATOM   1517  CA  ARG A 195     -24.164  -7.381 -11.139  1.00 81.32           C  
ATOM   1518  C   ARG A 195     -24.295  -8.860 -10.788  1.00 81.32           C  
ATOM   1519  CB  ARG A 195     -25.550  -6.738 -11.227  1.00 81.32           C  
ATOM   1520  O   ARG A 195     -24.016  -9.262  -9.657  1.00 81.32           O  
ATOM   1521  CG  ARG A 195     -26.347  -6.814  -9.934  1.00 81.32           C  
ATOM   1522  CD  ARG A 195     -27.732  -6.203 -10.089  1.00 81.32           C  
ATOM   1523  NE  ARG A 195     -28.560  -6.435  -8.909  1.00 81.32           N  
ATOM   1524  NH1 ARG A 195     -30.546  -6.594 -10.077  1.00 81.32           N  
ATOM   1525  NH2 ARG A 195     -30.532  -6.820  -7.796  1.00 81.32           N  
ATOM   1526  CZ  ARG A 195     -29.877  -6.616  -8.930  1.00 81.32           C  
ATOM   1527  N   GLU A 196     -24.746  -9.667 -11.726  1.00 82.89           N  
ATOM   1528  CA  GLU A 196     -25.060 -11.076 -11.511  1.00 82.89           C  
ATOM   1529  C   GLU A 196     -23.794 -11.894 -11.276  1.00 82.89           C  
ATOM   1530  CB  GLU A 196     -25.839 -11.641 -12.701  1.00 82.89           C  
ATOM   1531  O   GLU A 196     -23.762 -12.761 -10.401  1.00 82.89           O  
ATOM   1532  CG  GLU A 196     -27.257 -11.101 -12.821  1.00 82.89           C  
ATOM   1533  CD  GLU A 196     -28.013 -11.659 -14.016  1.00 82.89           C  
ATOM   1534  OE1 GLU A 196     -29.179 -11.261 -14.237  1.00 82.89           O  
ATOM   1535  OE2 GLU A 196     -27.434 -12.503 -14.737  1.00 82.89           O  
ATOM   1536  N   LYS A 197     -22.814 -11.544 -11.985  1.00 84.99           N  
ATOM   1537  CA  LYS A 197     -21.636 -12.405 -11.978  1.00 84.99           C  
ATOM   1538  C   LYS A 197     -20.644 -11.972 -10.902  1.00 84.99           C  
ATOM   1539  CB  LYS A 197     -20.957 -12.399 -13.349  1.00 84.99           C  
ATOM   1540  O   LYS A 197     -19.932 -12.804 -10.335  1.00 84.99           O  
ATOM   1541  CG  LYS A 197     -21.757 -13.097 -14.439  1.00 84.99           C  
ATOM   1542  CD  LYS A 197     -20.989 -13.143 -15.754  1.00 84.99           C  
ATOM   1543  CE  LYS A 197     -21.799 -13.818 -16.852  1.00 84.99           C  
ATOM   1544  NZ  LYS A 197     -21.053 -13.857 -18.146  1.00 84.99           N  
ATOM   1545  N   ILE A 198     -20.658 -10.678 -10.553  1.00 86.68           N  
ATOM   1546  CA  ILE A 198     -19.570 -10.243  -9.683  1.00 86.68           C  
ATOM   1547  C   ILE A 198     -20.141  -9.509  -8.471  1.00 86.68           C  
ATOM   1548  CB  ILE A 198     -18.571  -9.337 -10.436  1.00 86.68           C  
ATOM   1549  O   ILE A 198     -19.932  -9.927  -7.330  1.00 86.68           O  
ATOM   1550  CG1 ILE A 198     -17.927 -10.103 -11.598  1.00 86.68           C  
ATOM   1551  CG2 ILE A 198     -17.505  -8.795  -9.479  1.00 86.68           C  
ATOM   1552  CD1 ILE A 198     -17.009  -9.253 -12.466  1.00 86.68           C  
ATOM   1553  N   HIS A 199     -20.919  -8.519  -8.748  1.00 87.52           N  
ATOM   1554  CA  HIS A 199     -21.362  -7.619  -7.688  1.00 87.52           C  
ATOM   1555  C   HIS A 199     -22.155  -8.369  -6.623  1.00 87.52           C  
ATOM   1556  CB  HIS A 199     -22.206  -6.483  -8.268  1.00 87.52           C  
ATOM   1557  O   HIS A 199     -21.815  -8.318  -5.439  1.00 87.52           O  
ATOM   1558  CG  HIS A 199     -22.452  -5.366  -7.305  1.00 87.52           C  
ATOM   1559  CD2 HIS A 199     -21.838  -4.168  -7.157  1.00 87.52           C  
ATOM   1560  ND1 HIS A 199     -23.435  -5.417  -6.341  1.00 87.52           N  
ATOM   1561  CE1 HIS A 199     -23.416  -4.295  -5.640  1.00 87.52           C  
ATOM   1562  NE2 HIS A 199     -22.455  -3.521  -6.115  1.00 87.52           N  
ATOM   1563  N   GLU A 200     -23.171  -9.104  -6.859  1.00 87.08           N  
ATOM   1564  CA  GLU A 200     -24.080  -9.744  -5.912  1.00 87.08           C  
ATOM   1565  C   GLU A 200     -23.388 -10.880  -5.164  1.00 87.08           C  
ATOM   1566  CB  GLU A 200     -25.324 -10.271  -6.633  1.00 87.08           C  
ATOM   1567  O   GLU A 200     -23.482 -10.971  -3.938  1.00 87.08           O  
ATOM   1568  CG  GLU A 200     -26.353  -9.195  -6.949  1.00 87.08           C  
ATOM   1569  CD  GLU A 200     -27.630  -9.748  -7.561  1.00 87.08           C  
ATOM   1570  OE1 GLU A 200     -28.600  -8.977  -7.741  1.00 87.08           O  
ATOM   1571  OE2 GLU A 200     -27.661 -10.962  -7.863  1.00 87.08           O  
ATOM   1572  N   PRO A 201     -22.781 -11.708  -5.924  1.00 88.65           N  
ATOM   1573  CA  PRO A 201     -22.086 -12.771  -5.194  1.00 88.65           C  
ATOM   1574  C   PRO A 201     -21.044 -12.231  -4.217  1.00 88.65           C  
ATOM   1575  CB  PRO A 201     -21.421 -13.586  -6.305  1.00 88.65           C  
ATOM   1576  O   PRO A 201     -20.902 -12.753  -3.108  1.00 88.65           O  
ATOM   1577  CG  PRO A 201     -22.264 -13.342  -7.515  1.00 88.65           C  
ATOM   1578  CD  PRO A 201     -22.789 -11.936  -7.455  1.00 88.65           C  
ATOM   1579  N   LEU A 202     -20.342 -11.236  -4.683  1.00 91.25           N  
ATOM   1580  CA  LEU A 202     -19.326 -10.659  -3.809  1.00 91.25           C  
ATOM   1581  C   LEU A 202     -19.968  -9.974  -2.608  1.00 91.25           C  
ATOM   1582  CB  LEU A 202     -18.461  -9.659  -4.581  1.00 91.25           C  
ATOM   1583  O   LEU A 202     -19.480 -10.100  -1.482  1.00 91.25           O  
ATOM   1584  CG  LEU A 202     -17.270  -9.068  -3.824  1.00 91.25           C  
ATOM   1585  CD1 LEU A 202     -16.376 -10.182  -3.289  1.00 91.25           C  
ATOM   1586  CD2 LEU A 202     -16.478  -8.126  -4.725  1.00 91.25           C  
ATOM   1587  N   CYS A 203     -21.037  -9.280  -2.838  1.00 89.36           N  
ATOM   1588  CA  CYS A 203     -21.772  -8.660  -1.741  1.00 89.36           C  
ATOM   1589  C   CYS A 203     -22.233  -9.707  -0.733  1.00 89.36           C  
ATOM   1590  CB  CYS A 203     -22.978  -7.887  -2.274  1.00 89.36           C  
ATOM   1591  O   CYS A 203     -22.086  -9.517   0.475  1.00 89.36           O  
ATOM   1592  SG  CYS A 203     -22.554  -6.293  -3.011  1.00 89.36           S  
ATOM   1593  N   ALA A 204     -22.793 -10.756  -1.212  1.00 87.85           N  
ATOM   1594  CA  ALA A 204     -23.282 -11.831  -0.354  1.00 87.85           C  
ATOM   1595  C   ALA A 204     -22.147 -12.439   0.465  1.00 87.85           C  
ATOM   1596  CB  ALA A 204     -23.969 -12.909  -1.189  1.00 87.85           C  
ATOM   1597  O   ALA A 204     -22.300 -12.685   1.664  1.00 87.85           O  
ATOM   1598  N   TYR A 205     -21.086 -12.653  -0.262  1.00 89.84           N  
ATOM   1599  CA  TYR A 205     -19.947 -13.250   0.427  1.00 89.84           C  
ATOM   1600  C   TYR A 205     -19.431 -12.330   1.526  1.00 89.84           C  
ATOM   1601  CB  TYR A 205     -18.822 -13.563  -0.564  1.00 89.84           C  
ATOM   1602  O   TYR A 205     -19.197 -12.770   2.655  1.00 89.84           O  
ATOM   1603  CG  TYR A 205     -17.698 -14.375   0.031  1.00 89.84           C  
ATOM   1604  CD1 TYR A 205     -16.593 -13.754   0.609  1.00 89.84           C  
ATOM   1605  CD2 TYR A 205     -17.737 -15.765   0.015  1.00 89.84           C  
ATOM   1606  CE1 TYR A 205     -15.554 -14.499   1.156  1.00 89.84           C  
ATOM   1607  CE2 TYR A 205     -16.703 -16.520   0.559  1.00 89.84           C  
ATOM   1608  OH  TYR A 205     -14.592 -16.622   1.668  1.00 89.84           O  
ATOM   1609  CZ  TYR A 205     -15.618 -15.879   1.127  1.00 89.84           C  
ATOM   1610  N   LEU A 206     -19.194 -11.048   1.249  1.00 90.74           N  
ATOM   1611  CA  LEU A 206     -18.685 -10.076   2.211  1.00 90.74           C  
ATOM   1612  C   LEU A 206     -19.653  -9.907   3.377  1.00 90.74           C  
ATOM   1613  CB  LEU A 206     -18.445  -8.725   1.532  1.00 90.74           C  
ATOM   1614  O   LEU A 206     -19.229  -9.764   4.526  1.00 90.74           O  
ATOM   1615  CG  LEU A 206     -17.313  -8.674   0.505  1.00 90.74           C  
ATOM   1616  CD1 LEU A 206     -17.315  -7.332  -0.220  1.00 90.74           C  
ATOM   1617  CD2 LEU A 206     -15.968  -8.922   1.178  1.00 90.74           C  
ATOM   1618  N   ASP A 207     -20.921  -9.995   3.038  1.00 86.19           N  
ATOM   1619  CA  ASP A 207     -21.942  -9.910   4.079  1.00 86.19           C  
ATOM   1620  C   ASP A 207     -21.862 -11.106   5.025  1.00 86.19           C  
ATOM   1621  CB  ASP A 207     -23.337  -9.824   3.456  1.00 86.19           C  
ATOM   1622  O   ASP A 207     -22.075 -10.965   6.231  1.00 86.19           O  
ATOM   1623  CG  ASP A 207     -24.389  -9.314   4.426  1.00 86.19           C  
ATOM   1624  OD1 ASP A 207     -24.056  -8.500   5.314  1.00 86.19           O  
ATOM   1625  OD2 ASP A 207     -25.560  -9.732   4.302  1.00 86.19           O  
ATOM   1626  N   GLY A 208     -21.553 -12.199   4.548  1.00 85.09           N  
ATOM   1627  CA  GLY A 208     -21.410 -13.405   5.348  1.00 85.09           C  
ATOM   1628  C   GLY A 208     -20.248 -13.341   6.321  1.00 85.09           C  
ATOM   1629  O   GLY A 208     -20.257 -14.017   7.352  1.00 85.09           O  
ATOM   1630  N   LEU A 209     -19.296 -12.465   6.022  1.00 86.44           N  
ATOM   1631  CA  LEU A 209     -18.101 -12.375   6.855  1.00 86.44           C  
ATOM   1632  C   LEU A 209     -18.338 -11.455   8.048  1.00 86.44           C  
ATOM   1633  CB  LEU A 209     -16.913 -11.868   6.033  1.00 86.44           C  
ATOM   1634  O   LEU A 209     -17.471 -11.319   8.914  1.00 86.44           O  
ATOM   1635  CG  LEU A 209     -16.376 -12.818   4.961  1.00 86.44           C  
ATOM   1636  CD1 LEU A 209     -15.257 -12.146   4.171  1.00 86.44           C  
ATOM   1637  CD2 LEU A 209     -15.886 -14.116   5.593  1.00 86.44           C  
ATOM   1638  N   LYS A 210     -19.516 -10.957   8.249  1.00 78.39           N  
ATOM   1639  CA  LYS A 210     -19.836 -10.010   9.313  1.00 78.39           C  
ATOM   1640  C   LYS A 210     -19.885 -10.704  10.671  1.00 78.39           C  
ATOM   1641  CB  LYS A 210     -21.170  -9.317   9.031  1.00 78.39           C  
ATOM   1642  O   LYS A 210     -19.699 -10.064  11.708  1.00 78.39           O  
ATOM   1643  CG  LYS A 210     -21.130  -8.353   7.854  1.00 78.39           C  
ATOM   1644  CD  LYS A 210     -22.479  -7.680   7.636  1.00 78.39           C  
ATOM   1645  CE  LYS A 210     -22.450  -6.743   6.436  1.00 78.39           C  
ATOM   1646  NZ  LYS A 210     -23.768  -6.071   6.226  1.00 78.39           N  
ATOM   1647  N   ASP A 211     -20.174 -11.899  10.583  1.00 78.81           N  
ATOM   1648  CA  ASP A 211     -20.348 -12.625  11.838  1.00 78.81           C  
ATOM   1649  C   ASP A 211     -19.082 -13.395  12.207  1.00 78.81           C  
ATOM   1650  CB  ASP A 211     -21.537 -13.582  11.743  1.00 78.81           C  
ATOM   1651  O   ASP A 211     -19.101 -14.236  13.108  1.00 78.81           O  
ATOM   1652  CG  ASP A 211     -22.859 -12.867  11.528  1.00 78.81           C  
ATOM   1653  OD1 ASP A 211     -23.073 -11.789  12.124  1.00 78.81           O  
ATOM   1654  OD2 ASP A 211     -23.696 -13.387  10.759  1.00 78.81           O  
ATOM   1655  N   ASN A 212     -18.063 -12.978  11.549  1.00 82.72           N  
ATOM   1656  CA  ASN A 212     -16.803 -13.650  11.852  1.00 82.72           C  
ATOM   1657  C   ASN A 212     -16.260 -13.235  13.216  1.00 82.72           C  
ATOM   1658  CB  ASN A 212     -15.769 -13.368  10.760  1.00 82.72           C  
ATOM   1659  O   ASN A 212     -16.545 -12.135  13.694  1.00 82.72           O  
ATOM   1660  CG  ASN A 212     -14.621 -14.359  10.774  1.00 82.72           C  
ATOM   1661  ND2 ASN A 212     -14.578 -15.230   9.773  1.00 82.72           N  
ATOM   1662  OD1 ASN A 212     -13.780 -14.341  11.677  1.00 82.72           O  
ATOM   1663  N   SER A 213     -15.573 -14.182  13.870  1.00 81.05           N  
ATOM   1664  CA  SER A 213     -15.029 -13.934  15.201  1.00 81.05           C  
ATOM   1665  C   SER A 213     -13.821 -13.005  15.141  1.00 81.05           C  
ATOM   1666  CB  SER A 213     -14.638 -15.250  15.874  1.00 81.05           C  
ATOM   1667  O   SER A 213     -13.465 -12.376  16.139  1.00 81.05           O  
ATOM   1668  OG  SER A 213     -13.685 -15.951  15.093  1.00 81.05           O  
ATOM   1669  N   ASP A 214     -13.262 -12.900  13.922  1.00 82.17           N  
ATOM   1670  CA  ASP A 214     -12.083 -12.061  13.730  1.00 82.17           C  
ATOM   1671  C   ASP A 214     -12.479 -10.619  13.425  1.00 82.17           C  
ATOM   1672  CB  ASP A 214     -11.207 -12.615  12.604  1.00 82.17           C  
ATOM   1673  O   ASP A 214     -12.939 -10.316  12.322  1.00 82.17           O  
ATOM   1674  CG  ASP A 214      -9.890 -11.874  12.458  1.00 82.17           C  
ATOM   1675  OD1 ASP A 214      -9.741 -10.775  13.035  1.00 82.17           O  
ATOM   1676  OD2 ASP A 214      -8.993 -12.393  11.758  1.00 82.17           O  
ATOM   1677  N   PRO A 215     -12.298  -9.705  14.397  1.00 79.05           N  
ATOM   1678  CA  PRO A 215     -12.727  -8.316  14.219  1.00 79.05           C  
ATOM   1679  C   PRO A 215     -12.018  -7.624  13.057  1.00 79.05           C  
ATOM   1680  CB  PRO A 215     -12.360  -7.659  15.552  1.00 79.05           C  
ATOM   1681  O   PRO A 215     -12.589  -6.734  12.422  1.00 79.05           O  
ATOM   1682  CG  PRO A 215     -11.326  -8.559  16.149  1.00 79.05           C  
ATOM   1683  CD  PRO A 215     -11.585  -9.961  15.678  1.00 79.05           C  
ATOM   1684  N   TYR A 216     -10.842  -8.146  12.707  1.00 81.32           N  
ATOM   1685  CA  TYR A 216     -10.070  -7.541  11.627  1.00 81.32           C  
ATOM   1686  C   TYR A 216     -10.647  -7.916  10.267  1.00 81.32           C  
ATOM   1687  CB  TYR A 216      -8.603  -7.971  11.708  1.00 81.32           C  
ATOM   1688  O   TYR A 216     -10.768  -7.067   9.381  1.00 81.32           O  
ATOM   1689  CG  TYR A 216      -7.923  -7.572  12.995  1.00 81.32           C  
ATOM   1690  CD1 TYR A 216      -7.457  -6.273  13.186  1.00 81.32           C  
ATOM   1691  CD2 TYR A 216      -7.745  -8.493  14.022  1.00 81.32           C  
ATOM   1692  CE1 TYR A 216      -6.829  -5.901  14.370  1.00 81.32           C  
ATOM   1693  CE2 TYR A 216      -7.118  -8.132  15.211  1.00 81.32           C  
ATOM   1694  OH  TYR A 216      -6.043  -6.473  16.549  1.00 81.32           O  
ATOM   1695  CZ  TYR A 216      -6.665  -6.836  15.375  1.00 81.32           C  
ATOM   1696  N   LEU A 217     -10.881  -9.033  10.197  1.00 86.43           N  
ATOM   1697  CA  LEU A 217     -11.539  -9.518   8.988  1.00 86.43           C  
ATOM   1698  C   LEU A 217     -12.898  -8.852   8.804  1.00 86.43           C  
ATOM   1699  CB  LEU A 217     -11.706 -11.039   9.043  1.00 86.43           C  
ATOM   1700  O   LEU A 217     -13.252  -8.450   7.693  1.00 86.43           O  
ATOM   1701  CG  LEU A 217     -12.391 -11.690   7.841  1.00 86.43           C  
ATOM   1702  CD1 LEU A 217     -11.609 -11.399   6.564  1.00 86.43           C  
ATOM   1703  CD2 LEU A 217     -12.534 -13.193   8.055  1.00 86.43           C  
ATOM   1704  N   VAL A 218     -13.564  -8.691   9.897  1.00 87.96           N  
ATOM   1705  CA  VAL A 218     -14.882  -8.067   9.864  1.00 87.96           C  
ATOM   1706  C   VAL A 218     -14.764  -6.636   9.345  1.00 87.96           C  
ATOM   1707  CB  VAL A 218     -15.549  -8.074  11.258  1.00 87.96           C  
ATOM   1708  O   VAL A 218     -15.548  -6.211   8.493  1.00 87.96           O  
ATOM   1709  CG1 VAL A 218     -16.827  -7.237  11.250  1.00 87.96           C  
ATOM   1710  CG2 VAL A 218     -15.847  -9.506  11.698  1.00 87.96           C  
ATOM   1711  N   TYR A 219     -13.807  -5.938   9.908  1.00 88.54           N  
ATOM   1712  CA  TYR A 219     -13.599  -4.562   9.472  1.00 88.54           C  
ATOM   1713  C   TYR A 219     -13.322  -4.500   7.975  1.00 88.54           C  
ATOM   1714  CB  TYR A 219     -12.441  -3.922  10.244  1.00 88.54           C  
ATOM   1715  O   TYR A 219     -13.952  -3.725   7.252  1.00 88.54           O  
ATOM   1716  CG  TYR A 219     -11.938  -2.638   9.631  1.00 88.54           C  
ATOM   1717  CD1 TYR A 219     -10.753  -2.609   8.899  1.00 88.54           C  
ATOM   1718  CD2 TYR A 219     -12.646  -1.450   9.783  1.00 88.54           C  
ATOM   1719  CE1 TYR A 219     -10.285  -1.427   8.334  1.00 88.54           C  
ATOM   1720  CE2 TYR A 219     -12.188  -0.263   9.222  1.00 88.54           C  
ATOM   1721  OH  TYR A 219     -10.550   0.911   7.943  1.00 88.54           O  
ATOM   1722  CZ  TYR A 219     -11.009  -0.261   8.500  1.00 88.54           C  
ATOM   1723  N   HIS A 220     -12.375  -5.264   7.459  1.00 89.73           N  
ATOM   1724  CA  HIS A 220     -11.995  -5.210   6.052  1.00 89.73           C  
ATOM   1725  C   HIS A 220     -13.132  -5.686   5.154  1.00 89.73           C  
ATOM   1726  CB  HIS A 220     -10.742  -6.052   5.803  1.00 89.73           C  
ATOM   1727  O   HIS A 220     -13.291  -5.196   4.034  1.00 89.73           O  
ATOM   1728  CG  HIS A 220      -9.471  -5.367   6.192  1.00 89.73           C  
ATOM   1729  CD2 HIS A 220      -8.567  -5.653   7.158  1.00 89.73           C  
ATOM   1730  ND1 HIS A 220      -9.010  -4.236   5.554  1.00 89.73           N  
ATOM   1731  CE1 HIS A 220      -7.873  -3.856   6.112  1.00 89.73           C  
ATOM   1732  NE2 HIS A 220      -7.582  -4.699   7.088  1.00 89.73           N  
ATOM   1733  N   ALA A 221     -13.850  -6.605   5.649  1.00 90.90           N  
ATOM   1734  CA  ALA A 221     -15.031  -7.029   4.901  1.00 90.90           C  
ATOM   1735  C   ALA A 221     -16.046  -5.896   4.790  1.00 90.90           C  
ATOM   1736  CB  ALA A 221     -15.670  -8.248   5.563  1.00 90.90           C  
ATOM   1737  O   ALA A 221     -16.614  -5.665   3.719  1.00 90.90           O  
ATOM   1738  N   ALA A 222     -16.253  -5.242   5.914  1.00 90.52           N  
ATOM   1739  CA  ALA A 222     -17.163  -4.099   5.907  1.00 90.52           C  
ATOM   1740  C   ALA A 222     -16.656  -2.999   4.979  1.00 90.52           C  
ATOM   1741  CB  ALA A 222     -17.344  -3.555   7.322  1.00 90.52           C  
ATOM   1742  O   ALA A 222     -17.435  -2.398   4.236  1.00 90.52           O  
ATOM   1743  N   TYR A 223     -15.377  -2.771   5.060  1.00 91.69           N  
ATOM   1744  CA  TYR A 223     -14.759  -1.777   4.189  1.00 91.69           C  
ATOM   1745  C   TYR A 223     -14.949  -2.143   2.722  1.00 91.69           C  
ATOM   1746  CB  TYR A 223     -13.266  -1.641   4.504  1.00 91.69           C  
ATOM   1747  O   TYR A 223     -15.378  -1.310   1.919  1.00 91.69           O  
ATOM   1748  CG  TYR A 223     -12.571  -0.569   3.700  1.00 91.69           C  
ATOM   1749  CD1 TYR A 223     -12.059  -0.842   2.433  1.00 91.69           C  
ATOM   1750  CD2 TYR A 223     -12.425   0.719   4.205  1.00 91.69           C  
ATOM   1751  CE1 TYR A 223     -11.417   0.142   1.689  1.00 91.69           C  
ATOM   1752  CE2 TYR A 223     -11.784   1.711   3.470  1.00 91.69           C  
ATOM   1753  OH  TYR A 223     -10.650   2.392   1.483  1.00 91.69           O  
ATOM   1754  CZ  TYR A 223     -11.285   1.414   2.215  1.00 91.69           C  
ATOM   1755  N   ALA A 224     -14.633  -3.333   2.345  1.00 92.33           N  
ATOM   1756  CA  ALA A 224     -14.776  -3.800   0.969  1.00 92.33           C  
ATOM   1757  C   ALA A 224     -16.227  -3.706   0.505  1.00 92.33           C  
ATOM   1758  CB  ALA A 224     -14.270  -5.234   0.837  1.00 92.33           C  
ATOM   1759  O   ALA A 224     -16.497  -3.318  -0.634  1.00 92.33           O  
ATOM   1760  N   TYR A 225     -17.068  -4.085   1.389  1.00 91.02           N  
ATOM   1761  CA  TYR A 225     -18.492  -3.990   1.087  1.00 91.02           C  
ATOM   1762  C   TYR A 225     -18.882  -2.558   0.742  1.00 91.02           C  
ATOM   1763  CB  TYR A 225     -19.328  -4.488   2.270  1.00 91.02           C  
ATOM   1764  O   TYR A 225     -19.567  -2.318  -0.256  1.00 91.02           O  
ATOM   1765  CG  TYR A 225     -20.813  -4.496   2.004  1.00 91.02           C  
ATOM   1766  CD1 TYR A 225     -21.595  -3.375   2.274  1.00 91.02           C  
ATOM   1767  CD2 TYR A 225     -21.438  -5.624   1.483  1.00 91.02           C  
ATOM   1768  CE1 TYR A 225     -22.965  -3.378   2.032  1.00 91.02           C  
ATOM   1769  CE2 TYR A 225     -22.807  -5.638   1.237  1.00 91.02           C  
ATOM   1770  OH  TYR A 225     -24.917  -4.521   1.273  1.00 91.02           O  
ATOM   1771  CZ  TYR A 225     -23.561  -4.512   1.514  1.00 91.02           C  
ATOM   1772  N   GLN A 226     -18.450  -1.623   1.584  1.00 89.43           N  
ATOM   1773  CA  GLN A 226     -18.757  -0.219   1.334  1.00 89.43           C  
ATOM   1774  C   GLN A 226     -18.106   0.264   0.041  1.00 89.43           C  
ATOM   1775  CB  GLN A 226     -18.300   0.648   2.508  1.00 89.43           C  
ATOM   1776  O   GLN A 226     -18.711   1.024  -0.718  1.00 89.43           O  
ATOM   1777  CG  GLN A 226     -19.145   0.480   3.763  1.00 89.43           C  
ATOM   1778  CD  GLN A 226     -20.606   0.821   3.536  1.00 89.43           C  
ATOM   1779  NE2 GLN A 226     -21.498   0.021   4.111  1.00 89.43           N  
ATOM   1780  OE1 GLN A 226     -20.931   1.795   2.850  1.00 89.43           O  
ATOM   1781  N   ALA A 227     -16.927  -0.210  -0.215  1.00 90.43           N  
ATOM   1782  CA  ALA A 227     -16.247   0.138  -1.460  1.00 90.43           C  
ATOM   1783  C   ALA A 227     -17.030  -0.363  -2.671  1.00 90.43           C  
ATOM   1784  CB  ALA A 227     -14.832  -0.435  -1.471  1.00 90.43           C  
ATOM   1785  O   ALA A 227     -17.171   0.352  -3.666  1.00 90.43           O  
ATOM   1786  N   LEU A 228     -17.537  -1.530  -2.543  1.00 90.05           N  
ATOM   1787  CA  LEU A 228     -18.320  -2.137  -3.613  1.00 90.05           C  
ATOM   1788  C   LEU A 228     -19.567  -1.311  -3.911  1.00 90.05           C  
ATOM   1789  CB  LEU A 228     -18.718  -3.568  -3.240  1.00 90.05           C  
ATOM   1790  O   LEU A 228     -19.964  -1.175  -5.071  1.00 90.05           O  
ATOM   1791  CG  LEU A 228     -19.501  -4.351  -4.296  1.00 90.05           C  
ATOM   1792  CD1 LEU A 228     -18.707  -4.428  -5.596  1.00 90.05           C  
ATOM   1793  CD2 LEU A 228     -19.838  -5.747  -3.785  1.00 90.05           C  
ATOM   1794  N   GLN A 229     -20.158  -0.741  -2.898  1.00 86.08           N  
ATOM   1795  CA  GLN A 229     -21.371   0.054  -3.062  1.00 86.08           C  
ATOM   1796  C   GLN A 229     -21.095   1.316  -3.874  1.00 86.08           C  
ATOM   1797  CB  GLN A 229     -21.959   0.424  -1.700  1.00 86.08           C  
ATOM   1798  O   GLN A 229     -22.008   1.884  -4.477  1.00 86.08           O  
ATOM   1799  CG  GLN A 229     -22.393  -0.777  -0.870  1.00 86.08           C  
ATOM   1800  CD  GLN A 229     -23.405  -1.651  -1.587  1.00 86.08           C  
ATOM   1801  NE2 GLN A 229     -23.178  -2.960  -1.565  1.00 86.08           N  
ATOM   1802  OE1 GLN A 229     -24.383  -1.154  -2.154  1.00 86.08           O  
ATOM   1803  N   TYR A 230     -19.842   1.731  -3.899  1.00 83.91           N  
ATOM   1804  CA  TYR A 230     -19.470   2.952  -4.604  1.00 83.91           C  
ATOM   1805  C   TYR A 230     -19.043   2.646  -6.035  1.00 83.91           C  
ATOM   1806  CB  TYR A 230     -18.340   3.676  -3.866  1.00 83.91           C  
ATOM   1807  O   TYR A 230     -18.695   3.554  -6.793  1.00 83.91           O  
ATOM   1808  CG  TYR A 230     -18.809   4.480  -2.678  1.00 83.91           C  
ATOM   1809  CD1 TYR A 230     -19.117   5.833  -2.805  1.00 83.91           C  
ATOM   1810  CD2 TYR A 230     -18.943   3.890  -1.426  1.00 83.91           C  
ATOM   1811  CE1 TYR A 230     -19.547   6.578  -1.713  1.00 83.91           C  
ATOM   1812  CE2 TYR A 230     -19.373   4.625  -0.326  1.00 83.91           C  
ATOM   1813  OH  TYR A 230     -20.098   6.700   0.606  1.00 83.91           O  
ATOM   1814  CZ  TYR A 230     -19.672   5.967  -0.479  1.00 83.91           C  
ATOM   1815  N   VAL A 231     -19.025   1.380  -6.436  1.00 85.06           N  
ATOM   1816  CA  VAL A 231     -18.751   0.971  -7.810  1.00 85.06           C  
ATOM   1817  C   VAL A 231     -20.060   0.633  -8.520  1.00 85.06           C  
ATOM   1818  CB  VAL A 231     -17.790  -0.238  -7.860  1.00 85.06           C  
ATOM   1819  O   VAL A 231     -20.734  -0.336  -8.164  1.00 85.06           O  
ATOM   1820  CG1 VAL A 231     -17.485  -0.626  -9.306  1.00 85.06           C  
ATOM   1821  CG2 VAL A 231     -16.499   0.075  -7.105  1.00 85.06           C  
ATOM   1822  N   PRO A 232     -20.433   1.516  -9.474  1.00 77.95           N  
ATOM   1823  CA  PRO A 232     -21.706   1.261 -10.151  1.00 77.95           C  
ATOM   1824  C   PRO A 232     -21.734  -0.089 -10.866  1.00 77.95           C  
ATOM   1825  CB  PRO A 232     -21.809   2.412 -11.155  1.00 77.95           C  
ATOM   1826  O   PRO A 232     -20.721  -0.517 -11.424  1.00 77.95           O  
ATOM   1827  CG  PRO A 232     -20.407   2.902 -11.319  1.00 77.95           C  
ATOM   1828  CD  PRO A 232     -19.620   2.513 -10.101  1.00 77.95           C  
ATOM   1829  N   ASP A 233     -22.888  -0.880 -10.620  1.00 80.56           N  
ATOM   1830  CA  ASP A 233     -23.098  -2.115 -11.369  1.00 80.56           C  
ATOM   1831  C   ASP A 233     -23.858  -1.848 -12.666  1.00 80.56           C  
ATOM   1832  CB  ASP A 233     -23.853  -3.138 -10.517  1.00 80.56           C  
ATOM   1833  O   ASP A 233     -24.154  -0.697 -12.993  1.00 80.56           O  
ATOM   1834  CG  ASP A 233     -25.226  -2.653 -10.087  1.00 80.56           C  
ATOM   1835  OD1 ASP A 233     -25.785  -1.746 -10.741  1.00 80.56           O  
ATOM   1836  OD2 ASP A 233     -25.753  -3.180  -9.083  1.00 80.56           O  
ATOM   1837  N   ASP A 234     -23.898  -2.867 -13.588  1.00 78.24           N  
ATOM   1838  CA  ASP A 234     -24.500  -2.707 -14.908  1.00 78.24           C  
ATOM   1839  C   ASP A 234     -26.025  -2.688 -14.818  1.00 78.24           C  
ATOM   1840  CB  ASP A 234     -24.043  -3.827 -15.846  1.00 78.24           C  
ATOM   1841  O   ASP A 234     -26.713  -2.780 -15.836  1.00 78.24           O  
ATOM   1842  CG  ASP A 234     -24.372  -5.212 -15.319  1.00 78.24           C  
ATOM   1843  OD1 ASP A 234     -24.805  -5.335 -14.153  1.00 78.24           O  
ATOM   1844  OD2 ASP A 234     -24.194  -6.191 -16.076  1.00 78.24           O  
ATOM   1845  N   GLU A 235     -26.508  -2.546 -13.555  1.00 69.51           N  
ATOM   1846  CA  GLU A 235     -27.955  -2.468 -13.378  1.00 69.51           C  
ATOM   1847  C   GLU A 235     -28.476  -1.072 -13.705  1.00 69.51           C  
ATOM   1848  CB  GLU A 235     -28.344  -2.854 -11.949  1.00 69.51           C  
ATOM   1849  O   GLU A 235     -27.878  -0.071 -13.307  1.00 69.51           O  
ATOM   1850  CG  GLU A 235     -29.842  -3.021 -11.743  1.00 69.51           C  
ATOM   1851  CD  GLU A 235     -30.213  -3.409 -10.321  1.00 69.51           C  
ATOM   1852  OE1 GLU A 235     -31.374  -3.815 -10.086  1.00 69.51           O  
ATOM   1853  OE2 GLU A 235     -29.336  -3.307  -9.435  1.00 69.51           O  
ATOM   1854  N   SER A 236     -29.554  -1.017 -14.537  1.00 58.14           N  
ATOM   1855  CA  SER A 236     -30.244   0.238 -14.818  1.00 58.14           C  
ATOM   1856  C   SER A 236     -31.002   0.739 -13.593  1.00 58.14           C  
ATOM   1857  CB  SER A 236     -31.210   0.069 -15.991  1.00 58.14           C  
ATOM   1858  O   SER A 236     -31.361  -0.048 -12.714  1.00 58.14           O  
ATOM   1859  OG  SER A 236     -32.347  -0.683 -15.602  1.00 58.14           O  
ATOM   1860  N   PRO A 237     -30.993   2.067 -13.332  1.00 54.82           N  
ATOM   1861  CA  PRO A 237     -31.769   2.652 -12.236  1.00 54.82           C  
ATOM   1862  C   PRO A 237     -33.176   2.067 -12.131  1.00 54.82           C  
ATOM   1863  CB  PRO A 237     -31.822   4.139 -12.596  1.00 54.82           C  
ATOM   1864  O   PRO A 237     -33.670   1.833 -11.026  1.00 54.82           O  
ATOM   1865  CG  PRO A 237     -30.654   4.354 -13.504  1.00 54.82           C  
ATOM   1866  CD  PRO A 237     -30.371   3.070 -14.229  1.00 54.82           C  
ATOM   1867  N   LEU A 238     -33.876   1.803 -13.285  1.00 47.14           N  
ATOM   1868  CA  LEU A 238     -35.225   1.250 -13.335  1.00 47.14           C  
ATOM   1869  C   LEU A 238     -35.248  -0.173 -12.786  1.00 47.14           C  
ATOM   1870  CB  LEU A 238     -35.758   1.265 -14.770  1.00 47.14           C  
ATOM   1871  O   LEU A 238     -36.146  -0.533 -12.021  1.00 47.14           O  
ATOM   1872  CG  LEU A 238     -37.265   1.057 -14.935  1.00 47.14           C  
ATOM   1873  CD1 LEU A 238     -37.952   2.381 -15.249  1.00 47.14           C  
ATOM   1874  CD2 LEU A 238     -37.546   0.030 -16.027  1.00 47.14           C  
ATOM   1875  N   GLN A 239     -34.216  -0.956 -13.138  1.00 56.12           N  
ATOM   1876  CA  GLN A 239     -34.083  -2.317 -12.630  1.00 56.12           C  
ATOM   1877  C   GLN A 239     -33.845  -2.321 -11.122  1.00 56.12           C  
ATOM   1878  CB  GLN A 239     -32.944  -3.048 -13.343  1.00 56.12           C  
ATOM   1879  O   GLN A 239     -34.358  -3.187 -10.410  1.00 56.12           O  
ATOM   1880  CG  GLN A 239     -33.284  -3.478 -14.764  1.00 56.12           C  
ATOM   1881  CD  GLN A 239     -32.119  -4.147 -15.469  1.00 56.12           C  
ATOM   1882  NE2 GLN A 239     -32.406  -4.829 -16.573  1.00 56.12           N  
ATOM   1883  OE1 GLN A 239     -30.970  -4.051 -15.026  1.00 56.12           O  
ATOM   1884  N   SER A 240     -33.077  -1.352 -10.692  1.00 57.34           N  
ATOM   1885  CA  SER A 240     -32.776  -1.214  -9.270  1.00 57.34           C  
ATOM   1886  C   SER A 240     -34.035  -0.915  -8.465  1.00 57.34           C  
ATOM   1887  CB  SER A 240     -31.743  -0.109  -9.046  1.00 57.34           C  
ATOM   1888  O   SER A 240     -34.244  -1.488  -7.393  1.00 57.34           O  
ATOM   1889  OG  SER A 240     -32.271   1.155  -9.409  1.00 57.34           O  
ATOM   1890  N   VAL A 241     -34.840   0.010  -8.968  1.00 50.85           N  
ATOM   1891  CA  VAL A 241     -36.095   0.398  -8.331  1.00 50.85           C  
ATOM   1892  C   VAL A 241     -37.048  -0.794  -8.298  1.00 50.85           C  
ATOM   1893  CB  VAL A 241     -36.756   1.590  -9.060  1.00 50.85           C  
ATOM   1894  O   VAL A 241     -37.703  -1.045  -7.283  1.00 50.85           O  
ATOM   1895  CG1 VAL A 241     -38.164   1.837  -8.523  1.00 50.85           C  
ATOM   1896  CG2 VAL A 241     -35.898   2.845  -8.917  1.00 50.85           C  
ATOM   1897  N   LEU A 242     -37.170  -1.530  -9.375  1.00 46.64           N  
ATOM   1898  CA  LEU A 242     -38.070  -2.674  -9.467  1.00 46.64           C  
ATOM   1899  C   LEU A 242     -37.677  -3.757  -8.469  1.00 46.64           C  
ATOM   1900  CB  LEU A 242     -38.066  -3.247 -10.887  1.00 46.64           C  
ATOM   1901  O   LEU A 242     -38.542  -4.396  -7.866  1.00 46.64           O  
ATOM   1902  CG  LEU A 242     -38.855  -2.463 -11.937  1.00 46.64           C  
ATOM   1903  CD1 LEU A 242     -38.535  -2.980 -13.336  1.00 46.64           C  
ATOM   1904  CD2 LEU A 242     -40.351  -2.552 -11.658  1.00 46.64           C  
ATOM   1905  N   ARG A 243     -36.520  -3.939  -8.209  1.00 53.33           N  
ATOM   1906  CA  ARG A 243     -36.047  -4.916  -7.232  1.00 53.33           C  
ATOM   1907  C   ARG A 243     -36.323  -4.444  -5.809  1.00 53.33           C  
ATOM   1908  CB  ARG A 243     -34.551  -5.180  -7.417  1.00 53.33           C  
ATOM   1909  O   ARG A 243     -36.709  -5.239  -4.950  1.00 53.33           O  
ATOM   1910  CG  ARG A 243     -34.014  -6.311  -6.554  1.00 53.33           C  
ATOM   1911  CD  ARG A 243     -32.496  -6.402  -6.623  1.00 53.33           C  
ATOM   1912  NE  ARG A 243     -31.857  -5.315  -5.887  1.00 53.33           N  
ATOM   1913  NH1 ARG A 243     -29.754  -6.272  -5.893  1.00 53.33           N  
ATOM   1914  NH2 ARG A 243     -30.091  -4.241  -4.885  1.00 53.33           N  
ATOM   1915  CZ  ARG A 243     -30.569  -5.278  -5.557  1.00 53.33           C  
ATOM   1916  N   ARG A 244     -35.934  -3.190  -5.625  1.00 52.91           N  
ATOM   1917  CA  ARG A 244     -36.211  -2.665  -4.292  1.00 52.91           C  
ATOM   1918  C   ARG A 244     -37.705  -2.697  -3.990  1.00 52.91           C  
ATOM   1919  CB  ARG A 244     -35.679  -1.236  -4.156  1.00 52.91           C  
ATOM   1920  O   ARG A 244     -38.109  -2.934  -2.849  1.00 52.91           O  
ATOM   1921  CG  ARG A 244     -34.178  -1.156  -3.929  1.00 52.91           C  
ATOM   1922  CD  ARG A 244     -33.718   0.276  -3.697  1.00 52.91           C  
ATOM   1923  NE  ARG A 244     -32.263   0.370  -3.629  1.00 52.91           N  
ATOM   1924  NH1 ARG A 244     -32.219   2.660  -3.327  1.00 52.91           N  
ATOM   1925  NH2 ARG A 244     -30.260   1.473  -3.408  1.00 52.91           N  
ATOM   1926  CZ  ARG A 244     -31.584   1.501  -3.455  1.00 52.91           C  
ATOM   1927  N   THR A 245     -38.499  -2.619  -5.086  1.00 45.28           N  
ATOM   1928  CA  THR A 245     -39.945  -2.695  -4.912  1.00 45.28           C  
ATOM   1929  C   THR A 245     -40.394  -4.145  -4.746  1.00 45.28           C  
ATOM   1930  CB  THR A 245     -40.685  -2.059  -6.104  1.00 45.28           C  
ATOM   1931  O   THR A 245     -41.318  -4.430  -3.982  1.00 45.28           O  
ATOM   1932  CG2 THR A 245     -40.784  -0.546  -5.945  1.00 45.28           C  
ATOM   1933  OG1 THR A 245     -39.976  -2.357  -7.313  1.00 45.28           O  
ATOM   1934  N   ARG A 246     -39.694  -5.105  -5.436  1.00 38.65           N  
ATOM   1935  CA  ARG A 246     -40.040  -6.508  -5.232  1.00 38.65           C  
ATOM   1936  C   ARG A 246     -39.631  -6.975  -3.839  1.00 38.65           C  
ATOM   1937  CB  ARG A 246     -39.377  -7.386  -6.295  1.00 38.65           C  
ATOM   1938  O   ARG A 246     -40.331  -7.778  -3.218  1.00 38.65           O  
ATOM   1939  CG  ARG A 246     -40.245  -8.541  -6.769  1.00 38.65           C  
ATOM   1940  CD  ARG A 246     -39.573  -9.332  -7.883  1.00 38.65           C  
ATOM   1941  NE  ARG A 246     -40.471 -10.334  -8.450  1.00 38.65           N  
ATOM   1942  NH1 ARG A 246     -39.052 -10.929 -10.174  1.00 38.65           N  
ATOM   1943  NH2 ARG A 246     -41.092 -11.953  -9.956  1.00 38.65           N  
ATOM   1944  CZ  ARG A 246     -40.203 -11.069  -9.525  1.00 38.65           C  
ATOM   1945  N   THR A 247     -38.522  -6.433  -3.275  1.00 40.22           N  
ATOM   1946  CA  THR A 247     -38.202  -6.737  -1.885  1.00 40.22           C  
ATOM   1947  C   THR A 247     -39.132  -5.982  -0.939  1.00 40.22           C  
ATOM   1948  CB  THR A 247     -36.739  -6.385  -1.559  1.00 40.22           C  
ATOM   1949  O   THR A 247     -39.527  -6.510   0.104  1.00 40.22           O  
ATOM   1950  CG2 THR A 247     -36.065  -7.508  -0.777  1.00 40.22           C  
ATOM   1951  OG1 THR A 247     -36.021  -6.171  -2.780  1.00 40.22           O  
ATOM   1952  N   VAL A 248     -39.652  -4.883  -1.359  1.00 37.80           N  
ATOM   1953  CA  VAL A 248     -40.657  -4.180  -0.569  1.00 37.80           C  
ATOM   1954  C   VAL A 248     -42.037  -4.777  -0.836  1.00 37.80           C  
ATOM   1955  CB  VAL A 248     -40.663  -2.665  -0.876  1.00 37.80           C  
ATOM   1956  O   VAL A 248     -42.844  -4.927   0.084  1.00 37.80           O  
ATOM   1957  CG1 VAL A 248     -41.801  -1.968  -0.133  1.00 37.80           C  
ATOM   1958  CG2 VAL A 248     -39.318  -2.041  -0.508  1.00 37.80           C  
ATOM   1959  N   ILE A 249     -42.227  -5.337  -2.037  1.00 33.79           N  
ATOM   1960  CA  ILE A 249     -43.525  -5.965  -2.260  1.00 33.79           C  
ATOM   1961  C   ILE A 249     -43.546  -7.348  -1.611  1.00 33.79           C  
ATOM   1962  CB  ILE A 249     -43.849  -6.075  -3.767  1.00 33.79           C  
ATOM   1963  O   ILE A 249     -44.568  -7.766  -1.060  1.00 33.79           O  
ATOM   1964  CG1 ILE A 249     -44.020  -4.680  -4.379  1.00 33.79           C  
ATOM   1965  CG2 ILE A 249     -45.101  -6.928  -3.989  1.00 33.79           C  
ATOM   1966  CD1 ILE A 249     -44.176  -4.684  -5.894  1.00 33.79           C  
ATOM   1967  N   GLY A 250     -42.400  -7.986  -1.341  1.00 32.70           N  
ATOM   1968  CA  GLY A 250     -42.447  -9.159  -0.483  1.00 32.70           C  
ATOM   1969  C   GLY A 250     -42.534  -8.815   0.992  1.00 32.70           C  
ATOM   1970  O   GLY A 250     -43.152  -9.545   1.770  1.00 32.70           O  
ATOM   1971  N   GLY A 251     -42.309  -7.639   1.372  1.00 31.84           N  
ATOM   1972  CA  GLY A 251     -42.547  -7.192   2.736  1.00 31.84           C  
ATOM   1973  C   GLY A 251     -43.789  -6.332   2.874  1.00 31.84           C  
ATOM   1974  O   GLY A 251     -44.336  -6.194   3.970  1.00 31.84           O  
ATOM   1975  N   ILE A 252     -44.457  -6.002   1.773  1.00 32.38           N  
ATOM   1976  CA  ILE A 252     -45.584  -5.076   1.755  1.00 32.38           C  
ATOM   1977  C   ILE A 252     -46.891  -5.857   1.641  1.00 32.38           C  
ATOM   1978  CB  ILE A 252     -45.464  -4.061   0.596  1.00 32.38           C  
ATOM   1979  O   ILE A 252     -47.886  -5.343   1.124  1.00 32.38           O  
ATOM   1980  CG1 ILE A 252     -44.236  -3.166   0.796  1.00 32.38           C  
ATOM   1981  CG2 ILE A 252     -46.740  -3.223   0.478  1.00 32.38           C  
ATOM   1982  CD1 ILE A 252     -43.959  -2.225  -0.369  1.00 32.38           C  
ATOM   1983  N   SER A 253     -46.963  -7.223   1.696  1.00 34.37           N  
ATOM   1984  CA  SER A 253     -48.311  -7.703   1.980  1.00 34.37           C  
ATOM   1985  C   SER A 253     -48.746  -7.326   3.392  1.00 34.37           C  
ATOM   1986  CB  SER A 253     -48.390  -9.219   1.800  1.00 34.37           C  
ATOM   1987  O   SER A 253     -49.938  -7.160   3.657  1.00 34.37           O  
ATOM   1988  OG  SER A 253     -47.823  -9.887   2.914  1.00 34.37           O  
ATOM   1989  N   GLY A 254     -48.103  -6.360   4.039  1.00 33.01           N  
ATOM   1990  CA  GLY A 254     -48.712  -5.742   5.206  1.00 33.01           C  
ATOM   1991  C   GLY A 254     -48.681  -4.226   5.163  1.00 33.01           C  
ATOM   1992  O   GLY A 254     -49.429  -3.564   5.885  1.00 33.01           O  
ATOM   1993  N   LEU A 255     -48.305  -3.579   4.051  1.00 34.10           N  
ATOM   1994  CA  LEU A 255     -48.258  -2.122   3.991  1.00 34.10           C  
ATOM   1995  C   LEU A 255     -49.269  -1.586   2.983  1.00 34.10           C  
ATOM   1996  CB  LEU A 255     -46.850  -1.646   3.621  1.00 34.10           C  
ATOM   1997  O   LEU A 255     -49.322  -0.381   2.730  1.00 34.10           O  
ATOM   1998  CG  LEU A 255     -46.068  -0.924   4.719  1.00 34.10           C  
ATOM   1999  CD1 LEU A 255     -44.641  -1.457   4.790  1.00 34.10           C  
ATOM   2000  CD2 LEU A 255     -46.071   0.581   4.477  1.00 34.10           C  
ATOM   2001  N   VAL A 256     -50.039  -2.459   2.280  1.00 30.48           N  
ATOM   2002  CA  VAL A 256     -51.069  -1.937   1.388  1.00 30.48           C  
ATOM   2003  C   VAL A 256     -52.203  -1.328   2.209  1.00 30.48           C  
ATOM   2004  CB  VAL A 256     -51.620  -3.036   0.452  1.00 30.48           C  
ATOM   2005  O   VAL A 256     -52.839  -0.361   1.781  1.00 30.48           O  
ATOM   2006  CG1 VAL A 256     -52.757  -2.491  -0.410  1.00 30.48           C  
ATOM   2007  CG2 VAL A 256     -50.503  -3.598  -0.425  1.00 30.48           C  
ATOM   2008  N   SER A 257     -51.969  -0.892   3.443  1.00 36.54           N  
ATOM   2009  CA  SER A 257     -52.966   0.028   3.980  1.00 36.54           C  
ATOM   2010  C   SER A 257     -52.321   1.327   4.453  1.00 36.54           C  
ATOM   2011  CB  SER A 257     -53.729  -0.622   5.134  1.00 36.54           C  
ATOM   2012  O   SER A 257     -52.946   2.389   4.407  1.00 36.54           O  
ATOM   2013  OG  SER A 257     -52.847  -1.340   5.980  1.00 36.54           O  
ATOM   2014  N   ALA A 258     -51.074   1.666   4.096  1.00 34.52           N  
ATOM   2015  CA  ALA A 258     -50.665   3.000   4.527  1.00 34.52           C  
ATOM   2016  C   ALA A 258     -50.056   3.788   3.371  1.00 34.52           C  
ATOM   2017  CB  ALA A 258     -49.672   2.904   5.683  1.00 34.52           C  
ATOM   2018  O   ALA A 258     -50.017   5.021   3.404  1.00 34.52           O  
ATOM   2019  N   VAL A 259     -50.206   3.383   2.099  1.00 35.08           N  
ATOM   2020  CA  VAL A 259     -49.572   4.220   1.085  1.00 35.08           C  
ATOM   2021  C   VAL A 259     -50.611   4.663   0.058  1.00 35.08           C  
ATOM   2022  CB  VAL A 259     -48.411   3.480   0.384  1.00 35.08           C  
ATOM   2023  O   VAL A 259     -50.564   4.246  -1.102  1.00 35.08           O  
ATOM   2024  CG1 VAL A 259     -47.782   4.361  -0.694  1.00 35.08           C  
ATOM   2025  CG2 VAL A 259     -47.360   3.049   1.405  1.00 35.08           C  
ATOM   2026  N   LYS A 260     -51.808   5.078   0.389  1.00 32.48           N  
ATOM   2027  CA  LYS A 260     -52.625   5.921  -0.480  1.00 32.48           C  
ATOM   2028  C   LYS A 260     -52.256   7.393  -0.322  1.00 32.48           C  
ATOM   2029  CB  LYS A 260     -54.111   5.718  -0.183  1.00 32.48           C  
ATOM   2030  O   LYS A 260     -52.724   8.241  -1.086  1.00 32.48           O  
ATOM   2031  CG  LYS A 260     -54.814   4.780  -1.154  1.00 32.48           C  
ATOM   2032  CD  LYS A 260     -56.317   4.748  -0.910  1.00 32.48           C  
ATOM   2033  CE  LYS A 260     -57.027   3.844  -1.909  1.00 32.48           C  
ATOM   2034  NZ  LYS A 260     -58.507   3.847  -1.704  1.00 32.48           N  
ATOM   2035  N   GLY A 261     -50.926   7.685  -0.395  1.00 33.58           N  
ATOM   2036  CA  GLY A 261     -50.745   9.106  -0.642  1.00 33.58           C  
ATOM   2037  C   GLY A 261     -49.321   9.471  -1.016  1.00 33.58           C  
ATOM   2038  O   GLY A 261     -48.999  10.649  -1.182  1.00 33.58           O  
ATOM   2039  N   LEU A 262     -48.538   8.608  -1.683  1.00 32.37           N  
ATOM   2040  CA  LEU A 262     -47.241   9.126  -2.102  1.00 32.37           C  
ATOM   2041  C   LEU A 262     -47.128   9.143  -3.622  1.00 32.37           C  
ATOM   2042  CB  LEU A 262     -46.109   8.286  -1.504  1.00 32.37           C  
ATOM   2043  O   LEU A 262     -47.515   8.181  -4.289  1.00 32.37           O  
ATOM   2044  CG  LEU A 262     -45.162   9.009  -0.545  1.00 32.37           C  
ATOM   2045  CD1 LEU A 262     -45.165   8.326   0.819  1.00 32.37           C  
ATOM   2046  CD2 LEU A 262     -43.751   9.057  -1.121  1.00 32.37           C  
ATOM   2047  N   ASP A 263     -47.142  10.354  -4.168  1.00 36.00           N  
ATOM   2048  CA  ASP A 263     -46.886  10.830  -5.524  1.00 36.00           C  
ATOM   2049  C   ASP A 263     -45.504  10.393  -6.006  1.00 36.00           C  
ATOM   2050  CB  ASP A 263     -47.008  12.353  -5.590  1.00 36.00           C  
ATOM   2051  O   ASP A 263     -44.485  10.851  -5.485  1.00 36.00           O  
ATOM   2052  CG  ASP A 263     -47.211  12.871  -7.004  1.00 36.00           C  
ATOM   2053  OD1 ASP A 263     -46.994  12.108  -7.969  1.00 36.00           O  
ATOM   2054  OD2 ASP A 263     -47.590  14.053  -7.153  1.00 36.00           O  
ATOM   2055  N   VAL A 264     -45.336   9.307  -6.599  1.00 39.67           N  
ATOM   2056  CA  VAL A 264     -44.304   8.489  -7.229  1.00 39.67           C  
ATOM   2057  C   VAL A 264     -43.491   9.341  -8.201  1.00 39.67           C  
ATOM   2058  CB  VAL A 264     -44.913   7.275  -7.965  1.00 39.67           C  
ATOM   2059  O   VAL A 264     -42.269   9.202  -8.285  1.00 39.67           O  
ATOM   2060  CG1 VAL A 264     -43.819   6.448  -8.638  1.00 39.67           C  
ATOM   2061  CG2 VAL A 264     -45.718   6.412  -6.994  1.00 39.67           C  
ATOM   2062  N   ASN A 265     -43.989  10.455  -8.726  1.00 36.58           N  
ATOM   2063  CA  ASN A 265     -43.293  11.312  -9.679  1.00 36.58           C  
ATOM   2064  C   ASN A 265     -42.312  12.249  -8.978  1.00 36.58           C  
ATOM   2065  CB  ASN A 265     -44.294  12.118 -10.509  1.00 36.58           C  
ATOM   2066  O   ASN A 265     -41.211  12.488  -9.477  1.00 36.58           O  
ATOM   2067  CG  ASN A 265     -44.967  11.284 -11.582  1.00 36.58           C  
ATOM   2068  ND2 ASN A 265     -46.139  11.722 -12.025  1.00 36.58           N  
ATOM   2069  OD1 ASN A 265     -44.438  10.254 -12.008  1.00 36.58           O  
ATOM   2070  N   GLN A 266     -42.552  12.588  -7.722  1.00 39.86           N  
ATOM   2071  CA  GLN A 266     -41.691  13.452  -6.920  1.00 39.86           C  
ATOM   2072  C   GLN A 266     -40.528  12.667  -6.322  1.00 39.86           C  
ATOM   2073  CB  GLN A 266     -42.495  14.128  -5.809  1.00 39.86           C  
ATOM   2074  O   GLN A 266     -39.416  13.187  -6.205  1.00 39.86           O  
ATOM   2075  CG  GLN A 266     -43.147  15.438  -6.231  1.00 39.86           C  
ATOM   2076  CD  GLN A 266     -43.858  16.136  -5.087  1.00 39.86           C  
ATOM   2077  NE2 GLN A 266     -44.535  17.237  -5.393  1.00 39.86           N  
ATOM   2078  OE1 GLN A 266     -43.799  15.689  -3.937  1.00 39.86           O  
ATOM   2079  N   PHE A 267     -40.719  11.417  -6.079  1.00 35.91           N  
ATOM   2080  CA  PHE A 267     -39.670  10.538  -5.575  1.00 35.91           C  
ATOM   2081  C   PHE A 267     -38.664  10.211  -6.672  1.00 35.91           C  
ATOM   2082  CB  PHE A 267     -40.272   9.247  -5.013  1.00 35.91           C  
ATOM   2083  O   PHE A 267     -37.453  10.277  -6.451  1.00 35.91           O  
ATOM   2084  CG  PHE A 267     -39.252   8.300  -4.440  1.00 35.91           C  
ATOM   2085  CD1 PHE A 267     -38.828   7.193  -5.163  1.00 35.91           C  
ATOM   2086  CD2 PHE A 267     -38.718   8.519  -3.177  1.00 35.91           C  
ATOM   2087  CE1 PHE A 267     -37.884   6.315  -4.635  1.00 35.91           C  
ATOM   2088  CE2 PHE A 267     -37.774   7.646  -2.642  1.00 35.91           C  
ATOM   2089  CZ  PHE A 267     -37.359   6.544  -3.373  1.00 35.91           C  
ATOM   2090  N   LEU A 268     -39.087  10.093  -7.926  1.00 36.45           N  
ATOM   2091  CA  LEU A 268     -38.181   9.770  -9.023  1.00 36.45           C  
ATOM   2092  C   LEU A 268     -37.362  10.991  -9.428  1.00 36.45           C  
ATOM   2093  CB  LEU A 268     -38.965   9.244 -10.228  1.00 36.45           C  
ATOM   2094  O   LEU A 268     -36.173  10.872  -9.735  1.00 36.45           O  
ATOM   2095  CG  LEU A 268     -39.483   7.809 -10.126  1.00 36.45           C  
ATOM   2096  CD1 LEU A 268     -40.418   7.498 -11.290  1.00 36.45           C  
ATOM   2097  CD2 LEU A 268     -38.321   6.822 -10.089  1.00 36.45           C  
ATOM   2098  N   GLU A 269     -37.884  12.157  -9.282  1.00 38.57           N  
ATOM   2099  CA  GLU A 269     -37.200  13.416  -9.561  1.00 38.57           C  
ATOM   2100  C   GLU A 269     -36.147  13.720  -8.499  1.00 38.57           C  
ATOM   2101  CB  GLU A 269     -38.206  14.567  -9.649  1.00 38.57           C  
ATOM   2102  O   GLU A 269     -35.068  14.225  -8.814  1.00 38.57           O  
ATOM   2103  CG  GLU A 269     -38.457  15.058 -11.067  1.00 38.57           C  
ATOM   2104  CD  GLU A 269     -39.520  16.142 -11.147  1.00 38.57           C  
ATOM   2105  OE1 GLU A 269     -39.840  16.597 -12.269  1.00 38.57           O  
ATOM   2106  OE2 GLU A 269     -40.037  16.541 -10.079  1.00 38.57           O  
ATOM   2107  N   GLY A 270     -36.364  13.308  -7.284  1.00 36.03           N  
ATOM   2108  CA  GLY A 270     -35.384  13.470  -6.223  1.00 36.03           C  
ATOM   2109  C   GLY A 270     -34.200  12.530  -6.354  1.00 36.03           C  
ATOM   2110  O   GLY A 270     -33.060  12.918  -6.089  1.00 36.03           O  
ATOM   2111  N   LEU A 271     -34.410  11.409  -7.014  1.00 34.23           N  
ATOM   2112  CA  LEU A 271     -33.309  10.469  -7.199  1.00 34.23           C  
ATOM   2113  C   LEU A 271     -32.447  10.869  -8.392  1.00 34.23           C  
ATOM   2114  CB  LEU A 271     -33.845   9.048  -7.395  1.00 34.23           C  
ATOM   2115  O   LEU A 271     -31.223  10.733  -8.351  1.00 34.23           O  
ATOM   2116  CG  LEU A 271     -34.005   8.204  -6.130  1.00 34.23           C  
ATOM   2117  CD1 LEU A 271     -35.037   7.103  -6.354  1.00 34.23           C  
ATOM   2118  CD2 LEU A 271     -32.665   7.609  -5.710  1.00 34.23           C  
ATOM   2119  N   ASP A 272     -32.990  11.517  -9.436  1.00 31.30           N  
ATOM   2120  CA  ASP A 272     -32.243  12.028 -10.580  1.00 31.30           C  
ATOM   2121  C   ASP A 272     -31.359  13.206 -10.178  1.00 31.30           C  
ATOM   2122  CB  ASP A 272     -33.198  12.446 -11.701  1.00 31.30           C  
ATOM   2123  O   ASP A 272     -30.234  13.340 -10.663  1.00 31.30           O  
ATOM   2124  CG  ASP A 272     -33.352  11.384 -12.775  1.00 31.30           C  
ATOM   2125  OD1 ASP A 272     -32.645  10.354 -12.721  1.00 31.30           O  
ATOM   2126  OD2 ASP A 272     -34.185  11.579 -13.686  1.00 31.30           O  
ATOM   2127  N   GLN A 273     -31.652  13.840  -9.103  1.00 34.42           N  
ATOM   2128  CA  GLN A 273     -30.878  14.983  -8.629  1.00 34.42           C  
ATOM   2129  C   GLN A 273     -29.731  14.534  -7.728  1.00 34.42           C  
ATOM   2130  CB  GLN A 273     -31.777  15.969  -7.882  1.00 34.42           C  
ATOM   2131  O   GLN A 273     -28.654  15.134  -7.740  1.00 34.42           O  
ATOM   2132  CG  GLN A 273     -32.539  16.920  -8.795  1.00 34.42           C  
ATOM   2133  CD  GLN A 273     -33.427  17.883  -8.030  1.00 34.42           C  
ATOM   2134  NE2 GLN A 273     -34.156  18.722  -8.757  1.00 34.42           N  
ATOM   2135  OE1 GLN A 273     -33.457  17.873  -6.795  1.00 34.42           O  
ATOM   2136  N   ILE A 274     -29.753  13.365  -7.207  1.00 36.04           N  
ATOM   2137  CA  ILE A 274     -28.679  12.824  -6.381  1.00 36.04           C  
ATOM   2138  C   ILE A 274     -27.639  12.143  -7.267  1.00 36.04           C  
ATOM   2139  CB  ILE A 274     -29.222  11.829  -5.330  1.00 36.04           C  
ATOM   2140  O   ILE A 274     -26.435  12.257  -7.022  1.00 36.04           O  
ATOM   2141  CG1 ILE A 274     -30.088  12.561  -4.299  1.00 36.04           C  
ATOM   2142  CG2 ILE A 274     -28.072  11.083  -4.648  1.00 36.04           C  
ATOM   2143  CD1 ILE A 274     -30.757  11.641  -3.287  1.00 36.04           C  
ATOM   2144  N   GLN A 275     -27.993  11.802  -8.484  1.00 31.97           N  
ATOM   2145  CA  GLN A 275     -27.072  11.134  -9.397  1.00 31.97           C  
ATOM   2146  C   GLN A 275     -26.278  12.147 -10.217  1.00 31.97           C  
ATOM   2147  CB  GLN A 275     -27.830  10.186 -10.327  1.00 31.97           C  
ATOM   2148  O   GLN A 275     -25.097  11.935 -10.500  1.00 31.97           O  
ATOM   2149  CG  GLN A 275     -27.547   8.712 -10.067  1.00 31.97           C  
ATOM   2150  CD  GLN A 275     -28.316   7.794 -10.998  1.00 31.97           C  
ATOM   2151  NE2 GLN A 275     -27.995   6.505 -10.957  1.00 31.97           N  
ATOM   2152  OE1 GLN A 275     -29.192   8.238 -11.746  1.00 31.97           O  
ATOM   2153  N   GLU A 276     -26.695  13.380 -10.388  1.00 32.47           N  
ATOM   2154  CA  GLU A 276     -26.013  14.405 -11.172  1.00 32.47           C  
ATOM   2155  C   GLU A 276     -25.030  15.194 -10.313  1.00 32.47           C  
ATOM   2156  CB  GLU A 276     -27.028  15.354 -11.816  1.00 32.47           C  
ATOM   2157  O   GLU A 276     -24.020  15.694 -10.815  1.00 32.47           O  
ATOM   2158  CG  GLU A 276     -27.429  14.959 -13.229  1.00 32.47           C  
ATOM   2159  CD  GLU A 276     -28.431  15.914 -13.858  1.00 32.47           C  
ATOM   2160  OE1 GLU A 276     -28.850  15.680 -15.014  1.00 32.47           O  
ATOM   2161  OE2 GLU A 276     -28.800  16.905 -13.189  1.00 32.47           O  
ATOM   2162  N   GLY A 277     -24.884  14.961  -9.057  1.00 29.59           N  
ATOM   2163  CA  GLY A 277     -23.939  15.742  -8.275  1.00 29.59           C  
ATOM   2164  C   GLY A 277     -22.709  14.954  -7.864  1.00 29.59           C  
ATOM   2165  O   GLY A 277     -21.794  15.500  -7.244  1.00 29.59           O  
ATOM   2166  N   LEU A 278     -22.363  13.887  -8.608  1.00 30.97           N  
ATOM   2167  CA  LEU A 278     -21.187  13.071  -8.330  1.00 30.97           C  
ATOM   2168  C   LEU A 278     -20.026  13.462  -9.238  1.00 30.97           C  
ATOM   2169  CB  LEU A 278     -21.510  11.585  -8.508  1.00 30.97           C  
ATOM   2170  O   LEU A 278     -19.086  12.686  -9.422  1.00 30.97           O  
ATOM   2171  CG  LEU A 278     -22.108  10.871  -7.295  1.00 30.97           C  
ATOM   2172  CD1 LEU A 278     -22.945   9.677  -7.741  1.00 30.97           C  
ATOM   2173  CD2 LEU A 278     -21.006  10.430  -6.337  1.00 30.97           C  
ATOM   2174  N   ALA A 279     -19.876  14.775  -9.638  1.00 27.91           N  
ATOM   2175  CA  ALA A 279     -18.687  15.150 -10.398  1.00 27.91           C  
ATOM   2176  C   ALA A 279     -17.855  16.183  -9.642  1.00 27.91           C  
ATOM   2177  CB  ALA A 279     -19.081  15.691 -11.771  1.00 27.91           C  
ATOM   2178  O   ALA A 279     -18.368  17.233  -9.247  1.00 27.91           O  
ATOM   2179  N   GLY A 280     -17.244  15.773  -8.427  1.00 28.34           N  
ATOM   2180  CA  GLY A 280     -16.062  16.494  -7.978  1.00 28.34           C  
ATOM   2181  C   GLY A 280     -15.785  16.321  -6.497  1.00 28.34           C  
ATOM   2182  O   GLY A 280     -16.714  16.253  -5.690  1.00 28.34           O  
ATOM   2183  N   VAL A 281     -14.811  15.518  -6.121  1.00 35.80           N  
ATOM   2184  CA  VAL A 281     -14.245  14.925  -4.914  1.00 35.80           C  
ATOM   2185  C   VAL A 281     -14.258  15.949  -3.781  1.00 35.80           C  
ATOM   2186  CB  VAL A 281     -12.806  14.414  -5.154  1.00 35.80           C  
ATOM   2187  O   VAL A 281     -14.589  15.616  -2.640  1.00 35.80           O  
ATOM   2188  CG1 VAL A 281     -12.216  13.840  -3.867  1.00 35.80           C  
ATOM   2189  CG2 VAL A 281     -12.791  13.367  -6.266  1.00 35.80           C  
ATOM   2190  N   TYR A 282     -14.371  17.283  -3.965  1.00 30.47           N  
ATOM   2191  CA  TYR A 282     -14.411  18.281  -2.902  1.00 30.47           C  
ATOM   2192  C   TYR A 282     -15.840  18.740  -2.639  1.00 30.47           C  
ATOM   2193  CB  TYR A 282     -13.534  19.484  -3.260  1.00 30.47           C  
ATOM   2194  O   TYR A 282     -16.246  18.896  -1.485  1.00 30.47           O  
ATOM   2195  CG  TYR A 282     -13.116  20.308  -2.066  1.00 30.47           C  
ATOM   2196  CD1 TYR A 282     -13.823  21.452  -1.704  1.00 30.47           C  
ATOM   2197  CD2 TYR A 282     -12.014  19.945  -1.300  1.00 30.47           C  
ATOM   2198  CE1 TYR A 282     -13.441  22.216  -0.606  1.00 30.47           C  
ATOM   2199  CE2 TYR A 282     -11.623  20.701  -0.200  1.00 30.47           C  
ATOM   2200  OH  TYR A 282     -11.959  22.585   1.227  1.00 30.47           O  
ATOM   2201  CZ  TYR A 282     -12.342  21.833   0.139  1.00 30.47           C  
ATOM   2202  N   HIS A 283     -16.751  18.607  -3.536  1.00 30.84           N  
ATOM   2203  CA  HIS A 283     -18.172  18.889  -3.366  1.00 30.84           C  
ATOM   2204  C   HIS A 283     -18.918  17.665  -2.847  1.00 30.84           C  
ATOM   2205  CB  HIS A 283     -18.786  19.359  -4.685  1.00 30.84           C  
ATOM   2206  O   HIS A 283     -19.878  17.795  -2.084  1.00 30.84           O  
ATOM   2207  CG  HIS A 283     -19.850  20.397  -4.515  1.00 30.84           C  
ATOM   2208  CD2 HIS A 283     -20.015  21.605  -5.103  1.00 30.84           C  
ATOM   2209  ND1 HIS A 283     -20.908  20.243  -3.646  1.00 30.84           N  
ATOM   2210  CE1 HIS A 283     -21.680  21.315  -3.708  1.00 30.84           C  
ATOM   2211  NE2 HIS A 283     -21.160  22.156  -4.585  1.00 30.84           N  
ATOM   2212  N   LEU A 284     -18.291  16.466  -2.862  1.00 32.60           N  
ATOM   2213  CA  LEU A 284     -18.810  15.238  -2.270  1.00 32.60           C  
ATOM   2214  C   LEU A 284     -18.651  15.257  -0.753  1.00 32.60           C  
ATOM   2215  CB  LEU A 284     -18.095  14.017  -2.854  1.00 32.60           C  
ATOM   2216  O   LEU A 284     -19.538  14.803  -0.026  1.00 32.60           O  
ATOM   2217  CG  LEU A 284     -18.876  13.205  -3.888  1.00 32.60           C  
ATOM   2218  CD1 LEU A 284     -17.989  12.878  -5.085  1.00 32.60           C  
ATOM   2219  CD2 LEU A 284     -19.428  11.929  -3.261  1.00 32.60           C  
ATOM   2220  N   ALA A 285     -17.628  15.989  -0.259  1.00 32.04           N  
ATOM   2221  CA  ALA A 285     -17.494  16.007   1.196  1.00 32.04           C  
ATOM   2222  C   ALA A 285     -18.422  17.046   1.819  1.00 32.04           C  
ATOM   2223  CB  ALA A 285     -16.047  16.285   1.593  1.00 32.04           C  
ATOM   2224  O   ALA A 285     -19.049  16.790   2.850  1.00 32.04           O  
ATOM   2225  N   VAL A 286     -18.823  18.019   1.020  1.00 32.52           N  
ATOM   2226  CA  VAL A 286     -19.669  19.077   1.561  1.00 32.52           C  
ATOM   2227  C   VAL A 286     -21.139  18.733   1.328  1.00 32.52           C  
ATOM   2228  CB  VAL A 286     -19.337  20.448   0.930  1.00 32.52           C  
ATOM   2229  O   VAL A 286     -21.970  18.894   2.224  1.00 32.52           O  
ATOM   2230  CG1 VAL A 286     -20.375  21.493   1.332  1.00 32.52           C  
ATOM   2231  CG2 VAL A 286     -17.935  20.897   1.339  1.00 32.52           C  
ATOM   2232  N   VAL A 287     -21.512  18.144   0.184  1.00 31.62           N  
ATOM   2233  CA  VAL A 287     -22.885  17.747  -0.108  1.00 31.62           C  
ATOM   2234  C   VAL A 287     -23.249  16.508   0.706  1.00 31.62           C  
ATOM   2235  CB  VAL A 287     -23.089  17.474  -1.615  1.00 31.62           C  
ATOM   2236  O   VAL A 287     -24.367  16.400   1.217  1.00 31.62           O  
ATOM   2237  CG1 VAL A 287     -24.478  16.896  -1.876  1.00 31.62           C  
ATOM   2238  CG2 VAL A 287     -22.879  18.754  -2.423  1.00 31.62           C  
ATOM   2239  N   GLY A 288     -22.312  15.653   0.947  1.00 32.05           N  
ATOM   2240  CA  GLY A 288     -22.535  14.662   1.988  1.00 32.05           C  
ATOM   2241  C   GLY A 288     -22.714  15.272   3.365  1.00 32.05           C  
ATOM   2242  O   GLY A 288     -23.553  14.818   4.146  1.00 32.05           O  
ATOM   2243  N   TYR A 289     -22.164  16.489   3.601  1.00 35.66           N  
ATOM   2244  CA  TYR A 289     -22.233  17.295   4.814  1.00 35.66           C  
ATOM   2245  C   TYR A 289     -23.627  17.883   5.000  1.00 35.66           C  
ATOM   2246  CB  TYR A 289     -21.194  18.419   4.773  1.00 35.66           C  
ATOM   2247  O   TYR A 289     -24.182  17.845   6.100  1.00 35.66           O  
ATOM   2248  CG  TYR A 289     -21.131  19.235   6.042  1.00 35.66           C  
ATOM   2249  CD1 TYR A 289     -21.787  20.460   6.138  1.00 35.66           C  
ATOM   2250  CD2 TYR A 289     -20.417  18.783   7.146  1.00 35.66           C  
ATOM   2251  CE1 TYR A 289     -21.731  21.216   7.304  1.00 35.66           C  
ATOM   2252  CE2 TYR A 289     -20.354  19.531   8.317  1.00 35.66           C  
ATOM   2253  OH  TYR A 289     -20.954  21.488   9.543  1.00 35.66           O  
ATOM   2254  CZ  TYR A 289     -21.013  20.744   8.386  1.00 35.66           C  
ATOM   2255  N   GLN A 290     -24.320  18.112   3.933  1.00 31.76           N  
ATOM   2256  CA  GLN A 290     -25.645  18.709   4.064  1.00 31.76           C  
ATOM   2257  C   GLN A 290     -26.740  17.662   3.885  1.00 31.76           C  
ATOM   2258  CB  GLN A 290     -25.827  19.839   3.050  1.00 31.76           C  
ATOM   2259  O   GLN A 290     -27.804  17.757   4.501  1.00 31.76           O  
ATOM   2260  CG  GLN A 290     -25.084  21.117   3.413  1.00 31.76           C  
ATOM   2261  CD  GLN A 290     -25.274  22.219   2.387  1.00 31.76           C  
ATOM   2262  NE2 GLN A 290     -24.812  23.421   2.715  1.00 31.76           N  
ATOM   2263  OE1 GLN A 290     -25.831  21.991   1.308  1.00 31.76           O  
ATOM   2264  N   GLY A 291     -26.426  16.560   3.305  1.00 31.12           N  
ATOM   2265  CA  GLY A 291     -27.459  15.554   3.114  1.00 31.12           C  
ATOM   2266  C   GLY A 291     -27.643  14.652   4.320  1.00 31.12           C  
ATOM   2267  O   GLY A 291     -28.768  14.275   4.654  1.00 31.12           O  
ATOM   2268  N   VAL A 292     -26.661  14.522   5.194  1.00 40.02           N  
ATOM   2269  CA  VAL A 292     -26.763  13.719   6.408  1.00 40.02           C  
ATOM   2270  C   VAL A 292     -27.381  14.552   7.528  1.00 40.02           C  
ATOM   2271  CB  VAL A 292     -25.384  13.177   6.846  1.00 40.02           C  
ATOM   2272  O   VAL A 292     -28.182  14.045   8.318  1.00 40.02           O  
ATOM   2273  CG1 VAL A 292     -25.492  12.445   8.183  1.00 40.02           C  
ATOM   2274  CG2 VAL A 292     -24.809  12.254   5.773  1.00 40.02           C  
ATOM   2275  N   SER A 293     -27.313  15.792   7.444  1.00 38.04           N  
ATOM   2276  CA  SER A 293     -27.972  16.624   8.445  1.00 38.04           C  
ATOM   2277  C   SER A 293     -29.458  16.781   8.142  1.00 38.04           C  
ATOM   2278  CB  SER A 293     -27.311  18.001   8.519  1.00 38.04           C  
ATOM   2279  O   SER A 293     -30.287  16.786   9.055  1.00 38.04           O  
ATOM   2280  OG  SER A 293     -28.266  19.002   8.827  1.00 38.04           O  
ATOM   2281  N   ALA A 294     -29.834  16.600   6.911  1.00 35.87           N  
ATOM   2282  CA  ALA A 294     -31.251  16.704   6.572  1.00 35.87           C  
ATOM   2283  C   ALA A 294     -31.979  15.391   6.847  1.00 35.87           C  
ATOM   2284  CB  ALA A 294     -31.420  17.106   5.109  1.00 35.87           C  
ATOM   2285  O   ALA A 294     -33.118  15.393   7.319  1.00 35.87           O  
ATOM   2286  N   VAL A 295     -31.202  14.335   6.879  1.00 38.48           N  
ATOM   2287  CA  VAL A 295     -31.853  13.067   7.192  1.00 38.48           C  
ATOM   2288  C   VAL A 295     -31.853  12.845   8.702  1.00 38.48           C  
ATOM   2289  CB  VAL A 295     -31.162  11.883   6.479  1.00 38.48           C  
ATOM   2290  O   VAL A 295     -32.812  12.303   9.256  1.00 38.48           O  
ATOM   2291  CG1 VAL A 295     -31.790  10.557   6.903  1.00 38.48           C  
ATOM   2292  CG2 VAL A 295     -31.240  12.055   4.963  1.00 38.48           C  
ATOM   2293  N   ALA A 296     -30.962  13.496   9.396  1.00 37.63           N  
ATOM   2294  CA  ALA A 296     -30.915  13.421  10.854  1.00 37.63           C  
ATOM   2295  C   ALA A 296     -32.025  14.260  11.481  1.00 37.63           C  
ATOM   2296  CB  ALA A 296     -29.552  13.879  11.367  1.00 37.63           C  
ATOM   2297  O   ALA A 296     -32.614  13.866  12.490  1.00 37.63           O  
ATOM   2298  N   GLU A 297     -32.517  15.233  10.695  1.00 36.20           N  
ATOM   2299  CA  GLU A 297     -33.618  16.032  11.226  1.00 36.20           C  
ATOM   2300  C   GLU A 297     -34.963  15.363  10.958  1.00 36.20           C  
ATOM   2301  CB  GLU A 297     -33.600  17.439  10.624  1.00 36.20           C  
ATOM   2302  O   GLU A 297     -35.864  15.411  11.798  1.00 36.20           O  
ATOM   2303  CG  GLU A 297     -32.906  18.473  11.499  1.00 36.20           C  
ATOM   2304  CD  GLU A 297     -32.961  19.879  10.923  1.00 36.20           C  
ATOM   2305  OE1 GLU A 297     -32.432  20.818  11.562  1.00 36.20           O  
ATOM   2306  OE2 GLU A 297     -33.537  20.044   9.825  1.00 36.20           O  
ATOM   2307  N   LEU A 298     -35.039  14.501  10.037  1.00 35.24           N  
ATOM   2308  CA  LEU A 298     -36.286  13.788   9.782  1.00 35.24           C  
ATOM   2309  C   LEU A 298     -36.351  12.499  10.594  1.00 35.24           C  
ATOM   2310  CB  LEU A 298     -36.429  13.474   8.291  1.00 35.24           C  
ATOM   2311  O   LEU A 298     -37.428  12.093  11.037  1.00 35.24           O  
ATOM   2312  CG  LEU A 298     -37.726  13.932   7.622  1.00 35.24           C  
ATOM   2313  CD1 LEU A 298     -37.431  14.991   6.565  1.00 35.24           C  
ATOM   2314  CD2 LEU A 298     -38.459  12.745   7.008  1.00 35.24           C  
ATOM   2315  N   ALA A 299     -35.256  12.080  11.130  1.00 37.68           N  
ATOM   2316  CA  ALA A 299     -35.083  10.852  11.903  1.00 37.68           C  
ATOM   2317  C   ALA A 299     -35.385  11.086  13.380  1.00 37.68           C  
ATOM   2318  CB  ALA A 299     -33.665  10.312  11.732  1.00 37.68           C  
ATOM   2319  O   ALA A 299     -35.839  10.178  14.079  1.00 37.68           O  
ATOM   2320  N   ASN A 300     -35.501  12.369  13.784  1.00 38.66           N  
ATOM   2321  CA  ASN A 300     -35.819  12.630  15.184  1.00 38.66           C  
ATOM   2322  C   ASN A 300     -37.323  12.582  15.435  1.00 38.66           C  
ATOM   2323  CB  ASN A 300     -35.251  13.983  15.620  1.00 38.66           C  
ATOM   2324  O   ASN A 300     -37.761  12.325  16.558  1.00 38.66           O  
ATOM   2325  CG  ASN A 300     -33.830  13.880  16.139  1.00 38.66           C  
ATOM   2326  ND2 ASN A 300     -33.158  15.019  16.257  1.00 38.66           N  
ATOM   2327  OD1 ASN A 300     -33.340  12.785  16.430  1.00 38.66           O  
ATOM   2328  N   LYS A 301     -38.121  12.116  14.475  1.00 36.48           N  
ATOM   2329  CA  LYS A 301     -39.529  12.033  14.850  1.00 36.48           C  
ATOM   2330  C   LYS A 301     -40.120  10.677  14.473  1.00 36.48           C  
ATOM   2331  CB  LYS A 301     -40.329  13.155  14.186  1.00 36.48           C  
ATOM   2332  O   LYS A 301     -41.195  10.308  14.950  1.00 36.48           O  
ATOM   2333  CG  LYS A 301     -40.273  14.480  14.932  1.00 36.48           C  
ATOM   2334  CD  LYS A 301     -41.191  15.518  14.299  1.00 36.48           C  
ATOM   2335  CE  LYS A 301     -41.105  16.856  15.020  1.00 36.48           C  
ATOM   2336  NZ  LYS A 301     -42.003  17.877  14.402  1.00 36.48           N  
ATOM   2337  N   GLY A 302     -39.436   9.520  14.754  1.00 29.42           N  
ATOM   2338  CA  GLY A 302     -40.149   8.255  14.841  1.00 29.42           C  
ATOM   2339  C   GLY A 302     -39.242   7.081  15.159  1.00 29.42           C  
ATOM   2340  O   GLY A 302     -38.430   6.673  14.326  1.00 29.42           O  
ATOM   2341  N   MET A 303     -38.706   6.906  16.269  1.00 35.13           N  
ATOM   2342  CA  MET A 303     -37.670   6.240  17.053  1.00 35.13           C  
ATOM   2343  C   MET A 303     -38.054   4.794  17.346  1.00 35.13           C  
ATOM   2344  CB  MET A 303     -37.419   6.991  18.362  1.00 35.13           C  
ATOM   2345  O   MET A 303     -37.203   3.904  17.322  1.00 35.13           O  
ATOM   2346  CG  MET A 303     -36.062   7.672  18.429  1.00 35.13           C  
ATOM   2347  SD  MET A 303     -35.591   8.136  20.140  1.00 35.13           S  
ATOM   2348  CE  MET A 303     -34.139   9.170  19.803  1.00 35.13           C  
ATOM   2349  N   GLY A 304     -38.999   4.171  16.594  1.00 31.10           N  
ATOM   2350  CA  GLY A 304     -39.097   2.769  16.968  1.00 31.10           C  
ATOM   2351  C   GLY A 304     -39.406   1.859  15.794  1.00 31.10           C  
ATOM   2352  O   GLY A 304     -38.912   0.731  15.730  1.00 31.10           O  
ATOM   2353  N   LEU A 305     -39.640   2.320  14.607  1.00 31.76           N  
ATOM   2354  CA  LEU A 305     -39.878   1.648  13.334  1.00 31.76           C  
ATOM   2355  C   LEU A 305     -38.701   1.849  12.385  1.00 31.76           C  
ATOM   2356  CB  LEU A 305     -41.164   2.167  12.686  1.00 31.76           C  
ATOM   2357  O   LEU A 305     -38.336   0.937  11.640  1.00 31.76           O  
ATOM   2358  CG  LEU A 305     -42.002   1.139  11.924  1.00 31.76           C  
ATOM   2359  CD1 LEU A 305     -43.295   0.847  12.678  1.00 31.76           C  
ATOM   2360  CD2 LEU A 305     -42.299   1.632  10.512  1.00 31.76           C  
ATOM   2361  N   LEU A 306     -37.688   2.686  12.678  1.00 36.16           N  
ATOM   2362  CA  LEU A 306     -36.494   2.964  11.886  1.00 36.16           C  
ATOM   2363  C   LEU A 306     -35.321   2.107  12.352  1.00 36.16           C  
ATOM   2364  CB  LEU A 306     -36.125   4.447  11.976  1.00 36.16           C  
ATOM   2365  O   LEU A 306     -34.484   1.701  11.543  1.00 36.16           O  
ATOM   2366  CG  LEU A 306     -36.746   5.365  10.923  1.00 36.16           C  
ATOM   2367  CD1 LEU A 306     -36.747   6.809  11.413  1.00 36.16           C  
ATOM   2368  CD2 LEU A 306     -35.998   5.244   9.600  1.00 36.16           C  
ATOM   2369  N   ASP A 307     -35.435   1.622  13.576  1.00 32.84           N  
ATOM   2370  CA  ASP A 307     -34.263   0.839  13.959  1.00 32.84           C  
ATOM   2371  C   ASP A 307     -34.249  -0.512  13.249  1.00 32.84           C  
ATOM   2372  CB  ASP A 307     -34.225   0.637  15.475  1.00 32.84           C  
ATOM   2373  O   ASP A 307     -33.191  -0.990  12.833  1.00 32.84           O  
ATOM   2374  CG  ASP A 307     -33.711   1.854  16.224  1.00 32.84           C  
ATOM   2375  OD1 ASP A 307     -33.059   2.721  15.603  1.00 32.84           O  
ATOM   2376  OD2 ASP A 307     -33.958   1.946  17.446  1.00 32.84           O  
ATOM   2377  N   SER A 308     -35.464  -0.990  12.824  1.00 29.72           N  
ATOM   2378  CA  SER A 308     -35.545  -2.231  12.062  1.00 29.72           C  
ATOM   2379  C   SER A 308     -35.465  -1.966  10.562  1.00 29.72           C  
ATOM   2380  CB  SER A 308     -36.840  -2.977  12.387  1.00 29.72           C  
ATOM   2381  O   SER A 308     -34.842  -2.731   9.823  1.00 29.72           O  
ATOM   2382  OG  SER A 308     -37.858  -2.070  12.778  1.00 29.72           O  
ATOM   2383  N   LEU A 309     -35.809  -0.743  10.101  1.00 31.01           N  
ATOM   2384  CA  LEU A 309     -35.568  -0.298   8.733  1.00 31.01           C  
ATOM   2385  C   LEU A 309     -34.155   0.253   8.581  1.00 31.01           C  
ATOM   2386  CB  LEU A 309     -36.591   0.767   8.328  1.00 31.01           C  
ATOM   2387  O   LEU A 309     -33.517   0.061   7.544  1.00 31.01           O  
ATOM   2388  CG  LEU A 309     -37.907   0.255   7.742  1.00 31.01           C  
ATOM   2389  CD1 LEU A 309     -38.999   1.310   7.891  1.00 31.01           C  
ATOM   2390  CD2 LEU A 309     -37.727  -0.132   6.278  1.00 31.01           C  
ATOM   2391  N   LYS A 310     -33.539   0.761   9.600  1.00 32.90           N  
ATOM   2392  CA  LYS A 310     -32.148   1.206   9.617  1.00 32.90           C  
ATOM   2393  C   LYS A 310     -31.190   0.019   9.602  1.00 32.90           C  
ATOM   2394  CB  LYS A 310     -31.880   2.080  10.844  1.00 32.90           C  
ATOM   2395  O   LYS A 310     -30.174   0.043   8.905  1.00 32.90           O  
ATOM   2396  CG  LYS A 310     -30.989   3.282  10.564  1.00 32.90           C  
ATOM   2397  CD  LYS A 310     -30.787   4.130  11.813  1.00 32.90           C  
ATOM   2398  CE  LYS A 310     -29.847   5.299  11.550  1.00 32.90           C  
ATOM   2399  NZ  LYS A 310     -29.651   6.138  12.771  1.00 32.90           N  
ATOM   2400  N   GLU A 311     -31.604  -1.121  10.220  1.00 32.93           N  
ATOM   2401  CA  GLU A 311     -30.683  -2.250  10.135  1.00 32.93           C  
ATOM   2402  C   GLU A 311     -30.845  -2.997   8.814  1.00 32.93           C  
ATOM   2403  CB  GLU A 311     -30.896  -3.208  11.310  1.00 32.93           C  
ATOM   2404  O   GLU A 311     -29.861  -3.457   8.230  1.00 32.93           O  
ATOM   2405  CG  GLU A 311     -30.016  -2.908  12.515  1.00 32.93           C  
ATOM   2406  CD  GLU A 311     -30.255  -3.852  13.682  1.00 32.93           C  
ATOM   2407  OE1 GLU A 311     -29.611  -3.682  14.743  1.00 32.93           O  
ATOM   2408  OE2 GLU A 311     -31.093  -4.770  13.535  1.00 32.93           O  
ATOM   2409  N   GLY A 312     -32.091  -2.937   8.205  1.00 32.53           N  
ATOM   2410  CA  GLY A 312     -32.285  -3.540   6.896  1.00 32.53           C  
ATOM   2411  C   GLY A 312     -31.939  -2.606   5.752  1.00 32.53           C  
ATOM   2412  O   GLY A 312     -31.430  -3.045   4.718  1.00 32.53           O  
ATOM   2413  N   PHE A 313     -31.934  -1.265   6.009  1.00 31.82           N  
ATOM   2414  CA  PHE A 313     -31.521  -0.261   5.036  1.00 31.82           C  
ATOM   2415  C   PHE A 313     -30.074   0.158   5.271  1.00 31.82           C  
ATOM   2416  CB  PHE A 313     -32.439   0.963   5.103  1.00 31.82           C  
ATOM   2417  O   PHE A 313     -29.454   0.778   4.404  1.00 31.82           O  
ATOM   2418  CG  PHE A 313     -33.708   0.814   4.308  1.00 31.82           C  
ATOM   2419  CD1 PHE A 313     -33.697   0.936   2.924  1.00 31.82           C  
ATOM   2420  CD2 PHE A 313     -34.914   0.551   4.946  1.00 31.82           C  
ATOM   2421  CE1 PHE A 313     -34.870   0.798   2.186  1.00 31.82           C  
ATOM   2422  CE2 PHE A 313     -36.090   0.412   4.215  1.00 31.82           C  
ATOM   2423  CZ  PHE A 313     -36.067   0.537   2.836  1.00 31.82           C  
ATOM   2424  N   SER A 314     -29.485  -0.191   6.439  1.00 40.46           N  
ATOM   2425  CA  SER A 314     -28.167   0.284   6.845  1.00 40.46           C  
ATOM   2426  C   SER A 314     -27.060  -0.449   6.095  1.00 40.46           C  
ATOM   2427  CB  SER A 314     -27.975   0.108   8.352  1.00 40.46           C  
ATOM   2428  O   SER A 314     -26.037   0.147   5.750  1.00 40.46           O  
ATOM   2429  OG  SER A 314     -27.930  -1.266   8.697  1.00 40.46           O  
ATOM   2430  N   PHE A 315     -27.318  -1.466   5.265  1.00 41.69           N  
ATOM   2431  CA  PHE A 315     -26.157  -2.031   4.588  1.00 41.69           C  
ATOM   2432  C   PHE A 315     -26.231  -1.781   3.087  1.00 41.69           C  
ATOM   2433  CB  PHE A 315     -26.050  -3.534   4.866  1.00 41.69           C  
ATOM   2434  O   PHE A 315     -25.200  -1.661   2.420  1.00 41.69           O  
ATOM   2435  CG  PHE A 315     -24.635  -4.044   4.912  1.00 41.69           C  
ATOM   2436  CD1 PHE A 315     -24.056  -4.630   3.793  1.00 41.69           C  
ATOM   2437  CD2 PHE A 315     -23.883  -3.936   6.075  1.00 41.69           C  
ATOM   2438  CE1 PHE A 315     -22.746  -5.103   3.833  1.00 41.69           C  
ATOM   2439  CE2 PHE A 315     -22.574  -4.406   6.123  1.00 41.69           C  
ATOM   2440  CZ  PHE A 315     -22.007  -4.990   5.001  1.00 41.69           C  
ATOM   2441  N   SER A 316     -27.418  -1.314   2.671  1.00 51.22           N  
ATOM   2442  CA  SER A 316     -27.395  -0.878   1.279  1.00 51.22           C  
ATOM   2443  C   SER A 316     -27.116   0.618   1.172  1.00 51.22           C  
ATOM   2444  CB  SER A 316     -28.721  -1.208   0.592  1.00 51.22           C  
ATOM   2445  O   SER A 316     -26.823   1.125   0.087  1.00 51.22           O  
ATOM   2446  OG  SER A 316     -29.772  -0.418   1.121  1.00 51.22           O  
ATOM   2447  N   SER A 317     -27.018   1.293   2.348  1.00 63.82           N  
ATOM   2448  CA  SER A 317     -26.811   2.735   2.255  1.00 63.82           C  
ATOM   2449  C   SER A 317     -25.335   3.092   2.397  1.00 63.82           C  
ATOM   2450  CB  SER A 317     -27.626   3.464   3.324  1.00 63.82           C  
ATOM   2451  O   SER A 317     -24.585   2.393   3.081  1.00 63.82           O  
ATOM   2452  OG  SER A 317     -27.209   3.080   4.623  1.00 63.82           O  
ATOM   2453  N   LYS A 318     -24.739   3.586   1.357  1.00 73.86           N  
ATOM   2454  CA  LYS A 318     -23.413   4.197   1.352  1.00 73.86           C  
ATOM   2455  C   LYS A 318     -23.116   4.878   2.684  1.00 73.86           C  
ATOM   2456  CB  LYS A 318     -23.291   5.205   0.208  1.00 73.86           C  
ATOM   2457  O   LYS A 318     -23.918   5.678   3.171  1.00 73.86           O  
ATOM   2458  CG  LYS A 318     -23.392   4.585  -1.177  1.00 73.86           C  
ATOM   2459  CD  LYS A 318     -23.243   5.634  -2.272  1.00 73.86           C  
ATOM   2460  CE  LYS A 318     -23.382   5.021  -3.658  1.00 73.86           C  
ATOM   2461  NZ  LYS A 318     -23.252   6.049  -4.734  1.00 73.86           N  
ATOM   2462  N   ARG A 319     -22.064   4.360   3.322  1.00 78.95           N  
ATOM   2463  CA  ARG A 319     -21.695   4.927   4.615  1.00 78.95           C  
ATOM   2464  C   ARG A 319     -20.675   6.049   4.450  1.00 78.95           C  
ATOM   2465  CB  ARG A 319     -21.136   3.842   5.538  1.00 78.95           C  
ATOM   2466  O   ARG A 319     -19.788   5.968   3.597  1.00 78.95           O  
ATOM   2467  CG  ARG A 319     -22.114   2.714   5.825  1.00 78.95           C  
ATOM   2468  CD  ARG A 319     -23.173   3.129   6.836  1.00 78.95           C  
ATOM   2469  NE  ARG A 319     -23.955   1.985   7.298  1.00 78.95           N  
ATOM   2470  NH1 ARG A 319     -25.228   3.198   8.797  1.00 78.95           N  
ATOM   2471  NH2 ARG A 319     -25.561   0.942   8.565  1.00 78.95           N  
ATOM   2472  CZ  ARG A 319     -24.913   2.044   8.219  1.00 78.95           C  
ATOM   2473  N   ALA A 320     -20.891   7.079   5.225  1.00 77.02           N  
ATOM   2474  CA  ALA A 320     -20.087   8.293   5.108  1.00 77.02           C  
ATOM   2475  C   ALA A 320     -18.640   8.035   5.516  1.00 77.02           C  
ATOM   2476  CB  ALA A 320     -20.685   9.411   5.960  1.00 77.02           C  
ATOM   2477  O   ALA A 320     -17.724   8.709   5.038  1.00 77.02           O  
ATOM   2478  N   TRP A 321     -18.387   7.027   6.446  1.00 84.32           N  
ATOM   2479  CA  TRP A 321     -17.038   6.814   6.959  1.00 84.32           C  
ATOM   2480  C   TRP A 321     -16.109   6.316   5.857  1.00 84.32           C  
ATOM   2481  CB  TRP A 321     -17.055   5.816   8.120  1.00 84.32           C  
ATOM   2482  O   TRP A 321     -14.896   6.527   5.917  1.00 84.32           O  
ATOM   2483  CG  TRP A 321     -17.704   4.506   7.788  1.00 84.32           C  
ATOM   2484  CD1 TRP A 321     -18.983   4.122   8.079  1.00 84.32           C  
ATOM   2485  CD2 TRP A 321     -17.100   3.404   7.103  1.00 84.32           C  
ATOM   2486  CE2 TRP A 321     -18.074   2.384   7.014  1.00 84.32           C  
ATOM   2487  CE3 TRP A 321     -15.830   3.180   6.555  1.00 84.32           C  
ATOM   2488  NE1 TRP A 321     -19.212   2.847   7.616  1.00 84.32           N  
ATOM   2489  CH2 TRP A 321     -16.564   0.964   5.870  1.00 84.32           C  
ATOM   2490  CZ2 TRP A 321     -17.815   1.157   6.397  1.00 84.32           C  
ATOM   2491  CZ3 TRP A 321     -15.575   1.958   5.943  1.00 84.32           C  
ATOM   2492  N   TYR A 322     -16.632   5.635   4.842  1.00 87.94           N  
ATOM   2493  CA  TYR A 322     -15.807   5.093   3.769  1.00 87.94           C  
ATOM   2494  C   TYR A 322     -15.127   6.209   2.986  1.00 87.94           C  
ATOM   2495  CB  TYR A 322     -16.650   4.231   2.825  1.00 87.94           C  
ATOM   2496  O   TYR A 322     -13.905   6.207   2.823  1.00 87.94           O  
ATOM   2497  CG  TYR A 322     -15.930   3.836   1.558  1.00 87.94           C  
ATOM   2498  CD1 TYR A 322     -16.225   4.455   0.345  1.00 87.94           C  
ATOM   2499  CD2 TYR A 322     -14.956   2.844   1.571  1.00 87.94           C  
ATOM   2500  CE1 TYR A 322     -15.565   4.093  -0.825  1.00 87.94           C  
ATOM   2501  CE2 TYR A 322     -14.291   2.474   0.407  1.00 87.94           C  
ATOM   2502  OH  TYR A 322     -13.946   2.741  -1.940  1.00 87.94           O  
ATOM   2503  CZ  TYR A 322     -14.601   3.103  -0.784  1.00 87.94           C  
ATOM   2504  N   PRO A 323     -15.888   7.120   2.370  1.00 82.11           N  
ATOM   2505  CA  PRO A 323     -15.216   8.199   1.641  1.00 82.11           C  
ATOM   2506  C   PRO A 323     -14.272   9.010   2.525  1.00 82.11           C  
ATOM   2507  CB  PRO A 323     -16.377   9.064   1.143  1.00 82.11           C  
ATOM   2508  O   PRO A 323     -13.257   9.521   2.046  1.00 82.11           O  
ATOM   2509  CG  PRO A 323     -17.534   8.686   2.011  1.00 82.11           C  
ATOM   2510  CD  PRO A 323     -17.363   7.257   2.440  1.00 82.11           C  
ATOM   2511  N   ALA A 324     -14.665   9.232   3.791  1.00 82.20           N  
ATOM   2512  CA  ALA A 324     -13.798   9.953   4.719  1.00 82.20           C  
ATOM   2513  C   ALA A 324     -12.457   9.243   4.881  1.00 82.20           C  
ATOM   2514  CB  ALA A 324     -14.482  10.109   6.075  1.00 82.20           C  
ATOM   2515  O   ALA A 324     -11.403   9.884   4.871  1.00 82.20           O  
ATOM   2516  N   LEU A 325     -12.498   7.931   5.034  1.00 85.92           N  
ATOM   2517  CA  LEU A 325     -11.270   7.152   5.150  1.00 85.92           C  
ATOM   2518  C   LEU A 325     -10.458   7.223   3.861  1.00 85.92           C  
ATOM   2519  CB  LEU A 325     -11.589   5.693   5.487  1.00 85.92           C  
ATOM   2520  O   LEU A 325      -9.232   7.352   3.901  1.00 85.92           O  
ATOM   2521  CG  LEU A 325     -11.952   5.397   6.943  1.00 85.92           C  
ATOM   2522  CD1 LEU A 325     -12.382   3.942   7.096  1.00 85.92           C  
ATOM   2523  CD2 LEU A 325     -10.776   5.711   7.861  1.00 85.92           C  
ATOM   2524  N   ARG A 326     -11.164   7.226   2.791  1.00 83.70           N  
ATOM   2525  CA  ARG A 326     -10.489   7.366   1.505  1.00 83.70           C  
ATOM   2526  C   ARG A 326      -9.815   8.729   1.386  1.00 83.70           C  
ATOM   2527  CB  ARG A 326     -11.477   7.168   0.354  1.00 83.70           C  
ATOM   2528  O   ARG A 326      -8.678   8.827   0.920  1.00 83.70           O  
ATOM   2529  CG  ARG A 326     -11.851   5.715   0.106  1.00 83.70           C  
ATOM   2530  CD  ARG A 326     -12.287   5.482  -1.334  1.00 83.70           C  
ATOM   2531  NE  ARG A 326     -11.433   6.197  -2.278  1.00 83.70           N  
ATOM   2532  NH1 ARG A 326     -12.722   5.710  -4.132  1.00 83.70           N  
ATOM   2533  NH2 ARG A 326     -10.817   6.964  -4.353  1.00 83.70           N  
ATOM   2534  CZ  ARG A 326     -11.659   6.289  -3.586  1.00 83.70           C  
ATOM   2535  N   GLY A 327     -10.481   9.681   1.731  1.00 77.28           N  
ATOM   2536  CA  GLY A 327      -9.927  11.026   1.711  1.00 77.28           C  
ATOM   2537  C   GLY A 327      -8.719  11.187   2.614  1.00 77.28           C  
ATOM   2538  O   GLY A 327      -7.770  11.895   2.270  1.00 77.28           O  
ATOM   2539  N   SER A 328      -8.739  10.475   3.712  1.00 81.99           N  
ATOM   2540  CA  SER A 328      -7.621  10.540   4.647  1.00 81.99           C  
ATOM   2541  C   SER A 328      -6.355   9.948   4.038  1.00 81.99           C  
ATOM   2542  CB  SER A 328      -7.963   9.806   5.944  1.00 81.99           C  
ATOM   2543  O   SER A 328      -5.247  10.403   4.331  1.00 81.99           O  
ATOM   2544  OG  SER A 328      -8.050   8.409   5.724  1.00 81.99           O  
ATOM   2545  N   ASP A 329      -6.476   8.994   3.182  1.00 81.26           N  
ATOM   2546  CA  ASP A 329      -5.340   8.348   2.533  1.00 81.26           C  
ATOM   2547  C   ASP A 329      -4.546   9.348   1.695  1.00 81.26           C  
ATOM   2548  CB  ASP A 329      -5.810   7.185   1.658  1.00 81.26           C  
ATOM   2549  O   ASP A 329      -3.320   9.257   1.607  1.00 81.26           O  
ATOM   2550  CG  ASP A 329      -6.181   5.951   2.462  1.00 81.26           C  
ATOM   2551  OD1 ASP A 329      -5.820   5.869   3.656  1.00 81.26           O  
ATOM   2552  OD2 ASP A 329      -6.838   5.050   1.895  1.00 81.26           O  
ATOM   2553  N   GLU A 330      -5.251  10.302   1.178  1.00 75.44           N  
ATOM   2554  CA  GLU A 330      -4.591  11.330   0.378  1.00 75.44           C  
ATOM   2555  C   GLU A 330      -3.690  12.208   1.241  1.00 75.44           C  
ATOM   2556  CB  GLU A 330      -5.626  12.192  -0.350  1.00 75.44           C  
ATOM   2557  O   GLU A 330      -2.573  12.541   0.842  1.00 75.44           O  
ATOM   2558  CG  GLU A 330      -5.026  13.124  -1.392  1.00 75.44           C  
ATOM   2559  CD  GLU A 330      -6.073  13.897  -2.180  1.00 75.44           C  
ATOM   2560  OE1 GLU A 330      -5.696  14.748  -3.016  1.00 75.44           O  
ATOM   2561  OE2 GLU A 330      -7.279  13.648  -1.957  1.00 75.44           O  
ATOM   2562  N   PHE A 331      -4.127  12.569   2.417  1.00 78.62           N  
ATOM   2563  CA  PHE A 331      -3.334  13.380   3.333  1.00 78.62           C  
ATOM   2564  C   PHE A 331      -2.107  12.614   3.811  1.00 78.62           C  
ATOM   2565  CB  PHE A 331      -4.179  13.818   4.534  1.00 78.62           C  
ATOM   2566  O   PHE A 331      -1.010  13.172   3.885  1.00 78.62           O  
ATOM   2567  CG  PHE A 331      -5.250  14.818   4.189  1.00 78.62           C  
ATOM   2568  CD1 PHE A 331      -4.925  16.024   3.581  1.00 78.62           C  
ATOM   2569  CD2 PHE A 331      -6.583  14.551   4.474  1.00 78.62           C  
ATOM   2570  CE1 PHE A 331      -5.914  16.951   3.261  1.00 78.62           C  
ATOM   2571  CE2 PHE A 331      -7.577  15.473   4.157  1.00 78.62           C  
ATOM   2572  CZ  PHE A 331      -7.240  16.673   3.552  1.00 78.62           C  
ATOM   2573  N   ILE A 332      -2.369  11.335   4.104  1.00 80.13           N  
ATOM   2574  CA  ILE A 332      -1.273  10.488   4.562  1.00 80.13           C  
ATOM   2575  C   ILE A 332      -0.241  10.333   3.448  1.00 80.13           C  
ATOM   2576  CB  ILE A 332      -1.782   9.103   5.019  1.00 80.13           C  
ATOM   2577  O   ILE A 332       0.961  10.484   3.680  1.00 80.13           O  
ATOM   2578  CG1 ILE A 332      -2.624   9.237   6.293  1.00 80.13           C  
ATOM   2579  CG2 ILE A 332      -0.609   8.142   5.236  1.00 80.13           C  
ATOM   2580  CD1 ILE A 332      -3.274   7.936   6.744  1.00 80.13           C  
ATOM   2581  N   ARG A 333      -0.672  10.168   2.286  1.00 73.49           N  
ATOM   2582  CA  ARG A 333       0.213   9.985   1.139  1.00 73.49           C  
ATOM   2583  C   ARG A 333       1.054  11.232   0.892  1.00 73.49           C  
ATOM   2584  CB  ARG A 333      -0.595   9.641  -0.114  1.00 73.49           C  
ATOM   2585  O   ARG A 333       2.222  11.134   0.509  1.00 73.49           O  
ATOM   2586  CG  ARG A 333      -1.044   8.189  -0.178  1.00 73.49           C  
ATOM   2587  CD  ARG A 333      -1.695   7.859  -1.514  1.00 73.49           C  
ATOM   2588  NE  ARG A 333      -3.137   8.085  -1.482  1.00 73.49           N  
ATOM   2589  NH1 ARG A 333      -3.408   8.009  -3.775  1.00 73.49           N  
ATOM   2590  NH2 ARG A 333      -5.218   8.362  -2.413  1.00 73.49           N  
ATOM   2591  CZ  ARG A 333      -3.918   8.152  -2.557  1.00 73.49           C  
ATOM   2592  N   ASN A 334       0.550  12.383   1.195  1.00 73.98           N  
ATOM   2593  CA  ASN A 334       1.230  13.650   0.944  1.00 73.98           C  
ATOM   2594  C   ASN A 334       1.998  14.127   2.173  1.00 73.98           C  
ATOM   2595  CB  ASN A 334       0.228  14.717   0.497  1.00 73.98           C  
ATOM   2596  O   ASN A 334       2.543  15.232   2.179  1.00 73.98           O  
ATOM   2597  CG  ASN A 334      -0.395  14.405  -0.849  1.00 73.98           C  
ATOM   2598  ND2 ASN A 334      -1.638  14.831  -1.040  1.00 73.98           N  
ATOM   2599  OD1 ASN A 334       0.235  13.785  -1.710  1.00 73.98           O  
ATOM   2600  N   GLY A 335       2.026  13.281   3.198  1.00 73.71           N  
ATOM   2601  CA  GLY A 335       2.754  13.621   4.410  1.00 73.71           C  
ATOM   2602  C   GLY A 335       2.122  14.761   5.186  1.00 73.71           C  
ATOM   2603  O   GLY A 335       2.817  15.508   5.878  1.00 73.71           O  
ATOM   2604  N   GLN A 336       0.907  15.058   4.958  1.00 79.71           N  
ATOM   2605  CA  GLN A 336       0.178  16.128   5.632  1.00 79.71           C  
ATOM   2606  C   GLN A 336      -0.582  15.596   6.844  1.00 79.71           C  
ATOM   2607  CB  GLN A 336      -0.789  16.811   4.665  1.00 79.71           C  
ATOM   2608  O   GLN A 336      -1.812  15.524   6.829  1.00 79.71           O  
ATOM   2609  CG  GLN A 336      -0.103  17.485   3.483  1.00 79.71           C  
ATOM   2610  CD  GLN A 336      -1.086  18.138   2.529  1.00 79.71           C  
ATOM   2611  NE2 GLN A 336      -0.769  19.352   2.092  1.00 79.71           N  
ATOM   2612  OE1 GLN A 336      -2.120  17.557   2.188  1.00 79.71           O  
ATOM   2613  N   LEU A 337       0.161  15.229   7.940  1.00 81.29           N  
ATOM   2614  CA  LEU A 337      -0.438  14.571   9.097  1.00 81.29           C  
ATOM   2615  C   LEU A 337      -1.289  15.549   9.899  1.00 81.29           C  
ATOM   2616  CB  LEU A 337       0.648  13.968   9.992  1.00 81.29           C  
ATOM   2617  O   LEU A 337      -2.280  15.154  10.518  1.00 81.29           O  
ATOM   2618  CG  LEU A 337       1.281  12.663   9.505  1.00 81.29           C  
ATOM   2619  CD1 LEU A 337       2.407  12.238  10.442  1.00 81.29           C  
ATOM   2620  CD2 LEU A 337       0.228  11.566   9.394  1.00 81.29           C  
ATOM   2621  N   SER A 338      -0.963  16.833   9.876  1.00 81.30           N  
ATOM   2622  CA  SER A 338      -1.776  17.831  10.563  1.00 81.30           C  
ATOM   2623  C   SER A 338      -3.171  17.923   9.953  1.00 81.30           C  
ATOM   2624  CB  SER A 338      -1.099  19.202  10.514  1.00 81.30           C  
ATOM   2625  O   SER A 338      -4.167  17.989  10.676  1.00 81.30           O  
ATOM   2626  OG  SER A 338      -0.840  19.587   9.175  1.00 81.30           O  
ATOM   2627  N   ALA A 339      -3.206  17.987   8.606  1.00 79.77           N  
ATOM   2628  CA  ALA A 339      -4.485  17.996   7.901  1.00 79.77           C  
ATOM   2629  C   ALA A 339      -5.266  16.712   8.165  1.00 79.77           C  
ATOM   2630  CB  ALA A 339      -4.264  18.181   6.401  1.00 79.77           C  
ATOM   2631  O   ALA A 339      -6.490  16.742   8.314  1.00 79.77           O  
ATOM   2632  N   PHE A 340      -4.480  15.679   8.181  1.00 84.80           N  
ATOM   2633  CA  PHE A 340      -5.058  14.380   8.503  1.00 84.80           C  
ATOM   2634  C   PHE A 340      -5.717  14.406   9.878  1.00 84.80           C  
ATOM   2635  CB  PHE A 340      -3.987  13.286   8.455  1.00 84.80           C  
ATOM   2636  O   PHE A 340      -6.858  13.966  10.034  1.00 84.80           O  
ATOM   2637  CG  PHE A 340      -4.461  11.949   8.957  1.00 84.80           C  
ATOM   2638  CD1 PHE A 340      -4.106  11.501  10.224  1.00 84.80           C  
ATOM   2639  CD2 PHE A 340      -5.262  11.140   8.163  1.00 84.80           C  
ATOM   2640  CE1 PHE A 340      -4.543  10.264  10.691  1.00 84.80           C  
ATOM   2641  CE2 PHE A 340      -5.703   9.903   8.623  1.00 84.80           C  
ATOM   2642  CZ  PHE A 340      -5.342   9.466   9.887  1.00 84.80           C  
ATOM   2643  N   LYS A 341      -5.033  14.894  10.849  1.00 85.82           N  
ATOM   2644  CA  LYS A 341      -5.541  14.997  12.214  1.00 85.82           C  
ATOM   2645  C   LYS A 341      -6.812  15.840  12.265  1.00 85.82           C  
ATOM   2646  CB  LYS A 341      -4.479  15.594  13.139  1.00 85.82           C  
ATOM   2647  O   LYS A 341      -7.783  15.470  12.930  1.00 85.82           O  
ATOM   2648  CG  LYS A 341      -4.880  15.618  14.606  1.00 85.82           C  
ATOM   2649  CD  LYS A 341      -3.758  16.161  15.483  1.00 85.82           C  
ATOM   2650  CE  LYS A 341      -4.178  16.240  16.945  1.00 85.82           C  
ATOM   2651  NZ  LYS A 341      -3.081  16.771  17.808  1.00 85.82           N  
ATOM   2652  N   LYS A 342      -6.779  16.940  11.602  1.00 84.71           N  
ATOM   2653  CA  LYS A 342      -7.947  17.815  11.547  1.00 84.71           C  
ATOM   2654  C   LYS A 342      -9.155  17.085  10.968  1.00 84.71           C  
ATOM   2655  CB  LYS A 342      -7.643  19.065  10.719  1.00 84.71           C  
ATOM   2656  O   LYS A 342     -10.266  17.202  11.489  1.00 84.71           O  
ATOM   2657  CG  LYS A 342      -8.715  20.141  10.807  1.00 84.71           C  
ATOM   2658  CD  LYS A 342      -8.326  21.384  10.017  1.00 84.71           C  
ATOM   2659  CE  LYS A 342      -9.429  22.433  10.044  1.00 84.71           C  
ATOM   2660  NZ  LYS A 342      -9.048  23.657   9.278  1.00 84.71           N  
ATOM   2661  N   LEU A 343      -8.962  16.332   9.890  1.00 81.61           N  
ATOM   2662  CA  LEU A 343     -10.036  15.568   9.265  1.00 81.61           C  
ATOM   2663  C   LEU A 343     -10.633  14.565  10.246  1.00 81.61           C  
ATOM   2664  CB  LEU A 343      -9.521  14.839   8.021  1.00 81.61           C  
ATOM   2665  O   LEU A 343     -11.855  14.450  10.356  1.00 81.61           O  
ATOM   2666  CG  LEU A 343     -10.557  14.044   7.224  1.00 81.61           C  
ATOM   2667  CD1 LEU A 343     -10.290  14.177   5.728  1.00 81.61           C  
ATOM   2668  CD2 LEU A 343     -10.547  12.579   7.645  1.00 81.61           C  
ATOM   2669  N   VAL A 344      -9.795  13.908  10.949  1.00 85.33           N  
ATOM   2670  CA  VAL A 344     -10.217  12.864  11.877  1.00 85.33           C  
ATOM   2671  C   VAL A 344     -11.052  13.477  12.999  1.00 85.33           C  
ATOM   2672  CB  VAL A 344      -9.008  12.104  12.466  1.00 85.33           C  
ATOM   2673  O   VAL A 344     -12.099  12.939  13.367  1.00 85.33           O  
ATOM   2674  CG1 VAL A 344      -9.450  11.178  13.597  1.00 85.33           C  
ATOM   2675  CG2 VAL A 344      -8.292  11.313  11.373  1.00 85.33           C  
ATOM   2676  N   CYS A 345     -10.648  14.618  13.479  1.00 83.45           N  
ATOM   2677  CA  CYS A 345     -11.281  15.248  14.632  1.00 83.45           C  
ATOM   2678  C   CYS A 345     -12.586  15.927  14.234  1.00 83.45           C  
ATOM   2679  CB  CYS A 345     -10.339  16.268  15.270  1.00 83.45           C  
ATOM   2680  O   CYS A 345     -13.502  16.049  15.050  1.00 83.45           O  
ATOM   2681  SG  CYS A 345      -8.891  15.529  16.057  1.00 83.45           S  
ATOM   2682  N   GLU A 346     -12.772  16.201  12.964  1.00 83.19           N  
ATOM   2683  CA  GLU A 346     -13.911  17.008  12.538  1.00 83.19           C  
ATOM   2684  C   GLU A 346     -14.882  16.190  11.691  1.00 83.19           C  
ATOM   2685  CB  GLU A 346     -13.439  18.237  11.757  1.00 83.19           C  
ATOM   2686  O   GLU A 346     -15.960  16.670  11.335  1.00 83.19           O  
ATOM   2687  CG  GLU A 346     -12.651  19.233  12.595  1.00 83.19           C  
ATOM   2688  CD  GLU A 346     -12.116  20.406  11.789  1.00 83.19           C  
ATOM   2689  OE1 GLU A 346     -11.445  21.288  12.371  1.00 83.19           O  
ATOM   2690  OE2 GLU A 346     -12.372  20.444  10.564  1.00 83.19           O  
ATOM   2691  N   ALA A 347     -14.548  14.939  11.426  1.00 80.01           N  
ATOM   2692  CA  ALA A 347     -15.389  14.128  10.548  1.00 80.01           C  
ATOM   2693  C   ALA A 347     -16.721  13.799  11.216  1.00 80.01           C  
ATOM   2694  CB  ALA A 347     -14.664  12.844  10.153  1.00 80.01           C  
ATOM   2695  O   ALA A 347     -16.762  13.468  12.404  1.00 80.01           O  
ATOM   2696  N   PRO A 348     -17.853  13.878  10.493  1.00 71.88           N  
ATOM   2697  CA  PRO A 348     -19.164  13.546  11.055  1.00 71.88           C  
ATOM   2698  C   PRO A 348     -19.256  12.096  11.523  1.00 71.88           C  
ATOM   2699  CB  PRO A 348     -20.123  13.806   9.890  1.00 71.88           C  
ATOM   2700  O   PRO A 348     -20.066  11.775  12.396  1.00 71.88           O  
ATOM   2701  CG  PRO A 348     -19.361  14.692   8.959  1.00 71.88           C  
ATOM   2702  CD  PRO A 348     -17.893  14.473   9.186  1.00 71.88           C  
ATOM   2703  N   CYS A 349     -18.485  11.279  10.820  1.00 82.20           N  
ATOM   2704  CA  CYS A 349     -18.522   9.853  11.122  1.00 82.20           C  
ATOM   2705  C   CYS A 349     -17.494   9.494  12.188  1.00 82.20           C  
ATOM   2706  CB  CYS A 349     -18.268   9.031   9.859  1.00 82.20           C  
ATOM   2707  O   CYS A 349     -17.109   8.331  12.320  1.00 82.20           O  
ATOM   2708  SG  CYS A 349     -16.703   9.414   9.043  1.00 82.20           S  
ATOM   2709  N   ARG A 350     -17.022  10.568  12.869  1.00 80.30           N  
ATOM   2710  CA  ARG A 350     -15.905  10.381  13.789  1.00 80.30           C  
ATOM   2711  C   ARG A 350     -16.271   9.406  14.904  1.00 80.30           C  
ATOM   2712  CB  ARG A 350     -15.469  11.720  14.387  1.00 80.30           C  
ATOM   2713  O   ARG A 350     -15.391   8.857  15.570  1.00 80.30           O  
ATOM   2714  CG  ARG A 350     -16.504  12.352  15.304  1.00 80.30           C  
ATOM   2715  CD  ARG A 350     -16.012  13.668  15.889  1.00 80.30           C  
ATOM   2716  NE  ARG A 350     -17.017  14.285  16.749  1.00 80.30           N  
ATOM   2717  NH1 ARG A 350     -15.788  16.197  17.164  1.00 80.30           N  
ATOM   2718  NH2 ARG A 350     -17.865  15.939  18.099  1.00 80.30           N  
ATOM   2719  CZ  ARG A 350     -16.888  15.472  17.335  1.00 80.30           C  
ATOM   2720  N   TYR A 351     -17.637   9.121  14.979  1.00 79.76           N  
ATOM   2721  CA  TYR A 351     -18.051   8.230  16.056  1.00 79.76           C  
ATOM   2722  C   TYR A 351     -18.339   6.830  15.526  1.00 79.76           C  
ATOM   2723  CB  TYR A 351     -19.290   8.784  16.767  1.00 79.76           C  
ATOM   2724  O   TYR A 351     -18.671   5.925  16.295  1.00 79.76           O  
ATOM   2725  CG  TYR A 351     -19.101  10.176  17.320  1.00 79.76           C  
ATOM   2726  CD1 TYR A 351     -18.232  10.412  18.383  1.00 79.76           C  
ATOM   2727  CD2 TYR A 351     -19.790  11.257  16.781  1.00 79.76           C  
ATOM   2728  CE1 TYR A 351     -18.056  11.692  18.897  1.00 79.76           C  
ATOM   2729  CE2 TYR A 351     -19.622  12.541  17.287  1.00 79.76           C  
ATOM   2730  OH  TYR A 351     -18.584  14.019  18.848  1.00 79.76           O  
ATOM   2731  CZ  TYR A 351     -18.754  12.749  18.343  1.00 79.76           C  
ATOM   2732  N   ASP A 352     -18.215   6.748  14.300  1.00 83.95           N  
ATOM   2733  CA  ASP A 352     -18.444   5.438  13.699  1.00 83.95           C  
ATOM   2734  C   ASP A 352     -17.291   4.485  14.003  1.00 83.95           C  
ATOM   2735  CB  ASP A 352     -18.636   5.567  12.187  1.00 83.95           C  
ATOM   2736  O   ASP A 352     -16.123   4.838  13.824  1.00 83.95           O  
ATOM   2737  CG  ASP A 352     -19.206   4.311  11.552  1.00 83.95           C  
ATOM   2738  OD1 ASP A 352     -18.546   3.251  11.598  1.00 83.95           O  
ATOM   2739  OD2 ASP A 352     -20.324   4.383  10.997  1.00 83.95           O  
ATOM   2740  N   HIS A 353     -17.637   3.272  14.518  1.00 84.15           N  
ATOM   2741  CA  HIS A 353     -16.655   2.276  14.932  1.00 84.15           C  
ATOM   2742  C   HIS A 353     -15.722   1.911  13.782  1.00 84.15           C  
ATOM   2743  CB  HIS A 353     -17.354   1.022  15.460  1.00 84.15           C  
ATOM   2744  O   HIS A 353     -14.503   1.856  13.960  1.00 84.15           O  
ATOM   2745  CG  HIS A 353     -16.413  -0.002  16.010  1.00 84.15           C  
ATOM   2746  CD2 HIS A 353     -16.007  -1.194  15.513  1.00 84.15           C  
ATOM   2747  ND1 HIS A 353     -15.775   0.149  17.222  1.00 84.15           N  
ATOM   2748  CE1 HIS A 353     -15.013  -0.909  17.446  1.00 84.15           C  
ATOM   2749  NE2 HIS A 353     -15.136  -1.739  16.425  1.00 84.15           N  
ATOM   2750  N   ALA A 354     -16.189   1.752  12.592  1.00 86.47           N  
ATOM   2751  CA  ALA A 354     -15.394   1.380  11.425  1.00 86.47           C  
ATOM   2752  C   ALA A 354     -14.426   2.496  11.042  1.00 86.47           C  
ATOM   2753  CB  ALA A 354     -16.304   1.041  10.247  1.00 86.47           C  
ATOM   2754  O   ALA A 354     -13.280   2.232  10.671  1.00 86.47           O  
ATOM   2755  N   PHE A 355     -14.932   3.691  11.118  1.00 88.03           N  
ATOM   2756  CA  PHE A 355     -14.092   4.849  10.833  1.00 88.03           C  
ATOM   2757  C   PHE A 355     -12.915   4.914  11.799  1.00 88.03           C  
ATOM   2758  CB  PHE A 355     -14.910   6.141  10.915  1.00 88.03           C  
ATOM   2759  O   PHE A 355     -11.767   5.072  11.377  1.00 88.03           O  
ATOM   2760  CG  PHE A 355     -14.102   7.388  10.675  1.00 88.03           C  
ATOM   2761  CD1 PHE A 355     -13.780   8.237  11.727  1.00 88.03           C  
ATOM   2762  CD2 PHE A 355     -13.664   7.710   9.398  1.00 88.03           C  
ATOM   2763  CE1 PHE A 355     -13.031   9.391  11.508  1.00 88.03           C  
ATOM   2764  CE2 PHE A 355     -12.916   8.862   9.171  1.00 88.03           C  
ATOM   2765  CZ  PHE A 355     -12.602   9.702  10.227  1.00 88.03           C  
ATOM   2766  N   LEU A 356     -13.133   4.703  13.019  1.00 86.98           N  
ATOM   2767  CA  LEU A 356     -12.106   4.780  14.053  1.00 86.98           C  
ATOM   2768  C   LEU A 356     -11.086   3.658  13.890  1.00 86.98           C  
ATOM   2769  CB  LEU A 356     -12.741   4.710  15.444  1.00 86.98           C  
ATOM   2770  O   LEU A 356      -9.881   3.887  14.011  1.00 86.98           O  
ATOM   2771  CG  LEU A 356     -13.623   5.893  15.847  1.00 86.98           C  
ATOM   2772  CD1 LEU A 356     -14.297   5.620  17.188  1.00 86.98           C  
ATOM   2773  CD2 LEU A 356     -12.801   7.177  15.908  1.00 86.98           C  
ATOM   2774  N   LEU A 357     -11.587   2.503  13.629  1.00 87.91           N  
ATOM   2775  CA  LEU A 357     -10.685   1.382  13.387  1.00 87.91           C  
ATOM   2776  C   LEU A 357      -9.788   1.655  12.184  1.00 87.91           C  
ATOM   2777  CB  LEU A 357     -11.480   0.093  13.164  1.00 87.91           C  
ATOM   2778  O   LEU A 357      -8.588   1.374  12.223  1.00 87.91           O  
ATOM   2779  CG  LEU A 357     -12.108  -0.541  14.406  1.00 87.91           C  
ATOM   2780  CD1 LEU A 357     -12.997  -1.715  14.011  1.00 87.91           C  
ATOM   2781  CD2 LEU A 357     -11.026  -0.988  15.384  1.00 87.91           C  
ATOM   2782  N   GLY A 358     -10.390   2.167  11.161  1.00 89.69           N  
ATOM   2783  CA  GLY A 358      -9.645   2.520   9.963  1.00 89.69           C  
ATOM   2784  C   GLY A 358      -8.561   3.551  10.216  1.00 89.69           C  
ATOM   2785  O   GLY A 358      -7.439   3.414   9.723  1.00 89.69           O  
ATOM   2786  N   ILE A 359      -8.834   4.571  11.000  1.00 90.57           N  
ATOM   2787  CA  ILE A 359      -7.878   5.625  11.322  1.00 90.57           C  
ATOM   2788  C   ILE A 359      -6.709   5.039  12.110  1.00 90.57           C  
ATOM   2789  CB  ILE A 359      -8.545   6.767  12.122  1.00 90.57           C  
ATOM   2790  O   ILE A 359      -5.547   5.323  11.812  1.00 90.57           O  
ATOM   2791  CG1 ILE A 359      -9.574   7.498  11.253  1.00 90.57           C  
ATOM   2792  CG2 ILE A 359      -7.489   7.740  12.656  1.00 90.57           C  
ATOM   2793  CD1 ILE A 359      -8.994   8.100   9.981  1.00 90.57           C  
ATOM   2794  N   CYS A 360      -7.027   4.196  13.110  1.00 89.63           N  
ATOM   2795  CA  CYS A 360      -5.983   3.559  13.905  1.00 89.63           C  
ATOM   2796  C   CYS A 360      -5.054   2.733  13.023  1.00 89.63           C  
ATOM   2797  CB  CYS A 360      -6.599   2.670  14.985  1.00 89.63           C  
ATOM   2798  O   CYS A 360      -3.832   2.802  13.166  1.00 89.63           O  
ATOM   2799  SG  CYS A 360      -7.498   3.585  16.256  1.00 89.63           S  
ATOM   2800  N   GLN A 361      -5.706   1.962  12.142  1.00 89.56           N  
ATOM   2801  CA  GLN A 361      -4.924   1.137  11.227  1.00 89.56           C  
ATOM   2802  C   GLN A 361      -4.017   1.996  10.350  1.00 89.56           C  
ATOM   2803  CB  GLN A 361      -5.844   0.283  10.354  1.00 89.56           C  
ATOM   2804  O   GLN A 361      -2.834   1.691  10.185  1.00 89.56           O  
ATOM   2805  CG  GLN A 361      -5.102  -0.667   9.423  1.00 89.56           C  
ATOM   2806  CD  GLN A 361      -6.031  -1.613   8.687  1.00 89.56           C  
ATOM   2807  NE2 GLN A 361      -5.483  -2.360   7.734  1.00 89.56           N  
ATOM   2808  OE1 GLN A 361      -7.231  -1.673   8.972  1.00 89.56           O  
ATOM   2809  N   ARG A 362      -4.423   3.059   9.770  1.00 89.57           N  
ATOM   2810  CA  ARG A 362      -3.652   3.945   8.904  1.00 89.57           C  
ATOM   2811  C   ARG A 362      -2.496   4.584   9.666  1.00 89.57           C  
ATOM   2812  CB  ARG A 362      -4.551   5.031   8.308  1.00 89.57           C  
ATOM   2813  O   ARG A 362      -1.381   4.680   9.147  1.00 89.57           O  
ATOM   2814  CG  ARG A 362      -5.502   4.523   7.236  1.00 89.57           C  
ATOM   2815  CD  ARG A 362      -6.594   5.537   6.926  1.00 89.57           C  
ATOM   2816  NE  ARG A 362      -7.389   5.135   5.768  1.00 89.57           N  
ATOM   2817  NH1 ARG A 362      -9.394   5.054   6.913  1.00 89.57           N  
ATOM   2818  NH2 ARG A 362      -9.324   4.554   4.677  1.00 89.57           N  
ATOM   2819  CZ  ARG A 362      -8.701   4.916   5.788  1.00 89.57           C  
ATOM   2820  N   LEU A 363      -2.794   4.981  10.857  1.00 90.58           N  
ATOM   2821  CA  LEU A 363      -1.731   5.547  11.680  1.00 90.58           C  
ATOM   2822  C   LEU A 363      -0.647   4.511  11.957  1.00 90.58           C  
ATOM   2823  CB  LEU A 363      -2.300   6.074  13.001  1.00 90.58           C  
ATOM   2824  O   LEU A 363       0.544   4.828  11.921  1.00 90.58           O  
ATOM   2825  CG  LEU A 363      -3.105   7.372  12.923  1.00 90.58           C  
ATOM   2826  CD1 LEU A 363      -3.774   7.662  14.262  1.00 90.58           C  
ATOM   2827  CD2 LEU A 363      -2.209   8.533  12.505  1.00 90.58           C  
ATOM   2828  N   GLY A 364      -1.141   3.300  12.261  1.00 90.52           N  
ATOM   2829  CA  GLY A 364      -0.186   2.217  12.437  1.00 90.52           C  
ATOM   2830  C   GLY A 364       0.665   1.967  11.207  1.00 90.52           C  
ATOM   2831  O   GLY A 364       1.879   1.777  11.314  1.00 90.52           O  
ATOM   2832  N   GLU A 365       0.017   2.040  10.048  1.00 88.29           N  
ATOM   2833  CA  GLU A 365       0.725   1.816   8.792  1.00 88.29           C  
ATOM   2834  C   GLU A 365       1.733   2.929   8.520  1.00 88.29           C  
ATOM   2835  CB  GLU A 365      -0.264   1.707   7.629  1.00 88.29           C  
ATOM   2836  O   GLU A 365       2.848   2.667   8.065  1.00 88.29           O  
ATOM   2837  CG  GLU A 365      -1.112   0.444   7.659  1.00 88.29           C  
ATOM   2838  CD  GLU A 365      -2.201   0.427   6.598  1.00 88.29           C  
ATOM   2839  OE1 GLU A 365      -2.894  -0.606   6.456  1.00 88.29           O  
ATOM   2840  OE2 GLU A 365      -2.363   1.455   5.903  1.00 88.29           O  
ATOM   2841  N   VAL A 366       1.393   4.111   8.802  1.00 88.43           N  
ATOM   2842  CA  VAL A 366       2.290   5.250   8.637  1.00 88.43           C  
ATOM   2843  C   VAL A 366       3.506   5.086   9.546  1.00 88.43           C  
ATOM   2844  CB  VAL A 366       1.574   6.585   8.941  1.00 88.43           C  
ATOM   2845  O   VAL A 366       4.644   5.284   9.112  1.00 88.43           O  
ATOM   2846  CG1 VAL A 366       2.581   7.730   9.033  1.00 88.43           C  
ATOM   2847  CG2 VAL A 366       0.521   6.880   7.875  1.00 88.43           C  
ATOM   2848  N   THR A 367       3.266   4.684  10.736  1.00 88.08           N  
ATOM   2849  CA  THR A 367       4.323   4.518  11.727  1.00 88.08           C  
ATOM   2850  C   THR A 367       5.285   3.409  11.312  1.00 88.08           C  
ATOM   2851  CB  THR A 367       3.741   4.204  13.117  1.00 88.08           C  
ATOM   2852  O   THR A 367       6.501   3.547  11.457  1.00 88.08           O  
ATOM   2853  CG2 THR A 367       4.843   4.116  14.168  1.00 88.08           C  
ATOM   2854  OG1 THR A 367       2.823   5.238  13.490  1.00 88.08           O  
ATOM   2855  N   ALA A 368       4.742   2.353  10.746  1.00 87.20           N  
ATOM   2856  CA  ALA A 368       5.521   1.165  10.407  1.00 87.20           C  
ATOM   2857  C   ALA A 368       6.275   1.361   9.095  1.00 87.20           C  
ATOM   2858  CB  ALA A 368       4.614  -0.060  10.319  1.00 87.20           C  
ATOM   2859  O   ALA A 368       7.160   0.570   8.756  1.00 87.20           O  
ATOM   2860  N   ASP A 369       6.026   2.377   8.335  1.00 84.56           N  
ATOM   2861  CA  ASP A 369       6.592   2.586   7.006  1.00 84.56           C  
ATOM   2862  C   ASP A 369       7.971   3.237   7.093  1.00 84.56           C  
ATOM   2863  CB  ASP A 369       5.657   3.447   6.154  1.00 84.56           C  
ATOM   2864  O   ASP A 369       8.084   4.426   7.397  1.00 84.56           O  
ATOM   2865  CG  ASP A 369       6.077   3.513   4.696  1.00 84.56           C  
ATOM   2866  OD1 ASP A 369       7.196   3.067   4.362  1.00 84.56           O  
ATOM   2867  OD2 ASP A 369       5.282   4.017   3.873  1.00 84.56           O  
ATOM   2868  N   PRO A 370       9.063   2.503   6.716  1.00 78.87           N  
ATOM   2869  CA  PRO A 370      10.425   3.034   6.817  1.00 78.87           C  
ATOM   2870  C   PRO A 370      10.706   4.134   5.796  1.00 78.87           C  
ATOM   2871  CB  PRO A 370      11.302   1.807   6.552  1.00 78.87           C  
ATOM   2872  O   PRO A 370      11.674   4.884   5.943  1.00 78.87           O  
ATOM   2873  CG  PRO A 370      10.422   0.865   5.795  1.00 78.87           C  
ATOM   2874  CD  PRO A 370       9.002   1.083   6.232  1.00 78.87           C  
ATOM   2875  N   LEU A 371       9.892   4.173   4.821  1.00 77.18           N  
ATOM   2876  CA  LEU A 371      10.115   5.158   3.768  1.00 77.18           C  
ATOM   2877  C   LEU A 371       9.650   6.541   4.210  1.00 77.18           C  
ATOM   2878  CB  LEU A 371       9.386   4.747   2.486  1.00 77.18           C  
ATOM   2879  O   LEU A 371       9.997   7.547   3.586  1.00 77.18           O  
ATOM   2880  CG  LEU A 371       9.869   3.461   1.814  1.00 77.18           C  
ATOM   2881  CD1 LEU A 371       9.012   3.148   0.592  1.00 77.18           C  
ATOM   2882  CD2 LEU A 371      11.339   3.580   1.426  1.00 77.18           C  
ATOM   2883  N   ARG A 372       8.948   6.622   5.340  1.00 80.76           N  
ATOM   2884  CA  ARG A 372       8.482   7.904   5.858  1.00 80.76           C  
ATOM   2885  C   ARG A 372       9.509   8.519   6.803  1.00 80.76           C  
ATOM   2886  CB  ARG A 372       7.141   7.738   6.578  1.00 80.76           C  
ATOM   2887  O   ARG A 372      10.298   7.802   7.422  1.00 80.76           O  
ATOM   2888  CG  ARG A 372       6.028   7.202   5.691  1.00 80.76           C  
ATOM   2889  CD  ARG A 372       5.441   8.291   4.804  1.00 80.76           C  
ATOM   2890  NE  ARG A 372       4.265   7.819   4.079  1.00 80.76           N  
ATOM   2891  NH1 ARG A 372       4.011   9.742   2.824  1.00 80.76           N  
ATOM   2892  NH2 ARG A 372       2.554   7.992   2.556  1.00 80.76           N  
ATOM   2893  CZ  ARG A 372       3.613   8.519   3.155  1.00 80.76           C  
ATOM   2894  N   ASP A 373       9.579   9.827   6.779  1.00 83.79           N  
ATOM   2895  CA  ASP A 373      10.535  10.499   7.653  1.00 83.79           C  
ATOM   2896  C   ASP A 373      10.237  10.207   9.122  1.00 83.79           C  
ATOM   2897  CB  ASP A 373      10.522  12.008   7.403  1.00 83.79           C  
ATOM   2898  O   ASP A 373       9.089   9.944   9.487  1.00 83.79           O  
ATOM   2899  CG  ASP A 373       9.162  12.638   7.649  1.00 83.79           C  
ATOM   2900  OD1 ASP A 373       8.246  12.455   6.818  1.00 83.79           O  
ATOM   2901  OD2 ASP A 373       9.005  13.325   8.681  1.00 83.79           O  
ATOM   2902  N   LEU A 374      11.260  10.151   9.909  1.00 86.94           N  
ATOM   2903  CA  LEU A 374      11.198   9.811  11.326  1.00 86.94           C  
ATOM   2904  C   LEU A 374      10.193  10.697  12.054  1.00 86.94           C  
ATOM   2905  CB  LEU A 374      12.579   9.949  11.971  1.00 86.94           C  
ATOM   2906  O   LEU A 374       9.401  10.209  12.864  1.00 86.94           O  
ATOM   2907  CG  LEU A 374      12.668   9.616  13.462  1.00 86.94           C  
ATOM   2908  CD1 LEU A 374      12.289   8.159  13.703  1.00 86.94           C  
ATOM   2909  CD2 LEU A 374      14.068   9.905  13.992  1.00 86.94           C  
ATOM   2910  N   SER A 375      10.176  11.979  11.785  1.00 87.56           N  
ATOM   2911  CA  SER A 375       9.272  12.923  12.434  1.00 87.56           C  
ATOM   2912  C   SER A 375       7.814  12.550  12.189  1.00 87.56           C  
ATOM   2913  CB  SER A 375       9.534  14.345  11.937  1.00 87.56           C  
ATOM   2914  O   SER A 375       6.999  12.572  13.113  1.00 87.56           O  
ATOM   2915  OG  SER A 375       8.606  15.255  12.502  1.00 87.56           O  
ATOM   2916  N   THR A 376       7.454  12.241  10.946  1.00 87.67           N  
ATOM   2917  CA  THR A 376       6.097  11.854  10.576  1.00 87.67           C  
ATOM   2918  C   THR A 376       5.680  10.582  11.308  1.00 87.67           C  
ATOM   2919  CB  THR A 376       5.972  11.640   9.056  1.00 87.67           C  
ATOM   2920  O   THR A 376       4.562  10.492  11.820  1.00 87.67           O  
ATOM   2921  CG2 THR A 376       4.544  11.270   8.669  1.00 87.67           C  
ATOM   2922  OG1 THR A 376       6.342  12.846   8.377  1.00 87.67           O  
ATOM   2923  N   ARG A 377       6.524   9.705  11.360  1.00 89.25           N  
ATOM   2924  CA  ARG A 377       6.254   8.438  12.031  1.00 89.25           C  
ATOM   2925  C   ARG A 377       6.037   8.646  13.526  1.00 89.25           C  
ATOM   2926  CB  ARG A 377       7.400   7.451  11.800  1.00 89.25           C  
ATOM   2927  O   ARG A 377       5.118   8.069  14.112  1.00 89.25           O  
ATOM   2928  CG  ARG A 377       7.561   7.021  10.351  1.00 89.25           C  
ATOM   2929  CD  ARG A 377       8.813   6.180  10.148  1.00 89.25           C  
ATOM   2930  NE  ARG A 377       8.733   4.912  10.867  1.00 89.25           N  
ATOM   2931  NH1 ARG A 377      10.964   4.379  10.595  1.00 89.25           N  
ATOM   2932  NH2 ARG A 377       9.572   2.957  11.733  1.00 89.25           N  
ATOM   2933  CZ  ARG A 377       9.756   4.085  11.063  1.00 89.25           C  
ATOM   2934  N   GLN A 378       6.864   9.454  14.168  1.00 90.72           N  
ATOM   2935  CA  GLN A 378       6.726   9.761  15.588  1.00 90.72           C  
ATOM   2936  C   GLN A 378       5.430  10.518  15.863  1.00 90.72           C  
ATOM   2937  CB  GLN A 378       7.924  10.574  16.081  1.00 90.72           C  
ATOM   2938  O   GLN A 378       4.780  10.295  16.887  1.00 90.72           O  
ATOM   2939  CG  GLN A 378       9.210   9.767  16.195  1.00 90.72           C  
ATOM   2940  CD  GLN A 378      10.404  10.617  16.586  1.00 90.72           C  
ATOM   2941  NE2 GLN A 378      11.421   9.984  17.160  1.00 90.72           N  
ATOM   2942  OE1 GLN A 378      10.413  11.834  16.373  1.00 90.72           O  
ATOM   2943  N   GLN A 379       5.058  11.424  14.965  1.00 90.51           N  
ATOM   2944  CA  GLN A 379       3.802  12.156  15.088  1.00 90.51           C  
ATOM   2945  C   GLN A 379       2.607  11.209  15.039  1.00 90.51           C  
ATOM   2946  CB  GLN A 379       3.684  13.209  13.986  1.00 90.51           C  
ATOM   2947  O   GLN A 379       1.611  11.422  15.734  1.00 90.51           O  
ATOM   2948  CG  GLN A 379       4.590  14.417  14.188  1.00 90.51           C  
ATOM   2949  CD  GLN A 379       4.520  15.402  13.037  1.00 90.51           C  
ATOM   2950  NE2 GLN A 379       5.265  16.497  13.148  1.00 90.51           N  
ATOM   2951  OE1 GLN A 379       3.805  15.181  12.055  1.00 90.51           O  
ATOM   2952  N   ALA A 380       2.716  10.243  14.133  1.00 91.51           N  
ATOM   2953  CA  ALA A 380       1.658   9.241  14.035  1.00 91.51           C  
ATOM   2954  C   ALA A 380       1.498   8.482  15.350  1.00 91.51           C  
ATOM   2955  CB  ALA A 380       1.950   8.268  12.895  1.00 91.51           C  
ATOM   2956  O   ALA A 380       0.376   8.246  15.805  1.00 91.51           O  
ATOM   2957  N   VAL A 381       2.634   8.147  15.972  1.00 91.97           N  
ATOM   2958  CA  VAL A 381       2.615   7.466  17.262  1.00 91.97           C  
ATOM   2959  C   VAL A 381       1.967   8.365  18.313  1.00 91.97           C  
ATOM   2960  CB  VAL A 381       4.037   7.061  17.712  1.00 91.97           C  
ATOM   2961  O   VAL A 381       1.108   7.917  19.077  1.00 91.97           O  
ATOM   2962  CG1 VAL A 381       4.021   6.533  19.145  1.00 91.97           C  
ATOM   2963  CG2 VAL A 381       4.619   6.016  16.761  1.00 91.97           C  
ATOM   2964  N   ASP A 382       2.360   9.581  18.325  1.00 91.92           N  
ATOM   2965  CA  ASP A 382       1.808  10.541  19.276  1.00 91.92           C  
ATOM   2966  C   ASP A 382       0.294  10.664  19.116  1.00 91.92           C  
ATOM   2967  CB  ASP A 382       2.468  11.910  19.102  1.00 91.92           C  
ATOM   2968  O   ASP A 382      -0.437  10.726  20.107  1.00 91.92           O  
ATOM   2969  CG  ASP A 382       3.921  11.928  19.545  1.00 91.92           C  
ATOM   2970  OD1 ASP A 382       4.329  11.047  20.332  1.00 91.92           O  
ATOM   2971  OD2 ASP A 382       4.662  12.834  19.106  1.00 91.92           O  
ATOM   2972  N   PHE A 383      -0.073  10.663  17.855  1.00 90.86           N  
ATOM   2973  CA  PHE A 383      -1.498  10.793  17.573  1.00 90.86           C  
ATOM   2974  C   PHE A 383      -2.265   9.584  18.094  1.00 90.86           C  
ATOM   2975  CB  PHE A 383      -1.737  10.959  16.069  1.00 90.86           C  
ATOM   2976  O   PHE A 383      -3.353   9.727  18.656  1.00 90.86           O  
ATOM   2977  CG  PHE A 383      -3.127  11.418  15.722  1.00 90.86           C  
ATOM   2978  CD1 PHE A 383      -3.618  11.280  14.430  1.00 90.86           C  
ATOM   2979  CD2 PHE A 383      -3.944  11.988  16.690  1.00 90.86           C  
ATOM   2980  CE1 PHE A 383      -4.905  11.704  14.106  1.00 90.86           C  
ATOM   2981  CE2 PHE A 383      -5.231  12.415  16.374  1.00 90.86           C  
ATOM   2982  CZ  PHE A 383      -5.709  12.272  15.081  1.00 90.86           C  
ATOM   2983  N   LEU A 384      -1.721   8.393  17.895  1.00 90.78           N  
ATOM   2984  CA  LEU A 384      -2.331   7.199  18.470  1.00 90.78           C  
ATOM   2985  C   LEU A 384      -2.484   7.340  19.981  1.00 90.78           C  
ATOM   2986  CB  LEU A 384      -1.494   5.960  18.144  1.00 90.78           C  
ATOM   2987  O   LEU A 384      -3.525   6.987  20.539  1.00 90.78           O  
ATOM   2988  CG  LEU A 384      -1.643   5.393  16.731  1.00 90.78           C  
ATOM   2989  CD1 LEU A 384      -0.581   4.330  16.471  1.00 90.78           C  
ATOM   2990  CD2 LEU A 384      -3.042   4.819  16.530  1.00 90.78           C  
ATOM   2991  N   GLY A 385      -1.456   7.882  20.602  1.00 90.08           N  
ATOM   2992  CA  GLY A 385      -1.492   8.109  22.038  1.00 90.08           C  
ATOM   2993  C   GLY A 385      -2.558   9.103  22.459  1.00 90.08           C  
ATOM   2994  O   GLY A 385      -3.269   8.879  23.441  1.00 90.08           O  
ATOM   2995  N   GLU A 386      -2.596  10.129  21.680  1.00 88.01           N  
ATOM   2996  CA  GLU A 386      -3.607  11.149  21.944  1.00 88.01           C  
ATOM   2997  C   GLU A 386      -5.014  10.567  21.851  1.00 88.01           C  
ATOM   2998  CB  GLU A 386      -3.457  12.320  20.971  1.00 88.01           C  
ATOM   2999  O   GLU A 386      -5.872  10.866  22.685  1.00 88.01           O  
ATOM   3000  CG  GLU A 386      -2.251  13.205  21.254  1.00 88.01           C  
ATOM   3001  CD  GLU A 386      -2.141  14.390  20.308  1.00 88.01           C  
ATOM   3002  OE1 GLU A 386      -1.134  15.131  20.378  1.00 88.01           O  
ATOM   3003  OE2 GLU A 386      -3.070  14.581  19.492  1.00 88.01           O  
ATOM   3004  N   LEU A 387      -5.181   9.732  20.830  1.00 86.96           N  
ATOM   3005  CA  LEU A 387      -6.485   9.106  20.640  1.00 86.96           C  
ATOM   3006  C   LEU A 387      -6.819   8.180  21.806  1.00 86.96           C  
ATOM   3007  CB  LEU A 387      -6.517   8.322  19.326  1.00 86.96           C  
ATOM   3008  O   LEU A 387      -7.979   8.078  22.210  1.00 86.96           O  
ATOM   3009  CG  LEU A 387      -6.526   9.152  18.041  1.00 86.96           C  
ATOM   3010  CD1 LEU A 387      -6.430   8.243  16.821  1.00 86.96           C  
ATOM   3011  CD2 LEU A 387      -7.779  10.018  17.973  1.00 86.96           C  
ATOM   3012  N   TYR A 388      -5.861   7.622  22.450  1.00 86.44           N  
ATOM   3013  CA  TYR A 388      -6.017   6.720  23.586  1.00 86.44           C  
ATOM   3014  C   TYR A 388      -6.338   7.495  24.858  1.00 86.44           C  
ATOM   3015  CB  TYR A 388      -4.748   5.886  23.788  1.00 86.44           C  
ATOM   3016  O   TYR A 388      -7.251   7.129  25.602  1.00 86.44           O  
ATOM   3017  CG  TYR A 388      -4.858   4.875  24.903  1.00 86.44           C  
ATOM   3018  CD1 TYR A 388      -4.508   5.208  26.210  1.00 86.44           C  
ATOM   3019  CD2 TYR A 388      -5.310   3.584  24.653  1.00 86.44           C  
ATOM   3020  CE1 TYR A 388      -4.605   4.279  27.240  1.00 86.44           C  
ATOM   3021  CE2 TYR A 388      -5.411   2.646  25.676  1.00 86.44           C  
ATOM   3022  OH  TYR A 388      -5.156   2.079  27.980  1.00 86.44           O  
ATOM   3023  CZ  TYR A 388      -5.058   3.003  26.964  1.00 86.44           C  
ATOM   3024  N   LYS A 389      -5.679   8.730  25.131  1.00 82.73           N  
ATOM   3025  CA  LYS A 389      -5.709   9.457  26.397  1.00 82.73           C  
ATOM   3026  C   LYS A 389      -6.849  10.471  26.421  1.00 82.73           C  
ATOM   3027  CB  LYS A 389      -4.375  10.162  26.644  1.00 82.73           C  
ATOM   3028  O   LYS A 389      -7.509  10.648  27.447  1.00 82.73           O  
ATOM   3029  CG  LYS A 389      -3.226   9.217  26.966  1.00 82.73           C  
ATOM   3030  CD  LYS A 389      -1.926   9.976  27.195  1.00 82.73           C  
ATOM   3031  CE  LYS A 389      -0.757   9.028  27.428  1.00 82.73           C  
ATOM   3032  NZ  LYS A 389       0.528   9.767  27.609  1.00 82.73           N  
ATOM   3033  N   ASN A 390      -6.993  11.282  25.402  1.00 70.96           N  
ATOM   3034  CA  ASN A 390      -7.587  12.614  25.469  1.00 70.96           C  
ATOM   3035  C   ASN A 390      -8.988  12.634  24.865  1.00 70.96           C  
ATOM   3036  CB  ASN A 390      -6.691  13.637  24.767  1.00 70.96           C  
ATOM   3037  O   ASN A 390      -9.734  13.597  25.049  1.00 70.96           O  
ATOM   3038  CG  ASN A 390      -5.373  13.849  25.485  1.00 70.96           C  
ATOM   3039  ND2 ASN A 390      -4.327  14.156  24.727  1.00 70.96           N  
ATOM   3040  OD1 ASN A 390      -5.295  13.737  26.711  1.00 70.96           O  
ATOM   3041  N   ASP A 391      -9.542  11.501  24.432  1.00 64.24           N  
ATOM   3042  CA  ASP A 391     -10.838  11.738  23.804  1.00 64.24           C  
ATOM   3043  C   ASP A 391     -11.957  11.039  24.574  1.00 64.24           C  
ATOM   3044  CB  ASP A 391     -10.825  11.264  22.349  1.00 64.24           C  
ATOM   3045  O   ASP A 391     -11.926   9.820  24.754  1.00 64.24           O  
ATOM   3046  CG  ASP A 391     -11.929  11.886  21.513  1.00 64.24           C  
ATOM   3047  OD1 ASP A 391     -13.089  11.938  21.975  1.00 64.24           O  
ATOM   3048  OD2 ASP A 391     -11.637  12.326  20.380  1.00 64.24           O  
ATOM   3049  N   VAL A 392     -12.774  11.850  25.267  1.00 60.27           N  
ATOM   3050  CA  VAL A 392     -13.904  11.420  26.084  1.00 60.27           C  
ATOM   3051  C   VAL A 392     -14.823  10.519  25.262  1.00 60.27           C  
ATOM   3052  CB  VAL A 392     -14.696  12.625  26.638  1.00 60.27           C  
ATOM   3053  O   VAL A 392     -15.386   9.554  25.784  1.00 60.27           O  
ATOM   3054  CG1 VAL A 392     -15.640  12.184  27.755  1.00 60.27           C  
ATOM   3055  CG2 VAL A 392     -13.740  13.706  27.140  1.00 60.27           C  
ATOM   3056  N   ASP A 393     -14.751  10.567  23.960  1.00 63.12           N  
ATOM   3057  CA  ASP A 393     -15.721   9.835  23.151  1.00 63.12           C  
ATOM   3058  C   ASP A 393     -15.089   8.593  22.527  1.00 63.12           C  
ATOM   3059  CB  ASP A 393     -16.299  10.737  22.059  1.00 63.12           C  
ATOM   3060  O   ASP A 393     -15.689   7.516  22.532  1.00 63.12           O  
ATOM   3061  CG  ASP A 393     -17.113  11.893  22.613  1.00 63.12           C  
ATOM   3062  OD1 ASP A 393     -17.802  11.716  23.641  1.00 63.12           O  
ATOM   3063  OD2 ASP A 393     -17.066  12.990  22.016  1.00 63.12           O  
ATOM   3064  N   TRP A 394     -13.678   8.647  22.175  1.00 67.19           N  
ATOM   3065  CA  TRP A 394     -12.841   7.574  21.648  1.00 67.19           C  
ATOM   3066  C   TRP A 394     -12.382   6.643  22.765  1.00 67.19           C  
ATOM   3067  CB  TRP A 394     -11.627   8.150  20.915  1.00 67.19           C  
ATOM   3068  O   TRP A 394     -12.417   5.419  22.616  1.00 67.19           O  
ATOM   3069  CG  TRP A 394     -11.962   8.827  19.620  1.00 67.19           C  
ATOM   3070  CD1 TRP A 394     -12.975   9.717  19.393  1.00 67.19           C  
ATOM   3071  CD2 TRP A 394     -11.284   8.664  18.370  1.00 67.19           C  
ATOM   3072  CE2 TRP A 394     -11.941   9.486  17.428  1.00 67.19           C  
ATOM   3073  CE3 TRP A 394     -10.184   7.901  17.955  1.00 67.19           C  
ATOM   3074  NE1 TRP A 394     -12.967  10.117  18.077  1.00 67.19           N  
ATOM   3075  CH2 TRP A 394     -10.453   8.812  15.716  1.00 67.19           C  
ATOM   3076  CZ2 TRP A 394     -11.531   9.568  16.095  1.00 67.19           C  
ATOM   3077  CZ3 TRP A 394      -9.779   7.984  16.628  1.00 67.19           C  
ATOM   3078  N   GLY A 395     -11.952   7.258  23.796  1.00 60.96           N  
ATOM   3079  CA  GLY A 395     -11.273   6.604  24.903  1.00 60.96           C  
ATOM   3080  C   GLY A 395     -12.186   5.705  25.715  1.00 60.96           C  
ATOM   3081  O   GLY A 395     -11.718   4.792  26.399  1.00 60.96           O  
ATOM   3082  N   ASN A 396     -13.592   5.857  25.358  1.00 67.86           N  
ATOM   3083  CA  ASN A 396     -14.513   5.051  26.152  1.00 67.86           C  
ATOM   3084  C   ASN A 396     -14.803   3.710  25.484  1.00 67.86           C  
ATOM   3085  CB  ASN A 396     -15.816   5.814  26.402  1.00 67.86           C  
ATOM   3086  O   ASN A 396     -15.316   2.791  26.125  1.00 67.86           O  
ATOM   3087  CG  ASN A 396     -15.639   6.973  27.363  1.00 67.86           C  
ATOM   3088  ND2 ASN A 396     -16.534   7.951  27.283  1.00 67.86           N  
ATOM   3089  OD1 ASN A 396     -14.705   6.990  28.169  1.00 67.86           O  
ATOM   3090  N   GLN A 397     -14.434   3.631  24.163  1.00 78.34           N  
ATOM   3091  CA  GLN A 397     -14.695   2.372  23.473  1.00 78.34           C  
ATOM   3092  C   GLN A 397     -13.557   1.379  23.693  1.00 78.34           C  
ATOM   3093  CB  GLN A 397     -14.901   2.611  21.977  1.00 78.34           C  
ATOM   3094  O   GLN A 397     -12.447   1.578  23.194  1.00 78.34           O  
ATOM   3095  CG  GLN A 397     -16.152   3.415  21.649  1.00 78.34           C  
ATOM   3096  CD  GLN A 397     -16.420   3.503  20.159  1.00 78.34           C  
ATOM   3097  NE2 GLN A 397     -17.523   4.147  19.791  1.00 78.34           N  
ATOM   3098  OE1 GLN A 397     -15.642   2.998  19.344  1.00 78.34           O  
ATOM   3099  N   ALA A 398     -13.802   0.307  24.402  1.00 79.78           N  
ATOM   3100  CA  ALA A 398     -12.804  -0.683  24.799  1.00 79.78           C  
ATOM   3101  C   ALA A 398     -12.167  -1.339  23.577  1.00 79.78           C  
ATOM   3102  CB  ALA A 398     -13.434  -1.742  25.700  1.00 79.78           C  
ATOM   3103  O   ALA A 398     -10.958  -1.581  23.555  1.00 79.78           O  
ATOM   3104  N   SER A 399     -12.990  -1.593  22.537  1.00 80.75           N  
ATOM   3105  CA  SER A 399     -12.486  -2.265  21.343  1.00 80.75           C  
ATOM   3106  C   SER A 399     -11.462  -1.402  20.614  1.00 80.75           C  
ATOM   3107  CB  SER A 399     -13.637  -2.613  20.397  1.00 80.75           C  
ATOM   3108  O   SER A 399     -10.459  -1.912  20.110  1.00 80.75           O  
ATOM   3109  OG  SER A 399     -14.342  -1.445  20.012  1.00 80.75           O  
ATOM   3110  N   ILE A 400     -11.669  -0.109  20.545  1.00 84.59           N  
ATOM   3111  CA  ILE A 400     -10.750   0.805  19.876  1.00 84.59           C  
ATOM   3112  C   ILE A 400      -9.450   0.902  20.671  1.00 84.59           C  
ATOM   3113  CB  ILE A 400     -11.375   2.206  19.699  1.00 84.59           C  
ATOM   3114  O   ILE A 400      -8.359   0.859  20.097  1.00 84.59           O  
ATOM   3115  CG1 ILE A 400     -12.608   2.130  18.790  1.00 84.59           C  
ATOM   3116  CG2 ILE A 400     -10.344   3.191  19.140  1.00 84.59           C  
ATOM   3117  CD1 ILE A 400     -12.319   1.584  17.399  1.00 84.59           C  
ATOM   3118  N   LYS A 401      -9.579   0.985  21.997  1.00 85.93           N  
ATOM   3119  CA  LYS A 401      -8.402   1.026  22.859  1.00 85.93           C  
ATOM   3120  C   LYS A 401      -7.550  -0.228  22.687  1.00 85.93           C  
ATOM   3121  CB  LYS A 401      -8.814   1.183  24.324  1.00 85.93           C  
ATOM   3122  O   LYS A 401      -6.322  -0.146  22.616  1.00 85.93           O  
ATOM   3123  CG  LYS A 401      -9.319   2.574  24.679  1.00 85.93           C  
ATOM   3124  CD  LYS A 401      -9.640   2.689  26.164  1.00 85.93           C  
ATOM   3125  CE  LYS A 401     -10.138   4.083  26.522  1.00 85.93           C  
ATOM   3126  NZ  LYS A 401     -10.494   4.189  27.969  1.00 85.93           N  
ATOM   3127  N   LYS A 402      -8.284  -1.256  22.693  1.00 85.51           N  
ATOM   3128  CA  LYS A 402      -7.587  -2.520  22.474  1.00 85.51           C  
ATOM   3129  C   LYS A 402      -6.845  -2.514  21.140  1.00 85.51           C  
ATOM   3130  CB  LYS A 402      -8.569  -3.691  22.522  1.00 85.51           C  
ATOM   3131  O   LYS A 402      -5.709  -2.985  21.054  1.00 85.51           O  
ATOM   3132  CG  LYS A 402      -7.906  -5.059  22.457  1.00 85.51           C  
ATOM   3133  CD  LYS A 402      -8.926  -6.182  22.586  1.00 85.51           C  
ATOM   3134  CE  LYS A 402      -8.271  -7.551  22.466  1.00 85.51           C  
ATOM   3135  NZ  LYS A 402      -9.265  -8.656  22.609  1.00 85.51           N  
ATOM   3136  N   TRP A 403      -7.444  -1.901  20.175  1.00 85.36           N  
ATOM   3137  CA  TRP A 403      -6.841  -1.825  18.849  1.00 85.36           C  
ATOM   3138  C   TRP A 403      -5.597  -0.942  18.865  1.00 85.36           C  
ATOM   3139  CB  TRP A 403      -7.850  -1.288  17.830  1.00 85.36           C  
ATOM   3140  O   TRP A 403      -4.566  -1.302  18.294  1.00 85.36           O  
ATOM   3141  CG  TRP A 403      -7.353  -1.303  16.415  1.00 85.36           C  
ATOM   3142  CD1 TRP A 403      -7.156  -0.224  15.599  1.00 85.36           C  
ATOM   3143  CD2 TRP A 403      -6.996  -2.457  15.648  1.00 85.36           C  
ATOM   3144  CE2 TRP A 403      -6.589  -2.002  14.374  1.00 85.36           C  
ATOM   3145  CE3 TRP A 403      -6.980  -3.832  15.915  1.00 85.36           C  
ATOM   3146  NE1 TRP A 403      -6.696  -0.638  14.370  1.00 85.36           N  
ATOM   3147  CH2 TRP A 403      -6.164  -4.217  13.655  1.00 85.36           C  
ATOM   3148  CZ2 TRP A 403      -6.170  -2.876  13.368  1.00 85.36           C  
ATOM   3149  CZ3 TRP A 403      -6.562  -4.700  14.912  1.00 85.36           C  
ATOM   3150  N   ILE A 404      -5.666   0.096  19.420  1.00 88.81           N  
ATOM   3151  CA  ILE A 404      -4.539   1.016  19.525  1.00 88.81           C  
ATOM   3152  C   ILE A 404      -3.373   0.325  20.229  1.00 88.81           C  
ATOM   3153  CB  ILE A 404      -4.931   2.307  20.279  1.00 88.81           C  
ATOM   3154  O   ILE A 404      -2.234   0.385  19.760  1.00 88.81           O  
ATOM   3155  CG1 ILE A 404      -5.910   3.138  19.441  1.00 88.81           C  
ATOM   3156  CG2 ILE A 404      -3.685   3.124  20.635  1.00 88.81           C  
ATOM   3157  CD1 ILE A 404      -6.475   4.349  20.171  1.00 88.81           C  
ATOM   3158  N   LEU A 405      -3.674  -0.361  21.257  1.00 88.23           N  
ATOM   3159  CA  LEU A 405      -2.644  -1.058  22.019  1.00 88.23           C  
ATOM   3160  C   LEU A 405      -2.022  -2.180  21.194  1.00 88.23           C  
ATOM   3161  CB  LEU A 405      -3.227  -1.626  23.316  1.00 88.23           C  
ATOM   3162  O   LEU A 405      -0.809  -2.394  21.243  1.00 88.23           O  
ATOM   3163  CG  LEU A 405      -3.592  -0.608  24.397  1.00 88.23           C  
ATOM   3164  CD1 LEU A 405      -4.313  -1.296  25.551  1.00 88.23           C  
ATOM   3165  CD2 LEU A 405      -2.344   0.114  24.895  1.00 88.23           C  
ATOM   3166  N   THR A 406      -2.888  -2.878  20.503  1.00 87.05           N  
ATOM   3167  CA  THR A 406      -2.391  -3.941  19.637  1.00 87.05           C  
ATOM   3168  C   THR A 406      -1.420  -3.383  18.600  1.00 87.05           C  
ATOM   3169  CB  THR A 406      -3.546  -4.668  18.925  1.00 87.05           C  
ATOM   3170  O   THR A 406      -0.363  -3.968  18.353  1.00 87.05           O  
ATOM   3171  CG2 THR A 406      -3.021  -5.765  18.004  1.00 87.05           C  
ATOM   3172  OG1 THR A 406      -4.410  -5.255  19.905  1.00 87.05           O  
ATOM   3173  N   ILE A 407      -1.767  -2.276  17.983  1.00 88.72           N  
ATOM   3174  CA  ILE A 407      -0.920  -1.629  16.987  1.00 88.72           C  
ATOM   3175  C   ILE A 407       0.397  -1.199  17.630  1.00 88.72           C  
ATOM   3176  CB  ILE A 407      -1.627  -0.412  16.349  1.00 88.72           C  
ATOM   3177  O   ILE A 407       1.472  -1.438  17.075  1.00 88.72           O  
ATOM   3178  CG1 ILE A 407      -2.774  -0.875  15.443  1.00 88.72           C  
ATOM   3179  CG2 ILE A 407      -0.627   0.447  15.570  1.00 88.72           C  
ATOM   3180  CD1 ILE A 407      -3.649   0.257  14.924  1.00 88.72           C  
ATOM   3181  N   LEU A 408       0.334  -0.610  18.777  1.00 89.70           N  
ATOM   3182  CA  LEU A 408       1.526  -0.138  19.473  1.00 89.70           C  
ATOM   3183  C   LEU A 408       2.441  -1.303  19.834  1.00 89.70           C  
ATOM   3184  CB  LEU A 408       1.138   0.632  20.738  1.00 89.70           C  
ATOM   3185  O   LEU A 408       3.665  -1.192  19.727  1.00 89.70           O  
ATOM   3186  CG  LEU A 408       0.487   2.000  20.526  1.00 89.70           C  
ATOM   3187  CD1 LEU A 408       0.031   2.582  21.859  1.00 89.70           C  
ATOM   3188  CD2 LEU A 408       1.453   2.949  19.825  1.00 89.70           C  
ATOM   3189  N   THR A 409       1.840  -2.359  20.336  1.00 87.72           N  
ATOM   3190  CA  THR A 409       2.619  -3.547  20.666  1.00 87.72           C  
ATOM   3191  C   THR A 409       3.362  -4.065  19.438  1.00 87.72           C  
ATOM   3192  CB  THR A 409       1.723  -4.662  21.236  1.00 87.72           C  
ATOM   3193  O   THR A 409       4.541  -4.415  19.521  1.00 87.72           O  
ATOM   3194  CG2 THR A 409       2.544  -5.893  21.605  1.00 87.72           C  
ATOM   3195  OG1 THR A 409       1.055  -4.178  22.408  1.00 87.72           O  
ATOM   3196  N   ARG A 410       2.754  -4.006  18.366  1.00 83.87           N  
ATOM   3197  CA  ARG A 410       3.382  -4.448  17.125  1.00 83.87           C  
ATOM   3198  C   ARG A 410       4.512  -3.508  16.719  1.00 83.87           C  
ATOM   3199  CB  ARG A 410       2.348  -4.540  16.002  1.00 83.87           C  
ATOM   3200  O   ARG A 410       5.565  -3.956  16.261  1.00 83.87           O  
ATOM   3201  CG  ARG A 410       2.880  -5.170  14.724  1.00 83.87           C  
ATOM   3202  CD  ARG A 410       1.780  -5.364  13.690  1.00 83.87           C  
ATOM   3203  NE  ARG A 410       2.314  -5.849  12.420  1.00 83.87           N  
ATOM   3204  NH1 ARG A 410       0.252  -6.073  11.402  1.00 83.87           N  
ATOM   3205  NH2 ARG A 410       2.165  -6.606  10.257  1.00 83.87           N  
ATOM   3206  CZ  ARG A 410       1.576  -6.175  11.363  1.00 83.87           C  
ATOM   3207  N   LEU A 411       4.229  -2.349  16.822  1.00 86.97           N  
ATOM   3208  CA  LEU A 411       5.190  -1.334  16.405  1.00 86.97           C  
ATOM   3209  C   LEU A 411       6.429  -1.360  17.293  1.00 86.97           C  
ATOM   3210  CB  LEU A 411       4.551   0.057  16.441  1.00 86.97           C  
ATOM   3211  O   LEU A 411       7.480  -0.839  16.915  1.00 86.97           O  
ATOM   3212  CG  LEU A 411       3.494   0.346  15.374  1.00 86.97           C  
ATOM   3213  CD1 LEU A 411       2.834   1.696  15.634  1.00 86.97           C  
ATOM   3214  CD2 LEU A 411       4.115   0.307  13.982  1.00 86.97           C  
ATOM   3215  N   SER A 412       6.298  -1.964  18.486  1.00 85.55           N  
ATOM   3216  CA  SER A 412       7.425  -2.081  19.405  1.00 85.55           C  
ATOM   3217  C   SER A 412       8.458  -3.077  18.890  1.00 85.55           C  
ATOM   3218  CB  SER A 412       6.943  -2.505  20.793  1.00 85.55           C  
ATOM   3219  O   SER A 412       9.603  -3.083  19.345  1.00 85.55           O  
ATOM   3220  OG  SER A 412       6.318  -3.776  20.742  1.00 85.55           O  
ATOM   3221  N   ASP A 413       8.049  -3.791  17.913  1.00 80.52           N  
ATOM   3222  CA  ASP A 413       8.953  -4.790  17.351  1.00 80.52           C  
ATOM   3223  C   ASP A 413       9.556  -4.306  16.034  1.00 80.52           C  
ATOM   3224  CB  ASP A 413       8.222  -6.117  17.139  1.00 80.52           C  
ATOM   3225  O   ASP A 413      10.203  -5.077  15.322  1.00 80.52           O  
ATOM   3226  CG  ASP A 413       7.817  -6.785  18.441  1.00 80.52           C  
ATOM   3227  OD1 ASP A 413       8.551  -6.662  19.445  1.00 80.52           O  
ATOM   3228  OD2 ASP A 413       6.754  -7.444  18.463  1.00 80.52           O  
ATOM   3229  N   VAL A 414       9.327  -3.103  15.697  1.00 76.44           N  
ATOM   3230  CA  VAL A 414       9.853  -2.583  14.439  1.00 76.44           C  
ATOM   3231  C   VAL A 414      11.358  -2.359  14.562  1.00 76.44           C  
ATOM   3232  CB  VAL A 414       9.150  -1.270  14.030  1.00 76.44           C  
ATOM   3233  O   VAL A 414      11.854  -2.006  15.635  1.00 76.44           O  
ATOM   3234  CG1 VAL A 414       9.762  -0.706  12.749  1.00 76.44           C  
ATOM   3235  CG2 VAL A 414       7.650  -1.502  13.851  1.00 76.44           C  
ATOM   3236  N   PRO A 415      12.162  -2.715  13.544  1.00 72.07           N  
ATOM   3237  CA  PRO A 415      13.625  -2.661  13.573  1.00 72.07           C  
ATOM   3238  C   PRO A 415      14.158  -1.252  13.821  1.00 72.07           C  
ATOM   3239  CB  PRO A 415      14.025  -3.160  12.183  1.00 72.07           C  
ATOM   3240  O   PRO A 415      15.228  -1.087  14.414  1.00 72.07           O  
ATOM   3241  CG  PRO A 415      12.764  -3.110  11.382  1.00 72.07           C  
ATOM   3242  CD  PRO A 415      11.601  -3.022  12.328  1.00 72.07           C  
ATOM   3243  N   ASN A 416      13.435  -0.176  13.597  1.00 79.52           N  
ATOM   3244  CA  ASN A 416      13.893   1.196  13.794  1.00 79.52           C  
ATOM   3245  C   ASN A 416      13.945   1.562  15.275  1.00 79.52           C  
ATOM   3246  CB  ASN A 416      12.996   2.176  13.036  1.00 79.52           C  
ATOM   3247  O   ASN A 416      12.905   1.711  15.918  1.00 79.52           O  
ATOM   3248  CG  ASN A 416      13.565   3.581  13.002  1.00 79.52           C  
ATOM   3249  ND2 ASN A 416      13.428   4.248  11.862  1.00 79.52           N  
ATOM   3250  OD1 ASN A 416      14.123   4.062  13.991  1.00 79.52           O  
ATOM   3251  N   SER A 417      15.213   1.788  15.876  1.00 82.35           N  
ATOM   3252  CA  SER A 417      15.447   1.945  17.308  1.00 82.35           C  
ATOM   3253  C   SER A 417      14.768   3.201  17.844  1.00 82.35           C  
ATOM   3254  CB  SER A 417      16.946   2.001  17.604  1.00 82.35           C  
ATOM   3255  O   SER A 417      14.203   3.188  18.940  1.00 82.35           O  
ATOM   3256  OG  SER A 417      17.548   3.101  16.944  1.00 82.35           O  
ATOM   3257  N   GLU A 418      14.733   4.246  17.029  1.00 86.59           N  
ATOM   3258  CA  GLU A 418      14.186   5.512  17.508  1.00 86.59           C  
ATOM   3259  C   GLU A 418      12.664   5.453  17.607  1.00 86.59           C  
ATOM   3260  CB  GLU A 418      14.610   6.662  16.592  1.00 86.59           C  
ATOM   3261  O   GLU A 418      12.082   5.929  18.583  1.00 86.59           O  
ATOM   3262  CG  GLU A 418      16.093   6.995  16.668  1.00 86.59           C  
ATOM   3263  CD  GLU A 418      16.498   8.144  15.760  1.00 86.59           C  
ATOM   3264  OE1 GLU A 418      17.689   8.530  15.763  1.00 86.59           O  
ATOM   3265  OE2 GLU A 418      15.617   8.664  15.039  1.00 86.59           O  
ATOM   3266  N   VAL A 419      11.975   4.959  16.578  1.00 87.09           N  
ATOM   3267  CA  VAL A 419      10.525   4.802  16.612  1.00 87.09           C  
ATOM   3268  C   VAL A 419      10.139   3.803  17.701  1.00 87.09           C  
ATOM   3269  CB  VAL A 419       9.972   4.340  15.245  1.00 87.09           C  
ATOM   3270  O   VAL A 419       9.181   4.027  18.445  1.00 87.09           O  
ATOM   3271  CG1 VAL A 419       8.481   4.022  15.345  1.00 87.09           C  
ATOM   3272  CG2 VAL A 419      10.224   5.406  14.180  1.00 87.09           C  
ATOM   3273  N   GLN A 420      10.932   2.790  17.773  1.00 88.36           N  
ATOM   3274  CA  GLN A 420      10.715   1.777  18.801  1.00 88.36           C  
ATOM   3275  C   GLN A 420      10.753   2.393  20.197  1.00 88.36           C  
ATOM   3276  CB  GLN A 420      11.760   0.666  18.689  1.00 88.36           C  
ATOM   3277  O   GLN A 420       9.881   2.121  21.024  1.00 88.36           O  
ATOM   3278  CG  GLN A 420      11.580  -0.452  19.707  1.00 88.36           C  
ATOM   3279  CD  GLN A 420      12.667  -1.507  19.619  1.00 88.36           C  
ATOM   3280  NE2 GLN A 420      12.556  -2.543  20.443  1.00 88.36           N  
ATOM   3281  OE1 GLN A 420      13.598  -1.392  18.816  1.00 88.36           O  
ATOM   3282  N   GLU A 421      11.764   3.150  20.478  1.00 90.17           N  
ATOM   3283  CA  GLU A 421      11.913   3.798  21.778  1.00 90.17           C  
ATOM   3284  C   GLU A 421      10.734   4.720  22.074  1.00 90.17           C  
ATOM   3285  CB  GLU A 421      13.224   4.585  21.840  1.00 90.17           C  
ATOM   3286  O   GLU A 421      10.239   4.761  23.202  1.00 90.17           O  
ATOM   3287  CG  GLU A 421      14.464   3.709  21.941  1.00 90.17           C  
ATOM   3288  CD  GLU A 421      15.760   4.503  21.970  1.00 90.17           C  
ATOM   3289  OE1 GLU A 421      16.847   3.888  22.054  1.00 90.17           O  
ATOM   3290  OE2 GLU A 421      15.688   5.751  21.909  1.00 90.17           O  
ATOM   3291  N   HIS A 422      10.336   5.367  21.039  1.00 91.28           N  
ATOM   3292  CA  HIS A 422       9.209   6.281  21.184  1.00 91.28           C  
ATOM   3293  C   HIS A 422       7.929   5.527  21.528  1.00 91.28           C  
ATOM   3294  CB  HIS A 422       9.011   7.095  19.904  1.00 91.28           C  
ATOM   3295  O   HIS A 422       7.171   5.950  22.404  1.00 91.28           O  
ATOM   3296  CG  HIS A 422       8.117   8.281  20.079  1.00 91.28           C  
ATOM   3297  CD2 HIS A 422       6.861   8.521  19.633  1.00 91.28           C  
ATOM   3298  ND1 HIS A 422       8.496   9.400  20.788  1.00 91.28           N  
ATOM   3299  CE1 HIS A 422       7.508  10.279  20.772  1.00 91.28           C  
ATOM   3300  NE2 HIS A 422       6.505   9.771  20.077  1.00 91.28           N  
ATOM   3301  N   VAL A 423       7.701   4.466  20.814  1.00 91.44           N  
ATOM   3302  CA  VAL A 423       6.525   3.630  21.037  1.00 91.44           C  
ATOM   3303  C   VAL A 423       6.559   3.057  22.453  1.00 91.44           C  
ATOM   3304  CB  VAL A 423       6.437   2.487  20.002  1.00 91.44           C  
ATOM   3305  O   VAL A 423       5.553   3.085  23.165  1.00 91.44           O  
ATOM   3306  CG1 VAL A 423       5.333   1.500  20.379  1.00 91.44           C  
ATOM   3307  CG2 VAL A 423       6.198   3.052  18.603  1.00 91.44           C  
ATOM   3308  N   GLN A 424       7.695   2.589  22.857  1.00 90.69           N  
ATOM   3309  CA  GLN A 424       7.848   2.004  24.184  1.00 90.69           C  
ATOM   3310  C   GLN A 424       7.605   3.043  25.275  1.00 90.69           C  
ATOM   3311  CB  GLN A 424       9.241   1.391  24.344  1.00 90.69           C  
ATOM   3312  O   GLN A 424       6.984   2.744  26.297  1.00 90.69           O  
ATOM   3313  CG  GLN A 424       9.435   0.096  23.568  1.00 90.69           C  
ATOM   3314  CD  GLN A 424      10.835  -0.472  23.714  1.00 90.69           C  
ATOM   3315  NE2 GLN A 424      11.026  -1.704  23.255  1.00 90.69           N  
ATOM   3316  OE1 GLN A 424      11.737   0.192  24.235  1.00 90.69           O  
ATOM   3317  N   ALA A 425       8.178   4.217  25.029  1.00 90.90           N  
ATOM   3318  CA  ALA A 425       7.948   5.306  25.975  1.00 90.90           C  
ATOM   3319  C   ALA A 425       6.458   5.600  26.122  1.00 90.90           C  
ATOM   3320  CB  ALA A 425       8.695   6.562  25.532  1.00 90.90           C  
ATOM   3321  O   ALA A 425       5.963   5.788  27.236  1.00 90.90           O  
ATOM   3322  N   LEU A 426       5.789   5.656  24.978  1.00 90.75           N  
ATOM   3323  CA  LEU A 426       4.351   5.902  24.999  1.00 90.75           C  
ATOM   3324  C   LEU A 426       3.617   4.772  25.714  1.00 90.75           C  
ATOM   3325  CB  LEU A 426       3.811   6.055  23.575  1.00 90.75           C  
ATOM   3326  O   LEU A 426       2.698   5.021  26.498  1.00 90.75           O  
ATOM   3327  CG  LEU A 426       2.319   6.361  23.444  1.00 90.75           C  
ATOM   3328  CD1 LEU A 426       1.994   7.702  24.095  1.00 90.75           C  
ATOM   3329  CD2 LEU A 426       1.897   6.356  21.979  1.00 90.75           C  
ATOM   3330  N   GLN A 427       3.984   3.540  25.466  1.00 89.10           N  
ATOM   3331  CA  GLN A 427       3.359   2.392  26.115  1.00 89.10           C  
ATOM   3332  C   GLN A 427       3.510   2.469  27.632  1.00 89.10           C  
ATOM   3333  CB  GLN A 427       3.960   1.086  25.593  1.00 89.10           C  
ATOM   3334  O   GLN A 427       2.578   2.145  28.371  1.00 89.10           O  
ATOM   3335  CG  GLN A 427       3.473   0.698  24.204  1.00 89.10           C  
ATOM   3336  CD  GLN A 427       4.018  -0.642  23.744  1.00 89.10           C  
ATOM   3337  NE2 GLN A 427       3.281  -1.312  22.865  1.00 89.10           N  
ATOM   3338  OE1 GLN A 427       5.094  -1.070  24.174  1.00 89.10           O  
ATOM   3339  N   LYS A 428       4.705   2.859  28.074  1.00 88.16           N  
ATOM   3340  CA  LYS A 428       4.942   3.021  29.505  1.00 88.16           C  
ATOM   3341  C   LYS A 428       4.044   4.106  30.092  1.00 88.16           C  
ATOM   3342  CB  LYS A 428       6.411   3.357  29.771  1.00 88.16           C  
ATOM   3343  O   LYS A 428       3.490   3.939  31.180  1.00 88.16           O  
ATOM   3344  CG  LYS A 428       7.356   2.176  29.602  1.00 88.16           C  
ATOM   3345  CD  LYS A 428       8.787   2.549  29.967  1.00 88.16           C  
ATOM   3346  CE  LYS A 428       9.748   1.396  29.712  1.00 88.16           C  
ATOM   3347  NZ  LYS A 428      11.161   1.777  30.011  1.00 88.16           N  
ATOM   3348  N   ASP A 429       3.949   5.173  29.325  1.00 86.86           N  
ATOM   3349  CA  ASP A 429       3.094   6.277  29.751  1.00 86.86           C  
ATOM   3350  C   ASP A 429       1.638   5.831  29.867  1.00 86.86           C  
ATOM   3351  CB  ASP A 429       3.208   7.452  28.778  1.00 86.86           C  
ATOM   3352  O   ASP A 429       0.949   6.188  30.825  1.00 86.86           O  
ATOM   3353  CG  ASP A 429       4.521   8.203  28.907  1.00 86.86           C  
ATOM   3354  OD1 ASP A 429       5.270   7.960  29.878  1.00 86.86           O  
ATOM   3355  OD2 ASP A 429       4.808   9.048  28.032  1.00 86.86           O  
ATOM   3356  N   LEU A 430       1.192   5.025  28.925  1.00 84.83           N  
ATOM   3357  CA  LEU A 430      -0.192   4.566  28.893  1.00 84.83           C  
ATOM   3358  C   LEU A 430      -0.461   3.571  30.017  1.00 84.83           C  
ATOM   3359  CB  LEU A 430      -0.514   3.925  27.540  1.00 84.83           C  
ATOM   3360  O   LEU A 430      -1.573   3.512  30.546  1.00 84.83           O  
ATOM   3361  CG  LEU A 430      -0.533   4.864  26.332  1.00 84.83           C  
ATOM   3362  CD1 LEU A 430      -0.788   4.076  25.052  1.00 84.83           C  
ATOM   3363  CD2 LEU A 430      -1.586   5.951  26.516  1.00 84.83           C  
ATOM   3364  N   GLU A 431       0.527   2.744  30.291  1.00 83.86           N  
ATOM   3365  CA  GLU A 431       0.430   1.790  31.392  1.00 83.86           C  
ATOM   3366  C   GLU A 431       0.166   2.501  32.716  1.00 83.86           C  
ATOM   3367  CB  GLU A 431       1.707   0.951  31.491  1.00 83.86           C  
ATOM   3368  O   GLU A 431      -0.600   2.010  33.548  1.00 83.86           O  
ATOM   3369  CG  GLU A 431       1.647  -0.138  32.552  1.00 83.86           C  
ATOM   3370  CD  GLU A 431       2.924  -0.957  32.643  1.00 83.86           C  
ATOM   3371  OE1 GLU A 431       2.983  -1.901  33.464  1.00 83.86           O  
ATOM   3372  OE2 GLU A 431       3.875  -0.653  31.889  1.00 83.86           O  
ATOM   3373  N   LYS A 432       0.792   3.710  32.845  1.00 81.76           N  
ATOM   3374  CA  LYS A 432       0.705   4.459  34.096  1.00 81.76           C  
ATOM   3375  C   LYS A 432      -0.525   5.361  34.113  1.00 81.76           C  
ATOM   3376  CB  LYS A 432       1.969   5.292  34.312  1.00 81.76           C  
ATOM   3377  O   LYS A 432      -0.953   5.816  35.176  1.00 81.76           O  
ATOM   3378  CG  LYS A 432       3.218   4.465  34.583  1.00 81.76           C  
ATOM   3379  CD  LYS A 432       4.435   5.351  34.817  1.00 81.76           C  
ATOM   3380  CE  LYS A 432       5.696   4.524  35.026  1.00 81.76           C  
ATOM   3381  NZ  LYS A 432       6.900   5.388  35.213  1.00 81.76           N  
ATOM   3382  N   SER A 433      -1.066   5.604  32.907  1.00 71.37           N  
ATOM   3383  CA  SER A 433      -2.183   6.519  32.695  1.00 71.37           C  
ATOM   3384  C   SER A 433      -3.521   5.796  32.814  1.00 71.37           C  
ATOM   3385  CB  SER A 433      -2.076   7.188  31.325  1.00 71.37           C  
ATOM   3386  O   SER A 433      -3.619   4.607  32.502  1.00 71.37           O  
ATOM   3387  OG  SER A 433      -2.310   6.251  30.288  1.00 71.37           O  
ATOM   3388  N   GLY A 434      -4.295   6.051  33.949  1.00 69.09           N  
ATOM   3389  CA  GLY A 434      -5.666   5.590  33.803  1.00 69.09           C  
ATOM   3390  C   GLY A 434      -6.176   4.838  35.018  1.00 69.09           C  
ATOM   3391  O   GLY A 434      -5.491   4.762  36.040  1.00 69.09           O  
ATOM   3392  N   ASP A 435      -7.522   4.615  35.165  1.00 76.89           N  
ATOM   3393  CA  ASP A 435      -8.303   3.876  36.152  1.00 76.89           C  
ATOM   3394  C   ASP A 435      -8.061   2.373  36.031  1.00 76.89           C  
ATOM   3395  CB  ASP A 435      -9.794   4.183  35.997  1.00 76.89           C  
ATOM   3396  O   ASP A 435      -7.321   1.927  35.152  1.00 76.89           O  
ATOM   3397  CG  ASP A 435     -10.357   3.727  34.662  1.00 76.89           C  
ATOM   3398  OD1 ASP A 435      -9.672   2.975  33.936  1.00 76.89           O  
ATOM   3399  OD2 ASP A 435     -11.495   4.127  34.332  1.00 76.89           O  
ATOM   3400  N   ALA A 436      -8.220   1.592  37.049  1.00 78.73           N  
ATOM   3401  CA  ALA A 436      -8.019   0.151  37.177  1.00 78.73           C  
ATOM   3402  C   ALA A 436      -8.470  -0.580  35.915  1.00 78.73           C  
ATOM   3403  CB  ALA A 436      -8.768  -0.384  38.395  1.00 78.73           C  
ATOM   3404  O   ALA A 436      -7.823  -1.534  35.479  1.00 78.73           O  
ATOM   3405  N   GLU A 437      -9.511  -0.082  35.223  1.00 77.87           N  
ATOM   3406  CA  GLU A 437     -10.049  -0.704  34.017  1.00 77.87           C  
ATOM   3407  C   GLU A 437      -9.077  -0.574  32.848  1.00 77.87           C  
ATOM   3408  CB  GLU A 437     -11.400  -0.085  33.649  1.00 77.87           C  
ATOM   3409  O   GLU A 437      -8.857  -1.534  32.106  1.00 77.87           O  
ATOM   3410  CG  GLU A 437     -12.162  -0.860  32.585  1.00 77.87           C  
ATOM   3411  CD  GLU A 437     -13.501  -0.233  32.230  1.00 77.87           C  
ATOM   3412  OE1 GLU A 437     -14.169  -0.720  31.289  1.00 77.87           O  
ATOM   3413  OE2 GLU A 437     -13.885   0.754  32.896  1.00 77.87           O  
ATOM   3414  N   LYS A 438      -8.526   0.556  32.686  1.00 77.63           N  
ATOM   3415  CA  LYS A 438      -7.563   0.816  31.619  1.00 77.63           C  
ATOM   3416  C   LYS A 438      -6.290  -0.002  31.817  1.00 77.63           C  
ATOM   3417  CB  LYS A 438      -7.224   2.306  31.553  1.00 77.63           C  
ATOM   3418  O   LYS A 438      -5.731  -0.531  30.855  1.00 77.63           O  
ATOM   3419  CG  LYS A 438      -8.321   3.164  30.940  1.00 77.63           C  
ATOM   3420  CD  LYS A 438      -7.883   4.616  30.802  1.00 77.63           C  
ATOM   3421  CE  LYS A 438      -9.005   5.490  30.258  1.00 77.63           C  
ATOM   3422  NZ  LYS A 438      -8.591   6.921  30.150  1.00 77.63           N  
ATOM   3423  N   GLN A 439      -5.932  -0.136  33.044  1.00 80.66           N  
ATOM   3424  CA  GLN A 439      -4.750  -0.925  33.375  1.00 80.66           C  
ATOM   3425  C   GLN A 439      -4.975  -2.404  33.075  1.00 80.66           C  
ATOM   3426  CB  GLN A 439      -4.374  -0.738  34.845  1.00 80.66           C  
ATOM   3427  O   GLN A 439      -4.083  -3.082  32.560  1.00 80.66           O  
ATOM   3428  CG  GLN A 439      -3.750   0.616  35.153  1.00 80.66           C  
ATOM   3429  CD  GLN A 439      -3.441   0.799  36.627  1.00 80.66           C  
ATOM   3430  NE2 GLN A 439      -2.783   1.903  36.963  1.00 80.66           N  
ATOM   3431  OE1 GLN A 439      -3.793  -0.045  37.458  1.00 80.66           O  
ATOM   3432  N   ALA A 440      -6.183  -2.857  33.394  1.00 83.62           N  
ATOM   3433  CA  ALA A 440      -6.550  -4.244  33.118  1.00 83.62           C  
ATOM   3434  C   ALA A 440      -6.553  -4.522  31.618  1.00 83.62           C  
ATOM   3435  CB  ALA A 440      -7.917  -4.562  33.719  1.00 83.62           C  
ATOM   3436  O   ALA A 440      -6.088  -5.574  31.174  1.00 83.62           O  
ATOM   3437  N   LEU A 441      -7.158  -3.581  30.875  1.00 82.51           N  
ATOM   3438  CA  LEU A 441      -7.180  -3.716  29.423  1.00 82.51           C  
ATOM   3439  C   LEU A 441      -5.763  -3.771  28.861  1.00 82.51           C  
ATOM   3440  CB  LEU A 441      -7.949  -2.555  28.788  1.00 82.51           C  
ATOM   3441  O   LEU A 441      -5.463  -4.604  28.002  1.00 82.51           O  
ATOM   3442  CG  LEU A 441      -8.143  -2.619  27.272  1.00 82.51           C  
ATOM   3443  CD1 LEU A 441      -9.195  -3.664  26.916  1.00 82.51           C  
ATOM   3444  CD2 LEU A 441      -8.534  -1.251  26.725  1.00 82.51           C  
ATOM   3445  N   TYR A 442      -4.936  -2.834  29.347  1.00 83.02           N  
ATOM   3446  CA  TYR A 442      -3.539  -2.802  28.929  1.00 83.02           C  
ATOM   3447  C   TYR A 442      -2.859  -4.139  29.197  1.00 83.02           C  
ATOM   3448  CB  TYR A 442      -2.787  -1.679  29.650  1.00 83.02           C  
ATOM   3449  O   TYR A 442      -2.187  -4.688  28.321  1.00 83.02           O  
ATOM   3450  CG  TYR A 442      -1.365  -1.499  29.175  1.00 83.02           C  
ATOM   3451  CD1 TYR A 442      -0.315  -2.183  29.783  1.00 83.02           C  
ATOM   3452  CD2 TYR A 442      -1.069  -0.644  28.120  1.00 83.02           C  
ATOM   3453  CE1 TYR A 442       0.997  -2.018  29.351  1.00 83.02           C  
ATOM   3454  CE2 TYR A 442       0.239  -0.471  27.679  1.00 83.02           C  
ATOM   3455  OH  TYR A 442       2.560  -0.995  27.867  1.00 83.02           O  
ATOM   3456  CZ  TYR A 442       1.263  -1.162  28.299  1.00 83.02           C  
ATOM   3457  N   GLN A 443      -3.015  -4.701  30.368  1.00 82.97           N  
ATOM   3458  CA  GLN A 443      -2.396  -5.965  30.752  1.00 82.97           C  
ATOM   3459  C   GLN A 443      -2.923  -7.116  29.900  1.00 82.97           C  
ATOM   3460  CB  GLN A 443      -2.639  -6.255  32.234  1.00 82.97           C  
ATOM   3461  O   GLN A 443      -2.161  -7.997  29.496  1.00 82.97           O  
ATOM   3462  CG  GLN A 443      -1.819  -5.381  33.174  1.00 82.97           C  
ATOM   3463  CD  GLN A 443      -2.136  -5.633  34.636  1.00 82.97           C  
ATOM   3464  NE2 GLN A 443      -1.432  -4.939  35.523  1.00 82.97           N  
ATOM   3465  OE1 GLN A 443      -3.007  -6.445  34.965  1.00 82.97           O  
ATOM   3466  N   SER A 444      -4.204  -7.100  29.631  1.00 82.46           N  
ATOM   3467  CA  SER A 444      -4.817  -8.126  28.794  1.00 82.46           C  
ATOM   3468  C   SER A 444      -4.243  -8.103  27.381  1.00 82.46           C  
ATOM   3469  CB  SER A 444      -6.334  -7.939  28.740  1.00 82.46           C  
ATOM   3470  O   SER A 444      -4.009  -9.155  26.783  1.00 82.46           O  
ATOM   3471  OG  SER A 444      -6.910  -8.782  27.757  1.00 82.46           O  
ATOM   3472  N   CYS A 445      -4.021  -6.960  26.857  1.00 77.74           N  
ATOM   3473  CA  CYS A 445      -3.493  -6.819  25.504  1.00 77.74           C  
ATOM   3474  C   CYS A 445      -2.037  -7.261  25.439  1.00 77.74           C  
ATOM   3475  CB  CYS A 445      -3.619  -5.372  25.029  1.00 77.74           C  
ATOM   3476  O   CYS A 445      -1.599  -7.826  24.435  1.00 77.74           O  
ATOM   3477  SG  CYS A 445      -5.307  -4.887  24.608  1.00 77.74           S  
ATOM   3478  N   GLN A 446      -1.333  -7.052  26.500  1.00 76.83           N  
ATOM   3479  CA  GLN A 446       0.068  -7.457  26.553  1.00 76.83           C  
ATOM   3480  C   GLN A 446       0.200  -8.976  26.606  1.00 76.83           C  
ATOM   3481  CB  GLN A 446       0.764  -6.827  27.760  1.00 76.83           C  
ATOM   3482  O   GLN A 446       1.192  -9.535  26.133  1.00 76.83           O  
ATOM   3483  CG  GLN A 446       1.002  -5.329  27.621  1.00 76.83           C  
ATOM   3484  CD  GLN A 446       2.047  -4.996  26.573  1.00 76.83           C  
ATOM   3485  NE2 GLN A 446       1.980  -3.784  26.032  1.00 76.83           N  
ATOM   3486  OE1 GLN A 446       2.909  -5.821  26.252  1.00 76.83           O  
ATOM   3487  N   ASP A 447      -0.836  -9.620  27.205  1.00 75.92           N  
ATOM   3488  CA  ASP A 447      -0.806 -11.071  27.360  1.00 75.92           C  
ATOM   3489  C   ASP A 447      -1.226 -11.770  26.069  1.00 75.92           C  
ATOM   3490  CB  ASP A 447      -1.712 -11.507  28.513  1.00 75.92           C  
ATOM   3491  O   ASP A 447      -0.860 -12.923  25.833  1.00 75.92           O  
ATOM   3492  CG  ASP A 447      -1.186 -11.083  29.873  1.00 75.92           C  
ATOM   3493  OD1 ASP A 447       0.035 -10.857  30.012  1.00 75.92           O  
ATOM   3494  OD2 ASP A 447      -2.000 -10.977  30.816  1.00 75.92           O  
ATOM   3495  N   GLU A 448      -1.889 -10.986  25.230  1.00 70.94           N  
ATOM   3496  CA  GLU A 448      -2.351 -11.554  23.967  1.00 70.94           C  
ATOM   3497  C   GLU A 448      -1.229 -11.590  22.934  1.00 70.94           C  
ATOM   3498  CB  GLU A 448      -3.542 -10.760  23.423  1.00 70.94           C  
ATOM   3499  O   GLU A 448      -0.338 -10.738  22.947  1.00 70.94           O  
ATOM   3500  CG  GLU A 448      -4.837 -10.991  24.189  1.00 70.94           C  
ATOM   3501  CD  GLU A 448      -6.017 -10.223  23.616  1.00 70.94           C  
ATOM   3502  OE1 GLU A 448      -7.135 -10.325  24.171  1.00 70.94           O  
ATOM   3503  OE2 GLU A 448      -5.823  -9.514  22.603  1.00 70.94           O  
ATOM   3504  N   THR A 449      -1.060 -12.724  22.274  1.00 60.86           N  
ATOM   3505  CA  THR A 449      -0.144 -12.817  21.143  1.00 60.86           C  
ATOM   3506  C   THR A 449      -0.461 -11.750  20.100  1.00 60.86           C  
ATOM   3507  CB  THR A 449      -0.203 -14.211  20.490  1.00 60.86           C  
ATOM   3508  O   THR A 449      -1.627 -11.525  19.769  1.00 60.86           O  
ATOM   3509  CG2 THR A 449       1.084 -14.518  19.733  1.00 60.86           C  
ATOM   3510  OG1 THR A 449      -0.394 -15.201  21.508  1.00 60.86           O  
ATOM   3511  N   PRO A 450       0.585 -10.823  19.817  1.00 61.54           N  
ATOM   3512  CA  PRO A 450       0.299  -9.845  18.765  1.00 61.54           C  
ATOM   3513  C   PRO A 450      -0.463 -10.450  17.588  1.00 61.54           C  
ATOM   3514  CB  PRO A 450       1.690  -9.375  18.332  1.00 61.54           C  
ATOM   3515  O   PRO A 450      -0.297 -11.634  17.283  1.00 61.54           O  
ATOM   3516  CG  PRO A 450       2.637 -10.116  19.220  1.00 61.54           C  
ATOM   3517  CD  PRO A 450       1.852 -11.101  20.038  1.00 61.54           C  
ATOM   3518  N   CYS A 451      -1.612  -9.953  17.413  1.00 60.10           N  
ATOM   3519  CA  CYS A 451      -2.391 -10.254  16.217  1.00 60.10           C  
ATOM   3520  C   CYS A 451      -1.485 -10.418  15.002  1.00 60.10           C  
ATOM   3521  CB  CYS A 451      -3.416  -9.151  15.954  1.00 60.10           C  
ATOM   3522  O   CYS A 451      -0.482  -9.714  14.871  1.00 60.10           O  
ATOM   3523  SG  CYS A 451      -4.633  -9.575  14.688  1.00 60.10           S  
ATOM   3524  N   LEU A 452      -1.721 -11.462  14.179  1.00 59.94           N  
ATOM   3525  CA  LEU A 452      -0.996 -11.960  13.015  1.00 59.94           C  
ATOM   3526  C   LEU A 452      -1.218 -11.054  11.808  1.00 59.94           C  
ATOM   3527  CB  LEU A 452      -1.434 -13.389  12.681  1.00 59.94           C  
ATOM   3528  O   LEU A 452      -0.539 -11.194  10.788  1.00 59.94           O  
ATOM   3529  CG  LEU A 452      -0.983 -14.480  13.654  1.00 59.94           C  
ATOM   3530  CD1 LEU A 452      -1.799 -15.750  13.440  1.00 59.94           C  
ATOM   3531  CD2 LEU A 452       0.507 -14.761  13.490  1.00 59.94           C  
ATOM   3532  N   TYR A 453      -2.151  -9.989  11.919  1.00 68.55           N  
ATOM   3533  CA  TYR A 453      -2.408  -9.307  10.655  1.00 68.55           C  
ATOM   3534  C   TYR A 453      -1.387  -8.201  10.415  1.00 68.55           C  
ATOM   3535  CB  TYR A 453      -3.824  -8.723  10.637  1.00 68.55           C  
ATOM   3536  O   TYR A 453      -1.165  -7.354  11.283  1.00 68.55           O  
ATOM   3537  CG  TYR A 453      -4.910  -9.762  10.779  1.00 68.55           C  
ATOM   3538  CD1 TYR A 453      -5.197 -10.644   9.739  1.00 68.55           C  
ATOM   3539  CD2 TYR A 453      -5.652  -9.862  11.951  1.00 68.55           C  
ATOM   3540  CE1 TYR A 453      -6.198 -11.601   9.864  1.00 68.55           C  
ATOM   3541  CE2 TYR A 453      -6.656 -10.816  12.087  1.00 68.55           C  
ATOM   3542  OH  TYR A 453      -7.913 -12.625  11.169  1.00 68.55           O  
ATOM   3543  CZ  TYR A 453      -6.921 -11.679  11.040  1.00 68.55           C  
ATOM   3544  N   PRO A 454      -0.607  -8.255   9.290  1.00 66.38           N  
ATOM   3545  CA  PRO A 454       0.454  -7.287   9.005  1.00 66.38           C  
ATOM   3546  C   PRO A 454      -0.086  -5.889   8.713  1.00 66.38           C  
ATOM   3547  CB  PRO A 454       1.144  -7.874   7.771  1.00 66.38           C  
ATOM   3548  O   PRO A 454      -1.224  -5.744   8.260  1.00 66.38           O  
ATOM   3549  CG  PRO A 454       0.119  -8.765   7.147  1.00 66.38           C  
ATOM   3550  CD  PRO A 454      -0.863  -9.176   8.206  1.00 66.38           C  
ATOM   3551  N   LEU A 455       0.463  -4.823   9.455  1.00 74.74           N  
ATOM   3552  CA  LEU A 455       0.343  -3.449   8.979  1.00 74.74           C  
ATOM   3553  C   LEU A 455       0.916  -3.310   7.572  1.00 74.74           C  
ATOM   3554  CB  LEU A 455       1.059  -2.487   9.931  1.00 74.74           C  
ATOM   3555  O   LEU A 455       1.932  -3.928   7.247  1.00 74.74           O  
ATOM   3556  CG  LEU A 455       0.496  -2.395  11.350  1.00 74.74           C  
ATOM   3557  CD1 LEU A 455       1.443  -1.604  12.246  1.00 74.74           C  
ATOM   3558  CD2 LEU A 455      -0.890  -1.760  11.336  1.00 74.74           C  
ATOM   3559  N   ASP A 456       0.097  -2.906   6.644  1.00 68.04           N  
ATOM   3560  CA  ASP A 456       0.566  -2.711   5.275  1.00 68.04           C  
ATOM   3561  C   ASP A 456       1.802  -1.815   5.240  1.00 68.04           C  
ATOM   3562  CB  ASP A 456      -0.543  -2.110   4.408  1.00 68.04           C  
ATOM   3563  O   ASP A 456       1.690  -0.590   5.310  1.00 68.04           O  
ATOM   3564  CG  ASP A 456      -0.302  -2.302   2.921  1.00 68.04           C  
ATOM   3565  OD1 ASP A 456       0.762  -2.834   2.539  1.00 68.04           O  
ATOM   3566  OD2 ASP A 456      -1.184  -1.914   2.124  1.00 68.04           O  
ATOM   3567  N   VAL A 457       2.912  -2.387   5.533  1.00 62.64           N  
ATOM   3568  CA  VAL A 457       4.128  -1.597   5.377  1.00 62.64           C  
ATOM   3569  C   VAL A 457       4.643  -1.717   3.944  1.00 62.64           C  
ATOM   3570  CB  VAL A 457       5.223  -2.036   6.375  1.00 62.64           C  
ATOM   3571  O   VAL A 457       4.376  -2.710   3.264  1.00 62.64           O  
ATOM   3572  CG1 VAL A 457       6.385  -1.044   6.374  1.00 62.64           C  
ATOM   3573  CG2 VAL A 457       4.638  -2.177   7.779  1.00 62.64           C  
ATOM   3574  N   GLY A 458       4.560  -0.616   3.182  1.00 61.21           N  
ATOM   3575  CA  GLY A 458       5.257  -0.717   1.909  1.00 61.21           C  
ATOM   3576  C   GLY A 458       6.259  -1.855   1.866  1.00 61.21           C  
ATOM   3577  O   GLY A 458       6.457  -2.552   2.863  1.00 61.21           O  
ATOM   3578  N   LEU A 459       6.500  -2.437   0.639  1.00 64.69           N  
ATOM   3579  CA  LEU A 459       7.513  -3.468   0.445  1.00 64.69           C  
ATOM   3580  C   LEU A 459       8.803  -3.106   1.173  1.00 64.69           C  
ATOM   3581  CB  LEU A 459       7.794  -3.670  -1.046  1.00 64.69           C  
ATOM   3582  O   LEU A 459       9.105  -1.925   1.360  1.00 64.69           O  
ATOM   3583  CG  LEU A 459       6.685  -4.339  -1.860  1.00 64.69           C  
ATOM   3584  CD1 LEU A 459       6.964  -4.197  -3.353  1.00 64.69           C  
ATOM   3585  CD2 LEU A 459       6.549  -5.808  -1.474  1.00 64.69           C  
ATOM   3586  N   PRO A 460       9.362  -4.115   1.846  1.00 62.97           N  
ATOM   3587  CA  PRO A 460      10.662  -3.848   2.467  1.00 62.97           C  
ATOM   3588  C   PRO A 460      11.612  -3.088   1.543  1.00 62.97           C  
ATOM   3589  CB  PRO A 460      11.201  -5.248   2.771  1.00 62.97           C  
ATOM   3590  O   PRO A 460      11.435  -3.103   0.323  1.00 62.97           O  
ATOM   3591  CG  PRO A 460      10.459  -6.154   1.843  1.00 62.97           C  
ATOM   3592  CD  PRO A 460       9.174  -5.484   1.449  1.00 62.97           C  
ATOM   3593  N   PRO A 461      12.452  -2.258   2.245  1.00 65.21           N  
ATOM   3594  CA  PRO A 461      13.510  -1.636   1.444  1.00 65.21           C  
ATOM   3595  C   PRO A 461      14.319  -2.654   0.643  1.00 65.21           C  
ATOM   3596  CB  PRO A 461      14.386  -0.946   2.493  1.00 65.21           C  
ATOM   3597  O   PRO A 461      14.520  -3.783   1.097  1.00 65.21           O  
ATOM   3598  CG  PRO A 461      13.939  -1.517   3.800  1.00 65.21           C  
ATOM   3599  CD  PRO A 461      12.635  -2.230   3.588  1.00 65.21           C  
ATOM   3600  N   LEU A 462      14.451  -2.320  -0.666  1.00 72.75           N  
ATOM   3601  CA  LEU A 462      15.234  -3.184  -1.542  1.00 72.75           C  
ATOM   3602  C   LEU A 462      16.717  -3.113  -1.194  1.00 72.75           C  
ATOM   3603  CB  LEU A 462      15.022  -2.795  -3.008  1.00 72.75           C  
ATOM   3604  O   LEU A 462      17.358  -2.081  -1.402  1.00 72.75           O  
ATOM   3605  CG  LEU A 462      13.662  -3.145  -3.613  1.00 72.75           C  
ATOM   3606  CD1 LEU A 462      13.410  -2.315  -4.867  1.00 72.75           C  
ATOM   3607  CD2 LEU A 462      13.584  -4.635  -3.927  1.00 72.75           C  
ATOM   3608  N   VAL A 463      17.196  -4.058  -0.364  1.00 73.22           N  
ATOM   3609  CA  VAL A 463      18.618  -4.078  -0.038  1.00 73.22           C  
ATOM   3610  C   VAL A 463      19.402  -4.719  -1.182  1.00 73.22           C  
ATOM   3611  CB  VAL A 463      18.888  -4.833   1.282  1.00 73.22           C  
ATOM   3612  O   VAL A 463      20.526  -4.310  -1.478  1.00 73.22           O  
ATOM   3613  CG1 VAL A 463      20.372  -4.784   1.639  1.00 73.22           C  
ATOM   3614  CG2 VAL A 463      18.043  -4.249   2.413  1.00 73.22           C  
ATOM   3615  N   HIS A 464      18.756  -5.618  -1.849  1.00 78.22           N  
ATOM   3616  CA  HIS A 464      19.336  -6.334  -2.980  1.00 78.22           C  
ATOM   3617  C   HIS A 464      18.391  -6.331  -4.177  1.00 78.22           C  
ATOM   3618  CB  HIS A 464      19.679  -7.771  -2.585  1.00 78.22           C  
ATOM   3619  O   HIS A 464      17.172  -6.253  -4.011  1.00 78.22           O  
ATOM   3620  CG  HIS A 464      20.580  -7.868  -1.395  1.00 78.22           C  
ATOM   3621  CD2 HIS A 464      20.370  -8.383  -0.161  1.00 78.22           C  
ATOM   3622  ND1 HIS A 464      21.873  -7.394  -1.401  1.00 78.22           N  
ATOM   3623  CE1 HIS A 464      22.422  -7.614  -0.218  1.00 78.22           C  
ATOM   3624  NE2 HIS A 464      21.531  -8.213   0.553  1.00 78.22           N  
ATOM   3625  N   SER A 465      19.083  -6.260  -5.436  1.00 87.88           N  
ATOM   3626  CA  SER A 465      18.336  -6.244  -6.689  1.00 87.88           C  
ATOM   3627  C   SER A 465      18.706  -7.434  -7.569  1.00 87.88           C  
ATOM   3628  CB  SER A 465      18.588  -4.941  -7.447  1.00 87.88           C  
ATOM   3629  O   SER A 465      19.422  -7.279  -8.561  1.00 87.88           O  
ATOM   3630  OG  SER A 465      18.132  -3.827  -6.698  1.00 87.88           O  
ATOM   3631  N   PRO A 466      18.176  -8.650  -7.163  1.00 88.54           N  
ATOM   3632  CA  PRO A 466      18.540  -9.856  -7.910  1.00 88.54           C  
ATOM   3633  C   PRO A 466      18.090  -9.806  -9.368  1.00 88.54           C  
ATOM   3634  CB  PRO A 466      17.813 -10.971  -7.153  1.00 88.54           C  
ATOM   3635  O   PRO A 466      18.814 -10.261 -10.257  1.00 88.54           O  
ATOM   3636  CG  PRO A 466      16.718 -10.277  -6.409  1.00 88.54           C  
ATOM   3637  CD  PRO A 466      17.172  -8.884  -6.082  1.00 88.54           C  
ATOM   3638  N   LEU A 467      16.943  -9.242  -9.618  1.00 90.29           N  
ATOM   3639  CA  LEU A 467      16.451  -9.174 -10.990  1.00 90.29           C  
ATOM   3640  C   LEU A 467      17.342  -8.278 -11.843  1.00 90.29           C  
ATOM   3641  CB  LEU A 467      15.011  -8.656 -11.017  1.00 90.29           C  
ATOM   3642  O   LEU A 467      17.677  -8.627 -12.977  1.00 90.29           O  
ATOM   3643  CG  LEU A 467      13.935  -9.615 -10.506  1.00 90.29           C  
ATOM   3644  CD1 LEU A 467      12.575  -8.925 -10.487  1.00 90.29           C  
ATOM   3645  CD2 LEU A 467      13.889 -10.875 -11.364  1.00 90.29           C  
ATOM   3646  N   LEU A 468      17.678  -7.184 -11.218  1.00 91.38           N  
ATOM   3647  CA  LEU A 468      18.539  -6.243 -11.925  1.00 91.38           C  
ATOM   3648  C   LEU A 468      19.884  -6.881 -12.259  1.00 91.38           C  
ATOM   3649  CB  LEU A 468      18.755  -4.980 -11.087  1.00 91.38           C  
ATOM   3650  O   LEU A 468      20.382  -6.740 -13.377  1.00 91.38           O  
ATOM   3651  CG  LEU A 468      19.662  -3.909 -11.696  1.00 91.38           C  
ATOM   3652  CD1 LEU A 468      19.065  -3.386 -12.998  1.00 91.38           C  
ATOM   3653  CD2 LEU A 468      19.883  -2.770 -10.707  1.00 91.38           C  
ATOM   3654  N   THR A 469      20.451  -7.547 -11.293  1.00 88.84           N  
ATOM   3655  CA  THR A 469      21.730  -8.217 -11.496  1.00 88.84           C  
ATOM   3656  C   THR A 469      21.647  -9.199 -12.661  1.00 88.84           C  
ATOM   3657  CB  THR A 469      22.179  -8.961 -10.225  1.00 88.84           C  
ATOM   3658  O   THR A 469      22.527  -9.223 -13.524  1.00 88.84           O  
ATOM   3659  CG2 THR A 469      23.523  -9.650 -10.437  1.00 88.84           C  
ATOM   3660  OG1 THR A 469      22.300  -8.025  -9.147  1.00 88.84           O  
ATOM   3661  N   ARG A 470      20.590  -9.982 -12.726  1.00 89.31           N  
ATOM   3662  CA  ARG A 470      20.388 -10.953 -13.797  1.00 89.31           C  
ATOM   3663  C   ARG A 470      20.168 -10.254 -15.135  1.00 89.31           C  
ATOM   3664  CB  ARG A 470      19.200 -11.864 -13.481  1.00 89.31           C  
ATOM   3665  O   ARG A 470      20.665 -10.710 -16.168  1.00 89.31           O  
ATOM   3666  CG  ARG A 470      19.461 -12.846 -12.349  1.00 89.31           C  
ATOM   3667  CD  ARG A 470      18.370 -13.904 -12.259  1.00 89.31           C  
ATOM   3668  NE  ARG A 470      17.107 -13.338 -11.794  1.00 89.31           N  
ATOM   3669  NH1 ARG A 470      16.196 -15.363 -11.157  1.00 89.31           N  
ATOM   3670  NH2 ARG A 470      14.998 -13.427 -10.890  1.00 89.31           N  
ATOM   3671  CZ  ARG A 470      16.103 -14.044 -11.281  1.00 89.31           C  
ATOM   3672  N   ALA A 471      19.433  -9.153 -15.096  1.00 87.91           N  
ATOM   3673  CA  ALA A 471      19.130  -8.410 -16.316  1.00 87.91           C  
ATOM   3674  C   ALA A 471      20.394  -7.802 -16.918  1.00 87.91           C  
ATOM   3675  CB  ALA A 471      18.101  -7.318 -16.032  1.00 87.91           C  
ATOM   3676  O   ALA A 471      20.539  -7.741 -18.141  1.00 87.91           O  
ATOM   3677  N   GLN A 472      21.299  -7.402 -16.046  1.00 86.17           N  
ATOM   3678  CA  GLN A 472      22.516  -6.738 -16.500  1.00 86.17           C  
ATOM   3679  C   GLN A 472      23.594  -7.755 -16.866  1.00 86.17           C  
ATOM   3680  CB  GLN A 472      23.039  -5.782 -15.426  1.00 86.17           C  
ATOM   3681  O   GLN A 472      24.557  -7.423 -17.559  1.00 86.17           O  
ATOM   3682  CG  GLN A 472      22.166  -4.552 -15.221  1.00 86.17           C  
ATOM   3683  CD  GLN A 472      22.763  -3.567 -14.233  1.00 86.17           C  
ATOM   3684  NE2 GLN A 472      22.988  -2.337 -14.684  1.00 86.17           N  
ATOM   3685  OE1 GLN A 472      23.018  -3.908 -13.074  1.00 86.17           O  
ATOM   3686  N   ASP A 473      23.532  -9.041 -16.306  1.00 80.97           N  
ATOM   3687  CA  ASP A 473      24.530 -10.078 -16.549  1.00 80.97           C  
ATOM   3688  C   ASP A 473      24.436 -10.608 -17.977  1.00 80.97           C  
ATOM   3689  CB  ASP A 473      24.365 -11.225 -15.550  1.00 80.97           C  
ATOM   3690  O   ASP A 473      25.388 -11.200 -18.490  1.00 80.97           O  
ATOM   3691  CG  ASP A 473      24.948 -10.910 -14.183  1.00 80.97           C  
ATOM   3692  OD1 ASP A 473      25.718  -9.933 -14.059  1.00 80.97           O  
ATOM   3693  OD2 ASP A 473      24.637 -11.646 -13.223  1.00 80.97           O  
ATOM   3694  N   ILE A 474      23.394 -10.278 -18.674  1.00 65.59           N  
ATOM   3695  CA  ILE A 474      23.300 -10.759 -20.048  1.00 65.59           C  
ATOM   3696  C   ILE A 474      23.963  -9.759 -20.992  1.00 65.59           C  
ATOM   3697  CB  ILE A 474      21.831 -10.996 -20.464  1.00 65.59           C  
ATOM   3698  O   ILE A 474      23.519  -8.615 -21.107  1.00 65.59           O  
ATOM   3699  CG1 ILE A 474      21.154 -11.978 -19.501  1.00 65.59           C  
ATOM   3700  CG2 ILE A 474      21.753 -11.503 -21.907  1.00 65.59           C  
ATOM   3701  CD1 ILE A 474      19.651 -12.110 -19.706  1.00 65.59           C  
ATOM   3702  N   PRO A 475      25.249  -9.987 -21.460  1.00 60.41           N  
ATOM   3703  CA  PRO A 475      25.932  -9.072 -22.378  1.00 60.41           C  
ATOM   3704  C   PRO A 475      25.091  -8.733 -23.607  1.00 60.41           C  
ATOM   3705  CB  PRO A 475      27.191  -9.847 -22.775  1.00 60.41           C  
ATOM   3706  O   PRO A 475      24.454  -9.616 -24.187  1.00 60.41           O  
ATOM   3707  CG  PRO A 475      27.033 -11.187 -22.133  1.00 60.41           C  
ATOM   3708  CD  PRO A 475      25.765 -11.185 -21.329  1.00 60.41           C  
ATOM   3709  N   ASP A 476      24.443  -7.552 -23.618  1.00 63.26           N  
ATOM   3710  CA  ASP A 476      23.779  -7.162 -24.858  1.00 63.26           C  
ATOM   3711  C   ASP A 476      24.780  -7.056 -26.006  1.00 63.26           C  
ATOM   3712  CB  ASP A 476      23.042  -5.834 -24.677  1.00 63.26           C  
ATOM   3713  O   ASP A 476      25.605  -6.140 -26.035  1.00 63.26           O  
ATOM   3714  CG  ASP A 476      21.809  -5.716 -25.556  1.00 63.26           C  
ATOM   3715  OD1 ASP A 476      21.632  -6.546 -26.474  1.00 63.26           O  
ATOM   3716  OD2 ASP A 476      21.008  -4.783 -25.329  1.00 63.26           O  
ATOM   3717  N   VAL A 477      25.264  -8.107 -26.594  1.00 63.79           N  
ATOM   3718  CA  VAL A 477      26.116  -8.106 -27.778  1.00 63.79           C  
ATOM   3719  C   VAL A 477      25.808  -6.881 -28.636  1.00 63.79           C  
ATOM   3720  CB  VAL A 477      25.935  -9.397 -28.609  1.00 63.79           C  
ATOM   3721  O   VAL A 477      26.718  -6.253 -29.183  1.00 63.79           O  
ATOM   3722  CG1 VAL A 477      26.793  -9.350 -29.872  1.00 63.79           C  
ATOM   3723  CG2 VAL A 477      26.283 -10.624 -27.769  1.00 63.79           C  
ATOM   3724  N   GLU A 478      24.588  -6.457 -28.619  1.00 60.93           N  
ATOM   3725  CA  GLU A 478      24.174  -5.351 -29.478  1.00 60.93           C  
ATOM   3726  C   GLU A 478      24.746  -4.025 -28.983  1.00 60.93           C  
ATOM   3727  CB  GLU A 478      22.647  -5.270 -29.552  1.00 60.93           C  
ATOM   3728  O   GLU A 478      25.224  -3.214 -29.779  1.00 60.93           O  
ATOM   3729  CG  GLU A 478      22.048  -6.031 -30.726  1.00 60.93           C  
ATOM   3730  CD  GLU A 478      20.528  -5.997 -30.750  1.00 60.93           C  
ATOM   3731  OE1 GLU A 478      19.920  -6.657 -31.622  1.00 60.93           O  
ATOM   3732  OE2 GLU A 478      19.941  -5.303 -29.890  1.00 60.93           O  
ATOM   3733  N   ASP A 479      24.688  -3.827 -27.694  1.00 63.96           N  
ATOM   3734  CA  ASP A 479      25.260  -2.628 -27.088  1.00 63.96           C  
ATOM   3735  C   ASP A 479      26.772  -2.576 -27.295  1.00 63.96           C  
ATOM   3736  CB  ASP A 479      24.931  -2.572 -25.595  1.00 63.96           C  
ATOM   3737  O   ASP A 479      27.323  -1.523 -27.621  1.00 63.96           O  
ATOM   3738  CG  ASP A 479      23.486  -2.194 -25.320  1.00 63.96           C  
ATOM   3739  OD1 ASP A 479      22.807  -1.675 -26.232  1.00 63.96           O  
ATOM   3740  OD2 ASP A 479      23.023  -2.414 -24.180  1.00 63.96           O  
ATOM   3741  N   ASP A 480      27.415  -3.782 -27.042  1.00 67.67           N  
ATOM   3742  CA  ASP A 480      28.850  -3.869 -27.290  1.00 67.67           C  
ATOM   3743  C   ASP A 480      29.176  -3.558 -28.749  1.00 67.67           C  
ATOM   3744  CB  ASP A 480      29.375  -5.258 -26.918  1.00 67.67           C  
ATOM   3745  O   ASP A 480      30.153  -2.864 -29.038  1.00 67.67           O  
ATOM   3746  CG  ASP A 480      29.445  -5.483 -25.418  1.00 67.67           C  
ATOM   3747  OD1 ASP A 480      29.387  -4.498 -24.650  1.00 67.67           O  
ATOM   3748  OD2 ASP A 480      29.563  -6.655 -25.000  1.00 67.67           O  
ATOM   3749  N   LEU A 481      28.346  -4.066 -29.599  1.00 67.05           N  
ATOM   3750  CA  LEU A 481      28.559  -3.847 -31.025  1.00 67.05           C  
ATOM   3751  C   LEU A 481      28.358  -2.378 -31.385  1.00 67.05           C  
ATOM   3752  CB  LEU A 481      27.610  -4.721 -31.850  1.00 67.05           C  
ATOM   3753  O   LEU A 481      29.119  -1.819 -32.178  1.00 67.05           O  
ATOM   3754  CG  LEU A 481      27.970  -6.204 -31.951  1.00 67.05           C  
ATOM   3755  CD1 LEU A 481      26.830  -6.983 -32.597  1.00 67.05           C  
ATOM   3756  CD2 LEU A 481      29.263  -6.387 -32.739  1.00 67.05           C  
ATOM   3757  N   ARG A 482      27.393  -1.781 -30.843  1.00 66.81           N  
ATOM   3758  CA  ARG A 482      27.130  -0.369 -31.102  1.00 66.81           C  
ATOM   3759  C   ARG A 482      28.259   0.505 -30.566  1.00 66.81           C  
ATOM   3760  CB  ARG A 482      25.799   0.053 -30.476  1.00 66.81           C  
ATOM   3761  O   ARG A 482      28.688   1.451 -31.231  1.00 66.81           O  
ATOM   3762  CG  ARG A 482      24.723   0.401 -31.493  1.00 66.81           C  
ATOM   3763  CD  ARG A 482      23.437   0.859 -30.820  1.00 66.81           C  
ATOM   3764  NE  ARG A 482      22.457  -0.221 -30.739  1.00 66.81           N  
ATOM   3765  NH1 ARG A 482      21.311   0.676 -28.945  1.00 66.81           N  
ATOM   3766  NH2 ARG A 482      20.635  -1.311 -29.865  1.00 66.81           N  
ATOM   3767  CZ  ARG A 482      21.470  -0.283 -29.850  1.00 66.81           C  
ATOM   3768  N   ARG A 483      28.726   0.163 -29.334  1.00 70.31           N  
ATOM   3769  CA  ARG A 483      29.898   0.824 -28.772  1.00 70.31           C  
ATOM   3770  C   ARG A 483      31.105   0.676 -29.693  1.00 70.31           C  
ATOM   3771  CB  ARG A 483      30.224   0.258 -27.388  1.00 70.31           C  
ATOM   3772  O   ARG A 483      31.837   1.641 -29.926  1.00 70.31           O  
ATOM   3773  CG  ARG A 483      31.218   1.094 -26.598  1.00 70.31           C  
ATOM   3774  CD  ARG A 483      31.461   0.520 -25.210  1.00 70.31           C  
ATOM   3775  NE  ARG A 483      32.531   1.228 -24.513  1.00 70.31           N  
ATOM   3776  NH1 ARG A 483      32.357  -0.002 -22.565  1.00 70.31           N  
ATOM   3777  NH2 ARG A 483      33.916   1.671 -22.735  1.00 70.31           N  
ATOM   3778  CZ  ARG A 483      32.932   0.964 -23.273  1.00 70.31           C  
ATOM   3779  N   LEU A 484      31.260  -0.529 -30.088  1.00 71.94           N  
ATOM   3780  CA  LEU A 484      32.376  -0.796 -30.989  1.00 71.94           C  
ATOM   3781  C   LEU A 484      32.243   0.016 -32.273  1.00 71.94           C  
ATOM   3782  CB  LEU A 484      32.452  -2.288 -31.320  1.00 71.94           C  
ATOM   3783  O   LEU A 484      33.233   0.548 -32.781  1.00 71.94           O  
ATOM   3784  CG  LEU A 484      33.831  -2.827 -31.707  1.00 71.94           C  
ATOM   3785  CD1 LEU A 484      34.226  -3.980 -30.790  1.00 71.94           C  
ATOM   3786  CD2 LEU A 484      33.841  -3.270 -33.166  1.00 71.94           C  
ATOM   3787  N   LYS A 485      31.083   0.085 -32.740  1.00 72.05           N  
ATOM   3788  CA  LYS A 485      30.826   0.871 -33.944  1.00 72.05           C  
ATOM   3789  C   LYS A 485      31.154   2.344 -33.719  1.00 72.05           C  
ATOM   3790  CB  LYS A 485      29.369   0.719 -34.384  1.00 72.05           C  
ATOM   3791  O   LYS A 485      31.794   2.979 -34.560  1.00 72.05           O  
ATOM   3792  CG  LYS A 485      29.054   1.378 -35.719  1.00 72.05           C  
ATOM   3793  CD  LYS A 485      27.602   1.155 -36.123  1.00 72.05           C  
ATOM   3794  CE  LYS A 485      27.260   1.893 -37.410  1.00 72.05           C  
ATOM   3795  NZ  LYS A 485      25.836   1.680 -37.808  1.00 72.05           N  
ATOM   3796  N   LYS A 486      30.677   2.955 -32.623  1.00 70.97           N  
ATOM   3797  CA  LYS A 486      30.947   4.355 -32.307  1.00 70.97           C  
ATOM   3798  C   LYS A 486      32.446   4.608 -32.172  1.00 70.97           C  
ATOM   3799  CB  LYS A 486      30.229   4.764 -31.021  1.00 70.97           C  
ATOM   3800  O   LYS A 486      32.956   5.620 -32.657  1.00 70.97           O  
ATOM   3801  CG  LYS A 486      28.765   5.130 -31.219  1.00 70.97           C  
ATOM   3802  CD  LYS A 486      28.146   5.674 -29.938  1.00 70.97           C  
ATOM   3803  CE  LYS A 486      26.656   5.937 -30.103  1.00 70.97           C  
ATOM   3804  NZ  LYS A 486      26.039   6.445 -28.841  1.00 70.97           N  
ATOM   3805  N   LEU A 487      33.156   3.710 -31.449  1.00 73.71           N  
ATOM   3806  CA  LEU A 487      34.603   3.812 -31.288  1.00 73.71           C  
ATOM   3807  C   LEU A 487      35.304   3.760 -32.641  1.00 73.71           C  
ATOM   3808  CB  LEU A 487      35.122   2.689 -30.387  1.00 73.71           C  
ATOM   3809  O   LEU A 487      36.238   4.526 -32.891  1.00 73.71           O  
ATOM   3810  CG  LEU A 487      35.067   2.947 -28.881  1.00 73.71           C  
ATOM   3811  CD1 LEU A 487      35.139   1.631 -28.114  1.00 73.71           C  
ATOM   3812  CD2 LEU A 487      36.194   3.882 -28.456  1.00 73.71           C  
ATOM   3813  N   ARG A 488      34.774   2.855 -33.488  1.00 67.96           N  
ATOM   3814  CA  ARG A 488      35.366   2.714 -34.815  1.00 67.96           C  
ATOM   3815  C   ARG A 488      35.112   3.956 -35.662  1.00 67.96           C  
ATOM   3816  CB  ARG A 488      34.813   1.475 -35.522  1.00 67.96           C  
ATOM   3817  O   ARG A 488      35.990   4.397 -36.407  1.00 67.96           O  
ATOM   3818  CG  ARG A 488      35.441   0.170 -35.060  1.00 67.96           C  
ATOM   3819  CD  ARG A 488      35.661  -0.791 -36.220  1.00 67.96           C  
ATOM   3820  NE  ARG A 488      36.219  -2.062 -35.768  1.00 67.96           N  
ATOM   3821  NH1 ARG A 488      35.899  -3.155 -37.778  1.00 67.96           N  
ATOM   3822  NH2 ARG A 488      36.844  -4.260 -36.006  1.00 67.96           N  
ATOM   3823  CZ  ARG A 488      36.319  -3.156 -36.518  1.00 67.96           C  
ATOM   3824  N   LEU A 489      33.966   4.503 -35.594  1.00 70.75           N  
ATOM   3825  CA  LEU A 489      33.628   5.718 -36.327  1.00 70.75           C  
ATOM   3826  C   LEU A 489      34.441   6.903 -35.819  1.00 70.75           C  
ATOM   3827  CB  LEU A 489      32.132   6.020 -36.203  1.00 70.75           C  
ATOM   3828  O   LEU A 489      34.854   7.760 -36.604  1.00 70.75           O  
ATOM   3829  CG  LEU A 489      31.192   5.142 -37.031  1.00 70.75           C  
ATOM   3830  CD1 LEU A 489      29.747   5.352 -36.592  1.00 70.75           C  
ATOM   3831  CD2 LEU A 489      31.353   5.438 -38.518  1.00 70.75           C  
ATOM   3832  N   ALA A 490      34.601   7.050 -34.515  1.00 70.23           N  
ATOM   3833  CA  ALA A 490      35.432   8.102 -33.936  1.00 70.23           C  
ATOM   3834  C   ALA A 490      36.889   7.949 -34.365  1.00 70.23           C  
ATOM   3835  CB  ALA A 490      35.325   8.088 -32.413  1.00 70.23           C  
ATOM   3836  O   ALA A 490      37.581   8.943 -34.598  1.00 70.23           O  
ATOM   3837  N   ASP A 491      37.355   6.613 -34.455  1.00 66.26           N  
ATOM   3838  CA  ASP A 491      38.721   6.367 -34.908  1.00 66.26           C  
ATOM   3839  C   ASP A 491      38.874   6.694 -36.392  1.00 66.26           C  
ATOM   3840  CB  ASP A 491      39.120   4.913 -34.645  1.00 66.26           C  
ATOM   3841  O   ASP A 491      39.953   7.092 -36.837  1.00 66.26           O  
ATOM   3842  CG  ASP A 491      39.492   4.653 -33.196  1.00 66.26           C  
ATOM   3843  OD1 ASP A 491      39.662   5.623 -32.426  1.00 66.26           O  
ATOM   3844  OD2 ASP A 491      39.620   3.467 -32.822  1.00 66.26           O  
ATOM   3845  N   ARG A 492      37.841   6.550 -37.158  1.00 59.55           N  
ATOM   3846  CA  ARG A 492      37.912   6.872 -38.580  1.00 59.55           C  
ATOM   3847  C   ARG A 492      38.120   8.368 -38.793  1.00 59.55           C  
ATOM   3848  CB  ARG A 492      36.642   6.412 -39.300  1.00 59.55           C  
ATOM   3849  O   ARG A 492      38.766   8.778 -39.760  1.00 59.55           O  
ATOM   3850  CG  ARG A 492      36.680   4.960 -39.748  1.00 59.55           C  
ATOM   3851  CD  ARG A 492      35.473   4.602 -40.604  1.00 59.55           C  
ATOM   3852  NE  ARG A 492      35.483   3.194 -40.988  1.00 59.55           N  
ATOM   3853  NH1 ARG A 492      33.466   3.272 -42.112  1.00 59.55           N  
ATOM   3854  NH2 ARG A 492      34.639   1.307 -41.990  1.00 59.55           N  
ATOM   3855  CZ  ARG A 492      34.529   2.594 -41.696  1.00 59.55           C  
ATOM   3856  N   GLY A 493      37.623   9.168 -37.918  1.00 59.74           N  
ATOM   3857  CA  GLY A 493      37.964  10.571 -38.085  1.00 59.74           C  
ATOM   3858  C   GLY A 493      39.430  10.864 -37.829  1.00 59.74           C  
ATOM   3859  O   GLY A 493      39.975  11.839 -38.351  1.00 59.74           O  
ATOM   3860  N   ARG A 494      40.265   9.912 -37.314  1.00 57.58           N  
ATOM   3861  CA  ARG A 494      41.694  10.088 -37.079  1.00 57.58           C  
ATOM   3862  C   ARG A 494      42.515   9.182 -37.991  1.00 57.58           C  
ATOM   3863  CB  ARG A 494      42.037   9.806 -35.615  1.00 57.58           C  
ATOM   3864  O   ARG A 494      43.738   9.312 -38.067  1.00 57.58           O  
ATOM   3865  CG  ARG A 494      41.573  10.889 -34.654  1.00 57.58           C  
ATOM   3866  CD  ARG A 494      42.024  10.608 -33.227  1.00 57.58           C  
ATOM   3867  NE  ARG A 494      41.477  11.583 -32.287  1.00 57.58           N  
ATOM   3868  NH1 ARG A 494      42.630  10.774 -30.457  1.00 57.58           N  
ATOM   3869  NH2 ARG A 494      41.222  12.568 -30.228  1.00 57.58           N  
ATOM   3870  CZ  ARG A 494      41.778  11.640 -30.993  1.00 57.58           C  
ATOM   3871  N   ALA A 495      41.834   8.365 -38.675  1.00 55.61           N  
ATOM   3872  CA  ALA A 495      42.585   7.402 -39.476  1.00 55.61           C  
ATOM   3873  C   ALA A 495      42.796   7.916 -40.897  1.00 55.61           C  
ATOM   3874  CB  ALA A 495      41.867   6.055 -39.502  1.00 55.61           C  
ATOM   3875  O   ALA A 495      41.901   8.531 -41.481  1.00 55.61           O  
ATOM   3876  N   VAL A 496      43.996   8.545 -41.249  1.00 56.73           N  
ATOM   3877  CA  VAL A 496      44.520   8.898 -42.565  1.00 56.73           C  
ATOM   3878  C   VAL A 496      44.469   7.680 -43.485  1.00 56.73           C  
ATOM   3879  CB  VAL A 496      45.965   9.438 -42.475  1.00 56.73           C  
ATOM   3880  O   VAL A 496      44.898   6.588 -43.104  1.00 56.73           O  
ATOM   3881  CG1 VAL A 496      46.477   9.844 -43.855  1.00 56.73           C  
ATOM   3882  CG2 VAL A 496      46.033  10.618 -41.507  1.00 56.73           C  
ATOM   3883  N   TYR A 497      43.484   7.544 -44.256  1.00 56.36           N  
ATOM   3884  CA  TYR A 497      43.439   6.593 -45.361  1.00 56.36           C  
ATOM   3885  C   TYR A 497      44.783   6.523 -46.076  1.00 56.36           C  
ATOM   3886  CB  TYR A 497      42.338   6.976 -46.355  1.00 56.36           C  
ATOM   3887  O   TYR A 497      45.302   7.543 -46.535  1.00 56.36           O  
ATOM   3888  CG  TYR A 497      42.223   6.032 -47.527  1.00 56.36           C  
ATOM   3889  CD1 TYR A 497      42.711   6.388 -48.783  1.00 56.36           C  
ATOM   3890  CD2 TYR A 497      41.627   4.785 -47.383  1.00 56.36           C  
ATOM   3891  CE1 TYR A 497      42.605   5.522 -49.867  1.00 56.36           C  
ATOM   3892  CE2 TYR A 497      41.516   3.911 -48.459  1.00 56.36           C  
ATOM   3893  OH  TYR A 497      41.901   3.427 -50.765  1.00 56.36           O  
ATOM   3894  CZ  TYR A 497      42.008   4.288 -49.695  1.00 56.36           C  
ATOM   3895  N   ILE A 498      45.671   5.525 -45.807  1.00 54.66           N  
ATOM   3896  CA  ILE A 498      46.792   5.307 -46.715  1.00 54.66           C  
ATOM   3897  C   ILE A 498      46.388   4.316 -47.804  1.00 54.66           C  
ATOM   3898  CB  ILE A 498      48.040   4.796 -45.961  1.00 54.66           C  
ATOM   3899  O   ILE A 498      46.114   3.147 -47.518  1.00 54.66           O  
ATOM   3900  CG1 ILE A 498      48.410   5.759 -44.827  1.00 54.66           C  
ATOM   3901  CG2 ILE A 498      49.214   4.607 -46.925  1.00 54.66           C  
ATOM   3902  CD1 ILE A 498      49.551   5.268 -43.946  1.00 54.66           C  
ATOM   3903  N   PRO A 499      45.905   4.682 -48.956  1.00 49.22           N  
ATOM   3904  CA  PRO A 499      45.541   3.731 -50.009  1.00 49.22           C  
ATOM   3905  C   PRO A 499      46.592   2.641 -50.209  1.00 49.22           C  
ATOM   3906  CB  PRO A 499      45.425   4.612 -51.255  1.00 49.22           C  
ATOM   3907  O   PRO A 499      47.781   2.875 -49.978  1.00 49.22           O  
ATOM   3908  CG  PRO A 499      45.956   5.944 -50.832  1.00 49.22           C  
ATOM   3909  CD  PRO A 499      46.179   5.918 -49.348  1.00 49.22           C  
ATOM   3910  N   PRO A 500      46.165   1.420 -50.282  1.00 54.76           N  
ATOM   3911  CA  PRO A 500      47.067   0.295 -50.541  1.00 54.76           C  
ATOM   3912  C   PRO A 500      48.009   0.552 -51.715  1.00 54.76           C  
ATOM   3913  CB  PRO A 500      46.111  -0.859 -50.850  1.00 54.76           C  
ATOM   3914  O   PRO A 500      47.598   1.123 -52.728  1.00 54.76           O  
ATOM   3915  CG  PRO A 500      44.790  -0.206 -51.097  1.00 54.76           C  
ATOM   3916  CD  PRO A 500      44.860   1.212 -50.607  1.00 54.76           C  
ATOM   3917  N   GLN A 501      49.322   0.937 -51.501  1.00 55.63           N  
ATOM   3918  CA  GLN A 501      50.312   1.059 -52.565  1.00 55.63           C  
ATOM   3919  C   GLN A 501      50.611  -0.297 -53.197  1.00 55.63           C  
ATOM   3920  CB  GLN A 501      51.602   1.685 -52.030  1.00 55.63           C  
ATOM   3921  O   GLN A 501      50.894  -1.268 -52.492  1.00 55.63           O  
ATOM   3922  CG  GLN A 501      51.451   3.142 -51.614  1.00 55.63           C  
ATOM   3923  CD  GLN A 501      52.783   3.814 -51.339  1.00 55.63           C  
ATOM   3924  NE2 GLN A 501      52.792   5.142 -51.356  1.00 55.63           N  
ATOM   3925  OE1 GLN A 501      53.797   3.145 -51.112  1.00 55.63           O  
ATOM   3926  N   ALA A 502      49.831  -0.768 -54.139  1.00 59.03           N  
ATOM   3927  CA  ALA A 502      50.158  -1.941 -54.946  1.00 59.03           C  
ATOM   3928  C   ALA A 502      51.510  -1.775 -55.633  1.00 59.03           C  
ATOM   3929  CB  ALA A 502      49.066  -2.196 -55.982  1.00 59.03           C  
ATOM   3930  O   ALA A 502      51.928  -0.653 -55.932  1.00 59.03           O  
ATOM   3931  N   LYS A 503      52.421  -2.629 -55.291  1.00 57.28           N  
ATOM   3932  CA  LYS A 503      53.693  -2.779 -55.994  1.00 57.28           C  
ATOM   3933  C   LYS A 503      53.539  -2.471 -57.480  1.00 57.28           C  
ATOM   3934  CB  LYS A 503      54.247  -4.192 -55.805  1.00 57.28           C  
ATOM   3935  O   LYS A 503      52.508  -2.781 -58.081  1.00 57.28           O  
ATOM   3936  CG  LYS A 503      54.714  -4.490 -54.388  1.00 57.28           C  
ATOM   3937  CD  LYS A 503      55.373  -5.860 -54.293  1.00 57.28           C  
ATOM   3938  CE  LYS A 503      55.835  -6.162 -52.874  1.00 57.28           C  
ATOM   3939  NZ  LYS A 503      56.468  -7.511 -52.773  1.00 57.28           N  
ATOM   3940  N   ALA A 504      54.075  -1.357 -58.025  1.00 62.52           N  
ATOM   3941  CA  ALA A 504      53.959  -1.002 -59.438  1.00 62.52           C  
ATOM   3942  C   ALA A 504      54.162  -2.224 -60.329  1.00 62.52           C  
ATOM   3943  CB  ALA A 504      54.967   0.087 -59.797  1.00 62.52           C  
ATOM   3944  O   ALA A 504      53.528  -2.346 -61.380  1.00 62.52           O  
ATOM   3945  N   ASN A 505      54.669  -3.285 -59.785  1.00 64.43           N  
ATOM   3946  CA  ASN A 505      54.793  -4.525 -60.545  1.00 64.43           C  
ATOM   3947  C   ASN A 505      55.409  -5.639 -59.704  1.00 64.43           C  
ATOM   3948  CB  ASN A 505      55.621  -4.297 -61.812  1.00 64.43           C  
ATOM   3949  O   ASN A 505      55.920  -5.387 -58.611  1.00 64.43           O  
ATOM   3950  CG  ASN A 505      57.050  -3.891 -61.511  1.00 64.43           C  
ATOM   3951  ND2 ASN A 505      57.601  -3.006 -62.334  1.00 64.43           N  
ATOM   3952  OD1 ASN A 505      57.655  -4.370 -60.548  1.00 64.43           O  
ATOM   3953  N   LEU A 506      55.122  -6.922 -59.951  1.00 61.87           N  
ATOM   3954  CA  LEU A 506      55.389  -8.113 -59.151  1.00 61.87           C  
ATOM   3955  C   LEU A 506      56.881  -8.258 -58.874  1.00 61.87           C  
ATOM   3956  CB  LEU A 506      54.866  -9.364 -59.863  1.00 61.87           C  
ATOM   3957  O   LEU A 506      57.277  -8.929 -57.918  1.00 61.87           O  
ATOM   3958  CG  LEU A 506      53.361  -9.621 -59.765  1.00 61.87           C  
ATOM   3959  CD1 LEU A 506      52.906 -10.539 -60.894  1.00 61.87           C  
ATOM   3960  CD2 LEU A 506      53.008 -10.218 -58.407  1.00 61.87           C  
ATOM   3961  N   GLN A 507      57.726  -7.437 -59.543  1.00 69.07           N  
ATOM   3962  CA  GLN A 507      59.161  -7.611 -59.342  1.00 69.07           C  
ATOM   3963  C   GLN A 507      59.727  -6.516 -58.443  1.00 69.07           C  
ATOM   3964  CB  GLN A 507      59.894  -7.618 -60.685  1.00 69.07           C  
ATOM   3965  O   GLN A 507      60.926  -6.500 -58.154  1.00 69.07           O  
ATOM   3966  CG  GLN A 507      59.594  -8.840 -61.542  1.00 69.07           C  
ATOM   3967  CD  GLN A 507      60.251  -8.774 -62.908  1.00 69.07           C  
ATOM   3968  NE2 GLN A 507      60.288  -9.906 -63.604  1.00 69.07           N  
ATOM   3969  OE1 GLN A 507      60.721  -7.715 -63.335  1.00 69.07           O  
ATOM   3970  N   ALA A 508      58.843  -5.603 -57.988  1.00 64.25           N  
ATOM   3971  CA  ALA A 508      59.337  -4.509 -57.157  1.00 64.25           C  
ATOM   3972  C   ALA A 508      59.573  -4.973 -55.722  1.00 64.25           C  
ATOM   3973  CB  ALA A 508      58.357  -3.339 -57.180  1.00 64.25           C  
ATOM   3974  O   ALA A 508      58.827  -5.807 -55.203  1.00 64.25           O  
ATOM   3975  N   SER A 509      60.875  -4.726 -55.213  1.00 63.88           N  
ATOM   3976  CA  SER A 509      61.357  -5.082 -53.882  1.00 63.88           C  
ATOM   3977  C   SER A 509      60.617  -4.303 -52.800  1.00 63.88           C  
ATOM   3978  CB  SER A 509      62.860  -4.824 -53.769  1.00 63.88           C  
ATOM   3979  O   SER A 509      60.211  -3.159 -53.018  1.00 63.88           O  
ATOM   3980  OG  SER A 509      63.122  -3.761 -52.870  1.00 63.88           O  
ATOM   3981  N   ASP A 510      60.097  -5.020 -51.726  1.00 64.05           N  
ATOM   3982  CA  ASP A 510      59.336  -4.525 -50.583  1.00 64.05           C  
ATOM   3983  C   ASP A 510      60.057  -3.360 -49.907  1.00 64.05           C  
ATOM   3984  CB  ASP A 510      59.091  -5.648 -49.573  1.00 64.05           C  
ATOM   3985  O   ASP A 510      59.416  -2.464 -49.354  1.00 64.05           O  
ATOM   3986  CG  ASP A 510      58.005  -6.614 -50.013  1.00 64.05           C  
ATOM   3987  OD1 ASP A 510      57.243  -6.290 -50.949  1.00 64.05           O  
ATOM   3988  OD2 ASP A 510      57.909  -7.708 -49.416  1.00 64.05           O  
ATOM   3989  N   LYS A 511      61.435  -3.325 -50.190  1.00 62.51           N  
ATOM   3990  CA  LYS A 511      62.184  -2.257 -49.534  1.00 62.51           C  
ATOM   3991  C   LYS A 511      62.017  -0.933 -50.274  1.00 62.51           C  
ATOM   3992  CB  LYS A 511      63.667  -2.621 -49.440  1.00 62.51           C  
ATOM   3993  O   LYS A 511      62.177   0.138 -49.685  1.00 62.51           O  
ATOM   3994  CG  LYS A 511      64.002  -3.563 -48.294  1.00 62.51           C  
ATOM   3995  CD  LYS A 511      65.504  -3.787 -48.175  1.00 62.51           C  
ATOM   3996  CE  LYS A 511      65.837  -4.772 -47.062  1.00 62.51           C  
ATOM   3997  NZ  LYS A 511      67.309  -4.983 -46.931  1.00 62.51           N  
ATOM   3998  N   ALA A 512      61.546  -0.987 -51.512  1.00 57.66           N  
ATOM   3999  CA  ALA A 512      61.269   0.246 -52.244  1.00 57.66           C  
ATOM   4000  C   ALA A 512      59.892   0.798 -51.887  1.00 57.66           C  
ATOM   4001  CB  ALA A 512      61.368   0.006 -53.749  1.00 57.66           C  
ATOM   4002  O   ALA A 512      59.661   2.007 -51.967  1.00 57.66           O  
ATOM   4003  N   LEU A 513      59.010   0.050 -51.170  1.00 52.06           N  
ATOM   4004  CA  LEU A 513      57.650   0.477 -50.857  1.00 52.06           C  
ATOM   4005  C   LEU A 513      57.580   1.088 -49.462  1.00 52.06           C  
ATOM   4006  CB  LEU A 513      56.680  -0.703 -50.959  1.00 52.06           C  
ATOM   4007  O   LEU A 513      56.752   1.965 -49.204  1.00 52.06           O  
ATOM   4008  CG  LEU A 513      56.162  -1.035 -52.360  1.00 52.06           C  
ATOM   4009  CD1 LEU A 513      55.824  -2.518 -52.462  1.00 52.06           C  
ATOM   4010  CD2 LEU A 513      54.945  -0.180 -52.696  1.00 52.06           C  
ATOM   4011  N   PHE A 514      58.699   0.910 -48.684  1.00 52.34           N  
ATOM   4012  CA  PHE A 514      58.613   1.473 -47.341  1.00 52.34           C  
ATOM   4013  C   PHE A 514      59.831   2.336 -47.037  1.00 52.34           C  
ATOM   4014  CB  PHE A 514      58.484   0.359 -46.297  1.00 52.34           C  
ATOM   4015  O   PHE A 514      60.923   1.817 -46.801  1.00 52.34           O  
ATOM   4016  CG  PHE A 514      57.174  -0.379 -46.354  1.00 52.34           C  
ATOM   4017  CD1 PHE A 514      56.035   0.152 -45.762  1.00 52.34           C  
ATOM   4018  CD2 PHE A 514      57.082  -1.605 -47.001  1.00 52.34           C  
ATOM   4019  CE1 PHE A 514      54.821  -0.528 -45.813  1.00 52.34           C  
ATOM   4020  CE2 PHE A 514      55.872  -2.291 -47.056  1.00 52.34           C  
ATOM   4021  CZ  PHE A 514      54.743  -1.751 -46.461  1.00 52.34           C  
ATOM   4022  N   LYS A 515      60.163   3.563 -47.702  1.00 45.96           N  
ATOM   4023  CA  LYS A 515      61.282   4.353 -47.197  1.00 45.96           C  
ATOM   4024  C   LYS A 515      61.191   4.529 -45.684  1.00 45.96           C  
ATOM   4025  CB  LYS A 515      61.327   5.719 -47.882  1.00 45.96           C  
ATOM   4026  O   LYS A 515      60.098   4.689 -45.137  1.00 45.96           O  
ATOM   4027  CG  LYS A 515      62.081   5.724 -49.204  1.00 45.96           C  
ATOM   4028  CD  LYS A 515      62.214   7.134 -49.766  1.00 45.96           C  
ATOM   4029  CE  LYS A 515      62.882   7.130 -51.134  1.00 45.96           C  
ATOM   4030  NZ  LYS A 515      63.027   8.511 -51.683  1.00 45.96           N  
TER    4031      LYS A 515
ENDMDL
END
