# Supplementary material for: Exploring a diverse world of effector domains and amyloid signaling motifs in fungal NLR proteins
Source: PLoS Comput Biol. 2022 Dec 21;18(12):e1010787. doi: 10.1371/journal.pcbi.1010787 (PMC9815663; doi:10.1371/journal.pcbi.1010787)
Supplement: S4 Data — Full AlphaFold2/ColabFold outputs. (GZ) [file pcbi.1010787.s011.tar.gz › KFH66451_1_515/rank_1_model_3_ptm_seed_0_unrelaxed.pdb]

MODEL     1
ATOM      1  N   MET A   1      -9.714 -11.794 -13.423  1.00 20.67           N  
ATOM      2  CA  MET A   1      -9.583 -10.455 -13.989  1.00 20.67           C  
ATOM      3  C   MET A   1      -8.346  -9.750 -13.441  1.00 20.67           C  
ATOM      4  CB  MET A   1     -10.832  -9.622 -13.696  1.00 20.67           C  
ATOM      5  O   MET A   1      -8.163  -9.664 -12.226  1.00 20.67           O  
ATOM      6  CG  MET A   1     -11.912  -9.742 -14.759  1.00 20.67           C  
ATOM      7  SD  MET A   1     -13.150  -8.391 -14.658  1.00 20.67           S  
ATOM      8  CE  MET A   1     -13.127  -7.807 -16.376  1.00 20.67           C  
ATOM      9  N   ASP A   2      -7.152 -10.054 -13.964  1.00 26.46           N  
ATOM     10  CA  ASP A   2      -5.904  -9.435 -14.399  1.00 26.46           C  
ATOM     11  C   ASP A   2      -5.592  -8.189 -13.573  1.00 26.46           C  
ATOM     12  CB  ASP A   2      -5.970  -9.078 -15.885  1.00 26.46           C  
ATOM     13  O   ASP A   2      -6.216  -7.142 -13.759  1.00 26.46           O  
ATOM     14  CG  ASP A   2      -5.256 -10.085 -16.769  1.00 26.46           C  
ATOM     15  OD1 ASP A   2      -4.492 -10.923 -16.245  1.00 26.46           O  
ATOM     16  OD2 ASP A   2      -5.459 -10.039 -18.002  1.00 26.46           O  
ATOM     17  N   ILE A   3      -5.571  -8.320 -12.141  1.00 28.72           N  
ATOM     18  CA  ILE A   3      -5.287  -7.311 -11.127  1.00 28.72           C  
ATOM     19  C   ILE A   3      -3.806  -6.942 -11.167  1.00 28.72           C  
ATOM     20  CB  ILE A   3      -5.678  -7.803  -9.715  1.00 28.72           C  
ATOM     21  O   ILE A   3      -3.374  -6.005 -10.492  1.00 28.72           O  
ATOM     22  CG1 ILE A   3      -7.176  -8.123  -9.658  1.00 28.72           C  
ATOM     23  CG2 ILE A   3      -5.299  -6.763  -8.657  1.00 28.72           C  
ATOM     24  CD1 ILE A   3      -7.606  -8.846  -8.389  1.00 28.72           C  
ATOM     25  N   VAL A   4      -3.110  -6.647 -12.297  1.00 37.18           N  
ATOM     26  CA  VAL A   4      -1.669  -6.425 -12.254  1.00 37.18           C  
ATOM     27  C   VAL A   4      -1.353  -4.990 -12.670  1.00 37.18           C  
ATOM     28  CB  VAL A   4      -0.914  -7.422 -13.162  1.00 37.18           C  
ATOM     29  O   VAL A   4      -1.990  -4.446 -13.575  1.00 37.18           O  
ATOM     30  CG1 VAL A   4       0.587  -7.134 -13.149  1.00 37.18           C  
ATOM     31  CG2 VAL A   4      -1.189  -8.858 -12.721  1.00 37.18           C  
ATOM     32  N   VAL A   5      -1.427  -4.036 -11.799  1.00 42.50           N  
ATOM     33  CA  VAL A   5      -0.582  -2.876 -12.061  1.00 42.50           C  
ATOM     34  C   VAL A   5      -0.492  -2.632 -13.566  1.00 42.50           C  
ATOM     35  CB  VAL A   5       0.832  -3.057 -11.465  1.00 42.50           C  
ATOM     36  O   VAL A   5      -0.163  -3.543 -14.330  1.00 42.50           O  
ATOM     37  CG1 VAL A   5       1.711  -1.849 -11.785  1.00 42.50           C  
ATOM     38  CG2 VAL A   5       0.749  -3.276  -9.955  1.00 42.50           C  
ATOM     39  N   ARG A   6      -1.536  -2.292 -14.200  1.00 46.14           N  
ATOM     40  CA  ARG A   6      -1.386  -1.846 -15.581  1.00 46.14           C  
ATOM     41  C   ARG A   6       0.061  -1.466 -15.880  1.00 46.14           C  
ATOM     42  CB  ARG A   6      -2.309  -0.659 -15.866  1.00 46.14           C  
ATOM     43  O   ARG A   6       0.601  -0.535 -15.279  1.00 46.14           O  
ATOM     44  CG  ARG A   6      -3.625  -1.045 -16.521  1.00 46.14           C  
ATOM     45  CD  ARG A   6      -4.456   0.178 -16.881  1.00 46.14           C  
ATOM     46  NE  ARG A   6      -5.802  -0.192 -17.309  1.00 46.14           N  
ATOM     47  NH1 ARG A   6      -6.448   1.962 -17.842  1.00 46.14           N  
ATOM     48  NH2 ARG A   6      -7.912   0.219 -18.119  1.00 46.14           N  
ATOM     49  CZ  ARG A   6      -6.718   0.664 -17.756  1.00 46.14           C  
ATOM     50  N   LEU A   7       0.925  -2.460 -15.876  1.00 57.81           N  
ATOM     51  CA  LEU A   7       2.245  -2.116 -16.392  1.00 57.81           C  
ATOM     52  C   LEU A   7       2.132  -1.231 -17.629  1.00 57.81           C  
ATOM     53  CB  LEU A   7       3.036  -3.383 -16.728  1.00 57.81           C  
ATOM     54  O   LEU A   7       1.317  -1.497 -18.516  1.00 57.81           O  
ATOM     55  CG  LEU A   7       3.751  -4.066 -15.561  1.00 57.81           C  
ATOM     56  CD1 LEU A   7       3.553  -5.576 -15.629  1.00 57.81           C  
ATOM     57  CD2 LEU A   7       5.235  -3.715 -15.563  1.00 57.81           C  
ATOM     58  N   THR A   8       2.467   0.016 -17.550  1.00 63.54           N  
ATOM     59  CA  THR A   8       2.501   0.965 -18.657  1.00 63.54           C  
ATOM     60  C   THR A   8       3.328   0.415 -19.816  1.00 63.54           C  
ATOM     61  CB  THR A   8       3.075   2.322 -18.212  1.00 63.54           C  
ATOM     62  O   THR A   8       4.388  -0.177 -19.602  1.00 63.54           O  
ATOM     63  CG2 THR A   8       1.966   3.349 -18.010  1.00 63.54           C  
ATOM     64  OG1 THR A   8       3.785   2.153 -16.979  1.00 63.54           O  
ATOM     65  N   LYS A   9       2.738   0.040 -20.827  1.00 70.99           N  
ATOM     66  CA  LYS A   9       3.415  -0.347 -22.061  1.00 70.99           C  
ATOM     67  C   LYS A   9       4.727   0.414 -22.230  1.00 70.99           C  
ATOM     68  CB  LYS A   9       2.510  -0.104 -23.270  1.00 70.99           C  
ATOM     69  O   LYS A   9       4.782   1.625 -22.007  1.00 70.99           O  
ATOM     70  CG  LYS A   9       1.359  -1.092 -23.389  1.00 70.99           C  
ATOM     71  CD  LYS A   9       0.591  -0.901 -24.691  1.00 70.99           C  
ATOM     72  CE  LYS A   9      -0.558  -1.893 -24.814  1.00 70.99           C  
ATOM     73  NZ  LYS A   9      -1.312  -1.711 -26.090  1.00 70.99           N  
ATOM     74  N   THR A  10       5.832  -0.309 -22.228  1.00 75.78           N  
ATOM     75  CA  THR A  10       7.151   0.267 -22.461  1.00 75.78           C  
ATOM     76  C   THR A  10       7.749  -0.259 -23.763  1.00 75.78           C  
ATOM     77  CB  THR A  10       8.108  -0.038 -21.293  1.00 75.78           C  
ATOM     78  O   THR A  10       7.222  -1.201 -24.358  1.00 75.78           O  
ATOM     79  CG2 THR A  10       7.553   0.490 -19.975  1.00 75.78           C  
ATOM     80  OG1 THR A  10       8.288  -1.456 -21.189  1.00 75.78           O  
ATOM     81  N   GLU A  11       8.728   0.472 -24.264  1.00 82.76           N  
ATOM     82  CA  GLU A  11       9.419   0.062 -25.483  1.00 82.76           C  
ATOM     83  C   GLU A  11      10.091  -1.296 -25.306  1.00 82.76           C  
ATOM     84  CB  GLU A  11      10.454   1.113 -25.893  1.00 82.76           C  
ATOM     85  O   GLU A  11      10.749  -1.542 -24.293  1.00 82.76           O  
ATOM     86  CG  GLU A  11       9.845   2.401 -26.427  1.00 82.76           C  
ATOM     87  CD  GLU A  11      10.883   3.449 -26.793  1.00 82.76           C  
ATOM     88  OE1 GLU A  11      10.498   4.572 -27.190  1.00 82.76           O  
ATOM     89  OE2 GLU A  11      12.092   3.145 -26.681  1.00 82.76           O  
ATOM     90  N   LEU A  12       9.786  -2.288 -26.263  1.00 83.85           N  
ATOM     91  CA  LEU A  12      10.380  -3.620 -26.250  1.00 83.85           C  
ATOM     92  C   LEU A  12      11.820  -3.578 -26.750  1.00 83.85           C  
ATOM     93  CB  LEU A  12       9.556  -4.582 -27.111  1.00 83.85           C  
ATOM     94  O   LEU A  12      12.108  -2.954 -27.774  1.00 83.85           O  
ATOM     95  CG  LEU A  12       8.146  -4.901 -26.611  1.00 83.85           C  
ATOM     96  CD1 LEU A  12       7.329  -5.563 -27.716  1.00 83.85           C  
ATOM     97  CD2 LEU A  12       8.205  -5.793 -25.376  1.00 83.85           C  
ATOM     98  N   PRO A  13      12.669  -4.063 -25.943  1.00 80.85           N  
ATOM     99  CA  PRO A  13      14.069  -4.022 -26.372  1.00 80.85           C  
ATOM    100  C   PRO A  13      14.354  -4.958 -27.545  1.00 80.85           C  
ATOM    101  CB  PRO A  13      14.834  -4.465 -25.122  1.00 80.85           C  
ATOM    102  O   PRO A  13      13.588  -5.892 -27.794  1.00 80.85           O  
ATOM    103  CG  PRO A  13      13.869  -5.321 -24.367  1.00 80.85           C  
ATOM    104  CD  PRO A  13      12.476  -4.848 -24.668  1.00 80.85           C  
ATOM    105  N   LYS A  14      15.386  -4.573 -28.261  1.00 77.49           N  
ATOM    106  CA  LYS A  14      15.907  -5.502 -29.261  1.00 77.49           C  
ATOM    107  C   LYS A  14      16.587  -6.697 -28.599  1.00 77.49           C  
ATOM    108  CB  LYS A  14      16.888  -4.791 -30.195  1.00 77.49           C  
ATOM    109  O   LYS A  14      17.001  -6.620 -27.441  1.00 77.49           O  
ATOM    110  CG  LYS A  14      16.246  -3.728 -31.074  1.00 77.49           C  
ATOM    111  CD  LYS A  14      17.260  -3.100 -32.022  1.00 77.49           C  
ATOM    112  CE  LYS A  14      16.628  -2.007 -32.873  1.00 77.49           C  
ATOM    113  NZ  LYS A  14      17.628  -1.358 -33.773  1.00 77.49           N  
ATOM    114  N   ALA A  15      16.549  -7.823 -29.290  1.00 73.13           N  
ATOM    115  CA  ALA A  15      17.204  -9.016 -28.759  1.00 73.13           C  
ATOM    116  C   ALA A  15      18.651  -8.721 -28.374  1.00 73.13           C  
ATOM    117  CB  ALA A  15      17.149 -10.152 -29.777  1.00 73.13           C  
ATOM    118  O   ALA A  15      19.334  -7.947 -29.049  1.00 73.13           O  
ATOM    119  N   ASP A  16      19.092  -9.038 -27.162  1.00 72.06           N  
ATOM    120  CA  ASP A  16      20.472  -9.007 -26.688  1.00 72.06           C  
ATOM    121  C   ASP A  16      20.862  -7.605 -26.225  1.00 72.06           C  
ATOM    122  CB  ASP A  16      21.427  -9.484 -27.784  1.00 72.06           C  
ATOM    123  O   ASP A  16      22.048  -7.301 -26.080  1.00 72.06           O  
ATOM    124  CG  ASP A  16      21.248 -10.952 -28.129  1.00 72.06           C  
ATOM    125  OD1 ASP A  16      20.946 -11.759 -27.224  1.00 72.06           O  
ATOM    126  OD2 ASP A  16      21.414 -11.305 -29.317  1.00 72.06           O  
ATOM    127  N   VAL A  17      19.917  -6.743 -26.240  1.00 81.49           N  
ATOM    128  CA  VAL A  17      20.160  -5.407 -25.705  1.00 81.49           C  
ATOM    129  C   VAL A  17      19.760  -5.361 -24.232  1.00 81.49           C  
ATOM    130  CB  VAL A  17      19.392  -4.328 -26.500  1.00 81.49           C  
ATOM    131  O   VAL A  17      18.712  -5.887 -23.850  1.00 81.49           O  
ATOM    132  CG1 VAL A  17      19.611  -2.947 -25.886  1.00 81.49           C  
ATOM    133  CG2 VAL A  17      19.822  -4.339 -27.966  1.00 81.49           C  
ATOM    134  N   PRO A  18      20.710  -4.798 -23.370  1.00 84.03           N  
ATOM    135  CA  PRO A  18      20.384  -4.684 -21.947  1.00 84.03           C  
ATOM    136  C   PRO A  18      19.121  -3.864 -21.694  1.00 84.03           C  
ATOM    137  CB  PRO A  18      21.614  -3.987 -21.359  1.00 84.03           C  
ATOM    138  O   PRO A  18      18.798  -2.964 -22.474  1.00 84.03           O  
ATOM    139  CG  PRO A  18      22.692  -4.193 -22.373  1.00 84.03           C  
ATOM    140  CD  PRO A  18      22.053  -4.336 -23.725  1.00 84.03           C  
ATOM    141  N   PHE A  19      18.437  -4.311 -20.744  1.00 89.09           N  
ATOM    142  CA  PHE A  19      17.241  -3.577 -20.347  1.00 89.09           C  
ATOM    143  C   PHE A  19      17.612  -2.263 -19.671  1.00 89.09           C  
ATOM    144  CB  PHE A  19      16.376  -4.425 -19.408  1.00 89.09           C  
ATOM    145  O   PHE A  19      18.526  -2.220 -18.845  1.00 89.09           O  
ATOM    146  CG  PHE A  19      15.824  -5.669 -20.050  1.00 89.09           C  
ATOM    147  CD1 PHE A  19      14.674  -5.615 -20.828  1.00 89.09           C  
ATOM    148  CD2 PHE A  19      16.455  -6.894 -19.874  1.00 89.09           C  
ATOM    149  CE1 PHE A  19      14.161  -6.765 -21.423  1.00 89.09           C  
ATOM    150  CE2 PHE A  19      15.947  -8.047 -20.465  1.00 89.09           C  
ATOM    151  CZ  PHE A  19      14.800  -7.981 -21.239  1.00 89.09           C  
ATOM    152  N   ALA A  20      16.936  -1.242 -20.043  1.00 88.80           N  
ATOM    153  CA  ALA A  20      17.192   0.080 -19.477  1.00 88.80           C  
ATOM    154  C   ALA A  20      16.572   0.212 -18.089  1.00 88.80           C  
ATOM    155  CB  ALA A  20      16.653   1.168 -20.403  1.00 88.80           C  
ATOM    156  O   ALA A  20      17.156   0.834 -17.198  1.00 88.80           O  
ATOM    157  N   THR A  21      15.385  -0.421 -17.939  1.00 90.52           N  
ATOM    158  CA  THR A  21      14.661  -0.272 -16.681  1.00 90.52           C  
ATOM    159  C   THR A  21      13.987  -1.584 -16.287  1.00 90.52           C  
ATOM    160  CB  THR A  21      13.603   0.843 -16.774  1.00 90.52           C  
ATOM    161  O   THR A  21      13.751  -2.446 -17.136  1.00 90.52           O  
ATOM    162  CG2 THR A  21      14.235   2.167 -17.194  1.00 90.52           C  
ATOM    163  OG1 THR A  21      12.610   0.474 -17.738  1.00 90.52           O  
ATOM    164  N   THR A  22      13.712  -1.740 -15.020  1.00 91.91           N  
ATOM    165  CA  THR A  22      13.055  -2.936 -14.502  1.00 91.91           C  
ATOM    166  C   THR A  22      11.641  -3.061 -15.062  1.00 91.91           C  
ATOM    167  CB  THR A  22      13.002  -2.922 -12.963  1.00 91.91           C  
ATOM    168  O   THR A  22      11.195  -4.161 -15.395  1.00 91.91           O  
ATOM    169  CG2 THR A  22      12.336  -4.184 -12.425  1.00 91.91           C  
ATOM    170  OG1 THR A  22      14.336  -2.840 -12.446  1.00 91.91           O  
ATOM    171  N   PRO A  23      10.869  -1.939 -15.186  1.00 90.82           N  
ATOM    172  CA  PRO A  23       9.541  -2.060 -15.792  1.00 90.82           C  
ATOM    173  C   PRO A  23       9.586  -2.649 -17.200  1.00 90.82           C  
ATOM    174  CB  PRO A  23       9.033  -0.617 -15.819  1.00 90.82           C  
ATOM    175  O   PRO A  23       8.669  -3.369 -17.602  1.00 90.82           O  
ATOM    176  CG  PRO A  23       9.703   0.046 -14.660  1.00 90.82           C  
ATOM    177  CD  PRO A  23      11.100  -0.493 -14.544  1.00 90.82           C  
ATOM    178  N   GLN A  24      10.637  -2.257 -17.962  1.00 90.82           N  
ATOM    179  CA  GLN A  24      10.802  -2.846 -19.287  1.00 90.82           C  
ATOM    180  C   GLN A  24      10.960  -4.361 -19.200  1.00 90.82           C  
ATOM    181  CB  GLN A  24      12.007  -2.232 -20.001  1.00 90.82           C  
ATOM    182  O   GLN A  24      10.368  -5.098 -19.991  1.00 90.82           O  
ATOM    183  CG  GLN A  24      12.111  -2.613 -21.471  1.00 90.82           C  
ATOM    184  CD  GLN A  24      13.300  -1.973 -22.162  1.00 90.82           C  
ATOM    185  NE2 GLN A  24      13.156  -1.691 -23.452  1.00 90.82           N  
ATOM    186  OE1 GLN A  24      14.340  -1.733 -21.540  1.00 90.82           O  
ATOM    187  N   LEU A  25      11.811  -4.879 -18.228  1.00 92.36           N  
ATOM    188  CA  LEU A  25      11.997  -6.309 -18.004  1.00 92.36           C  
ATOM    189  C   LEU A  25      10.684  -6.970 -17.598  1.00 92.36           C  
ATOM    190  CB  LEU A  25      13.058  -6.549 -16.927  1.00 92.36           C  
ATOM    191  O   LEU A  25      10.329  -8.028 -18.122  1.00 92.36           O  
ATOM    192  CG  LEU A  25      13.269  -8.001 -16.495  1.00 92.36           C  
ATOM    193  CD1 LEU A  25      13.723  -8.846 -17.681  1.00 92.36           C  
ATOM    194  CD2 LEU A  25      14.281  -8.079 -15.357  1.00 92.36           C  
ATOM    195  N   VAL A  26       9.940  -6.338 -16.680  1.00 91.94           N  
ATOM    196  CA  VAL A  26       8.671  -6.859 -16.183  1.00 91.94           C  
ATOM    197  C   VAL A  26       7.691  -7.024 -17.342  1.00 91.94           C  
ATOM    198  CB  VAL A  26       8.065  -5.940 -15.099  1.00 91.94           C  
ATOM    199  O   VAL A  26       7.008  -8.046 -17.445  1.00 91.94           O  
ATOM    200  CG1 VAL A  26       6.638  -6.369 -14.763  1.00 91.94           C  
ATOM    201  CG2 VAL A  26       8.937  -5.947 -13.845  1.00 91.94           C  
ATOM    202  N   TYR A  27       7.678  -5.985 -18.224  1.00 91.12           N  
ATOM    203  CA  TYR A  27       6.791  -6.026 -19.381  1.00 91.12           C  
ATOM    204  C   TYR A  27       7.125  -7.209 -20.282  1.00 91.12           C  
ATOM    205  CB  TYR A  27       6.885  -4.720 -20.177  1.00 91.12           C  
ATOM    206  O   TYR A  27       6.230  -7.936 -20.718  1.00 91.12           O  
ATOM    207  CG  TYR A  27       5.919  -4.644 -21.334  1.00 91.12           C  
ATOM    208  CD1 TYR A  27       6.368  -4.381 -22.626  1.00 91.12           C  
ATOM    209  CD2 TYR A  27       4.555  -4.835 -21.138  1.00 91.12           C  
ATOM    210  CE1 TYR A  27       5.481  -4.308 -23.695  1.00 91.12           C  
ATOM    211  CE2 TYR A  27       3.659  -4.764 -22.200  1.00 91.12           C  
ATOM    212  OH  TYR A  27       3.249  -4.430 -24.527  1.00 91.12           O  
ATOM    213  CZ  TYR A  27       4.131  -4.501 -23.473  1.00 91.12           C  
ATOM    214  N   CYS A  28       8.377  -7.452 -20.497  1.00 91.44           N  
ATOM    215  CA  CYS A  28       8.829  -8.562 -21.328  1.00 91.44           C  
ATOM    216  C   CYS A  28       8.485  -9.900 -20.686  1.00 91.44           C  
ATOM    217  CB  CYS A  28      10.336  -8.473 -21.567  1.00 91.44           C  
ATOM    218  O   CYS A  28       8.026 -10.820 -21.366  1.00 91.44           O  
ATOM    219  SG  CYS A  28      10.826  -7.089 -22.619  1.00 91.44           S  
ATOM    220  N   LEU A  29       8.675 -10.016 -19.408  1.00 92.12           N  
ATOM    221  CA  LEU A  29       8.372 -11.248 -18.688  1.00 92.12           C  
ATOM    222  C   LEU A  29       6.872 -11.524 -18.691  1.00 92.12           C  
ATOM    223  CB  LEU A  29       8.886 -11.168 -17.248  1.00 92.12           C  
ATOM    224  O   LEU A  29       6.449 -12.680 -18.751  1.00 92.12           O  
ATOM    225  CG  LEU A  29      10.402 -11.242 -17.065  1.00 92.12           C  
ATOM    226  CD1 LEU A  29      10.778 -10.908 -15.625  1.00 92.12           C  
ATOM    227  CD2 LEU A  29      10.921 -12.623 -17.452  1.00 92.12           C  
ATOM    228  N   GLU A  30       6.144 -10.460 -18.602  1.00 90.29           N  
ATOM    229  CA  GLU A  30       4.694 -10.609 -18.678  1.00 90.29           C  
ATOM    230  C   GLU A  30       4.266 -11.162 -20.034  1.00 90.29           C  
ATOM    231  CB  GLU A  30       4.001  -9.269 -18.414  1.00 90.29           C  
ATOM    232  O   GLU A  30       3.392 -12.028 -20.110  1.00 90.29           O  
ATOM    233  CG  GLU A  30       2.486  -9.371 -18.307  1.00 90.29           C  
ATOM    234  CD  GLU A  30       1.816  -8.042 -17.998  1.00 90.29           C  
ATOM    235  OE1 GLU A  30       0.566  -7.970 -18.030  1.00 90.29           O  
ATOM    236  OE2 GLU A  30       2.546  -7.064 -17.723  1.00 90.29           O  
ATOM    237  N   LEU A  31       4.791 -10.622 -21.078  1.00 89.63           N  
ATOM    238  CA  LEU A  31       4.489 -11.091 -22.426  1.00 89.63           C  
ATOM    239  C   LEU A  31       4.889 -12.553 -22.595  1.00 89.63           C  
ATOM    240  CB  LEU A  31       5.207 -10.229 -23.467  1.00 89.63           C  
ATOM    241  O   LEU A  31       4.168 -13.329 -23.226  1.00 89.63           O  
ATOM    242  CG  LEU A  31       4.688  -8.801 -23.641  1.00 89.63           C  
ATOM    243  CD1 LEU A  31       5.556  -8.038 -24.635  1.00 89.63           C  
ATOM    244  CD2 LEU A  31       3.232  -8.813 -24.094  1.00 89.63           C  
ATOM    245  N   LEU A  32       6.026 -12.897 -21.989  1.00 89.19           N  
ATOM    246  CA  LEU A  32       6.486 -14.280 -22.052  1.00 89.19           C  
ATOM    247  C   LEU A  32       5.512 -15.210 -21.337  1.00 89.19           C  
ATOM    248  CB  LEU A  32       7.881 -14.409 -21.433  1.00 89.19           C  
ATOM    249  O   LEU A  32       5.245 -16.318 -21.809  1.00 89.19           O  
ATOM    250  CG  LEU A  32       9.053 -13.953 -22.303  1.00 89.19           C  
ATOM    251  CD1 LEU A  32      10.351 -13.987 -21.503  1.00 89.19           C  
ATOM    252  CD2 LEU A  32       9.164 -14.823 -23.550  1.00 89.19           C  
ATOM    253  N   ALA A  33       5.061 -14.773 -20.179  1.00 88.24           N  
ATOM    254  CA  ALA A  33       4.085 -15.559 -19.427  1.00 88.24           C  
ATOM    255  C   ALA A  33       2.810 -15.772 -20.238  1.00 88.24           C  
ATOM    256  CB  ALA A  33       3.761 -14.875 -18.101  1.00 88.24           C  
ATOM    257  O   ALA A  33       2.206 -16.846 -20.184  1.00 88.24           O  
ATOM    258  N   LYS A  34       2.422 -14.737 -20.987  1.00 85.80           N  
ATOM    259  CA  LYS A  34       1.238 -14.840 -21.835  1.00 85.80           C  
ATOM    260  C   LYS A  34       1.444 -15.869 -22.944  1.00 85.80           C  
ATOM    261  CB  LYS A  34       0.891 -13.479 -22.441  1.00 85.80           C  
ATOM    262  O   LYS A  34       0.513 -16.588 -23.311  1.00 85.80           O  
ATOM    263  CG  LYS A  34       0.215 -12.523 -21.470  1.00 85.80           C  
ATOM    264  CD  LYS A  34      -0.208 -11.233 -22.159  1.00 85.80           C  
ATOM    265  CE  LYS A  34      -0.896 -10.280 -21.191  1.00 85.80           C  
ATOM    266  NZ  LYS A  34      -1.328  -9.020 -21.866  1.00 85.80           N  
ATOM    267  N   ILE A  35       2.650 -15.926 -23.472  1.00 84.95           N  
ATOM    268  CA  ILE A  35       2.992 -16.901 -24.502  1.00 84.95           C  
ATOM    269  C   ILE A  35       2.849 -18.314 -23.942  1.00 84.95           C  
ATOM    270  CB  ILE A  35       4.425 -16.679 -25.036  1.00 84.95           C  
ATOM    271  O   ILE A  35       2.311 -19.201 -24.609  1.00 84.95           O  
ATOM    272  CG1 ILE A  35       4.516 -15.340 -25.778  1.00 84.95           C  
ATOM    273  CG2 ILE A  35       4.849 -17.838 -25.943  1.00 84.95           C  
ATOM    274  CD1 ILE A  35       5.935 -14.937 -26.155  1.00 84.95           C  
ATOM    275  N   GLN A  36       3.208 -18.465 -22.738  1.00 83.54           N  
ATOM    276  CA  GLN A  36       3.214 -19.781 -22.109  1.00 83.54           C  
ATOM    277  C   GLN A  36       1.800 -20.220 -21.737  1.00 83.54           C  
ATOM    278  CB  GLN A  36       4.107 -19.780 -20.867  1.00 83.54           C  
ATOM    279  O   GLN A  36       1.474 -21.406 -21.806  1.00 83.54           O  
ATOM    280  CG  GLN A  36       5.589 -19.620 -21.176  1.00 83.54           C  
ATOM    281  CD  GLN A  36       6.442 -19.520 -19.925  1.00 83.54           C  
ATOM    282  NE2 GLN A  36       7.757 -19.603 -20.095  1.00 83.54           N  
ATOM    283  OE1 GLN A  36       5.923 -19.367 -18.815  1.00 83.54           O  
ATOM    284  N   SER A  37       0.994 -19.220 -21.354  1.00 82.38           N  
ATOM    285  CA  SER A  37      -0.365 -19.540 -20.928  1.00 82.38           C  
ATOM    286  C   SER A  37      -1.304 -19.663 -22.123  1.00 82.38           C  
ATOM    287  CB  SER A  37      -0.890 -18.474 -19.965  1.00 82.38           C  
ATOM    288  O   SER A  37      -2.246 -20.458 -22.100  1.00 82.38           O  
ATOM    289  OG  SER A  37      -0.930 -17.204 -20.593  1.00 82.38           O  
ATOM    290  N   SER A  38      -1.061 -18.926 -23.182  1.00 79.48           N  
ATOM    291  CA  SER A  38      -1.914 -18.926 -24.366  1.00 79.48           C  
ATOM    292  C   SER A  38      -1.098 -18.713 -25.636  1.00 79.48           C  
ATOM    293  CB  SER A  38      -2.989 -17.844 -24.253  1.00 79.48           C  
ATOM    294  O   SER A  38      -0.919 -17.577 -26.081  1.00 79.48           O  
ATOM    295  OG  SER A  38      -3.837 -17.856 -25.389  1.00 79.48           O  
ATOM    296  N   PRO A  39      -0.538 -19.755 -26.113  1.00 74.68           N  
ATOM    297  CA  PRO A  39       0.290 -19.631 -27.315  1.00 74.68           C  
ATOM    298  C   PRO A  39      -0.461 -19.000 -28.485  1.00 74.68           C  
ATOM    299  CB  PRO A  39       0.675 -21.079 -27.629  1.00 74.68           C  
ATOM    300  O   PRO A  39       0.156 -18.392 -29.364  1.00 74.68           O  
ATOM    301  CG  PRO A  39       0.376 -21.834 -26.375  1.00 74.68           C  
ATOM    302  CD  PRO A  39      -0.620 -21.049 -25.571  1.00 74.68           C  
ATOM    303  N   GLN A  40      -1.789 -19.066 -28.454  1.00 75.11           N  
ATOM    304  CA  GLN A  40      -2.624 -18.508 -29.512  1.00 75.11           C  
ATOM    305  C   GLN A  40      -2.618 -16.982 -29.471  1.00 75.11           C  
ATOM    306  CB  GLN A  40      -4.057 -19.030 -29.397  1.00 75.11           C  
ATOM    307  O   GLN A  40      -2.934 -16.328 -30.467  1.00 75.11           O  
ATOM    308  CG  GLN A  40      -4.203 -20.505 -29.743  1.00 75.11           C  
ATOM    309  CD  GLN A  40      -5.641 -20.985 -29.675  1.00 75.11           C  
ATOM    310  NE2 GLN A  40      -5.860 -22.254 -30.002  1.00 75.11           N  
ATOM    311  OE1 GLN A  40      -6.549 -20.220 -29.331  1.00 75.11           O  
ATOM    312  N   ALA A  41      -2.245 -16.472 -28.288  1.00 66.41           N  
ATOM    313  CA  ALA A  41      -2.158 -15.024 -28.119  1.00 66.41           C  
ATOM    314  C   ALA A  41      -1.108 -14.425 -29.051  1.00 66.41           C  
ATOM    315  CB  ALA A  41      -1.838 -14.675 -26.668  1.00 66.41           C  
ATOM    316  O   ALA A  41      -1.288 -13.322 -29.572  1.00 66.41           O  
ATOM    317  N   ALA A  42      -0.145 -15.228 -29.365  1.00 62.19           N  
ATOM    318  CA  ALA A  42       0.927 -14.774 -30.247  1.00 62.19           C  
ATOM    319  C   ALA A  42       0.479 -14.784 -31.706  1.00 62.19           C  
ATOM    320  CB  ALA A  42       2.168 -15.646 -30.069  1.00 62.19           C  
ATOM    321  O   ALA A  42       1.027 -14.053 -32.535  1.00 62.19           O  
ATOM    322  N   SER A  43      -0.615 -15.548 -32.022  1.00 66.41           N  
ATOM    323  CA  SER A  43      -1.069 -15.774 -33.390  1.00 66.41           C  
ATOM    324  C   SER A  43      -2.142 -14.767 -33.790  1.00 66.41           C  
ATOM    325  CB  SER A  43      -1.608 -17.196 -33.547  1.00 66.41           C  
ATOM    326  O   SER A  43      -2.599 -14.761 -34.935  1.00 66.41           O  
ATOM    327  OG  SER A  43      -2.632 -17.454 -32.602  1.00 66.41           O  
ATOM    328  N   GLY A  44      -2.532 -13.757 -32.965  1.00 64.20           N  
ATOM    329  CA  GLY A  44      -3.384 -12.674 -33.431  1.00 64.20           C  
ATOM    330  C   GLY A  44      -4.764 -12.687 -32.801  1.00 64.20           C  
ATOM    331  O   GLY A  44      -5.609 -11.852 -33.129  1.00 64.20           O  
ATOM    332  N   ALA A  45      -5.055 -13.568 -31.833  1.00 61.97           N  
ATOM    333  CA  ALA A  45      -6.425 -13.626 -31.328  1.00 61.97           C  
ATOM    334  C   ALA A  45      -6.624 -12.653 -30.171  1.00 61.97           C  
ATOM    335  CB  ALA A  45      -6.770 -15.048 -30.890  1.00 61.97           C  
ATOM    336  O   ALA A  45      -7.755 -12.275 -29.857  1.00 61.97           O  
ATOM    337  N   ASP A  46      -5.461 -12.051 -29.717  1.00 65.05           N  
ATOM    338  CA  ASP A  46      -5.654 -11.181 -28.561  1.00 65.05           C  
ATOM    339  C   ASP A  46      -5.687  -9.712 -28.977  1.00 65.05           C  
ATOM    340  CB  ASP A  46      -4.549 -11.409 -27.527  1.00 65.05           C  
ATOM    341  O   ASP A  46      -4.682  -9.171 -29.445  1.00 65.05           O  
ATOM    342  CG  ASP A  46      -4.889 -10.841 -26.160  1.00 65.05           C  
ATOM    343  OD1 ASP A  46      -5.854 -10.054 -26.050  1.00 65.05           O  
ATOM    344  OD2 ASP A  46      -4.183 -11.181 -25.186  1.00 65.05           O  
ATOM    345  N   ALA A  47      -6.949  -9.046 -29.016  1.00 65.60           N  
ATOM    346  CA  ALA A  47      -7.213  -7.673 -29.440  1.00 65.60           C  
ATOM    347  C   ALA A  47      -6.451  -6.675 -28.574  1.00 65.60           C  
ATOM    348  CB  ALA A  47      -8.711  -7.381 -29.392  1.00 65.60           C  
ATOM    349  O   ALA A  47      -6.219  -5.536 -28.986  1.00 65.60           O  
ATOM    350  N   THR A  48      -5.834  -7.149 -27.563  1.00 75.34           N  
ATOM    351  CA  THR A  48      -5.228  -6.187 -26.650  1.00 75.34           C  
ATOM    352  C   THR A  48      -3.758  -5.966 -26.994  1.00 75.34           C  
ATOM    353  CB  THR A  48      -5.352  -6.651 -25.187  1.00 75.34           C  
ATOM    354  O   THR A  48      -3.162  -4.968 -26.585  1.00 75.34           O  
ATOM    355  CG2 THR A  48      -6.810  -6.683 -24.741  1.00 75.34           C  
ATOM    356  OG1 THR A  48      -4.795  -7.965 -25.060  1.00 75.34           O  
ATOM    357  N   LEU A  49      -3.137  -6.873 -27.817  1.00 80.17           N  
ATOM    358  CA  LEU A  49      -1.720  -6.764 -28.147  1.00 80.17           C  
ATOM    359  C   LEU A  49      -1.523  -5.998 -29.450  1.00 80.17           C  
ATOM    360  CB  LEU A  49      -1.087  -8.154 -28.257  1.00 80.17           C  
ATOM    361  O   LEU A  49      -2.254  -6.216 -30.420  1.00 80.17           O  
ATOM    362  CG  LEU A  49      -1.042  -8.983 -26.972  1.00 80.17           C  
ATOM    363  CD1 LEU A  49      -0.602 -10.410 -27.278  1.00 80.17           C  
ATOM    364  CD2 LEU A  49      -0.112  -8.337 -25.951  1.00 80.17           C  
ATOM    365  N   ASP A  50      -0.623  -5.029 -29.517  1.00 85.94           N  
ATOM    366  CA  ASP A  50      -0.305  -4.337 -30.763  1.00 85.94           C  
ATOM    367  C   ASP A  50       0.630  -5.174 -31.633  1.00 85.94           C  
ATOM    368  CB  ASP A  50       0.325  -2.974 -30.474  1.00 85.94           C  
ATOM    369  O   ASP A  50       1.056  -6.259 -31.230  1.00 85.94           O  
ATOM    370  CG  ASP A  50       1.665  -3.077 -29.767  1.00 85.94           C  
ATOM    371  OD1 ASP A  50       2.274  -4.169 -29.772  1.00 85.94           O  
ATOM    372  OD2 ASP A  50       2.115  -2.059 -29.199  1.00 85.94           O  
ATOM    373  N   GLU A  51       0.804  -4.860 -32.885  1.00 85.92           N  
ATOM    374  CA  GLU A  51       1.571  -5.605 -33.879  1.00 85.92           C  
ATOM    375  C   GLU A  51       3.008  -5.826 -33.416  1.00 85.92           C  
ATOM    376  CB  GLU A  51       1.558  -4.877 -35.225  1.00 85.92           C  
ATOM    377  O   GLU A  51       3.571  -6.904 -33.614  1.00 85.92           O  
ATOM    378  CG  GLU A  51       0.232  -4.975 -35.965  1.00 85.92           C  
ATOM    379  CD  GLU A  51       0.213  -4.195 -37.270  1.00 85.92           C  
ATOM    380  OE1 GLU A  51      -0.854  -4.125 -37.920  1.00 85.92           O  
ATOM    381  OE2 GLU A  51       1.276  -3.651 -37.646  1.00 85.92           O  
ATOM    382  N   ASN A  52       3.579  -4.796 -32.801  1.00 87.69           N  
ATOM    383  CA  ASN A  52       4.947  -4.888 -32.302  1.00 87.69           C  
ATOM    384  C   ASN A  52       5.073  -5.942 -31.206  1.00 87.69           C  
ATOM    385  CB  ASN A  52       5.423  -3.528 -31.788  1.00 87.69           C  
ATOM    386  O   ASN A  52       6.042  -6.704 -31.180  1.00 87.69           O  
ATOM    387  CG  ASN A  52       5.727  -2.554 -32.909  1.00 87.69           C  
ATOM    388  ND2 ASN A  52       5.790  -1.269 -32.578  1.00 87.69           N  
ATOM    389  OD1 ASN A  52       5.904  -2.952 -34.063  1.00 87.69           O  
ATOM    390  N   GLU A  53       4.150  -6.060 -30.338  1.00 88.23           N  
ATOM    391  CA  GLU A  53       4.108  -7.040 -29.256  1.00 88.23           C  
ATOM    392  C   GLU A  53       3.951  -8.457 -29.801  1.00 88.23           C  
ATOM    393  CB  GLU A  53       2.969  -6.721 -28.284  1.00 88.23           C  
ATOM    394  O   GLU A  53       4.629  -9.381 -29.347  1.00 88.23           O  
ATOM    395  CG  GLU A  53       3.205  -5.470 -27.450  1.00 88.23           C  
ATOM    396  CD  GLU A  53       1.986  -5.046 -26.648  1.00 88.23           C  
ATOM    397  OE1 GLU A  53       2.149  -4.369 -25.607  1.00 88.23           O  
ATOM    398  OE2 GLU A  53       0.857  -5.393 -27.062  1.00 88.23           O  
ATOM    399  N   ARG A  54       3.128  -8.535 -30.780  1.00 86.75           N  
ATOM    400  CA  ARG A  54       2.898  -9.839 -31.393  1.00 86.75           C  
ATOM    401  C   ARG A  54       4.154 -10.343 -32.096  1.00 86.75           C  
ATOM    402  CB  ARG A  54       1.735  -9.770 -32.384  1.00 86.75           C  
ATOM    403  O   ARG A  54       4.492 -11.525 -32.005  1.00 86.75           O  
ATOM    404  CG  ARG A  54       0.372  -9.626 -31.726  1.00 86.75           C  
ATOM    405  CD  ARG A  54      -0.756  -9.682 -32.746  1.00 86.75           C  
ATOM    406  NE  ARG A  54      -1.952  -8.996 -32.266  1.00 86.75           N  
ATOM    407  NH1 ARG A  54      -2.253  -7.741 -34.182  1.00 86.75           N  
ATOM    408  NH2 ARG A  54      -3.710  -7.527 -32.425  1.00 86.75           N  
ATOM    409  CZ  ARG A  54      -2.636  -8.089 -32.959  1.00 86.75           C  
ATOM    410  N   TYR A  55       4.740  -9.410 -32.793  1.00 88.07           N  
ATOM    411  CA  TYR A  55       5.991  -9.748 -33.463  1.00 88.07           C  
ATOM    412  C   TYR A  55       7.056 -10.162 -32.455  1.00 88.07           C  
ATOM    413  CB  TYR A  55       6.492  -8.564 -34.296  1.00 88.07           C  
ATOM    414  O   TYR A  55       7.751 -11.162 -32.651  1.00 88.07           O  
ATOM    415  CG  TYR A  55       7.813  -8.820 -34.981  1.00 88.07           C  
ATOM    416  CD1 TYR A  55       9.005  -8.344 -34.440  1.00 88.07           C  
ATOM    417  CD2 TYR A  55       7.871  -9.537 -36.171  1.00 88.07           C  
ATOM    418  CE1 TYR A  55      10.223  -8.575 -35.068  1.00 88.07           C  
ATOM    419  CE2 TYR A  55       9.084  -9.775 -36.809  1.00 88.07           C  
ATOM    420  OH  TYR A  55      11.457  -9.523 -36.877  1.00 88.07           O  
ATOM    421  CZ  TYR A  55      10.253  -9.291 -36.250  1.00 88.07           C  
ATOM    422  N   TRP A  56       7.200  -9.411 -31.406  1.00 90.14           N  
ATOM    423  CA  TRP A  56       8.161  -9.707 -30.349  1.00 90.14           C  
ATOM    424  C   TRP A  56       7.896 -11.082 -29.743  1.00 90.14           C  
ATOM    425  CB  TRP A  56       8.107  -8.635 -29.257  1.00 90.14           C  
ATOM    426  O   TRP A  56       8.825 -11.868 -29.543  1.00 90.14           O  
ATOM    427  CG  TRP A  56       9.183  -8.767 -28.221  1.00 90.14           C  
ATOM    428  CD1 TRP A  56      10.423  -8.191 -28.244  1.00 90.14           C  
ATOM    429  CD2 TRP A  56       9.116  -9.527 -27.011  1.00 90.14           C  
ATOM    430  CE2 TRP A  56      10.352  -9.366 -26.347  1.00 90.14           C  
ATOM    431  CE3 TRP A  56       8.129 -10.329 -26.423  1.00 90.14           C  
ATOM    432  NE1 TRP A  56      11.131  -8.548 -27.119  1.00 90.14           N  
ATOM    433  CH2 TRP A  56       9.644 -10.759 -24.568  1.00 90.14           C  
ATOM    434  CZ2 TRP A  56      10.627  -9.979 -25.122  1.00 90.14           C  
ATOM    435  CZ3 TRP A  56       8.404 -10.938 -25.204  1.00 90.14           C  
ATOM    436  N   MET A  57       6.634 -11.363 -29.438  1.00 89.12           N  
ATOM    437  CA  MET A  57       6.238 -12.630 -28.831  1.00 89.12           C  
ATOM    438  C   MET A  57       6.564 -13.800 -29.752  1.00 89.12           C  
ATOM    439  CB  MET A  57       4.745 -12.625 -28.500  1.00 89.12           C  
ATOM    440  O   MET A  57       7.065 -14.832 -29.300  1.00 89.12           O  
ATOM    441  CG  MET A  57       4.381 -11.738 -27.320  1.00 89.12           C  
ATOM    442  SD  MET A  57       2.575 -11.702 -26.998  1.00 89.12           S  
ATOM    443  CE  MET A  57       2.340 -13.362 -26.305  1.00 89.12           C  
ATOM    444  N   ARG A  58       6.324 -13.636 -31.069  1.00 88.24           N  
ATOM    445  CA  ARG A  58       6.644 -14.668 -32.051  1.00 88.24           C  
ATOM    446  C   ARG A  58       8.145 -14.937 -32.092  1.00 88.24           C  
ATOM    447  CB  ARG A  58       6.146 -14.263 -33.439  1.00 88.24           C  
ATOM    448  O   ARG A  58       8.573 -16.092 -32.147  1.00 88.24           O  
ATOM    449  CG  ARG A  58       4.640 -14.381 -33.612  1.00 88.24           C  
ATOM    450  CD  ARG A  58       4.219 -14.160 -35.058  1.00 88.24           C  
ATOM    451  NE  ARG A  58       3.749 -12.795 -35.280  1.00 88.24           N  
ATOM    452  NH1 ARG A  58       4.569 -12.642 -37.434  1.00 88.24           N  
ATOM    453  NH2 ARG A  58       3.456 -10.870 -36.498  1.00 88.24           N  
ATOM    454  CZ  ARG A  58       3.926 -12.106 -36.403  1.00 88.24           C  
ATOM    455  N   SER A  59       8.886 -13.886 -32.093  1.00 88.01           N  
ATOM    456  CA  SER A  59      10.339 -14.015 -32.095  1.00 88.01           C  
ATOM    457  C   SER A  59      10.833 -14.721 -30.836  1.00 88.01           C  
ATOM    458  CB  SER A  59      10.999 -12.640 -32.210  1.00 88.01           C  
ATOM    459  O   SER A  59      11.729 -15.565 -30.903  1.00 88.01           O  
ATOM    460  OG  SER A  59      10.695 -12.039 -33.457  1.00 88.01           O  
ATOM    461  N   MET A  60      10.292 -14.445 -29.695  1.00 88.93           N  
ATOM    462  CA  MET A  60      10.676 -15.002 -28.400  1.00 88.93           C  
ATOM    463  C   MET A  60      10.270 -16.468 -28.297  1.00 88.93           C  
ATOM    464  CB  MET A  60      10.042 -14.202 -27.261  1.00 88.93           C  
ATOM    465  O   MET A  60      10.955 -17.261 -27.648  1.00 88.93           O  
ATOM    466  CG  MET A  60      10.799 -12.933 -26.907  1.00 88.93           C  
ATOM    467  SD  MET A  60      12.538 -13.264 -26.424  1.00 88.93           S  
ATOM    468  CE  MET A  60      13.396 -12.042 -27.456  1.00 88.93           C  
ATOM    469  N   MET A  61       9.177 -16.836 -28.933  1.00 87.41           N  
ATOM    470  CA  MET A  61       8.745 -18.230 -28.952  1.00 87.41           C  
ATOM    471  C   MET A  61       9.790 -19.116 -29.623  1.00 87.41           C  
ATOM    472  CB  MET A  61       7.402 -18.368 -29.673  1.00 87.41           C  
ATOM    473  O   MET A  61       9.983 -20.266 -29.225  1.00 87.41           O  
ATOM    474  CG  MET A  61       6.211 -17.924 -28.840  1.00 87.41           C  
ATOM    475  SD  MET A  61       4.615 -18.155 -29.716  1.00 87.41           S  
ATOM    476  CE  MET A  61       4.469 -19.962 -29.643  1.00 87.41           C  
ATOM    477  N   GLN A  62      10.501 -18.504 -30.586  1.00 87.06           N  
ATOM    478  CA  GLN A  62      11.479 -19.264 -31.358  1.00 87.06           C  
ATOM    479  C   GLN A  62      12.861 -19.196 -30.715  1.00 87.06           C  
ATOM    480  CB  GLN A  62      11.544 -18.750 -32.797  1.00 87.06           C  
ATOM    481  O   GLN A  62      13.711 -20.053 -30.966  1.00 87.06           O  
ATOM    482  CG  GLN A  62      10.261 -18.970 -33.588  1.00 87.06           C  
ATOM    483  CD  GLN A  62      10.312 -18.354 -34.974  1.00 87.06           C  
ATOM    484  NE2 GLN A  62       9.211 -18.458 -35.710  1.00 87.06           N  
ATOM    485  OE1 GLN A  62      11.333 -17.789 -35.379  1.00 87.06           O  
ATOM    486  N   ASP A  63      13.051 -18.227 -29.803  1.00 87.02           N  
ATOM    487  CA  ASP A  63      14.374 -18.008 -29.226  1.00 87.02           C  
ATOM    488  C   ASP A  63      14.421 -18.467 -27.770  1.00 87.02           C  
ATOM    489  CB  ASP A  63      14.766 -16.533 -29.325  1.00 87.02           C  
ATOM    490  O   ASP A  63      14.314 -17.650 -26.852  1.00 87.02           O  
ATOM    491  CG  ASP A  63      16.246 -16.295 -29.085  1.00 87.02           C  
ATOM    492  OD1 ASP A  63      16.918 -17.173 -28.503  1.00 87.02           O  
ATOM    493  OD2 ASP A  63      16.744 -15.218 -29.478  1.00 87.02           O  
ATOM    494  N   ILE A  64      14.604 -19.721 -27.455  1.00 87.35           N  
ATOM    495  CA  ILE A  64      14.603 -20.325 -26.127  1.00 87.35           C  
ATOM    496  C   ILE A  64      15.735 -19.734 -25.290  1.00 87.35           C  
ATOM    497  CB  ILE A  64      14.739 -21.862 -26.204  1.00 87.35           C  
ATOM    498  O   ILE A  64      15.578 -19.516 -24.086  1.00 87.35           O  
ATOM    499  CG1 ILE A  64      13.517 -22.472 -26.900  1.00 87.35           C  
ATOM    500  CG2 ILE A  64      14.927 -22.458 -24.806  1.00 87.35           C  
ATOM    501  CD1 ILE A  64      13.671 -23.948 -27.239  1.00 87.35           C  
ATOM    502  N   ASP A  65      16.751 -19.383 -25.923  1.00 85.24           N  
ATOM    503  CA  ASP A  65      17.916 -18.823 -25.245  1.00 85.24           C  
ATOM    504  C   ASP A  65      17.602 -17.448 -24.660  1.00 85.24           C  
ATOM    505  CB  ASP A  65      19.102 -18.728 -26.206  1.00 85.24           C  
ATOM    506  O   ASP A  65      18.005 -17.139 -23.536  1.00 85.24           O  
ATOM    507  CG  ASP A  65      19.667 -20.085 -26.587  1.00 85.24           C  
ATOM    508  OD1 ASP A  65      19.548 -21.041 -25.791  1.00 85.24           O  
ATOM    509  OD2 ASP A  65      20.238 -20.199 -27.693  1.00 85.24           O  
ATOM    510  N   GLU A  66      17.013 -16.721 -25.451  1.00 86.97           N  
ATOM    511  CA  GLU A  66      16.632 -15.388 -24.993  1.00 86.97           C  
ATOM    512  C   GLU A  66      15.622 -15.465 -23.852  1.00 86.97           C  
ATOM    513  CB  GLU A  66      16.058 -14.566 -26.150  1.00 86.97           C  
ATOM    514  O   GLU A  66      15.680 -14.672 -22.910  1.00 86.97           O  
ATOM    515  CG  GLU A  66      15.758 -13.119 -25.786  1.00 86.97           C  
ATOM    516  CD  GLU A  66      16.996 -12.331 -25.389  1.00 86.97           C  
ATOM    517  OE1 GLU A  66      16.855 -11.200 -24.872  1.00 86.97           O  
ATOM    518  OE2 GLU A  66      18.116 -12.848 -25.598  1.00 86.97           O  
ATOM    519  N   GLN A  67      14.734 -16.408 -23.912  1.00 89.07           N  
ATOM    520  CA  GLN A  67      13.788 -16.621 -22.821  1.00 89.07           C  
ATOM    521  C   GLN A  67      14.513 -16.979 -21.527  1.00 89.07           C  
ATOM    522  CB  GLN A  67      12.788 -17.720 -23.184  1.00 89.07           C  
ATOM    523  O   GLN A  67      14.174 -16.469 -20.457  1.00 89.07           O  
ATOM    524  CG  GLN A  67      11.840 -17.340 -24.313  1.00 89.07           C  
ATOM    525  CD  GLN A  67      10.866 -18.450 -24.661  1.00 89.07           C  
ATOM    526  NE2 GLN A  67      10.278 -18.372 -25.850  1.00 89.07           N  
ATOM    527  OE1 GLN A  67      10.645 -19.371 -23.868  1.00 89.07           O  
ATOM    528  N   GLN A  68      15.508 -17.838 -21.650  1.00 88.78           N  
ATOM    529  CA  GLN A  68      16.308 -18.245 -20.500  1.00 88.78           C  
ATOM    530  C   GLN A  68      17.102 -17.069 -19.939  1.00 88.78           C  
ATOM    531  CB  GLN A  68      17.254 -19.384 -20.880  1.00 88.78           C  
ATOM    532  O   GLN A  68      17.247 -16.935 -18.722  1.00 88.78           O  
ATOM    533  CG  GLN A  68      16.558 -20.725 -21.068  1.00 88.78           C  
ATOM    534  CD  GLN A  68      17.508 -21.823 -21.509  1.00 88.78           C  
ATOM    535  NE2 GLN A  68      17.009 -23.053 -21.563  1.00 88.78           N  
ATOM    536  OE1 GLN A  68      18.681 -21.567 -21.800  1.00 88.78           O  
ATOM    537  N   ARG A  69      17.587 -16.262 -20.833  1.00 88.29           N  
ATOM    538  CA  ARG A  69      18.326 -15.079 -20.405  1.00 88.29           C  
ATOM    539  C   ARG A  69      17.452 -14.167 -19.550  1.00 88.29           C  
ATOM    540  CB  ARG A  69      18.858 -14.310 -21.616  1.00 88.29           C  
ATOM    541  O   ARG A  69      17.895 -13.669 -18.513  1.00 88.29           O  
ATOM    542  CG  ARG A  69      19.720 -13.111 -21.254  1.00 88.29           C  
ATOM    543  CD  ARG A  69      20.130 -12.318 -22.488  1.00 88.29           C  
ATOM    544  NE  ARG A  69      19.053 -11.447 -22.951  1.00 88.29           N  
ATOM    545  NH1 ARG A  69      19.781  -9.585 -21.792  1.00 88.29           N  
ATOM    546  NH2 ARG A  69      17.895  -9.468 -23.090  1.00 88.29           N  
ATOM    547  CZ  ARG A  69      18.912 -10.169 -22.610  1.00 88.29           C  
ATOM    548  N   LEU A  70      16.222 -13.898 -19.987  1.00 90.86           N  
ATOM    549  CA  LEU A  70      15.299 -13.036 -19.256  1.00 90.86           C  
ATOM    550  C   LEU A  70      15.021 -13.594 -17.864  1.00 90.86           C  
ATOM    551  CB  LEU A  70      13.986 -12.880 -20.028  1.00 90.86           C  
ATOM    552  O   LEU A  70      15.032 -12.852 -16.880  1.00 90.86           O  
ATOM    553  CG  LEU A  70      14.061 -12.102 -21.343  1.00 90.86           C  
ATOM    554  CD1 LEU A  70      12.689 -12.050 -22.006  1.00 90.86           C  
ATOM    555  CD2 LEU A  70      14.598 -10.696 -21.102  1.00 90.86           C  
ATOM    556  N   HIS A  71      14.822 -14.899 -17.789  1.00 91.60           N  
ATOM    557  CA  HIS A  71      14.564 -15.531 -16.500  1.00 91.60           C  
ATOM    558  C   HIS A  71      15.804 -15.499 -15.612  1.00 91.60           C  
ATOM    559  CB  HIS A  71      14.095 -16.974 -16.694  1.00 91.60           C  
ATOM    560  O   HIS A  71      15.695 -15.363 -14.392  1.00 91.60           O  
ATOM    561  CG  HIS A  71      12.691 -17.086 -17.197  1.00 91.60           C  
ATOM    562  CD2 HIS A  71      12.186 -17.693 -18.297  1.00 91.60           C  
ATOM    563  ND1 HIS A  71      11.618 -16.525 -16.538  1.00 91.60           N  
ATOM    564  CE1 HIS A  71      10.510 -16.784 -17.213  1.00 91.60           C  
ATOM    565  NE2 HIS A  71      10.827 -17.491 -18.284  1.00 91.60           N  
ATOM    566  N   SER A  72      16.961 -15.622 -16.254  1.00 90.89           N  
ATOM    567  CA  SER A  72      18.216 -15.538 -15.514  1.00 90.89           C  
ATOM    568  C   SER A  72      18.401 -14.156 -14.896  1.00 90.89           C  
ATOM    569  CB  SER A  72      19.400 -15.859 -16.428  1.00 90.89           C  
ATOM    570  O   SER A  72      18.846 -14.036 -13.752  1.00 90.89           O  
ATOM    571  OG  SER A  72      20.621 -15.784 -15.713  1.00 90.89           O  
ATOM    572  N   ILE A  73      18.135 -13.107 -15.676  1.00 91.64           N  
ATOM    573  CA  ILE A  73      18.241 -11.741 -15.174  1.00 91.64           C  
ATOM    574  C   ILE A  73      17.289 -11.549 -13.996  1.00 91.64           C  
ATOM    575  CB  ILE A  73      17.939 -10.707 -16.281  1.00 91.64           C  
ATOM    576  O   ILE A  73      17.660 -10.953 -12.981  1.00 91.64           O  
ATOM    577  CG1 ILE A  73      19.007 -10.771 -17.379  1.00 91.64           C  
ATOM    578  CG2 ILE A  73      17.844  -9.296 -15.691  1.00 91.64           C  
ATOM    579  CD1 ILE A  73      18.685  -9.932 -18.607  1.00 91.64           C  
ATOM    580  N   GLU A  74      16.093 -12.054 -14.158  1.00 93.72           N  
ATOM    581  CA  GLU A  74      15.104 -12.022 -13.084  1.00 93.72           C  
ATOM    582  C   GLU A  74      15.653 -12.658 -11.810  1.00 93.72           C  
ATOM    583  CB  GLU A  74      13.819 -12.733 -13.515  1.00 93.72           C  
ATOM    584  O   GLU A  74      15.549 -12.079 -10.727  1.00 93.72           O  
ATOM    585  CG  GLU A  74      12.766 -12.818 -12.420  1.00 93.72           C  
ATOM    586  CD  GLU A  74      11.602 -13.728 -12.776  1.00 93.72           C  
ATOM    587  OE1 GLU A  74      10.725 -13.959 -11.912  1.00 93.72           O  
ATOM    588  OE2 GLU A  74      11.566 -14.216 -13.928  1.00 93.72           O  
ATOM    589  N   THR A  75      16.222 -13.821 -11.875  1.00 93.36           N  
ATOM    590  CA  THR A  75      16.795 -14.539 -10.742  1.00 93.36           C  
ATOM    591  C   THR A  75      17.948 -13.749 -10.129  1.00 93.36           C  
ATOM    592  CB  THR A  75      17.291 -15.936 -11.159  1.00 93.36           C  
ATOM    593  O   THR A  75      18.064 -13.661  -8.905  1.00 93.36           O  
ATOM    594  CG2 THR A  75      17.865 -16.694  -9.967  1.00 93.36           C  
ATOM    595  OG1 THR A  75      16.196 -16.682 -11.704  1.00 93.36           O  
ATOM    596  N   LYS A  76      18.741 -13.172 -10.888  1.00 92.80           N  
ATOM    597  CA  LYS A  76      19.881 -12.394 -10.411  1.00 92.80           C  
ATOM    598  C   LYS A  76      19.421 -11.135  -9.681  1.00 92.80           C  
ATOM    599  CB  LYS A  76      20.799 -12.018 -11.576  1.00 92.80           C  
ATOM    600  O   LYS A  76      20.043 -10.718  -8.701  1.00 92.80           O  
ATOM    601  CG  LYS A  76      21.635 -13.175 -12.103  1.00 92.80           C  
ATOM    602  CD  LYS A  76      22.532 -12.738 -13.253  1.00 92.80           C  
ATOM    603  CE  LYS A  76      23.300 -13.913 -13.842  1.00 92.80           C  
ATOM    604  NZ  LYS A  76      24.098 -13.509 -15.039  1.00 92.80           N  
ATOM    605  N   LEU A  77      18.407 -10.540 -10.249  1.00 94.53           N  
ATOM    606  CA  LEU A  77      17.858  -9.362  -9.587  1.00 94.53           C  
ATOM    607  C   LEU A  77      17.418  -9.693  -8.165  1.00 94.53           C  
ATOM    608  CB  LEU A  77      16.676  -8.803 -10.383  1.00 94.53           C  
ATOM    609  O   LEU A  77      17.715  -8.947  -7.229  1.00 94.53           O  
ATOM    610  CG  LEU A  77      16.394  -7.308 -10.218  1.00 94.53           C  
ATOM    611  CD1 LEU A  77      16.859  -6.542 -11.452  1.00 94.53           C  
ATOM    612  CD2 LEU A  77      14.910  -7.069  -9.961  1.00 94.53           C  
ATOM    613  N   ILE A  78      16.739 -10.811  -8.010  1.00 95.10           N  
ATOM    614  CA  ILE A  78      16.287 -11.254  -6.696  1.00 95.10           C  
ATOM    615  C   ILE A  78      17.493 -11.505  -5.793  1.00 95.10           C  
ATOM    616  CB  ILE A  78      15.418 -12.528  -6.796  1.00 95.10           C  
ATOM    617  O   ILE A  78      17.508 -11.083  -4.635  1.00 95.10           O  
ATOM    618  CG1 ILE A  78      14.114 -12.227  -7.543  1.00 95.10           C  
ATOM    619  CG2 ILE A  78      15.133 -13.098  -5.403  1.00 95.10           C  
ATOM    620  CD1 ILE A  78      13.285 -13.463  -7.864  1.00 95.10           C  
ATOM    621  N   ALA A  79      18.503 -12.136  -6.334  1.00 94.27           N  
ATOM    622  CA  ALA A  79      19.717 -12.426  -5.577  1.00 94.27           C  
ATOM    623  C   ALA A  79      20.402 -11.140  -5.125  1.00 94.27           C  
ATOM    624  CB  ALA A  79      20.676 -13.271  -6.412  1.00 94.27           C  
ATOM    625  O   ALA A  79      20.872 -11.045  -3.988  1.00 94.27           O  
ATOM    626  N   GLU A  80      20.464 -10.198  -6.013  1.00 94.12           N  
ATOM    627  CA  GLU A  80      21.066  -8.913  -5.671  1.00 94.12           C  
ATOM    628  C   GLU A  80      20.299  -8.226  -4.544  1.00 94.12           C  
ATOM    629  CB  GLU A  80      21.123  -8.001  -6.900  1.00 94.12           C  
ATOM    630  O   GLU A  80      20.901  -7.614  -3.660  1.00 94.12           O  
ATOM    631  CG  GLU A  80      22.184  -8.403  -7.914  1.00 94.12           C  
ATOM    632  CD  GLU A  80      23.600  -8.327  -7.364  1.00 94.12           C  
ATOM    633  OE1 GLU A  80      24.474  -9.091  -7.832  1.00 94.12           O  
ATOM    634  OE2 GLU A  80      23.835  -7.499  -6.456  1.00 94.12           O  
ATOM    635  N   PHE A  81      19.033  -8.315  -4.662  1.00 94.92           N  
ATOM    636  CA  PHE A  81      18.212  -7.718  -3.615  1.00 94.92           C  
ATOM    637  C   PHE A  81      18.447  -8.416  -2.280  1.00 94.92           C  
ATOM    638  CB  PHE A  81      16.728  -7.786  -3.989  1.00 94.92           C  
ATOM    639  O   PHE A  81      18.605  -7.758  -1.250  1.00 94.92           O  
ATOM    640  CG  PHE A  81      15.808  -7.259  -2.921  1.00 94.92           C  
ATOM    641  CD1 PHE A  81      15.064  -8.129  -2.133  1.00 94.92           C  
ATOM    642  CD2 PHE A  81      15.688  -5.892  -2.704  1.00 94.92           C  
ATOM    643  CE1 PHE A  81      14.212  -7.644  -1.144  1.00 94.92           C  
ATOM    644  CE2 PHE A  81      14.838  -5.400  -1.718  1.00 94.92           C  
ATOM    645  CZ  PHE A  81      14.101  -6.277  -0.939  1.00 94.92           C  
ATOM    646  N   ILE A  82      18.489  -9.685  -2.297  1.00 93.82           N  
ATOM    647  CA  ILE A  82      18.667 -10.472  -1.081  1.00 93.82           C  
ATOM    648  C   ILE A  82      20.031 -10.169  -0.465  1.00 93.82           C  
ATOM    649  CB  ILE A  82      18.531 -11.986  -1.363  1.00 93.82           C  
ATOM    650  O   ILE A  82      20.155 -10.052   0.756  1.00 93.82           O  
ATOM    651  CG1 ILE A  82      17.079 -12.336  -1.707  1.00 93.82           C  
ATOM    652  CG2 ILE A  82      19.023 -12.804  -0.166  1.00 93.82           C  
ATOM    653  CD1 ILE A  82      16.882 -13.773  -2.170  1.00 93.82           C  
ATOM    654  N   ASP A  83      20.983  -9.936  -1.261  1.00 91.58           N  
ATOM    655  CA  ASP A  83      22.346  -9.694  -0.797  1.00 91.58           C  
ATOM    656  C   ASP A  83      22.527  -8.244  -0.357  1.00 91.58           C  
ATOM    657  CB  ASP A  83      23.356 -10.041  -1.894  1.00 91.58           C  
ATOM    658  O   ASP A  83      23.522  -7.904   0.287  1.00 91.58           O  
ATOM    659  CG  ASP A  83      23.501 -11.536  -2.115  1.00 91.58           C  
ATOM    660  OD1 ASP A  83      23.061 -12.326  -1.252  1.00 91.58           O  
ATOM    661  OD2 ASP A  83      24.062 -11.928  -3.161  1.00 91.58           O  
ATOM    662  N   ASP A  84      21.539  -7.405  -0.748  1.00 87.08           N  
ATOM    663  CA  ASP A  84      21.619  -5.989  -0.402  1.00 87.08           C  
ATOM    664  C   ASP A  84      21.262  -5.761   1.065  1.00 87.08           C  
ATOM    665  CB  ASP A  84      20.696  -5.164  -1.302  1.00 87.08           C  
ATOM    666  O   ASP A  84      20.110  -5.941   1.464  1.00 87.08           O  
ATOM    667  CG  ASP A  84      20.904  -3.668  -1.151  1.00 87.08           C  
ATOM    668  OD1 ASP A  84      21.671  -3.245  -0.259  1.00 87.08           O  
ATOM    669  OD2 ASP A  84      20.292  -2.904  -1.929  1.00 87.08           O  
ATOM    670  N   ASP A  85      22.120  -5.280   1.891  1.00 82.04           N  
ATOM    671  CA  ASP A  85      21.933  -5.118   3.330  1.00 82.04           C  
ATOM    672  C   ASP A  85      21.154  -3.842   3.641  1.00 82.04           C  
ATOM    673  CB  ASP A  85      23.284  -5.098   4.047  1.00 82.04           C  
ATOM    674  O   ASP A  85      20.400  -3.791   4.615  1.00 82.04           O  
ATOM    675  CG  ASP A  85      23.978  -6.449   4.042  1.00 82.04           C  
ATOM    676  OD1 ASP A  85      23.288  -7.489   3.975  1.00 82.04           O  
ATOM    677  OD2 ASP A  85      25.226  -6.473   4.110  1.00 82.04           O  
ATOM    678  N   LEU A  86      21.201  -2.750   2.893  1.00 79.83           N  
ATOM    679  CA  LEU A  86      20.652  -1.431   3.189  1.00 79.83           C  
ATOM    680  C   LEU A  86      19.184  -1.350   2.786  1.00 79.83           C  
ATOM    681  CB  LEU A  86      21.453  -0.343   2.467  1.00 79.83           C  
ATOM    682  O   LEU A  86      18.385  -0.699   3.463  1.00 79.83           O  
ATOM    683  CG  LEU A  86      22.890  -0.129   2.945  1.00 79.83           C  
ATOM    684  CD1 LEU A  86      23.606   0.867   2.040  1.00 79.83           C  
ATOM    685  CD2 LEU A  86      22.906   0.350   4.393  1.00 79.83           C  
ATOM    686  N   LYS A  87      18.644  -2.209   1.978  1.00 85.61           N  
ATOM    687  CA  LYS A  87      17.277  -2.270   1.470  1.00 85.61           C  
ATOM    688  C   LYS A  87      16.664  -0.875   1.372  1.00 85.61           C  
ATOM    689  CB  LYS A  87      16.411  -3.161   2.362  1.00 85.61           C  
ATOM    690  O   LYS A  87      15.616  -0.610   1.964  1.00 85.61           O  
ATOM    691  CG  LYS A  87      16.980  -4.555   2.581  1.00 85.61           C  
ATOM    692  CD  LYS A  87      17.032  -5.348   1.282  1.00 85.61           C  
ATOM    693  CE  LYS A  87      17.442  -6.794   1.524  1.00 85.61           C  
ATOM    694  NZ  LYS A  87      18.580  -7.202   0.647  1.00 85.61           N  
ATOM    695  N   GLU A  88      17.283  -0.037   0.565  1.00 87.15           N  
ATOM    696  CA  GLU A  88      16.805   1.317   0.302  1.00 87.15           C  
ATOM    697  C   GLU A  88      15.444   1.298  -0.387  1.00 87.15           C  
ATOM    698  CB  GLU A  88      17.816   2.088  -0.550  1.00 87.15           C  
ATOM    699  O   GLU A  88      15.077   0.307  -1.021  1.00 87.15           O  
ATOM    700  CG  GLU A  88      19.152   2.321   0.140  1.00 87.15           C  
ATOM    701  CD  GLU A  88      20.141   3.097  -0.715  1.00 87.15           C  
ATOM    702  OE1 GLU A  88      21.254   3.402  -0.229  1.00 87.15           O  
ATOM    703  OE2 GLU A  88      19.800   3.404  -1.879  1.00 87.15           O  
ATOM    704  N   ALA A  89      14.657   2.308  -0.196  1.00 86.28           N  
ATOM    705  CA  ALA A  89      13.308   2.446  -0.739  1.00 86.28           C  
ATOM    706  C   ALA A  89      13.292   2.180  -2.241  1.00 86.28           C  
ATOM    707  CB  ALA A  89      12.755   3.838  -0.442  1.00 86.28           C  
ATOM    708  O   ALA A  89      12.386   1.515  -2.750  1.00 86.28           O  
ATOM    709  N   SER A  90      14.331   2.675  -2.964  1.00 88.18           N  
ATOM    710  CA  SER A  90      14.382   2.506  -4.413  1.00 88.18           C  
ATOM    711  C   SER A  90      14.563   1.040  -4.793  1.00 88.18           C  
ATOM    712  CB  SER A  90      15.516   3.340  -5.011  1.00 88.18           C  
ATOM    713  O   SER A  90      13.961   0.565  -5.758  1.00 88.18           O  
ATOM    714  OG  SER A  90      16.767   2.950  -4.469  1.00 88.18           O  
ATOM    715  N   THR A  91      15.412   0.310  -4.060  1.00 92.58           N  
ATOM    716  CA  THR A  91      15.635  -1.105  -4.335  1.00 92.58           C  
ATOM    717  C   THR A  91      14.394  -1.924  -3.996  1.00 92.58           C  
ATOM    718  CB  THR A  91      16.841  -1.644  -3.543  1.00 92.58           C  
ATOM    719  O   THR A  91      14.068  -2.886  -4.695  1.00 92.58           O  
ATOM    720  CG2 THR A  91      18.141  -1.000  -4.015  1.00 92.58           C  
ATOM    721  OG1 THR A  91      16.657  -1.359  -2.151  1.00 92.58           O  
ATOM    722  N   VAL A  92      13.711  -1.511  -2.923  1.00 92.88           N  
ATOM    723  CA  VAL A  92      12.466  -2.171  -2.546  1.00 92.88           C  
ATOM    724  C   VAL A  92      11.421  -1.967  -3.641  1.00 92.88           C  
ATOM    725  CB  VAL A  92      11.932  -1.647  -1.194  1.00 92.88           C  
ATOM    726  O   VAL A  92      10.751  -2.916  -4.054  1.00 92.88           O  
ATOM    727  CG1 VAL A  92      10.543  -2.214  -0.906  1.00 92.88           C  
ATOM    728  CG2 VAL A  92      12.901  -1.998  -0.067  1.00 92.88           C  
ATOM    729  N   ALA A  93      11.316  -0.702  -4.112  1.00 91.21           N  
ATOM    730  CA  ALA A  93      10.360  -0.386  -5.170  1.00 91.21           C  
ATOM    731  C   ALA A  93      10.639  -1.208  -6.425  1.00 91.21           C  
ATOM    732  CB  ALA A  93      10.399   1.105  -5.495  1.00 91.21           C  
ATOM    733  O   ALA A  93       9.712  -1.708  -7.067  1.00 91.21           O  
ATOM    734  N   GLU A  94      11.907  -1.373  -6.774  1.00 93.58           N  
ATOM    735  CA  GLU A  94      12.320  -2.105  -7.968  1.00 93.58           C  
ATOM    736  C   GLU A  94      11.938  -3.579  -7.871  1.00 93.58           C  
ATOM    737  CB  GLU A  94      13.828  -1.965  -8.190  1.00 93.58           C  
ATOM    738  O   GLU A  94      11.372  -4.143  -8.809  1.00 93.58           O  
ATOM    739  CG  GLU A  94      14.317  -2.583  -9.492  1.00 93.58           C  
ATOM    740  CD  GLU A  94      15.800  -2.356  -9.744  1.00 93.58           C  
ATOM    741  OE1 GLU A  94      16.310  -2.795 -10.799  1.00 93.58           O  
ATOM    742  OE2 GLU A  94      16.456  -1.735  -8.878  1.00 93.58           O  
ATOM    743  N   ILE A  95      12.227  -4.193  -6.722  1.00 94.73           N  
ATOM    744  CA  ILE A  95      11.995  -5.626  -6.584  1.00 94.73           C  
ATOM    745  C   ILE A  95      10.496  -5.900  -6.491  1.00 94.73           C  
ATOM    746  CB  ILE A  95      12.723  -6.201  -5.348  1.00 94.73           C  
ATOM    747  O   ILE A  95      10.014  -6.926  -6.978  1.00 94.73           O  
ATOM    748  CG1 ILE A  95      12.783  -7.730  -5.427  1.00 94.73           C  
ATOM    749  CG2 ILE A  95      12.035  -5.746  -4.057  1.00 94.73           C  
ATOM    750  CD1 ILE A  95      13.550  -8.258  -6.632  1.00 94.73           C  
ATOM    751  N   VAL A  96       9.747  -5.054  -5.818  1.00 92.99           N  
ATOM    752  CA  VAL A  96       8.300  -5.201  -5.702  1.00 92.99           C  
ATOM    753  C   VAL A  96       7.658  -5.100  -7.083  1.00 92.99           C  
ATOM    754  CB  VAL A  96       7.696  -4.141  -4.753  1.00 92.99           C  
ATOM    755  O   VAL A  96       6.651  -5.758  -7.357  1.00 92.99           O  
ATOM    756  CG1 VAL A  96       6.174  -4.105  -4.884  1.00 92.99           C  
ATOM    757  CG2 VAL A  96       8.105  -4.423  -3.309  1.00 92.99           C  
ATOM    758  N   CYS A  97       8.257  -4.244  -7.971  1.00 91.10           N  
ATOM    759  CA  CYS A  97       7.784  -4.106  -9.344  1.00 91.10           C  
ATOM    760  C   CYS A  97       7.813  -5.447 -10.067  1.00 91.10           C  
ATOM    761  CB  CYS A  97       8.633  -3.088 -10.104  1.00 91.10           C  
ATOM    762  O   CYS A  97       6.988  -5.702 -10.946  1.00 91.10           O  
ATOM    763  SG  CYS A  97       8.088  -2.809 -11.803  1.00 91.10           S  
ATOM    764  N   LEU A  98       8.696  -6.362  -9.661  1.00 92.01           N  
ATOM    765  CA  LEU A  98       8.872  -7.675 -10.273  1.00 92.01           C  
ATOM    766  C   LEU A  98       7.830  -8.660  -9.754  1.00 92.01           C  
ATOM    767  CB  LEU A  98      10.280  -8.210  -9.998  1.00 92.01           C  
ATOM    768  O   LEU A  98       7.613  -9.715 -10.355  1.00 92.01           O  
ATOM    769  CG  LEU A  98      11.405  -7.630 -10.856  1.00 92.01           C  
ATOM    770  CD1 LEU A  98      12.760  -8.109 -10.347  1.00 92.01           C  
ATOM    771  CD2 LEU A  98      11.213  -8.013 -12.320  1.00 92.01           C  
ATOM    772  N   GLY A  99       7.203  -8.345  -8.660  1.00 91.69           N  
ATOM    773  CA  GLY A  99       6.314  -9.222  -7.916  1.00 91.69           C  
ATOM    774  C   GLY A  99       5.292  -9.921  -8.793  1.00 91.69           C  
ATOM    775  O   GLY A  99       5.221 -11.151  -8.812  1.00 91.69           O  
ATOM    776  N   PRO A 100       4.561  -9.221  -9.570  1.00 88.56           N  
ATOM    777  CA  PRO A 100       3.448  -9.797 -10.328  1.00 88.56           C  
ATOM    778  C   PRO A 100       3.907 -10.817 -11.368  1.00 88.56           C  
ATOM    779  CB  PRO A 100       2.813  -8.578 -11.003  1.00 88.56           C  
ATOM    780  O   PRO A 100       3.123 -11.672 -11.787  1.00 88.56           O  
ATOM    781  CG  PRO A 100       3.183  -7.423 -10.130  1.00 88.56           C  
ATOM    782  CD  PRO A 100       4.538  -7.687  -9.538  1.00 88.56           C  
ATOM    783  N   VAL A 101       5.165 -10.797 -11.794  1.00 90.58           N  
ATOM    784  CA  VAL A 101       5.579 -11.645 -12.907  1.00 90.58           C  
ATOM    785  C   VAL A 101       6.461 -12.780 -12.391  1.00 90.58           C  
ATOM    786  CB  VAL A 101       6.330 -10.836 -13.989  1.00 90.58           C  
ATOM    787  O   VAL A 101       6.981 -13.576 -13.176  1.00 90.58           O  
ATOM    788  CG1 VAL A 101       5.392  -9.835 -14.662  1.00 90.58           C  
ATOM    789  CG2 VAL A 101       7.533 -10.119 -13.379  1.00 90.58           C  
ATOM    790  N   LEU A 102       6.638 -12.833 -11.107  1.00 92.20           N  
ATOM    791  CA  LEU A 102       7.510 -13.857 -10.540  1.00 92.20           C  
ATOM    792  C   LEU A 102       6.796 -15.203 -10.476  1.00 92.20           C  
ATOM    793  CB  LEU A 102       7.978 -13.447  -9.141  1.00 92.20           C  
ATOM    794  O   LEU A 102       5.592 -15.261 -10.215  1.00 92.20           O  
ATOM    795  CG  LEU A 102       8.923 -12.247  -9.067  1.00 92.20           C  
ATOM    796  CD1 LEU A 102       9.224 -11.898  -7.613  1.00 92.20           C  
ATOM    797  CD2 LEU A 102      10.212 -12.532  -9.832  1.00 92.20           C  
ATOM    798  N   LYS A 103       7.649 -16.222 -10.745  1.00 91.49           N  
ATOM    799  CA  LYS A 103       7.153 -17.570 -10.485  1.00 91.49           C  
ATOM    800  C   LYS A 103       7.034 -17.834  -8.987  1.00 91.49           C  
ATOM    801  CB  LYS A 103       8.068 -18.613 -11.129  1.00 91.49           C  
ATOM    802  O   LYS A 103       7.674 -17.156  -8.179  1.00 91.49           O  
ATOM    803  CG  LYS A 103       8.095 -18.557 -12.650  1.00 91.49           C  
ATOM    804  CD  LYS A 103       8.970 -19.659 -13.234  1.00 91.49           C  
ATOM    805  CE  LYS A 103       8.996 -19.606 -14.755  1.00 91.49           C  
ATOM    806  NZ  LYS A 103       9.884 -20.659 -15.331  1.00 91.49           N  
ATOM    807  N   GLN A 104       6.256 -18.823  -8.677  1.00 91.90           N  
ATOM    808  CA  GLN A 104       5.864 -19.059  -7.291  1.00 91.90           C  
ATOM    809  C   GLN A 104       7.087 -19.246  -6.398  1.00 91.90           C  
ATOM    810  CB  GLN A 104       4.950 -20.281  -7.193  1.00 91.90           C  
ATOM    811  O   GLN A 104       7.196 -18.613  -5.346  1.00 91.90           O  
ATOM    812  CG  GLN A 104       4.388 -20.518  -5.797  1.00 91.90           C  
ATOM    813  CD  GLN A 104       3.478 -21.730  -5.728  1.00 91.90           C  
ATOM    814  NE2 GLN A 104       2.669 -21.805  -4.678  1.00 91.90           N  
ATOM    815  OE1 GLN A 104       3.503 -22.592  -6.612  1.00 91.90           O  
ATOM    816  N   PRO A 105       8.065 -20.098  -6.715  1.00 93.13           N  
ATOM    817  CA  PRO A 105       9.204 -20.282  -5.812  1.00 93.13           C  
ATOM    818  C   PRO A 105       9.997 -18.996  -5.592  1.00 93.13           C  
ATOM    819  CB  PRO A 105      10.056 -21.332  -6.530  1.00 93.13           C  
ATOM    820  O   PRO A 105      10.463 -18.736  -4.480  1.00 93.13           O  
ATOM    821  CG  PRO A 105       9.102 -22.044  -7.435  1.00 93.13           C  
ATOM    822  CD  PRO A 105       8.018 -21.085  -7.834  1.00 93.13           C  
ATOM    823  N   HIS A 106      10.157 -18.210  -6.593  1.00 93.89           N  
ATOM    824  CA  HIS A 106      10.892 -16.955  -6.481  1.00 93.89           C  
ATOM    825  C   HIS A 106      10.096 -15.919  -5.695  1.00 93.89           C  
ATOM    826  CB  HIS A 106      11.238 -16.410  -7.868  1.00 93.89           C  
ATOM    827  O   HIS A 106      10.663 -15.165  -4.901  1.00 93.89           O  
ATOM    828  CG  HIS A 106      12.237 -17.242  -8.607  1.00 93.89           C  
ATOM    829  CD2 HIS A 106      13.393 -17.816  -8.198  1.00 93.89           C  
ATOM    830  ND1 HIS A 106      12.097 -17.563  -9.940  1.00 93.89           N  
ATOM    831  CE1 HIS A 106      13.127 -18.301 -10.319  1.00 93.89           C  
ATOM    832  NE2 HIS A 106      13.928 -18.469  -9.281  1.00 93.89           N  
ATOM    833  N   TYR A 107       8.800 -15.917  -5.971  1.00 94.64           N  
ATOM    834  CA  TYR A 107       7.934 -15.021  -5.213  1.00 94.64           C  
ATOM    835  C   TYR A 107       8.016 -15.316  -3.720  1.00 94.64           C  
ATOM    836  CB  TYR A 107       6.484 -15.142  -5.691  1.00 94.64           C  
ATOM    837  O   TYR A 107       8.193 -14.404  -2.909  1.00 94.64           O  
ATOM    838  CG  TYR A 107       5.539 -14.178  -5.016  1.00 94.64           C  
ATOM    839  CD1 TYR A 107       4.876 -14.529  -3.842  1.00 94.64           C  
ATOM    840  CD2 TYR A 107       5.308 -12.915  -5.550  1.00 94.64           C  
ATOM    841  CE1 TYR A 107       4.003 -13.644  -3.217  1.00 94.64           C  
ATOM    842  CE2 TYR A 107       4.437 -12.022  -4.934  1.00 94.64           C  
ATOM    843  OH  TYR A 107       2.928 -11.515  -3.155  1.00 94.64           O  
ATOM    844  CZ  TYR A 107       3.791 -12.395  -3.769  1.00 94.64           C  
ATOM    845  N   ARG A 108       7.929 -16.557  -3.371  1.00 93.71           N  
ATOM    846  CA  ARG A 108       7.949 -16.968  -1.971  1.00 93.71           C  
ATOM    847  C   ARG A 108       9.313 -16.705  -1.342  1.00 93.71           C  
ATOM    848  CB  ARG A 108       7.588 -18.449  -1.840  1.00 93.71           C  
ATOM    849  O   ARG A 108       9.403 -16.366  -0.161  1.00 93.71           O  
ATOM    850  CG  ARG A 108       6.116 -18.748  -2.079  1.00 93.71           C  
ATOM    851  CD  ARG A 108       5.782 -20.205  -1.789  1.00 93.71           C  
ATOM    852  NE  ARG A 108       5.858 -20.501  -0.361  1.00 93.71           N  
ATOM    853  NH1 ARG A 108       5.625 -22.786  -0.612  1.00 93.71           N  
ATOM    854  NH2 ARG A 108       5.861 -21.876   1.479  1.00 93.71           N  
ATOM    855  CZ  ARG A 108       5.781 -21.721   0.165  1.00 93.71           C  
ATOM    856  N   LYS A 109      10.338 -16.992  -2.110  1.00 94.23           N  
ATOM    857  CA  LYS A 109      11.677 -16.666  -1.627  1.00 94.23           C  
ATOM    858  C   LYS A 109      11.787 -15.188  -1.267  1.00 94.23           C  
ATOM    859  CB  LYS A 109      12.729 -17.030  -2.677  1.00 94.23           C  
ATOM    860  O   LYS A 109      12.329 -14.838  -0.216  1.00 94.23           O  
ATOM    861  CG  LYS A 109      14.163 -16.888  -2.190  1.00 94.23           C  
ATOM    862  CD  LYS A 109      15.159 -17.369  -3.237  1.00 94.23           C  
ATOM    863  CE  LYS A 109      16.596 -17.218  -2.756  1.00 94.23           C  
ATOM    864  NZ  LYS A 109      17.574 -17.729  -3.762  1.00 94.23           N  
ATOM    865  N   LEU A 110      11.325 -14.352  -2.138  1.00 94.96           N  
ATOM    866  CA  LEU A 110      11.319 -12.912  -1.904  1.00 94.96           C  
ATOM    867  C   LEU A 110      10.490 -12.564  -0.672  1.00 94.96           C  
ATOM    868  CB  LEU A 110      10.773 -12.172  -3.127  1.00 94.96           C  
ATOM    869  O   LEU A 110      10.922 -11.773   0.170  1.00 94.96           O  
ATOM    870  CG  LEU A 110      10.763 -10.644  -3.048  1.00 94.96           C  
ATOM    871  CD1 LEU A 110      12.183 -10.114  -2.881  1.00 94.96           C  
ATOM    872  CD2 LEU A 110      10.106 -10.048  -4.288  1.00 94.96           C  
ATOM    873  N   LEU A 111       9.300 -13.139  -0.619  1.00 95.09           N  
ATOM    874  CA  LEU A 111       8.432 -12.920   0.533  1.00 95.09           C  
ATOM    875  C   LEU A 111       9.127 -13.337   1.825  1.00 95.09           C  
ATOM    876  CB  LEU A 111       7.122 -13.695   0.372  1.00 95.09           C  
ATOM    877  O   LEU A 111       9.076 -12.615   2.823  1.00 95.09           O  
ATOM    878  CG  LEU A 111       6.049 -13.441   1.433  1.00 95.09           C  
ATOM    879  CD1 LEU A 111       5.620 -11.978   1.413  1.00 95.09           C  
ATOM    880  CD2 LEU A 111       4.852 -14.359   1.213  1.00 95.09           C  
ATOM    881  N   GLY A 112       9.709 -14.512   1.825  1.00 94.62           N  
ATOM    882  CA  GLY A 112      10.465 -14.979   2.976  1.00 94.62           C  
ATOM    883  C   GLY A 112      11.546 -14.009   3.413  1.00 94.62           C  
ATOM    884  O   GLY A 112      11.736 -13.781   4.609  1.00 94.62           O  
ATOM    885  N   HIS A 113      12.210 -13.469   2.494  1.00 94.45           N  
ATOM    886  CA  HIS A 113      13.255 -12.502   2.809  1.00 94.45           C  
ATOM    887  C   HIS A 113      12.670 -11.245   3.445  1.00 94.45           C  
ATOM    888  CB  HIS A 113      14.043 -12.135   1.550  1.00 94.45           C  
ATOM    889  O   HIS A 113      13.245 -10.695   4.386  1.00 94.45           O  
ATOM    890  CG  HIS A 113      15.165 -11.179   1.802  1.00 94.45           C  
ATOM    891  CD2 HIS A 113      15.319  -9.879   1.459  1.00 94.45           C  
ATOM    892  ND1 HIS A 113      16.308 -11.536   2.485  1.00 94.45           N  
ATOM    893  CE1 HIS A 113      17.118 -10.493   2.551  1.00 94.45           C  
ATOM    894  NE2 HIS A 113      16.541  -9.474   1.936  1.00 94.45           N  
ATOM    895  N   PHE A 114      11.556 -10.685   2.874  1.00 94.66           N  
ATOM    896  CA  PHE A 114      10.892  -9.536   3.478  1.00 94.66           C  
ATOM    897  C   PHE A 114      10.530  -9.822   4.931  1.00 94.66           C  
ATOM    898  CB  PHE A 114       9.634  -9.163   2.687  1.00 94.66           C  
ATOM    899  O   PHE A 114      10.765  -8.991   5.810  1.00 94.66           O  
ATOM    900  CG  PHE A 114       9.874  -8.137   1.614  1.00 94.66           C  
ATOM    901  CD1 PHE A 114       9.630  -6.790   1.853  1.00 94.66           C  
ATOM    902  CD2 PHE A 114      10.344  -8.518   0.364  1.00 94.66           C  
ATOM    903  CE1 PHE A 114       9.851  -5.837   0.861  1.00 94.66           C  
ATOM    904  CE2 PHE A 114      10.568  -7.572  -0.632  1.00 94.66           C  
ATOM    905  CZ  PHE A 114      10.320  -6.232  -0.382  1.00 94.66           C  
ATOM    906  N   ILE A 115      10.024 -11.006   5.172  1.00 93.56           N  
ATOM    907  CA  ILE A 115       9.603 -11.408   6.510  1.00 93.56           C  
ATOM    908  C   ILE A 115      10.811 -11.432   7.444  1.00 93.56           C  
ATOM    909  CB  ILE A 115       8.910 -12.789   6.494  1.00 93.56           C  
ATOM    910  O   ILE A 115      10.764 -10.876   8.544  1.00 93.56           O  
ATOM    911  CG1 ILE A 115       7.614 -12.726   5.677  1.00 93.56           C  
ATOM    912  CG2 ILE A 115       8.636 -13.272   7.921  1.00 93.56           C  
ATOM    913  CD1 ILE A 115       6.977 -14.085   5.422  1.00 93.56           C  
ATOM    914  N   ASP A 116      11.879 -12.040   6.982  1.00 93.15           N  
ATOM    915  CA  ASP A 116      13.099 -12.138   7.776  1.00 93.15           C  
ATOM    916  C   ASP A 116      13.680 -10.755   8.063  1.00 93.15           C  
ATOM    917  CB  ASP A 116      14.137 -13.006   7.062  1.00 93.15           C  
ATOM    918  O   ASP A 116      14.081 -10.466   9.192  1.00 93.15           O  
ATOM    919  CG  ASP A 116      13.797 -14.486   7.098  1.00 93.15           C  
ATOM    920  OD1 ASP A 116      12.894 -14.886   7.864  1.00 93.15           O  
ATOM    921  OD2 ASP A 116      14.440 -15.259   6.355  1.00 93.15           O  
ATOM    922  N   SER A 117      13.687  -9.919   7.043  1.00 92.68           N  
ATOM    923  CA  SER A 117      14.263  -8.586   7.187  1.00 92.68           C  
ATOM    924  C   SER A 117      13.461  -7.740   8.170  1.00 92.68           C  
ATOM    925  CB  SER A 117      14.330  -7.881   5.832  1.00 92.68           C  
ATOM    926  O   SER A 117      14.034  -7.041   9.008  1.00 92.68           O  
ATOM    927  OG  SER A 117      15.274  -8.512   4.983  1.00 92.68           O  
ATOM    928  N   ILE A 118      12.186  -7.835   8.092  1.00 91.90           N  
ATOM    929  CA  ILE A 118      11.322  -7.083   8.995  1.00 91.90           C  
ATOM    930  C   ILE A 118      11.480  -7.609  10.420  1.00 91.90           C  
ATOM    931  CB  ILE A 118       9.842  -7.160   8.557  1.00 91.90           C  
ATOM    932  O   ILE A 118      11.546  -6.829  11.373  1.00 91.90           O  
ATOM    933  CG1 ILE A 118       9.637  -6.411   7.235  1.00 91.90           C  
ATOM    934  CG2 ILE A 118       8.925  -6.604   9.650  1.00 91.90           C  
ATOM    935  CD1 ILE A 118       8.280  -6.655   6.589  1.00 91.90           C  
ATOM    936  N   GLY A 119      11.623  -8.879  10.542  1.00 90.45           N  
ATOM    937  CA  GLY A 119      11.781  -9.502  11.846  1.00 90.45           C  
ATOM    938  C   GLY A 119      13.111  -9.183  12.502  1.00 90.45           C  
ATOM    939  O   GLY A 119      13.191  -9.058  13.726  1.00 90.45           O  
ATOM    940  N   ARG A 120      14.180  -8.971  11.734  1.00 88.82           N  
ATOM    941  CA  ARG A 120      15.530  -8.805  12.263  1.00 88.82           C  
ATOM    942  C   ARG A 120      15.905  -7.330  12.355  1.00 88.82           C  
ATOM    943  CB  ARG A 120      16.545  -9.550  11.392  1.00 88.82           C  
ATOM    944  O   ARG A 120      16.905  -6.976  12.982  1.00 88.82           O  
ATOM    945  CG  ARG A 120      16.451 -11.064  11.496  1.00 88.82           C  
ATOM    946  CD  ARG A 120      17.545 -11.753  10.692  1.00 88.82           C  
ATOM    947  NE  ARG A 120      17.293 -13.185  10.555  1.00 88.82           N  
ATOM    948  NH1 ARG A 120      18.660 -13.459   8.713  1.00 88.82           N  
ATOM    949  NH2 ARG A 120      17.530 -15.253   9.585  1.00 88.82           N  
ATOM    950  CZ  ARG A 120      17.828 -13.962   9.618  1.00 88.82           C  
ATOM    951  N   SER A 121      15.057  -6.515  11.709  1.00 85.04           N  
ATOM    952  CA  SER A 121      15.417  -5.102  11.665  1.00 85.04           C  
ATOM    953  C   SER A 121      15.287  -4.455  13.039  1.00 85.04           C  
ATOM    954  CB  SER A 121      14.541  -4.357  10.657  1.00 85.04           C  
ATOM    955  O   SER A 121      14.353  -4.754  13.787  1.00 85.04           O  
ATOM    956  OG  SER A 121      13.184  -4.368  11.065  1.00 85.04           O  
ATOM    957  N   THR A 122      16.328  -3.694  13.371  1.00 82.51           N  
ATOM    958  CA  THR A 122      16.324  -2.966  14.635  1.00 82.51           C  
ATOM    959  C   THR A 122      15.373  -1.774  14.569  1.00 82.51           C  
ATOM    960  CB  THR A 122      17.737  -2.480  15.005  1.00 82.51           C  
ATOM    961  O   THR A 122      14.661  -1.488  15.534  1.00 82.51           O  
ATOM    962  CG2 THR A 122      17.811  -2.070  16.472  1.00 82.51           C  
ATOM    963  OG1 THR A 122      18.677  -3.535  14.766  1.00 82.51           O  
ATOM    964  N   LEU A 123      15.384  -1.118  13.441  1.00 83.21           N  
ATOM    965  CA  LEU A 123      14.498   0.014  13.196  1.00 83.21           C  
ATOM    966  C   LEU A 123      13.418  -0.351  12.182  1.00 83.21           C  
ATOM    967  CB  LEU A 123      15.295   1.222  12.697  1.00 83.21           C  
ATOM    968  O   LEU A 123      13.637  -1.199  11.314  1.00 83.21           O  
ATOM    969  CG  LEU A 123      16.378   1.754  13.637  1.00 83.21           C  
ATOM    970  CD1 LEU A 123      17.229   2.801  12.927  1.00 83.21           C  
ATOM    971  CD2 LEU A 123      15.752   2.333  14.901  1.00 83.21           C  
ATOM    972  N   LEU A 124      12.201   0.257  12.515  1.00 82.20           N  
ATOM    973  CA  LEU A 124      11.117   0.038  11.564  1.00 82.20           C  
ATOM    974  C   LEU A 124      11.438   0.678  10.217  1.00 82.20           C  
ATOM    975  CB  LEU A 124       9.803   0.603  12.110  1.00 82.20           C  
ATOM    976  O   LEU A 124      11.653   1.889  10.136  1.00 82.20           O  
ATOM    977  CG  LEU A 124       8.539   0.267  11.317  1.00 82.20           C  
ATOM    978  CD1 LEU A 124       8.253  -1.230  11.384  1.00 82.20           C  
ATOM    979  CD2 LEU A 124       7.351   1.067  11.839  1.00 82.20           C  
ATOM    980  N   GLU A 125      11.596  -0.141   9.144  1.00 87.68           N  
ATOM    981  CA  GLU A 125      11.824   0.339   7.785  1.00 87.68           C  
ATOM    982  C   GLU A 125      10.518   0.409   6.998  1.00 87.68           C  
ATOM    983  CB  GLU A 125      12.828  -0.559   7.059  1.00 87.68           C  
ATOM    984  O   GLU A 125      10.005  -0.616   6.544  1.00 87.68           O  
ATOM    985  CG  GLU A 125      14.213  -0.570   7.690  1.00 87.68           C  
ATOM    986  CD  GLU A 125      15.243  -1.324   6.865  1.00 87.68           C  
ATOM    987  OE1 GLU A 125      16.425  -1.381   7.274  1.00 87.68           O  
ATOM    988  OE2 GLU A 125      14.866  -1.862   5.801  1.00 87.68           O  
ATOM    989  N   PHE A 126      10.056   1.650   6.766  1.00 88.09           N  
ATOM    990  CA  PHE A 126       8.758   1.863   6.137  1.00 88.09           C  
ATOM    991  C   PHE A 126       8.739   1.289   4.726  1.00 88.09           C  
ATOM    992  CB  PHE A 126       8.415   3.356   6.101  1.00 88.09           C  
ATOM    993  O   PHE A 126       7.726   0.740   4.286  1.00 88.09           O  
ATOM    994  CG  PHE A 126       8.249   3.973   7.464  1.00 88.09           C  
ATOM    995  CD1 PHE A 126       8.047   3.176   8.584  1.00 88.09           C  
ATOM    996  CD2 PHE A 126       8.295   5.352   7.624  1.00 88.09           C  
ATOM    997  CE1 PHE A 126       7.893   3.745   9.846  1.00 88.09           C  
ATOM    998  CE2 PHE A 126       8.142   5.928   8.882  1.00 88.09           C  
ATOM    999  CZ  PHE A 126       7.940   5.123   9.991  1.00 88.09           C  
ATOM   1000  N   GLY A 127       9.871   1.419   4.035  1.00 89.26           N  
ATOM   1001  CA  GLY A 127       9.969   0.880   2.687  1.00 89.26           C  
ATOM   1002  C   GLY A 127       9.708  -0.613   2.621  1.00 89.26           C  
ATOM   1003  O   GLY A 127       8.994  -1.085   1.735  1.00 89.26           O  
ATOM   1004  N   LEU A 128      10.205  -1.320   3.603  1.00 91.78           N  
ATOM   1005  CA  LEU A 128      10.031  -2.768   3.645  1.00 91.78           C  
ATOM   1006  C   LEU A 128       8.582  -3.133   3.947  1.00 91.78           C  
ATOM   1007  CB  LEU A 128      10.956  -3.390   4.695  1.00 91.78           C  
ATOM   1008  O   LEU A 128       8.027  -4.048   3.335  1.00 91.78           O  
ATOM   1009  CG  LEU A 128      12.436  -3.491   4.320  1.00 91.78           C  
ATOM   1010  CD1 LEU A 128      13.241  -4.049   5.489  1.00 91.78           C  
ATOM   1011  CD2 LEU A 128      12.615  -4.358   3.078  1.00 91.78           C  
ATOM   1012  N   LEU A 129       7.951  -2.379   4.888  1.00 91.68           N  
ATOM   1013  CA  LEU A 129       6.556  -2.632   5.232  1.00 91.68           C  
ATOM   1014  C   LEU A 129       5.646  -2.379   4.034  1.00 91.68           C  
ATOM   1015  CB  LEU A 129       6.126  -1.752   6.409  1.00 91.68           C  
ATOM   1016  O   LEU A 129       4.770  -3.193   3.732  1.00 91.68           O  
ATOM   1017  CG  LEU A 129       6.695  -2.126   7.778  1.00 91.68           C  
ATOM   1018  CD1 LEU A 129       6.261  -1.108   8.828  1.00 91.68           C  
ATOM   1019  CD2 LEU A 129       6.255  -3.531   8.175  1.00 91.68           C  
ATOM   1020  N   ASN A 130       5.942  -1.270   3.393  1.00 89.80           N  
ATOM   1021  CA  ASN A 130       5.155  -0.937   2.211  1.00 89.80           C  
ATOM   1022  C   ASN A 130       5.379  -1.944   1.087  1.00 89.80           C  
ATOM   1023  CB  ASN A 130       5.483   0.478   1.729  1.00 89.80           C  
ATOM   1024  O   ASN A 130       4.436  -2.319   0.387  1.00 89.80           O  
ATOM   1025  CG  ASN A 130       4.887   1.551   2.619  1.00 89.80           C  
ATOM   1026  ND2 ASN A 130       5.451   2.751   2.561  1.00 89.80           N  
ATOM   1027  OD1 ASN A 130       3.927   1.303   3.354  1.00 89.80           O  
ATOM   1028  N   GLY A 131       6.623  -2.315   0.919  1.00 91.84           N  
ATOM   1029  CA  GLY A 131       6.932  -3.337  -0.068  1.00 91.84           C  
ATOM   1030  C   GLY A 131       6.223  -4.653   0.194  1.00 91.84           C  
ATOM   1031  O   GLY A 131       5.701  -5.278  -0.732  1.00 91.84           O  
ATOM   1032  N   LEU A 132       6.212  -5.066   1.473  1.00 94.09           N  
ATOM   1033  CA  LEU A 132       5.512  -6.287   1.858  1.00 94.09           C  
ATOM   1034  C   LEU A 132       4.029  -6.195   1.516  1.00 94.09           C  
ATOM   1035  CB  LEU A 132       5.686  -6.555   3.356  1.00 94.09           C  
ATOM   1036  O   LEU A 132       3.459  -7.129   0.948  1.00 94.09           O  
ATOM   1037  CG  LEU A 132       4.928  -7.756   3.922  1.00 94.09           C  
ATOM   1038  CD1 LEU A 132       5.444  -9.050   3.301  1.00 94.09           C  
ATOM   1039  CD2 LEU A 132       5.052  -7.800   5.441  1.00 94.09           C  
ATOM   1040  N   ALA A 133       3.438  -5.099   1.916  1.00 91.52           N  
ATOM   1041  CA  ALA A 133       2.021  -4.886   1.631  1.00 91.52           C  
ATOM   1042  C   ALA A 133       1.741  -4.990   0.134  1.00 91.52           C  
ATOM   1043  CB  ALA A 133       1.570  -3.527   2.160  1.00 91.52           C  
ATOM   1044  O   ALA A 133       0.783  -5.647  -0.280  1.00 91.52           O  
ATOM   1045  N   GLN A 134       2.585  -4.399  -0.709  1.00 89.79           N  
ATOM   1046  CA  GLN A 134       2.404  -4.418  -2.157  1.00 89.79           C  
ATOM   1047  C   GLN A 134       2.596  -5.824  -2.717  1.00 89.79           C  
ATOM   1048  CB  GLN A 134       3.375  -3.447  -2.832  1.00 89.79           C  
ATOM   1049  O   GLN A 134       1.897  -6.228  -3.648  1.00 89.79           O  
ATOM   1050  CG  GLN A 134       3.008  -1.981  -2.646  1.00 89.79           C  
ATOM   1051  CD  GLN A 134       3.922  -1.045  -3.414  1.00 89.79           C  
ATOM   1052  NE2 GLN A 134       3.919   0.228  -3.036  1.00 89.79           N  
ATOM   1053  OE1 GLN A 134       4.626  -1.464  -4.338  1.00 89.79           O  
ATOM   1054  N   LEU A 135       3.498  -6.579  -2.173  1.00 92.43           N  
ATOM   1055  CA  LEU A 135       3.710  -7.951  -2.621  1.00 92.43           C  
ATOM   1056  C   LEU A 135       2.487  -8.814  -2.326  1.00 92.43           C  
ATOM   1057  CB  LEU A 135       4.947  -8.550  -1.946  1.00 92.43           C  
ATOM   1058  O   LEU A 135       2.115  -9.668  -3.134  1.00 92.43           O  
ATOM   1059  CG  LEU A 135       6.300  -8.166  -2.546  1.00 92.43           C  
ATOM   1060  CD1 LEU A 135       7.435  -8.749  -1.712  1.00 92.43           C  
ATOM   1061  CD2 LEU A 135       6.396  -8.637  -3.993  1.00 92.43           C  
ATOM   1062  N   LEU A 136       1.907  -8.548  -1.146  1.00 92.08           N  
ATOM   1063  CA  LEU A 136       0.711  -9.296  -0.774  1.00 92.08           C  
ATOM   1064  C   LEU A 136      -0.446  -8.973  -1.714  1.00 92.08           C  
ATOM   1065  CB  LEU A 136       0.312  -8.985   0.671  1.00 92.08           C  
ATOM   1066  O   LEU A 136      -1.199  -9.867  -2.108  1.00 92.08           O  
ATOM   1067  CG  LEU A 136       1.269  -9.475   1.759  1.00 92.08           C  
ATOM   1068  CD1 LEU A 136       0.783  -9.027   3.133  1.00 92.08           C  
ATOM   1069  CD2 LEU A 136       1.408 -10.993   1.704  1.00 92.08           C  
ATOM   1070  N   GLN A 137      -0.516  -7.738  -2.079  1.00 87.25           N  
ATOM   1071  CA  GLN A 137      -1.628  -7.273  -2.902  1.00 87.25           C  
ATOM   1072  C   GLN A 137      -1.474  -7.737  -4.347  1.00 87.25           C  
ATOM   1073  CB  GLN A 137      -1.734  -5.748  -2.849  1.00 87.25           C  
ATOM   1074  O   GLN A 137      -2.468  -7.943  -5.047  1.00 87.25           O  
ATOM   1075  CG  GLN A 137      -2.250  -5.213  -1.520  1.00 87.25           C  
ATOM   1076  CD  GLN A 137      -2.224  -3.698  -1.447  1.00 87.25           C  
ATOM   1077  NE2 GLN A 137      -2.692  -3.150  -0.331  1.00 87.25           N  
ATOM   1078  OE1 GLN A 137      -1.786  -3.025  -2.386  1.00 87.25           O  
ATOM   1079  N   CYS A 138      -0.228  -7.947  -4.780  1.00 86.87           N  
ATOM   1080  CA  CYS A 138      -0.015  -8.280  -6.185  1.00 86.87           C  
ATOM   1081  C   CYS A 138       0.164  -9.782  -6.368  1.00 86.87           C  
ATOM   1082  CB  CYS A 138       1.205  -7.540  -6.732  1.00 86.87           C  
ATOM   1083  O   CYS A 138       0.485 -10.244  -7.465  1.00 86.87           O  
ATOM   1084  SG  CYS A 138       2.764  -8.049  -5.976  1.00 86.87           S  
ATOM   1085  N   ALA A 139       0.029 -10.550  -5.311  1.00 88.63           N  
ATOM   1086  CA  ALA A 139       0.242 -11.994  -5.371  1.00 88.63           C  
ATOM   1087  C   ALA A 139      -0.797 -12.665  -6.266  1.00 88.63           C  
ATOM   1088  CB  ALA A 139       0.201 -12.597  -3.969  1.00 88.63           C  
ATOM   1089  O   ALA A 139      -1.987 -12.349  -6.191  1.00 88.63           O  
ATOM   1090  N   ARG A 140      -0.344 -13.532  -7.150  1.00 85.08           N  
ATOM   1091  CA  ARG A 140      -1.242 -14.351  -7.959  1.00 85.08           C  
ATOM   1092  C   ARG A 140      -1.942 -15.402  -7.105  1.00 85.08           C  
ATOM   1093  CB  ARG A 140      -0.474 -15.026  -9.097  1.00 85.08           C  
ATOM   1094  O   ARG A 140      -1.444 -15.778  -6.042  1.00 85.08           O  
ATOM   1095  CG  ARG A 140       0.070 -14.056 -10.134  1.00 85.08           C  
ATOM   1096  CD  ARG A 140       0.741 -14.784 -11.290  1.00 85.08           C  
ATOM   1097  NE  ARG A 140       1.136 -13.862 -12.351  1.00 85.08           N  
ATOM   1098  NH1 ARG A 140       2.156 -15.474 -13.655  1.00 85.08           N  
ATOM   1099  NH2 ARG A 140       2.108 -13.290 -14.352  1.00 85.08           N  
ATOM   1100  CZ  ARG A 140       1.799 -14.211 -13.450  1.00 85.08           C  
ATOM   1101  N   SER A 141      -3.100 -15.785  -7.553  1.00 82.28           N  
ATOM   1102  CA  SER A 141      -3.847 -16.803  -6.821  1.00 82.28           C  
ATOM   1103  C   SER A 141      -3.006 -18.056  -6.603  1.00 82.28           C  
ATOM   1104  CB  SER A 141      -5.132 -17.165  -7.568  1.00 82.28           C  
ATOM   1105  O   SER A 141      -2.387 -18.566  -7.539  1.00 82.28           O  
ATOM   1106  OG  SER A 141      -5.913 -18.075  -6.812  1.00 82.28           O  
ATOM   1107  N   GLY A 142      -2.861 -18.522  -5.386  1.00 84.28           N  
ATOM   1108  CA  GLY A 142      -2.147 -19.741  -5.043  1.00 84.28           C  
ATOM   1109  C   GLY A 142      -0.710 -19.493  -4.623  1.00 84.28           C  
ATOM   1110  O   GLY A 142      -0.038 -20.399  -4.126  1.00 84.28           O  
ATOM   1111  N   TYR A 143      -0.244 -18.279  -4.846  1.00 89.32           N  
ATOM   1112  CA  TYR A 143       1.146 -17.994  -4.506  1.00 89.32           C  
ATOM   1113  C   TYR A 143       1.307 -17.774  -3.007  1.00 89.32           C  
ATOM   1114  CB  TYR A 143       1.645 -16.764  -5.271  1.00 89.32           C  
ATOM   1115  O   TYR A 143       2.376 -18.030  -2.447  1.00 89.32           O  
ATOM   1116  CG  TYR A 143       2.104 -17.068  -6.676  1.00 89.32           C  
ATOM   1117  CD1 TYR A 143       3.079 -16.289  -7.296  1.00 89.32           C  
ATOM   1118  CD2 TYR A 143       1.564 -18.134  -7.388  1.00 89.32           C  
ATOM   1119  CE1 TYR A 143       3.503 -16.564  -8.591  1.00 89.32           C  
ATOM   1120  CE2 TYR A 143       1.982 -18.419  -8.684  1.00 89.32           C  
ATOM   1121  OH  TYR A 143       3.367 -17.907 -10.559  1.00 89.32           O  
ATOM   1122  CZ  TYR A 143       2.950 -17.630  -9.276  1.00 89.32           C  
ATOM   1123  N   LEU A 144       0.313 -17.235  -2.373  1.00 89.49           N  
ATOM   1124  CA  LEU A 144       0.345 -17.021  -0.930  1.00 89.49           C  
ATOM   1125  C   LEU A 144      -0.203 -18.235  -0.188  1.00 89.49           C  
ATOM   1126  CB  LEU A 144      -0.460 -15.773  -0.555  1.00 89.49           C  
ATOM   1127  O   LEU A 144      -1.353 -18.629  -0.397  1.00 89.49           O  
ATOM   1128  CG  LEU A 144       0.091 -14.436  -1.053  1.00 89.49           C  
ATOM   1129  CD1 LEU A 144      -0.931 -13.326  -0.832  1.00 89.49           C  
ATOM   1130  CD2 LEU A 144       1.406 -14.106  -0.354  1.00 89.49           C  
ATOM   1131  N   ARG A 145       0.620 -18.827   0.604  1.00 90.46           N  
ATOM   1132  CA  ARG A 145       0.186 -19.927   1.460  1.00 90.46           C  
ATOM   1133  C   ARG A 145      -0.288 -19.411   2.815  1.00 90.46           C  
ATOM   1134  CB  ARG A 145       1.318 -20.938   1.651  1.00 90.46           C  
ATOM   1135  O   ARG A 145       0.118 -18.332   3.251  1.00 90.46           O  
ATOM   1136  CG  ARG A 145       1.751 -21.628   0.367  1.00 90.46           C  
ATOM   1137  CD  ARG A 145       2.804 -22.696   0.628  1.00 90.46           C  
ATOM   1138  NE  ARG A 145       3.195 -23.379  -0.602  1.00 90.46           N  
ATOM   1139  NH1 ARG A 145       4.795 -24.710   0.402  1.00 90.46           N  
ATOM   1140  NH2 ARG A 145       4.408 -24.876  -1.852  1.00 90.46           N  
ATOM   1141  CZ  ARG A 145       4.132 -24.320  -0.681  1.00 90.46           C  
ATOM   1142  N   GLN A 146      -1.184 -20.169   3.370  1.00 90.11           N  
ATOM   1143  CA  GLN A 146      -1.717 -19.796   4.676  1.00 90.11           C  
ATOM   1144  C   GLN A 146      -0.596 -19.601   5.693  1.00 90.11           C  
ATOM   1145  CB  GLN A 146      -2.702 -20.853   5.177  1.00 90.11           C  
ATOM   1146  O   GLN A 146      -0.616 -18.646   6.472  1.00 90.11           O  
ATOM   1147  CG  GLN A 146      -4.011 -20.893   4.399  1.00 90.11           C  
ATOM   1148  CD  GLN A 146      -4.988 -21.916   4.946  1.00 90.11           C  
ATOM   1149  NE2 GLN A 146      -6.139 -22.043   4.295  1.00 90.11           N  
ATOM   1150  OE1 GLN A 146      -4.710 -22.588   5.945  1.00 90.11           O  
ATOM   1151  N   ASP A 147       0.421 -20.425   5.659  1.00 90.59           N  
ATOM   1152  CA  ASP A 147       1.533 -20.354   6.601  1.00 90.59           C  
ATOM   1153  C   ASP A 147       2.320 -19.057   6.426  1.00 90.59           C  
ATOM   1154  CB  ASP A 147       2.460 -21.559   6.429  1.00 90.59           C  
ATOM   1155  O   ASP A 147       2.846 -18.508   7.396  1.00 90.59           O  
ATOM   1156  CG  ASP A 147       1.861 -22.849   6.961  1.00 90.59           C  
ATOM   1157  OD1 ASP A 147       0.870 -22.793   7.721  1.00 90.59           O  
ATOM   1158  OD2 ASP A 147       2.387 -23.931   6.620  1.00 90.59           O  
ATOM   1159  N   ASP A 148       2.425 -18.606   5.165  1.00 91.77           N  
ATOM   1160  CA  ASP A 148       3.112 -17.348   4.887  1.00 91.77           C  
ATOM   1161  C   ASP A 148       2.412 -16.177   5.572  1.00 91.77           C  
ATOM   1162  CB  ASP A 148       3.193 -17.103   3.379  1.00 91.77           C  
ATOM   1163  O   ASP A 148       3.062 -15.344   6.208  1.00 91.77           O  
ATOM   1164  CG  ASP A 148       4.031 -18.141   2.654  1.00 91.77           C  
ATOM   1165  OD1 ASP A 148       5.010 -18.653   3.239  1.00 91.77           O  
ATOM   1166  OD2 ASP A 148       3.712 -18.449   1.485  1.00 91.77           O  
ATOM   1167  N   LEU A 149       1.132 -16.125   5.498  1.00 94.08           N  
ATOM   1168  CA  LEU A 149       0.333 -15.035   6.047  1.00 94.08           C  
ATOM   1169  C   LEU A 149       0.375 -15.044   7.571  1.00 94.08           C  
ATOM   1170  CB  LEU A 149      -1.116 -15.135   5.564  1.00 94.08           C  
ATOM   1171  O   LEU A 149       0.489 -13.990   8.200  1.00 94.08           O  
ATOM   1172  CG  LEU A 149      -1.349 -14.912   4.069  1.00 94.08           C  
ATOM   1173  CD1 LEU A 149      -2.790 -15.248   3.701  1.00 94.08           C  
ATOM   1174  CD2 LEU A 149      -1.015 -13.475   3.684  1.00 94.08           C  
ATOM   1175  N   VAL A 150       0.318 -16.251   8.123  1.00 93.16           N  
ATOM   1176  CA  VAL A 150       0.388 -16.387   9.574  1.00 93.16           C  
ATOM   1177  C   VAL A 150       1.756 -15.924  10.072  1.00 93.16           C  
ATOM   1178  CB  VAL A 150       0.124 -17.842  10.022  1.00 93.16           C  
ATOM   1179  O   VAL A 150       1.850 -15.203  11.068  1.00 93.16           O  
ATOM   1180  CG1 VAL A 150       0.402 -18.008  11.514  1.00 93.16           C  
ATOM   1181  CG2 VAL A 150      -1.313 -18.248   9.695  1.00 93.16           C  
ATOM   1182  N   SER A 151       2.794 -16.343   9.394  1.00 93.66           N  
ATOM   1183  CA  SER A 151       4.150 -15.948   9.762  1.00 93.66           C  
ATOM   1184  C   SER A 151       4.317 -14.433   9.713  1.00 93.66           C  
ATOM   1185  CB  SER A 151       5.171 -16.611   8.837  1.00 93.66           C  
ATOM   1186  O   SER A 151       4.900 -13.838  10.621  1.00 93.66           O  
ATOM   1187  OG  SER A 151       5.170 -18.018   9.013  1.00 93.66           O  
ATOM   1188  N   ILE A 152       3.814 -13.798   8.629  1.00 94.88           N  
ATOM   1189  CA  ILE A 152       3.906 -12.350   8.473  1.00 94.88           C  
ATOM   1190  C   ILE A 152       3.160 -11.660   9.613  1.00 94.88           C  
ATOM   1191  CB  ILE A 152       3.342 -11.892   7.109  1.00 94.88           C  
ATOM   1192  O   ILE A 152       3.678 -10.723  10.225  1.00 94.88           O  
ATOM   1193  CG1 ILE A 152       4.190 -12.458   5.964  1.00 94.88           C  
ATOM   1194  CG2 ILE A 152       3.276 -10.364   7.038  1.00 94.88           C  
ATOM   1195  CD1 ILE A 152       3.582 -12.253   4.583  1.00 94.88           C  
ATOM   1196  N   LEU A 153       1.969 -12.147   9.901  1.00 95.38           N  
ATOM   1197  CA  LEU A 153       1.165 -11.559  10.967  1.00 95.38           C  
ATOM   1198  C   LEU A 153       1.870 -11.688  12.313  1.00 95.38           C  
ATOM   1199  CB  LEU A 153      -0.210 -12.228  11.032  1.00 95.38           C  
ATOM   1200  O   LEU A 153       1.854 -10.754  13.119  1.00 95.38           O  
ATOM   1201  CG  LEU A 153      -1.209 -11.630  12.024  1.00 95.38           C  
ATOM   1202  CD1 LEU A 153      -1.469 -10.163  11.695  1.00 95.38           C  
ATOM   1203  CD2 LEU A 153      -2.511 -12.424  12.017  1.00 95.38           C  
ATOM   1204  N   CYS A 154       2.493 -12.801  12.544  1.00 93.78           N  
ATOM   1205  CA  CYS A 154       3.207 -13.030  13.795  1.00 93.78           C  
ATOM   1206  C   CYS A 154       4.349 -12.034  13.961  1.00 93.78           C  
ATOM   1207  CB  CYS A 154       3.752 -14.457  13.848  1.00 93.78           C  
ATOM   1208  O   CYS A 154       4.517 -11.449  15.032  1.00 93.78           O  
ATOM   1209  SG  CYS A 154       2.491 -15.705  14.185  1.00 93.78           S  
ATOM   1210  N   VAL A 155       5.128 -11.876  12.939  1.00 94.25           N  
ATOM   1211  CA  VAL A 155       6.260 -10.957  12.977  1.00 94.25           C  
ATOM   1212  C   VAL A 155       5.764  -9.534  13.221  1.00 94.25           C  
ATOM   1213  CB  VAL A 155       7.084 -11.018  11.671  1.00 94.25           C  
ATOM   1214  O   VAL A 155       6.316  -8.811  14.053  1.00 94.25           O  
ATOM   1215  CG1 VAL A 155       8.078  -9.860  11.606  1.00 94.25           C  
ATOM   1216  CG2 VAL A 155       7.811 -12.357  11.561  1.00 94.25           C  
ATOM   1217  N   LEU A 156       4.726  -9.159  12.531  1.00 94.17           N  
ATOM   1218  CA  LEU A 156       4.194  -7.807  12.655  1.00 94.17           C  
ATOM   1219  C   LEU A 156       3.575  -7.590  14.032  1.00 94.17           C  
ATOM   1220  CB  LEU A 156       3.151  -7.539  11.566  1.00 94.17           C  
ATOM   1221  O   LEU A 156       3.731  -6.521  14.626  1.00 94.17           O  
ATOM   1222  CG  LEU A 156       3.675  -7.460  10.131  1.00 94.17           C  
ATOM   1223  CD1 LEU A 156       2.522  -7.238   9.158  1.00 94.17           C  
ATOM   1224  CD2 LEU A 156       4.712  -6.351  10.001  1.00 94.17           C  
ATOM   1225  N   SER A 157       2.832  -8.587  14.466  1.00 92.24           N  
ATOM   1226  CA  SER A 157       2.227  -8.503  15.791  1.00 92.24           C  
ATOM   1227  C   SER A 157       3.288  -8.353  16.875  1.00 92.24           C  
ATOM   1228  CB  SER A 157       1.373  -9.742  16.069  1.00 92.24           C  
ATOM   1229  O   SER A 157       3.120  -7.567  17.810  1.00 92.24           O  
ATOM   1230  OG  SER A 157       0.257  -9.790  15.197  1.00 92.24           O  
ATOM   1231  N   ASP A 158       4.285  -9.163  16.778  1.00 91.08           N  
ATOM   1232  CA  ASP A 158       5.391  -9.057  17.725  1.00 91.08           C  
ATOM   1233  C   ASP A 158       5.999  -7.657  17.706  1.00 91.08           C  
ATOM   1234  CB  ASP A 158       6.466 -10.101  17.413  1.00 91.08           C  
ATOM   1235  O   ASP A 158       6.260  -7.074  18.760  1.00 91.08           O  
ATOM   1236  CG  ASP A 158       7.575 -10.138  18.450  1.00 91.08           C  
ATOM   1237  OD1 ASP A 158       7.285 -10.351  19.646  1.00 91.08           O  
ATOM   1238  OD2 ASP A 158       8.750  -9.949  18.066  1.00 91.08           O  
ATOM   1239  N   ARG A 159       6.187  -7.113  16.537  1.00 89.69           N  
ATOM   1240  CA  ARG A 159       6.755  -5.777  16.394  1.00 89.69           C  
ATOM   1241  C   ARG A 159       5.821  -4.719  16.973  1.00 89.69           C  
ATOM   1242  CB  ARG A 159       7.046  -5.470  14.923  1.00 89.69           C  
ATOM   1243  O   ARG A 159       6.276  -3.744  17.575  1.00 89.69           O  
ATOM   1244  CG  ARG A 159       8.238  -6.229  14.360  1.00 89.69           C  
ATOM   1245  CD  ARG A 159       9.553  -5.719  14.932  1.00 89.69           C  
ATOM   1246  NE  ARG A 159      10.664  -5.943  14.012  1.00 89.69           N  
ATOM   1247  NH1 ARG A 159      12.294  -5.208  15.474  1.00 89.69           N  
ATOM   1248  NH2 ARG A 159      12.872  -5.937  13.379  1.00 89.69           N  
ATOM   1249  CZ  ARG A 159      11.941  -5.695  14.290  1.00 89.69           C  
ATOM   1250  N   LEU A 160       4.573  -4.888  16.692  1.00 89.40           N  
ATOM   1251  CA  LEU A 160       3.566  -3.970  17.212  1.00 89.40           C  
ATOM   1252  C   LEU A 160       3.592  -3.941  18.736  1.00 89.40           C  
ATOM   1253  CB  LEU A 160       2.172  -4.368  16.721  1.00 89.40           C  
ATOM   1254  O   LEU A 160       3.517  -2.870  19.343  1.00 89.40           O  
ATOM   1255  CG  LEU A 160       1.050  -3.360  16.974  1.00 89.40           C  
ATOM   1256  CD1 LEU A 160       1.310  -2.072  16.199  1.00 89.40           C  
ATOM   1257  CD2 LEU A 160      -0.301  -3.956  16.594  1.00 89.40           C  
ATOM   1258  N   GLN A 161       3.745  -5.066  19.359  1.00 84.78           N  
ATOM   1259  CA  GLN A 161       3.728  -5.177  20.813  1.00 84.78           C  
ATOM   1260  C   GLN A 161       5.024  -4.648  21.421  1.00 84.78           C  
ATOM   1261  CB  GLN A 161       3.502  -6.629  21.239  1.00 84.78           C  
ATOM   1262  O   GLN A 161       5.027  -4.138  22.543  1.00 84.78           O  
ATOM   1263  CG  GLN A 161       2.103  -7.148  20.937  1.00 84.78           C  
ATOM   1264  CD  GLN A 161       1.926  -8.608  21.308  1.00 84.78           C  
ATOM   1265  NE2 GLN A 161       0.692  -9.095  21.229  1.00 84.78           N  
ATOM   1266  OE1 GLN A 161       2.890  -9.294  21.661  1.00 84.78           O  
ATOM   1267  N   ARG A 162       6.109  -4.743  20.685  1.00 82.60           N  
ATOM   1268  CA  ARG A 162       7.408  -4.301  21.182  1.00 82.60           C  
ATOM   1269  C   ARG A 162       7.592  -2.802  20.973  1.00 82.60           C  
ATOM   1270  CB  ARG A 162       8.537  -5.069  20.492  1.00 82.60           C  
ATOM   1271  O   ARG A 162       8.414  -2.173  21.643  1.00 82.60           O  
ATOM   1272  CG  ARG A 162       8.646  -6.523  20.922  1.00 82.60           C  
ATOM   1273  CD  ARG A 162       9.831  -7.218  20.266  1.00 82.60           C  
ATOM   1274  NE  ARG A 162       9.893  -8.632  20.625  1.00 82.60           N  
ATOM   1275  NH1 ARG A 162      11.558  -9.156  19.112  1.00 82.60           N  
ATOM   1276  NH2 ARG A 162      10.685 -10.782  20.471  1.00 82.60           N  
ATOM   1277  CZ  ARG A 162      10.712  -9.520  20.068  1.00 82.60           C  
ATOM   1278  N   THR A 163       6.845  -2.250  19.956  1.00 67.35           N  
ATOM   1279  CA  THR A 163       7.023  -0.859  19.554  1.00 67.35           C  
ATOM   1280  C   THR A 163       6.423   0.085  20.592  1.00 67.35           C  
ATOM   1281  CB  THR A 163       6.383  -0.588  18.180  1.00 67.35           C  
ATOM   1282  O   THR A 163       6.462   1.305  20.425  1.00 67.35           O  
ATOM   1283  CG2 THR A 163       6.867   0.736  17.599  1.00 67.35           C  
ATOM   1284  OG1 THR A 163       6.730  -1.648  17.280  1.00 67.35           O  
ATOM   1285  N   HIS A 164       6.196  -0.274  21.903  1.00 52.98           N  
ATOM   1286  CA  HIS A 164       5.671   0.573  22.968  1.00 52.98           C  
ATOM   1287  C   HIS A 164       6.447   1.883  23.062  1.00 52.98           C  
ATOM   1288  CB  HIS A 164       5.716  -0.161  24.309  1.00 52.98           C  
ATOM   1289  O   HIS A 164       5.886   2.916  23.434  1.00 52.98           O  
ATOM   1290  CG  HIS A 164       4.663  -1.213  24.452  1.00 52.98           C  
ATOM   1291  CD2 HIS A 164       4.761  -2.552  24.629  1.00 52.98           C  
ATOM   1292  ND1 HIS A 164       3.315  -0.927  24.415  1.00 52.98           N  
ATOM   1293  CE1 HIS A 164       2.629  -2.047  24.565  1.00 52.98           C  
ATOM   1294  NE2 HIS A 164       3.483  -3.048  24.697  1.00 52.98           N  
ATOM   1295  N   GLN A 165       7.440   2.209  22.019  1.00 52.46           N  
ATOM   1296  CA  GLN A 165       8.287   3.360  22.313  1.00 52.46           C  
ATOM   1297  C   GLN A 165       8.607   4.146  21.045  1.00 52.46           C  
ATOM   1298  CB  GLN A 165       9.581   2.915  22.995  1.00 52.46           C  
ATOM   1299  O   GLN A 165       9.197   5.226  21.110  1.00 52.46           O  
ATOM   1300  CG  GLN A 165       9.388   2.436  24.428  1.00 52.46           C  
ATOM   1301  CD  GLN A 165      10.692   2.045  25.097  1.00 52.46           C  
ATOM   1302  NE2 GLN A 165      10.615   1.659  26.366  1.00 52.46           N  
ATOM   1303  OE1 GLN A 165      11.760   2.090  24.479  1.00 52.46           O  
ATOM   1304  N   GLN A 166       7.941   3.989  19.952  1.00 60.36           N  
ATOM   1305  CA  GLN A 166       8.529   4.536  18.734  1.00 60.36           C  
ATOM   1306  C   GLN A 166       7.488   5.285  17.908  1.00 60.36           C  
ATOM   1307  CB  GLN A 166       9.162   3.423  17.897  1.00 60.36           C  
ATOM   1308  O   GLN A 166       6.285   5.073  18.076  1.00 60.36           O  
ATOM   1309  CG  GLN A 166      10.369   2.769  18.555  1.00 60.36           C  
ATOM   1310  CD  GLN A 166      11.120   1.843  17.616  1.00 60.36           C  
ATOM   1311  NE2 GLN A 166      12.344   1.485  17.989  1.00 60.36           N  
ATOM   1312  OE1 GLN A 166      10.604   1.453  16.564  1.00 60.36           O  
ATOM   1313  N   SER A 167       7.296   6.588  18.180  1.00 76.70           N  
ATOM   1314  CA  SER A 167       6.584   7.657  17.486  1.00 76.70           C  
ATOM   1315  C   SER A 167       5.243   7.170  16.949  1.00 76.70           C  
ATOM   1316  CB  SER A 167       7.432   8.209  16.339  1.00 76.70           C  
ATOM   1317  O   SER A 167       5.070   5.978  16.684  1.00 76.70           O  
ATOM   1318  OG  SER A 167       7.364   7.358  15.209  1.00 76.70           O  
ATOM   1319  N   SER A 168       4.137   7.897  17.111  1.00 80.75           N  
ATOM   1320  CA  SER A 168       2.792   7.687  16.586  1.00 80.75           C  
ATOM   1321  C   SER A 168       2.831   7.236  15.130  1.00 80.75           C  
ATOM   1322  CB  SER A 168       1.962   8.966  16.711  1.00 80.75           C  
ATOM   1323  O   SER A 168       2.025   6.402  14.712  1.00 80.75           O  
ATOM   1324  OG  SER A 168       2.522  10.007  15.928  1.00 80.75           O  
ATOM   1325  N   GLU A 169       3.830   7.599  14.367  1.00 85.44           N  
ATOM   1326  CA  GLU A 169       3.956   7.253  12.954  1.00 85.44           C  
ATOM   1327  C   GLU A 169       4.328   5.783  12.777  1.00 85.44           C  
ATOM   1328  CB  GLU A 169       4.997   8.145  12.273  1.00 85.44           C  
ATOM   1329  O   GLU A 169       3.773   5.097  11.916  1.00 85.44           O  
ATOM   1330  CG  GLU A 169       5.076   7.956  10.765  1.00 85.44           C  
ATOM   1331  CD  GLU A 169       6.003   8.950  10.084  1.00 85.44           C  
ATOM   1332  OE1 GLU A 169       6.062   8.966   8.833  1.00 85.44           O  
ATOM   1333  OE2 GLU A 169       6.676   9.718  10.806  1.00 85.44           O  
ATOM   1334  N   ASP A 170       5.258   5.344  13.576  1.00 86.95           N  
ATOM   1335  CA  ASP A 170       5.668   3.945  13.509  1.00 86.95           C  
ATOM   1336  C   ASP A 170       4.500   3.015  13.829  1.00 86.95           C  
ATOM   1337  CB  ASP A 170       6.830   3.680  14.468  1.00 86.95           C  
ATOM   1338  O   ASP A 170       4.279   2.024  13.129  1.00 86.95           O  
ATOM   1339  CG  ASP A 170       8.120   4.355  14.037  1.00 86.95           C  
ATOM   1340  OD1 ASP A 170       8.214   4.808  12.876  1.00 86.95           O  
ATOM   1341  OD2 ASP A 170       9.054   4.431  14.866  1.00 86.95           O  
ATOM   1342  N   LEU A 171       3.828   3.379  14.847  1.00 89.44           N  
ATOM   1343  CA  LEU A 171       2.670   2.585  15.244  1.00 89.44           C  
ATOM   1344  C   LEU A 171       1.617   2.572  14.141  1.00 89.44           C  
ATOM   1345  CB  LEU A 171       2.064   3.131  16.539  1.00 89.44           C  
ATOM   1346  O   LEU A 171       1.047   1.522  13.834  1.00 89.44           O  
ATOM   1347  CG  LEU A 171       0.953   2.292  17.174  1.00 89.44           C  
ATOM   1348  CD1 LEU A 171       1.458   0.885  17.474  1.00 89.44           C  
ATOM   1349  CD2 LEU A 171       0.435   2.962  18.442  1.00 89.44           C  
ATOM   1350  N   TYR A 172       1.416   3.741  13.600  1.00 90.28           N  
ATOM   1351  CA  TYR A 172       0.462   3.860  12.503  1.00 90.28           C  
ATOM   1352  C   TYR A 172       0.844   2.944  11.346  1.00 90.28           C  
ATOM   1353  CB  TYR A 172       0.382   5.310  12.015  1.00 90.28           C  
ATOM   1354  O   TYR A 172       0.005   2.199  10.834  1.00 90.28           O  
ATOM   1355  CG  TYR A 172      -0.427   5.482  10.752  1.00 90.28           C  
ATOM   1356  CD1 TYR A 172       0.193   5.521   9.505  1.00 90.28           C  
ATOM   1357  CD2 TYR A 172      -1.811   5.606  10.804  1.00 90.28           C  
ATOM   1358  CE1 TYR A 172      -0.548   5.681   8.339  1.00 90.28           C  
ATOM   1359  CE2 TYR A 172      -2.562   5.767   9.644  1.00 90.28           C  
ATOM   1360  OH  TYR A 172      -2.661   5.962   7.267  1.00 90.28           O  
ATOM   1361  CZ  TYR A 172      -1.922   5.803   8.418  1.00 90.28           C  
ATOM   1362  N   GLN A 173       2.051   2.903  10.880  1.00 89.92           N  
ATOM   1363  CA  GLN A 173       2.518   2.112   9.746  1.00 89.92           C  
ATOM   1364  C   GLN A 173       2.441   0.618  10.047  1.00 89.92           C  
ATOM   1365  CB  GLN A 173       3.951   2.500   9.375  1.00 89.92           C  
ATOM   1366  O   GLN A 173       2.101  -0.180   9.172  1.00 89.92           O  
ATOM   1367  CG  GLN A 173       4.083   3.914   8.826  1.00 89.92           C  
ATOM   1368  CD  GLN A 173       3.295   4.123   7.547  1.00 89.92           C  
ATOM   1369  NE2 GLN A 173       2.817   5.345   7.338  1.00 89.92           N  
ATOM   1370  OE1 GLN A 173       3.118   3.194   6.752  1.00 89.92           O  
ATOM   1371  N   LEU A 174       2.686   0.262  11.249  1.00 91.98           N  
ATOM   1372  CA  LEU A 174       2.623  -1.142  11.639  1.00 91.98           C  
ATOM   1373  C   LEU A 174       1.181  -1.639  11.652  1.00 91.98           C  
ATOM   1374  CB  LEU A 174       3.257  -1.345  13.018  1.00 91.98           C  
ATOM   1375  O   LEU A 174       0.894  -2.737  11.171  1.00 91.98           O  
ATOM   1376  CG  LEU A 174       4.784  -1.429  13.056  1.00 91.98           C  
ATOM   1377  CD1 LEU A 174       5.286  -1.304  14.491  1.00 91.98           C  
ATOM   1378  CD2 LEU A 174       5.264  -2.733  12.428  1.00 91.98           C  
ATOM   1379  N   VAL A 175       0.318  -0.789  12.228  1.00 93.23           N  
ATOM   1380  CA  VAL A 175      -1.092  -1.161  12.271  1.00 93.23           C  
ATOM   1381  C   VAL A 175      -1.640  -1.275  10.851  1.00 93.23           C  
ATOM   1382  CB  VAL A 175      -1.923  -0.143  13.083  1.00 93.23           C  
ATOM   1383  O   VAL A 175      -2.418  -2.184  10.550  1.00 93.23           O  
ATOM   1384  CG1 VAL A 175      -3.416  -0.445  12.962  1.00 93.23           C  
ATOM   1385  CG2 VAL A 175      -1.491  -0.149  14.548  1.00 93.23           C  
ATOM   1386  N   LYS A 176      -1.238  -0.435  10.117  1.00 92.10           N  
ATOM   1387  CA  LYS A 176      -1.659  -0.486   8.720  1.00 92.10           C  
ATOM   1388  C   LYS A 176      -1.173  -1.766   8.046  1.00 92.10           C  
ATOM   1389  CB  LYS A 176      -1.142   0.736   7.959  1.00 92.10           C  
ATOM   1390  O   LYS A 176      -1.917  -2.398   7.293  1.00 92.10           O  
ATOM   1391  CG  LYS A 176      -1.704   0.871   6.551  1.00 92.10           C  
ATOM   1392  CD  LYS A 176      -1.259   2.172   5.894  1.00 92.10           C  
ATOM   1393  CE  LYS A 176      -1.782   2.287   4.469  1.00 92.10           C  
ATOM   1394  NZ  LYS A 176      -1.329   3.549   3.813  1.00 92.10           N  
ATOM   1395  N   ALA A 177       0.119  -2.089   8.156  1.00 93.37           N  
ATOM   1396  CA  ALA A 177       0.667  -3.324   7.603  1.00 93.37           C  
ATOM   1397  C   ALA A 177      -0.116  -4.540   8.092  1.00 93.37           C  
ATOM   1398  CB  ALA A 177       2.143  -3.463   7.969  1.00 93.37           C  
ATOM   1399  O   ALA A 177      -0.400  -5.456   7.317  1.00 93.37           O  
ATOM   1400  N   VAL A 178      -0.492  -4.498   9.346  1.00 94.98           N  
ATOM   1401  CA  VAL A 178      -1.305  -5.566   9.919  1.00 94.98           C  
ATOM   1402  C   VAL A 178      -2.655  -5.627   9.208  1.00 94.98           C  
ATOM   1403  CB  VAL A 178      -1.511  -5.369  11.438  1.00 94.98           C  
ATOM   1404  O   VAL A 178      -3.133  -6.710   8.862  1.00 94.98           O  
ATOM   1405  CG1 VAL A 178      -2.591  -6.313  11.963  1.00 94.98           C  
ATOM   1406  CG2 VAL A 178      -0.197  -5.585  12.187  1.00 94.98           C  
ATOM   1407  N   SER A 179      -3.202  -4.526   9.018  1.00 94.16           N  
ATOM   1408  CA  SER A 179      -4.483  -4.468   8.322  1.00 94.16           C  
ATOM   1409  C   SER A 179      -4.386  -5.088   6.932  1.00 94.16           C  
ATOM   1410  CB  SER A 179      -4.968  -3.021   8.211  1.00 94.16           C  
ATOM   1411  O   SER A 179      -5.263  -5.852   6.524  1.00 94.16           O  
ATOM   1412  OG  SER A 179      -5.193  -2.466   9.495  1.00 94.16           O  
ATOM   1413  N   ASN A 180      -3.327  -4.779   6.225  1.00 92.59           N  
ATOM   1414  CA  ASN A 180      -3.128  -5.304   4.878  1.00 92.59           C  
ATOM   1415  C   ASN A 180      -2.999  -6.825   4.882  1.00 92.59           C  
ATOM   1416  CB  ASN A 180      -1.897  -4.669   4.230  1.00 92.59           C  
ATOM   1417  O   ASN A 180      -3.554  -7.501   4.014  1.00 92.59           O  
ATOM   1418  CG  ASN A 180      -2.113  -3.212   3.868  1.00 92.59           C  
ATOM   1419  ND2 ASN A 180      -1.030  -2.445   3.825  1.00 92.59           N  
ATOM   1420  OD1 ASN A 180      -3.244  -2.780   3.631  1.00 92.59           O  
ATOM   1421  N   VAL A 181      -2.285  -7.321   5.845  1.00 94.51           N  
ATOM   1422  CA  VAL A 181      -2.105  -8.765   5.952  1.00 94.51           C  
ATOM   1423  C   VAL A 181      -3.440  -9.429   6.282  1.00 94.51           C  
ATOM   1424  CB  VAL A 181      -1.051  -9.128   7.022  1.00 94.51           C  
ATOM   1425  O   VAL A 181      -3.779 -10.470   5.715  1.00 94.51           O  
ATOM   1426  CG1 VAL A 181      -1.016 -10.638   7.254  1.00 94.51           C  
ATOM   1427  CG2 VAL A 181       0.327  -8.616   6.607  1.00 94.51           C  
ATOM   1428  N   LEU A 182      -4.170  -8.816   7.142  1.00 93.99           N  
ATOM   1429  CA  LEU A 182      -5.468  -9.361   7.526  1.00 93.99           C  
ATOM   1430  C   LEU A 182      -6.432  -9.355   6.345  1.00 93.99           C  
ATOM   1431  CB  LEU A 182      -6.062  -8.561   8.689  1.00 93.99           C  
ATOM   1432  O   LEU A 182      -7.225 -10.284   6.181  1.00 93.99           O  
ATOM   1433  CG  LEU A 182      -5.385  -8.737  10.049  1.00 93.99           C  
ATOM   1434  CD1 LEU A 182      -5.936  -7.727  11.050  1.00 93.99           C  
ATOM   1435  CD2 LEU A 182      -5.573 -10.161  10.560  1.00 93.99           C  
ATOM   1436  N   ASP A 183      -6.305  -8.351   5.571  1.00 91.89           N  
ATOM   1437  CA  ASP A 183      -7.099  -8.341   4.346  1.00 91.89           C  
ATOM   1438  C   ASP A 183      -6.737  -9.522   3.448  1.00 91.89           C  
ATOM   1439  CB  ASP A 183      -6.903  -7.025   3.590  1.00 91.89           C  
ATOM   1440  O   ASP A 183      -7.619 -10.172   2.883  1.00 91.89           O  
ATOM   1441  CG  ASP A 183      -7.668  -5.867   4.207  1.00 91.89           C  
ATOM   1442  OD1 ASP A 183      -8.545  -6.104   5.065  1.00 91.89           O  
ATOM   1443  OD2 ASP A 183      -7.392  -4.708   3.829  1.00 91.89           O  
ATOM   1444  N   ALA A 184      -5.451  -9.684   3.296  1.00 91.01           N  
ATOM   1445  CA  ALA A 184      -4.986 -10.801   2.478  1.00 91.01           C  
ATOM   1446  C   ALA A 184      -5.455 -12.135   3.052  1.00 91.01           C  
ATOM   1447  CB  ALA A 184      -3.463 -10.780   2.365  1.00 91.01           C  
ATOM   1448  O   ALA A 184      -5.824 -13.044   2.305  1.00 91.01           O  
ATOM   1449  N   MET A 185      -5.462 -12.209   4.330  1.00 91.10           N  
ATOM   1450  CA  MET A 185      -5.915 -13.428   4.994  1.00 91.10           C  
ATOM   1451  C   MET A 185      -7.405 -13.653   4.760  1.00 91.10           C  
ATOM   1452  CB  MET A 185      -5.626 -13.362   6.495  1.00 91.10           C  
ATOM   1453  O   MET A 185      -7.838 -14.784   4.530  1.00 91.10           O  
ATOM   1454  CG  MET A 185      -4.148 -13.443   6.838  1.00 91.10           C  
ATOM   1455  SD  MET A 185      -3.844 -13.421   8.648  1.00 91.10           S  
ATOM   1456  CE  MET A 185      -4.116 -15.172   9.038  1.00 91.10           C  
ATOM   1457  N   ALA A 186      -8.117 -12.591   4.860  1.00 86.20           N  
ATOM   1458  CA  ALA A 186      -9.555 -12.690   4.620  1.00 86.20           C  
ATOM   1459  C   ALA A 186      -9.842 -13.127   3.186  1.00 86.20           C  
ATOM   1460  CB  ALA A 186     -10.237 -11.356   4.913  1.00 86.20           C  
ATOM   1461  O   ALA A 186     -10.736 -13.943   2.946  1.00 86.20           O  
ATOM   1462  N   ASP A 187      -9.011 -12.726   2.199  1.00 84.22           N  
ATOM   1463  CA  ASP A 187      -9.183 -13.061   0.789  1.00 84.22           C  
ATOM   1464  C   ASP A 187      -8.793 -14.512   0.517  1.00 84.22           C  
ATOM   1465  CB  ASP A 187      -8.355 -12.121  -0.090  1.00 84.22           C  
ATOM   1466  O   ASP A 187      -9.356 -15.155  -0.372  1.00 84.22           O  
ATOM   1467  CG  ASP A 187      -8.905 -10.706  -0.127  1.00 84.22           C  
ATOM   1468  OD1 ASP A 187     -10.084 -10.500   0.232  1.00 84.22           O  
ATOM   1469  OD2 ASP A 187      -8.153  -9.788  -0.521  1.00 84.22           O  
ATOM   1470  N   SER A 188      -7.896 -14.995   1.336  1.00 82.30           N  
ATOM   1471  CA  SER A 188      -7.366 -16.332   1.089  1.00 82.30           C  
ATOM   1472  C   SER A 188      -8.049 -17.370   1.973  1.00 82.30           C  
ATOM   1473  CB  SER A 188      -5.856 -16.363   1.327  1.00 82.30           C  
ATOM   1474  O   SER A 188      -7.677 -18.545   1.962  1.00 82.30           O  
ATOM   1475  OG  SER A 188      -5.192 -15.451   0.469  1.00 82.30           O  
ATOM   1476  N   SER A 189      -9.071 -16.931   2.725  1.00 78.33           N  
ATOM   1477  CA  SER A 189      -9.821 -17.811   3.615  1.00 78.33           C  
ATOM   1478  C   SER A 189      -8.889 -18.592   4.534  1.00 78.33           C  
ATOM   1479  CB  SER A 189     -10.685 -18.780   2.808  1.00 78.33           C  
ATOM   1480  O   SER A 189      -9.018 -19.811   4.668  1.00 78.33           O  
ATOM   1481  OG  SER A 189     -11.595 -18.075   1.981  1.00 78.33           O  
ATOM   1482  N   VAL A 190      -7.927 -17.929   5.045  1.00 80.85           N  
ATOM   1483  CA  VAL A 190      -6.989 -18.545   5.978  1.00 80.85           C  
ATOM   1484  C   VAL A 190      -7.749 -19.115   7.174  1.00 80.85           C  
ATOM   1485  CB  VAL A 190      -5.920 -17.538   6.456  1.00 80.85           C  
ATOM   1486  O   VAL A 190      -8.620 -18.450   7.738  1.00 80.85           O  
ATOM   1487  CG1 VAL A 190      -5.038 -18.160   7.538  1.00 80.85           C  
ATOM   1488  CG2 VAL A 190      -5.070 -17.063   5.279  1.00 80.85           C  
ATOM   1489  N   LYS A 191      -7.493 -20.398   7.435  1.00 78.48           N  
ATOM   1490  CA  LYS A 191      -8.089 -21.071   8.585  1.00 78.48           C  
ATOM   1491  C   LYS A 191      -7.038 -21.379   9.648  1.00 78.48           C  
ATOM   1492  CB  LYS A 191      -8.789 -22.359   8.150  1.00 78.48           C  
ATOM   1493  O   LYS A 191      -5.846 -21.457   9.344  1.00 78.48           O  
ATOM   1494  CG  LYS A 191      -9.946 -22.141   7.186  1.00 78.48           C  
ATOM   1495  CD  LYS A 191     -10.617 -23.456   6.812  1.00 78.48           C  
ATOM   1496  CE  LYS A 191     -11.754 -23.242   5.821  1.00 78.48           C  
ATOM   1497  NZ  LYS A 191     -12.401 -24.530   5.434  1.00 78.48           N  
ATOM   1498  N   GLY A 192      -7.477 -21.153  10.953  1.00 72.41           N  
ATOM   1499  CA  GLY A 192      -6.669 -21.750  12.004  1.00 72.41           C  
ATOM   1500  C   GLY A 192      -5.721 -20.764  12.661  1.00 72.41           C  
ATOM   1501  O   GLY A 192      -4.623 -21.136  13.080  1.00 72.41           O  
ATOM   1502  N   LEU A 193      -6.045 -19.498  12.609  1.00 86.21           N  
ATOM   1503  CA  LEU A 193      -5.242 -18.563  13.388  1.00 86.21           C  
ATOM   1504  C   LEU A 193      -5.317 -18.891  14.876  1.00 86.21           C  
ATOM   1505  CB  LEU A 193      -5.707 -17.125  13.146  1.00 86.21           C  
ATOM   1506  O   LEU A 193      -6.410 -19.033  15.430  1.00 86.21           O  
ATOM   1507  CG  LEU A 193      -4.777 -16.018  13.645  1.00 86.21           C  
ATOM   1508  CD1 LEU A 193      -3.485 -16.006  12.835  1.00 86.21           C  
ATOM   1509  CD2 LEU A 193      -5.472 -14.662  13.573  1.00 86.21           C  
ATOM   1510  N   SER A 194      -4.126 -19.091  15.459  1.00 89.44           N  
ATOM   1511  CA  SER A 194      -4.116 -19.392  16.887  1.00 89.44           C  
ATOM   1512  C   SER A 194      -4.851 -18.319  17.684  1.00 89.44           C  
ATOM   1513  CB  SER A 194      -2.680 -19.523  17.397  1.00 89.44           C  
ATOM   1514  O   SER A 194      -4.448 -17.154  17.684  1.00 89.44           O  
ATOM   1515  OG  SER A 194      -2.654 -19.595  18.813  1.00 89.44           O  
ATOM   1516  N   ARG A 195      -5.864 -18.715  18.231  1.00 84.19           N  
ATOM   1517  CA  ARG A 195      -6.635 -17.783  19.047  1.00 84.19           C  
ATOM   1518  C   ARG A 195      -5.799 -17.247  20.205  1.00 84.19           C  
ATOM   1519  CB  ARG A 195      -7.901 -18.455  19.582  1.00 84.19           C  
ATOM   1520  O   ARG A 195      -5.796 -16.044  20.471  1.00 84.19           O  
ATOM   1521  CG  ARG A 195      -8.808 -17.523  20.370  1.00 84.19           C  
ATOM   1522  CD  ARG A 195     -10.062 -18.234  20.857  1.00 84.19           C  
ATOM   1523  NE  ARG A 195     -10.836 -17.399  21.771  1.00 84.19           N  
ATOM   1524  NH1 ARG A 195     -11.613 -19.158  23.051  1.00 84.19           N  
ATOM   1525  NH2 ARG A 195     -12.220 -17.007  23.561  1.00 84.19           N  
ATOM   1526  CZ  ARG A 195     -11.555 -17.857  22.792  1.00 84.19           C  
ATOM   1527  N   GLU A 196      -5.114 -18.116  20.926  1.00 86.24           N  
ATOM   1528  CA  GLU A 196      -4.400 -17.805  22.161  1.00 86.24           C  
ATOM   1529  C   GLU A 196      -3.126 -17.014  21.877  1.00 86.24           C  
ATOM   1530  CB  GLU A 196      -4.063 -19.087  22.925  1.00 86.24           C  
ATOM   1531  O   GLU A 196      -2.806 -16.064  22.595  1.00 86.24           O  
ATOM   1532  CG  GLU A 196      -5.278 -19.785  23.521  1.00 86.24           C  
ATOM   1533  CD  GLU A 196      -4.928 -21.055  24.280  1.00 86.24           C  
ATOM   1534  OE1 GLU A 196      -5.850 -21.726  24.797  1.00 86.24           O  
ATOM   1535  OE2 GLU A 196      -3.722 -21.380  24.360  1.00 86.24           O  
ATOM   1536  N   LYS A 197      -2.490 -17.361  20.840  1.00 87.95           N  
ATOM   1537  CA  LYS A 197      -1.160 -16.801  20.618  1.00 87.95           C  
ATOM   1538  C   LYS A 197      -1.228 -15.550  19.748  1.00 87.95           C  
ATOM   1539  CB  LYS A 197      -0.241 -17.839  19.972  1.00 87.95           C  
ATOM   1540  O   LYS A 197      -0.411 -14.639  19.896  1.00 87.95           O  
ATOM   1541  CG  LYS A 197       0.144 -18.985  20.896  1.00 87.95           C  
ATOM   1542  CD  LYS A 197       1.155 -19.917  20.239  1.00 87.95           C  
ATOM   1543  CE  LYS A 197       1.529 -21.073  21.157  1.00 87.95           C  
ATOM   1544  NZ  LYS A 197       2.505 -22.000  20.509  1.00 87.95           N  
ATOM   1545  N   ILE A 198      -2.285 -15.476  18.896  1.00 90.02           N  
ATOM   1546  CA  ILE A 198      -2.241 -14.383  17.930  1.00 90.02           C  
ATOM   1547  C   ILE A 198      -3.545 -13.590  17.989  1.00 90.02           C  
ATOM   1548  CB  ILE A 198      -1.995 -14.904  16.497  1.00 90.02           C  
ATOM   1549  O   ILE A 198      -3.537 -12.390  18.273  1.00 90.02           O  
ATOM   1550  CG1 ILE A 198      -0.647 -15.629  16.417  1.00 90.02           C  
ATOM   1551  CG2 ILE A 198      -2.060 -13.755  15.486  1.00 90.02           C  
ATOM   1552  CD1 ILE A 198      -0.368 -16.270  15.064  1.00 90.02           C  
ATOM   1553  N   HIS A 199      -4.663 -14.270  17.776  1.00 89.90           N  
ATOM   1554  CA  HIS A 199      -5.940 -13.587  17.598  1.00 89.90           C  
ATOM   1555  C   HIS A 199      -6.295 -12.755  18.825  1.00 89.90           C  
ATOM   1556  CB  HIS A 199      -7.052 -14.597  17.308  1.00 89.90           C  
ATOM   1557  O   HIS A 199      -6.512 -11.546  18.719  1.00 89.90           O  
ATOM   1558  CG  HIS A 199      -8.337 -13.966  16.875  1.00 89.90           C  
ATOM   1559  CD2 HIS A 199      -8.864 -13.777  15.643  1.00 89.90           C  
ATOM   1560  ND1 HIS A 199      -9.244 -13.438  17.768  1.00 89.90           N  
ATOM   1561  CE1 HIS A 199     -10.277 -12.951  17.101  1.00 89.90           C  
ATOM   1562  NE2 HIS A 199     -10.071 -13.144  15.809  1.00 89.90           N  
ATOM   1563  N   GLU A 200      -6.354 -13.224  20.033  1.00 89.15           N  
ATOM   1564  CA  GLU A 200      -6.823 -12.548  21.239  1.00 89.15           C  
ATOM   1565  C   GLU A 200      -5.862 -11.439  21.659  1.00 89.15           C  
ATOM   1566  CB  GLU A 200      -7.002 -13.550  22.383  1.00 89.15           C  
ATOM   1567  O   GLU A 200      -6.286 -10.317  21.944  1.00 89.15           O  
ATOM   1568  CG  GLU A 200      -8.312 -14.322  22.324  1.00 89.15           C  
ATOM   1569  CD  GLU A 200      -8.532 -15.222  23.529  1.00 89.15           C  
ATOM   1570  OE1 GLU A 200      -9.623 -15.825  23.645  1.00 89.15           O  
ATOM   1571  OE2 GLU A 200      -7.606 -15.325  24.365  1.00 89.15           O  
ATOM   1572  N   PRO A 201      -4.608 -11.792  21.721  1.00 91.14           N  
ATOM   1573  CA  PRO A 201      -3.687 -10.713  22.081  1.00 91.14           C  
ATOM   1574  C   PRO A 201      -3.736  -9.543  21.101  1.00 91.14           C  
ATOM   1575  CB  PRO A 201      -2.316 -11.394  22.049  1.00 91.14           C  
ATOM   1576  O   PRO A 201      -3.649  -8.383  21.513  1.00 91.14           O  
ATOM   1577  CG  PRO A 201      -2.602 -12.839  22.298  1.00 91.14           C  
ATOM   1578  CD  PRO A 201      -3.929 -13.176  21.680  1.00 91.14           C  
ATOM   1579  N   LEU A 202      -3.820  -9.859  19.868  1.00 92.43           N  
ATOM   1580  CA  LEU A 202      -3.879  -8.795  18.871  1.00 92.43           C  
ATOM   1581  C   LEU A 202      -5.178  -8.007  18.994  1.00 92.43           C  
ATOM   1582  CB  LEU A 202      -3.751  -9.375  17.460  1.00 92.43           C  
ATOM   1583  O   LEU A 202      -5.179  -6.780  18.869  1.00 92.43           O  
ATOM   1584  CG  LEU A 202      -3.691  -8.363  16.315  1.00 92.43           C  
ATOM   1585  CD1 LEU A 202      -2.556  -7.370  16.544  1.00 92.43           C  
ATOM   1586  CD2 LEU A 202      -3.521  -9.077  14.978  1.00 92.43           C  
ATOM   1587  N   CYS A 203      -6.255  -8.704  19.235  1.00 91.23           N  
ATOM   1588  CA  CYS A 203      -7.527  -8.029  19.466  1.00 91.23           C  
ATOM   1589  C   CYS A 203      -7.431  -7.074  20.650  1.00 91.23           C  
ATOM   1590  CB  CYS A 203      -8.639  -9.049  19.712  1.00 91.23           C  
ATOM   1591  O   CYS A 203      -7.893  -5.934  20.573  1.00 91.23           O  
ATOM   1592  SG  CYS A 203      -9.281  -9.803  18.201  1.00 91.23           S  
ATOM   1593  N   ALA A 204      -6.892  -7.545  21.722  1.00 90.20           N  
ATOM   1594  CA  ALA A 204      -6.742  -6.733  22.927  1.00 90.20           C  
ATOM   1595  C   ALA A 204      -5.885  -5.500  22.654  1.00 90.20           C  
ATOM   1596  CB  ALA A 204      -6.133  -7.562  24.055  1.00 90.20           C  
ATOM   1597  O   ALA A 204      -6.222  -4.395  23.085  1.00 90.20           O  
ATOM   1598  N   TYR A 205      -4.820  -5.776  21.929  1.00 91.49           N  
ATOM   1599  CA  TYR A 205      -3.918  -4.672  21.621  1.00 91.49           C  
ATOM   1600  C   TYR A 205      -4.612  -3.625  20.758  1.00 91.49           C  
ATOM   1601  CB  TYR A 205      -2.662  -5.186  20.910  1.00 91.49           C  
ATOM   1602  O   TYR A 205      -4.549  -2.429  21.052  1.00 91.49           O  
ATOM   1603  CG  TYR A 205      -1.613  -4.124  20.690  1.00 91.49           C  
ATOM   1604  CD1 TYR A 205      -1.569  -3.395  19.503  1.00 91.49           C  
ATOM   1605  CD2 TYR A 205      -0.662  -3.848  21.666  1.00 91.49           C  
ATOM   1606  CE1 TYR A 205      -0.602  -2.417  19.295  1.00 91.49           C  
ATOM   1607  CE2 TYR A 205       0.310  -2.872  21.469  1.00 91.49           C  
ATOM   1608  OH  TYR A 205       1.291  -1.196  20.081  1.00 91.49           O  
ATOM   1609  CZ  TYR A 205       0.331  -2.163  20.282  1.00 91.49           C  
ATOM   1610  N   LEU A 206      -5.264  -4.026  19.669  1.00 91.82           N  
ATOM   1611  CA  LEU A 206      -5.944  -3.125  18.745  1.00 91.82           C  
ATOM   1612  C   LEU A 206      -7.079  -2.384  19.445  1.00 91.82           C  
ATOM   1613  CB  LEU A 206      -6.491  -3.901  17.544  1.00 91.82           C  
ATOM   1614  O   LEU A 206      -7.307  -1.200  19.184  1.00 91.82           O  
ATOM   1615  CG  LEU A 206      -5.452  -4.490  16.589  1.00 91.82           C  
ATOM   1616  CD1 LEU A 206      -6.128  -5.394  15.563  1.00 91.82           C  
ATOM   1617  CD2 LEU A 206      -4.670  -3.379  15.896  1.00 91.82           C  
ATOM   1618  N   ASP A 207      -7.776  -3.102  20.290  1.00 89.79           N  
ATOM   1619  CA  ASP A 207      -8.842  -2.480  21.069  1.00 89.79           C  
ATOM   1620  C   ASP A 207      -8.290  -1.382  21.977  1.00 89.79           C  
ATOM   1621  CB  ASP A 207      -9.580  -3.529  21.902  1.00 89.79           C  
ATOM   1622  O   ASP A 207      -8.923  -0.340  22.154  1.00 89.79           O  
ATOM   1623  CG  ASP A 207     -10.905  -3.028  22.450  1.00 89.79           C  
ATOM   1624  OD1 ASP A 207     -11.673  -2.389  21.698  1.00 89.79           O  
ATOM   1625  OD2 ASP A 207     -11.182  -3.271  23.644  1.00 89.79           O  
ATOM   1626  N   GLY A 208      -7.159  -1.558  22.523  1.00 87.12           N  
ATOM   1627  CA  GLY A 208      -6.502  -0.561  23.354  1.00 87.12           C  
ATOM   1628  C   GLY A 208      -6.122   0.694  22.592  1.00 87.12           C  
ATOM   1629  O   GLY A 208      -6.118   1.791  23.156  1.00 87.12           O  
ATOM   1630  N   LEU A 209      -5.870   0.545  21.281  1.00 88.58           N  
ATOM   1631  CA  LEU A 209      -5.445   1.672  20.458  1.00 88.58           C  
ATOM   1632  C   LEU A 209      -6.628   2.567  20.109  1.00 88.58           C  
ATOM   1633  CB  LEU A 209      -4.769   1.175  19.177  1.00 88.58           C  
ATOM   1634  O   LEU A 209      -6.444   3.681  19.613  1.00 88.58           O  
ATOM   1635  CG  LEU A 209      -3.401   0.512  19.345  1.00 88.58           C  
ATOM   1636  CD1 LEU A 209      -2.872   0.040  17.995  1.00 88.58           C  
ATOM   1637  CD2 LEU A 209      -2.418   1.473  20.004  1.00 88.58           C  
ATOM   1638  N   LYS A 210      -7.803   2.137  20.381  1.00 83.31           N  
ATOM   1639  CA  LYS A 210      -9.008   2.900  20.068  1.00 83.31           C  
ATOM   1640  C   LYS A 210      -9.098   4.160  20.924  1.00 83.31           C  
ATOM   1641  CB  LYS A 210     -10.256   2.039  20.270  1.00 83.31           C  
ATOM   1642  O   LYS A 210      -9.779   5.120  20.556  1.00 83.31           O  
ATOM   1643  CG  LYS A 210     -10.434   0.951  19.222  1.00 83.31           C  
ATOM   1644  CD  LYS A 210     -11.719   0.165  19.444  1.00 83.31           C  
ATOM   1645  CE  LYS A 210     -11.898  -0.924  18.395  1.00 83.31           C  
ATOM   1646  NZ  LYS A 210     -13.159  -1.697  18.608  1.00 83.31           N  
ATOM   1647  N   ASP A 211      -8.415   4.201  22.021  1.00 82.21           N  
ATOM   1648  CA  ASP A 211      -8.452   5.344  22.928  1.00 82.21           C  
ATOM   1649  C   ASP A 211      -7.272   6.281  22.679  1.00 82.21           C  
ATOM   1650  CB  ASP A 211      -8.451   4.874  24.384  1.00 82.21           C  
ATOM   1651  O   ASP A 211      -7.047   7.221  23.444  1.00 82.21           O  
ATOM   1652  CG  ASP A 211      -9.685   4.067  24.747  1.00 82.21           C  
ATOM   1653  OD1 ASP A 211     -10.787   4.379  24.247  1.00 82.21           O  
ATOM   1654  OD2 ASP A 211      -9.554   3.111  25.542  1.00 82.21           O  
ATOM   1655  N   ASN A 212      -6.628   6.077  21.552  1.00 86.20           N  
ATOM   1656  CA  ASN A 212      -5.487   6.918  21.205  1.00 86.20           C  
ATOM   1657  C   ASN A 212      -5.931   8.308  20.756  1.00 86.20           C  
ATOM   1658  CB  ASN A 212      -4.641   6.254  20.117  1.00 86.20           C  
ATOM   1659  O   ASN A 212      -7.051   8.480  20.273  1.00 86.20           O  
ATOM   1660  CG  ASN A 212      -3.243   6.834  20.029  1.00 86.20           C  
ATOM   1661  ND2 ASN A 212      -2.255   6.072  20.482  1.00 86.20           N  
ATOM   1662  OD1 ASN A 212      -3.053   7.958  19.558  1.00 86.20           O  
ATOM   1663  N   SER A 213      -5.086   9.314  20.999  1.00 85.81           N  
ATOM   1664  CA  SER A 213      -5.398  10.696  20.648  1.00 85.81           C  
ATOM   1665  C   SER A 213      -5.271  10.928  19.146  1.00 85.81           C  
ATOM   1666  CB  SER A 213      -4.480  11.660  21.401  1.00 85.81           C  
ATOM   1667  O   SER A 213      -5.855  11.870  18.607  1.00 85.81           O  
ATOM   1668  OG  SER A 213      -3.120  11.390  21.109  1.00 85.81           O  
ATOM   1669  N   ASP A 214      -4.503  10.039  18.507  1.00 86.68           N  
ATOM   1670  CA  ASP A 214      -4.312  10.147  17.064  1.00 86.68           C  
ATOM   1671  C   ASP A 214      -5.477   9.515  16.307  1.00 86.68           C  
ATOM   1672  CB  ASP A 214      -2.995   9.489  16.647  1.00 86.68           C  
ATOM   1673  O   ASP A 214      -5.612   8.290  16.275  1.00 86.68           O  
ATOM   1674  CG  ASP A 214      -2.661   9.708  15.182  1.00 86.68           C  
ATOM   1675  OD1 ASP A 214      -3.540  10.159  14.417  1.00 86.68           O  
ATOM   1676  OD2 ASP A 214      -1.508   9.424  14.789  1.00 86.68           O  
ATOM   1677  N   PRO A 215      -6.337  10.335  15.638  1.00 84.69           N  
ATOM   1678  CA  PRO A 215      -7.533   9.820  14.967  1.00 84.69           C  
ATOM   1679  C   PRO A 215      -7.202   8.887  13.805  1.00 84.69           C  
ATOM   1680  CB  PRO A 215      -8.230  11.088  14.467  1.00 84.69           C  
ATOM   1681  O   PRO A 215      -7.976   7.976  13.500  1.00 84.69           O  
ATOM   1682  CG  PRO A 215      -7.153  12.124  14.424  1.00 84.69           C  
ATOM   1683  CD  PRO A 215      -6.173  11.839  15.525  1.00 84.69           C  
ATOM   1684  N   TYR A 216      -6.058   9.082  13.185  1.00 87.45           N  
ATOM   1685  CA  TYR A 216      -5.657   8.235  12.068  1.00 87.45           C  
ATOM   1686  C   TYR A 216      -5.283   6.838  12.549  1.00 87.45           C  
ATOM   1687  CB  TYR A 216      -4.479   8.859  11.314  1.00 87.45           C  
ATOM   1688  O   TYR A 216      -5.656   5.840  11.928  1.00 87.45           O  
ATOM   1689  CG  TYR A 216      -4.754  10.254  10.806  1.00 87.45           C  
ATOM   1690  CD1 TYR A 216      -5.563  10.463   9.692  1.00 87.45           C  
ATOM   1691  CD2 TYR A 216      -4.205  11.364  11.438  1.00 87.45           C  
ATOM   1692  CE1 TYR A 216      -5.818  11.746   9.219  1.00 87.45           C  
ATOM   1693  CE2 TYR A 216      -4.453  12.652  10.974  1.00 87.45           C  
ATOM   1694  OH  TYR A 216      -5.509  14.105   9.401  1.00 87.45           O  
ATOM   1695  CZ  TYR A 216      -5.260  12.832   9.866  1.00 87.45           C  
ATOM   1696  N   LEU A 217      -4.586   6.808  13.572  1.00 89.07           N  
ATOM   1697  CA  LEU A 217      -4.232   5.537  14.196  1.00 89.07           C  
ATOM   1698  C   LEU A 217      -5.477   4.810  14.692  1.00 89.07           C  
ATOM   1699  CB  LEU A 217      -3.261   5.763  15.358  1.00 89.07           C  
ATOM   1700  O   LEU A 217      -5.604   3.597  14.513  1.00 89.07           O  
ATOM   1701  CG  LEU A 217      -2.824   4.516  16.128  1.00 89.07           C  
ATOM   1702  CD1 LEU A 217      -2.128   3.532  15.194  1.00 89.07           C  
ATOM   1703  CD2 LEU A 217      -1.910   4.897  17.288  1.00 89.07           C  
ATOM   1704  N   VAL A 218      -6.361   5.564  15.262  1.00 90.32           N  
ATOM   1705  CA  VAL A 218      -7.599   4.994  15.784  1.00 90.32           C  
ATOM   1706  C   VAL A 218      -8.383   4.335  14.652  1.00 90.32           C  
ATOM   1707  CB  VAL A 218      -8.467   6.067  16.480  1.00 90.32           C  
ATOM   1708  O   VAL A 218      -8.888   3.220  14.805  1.00 90.32           O  
ATOM   1709  CG1 VAL A 218      -9.846   5.505  16.824  1.00 90.32           C  
ATOM   1710  CG2 VAL A 218      -7.769   6.586  17.735  1.00 90.32           C  
ATOM   1711  N   TYR A 219      -8.506   5.038  13.564  1.00 91.47           N  
ATOM   1712  CA  TYR A 219      -9.220   4.484  12.419  1.00 91.47           C  
ATOM   1713  C   TYR A 219      -8.586   3.177  11.960  1.00 91.47           C  
ATOM   1714  CB  TYR A 219      -9.242   5.488  11.262  1.00 91.47           C  
ATOM   1715  O   TYR A 219      -9.282   2.179  11.759  1.00 91.47           O  
ATOM   1716  CG  TYR A 219      -9.646   4.882   9.940  1.00 91.47           C  
ATOM   1717  CD1 TYR A 219      -8.699   4.627   8.951  1.00 91.47           C  
ATOM   1718  CD2 TYR A 219     -10.974   4.564   9.677  1.00 91.47           C  
ATOM   1719  CE1 TYR A 219      -9.066   4.070   7.730  1.00 91.47           C  
ATOM   1720  CE2 TYR A 219     -11.353   4.007   8.460  1.00 91.47           C  
ATOM   1721  OH  TYR A 219     -10.763   3.213   6.288  1.00 91.47           O  
ATOM   1722  CZ  TYR A 219     -10.393   3.764   7.494  1.00 91.47           C  
ATOM   1723  N   HIS A 220      -7.289   3.160  11.762  1.00 90.91           N  
ATOM   1724  CA  HIS A 220      -6.620   1.972  11.245  1.00 90.91           C  
ATOM   1725  C   HIS A 220      -6.662   0.831  12.256  1.00 90.91           C  
ATOM   1726  CB  HIS A 220      -5.171   2.292  10.874  1.00 90.91           C  
ATOM   1727  O   HIS A 220      -6.725  -0.340  11.875  1.00 90.91           O  
ATOM   1728  CG  HIS A 220      -5.023   2.938   9.534  1.00 90.91           C  
ATOM   1729  CD2 HIS A 220      -4.593   4.173   9.185  1.00 90.91           C  
ATOM   1730  ND1 HIS A 220      -5.341   2.293   8.358  1.00 90.91           N  
ATOM   1731  CE1 HIS A 220      -5.111   3.107   7.341  1.00 90.91           C  
ATOM   1732  NE2 HIS A 220      -4.657   4.254   7.816  1.00 90.91           N  
ATOM   1733  N   ALA A 221      -6.611   1.192  13.482  1.00 92.10           N  
ATOM   1734  CA  ALA A 221      -6.770   0.172  14.514  1.00 92.10           C  
ATOM   1735  C   ALA A 221      -8.159  -0.458  14.454  1.00 92.10           C  
ATOM   1736  CB  ALA A 221      -6.520   0.770  15.897  1.00 92.10           C  
ATOM   1737  O   ALA A 221      -8.299  -1.678  14.567  1.00 92.10           O  
ATOM   1738  N   ALA A 222      -9.143   0.399  14.295  1.00 92.08           N  
ATOM   1739  CA  ALA A 222     -10.510  -0.098  14.158  1.00 92.08           C  
ATOM   1740  C   ALA A 222     -10.655  -0.967  12.912  1.00 92.08           C  
ATOM   1741  CB  ALA A 222     -11.497   1.065  14.109  1.00 92.08           C  
ATOM   1742  O   ALA A 222     -11.310  -2.012  12.948  1.00 92.08           O  
ATOM   1743  N   TYR A 223     -10.057  -0.497  11.840  1.00 93.55           N  
ATOM   1744  CA  TYR A 223     -10.078  -1.260  10.597  1.00 93.55           C  
ATOM   1745  C   TYR A 223      -9.441  -2.631  10.788  1.00 93.55           C  
ATOM   1746  CB  TYR A 223      -9.352  -0.496   9.486  1.00 93.55           C  
ATOM   1747  O   TYR A 223     -10.020  -3.650  10.404  1.00 93.55           O  
ATOM   1748  CG  TYR A 223      -9.390  -1.192   8.147  1.00 93.55           C  
ATOM   1749  CD1 TYR A 223      -8.465  -2.184   7.829  1.00 93.55           C  
ATOM   1750  CD2 TYR A 223     -10.349  -0.859   7.197  1.00 93.55           C  
ATOM   1751  CE1 TYR A 223      -8.494  -2.827   6.596  1.00 93.55           C  
ATOM   1752  CE2 TYR A 223     -10.388  -1.496   5.960  1.00 93.55           C  
ATOM   1753  OH  TYR A 223      -9.493  -3.110   4.447  1.00 93.55           O  
ATOM   1754  CZ  TYR A 223      -9.459  -2.477   5.670  1.00 93.55           C  
ATOM   1755  N   ALA A 224      -8.262  -2.669  11.362  1.00 93.72           N  
ATOM   1756  CA  ALA A 224      -7.546  -3.921  11.592  1.00 93.72           C  
ATOM   1757  C   ALA A 224      -8.338  -4.843  12.515  1.00 93.72           C  
ATOM   1758  CB  ALA A 224      -6.165  -3.643  12.180  1.00 93.72           C  
ATOM   1759  O   ALA A 224      -8.374  -6.058  12.306  1.00 93.72           O  
ATOM   1760  N   TYR A 225      -8.911  -4.212  13.503  1.00 93.28           N  
ATOM   1761  CA  TYR A 225      -9.746  -4.973  14.425  1.00 93.28           C  
ATOM   1762  C   TYR A 225     -10.879  -5.673  13.685  1.00 93.28           C  
ATOM   1763  CB  TYR A 225     -10.318  -4.058  15.512  1.00 93.28           C  
ATOM   1764  O   TYR A 225     -11.121  -6.864  13.890  1.00 93.28           O  
ATOM   1765  CG  TYR A 225     -11.153  -4.784  16.539  1.00 93.28           C  
ATOM   1766  CD1 TYR A 225     -12.528  -4.931  16.371  1.00 93.28           C  
ATOM   1767  CD2 TYR A 225     -10.569  -5.325  17.680  1.00 93.28           C  
ATOM   1768  CE1 TYR A 225     -13.301  -5.597  17.316  1.00 93.28           C  
ATOM   1769  CE2 TYR A 225     -11.332  -5.993  18.631  1.00 93.28           C  
ATOM   1770  OH  TYR A 225     -13.456  -6.785  19.379  1.00 93.28           O  
ATOM   1771  CZ  TYR A 225     -12.695  -6.124  18.440  1.00 93.28           C  
ATOM   1772  N   GLN A 226     -11.523  -4.891  12.797  1.00 90.01           N  
ATOM   1773  CA  GLN A 226     -12.621  -5.466  12.027  1.00 90.01           C  
ATOM   1774  C   GLN A 226     -12.114  -6.526  11.054  1.00 90.01           C  
ATOM   1775  CB  GLN A 226     -13.375  -4.373  11.268  1.00 90.01           C  
ATOM   1776  O   GLN A 226     -12.759  -7.559  10.862  1.00 90.01           O  
ATOM   1777  CG  GLN A 226     -14.210  -3.467  12.162  1.00 90.01           C  
ATOM   1778  CD  GLN A 226     -15.243  -4.230  12.969  1.00 90.01           C  
ATOM   1779  NE2 GLN A 226     -15.383  -3.874  14.242  1.00 90.01           N  
ATOM   1780  OE1 GLN A 226     -15.911  -5.132  12.454  1.00 90.01           O  
ATOM   1781  N   ALA A 227     -10.984  -6.315  10.469  1.00 91.99           N  
ATOM   1782  CA  ALA A 227     -10.373  -7.289   9.569  1.00 91.99           C  
ATOM   1783  C   ALA A 227     -10.070  -8.595  10.298  1.00 91.99           C  
ATOM   1784  CB  ALA A 227      -9.098  -6.719   8.954  1.00 91.99           C  
ATOM   1785  O   ALA A 227     -10.304  -9.681   9.763  1.00 91.99           O  
ATOM   1786  N   LEU A 228      -9.618  -8.492  11.507  1.00 91.30           N  
ATOM   1787  CA  LEU A 228      -9.285  -9.655  12.321  1.00 91.30           C  
ATOM   1788  C   LEU A 228     -10.529 -10.487  12.616  1.00 91.30           C  
ATOM   1789  CB  LEU A 228      -8.625  -9.221  13.632  1.00 91.30           C  
ATOM   1790  O   LEU A 228     -10.461 -11.717  12.671  1.00 91.30           O  
ATOM   1791  CG  LEU A 228      -8.115 -10.342  14.539  1.00 91.30           C  
ATOM   1792  CD1 LEU A 228      -7.108 -11.211  13.793  1.00 91.30           C  
ATOM   1793  CD2 LEU A 228      -7.496  -9.765  15.807  1.00 91.30           C  
ATOM   1794  N   GLN A 229     -11.632  -9.804  12.750  1.00 87.13           N  
ATOM   1795  CA  GLN A 229     -12.879 -10.500  13.049  1.00 87.13           C  
ATOM   1796  C   GLN A 229     -13.328 -11.356  11.868  1.00 87.13           C  
ATOM   1797  CB  GLN A 229     -13.977  -9.501  13.420  1.00 87.13           C  
ATOM   1798  O   GLN A 229     -14.072 -12.324  12.044  1.00 87.13           O  
ATOM   1799  CG  GLN A 229     -13.656  -8.664  14.651  1.00 87.13           C  
ATOM   1800  CD  GLN A 229     -13.357  -9.510  15.874  1.00 87.13           C  
ATOM   1801  NE2 GLN A 229     -12.308  -9.147  16.605  1.00 87.13           N  
ATOM   1802  OE1 GLN A 229     -14.064 -10.481  16.162  1.00 87.13           O  
ATOM   1803  N   TYR A 230     -12.854 -10.996  10.683  1.00 86.49           N  
ATOM   1804  CA  TYR A 230     -13.254 -11.719   9.481  1.00 86.49           C  
ATOM   1805  C   TYR A 230     -12.274 -12.845   9.171  1.00 86.49           C  
ATOM   1806  CB  TYR A 230     -13.349 -10.766   8.286  1.00 86.49           C  
ATOM   1807  O   TYR A 230     -12.430 -13.555   8.175  1.00 86.49           O  
ATOM   1808  CG  TYR A 230     -14.641  -9.988   8.231  1.00 86.49           C  
ATOM   1809  CD1 TYR A 230     -15.705 -10.423   7.445  1.00 86.49           C  
ATOM   1810  CD2 TYR A 230     -14.800  -8.817   8.964  1.00 86.49           C  
ATOM   1811  CE1 TYR A 230     -16.898  -9.708   7.389  1.00 86.49           C  
ATOM   1812  CE2 TYR A 230     -15.988  -8.094   8.916  1.00 86.49           C  
ATOM   1813  OH  TYR A 230     -18.207  -7.836   8.076  1.00 86.49           O  
ATOM   1814  CZ  TYR A 230     -17.029  -8.547   8.128  1.00 86.49           C  
ATOM   1815  N   VAL A 231     -11.245 -13.040   9.981  1.00 86.69           N  
ATOM   1816  CA  VAL A 231     -10.302 -14.147   9.863  1.00 86.69           C  
ATOM   1817  C   VAL A 231     -10.615 -15.208  10.916  1.00 86.69           C  
ATOM   1818  CB  VAL A 231      -8.841 -13.665  10.011  1.00 86.69           C  
ATOM   1819  O   VAL A 231     -10.499 -14.953  12.117  1.00 86.69           O  
ATOM   1820  CG1 VAL A 231      -7.869 -14.835   9.864  1.00 86.69           C  
ATOM   1821  CG2 VAL A 231      -8.532 -12.578   8.983  1.00 86.69           C  
ATOM   1822  N   PRO A 232     -11.086 -16.386  10.429  1.00 79.76           N  
ATOM   1823  CA  PRO A 232     -11.469 -17.413  11.401  1.00 79.76           C  
ATOM   1824  C   PRO A 232     -10.297 -17.872  12.266  1.00 79.76           C  
ATOM   1825  CB  PRO A 232     -11.980 -18.557  10.523  1.00 79.76           C  
ATOM   1826  O   PRO A 232      -9.170 -17.985  11.776  1.00 79.76           O  
ATOM   1827  CG  PRO A 232     -11.363 -18.316   9.183  1.00 79.76           C  
ATOM   1828  CD  PRO A 232     -11.025 -16.857   9.070  1.00 79.76           C  
ATOM   1829  N   ASP A 233     -10.517 -17.908  13.630  1.00 81.53           N  
ATOM   1830  CA  ASP A 233      -9.500 -18.465  14.517  1.00 81.53           C  
ATOM   1831  C   ASP A 233      -9.670 -19.975  14.668  1.00 81.53           C  
ATOM   1832  CB  ASP A 233      -9.556 -17.790  15.889  1.00 81.53           C  
ATOM   1833  O   ASP A 233     -10.535 -20.575  14.027  1.00 81.53           O  
ATOM   1834  CG  ASP A 233     -10.892 -17.974  16.586  1.00 81.53           C  
ATOM   1835  OD1 ASP A 233     -11.614 -18.945  16.274  1.00 81.53           O  
ATOM   1836  OD2 ASP A 233     -11.227 -17.138  17.453  1.00 81.53           O  
ATOM   1837  N   ASP A 234      -8.649 -20.660  15.298  1.00 79.90           N  
ATOM   1838  CA  ASP A 234      -8.661 -22.116  15.405  1.00 79.90           C  
ATOM   1839  C   ASP A 234      -9.675 -22.582  16.447  1.00 79.90           C  
ATOM   1840  CB  ASP A 234      -7.266 -22.639  15.757  1.00 79.90           C  
ATOM   1841  O   ASP A 234      -9.730 -23.767  16.781  1.00 79.90           O  
ATOM   1842  CG  ASP A 234      -6.730 -22.068  17.058  1.00 79.90           C  
ATOM   1843  OD1 ASP A 234      -7.342 -21.129  17.610  1.00 79.90           O  
ATOM   1844  OD2 ASP A 234      -5.683 -22.559  17.533  1.00 79.90           O  
ATOM   1845  N   GLU A 235     -10.526 -21.621  16.939  1.00 73.26           N  
ATOM   1846  CA  GLU A 235     -11.545 -21.994  17.915  1.00 73.26           C  
ATOM   1847  C   GLU A 235     -12.801 -22.522  17.228  1.00 73.26           C  
ATOM   1848  CB  GLU A 235     -11.896 -20.802  18.809  1.00 73.26           C  
ATOM   1849  O   GLU A 235     -13.261 -21.948  16.239  1.00 73.26           O  
ATOM   1850  CG  GLU A 235     -12.775 -21.163  19.998  1.00 73.26           C  
ATOM   1851  CD  GLU A 235     -13.087 -19.976  20.896  1.00 73.26           C  
ATOM   1852  OE1 GLU A 235     -13.609 -20.183  22.015  1.00 73.26           O  
ATOM   1853  OE2 GLU A 235     -12.807 -18.831  20.477  1.00 73.26           O  
ATOM   1854  N   SER A 236     -13.247 -23.693  17.650  1.00 65.20           N  
ATOM   1855  CA  SER A 236     -14.497 -24.251  17.144  1.00 65.20           C  
ATOM   1856  C   SER A 236     -15.691 -23.398  17.561  1.00 65.20           C  
ATOM   1857  CB  SER A 236     -14.686 -25.684  17.643  1.00 65.20           C  
ATOM   1858  O   SER A 236     -15.636 -22.695  18.572  1.00 65.20           O  
ATOM   1859  OG  SER A 236     -15.025 -25.698  19.018  1.00 65.20           O  
ATOM   1860  N   PRO A 237     -16.649 -23.190  16.646  1.00 62.81           N  
ATOM   1861  CA  PRO A 237     -17.866 -22.450  16.985  1.00 62.81           C  
ATOM   1862  C   PRO A 237     -18.423 -22.827  18.356  1.00 62.81           C  
ATOM   1863  CB  PRO A 237     -18.841 -22.844  15.873  1.00 62.81           C  
ATOM   1864  O   PRO A 237     -18.890 -21.958  19.097  1.00 62.81           O  
ATOM   1865  CG  PRO A 237     -17.969 -23.258  14.731  1.00 62.81           C  
ATOM   1866  CD  PRO A 237     -16.704 -23.847  15.286  1.00 62.81           C  
ATOM   1867  N   LEU A 238     -18.387 -24.166  18.710  1.00 58.76           N  
ATOM   1868  CA  LEU A 238     -18.882 -24.657  19.991  1.00 58.76           C  
ATOM   1869  C   LEU A 238     -18.063 -24.087  21.145  1.00 58.76           C  
ATOM   1870  CB  LEU A 238     -18.844 -26.187  20.031  1.00 58.76           C  
ATOM   1871  O   LEU A 238     -18.622 -23.662  22.158  1.00 58.76           O  
ATOM   1872  CG  LEU A 238     -19.450 -26.849  21.269  1.00 58.76           C  
ATOM   1873  CD1 LEU A 238     -20.959 -26.628  21.303  1.00 58.76           C  
ATOM   1874  CD2 LEU A 238     -19.122 -28.337  21.295  1.00 58.76           C  
ATOM   1875  N   GLN A 239     -16.719 -24.125  20.934  1.00 61.66           N  
ATOM   1876  CA  GLN A 239     -15.837 -23.571  21.955  1.00 61.66           C  
ATOM   1877  C   GLN A 239     -16.108 -22.085  22.170  1.00 61.66           C  
ATOM   1878  CB  GLN A 239     -14.371 -23.788  21.574  1.00 61.66           C  
ATOM   1879  O   GLN A 239     -16.063 -21.598  23.301  1.00 61.66           O  
ATOM   1880  CG  GLN A 239     -13.880 -25.210  21.804  1.00 61.66           C  
ATOM   1881  CD  GLN A 239     -12.434 -25.406  21.389  1.00 61.66           C  
ATOM   1882  NE2 GLN A 239     -11.832 -26.504  21.833  1.00 61.66           N  
ATOM   1883  OE1 GLN A 239     -11.861 -24.577  20.674  1.00 61.66           O  
ATOM   1884  N   SER A 240     -16.366 -21.387  21.082  1.00 62.13           N  
ATOM   1885  CA  SER A 240     -16.665 -19.959  21.135  1.00 62.13           C  
ATOM   1886  C   SER A 240     -17.940 -19.690  21.927  1.00 62.13           C  
ATOM   1887  CB  SER A 240     -16.802 -19.388  19.723  1.00 62.13           C  
ATOM   1888  O   SER A 240     -17.985 -18.770  22.747  1.00 62.13           O  
ATOM   1889  OG  SER A 240     -17.062 -17.995  19.767  1.00 62.13           O  
ATOM   1890  N   VAL A 241     -18.985 -20.483  21.632  1.00 59.44           N  
ATOM   1891  CA  VAL A 241     -20.268 -20.340  22.312  1.00 59.44           C  
ATOM   1892  C   VAL A 241     -20.101 -20.640  23.800  1.00 59.44           C  
ATOM   1893  CB  VAL A 241     -21.342 -21.268  21.699  1.00 59.44           C  
ATOM   1894  O   VAL A 241     -20.631 -19.920  24.649  1.00 59.44           O  
ATOM   1895  CG1 VAL A 241     -22.606 -21.271  22.556  1.00 59.44           C  
ATOM   1896  CG2 VAL A 241     -21.663 -20.838  20.269  1.00 59.44           C  
ATOM   1897  N   LEU A 242     -19.411 -21.732  24.152  1.00 56.94           N  
ATOM   1898  CA  LEU A 242     -19.215 -22.135  25.540  1.00 56.94           C  
ATOM   1899  C   LEU A 242     -18.470 -21.056  26.319  1.00 56.94           C  
ATOM   1900  CB  LEU A 242     -18.446 -23.456  25.612  1.00 56.94           C  
ATOM   1901  O   LEU A 242     -18.786 -20.793  27.482  1.00 56.94           O  
ATOM   1902  CG  LEU A 242     -19.222 -24.715  25.221  1.00 56.94           C  
ATOM   1903  CD1 LEU A 242     -18.283 -25.914  25.140  1.00 56.94           C  
ATOM   1904  CD2 LEU A 242     -20.349 -24.978  26.214  1.00 56.94           C  
ATOM   1905  N   ARG A 243     -17.546 -20.448  25.748  1.00 60.28           N  
ATOM   1906  CA  ARG A 243     -16.788 -19.393  26.413  1.00 60.28           C  
ATOM   1907  C   ARG A 243     -17.660 -18.169  26.670  1.00 60.28           C  
ATOM   1908  CB  ARG A 243     -15.566 -19.001  25.580  1.00 60.28           C  
ATOM   1909  O   ARG A 243     -17.587 -17.561  27.739  1.00 60.28           O  
ATOM   1910  CG  ARG A 243     -14.641 -18.011  26.270  1.00 60.28           C  
ATOM   1911  CD  ARG A 243     -13.514 -17.558  25.353  1.00 60.28           C  
ATOM   1912  NE  ARG A 243     -14.019 -16.799  24.212  1.00 60.28           N  
ATOM   1913  NH1 ARG A 243     -12.624 -14.987  24.537  1.00 60.28           N  
ATOM   1914  NH2 ARG A 243     -14.114 -14.994  22.796  1.00 60.28           N  
ATOM   1915  CZ  ARG A 243     -13.584 -15.595  23.851  1.00 60.28           C  
ATOM   1916  N   ARG A 244     -18.330 -17.751  25.618  1.00 56.06           N  
ATOM   1917  CA  ARG A 244     -19.171 -16.570  25.787  1.00 56.06           C  
ATOM   1918  C   ARG A 244     -20.293 -16.836  26.786  1.00 56.06           C  
ATOM   1919  CB  ARG A 244     -19.759 -16.132  24.444  1.00 56.06           C  
ATOM   1920  O   ARG A 244     -20.703 -15.935  27.520  1.00 56.06           O  
ATOM   1921  CG  ARG A 244     -18.774 -15.390  23.554  1.00 56.06           C  
ATOM   1922  CD  ARG A 244     -19.449 -14.835  22.307  1.00 56.06           C  
ATOM   1923  NE  ARG A 244     -18.482 -14.230  21.395  1.00 56.06           N  
ATOM   1924  NH1 ARG A 244     -20.046 -13.630  19.805  1.00 56.06           N  
ATOM   1925  NH2 ARG A 244     -17.829 -13.150  19.476  1.00 56.06           N  
ATOM   1926  CZ  ARG A 244     -18.788 -13.671  20.228  1.00 56.06           C  
ATOM   1927  N   THR A 245     -20.740 -18.131  26.754  1.00 50.13           N  
ATOM   1928  CA  THR A 245     -21.776 -18.508  27.709  1.00 50.13           C  
ATOM   1929  C   THR A 245     -21.211 -18.558  29.126  1.00 50.13           C  
ATOM   1930  CB  THR A 245     -22.396 -19.871  27.352  1.00 50.13           C  
ATOM   1931  O   THR A 245     -21.895 -18.194  30.086  1.00 50.13           O  
ATOM   1932  CG2 THR A 245     -23.919 -19.794  27.334  1.00 50.13           C  
ATOM   1933  OG1 THR A 245     -21.934 -20.275  26.057  1.00 50.13           O  
ATOM   1934  N   ARG A 246     -19.884 -19.011  29.228  1.00 47.93           N  
ATOM   1935  CA  ARG A 246     -19.258 -19.036  30.545  1.00 47.93           C  
ATOM   1936  C   ARG A 246     -19.038 -17.623  31.074  1.00 47.93           C  
ATOM   1937  CB  ARG A 246     -17.926 -19.789  30.493  1.00 47.93           C  
ATOM   1938  O   ARG A 246     -19.195 -17.371  32.271  1.00 47.93           O  
ATOM   1939  CG  ARG A 246     -17.527 -20.427  31.814  1.00 47.93           C  
ATOM   1940  CD  ARG A 246     -16.232 -21.218  31.691  1.00 47.93           C  
ATOM   1941  NE  ARG A 246     -16.012 -22.076  32.851  1.00 47.93           N  
ATOM   1942  NH1 ARG A 246     -14.294 -23.285  31.890  1.00 47.93           N  
ATOM   1943  NH2 ARG A 246     -14.981 -23.759  34.025  1.00 47.93           N  
ATOM   1944  CZ  ARG A 246     -15.096 -23.038  32.919  1.00 47.93           C  
ATOM   1945  N   THR A 247     -18.679 -16.658  30.135  1.00 43.87           N  
ATOM   1946  CA  THR A 247     -18.526 -15.265  30.538  1.00 43.87           C  
ATOM   1947  C   THR A 247     -19.881 -14.646  30.870  1.00 43.87           C  
ATOM   1948  CB  THR A 247     -17.837 -14.437  29.437  1.00 43.87           C  
ATOM   1949  O   THR A 247     -19.996 -13.862  31.815  1.00 43.87           O  
ATOM   1950  CG2 THR A 247     -16.957 -13.346  30.039  1.00 43.87           C  
ATOM   1951  OG1 THR A 247     -17.024 -15.303  28.635  1.00 43.87           O  
ATOM   1952  N   VAL A 248     -20.953 -15.114  30.208  1.00 39.14           N  
ATOM   1953  CA  VAL A 248     -22.303 -14.610  30.432  1.00 39.14           C  
ATOM   1954  C   VAL A 248     -22.941 -15.347  31.608  1.00 39.14           C  
ATOM   1955  CB  VAL A 248     -23.182 -14.759  29.170  1.00 39.14           C  
ATOM   1956  O   VAL A 248     -23.642 -14.742  32.422  1.00 39.14           O  
ATOM   1957  CG1 VAL A 248     -24.625 -14.354  29.466  1.00 39.14           C  
ATOM   1958  CG2 VAL A 248     -22.614 -13.924  28.024  1.00 39.14           C  
ATOM   1959  N   ILE A 249     -22.536 -16.686  31.751  1.00 35.17           N  
ATOM   1960  CA  ILE A 249     -23.088 -17.475  32.847  1.00 35.17           C  
ATOM   1961  C   ILE A 249     -22.480 -17.015  34.171  1.00 35.17           C  
ATOM   1962  CB  ILE A 249     -22.838 -18.985  32.639  1.00 35.17           C  
ATOM   1963  O   ILE A 249     -23.165 -16.978  35.196  1.00 35.17           O  
ATOM   1964  CG1 ILE A 249     -23.608 -19.490  31.413  1.00 35.17           C  
ATOM   1965  CG2 ILE A 249     -23.227 -19.775  33.892  1.00 35.17           C  
ATOM   1966  CD1 ILE A 249     -23.293 -20.930  31.033  1.00 35.17           C  
ATOM   1967  N   GLY A 250     -21.267 -16.355  34.077  1.00 36.89           N  
ATOM   1968  CA  GLY A 250     -20.843 -15.721  35.315  1.00 36.89           C  
ATOM   1969  C   GLY A 250     -21.570 -14.421  35.599  1.00 36.89           C  
ATOM   1970  O   GLY A 250     -21.814 -14.081  36.758  1.00 36.89           O  
ATOM   1971  N   GLY A 251     -22.463 -13.912  34.659  1.00 33.14           N  
ATOM   1972  CA  GLY A 251     -23.223 -12.702  34.929  1.00 33.14           C  
ATOM   1973  C   GLY A 251     -24.717 -12.881  34.737  1.00 33.14           C  
ATOM   1974  O   GLY A 251     -25.517 -12.243  35.425  1.00 33.14           O  
ATOM   1975  N   ILE A 252     -25.392 -14.146  34.680  1.00 32.40           N  
ATOM   1976  CA  ILE A 252     -26.846 -14.072  34.763  1.00 32.40           C  
ATOM   1977  C   ILE A 252     -27.433 -15.481  34.810  1.00 32.40           C  
ATOM   1978  CB  ILE A 252     -27.441 -13.283  33.575  1.00 32.40           C  
ATOM   1979  O   ILE A 252     -27.309 -16.244  33.849  1.00 32.40           O  
ATOM   1980  CG1 ILE A 252     -26.924 -11.840  33.579  1.00 32.40           C  
ATOM   1981  CG2 ILE A 252     -28.972 -13.316  33.617  1.00 32.40           C  
ATOM   1982  CD1 ILE A 252     -27.343 -11.028  32.361  1.00 32.40           C  
ATOM   1983  N   SER A 253     -27.351 -16.488  35.737  1.00 34.05           N  
ATOM   1984  CA  SER A 253     -28.157 -17.615  36.195  1.00 34.05           C  
ATOM   1985  C   SER A 253     -29.618 -17.450  35.789  1.00 34.05           C  
ATOM   1986  CB  SER A 253     -28.055 -17.765  37.713  1.00 34.05           C  
ATOM   1987  O   SER A 253     -30.341 -18.437  35.638  1.00 34.05           O  
ATOM   1988  OG  SER A 253     -29.208 -17.242  38.349  1.00 34.05           O  
ATOM   1989  N   GLY A 254     -30.056 -16.778  34.583  1.00 35.12           N  
ATOM   1990  CA  GLY A 254     -31.448 -16.881  34.176  1.00 35.12           C  
ATOM   1991  C   GLY A 254     -31.622 -17.025  32.676  1.00 35.12           C  
ATOM   1992  O   GLY A 254     -32.671 -17.474  32.208  1.00 35.12           O  
ATOM   1993  N   LEU A 255     -30.629 -17.341  31.786  1.00 33.86           N  
ATOM   1994  CA  LEU A 255     -30.816 -17.510  30.349  1.00 33.86           C  
ATOM   1995  C   LEU A 255     -30.539 -18.950  29.930  1.00 33.86           C  
ATOM   1996  CB  LEU A 255     -29.902 -16.556  29.575  1.00 33.86           C  
ATOM   1997  O   LEU A 255     -30.804 -19.330  28.788  1.00 33.86           O  
ATOM   1998  CG  LEU A 255     -30.594 -15.423  28.814  1.00 33.86           C  
ATOM   1999  CD1 LEU A 255     -29.974 -14.080  29.186  1.00 33.86           C  
ATOM   2000  CD2 LEU A 255     -30.508 -15.659  27.310  1.00 33.86           C  
ATOM   2001  N   VAL A 256     -30.154 -19.937  30.804  1.00 35.01           N  
ATOM   2002  CA  VAL A 256     -29.944 -21.359  30.556  1.00 35.01           C  
ATOM   2003  C   VAL A 256     -31.283 -22.039  30.280  1.00 35.01           C  
ATOM   2004  CB  VAL A 256     -29.233 -22.044  31.745  1.00 35.01           C  
ATOM   2005  O   VAL A 256     -31.368 -22.939  29.441  1.00 35.01           O  
ATOM   2006  CG1 VAL A 256     -28.963 -23.515  31.438  1.00 35.01           C  
ATOM   2007  CG2 VAL A 256     -27.932 -21.316  32.079  1.00 35.01           C  
ATOM   2008  N   SER A 257     -32.414 -21.327  30.383  1.00 37.79           N  
ATOM   2009  CA  SER A 257     -33.689 -21.984  30.118  1.00 37.79           C  
ATOM   2010  C   SER A 257     -34.223 -21.617  28.737  1.00 37.79           C  
ATOM   2011  CB  SER A 257     -34.717 -21.610  31.186  1.00 37.79           C  
ATOM   2012  O   SER A 257     -34.849 -22.442  28.068  1.00 37.79           O  
ATOM   2013  OG  SER A 257     -34.920 -20.208  31.222  1.00 37.79           O  
ATOM   2014  N   ALA A 258     -33.661 -20.619  27.982  1.00 37.60           N  
ATOM   2015  CA  ALA A 258     -34.155 -20.245  26.659  1.00 37.60           C  
ATOM   2016  C   ALA A 258     -33.296 -20.861  25.559  1.00 37.60           C  
ATOM   2017  CB  ALA A 258     -34.191 -18.726  26.514  1.00 37.60           C  
ATOM   2018  O   ALA A 258     -33.799 -21.195  24.484  1.00 37.60           O  
ATOM   2019  N   VAL A 259     -32.099 -21.537  25.902  1.00 35.33           N  
ATOM   2020  CA  VAL A 259     -31.164 -22.100  24.934  1.00 35.33           C  
ATOM   2021  C   VAL A 259     -31.379 -23.608  24.824  1.00 35.33           C  
ATOM   2022  CB  VAL A 259     -29.698 -21.798  25.318  1.00 35.33           C  
ATOM   2023  O   VAL A 259     -31.019 -24.221  23.816  1.00 35.33           O  
ATOM   2024  CG1 VAL A 259     -28.735 -22.449  24.328  1.00 35.33           C  
ATOM   2025  CG2 VAL A 259     -29.464 -20.290  25.382  1.00 35.33           C  
ATOM   2026  N   LYS A 260     -32.221 -24.282  25.590  1.00 37.76           N  
ATOM   2027  CA  LYS A 260     -32.485 -25.713  25.472  1.00 37.76           C  
ATOM   2028  C   LYS A 260     -33.411 -26.005  24.295  1.00 37.76           C  
ATOM   2029  CB  LYS A 260     -33.094 -26.256  26.765  1.00 37.76           C  
ATOM   2030  O   LYS A 260     -33.353 -27.087  23.707  1.00 37.76           O  
ATOM   2031  CG  LYS A 260     -32.069 -26.783  27.759  1.00 37.76           C  
ATOM   2032  CD  LYS A 260     -32.739 -27.476  28.939  1.00 37.76           C  
ATOM   2033  CE  LYS A 260     -31.714 -28.043  29.911  1.00 37.76           C  
ATOM   2034  NZ  LYS A 260     -32.366 -28.757  31.049  1.00 37.76           N  
ATOM   2035  N   GLY A 261     -33.851 -24.976  23.509  1.00 37.00           N  
ATOM   2036  CA  GLY A 261     -34.711 -25.318  22.387  1.00 37.00           C  
ATOM   2037  C   GLY A 261     -34.098 -24.985  21.041  1.00 37.00           C  
ATOM   2038  O   GLY A 261     -34.667 -25.308  19.996  1.00 37.00           O  
ATOM   2039  N   LEU A 262     -32.833 -24.506  20.938  1.00 34.38           N  
ATOM   2040  CA  LEU A 262     -32.225 -24.173  19.654  1.00 34.38           C  
ATOM   2041  C   LEU A 262     -31.354 -25.319  19.152  1.00 34.38           C  
ATOM   2042  CB  LEU A 262     -31.390 -22.895  19.772  1.00 34.38           C  
ATOM   2043  O   LEU A 262     -30.625 -25.938  19.931  1.00 34.38           O  
ATOM   2044  CG  LEU A 262     -32.047 -21.608  19.271  1.00 34.38           C  
ATOM   2045  CD1 LEU A 262     -31.835 -20.480  20.274  1.00 34.38           C  
ATOM   2046  CD2 LEU A 262     -31.494 -21.224  17.902  1.00 34.38           C  
ATOM   2047  N   ASP A 263     -31.846 -26.057  18.213  1.00 42.86           N  
ATOM   2048  CA  ASP A 263     -31.033 -26.998  17.448  1.00 42.86           C  
ATOM   2049  C   ASP A 263     -29.713 -26.361  17.020  1.00 42.86           C  
ATOM   2050  CB  ASP A 263     -31.800 -27.495  16.220  1.00 42.86           C  
ATOM   2051  O   ASP A 263     -29.679 -25.562  16.082  1.00 42.86           O  
ATOM   2052  CG  ASP A 263     -31.173 -28.725  15.587  1.00 42.86           C  
ATOM   2053  OD1 ASP A 263     -30.017 -29.060  15.921  1.00 42.86           O  
ATOM   2054  OD2 ASP A 263     -31.841 -29.362  14.745  1.00 42.86           O  
ATOM   2055  N   VAL A 264     -28.794 -26.306  17.741  1.00 40.16           N  
ATOM   2056  CA  VAL A 264     -27.434 -25.780  17.671  1.00 40.16           C  
ATOM   2057  C   VAL A 264     -26.787 -26.192  16.351  1.00 40.16           C  
ATOM   2058  CB  VAL A 264     -26.576 -26.267  18.860  1.00 40.16           C  
ATOM   2059  O   VAL A 264     -26.093 -25.394  15.716  1.00 40.16           O  
ATOM   2060  CG1 VAL A 264     -25.146 -25.743  18.744  1.00 40.16           C  
ATOM   2061  CG2 VAL A 264     -27.202 -25.831  20.184  1.00 40.16           C  
ATOM   2062  N   ASN A 265     -27.200 -27.415  15.854  1.00 41.80           N  
ATOM   2063  CA  ASN A 265     -26.617 -27.917  14.614  1.00 41.80           C  
ATOM   2064  C   ASN A 265     -27.129 -27.146  13.401  1.00 41.80           C  
ATOM   2065  CB  ASN A 265     -26.902 -29.411  14.453  1.00 41.80           C  
ATOM   2066  O   ASN A 265     -26.358 -26.817  12.498  1.00 41.80           O  
ATOM   2067  CG  ASN A 265     -26.040 -30.271  15.357  1.00 41.80           C  
ATOM   2068  ND2 ASN A 265     -26.543 -31.448  15.710  1.00 41.80           N  
ATOM   2069  OD1 ASN A 265     -24.933 -29.880  15.735  1.00 41.80           O  
ATOM   2070  N   GLN A 266     -28.432 -26.764  13.389  1.00 43.02           N  
ATOM   2071  CA  GLN A 266     -29.063 -26.007  12.312  1.00 43.02           C  
ATOM   2072  C   GLN A 266     -28.612 -24.549  12.327  1.00 43.02           C  
ATOM   2073  CB  GLN A 266     -30.586 -26.086  12.421  1.00 43.02           C  
ATOM   2074  O   GLN A 266     -28.396 -23.950  11.271  1.00 43.02           O  
ATOM   2075  CG  GLN A 266     -31.224 -27.053  11.433  1.00 43.02           C  
ATOM   2076  CD  GLN A 266     -32.739 -27.065  11.517  1.00 43.02           C  
ATOM   2077  NE2 GLN A 266     -33.363 -28.027  10.846  1.00 43.02           N  
ATOM   2078  OE1 GLN A 266     -33.343 -26.216  12.181  1.00 43.02           O  
ATOM   2079  N   PHE A 267     -28.440 -24.013  13.497  1.00 42.99           N  
ATOM   2080  CA  PHE A 267     -27.911 -22.664  13.655  1.00 42.99           C  
ATOM   2081  C   PHE A 267     -26.467 -22.588  13.172  1.00 42.99           C  
ATOM   2082  CB  PHE A 267     -27.999 -22.218  15.118  1.00 42.99           C  
ATOM   2083  O   PHE A 267     -26.104 -21.677  12.425  1.00 42.99           O  
ATOM   2084  CG  PHE A 267     -27.460 -20.835  15.365  1.00 42.99           C  
ATOM   2085  CD1 PHE A 267     -26.193 -20.654  15.905  1.00 42.99           C  
ATOM   2086  CD2 PHE A 267     -28.221 -19.715  15.056  1.00 42.99           C  
ATOM   2087  CE1 PHE A 267     -25.692 -19.374  16.135  1.00 42.99           C  
ATOM   2088  CE2 PHE A 267     -27.727 -18.434  15.283  1.00 42.99           C  
ATOM   2089  CZ  PHE A 267     -26.463 -18.266  15.823  1.00 42.99           C  
ATOM   2090  N   LEU A 268     -25.637 -23.579  13.460  1.00 40.96           N  
ATOM   2091  CA  LEU A 268     -24.236 -23.629  13.055  1.00 40.96           C  
ATOM   2092  C   LEU A 268     -24.114 -23.816  11.546  1.00 40.96           C  
ATOM   2093  CB  LEU A 268     -23.508 -24.762  13.782  1.00 40.96           C  
ATOM   2094  O   LEU A 268     -23.255 -23.204  10.908  1.00 40.96           O  
ATOM   2095  CG  LEU A 268     -23.236 -24.547  15.272  1.00 40.96           C  
ATOM   2096  CD1 LEU A 268     -22.663 -25.816  15.894  1.00 40.96           C  
ATOM   2097  CD2 LEU A 268     -22.290 -23.369  15.478  1.00 40.96           C  
ATOM   2098  N   GLU A 269     -25.030 -24.611  10.957  1.00 43.89           N  
ATOM   2099  CA  GLU A 269     -25.079 -24.838   9.515  1.00 43.89           C  
ATOM   2100  C   GLU A 269     -25.488 -23.570   8.771  1.00 43.89           C  
ATOM   2101  CB  GLU A 269     -26.044 -25.978   9.182  1.00 43.89           C  
ATOM   2102  O   GLU A 269     -24.947 -23.267   7.706  1.00 43.89           O  
ATOM   2103  CG  GLU A 269     -25.356 -27.308   8.913  1.00 43.89           C  
ATOM   2104  CD  GLU A 269     -26.329 -28.460   8.721  1.00 43.89           C  
ATOM   2105  OE1 GLU A 269     -25.882 -29.627   8.651  1.00 43.89           O  
ATOM   2106  OE2 GLU A 269     -27.549 -28.192   8.639  1.00 43.89           O  
ATOM   2107  N   GLY A 270     -26.480 -22.808   9.351  1.00 41.44           N  
ATOM   2108  CA  GLY A 270     -26.901 -21.545   8.766  1.00 41.44           C  
ATOM   2109  C   GLY A 270     -25.813 -20.488   8.783  1.00 41.44           C  
ATOM   2110  O   GLY A 270     -25.637 -19.755   7.807  1.00 41.44           O  
ATOM   2111  N   LEU A 271     -24.940 -20.562   9.841  1.00 38.67           N  
ATOM   2112  CA  LEU A 271     -23.832 -19.621   9.963  1.00 38.67           C  
ATOM   2113  C   LEU A 271     -22.712 -19.971   8.989  1.00 38.67           C  
ATOM   2114  CB  LEU A 271     -23.293 -19.611  11.396  1.00 38.67           C  
ATOM   2115  O   LEU A 271     -22.098 -19.080   8.396  1.00 38.67           O  
ATOM   2116  CG  LEU A 271     -24.070 -18.766  12.407  1.00 38.67           C  
ATOM   2117  CD1 LEU A 271     -23.613 -19.085  13.827  1.00 38.67           C  
ATOM   2118  CD2 LEU A 271     -23.899 -17.281  12.106  1.00 38.67           C  
ATOM   2119  N   ASP A 272     -22.433 -21.287   8.827  1.00 37.37           N  
ATOM   2120  CA  ASP A 272     -21.433 -21.772   7.881  1.00 37.37           C  
ATOM   2121  C   ASP A 272     -21.803 -21.394   6.448  1.00 37.37           C  
ATOM   2122  CB  ASP A 272     -21.273 -23.289   8.000  1.00 37.37           C  
ATOM   2123  O   ASP A 272     -20.937 -21.013   5.658  1.00 37.37           O  
ATOM   2124  CG  ASP A 272     -20.120 -23.695   8.900  1.00 37.37           C  
ATOM   2125  OD1 ASP A 272     -19.388 -22.808   9.391  1.00 37.37           O  
ATOM   2126  OD2 ASP A 272     -19.939 -24.913   9.119  1.00 37.37           O  
ATOM   2127  N   GLN A 273     -23.091 -21.391   6.117  1.00 38.60           N  
ATOM   2128  CA  GLN A 273     -23.612 -21.085   4.789  1.00 38.60           C  
ATOM   2129  C   GLN A 273     -23.553 -19.586   4.507  1.00 38.60           C  
ATOM   2130  CB  GLN A 273     -25.049 -21.589   4.647  1.00 38.60           C  
ATOM   2131  O   GLN A 273     -23.260 -19.172   3.383  1.00 38.60           O  
ATOM   2132  CG  GLN A 273     -25.152 -23.085   4.379  1.00 38.60           C  
ATOM   2133  CD  GLN A 273     -26.587 -23.565   4.274  1.00 38.60           C  
ATOM   2134  NE2 GLN A 273     -26.764 -24.859   4.033  1.00 38.60           N  
ATOM   2135  OE1 GLN A 273     -27.530 -22.778   4.409  1.00 38.60           O  
ATOM   2136  N   ILE A 274     -23.700 -18.763   5.557  1.00 40.84           N  
ATOM   2137  CA  ILE A 274     -23.580 -17.315   5.417  1.00 40.84           C  
ATOM   2138  C   ILE A 274     -22.110 -16.933   5.256  1.00 40.84           C  
ATOM   2139  CB  ILE A 274     -24.196 -16.577   6.626  1.00 40.84           C  
ATOM   2140  O   ILE A 274     -21.772 -16.067   4.446  1.00 40.84           O  
ATOM   2141  CG1 ILE A 274     -25.714 -16.784   6.661  1.00 40.84           C  
ATOM   2142  CG2 ILE A 274     -23.847 -15.087   6.585  1.00 40.84           C  
ATOM   2143  CD1 ILE A 274     -26.389 -16.214   7.901  1.00 40.84           C  
ATOM   2144  N   GLN A 275     -21.228 -17.781   5.877  1.00 37.79           N  
ATOM   2145  CA  GLN A 275     -19.785 -17.568   5.838  1.00 37.79           C  
ATOM   2146  C   GLN A 275     -19.204 -17.985   4.490  1.00 37.79           C  
ATOM   2147  CB  GLN A 275     -19.098 -18.338   6.967  1.00 37.79           C  
ATOM   2148  O   GLN A 275     -18.308 -17.322   3.963  1.00 37.79           O  
ATOM   2149  CG  GLN A 275     -18.877 -17.514   8.228  1.00 37.79           C  
ATOM   2150  CD  GLN A 275     -18.132 -18.279   9.306  1.00 37.79           C  
ATOM   2151  NE2 GLN A 275     -17.803 -17.596  10.398  1.00 37.79           N  
ATOM   2152  OE1 GLN A 275     -17.856 -19.474   9.160  1.00 37.79           O  
ATOM   2153  N   GLU A 276     -19.729 -19.103   3.911  1.00 38.02           N  
ATOM   2154  CA  GLU A 276     -19.265 -19.638   2.634  1.00 38.02           C  
ATOM   2155  C   GLU A 276     -19.720 -18.761   1.471  1.00 38.02           C  
ATOM   2156  CB  GLU A 276     -19.765 -21.071   2.439  1.00 38.02           C  
ATOM   2157  O   GLU A 276     -18.998 -18.606   0.484  1.00 38.02           O  
ATOM   2158  CG  GLU A 276     -18.829 -22.131   3.002  1.00 38.02           C  
ATOM   2159  CD  GLU A 276     -19.342 -23.549   2.811  1.00 38.02           C  
ATOM   2160  OE1 GLU A 276     -18.700 -24.500   3.310  1.00 38.02           O  
ATOM   2161  OE2 GLU A 276     -20.396 -23.710   2.155  1.00 38.02           O  
ATOM   2162  N   GLY A 277     -20.819 -18.060   1.610  1.00 36.15           N  
ATOM   2163  CA  GLY A 277     -21.328 -17.201   0.552  1.00 36.15           C  
ATOM   2164  C   GLY A 277     -20.624 -15.859   0.482  1.00 36.15           C  
ATOM   2165  O   GLY A 277     -20.571 -15.235  -0.580  1.00 36.15           O  
ATOM   2166  N   LEU A 278     -19.640 -15.562   1.351  1.00 34.75           N  
ATOM   2167  CA  LEU A 278     -18.908 -14.322   1.584  1.00 34.75           C  
ATOM   2168  C   LEU A 278     -17.541 -14.362   0.909  1.00 34.75           C  
ATOM   2169  CB  LEU A 278     -18.742 -14.071   3.085  1.00 34.75           C  
ATOM   2170  O   LEU A 278     -16.843 -13.347   0.851  1.00 34.75           O  
ATOM   2171  CG  LEU A 278     -19.997 -13.634   3.843  1.00 34.75           C  
ATOM   2172  CD1 LEU A 278     -19.796 -13.804   5.345  1.00 34.75           C  
ATOM   2173  CD2 LEU A 278     -20.348 -12.189   3.505  1.00 34.75           C  
ATOM   2174  N   ALA A 279     -17.163 -15.437   0.138  1.00 33.78           N  
ATOM   2175  CA  ALA A 279     -15.820 -15.659  -0.393  1.00 33.78           C  
ATOM   2176  C   ALA A 279     -15.675 -15.056  -1.787  1.00 33.78           C  
ATOM   2177  CB  ALA A 279     -15.502 -17.152  -0.427  1.00 33.78           C  
ATOM   2178  O   ALA A 279     -14.559 -14.823  -2.256  1.00 33.78           O  
ATOM   2179  N   GLY A 280     -16.408 -13.971  -2.187  1.00 36.16           N  
ATOM   2180  CA  GLY A 280     -16.007 -13.190  -3.346  1.00 36.16           C  
ATOM   2181  C   GLY A 280     -16.325 -11.713  -3.210  1.00 36.16           C  
ATOM   2182  O   GLY A 280     -17.382 -11.346  -2.694  1.00 36.16           O  
ATOM   2183  N   VAL A 281     -15.367 -10.860  -2.831  1.00 38.62           N  
ATOM   2184  CA  VAL A 281     -15.349  -9.450  -2.455  1.00 38.62           C  
ATOM   2185  C   VAL A 281     -16.378  -8.681  -3.280  1.00 38.62           C  
ATOM   2186  CB  VAL A 281     -13.946  -8.831  -2.643  1.00 38.62           C  
ATOM   2187  O   VAL A 281     -17.104  -7.838  -2.748  1.00 38.62           O  
ATOM   2188  CG1 VAL A 281     -13.953  -7.352  -2.261  1.00 38.62           C  
ATOM   2189  CG2 VAL A 281     -12.912  -9.595  -1.817  1.00 38.62           C  
ATOM   2190  N   TYR A 282     -16.580  -9.096  -4.786  1.00 34.98           N  
ATOM   2191  CA  TYR A 282     -17.552  -8.441  -5.655  1.00 34.98           C  
ATOM   2192  C   TYR A 282     -18.971  -8.878  -5.311  1.00 34.98           C  
ATOM   2193  CB  TYR A 282     -17.253  -8.749  -7.125  1.00 34.98           C  
ATOM   2194  O   TYR A 282     -19.877  -8.046  -5.214  1.00 34.98           O  
ATOM   2195  CG  TYR A 282     -18.095  -7.957  -8.095  1.00 34.98           C  
ATOM   2196  CD1 TYR A 282     -19.233  -8.514  -8.676  1.00 34.98           C  
ATOM   2197  CD2 TYR A 282     -17.756  -6.651  -8.433  1.00 34.98           C  
ATOM   2198  CE1 TYR A 282     -20.011  -7.789  -9.572  1.00 34.98           C  
ATOM   2199  CE2 TYR A 282     -18.527  -5.917  -9.327  1.00 34.98           C  
ATOM   2200  OH  TYR A 282     -20.418  -5.770 -10.777  1.00 34.98           O  
ATOM   2201  CZ  TYR A 282     -19.651  -6.493  -9.890  1.00 34.98           C  
ATOM   2202  N   HIS A 283     -19.210 -10.226  -5.043  1.00 34.24           N  
ATOM   2203  CA  HIS A 283     -20.499 -10.776  -4.639  1.00 34.24           C  
ATOM   2204  C   HIS A 283     -20.837 -10.389  -3.203  1.00 34.24           C  
ATOM   2205  CB  HIS A 283     -20.502 -12.299  -4.787  1.00 34.24           C  
ATOM   2206  O   HIS A 283     -21.994 -10.097  -2.891  1.00 34.24           O  
ATOM   2207  CG  HIS A 283     -21.871 -12.886  -4.920  1.00 34.24           C  
ATOM   2208  CD2 HIS A 283     -22.279 -14.169  -5.058  1.00 34.24           C  
ATOM   2209  ND1 HIS A 283     -23.014 -12.115  -4.922  1.00 34.24           N  
ATOM   2210  CE1 HIS A 283     -24.068 -12.903  -5.056  1.00 34.24           C  
ATOM   2211  NE2 HIS A 283     -23.650 -14.154  -5.140  1.00 34.24           N  
ATOM   2212  N   LEU A 284     -19.760  -9.986  -2.318  1.00 37.31           N  
ATOM   2213  CA  LEU A 284     -19.912  -9.554  -0.933  1.00 37.31           C  
ATOM   2214  C   LEU A 284     -20.429  -8.120  -0.864  1.00 37.31           C  
ATOM   2215  CB  LEU A 284     -18.580  -9.665  -0.187  1.00 37.31           C  
ATOM   2216  O   LEU A 284     -21.281  -7.802  -0.032  1.00 37.31           O  
ATOM   2217  CG  LEU A 284     -18.456 -10.818   0.811  1.00 37.31           C  
ATOM   2218  CD1 LEU A 284     -17.142 -11.563   0.598  1.00 37.31           C  
ATOM   2219  CD2 LEU A 284     -18.557 -10.300   2.241  1.00 37.31           C  
ATOM   2220  N   ALA A 285     -19.804  -7.157  -1.853  1.00 35.89           N  
ATOM   2221  CA  ALA A 285     -20.253  -5.768  -1.794  1.00 35.89           C  
ATOM   2222  C   ALA A 285     -21.690  -5.635  -2.291  1.00 35.89           C  
ATOM   2223  CB  ALA A 285     -19.325  -4.873  -2.612  1.00 35.89           C  
ATOM   2224  O   ALA A 285     -22.501  -4.933  -1.683  1.00 35.89           O  
ATOM   2225  N   VAL A 286     -22.007  -6.462  -3.341  1.00 36.15           N  
ATOM   2226  CA  VAL A 286     -23.344  -6.429  -3.924  1.00 36.15           C  
ATOM   2227  C   VAL A 286     -24.307  -7.231  -3.052  1.00 36.15           C  
ATOM   2228  CB  VAL A 286     -23.348  -6.978  -5.368  1.00 36.15           C  
ATOM   2229  O   VAL A 286     -25.418  -6.779  -2.764  1.00 36.15           O  
ATOM   2230  CG1 VAL A 286     -24.777  -7.107  -5.892  1.00 36.15           C  
ATOM   2231  CG2 VAL A 286     -22.520  -6.078  -6.283  1.00 36.15           C  
ATOM   2232  N   VAL A 287     -23.878  -8.511  -2.575  1.00 36.52           N  
ATOM   2233  CA  VAL A 287     -24.696  -9.378  -1.734  1.00 36.52           C  
ATOM   2234  C   VAL A 287     -24.815  -8.778  -0.335  1.00 36.52           C  
ATOM   2235  CB  VAL A 287     -24.112 -10.806  -1.653  1.00 36.52           C  
ATOM   2236  O   VAL A 287     -25.888  -8.812   0.273  1.00 36.52           O  
ATOM   2237  CG1 VAL A 287     -24.869 -11.641  -0.621  1.00 36.52           C  
ATOM   2238  CG2 VAL A 287     -24.155 -11.478  -3.024  1.00 36.52           C  
ATOM   2239  N   GLY A 288     -23.663  -8.190   0.228  1.00 36.79           N  
ATOM   2240  CA  GLY A 288     -23.773  -7.408   1.449  1.00 36.79           C  
ATOM   2241  C   GLY A 288     -24.722  -6.232   1.321  1.00 36.79           C  
ATOM   2242  O   GLY A 288     -25.508  -5.960   2.232  1.00 36.79           O  
ATOM   2243  N   TYR A 289     -24.673  -5.481   0.036  1.00 36.61           N  
ATOM   2244  CA  TYR A 289     -25.628  -4.450  -0.354  1.00 36.61           C  
ATOM   2245  C   TYR A 289     -27.054  -4.987  -0.325  1.00 36.61           C  
ATOM   2246  CB  TYR A 289     -25.300  -3.914  -1.751  1.00 36.61           C  
ATOM   2247  O   TYR A 289     -27.954  -4.348   0.224  1.00 36.61           O  
ATOM   2248  CG  TYR A 289     -26.226  -2.814  -2.212  1.00 36.61           C  
ATOM   2249  CD1 TYR A 289     -27.298  -3.088  -3.058  1.00 36.61           C  
ATOM   2250  CD2 TYR A 289     -26.030  -1.499  -1.803  1.00 36.61           C  
ATOM   2251  CE1 TYR A 289     -28.152  -2.078  -3.487  1.00 36.61           C  
ATOM   2252  CE2 TYR A 289     -26.878  -0.481  -2.226  1.00 36.61           C  
ATOM   2253  OH  TYR A 289     -28.778   0.225  -3.487  1.00 36.61           O  
ATOM   2254  CZ  TYR A 289     -27.935  -0.780  -3.066  1.00 36.61           C  
ATOM   2255  N   GLN A 290     -27.280  -6.254  -0.806  1.00 35.87           N  
ATOM   2256  CA  GLN A 290     -28.621  -6.819  -0.913  1.00 35.87           C  
ATOM   2257  C   GLN A 290     -29.009  -7.560   0.363  1.00 35.87           C  
ATOM   2258  CB  GLN A 290     -28.714  -7.759  -2.115  1.00 35.87           C  
ATOM   2259  O   GLN A 290     -30.172  -7.537   0.772  1.00 35.87           O  
ATOM   2260  CG  GLN A 290     -28.746  -7.041  -3.457  1.00 35.87           C  
ATOM   2261  CD  GLN A 290     -28.774  -7.997  -4.635  1.00 35.87           C  
ATOM   2262  NE2 GLN A 290     -28.938  -7.454  -5.836  1.00 35.87           N  
ATOM   2263  OE1 GLN A 290     -28.650  -9.214  -4.466  1.00 35.87           O  
ATOM   2264  N   GLY A 291     -28.038  -8.154   1.032  1.00 33.83           N  
ATOM   2265  CA  GLY A 291     -28.307  -8.968   2.206  1.00 33.83           C  
ATOM   2266  C   GLY A 291     -28.609  -8.147   3.445  1.00 33.83           C  
ATOM   2267  O   GLY A 291     -29.508  -8.486   4.218  1.00 33.83           O  
ATOM   2268  N   VAL A 292     -28.019  -6.910   3.606  1.00 36.01           N  
ATOM   2269  CA  VAL A 292     -28.252  -6.031   4.747  1.00 36.01           C  
ATOM   2270  C   VAL A 292     -29.535  -5.231   4.529  1.00 36.01           C  
ATOM   2271  CB  VAL A 292     -27.061  -5.075   4.981  1.00 36.01           C  
ATOM   2272  O   VAL A 292     -30.304  -5.012   5.468  1.00 36.01           O  
ATOM   2273  CG1 VAL A 292     -27.375  -4.084   6.100  1.00 36.01           C  
ATOM   2274  CG2 VAL A 292     -25.797  -5.869   5.305  1.00 36.01           C  
ATOM   2275  N   SER A 293     -29.842  -4.784   3.251  1.00 35.28           N  
ATOM   2276  CA  SER A 293     -31.167  -4.254   2.946  1.00 35.28           C  
ATOM   2277  C   SER A 293     -32.256  -5.274   3.258  1.00 35.28           C  
ATOM   2278  CB  SER A 293     -31.253  -3.837   1.477  1.00 35.28           C  
ATOM   2279  O   SER A 293     -33.315  -4.920   3.780  1.00 35.28           O  
ATOM   2280  OG  SER A 293     -32.298  -4.531   0.818  1.00 35.28           O  
ATOM   2281  N   ALA A 294     -31.956  -6.560   3.079  1.00 35.58           N  
ATOM   2282  CA  ALA A 294     -32.924  -7.612   3.380  1.00 35.58           C  
ATOM   2283  C   ALA A 294     -33.010  -7.864   4.883  1.00 35.58           C  
ATOM   2284  CB  ALA A 294     -32.554  -8.900   2.648  1.00 35.58           C  
ATOM   2285  O   ALA A 294     -34.099  -8.073   5.422  1.00 35.58           O  
ATOM   2286  N   VAL A 295     -31.846  -7.665   5.622  1.00 35.82           N  
ATOM   2287  CA  VAL A 295     -31.830  -7.839   7.070  1.00 35.82           C  
ATOM   2288  C   VAL A 295     -32.435  -6.610   7.745  1.00 35.82           C  
ATOM   2289  CB  VAL A 295     -30.399  -8.086   7.597  1.00 35.82           C  
ATOM   2290  O   VAL A 295     -33.158  -6.731   8.737  1.00 35.82           O  
ATOM   2291  CG1 VAL A 295     -30.388  -8.148   9.123  1.00 35.82           C  
ATOM   2292  CG2 VAL A 295     -29.827  -9.372   7.002  1.00 35.82           C  
ATOM   2293  N   ALA A 296     -32.181  -5.379   7.193  1.00 36.35           N  
ATOM   2294  CA  ALA A 296     -32.837  -4.161   7.662  1.00 36.35           C  
ATOM   2295  C   ALA A 296     -34.345  -4.229   7.436  1.00 36.35           C  
ATOM   2296  CB  ALA A 296     -32.252  -2.937   6.961  1.00 36.35           C  
ATOM   2297  O   ALA A 296     -35.126  -3.790   8.283  1.00 36.35           O  
ATOM   2298  N   GLU A 297     -34.688  -4.951   6.370  1.00 36.42           N  
ATOM   2299  CA  GLU A 297     -36.101  -5.200   6.101  1.00 36.42           C  
ATOM   2300  C   GLU A 297     -36.657  -6.281   7.024  1.00 36.42           C  
ATOM   2301  CB  GLU A 297     -36.307  -5.602   4.638  1.00 36.42           C  
ATOM   2302  O   GLU A 297     -37.788  -6.175   7.502  1.00 36.42           O  
ATOM   2303  CG  GLU A 297     -36.832  -4.475   3.759  1.00 36.42           C  
ATOM   2304  CD  GLU A 297     -37.037  -4.890   2.311  1.00 36.42           C  
ATOM   2305  OE1 GLU A 297     -37.466  -4.045   1.492  1.00 36.42           O  
ATOM   2306  OE2 GLU A 297     -36.767  -6.070   1.992  1.00 36.42           O  
ATOM   2307  N   LEU A 298     -35.869  -7.246   7.408  1.00 33.35           N  
ATOM   2308  CA  LEU A 298     -36.280  -8.297   8.331  1.00 33.35           C  
ATOM   2309  C   LEU A 298     -36.250  -7.798   9.772  1.00 33.35           C  
ATOM   2310  CB  LEU A 298     -35.376  -9.524   8.185  1.00 33.35           C  
ATOM   2311  O   LEU A 298     -37.107  -8.165  10.579  1.00 33.35           O  
ATOM   2312  CG  LEU A 298     -36.042 -10.886   8.383  1.00 33.35           C  
ATOM   2313  CD1 LEU A 298     -36.574 -11.414   7.055  1.00 33.35           C  
ATOM   2314  CD2 LEU A 298     -35.062 -11.875   9.005  1.00 33.35           C  
ATOM   2315  N   ALA A 299     -35.327  -6.821  10.130  1.00 33.18           N  
ATOM   2316  CA  ALA A 299     -35.195  -6.129  11.410  1.00 33.18           C  
ATOM   2317  C   ALA A 299     -36.410  -5.247  11.684  1.00 33.18           C  
ATOM   2318  CB  ALA A 299     -33.918  -5.293  11.433  1.00 33.18           C  
ATOM   2319  O   ALA A 299     -36.853  -5.128  12.828  1.00 33.18           O  
ATOM   2320  N   ASN A 300     -37.035  -4.826  10.577  1.00 40.30           N  
ATOM   2321  CA  ASN A 300     -38.276  -4.078  10.746  1.00 40.30           C  
ATOM   2322  C   ASN A 300     -39.462  -5.007  10.987  1.00 40.30           C  
ATOM   2323  CB  ASN A 300     -38.537  -3.188   9.529  1.00 40.30           C  
ATOM   2324  O   ASN A 300     -40.392  -4.659  11.717  1.00 40.30           O  
ATOM   2325  CG  ASN A 300     -37.756  -1.890   9.577  1.00 40.30           C  
ATOM   2326  ND2 ASN A 300     -37.592  -1.253   8.424  1.00 40.30           N  
ATOM   2327  OD1 ASN A 300     -37.302  -1.463  10.642  1.00 40.30           O  
ATOM   2328  N   LYS A 301     -39.171  -6.339  10.883  1.00 37.02           N  
ATOM   2329  CA  LYS A 301     -40.315  -7.230  11.047  1.00 37.02           C  
ATOM   2330  C   LYS A 301     -40.121  -8.160  12.242  1.00 37.02           C  
ATOM   2331  CB  LYS A 301     -40.544  -8.050   9.777  1.00 37.02           C  
ATOM   2332  O   LYS A 301     -41.092  -8.567  12.882  1.00 37.02           O  
ATOM   2333  CG  LYS A 301     -41.315  -7.311   8.693  1.00 37.02           C  
ATOM   2334  CD  LYS A 301     -41.627  -8.219   7.511  1.00 37.02           C  
ATOM   2335  CE  LYS A 301     -42.375  -7.474   6.414  1.00 37.02           C  
ATOM   2336  NZ  LYS A 301     -42.711  -8.368   5.266  1.00 37.02           N  
ATOM   2337  N   GLY A 302     -39.137  -7.996  13.211  1.00 33.06           N  
ATOM   2338  CA  GLY A 302     -39.189  -8.853  14.384  1.00 33.06           C  
ATOM   2339  C   GLY A 302     -38.318  -8.359  15.524  1.00 33.06           C  
ATOM   2340  O   GLY A 302     -37.090  -8.439  15.453  1.00 33.06           O  
ATOM   2341  N   MET A 303     -38.525  -7.303  16.154  1.00 36.69           N  
ATOM   2342  CA  MET A 303     -37.933  -6.345  17.084  1.00 36.69           C  
ATOM   2343  C   MET A 303     -37.830  -6.939  18.485  1.00 36.69           C  
ATOM   2344  CB  MET A 303     -38.754  -5.055  17.122  1.00 36.69           C  
ATOM   2345  O   MET A 303     -36.866  -6.675  19.206  1.00 36.69           O  
ATOM   2346  CG  MET A 303     -38.039  -3.856  16.521  1.00 36.69           C  
ATOM   2347  SD  MET A 303     -38.813  -2.263  17.002  1.00 36.69           S  
ATOM   2348  CE  MET A 303     -40.368  -2.865  17.718  1.00 36.69           C  
ATOM   2349  N   GLY A 304     -37.812  -8.324  18.703  1.00 36.89           N  
ATOM   2350  CA  GLY A 304     -37.627  -8.566  20.125  1.00 36.89           C  
ATOM   2351  C   GLY A 304     -36.785  -9.794  20.417  1.00 36.89           C  
ATOM   2352  O   GLY A 304     -35.960  -9.784  21.333  1.00 36.89           O  
ATOM   2353  N   LEU A 305     -36.676 -10.723  19.559  1.00 34.57           N  
ATOM   2354  CA  LEU A 305     -35.933 -11.963  19.757  1.00 34.57           C  
ATOM   2355  C   LEU A 305     -34.598 -11.919  19.021  1.00 34.57           C  
ATOM   2356  CB  LEU A 305     -36.754 -13.163  19.278  1.00 34.57           C  
ATOM   2357  O   LEU A 305     -33.584 -12.394  19.536  1.00 34.57           O  
ATOM   2358  CG  LEU A 305     -36.967 -14.287  20.293  1.00 34.57           C  
ATOM   2359  CD1 LEU A 305     -38.456 -14.559  20.477  1.00 34.57           C  
ATOM   2360  CD2 LEU A 305     -36.237 -15.551  19.853  1.00 34.57           C  
ATOM   2361  N   LEU A 306     -34.417 -10.915  18.133  1.00 35.36           N  
ATOM   2362  CA  LEU A 306     -33.151 -10.759  17.425  1.00 35.36           C  
ATOM   2363  C   LEU A 306     -32.258  -9.741  18.126  1.00 35.36           C  
ATOM   2364  CB  LEU A 306     -33.396 -10.328  15.976  1.00 35.36           C  
ATOM   2365  O   LEU A 306     -31.035  -9.892  18.148  1.00 35.36           O  
ATOM   2366  CG  LEU A 306     -33.575 -11.453  14.955  1.00 35.36           C  
ATOM   2367  CD1 LEU A 306     -34.312 -10.938  13.724  1.00 35.36           C  
ATOM   2368  CD2 LEU A 306     -32.224 -12.044  14.568  1.00 35.36           C  
ATOM   2369  N   ASP A 307     -32.934  -8.777  18.868  1.00 33.00           N  
ATOM   2370  CA  ASP A 307     -32.120  -7.832  19.625  1.00 33.00           C  
ATOM   2371  C   ASP A 307     -31.348  -8.539  20.737  1.00 33.00           C  
ATOM   2372  CB  ASP A 307     -32.993  -6.723  20.215  1.00 33.00           C  
ATOM   2373  O   ASP A 307     -30.184  -8.223  20.990  1.00 33.00           O  
ATOM   2374  CG  ASP A 307     -33.392  -5.674  19.192  1.00 33.00           C  
ATOM   2375  OD1 ASP A 307     -32.756  -5.597  18.118  1.00 33.00           O  
ATOM   2376  OD2 ASP A 307     -34.348  -4.916  19.462  1.00 33.00           O  
ATOM   2377  N   SER A 308     -31.977  -9.680  21.300  1.00 31.45           N  
ATOM   2378  CA  SER A 308     -31.361 -10.486  22.350  1.00 31.45           C  
ATOM   2379  C   SER A 308     -30.408 -11.522  21.763  1.00 31.45           C  
ATOM   2380  CB  SER A 308     -32.433 -11.184  23.188  1.00 31.45           C  
ATOM   2381  O   SER A 308     -29.341 -11.780  22.325  1.00 31.45           O  
ATOM   2382  OG  SER A 308     -33.692 -11.131  22.541  1.00 31.45           O  
ATOM   2383  N   LEU A 309     -30.719 -11.989  20.530  1.00 31.46           N  
ATOM   2384  CA  LEU A 309     -29.811 -12.852  19.783  1.00 31.46           C  
ATOM   2385  C   LEU A 309     -28.706 -12.035  19.121  1.00 31.46           C  
ATOM   2386  CB  LEU A 309     -30.577 -13.648  18.723  1.00 31.46           C  
ATOM   2387  O   LEU A 309     -27.563 -12.488  19.029  1.00 31.46           O  
ATOM   2388  CG  LEU A 309     -31.190 -14.972  19.182  1.00 31.46           C  
ATOM   2389  CD1 LEU A 309     -32.321 -15.385  18.246  1.00 31.46           C  
ATOM   2390  CD2 LEU A 309     -30.124 -16.059  19.253  1.00 31.46           C  
ATOM   2391  N   LYS A 310     -28.933 -10.690  18.734  1.00 30.90           N  
ATOM   2392  CA  LYS A 310     -27.945  -9.693  18.330  1.00 30.90           C  
ATOM   2393  C   LYS A 310     -26.986  -9.374  19.473  1.00 30.90           C  
ATOM   2394  CB  LYS A 310     -28.637  -8.415  17.853  1.00 30.90           C  
ATOM   2395  O   LYS A 310     -25.779  -9.248  19.260  1.00 30.90           O  
ATOM   2396  CG  LYS A 310     -28.149  -7.914  16.502  1.00 30.90           C  
ATOM   2397  CD  LYS A 310     -28.878  -6.645  16.079  1.00 30.90           C  
ATOM   2398  CE  LYS A 310     -28.356  -6.115  14.751  1.00 30.90           C  
ATOM   2399  NZ  LYS A 310     -29.052  -4.858  14.343  1.00 30.90           N  
ATOM   2400  N   GLU A 311     -27.549  -9.384  20.741  1.00 31.23           N  
ATOM   2401  CA  GLU A 311     -26.704  -9.094  21.896  1.00 31.23           C  
ATOM   2402  C   GLU A 311     -25.980 -10.348  22.378  1.00 31.23           C  
ATOM   2403  CB  GLU A 311     -27.536  -8.497  23.034  1.00 31.23           C  
ATOM   2404  O   GLU A 311     -24.826 -10.278  22.808  1.00 31.23           O  
ATOM   2405  CG  GLU A 311     -27.667  -6.982  22.969  1.00 31.23           C  
ATOM   2406  CD  GLU A 311     -28.438  -6.396  24.142  1.00 31.23           C  
ATOM   2407  OE1 GLU A 311     -28.613  -5.158  24.195  1.00 31.23           O  
ATOM   2408  OE2 GLU A 311     -28.869  -7.182  25.015  1.00 31.23           O  
ATOM   2409  N   GLY A 312     -26.651 -11.634  22.232  1.00 29.96           N  
ATOM   2410  CA  GLY A 312     -26.097 -12.886  22.721  1.00 29.96           C  
ATOM   2411  C   GLY A 312     -25.290 -13.631  21.674  1.00 29.96           C  
ATOM   2412  O   GLY A 312     -24.314 -14.310  22.002  1.00 29.96           O  
ATOM   2413  N   PHE A 313     -25.488 -13.371  20.299  1.00 28.34           N  
ATOM   2414  CA  PHE A 313     -24.770 -13.850  19.124  1.00 28.34           C  
ATOM   2415  C   PHE A 313     -23.845 -12.770  18.577  1.00 28.34           C  
ATOM   2416  CB  PHE A 313     -25.753 -14.299  18.038  1.00 28.34           C  
ATOM   2417  O   PHE A 313     -23.993 -12.341  17.431  1.00 28.34           O  
ATOM   2418  CG  PHE A 313     -26.149 -15.747  18.139  1.00 28.34           C  
ATOM   2419  CD1 PHE A 313     -25.290 -16.750  17.705  1.00 28.34           C  
ATOM   2420  CD2 PHE A 313     -27.382 -16.107  18.669  1.00 28.34           C  
ATOM   2421  CE1 PHE A 313     -25.655 -18.091  17.798  1.00 28.34           C  
ATOM   2422  CE2 PHE A 313     -27.753 -17.445  18.765  1.00 28.34           C  
ATOM   2423  CZ  PHE A 313     -26.889 -18.435  18.327  1.00 28.34           C  
ATOM   2424  N   SER A 314     -23.424 -11.644  19.240  1.00 34.05           N  
ATOM   2425  CA  SER A 314     -22.422 -10.667  18.831  1.00 34.05           C  
ATOM   2426  C   SER A 314     -21.229 -11.344  18.164  1.00 34.05           C  
ATOM   2427  CB  SER A 314     -21.947  -9.849  20.033  1.00 34.05           C  
ATOM   2428  O   SER A 314     -20.355 -11.885  18.845  1.00 34.05           O  
ATOM   2429  OG  SER A 314     -21.308 -10.681  20.986  1.00 34.05           O  
ATOM   2430  N   PHE A 315     -21.232 -12.231  17.168  1.00 35.60           N  
ATOM   2431  CA  PHE A 315     -20.834 -11.796  15.835  1.00 35.60           C  
ATOM   2432  C   PHE A 315     -20.909 -10.279  15.715  1.00 35.60           C  
ATOM   2433  CB  PHE A 315     -21.717 -12.451  14.768  1.00 35.60           C  
ATOM   2434  O   PHE A 315     -20.536  -9.713  14.685  1.00 35.60           O  
ATOM   2435  CG  PHE A 315     -21.227 -13.802  14.321  1.00 35.60           C  
ATOM   2436  CD1 PHE A 315     -20.257 -13.913  13.332  1.00 35.60           C  
ATOM   2437  CD2 PHE A 315     -21.738 -14.962  14.889  1.00 35.60           C  
ATOM   2438  CE1 PHE A 315     -19.802 -15.162  12.916  1.00 35.60           C  
ATOM   2439  CE2 PHE A 315     -21.288 -16.214  14.478  1.00 35.60           C  
ATOM   2440  CZ  PHE A 315     -20.321 -16.312  13.491  1.00 35.60           C  
ATOM   2441  N   SER A 316     -21.362  -9.436  16.917  1.00 48.11           N  
ATOM   2442  CA  SER A 316     -21.536  -8.004  17.132  1.00 48.11           C  
ATOM   2443  C   SER A 316     -20.205  -7.265  17.038  1.00 48.11           C  
ATOM   2444  CB  SER A 316     -22.179  -7.740  18.495  1.00 48.11           C  
ATOM   2445  O   SER A 316     -20.177  -6.049  16.838  1.00 48.11           O  
ATOM   2446  OG  SER A 316     -21.238  -7.921  19.539  1.00 48.11           O  
ATOM   2447  N   SER A 317     -19.139  -7.884  16.478  1.00 64.18           N  
ATOM   2448  CA  SER A 317     -17.977  -7.020  16.294  1.00 64.18           C  
ATOM   2449  C   SER A 317     -17.713  -6.756  14.816  1.00 64.18           C  
ATOM   2450  CB  SER A 317     -16.738  -7.643  16.939  1.00 64.18           C  
ATOM   2451  O   SER A 317     -17.010  -5.806  14.465  1.00 64.18           O  
ATOM   2452  OG  SER A 317     -16.472  -8.921  16.387  1.00 64.18           O  
ATOM   2453  N   LYS A 318     -18.459  -7.588  13.904  1.00 73.33           N  
ATOM   2454  CA  LYS A 318     -18.181  -7.383  12.486  1.00 73.33           C  
ATOM   2455  C   LYS A 318     -19.048  -6.268  11.911  1.00 73.33           C  
ATOM   2456  CB  LYS A 318     -18.404  -8.678  11.702  1.00 73.33           C  
ATOM   2457  O   LYS A 318     -20.273  -6.293  12.049  1.00 73.33           O  
ATOM   2458  CG  LYS A 318     -17.453  -9.803  12.081  1.00 73.33           C  
ATOM   2459  CD  LYS A 318     -17.702 -11.052  11.245  1.00 73.33           C  
ATOM   2460  CE  LYS A 318     -16.761 -12.183  11.634  1.00 73.33           C  
ATOM   2461  NZ  LYS A 318     -17.006 -13.412  10.821  1.00 73.33           N  
ATOM   2462  N   ARG A 319     -18.392  -5.250  11.561  1.00 80.50           N  
ATOM   2463  CA  ARG A 319     -19.048  -4.041  11.075  1.00 80.50           C  
ATOM   2464  C   ARG A 319     -19.177  -4.062   9.555  1.00 80.50           C  
ATOM   2465  CB  ARG A 319     -18.278  -2.795  11.519  1.00 80.50           C  
ATOM   2466  O   ARG A 319     -18.262  -4.502   8.856  1.00 80.50           O  
ATOM   2467  CG  ARG A 319     -18.166  -2.646  13.028  1.00 80.50           C  
ATOM   2468  CD  ARG A 319     -19.455  -2.117  13.640  1.00 80.50           C  
ATOM   2469  NE  ARG A 319     -19.272  -1.738  15.038  1.00 80.50           N  
ATOM   2470  NH1 ARG A 319     -21.447  -1.023  15.345  1.00 80.50           N  
ATOM   2471  NH2 ARG A 319     -19.946  -0.917  17.074  1.00 80.50           N  
ATOM   2472  CZ  ARG A 319     -20.222  -1.227  15.816  1.00 80.50           C  
ATOM   2473  N   ALA A 320     -20.405  -3.748   9.084  1.00 81.05           N  
ATOM   2474  CA  ALA A 320     -20.729  -3.811   7.661  1.00 81.05           C  
ATOM   2475  C   ALA A 320     -19.815  -2.897   6.849  1.00 81.05           C  
ATOM   2476  CB  ALA A 320     -22.191  -3.438   7.431  1.00 81.05           C  
ATOM   2477  O   ALA A 320     -19.577  -3.141   5.664  1.00 81.05           O  
ATOM   2478  N   TRP A 321     -19.311  -1.795   7.503  1.00 86.09           N  
ATOM   2479  CA  TRP A 321     -18.520  -0.826   6.751  1.00 86.09           C  
ATOM   2480  C   TRP A 321     -17.218  -1.450   6.259  1.00 86.09           C  
ATOM   2481  CB  TRP A 321     -18.219   0.405   7.610  1.00 86.09           C  
ATOM   2482  O   TRP A 321     -16.659  -1.019   5.248  1.00 86.09           O  
ATOM   2483  CG  TRP A 321     -17.477   0.098   8.876  1.00 86.09           C  
ATOM   2484  CD1 TRP A 321     -18.011  -0.066  10.124  1.00 86.09           C  
ATOM   2485  CD2 TRP A 321     -16.064  -0.077   9.017  1.00 86.09           C  
ATOM   2486  CE2 TRP A 321     -15.811  -0.346  10.381  1.00 86.09           C  
ATOM   2487  CE3 TRP A 321     -14.987  -0.034   8.122  1.00 86.09           C  
ATOM   2488  NE1 TRP A 321     -17.014  -0.334  11.033  1.00 86.09           N  
ATOM   2489  CH2 TRP A 321     -13.486  -0.523   9.974  1.00 86.09           C  
ATOM   2490  CZ2 TRP A 321     -14.522  -0.571  10.870  1.00 86.09           C  
ATOM   2491  CZ3 TRP A 321     -13.705  -0.258   8.612  1.00 86.09           C  
ATOM   2492  N   TYR A 322     -16.711  -2.436   6.927  1.00 89.49           N  
ATOM   2493  CA  TYR A 322     -15.439  -3.049   6.561  1.00 89.49           C  
ATOM   2494  C   TYR A 322     -15.532  -3.727   5.200  1.00 89.49           C  
ATOM   2495  CB  TYR A 322     -15.008  -4.066   7.622  1.00 89.49           C  
ATOM   2496  O   TYR A 322     -14.726  -3.453   4.307  1.00 89.49           O  
ATOM   2497  CG  TYR A 322     -13.819  -4.902   7.215  1.00 89.49           C  
ATOM   2498  CD1 TYR A 322     -13.973  -6.239   6.855  1.00 89.49           C  
ATOM   2499  CD2 TYR A 322     -12.540  -4.357   7.188  1.00 89.49           C  
ATOM   2500  CE1 TYR A 322     -12.880  -7.014   6.481  1.00 89.49           C  
ATOM   2501  CE2 TYR A 322     -11.440  -5.122   6.815  1.00 89.49           C  
ATOM   2502  OH  TYR A 322     -10.534  -7.209   6.093  1.00 89.49           O  
ATOM   2503  CZ  TYR A 322     -11.619  -6.447   6.463  1.00 89.49           C  
ATOM   2504  N   PRO A 323     -16.451  -4.687   5.052  1.00 85.40           N  
ATOM   2505  CA  PRO A 323     -16.527  -5.308   3.727  1.00 85.40           C  
ATOM   2506  C   PRO A 323     -16.851  -4.304   2.623  1.00 85.40           C  
ATOM   2507  CB  PRO A 323     -17.653  -6.333   3.882  1.00 85.40           C  
ATOM   2508  O   PRO A 323     -16.426  -4.481   1.479  1.00 85.40           O  
ATOM   2509  CG  PRO A 323     -18.432  -5.868   5.069  1.00 85.40           C  
ATOM   2510  CD  PRO A 323     -17.498  -5.155   6.004  1.00 85.40           C  
ATOM   2511  N   ALA A 324     -17.740  -3.309   2.941  1.00 85.17           N  
ATOM   2512  CA  ALA A 324     -18.048  -2.266   1.966  1.00 85.17           C  
ATOM   2513  C   ALA A 324     -16.783  -1.532   1.529  1.00 85.17           C  
ATOM   2514  CB  ALA A 324     -19.059  -1.279   2.545  1.00 85.17           C  
ATOM   2515  O   ALA A 324     -16.595  -1.261   0.340  1.00 85.17           O  
ATOM   2516  N   LEU A 325     -15.937  -1.221   2.482  1.00 87.88           N  
ATOM   2517  CA  LEU A 325     -14.676  -0.555   2.174  1.00 87.88           C  
ATOM   2518  C   LEU A 325     -13.774  -1.458   1.340  1.00 87.88           C  
ATOM   2519  CB  LEU A 325     -13.958  -0.144   3.462  1.00 87.88           C  
ATOM   2520  O   LEU A 325     -13.136  -0.999   0.390  1.00 87.88           O  
ATOM   2521  CG  LEU A 325     -14.433   1.152   4.119  1.00 87.88           C  
ATOM   2522  CD1 LEU A 325     -13.743   1.348   5.465  1.00 87.88           C  
ATOM   2523  CD2 LEU A 325     -14.175   2.343   3.202  1.00 87.88           C  
ATOM   2524  N   ARG A 326     -13.784  -2.684   1.685  1.00 85.68           N  
ATOM   2525  CA  ARG A 326     -13.002  -3.646   0.916  1.00 85.68           C  
ATOM   2526  C   ARG A 326     -13.509  -3.742  -0.519  1.00 85.68           C  
ATOM   2527  CB  ARG A 326     -13.042  -5.025   1.579  1.00 85.68           C  
ATOM   2528  O   ARG A 326     -12.716  -3.809  -1.460  1.00 85.68           O  
ATOM   2529  CG  ARG A 326     -12.186  -5.131   2.832  1.00 85.68           C  
ATOM   2530  CD  ARG A 326     -11.514  -6.492   2.941  1.00 85.68           C  
ATOM   2531  NE  ARG A 326     -11.737  -7.302   1.747  1.00 85.68           N  
ATOM   2532  NH1 ARG A 326     -10.741  -9.204   2.598  1.00 85.68           N  
ATOM   2533  NH2 ARG A 326     -11.619  -9.214   0.480  1.00 85.68           N  
ATOM   2534  CZ  ARG A 326     -11.365  -8.571   1.611  1.00 85.68           C  
ATOM   2535  N   GLY A 327     -14.716  -3.779  -0.656  1.00 81.89           N  
ATOM   2536  CA  GLY A 327     -15.326  -3.834  -1.975  1.00 81.89           C  
ATOM   2537  C   GLY A 327     -15.038  -2.605  -2.817  1.00 81.89           C  
ATOM   2538  O   GLY A 327     -14.878  -2.704  -4.035  1.00 81.89           O  
ATOM   2539  N   SER A 328     -14.932  -1.489  -2.143  1.00 84.37           N  
ATOM   2540  CA  SER A 328     -14.648  -0.248  -2.856  1.00 84.37           C  
ATOM   2541  C   SER A 328     -13.255  -0.273  -3.476  1.00 84.37           C  
ATOM   2542  CB  SER A 328     -14.776   0.952  -1.917  1.00 84.37           C  
ATOM   2543  O   SER A 328     -13.027   0.329  -4.528  1.00 84.37           O  
ATOM   2544  OG  SER A 328     -13.734   0.952  -0.957  1.00 84.37           O  
ATOM   2545  N   ASP A 329     -12.307  -0.971  -2.866  1.00 82.55           N  
ATOM   2546  CA  ASP A 329     -10.939  -1.080  -3.363  1.00 82.55           C  
ATOM   2547  C   ASP A 329     -10.908  -1.712  -4.753  1.00 82.55           C  
ATOM   2548  CB  ASP A 329     -10.080  -1.897  -2.396  1.00 82.55           C  
ATOM   2549  O   ASP A 329     -10.086  -1.339  -5.592  1.00 82.55           O  
ATOM   2550  CG  ASP A 329      -9.672  -1.114  -1.160  1.00 82.55           C  
ATOM   2551  OD1 ASP A 329      -9.770   0.132  -1.167  1.00 82.55           O  
ATOM   2552  OD2 ASP A 329      -9.246  -1.750  -0.171  1.00 82.55           O  
ATOM   2553  N   GLU A 330     -11.806  -2.537  -4.950  1.00 77.43           N  
ATOM   2554  CA  GLU A 330     -11.881  -3.198  -6.249  1.00 77.43           C  
ATOM   2555  C   GLU A 330     -12.277  -2.215  -7.347  1.00 77.43           C  
ATOM   2556  CB  GLU A 330     -12.874  -4.363  -6.204  1.00 77.43           C  
ATOM   2557  O   GLU A 330     -11.714  -2.241  -8.444  1.00 77.43           O  
ATOM   2558  CG  GLU A 330     -12.849  -5.241  -7.446  1.00 77.43           C  
ATOM   2559  CD  GLU A 330     -13.714  -6.485  -7.319  1.00 77.43           C  
ATOM   2560  OE1 GLU A 330     -13.774  -7.283  -8.281  1.00 77.43           O  
ATOM   2561  OE2 GLU A 330     -14.338  -6.661  -6.249  1.00 77.43           O  
ATOM   2562  N   PHE A 331     -13.277  -1.331  -7.061  1.00 81.21           N  
ATOM   2563  CA  PHE A 331     -13.700  -0.328  -8.032  1.00 81.21           C  
ATOM   2564  C   PHE A 331     -12.565   0.641  -8.338  1.00 81.21           C  
ATOM   2565  CB  PHE A 331     -14.921   0.439  -7.516  1.00 81.21           C  
ATOM   2566  O   PHE A 331     -12.345   1.002  -9.496  1.00 81.21           O  
ATOM   2567  CG  PHE A 331     -16.176  -0.389  -7.453  1.00 81.21           C  
ATOM   2568  CD1 PHE A 331     -16.711  -0.956  -8.603  1.00 81.21           C  
ATOM   2569  CD2 PHE A 331     -16.821  -0.601  -6.241  1.00 81.21           C  
ATOM   2570  CE1 PHE A 331     -17.872  -1.723  -8.547  1.00 81.21           C  
ATOM   2571  CE2 PHE A 331     -17.982  -1.366  -6.177  1.00 81.21           C  
ATOM   2572  CZ  PHE A 331     -18.507  -1.925  -7.332  1.00 81.21           C  
ATOM   2573  N   ILE A 332     -11.874   0.964  -7.268  1.00 82.30           N  
ATOM   2574  CA  ILE A 332     -10.761   1.895  -7.417  1.00 82.30           C  
ATOM   2575  C   ILE A 332      -9.652   1.244  -8.240  1.00 82.30           C  
ATOM   2576  CB  ILE A 332     -10.214   2.346  -6.044  1.00 82.30           C  
ATOM   2577  O   ILE A 332      -9.121   1.856  -9.171  1.00 82.30           O  
ATOM   2578  CG1 ILE A 332     -11.251   3.208  -5.313  1.00 82.30           C  
ATOM   2579  CG2 ILE A 332      -8.893   3.103  -6.211  1.00 82.30           C  
ATOM   2580  CD1 ILE A 332     -10.854   3.582  -3.892  1.00 82.30           C  
ATOM   2581  N   ARG A 333      -9.382   0.063  -7.995  1.00 76.39           N  
ATOM   2582  CA  ARG A 333      -8.328  -0.659  -8.701  1.00 76.39           C  
ATOM   2583  C   ARG A 333      -8.652  -0.786 -10.186  1.00 76.39           C  
ATOM   2584  CB  ARG A 333      -8.122  -2.046  -8.088  1.00 76.39           C  
ATOM   2585  O   ARG A 333      -7.755  -0.732 -11.029  1.00 76.39           O  
ATOM   2586  CG  ARG A 333      -7.334  -2.034  -6.788  1.00 76.39           C  
ATOM   2587  CD  ARG A 333      -7.016  -3.444  -6.309  1.00 76.39           C  
ATOM   2588  NE  ARG A 333      -7.638  -3.727  -5.018  1.00 76.39           N  
ATOM   2589  NH1 ARG A 333      -7.343  -6.015  -5.146  1.00 76.39           N  
ATOM   2590  NH2 ARG A 333      -8.360  -5.086  -3.314  1.00 76.39           N  
ATOM   2591  CZ  ARG A 333      -7.779  -4.942  -4.496  1.00 76.39           C  
ATOM   2592  N   ASN A 334      -9.916  -0.805 -10.507  1.00 75.08           N  
ATOM   2593  CA  ASN A 334     -10.352  -0.990 -11.887  1.00 75.08           C  
ATOM   2594  C   ASN A 334     -10.619   0.345 -12.575  1.00 75.08           C  
ATOM   2595  CB  ASN A 334     -11.599  -1.875 -11.941  1.00 75.08           C  
ATOM   2596  O   ASN A 334     -11.084   0.379 -13.716  1.00 75.08           O  
ATOM   2597  CG  ASN A 334     -11.325  -3.299 -11.499  1.00 75.08           C  
ATOM   2598  ND2 ASN A 334     -12.339  -3.954 -10.946  1.00 75.08           N  
ATOM   2599  OD1 ASN A 334     -10.211  -3.806 -11.654  1.00 75.08           O  
ATOM   2600  N   GLY A 335     -10.308   1.393 -11.882  1.00 75.52           N  
ATOM   2601  CA  GLY A 335     -10.519   2.715 -12.450  1.00 75.52           C  
ATOM   2602  C   GLY A 335     -11.985   3.060 -12.631  1.00 75.52           C  
ATOM   2603  O   GLY A 335     -12.341   3.835 -13.522  1.00 75.52           O  
ATOM   2604  N   GLN A 336     -12.848   2.419 -11.972  1.00 81.08           N  
ATOM   2605  CA  GLN A 336     -14.288   2.637 -12.058  1.00 81.08           C  
ATOM   2606  C   GLN A 336     -14.765   3.592 -10.967  1.00 81.08           C  
ATOM   2607  CB  GLN A 336     -15.039   1.308 -11.958  1.00 81.08           C  
ATOM   2608  O   GLN A 336     -15.471   3.183 -10.043  1.00 81.08           O  
ATOM   2609  CG  GLN A 336     -14.729   0.340 -13.091  1.00 81.08           C  
ATOM   2610  CD  GLN A 336     -15.461  -0.982 -12.950  1.00 81.08           C  
ATOM   2611  NE2 GLN A 336     -16.004  -1.479 -14.056  1.00 81.08           N  
ATOM   2612  OE1 GLN A 336     -15.536  -1.552 -11.857  1.00 81.08           O  
ATOM   2613  N   LEU A 337     -14.359   4.836 -11.085  1.00 83.25           N  
ATOM   2614  CA  LEU A 337     -14.639   5.803 -10.029  1.00 83.25           C  
ATOM   2615  C   LEU A 337     -16.128   6.127  -9.969  1.00 83.25           C  
ATOM   2616  CB  LEU A 337     -13.834   7.086 -10.250  1.00 83.25           C  
ATOM   2617  O   LEU A 337     -16.663   6.413  -8.895  1.00 83.25           O  
ATOM   2618  CG  LEU A 337     -12.359   7.040  -9.848  1.00 83.25           C  
ATOM   2619  CD1 LEU A 337     -11.665   8.343 -10.227  1.00 83.25           C  
ATOM   2620  CD2 LEU A 337     -12.221   6.769  -8.353  1.00 83.25           C  
ATOM   2621  N   SER A 338     -16.822   6.078 -11.101  1.00 84.09           N  
ATOM   2622  CA  SER A 338     -18.264   6.307 -11.100  1.00 84.09           C  
ATOM   2623  C   SER A 338     -18.991   5.252 -10.274  1.00 84.09           C  
ATOM   2624  CB  SER A 338     -18.807   6.310 -12.530  1.00 84.09           C  
ATOM   2625  O   SER A 338     -19.907   5.573  -9.514  1.00 84.09           O  
ATOM   2626  OG  SER A 338     -18.512   5.087 -13.182  1.00 84.09           O  
ATOM   2627  N   ALA A 339     -18.656   3.973 -10.495  1.00 82.29           N  
ATOM   2628  CA  ALA A 339     -19.213   2.876  -9.707  1.00 82.29           C  
ATOM   2629  C   ALA A 339     -18.864   3.029  -8.230  1.00 82.29           C  
ATOM   2630  CB  ALA A 339     -18.709   1.534 -10.233  1.00 82.29           C  
ATOM   2631  O   ALA A 339     -19.686   2.738  -7.358  1.00 82.29           O  
ATOM   2632  N   PHE A 340     -17.648   3.437  -8.062  1.00 87.09           N  
ATOM   2633  CA  PHE A 340     -17.184   3.706  -6.706  1.00 87.09           C  
ATOM   2634  C   PHE A 340     -18.051   4.766  -6.038  1.00 87.09           C  
ATOM   2635  CB  PHE A 340     -15.720   4.155  -6.717  1.00 87.09           C  
ATOM   2636  O   PHE A 340     -18.482   4.594  -4.896  1.00 87.09           O  
ATOM   2637  CG  PHE A 340     -15.213   4.603  -5.373  1.00 87.09           C  
ATOM   2638  CD1 PHE A 340     -15.040   5.954  -5.094  1.00 87.09           C  
ATOM   2639  CD2 PHE A 340     -14.910   3.674  -4.386  1.00 87.09           C  
ATOM   2640  CE1 PHE A 340     -14.571   6.371  -3.851  1.00 87.09           C  
ATOM   2641  CE2 PHE A 340     -14.441   4.083  -3.142  1.00 87.09           C  
ATOM   2642  CZ  PHE A 340     -14.271   5.433  -2.876  1.00 87.09           C  
ATOM   2643  N   LYS A 341     -18.276   5.850  -6.709  1.00 86.99           N  
ATOM   2644  CA  LYS A 341     -19.113   6.937  -6.208  1.00 86.99           C  
ATOM   2645  C   LYS A 341     -20.516   6.440  -5.871  1.00 86.99           C  
ATOM   2646  CB  LYS A 341     -19.191   8.070  -7.233  1.00 86.99           C  
ATOM   2647  O   LYS A 341     -21.074   6.799  -4.832  1.00 86.99           O  
ATOM   2648  CG  LYS A 341     -19.923   9.307  -6.733  1.00 86.99           C  
ATOM   2649  CD  LYS A 341     -19.897  10.427  -7.765  1.00 86.99           C  
ATOM   2650  CE  LYS A 341     -20.671  11.648  -7.286  1.00 86.99           C  
ATOM   2651  NZ  LYS A 341     -20.644  12.751  -8.293  1.00 86.99           N  
ATOM   2652  N   LYS A 342     -21.095   5.674  -6.726  1.00 85.74           N  
ATOM   2653  CA  LYS A 342     -22.418   5.099  -6.497  1.00 85.74           C  
ATOM   2654  C   LYS A 342     -22.438   4.255  -5.226  1.00 85.74           C  
ATOM   2655  CB  LYS A 342     -22.850   4.252  -7.695  1.00 85.74           C  
ATOM   2656  O   LYS A 342     -23.377   4.341  -4.433  1.00 85.74           O  
ATOM   2657  CG  LYS A 342     -24.309   3.823  -7.656  1.00 85.74           C  
ATOM   2658  CD  LYS A 342     -24.694   3.037  -8.902  1.00 85.74           C  
ATOM   2659  CE  LYS A 342     -26.129   2.534  -8.826  1.00 85.74           C  
ATOM   2660  NZ  LYS A 342     -26.517   1.775 -10.052  1.00 85.74           N  
ATOM   2661  N   LEU A 343     -21.452   3.412  -5.018  1.00 83.65           N  
ATOM   2662  CA  LEU A 343     -21.349   2.580  -3.823  1.00 83.65           C  
ATOM   2663  C   LEU A 343     -21.316   3.440  -2.564  1.00 83.65           C  
ATOM   2664  CB  LEU A 343     -20.097   1.701  -3.888  1.00 83.65           C  
ATOM   2665  O   LEU A 343     -22.017   3.151  -1.592  1.00 83.65           O  
ATOM   2666  CG  LEU A 343     -19.890   0.729  -2.726  1.00 83.65           C  
ATOM   2667  CD1 LEU A 343     -19.602  -0.673  -3.252  1.00 83.65           C  
ATOM   2668  CD2 LEU A 343     -18.760   1.209  -1.821  1.00 83.65           C  
ATOM   2669  N   VAL A 344     -20.526   4.465  -2.610  1.00 85.67           N  
ATOM   2670  CA  VAL A 344     -20.344   5.343  -1.458  1.00 85.67           C  
ATOM   2671  C   VAL A 344     -21.670   6.011  -1.103  1.00 85.67           C  
ATOM   2672  CB  VAL A 344     -19.263   6.413  -1.726  1.00 85.67           C  
ATOM   2673  O   VAL A 344     -22.030   6.104   0.073  1.00 85.67           O  
ATOM   2674  CG1 VAL A 344     -19.242   7.451  -0.606  1.00 85.67           C  
ATOM   2675  CG2 VAL A 344     -17.891   5.759  -1.878  1.00 85.67           C  
ATOM   2676  N   CYS A 345     -22.411   6.406  -2.088  1.00 84.51           N  
ATOM   2677  CA  CYS A 345     -23.639   7.165  -1.881  1.00 84.51           C  
ATOM   2678  C   CYS A 345     -24.796   6.242  -1.517  1.00 84.51           C  
ATOM   2679  CB  CYS A 345     -23.990   7.969  -3.132  1.00 84.51           C  
ATOM   2680  O   CYS A 345     -25.739   6.659  -0.842  1.00 84.51           O  
ATOM   2681  SG  CYS A 345     -22.827   9.304  -3.491  1.00 84.51           S  
ATOM   2682  N   GLU A 346     -24.651   4.988  -1.736  1.00 83.05           N  
ATOM   2683  CA  GLU A 346     -25.807   4.108  -1.587  1.00 83.05           C  
ATOM   2684  C   GLU A 346     -25.547   3.029  -0.539  1.00 83.05           C  
ATOM   2685  CB  GLU A 346     -26.170   3.464  -2.927  1.00 83.05           C  
ATOM   2686  O   GLU A 346     -26.451   2.268  -0.188  1.00 83.05           O  
ATOM   2687  CG  GLU A 346     -26.651   4.456  -3.976  1.00 83.05           C  
ATOM   2688  CD  GLU A 346     -26.998   3.803  -5.305  1.00 83.05           C  
ATOM   2689  OE1 GLU A 346     -27.329   4.529  -6.269  1.00 83.05           O  
ATOM   2690  OE2 GLU A 346     -26.939   2.556  -5.381  1.00 83.05           O  
ATOM   2691  N   ALA A 347     -24.335   2.963  -0.022  1.00 80.37           N  
ATOM   2692  CA  ALA A 347     -23.993   1.922   0.944  1.00 80.37           C  
ATOM   2693  C   ALA A 347     -24.811   2.071   2.224  1.00 80.37           C  
ATOM   2694  CB  ALA A 347     -22.501   1.961   1.262  1.00 80.37           C  
ATOM   2695  O   ALA A 347     -25.035   3.187   2.698  1.00 80.37           O  
ATOM   2696  N   PRO A 348     -25.349   1.005   2.786  1.00 75.41           N  
ATOM   2697  CA  PRO A 348     -26.120   1.065   4.030  1.00 75.41           C  
ATOM   2698  C   PRO A 348     -25.323   1.658   5.190  1.00 75.41           C  
ATOM   2699  CB  PRO A 348     -26.469  -0.401   4.300  1.00 75.41           C  
ATOM   2700  O   PRO A 348     -25.907   2.210   6.126  1.00 75.41           O  
ATOM   2701  CG  PRO A 348     -26.284  -1.086   2.984  1.00 75.41           C  
ATOM   2702  CD  PRO A 348     -25.314  -0.286   2.162  1.00 75.41           C  
ATOM   2703  N   CYS A 349     -24.033   1.470   5.143  1.00 81.95           N  
ATOM   2704  CA  CYS A 349     -23.166   1.954   6.212  1.00 81.95           C  
ATOM   2705  C   CYS A 349     -22.643   3.351   5.899  1.00 81.95           C  
ATOM   2706  CB  CYS A 349     -21.994   0.997   6.425  1.00 81.95           C  
ATOM   2707  O   CYS A 349     -21.615   3.768   6.436  1.00 81.95           O  
ATOM   2708  SG  CYS A 349     -20.981   0.746   4.951  1.00 81.95           S  
ATOM   2709  N   ARG A 350     -23.279   4.040   4.947  1.00 83.20           N  
ATOM   2710  CA  ARG A 350     -22.747   5.292   4.417  1.00 83.20           C  
ATOM   2711  C   ARG A 350     -22.648   6.351   5.509  1.00 83.20           C  
ATOM   2712  CB  ARG A 350     -23.618   5.803   3.268  1.00 83.20           C  
ATOM   2713  O   ARG A 350     -21.919   7.334   5.364  1.00 83.20           O  
ATOM   2714  CG  ARG A 350     -25.024   6.200   3.690  1.00 83.20           C  
ATOM   2715  CD  ARG A 350     -25.847   6.699   2.511  1.00 83.20           C  
ATOM   2716  NE  ARG A 350     -27.194   7.088   2.921  1.00 83.20           N  
ATOM   2717  NH1 ARG A 350     -28.270   5.842   1.301  1.00 83.20           N  
ATOM   2718  NH2 ARG A 350     -29.487   7.090   2.790  1.00 83.20           N  
ATOM   2719  CZ  ARG A 350     -28.314   6.672   2.336  1.00 83.20           C  
ATOM   2720  N   TYR A 351     -23.314   6.019   6.681  1.00 80.99           N  
ATOM   2721  CA  TYR A 351     -23.294   7.008   7.753  1.00 80.99           C  
ATOM   2722  C   TYR A 351     -22.312   6.608   8.847  1.00 80.99           C  
ATOM   2723  CB  TYR A 351     -24.695   7.185   8.348  1.00 80.99           C  
ATOM   2724  O   TYR A 351     -22.145   7.328   9.834  1.00 80.99           O  
ATOM   2725  CG  TYR A 351     -25.736   7.599   7.337  1.00 80.99           C  
ATOM   2726  CD1 TYR A 351     -25.674   8.844   6.714  1.00 80.99           C  
ATOM   2727  CD2 TYR A 351     -26.783   6.748   7.002  1.00 80.99           C  
ATOM   2728  CE1 TYR A 351     -26.632   9.231   5.784  1.00 80.99           C  
ATOM   2729  CE2 TYR A 351     -27.747   7.125   6.073  1.00 80.99           C  
ATOM   2730  OH  TYR A 351     -28.615   8.744   4.549  1.00 80.99           O  
ATOM   2731  CZ  TYR A 351     -27.663   8.366   5.469  1.00 80.99           C  
ATOM   2732  N   ASP A 352     -21.797   5.500   8.638  1.00 85.41           N  
ATOM   2733  CA  ASP A 352     -20.811   5.035   9.609  1.00 85.41           C  
ATOM   2734  C   ASP A 352     -19.527   5.857   9.524  1.00 85.41           C  
ATOM   2735  CB  ASP A 352     -20.501   3.553   9.393  1.00 85.41           C  
ATOM   2736  O   ASP A 352     -18.975   6.047   8.438  1.00 85.41           O  
ATOM   2737  CG  ASP A 352     -19.705   2.941  10.532  1.00 85.41           C  
ATOM   2738  OD1 ASP A 352     -18.523   3.305  10.714  1.00 85.41           O  
ATOM   2739  OD2 ASP A 352     -20.262   2.084  11.251  1.00 85.41           O  
ATOM   2740  N   HIS A 353     -19.090   6.382  10.672  1.00 86.63           N  
ATOM   2741  CA  HIS A 353     -17.927   7.259  10.751  1.00 86.63           C  
ATOM   2742  C   HIS A 353     -16.688   6.584  10.172  1.00 86.63           C  
ATOM   2743  CB  HIS A 353     -17.669   7.676  12.200  1.00 86.63           C  
ATOM   2744  O   HIS A 353     -15.953   7.192   9.391  1.00 86.63           O  
ATOM   2745  CG  HIS A 353     -16.586   8.697  12.346  1.00 86.63           C  
ATOM   2746  CD2 HIS A 353     -15.323   8.591  12.824  1.00 86.63           C  
ATOM   2747  ND1 HIS A 353     -16.750  10.015  11.978  1.00 86.63           N  
ATOM   2748  CE1 HIS A 353     -15.632  10.677  12.223  1.00 86.63           C  
ATOM   2749  NE2 HIS A 353     -14.750   9.836  12.737  1.00 86.63           N  
ATOM   2750  N   ALA A 354     -16.408   5.356  10.435  1.00 88.50           N  
ATOM   2751  CA  ALA A 354     -15.244   4.617   9.952  1.00 88.50           C  
ATOM   2752  C   ALA A 354     -15.291   4.452   8.435  1.00 88.50           C  
ATOM   2753  CB  ALA A 354     -15.160   3.252  10.630  1.00 88.50           C  
ATOM   2754  O   ALA A 354     -14.264   4.560   7.761  1.00 88.50           O  
ATOM   2755  N   PHE A 355     -16.492   4.172   7.988  1.00 89.93           N  
ATOM   2756  CA  PHE A 355     -16.681   4.037   6.549  1.00 89.93           C  
ATOM   2757  C   PHE A 355     -16.339   5.338   5.833  1.00 89.93           C  
ATOM   2758  CB  PHE A 355     -18.122   3.625   6.231  1.00 89.93           C  
ATOM   2759  O   PHE A 355     -15.612   5.332   4.838  1.00 89.93           O  
ATOM   2760  CG  PHE A 355     -18.394   3.455   4.761  1.00 89.93           C  
ATOM   2761  CD1 PHE A 355     -19.203   4.357   4.081  1.00 89.93           C  
ATOM   2762  CD2 PHE A 355     -17.840   2.393   4.058  1.00 89.93           C  
ATOM   2763  CE1 PHE A 355     -19.457   4.202   2.720  1.00 89.93           C  
ATOM   2764  CE2 PHE A 355     -18.089   2.232   2.698  1.00 89.93           C  
ATOM   2765  CZ  PHE A 355     -18.899   3.137   2.031  1.00 89.93           C  
ATOM   2766  N   LEU A 356     -16.773   6.414   6.328  1.00 88.79           N  
ATOM   2767  CA  LEU A 356     -16.544   7.724   5.728  1.00 88.79           C  
ATOM   2768  C   LEU A 356     -15.061   8.079   5.747  1.00 88.79           C  
ATOM   2769  CB  LEU A 356     -17.348   8.799   6.465  1.00 88.79           C  
ATOM   2770  O   LEU A 356     -14.526   8.580   4.756  1.00 88.79           O  
ATOM   2771  CG  LEU A 356     -18.870   8.673   6.396  1.00 88.79           C  
ATOM   2772  CD1 LEU A 356     -19.530   9.763   7.234  1.00 88.79           C  
ATOM   2773  CD2 LEU A 356     -19.348   8.740   4.950  1.00 88.79           C  
ATOM   2774  N   LEU A 357     -14.445   7.824   6.867  1.00 90.13           N  
ATOM   2775  CA  LEU A 357     -13.012   8.074   6.966  1.00 90.13           C  
ATOM   2776  C   LEU A 357     -12.241   7.216   5.968  1.00 90.13           C  
ATOM   2777  CB  LEU A 357     -12.515   7.795   8.387  1.00 90.13           C  
ATOM   2778  O   LEU A 357     -11.299   7.693   5.330  1.00 90.13           O  
ATOM   2779  CG  LEU A 357     -12.985   8.765   9.472  1.00 90.13           C  
ATOM   2780  CD1 LEU A 357     -12.474   8.319  10.838  1.00 90.13           C  
ATOM   2781  CD2 LEU A 357     -12.520  10.183   9.158  1.00 90.13           C  
ATOM   2782  N   GLY A 358     -12.641   5.961   5.872  1.00 91.32           N  
ATOM   2783  CA  GLY A 358     -12.023   5.054   4.918  1.00 91.32           C  
ATOM   2784  C   GLY A 358     -12.151   5.521   3.481  1.00 91.32           C  
ATOM   2785  O   GLY A 358     -11.190   5.453   2.712  1.00 91.32           O  
ATOM   2786  N   ILE A 359     -13.288   6.030   3.096  1.00 91.65           N  
ATOM   2787  CA  ILE A 359     -13.537   6.516   1.743  1.00 91.65           C  
ATOM   2788  C   ILE A 359     -12.650   7.726   1.458  1.00 91.65           C  
ATOM   2789  CB  ILE A 359     -15.025   6.882   1.540  1.00 91.65           C  
ATOM   2790  O   ILE A 359     -12.042   7.819   0.389  1.00 91.65           O  
ATOM   2791  CG1 ILE A 359     -15.898   5.624   1.607  1.00 91.65           C  
ATOM   2792  CG2 ILE A 359     -15.223   7.616   0.210  1.00 91.65           C  
ATOM   2793  CD1 ILE A 359     -15.559   4.578   0.554  1.00 91.65           C  
ATOM   2794  N   CYS A 360     -12.586   8.654   2.456  1.00 91.46           N  
ATOM   2795  CA  CYS A 360     -11.741   9.832   2.296  1.00 91.46           C  
ATOM   2796  C   CYS A 360     -10.286   9.433   2.077  1.00 91.46           C  
ATOM   2797  CB  CYS A 360     -11.852  10.741   3.520  1.00 91.46           C  
ATOM   2798  O   CYS A 360      -9.612   9.984   1.205  1.00 91.46           O  
ATOM   2799  SG  CYS A 360     -13.472  11.518   3.705  1.00 91.46           S  
ATOM   2800  N   GLN A 361      -9.847   8.492   2.916  1.00 91.19           N  
ATOM   2801  CA  GLN A 361      -8.471   8.022   2.794  1.00 91.19           C  
ATOM   2802  C   GLN A 361      -8.221   7.405   1.420  1.00 91.19           C  
ATOM   2803  CB  GLN A 361      -8.150   7.007   3.891  1.00 91.19           C  
ATOM   2804  O   GLN A 361      -7.206   7.690   0.781  1.00 91.19           O  
ATOM   2805  CG  GLN A 361      -6.708   6.519   3.876  1.00 91.19           C  
ATOM   2806  CD  GLN A 361      -6.350   5.707   5.107  1.00 91.19           C  
ATOM   2807  NE2 GLN A 361      -5.141   5.156   5.122  1.00 91.19           N  
ATOM   2808  OE1 GLN A 361      -7.152   5.577   6.037  1.00 91.19           O  
ATOM   2809  N   ARG A 362      -9.060   6.616   0.906  1.00 90.44           N  
ATOM   2810  CA  ARG A 362      -8.916   5.956  -0.388  1.00 90.44           C  
ATOM   2811  C   ARG A 362      -8.892   6.975  -1.523  1.00 90.44           C  
ATOM   2812  CB  ARG A 362     -10.049   4.952  -0.609  1.00 90.44           C  
ATOM   2813  O   ARG A 362      -8.089   6.859  -2.451  1.00 90.44           O  
ATOM   2814  CG  ARG A 362      -9.969   3.726   0.287  1.00 90.44           C  
ATOM   2815  CD  ARG A 362      -8.999   2.689  -0.261  1.00 90.44           C  
ATOM   2816  NE  ARG A 362      -8.937   1.505   0.591  1.00 90.44           N  
ATOM   2817  NH1 ARG A 362      -7.310   0.439  -0.656  1.00 90.44           N  
ATOM   2818  NH2 ARG A 362      -8.160  -0.562   1.223  1.00 90.44           N  
ATOM   2819  CZ  ARG A 362      -8.136   0.463   0.384  1.00 90.44           C  
ATOM   2820  N   LEU A 363      -9.776   7.928  -1.439  1.00 91.42           N  
ATOM   2821  CA  LEU A 363      -9.787   8.972  -2.458  1.00 91.42           C  
ATOM   2822  C   LEU A 363      -8.474   9.748  -2.455  1.00 91.42           C  
ATOM   2823  CB  LEU A 363     -10.960   9.929  -2.231  1.00 91.42           C  
ATOM   2824  O   LEU A 363      -7.944  10.082  -3.517  1.00 91.42           O  
ATOM   2825  CG  LEU A 363     -12.351   9.388  -2.564  1.00 91.42           C  
ATOM   2826  CD1 LEU A 363     -13.426  10.354  -2.078  1.00 91.42           C  
ATOM   2827  CD2 LEU A 363     -12.485   9.142  -4.063  1.00 91.42           C  
ATOM   2828  N   GLY A 364      -8.024  10.016  -1.245  1.00 91.49           N  
ATOM   2829  CA  GLY A 364      -6.725  10.660  -1.131  1.00 91.49           C  
ATOM   2830  C   GLY A 364      -5.601   9.849  -1.747  1.00 91.49           C  
ATOM   2831  O   GLY A 364      -4.749  10.394  -2.451  1.00 91.49           O  
ATOM   2832  N   GLU A 365      -5.656   8.555  -1.489  1.00 89.34           N  
ATOM   2833  CA  GLU A 365      -4.617   7.674  -2.014  1.00 89.34           C  
ATOM   2834  C   GLU A 365      -4.684   7.588  -3.536  1.00 89.34           C  
ATOM   2835  CB  GLU A 365      -4.738   6.276  -1.402  1.00 89.34           C  
ATOM   2836  O   GLU A 365      -3.651   7.563  -4.208  1.00 89.34           O  
ATOM   2837  CG  GLU A 365      -4.352   6.213   0.069  1.00 89.34           C  
ATOM   2838  CD  GLU A 365      -4.603   4.851   0.697  1.00 89.34           C  
ATOM   2839  OE1 GLU A 365      -4.234   4.649   1.876  1.00 89.34           O  
ATOM   2840  OE2 GLU A 365      -5.172   3.979   0.004  1.00 89.34           O  
ATOM   2841  N   VAL A 366      -5.843   7.554  -4.048  1.00 89.58           N  
ATOM   2842  CA  VAL A 366      -6.029   7.532  -5.495  1.00 89.58           C  
ATOM   2843  C   VAL A 366      -5.449   8.803  -6.110  1.00 89.58           C  
ATOM   2844  CB  VAL A 366      -7.520   7.389  -5.874  1.00 89.58           C  
ATOM   2845  O   VAL A 366      -4.746   8.745  -7.122  1.00 89.58           O  
ATOM   2846  CG1 VAL A 366      -7.725   7.644  -7.366  1.00 89.58           C  
ATOM   2847  CG2 VAL A 366      -8.037   6.004  -5.490  1.00 89.58           C  
ATOM   2848  N   THR A 367      -5.735   9.886  -5.470  1.00 89.55           N  
ATOM   2849  CA  THR A 367      -5.267  11.180  -5.952  1.00 89.55           C  
ATOM   2850  C   THR A 367      -3.745  11.262  -5.892  1.00 89.55           C  
ATOM   2851  CB  THR A 367      -5.878  12.335  -5.137  1.00 89.55           C  
ATOM   2852  O   THR A 367      -3.110  11.809  -6.796  1.00 89.55           O  
ATOM   2853  CG2 THR A 367      -5.484  13.688  -5.719  1.00 89.55           C  
ATOM   2854  OG1 THR A 367      -7.307  12.219  -5.152  1.00 89.55           O  
ATOM   2855  N   ALA A 368      -3.139  10.667  -4.882  1.00 88.23           N  
ATOM   2856  CA  ALA A 368      -1.706  10.774  -4.621  1.00 88.23           C  
ATOM   2857  C   ALA A 368      -0.917   9.789  -5.479  1.00 88.23           C  
ATOM   2858  CB  ALA A 368      -1.415  10.538  -3.141  1.00 88.23           C  
ATOM   2859  O   ALA A 368       0.303   9.911  -5.613  1.00 88.23           O  
ATOM   2860  N   ASP A 369      -1.532   8.847  -6.086  1.00 85.37           N  
ATOM   2861  CA  ASP A 369      -0.861   7.788  -6.834  1.00 85.37           C  
ATOM   2862  C   ASP A 369      -0.491   8.258  -8.239  1.00 85.37           C  
ATOM   2863  CB  ASP A 369      -1.746   6.542  -6.912  1.00 85.37           C  
ATOM   2864  O   ASP A 369      -1.363   8.413  -9.097  1.00 85.37           O  
ATOM   2865  CG  ASP A 369      -1.026   5.339  -7.494  1.00 85.37           C  
ATOM   2866  OD1 ASP A 369       0.098   5.495  -8.019  1.00 85.37           O  
ATOM   2867  OD2 ASP A 369      -1.588   4.224  -7.430  1.00 85.37           O  
ATOM   2868  N   PRO A 370       0.821   8.413  -8.533  1.00 80.19           N  
ATOM   2869  CA  PRO A 370       1.247   8.916  -9.842  1.00 80.19           C  
ATOM   2870  C   PRO A 370       0.992   7.918 -10.969  1.00 80.19           C  
ATOM   2871  CB  PRO A 370       2.747   9.158  -9.655  1.00 80.19           C  
ATOM   2872  O   PRO A 370       1.006   8.293 -12.145  1.00 80.19           O  
ATOM   2873  CG  PRO A 370       3.134   8.287  -8.504  1.00 80.19           C  
ATOM   2874  CD  PRO A 370       1.952   8.155  -7.587  1.00 80.19           C  
ATOM   2875  N   LEU A 371       0.795   6.731 -10.614  1.00 78.96           N  
ATOM   2876  CA  LEU A 371       0.609   5.698 -11.627  1.00 78.96           C  
ATOM   2877  C   LEU A 371      -0.812   5.728 -12.180  1.00 78.96           C  
ATOM   2878  CB  LEU A 371       0.915   4.315 -11.046  1.00 78.96           C  
ATOM   2879  O   LEU A 371      -1.087   5.139 -13.228  1.00 78.96           O  
ATOM   2880  CG  LEU A 371       2.356   4.072 -10.597  1.00 78.96           C  
ATOM   2881  CD1 LEU A 371       2.491   2.686  -9.976  1.00 78.96           C  
ATOM   2882  CD2 LEU A 371       3.317   4.233 -11.770  1.00 78.96           C  
ATOM   2883  N   ARG A 372      -1.662   6.510 -11.599  1.00 81.25           N  
ATOM   2884  CA  ARG A 372      -3.045   6.612 -12.051  1.00 81.25           C  
ATOM   2885  C   ARG A 372      -3.208   7.737 -13.068  1.00 81.25           C  
ATOM   2886  CB  ARG A 372      -3.984   6.839 -10.864  1.00 81.25           C  
ATOM   2887  O   ARG A 372      -2.425   8.690 -13.077  1.00 81.25           O  
ATOM   2888  CG  ARG A 372      -4.093   5.645  -9.928  1.00 81.25           C  
ATOM   2889  CD  ARG A 372      -5.417   5.636  -9.178  1.00 81.25           C  
ATOM   2890  NE  ARG A 372      -5.503   4.513  -8.250  1.00 81.25           N  
ATOM   2891  NH1 ARG A 372      -7.195   3.431  -9.392  1.00 81.25           N  
ATOM   2892  NH2 ARG A 372      -6.339   2.521  -7.470  1.00 81.25           N  
ATOM   2893  CZ  ARG A 372      -6.346   3.491  -8.372  1.00 81.25           C  
ATOM   2894  N   ASP A 373      -4.169   7.562 -13.960  1.00 85.63           N  
ATOM   2895  CA  ASP A 373      -4.430   8.580 -14.973  1.00 85.63           C  
ATOM   2896  C   ASP A 373      -4.818   9.909 -14.329  1.00 85.63           C  
ATOM   2897  CB  ASP A 373      -5.533   8.116 -15.927  1.00 85.63           C  
ATOM   2898  O   ASP A 373      -5.443   9.931 -13.266  1.00 85.63           O  
ATOM   2899  CG  ASP A 373      -6.847   7.833 -15.221  1.00 85.63           C  
ATOM   2900  OD1 ASP A 373      -6.969   6.780 -14.558  1.00 85.63           O  
ATOM   2901  OD2 ASP A 373      -7.771   8.668 -15.332  1.00 85.63           O  
ATOM   2902  N   LEU A 374      -4.324  10.966 -14.907  1.00 88.71           N  
ATOM   2903  CA  LEU A 374      -4.561  12.313 -14.398  1.00 88.71           C  
ATOM   2904  C   LEU A 374      -6.052  12.567 -14.207  1.00 88.71           C  
ATOM   2905  CB  LEU A 374      -3.972  13.357 -15.350  1.00 88.71           C  
ATOM   2906  O   LEU A 374      -6.463  13.149 -13.200  1.00 88.71           O  
ATOM   2907  CG  LEU A 374      -4.134  14.821 -14.935  1.00 88.71           C  
ATOM   2908  CD1 LEU A 374      -3.419  15.079 -13.613  1.00 88.71           C  
ATOM   2909  CD2 LEU A 374      -3.605  15.747 -16.025  1.00 88.71           C  
ATOM   2910  N   SER A 375      -6.890  12.191 -15.163  1.00 89.34           N  
ATOM   2911  CA  SER A 375      -8.336  12.380 -15.095  1.00 89.34           C  
ATOM   2912  C   SER A 375      -8.922  11.719 -13.852  1.00 89.34           C  
ATOM   2913  CB  SER A 375      -9.010  11.817 -16.347  1.00 89.34           C  
ATOM   2914  O   SER A 375      -9.753  12.311 -13.161  1.00 89.34           O  
ATOM   2915  OG  SER A 375     -10.420  11.927 -16.252  1.00 89.34           O  
ATOM   2916  N   THR A 376      -8.542  10.496 -13.570  1.00 88.93           N  
ATOM   2917  CA  THR A 376      -9.012   9.754 -12.405  1.00 88.93           C  
ATOM   2918  C   THR A 376      -8.595  10.453 -11.114  1.00 88.93           C  
ATOM   2919  CB  THR A 376      -8.473   8.311 -12.408  1.00 88.93           C  
ATOM   2920  O   THR A 376      -9.390  10.566 -10.179  1.00 88.93           O  
ATOM   2921  CG2 THR A 376      -8.984   7.531 -11.202  1.00 88.93           C  
ATOM   2922  OG1 THR A 376      -8.899   7.651 -13.606  1.00 88.93           O  
ATOM   2923  N   ARG A 377      -7.436  10.862 -11.056  1.00 90.30           N  
ATOM   2924  CA  ARG A 377      -6.924  11.560  -9.881  1.00 90.30           C  
ATOM   2925  C   ARG A 377      -7.682  12.862  -9.643  1.00 90.30           C  
ATOM   2926  CB  ARG A 377      -5.428  11.845 -10.035  1.00 90.30           C  
ATOM   2927  O   ARG A 377      -8.033  13.182  -8.506  1.00 90.30           O  
ATOM   2928  CG  ARG A 377      -4.560  10.596 -10.034  1.00 90.30           C  
ATOM   2929  CD  ARG A 377      -3.086  10.934 -10.210  1.00 90.30           C  
ATOM   2930  NE  ARG A 377      -2.806  11.442 -11.551  1.00 90.30           N  
ATOM   2931  NH1 ARG A 377      -0.519  11.566 -11.250  1.00 90.30           N  
ATOM   2932  NH2 ARG A 377      -1.453  12.186 -13.250  1.00 90.30           N  
ATOM   2933  CZ  ARG A 377      -1.593  11.730 -12.014  1.00 90.30           C  
ATOM   2934  N   GLN A 378      -7.933  13.642 -10.733  1.00 91.66           N  
ATOM   2935  CA  GLN A 378      -8.686  14.888 -10.633  1.00 91.66           C  
ATOM   2936  C   GLN A 378     -10.130  14.625 -10.216  1.00 91.66           C  
ATOM   2937  CB  GLN A 378      -8.652  15.645 -11.961  1.00 91.66           C  
ATOM   2938  O   GLN A 378     -10.710  15.395  -9.448  1.00 91.66           O  
ATOM   2939  CG  GLN A 378      -7.303  16.278 -12.273  1.00 91.66           C  
ATOM   2940  CD  GLN A 378      -7.267  16.940 -13.638  1.00 91.66           C  
ATOM   2941  NE2 GLN A 378      -6.336  17.870 -13.821  1.00 91.66           N  
ATOM   2942  OE1 GLN A 378      -8.069  16.618 -14.520  1.00 91.66           O  
ATOM   2943  N   GLN A 379     -10.723  13.536 -10.724  1.00 91.85           N  
ATOM   2944  CA  GLN A 379     -12.072  13.137 -10.338  1.00 91.85           C  
ATOM   2945  C   GLN A 379     -12.143  12.804  -8.851  1.00 91.85           C  
ATOM   2946  CB  GLN A 379     -12.536  11.938 -11.167  1.00 91.85           C  
ATOM   2947  O   GLN A 379     -13.150  13.079  -8.195  1.00 91.85           O  
ATOM   2948  CG  GLN A 379     -12.879  12.284 -12.610  1.00 91.85           C  
ATOM   2949  CD  GLN A 379     -13.241  11.064 -13.436  1.00 91.85           C  
ATOM   2950  NE2 GLN A 379     -13.608  11.287 -14.693  1.00 91.85           N  
ATOM   2951  OE1 GLN A 379     -13.191   9.930 -12.948  1.00 91.85           O  
ATOM   2952  N   ALA A 380     -11.116  12.153  -8.378  1.00 92.48           N  
ATOM   2953  CA  ALA A 380     -11.046  11.837  -6.954  1.00 92.48           C  
ATOM   2954  C   ALA A 380     -11.032  13.108  -6.109  1.00 92.48           C  
ATOM   2955  CB  ALA A 380      -9.810  10.991  -6.657  1.00 92.48           C  
ATOM   2956  O   ALA A 380     -11.703  13.182  -5.077  1.00 92.48           O  
ATOM   2957  N   VAL A 381     -10.267  14.109  -6.585  1.00 93.09           N  
ATOM   2958  CA  VAL A 381     -10.217  15.396  -5.901  1.00 93.09           C  
ATOM   2959  C   VAL A 381     -11.603  16.037  -5.903  1.00 93.09           C  
ATOM   2960  CB  VAL A 381      -9.190  16.347  -6.555  1.00 93.09           C  
ATOM   2961  O   VAL A 381     -12.070  16.524  -4.870  1.00 93.09           O  
ATOM   2962  CG1 VAL A 381      -9.288  17.747  -5.950  1.00 93.09           C  
ATOM   2963  CG2 VAL A 381      -7.775  15.792  -6.398  1.00 93.09           C  
ATOM   2964  N   ASP A 382     -12.235  16.016  -7.036  1.00 93.22           N  
ATOM   2965  CA  ASP A 382     -13.574  16.583  -7.162  1.00 93.22           C  
ATOM   2966  C   ASP A 382     -14.552  15.896  -6.212  1.00 93.22           C  
ATOM   2967  CB  ASP A 382     -14.072  16.467  -8.604  1.00 93.22           C  
ATOM   2968  O   ASP A 382     -15.388  16.555  -5.590  1.00 93.22           O  
ATOM   2969  CG  ASP A 382     -13.322  17.372  -9.565  1.00 93.22           C  
ATOM   2970  OD1 ASP A 382     -12.713  18.368  -9.117  1.00 93.22           O  
ATOM   2971  OD2 ASP A 382     -13.341  17.088 -10.783  1.00 93.22           O  
ATOM   2972  N   PHE A 383     -14.375  14.595  -6.113  1.00 92.10           N  
ATOM   2973  CA  PHE A 383     -15.265  13.827  -5.250  1.00 92.10           C  
ATOM   2974  C   PHE A 383     -15.059  14.203  -3.788  1.00 92.10           C  
ATOM   2975  CB  PHE A 383     -15.039  12.325  -5.443  1.00 92.10           C  
ATOM   2976  O   PHE A 383     -16.023  14.309  -3.027  1.00 92.10           O  
ATOM   2977  CG  PHE A 383     -16.117  11.466  -4.840  1.00 92.10           C  
ATOM   2978  CD1 PHE A 383     -15.897  10.116  -4.599  1.00 92.10           C  
ATOM   2979  CD2 PHE A 383     -17.353  12.010  -4.514  1.00 92.10           C  
ATOM   2980  CE1 PHE A 383     -16.893   9.318  -4.040  1.00 92.10           C  
ATOM   2981  CE2 PHE A 383     -18.354  11.220  -3.955  1.00 92.10           C  
ATOM   2982  CZ  PHE A 383     -18.122   9.874  -3.720  1.00 92.10           C  
ATOM   2983  N   LEU A 384     -13.816  14.410  -3.371  1.00 91.87           N  
ATOM   2984  CA  LEU A 384     -13.546  14.889  -2.020  1.00 91.87           C  
ATOM   2985  C   LEU A 384     -14.242  16.221  -1.766  1.00 91.87           C  
ATOM   2986  CB  LEU A 384     -12.039  15.036  -1.794  1.00 91.87           C  
ATOM   2987  O   LEU A 384     -14.824  16.429  -0.698  1.00 91.87           O  
ATOM   2988  CG  LEU A 384     -11.267  13.747  -1.506  1.00 91.87           C  
ATOM   2989  CD1 LEU A 384      -9.765  14.003  -1.568  1.00 91.87           C  
ATOM   2990  CD2 LEU A 384     -11.663  13.178  -0.148  1.00 91.87           C  
ATOM   2991  N   GLY A 385     -14.188  17.083  -2.778  1.00 91.40           N  
ATOM   2992  CA  GLY A 385     -14.862  18.368  -2.681  1.00 91.40           C  
ATOM   2993  C   GLY A 385     -16.369  18.244  -2.556  1.00 91.40           C  
ATOM   2994  O   GLY A 385     -16.991  18.946  -1.756  1.00 91.40           O  
ATOM   2995  N   GLU A 386     -16.882  17.361  -3.344  1.00 89.82           N  
ATOM   2996  CA  GLU A 386     -18.320  17.112  -3.296  1.00 89.82           C  
ATOM   2997  C   GLU A 386     -18.749  16.616  -1.918  1.00 89.82           C  
ATOM   2998  CB  GLU A 386     -18.727  16.100  -4.370  1.00 89.82           C  
ATOM   2999  O   GLU A 386     -19.781  17.039  -1.393  1.00 89.82           O  
ATOM   3000  CG  GLU A 386     -18.683  16.654  -5.786  1.00 89.82           C  
ATOM   3001  CD  GLU A 386     -19.107  15.644  -6.840  1.00 89.82           C  
ATOM   3002  OE1 GLU A 386     -18.986  15.941  -8.050  1.00 89.82           O  
ATOM   3003  OE2 GLU A 386     -19.565  14.545  -6.452  1.00 89.82           O  
ATOM   3004  N   LEU A 387     -17.922  15.693  -1.382  1.00 88.47           N  
ATOM   3005  CA  LEU A 387     -18.227  15.154  -0.061  1.00 88.47           C  
ATOM   3006  C   LEU A 387     -18.164  16.247   1.000  1.00 88.47           C  
ATOM   3007  CB  LEU A 387     -17.257  14.024   0.294  1.00 88.47           C  
ATOM   3008  O   LEU A 387     -18.946  16.239   1.953  1.00 88.47           O  
ATOM   3009  CG  LEU A 387     -17.415  12.722  -0.493  1.00 88.47           C  
ATOM   3010  CD1 LEU A 387     -16.313  11.738  -0.116  1.00 88.47           C  
ATOM   3011  CD2 LEU A 387     -18.791  12.113  -0.249  1.00 88.47           C  
ATOM   3012  N   TYR A 388     -17.354  17.258   0.803  1.00 88.34           N  
ATOM   3013  CA  TYR A 388     -17.202  18.387   1.714  1.00 88.34           C  
ATOM   3014  C   TYR A 388     -18.392  19.334   1.612  1.00 88.34           C  
ATOM   3015  CB  TYR A 388     -15.905  19.146   1.418  1.00 88.34           C  
ATOM   3016  O   TYR A 388     -18.934  19.772   2.629  1.00 88.34           O  
ATOM   3017  CG  TYR A 388     -15.629  20.275   2.382  1.00 88.34           C  
ATOM   3018  CD1 TYR A 388     -16.090  21.564   2.126  1.00 88.34           C  
ATOM   3019  CD2 TYR A 388     -14.905  20.055   3.549  1.00 88.34           C  
ATOM   3020  CE1 TYR A 388     -15.837  22.608   3.010  1.00 88.34           C  
ATOM   3021  CE2 TYR A 388     -14.645  21.091   4.440  1.00 88.34           C  
ATOM   3022  OH  TYR A 388     -14.861  23.391   5.041  1.00 88.34           O  
ATOM   3023  CZ  TYR A 388     -15.115  22.362   4.162  1.00 88.34           C  
ATOM   3024  N   LYS A 389     -18.939  19.644   0.326  1.00 85.11           N  
ATOM   3025  CA  LYS A 389     -19.931  20.680   0.054  1.00 85.11           C  
ATOM   3026  C   LYS A 389     -21.349  20.138   0.209  1.00 85.11           C  
ATOM   3027  CB  LYS A 389     -19.739  21.252  -1.351  1.00 85.11           C  
ATOM   3028  O   LYS A 389     -22.228  20.823   0.736  1.00 85.11           O  
ATOM   3029  CG  LYS A 389     -18.491  22.109  -1.505  1.00 85.11           C  
ATOM   3030  CD  LYS A 389     -18.361  22.657  -2.921  1.00 85.11           C  
ATOM   3031  CE  LYS A 389     -17.082  23.466  -3.093  1.00 85.11           C  
ATOM   3032  NZ  LYS A 389     -16.932  23.974  -4.489  1.00 85.11           N  
ATOM   3033  N   ASN A 390     -21.596  18.984  -0.384  1.00 72.48           N  
ATOM   3034  CA  ASN A 390     -22.940  18.625  -0.823  1.00 72.48           C  
ATOM   3035  C   ASN A 390     -23.564  17.569   0.086  1.00 72.48           C  
ATOM   3036  CB  ASN A 390     -22.918  18.132  -2.272  1.00 72.48           C  
ATOM   3037  O   ASN A 390     -24.775  17.344   0.043  1.00 72.48           O  
ATOM   3038  CG  ASN A 390     -22.558  19.227  -3.256  1.00 72.48           C  
ATOM   3039  ND2 ASN A 390     -21.897  18.853  -4.345  1.00 72.48           N  
ATOM   3040  OD1 ASN A 390     -22.872  20.401  -3.039  1.00 72.48           O  
ATOM   3041  N   ASP A 391     -22.805  17.046   1.045  1.00 64.45           N  
ATOM   3042  CA  ASP A 391     -23.520  15.961   1.709  1.00 64.45           C  
ATOM   3043  C   ASP A 391     -23.937  16.362   3.122  1.00 64.45           C  
ATOM   3044  CB  ASP A 391     -22.657  14.698   1.754  1.00 64.45           C  
ATOM   3045  O   ASP A 391     -23.087  16.637   3.972  1.00 64.45           O  
ATOM   3046  CG  ASP A 391     -23.459  13.441   2.040  1.00 64.45           C  
ATOM   3047  OD1 ASP A 391     -24.265  13.436   2.995  1.00 64.45           O  
ATOM   3048  OD2 ASP A 391     -23.282  12.446   1.305  1.00 64.45           O  
ATOM   3049  N   VAL A 392     -25.229  16.821   3.235  1.00 59.00           N  
ATOM   3050  CA  VAL A 392     -25.847  17.226   4.493  1.00 59.00           C  
ATOM   3051  C   VAL A 392     -25.470  16.239   5.596  1.00 59.00           C  
ATOM   3052  CB  VAL A 392     -27.384  17.321   4.366  1.00 59.00           C  
ATOM   3053  O   VAL A 392     -25.236  16.636   6.740  1.00 59.00           O  
ATOM   3054  CG1 VAL A 392     -27.999  17.881   5.648  1.00 59.00           C  
ATOM   3055  CG2 VAL A 392     -27.767  18.183   3.165  1.00 59.00           C  
ATOM   3056  N   ASP A 393     -25.054  15.047   5.147  1.00 63.71           N  
ATOM   3057  CA  ASP A 393     -24.851  14.030   6.174  1.00 63.71           C  
ATOM   3058  C   ASP A 393     -23.366  13.850   6.482  1.00 63.71           C  
ATOM   3059  CB  ASP A 393     -25.463  12.697   5.738  1.00 63.71           C  
ATOM   3060  O   ASP A 393     -22.978  13.729   7.646  1.00 63.71           O  
ATOM   3061  CG  ASP A 393     -26.969  12.767   5.557  1.00 63.71           C  
ATOM   3062  OD1 ASP A 393     -27.646  13.460   6.347  1.00 63.71           O  
ATOM   3063  OD2 ASP A 393     -27.483  12.121   4.619  1.00 63.71           O  
ATOM   3064  N   TRP A 394     -22.443  14.046   5.379  1.00 67.18           N  
ATOM   3065  CA  TRP A 394     -20.988  13.995   5.478  1.00 67.18           C  
ATOM   3066  C   TRP A 394     -20.431  15.311   6.011  1.00 67.18           C  
ATOM   3067  CB  TRP A 394     -20.367  13.678   4.115  1.00 67.18           C  
ATOM   3068  O   TRP A 394     -19.562  15.316   6.886  1.00 67.18           O  
ATOM   3069  CG  TRP A 394     -20.555  12.257   3.675  1.00 67.18           C  
ATOM   3070  CD1 TRP A 394     -21.727  11.553   3.643  1.00 67.18           C  
ATOM   3071  CD2 TRP A 394     -19.538  11.365   3.210  1.00 67.18           C  
ATOM   3072  CE2 TRP A 394     -20.165  10.135   2.912  1.00 67.18           C  
ATOM   3073  CE3 TRP A 394     -18.156  11.486   3.015  1.00 67.18           C  
ATOM   3074  NE1 TRP A 394     -21.499  10.276   3.184  1.00 67.18           N  
ATOM   3075  CH2 TRP A 394     -18.105   9.179   2.247  1.00 67.18           C  
ATOM   3076  CZ2 TRP A 394     -19.456   9.033   2.428  1.00 67.18           C  
ATOM   3077  CZ3 TRP A 394     -17.451  10.389   2.534  1.00 67.18           C  
ATOM   3078  N   GLY A 395     -21.070  16.342   5.553  1.00 60.45           N  
ATOM   3079  CA  GLY A 395     -20.573  17.695   5.748  1.00 60.45           C  
ATOM   3080  C   GLY A 395     -20.827  18.228   7.145  1.00 60.45           C  
ATOM   3081  O   GLY A 395     -20.126  19.130   7.608  1.00 60.45           O  
ATOM   3082  N   ASN A 396     -21.760  17.424   7.896  1.00 68.10           N  
ATOM   3083  CA  ASN A 396     -22.088  17.957   9.213  1.00 68.10           C  
ATOM   3084  C   ASN A 396     -21.101  17.479  10.274  1.00 68.10           C  
ATOM   3085  CB  ASN A 396     -23.517  17.574   9.606  1.00 68.10           C  
ATOM   3086  O   ASN A 396     -21.000  18.075  11.348  1.00 68.10           O  
ATOM   3087  CG  ASN A 396     -24.564  18.354   8.835  1.00 68.10           C  
ATOM   3088  ND2 ASN A 396     -25.777  17.819   8.776  1.00 68.10           N  
ATOM   3089  OD1 ASN A 396     -24.283  19.427   8.296  1.00 68.10           O  
ATOM   3090  N   GLN A 397     -20.372  16.461   9.851  1.00 80.21           N  
ATOM   3091  CA  GLN A 397     -19.431  15.965  10.850  1.00 80.21           C  
ATOM   3092  C   GLN A 397     -18.094  16.695  10.756  1.00 80.21           C  
ATOM   3093  CB  GLN A 397     -19.220  14.459  10.690  1.00 80.21           C  
ATOM   3094  O   GLN A 397     -17.373  16.554   9.766  1.00 80.21           O  
ATOM   3095  CG  GLN A 397     -20.472  13.632  10.947  1.00 80.21           C  
ATOM   3096  CD  GLN A 397     -20.214  12.138  10.874  1.00 80.21           C  
ATOM   3097  NE2 GLN A 397     -21.195  11.346  11.291  1.00 80.21           N  
ATOM   3098  OE1 GLN A 397     -19.142  11.701  10.445  1.00 80.21           O  
ATOM   3099  N   ALA A 398     -17.776  17.490  11.740  1.00 83.22           N  
ATOM   3100  CA  ALA A 398     -16.575  18.320  11.773  1.00 83.22           C  
ATOM   3101  C   ALA A 398     -15.318  17.472  11.605  1.00 83.22           C  
ATOM   3102  CB  ALA A 398     -16.510  19.110  13.079  1.00 83.22           C  
ATOM   3103  O   ALA A 398     -14.374  17.879  10.923  1.00 83.22           O  
ATOM   3104  N   SER A 399     -15.337  16.256  12.169  1.00 84.10           N  
ATOM   3105  CA  SER A 399     -14.171  15.381  12.101  1.00 84.10           C  
ATOM   3106  C   SER A 399     -13.905  14.925  10.670  1.00 84.10           C  
ATOM   3107  CB  SER A 399     -14.360  14.163  13.006  1.00 84.10           C  
ATOM   3108  O   SER A 399     -12.752  14.852  10.240  1.00 84.10           O  
ATOM   3109  OG  SER A 399     -15.508  13.425  12.623  1.00 84.10           O  
ATOM   3110  N   ILE A 400     -14.928  14.618   9.908  1.00 87.87           N  
ATOM   3111  CA  ILE A 400     -14.779  14.184   8.523  1.00 87.87           C  
ATOM   3112  C   ILE A 400     -14.277  15.345   7.669  1.00 87.87           C  
ATOM   3113  CB  ILE A 400     -16.108  13.637   7.956  1.00 87.87           C  
ATOM   3114  O   ILE A 400     -13.375  15.174   6.846  1.00 87.87           O  
ATOM   3115  CG1 ILE A 400     -16.560  12.405   8.749  1.00 87.87           C  
ATOM   3116  CG2 ILE A 400     -15.966  13.308   6.467  1.00 87.87           C  
ATOM   3117  CD1 ILE A 400     -15.556  11.261   8.741  1.00 87.87           C  
ATOM   3118  N   LYS A 401     -14.828  16.544   7.915  1.00 88.02           N  
ATOM   3119  CA  LYS A 401     -14.394  17.735   7.190  1.00 88.02           C  
ATOM   3120  C   LYS A 401     -12.916  18.020   7.437  1.00 88.02           C  
ATOM   3121  CB  LYS A 401     -15.237  18.946   7.593  1.00 88.02           C  
ATOM   3122  O   LYS A 401     -12.180  18.358   6.508  1.00 88.02           O  
ATOM   3123  CG  LYS A 401     -16.658  18.920   7.050  1.00 88.02           C  
ATOM   3124  CD  LYS A 401     -17.425  20.180   7.431  1.00 88.02           C  
ATOM   3125  CE  LYS A 401     -18.850  20.151   6.895  1.00 88.02           C  
ATOM   3126  NZ  LYS A 401     -19.622  21.360   7.310  1.00 88.02           N  
ATOM   3127  N   LYS A 402     -12.640  17.900   8.691  1.00 88.22           N  
ATOM   3128  CA  LYS A 402     -11.237  18.093   9.047  1.00 88.22           C  
ATOM   3129  C   LYS A 402     -10.345  17.085   8.329  1.00 88.22           C  
ATOM   3130  CB  LYS A 402     -11.046  17.978  10.560  1.00 88.22           C  
ATOM   3131  O   LYS A 402      -9.264  17.435   7.849  1.00 88.22           O  
ATOM   3132  CG  LYS A 402      -9.645  18.333  11.035  1.00 88.22           C  
ATOM   3133  CD  LYS A 402      -9.543  18.288  12.554  1.00 88.22           C  
ATOM   3134  CE  LYS A 402      -8.131  18.605  13.030  1.00 88.22           C  
ATOM   3135  NZ  LYS A 402      -8.034  18.598  14.520  1.00 88.22           N  
ATOM   3136  N   TRP A 403     -10.799  15.846   8.221  1.00 88.03           N  
ATOM   3137  CA  TRP A 403     -10.066  14.788   7.533  1.00 88.03           C  
ATOM   3138  C   TRP A 403      -9.893  15.119   6.054  1.00 88.03           C  
ATOM   3139  CB  TRP A 403     -10.787  13.446   7.687  1.00 88.03           C  
ATOM   3140  O   TRP A 403      -8.800  14.968   5.502  1.00 88.03           O  
ATOM   3141  CG  TRP A 403      -9.908  12.253   7.464  1.00 88.03           C  
ATOM   3142  CD1 TRP A 403      -9.657  11.625   6.276  1.00 88.03           C  
ATOM   3143  CD2 TRP A 403      -9.165  11.541   8.459  1.00 88.03           C  
ATOM   3144  CE2 TRP A 403      -8.486  10.491   7.802  1.00 88.03           C  
ATOM   3145  CE3 TRP A 403      -9.008  11.689   9.843  1.00 88.03           C  
ATOM   3146  NE1 TRP A 403      -8.802  10.565   6.472  1.00 88.03           N  
ATOM   3147  CH2 TRP A 403      -7.524   9.761   9.837  1.00 88.03           C  
ATOM   3148  CZ2 TRP A 403      -7.660   9.594   8.484  1.00 88.03           C  
ATOM   3149  CZ3 TRP A 403      -8.186  10.795  10.520  1.00 88.03           C  
ATOM   3150  N   ILE A 404     -10.941  15.545   5.395  1.00 90.54           N  
ATOM   3151  CA  ILE A 404     -10.919  15.896   3.979  1.00 90.54           C  
ATOM   3152  C   ILE A 404      -9.933  17.038   3.746  1.00 90.54           C  
ATOM   3153  CB  ILE A 404     -12.324  16.288   3.472  1.00 90.54           C  
ATOM   3154  O   ILE A 404      -9.113  16.981   2.827  1.00 90.54           O  
ATOM   3155  CG1 ILE A 404     -13.248  15.064   3.456  1.00 90.54           C  
ATOM   3156  CG2 ILE A 404     -12.238  16.927   2.082  1.00 90.54           C  
ATOM   3157  CD1 ILE A 404     -14.698  15.388   3.126  1.00 90.54           C  
ATOM   3158  N   LEU A 405      -9.984  18.036   4.591  1.00 90.02           N  
ATOM   3159  CA  LEU A 405      -9.101  19.191   4.463  1.00 90.02           C  
ATOM   3160  C   LEU A 405      -7.645  18.787   4.669  1.00 90.02           C  
ATOM   3161  CB  LEU A 405      -9.489  20.277   5.469  1.00 90.02           C  
ATOM   3162  O   LEU A 405      -6.755  19.284   3.975  1.00 90.02           O  
ATOM   3163  CG  LEU A 405     -10.787  21.034   5.183  1.00 90.02           C  
ATOM   3164  CD1 LEU A 405     -11.115  21.978   6.335  1.00 90.02           C  
ATOM   3165  CD2 LEU A 405     -10.681  21.801   3.870  1.00 90.02           C  
ATOM   3166  N   THR A 406      -7.455  17.915   5.653  1.00 89.24           N  
ATOM   3167  CA  THR A 406      -6.103  17.426   5.902  1.00 89.24           C  
ATOM   3168  C   THR A 406      -5.554  16.707   4.674  1.00 89.24           C  
ATOM   3169  CB  THR A 406      -6.068  16.477   7.115  1.00 89.24           C  
ATOM   3170  O   THR A 406      -4.398  16.909   4.295  1.00 89.24           O  
ATOM   3171  CG2 THR A 406      -4.654  15.964   7.371  1.00 89.24           C  
ATOM   3172  OG1 THR A 406      -6.528  17.178   8.277  1.00 89.24           O  
ATOM   3173  N   ILE A 407      -6.346  15.862   4.060  1.00 90.38           N  
ATOM   3174  CA  ILE A 407      -5.952  15.131   2.860  1.00 90.38           C  
ATOM   3175  C   ILE A 407      -5.640  16.115   1.735  1.00 90.38           C  
ATOM   3176  CB  ILE A 407      -7.051  14.139   2.417  1.00 90.38           C  
ATOM   3177  O   ILE A 407      -4.619  15.987   1.056  1.00 90.38           O  
ATOM   3178  CG1 ILE A 407      -7.151  12.974   3.407  1.00 90.38           C  
ATOM   3179  CG2 ILE A 407      -6.779  13.631   0.998  1.00 90.38           C  
ATOM   3180  CD1 ILE A 407      -8.333  12.048   3.157  1.00 90.38           C  
ATOM   3181  N   LEU A 408      -6.494  17.099   1.521  1.00 90.87           N  
ATOM   3182  CA  LEU A 408      -6.308  18.087   0.463  1.00 90.87           C  
ATOM   3183  C   LEU A 408      -5.029  18.887   0.686  1.00 90.87           C  
ATOM   3184  CB  LEU A 408      -7.510  19.032   0.395  1.00 90.87           C  
ATOM   3185  O   LEU A 408      -4.307  19.189  -0.267  1.00 90.87           O  
ATOM   3186  CG  LEU A 408      -8.812  18.435  -0.144  1.00 90.87           C  
ATOM   3187  CD1 LEU A 408      -9.950  19.442  -0.014  1.00 90.87           C  
ATOM   3188  CD2 LEU A 408      -8.640  17.999  -1.594  1.00 90.87           C  
ATOM   3189  N   THR A 409      -4.813  19.306   1.923  1.00 89.48           N  
ATOM   3190  CA  THR A 409      -3.596  20.037   2.258  1.00 89.48           C  
ATOM   3191  C   THR A 409      -2.358  19.215   1.913  1.00 89.48           C  
ATOM   3192  CB  THR A 409      -3.565  20.416   3.750  1.00 89.48           C  
ATOM   3193  O   THR A 409      -1.397  19.738   1.345  1.00 89.48           O  
ATOM   3194  CG2 THR A 409      -2.310  21.214   4.089  1.00 89.48           C  
ATOM   3195  OG1 THR A 409      -4.719  21.206   4.062  1.00 89.48           O  
ATOM   3196  N   ARG A 410      -2.462  17.971   2.092  1.00 85.88           N  
ATOM   3197  CA  ARG A 410      -1.340  17.092   1.779  1.00 85.88           C  
ATOM   3198  C   ARG A 410      -1.163  16.946   0.272  1.00 85.88           C  
ATOM   3199  CB  ARG A 410      -1.539  15.716   2.420  1.00 85.88           C  
ATOM   3200  O   ARG A 410      -0.035  16.890  -0.224  1.00 85.88           O  
ATOM   3201  CG  ARG A 410      -1.352  15.706   3.928  1.00 85.88           C  
ATOM   3202  CD  ARG A 410       0.098  15.954   4.319  1.00 85.88           C  
ATOM   3203  NE  ARG A 410       0.305  15.787   5.755  1.00 85.88           N  
ATOM   3204  NH1 ARG A 410       2.584  16.161   5.678  1.00 85.88           N  
ATOM   3205  NH2 ARG A 410       1.557  15.719   7.679  1.00 85.88           N  
ATOM   3206  CZ  ARG A 410       1.482  15.890   6.368  1.00 85.88           C  
ATOM   3207  N   LEU A 411      -2.179  16.797  -0.307  1.00 88.65           N  
ATOM   3208  CA  LEU A 411      -2.152  16.611  -1.754  1.00 88.65           C  
ATOM   3209  C   LEU A 411      -1.605  17.852  -2.451  1.00 88.65           C  
ATOM   3210  CB  LEU A 411      -3.553  16.291  -2.280  1.00 88.65           C  
ATOM   3211  O   LEU A 411      -1.133  17.774  -3.588  1.00 88.65           O  
ATOM   3212  CG  LEU A 411      -4.100  14.901  -1.953  1.00 88.65           C  
ATOM   3213  CD1 LEU A 411      -5.561  14.792  -2.376  1.00 88.65           C  
ATOM   3214  CD2 LEU A 411      -3.260  13.823  -2.631  1.00 88.65           C  
ATOM   3215  N   SER A 412      -1.658  18.984  -1.733  1.00 87.37           N  
ATOM   3216  CA  SER A 412      -1.127  20.226  -2.286  1.00 87.37           C  
ATOM   3217  C   SER A 412       0.397  20.213  -2.311  1.00 87.37           C  
ATOM   3218  CB  SER A 412      -1.621  21.426  -1.477  1.00 87.37           C  
ATOM   3219  O   SER A 412       1.019  21.012  -3.015  1.00 87.37           O  
ATOM   3220  OG  SER A 412      -1.173  21.348  -0.135  1.00 87.37           O  
ATOM   3221  N   ASP A 413       0.942  19.240  -1.602  1.00 82.53           N  
ATOM   3222  CA  ASP A 413       2.397  19.149  -1.523  1.00 82.53           C  
ATOM   3223  C   ASP A 413       2.930  18.050  -2.440  1.00 82.53           C  
ATOM   3224  CB  ASP A 413       2.841  18.892  -0.081  1.00 82.53           C  
ATOM   3225  O   ASP A 413       4.131  17.774  -2.453  1.00 82.53           O  
ATOM   3226  CG  ASP A 413       2.572  20.068   0.841  1.00 82.53           C  
ATOM   3227  OD1 ASP A 413       2.597  21.228   0.374  1.00 82.53           O  
ATOM   3228  OD2 ASP A 413       2.334  19.834   2.046  1.00 82.53           O  
ATOM   3229  N   VAL A 414       2.044  17.422  -3.151  1.00 77.33           N  
ATOM   3230  CA  VAL A 414       2.476  16.352  -4.044  1.00 77.33           C  
ATOM   3231  C   VAL A 414       3.156  16.948  -5.274  1.00 77.33           C  
ATOM   3232  CB  VAL A 414       1.291  15.457  -4.472  1.00 77.33           C  
ATOM   3233  O   VAL A 414       2.768  18.018  -5.749  1.00 77.33           O  
ATOM   3234  CG1 VAL A 414       1.757  14.370  -5.439  1.00 77.33           C  
ATOM   3235  CG2 VAL A 414       0.622  14.836  -3.247  1.00 77.33           C  
ATOM   3236  N   PRO A 415       4.329  16.466  -5.742  1.00 71.71           N  
ATOM   3237  CA  PRO A 415       5.151  17.001  -6.829  1.00 71.71           C  
ATOM   3238  C   PRO A 415       4.401  17.070  -8.157  1.00 71.71           C  
ATOM   3239  CB  PRO A 415       6.315  16.009  -6.912  1.00 71.71           C  
ATOM   3240  O   PRO A 415       4.842  17.754  -9.085  1.00 71.71           O  
ATOM   3241  CG  PRO A 415       5.842  14.802  -6.168  1.00 71.71           C  
ATOM   3242  CD  PRO A 415       4.672  15.197  -5.313  1.00 71.71           C  
ATOM   3243  N   ASN A 416       3.146  16.692  -8.281  1.00 79.17           N  
ATOM   3244  CA  ASN A 416       2.391  16.758  -9.528  1.00 79.17           C  
ATOM   3245  C   ASN A 416       1.659  18.090  -9.671  1.00 79.17           C  
ATOM   3246  CB  ASN A 416       1.400  15.596  -9.618  1.00 79.17           C  
ATOM   3247  O   ASN A 416       0.665  18.334  -8.985  1.00 79.17           O  
ATOM   3248  CG  ASN A 416       0.785  15.458 -10.997  1.00 79.17           C  
ATOM   3249  ND2 ASN A 416       0.553  14.221 -11.421  1.00 79.17           N  
ATOM   3250  OD1 ASN A 416       0.522  16.454 -11.675  1.00 79.17           O  
ATOM   3251  N   SER A 417       2.156  19.014 -10.665  1.00 84.17           N  
ATOM   3252  CA  SER A 417       1.718  20.401 -10.788  1.00 84.17           C  
ATOM   3253  C   SER A 417       0.234  20.483 -11.128  1.00 84.17           C  
ATOM   3254  CB  SER A 417       2.535  21.129 -11.857  1.00 84.17           C  
ATOM   3255  O   SER A 417      -0.482  21.338 -10.603  1.00 84.17           O  
ATOM   3256  OG  SER A 417       2.397  20.492 -13.116  1.00 84.17           O  
ATOM   3257  N   GLU A 418      -0.246  19.522 -11.952  1.00 88.35           N  
ATOM   3258  CA  GLU A 418      -1.635  19.595 -12.394  1.00 88.35           C  
ATOM   3259  C   GLU A 418      -2.594  19.236 -11.263  1.00 88.35           C  
ATOM   3260  CB  GLU A 418      -1.867  18.672 -13.593  1.00 88.35           C  
ATOM   3261  O   GLU A 418      -3.618  19.898 -11.076  1.00 88.35           O  
ATOM   3262  CG  GLU A 418      -1.176  19.134 -14.868  1.00 88.35           C  
ATOM   3263  CD  GLU A 418      -1.091  18.051 -15.931  1.00 88.35           C  
ATOM   3264  OE1 GLU A 418      -0.767  18.369 -17.098  1.00 88.35           O  
ATOM   3265  OE2 GLU A 418      -1.352  16.874 -15.595  1.00 88.35           O  
ATOM   3266  N   VAL A 419      -2.386  18.165 -10.549  1.00 88.42           N  
ATOM   3267  CA  VAL A 419      -3.210  17.775  -9.410  1.00 88.42           C  
ATOM   3268  C   VAL A 419      -3.117  18.835  -8.316  1.00 88.42           C  
ATOM   3269  CB  VAL A 419      -2.792  16.396  -8.853  1.00 88.42           C  
ATOM   3270  O   VAL A 419      -4.126  19.200  -7.708  1.00 88.42           O  
ATOM   3271  CG1 VAL A 419      -3.538  16.088  -7.556  1.00 88.42           C  
ATOM   3272  CG2 VAL A 419      -3.044  15.303  -9.890  1.00 88.42           C  
ATOM   3273  N   GLN A 420      -1.937  19.334  -8.177  1.00 89.93           N  
ATOM   3274  CA  GLN A 420      -1.706  20.374  -7.181  1.00 89.93           C  
ATOM   3275  C   GLN A 420      -2.562  21.606  -7.462  1.00 89.93           C  
ATOM   3276  CB  GLN A 420      -0.226  20.762  -7.141  1.00 89.93           C  
ATOM   3277  O   GLN A 420      -3.175  22.164  -6.550  1.00 89.93           O  
ATOM   3278  CG  GLN A 420       0.119  21.758  -6.043  1.00 89.93           C  
ATOM   3279  CD  GLN A 420       1.588  22.139  -6.037  1.00 89.93           C  
ATOM   3280  NE2 GLN A 420       1.960  23.054  -5.148  1.00 89.93           N  
ATOM   3281  OE1 GLN A 420       2.382  21.615  -6.824  1.00 89.93           O  
ATOM   3282  N   GLU A 421      -2.542  22.052  -8.687  1.00 91.32           N  
ATOM   3283  CA  GLU A 421      -3.327  23.216  -9.087  1.00 91.32           C  
ATOM   3284  C   GLU A 421      -4.818  22.980  -8.864  1.00 91.32           C  
ATOM   3285  CB  GLU A 421      -3.063  23.565 -10.554  1.00 91.32           C  
ATOM   3286  O   GLU A 421      -5.530  23.872  -8.398  1.00 91.32           O  
ATOM   3287  CG  GLU A 421      -1.696  24.186 -10.802  1.00 91.32           C  
ATOM   3288  CD  GLU A 421      -1.435  24.495 -12.268  1.00 91.32           C  
ATOM   3289  OE1 GLU A 421      -0.339  25.005 -12.595  1.00 91.32           O  
ATOM   3290  OE2 GLU A 421      -2.334  24.228 -13.096  1.00 91.32           O  
ATOM   3291  N   HIS A 422      -5.178  21.796  -9.187  1.00 92.76           N  
ATOM   3292  CA  HIS A 422      -6.580  21.430  -9.023  1.00 92.76           C  
ATOM   3293  C   HIS A 422      -6.980  21.428  -7.551  1.00 92.76           C  
ATOM   3294  CB  HIS A 422      -6.852  20.059  -9.643  1.00 92.76           C  
ATOM   3295  O   HIS A 422      -8.060  21.907  -7.196  1.00 92.76           O  
ATOM   3296  CG  HIS A 422      -8.304  19.776  -9.862  1.00 92.76           C  
ATOM   3297  CD2 HIS A 422      -9.121  18.845  -9.315  1.00 92.76           C  
ATOM   3298  ND1 HIS A 422      -9.079  20.501 -10.741  1.00 92.76           N  
ATOM   3299  CE1 HIS A 422     -10.313  20.027 -10.725  1.00 92.76           C  
ATOM   3300  NE2 HIS A 422     -10.365  19.021  -9.868  1.00 92.76           N  
ATOM   3301  N   VAL A 423      -6.142  20.855  -6.721  1.00 92.58           N  
ATOM   3302  CA  VAL A 423      -6.375  20.794  -5.282  1.00 92.58           C  
ATOM   3303  C   VAL A 423      -6.426  22.207  -4.705  1.00 92.58           C  
ATOM   3304  CB  VAL A 423      -5.285  19.965  -4.565  1.00 92.58           C  
ATOM   3305  O   VAL A 423      -7.316  22.530  -3.915  1.00 92.58           O  
ATOM   3306  CG1 VAL A 423      -5.409  20.106  -3.049  1.00 92.58           C  
ATOM   3307  CG2 VAL A 423      -5.374  18.497  -4.978  1.00 92.58           C  
ATOM   3308  N   GLN A 424      -5.524  23.044  -5.128  1.00 92.04           N  
ATOM   3309  CA  GLN A 424      -5.466  24.419  -4.641  1.00 92.04           C  
ATOM   3310  C   GLN A 424      -6.714  25.198  -5.042  1.00 92.04           C  
ATOM   3311  CB  GLN A 424      -4.215  25.123  -5.169  1.00 92.04           C  
ATOM   3312  O   GLN A 424      -7.241  25.986  -4.253  1.00 92.04           O  
ATOM   3313  CG  GLN A 424      -2.924  24.667  -4.502  1.00 92.04           C  
ATOM   3314  CD  GLN A 424      -1.695  25.350  -5.072  1.00 92.04           C  
ATOM   3315  NE2 GLN A 424      -0.554  25.158  -4.419  1.00 92.04           N  
ATOM   3316  OE1 GLN A 424      -1.771  26.044  -6.091  1.00 92.04           O  
ATOM   3317  N   ALA A 425      -7.106  24.993  -6.297  1.00 92.15           N  
ATOM   3318  CA  ALA A 425      -8.333  25.636  -6.759  1.00 92.15           C  
ATOM   3319  C   ALA A 425      -9.527  25.216  -5.906  1.00 92.15           C  
ATOM   3320  CB  ALA A 425      -8.588  25.302  -8.227  1.00 92.15           C  
ATOM   3321  O   ALA A 425     -10.355  26.050  -5.532  1.00 92.15           O  
ATOM   3322  N   LEU A 426      -9.595  23.918  -5.625  1.00 92.00           N  
ATOM   3323  CA  LEU A 426     -10.680  23.406  -4.794  1.00 92.00           C  
ATOM   3324  C   LEU A 426     -10.599  23.977  -3.383  1.00 92.00           C  
ATOM   3325  CB  LEU A 426     -10.640  21.877  -4.742  1.00 92.00           C  
ATOM   3326  O   LEU A 426     -11.619  24.356  -2.803  1.00 92.00           O  
ATOM   3327  CG  LEU A 426     -11.750  21.197  -3.939  1.00 92.00           C  
ATOM   3328  CD1 LEU A 426     -13.113  21.518  -4.542  1.00 92.00           C  
ATOM   3329  CD2 LEU A 426     -11.525  19.689  -3.886  1.00 92.00           C  
ATOM   3330  N   GLN A 427      -9.417  24.035  -2.806  1.00 90.41           N  
ATOM   3331  CA  GLN A 427      -9.234  24.573  -1.462  1.00 90.41           C  
ATOM   3332  C   GLN A 427      -9.700  26.024  -1.382  1.00 90.41           C  
ATOM   3333  CB  GLN A 427      -7.769  24.468  -1.036  1.00 90.41           C  
ATOM   3334  O   GLN A 427     -10.302  26.434  -0.387  1.00 90.41           O  
ATOM   3335  CG  GLN A 427      -7.349  23.066  -0.616  1.00 90.41           C  
ATOM   3336  CD  GLN A 427      -5.913  23.004  -0.130  1.00 90.41           C  
ATOM   3337  NE2 GLN A 427      -5.605  21.999   0.682  1.00 90.41           N  
ATOM   3338  OE1 GLN A 427      -5.087  23.852  -0.482  1.00 90.41           O  
ATOM   3339  N   LYS A 428      -9.394  26.803  -2.410  1.00 90.03           N  
ATOM   3340  CA  LYS A 428      -9.843  28.191  -2.463  1.00 90.03           C  
ATOM   3341  C   LYS A 428     -11.366  28.276  -2.508  1.00 90.03           C  
ATOM   3342  CB  LYS A 428      -9.243  28.903  -3.677  1.00 90.03           C  
ATOM   3343  O   LYS A 428     -11.966  29.124  -1.845  1.00 90.03           O  
ATOM   3344  CG  LYS A 428      -7.765  29.235  -3.531  1.00 90.03           C  
ATOM   3345  CD  LYS A 428      -7.250  30.026  -4.727  1.00 90.03           C  
ATOM   3346  CE  LYS A 428      -5.757  30.303  -4.614  1.00 90.03           C  
ATOM   3347  NZ  LYS A 428      -5.236  31.031  -5.809  1.00 90.03           N  
ATOM   3348  N   ASP A 429     -11.923  27.398  -3.297  1.00 88.83           N  
ATOM   3349  CA  ASP A 429     -13.378  27.343  -3.399  1.00 88.83           C  
ATOM   3350  C   ASP A 429     -14.009  26.977  -2.057  1.00 88.83           C  
ATOM   3351  CB  ASP A 429     -13.803  26.338  -4.471  1.00 88.83           C  
ATOM   3352  O   ASP A 429     -15.022  27.558  -1.663  1.00 88.83           O  
ATOM   3353  CG  ASP A 429     -13.550  26.835  -5.884  1.00 88.83           C  
ATOM   3354  OD1 ASP A 429     -13.237  28.032  -6.062  1.00 88.83           O  
ATOM   3355  OD2 ASP A 429     -13.667  26.023  -6.827  1.00 88.83           O  
ATOM   3356  N   LEU A 430     -13.391  26.014  -1.363  1.00 86.67           N  
ATOM   3357  CA  LEU A 430     -13.924  25.546  -0.088  1.00 86.67           C  
ATOM   3358  C   LEU A 430     -13.786  26.621   0.986  1.00 86.67           C  
ATOM   3359  CB  LEU A 430     -13.207  24.269   0.357  1.00 86.67           C  
ATOM   3360  O   LEU A 430     -14.613  26.703   1.897  1.00 86.67           O  
ATOM   3361  CG  LEU A 430     -13.451  23.023  -0.495  1.00 86.67           C  
ATOM   3362  CD1 LEU A 430     -12.640  21.847   0.040  1.00 86.67           C  
ATOM   3363  CD2 LEU A 430     -14.937  22.681  -0.531  1.00 86.67           C  
ATOM   3364  N   GLU A 431     -12.754  27.388   0.938  1.00 85.88           N  
ATOM   3365  CA  GLU A 431     -12.541  28.497   1.863  1.00 85.88           C  
ATOM   3366  C   GLU A 431     -13.675  29.514   1.776  1.00 85.88           C  
ATOM   3367  CB  GLU A 431     -11.200  29.180   1.585  1.00 85.88           C  
ATOM   3368  O   GLU A 431     -14.105  30.062   2.793  1.00 85.88           O  
ATOM   3369  CG  GLU A 431     -10.863  30.295   2.564  1.00 85.88           C  
ATOM   3370  CD  GLU A 431      -9.534  30.972   2.267  1.00 85.88           C  
ATOM   3371  OE1 GLU A 431      -9.106  31.842   3.059  1.00 85.88           O  
ATOM   3372  OE2 GLU A 431      -8.916  30.631   1.234  1.00 85.88           O  
ATOM   3373  N   LYS A 432     -14.256  29.634   0.555  1.00 83.39           N  
ATOM   3374  CA  LYS A 432     -15.277  30.647   0.303  1.00 83.39           C  
ATOM   3375  C   LYS A 432     -16.677  30.089   0.544  1.00 83.39           C  
ATOM   3376  CB  LYS A 432     -15.164  31.178  -1.127  1.00 83.39           C  
ATOM   3377  O   LYS A 432     -17.660  30.832   0.517  1.00 83.39           O  
ATOM   3378  CG  LYS A 432     -13.900  31.983  -1.390  1.00 83.39           C  
ATOM   3379  CD  LYS A 432     -13.855  32.501  -2.822  1.00 83.39           C  
ATOM   3380  CE  LYS A 432     -12.561  33.252  -3.105  1.00 83.39           C  
ATOM   3381  NZ  LYS A 432     -12.500  33.736  -4.517  1.00 83.39           N  
ATOM   3382  N   SER A 433     -16.806  28.748   0.744  1.00 72.25           N  
ATOM   3383  CA  SER A 433     -18.092  28.065   0.830  1.00 72.25           C  
ATOM   3384  C   SER A 433     -18.791  28.367   2.151  1.00 72.25           C  
ATOM   3385  CB  SER A 433     -17.909  26.554   0.675  1.00 72.25           C  
ATOM   3386  O   SER A 433     -19.959  28.017   2.336  1.00 72.25           O  
ATOM   3387  OG  SER A 433     -17.163  26.024   1.757  1.00 72.25           O  
ATOM   3388  N   GLY A 434     -18.700  29.569   2.648  1.00 63.75           N  
ATOM   3389  CA  GLY A 434     -19.885  30.216   3.187  1.00 63.75           C  
ATOM   3390  C   GLY A 434     -19.849  30.364   4.697  1.00 63.75           C  
ATOM   3391  O   GLY A 434     -19.625  31.461   5.213  1.00 63.75           O  
ATOM   3392  N   ASP A 435     -19.931  29.229   5.592  1.00 74.11           N  
ATOM   3393  CA  ASP A 435     -20.348  29.389   6.982  1.00 74.11           C  
ATOM   3394  C   ASP A 435     -19.145  29.626   7.892  1.00 74.11           C  
ATOM   3395  CB  ASP A 435     -21.130  28.162   7.453  1.00 74.11           C  
ATOM   3396  O   ASP A 435     -18.049  29.131   7.622  1.00 74.11           O  
ATOM   3397  CG  ASP A 435     -21.651  28.299   8.872  1.00 74.11           C  
ATOM   3398  OD1 ASP A 435     -21.372  29.326   9.528  1.00 74.11           O  
ATOM   3399  OD2 ASP A 435     -22.346  27.371   9.341  1.00 74.11           O  
ATOM   3400  N   ALA A 436     -19.218  30.684   8.701  1.00 81.99           N  
ATOM   3401  CA  ALA A 436     -18.186  31.088   9.653  1.00 81.99           C  
ATOM   3402  C   ALA A 436     -17.529  29.871  10.298  1.00 81.99           C  
ATOM   3403  CB  ALA A 436     -18.778  32.000  10.724  1.00 81.99           C  
ATOM   3404  O   ALA A 436     -16.312  29.848  10.497  1.00 81.99           O  
ATOM   3405  N   GLU A 437     -18.349  28.783  10.564  1.00 81.45           N  
ATOM   3406  CA  GLU A 437     -17.835  27.569  11.189  1.00 81.45           C  
ATOM   3407  C   GLU A 437     -16.900  26.816  10.247  1.00 81.45           C  
ATOM   3408  CB  GLU A 437     -18.986  26.659  11.625  1.00 81.45           C  
ATOM   3409  O   GLU A 437     -15.841  26.340  10.663  1.00 81.45           O  
ATOM   3410  CG  GLU A 437     -18.559  25.523  12.542  1.00 81.45           C  
ATOM   3411  CD  GLU A 437     -19.713  24.629  12.968  1.00 81.45           C  
ATOM   3412  OE1 GLU A 437     -19.466  23.582  13.609  1.00 81.45           O  
ATOM   3413  OE2 GLU A 437     -20.874  24.977  12.656  1.00 81.45           O  
ATOM   3414  N   LYS A 438     -17.273  26.680   9.013  1.00 80.85           N  
ATOM   3415  CA  LYS A 438     -16.459  26.003   8.008  1.00 80.85           C  
ATOM   3416  C   LYS A 438     -15.165  26.767   7.743  1.00 80.85           C  
ATOM   3417  CB  LYS A 438     -17.244  25.834   6.706  1.00 80.85           C  
ATOM   3418  O   LYS A 438     -14.101  26.163   7.591  1.00 80.85           O  
ATOM   3419  CG  LYS A 438     -18.336  24.777   6.774  1.00 80.85           C  
ATOM   3420  CD  LYS A 438     -19.013  24.585   5.424  1.00 80.85           C  
ATOM   3421  CE  LYS A 438     -20.133  23.556   5.500  1.00 80.85           C  
ATOM   3422  NZ  LYS A 438     -20.822  23.389   4.185  1.00 80.85           N  
ATOM   3423  N   GLN A 439     -15.309  28.063   7.745  1.00 83.89           N  
ATOM   3424  CA  GLN A 439     -14.138  28.911   7.547  1.00 83.89           C  
ATOM   3425  C   GLN A 439     -13.156  28.773   8.707  1.00 83.89           C  
ATOM   3426  CB  GLN A 439     -14.555  30.373   7.383  1.00 83.89           C  
ATOM   3427  O   GLN A 439     -11.943  28.719   8.497  1.00 83.89           O  
ATOM   3428  CG  GLN A 439     -15.175  30.688   6.028  1.00 83.89           C  
ATOM   3429  CD  GLN A 439     -15.631  32.130   5.912  1.00 83.89           C  
ATOM   3430  NE2 GLN A 439     -16.077  32.517   4.722  1.00 83.89           N  
ATOM   3431  OE1 GLN A 439     -15.585  32.890   6.885  1.00 83.89           O  
ATOM   3432  N   ALA A 440     -13.739  28.776   9.939  1.00 85.46           N  
ATOM   3433  CA  ALA A 440     -12.920  28.598  11.136  1.00 85.46           C  
ATOM   3434  C   ALA A 440     -12.205  27.250  11.116  1.00 85.46           C  
ATOM   3435  CB  ALA A 440     -13.778  28.723  12.392  1.00 85.46           C  
ATOM   3436  O   ALA A 440     -11.026  27.159  11.467  1.00 85.46           O  
ATOM   3437  N   LEU A 441     -12.970  26.204  10.729  1.00 85.67           N  
ATOM   3438  CA  LEU A 441     -12.381  24.873  10.628  1.00 85.67           C  
ATOM   3439  C   LEU A 441     -11.265  24.849   9.590  1.00 85.67           C  
ATOM   3440  CB  LEU A 441     -13.451  23.839  10.267  1.00 85.67           C  
ATOM   3441  O   LEU A 441     -10.197  24.281   9.832  1.00 85.67           O  
ATOM   3442  CG  LEU A 441     -12.991  22.382  10.200  1.00 85.67           C  
ATOM   3443  CD1 LEU A 441     -12.604  21.884  11.588  1.00 85.67           C  
ATOM   3444  CD2 LEU A 441     -14.081  21.504   9.596  1.00 85.67           C  
ATOM   3445  N   TYR A 442     -11.571  25.431   8.408  1.00 85.02           N  
ATOM   3446  CA  TYR A 442     -10.573  25.525   7.348  1.00 85.02           C  
ATOM   3447  C   TYR A 442      -9.304  26.202   7.851  1.00 85.02           C  
ATOM   3448  CB  TYR A 442     -11.134  26.294   6.148  1.00 85.02           C  
ATOM   3449  O   TYR A 442      -8.197  25.708   7.625  1.00 85.02           O  
ATOM   3450  CG  TYR A 442     -10.206  26.323   4.958  1.00 85.02           C  
ATOM   3451  CD1 TYR A 442      -9.275  27.347   4.801  1.00 85.02           C  
ATOM   3452  CD2 TYR A 442     -10.260  25.328   3.988  1.00 85.02           C  
ATOM   3453  CE1 TYR A 442      -8.419  27.380   3.705  1.00 85.02           C  
ATOM   3454  CE2 TYR A 442      -9.409  25.350   2.887  1.00 85.02           C  
ATOM   3455  OH  TYR A 442      -7.649  26.405   1.668  1.00 85.02           O  
ATOM   3456  CZ  TYR A 442      -8.493  26.378   2.755  1.00 85.02           C  
ATOM   3457  N   GLN A 443      -9.437  27.308   8.548  1.00 85.21           N  
ATOM   3458  CA  GLN A 443      -8.301  28.067   9.061  1.00 85.21           C  
ATOM   3459  C   GLN A 443      -7.533  27.267  10.109  1.00 85.21           C  
ATOM   3460  CB  GLN A 443      -8.767  29.398   9.653  1.00 85.21           C  
ATOM   3461  O   GLN A 443      -6.301  27.302  10.144  1.00 85.21           O  
ATOM   3462  CG  GLN A 443      -9.190  30.422   8.608  1.00 85.21           C  
ATOM   3463  CD  GLN A 443      -9.730  31.699   9.223  1.00 85.21           C  
ATOM   3464  NE2 GLN A 443     -10.055  32.673   8.379  1.00 85.21           N  
ATOM   3465  OE1 GLN A 443      -9.857  31.810  10.447  1.00 85.21           O  
ATOM   3466  N   SER A 444      -8.245  26.555  10.933  1.00 84.86           N  
ATOM   3467  CA  SER A 444      -7.627  25.720  11.958  1.00 84.86           C  
ATOM   3468  C   SER A 444      -6.794  24.605  11.335  1.00 84.86           C  
ATOM   3469  CB  SER A 444      -8.694  25.119  12.874  1.00 84.86           C  
ATOM   3470  O   SER A 444      -5.713  24.280  11.830  1.00 84.86           O  
ATOM   3471  OG  SER A 444      -9.235  23.937  12.309  1.00 84.86           O  
ATOM   3472  N   CYS A 445      -7.260  24.051  10.270  1.00 80.65           N  
ATOM   3473  CA  CYS A 445      -6.558  22.961   9.601  1.00 80.65           C  
ATOM   3474  C   CYS A 445      -5.304  23.468   8.900  1.00 80.65           C  
ATOM   3475  CB  CYS A 445      -7.476  22.273   8.591  1.00 80.65           C  
ATOM   3476  O   CYS A 445      -4.292  22.767   8.844  1.00 80.65           O  
ATOM   3477  SG  CYS A 445      -8.737  21.225   9.349  1.00 80.65           S  
ATOM   3478  N   GLN A 446      -5.362  24.649   8.437  1.00 78.11           N  
ATOM   3479  CA  GLN A 446      -4.214  25.242   7.759  1.00 78.11           C  
ATOM   3480  C   GLN A 446      -3.093  25.554   8.746  1.00 78.11           C  
ATOM   3481  CB  GLN A 446      -4.627  26.514   7.016  1.00 78.11           C  
ATOM   3482  O   GLN A 446      -1.916  25.548   8.380  1.00 78.11           O  
ATOM   3483  CG  GLN A 446      -5.462  26.253   5.769  1.00 78.11           C  
ATOM   3484  CD  GLN A 446      -4.651  25.658   4.633  1.00 78.11           C  
ATOM   3485  NE2 GLN A 446      -5.333  25.009   3.695  1.00 78.11           N  
ATOM   3486  OE1 GLN A 446      -3.423  25.782   4.598  1.00 78.11           O  
ATOM   3487  N   ASP A 447      -3.542  25.817  10.008  1.00 77.30           N  
ATOM   3488  CA  ASP A 447      -2.567  26.196  11.026  1.00 77.30           C  
ATOM   3489  C   ASP A 447      -1.886  24.965  11.619  1.00 77.30           C  
ATOM   3490  CB  ASP A 447      -3.237  27.011  12.134  1.00 77.30           C  
ATOM   3491  O   ASP A 447      -0.795  25.065  12.185  1.00 77.30           O  
ATOM   3492  CG  ASP A 447      -3.681  28.388  11.671  1.00 77.30           C  
ATOM   3493  OD1 ASP A 447      -3.131  28.903  10.674  1.00 77.30           O  
ATOM   3494  OD2 ASP A 447      -4.586  28.965  12.312  1.00 77.30           O  
ATOM   3495  N   GLU A 448      -2.507  23.803  11.380  1.00 71.66           N  
ATOM   3496  CA  GLU A 448      -1.944  22.575  11.932  1.00 71.66           C  
ATOM   3497  C   GLU A 448      -0.798  22.056  11.069  1.00 71.66           C  
ATOM   3498  CB  GLU A 448      -3.027  21.501  12.070  1.00 71.66           C  
ATOM   3499  O   GLU A 448      -0.803  22.234   9.849  1.00 71.66           O  
ATOM   3500  CG  GLU A 448      -4.017  21.767  13.194  1.00 71.66           C  
ATOM   3501  CD  GLU A 448      -5.064  20.674  13.343  1.00 71.66           C  
ATOM   3502  OE1 GLU A 448      -5.938  20.789  14.231  1.00 71.66           O  
ATOM   3503  OE2 GLU A 448      -5.007  19.695  12.566  1.00 71.66           O  
ATOM   3504  N   THR A 449       0.323  21.822  11.717  1.00 65.15           N  
ATOM   3505  CA  THR A 449       1.448  21.189  11.038  1.00 65.15           C  
ATOM   3506  C   THR A 449       1.004  19.912  10.331  1.00 65.15           C  
ATOM   3507  CB  THR A 449       2.585  20.864  12.025  1.00 65.15           C  
ATOM   3508  O   THR A 449       0.275  19.100  10.905  1.00 65.15           O  
ATOM   3509  CG2 THR A 449       3.924  20.752  11.303  1.00 65.15           C  
ATOM   3510  OG1 THR A 449       2.670  21.904  13.007  1.00 65.15           O  
ATOM   3511  N   PRO A 450       1.181  19.863   8.989  1.00 61.22           N  
ATOM   3512  CA  PRO A 450       0.764  18.668   8.251  1.00 61.22           C  
ATOM   3513  C   PRO A 450       1.264  17.375   8.892  1.00 61.22           C  
ATOM   3514  CB  PRO A 450       1.391  18.871   6.870  1.00 61.22           C  
ATOM   3515  O   PRO A 450       2.404  17.314   9.359  1.00 61.22           O  
ATOM   3516  CG  PRO A 450       2.039  20.216   6.938  1.00 61.22           C  
ATOM   3517  CD  PRO A 450       1.961  20.712   8.353  1.00 61.22           C  
ATOM   3518  N   CYS A 451       0.423  16.734   9.666  1.00 62.98           N  
ATOM   3519  CA  CYS A 451       0.746  15.356  10.018  1.00 62.98           C  
ATOM   3520  C   CYS A 451       1.284  14.596   8.811  1.00 62.98           C  
ATOM   3521  CB  CYS A 451      -0.485  14.642  10.574  1.00 62.98           C  
ATOM   3522  O   CYS A 451       0.845  14.824   7.683  1.00 62.98           O  
ATOM   3523  SG  CYS A 451      -0.112  13.073  11.388  1.00 62.98           S  
ATOM   3524  N   LEU A 452       2.495  13.823   8.992  1.00 62.17           N  
ATOM   3525  CA  LEU A 452       3.230  13.083   7.972  1.00 62.17           C  
ATOM   3526  C   LEU A 452       2.361  11.989   7.361  1.00 62.17           C  
ATOM   3527  CB  LEU A 452       4.501  12.469   8.565  1.00 62.17           C  
ATOM   3528  O   LEU A 452       2.527  11.639   6.191  1.00 62.17           O  
ATOM   3529  CG  LEU A 452       5.621  13.446   8.926  1.00 62.17           C  
ATOM   3530  CD1 LEU A 452       6.639  12.772   9.840  1.00 62.17           C  
ATOM   3531  CD2 LEU A 452       6.295  13.977   7.666  1.00 62.17           C  
ATOM   3532  N   TYR A 453       1.293  11.523   7.931  1.00 68.43           N  
ATOM   3533  CA  TYR A 453       0.340  10.507   7.500  1.00 68.43           C  
ATOM   3534  C   TYR A 453      -1.082  11.055   7.506  1.00 68.43           C  
ATOM   3535  CB  TYR A 453       0.427   9.271   8.400  1.00 68.43           C  
ATOM   3536  O   TYR A 453      -1.354  12.084   8.129  1.00 68.43           O  
ATOM   3537  CG  TYR A 453       0.424   9.593   9.875  1.00 68.43           C  
ATOM   3538  CD1 TYR A 453       1.614   9.822  10.561  1.00 68.43           C  
ATOM   3539  CD2 TYR A 453      -0.770   9.669  10.585  1.00 68.43           C  
ATOM   3540  CE1 TYR A 453       1.616  10.117  11.920  1.00 68.43           C  
ATOM   3541  CE2 TYR A 453      -0.780   9.963  11.945  1.00 68.43           C  
ATOM   3542  OH  TYR A 453       0.412  10.478  13.948  1.00 68.43           O  
ATOM   3543  CZ  TYR A 453       0.416  10.186  12.602  1.00 68.43           C  
ATOM   3544  N   PRO A 454      -1.934  10.660   6.393  1.00 66.58           N  
ATOM   3545  CA  PRO A 454      -2.325   9.262   6.196  1.00 66.58           C  
ATOM   3546  C   PRO A 454      -2.159   8.801   4.750  1.00 66.58           C  
ATOM   3547  CB  PRO A 454      -3.799   9.247   6.608  1.00 66.58           C  
ATOM   3548  O   PRO A 454      -2.413   7.636   4.437  1.00 66.58           O  
ATOM   3549  CG  PRO A 454      -4.285  10.635   6.340  1.00 66.58           C  
ATOM   3550  CD  PRO A 454      -3.127  11.581   6.479  1.00 66.58           C  
ATOM   3551  N   LEU A 455      -1.701   9.740   3.808  1.00 77.00           N  
ATOM   3552  CA  LEU A 455      -1.813   9.260   2.435  1.00 77.00           C  
ATOM   3553  C   LEU A 455      -0.614   8.394   2.063  1.00 77.00           C  
ATOM   3554  CB  LEU A 455      -1.929  10.437   1.463  1.00 77.00           C  
ATOM   3555  O   LEU A 455       0.531   8.762   2.333  1.00 77.00           O  
ATOM   3556  CG  LEU A 455      -3.167  11.322   1.616  1.00 77.00           C  
ATOM   3557  CD1 LEU A 455      -3.047  12.558   0.730  1.00 77.00           C  
ATOM   3558  CD2 LEU A 455      -4.430  10.538   1.280  1.00 77.00           C  
ATOM   3559  N   ASP A 456      -0.924   7.124   1.860  1.00 67.68           N  
ATOM   3560  CA  ASP A 456       0.063   6.153   1.397  1.00 67.68           C  
ATOM   3561  C   ASP A 456       0.346   6.326  -0.093  1.00 67.68           C  
ATOM   3562  CB  ASP A 456      -0.415   4.727   1.680  1.00 67.68           C  
ATOM   3563  O   ASP A 456      -0.473   5.948  -0.934  1.00 67.68           O  
ATOM   3564  CG  ASP A 456       0.663   3.683   1.443  1.00 67.68           C  
ATOM   3565  OD1 ASP A 456       1.827   4.056   1.181  1.00 67.68           O  
ATOM   3566  OD2 ASP A 456       0.345   2.476   1.516  1.00 67.68           O  
ATOM   3567  N   VAL A 457       1.436   7.015  -0.358  1.00 62.25           N  
ATOM   3568  CA  VAL A 457       1.753   7.124  -1.778  1.00 62.25           C  
ATOM   3569  C   VAL A 457       2.643   5.957  -2.200  1.00 62.25           C  
ATOM   3570  CB  VAL A 457       2.444   8.467  -2.104  1.00 62.25           C  
ATOM   3571  O   VAL A 457       3.691   5.717  -1.595  1.00 62.25           O  
ATOM   3572  CG1 VAL A 457       2.338   8.781  -3.595  1.00 62.25           C  
ATOM   3573  CG2 VAL A 457       1.836   9.595  -1.273  1.00 62.25           C  
ATOM   3574  N   GLY A 458       2.280   4.657  -1.697  1.00 68.06           N  
ATOM   3575  CA  GLY A 458       3.096   3.530  -2.121  1.00 68.06           C  
ATOM   3576  C   GLY A 458       4.562   3.884  -2.286  1.00 68.06           C  
ATOM   3577  O   GLY A 458       5.027   4.891  -1.749  1.00 68.06           O  
ATOM   3578  N   LEU A 459       5.306   2.963  -2.705  1.00 78.96           N  
ATOM   3579  CA  LEU A 459       6.722   3.143  -3.006  1.00 78.96           C  
ATOM   3580  C   LEU A 459       6.918   4.196  -4.091  1.00 78.96           C  
ATOM   3581  CB  LEU A 459       7.349   1.817  -3.447  1.00 78.96           C  
ATOM   3582  O   LEU A 459       6.048   4.383  -4.945  1.00 78.96           O  
ATOM   3583  CG  LEU A 459       7.498   0.745  -2.366  1.00 78.96           C  
ATOM   3584  CD1 LEU A 459       7.853  -0.597  -2.996  1.00 78.96           C  
ATOM   3585  CD2 LEU A 459       8.554   1.158  -1.345  1.00 78.96           C  
ATOM   3586  N   PRO A 460       7.837   5.038  -3.888  1.00 75.41           N  
ATOM   3587  CA  PRO A 460       8.098   6.024  -4.939  1.00 75.41           C  
ATOM   3588  C   PRO A 460       8.199   5.395  -6.327  1.00 75.41           C  
ATOM   3589  CB  PRO A 460       9.436   6.639  -4.520  1.00 75.41           C  
ATOM   3590  O   PRO A 460       8.468   4.197  -6.448  1.00 75.41           O  
ATOM   3591  CG  PRO A 460      10.093   5.591  -3.683  1.00 75.41           C  
ATOM   3592  CD  PRO A 460       9.024   4.760  -3.032  1.00 75.41           C  
ATOM   3593  N   PRO A 461       7.828   6.271  -7.278  1.00 76.67           N  
ATOM   3594  CA  PRO A 461       8.017   5.769  -8.641  1.00 76.67           C  
ATOM   3595  C   PRO A 461       9.460   5.356  -8.923  1.00 76.67           C  
ATOM   3596  CB  PRO A 461       7.609   6.958  -9.514  1.00 76.67           C  
ATOM   3597  O   PRO A 461      10.394   5.953  -8.382  1.00 76.67           O  
ATOM   3598  CG  PRO A 461       7.674   8.141  -8.603  1.00 76.67           C  
ATOM   3599  CD  PRO A 461       7.607   7.654  -7.184  1.00 76.67           C  
ATOM   3600  N   LEU A 462       9.530   4.223  -9.590  1.00 80.16           N  
ATOM   3601  CA  LEU A 462      10.850   3.712  -9.945  1.00 80.16           C  
ATOM   3602  C   LEU A 462      11.520   4.608 -10.980  1.00 80.16           C  
ATOM   3603  CB  LEU A 462      10.744   2.282 -10.482  1.00 80.16           C  
ATOM   3604  O   LEU A 462      11.081   4.671 -12.131  1.00 80.16           O  
ATOM   3605  CG  LEU A 462      12.056   1.506 -10.608  1.00 80.16           C  
ATOM   3606  CD1 LEU A 462      12.670   1.277  -9.231  1.00 80.16           C  
ATOM   3607  CD2 LEU A 462      11.826   0.180 -11.325  1.00 80.16           C  
ATOM   3608  N   VAL A 463      12.447   5.507 -10.498  1.00 80.09           N  
ATOM   3609  CA  VAL A 463      13.163   6.401 -11.402  1.00 80.09           C  
ATOM   3610  C   VAL A 463      14.433   5.718 -11.906  1.00 80.09           C  
ATOM   3611  CB  VAL A 463      13.515   7.740 -10.716  1.00 80.09           C  
ATOM   3612  O   VAL A 463      14.808   5.872 -13.071  1.00 80.09           O  
ATOM   3613  CG1 VAL A 463      14.266   8.659 -11.677  1.00 80.09           C  
ATOM   3614  CG2 VAL A 463      12.249   8.422 -10.199  1.00 80.09           C  
ATOM   3615  N   HIS A 464      15.003   4.908 -11.038  1.00 83.64           N  
ATOM   3616  CA  HIS A 464      16.224   4.179 -11.362  1.00 83.64           C  
ATOM   3617  C   HIS A 464      16.085   2.697 -11.030  1.00 83.64           C  
ATOM   3618  CB  HIS A 464      17.418   4.774 -10.613  1.00 83.64           C  
ATOM   3619  O   HIS A 464      15.206   2.309 -10.257  1.00 83.64           O  
ATOM   3620  CG  HIS A 464      17.573   6.249 -10.808  1.00 83.64           C  
ATOM   3621  CD2 HIS A 464      17.457   7.278  -9.935  1.00 83.64           C  
ATOM   3622  ND1 HIS A 464      17.883   6.810 -12.027  1.00 83.64           N  
ATOM   3623  CE1 HIS A 464      17.952   8.125 -11.896  1.00 83.64           C  
ATOM   3624  NE2 HIS A 464      17.697   8.434 -10.636  1.00 83.64           N  
ATOM   3625  N   SER A 465      16.874   1.847 -11.818  1.00 91.24           N  
ATOM   3626  CA  SER A 465      16.853   0.402 -11.609  1.00 91.24           C  
ATOM   3627  C   SER A 465      18.228  -0.117 -11.203  1.00 91.24           C  
ATOM   3628  CB  SER A 465      16.381  -0.316 -12.874  1.00 91.24           C  
ATOM   3629  O   SER A 465      18.885  -0.819 -11.974  1.00 91.24           O  
ATOM   3630  OG  SER A 465      15.056   0.064 -13.204  1.00 91.24           O  
ATOM   3631  N   PRO A 466      18.659   0.290  -9.919  1.00 91.85           N  
ATOM   3632  CA  PRO A 466      20.009  -0.083  -9.491  1.00 91.85           C  
ATOM   3633  C   PRO A 466      20.218  -1.595  -9.450  1.00 91.85           C  
ATOM   3634  CB  PRO A 466      20.114   0.521  -8.088  1.00 91.85           C  
ATOM   3635  O   PRO A 466      21.301  -2.082  -9.784  1.00 91.85           O  
ATOM   3636  CG  PRO A 466      18.699   0.693  -7.640  1.00 91.85           C  
ATOM   3637  CD  PRO A 466      17.849   0.984  -8.844  1.00 91.85           C  
ATOM   3638  N   LEU A 467      19.229  -2.336  -9.054  1.00 92.69           N  
ATOM   3639  CA  LEU A 467      19.363  -3.786  -8.973  1.00 92.69           C  
ATOM   3640  C   LEU A 467      19.552  -4.392 -10.360  1.00 92.69           C  
ATOM   3641  CB  LEU A 467      18.134  -4.401  -8.298  1.00 92.69           C  
ATOM   3642  O   LEU A 467      20.383  -5.285 -10.543  1.00 92.69           O  
ATOM   3643  CG  LEU A 467      17.947  -4.085  -6.813  1.00 92.69           C  
ATOM   3644  CD1 LEU A 467      16.616  -4.638  -6.317  1.00 92.69           C  
ATOM   3645  CD2 LEU A 467      19.104  -4.650  -5.996  1.00 92.69           C  
ATOM   3646  N   LEU A 468      18.744  -3.873 -11.262  1.00 93.40           N  
ATOM   3647  CA  LEU A 468      18.845  -4.352 -12.636  1.00 93.40           C  
ATOM   3648  C   LEU A 468      20.242  -4.106 -13.196  1.00 93.40           C  
ATOM   3649  CB  LEU A 468      17.799  -3.668 -13.521  1.00 93.40           C  
ATOM   3650  O   LEU A 468      20.819  -4.982 -13.844  1.00 93.40           O  
ATOM   3651  CG  LEU A 468      17.786  -4.077 -14.994  1.00 93.40           C  
ATOM   3652  CD1 LEU A 468      17.477  -5.565 -15.129  1.00 93.40           C  
ATOM   3653  CD2 LEU A 468      16.774  -3.243 -15.772  1.00 93.40           C  
ATOM   3654  N   THR A 469      20.745  -2.885 -12.959  1.00 91.24           N  
ATOM   3655  CA  THR A 469      22.081  -2.533 -13.428  1.00 91.24           C  
ATOM   3656  C   THR A 469      23.119  -3.512 -12.889  1.00 91.24           C  
ATOM   3657  CB  THR A 469      22.459  -1.099 -13.012  1.00 91.24           C  
ATOM   3658  O   THR A 469      23.969  -3.999 -13.638  1.00 91.24           O  
ATOM   3659  CG2 THR A 469      23.852  -0.731 -13.511  1.00 91.24           C  
ATOM   3660  OG1 THR A 469      21.507  -0.181 -13.564  1.00 91.24           O  
ATOM   3661  N   ARG A 470      23.066  -3.864 -11.619  1.00 91.24           N  
ATOM   3662  CA  ARG A 470      23.998  -4.792 -10.988  1.00 91.24           C  
ATOM   3663  C   ARG A 470      23.805  -6.208 -11.519  1.00 91.24           C  
ATOM   3664  CB  ARG A 470      23.828  -4.775  -9.467  1.00 91.24           C  
ATOM   3665  O   ARG A 470      24.777  -6.936 -11.729  1.00 91.24           O  
ATOM   3666  CG  ARG A 470      24.300  -3.488  -8.809  1.00 91.24           C  
ATOM   3667  CD  ARG A 470      24.373  -3.624  -7.294  1.00 91.24           C  
ATOM   3668  NE  ARG A 470      23.044  -3.738  -6.698  1.00 91.24           N  
ATOM   3669  NH1 ARG A 470      23.358  -2.038  -5.167  1.00 91.24           N  
ATOM   3670  NH2 ARG A 470      21.367  -3.172  -5.235  1.00 91.24           N  
ATOM   3671  CZ  ARG A 470      22.593  -2.982  -5.702  1.00 91.24           C  
ATOM   3672  N   ALA A 471      22.558  -6.588 -11.750  1.00 90.20           N  
ATOM   3673  CA  ALA A 471      22.243  -7.931 -12.230  1.00 90.20           C  
ATOM   3674  C   ALA A 471      22.778  -8.149 -13.642  1.00 90.20           C  
ATOM   3675  CB  ALA A 471      20.735  -8.169 -12.192  1.00 90.20           C  
ATOM   3676  O   ALA A 471      23.172  -9.262 -13.999  1.00 90.20           O  
ATOM   3677  N   GLN A 472      22.803  -7.066 -14.406  1.00 88.37           N  
ATOM   3678  CA  GLN A 472      23.228  -7.176 -15.797  1.00 88.37           C  
ATOM   3679  C   GLN A 472      24.733  -6.965 -15.931  1.00 88.37           C  
ATOM   3680  CB  GLN A 472      22.477  -6.170 -16.670  1.00 88.37           C  
ATOM   3681  O   GLN A 472      25.314  -7.248 -16.981  1.00 88.37           O  
ATOM   3682  CG  GLN A 472      20.997  -6.486 -16.839  1.00 88.37           C  
ATOM   3683  CD  GLN A 472      20.284  -5.497 -17.741  1.00 88.37           C  
ATOM   3684  NE2 GLN A 472      19.664  -6.002 -18.802  1.00 88.37           N  
ATOM   3685  OE1 GLN A 472      20.290  -4.288 -17.486  1.00 88.37           O  
ATOM   3686  N   ASP A 473      25.414  -6.301 -14.872  1.00 80.65           N  
ATOM   3687  CA  ASP A 473      26.841  -5.994 -14.911  1.00 80.65           C  
ATOM   3688  C   ASP A 473      27.679  -7.266 -14.806  1.00 80.65           C  
ATOM   3689  CB  ASP A 473      27.212  -5.024 -13.787  1.00 80.65           C  
ATOM   3690  O   ASP A 473      28.837  -7.289 -15.228  1.00 80.65           O  
ATOM   3691  CG  ASP A 473      26.810  -3.590 -14.084  1.00 80.65           C  
ATOM   3692  OD1 ASP A 473      26.495  -3.274 -15.252  1.00 80.65           O  
ATOM   3693  OD2 ASP A 473      26.811  -2.769 -13.142  1.00 80.65           O  
ATOM   3694  N   ILE A 474      27.068  -8.382 -14.425  1.00 63.88           N  
ATOM   3695  CA  ILE A 474      27.904  -9.573 -14.321  1.00 63.88           C  
ATOM   3696  C   ILE A 474      27.798 -10.391 -15.605  1.00 63.88           C  
ATOM   3697  CB  ILE A 474      27.509 -10.436 -13.101  1.00 63.88           C  
ATOM   3698  O   ILE A 474      26.741 -10.950 -15.907  1.00 63.88           O  
ATOM   3699  CG1 ILE A 474      27.584  -9.607 -11.814  1.00 63.88           C  
ATOM   3700  CG2 ILE A 474      28.401 -11.677 -13.006  1.00 63.88           C  
ATOM   3701  CD1 ILE A 474      26.995 -10.303 -10.594  1.00 63.88           C  
ATOM   3702  N   PRO A 475      28.633 -10.101 -16.653  1.00 58.38           N  
ATOM   3703  CA  PRO A 475      28.551 -10.847 -17.910  1.00 58.38           C  
ATOM   3704  C   PRO A 475      28.547 -12.360 -17.699  1.00 58.38           C  
ATOM   3705  CB  PRO A 475      29.806 -10.404 -18.666  1.00 58.38           C  
ATOM   3706  O   PRO A 475      29.288 -12.871 -16.856  1.00 58.38           O  
ATOM   3707  CG  PRO A 475      30.546  -9.535 -17.701  1.00 58.38           C  
ATOM   3708  CD  PRO A 475      29.735  -9.422 -16.442  1.00 58.38           C  
ATOM   3709  N   ASP A 476      27.391 -13.075 -17.752  1.00 60.19           N  
ATOM   3710  CA  ASP A 476      27.409 -14.534 -17.742  1.00 60.19           C  
ATOM   3711  C   ASP A 476      28.393 -15.078 -18.775  1.00 60.19           C  
ATOM   3712  CB  ASP A 476      26.008 -15.090 -18.007  1.00 60.19           C  
ATOM   3713  O   ASP A 476      28.275 -14.786 -19.967  1.00 60.19           O  
ATOM   3714  CG  ASP A 476      25.452 -15.880 -16.835  1.00 60.19           C  
ATOM   3715  OD1 ASP A 476      26.229 -16.259 -15.932  1.00 60.19           O  
ATOM   3716  OD2 ASP A 476      24.227 -16.129 -16.816  1.00 60.19           O  
ATOM   3717  N   VAL A 477      29.679 -15.168 -18.480  1.00 60.73           N  
ATOM   3718  CA  VAL A 477      30.592 -15.907 -19.345  1.00 60.73           C  
ATOM   3719  C   VAL A 477      29.802 -16.872 -20.226  1.00 60.73           C  
ATOM   3720  CB  VAL A 477      31.650 -16.679 -18.525  1.00 60.73           C  
ATOM   3721  O   VAL A 477      30.107 -17.033 -21.410  1.00 60.73           O  
ATOM   3722  CG1 VAL A 477      32.534 -17.522 -19.442  1.00 60.73           C  
ATOM   3723  CG2 VAL A 477      32.497 -15.711 -17.702  1.00 60.73           C  
ATOM   3724  N   GLU A 478      28.739 -17.357 -19.717  1.00 58.37           N  
ATOM   3725  CA  GLU A 478      27.946 -18.353 -20.431  1.00 58.37           C  
ATOM   3726  C   GLU A 478      27.224 -17.732 -21.624  1.00 58.37           C  
ATOM   3727  CB  GLU A 478      26.934 -19.011 -19.489  1.00 58.37           C  
ATOM   3728  O   GLU A 478      27.174 -18.326 -22.703  1.00 58.37           O  
ATOM   3729  CG  GLU A 478      27.397 -20.348 -18.927  1.00 58.37           C  
ATOM   3730  CD  GLU A 478      26.405 -20.965 -17.954  1.00 58.37           C  
ATOM   3731  OE1 GLU A 478      26.693 -22.051 -17.401  1.00 58.37           O  
ATOM   3732  OE2 GLU A 478      25.331 -20.359 -17.745  1.00 58.37           O  
ATOM   3733  N   ASP A 479      26.640 -16.538 -21.375  1.00 62.06           N  
ATOM   3734  CA  ASP A 479      26.004 -15.802 -22.463  1.00 62.06           C  
ATOM   3735  C   ASP A 479      27.011 -15.461 -23.559  1.00 62.06           C  
ATOM   3736  CB  ASP A 479      25.348 -14.524 -21.935  1.00 62.06           C  
ATOM   3737  O   ASP A 479      26.710 -15.587 -24.748  1.00 62.06           O  
ATOM   3738  CG  ASP A 479      24.025 -14.782 -21.235  1.00 62.06           C  
ATOM   3739  OD1 ASP A 479      23.466 -15.891 -21.377  1.00 62.06           O  
ATOM   3740  OD2 ASP A 479      23.537 -13.867 -20.538  1.00 62.06           O  
ATOM   3741  N   ASP A 480      28.272 -14.978 -23.059  1.00 67.30           N  
ATOM   3742  CA  ASP A 480      29.338 -14.702 -24.017  1.00 67.30           C  
ATOM   3743  C   ASP A 480      29.714 -15.959 -24.799  1.00 67.30           C  
ATOM   3744  CB  ASP A 480      30.569 -14.138 -23.303  1.00 67.30           C  
ATOM   3745  O   ASP A 480      29.930 -15.901 -26.011  1.00 67.30           O  
ATOM   3746  CG  ASP A 480      30.377 -12.709 -22.829  1.00 67.30           C  
ATOM   3747  OD1 ASP A 480      29.434 -12.033 -23.295  1.00 67.30           O  
ATOM   3748  OD2 ASP A 480      31.177 -12.253 -21.984  1.00 67.30           O  
ATOM   3749  N   LEU A 481      29.827 -17.040 -24.056  1.00 67.19           N  
ATOM   3750  CA  LEU A 481      30.196 -18.296 -24.700  1.00 67.19           C  
ATOM   3751  C   LEU A 481      29.112 -18.748 -25.672  1.00 67.19           C  
ATOM   3752  CB  LEU A 481      30.443 -19.383 -23.651  1.00 67.19           C  
ATOM   3753  O   LEU A 481      29.414 -19.224 -26.768  1.00 67.19           O  
ATOM   3754  CG  LEU A 481      31.765 -19.300 -22.886  1.00 67.19           C  
ATOM   3755  CD1 LEU A 481      31.764 -20.279 -21.716  1.00 67.19           C  
ATOM   3756  CD2 LEU A 481      32.941 -19.575 -23.818  1.00 67.19           C  
ATOM   3757  N   ARG A 482      27.915 -18.568 -25.323  1.00 66.94           N  
ATOM   3758  CA  ARG A 482      26.803 -18.990 -26.168  1.00 66.94           C  
ATOM   3759  C   ARG A 482      26.710 -18.126 -27.421  1.00 66.94           C  
ATOM   3760  CB  ARG A 482      25.486 -18.932 -25.392  1.00 66.94           C  
ATOM   3761  O   ARG A 482      26.470 -18.637 -28.517  1.00 66.94           O  
ATOM   3762  CG  ARG A 482      24.449 -19.940 -25.863  1.00 66.94           C  
ATOM   3763  CD  ARG A 482      23.175 -19.868 -25.033  1.00 66.94           C  
ATOM   3764  NE  ARG A 482      23.349 -20.492 -23.724  1.00 66.94           N  
ATOM   3765  NH1 ARG A 482      22.028 -18.970 -22.594  1.00 66.94           N  
ATOM   3766  NH2 ARG A 482      23.025 -20.694 -21.459  1.00 66.94           N  
ATOM   3767  CZ  ARG A 482      22.801 -20.050 -22.595  1.00 66.94           C  
ATOM   3768  N   ARG A 483      26.873 -16.731 -27.227  1.00 69.61           N  
ATOM   3769  CA  ARG A 483      27.012 -15.825 -28.363  1.00 69.61           C  
ATOM   3770  C   ARG A 483      28.124 -16.286 -29.298  1.00 69.61           C  
ATOM   3771  CB  ARG A 483      27.289 -14.399 -27.882  1.00 69.61           C  
ATOM   3772  O   ARG A 483      27.960 -16.273 -30.520  1.00 69.61           O  
ATOM   3773  CG  ARG A 483      26.856 -13.323 -28.865  1.00 69.61           C  
ATOM   3774  CD  ARG A 483      27.139 -11.925 -28.332  1.00 69.61           C  
ATOM   3775  NE  ARG A 483      26.172 -10.952 -28.831  1.00 69.61           N  
ATOM   3776  NH1 ARG A 483      27.247  -9.114 -27.934  1.00 69.61           N  
ATOM   3777  NH2 ARG A 483      25.310  -8.844 -29.131  1.00 69.61           N  
ATOM   3778  CZ  ARG A 483      26.245  -9.639 -28.631  1.00 69.61           C  
ATOM   3779  N   LEU A 484      29.168 -16.621 -28.627  1.00 72.15           N  
ATOM   3780  CA  LEU A 484      30.304 -17.081 -29.417  1.00 72.15           C  
ATOM   3781  C   LEU A 484      29.954 -18.350 -30.186  1.00 72.15           C  
ATOM   3782  CB  LEU A 484      31.516 -17.335 -28.516  1.00 72.15           C  
ATOM   3783  O   LEU A 484      30.349 -18.509 -31.343  1.00 72.15           O  
ATOM   3784  CG  LEU A 484      32.688 -16.363 -28.666  1.00 72.15           C  
ATOM   3785  CD1 LEU A 484      33.209 -15.946 -27.295  1.00 72.15           C  
ATOM   3786  CD2 LEU A 484      33.800 -16.991 -29.499  1.00 72.15           C  
ATOM   3787  N   LYS A 485      29.198 -19.186 -29.565  1.00 74.94           N  
ATOM   3788  CA  LYS A 485      28.764 -20.417 -30.219  1.00 74.94           C  
ATOM   3789  C   LYS A 485      27.846 -20.117 -31.401  1.00 74.94           C  
ATOM   3790  CB  LYS A 485      28.051 -21.332 -29.222  1.00 74.94           C  
ATOM   3791  O   LYS A 485      27.992 -20.710 -32.472  1.00 74.94           O  
ATOM   3792  CG  LYS A 485      27.787 -22.735 -29.748  1.00 74.94           C  
ATOM   3793  CD  LYS A 485      27.150 -23.620 -28.685  1.00 74.94           C  
ATOM   3794  CE  LYS A 485      26.798 -24.994 -29.237  1.00 74.94           C  
ATOM   3795  NZ  LYS A 485      26.180 -25.869 -28.196  1.00 74.94           N  
ATOM   3796  N   LYS A 486      26.801 -19.253 -31.221  1.00 72.92           N  
ATOM   3797  CA  LYS A 486      25.895 -18.883 -32.305  1.00 72.92           C  
ATOM   3798  C   LYS A 486      26.657 -18.250 -33.466  1.00 72.92           C  
ATOM   3799  CB  LYS A 486      24.817 -17.922 -31.800  1.00 72.92           C  
ATOM   3800  O   LYS A 486      26.362 -18.522 -34.631  1.00 72.92           O  
ATOM   3801  CG  LYS A 486      23.674 -18.606 -31.066  1.00 72.92           C  
ATOM   3802  CD  LYS A 486      22.573 -17.619 -30.702  1.00 72.92           C  
ATOM   3803  CE  LYS A 486      21.473 -18.282 -29.883  1.00 72.92           C  
ATOM   3804  NZ  LYS A 486      20.410 -17.309 -29.493  1.00 72.92           N  
ATOM   3805  N   LEU A 487      27.579 -17.317 -33.080  1.00 73.88           N  
ATOM   3806  CA  LEU A 487      28.403 -16.683 -34.103  1.00 73.88           C  
ATOM   3807  C   LEU A 487      29.208 -17.724 -34.874  1.00 73.88           C  
ATOM   3808  CB  LEU A 487      29.348 -15.658 -33.470  1.00 73.88           C  
ATOM   3809  O   LEU A 487      29.331 -17.637 -36.098  1.00 73.88           O  
ATOM   3810  CG  LEU A 487      28.852 -14.211 -33.435  1.00 73.88           C  
ATOM   3811  CD1 LEU A 487      29.291 -13.533 -32.141  1.00 73.88           C  
ATOM   3812  CD2 LEU A 487      29.361 -13.441 -34.648  1.00 73.88           C  
ATOM   3813  N   ARG A 488      29.698 -18.713 -34.089  1.00 68.14           N  
ATOM   3814  CA  ARG A 488      30.490 -19.762 -34.723  1.00 68.14           C  
ATOM   3815  C   ARG A 488      29.616 -20.654 -35.599  1.00 68.14           C  
ATOM   3816  CB  ARG A 488      31.209 -20.606 -33.668  1.00 68.14           C  
ATOM   3817  O   ARG A 488      30.038 -21.081 -36.675  1.00 68.14           O  
ATOM   3818  CG  ARG A 488      32.531 -20.016 -33.205  1.00 68.14           C  
ATOM   3819  CD  ARG A 488      33.429 -21.071 -32.573  1.00 68.14           C  
ATOM   3820  NE  ARG A 488      34.659 -20.487 -32.046  1.00 68.14           N  
ATOM   3821  NH1 ARG A 488      35.385 -22.427 -31.023  1.00 68.14           N  
ATOM   3822  NH2 ARG A 488      36.644 -20.516 -30.892  1.00 68.14           N  
ATOM   3823  CZ  ARG A 488      35.560 -21.145 -31.321  1.00 68.14           C  
ATOM   3824  N   LEU A 489      28.435 -20.941 -35.153  1.00 69.66           N  
ATOM   3825  CA  LEU A 489      27.520 -21.765 -35.934  1.00 69.66           C  
ATOM   3826  C   LEU A 489      27.048 -21.023 -37.180  1.00 69.66           C  
ATOM   3827  CB  LEU A 489      26.315 -22.180 -35.086  1.00 69.66           C  
ATOM   3828  O   LEU A 489      26.862 -21.631 -38.237  1.00 69.66           O  
ATOM   3829  CG  LEU A 489      26.555 -23.293 -34.065  1.00 69.66           C  
ATOM   3830  CD1 LEU A 489      25.416 -23.337 -33.052  1.00 69.66           C  
ATOM   3831  CD2 LEU A 489      26.707 -24.638 -34.766  1.00 69.66           C  
ATOM   3832  N   ALA A 490      26.685 -19.739 -37.020  1.00 68.70           N  
ATOM   3833  CA  ALA A 490      26.312 -18.919 -38.170  1.00 68.70           C  
ATOM   3834  C   ALA A 490      27.457 -18.831 -39.175  1.00 68.70           C  
ATOM   3835  CB  ALA A 490      25.899 -17.521 -37.715  1.00 68.70           C  
ATOM   3836  O   ALA A 490      27.226 -18.765 -40.384  1.00 68.70           O  
ATOM   3837  N   ASP A 491      28.753 -18.743 -38.553  1.00 63.98           N  
ATOM   3838  CA  ASP A 491      29.932 -18.697 -39.412  1.00 63.98           C  
ATOM   3839  C   ASP A 491      30.150 -20.035 -40.116  1.00 63.98           C  
ATOM   3840  CB  ASP A 491      31.173 -18.322 -38.599  1.00 63.98           C  
ATOM   3841  O   ASP A 491      30.699 -20.079 -41.219  1.00 63.98           O  
ATOM   3842  CG  ASP A 491      31.355 -16.821 -38.454  1.00 63.98           C  
ATOM   3843  OD1 ASP A 491      30.634 -16.052 -39.124  1.00 63.98           O  
ATOM   3844  OD2 ASP A 491      32.230 -16.405 -37.664  1.00 63.98           O  
ATOM   3845  N   ARG A 492      29.715 -21.136 -39.529  1.00 56.26           N  
ATOM   3846  CA  ARG A 492      29.855 -22.459 -40.129  1.00 56.26           C  
ATOM   3847  C   ARG A 492      28.973 -22.596 -41.365  1.00 56.26           C  
ATOM   3848  CB  ARG A 492      29.507 -23.550 -39.114  1.00 56.26           C  
ATOM   3849  O   ARG A 492      29.311 -23.328 -42.298  1.00 56.26           O  
ATOM   3850  CG  ARG A 492      30.646 -23.897 -38.168  1.00 56.26           C  
ATOM   3851  CD  ARG A 492      30.316 -25.108 -37.307  1.00 56.26           C  
ATOM   3852  NE  ARG A 492      31.409 -25.436 -36.396  1.00 56.26           N  
ATOM   3853  NH1 ARG A 492      30.323 -27.220 -35.407  1.00 56.26           N  
ATOM   3854  NH2 ARG A 492      32.437 -26.642 -34.733  1.00 56.26           N  
ATOM   3855  CZ  ARG A 492      31.387 -26.432 -35.514  1.00 56.26           C  
ATOM   3856  N   GLY A 493      27.825 -21.889 -41.426  1.00 56.25           N  
ATOM   3857  CA  GLY A 493      27.077 -21.891 -42.673  1.00 56.25           C  
ATOM   3858  C   GLY A 493      27.808 -21.198 -43.808  1.00 56.25           C  
ATOM   3859  O   GLY A 493      27.621 -21.545 -44.976  1.00 56.25           O  
ATOM   3860  N   ARG A 494      28.974 -20.445 -43.566  1.00 54.84           N  
ATOM   3861  CA  ARG A 494      29.790 -19.755 -44.560  1.00 54.84           C  
ATOM   3862  C   ARG A 494      31.186 -20.363 -44.640  1.00 54.84           C  
ATOM   3863  CB  ARG A 494      29.887 -18.263 -44.234  1.00 54.84           C  
ATOM   3864  O   ARG A 494      31.912 -20.139 -45.611  1.00 54.84           O  
ATOM   3865  CG  ARG A 494      28.612 -17.486 -44.519  1.00 54.84           C  
ATOM   3866  CD  ARG A 494      28.804 -15.990 -44.310  1.00 54.84           C  
ATOM   3867  NE  ARG A 494      27.554 -15.256 -44.485  1.00 54.84           N  
ATOM   3868  NH1 ARG A 494      28.498 -13.168 -44.195  1.00 54.84           N  
ATOM   3869  NH2 ARG A 494      26.251 -13.368 -44.602  1.00 54.84           N  
ATOM   3870  CZ  ARG A 494      27.437 -13.933 -44.427  1.00 54.84           C  
ATOM   3871  N   ALA A 495      31.498 -21.190 -43.658  1.00 51.38           N  
ATOM   3872  CA  ALA A 495      32.890 -21.631 -43.633  1.00 51.38           C  
ATOM   3873  C   ALA A 495      33.059 -22.957 -44.369  1.00 51.38           C  
ATOM   3874  CB  ALA A 495      33.383 -21.759 -42.193  1.00 51.38           C  
ATOM   3875  O   ALA A 495      32.228 -23.858 -44.236  1.00 51.38           O  
ATOM   3876  N   VAL A 496      33.174 -23.006 -45.712  1.00 55.06           N  
ATOM   3877  CA  VAL A 496      33.740 -24.119 -46.466  1.00 55.06           C  
ATOM   3878  C   VAL A 496      34.724 -24.890 -45.590  1.00 55.06           C  
ATOM   3879  CB  VAL A 496      34.440 -23.635 -47.755  1.00 55.06           C  
ATOM   3880  O   VAL A 496      35.606 -24.296 -44.966  1.00 55.06           O  
ATOM   3881  CG1 VAL A 496      34.992 -24.818 -48.548  1.00 55.06           C  
ATOM   3882  CG2 VAL A 496      33.474 -22.817 -48.612  1.00 55.06           C  
ATOM   3883  N   TYR A 497      34.235 -25.777 -44.736  1.00 54.98           N  
ATOM   3884  CA  TYR A 497      35.152 -26.749 -44.151  1.00 54.98           C  
ATOM   3885  C   TYR A 497      36.312 -27.042 -45.096  1.00 54.98           C  
ATOM   3886  CB  TYR A 497      34.414 -28.048 -43.811  1.00 54.98           C  
ATOM   3887  O   TYR A 497      36.099 -27.394 -46.258  1.00 54.98           O  
ATOM   3888  CG  TYR A 497      35.303 -29.114 -43.218  1.00 54.98           C  
ATOM   3889  CD1 TYR A 497      35.727 -30.199 -43.982  1.00 54.98           C  
ATOM   3890  CD2 TYR A 497      35.720 -29.039 -41.894  1.00 54.98           C  
ATOM   3891  CE1 TYR A 497      36.545 -31.185 -43.440  1.00 54.98           C  
ATOM   3892  CE2 TYR A 497      36.538 -30.019 -41.341  1.00 54.98           C  
ATOM   3893  OH  TYR A 497      37.754 -32.059 -41.578  1.00 54.98           O  
ATOM   3894  CZ  TYR A 497      36.945 -31.086 -42.120  1.00 54.98           C  
ATOM   3895  N   ILE A 498      37.452 -26.350 -44.973  1.00 54.46           N  
ATOM   3896  CA  ILE A 498      38.603 -26.930 -45.656  1.00 54.46           C  
ATOM   3897  C   ILE A 498      39.272 -27.963 -44.752  1.00 54.46           C  
ATOM   3898  CB  ILE A 498      39.620 -25.844 -46.072  1.00 54.46           C  
ATOM   3899  O   ILE A 498      39.791 -27.622 -43.686  1.00 54.46           O  
ATOM   3900  CG1 ILE A 498      38.931 -24.758 -46.906  1.00 54.46           C  
ATOM   3901  CG2 ILE A 498      40.790 -26.466 -46.842  1.00 54.46           C  
ATOM   3902  CD1 ILE A 498      39.825 -23.572 -47.239  1.00 54.46           C  
ATOM   3903  N   PRO A 499      38.871 -29.234 -44.728  1.00 48.54           N  
ATOM   3904  CA  PRO A 499      39.534 -30.220 -43.872  1.00 48.54           C  
ATOM   3905  C   PRO A 499      41.041 -29.993 -43.768  1.00 48.54           C  
ATOM   3906  CB  PRO A 499      39.229 -31.550 -44.564  1.00 48.54           C  
ATOM   3907  O   PRO A 499      41.655 -29.468 -44.700  1.00 48.54           O  
ATOM   3908  CG  PRO A 499      38.544 -31.170 -45.838  1.00 48.54           C  
ATOM   3909  CD  PRO A 499      38.374 -29.678 -45.860  1.00 48.54           C  
ATOM   3910  N   PRO A 500      41.572 -29.985 -42.570  1.00 51.36           N  
ATOM   3911  CA  PRO A 500      43.027 -29.923 -42.406  1.00 51.36           C  
ATOM   3912  C   PRO A 500      43.770 -30.839 -43.375  1.00 51.36           C  
ATOM   3913  CB  PRO A 500      43.238 -30.373 -40.958  1.00 51.36           C  
ATOM   3914  O   PRO A 500      43.313 -31.950 -43.653  1.00 51.36           O  
ATOM   3915  CG  PRO A 500      41.920 -30.939 -40.538  1.00 51.36           C  
ATOM   3916  CD  PRO A 500      40.890 -30.561 -41.564  1.00 51.36           C  
ATOM   3917  N   GLN A 501      44.163 -30.347 -44.539  1.00 52.43           N  
ATOM   3918  CA  GLN A 501      45.019 -31.156 -45.400  1.00 52.43           C  
ATOM   3919  C   GLN A 501      46.254 -31.644 -44.646  1.00 52.43           C  
ATOM   3920  CB  GLN A 501      45.440 -30.364 -46.639  1.00 52.43           C  
ATOM   3921  O   GLN A 501      47.127 -30.848 -44.294  1.00 52.43           O  
ATOM   3922  CG  GLN A 501      44.304 -30.110 -47.621  1.00 52.43           C  
ATOM   3923  CD  GLN A 501      44.795 -29.630 -48.974  1.00 52.43           C  
ATOM   3924  NE2 GLN A 501      43.928 -29.700 -49.978  1.00 52.43           N  
ATOM   3925  OE1 GLN A 501      45.943 -29.198 -49.115  1.00 52.43           O  
ATOM   3926  N   ALA A 502      46.000 -32.404 -43.506  1.00 56.49           N  
ATOM   3927  CA  ALA A 502      47.133 -33.025 -42.825  1.00 56.49           C  
ATOM   3928  C   ALA A 502      47.836 -34.029 -43.734  1.00 56.49           C  
ATOM   3929  CB  ALA A 502      46.671 -33.708 -41.540  1.00 56.49           C  
ATOM   3930  O   ALA A 502      47.194 -34.694 -44.550  1.00 56.49           O  
ATOM   3931  N   LYS A 503      48.980 -33.660 -44.199  1.00 56.14           N  
ATOM   3932  CA  LYS A 503      49.899 -34.598 -44.840  1.00 56.14           C  
ATOM   3933  C   LYS A 503      49.602 -36.034 -44.416  1.00 56.14           C  
ATOM   3934  CB  LYS A 503      51.348 -34.242 -44.506  1.00 56.14           C  
ATOM   3935  O   LYS A 503      49.221 -36.282 -43.271  1.00 56.14           O  
ATOM   3936  CG  LYS A 503      51.844 -32.971 -45.180  1.00 56.14           C  
ATOM   3937  CD  LYS A 503      53.338 -32.770 -44.963  1.00 56.14           C  
ATOM   3938  CE  LYS A 503      53.838 -31.504 -45.646  1.00 56.14           C  
ATOM   3939  NZ  LYS A 503      55.298 -31.289 -45.415  1.00 56.14           N  
ATOM   3940  N   ALA A 504      49.046 -36.912 -45.192  1.00 65.02           N  
ATOM   3941  CA  ALA A 504      48.762 -38.315 -44.903  1.00 65.02           C  
ATOM   3942  C   ALA A 504      49.827 -38.913 -43.988  1.00 65.02           C  
ATOM   3943  CB  ALA A 504      48.667 -39.117 -46.199  1.00 65.02           C  
ATOM   3944  O   ALA A 504      49.528 -39.772 -43.155  1.00 65.02           O  
ATOM   3945  N   ASN A 505      50.987 -38.272 -43.924  1.00 67.61           N  
ATOM   3946  CA  ASN A 505      52.073 -38.691 -43.043  1.00 67.61           C  
ATOM   3947  C   ASN A 505      53.290 -37.781 -43.183  1.00 67.61           C  
ATOM   3948  CB  ASN A 505      52.461 -40.144 -43.323  1.00 67.61           C  
ATOM   3949  O   ASN A 505      53.368 -36.980 -44.117  1.00 67.61           O  
ATOM   3950  CG  ASN A 505      53.245 -40.301 -44.611  1.00 67.61           C  
ATOM   3951  ND2 ASN A 505      53.080 -41.442 -45.271  1.00 67.61           N  
ATOM   3952  OD1 ASN A 505      53.995 -39.406 -45.010  1.00 67.61           O  
ATOM   3953  N   LEU A 506      54.107 -37.725 -42.118  1.00 64.75           N  
ATOM   3954  CA  LEU A 506      55.177 -36.769 -41.854  1.00 64.75           C  
ATOM   3955  C   LEU A 506      56.203 -36.777 -42.983  1.00 64.75           C  
ATOM   3956  CB  LEU A 506      55.864 -37.085 -40.523  1.00 64.75           C  
ATOM   3957  O   LEU A 506      56.952 -35.812 -43.154  1.00 64.75           O  
ATOM   3958  CG  LEU A 506      55.130 -36.636 -39.258  1.00 64.75           C  
ATOM   3959  CD1 LEU A 506      55.537 -37.504 -38.073  1.00 64.75           C  
ATOM   3960  CD2 LEU A 506      55.409 -35.165 -38.972  1.00 64.75           C  
ATOM   3961  N   GLN A 507      56.098 -37.759 -43.930  1.00 73.57           N  
ATOM   3962  CA  GLN A 507      57.126 -37.886 -44.958  1.00 73.57           C  
ATOM   3963  C   GLN A 507      56.608 -37.419 -46.315  1.00 73.57           C  
ATOM   3964  CB  GLN A 507      57.616 -39.332 -45.053  1.00 73.57           C  
ATOM   3965  O   GLN A 507      57.351 -37.407 -47.299  1.00 73.57           O  
ATOM   3966  CG  GLN A 507      58.386 -39.801 -43.826  1.00 73.57           C  
ATOM   3967  CD  GLN A 507      58.863 -41.237 -43.946  1.00 73.57           C  
ATOM   3968  NE2 GLN A 507      59.755 -41.643 -43.049  1.00 73.57           N  
ATOM   3969  OE1 GLN A 507      58.432 -41.975 -44.838  1.00 73.57           O  
ATOM   3970  N   ALA A 508      55.313 -37.036 -46.274  1.00 67.19           N  
ATOM   3971  CA  ALA A 508      54.762 -36.662 -47.574  1.00 67.19           C  
ATOM   3972  C   ALA A 508      55.186 -35.248 -47.962  1.00 67.19           C  
ATOM   3973  CB  ALA A 508      53.240 -36.772 -47.558  1.00 67.19           C  
ATOM   3974  O   ALA A 508      55.327 -34.377 -47.100  1.00 67.19           O  
ATOM   3975  N   SER A 509      55.781 -35.091 -49.260  1.00 65.16           N  
ATOM   3976  CA  SER A 509      56.359 -33.889 -49.854  1.00 65.16           C  
ATOM   3977  C   SER A 509      55.292 -32.828 -50.102  1.00 65.16           C  
ATOM   3978  CB  SER A 509      57.069 -34.226 -51.165  1.00 65.16           C  
ATOM   3979  O   SER A 509      54.130 -33.154 -50.351  1.00 65.16           O  
ATOM   3980  OG  SER A 509      56.225 -33.969 -52.275  1.00 65.16           O  
ATOM   3981  N   ASP A 510      55.635 -31.516 -49.699  1.00 63.84           N  
ATOM   3982  CA  ASP A 510      54.821 -30.307 -49.784  1.00 63.84           C  
ATOM   3983  C   ASP A 510      54.278 -30.110 -51.198  1.00 63.84           C  
ATOM   3984  CB  ASP A 510      55.633 -29.083 -49.357  1.00 63.84           C  
ATOM   3985  O   ASP A 510      53.197 -29.544 -51.380  1.00 63.84           O  
ATOM   3986  CG  ASP A 510      55.795 -28.975 -47.851  1.00 63.84           C  
ATOM   3987  OD1 ASP A 510      55.063 -29.664 -47.107  1.00 63.84           O  
ATOM   3988  OD2 ASP A 510      56.660 -28.192 -47.403  1.00 63.84           O  
ATOM   3989  N   LYS A 511      54.982 -30.772 -52.253  1.00 63.66           N  
ATOM   3990  CA  LYS A 511      54.599 -30.555 -53.646  1.00 63.66           C  
ATOM   3991  C   LYS A 511      53.428 -31.449 -54.040  1.00 63.66           C  
ATOM   3992  CB  LYS A 511      55.788 -30.808 -54.575  1.00 63.66           C  
ATOM   3993  O   LYS A 511      52.712 -31.156 -55.000  1.00 63.66           O  
ATOM   3994  CG  LYS A 511      56.766 -29.646 -54.660  1.00 63.66           C  
ATOM   3995  CD  LYS A 511      57.829 -29.886 -55.724  1.00 63.66           C  
ATOM   3996  CE  LYS A 511      58.825 -28.736 -55.790  1.00 63.66           C  
ATOM   3997  NZ  LYS A 511      59.845 -28.948 -56.860  1.00 63.66           N  
ATOM   3998  N   ALA A 512      53.121 -32.476 -53.239  1.00 57.39           N  
ATOM   3999  CA  ALA A 512      51.959 -33.330 -53.473  1.00 57.39           C  
ATOM   4000  C   ALA A 512      50.693 -32.704 -52.895  1.00 57.39           C  
ATOM   4001  CB  ALA A 512      52.186 -34.715 -52.873  1.00 57.39           C  
ATOM   4002  O   ALA A 512      49.584 -33.000 -53.347  1.00 57.39           O  
ATOM   4003  N   LEU A 513      50.760 -31.595 -52.055  1.00 48.29           N  
ATOM   4004  CA  LEU A 513      49.627 -30.960 -51.390  1.00 48.29           C  
ATOM   4005  C   LEU A 513      49.032 -29.859 -52.262  1.00 48.29           C  
ATOM   4006  CB  LEU A 513      50.053 -30.383 -50.038  1.00 48.29           C  
ATOM   4007  O   LEU A 513      47.833 -29.579 -52.183  1.00 48.29           O  
ATOM   4008  CG  LEU A 513      49.855 -31.288 -48.821  1.00 48.29           C  
ATOM   4009  CD1 LEU A 513      51.044 -31.171 -47.874  1.00 48.29           C  
ATOM   4010  CD2 LEU A 513      48.556 -30.941 -48.102  1.00 48.29           C  
ATOM   4011  N   PHE A 514      49.698 -29.464 -53.384  1.00 47.97           N  
ATOM   4012  CA  PHE A 514      49.163 -28.337 -54.138  1.00 47.97           C  
ATOM   4013  C   PHE A 514      49.117 -28.655 -55.628  1.00 47.97           C  
ATOM   4014  CB  PHE A 514      50.003 -27.079 -53.896  1.00 47.97           C  
ATOM   4015  O   PHE A 514      50.159 -28.737 -56.283  1.00 47.97           O  
ATOM   4016  CG  PHE A 514      49.867 -26.517 -52.506  1.00 47.97           C  
ATOM   4017  CD1 PHE A 514      48.758 -25.758 -52.154  1.00 47.97           C  
ATOM   4018  CD2 PHE A 514      50.849 -26.749 -51.552  1.00 47.97           C  
ATOM   4019  CE1 PHE A 514      48.630 -25.236 -50.868  1.00 47.97           C  
ATOM   4020  CE2 PHE A 514      50.728 -26.231 -50.266  1.00 47.97           C  
ATOM   4021  CZ  PHE A 514      49.618 -25.474 -49.926  1.00 47.97           C  
ATOM   4022  N   LYS A 515      48.414 -29.617 -56.228  1.00 44.82           N  
ATOM   4023  CA  LYS A 515      48.358 -29.464 -57.679  1.00 44.82           C  
ATOM   4024  C   LYS A 515      47.967 -28.041 -58.067  1.00 44.82           C  
ATOM   4025  CB  LYS A 515      47.370 -30.462 -58.286  1.00 44.82           C  
ATOM   4026  O   LYS A 515      47.118 -27.425 -57.419  1.00 44.82           O  
ATOM   4027  CG  LYS A 515      47.982 -31.817 -58.612  1.00 44.82           C  
ATOM   4028  CD  LYS A 515      46.993 -32.714 -59.347  1.00 44.82           C  
ATOM   4029  CE  LYS A 515      47.580 -34.093 -59.613  1.00 44.82           C  
ATOM   4030  NZ  LYS A 515      46.625 -34.967 -60.358  1.00 44.82           N  
TER    4031      LYS A 515
ENDMDL
END
