# Supplementary material for: Exploring a diverse world of effector domains and amyloid signaling motifs in fungal NLR proteins
Source: PLoS Comput Biol. 2022 Dec 21;18(12):e1010787. doi: 10.1371/journal.pcbi.1010787 (PMC9815663; doi:10.1371/journal.pcbi.1010787)
Supplement: S4 Data — Full AlphaFold2/ColabFold outputs. (GZ) [file pcbi.1010787.s011.tar.gz › KFH66451_1_515/upload.a3m]

>KFH66451.1
MDIVVRLTKTELPKADVPFATTPQLVYCLELLAKIQSSPQAASGADATLDENERYWMRSMMQDIDEQQRLHSIETKLIAEFIDDDLKEASTVAEIVCLGP
VLKQPHYRKLLGHFIDSIGRSTLLEFGLLNGLAQLLQCARSGYLRQDDLVSILCVLSDRLQRTHQQSSEDLYQLVKAVSNVLDAMADSSVKGLSREKIHE
PLCAYLDGLKDNSDPYLVYHAAYAYQALQYVPDDESPLQSVLRRTRTVIGGISGLVSAVKGLDVNQFLEGLDQIQEGLAGVYHLAVVGYQGVSAVAELAN
KGMGLLDSLKEGFSFSSKRAWYPALRGSDEFIRNGQLSAFKKLVCEAPCRYDHAFLLGICQRLGEVTADPLRDLSTRQQAVDFLGELYKNDVDWGNQASI
KKWILTILTRLSDVPNSEVQEHVQALQKDLEKSGDAEKQALYQSCQDETPCLYPLDVGLPPLVHSPLLTRAQDIPDVEDDLRRLKKLRLADRGRAVYIPP
QAKANLQASDKALFK
>OAQ35014.1
-------------------------------------------MQEKRRCLGEQMWLTEIKEDTMRQDRIKWLVVEMVEAFIKDNTKTFTKIAEIVTLGP
VMEREPYRKLLSSFIHDLDNSRILDINLLQGLAQLIQSASPGFLVSDDLINVLSFLRTRLEGTHQYSSEHLCHLTLAVSRILDVMADHKIQDLDRVLEHE
PLSVVLSGLRGSSDPYLMYQACYAFQALQYVPDDETALQAVLGHSTGVVDILAKI-SSVMKLDLGSVLEGLEKLQEIAVSTIGIAGTVYEGA---GSLLE
SGQEVLESLKEGLGSGWKKPWYPAVRAAYAFVQAGQLKDLKQLIVKAPCRQDPLFQWGVCQLLGEIAVDTVWAVAVRQQAIYLLGHLYREGQEWGCDESV
KAWMLTILNNL---GsisDQVINQYALALLQELDSGNT-----------PRTQHPYPLRSRLPFPDSPPILTKVQDIPYMEYELHKLRMQRLKDVQLSIY
IAPMAKANLQASDDE---
>OAQ35944.1
msteshltspqenksvsskhvrkrdkifnifrsssseskvkqsqspkatfhhsstisadqsididhavsttevkslasnaqpsaqpskspvivfsQDVNP
PAVLITLPEFGSRIDTTPQLAVCIGLLPKNGHPINQEehsSQVLSSGTASKLAWIQSMKQDPVEQERLRWLGARMVDEYAKDASKDSTEIAEMVLIGPML
DNEHFRRLLSCTITAFDQAVLLDVDLLQGLVQLVQSAPSEALLPDDLVKILRVLRVRLQDTHQQSSVHPFHLTLAVSRLLDVMAEHKVKDLDRVEEHEPL
SGVLSGLKTSSDPYLMYQACYAFQALQYVPNNESPLQAVLRHSTGIVDGLIKV-SVVFKLDLGAVLEGLGKLQEALGDVVQVAGSIYGGS---CSLMESG
RGVLESMKEGFGSGQKRPWYTAIRAAYALAQAGQLNDLNTLIYEAPCRRDPLFQWGICQLIGEIASDSIWDTSVRLQAIDLLGELYRNDPLWGQDESVRT
WMLNIIGQL---GaltHQTVGDHALVLIKDFDPDQD-----------TTIRLPYPLRNRLPLPASSPTLARVQNIPPLEYDLHKLKVLRLEQSHLSLYIQ
PFAKASLRAKDDVTFP
>OAQ24028.1
mtnkssnqsdthatgdagkandtqrvrecdeirgifgvsksktkeadatatnqavdlqdplqvvgpptassisdihsvadkpvtsspsfekplpapaetk
ktsniflENLAAPVKKTELPAVQDRIEVTQQLAYCTALLLRGSSPPLASaaqheeyacdptvtLQNTPSLDKMELDWLAEMDKNPPAKERILWLGTRMVD
EFAMDVLKDSTEIAEIVLLGPVLDKDTYRNLLSCTIAAFEQSVLLNVDLLQGLVQLVQVAPPGSLLSDDLVKILRVLRICLQDTHQQSSLHPFHLTLALS
RLLDVMAEHKVKDLKRVEDHEPLSGILSGLKDSSDPYLMYQACYALQALQYVPDDESALQSVLRHGMGVVNGLIQV-SGVFKLDLGAVLEGLDKLQQALG
GIIVVASNVYMGV---NSVIESGREVMDGLREGFSEGKKRPWYAAIRVAQALLQAGQLKDLNQLIYEAPCRSDPLFQWGICQLLGEIASDVMWDTNVRQQ
AVDLLGDLYKNDSQWGKDESVKTWMVNIIGQL---StssDQAVKAIAIGLLKDFHHGQD-----------TTTRFPYLLRNRLPLPTSSPILARVQNITP
LEYDLCQYQIQRLQQHRETVYIPPLAKPSLKAKDEDALP
>OAQ28202.1
mvnnpsyqphphgatgkahdaqpirkrdvirgilgfskskpkgvdatatnqvvgaqntpqavgpstassvsdihsladqpvttkphvdkplpepaaetkk
tqnnfvKNLAAPVMKTELPAVQDRIEVTQQLVYCTALLLRGSSSPLATaaqfdnqacdptmaLQKTPNLDKKELEWLAEMDKNPPAKERIHWLGTRMVDE
FAKDVLKDSTEIAEIVLLGPVLDNETYRSLLSCTISAFEQSVLLNVDLLQGLVHLVQVAPPESLVSDDLVKILRVIRICLQDTHQQSSLHPFHLTLALSR
LLDVMAEHKVKDLNRVEDHEPLSGILSELKDSSDPYLMYQACYAFQALQYVPDDESALQSVLRHGAGVVNGLIQV-SGVFKLDLGAVLEGLDKLQEALGG
IIEVASDVYKGV---NSVIGNGRGVVDGLKEGFYEGKKRPWYAAIRVAQALVQAGQLKDLNELIYEAPCRGDPLFQWGICQLLGEIASDVLWDTNVRQQA
VDLLGELYKNDSQWGEDESVKAWMVNIICQL---StvpDQVVNAIAITLLKVVHQDQG-----------TTTRLPYPLRNRLPLPTSSPILARVQDITPL
EHDLYQYQVQRLQQHHQTVYIPPLAKPSLKAKDEDAFP
>OAQ23208.1
mapwykrtlsseealsranthlenaketkdrrraqklcdnakealermdisksikdhdhiiaafrhhgelleklglpdeaqlsyskadklsrtidkstpa
pplaqdlplsissasvvsastissttaairnrgtvlptiftKDCPPPVVQFTLPGPDDRLTSTRQLAFCLALLRETALPL-------DSLDASTRAWLTA
TEKNQDEKDRLRILATDMIRALVRDKLKDIKAINEVVCLAPVLERPDFRALLSLFVNMINDSLLLDVQALQGLASMIQ-ATPEYIEADDLVKILNLLSTR
LQETFHQSPQHIYSLTMTVSRVLDAMADCNIQGLDRVKLHEPLLSYLECLKSDKDPYIVYQAAYAFQALLCVPDDEEPWQAALRRSGAVIKGVGGVASAI
KGLNVAEFISGLSTIQEGFQGagqIFGLVQDAYNGV---TNLMESGQGLLESLQNGLSFSHKRTWYAALRGADTLIQNGELTKFKTLVCEAPCRRDLAFH
WGVCQRLGYLAADPVWDDVSRKDAIAFLGEMYWNDEEWGQEPRIKQCILDILLQLSHCTsQAKPTRESPDDD----------------------------
------------------------------------------------------------
>OAQ24653.1
mepwykitlsseealaranthlenaketkdrrqaqklcddakealdrmdismsikdhdqiiaafrqhgklleklglpdeaqlsyskadelrtidkntpap
plaqvlplsissayvvsastissstaairnrgtvmptiftKDCHPPVVQFTLPGPDDRLTSTRQLAFCLALLQEMTLPL-------DSLDASTRAWLTAT
EKNQDEKERLRTLATDMIRALVQDKLKDIKAINEVMCLAPVLERPDFRALLSLFVNMINDSLLLDVQALQGLASMIQ-ATPEYIEADDLVKILNLLSTRL
QETFQQSPQHIYRLTMTVSRVLDAMADCNIQGLDRVKLHEPLLSYLGRLKSDKDPYIVYQAACAFQALLCVPDDEELWQATLRRSGADIKGVGGLARAIK
GLNVAEFINGLSTIQEEFQGasqIFGLVQDSYNGV---TNLKESGQGLLESLKNGLSFSHKRTWYAALRGADTLIQNGELTKFKTLVCEAPCRRDLAFHW
GVCQRLGYLAADPAWEDVSRKNAIAFLGEMYWNDEEWGQEPRIKQCILDILLQLSHSTsQESIHSVVKILLRDLSIEGDENKRNLYQSCIQTGPSAHTWN
ISASHLDSSSLIDQVQSKPSIEPALRKYQSHRIQEQeqRHTVYIPPEAKPTRESPDDD---
>OAQ25253.1
mapwykrtlsseealaranthlenaketkdrrraqklcdnakealermdisksikdhdqiiaafrqhgelleklglpdeaqlsyskadqlsraidksrpa
pplaqvlplsissasvvsastissstaairnrgtvlptiftKNYPRPAVQFTLPGPDDRLTSTRQLAFCLALLQETALPL-------DSLDASTRAWLTA
TKKNQDEQDRLKTLATDMIRALVQDKLKDIKAINEVVCLAPVLDRADFRALLSLFVNMINDSLLLDVQALQGLAPMIQ-ATPEYIEADDLVKILNLLSTR
LQETFQQSPQHIYSLTMTVSRVLDAMADCNIQGLDRVKLHEPLLSYLDCLKSDKDPYIVYQAAYAFQALLCVPDDEEPWQAALRRSGAVIKGVGGLASAI
KGLNVAEFISGLSTIQEGFQGagqIFGLVQDAYNGV---TDLMESGQGLLESLKNGLSFSHKRTWYAALRGADTLIQNGELTKFKTLVCEAPCRRDLAFQ
WGVCQRLGYLAADPAWDDVSRKNAIAFLGEMYWNDEEWGQEPRIKQCILDILLQLSHSTsQESMHSVVRILLRDLSTEGDENKRNLYQSCIQTGPSAHTW
NVSASHLDSSSLIDQVQSKPSIEPALRKYQRHRLQEQeqRHTVYIPPEAKPTRESPDDD---
>OAQ35917.1
mapwykrtlsseealsranthlenaketkdrrqaqklcdnakealermnisksikdhdqiiaafrqhgdlleklglpdevqlsyskadelsrtidkstpa
pplaqvlplsissasvvsaltissstaairnrgtvmptiftKDCPPPVVQFTLPGPDERLTSTRQLAFCLALLQETALPL-------DSLDTSTRAWLTV
TERNQDEKDRLRTLATDMIRALVQDTLKDIKAINEVVCLAPVLERPDFRALLSLFVNMINDSLLLDVQALQGLASMIQ-ATPEYIEADDLVKILNLLSTR
LQETFQQSPQHIYRLTMTVSRVLDAMADCNIQGLDRVKLHEPLLSYLGRLKSDKDPYIVYQAAYAFQALLCVPDDEEPWQAALRRSGAVIKGVGGLASAI
KGLNVAEFISGLSTIQEGFQGagqIFGL---------------------------------------------------------TLVCEAPCRRDLAFQ
WGVCQRLGYLAADPVWGDVSRKDAIAFLGEMYWNDEEWGQEPCIKQCILDILLQLSHSTsQESMHSVVTILLRDLSTEGDENKRNLYQSCIQTGPSAHTW
NVSASHLDSSSLIDQVQSKPSIEPALRNYQRIRIQKQkqRHTVYIPPEAKPTRESPNAD---
>OAQ23322.1
mqvvtkhssppkghslpsppssanserpeiaiegqqvhsklehtaslgrvssksgdiptvaqgktaiqfgsanllsslshrtarnaatddghgpsdscda
rsvslgrlsksgyrkrlsrifkgdskvketipastalsapitlfgtegriqsaaldhstvpvslklhspadpvetsstmlaapdtqvrlsptaegpirmd
ifpGNAAKPIYKTDLPKPHARVDKTPQLVYCCSLLSKARGSHSSTsasdASQNSPLDDEEKTWVQLI--DPVLQGRYQWLVEQLVKAFAENPLKASDVVT
EIVIVGPVLDRDTYRSLLSCFISRFEQTTALDVTLLEGLVQLVECASSGYLVDDDLVRIATALSRELSNTHIGFSNHPLCLTLSLARVLDVMVTGEVKDL
NRERDHQPMLQLLDIVKDSGNVVQKYEASYAYQALQYAPDNETPLQVLWRYAKVAAAGAGAV-SSVFKLDPEGLLKAIESLHWIGAGVVGAVTTGVEAV-
--ETLRFGADGVVCASEREFDFMTKRSWYLALQGTALFIRQGRLSDFNLVVSQAPCRHNPNFQWGICRQLGEIAVDPLWDAPVRRQAVEFLGELFRSSTD
WKPRDDVKRWILTILVQIKDLSDVSIKNRAGALLRDLKKGDI-----------AEFPGSYPLSRRLPLPSTSPLLAKVQEIPKLEYDLHVLRSMRIAEYK
QAVYIDPMAKLSLQDTDDNLFP
>OAQ24245.1
mcqerknktlhnintrlrrqdtsiarytpnkaitntrkidtksrpnrhvspvkqpssspkhteqskpfchtfashchnrhsfahsllrnplpaaksffnq
pkaiyqrhsylmfvaatmsssppqgnspsppltpssappghleitvdeqhvlsklentatfghvssksgdvqhkpanllsplghsttrnvtgddvhgpgd
asdarsissgrssklgfrkrlsrlfkgdknvieatsasqtsstspivsalqlqpspaengtlrldifpENVAKPTLKTELPKPHARVDKTLQLFYCCSVL
SKTPGTLQLTldndVSQDSPLDDKEKGWVQLI--DPVLQDRYRWLVEQLVKAFADNPLKASDVVTEIVLVGPVLDRDTYRSLLSCFISKFEQTTALDVTL
LQGLVQLVECASSGYLVDDDLVRIAAVLSRELSITHISTSDHALHLTLSLARVLDVMVAGEVKDLNRERDHQPMLQLLDILKGSDNVVQRYEATYAYQAL
QYAPDDETPLQVLWRYAKVGAAGASAV-SSVFKLDPEGFLKGIESLQKIGTGVVGAISTGIEVV---ETLRVGAGGVVRASESKFDFMKKRSWYLALQGT
ALFIRQGRLSDFNLVVIQAPCRHNANFQWGICRQLGEIAVDPLWDILVLQQAIDFLGDLFKSGTDWKPHVDVKRWILTILIQITELPDVSIKNRAGTLLM
DLKKGDI-----------AEFPGFYPLSKRLPLPTASLLLAKVQEIPKLEYDLHVLRSMRIADYRQAVYIDPMAKLSLQDTDDNLFP
>OAQ26215.1
msssspksnsysssppsssappkcpeitvggqhvltqlehtatfgrvsskpgevppitlgmaavqlgpskllsplghrttrdvaadvdhrpgdardarsv
sssrsskfgfrkrlsrlfrrdpkaketvptsaassahitpivtegriqsaapdrkaepvssglhssaqtyqasstplvvqaaqaqpspaengtlrldifp
ENVAKPTLKADLPKPHVRVNKTPQLVYCCSVLSKAHGKSPPAsdsdEYQNLPLDSKEREWVQHI--DPVLQDRYRWLVEQLVKTFADNALKACDVVTEIV
LVGPILDRDTYRSLLSCFISEVEQAILLDPYLLQGLVQLVECASAGYLVDDDLVRIATVLSRELSITHIGTSKHALHLTLSLARVLDVMVAGKVKDLDRE
RDHQPMMQLLDGLKSSDNVVQAYEATYAYEALQYAPDDETPLQVLWRYAKVAAAGAGAV-SNIFKLNPEGLLKGIEILQEISAGFVGAVSTGIEVI---E
TLRVGAGGAVRASENKFDFMKKRSWYLALQGTALFIRQGRLSDFNLVVSQAPCRHNANFQWGICRQLGEIAIDPLWDAPVRQQAVDFLGELFKSGADWKL
HVDVKRWILTMLVQISEMPDVSTSGRAGALLLDLKKDGI-----------AELAGSFSLSRRFPLPIVSPLLAQVQEISKVEYDLHILRSMRIAEYKQAI
YIDPMAKLSLQDKDE----
>OAQ33189.1
msslppqgnsppsspssassehsktaiegqhvhshieytashgrmssksggiptiaqgmavvqlgpasllsppghrtvrdvaadddhgpsdasdvrsvss
grslkfgfktrlsrlfkgdpraketvttlaassapvtllgteggiqssapdrnavpvslslhtpedpvetpsttlavsatqvrlspatdgsirmdifpEN
VAKPTYRTGLPKPHARVDKTPQLVYGFSLLSKAPGPSQSTsdndFSQDSPLDDEEKGWVQLI--DPVLQDRYRWLVEQLARSFADDPLKASDVITEVVLV
GPVLDRDTYRSLLSCFIAKFEQTTALDVTLLQGLVQLVESASTGYLVDDDLVRISTVLSKELSITHIGTSDHPLHLTLSLGRVLDVMVAGKVKDLNRERD
HQPMLQLLDGLKDSKNVVQKYEATYAYQALQYAPDDETPLQVLWRYAKVAAAGAGAV-SSAFKLDPEGLLKGIEILHEIGAGVIGAVSTRIEVV---DTL
RVGANGVVRALENKFDFMKKHSWYLALQGTALFIRQGQLSDFNLVVSQAPCRHNPNFQWGICRQLGEIAVDPLWDVPVRQQAVDFLGELFRSGAEWKPHI
DVKRWILTILVQITELSDVSIKDRAVALVLDLKKGDI-----------AELPGSYPLSRRLPLPTASPLLAKVQEIPKLEYDLHVLRLMRIAEYRQAVYI
DPMAKLSLQGVDDNLFP
>OAQ24014.1
mtnhppdqlgvpdkdsrytsqqpprkghkfrncfrifrsmstrfstasqvdsrqdkplpqaltenrlltdifpENVAKPAVKTALPRLQDRIERTNQLLY
CNNLLLQESSSLSST-AEEPIYNQEEKKWLAEIREDPIWQDRIQWLVTKMVEAFITETTKDSTKVAEVAALGPVMQRETYRKLLSSFINDFDEACILDID
LLQGLVQLVQTSSAGFLVSDDLIKVLSLLKIRLQGTHQQSSEHSYHLTLAVSRILDVMADHKVQDLDRILEHEPLSEVLSGLKDSSDPYLMYQACYAFQA
LQYVPDDETIMQAVLRHSAIVGDGLVKV-TSVLKLDLGSVLEGLEKLQEVAVNAIGIASTVYDGV---GSMRESGRGVVESLKEGLGSGRKKPWYPAVRA
AYAFAQAGQLKDLKQLIVKAPCRQDPLFQWGICQLLGEIAGDTVWPVVARQQAIDLLGHLSKEDLEWGREESVKTWMLNILGTL---GsssDEAVNNNAF
VLLQELGSDKT-----------LRSQRPYPLRTRLPMPESSPILAKVQGIPYMEYKLYKLRMQRLKDTKQSIYISPMAKASLQAQANEVFP
>OAQ35034.1
msnhpldqldanipdedssntiqpplkkrdkirkffgisksldkvkaksstqsltsqqstlssvscqvddhrnktlpiaktddvsrsvifpENVAKPSVK
TALPGLHERIERTDQLLYCNMLLLQDSVVSSSFntgeeevtddpana-SQAPTLDKVEQKWLTKVKEDPVAQDRMQWLVTKMVEAFIANTTKDSSKVTEI
IALGPVLQEEPYRKLLSSFIVDFDDSRILDVNLLQGLVQLVQSASPGFLVSGDLIKILSLLRTHLEGTHQHSSEHLCHLTLALSRILDVMADHKVQDLDR
VMEHEPLSAVLSGLRGSSDPYLMYQACYAFQALQYVPDDETVLQAVLRHSTGVVDAFVKV-SSVMKLDLGSVLEGLEKLQEVAISAFGIAGDVCEGV---
GSLMDSGRGVLESLKEGVGSGQKRPWYPAVRAAHAFVQAGRLKDLKQLIYEAPCRQDPLFQWGISQLLGEIAVDSVWTVATRQHAIDLIGLLYKEDQEWG
RDESVKAWMVTILRML---GyssGESINKRAHDLLQELGLDNT-----------PRAQHPYPLRPLLPIPDSSSILAKVQGIPYMEYELYKLRLQRMEEE
QQMVYIPPQAKPSFHATDDELFP
>OAQ26180.1
mtnttpyqqlspqnindddsinstdhvrkgnksldfsgipksetkglknmasnqfssaartpratgpqsvpslatgtpivassdrvgnpmpthppatnqe
lsiiflENLPKPATQIALPLLSERIEKTAQLVYCNTLLLQGEKTSDDVv-QMNFTLTENERQWMAEMDEDPTKKD----------------GVKDSTEIA
EIIALGPVLDREPYRKLLSCLISGFEDARILDADLLQGLVQLVQSGSPGCLVSDDLVKIFGILRIRLQETHQQSSEHSFHLTQAVARILDVMAEHDVKDL
NRVEEHESLSGVLSGLKGSSDPYLMYQACYAFQALQYVPDDETALQAILRHSKGVAGGLVKI-SGLVKLDLNMVIEGLGDLKDVAIGVYDVAMPAYEGL-
--CSVIESGRGVLENLRDGYGSGsrKKRPWYVAIRAASALVEAGQLNDLNRLIYEASCRRDPLFQWGACQLLGEIASDVIWDTTVRQHAVDLLGELYKND
PEWGQDESVSTWMINIVSQL---GtspDRVIATRAQMLLNELMHDQG-----------DTTRLPYPLRGRLPLPTSSTLLTRVQAIPDVEYDLHKLRLQR
IEERRRGVYIPPQAKPNLQSGSDTLFP
>OAQ31265.1
mifaENVPKPTMTTELPRFQQRIEATQQLVHCNALLLQDTLFSPQFatvkdadsagslv-LQEPTLKKTELDWLETTKKDPMEVDRLRWLVSRLVEQFVA
DDNKDSTKIAEIVALGRVLEKEYYRKLLSTFIKEFDDACILDVDVLQGLVQLAQDTSPGYLEADDLVKILGTIRERLEGTHHQSTQHAYHLTLAVSKILD
VMAEHKVQDLNRVLQHEPLSAVLLGLKDSSDPYLMYQACYAFQALQYVPDDESALQTVWRHSTGVVDGLVKV-TAAFKLDLVSVLEGLSSLQEALGGTIS
VAGTVYEGI---CSLMESGRGVLDSLKEGLGSGQKRPWYPAVRAAYAFAQAGKLKDLKVLIFEAPCRRDPLFQWGICQLLGEMAMDPAWAVSARQQSVSL
LGHLCQHDQDWGQDESVKAWMLTIITKLSKLRassDQAVSETARSVLQDLTVDQS-----------VLIKDPYPLMSRLPIPDASPLLAKVQNIQYLEYE
LSKFRLQRLEEVKLPVYISPMAKANPQARDDELFP
>OAQ35077.1
mnnppldqldanvpdkgspnttqapprkryksrkffgvpksldsrdpsqqstqsfgasqfdgnmdnplpiaqtedllrsvifpKNIAKPAVKAALPGLQE
RIVRTDQLLYCNMLLRQDSAISSSSdegeekatddpana-LQALTFDSREQKWLKKVKEDPVAQDRMQWLVTKMVEAFIADATKDSIKIAEIVALGPVLE
REPYRKLLSSFIADFDDSRILDVNLLQGLVQLVLSASPGLLVSDDLIKVLSLLRIHLEGTHQHSQEHLYHLTSAVSRILDVMADHKVQDLDRVMEHEPLS
VVLSGLKSSSDPYLMYQACYAFQALQYVPDDETALQAVLRHSTGVVDDLVMV-TSVMKLDLGSVLEGLGKLLEAVISAFGIAGAVFEGV---GSLHESGR
GVLESLKEGLGSGQRQPWYPAVRAAYAFVQAAQLKDLRQLIYEAPCRQDPLFQWSICQLLGEIAVDPVWIVETRQQAIDLLGHLYKEDQEWGRDESVKAW
MVTTLDKL---GstsDQAINKYALALFQELDSGNT-----------PRTQHPYPMRSHLPIPESSPILAKVQEIPYMEYELYQLRMQRLNDAKLPIYISP
MAKASLQAQDNEVFP
>OAQ24684.1
matfsqgkasvissstpssaqsrfirleeaakellranvtskkrtvsnalasiqfktidmlipqdhlggntsatitastvttaskvisatiattaiaatt
tmatpsvstamfpsslpivsqpwlhafpTNVSQPSLQVTLPPPGSRLETTPQLAYCLNLLRTHLSSSRAAAITLAPQGPSQQASVDSILNSEEEQGRIRE
LTNMVIEEFASDVLKTSEKVLEVTLLGPYLDQEDHRKLLNCFIAEFETARILDIDLLQGLVRLVECASTDYLLPDDLVRVLVVLRTRLQETHQQTAKHPF
YLTLALSRLLDIMVEGKVQDLRRVVDHEPLVLLLGQLVDSPDLHLKHQATYALQGLLHVPNDETHRQYVLRQAGNIAMGILGV-ASVCKLDLGEFRDGVD
HLYKAVGEAHEIGTKIIGGI---KSLMESGQDIAVSVKGGILSGSRRLWYTALREAQEHVRNGYLADLNRLVFQAPCRQDVEFQWGICLLLGEIAVDLQW
TIATRQHSVEFLAELYRGETAWTSNNEVLRLILAIIRQVAALPNVVISDHAQLTLQCLEKEGNALKQAFYRDALAGSLHPYPLQVRYPVPSTSPLLAQVQ
AVPDVDYDLHRLRAQRLKTRENVLYTPLQAKPSLQSSDDTLFPlmeksleflagpglvllllgdsgg
>OAQ24954.1
mtkpdidsssatktrpaanktkssvfsriataakratgpstgrrsvsdglaavfveygklpvalgspdqgqqdqknqraveslkartriasesalssskd
kvstassnatapaskaitspaskvnqfhvdiftKNVPKPKPQITWPNVGERIKTTPQLALCATLLPKESTVEAEFsedvdvieng-CDESILDGAPADWV
KAM-EQPMKQDLIQELAKGTVDEYNKDATKNSDTIAEAVFLAPTLDHEYYRILLIHTIQKFELSPLLDLISLQGLVQVVQSASPGFLEADDLRKILGLVR
TRLLSTLQQSTDYVYHLTLAVSRILDVMADNKVNGLDRVTEHESLSAVLSGLKGSSDPFLLYQASYAYQALQYVPHNESTLQGLARHTVGVAESAIKI-S
AVLKLDVGEFFNGLKSLTDVAVTVFESAKAGYEAV---CSLIESGQGVFDSLKEGLGAGHRRQWYLAVRQADAFMRGGRVVELNRLIGEAPCRRDPFFQW
GICQLLGELAADSAWDVETRKHAVDFLLALHNDDDEWGKDESVRSWTVTLLERLSKLPidrkisthiahqDQAVKDHALALLKTLSKGVA---------V
GAVFRSPYPLRSRLPMPKSSTLLTRVV--LDVKFDLDRVRDEVLGRAVQAVYIPPQAKANLKASDSDTFP
>OAQ28206.1
mrarnmkkntpiqphapgdgndrdnnhpnrkrdnfldhlglpslknkwlkhkpfnqlltaqahsqpavssvtqpsdnitnysqsvstispdekplptppt
makpisdifqENPPKPVIKTDLPALLDRIEVTQQLVYCCRLLNDSQAVISPAgagakehtkevvsdipelcraesqdsgvnGPHAWETNKTERAWIRAID
QDSIRQDHLRWLVTKVVQEFAQDDIKGSASIKEVVILGPVLDRDTYRSLLSCFIAKFEQDIILDVTLLQGLVQLVECSSPGYLEDDDLVRTLAVLRQRLN
ETHRPSSELMYQILIAICRLLDVMVNSSVKGVSRLGQHQPLVEALTELKDTDDPILRFQVDYALQACQYIPDDESILQAVLRFSGGLTMAALGA-ASVCN
LDPANLFNSLDTLRQAAGQAFGVTNSVLEGL---EASQKGRFGAMQSLLHGLRRGTKYEWYLTLLAARTFVREGRLAEFNQTVYEAKCRDERAFQLGICQ
ILGEIAMDALWDPLTRQHAVDFLEALYTTPPGWKQHTAVKQWVHAVLVQLLELPDTDIKEHTLVVLQDLSLEGA----------DISAIASYPLKCRLPL
PESSPLLTRAQKIQYLEYELRRVRLQRLEEAPQHIYIPPMAKANLQASDKDLFL
>OAQ28219.1
mfplelviaywngslrilgvstsdgrvvvrqlwepnfrnlcaadvilddvtglssnnkmvltqcgtiyipsnlkrmnseearnmtkgspiqphapgdgnd
pnnnqparkrdifldhlglprlkdkwlkhktskqslavqaspqtavssvvsqssdnitndsrsvftsapedrslltppamaksisdifpENLSKPVIKTD
LPAHLDRIEVTQQLVYCCRLLIDSQAITSPAaaaaeaqtedsatdiqvtsrtksqgtgvnGPHAWEPNETERAWIKVVGQDHVQQGHLRWLVAKVVQEFA
KDEIKGPAFINEIVTLGPILDRDTYRSLLSCVITKFERDTILNVTLLQGLVQLVECASPGYLEDDDMVRTLAVLRQRLYGTHRPSSELMYQILIAICRLL
DVMVNSSVKGVNRLEQHQPLAEALKELKDTDDPILRLQVDYALQACQYIPDDESTLQAVLRFSGGLTMAALGA-ASVFKLDPANLFNSLDTLRQAAGQAF
EVTKSMLEGI---EASQKGRFGAMQSLLHGLRRGTKHEWYLTLLAARTFVREGRLADFNQAVCEANCRDERAFQFGICQIIGEIAMDALWDPLTRKHAVD
FLGELYSTPLGWKQHTAVKQWAHAVLAQISELPDSDIKDHTHGILRDLSLEGA-----------TSAIASYPLRSRLPLPESSPLLIRAQMIQYLEYELR
KVRLQRLEEARQRIYIPPTAKANLQASDKDFFL
>OAQ31114.1
mdnsrqersldnsssfragqkatnislsttqpktahiispqelqdaitkamswkpifiNNIAAPSIAVALPQSDSHFETTTQLAYVNNLIRTHLSTASID
vnRNVGACLDPPQQALVDAILQDEDRQDHIRWLMAMIVEEFAARSVRTSAMLSEVILLGPSLNQEYHRKLLNILIIELETTTSLEVDILQAISQLVQCAE
PDYLLPGDLGSILALLCKHLQEPHQQSNISTYYMLLALSHVLDAMVEGKVQDPSHIVHYEPLTVVLDLLMGSPDPNLKYQAAYALQCLLSIPHDEAHRKF
ALRHTGNIAMALLGV-TSVCKLGFSGFSDVF---RNATPSTFEVGSQAADEA---RSILESD-DMLAIVYGGILSGRRQLWYPALREAEEHVRNGRLADF
NHVVSEALCCQDFEFRWGVSRLLGEMAVDPLWDVDTREKAIDFLVEIYREVTIHDLAENVDNCIVDILQQVADLPDITISSRAKMHLQSLEHRGLAGEEG
LYRDVQASPFNFYPLLARKPAPTSSPLLAQAQRFYGIDYDLHKLRAQRLEERDKILYIPPRGKFASDSSDQESFP
>OAQ31226.1
mtwstmtnskheetsdnpyptipsamrlgskrvnespfslfeqstkrvqlspiynqeyamsttgkeeritvsspqdyqvtftqslidpnnifpvvlvape
hsppsifpQNIAAPSLSTSLPPPGGRFESTSQLAYFNSLLRKSLSTASTAGSVYEHLGPSQQGS--TVLNDEDEQSRVRLLTTRIVEEFLSSNVTSSTTI
AEVVVLGSSLSQGHYRRVLSSLVAKFENATLLDDDMLQGIIQLVRCAEPGSILSSDFLRTLAAIRTRLQDTHQHSTRHTYYLTLALSTLIDALVECKVQD
PGRVVDQDYLLAILEGLSKSSDPYLKHQATYALQGLLHVPNDESRRQFVLRHTGNIAMGLPGV-SSVCKPGICGRSGDAERHFNATMNAIDLGVKAIDDS
---QSVGDSVQGLWTSTQRSVLSSGRLPWYAALREVQEHIRNGRLADFSCLLFVTPCRRDIEFQRGVCLLLGEIAIDRCWEDTVRQNAVDFLAEIYRGGF
FCGQNEGINSWILDILRKVSLFLDPTIFDHTQRILLGLEKEGNAAKQTLYRDVMARPPNPYPLMVRLPLPSSSPLLTRVQAILDVEYDLHSLKIERLQER
ENVLYIPLQAKPTLHSPNDTLFP
>KFH70875.1
mfllnlsyknvamtksttshsaaapgnsqsktnssspgskkkwsfsfssskmgvkdskdeqdpslnggviaaampglalassaplskllltpvstkpaaa
lgrnlfpANVSQKESEISLPKIGDRIKDTPQLVLCASLVKTVGAVPPPS---SSTLTLAQLKWIRDFDSDPFEKAHLYQLMDRMVDIFIQQPNKDSDAIR
EIVLLGPVLDRKRYRKLLDCFLAEFKCNTLLDDELLQGLVQLIQSASEGYLVEDDLVKIMSILRNNLQNTHQQSSDHSYYLTLALSRVLDVMARHEVKNV
ARVEQHEPLEKVLRGLRGSSDPFLLYQASYAFQALQFITDDETNLQAVLRRSGAVAEGLVNI-TGVLNLDLSGFLKGLGQIQKTTADTIEVAKTAYEGA-
--RSLIESGQDVFESIEEGINSRNKRAWYPAIIGANAMVREGRLHDFKVVVLEAACRKSYEFQWGICQLLGEIALDPGRESVTRQNAVDFLVELYTNDPD
WGRNASVKNWMLTLLRLVSD-GadreisvplafkTKYLAS-------------S---------TGVLSVRPYPLRLHLPLPDFWPLFAQVQGIPFVERDV
HRLKDQRRGDYKQNVYTPPLAKASLQAYDEDALP
>OAQ31052.1
mlttskplssapkvedqpsklpvsggletkalpslpptasqvislyfsENIAAPLLPFALPQSGlSHLETTTQLAYCNNLLRAHLTSPSFLASIKASLTT
SQQASVDAILQDEEEQSRVRWLTTRVVEEFAADALKTSAKISEVLLLGPYLDQEYHRKLLNVFIDEFKNATLLDVDVLQGLVQLVKWAPSDYILPDDFVK
ILGILRTHLQDIHKQAAKHLYHLTLALASLLDAMVEGKVKDLSRVVDQEPLAALLGGLSSNSDLHLKHQAVYALQGLLHIPNEESRRQFVLRHAGNIAMG
LIGV-ASVCNLDVDGFSNGLGQLKDAAKSVFEVGSQVIGGA---QAVYTSGQGLLDSLKGGAQSGGRKLWYPALREAQEHVRNGRLADFNRLVLKAPCRR
DVEFLWGVCQLLGEIAIDLLWDIVIRQHAVGFLGELYRNDTIRDPDEDVDRWILNILRQVVALPDAAVSEHAQSLLRCLEKEGNSNKQAVYRDVLAGPIN
FYPLKVQLSSSSSSSLFERVKAVPAVNHDIYVLKLQRLSERVNAVYISPQAKPTHKSDDNTLFP
>OAQ31684.1
mtdyatsngypdrvertskrkltfdrlhicakkaidpctdadrtlsnaiaaihlenskitspdfvrlskqahhrngsvlgpplaavpaaktttpctgqkt
piqstcrsfssssqsnnpqtigsssddaghtdcllshksvnhspmaqqpscrdslltpsqassfqttvsssdttglinflllpksvapsspvvqqqqppi
hkiflNNVAKPVLRSSLPELAFIFKSTRQLAFGLSLLTQEPTSSSSLiatqgKMQELVLTKDERAWVAKMRMSTEELDRLRWLAAQVATQFLKWQHKAAG
SIEEVMLLGAVLERKEYRGVLSALIGQLEREKLMDVDLLQALVQFLQSAPPKHLVDDDFVRILRVLRGRLKNTHkalndkkQPRSDHVYHLSTAIARVLD
AMIAGKIHGLDRTEDYLPLSNLLTELKESLDPYLKFQATYAWQALQYVGDDETPLHAVLRFGGGVTKAALGV-AGVFKLDPENLFNGLRELRQAAGQAYE
VVKAGMEGA---QAFRAGGEGVVDSMLKGFRSGAKQSWYPALQGARGLIGEGRLADFERVIYEAPCCREPEFQMGVCQLLGEVAVDPIWELGTRLQAVDL
LRQLYESDTAWVANTCVKDGILGILLCLSMTEDDAIQLQTAVILEDLAYDRV-----------GAPPGPYPLVPRLPIPTASPLLEKALKIQSIEHNLLR
MKTLRLAHYDQAIYIPPLAKANPQTPEEEATP
