# Supplementary material for: Exploring a diverse world of effector domains and amyloid signaling motifs in fungal NLR proteins
Source: PLoS Comput Biol. 2022 Dec 21;18(12):e1010787. doi: 10.1371/journal.pcbi.1010787 (PMC9815663; doi:10.1371/journal.pcbi.1010787)
Supplement: S4 Data — Full AlphaFold2/ColabFold outputs. (GZ) [file pcbi.1010787.s011.tar.gz › KFH66451_1_515/rank_2_model_2_ptm_seed_0_unrelaxed.pdb]

MODEL     1
ATOM      1  N   MET A   1       8.780  -9.472  15.844  1.00 21.04           N  
ATOM      2  CA  MET A   1       8.196  -8.171  16.158  1.00 21.04           C  
ATOM      3  C   MET A   1       7.334  -7.669  15.004  1.00 21.04           C  
ATOM      4  CB  MET A   1       9.291  -7.151  16.474  1.00 21.04           C  
ATOM      5  O   MET A   1       7.833  -7.456  13.898  1.00 21.04           O  
ATOM      6  CG  MET A   1       9.733  -7.158  17.928  1.00 21.04           C  
ATOM      7  SD  MET A   1      10.280  -5.503  18.504  1.00 21.04           S  
ATOM      8  CE  MET A   1       9.789  -5.594  20.249  1.00 21.04           C  
ATOM      9  N   ASP A   2       6.229  -8.352  14.783  1.00 26.05           N  
ATOM     10  CA  ASP A   2       4.952  -8.392  14.077  1.00 26.05           C  
ATOM     11  C   ASP A   2       4.485  -6.985  13.709  1.00 26.05           C  
ATOM     12  CB  ASP A   2       3.891  -9.094  14.926  1.00 26.05           C  
ATOM     13  O   ASP A   2       4.458  -6.092  14.558  1.00 26.05           O  
ATOM     14  CG  ASP A   2       3.841 -10.594  14.692  1.00 26.05           C  
ATOM     15  OD1 ASP A   2       4.432 -11.077  13.702  1.00 26.05           O  
ATOM     16  OD2 ASP A   2       3.204 -11.298  15.505  1.00 26.05           O  
ATOM     17  N   ILE A   3       4.911  -6.393  12.563  1.00 30.71           N  
ATOM     18  CA  ILE A   3       4.584  -5.391  11.555  1.00 30.71           C  
ATOM     19  C   ILE A   3       3.082  -5.112  11.574  1.00 30.71           C  
ATOM     20  CB  ILE A   3       5.027  -5.842  10.145  1.00 30.71           C  
ATOM     21  O   ILE A   3       2.278  -5.983  11.236  1.00 30.71           O  
ATOM     22  CG1 ILE A   3       6.535  -6.116  10.122  1.00 30.71           C  
ATOM     23  CG2 ILE A   3       4.645  -4.792   9.097  1.00 30.71           C  
ATOM     24  CD1 ILE A   3       7.015  -6.828   8.865  1.00 30.71           C  
ATOM     25  N   VAL A   4       2.546  -4.506  12.663  1.00 34.74           N  
ATOM     26  CA  VAL A   4       1.141  -4.154  12.841  1.00 34.74           C  
ATOM     27  C   VAL A   4       0.941  -2.667  12.557  1.00 34.74           C  
ATOM     28  CB  VAL A   4       0.647  -4.497  14.264  1.00 34.74           C  
ATOM     29  O   VAL A   4       1.756  -1.836  12.963  1.00 34.74           O  
ATOM     30  CG1 VAL A   4      -0.806  -4.061  14.450  1.00 34.74           C  
ATOM     31  CG2 VAL A   4       0.798  -5.992  14.535  1.00 34.74           C  
ATOM     32  N   VAL A   5       0.637  -2.196  11.410  1.00 41.41           N  
ATOM     33  CA  VAL A   5      -0.203  -1.008  11.301  1.00 41.41           C  
ATOM     34  C   VAL A   5      -0.447  -0.419  12.689  1.00 41.41           C  
ATOM     35  CB  VAL A   5      -1.550  -1.326  10.613  1.00 41.41           C  
ATOM     36  O   VAL A   5      -0.826  -1.137  13.617  1.00 41.41           O  
ATOM     37  CG1 VAL A   5      -2.446  -0.089  10.583  1.00 41.41           C  
ATOM     38  CG2 VAL A   5      -1.314  -1.853   9.199  1.00 41.41           C  
ATOM     39  N   ARG A   6       0.474   0.325  13.241  1.00 44.64           N  
ATOM     40  CA  ARG A   6       0.336   1.126  14.453  1.00 44.64           C  
ATOM     41  C   ARG A   6      -1.112   1.555  14.664  1.00 44.64           C  
ATOM     42  CB  ARG A   6       1.243   2.356  14.391  1.00 44.64           C  
ATOM     43  O   ARG A   6      -1.683   2.261  13.830  1.00 44.64           O  
ATOM     44  CG  ARG A   6       2.652   2.110  14.908  1.00 44.64           C  
ATOM     45  CD  ARG A   6       3.459   3.398  14.984  1.00 44.64           C  
ATOM     46  NE  ARG A   6       4.862   3.138  15.290  1.00 44.64           N  
ATOM     47  NH1 ARG A   6       5.497   5.359  15.250  1.00 44.64           N  
ATOM     48  NH2 ARG A   6       7.046   3.728  15.690  1.00 44.64           N  
ATOM     49  CZ  ARG A   6       5.799   4.076  15.410  1.00 44.64           C  
ATOM     50  N   LEU A   7      -2.009   0.541  14.946  1.00 55.82           N  
ATOM     51  CA  LEU A   7      -3.327   0.980  15.391  1.00 55.82           C  
ATOM     52  C   LEU A   7      -3.210   2.086  16.434  1.00 55.82           C  
ATOM     53  CB  LEU A   7      -4.119  -0.198  15.966  1.00 55.82           C  
ATOM     54  O   LEU A   7      -2.370   2.010  17.333  1.00 55.82           O  
ATOM     55  CG  LEU A   7      -4.872  -1.066  14.957  1.00 55.82           C  
ATOM     56  CD1 LEU A   7      -4.664  -2.544  15.270  1.00 55.82           C  
ATOM     57  CD2 LEU A   7      -6.357  -0.718  14.956  1.00 55.82           C  
ATOM     58  N   THR A   8      -3.576   3.253  16.095  1.00 59.79           N  
ATOM     59  CA  THR A   8      -3.572   4.414  16.979  1.00 59.79           C  
ATOM     60  C   THR A   8      -4.460   4.170  18.196  1.00 59.79           C  
ATOM     61  CB  THR A   8      -4.045   5.680  16.241  1.00 59.79           C  
ATOM     62  O   THR A   8      -5.545   3.598  18.075  1.00 59.79           O  
ATOM     63  CG2 THR A   8      -2.943   6.733  16.195  1.00 59.79           C  
ATOM     64  OG1 THR A   8      -4.417   5.334  14.901  1.00 59.79           O  
ATOM     65  N   LYS A   9      -3.889   4.076  19.300  1.00 68.14           N  
ATOM     66  CA  LYS A   9      -4.605   4.004  20.570  1.00 68.14           C  
ATOM     67  C   LYS A   9      -5.850   4.885  20.551  1.00 68.14           C  
ATOM     68  CB  LYS A   9      -3.690   4.414  21.726  1.00 68.14           C  
ATOM     69  O   LYS A   9      -5.797   6.033  20.105  1.00 68.14           O  
ATOM     70  CG  LYS A   9      -2.691   3.342  22.135  1.00 68.14           C  
ATOM     71  CD  LYS A   9      -1.921   3.744  23.386  1.00 68.14           C  
ATOM     72  CE  LYS A   9      -0.881   2.698  23.764  1.00 68.14           C  
ATOM     73  NZ  LYS A   9      -0.115   3.093  24.983  1.00 68.14           N  
ATOM     74  N   THR A  10      -6.967   4.219  20.675  1.00 72.13           N  
ATOM     75  CA  THR A  10      -8.234   4.939  20.743  1.00 72.13           C  
ATOM     76  C   THR A  10      -8.876   4.774  22.117  1.00 72.13           C  
ATOM     77  CB  THR A  10      -9.210   4.456  19.655  1.00 72.13           C  
ATOM     78  O   THR A  10      -8.470   3.911  22.899  1.00 72.13           O  
ATOM     79  CG2 THR A  10      -8.660   4.733  18.260  1.00 72.13           C  
ATOM     80  OG1 THR A  10      -9.420   3.046  19.802  1.00 72.13           O  
ATOM     81  N   GLU A  11      -9.732   5.729  22.412  1.00 78.05           N  
ATOM     82  CA  GLU A  11     -10.456   5.673  23.679  1.00 78.05           C  
ATOM     83  C   GLU A  11     -11.299   4.404  23.777  1.00 78.05           C  
ATOM     84  CB  GLU A  11     -11.344   6.908  23.846  1.00 78.05           C  
ATOM     85  O   GLU A  11     -11.950   4.009  22.807  1.00 78.05           O  
ATOM     86  CG  GLU A  11     -10.569   8.193  24.097  1.00 78.05           C  
ATOM     87  CD  GLU A  11     -11.462   9.416  24.235  1.00 78.05           C  
ATOM     88  OE1 GLU A  11     -10.934  10.536  24.421  1.00 78.05           O  
ATOM     89  OE2 GLU A  11     -12.700   9.252  24.158  1.00 78.05           O  
ATOM     90  N   LEU A  12     -11.163   3.662  24.965  1.00 80.93           N  
ATOM     91  CA  LEU A  12     -11.942   2.455  25.218  1.00 80.93           C  
ATOM     92  C   LEU A  12     -13.392   2.801  25.538  1.00 80.93           C  
ATOM     93  CB  LEU A  12     -11.330   1.654  26.371  1.00 80.93           C  
ATOM     94  O   LEU A  12     -13.668   3.839  26.143  1.00 80.93           O  
ATOM     95  CG  LEU A  12      -9.941   1.064  26.124  1.00 80.93           C  
ATOM     96  CD1 LEU A  12      -9.326   0.589  27.436  1.00 80.93           C  
ATOM     97  CD2 LEU A  12     -10.017  -0.080  25.118  1.00 80.93           C  
ATOM     98  N   PRO A  13     -14.211   2.011  24.924  1.00 77.92           N  
ATOM     99  CA  PRO A  13     -15.617   2.312  25.200  1.00 77.92           C  
ATOM    100  C   PRO A  13     -15.994   2.078  26.661  1.00 77.92           C  
ATOM    101  CB  PRO A  13     -16.371   1.348  24.280  1.00 77.92           C  
ATOM    102  O   PRO A  13     -15.354   1.277  27.347  1.00 77.92           O  
ATOM    103  CG  PRO A  13     -15.426   0.212  24.059  1.00 77.92           C  
ATOM    104  CD  PRO A  13     -14.021   0.731  24.175  1.00 77.92           C  
ATOM    105  N   LYS A  14     -16.917   2.979  27.048  1.00 69.17           N  
ATOM    106  CA  LYS A  14     -17.524   2.677  28.340  1.00 69.17           C  
ATOM    107  C   LYS A  14     -18.323   1.378  28.282  1.00 69.17           C  
ATOM    108  CB  LYS A  14     -18.425   3.827  28.792  1.00 69.17           C  
ATOM    109  O   LYS A  14     -18.733   0.943  27.204  1.00 69.17           O  
ATOM    110  CG  LYS A  14     -17.676   5.112  29.110  1.00 69.17           C  
ATOM    111  CD  LYS A  14     -18.619   6.201  29.608  1.00 69.17           C  
ATOM    112  CE  LYS A  14     -17.878   7.504  29.875  1.00 69.17           C  
ATOM    113  NZ  LYS A  14     -18.806   8.588  30.314  1.00 69.17           N  
ATOM    114  N   ALA A  15     -18.287   0.696  29.326  1.00 62.65           N  
ATOM    115  CA  ALA A  15     -19.036  -0.557  29.372  1.00 62.65           C  
ATOM    116  C   ALA A  15     -20.460  -0.363  28.860  1.00 62.65           C  
ATOM    117  CB  ALA A  15     -19.056  -1.113  30.794  1.00 62.65           C  
ATOM    118  O   ALA A  15     -21.108   0.639  29.173  1.00 62.65           O  
ATOM    119  N   ASP A  16     -20.920  -1.048  27.719  1.00 61.61           N  
ATOM    120  CA  ASP A  16     -22.319  -1.145  27.314  1.00 61.61           C  
ATOM    121  C   ASP A  16     -22.709   0.019  26.405  1.00 61.61           C  
ATOM    122  CB  ASP A  16     -23.233  -1.183  28.541  1.00 61.61           C  
ATOM    123  O   ASP A  16     -23.891   0.343  26.275  1.00 61.61           O  
ATOM    124  CG  ASP A  16     -23.004  -2.405  29.413  1.00 61.61           C  
ATOM    125  OD1 ASP A  16     -22.739  -3.500  28.871  1.00 61.61           O  
ATOM    126  OD2 ASP A  16     -23.092  -2.272  30.652  1.00 61.61           O  
ATOM    127  N   VAL A  17     -21.748   0.756  26.005  1.00 72.73           N  
ATOM    128  CA  VAL A  17     -21.958   1.809  25.016  1.00 72.73           C  
ATOM    129  C   VAL A  17     -21.507   1.323  23.640  1.00 72.73           C  
ATOM    130  CB  VAL A  17     -21.205   3.103  25.398  1.00 72.73           C  
ATOM    131  O   VAL A  17     -20.501   0.621  23.522  1.00 72.73           O  
ATOM    132  CG1 VAL A  17     -21.443   4.194  24.354  1.00 72.73           C  
ATOM    133  CG2 VAL A  17     -21.636   3.582  26.783  1.00 72.73           C  
ATOM    134  N   PRO A  18     -22.467   1.544  22.643  1.00 77.23           N  
ATOM    135  CA  PRO A  18     -22.055   1.197  21.281  1.00 77.23           C  
ATOM    136  C   PRO A  18     -20.725   1.836  20.886  1.00 77.23           C  
ATOM    137  CB  PRO A  18     -23.198   1.737  20.418  1.00 77.23           C  
ATOM    138  O   PRO A  18     -20.331   2.854  21.459  1.00 77.23           O  
ATOM    139  CG  PRO A  18     -24.271   2.105  21.392  1.00 77.23           C  
ATOM    140  CD  PRO A  18     -23.663   2.185  22.763  1.00 77.23           C  
ATOM    141  N   PHE A  19     -20.101   1.111  20.046  1.00 84.16           N  
ATOM    142  CA  PHE A  19     -18.850   1.645  19.524  1.00 84.16           C  
ATOM    143  C   PHE A  19     -19.106   2.864  18.645  1.00 84.16           C  
ATOM    144  CB  PHE A  19     -18.096   0.574  18.729  1.00 84.16           C  
ATOM    145  O   PHE A  19     -19.991   2.842  17.787  1.00 84.16           O  
ATOM    146  CG  PHE A  19     -17.650  -0.597  19.560  1.00 84.16           C  
ATOM    147  CD1 PHE A  19     -16.501  -0.518  20.338  1.00 84.16           C  
ATOM    148  CD2 PHE A  19     -18.379  -1.779  19.564  1.00 84.16           C  
ATOM    149  CE1 PHE A  19     -16.086  -1.601  21.109  1.00 84.16           C  
ATOM    150  CE2 PHE A  19     -17.970  -2.866  20.332  1.00 84.16           C  
ATOM    151  CZ  PHE A  19     -16.822  -2.775  21.103  1.00 84.16           C  
ATOM    152  N   ALA A  20     -18.344   3.885  18.928  1.00 83.75           N  
ATOM    153  CA  ALA A  20     -18.496   5.139  18.196  1.00 83.75           C  
ATOM    154  C   ALA A  20     -17.883   5.038  16.802  1.00 83.75           C  
ATOM    155  CB  ALA A  20     -17.859   6.289  18.972  1.00 83.75           C  
ATOM    156  O   ALA A  20     -18.458   5.529  15.827  1.00 83.75           O  
ATOM    157  N   THR A  21     -16.759   4.260  16.747  1.00 88.07           N  
ATOM    158  CA  THR A  21     -16.042   4.172  15.480  1.00 88.07           C  
ATOM    159  C   THR A  21     -15.461   2.774  15.284  1.00 88.07           C  
ATOM    160  CB  THR A  21     -14.913   5.216  15.403  1.00 88.07           C  
ATOM    161  O   THR A  21     -15.294   2.025  16.248  1.00 88.07           O  
ATOM    162  CG2 THR A  21     -15.462   6.631  15.545  1.00 88.07           C  
ATOM    163  OG1 THR A  21     -13.973   4.973  16.457  1.00 88.07           O  
ATOM    164  N   THR A  22     -15.178   2.415  14.015  1.00 88.35           N  
ATOM    165  CA  THR A  22     -14.595   1.121  13.678  1.00 88.35           C  
ATOM    166  C   THR A  22     -13.201   0.982  14.284  1.00 88.35           C  
ATOM    167  CB  THR A  22     -14.517   0.923  12.153  1.00 88.35           C  
ATOM    168  O   THR A  22     -12.837  -0.088  14.778  1.00 88.35           O  
ATOM    169  CG2 THR A  22     -13.949  -0.448  11.804  1.00 88.35           C  
ATOM    170  OG1 THR A  22     -15.831   1.040  11.594  1.00 88.35           O  
ATOM    171  N   PRO A  23     -12.384   2.072  14.250  1.00 87.68           N  
ATOM    172  CA  PRO A  23     -11.072   1.963  14.892  1.00 87.68           C  
ATOM    173  C   PRO A  23     -11.167   1.587  16.369  1.00 87.68           C  
ATOM    174  CB  PRO A  23     -10.479   3.364  14.722  1.00 87.68           C  
ATOM    175  O   PRO A  23     -10.299   0.879  16.887  1.00 87.68           O  
ATOM    176  CG  PRO A  23     -11.113   3.900  13.480  1.00 87.68           C  
ATOM    177  CD  PRO A  23     -12.536   3.423  13.427  1.00 87.68           C  
ATOM    178  N   GLN A  24     -12.160   2.136  17.027  1.00 87.30           N  
ATOM    179  CA  GLN A  24     -12.380   1.771  18.422  1.00 87.30           C  
ATOM    180  C   GLN A  24     -12.640   0.274  18.565  1.00 87.30           C  
ATOM    181  CB  GLN A  24     -13.549   2.564  19.008  1.00 87.30           C  
ATOM    182  O   GLN A  24     -12.097  -0.373  19.463  1.00 87.30           O  
ATOM    183  CG  GLN A  24     -13.701   2.412  20.516  1.00 87.30           C  
ATOM    184  CD  GLN A  24     -14.861   3.216  21.073  1.00 87.30           C  
ATOM    185  NE2 GLN A  24     -14.703   3.717  22.293  1.00 87.30           N  
ATOM    186  OE1 GLN A  24     -15.890   3.386  20.411  1.00 87.30           O  
ATOM    187  N   LEU A  25     -13.520  -0.353  17.707  1.00 89.07           N  
ATOM    188  CA  LEU A  25     -13.809  -1.783  17.696  1.00 89.07           C  
ATOM    189  C   LEU A  25     -12.545  -2.591  17.419  1.00 89.07           C  
ATOM    190  CB  LEU A  25     -14.874  -2.106  16.645  1.00 89.07           C  
ATOM    191  O   LEU A  25     -12.268  -3.574  18.111  1.00 89.07           O  
ATOM    192  CG  LEU A  25     -15.192  -3.588  16.435  1.00 89.07           C  
ATOM    193  CD1 LEU A  25     -15.786  -4.188  17.704  1.00 89.07           C  
ATOM    194  CD2 LEU A  25     -16.142  -3.769  15.256  1.00 89.07           C  
ATOM    195  N   VAL A  26     -11.736  -2.172  16.428  1.00 88.56           N  
ATOM    196  CA  VAL A  26     -10.506  -2.853  16.038  1.00 88.56           C  
ATOM    197  C   VAL A  26      -9.541  -2.893  17.220  1.00 88.56           C  
ATOM    198  CB  VAL A  26      -9.837  -2.166  14.826  1.00 88.56           C  
ATOM    199  O   VAL A  26      -8.935  -3.931  17.500  1.00 88.56           O  
ATOM    200  CG1 VAL A  26      -8.442  -2.740  14.582  1.00 88.56           C  
ATOM    201  CG2 VAL A  26     -10.706  -2.318  13.580  1.00 88.56           C  
ATOM    202  N   TYR A  27      -9.467  -1.728  17.903  1.00 87.24           N  
ATOM    203  CA  TYR A  27      -8.594  -1.640  19.069  1.00 87.24           C  
ATOM    204  C   TYR A  27      -9.028  -2.621  20.151  1.00 87.24           C  
ATOM    205  CB  TYR A  27      -8.589  -0.214  19.629  1.00 87.24           C  
ATOM    206  O   TYR A  27      -8.198  -3.333  20.721  1.00 87.24           O  
ATOM    207  CG  TYR A  27      -7.632  -0.018  20.780  1.00 87.24           C  
ATOM    208  CD1 TYR A  27      -8.086   0.420  22.022  1.00 87.24           C  
ATOM    209  CD2 TYR A  27      -6.272  -0.269  20.627  1.00 87.24           C  
ATOM    210  CE1 TYR A  27      -7.207   0.604  23.084  1.00 87.24           C  
ATOM    211  CE2 TYR A  27      -5.385  -0.088  21.683  1.00 87.24           C  
ATOM    212  OH  TYR A  27      -4.987   0.528  23.955  1.00 87.24           O  
ATOM    213  CZ  TYR A  27      -5.861   0.347  22.906  1.00 87.24           C  
ATOM    214  N   CYS A  28     -10.261  -2.744  20.384  1.00 87.95           N  
ATOM    215  CA  CYS A  28     -10.809  -3.644  21.393  1.00 87.95           C  
ATOM    216  C   CYS A  28     -10.584  -5.101  21.004  1.00 87.95           C  
ATOM    217  CB  CYS A  28     -12.302  -3.384  21.588  1.00 87.95           C  
ATOM    218  O   CYS A  28     -10.236  -5.926  21.850  1.00 87.95           O  
ATOM    219  SG  CYS A  28     -12.669  -1.795  22.364  1.00 87.95           S  
ATOM    220  N   LEU A  29     -10.790  -5.467  19.759  1.00 88.56           N  
ATOM    221  CA  LEU A  29     -10.574  -6.821  19.263  1.00 88.56           C  
ATOM    222  C   LEU A  29      -9.104  -7.212  19.372  1.00 88.56           C  
ATOM    223  CB  LEU A  29     -11.039  -6.940  17.809  1.00 88.56           C  
ATOM    224  O   LEU A  29      -8.784  -8.366  19.670  1.00 88.56           O  
ATOM    225  CG  LEU A  29     -12.552  -6.945  17.580  1.00 88.56           C  
ATOM    226  CD1 LEU A  29     -12.862  -6.823  16.092  1.00 88.56           C  
ATOM    227  CD2 LEU A  29     -13.177  -8.210  18.159  1.00 88.56           C  
ATOM    228  N   GLU A  30      -8.287  -6.253  19.179  1.00 86.17           N  
ATOM    229  CA  GLU A  30      -6.857  -6.504  19.331  1.00 86.17           C  
ATOM    230  C   GLU A  30      -6.503  -6.818  20.782  1.00 86.17           C  
ATOM    231  CB  GLU A  30      -6.045  -5.303  18.840  1.00 86.17           C  
ATOM    232  O   GLU A  30      -5.702  -7.715  21.051  1.00 86.17           O  
ATOM    233  CG  GLU A  30      -4.552  -5.574  18.729  1.00 86.17           C  
ATOM    234  CD  GLU A  30      -3.766  -4.391  18.185  1.00 86.17           C  
ATOM    235  OE1 GLU A  30      -2.516  -4.412  18.248  1.00 86.17           O  
ATOM    236  OE2 GLU A  30      -4.406  -3.436  17.692  1.00 86.17           O  
ATOM    237  N   LEU A  31      -6.994  -6.012  21.649  1.00 85.00           N  
ATOM    238  CA  LEU A  31      -6.762  -6.233  23.072  1.00 85.00           C  
ATOM    239  C   LEU A  31      -7.266  -7.609  23.496  1.00 85.00           C  
ATOM    240  CB  LEU A  31      -7.450  -5.146  23.902  1.00 85.00           C  
ATOM    241  O   LEU A  31      -6.608  -8.302  24.275  1.00 85.00           O  
ATOM    242  CG  LEU A  31      -6.818  -3.755  23.853  1.00 85.00           C  
ATOM    243  CD1 LEU A  31      -7.683  -2.753  24.610  1.00 85.00           C  
ATOM    244  CD2 LEU A  31      -5.405  -3.788  24.426  1.00 85.00           C  
ATOM    245  N   LEU A  32      -8.404  -7.959  22.935  1.00 84.96           N  
ATOM    246  CA  LEU A  32      -8.984  -9.264  23.233  1.00 84.96           C  
ATOM    247  C   LEU A  32      -8.074 -10.387  22.746  1.00 84.96           C  
ATOM    248  CB  LEU A  32     -10.366  -9.397  22.588  1.00 84.96           C  
ATOM    249  O   LEU A  32      -7.902 -11.396  23.435  1.00 84.96           O  
ATOM    250  CG  LEU A  32     -11.523  -8.715  23.321  1.00 84.96           C  
ATOM    251  CD1 LEU A  32     -12.791  -8.770  22.475  1.00 84.96           C  
ATOM    252  CD2 LEU A  32     -11.753  -9.366  24.680  1.00 84.96           C  
ATOM    253  N   ALA A  33      -7.596 -10.238  21.573  1.00 82.72           N  
ATOM    254  CA  ALA A  33      -6.678 -11.226  21.012  1.00 82.72           C  
ATOM    255  C   ALA A  33      -5.435 -11.377  21.883  1.00 82.72           C  
ATOM    256  CB  ALA A  33      -6.282 -10.836  19.589  1.00 82.72           C  
ATOM    257  O   ALA A  33      -4.926 -12.486  22.063  1.00 82.72           O  
ATOM    258  N   LYS A  34      -4.950 -10.262  22.427  1.00 80.37           N  
ATOM    259  CA  LYS A  34      -3.786 -10.273  23.310  1.00 80.37           C  
ATOM    260  C   LYS A  34      -4.076 -11.049  24.591  1.00 80.37           C  
ATOM    261  CB  LYS A  34      -3.355  -8.845  23.647  1.00 80.37           C  
ATOM    262  O   LYS A  34      -3.205 -11.752  25.108  1.00 80.37           O  
ATOM    263  CG  LYS A  34      -2.538  -8.171  22.555  1.00 80.37           C  
ATOM    264  CD  LYS A  34      -2.049  -6.796  22.991  1.00 80.37           C  
ATOM    265  CE  LYS A  34      -1.251  -6.110  21.891  1.00 80.37           C  
ATOM    266  NZ  LYS A  34      -0.733  -4.779  22.329  1.00 80.37           N  
ATOM    267  N   ILE A  35      -5.265 -10.919  25.075  1.00 78.88           N  
ATOM    268  CA  ILE A  35      -5.701 -11.656  26.256  1.00 78.88           C  
ATOM    269  C   ILE A  35      -5.640 -13.156  25.979  1.00 78.88           C  
ATOM    270  CB  ILE A  35      -7.128 -11.247  26.684  1.00 78.88           C  
ATOM    271  O   ILE A  35      -5.175 -13.931  26.819  1.00 78.88           O  
ATOM    272  CG1 ILE A  35      -7.142  -9.795  27.176  1.00 78.88           C  
ATOM    273  CG2 ILE A  35      -7.662 -12.196  27.760  1.00 78.88           C  
ATOM    274  CD1 ILE A  35      -8.537  -9.243  27.436  1.00 78.88           C  
ATOM    275  N   GLN A  36      -6.004 -13.540  24.856  1.00 77.42           N  
ATOM    276  CA  GLN A  36      -6.119 -14.948  24.494  1.00 77.42           C  
ATOM    277  C   GLN A  36      -4.745 -15.572  24.266  1.00 77.42           C  
ATOM    278  CB  GLN A  36      -6.984 -15.113  23.243  1.00 77.42           C  
ATOM    279  O   GLN A  36      -4.523 -16.737  24.602  1.00 77.42           O  
ATOM    280  CG  GLN A  36      -8.454 -14.782  23.464  1.00 77.42           C  
ATOM    281  CD  GLN A  36      -9.271 -14.857  22.187  1.00 77.42           C  
ATOM    282  NE2 GLN A  36     -10.591 -14.805  22.325  1.00 77.42           N  
ATOM    283  OE1 GLN A  36      -8.719 -14.961  21.087  1.00 77.42           O  
ATOM    284  N   SER A  37      -3.855 -14.724  23.752  1.00 75.80           N  
ATOM    285  CA  SER A  37      -2.521 -15.214  23.417  1.00 75.80           C  
ATOM    286  C   SER A  37      -1.604 -15.195  24.635  1.00 75.80           C  
ATOM    287  CB  SER A  37      -1.909 -14.377  22.294  1.00 75.80           C  
ATOM    288  O   SER A  37      -0.728 -16.052  24.773  1.00 75.80           O  
ATOM    289  OG  SER A  37      -1.744 -13.030  22.703  1.00 75.80           O  
ATOM    290  N   SER A  38      -1.839 -14.299  25.586  1.00 72.58           N  
ATOM    291  CA  SER A  38      -1.023 -14.171  26.788  1.00 72.58           C  
ATOM    292  C   SER A  38      -1.848 -13.663  27.965  1.00 72.58           C  
ATOM    293  CB  SER A  38       0.157 -13.231  26.538  1.00 72.58           C  
ATOM    294  O   SER A  38      -1.949 -12.453  28.183  1.00 72.58           O  
ATOM    295  OG  SER A  38       0.986 -13.147  27.684  1.00 72.58           O  
ATOM    296  N   PRO A  39      -2.453 -14.570  28.643  1.00 65.81           N  
ATOM    297  CA  PRO A  39      -3.344 -14.210  29.748  1.00 65.81           C  
ATOM    298  C   PRO A  39      -2.619 -13.477  30.875  1.00 65.81           C  
ATOM    299  CB  PRO A  39      -3.873 -15.563  30.230  1.00 65.81           C  
ATOM    300  O   PRO A  39      -3.231 -12.682  31.593  1.00 65.81           O  
ATOM    301  CG  PRO A  39      -3.454 -16.535  29.174  1.00 65.81           C  
ATOM    302  CD  PRO A  39      -2.392 -15.892  28.329  1.00 65.81           C  
ATOM    303  N   GLN A  40      -1.296 -13.578  30.923  1.00 65.72           N  
ATOM    304  CA  GLN A  40      -0.463 -12.948  31.942  1.00 65.72           C  
ATOM    305  C   GLN A  40      -0.255 -11.466  31.644  1.00 65.72           C  
ATOM    306  CB  GLN A  40       0.888 -13.658  32.046  1.00 65.72           C  
ATOM    307  O   GLN A  40       0.115 -10.695  32.532  1.00 65.72           O  
ATOM    308  CG  GLN A  40       0.806 -15.050  32.656  1.00 65.72           C  
ATOM    309  CD  GLN A  40       2.169 -15.690  32.844  1.00 65.72           C  
ATOM    310  NE2 GLN A  40       2.200 -16.833  33.520  1.00 65.72           N  
ATOM    311  OE1 GLN A  40       3.186 -15.161  32.384  1.00 65.72           O  
ATOM    312  N   ALA A  41      -0.568 -11.090  30.410  1.00 62.26           N  
ATOM    313  CA  ALA A  41      -0.478  -9.707  29.950  1.00 62.26           C  
ATOM    314  C   ALA A  41      -1.516  -8.830  30.643  1.00 62.26           C  
ATOM    315  CB  ALA A  41      -0.653  -9.638  28.435  1.00 62.26           C  
ATOM    316  O   ALA A  41      -1.266  -7.651  30.906  1.00 62.26           O  
ATOM    317  N   ALA A  42      -2.537  -9.407  31.133  1.00 59.27           N  
ATOM    318  CA  ALA A  42      -3.640  -8.737  31.817  1.00 59.27           C  
ATOM    319  C   ALA A  42      -3.328  -8.543  33.299  1.00 59.27           C  
ATOM    320  CB  ALA A  42      -4.932  -9.531  31.648  1.00 59.27           C  
ATOM    321  O   ALA A  42      -3.877  -7.645  33.943  1.00 59.27           O  
ATOM    322  N   SER A  43      -2.303  -9.249  33.826  1.00 60.05           N  
ATOM    323  CA  SER A  43      -1.975  -9.322  35.246  1.00 60.05           C  
ATOM    324  C   SER A  43      -0.778  -8.439  35.582  1.00 60.05           C  
ATOM    325  CB  SER A  43      -1.684 -10.767  35.656  1.00 60.05           C  
ATOM    326  O   SER A  43      -0.433  -8.272  36.754  1.00 60.05           O  
ATOM    327  OG  SER A  43      -0.665 -11.325  34.844  1.00 60.05           O  
ATOM    328  N   GLY A  44      -0.266  -7.513  34.599  1.00 59.23           N  
ATOM    329  CA  GLY A  44       0.685  -6.479  34.975  1.00 59.23           C  
ATOM    330  C   GLY A  44       2.071  -6.707  34.402  1.00 59.23           C  
ATOM    331  O   GLY A  44       2.986  -5.917  34.644  1.00 59.23           O  
ATOM    332  N   ALA A  45       2.355  -7.695  33.558  1.00 57.03           N  
ATOM    333  CA  ALA A  45       3.694  -8.059  33.103  1.00 57.03           C  
ATOM    334  C   ALA A  45       4.012  -7.411  31.759  1.00 57.03           C  
ATOM    335  CB  ALA A  45       3.828  -9.577  33.004  1.00 57.03           C  
ATOM    336  O   ALA A  45       5.180  -7.295  31.379  1.00 57.03           O  
ATOM    337  N   ASP A  46       2.954  -6.574  31.218  1.00 60.43           N  
ATOM    338  CA  ASP A  46       3.260  -5.976  29.922  1.00 60.43           C  
ATOM    339  C   ASP A  46       3.459  -4.468  30.046  1.00 60.43           C  
ATOM    340  CB  ASP A  46       2.147  -6.279  28.916  1.00 60.43           C  
ATOM    341  O   ASP A  46       2.537  -3.744  30.427  1.00 60.43           O  
ATOM    342  CG  ASP A  46       2.606  -6.166  27.473  1.00 60.43           C  
ATOM    343  OD1 ASP A  46       3.720  -5.656  27.225  1.00 60.43           O  
ATOM    344  OD2 ASP A  46       1.846  -6.588  26.575  1.00 60.43           O  
ATOM    345  N   ALA A  47       4.749  -3.924  29.975  1.00 58.95           N  
ATOM    346  CA  ALA A  47       5.191  -2.541  30.134  1.00 58.95           C  
ATOM    347  C   ALA A  47       4.555  -1.638  29.082  1.00 58.95           C  
ATOM    348  CB  ALA A  47       6.713  -2.457  30.054  1.00 58.95           C  
ATOM    349  O   ALA A  47       4.425  -0.429  29.289  1.00 58.95           O  
ATOM    350  N   THR A  48       3.726  -2.172  28.167  1.00 71.05           N  
ATOM    351  CA  THR A  48       3.242  -1.376  27.045  1.00 71.05           C  
ATOM    352  C   THR A  48       1.772  -1.013  27.233  1.00 71.05           C  
ATOM    353  CB  THR A  48       3.422  -2.125  25.711  1.00 71.05           C  
ATOM    354  O   THR A  48       1.269  -0.089  26.591  1.00 71.05           O  
ATOM    355  CG2 THR A  48       4.899  -2.297  25.371  1.00 71.05           C  
ATOM    356  OG1 THR A  48       2.813  -3.419  25.810  1.00 71.05           O  
ATOM    357  N   LEU A  49       1.046  -1.647  28.227  1.00 74.41           N  
ATOM    358  CA  LEU A  49      -0.373  -1.382  28.434  1.00 74.41           C  
ATOM    359  C   LEU A  49      -0.580  -0.374  29.560  1.00 74.41           C  
ATOM    360  CB  LEU A  49      -1.120  -2.680  28.752  1.00 74.41           C  
ATOM    361  O   LEU A  49       0.094  -0.443  30.591  1.00 74.41           O  
ATOM    362  CG  LEU A  49      -1.165  -3.726  27.637  1.00 74.41           C  
ATOM    363  CD1 LEU A  49      -1.688  -5.053  28.177  1.00 74.41           C  
ATOM    364  CD2 LEU A  49      -2.028  -3.237  26.479  1.00 74.41           C  
ATOM    365  N   ASP A  50      -1.507   0.596  29.354  1.00 83.19           N  
ATOM    366  CA  ASP A  50      -1.835   1.521  30.435  1.00 83.19           C  
ATOM    367  C   ASP A  50      -2.858   0.910  31.390  1.00 83.19           C  
ATOM    368  CB  ASP A  50      -2.365   2.841  29.869  1.00 83.19           C  
ATOM    369  O   ASP A  50      -3.322  -0.212  31.176  1.00 83.19           O  
ATOM    370  CG  ASP A  50      -3.668   2.677  29.105  1.00 83.19           C  
ATOM    371  OD1 ASP A  50      -4.342   1.637  29.265  1.00 83.19           O  
ATOM    372  OD2 ASP A  50      -4.021   3.596  28.335  1.00 83.19           O  
ATOM    373  N   GLU A  51      -3.071   1.476  32.563  1.00 81.61           N  
ATOM    374  CA  GLU A  51      -3.929   0.979  33.634  1.00 81.61           C  
ATOM    375  C   GLU A  51      -5.360   0.775  33.146  1.00 81.61           C  
ATOM    376  CB  GLU A  51      -3.911   1.939  34.826  1.00 81.61           C  
ATOM    377  O   GLU A  51      -6.009  -0.210  33.505  1.00 81.61           O  
ATOM    378  CG  GLU A  51      -4.122   1.256  36.170  1.00 81.61           C  
ATOM    379  CD  GLU A  51      -3.799   2.151  37.356  1.00 81.61           C  
ATOM    380  OE1 GLU A  51      -3.842   1.669  38.510  1.00 81.61           O  
ATOM    381  OE2 GLU A  51      -3.502   3.346  37.128  1.00 81.61           O  
ATOM    382  N   ASN A  52      -5.787   1.697  32.334  1.00 83.66           N  
ATOM    383  CA  ASN A  52      -7.137   1.612  31.788  1.00 83.66           C  
ATOM    384  C   ASN A  52      -7.301   0.393  30.885  1.00 83.66           C  
ATOM    385  CB  ASN A  52      -7.488   2.890  31.024  1.00 83.66           C  
ATOM    386  O   ASN A  52      -8.326  -0.289  30.935  1.00 83.66           O  
ATOM    387  CG  ASN A  52      -7.771   4.061  31.944  1.00 83.66           C  
ATOM    388  ND2 ASN A  52      -7.792   5.264  31.382  1.00 83.66           N  
ATOM    389  OD1 ASN A  52      -7.969   3.886  33.149  1.00 83.66           O  
ATOM    390  N   GLU A  53      -6.382   0.079  30.105  1.00 85.48           N  
ATOM    391  CA  GLU A  53      -6.370  -1.078  29.214  1.00 85.48           C  
ATOM    392  C   GLU A  53      -6.343  -2.383  30.004  1.00 85.48           C  
ATOM    393  CB  GLU A  53      -5.170  -1.013  28.265  1.00 85.48           C  
ATOM    394  O   GLU A  53      -7.072  -3.324  29.683  1.00 85.48           O  
ATOM    395  CG  GLU A  53      -5.275   0.084  27.216  1.00 85.48           C  
ATOM    396  CD  GLU A  53      -4.000   0.264  26.407  1.00 85.48           C  
ATOM    397  OE1 GLU A  53      -4.067   0.805  25.280  1.00 85.48           O  
ATOM    398  OE2 GLU A  53      -2.925  -0.141  26.903  1.00 85.48           O  
ATOM    399  N   ARG A  54      -5.592  -2.319  31.008  1.00 83.46           N  
ATOM    400  CA  ARG A  54      -5.488  -3.506  31.850  1.00 83.46           C  
ATOM    401  C   ARG A  54      -6.805  -3.788  32.564  1.00 83.46           C  
ATOM    402  CB  ARG A  54      -4.362  -3.343  32.873  1.00 83.46           C  
ATOM    403  O   ARG A  54      -7.234  -4.940  32.655  1.00 83.46           O  
ATOM    404  CG  ARG A  54      -2.968  -3.396  32.269  1.00 83.46           C  
ATOM    405  CD  ARG A  54      -1.886  -3.344  33.339  1.00 83.46           C  
ATOM    406  NE  ARG A  54      -0.595  -2.953  32.782  1.00 83.46           N  
ATOM    407  NH1 ARG A  54      -0.257  -1.204  34.252  1.00 83.46           N  
ATOM    408  NH2 ARG A  54       1.310  -1.677  32.647  1.00 83.46           N  
ATOM    409  CZ  ARG A  54       0.150  -1.946  33.228  1.00 83.46           C  
ATOM    410  N   TYR A  55      -7.318  -2.725  33.033  1.00 84.10           N  
ATOM    411  CA  TYR A  55      -8.613  -2.849  33.692  1.00 84.10           C  
ATOM    412  C   TYR A  55      -9.666  -3.383  32.729  1.00 84.10           C  
ATOM    413  CB  TYR A  55      -9.060  -1.497  34.258  1.00 84.10           C  
ATOM    414  O   TYR A  55     -10.435  -4.283  33.076  1.00 84.10           O  
ATOM    415  CG  TYR A  55     -10.426  -1.530  34.900  1.00 84.10           C  
ATOM    416  CD1 TYR A  55     -11.555  -1.106  34.202  1.00 84.10           C  
ATOM    417  CD2 TYR A  55     -10.590  -1.983  36.204  1.00 84.10           C  
ATOM    418  CE1 TYR A  55     -12.815  -1.132  34.790  1.00 84.10           C  
ATOM    419  CE2 TYR A  55     -11.846  -2.013  36.802  1.00 84.10           C  
ATOM    420  OH  TYR A  55     -14.196  -1.615  36.675  1.00 84.10           O  
ATOM    421  CZ  TYR A  55     -12.950  -1.587  36.088  1.00 84.10           C  
ATOM    422  N   TRP A  56      -9.712  -2.801  31.585  1.00 86.39           N  
ATOM    423  CA  TRP A  56     -10.656  -3.228  30.558  1.00 86.39           C  
ATOM    424  C   TRP A  56     -10.467  -4.704  30.225  1.00 86.39           C  
ATOM    425  CB  TRP A  56     -10.494  -2.382  29.292  1.00 86.39           C  
ATOM    426  O   TRP A  56     -11.441  -5.456  30.133  1.00 86.39           O  
ATOM    427  CG  TRP A  56     -11.545  -2.633  28.253  1.00 86.39           C  
ATOM    428  CD1 TRP A  56     -12.738  -1.980  28.113  1.00 86.39           C  
ATOM    429  CD2 TRP A  56     -11.498  -3.611  27.210  1.00 86.39           C  
ATOM    430  CE2 TRP A  56     -12.698  -3.495  26.474  1.00 86.39           C  
ATOM    431  CE3 TRP A  56     -10.557  -4.576  26.826  1.00 86.39           C  
ATOM    432  NE1 TRP A  56     -13.436  -2.493  27.045  1.00 86.39           N  
ATOM    433  CH2 TRP A  56     -12.043  -5.244  25.020  1.00 86.39           C  
ATOM    434  CZ2 TRP A  56     -12.981  -4.308  25.374  1.00 86.39           C  
ATOM    435  CZ3 TRP A  56     -10.841  -5.384  25.731  1.00 86.39           C  
ATOM    436  N   MET A  57      -9.220  -5.134  30.030  1.00 85.40           N  
ATOM    437  CA  MET A  57      -8.904  -6.514  29.672  1.00 85.40           C  
ATOM    438  C   MET A  57      -9.354  -7.477  30.766  1.00 85.40           C  
ATOM    439  CB  MET A  57      -7.404  -6.675  29.418  1.00 85.40           C  
ATOM    440  O   MET A  57      -9.914  -8.535  30.475  1.00 85.40           O  
ATOM    441  CG  MET A  57      -6.938  -6.075  28.101  1.00 85.40           C  
ATOM    442  SD  MET A  57      -5.135  -6.287  27.832  1.00 85.40           S  
ATOM    443  CE  MET A  57      -5.070  -8.065  27.480  1.00 85.40           C  
ATOM    444  N   ARG A  58      -9.161  -7.109  32.040  1.00 83.17           N  
ATOM    445  CA  ARG A  58      -9.586  -7.932  33.167  1.00 83.17           C  
ATOM    446  C   ARG A  58     -11.102  -8.097  33.185  1.00 83.17           C  
ATOM    447  CB  ARG A  58      -9.110  -7.323  34.488  1.00 83.17           C  
ATOM    448  O   ARG A  58     -11.610  -9.197  33.411  1.00 83.17           O  
ATOM    449  CG  ARG A  58      -7.629  -7.529  34.763  1.00 83.17           C  
ATOM    450  CD  ARG A  58      -7.234  -7.013  36.139  1.00 83.17           C  
ATOM    451  NE  ARG A  58      -5.884  -6.456  36.139  1.00 83.17           N  
ATOM    452  NH1 ARG A  58      -6.331  -4.832  37.720  1.00 83.17           N  
ATOM    453  NH2 ARG A  58      -4.234  -5.007  36.811  1.00 83.17           N  
ATOM    454  CZ  ARG A  58      -5.486  -5.433  36.890  1.00 83.17           C  
ATOM    455  N   SER A  59     -11.724  -7.006  32.941  1.00 83.10           N  
ATOM    456  CA  SER A  59     -13.182  -7.042  32.905  1.00 83.10           C  
ATOM    457  C   SER A  59     -13.685  -7.946  31.784  1.00 83.10           C  
ATOM    458  CB  SER A  59     -13.749  -5.633  32.728  1.00 83.10           C  
ATOM    459  O   SER A  59     -14.642  -8.700  31.970  1.00 83.10           O  
ATOM    460  OG  SER A  59     -15.163  -5.667  32.639  1.00 83.10           O  
ATOM    461  N   MET A  60     -13.063  -7.938  30.655  1.00 84.84           N  
ATOM    462  CA  MET A  60     -13.447  -8.712  29.478  1.00 84.84           C  
ATOM    463  C   MET A  60     -13.158 -10.195  29.683  1.00 84.84           C  
ATOM    464  CB  MET A  60     -12.711  -8.203  28.236  1.00 84.84           C  
ATOM    465  O   MET A  60     -13.867 -11.050  29.148  1.00 84.84           O  
ATOM    466  CG  MET A  60     -13.318  -6.944  27.638  1.00 84.84           C  
ATOM    467  SD  MET A  60     -15.067  -7.177  27.135  1.00 84.84           S  
ATOM    468  CE  MET A  60     -15.587  -5.446  26.974  1.00 84.84           C  
ATOM    469  N   MET A  61     -12.196 -10.517  30.485  1.00 82.22           N  
ATOM    470  CA  MET A  61     -11.878 -11.909  30.788  1.00 82.22           C  
ATOM    471  C   MET A  61     -13.008 -12.567  31.572  1.00 82.22           C  
ATOM    472  CB  MET A  61     -10.571 -12.003  31.576  1.00 82.22           C  
ATOM    473  O   MET A  61     -13.267 -13.762  31.412  1.00 82.22           O  
ATOM    474  CG  MET A  61      -9.326 -11.817  30.723  1.00 82.22           C  
ATOM    475  SD  MET A  61      -7.777 -11.988  31.693  1.00 82.22           S  
ATOM    476  CE  MET A  61      -7.686 -13.795  31.834  1.00 82.22           C  
ATOM    477  N   GLN A  62     -13.718 -11.759  32.264  1.00 81.75           N  
ATOM    478  CA  GLN A  62     -14.765 -12.273  33.141  1.00 81.75           C  
ATOM    479  C   GLN A  62     -16.128 -12.224  32.457  1.00 81.75           C  
ATOM    480  CB  GLN A  62     -14.805 -11.482  34.450  1.00 81.75           C  
ATOM    481  O   GLN A  62     -17.068 -12.897  32.886  1.00 81.75           O  
ATOM    482  CG  GLN A  62     -13.552 -11.637  35.300  1.00 81.75           C  
ATOM    483  CD  GLN A  62     -13.582 -10.779  36.551  1.00 81.75           C  
ATOM    484  NE2 GLN A  62     -12.556 -10.910  37.385  1.00 81.75           N  
ATOM    485  OE1 GLN A  62     -14.520 -10.005  36.767  1.00 81.75           O  
ATOM    486  N   ASP A  63     -16.187 -11.537  31.271  1.00 81.41           N  
ATOM    487  CA  ASP A  63     -17.465 -11.310  30.604  1.00 81.41           C  
ATOM    488  C   ASP A  63     -17.498 -11.984  29.234  1.00 81.41           C  
ATOM    489  CB  ASP A  63     -17.738  -9.812  30.460  1.00 81.41           C  
ATOM    490  O   ASP A  63     -17.310 -11.326  28.209  1.00 81.41           O  
ATOM    491  CG  ASP A  63     -19.185  -9.502  30.121  1.00 81.41           C  
ATOM    492  OD1 ASP A  63     -19.908 -10.405  29.648  1.00 81.41           O  
ATOM    493  OD2 ASP A  63     -19.606  -8.342  30.327  1.00 81.41           O  
ATOM    494  N   ILE A  64     -17.798 -13.279  29.132  1.00 83.31           N  
ATOM    495  CA  ILE A  64     -17.780 -14.091  27.920  1.00 83.31           C  
ATOM    496  C   ILE A  64     -18.830 -13.577  26.938  1.00 83.31           C  
ATOM    497  CB  ILE A  64     -18.025 -15.583  28.236  1.00 83.31           C  
ATOM    498  O   ILE A  64     -18.601 -13.560  25.727  1.00 83.31           O  
ATOM    499  CG1 ILE A  64     -16.884 -16.142  29.094  1.00 83.31           C  
ATOM    500  CG2 ILE A  64     -18.185 -16.389  26.944  1.00 83.31           C  
ATOM    501  CD1 ILE A  64     -17.164 -17.522  29.673  1.00 83.31           C  
ATOM    502  N   ASP A  65     -19.898 -13.155  27.382  1.00 81.36           N  
ATOM    503  CA  ASP A  65     -20.982 -12.638  26.553  1.00 81.36           C  
ATOM    504  C   ASP A  65     -20.536 -11.402  25.775  1.00 81.36           C  
ATOM    505  CB  ASP A  65     -22.204 -12.307  27.411  1.00 81.36           C  
ATOM    506  O   ASP A  65     -20.857 -11.256  24.593  1.00 81.36           O  
ATOM    507  CG  ASP A  65     -22.890 -13.542  27.968  1.00 81.36           C  
ATOM    508  OD1 ASP A  65     -22.747 -14.636  27.380  1.00 81.36           O  
ATOM    509  OD2 ASP A  65     -23.582 -13.419  29.002  1.00 81.36           O  
ATOM    510  N   GLU A  66     -19.889 -10.575  26.466  1.00 82.42           N  
ATOM    511  CA  GLU A  66     -19.395  -9.358  25.827  1.00 82.42           C  
ATOM    512  C   GLU A  66     -18.334  -9.678  24.778  1.00 82.42           C  
ATOM    513  CB  GLU A  66     -18.829  -8.393  26.871  1.00 82.42           C  
ATOM    514  O   GLU A  66     -18.286  -9.043  23.723  1.00 82.42           O  
ATOM    515  CG  GLU A  66     -18.500  -7.014  26.320  1.00 82.42           C  
ATOM    516  CD  GLU A  66     -19.718  -6.275  25.787  1.00 82.42           C  
ATOM    517  OE1 GLU A  66     -19.548  -5.286  25.038  1.00 82.42           O  
ATOM    518  OE2 GLU A  66     -20.851  -6.687  26.123  1.00 82.42           O  
ATOM    519  N   GLN A  67     -17.532 -10.610  25.058  1.00 85.11           N  
ATOM    520  CA  GLN A  67     -16.571 -11.075  24.063  1.00 85.11           C  
ATOM    521  C   GLN A  67     -17.278 -11.591  22.813  1.00 85.11           C  
ATOM    522  CB  GLN A  67     -15.678 -12.170  24.650  1.00 85.11           C  
ATOM    523  O   GLN A  67     -16.871 -11.283  21.691  1.00 85.11           O  
ATOM    524  CG  GLN A  67     -14.737 -11.677  25.741  1.00 85.11           C  
ATOM    525  CD  GLN A  67     -13.845 -12.776  26.287  1.00 85.11           C  
ATOM    526  NE2 GLN A  67     -13.401 -12.617  27.530  1.00 85.11           N  
ATOM    527  OE1 GLN A  67     -13.557 -13.760  25.599  1.00 85.11           O  
ATOM    528  N   GLN A  68     -18.327 -12.380  23.037  1.00 84.79           N  
ATOM    529  CA  GLN A  68     -19.109 -12.922  21.930  1.00 84.79           C  
ATOM    530  C   GLN A  68     -19.788 -11.808  21.139  1.00 84.79           C  
ATOM    531  CB  GLN A  68     -20.154 -13.913  22.445  1.00 84.79           C  
ATOM    532  O   GLN A  68     -19.876 -11.876  19.911  1.00 84.79           O  
ATOM    533  CG  GLN A  68     -19.571 -15.250  22.882  1.00 84.79           C  
ATOM    534  CD  GLN A  68     -20.617 -16.187  23.456  1.00 84.79           C  
ATOM    535  NE2 GLN A  68     -20.215 -17.420  23.744  1.00 84.79           N  
ATOM    536  OE1 GLN A  68     -21.778 -15.805  23.640  1.00 84.79           O  
ATOM    537  N   ARG A  69     -20.183 -10.915  21.828  1.00 84.76           N  
ATOM    538  CA  ARG A  69     -20.822  -9.772  21.183  1.00 84.76           C  
ATOM    539  C   ARG A  69     -19.857  -9.069  20.234  1.00 84.76           C  
ATOM    540  CB  ARG A  69     -21.341  -8.784  22.230  1.00 84.76           C  
ATOM    541  O   ARG A  69     -20.228  -8.715  19.113  1.00 84.76           O  
ATOM    542  CG  ARG A  69     -22.046  -7.574  21.638  1.00 84.76           C  
ATOM    543  CD  ARG A  69     -22.411  -6.555  22.709  1.00 84.76           C  
ATOM    544  NE  ARG A  69     -22.606  -5.224  22.141  1.00 84.76           N  
ATOM    545  NH1 ARG A  69     -22.193  -4.096  24.114  1.00 84.76           N  
ATOM    546  NH2 ARG A  69     -22.697  -2.930  22.206  1.00 84.76           N  
ATOM    547  CZ  ARG A  69     -22.498  -4.086  22.822  1.00 84.76           C  
ATOM    548  N   LEU A  70     -18.666  -8.759  20.703  1.00 87.72           N  
ATOM    549  CA  LEU A  70     -17.655  -8.098  19.885  1.00 87.72           C  
ATOM    550  C   LEU A  70     -17.398  -8.880  18.601  1.00 87.72           C  
ATOM    551  CB  LEU A  70     -16.351  -7.938  20.669  1.00 87.72           C  
ATOM    552  O   LEU A  70     -17.330  -8.297  17.517  1.00 87.72           O  
ATOM    553  CG  LEU A  70     -16.314  -6.811  21.702  1.00 87.72           C  
ATOM    554  CD1 LEU A  70     -15.442  -7.207  22.888  1.00 87.72           C  
ATOM    555  CD2 LEU A  70     -15.809  -5.520  21.067  1.00 87.72           C  
ATOM    556  N   HIS A  71     -17.337 -10.165  18.757  1.00 87.30           N  
ATOM    557  CA  HIS A  71     -17.098 -11.006  17.589  1.00 87.30           C  
ATOM    558  C   HIS A  71     -18.309 -11.019  16.663  1.00 87.30           C  
ATOM    559  CB  HIS A  71     -16.750 -12.432  18.018  1.00 87.30           C  
ATOM    560  O   HIS A  71     -18.160 -11.078  15.440  1.00 87.30           O  
ATOM    561  CG  HIS A  71     -15.370 -12.571  18.578  1.00 87.30           C  
ATOM    562  CD2 HIS A  71     -14.937 -13.042  19.771  1.00 87.30           C  
ATOM    563  ND1 HIS A  71     -14.243 -12.195  17.879  1.00 87.30           N  
ATOM    564  CE1 HIS A  71     -13.173 -12.431  18.621  1.00 87.30           C  
ATOM    565  NE2 HIS A  71     -13.567 -12.945  19.774  1.00 87.30           N  
ATOM    566  N   SER A  72     -19.488 -10.956  17.288  1.00 88.25           N  
ATOM    567  CA  SER A  72     -20.712 -10.889  16.497  1.00 88.25           C  
ATOM    568  C   SER A  72     -20.773  -9.604  15.678  1.00 88.25           C  
ATOM    569  CB  SER A  72     -21.941 -10.985  17.402  1.00 88.25           C  
ATOM    570  O   SER A  72     -21.191  -9.619  14.519  1.00 88.25           O  
ATOM    571  OG  SER A  72     -23.133 -10.841  16.649  1.00 88.25           O  
ATOM    572  N   ILE A  73     -20.437  -8.487  16.292  1.00 89.19           N  
ATOM    573  CA  ILE A  73     -20.417  -7.207  15.593  1.00 89.19           C  
ATOM    574  C   ILE A  73     -19.436  -7.272  14.425  1.00 89.19           C  
ATOM    575  CB  ILE A  73     -20.040  -6.050  16.546  1.00 89.19           C  
ATOM    576  O   ILE A  73     -19.737  -6.800  13.326  1.00 89.19           O  
ATOM    577  CG1 ILE A  73     -21.128  -5.857  17.609  1.00 89.19           C  
ATOM    578  CG2 ILE A  73     -19.808  -4.756  15.759  1.00 89.19           C  
ATOM    579  CD1 ILE A  73     -20.751  -4.873  18.708  1.00 89.19           C  
ATOM    580  N   GLU A  74     -18.311  -7.842  14.683  1.00 91.33           N  
ATOM    581  CA  GLU A  74     -17.311  -8.059  13.642  1.00 91.33           C  
ATOM    582  C   GLU A  74     -17.901  -8.826  12.462  1.00 91.33           C  
ATOM    583  CB  GLU A  74     -16.102  -8.810  14.205  1.00 91.33           C  
ATOM    584  O   GLU A  74     -17.741  -8.420  11.308  1.00 91.33           O  
ATOM    585  CG  GLU A  74     -15.038  -9.130  13.165  1.00 91.33           C  
ATOM    586  CD  GLU A  74     -13.960 -10.071  13.680  1.00 91.33           C  
ATOM    587  OE1 GLU A  74     -13.144 -10.562  12.867  1.00 91.33           O  
ATOM    588  OE2 GLU A  74     -13.931 -10.319  14.906  1.00 91.33           O  
ATOM    589  N   THR A  75     -18.570  -9.892  12.678  1.00 90.89           N  
ATOM    590  CA  THR A  75     -19.188 -10.726  11.653  1.00 90.89           C  
ATOM    591  C   THR A  75     -20.268  -9.952  10.904  1.00 90.89           C  
ATOM    592  CB  THR A  75     -19.798 -12.001  12.265  1.00 90.89           C  
ATOM    593  O   THR A  75     -20.372 -10.048   9.679  1.00 90.89           O  
ATOM    594  CG2 THR A  75     -20.384 -12.904  11.183  1.00 90.89           C  
ATOM    595  OG1 THR A  75     -18.780 -12.720  12.971  1.00 90.89           O  
ATOM    596  N   LYS A  76     -21.042  -9.221  11.598  1.00 91.32           N  
ATOM    597  CA  LYS A  76     -22.116  -8.435  10.997  1.00 91.32           C  
ATOM    598  C   LYS A  76     -21.556  -7.342  10.091  1.00 91.32           C  
ATOM    599  CB  LYS A  76     -23.000  -7.816  12.081  1.00 91.32           C  
ATOM    600  O   LYS A  76     -22.138  -7.033   9.050  1.00 91.32           O  
ATOM    601  CG  LYS A  76     -23.946  -8.805  12.747  1.00 91.32           C  
ATOM    602  CD  LYS A  76     -24.833  -8.120  13.779  1.00 91.32           C  
ATOM    603  CE  LYS A  76     -25.736  -9.119  14.491  1.00 91.32           C  
ATOM    604  NZ  LYS A  76     -26.550  -8.465  15.559  1.00 91.32           N  
ATOM    605  N   LEU A  77     -20.490  -6.765  10.551  1.00 93.09           N  
ATOM    606  CA  LEU A  77     -19.847  -5.742   9.733  1.00 93.09           C  
ATOM    607  C   LEU A  77     -19.439  -6.308   8.376  1.00 93.09           C  
ATOM    608  CB  LEU A  77     -18.621  -5.173  10.451  1.00 93.09           C  
ATOM    609  O   LEU A  77     -19.667  -5.677   7.342  1.00 93.09           O  
ATOM    610  CG  LEU A  77     -18.815  -3.835  11.167  1.00 93.09           C  
ATOM    611  CD1 LEU A  77     -18.738  -4.026  12.678  1.00 93.09           C  
ATOM    612  CD2 LEU A  77     -17.777  -2.822  10.697  1.00 93.09           C  
ATOM    613  N   ILE A  78     -18.853  -7.478   8.399  1.00 93.07           N  
ATOM    614  CA  ILE A  78     -18.441  -8.145   7.169  1.00 93.07           C  
ATOM    615  C   ILE A  78     -19.664  -8.427   6.299  1.00 93.07           C  
ATOM    616  CB  ILE A  78     -17.680  -9.457   7.465  1.00 93.07           C  
ATOM    617  O   ILE A  78     -19.650  -8.166   5.094  1.00 93.07           O  
ATOM    618  CG1 ILE A  78     -16.368  -9.159   8.199  1.00 93.07           C  
ATOM    619  CG2 ILE A  78     -17.420 -10.235   6.172  1.00 93.07           C  
ATOM    620  CD1 ILE A  78     -15.647 -10.401   8.708  1.00 93.07           C  
ATOM    621  N   ALA A  79     -20.671  -8.863   6.922  1.00 92.15           N  
ATOM    622  CA  ALA A  79     -21.908  -9.169   6.208  1.00 92.15           C  
ATOM    623  C   ALA A  79     -22.498  -7.915   5.571  1.00 92.15           C  
ATOM    624  CB  ALA A  79     -22.922  -9.810   7.152  1.00 92.15           C  
ATOM    625  O   ALA A  79     -22.951  -7.947   4.424  1.00 92.15           O  
ATOM    626  N   GLU A  80     -22.516  -6.869   6.308  1.00 92.94           N  
ATOM    627  CA  GLU A  80     -23.025  -5.606   5.783  1.00 92.94           C  
ATOM    628  C   GLU A  80     -22.218  -5.145   4.572  1.00 92.94           C  
ATOM    629  CB  GLU A  80     -23.008  -4.526   6.868  1.00 92.94           C  
ATOM    630  O   GLU A  80     -22.779  -4.612   3.613  1.00 92.94           O  
ATOM    631  CG  GLU A  80     -24.074  -4.713   7.938  1.00 92.94           C  
ATOM    632  CD  GLU A  80     -25.489  -4.527   7.414  1.00 92.94           C  
ATOM    633  OE1 GLU A  80     -26.436  -5.091   8.009  1.00 92.94           O  
ATOM    634  OE2 GLU A  80     -25.653  -3.812   6.400  1.00 92.94           O  
ATOM    635  N   PHE A  81     -20.971  -5.330   4.712  1.00 93.22           N  
ATOM    636  CA  PHE A  81     -20.108  -4.957   3.597  1.00 93.22           C  
ATOM    637  C   PHE A  81     -20.403  -5.815   2.373  1.00 93.22           C  
ATOM    638  CB  PHE A  81     -18.633  -5.092   3.989  1.00 93.22           C  
ATOM    639  O   PHE A  81     -20.518  -5.298   1.259  1.00 93.22           O  
ATOM    640  CG  PHE A  81     -17.677  -4.806   2.863  1.00 93.22           C  
ATOM    641  CD1 PHE A  81     -17.016  -5.842   2.214  1.00 93.22           C  
ATOM    642  CD2 PHE A  81     -17.439  -3.501   2.453  1.00 93.22           C  
ATOM    643  CE1 PHE A  81     -16.130  -5.581   1.171  1.00 93.22           C  
ATOM    644  CE2 PHE A  81     -16.556  -3.232   1.411  1.00 93.22           C  
ATOM    645  CZ  PHE A  81     -15.902  -4.273   0.773  1.00 93.22           C  
ATOM    646  N   ILE A  82     -20.540  -7.064   2.567  1.00 92.06           N  
ATOM    647  CA  ILE A  82     -20.783  -8.005   1.479  1.00 92.06           C  
ATOM    648  C   ILE A  82     -22.128  -7.699   0.824  1.00 92.06           C  
ATOM    649  CB  ILE A  82     -20.750  -9.467   1.978  1.00 92.06           C  
ATOM    650  O   ILE A  82     -22.253  -7.744  -0.403  1.00 92.06           O  
ATOM    651  CG1 ILE A  82     -19.327  -9.858   2.392  1.00 92.06           C  
ATOM    652  CG2 ILE A  82     -21.288 -10.417   0.904  1.00 92.06           C  
ATOM    653  CD1 ILE A  82     -19.227 -11.229   3.047  1.00 92.06           C  
ATOM    654  N   ASP A  83     -23.055  -7.264   1.576  1.00 89.86           N  
ATOM    655  CA  ASP A  83     -24.405  -6.994   1.092  1.00 89.86           C  
ATOM    656  C   ASP A  83     -24.493  -5.611   0.450  1.00 89.86           C  
ATOM    657  CB  ASP A  83     -25.418  -7.110   2.233  1.00 89.86           C  
ATOM    658  O   ASP A  83     -25.459  -5.307  -0.252  1.00 89.86           O  
ATOM    659  CG  ASP A  83     -25.665  -8.545   2.664  1.00 89.86           C  
ATOM    660  OD1 ASP A  83     -25.282  -9.478   1.926  1.00 89.86           O  
ATOM    661  OD2 ASP A  83     -26.251  -8.745   3.750  1.00 89.86           O  
ATOM    662  N   ASP A  84     -23.512  -4.813   0.720  1.00 85.61           N  
ATOM    663  CA  ASP A  84     -23.498  -3.447   0.204  1.00 85.61           C  
ATOM    664  C   ASP A  84     -23.130  -3.424  -1.278  1.00 85.61           C  
ATOM    665  CB  ASP A  84     -22.521  -2.582   1.002  1.00 85.61           C  
ATOM    666  O   ASP A  84     -22.010  -3.778  -1.651  1.00 85.61           O  
ATOM    667  CG  ASP A  84     -22.620  -1.106   0.659  1.00 85.61           C  
ATOM    668  OD1 ASP A  84     -23.360  -0.746  -0.282  1.00 85.61           O  
ATOM    669  OD2 ASP A  84     -21.950  -0.295   1.334  1.00 85.61           O  
ATOM    670  N   ASP A  85     -23.945  -2.913  -2.167  1.00 80.07           N  
ATOM    671  CA  ASP A  85     -23.743  -2.924  -3.613  1.00 80.07           C  
ATOM    672  C   ASP A  85     -22.900  -1.731  -4.058  1.00 80.07           C  
ATOM    673  CB  ASP A  85     -25.088  -2.920  -4.343  1.00 80.07           C  
ATOM    674  O   ASP A  85     -22.120  -1.836  -5.007  1.00 80.07           O  
ATOM    675  CG  ASP A  85     -25.855  -4.220  -4.181  1.00 80.07           C  
ATOM    676  OD1 ASP A  85     -25.225  -5.276  -3.957  1.00 80.07           O  
ATOM    677  OD2 ASP A  85     -27.101  -4.189  -4.281  1.00 80.07           O  
ATOM    678  N   LEU A  86     -22.887  -0.580  -3.465  1.00 74.86           N  
ATOM    679  CA  LEU A  86     -22.349   0.710  -3.882  1.00 74.86           C  
ATOM    680  C   LEU A  86     -20.902   0.868  -3.425  1.00 74.86           C  
ATOM    681  CB  LEU A  86     -23.201   1.852  -3.323  1.00 74.86           C  
ATOM    682  O   LEU A  86     -20.094   1.495  -4.115  1.00 74.86           O  
ATOM    683  CG  LEU A  86     -24.619   1.975  -3.881  1.00 74.86           C  
ATOM    684  CD1 LEU A  86     -25.410   3.016  -3.094  1.00 74.86           C  
ATOM    685  CD2 LEU A  86     -24.583   2.333  -5.363  1.00 74.86           C  
ATOM    686  N   LYS A  87     -20.327  -0.058  -2.599  1.00 83.17           N  
ATOM    687  CA  LYS A  87     -18.980  -0.114  -2.041  1.00 83.17           C  
ATOM    688  C   LYS A  87     -18.299   1.250  -2.108  1.00 83.17           C  
ATOM    689  CB  LYS A  87     -18.137  -1.157  -2.777  1.00 83.17           C  
ATOM    690  O   LYS A  87     -17.244   1.393  -2.728  1.00 83.17           O  
ATOM    691  CG  LYS A  87     -18.749  -2.550  -2.791  1.00 83.17           C  
ATOM    692  CD  LYS A  87     -18.824  -3.142  -1.390  1.00 83.17           C  
ATOM    693  CE  LYS A  87     -19.297  -4.589  -1.418  1.00 83.17           C  
ATOM    694  NZ  LYS A  87     -20.495  -4.796  -0.550  1.00 83.17           N  
ATOM    695  N   GLU A  88     -18.836   2.196  -1.445  1.00 85.21           N  
ATOM    696  CA  GLU A  88     -18.270   3.538  -1.351  1.00 85.21           C  
ATOM    697  C   GLU A  88     -16.907   3.516  -0.665  1.00 85.21           C  
ATOM    698  CB  GLU A  88     -19.222   4.472  -0.598  1.00 85.21           C  
ATOM    699  O   GLU A  88     -16.591   2.579   0.071  1.00 85.21           O  
ATOM    700  CG  GLU A  88     -20.534   4.728  -1.325  1.00 85.21           C  
ATOM    701  CD  GLU A  88     -21.454   5.685  -0.584  1.00 85.21           C  
ATOM    702  OE1 GLU A  88     -22.543   6.010  -1.109  1.00 85.21           O  
ATOM    703  OE2 GLU A  88     -21.082   6.114   0.531  1.00 85.21           O  
ATOM    704  N   ALA A  89     -16.066   4.445  -0.980  1.00 82.14           N  
ATOM    705  CA  ALA A  89     -14.704   4.553  -0.464  1.00 82.14           C  
ATOM    706  C   ALA A  89     -14.686   4.454   1.059  1.00 82.14           C  
ATOM    707  CB  ALA A  89     -14.066   5.864  -0.916  1.00 82.14           C  
ATOM    708  O   ALA A  89     -13.818   3.792   1.633  1.00 82.14           O  
ATOM    709  N   SER A  90     -15.648   5.017   1.740  1.00 83.99           N  
ATOM    710  CA  SER A  90     -15.714   5.024   3.198  1.00 83.99           C  
ATOM    711  C   SER A  90     -16.014   3.632   3.745  1.00 83.99           C  
ATOM    712  CB  SER A  90     -16.777   6.011   3.682  1.00 83.99           C  
ATOM    713  O   SER A  90     -15.466   3.233   4.774  1.00 83.99           O  
ATOM    714  OG  SER A  90     -18.049   5.680   3.151  1.00 83.99           O  
ATOM    715  N   THR A  91     -16.855   2.873   3.051  1.00 90.22           N  
ATOM    716  CA  THR A  91     -17.181   1.512   3.464  1.00 90.22           C  
ATOM    717  C   THR A  91     -15.988   0.583   3.255  1.00 90.22           C  
ATOM    718  CB  THR A  91     -18.398   0.971   2.692  1.00 90.22           C  
ATOM    719  O   THR A  91     -15.721  -0.288   4.085  1.00 90.22           O  
ATOM    720  CG2 THR A  91     -19.659   1.758   3.031  1.00 90.22           C  
ATOM    721  OG1 THR A  91     -18.148   1.073   1.285  1.00 90.22           O  
ATOM    722  N   VAL A  92     -15.274   0.834   2.153  1.00 89.85           N  
ATOM    723  CA  VAL A  92     -14.069   0.062   1.865  1.00 89.85           C  
ATOM    724  C   VAL A  92     -13.012   0.336   2.932  1.00 89.85           C  
ATOM    725  CB  VAL A  92     -13.508   0.388   0.462  1.00 89.85           C  
ATOM    726  O   VAL A  92     -12.389  -0.593   3.450  1.00 89.85           O  
ATOM    727  CG1 VAL A  92     -12.170  -0.315   0.240  1.00 89.85           C  
ATOM    728  CG2 VAL A  92     -14.511  -0.011  -0.619  1.00 89.85           C  
ATOM    729  N   ALA A  93     -12.872   1.610   3.257  1.00 87.65           N  
ATOM    730  CA  ALA A  93     -11.899   2.007   4.272  1.00 87.65           C  
ATOM    731  C   ALA A  93     -12.213   1.357   5.616  1.00 87.65           C  
ATOM    732  CB  ALA A  93     -11.867   3.527   4.413  1.00 87.65           C  
ATOM    733  O   ALA A  93     -11.309   0.893   6.315  1.00 87.65           O  
ATOM    734  N   GLU A  94     -13.452   1.324   5.947  1.00 90.37           N  
ATOM    735  CA  GLU A  94     -13.901   0.756   7.215  1.00 90.37           C  
ATOM    736  C   GLU A  94     -13.589  -0.736   7.292  1.00 90.37           C  
ATOM    737  CB  GLU A  94     -15.401   0.990   7.409  1.00 90.37           C  
ATOM    738  O   GLU A  94     -13.058  -1.214   8.297  1.00 90.37           O  
ATOM    739  CG  GLU A  94     -15.904   0.636   8.801  1.00 90.37           C  
ATOM    740  CD  GLU A  94     -17.357   1.019   9.029  1.00 90.37           C  
ATOM    741  OE1 GLU A  94     -17.881   0.778  10.140  1.00 90.37           O  
ATOM    742  OE2 GLU A  94     -17.977   1.564   8.089  1.00 90.37           O  
ATOM    743  N   ILE A  95     -13.890  -1.493   6.243  1.00 92.01           N  
ATOM    744  CA  ILE A  95     -13.706  -2.940   6.253  1.00 92.01           C  
ATOM    745  C   ILE A  95     -12.216  -3.272   6.211  1.00 92.01           C  
ATOM    746  CB  ILE A  95     -14.438  -3.611   5.069  1.00 92.01           C  
ATOM    747  O   ILE A  95     -11.771  -4.240   6.832  1.00 92.01           O  
ATOM    748  CG1 ILE A  95     -14.600  -5.114   5.324  1.00 92.01           C  
ATOM    749  CG2 ILE A  95     -13.691  -3.356   3.757  1.00 92.01           C  
ATOM    750  CD1 ILE A  95     -15.438  -5.447   6.551  1.00 92.01           C  
ATOM    751  N   VAL A  96     -11.436  -2.514   5.455  1.00 90.01           N  
ATOM    752  CA  VAL A  96      -9.992  -2.711   5.386  1.00 90.01           C  
ATOM    753  C   VAL A  96      -9.374  -2.487   6.764  1.00 90.01           C  
ATOM    754  CB  VAL A  96      -9.339  -1.770   4.350  1.00 90.01           C  
ATOM    755  O   VAL A  96      -8.450  -3.202   7.161  1.00 90.01           O  
ATOM    756  CG1 VAL A  96      -7.819  -1.770   4.502  1.00 90.01           C  
ATOM    757  CG2 VAL A  96      -9.738  -2.179   2.933  1.00 90.01           C  
ATOM    758  N   CYS A  97      -9.920  -1.484   7.530  1.00 87.82           N  
ATOM    759  CA  CYS A  97      -9.464  -1.203   8.886  1.00 87.82           C  
ATOM    760  C   CYS A  97      -9.643  -2.421   9.785  1.00 87.82           C  
ATOM    761  CB  CYS A  97     -10.222  -0.011   9.470  1.00 87.82           C  
ATOM    762  O   CYS A  97      -8.833  -2.658  10.684  1.00 87.82           O  
ATOM    763  SG  CYS A  97      -9.689   0.446  11.135  1.00 87.82           S  
ATOM    764  N   LEU A  98     -10.596  -3.229   9.503  1.00 89.07           N  
ATOM    765  CA  LEU A  98     -10.931  -4.416  10.282  1.00 89.07           C  
ATOM    766  C   LEU A  98      -9.994  -5.571   9.945  1.00 89.07           C  
ATOM    767  CB  LEU A  98     -12.383  -4.831  10.029  1.00 89.07           C  
ATOM    768  O   LEU A  98      -9.786  -6.467  10.766  1.00 89.07           O  
ATOM    769  CG  LEU A  98     -12.933  -5.949  10.915  1.00 89.07           C  
ATOM    770  CD1 LEU A  98     -12.975  -5.499  12.372  1.00 89.07           C  
ATOM    771  CD2 LEU A  98     -14.319  -6.375  10.441  1.00 89.07           C  
ATOM    772  N   GLY A  99      -9.367  -5.576   8.812  1.00 87.95           N  
ATOM    773  CA  GLY A  99      -8.567  -6.637   8.221  1.00 87.95           C  
ATOM    774  C   GLY A  99      -7.567  -7.241   9.189  1.00 87.95           C  
ATOM    775  O   GLY A  99      -7.567  -8.453   9.413  1.00 87.95           O  
ATOM    776  N   PRO A 100      -6.759  -6.450   9.833  1.00 83.99           N  
ATOM    777  CA  PRO A 100      -5.660  -6.966  10.652  1.00 83.99           C  
ATOM    778  C   PRO A 100      -6.148  -7.767  11.857  1.00 83.99           C  
ATOM    779  CB  PRO A 100      -4.928  -5.698  11.100  1.00 83.99           C  
ATOM    780  O   PRO A 100      -5.395  -8.570  12.415  1.00 83.99           O  
ATOM    781  CG  PRO A 100      -5.278  -4.672  10.071  1.00 83.99           C  
ATOM    782  CD  PRO A 100      -6.663  -4.957   9.566  1.00 83.99           C  
ATOM    783  N   VAL A 101      -7.372  -7.592  12.265  1.00 86.58           N  
ATOM    784  CA  VAL A 101      -7.822  -8.214  13.506  1.00 86.58           C  
ATOM    785  C   VAL A 101      -8.764  -9.373  13.191  1.00 86.58           C  
ATOM    786  CB  VAL A 101      -8.522  -7.193  14.431  1.00 86.58           C  
ATOM    787  O   VAL A 101      -9.283 -10.024  14.101  1.00 86.58           O  
ATOM    788  CG1 VAL A 101      -7.530  -6.144  14.928  1.00 86.58           C  
ATOM    789  CG2 VAL A 101      -9.689  -6.528  13.703  1.00 86.58           C  
ATOM    790  N   LEU A 102      -8.929  -9.662  11.910  1.00 88.50           N  
ATOM    791  CA  LEU A 102      -9.829 -10.736  11.505  1.00 88.50           C  
ATOM    792  C   LEU A 102      -9.149 -12.094  11.634  1.00 88.50           C  
ATOM    793  CB  LEU A 102     -10.302 -10.524  10.064  1.00 88.50           C  
ATOM    794  O   LEU A 102      -7.939 -12.210  11.422  1.00 88.50           O  
ATOM    795  CG  LEU A 102     -11.198  -9.309   9.816  1.00 88.50           C  
ATOM    796  CD1 LEU A 102     -11.495  -9.165   8.327  1.00 88.50           C  
ATOM    797  CD2 LEU A 102     -12.491  -9.426  10.615  1.00 88.50           C  
ATOM    798  N   LYS A 103     -10.036 -13.048  12.025  1.00 88.64           N  
ATOM    799  CA  LYS A 103      -9.574 -14.431  11.954  1.00 88.64           C  
ATOM    800  C   LYS A 103      -9.480 -14.907  10.507  1.00 88.64           C  
ATOM    801  CB  LYS A 103     -10.504 -15.350  12.748  1.00 88.64           C  
ATOM    802  O   LYS A 103     -10.109 -14.330   9.617  1.00 88.64           O  
ATOM    803  CG  LYS A 103     -10.509 -15.080  14.246  1.00 88.64           C  
ATOM    804  CD  LYS A 103     -11.394 -16.073  14.989  1.00 88.64           C  
ATOM    805  CE  LYS A 103     -11.407 -15.799  16.487  1.00 88.64           C  
ATOM    806  NZ  LYS A 103     -12.301 -16.748  17.216  1.00 88.64           N  
ATOM    807  N   GLN A 104      -8.726 -15.964  10.336  1.00 88.24           N  
ATOM    808  CA  GLN A 104      -8.362 -16.394   8.990  1.00 88.24           C  
ATOM    809  C   GLN A 104      -9.603 -16.665   8.145  1.00 88.24           C  
ATOM    810  CB  GLN A 104      -7.480 -17.642   9.045  1.00 88.24           C  
ATOM    811  O   GLN A 104      -9.709 -16.184   7.015  1.00 88.24           O  
ATOM    812  CG  GLN A 104      -6.928 -18.065   7.690  1.00 88.24           C  
ATOM    813  CD  GLN A 104      -6.085 -19.324   7.767  1.00 88.24           C  
ATOM    814  NE2 GLN A 104      -5.102 -19.434   6.880  1.00 88.24           N  
ATOM    815  OE1 GLN A 104      -6.315 -20.190   8.617  1.00 88.24           O  
ATOM    816  N   PRO A 105     -10.621 -17.370   8.578  1.00 90.55           N  
ATOM    817  CA  PRO A 105     -11.781 -17.639   7.723  1.00 90.55           C  
ATOM    818  C   PRO A 105     -12.516 -16.366   7.310  1.00 90.55           C  
ATOM    819  CB  PRO A 105     -12.670 -18.522   8.603  1.00 90.55           C  
ATOM    820  O   PRO A 105     -12.951 -16.246   6.162  1.00 90.55           O  
ATOM    821  CG  PRO A 105     -11.743 -19.100   9.623  1.00 90.55           C  
ATOM    822  CD  PRO A 105     -10.607 -18.141   9.834  1.00 90.55           C  
ATOM    823  N   HIS A 106     -12.653 -15.470   8.206  1.00 91.25           N  
ATOM    824  CA  HIS A 106     -13.338 -14.215   7.919  1.00 91.25           C  
ATOM    825  C   HIS A 106     -12.514 -13.338   6.982  1.00 91.25           C  
ATOM    826  CB  HIS A 106     -13.638 -13.460   9.216  1.00 91.25           C  
ATOM    827  O   HIS A 106     -13.064 -12.675   6.101  1.00 91.25           O  
ATOM    828  CG  HIS A 106     -14.668 -14.125  10.072  1.00 91.25           C  
ATOM    829  CD2 HIS A 106     -15.824 -14.751   9.749  1.00 91.25           C  
ATOM    830  ND1 HIS A 106     -14.564 -14.191  11.445  1.00 91.25           N  
ATOM    831  CE1 HIS A 106     -15.615 -14.832  11.930  1.00 91.25           C  
ATOM    832  NE2 HIS A 106     -16.395 -15.181  10.921  1.00 91.25           N  
ATOM    833  N   TYR A 107     -11.216 -13.365   7.232  1.00 91.67           N  
ATOM    834  CA  TYR A 107     -10.316 -12.629   6.351  1.00 91.67           C  
ATOM    835  C   TYR A 107     -10.414 -13.143   4.919  1.00 91.67           C  
ATOM    836  CB  TYR A 107      -8.871 -12.737   6.846  1.00 91.67           C  
ATOM    837  O   TYR A 107     -10.541 -12.357   3.978  1.00 91.67           O  
ATOM    838  CG  TYR A 107      -7.894 -11.900   6.056  1.00 91.67           C  
ATOM    839  CD1 TYR A 107      -7.244 -12.422   4.940  1.00 91.67           C  
ATOM    840  CD2 TYR A 107      -7.619 -10.587   6.423  1.00 91.67           C  
ATOM    841  CE1 TYR A 107      -6.342 -11.656   4.209  1.00 91.67           C  
ATOM    842  CE2 TYR A 107      -6.719  -9.812   5.700  1.00 91.67           C  
ATOM    843  OH  TYR A 107      -5.194  -9.590   3.877  1.00 91.67           O  
ATOM    844  CZ  TYR A 107      -6.086 -10.354   4.596  1.00 91.67           C  
ATOM    845  N   ARG A 108     -10.443 -14.427   4.768  1.00 90.37           N  
ATOM    846  CA  ARG A 108     -10.500 -15.036   3.443  1.00 90.37           C  
ATOM    847  C   ARG A 108     -11.851 -14.784   2.782  1.00 90.37           C  
ATOM    848  CB  ARG A 108     -10.232 -16.540   3.530  1.00 90.37           C  
ATOM    849  O   ARG A 108     -11.928 -14.594   1.567  1.00 90.37           O  
ATOM    850  CG  ARG A 108      -8.779 -16.892   3.809  1.00 90.37           C  
ATOM    851  CD  ARG A 108      -8.541 -18.394   3.747  1.00 90.37           C  
ATOM    852  NE  ARG A 108      -8.637 -18.899   2.380  1.00 90.37           N  
ATOM    853  NH1 ARG A 108      -8.382 -21.120   2.963  1.00 90.37           N  
ATOM    854  NH2 ARG A 108      -8.659 -20.532   0.765  1.00 90.37           N  
ATOM    855  CZ  ARG A 108      -8.559 -20.182   2.039  1.00 90.37           C  
ATOM    856  N   LYS A 109     -12.839 -14.859   3.554  1.00 91.50           N  
ATOM    857  CA  LYS A 109     -14.164 -14.519   3.043  1.00 91.50           C  
ATOM    858  C   LYS A 109     -14.186 -13.106   2.468  1.00 91.50           C  
ATOM    859  CB  LYS A 109     -15.215 -14.652   4.147  1.00 91.50           C  
ATOM    860  O   LYS A 109     -14.727 -12.880   1.383  1.00 91.50           O  
ATOM    861  CG  LYS A 109     -16.647 -14.484   3.661  1.00 91.50           C  
ATOM    862  CD  LYS A 109     -17.648 -14.702   4.788  1.00 91.50           C  
ATOM    863  CE  LYS A 109     -19.080 -14.487   4.315  1.00 91.50           C  
ATOM    864  NZ  LYS A 109     -20.068 -14.735   5.407  1.00 91.50           N  
ATOM    865  N   LEU A 110     -13.672 -12.219   3.195  1.00 92.52           N  
ATOM    866  CA  LEU A 110     -13.580 -10.829   2.761  1.00 92.52           C  
ATOM    867  C   LEU A 110     -12.750 -10.711   1.487  1.00 92.52           C  
ATOM    868  CB  LEU A 110     -12.969  -9.961   3.864  1.00 92.52           C  
ATOM    869  O   LEU A 110     -13.146 -10.021   0.545  1.00 92.52           O  
ATOM    870  CG  LEU A 110     -12.837  -8.469   3.558  1.00 92.52           C  
ATOM    871  CD1 LEU A 110     -14.215  -7.839   3.384  1.00 92.52           C  
ATOM    872  CD2 LEU A 110     -12.056  -7.763   4.662  1.00 92.52           C  
ATOM    873  N   LEU A 111     -11.604 -11.365   1.494  1.00 92.70           N  
ATOM    874  CA  LEU A 111     -10.734 -11.370   0.323  1.00 92.70           C  
ATOM    875  C   LEU A 111     -11.459 -11.942  -0.891  1.00 92.70           C  
ATOM    876  CB  LEU A 111      -9.465 -12.180   0.601  1.00 92.70           C  
ATOM    877  O   LEU A 111     -11.360 -11.396  -1.992  1.00 92.70           O  
ATOM    878  CG  LEU A 111      -8.378 -12.127  -0.473  1.00 92.70           C  
ATOM    879  CD1 LEU A 111      -7.875 -10.698  -0.649  1.00 92.70           C  
ATOM    880  CD2 LEU A 111      -7.228 -13.064  -0.117  1.00 92.70           C  
ATOM    881  N   GLY A 112     -12.136 -13.034  -0.707  1.00 91.70           N  
ATOM    882  CA  GLY A 112     -12.938 -13.622  -1.768  1.00 91.70           C  
ATOM    883  C   GLY A 112     -13.956 -12.660  -2.349  1.00 91.70           C  
ATOM    884  O   GLY A 112     -14.136 -12.600  -3.567  1.00 91.70           O  
ATOM    885  N   HIS A 113     -14.555 -11.951  -1.512  1.00 92.50           N  
ATOM    886  CA  HIS A 113     -15.544 -10.980  -1.967  1.00 92.50           C  
ATOM    887  C   HIS A 113     -14.894  -9.876  -2.793  1.00 92.50           C  
ATOM    888  CB  HIS A 113     -16.288 -10.375  -0.775  1.00 92.50           C  
ATOM    889  O   HIS A 113     -15.449  -9.445  -3.807  1.00 92.50           O  
ATOM    890  CG  HIS A 113     -17.380  -9.430  -1.166  1.00 92.50           C  
ATOM    891  CD2 HIS A 113     -17.524  -8.101  -0.953  1.00 92.50           C  
ATOM    892  ND1 HIS A 113     -18.498  -9.834  -1.862  1.00 92.50           N  
ATOM    893  CE1 HIS A 113     -19.285  -8.789  -2.063  1.00 92.50           C  
ATOM    894  NE2 HIS A 113     -18.717  -7.726  -1.521  1.00 92.50           N  
ATOM    895  N   PHE A 114     -13.726  -9.321  -2.338  1.00 92.83           N  
ATOM    896  CA  PHE A 114     -12.999  -8.329  -3.121  1.00 92.83           C  
ATOM    897  C   PHE A 114     -12.689  -8.861  -4.515  1.00 92.83           C  
ATOM    898  CB  PHE A 114     -11.701  -7.929  -2.412  1.00 92.83           C  
ATOM    899  O   PHE A 114     -12.883  -8.160  -5.511  1.00 92.83           O  
ATOM    900  CG  PHE A 114     -11.861  -6.771  -1.464  1.00 92.83           C  
ATOM    901  CD1 PHE A 114     -11.577  -5.474  -1.875  1.00 92.83           C  
ATOM    902  CD2 PHE A 114     -12.294  -6.979  -0.161  1.00 92.83           C  
ATOM    903  CE1 PHE A 114     -11.724  -4.400  -1.000  1.00 92.83           C  
ATOM    904  CE2 PHE A 114     -12.442  -5.911   0.719  1.00 92.83           C  
ATOM    905  CZ  PHE A 114     -12.156  -4.623   0.298  1.00 92.83           C  
ATOM    906  N   ILE A 115     -12.277 -10.098  -4.555  1.00 91.92           N  
ATOM    907  CA  ILE A 115     -11.904 -10.734  -5.814  1.00 91.92           C  
ATOM    908  C   ILE A 115     -13.120 -10.811  -6.733  1.00 91.92           C  
ATOM    909  CB  ILE A 115     -11.316 -12.144  -5.583  1.00 91.92           C  
ATOM    910  O   ILE A 115     -13.052 -10.411  -7.898  1.00 91.92           O  
ATOM    911  CG1 ILE A 115     -10.011 -12.054  -4.782  1.00 91.92           C  
ATOM    912  CG2 ILE A 115     -11.091 -12.861  -6.917  1.00 91.92           C  
ATOM    913  CD1 ILE A 115      -9.452 -13.404  -4.356  1.00 91.92           C  
ATOM    914  N   ASP A 116     -14.184 -11.241  -6.180  1.00 91.27           N  
ATOM    915  CA  ASP A 116     -15.416 -11.379  -6.951  1.00 91.27           C  
ATOM    916  C   ASP A 116     -15.916 -10.020  -7.435  1.00 91.27           C  
ATOM    917  CB  ASP A 116     -16.497 -12.071  -6.116  1.00 91.27           C  
ATOM    918  O   ASP A 116     -16.306  -9.874  -8.595  1.00 91.27           O  
ATOM    919  CG  ASP A 116     -16.235 -13.554  -5.919  1.00 91.27           C  
ATOM    920  OD1 ASP A 116     -15.390 -14.125  -6.641  1.00 91.27           O  
ATOM    921  OD2 ASP A 116     -16.881 -14.156  -5.035  1.00 91.27           O  
ATOM    922  N   SER A 117     -15.883  -9.072  -6.536  1.00 91.09           N  
ATOM    923  CA  SER A 117     -16.393  -7.742  -6.852  1.00 91.09           C  
ATOM    924  C   SER A 117     -15.567  -7.080  -7.951  1.00 91.09           C  
ATOM    925  CB  SER A 117     -16.396  -6.858  -5.604  1.00 91.09           C  
ATOM    926  O   SER A 117     -16.120  -6.455  -8.858  1.00 91.09           O  
ATOM    927  OG  SER A 117     -17.352  -7.318  -4.665  1.00 91.09           O  
ATOM    928  N   ILE A 118     -14.303  -7.235  -7.895  1.00 90.36           N  
ATOM    929  CA  ILE A 118     -13.411  -6.668  -8.901  1.00 90.36           C  
ATOM    930  C   ILE A 118     -13.627  -7.372 -10.239  1.00 90.36           C  
ATOM    931  CB  ILE A 118     -11.931  -6.778  -8.471  1.00 90.36           C  
ATOM    932  O   ILE A 118     -13.664  -6.727 -11.289  1.00 90.36           O  
ATOM    933  CG1 ILE A 118     -11.650  -5.850  -7.284  1.00 90.36           C  
ATOM    934  CG2 ILE A 118     -11.002  -6.460  -9.646  1.00 90.36           C  
ATOM    935  CD1 ILE A 118     -10.295  -6.078  -6.627  1.00 90.36           C  
ATOM    936  N   GLY A 119     -13.842  -8.622 -10.183  1.00 87.89           N  
ATOM    937  CA  GLY A 119     -14.034  -9.416 -11.386  1.00 87.89           C  
ATOM    938  C   GLY A 119     -15.362  -9.151 -12.070  1.00 87.89           C  
ATOM    939  O   GLY A 119     -15.446  -9.160 -13.300  1.00 87.89           O  
ATOM    940  N   ARG A 120     -16.403  -8.812 -11.318  1.00 87.20           N  
ATOM    941  CA  ARG A 120     -17.756  -8.707 -11.853  1.00 87.20           C  
ATOM    942  C   ARG A 120     -18.113  -7.256 -12.160  1.00 87.20           C  
ATOM    943  CB  ARG A 120     -18.770  -9.299 -10.871  1.00 87.20           C  
ATOM    944  O   ARG A 120     -19.088  -6.987 -12.865  1.00 87.20           O  
ATOM    945  CG  ARG A 120     -18.686 -10.811 -10.737  1.00 87.20           C  
ATOM    946  CD  ARG A 120     -19.754 -11.354  -9.797  1.00 87.20           C  
ATOM    947  NE  ARG A 120     -19.545 -12.769  -9.504  1.00 87.20           N  
ATOM    948  NH1 ARG A 120     -20.938 -12.806  -7.662  1.00 87.20           N  
ATOM    949  NH2 ARG A 120     -19.853 -14.714  -8.322  1.00 87.20           N  
ATOM    950  CZ  ARG A 120     -20.112 -13.427  -8.496  1.00 87.20           C  
ATOM    951  N   SER A 121     -17.279  -6.362 -11.629  1.00 83.57           N  
ATOM    952  CA  SER A 121     -17.623  -4.952 -11.788  1.00 83.57           C  
ATOM    953  C   SER A 121     -17.470  -4.506 -13.238  1.00 83.57           C  
ATOM    954  CB  SER A 121     -16.750  -4.082 -10.883  1.00 83.57           C  
ATOM    955  O   SER A 121     -16.530  -4.915 -13.923  1.00 83.57           O  
ATOM    956  OG  SER A 121     -17.098  -2.714 -11.014  1.00 83.57           O  
ATOM    957  N   THR A 122     -18.503  -3.758 -13.673  1.00 79.69           N  
ATOM    958  CA  THR A 122     -18.496  -3.237 -15.035  1.00 79.69           C  
ATOM    959  C   THR A 122     -17.496  -2.092 -15.171  1.00 79.69           C  
ATOM    960  CB  THR A 122     -19.896  -2.753 -15.456  1.00 79.69           C  
ATOM    961  O   THR A 122     -16.764  -2.014 -16.160  1.00 79.69           O  
ATOM    962  CG2 THR A 122     -20.843  -3.929 -15.671  1.00 79.69           C  
ATOM    963  OG1 THR A 122     -20.429  -1.905 -14.431  1.00 79.69           O  
ATOM    964  N   LEU A 123     -17.474  -1.269 -14.153  1.00 81.62           N  
ATOM    965  CA  LEU A 123     -16.538  -0.151 -14.099  1.00 81.62           C  
ATOM    966  C   LEU A 123     -15.455  -0.399 -13.054  1.00 81.62           C  
ATOM    967  CB  LEU A 123     -17.278   1.152 -13.785  1.00 81.62           C  
ATOM    968  O   LEU A 123     -15.692  -1.090 -12.060  1.00 81.62           O  
ATOM    969  CG  LEU A 123     -18.365   1.570 -14.775  1.00 81.62           C  
ATOM    970  CD1 LEU A 123     -19.154   2.755 -14.228  1.00 81.62           C  
ATOM    971  CD2 LEU A 123     -17.753   1.909 -16.130  1.00 81.62           C  
ATOM    972  N   LEU A 124     -14.234   0.095 -13.476  1.00 80.46           N  
ATOM    973  CA  LEU A 124     -13.135  -0.021 -12.524  1.00 80.46           C  
ATOM    974  C   LEU A 124     -13.396   0.831 -11.286  1.00 80.46           C  
ATOM    975  CB  LEU A 124     -11.814   0.397 -13.176  1.00 80.46           C  
ATOM    976  O   LEU A 124     -13.614   2.040 -11.394  1.00 80.46           O  
ATOM    977  CG  LEU A 124     -10.541   0.085 -12.389  1.00 80.46           C  
ATOM    978  CD1 LEU A 124     -10.307  -1.421 -12.333  1.00 80.46           C  
ATOM    979  CD2 LEU A 124      -9.342   0.795 -13.008  1.00 80.46           C  
ATOM    980  N   GLU A 125     -13.530   0.162 -10.130  1.00 85.98           N  
ATOM    981  CA  GLU A 125     -13.702   0.850  -8.854  1.00 85.98           C  
ATOM    982  C   GLU A 125     -12.372   0.994  -8.120  1.00 85.98           C  
ATOM    983  CB  GLU A 125     -14.710   0.107  -7.973  1.00 85.98           C  
ATOM    984  O   GLU A 125     -11.859   0.025  -7.558  1.00 85.98           O  
ATOM    985  CG  GLU A 125     -16.132   0.123  -8.517  1.00 85.98           C  
ATOM    986  CD  GLU A 125     -17.151  -0.459  -7.551  1.00 85.98           C  
ATOM    987  OE1 GLU A 125     -18.361  -0.456  -7.871  1.00 85.98           O  
ATOM    988  OE2 GLU A 125     -16.735  -0.920  -6.464  1.00 85.98           O  
ATOM    989  N   PHE A 126     -11.806   2.214  -8.099  1.00 85.99           N  
ATOM    990  CA  PHE A 126     -10.479   2.487  -7.558  1.00 85.99           C  
ATOM    991  C   PHE A 126     -10.425   2.166  -6.070  1.00 85.99           C  
ATOM    992  CB  PHE A 126     -10.092   3.950  -7.795  1.00 85.99           C  
ATOM    993  O   PHE A 126      -9.405   1.686  -5.569  1.00 85.99           O  
ATOM    994  CG  PHE A 126     -10.014   4.330  -9.249  1.00 85.99           C  
ATOM    995  CD1 PHE A 126      -9.908   3.354 -10.232  1.00 85.99           C  
ATOM    996  CD2 PHE A 126     -10.047   5.665  -9.633  1.00 85.99           C  
ATOM    997  CE1 PHE A 126      -9.836   3.703 -11.579  1.00 85.99           C  
ATOM    998  CE2 PHE A 126      -9.975   6.021 -10.976  1.00 85.99           C  
ATOM    999  CZ  PHE A 126      -9.869   5.039 -11.948  1.00 85.99           C  
ATOM   1000  N   GLY A 127     -11.535   2.442  -5.373  1.00 86.20           N  
ATOM   1001  CA  GLY A 127     -11.598   2.157  -3.949  1.00 86.20           C  
ATOM   1002  C   GLY A 127     -11.399   0.688  -3.624  1.00 86.20           C  
ATOM   1003  O   GLY A 127     -10.675   0.347  -2.686  1.00 86.20           O  
ATOM   1004  N   LEU A 128     -11.945  -0.139  -4.446  1.00 89.59           N  
ATOM   1005  CA  LEU A 128     -11.851  -1.581  -4.246  1.00 89.59           C  
ATOM   1006  C   LEU A 128     -10.433  -2.076  -4.512  1.00 89.59           C  
ATOM   1007  CB  LEU A 128     -12.839  -2.314  -5.158  1.00 89.59           C  
ATOM   1008  O   LEU A 128      -9.912  -2.908  -3.767  1.00 89.59           O  
ATOM   1009  CG  LEU A 128     -14.310  -2.262  -4.744  1.00 89.59           C  
ATOM   1010  CD1 LEU A 128     -15.180  -2.953  -5.790  1.00 89.59           C  
ATOM   1011  CD2 LEU A 128     -14.504  -2.902  -3.374  1.00 89.59           C  
ATOM   1012  N   LEU A 129      -9.774  -1.530  -5.583  1.00 89.77           N  
ATOM   1013  CA  LEU A 129      -8.398  -1.891  -5.904  1.00 89.77           C  
ATOM   1014  C   LEU A 129      -7.449  -1.469  -4.787  1.00 89.77           C  
ATOM   1015  CB  LEU A 129      -7.968  -1.247  -7.225  1.00 89.77           C  
ATOM   1016  O   LEU A 129      -6.586  -2.246  -4.374  1.00 89.77           O  
ATOM   1017  CG  LEU A 129      -8.616  -1.804  -8.494  1.00 89.77           C  
ATOM   1018  CD1 LEU A 129      -8.176  -0.998  -9.711  1.00 89.77           C  
ATOM   1019  CD2 LEU A 129      -8.270  -3.279  -8.668  1.00 89.77           C  
ATOM   1020  N   ASN A 130      -7.719  -0.251  -4.338  1.00 86.30           N  
ATOM   1021  CA  ASN A 130      -6.899   0.249  -3.240  1.00 86.30           C  
ATOM   1022  C   ASN A 130      -7.130  -0.548  -1.960  1.00 86.30           C  
ATOM   1023  CB  ASN A 130      -7.176   1.735  -2.997  1.00 86.30           C  
ATOM   1024  O   ASN A 130      -6.183  -0.849  -1.231  1.00 86.30           O  
ATOM   1025  CG  ASN A 130      -6.553   2.625  -4.054  1.00 86.30           C  
ATOM   1026  ND2 ASN A 130      -7.035   3.858  -4.150  1.00 86.30           N  
ATOM   1027  OD1 ASN A 130      -5.646   2.208  -4.779  1.00 86.30           O  
ATOM   1028  N   GLY A 131      -8.378  -0.836  -1.693  1.00 88.70           N  
ATOM   1029  CA  GLY A 131      -8.719  -1.662  -0.545  1.00 88.70           C  
ATOM   1030  C   GLY A 131      -8.056  -3.026  -0.573  1.00 88.70           C  
ATOM   1031  O   GLY A 131      -7.548  -3.496   0.447  1.00 88.70           O  
ATOM   1032  N   LEU A 132      -8.065  -3.643  -1.759  1.00 91.83           N  
ATOM   1033  CA  LEU A 132      -7.410  -4.935  -1.931  1.00 91.83           C  
ATOM   1034  C   LEU A 132      -5.921  -4.836  -1.619  1.00 91.83           C  
ATOM   1035  CB  LEU A 132      -7.611  -5.451  -3.358  1.00 91.83           C  
ATOM   1036  O   LEU A 132      -5.375  -5.680  -0.905  1.00 91.83           O  
ATOM   1037  CG  LEU A 132      -6.912  -6.766  -3.709  1.00 91.83           C  
ATOM   1038  CD1 LEU A 132      -7.515  -7.916  -2.909  1.00 91.83           C  
ATOM   1039  CD2 LEU A 132      -7.007  -7.040  -5.206  1.00 91.83           C  
ATOM   1040  N   ALA A 133      -5.303  -3.856  -2.212  1.00 88.33           N  
ATOM   1041  CA  ALA A 133      -3.878  -3.643  -1.974  1.00 88.33           C  
ATOM   1042  C   ALA A 133      -3.585  -3.510  -0.482  1.00 88.33           C  
ATOM   1043  CB  ALA A 133      -3.394  -2.402  -2.720  1.00 88.33           C  
ATOM   1044  O   ALA A 133      -2.653  -4.133   0.032  1.00 88.33           O  
ATOM   1045  N   GLN A 134      -4.387  -2.768   0.254  1.00 86.09           N  
ATOM   1046  CA  GLN A 134      -4.188  -2.543   1.682  1.00 86.09           C  
ATOM   1047  C   GLN A 134      -4.441  -3.819   2.480  1.00 86.09           C  
ATOM   1048  CB  GLN A 134      -5.099  -1.421   2.181  1.00 86.09           C  
ATOM   1049  O   GLN A 134      -3.745  -4.093   3.460  1.00 86.09           O  
ATOM   1050  CG  GLN A 134      -4.670  -0.032   1.728  1.00 86.09           C  
ATOM   1051  CD  GLN A 134      -5.490   1.073   2.366  1.00 86.09           C  
ATOM   1052  NE2 GLN A 134      -5.658   2.178   1.647  1.00 86.09           N  
ATOM   1053  OE1 GLN A 134      -5.970   0.935   3.496  1.00 86.09           O  
ATOM   1054  N   LEU A 135      -5.341  -4.585   2.083  1.00 88.69           N  
ATOM   1055  CA  LEU A 135      -5.631  -5.846   2.755  1.00 88.69           C  
ATOM   1056  C   LEU A 135      -4.459  -6.814   2.624  1.00 88.69           C  
ATOM   1057  CB  LEU A 135      -6.900  -6.482   2.181  1.00 88.69           C  
ATOM   1058  O   LEU A 135      -4.122  -7.520   3.577  1.00 88.69           O  
ATOM   1059  CG  LEU A 135      -8.228  -5.969   2.740  1.00 88.69           C  
ATOM   1060  CD1 LEU A 135      -9.397  -6.601   1.992  1.00 88.69           C  
ATOM   1061  CD2 LEU A 135      -8.325  -6.255   4.234  1.00 88.69           C  
ATOM   1062  N   LEU A 136      -3.896  -6.821   1.419  1.00 88.41           N  
ATOM   1063  CA  LEU A 136      -2.741  -7.680   1.183  1.00 88.41           C  
ATOM   1064  C   LEU A 136      -1.558  -7.250   2.044  1.00 88.41           C  
ATOM   1065  CB  LEU A 136      -2.347  -7.654  -0.296  1.00 88.41           C  
ATOM   1066  O   LEU A 136      -0.834  -8.094   2.578  1.00 88.41           O  
ATOM   1067  CG  LEU A 136      -3.347  -8.270  -1.275  1.00 88.41           C  
ATOM   1068  CD1 LEU A 136      -2.870  -8.080  -2.711  1.00 88.41           C  
ATOM   1069  CD2 LEU A 136      -3.556  -9.749  -0.967  1.00 88.41           C  
ATOM   1070  N   GLN A 137      -1.414  -5.965   2.198  1.00 80.93           N  
ATOM   1071  CA  GLN A 137      -0.291  -5.411   2.947  1.00 80.93           C  
ATOM   1072  C   GLN A 137      -0.461  -5.645   4.445  1.00 80.93           C  
ATOM   1073  CB  GLN A 137      -0.142  -3.916   2.663  1.00 80.93           C  
ATOM   1074  O   GLN A 137       0.523  -5.818   5.168  1.00 80.93           O  
ATOM   1075  CG  GLN A 137       0.415  -3.605   1.280  1.00 80.93           C  
ATOM   1076  CD  GLN A 137       0.503  -2.116   1.003  1.00 80.93           C  
ATOM   1077  NE2 GLN A 137       1.009  -1.760  -0.173  1.00 80.93           N  
ATOM   1078  OE1 GLN A 137       0.118  -1.292   1.839  1.00 80.93           O  
ATOM   1079  N   CYS A 138      -1.690  -5.730   4.895  1.00 78.09           N  
ATOM   1080  CA  CYS A 138      -1.936  -5.807   6.330  1.00 78.09           C  
ATOM   1081  C   CYS A 138      -2.217  -7.242   6.759  1.00 78.09           C  
ATOM   1082  CB  CYS A 138      -3.109  -4.909   6.723  1.00 78.09           C  
ATOM   1083  O   CYS A 138      -2.548  -7.494   7.919  1.00 78.09           O  
ATOM   1084  SG  CYS A 138      -2.810  -3.152   6.430  1.00 78.09           S  
ATOM   1085  N   ALA A 139      -2.080  -8.145   5.879  1.00 81.85           N  
ATOM   1086  CA  ALA A 139      -2.402  -9.533   6.198  1.00 81.85           C  
ATOM   1087  C   ALA A 139      -1.420 -10.104   7.217  1.00 81.85           C  
ATOM   1088  CB  ALA A 139      -2.403 -10.384   4.931  1.00 81.85           C  
ATOM   1089  O   ALA A 139      -0.216  -9.845   7.141  1.00 81.85           O  
ATOM   1090  N   ARG A 140      -1.976 -10.797   8.208  1.00 79.50           N  
ATOM   1091  CA  ARG A 140      -1.142 -11.521   9.162  1.00 79.50           C  
ATOM   1092  C   ARG A 140      -0.418 -12.681   8.487  1.00 79.50           C  
ATOM   1093  CB  ARG A 140      -1.986 -12.038  10.330  1.00 79.50           C  
ATOM   1094  O   ARG A 140      -0.889 -13.210   7.478  1.00 79.50           O  
ATOM   1095  CG  ARG A 140      -2.523 -10.941  11.235  1.00 79.50           C  
ATOM   1096  CD  ARG A 140      -3.225 -11.513  12.459  1.00 79.50           C  
ATOM   1097  NE  ARG A 140      -3.674 -10.459  13.364  1.00 79.50           N  
ATOM   1098  NH1 ARG A 140      -4.620 -11.899  14.903  1.00 79.50           N  
ATOM   1099  NH2 ARG A 140      -4.689  -9.635  15.252  1.00 79.50           N  
ATOM   1100  CZ  ARG A 140      -4.327 -10.667  14.504  1.00 79.50           C  
ATOM   1101  N   SER A 141       0.749 -12.978   9.070  1.00 74.94           N  
ATOM   1102  CA  SER A 141       1.532 -14.076   8.511  1.00 74.94           C  
ATOM   1103  C   SER A 141       0.719 -15.365   8.462  1.00 74.94           C  
ATOM   1104  CB  SER A 141       2.806 -14.297   9.327  1.00 74.94           C  
ATOM   1105  O   SER A 141       0.084 -15.743   9.449  1.00 74.94           O  
ATOM   1106  OG  SER A 141       3.592 -15.332   8.762  1.00 74.94           O  
ATOM   1107  N   GLY A 142       0.589 -15.977   7.314  1.00 75.07           N  
ATOM   1108  CA  GLY A 142      -0.076 -17.263   7.181  1.00 75.07           C  
ATOM   1109  C   GLY A 142      -1.530 -17.143   6.767  1.00 75.07           C  
ATOM   1110  O   GLY A 142      -2.183 -18.147   6.474  1.00 75.07           O  
ATOM   1111  N   TYR A 143      -2.016 -15.865   6.697  1.00 82.03           N  
ATOM   1112  CA  TYR A 143      -3.416 -15.651   6.350  1.00 82.03           C  
ATOM   1113  C   TYR A 143      -3.604 -15.617   4.838  1.00 82.03           C  
ATOM   1114  CB  TYR A 143      -3.932 -14.349   6.970  1.00 82.03           C  
ATOM   1115  O   TYR A 143      -4.673 -15.964   4.330  1.00 82.03           O  
ATOM   1116  CG  TYR A 143      -4.373 -14.494   8.406  1.00 82.03           C  
ATOM   1117  CD1 TYR A 143      -3.709 -15.356   9.275  1.00 82.03           C  
ATOM   1118  CD2 TYR A 143      -5.454 -13.769   8.896  1.00 82.03           C  
ATOM   1119  CE1 TYR A 143      -4.113 -15.494  10.599  1.00 82.03           C  
ATOM   1120  CE2 TYR A 143      -5.866 -13.899  10.219  1.00 82.03           C  
ATOM   1121  OH  TYR A 143      -5.594 -14.895  12.371  1.00 82.03           O  
ATOM   1122  CZ  TYR A 143      -5.190 -14.762  11.061  1.00 82.03           C  
ATOM   1123  N   LEU A 144      -2.581 -15.249   4.129  1.00 83.78           N  
ATOM   1124  CA  LEU A 144      -2.630 -15.251   2.671  1.00 83.78           C  
ATOM   1125  C   LEU A 144      -2.097 -16.565   2.111  1.00 83.78           C  
ATOM   1126  CB  LEU A 144      -1.825 -14.078   2.106  1.00 83.78           C  
ATOM   1127  O   LEU A 144      -0.947 -16.932   2.364  1.00 83.78           O  
ATOM   1128  CG  LEU A 144      -2.379 -12.679   2.385  1.00 83.78           C  
ATOM   1129  CD1 LEU A 144      -1.352 -11.618   2.004  1.00 83.78           C  
ATOM   1130  CD2 LEU A 144      -3.686 -12.461   1.631  1.00 83.78           C  
ATOM   1131  N   ARG A 145      -2.973 -17.261   1.405  1.00 86.60           N  
ATOM   1132  CA  ARG A 145      -2.553 -18.485   0.730  1.00 86.60           C  
ATOM   1133  C   ARG A 145      -2.079 -18.193  -0.690  1.00 86.60           C  
ATOM   1134  CB  ARG A 145      -3.695 -19.503   0.702  1.00 86.60           C  
ATOM   1135  O   ARG A 145      -2.450 -17.174  -1.276  1.00 86.60           O  
ATOM   1136  CG  ARG A 145      -4.137 -19.971   2.079  1.00 86.60           C  
ATOM   1137  CD  ARG A 145      -5.148 -21.106   1.992  1.00 86.60           C  
ATOM   1138  NE  ARG A 145      -5.542 -21.580   3.316  1.00 86.60           N  
ATOM   1139  NH1 ARG A 145      -7.113 -23.084   2.537  1.00 86.60           N  
ATOM   1140  NH2 ARG A 145      -6.747 -22.865   4.789  1.00 86.60           N  
ATOM   1141  CZ  ARG A 145      -6.467 -22.509   3.544  1.00 86.60           C  
ATOM   1142  N   GLN A 146      -1.205 -19.029  -1.139  1.00 86.54           N  
ATOM   1143  CA  GLN A 146      -0.681 -18.882  -2.493  1.00 86.54           C  
ATOM   1144  C   GLN A 146      -1.812 -18.825  -3.517  1.00 86.54           C  
ATOM   1145  CB  GLN A 146       0.274 -20.028  -2.828  1.00 86.54           C  
ATOM   1146  O   GLN A 146      -1.783 -18.005  -4.437  1.00 86.54           O  
ATOM   1147  CG  GLN A 146       1.586 -19.981  -2.057  1.00 86.54           C  
ATOM   1148  CD  GLN A 146       2.538 -21.095  -2.450  1.00 86.54           C  
ATOM   1149  NE2 GLN A 146       3.695 -21.143  -1.799  1.00 86.54           N  
ATOM   1150  OE1 GLN A 146       2.236 -21.906  -3.332  1.00 86.54           O  
ATOM   1151  N   ASP A 147      -2.855 -19.635  -3.339  1.00 87.06           N  
ATOM   1152  CA  ASP A 147      -3.976 -19.702  -4.272  1.00 87.06           C  
ATOM   1153  C   ASP A 147      -4.741 -18.380  -4.306  1.00 87.06           C  
ATOM   1154  CB  ASP A 147      -4.920 -20.846  -3.896  1.00 87.06           C  
ATOM   1155  O   ASP A 147      -5.296 -18.005  -5.341  1.00 87.06           O  
ATOM   1156  CG  ASP A 147      -4.345 -22.216  -4.208  1.00 87.06           C  
ATOM   1157  OD1 ASP A 147      -3.374 -22.306  -4.991  1.00 87.06           O  
ATOM   1158  OD2 ASP A 147      -4.868 -23.215  -3.669  1.00 87.06           O  
ATOM   1159  N   ASP A 148      -4.791 -17.695  -3.122  1.00 89.04           N  
ATOM   1160  CA  ASP A 148      -5.456 -16.398  -3.046  1.00 89.04           C  
ATOM   1161  C   ASP A 148      -4.763 -15.373  -3.941  1.00 89.04           C  
ATOM   1162  CB  ASP A 148      -5.492 -15.897  -1.601  1.00 89.04           C  
ATOM   1163  O   ASP A 148      -5.422 -14.649  -4.690  1.00 89.04           O  
ATOM   1164  CG  ASP A 148      -6.333 -16.773  -0.690  1.00 89.04           C  
ATOM   1165  OD1 ASP A 148      -7.333 -17.359  -1.160  1.00 89.04           O  
ATOM   1166  OD2 ASP A 148      -5.996 -16.877   0.509  1.00 89.04           O  
ATOM   1167  N   LEU A 149      -3.485 -15.327  -3.915  1.00 91.04           N  
ATOM   1168  CA  LEU A 149      -2.680 -14.365  -4.659  1.00 91.04           C  
ATOM   1169  C   LEU A 149      -2.734 -14.653  -6.156  1.00 91.04           C  
ATOM   1170  CB  LEU A 149      -1.228 -14.392  -4.175  1.00 91.04           C  
ATOM   1171  O   LEU A 149      -2.832 -13.729  -6.967  1.00 91.04           O  
ATOM   1172  CG  LEU A 149      -0.981 -13.907  -2.745  1.00 91.04           C  
ATOM   1173  CD1 LEU A 149       0.469 -14.159  -2.343  1.00 91.04           C  
ATOM   1174  CD2 LEU A 149      -1.329 -12.428  -2.614  1.00 91.04           C  
ATOM   1175  N   VAL A 150      -2.761 -15.919  -6.479  1.00 90.83           N  
ATOM   1176  CA  VAL A 150      -2.863 -16.317  -7.879  1.00 90.83           C  
ATOM   1177  C   VAL A 150      -4.232 -15.925  -8.430  1.00 90.83           C  
ATOM   1178  CB  VAL A 150      -2.633 -17.835  -8.056  1.00 90.83           C  
ATOM   1179  O   VAL A 150      -4.334 -15.399  -9.541  1.00 90.83           O  
ATOM   1180  CG1 VAL A 150      -2.923 -18.261  -9.494  1.00 90.83           C  
ATOM   1181  CG2 VAL A 150      -1.204 -18.206  -7.664  1.00 90.83           C  
ATOM   1182  N   SER A 151      -5.246 -16.190  -7.653  1.00 91.48           N  
ATOM   1183  CA  SER A 151      -6.606 -15.850  -8.060  1.00 91.48           C  
ATOM   1184  C   SER A 151      -6.754 -14.351  -8.296  1.00 91.48           C  
ATOM   1185  CB  SER A 151      -7.612 -16.310  -7.005  1.00 91.48           C  
ATOM   1186  O   SER A 151      -7.354 -13.930  -9.287  1.00 91.48           O  
ATOM   1187  OG  SER A 151      -7.629 -17.724  -6.908  1.00 91.48           O  
ATOM   1188  N   ILE A 152      -6.223 -13.560  -7.391  1.00 93.26           N  
ATOM   1189  CA  ILE A 152      -6.283 -12.107  -7.503  1.00 93.26           C  
ATOM   1190  C   ILE A 152      -5.553 -11.656  -8.766  1.00 93.26           C  
ATOM   1191  CB  ILE A 152      -5.679 -11.419  -6.259  1.00 93.26           C  
ATOM   1192  O   ILE A 152      -6.065 -10.831  -9.526  1.00 93.26           O  
ATOM   1193  CG1 ILE A 152      -6.508 -11.745  -5.012  1.00 93.26           C  
ATOM   1194  CG2 ILE A 152      -5.583  -9.905  -6.472  1.00 93.26           C  
ATOM   1195  CD1 ILE A 152      -5.854 -11.320  -3.704  1.00 93.26           C  
ATOM   1196  N   LEU A 153      -4.387 -12.193  -8.951  1.00 93.77           N  
ATOM   1197  CA  LEU A 153      -3.584 -11.836 -10.115  1.00 93.77           C  
ATOM   1198  C   LEU A 153      -4.312 -12.191 -11.407  1.00 93.77           C  
ATOM   1199  CB  LEU A 153      -2.227 -12.545 -10.069  1.00 93.77           C  
ATOM   1200  O   LEU A 153      -4.287 -11.422 -12.371  1.00 93.77           O  
ATOM   1201  CG  LEU A 153      -1.222 -12.156 -11.155  1.00 93.77           C  
ATOM   1202  CD1 LEU A 153      -0.884 -10.673 -11.057  1.00 93.77           C  
ATOM   1203  CD2 LEU A 153       0.039 -13.006 -11.045  1.00 93.77           C  
ATOM   1204  N   CYS A 154      -4.966 -13.272 -11.444  1.00 91.63           N  
ATOM   1205  CA  CYS A 154      -5.712 -13.706 -12.620  1.00 91.63           C  
ATOM   1206  C   CYS A 154      -6.832 -12.725 -12.948  1.00 91.63           C  
ATOM   1207  CB  CYS A 154      -6.293 -15.102 -12.401  1.00 91.63           C  
ATOM   1208  O   CYS A 154      -7.011 -12.345 -14.106  1.00 91.63           O  
ATOM   1209  SG  CYS A 154      -5.070 -16.426 -12.522  1.00 91.63           S  
ATOM   1210  N   VAL A 155      -7.553 -12.383 -11.957  1.00 93.17           N  
ATOM   1211  CA  VAL A 155      -8.666 -11.458 -12.143  1.00 93.17           C  
ATOM   1212  C   VAL A 155      -8.143 -10.115 -12.647  1.00 93.17           C  
ATOM   1213  CB  VAL A 155      -9.466 -11.262 -10.836  1.00 93.17           C  
ATOM   1214  O   VAL A 155      -8.699  -9.537 -13.584  1.00 93.17           O  
ATOM   1215  CG1 VAL A 155     -10.430 -10.084 -10.964  1.00 93.17           C  
ATOM   1216  CG2 VAL A 155     -10.224 -12.540 -10.479  1.00 93.17           C  
ATOM   1217  N   LEU A 156      -7.085  -9.662 -12.054  1.00 93.33           N  
ATOM   1218  CA  LEU A 156      -6.513  -8.374 -12.432  1.00 93.33           C  
ATOM   1219  C   LEU A 156      -5.934  -8.430 -13.842  1.00 93.33           C  
ATOM   1220  CB  LEU A 156      -5.426  -7.957 -11.438  1.00 93.33           C  
ATOM   1221  O   LEU A 156      -6.078  -7.480 -14.615  1.00 93.33           O  
ATOM   1222  CG  LEU A 156      -5.899  -7.591 -10.030  1.00 93.33           C  
ATOM   1223  CD1 LEU A 156      -4.707  -7.251  -9.142  1.00 93.33           C  
ATOM   1224  CD2 LEU A 156      -6.883  -6.427 -10.082  1.00 93.33           C  
ATOM   1225  N   SER A 157      -5.297  -9.497 -14.112  1.00 90.88           N  
ATOM   1226  CA  SER A 157      -4.734  -9.677 -15.446  1.00 90.88           C  
ATOM   1227  C   SER A 157      -5.826  -9.679 -16.511  1.00 90.88           C  
ATOM   1228  CB  SER A 157      -3.937 -10.980 -15.520  1.00 90.88           C  
ATOM   1229  O   SER A 157      -5.669  -9.064 -17.568  1.00 90.88           O  
ATOM   1230  OG  SER A 157      -2.823 -10.939 -14.644  1.00 90.88           O  
ATOM   1231  N   ASP A 158      -6.839 -10.393 -16.260  1.00 90.32           N  
ATOM   1232  CA  ASP A 158      -7.977 -10.415 -17.174  1.00 90.32           C  
ATOM   1233  C   ASP A 158      -8.542  -9.012 -17.382  1.00 90.32           C  
ATOM   1234  CB  ASP A 158      -9.069 -11.350 -16.649  1.00 90.32           C  
ATOM   1235  O   ASP A 158      -8.813  -8.608 -18.515  1.00 90.32           O  
ATOM   1236  CG  ASP A 158      -8.772 -12.815 -16.913  1.00 90.32           C  
ATOM   1237  OD1 ASP A 158      -7.698 -13.130 -17.468  1.00 90.32           O  
ATOM   1238  OD2 ASP A 158      -9.622 -13.663 -16.564  1.00 90.32           O  
ATOM   1239  N   ARG A 159      -8.684  -8.306 -16.334  1.00 89.45           N  
ATOM   1240  CA  ARG A 159      -9.205  -6.944 -16.399  1.00 89.45           C  
ATOM   1241  C   ARG A 159      -8.261  -6.034 -17.179  1.00 89.45           C  
ATOM   1242  CB  ARG A 159      -9.427  -6.385 -14.992  1.00 89.45           C  
ATOM   1243  O   ARG A 159      -8.709  -5.173 -17.939  1.00 89.45           O  
ATOM   1244  CG  ARG A 159     -10.646  -6.959 -14.287  1.00 89.45           C  
ATOM   1245  CD  ARG A 159     -11.943  -6.469 -14.914  1.00 89.45           C  
ATOM   1246  NE  ARG A 159     -13.048  -6.498 -13.960  1.00 89.45           N  
ATOM   1247  NH1 ARG A 159     -14.654  -5.837 -15.483  1.00 89.45           N  
ATOM   1248  NH2 ARG A 159     -15.237  -6.256 -13.306  1.00 89.45           N  
ATOM   1249  CZ  ARG A 159     -14.310  -6.197 -14.252  1.00 89.45           C  
ATOM   1250  N   LEU A 160      -7.021  -6.189 -16.898  1.00 89.04           N  
ATOM   1251  CA  LEU A 160      -6.007  -5.409 -17.598  1.00 89.04           C  
ATOM   1252  C   LEU A 160      -6.094  -5.630 -19.105  1.00 89.04           C  
ATOM   1253  CB  LEU A 160      -4.608  -5.775 -17.096  1.00 89.04           C  
ATOM   1254  O   LEU A 160      -6.033  -4.674 -19.881  1.00 89.04           O  
ATOM   1255  CG  LEU A 160      -3.470  -4.847 -17.523  1.00 89.04           C  
ATOM   1256  CD1 LEU A 160      -3.056  -3.948 -16.363  1.00 89.04           C  
ATOM   1257  CD2 LEU A 160      -2.281  -5.656 -18.030  1.00 89.04           C  
ATOM   1258  N   GLN A 161      -6.335  -6.799 -19.517  1.00 85.43           N  
ATOM   1259  CA  GLN A 161      -6.406  -7.153 -20.931  1.00 85.43           C  
ATOM   1260  C   GLN A 161      -7.676  -6.603 -21.573  1.00 85.43           C  
ATOM   1261  CB  GLN A 161      -6.343  -8.671 -21.108  1.00 85.43           C  
ATOM   1262  O   GLN A 161      -7.681  -6.258 -22.756  1.00 85.43           O  
ATOM   1263  CG  GLN A 161      -4.975  -9.270 -20.808  1.00 85.43           C  
ATOM   1264  CD  GLN A 161      -4.958 -10.782 -20.924  1.00 85.43           C  
ATOM   1265  NE2 GLN A 161      -3.783 -11.377 -20.745  1.00 85.43           N  
ATOM   1266  OE1 GLN A 161      -5.992 -11.411 -21.172  1.00 85.43           O  
ATOM   1267  N   ARG A 162      -8.698  -6.489 -20.800  1.00 84.96           N  
ATOM   1268  CA  ARG A 162      -9.998  -6.059 -21.306  1.00 84.96           C  
ATOM   1269  C   ARG A 162     -10.108  -4.538 -21.311  1.00 84.96           C  
ATOM   1270  CB  ARG A 162     -11.128  -6.663 -20.469  1.00 84.96           C  
ATOM   1271  O   ARG A 162     -10.984  -3.976 -21.971  1.00 84.96           O  
ATOM   1272  CG  ARG A 162     -11.302  -8.162 -20.659  1.00 84.96           C  
ATOM   1273  CD  ARG A 162     -12.473  -8.701 -19.850  1.00 84.96           C  
ATOM   1274  NE  ARG A 162     -12.546 -10.158 -19.911  1.00 84.96           N  
ATOM   1275  NH1 ARG A 162     -13.939 -10.372 -18.081  1.00 84.96           N  
ATOM   1276  NH2 ARG A 162     -13.237 -12.235 -19.217  1.00 84.96           N  
ATOM   1277  CZ  ARG A 162     -13.240 -10.918 -19.069  1.00 84.96           C  
ATOM   1278  N   THR A 163      -9.255  -3.884 -20.521  1.00 82.25           N  
ATOM   1279  CA  THR A 163      -9.316  -2.430 -20.416  1.00 82.25           C  
ATOM   1280  C   THR A 163      -8.681  -1.773 -21.638  1.00 82.25           C  
ATOM   1281  CB  THR A 163      -8.614  -1.932 -19.139  1.00 82.25           C  
ATOM   1282  O   THR A 163      -7.616  -2.195 -22.093  1.00 82.25           O  
ATOM   1283  CG2 THR A 163      -8.795  -0.428 -18.962  1.00 82.25           C  
ATOM   1284  OG1 THR A 163      -9.169  -2.605 -18.002  1.00 82.25           O  
ATOM   1285  N   HIS A 164      -9.381  -0.870 -22.267  1.00 72.34           N  
ATOM   1286  CA  HIS A 164      -8.933  -0.127 -23.439  1.00 72.34           C  
ATOM   1287  C   HIS A 164      -7.646   0.637 -23.149  1.00 72.34           C  
ATOM   1288  CB  HIS A 164     -10.023   0.838 -23.911  1.00 72.34           C  
ATOM   1289  O   HIS A 164      -7.528   1.290 -22.109  1.00 72.34           O  
ATOM   1290  CG  HIS A 164     -11.124   0.174 -24.674  1.00 72.34           C  
ATOM   1291  CD2 HIS A 164     -12.407  -0.090 -24.335  1.00 72.34           C  
ATOM   1292  ND1 HIS A 164     -10.955  -0.308 -25.954  1.00 72.34           N  
ATOM   1293  CE1 HIS A 164     -12.092  -0.841 -26.371  1.00 72.34           C  
ATOM   1294  NE2 HIS A 164     -12.989  -0.721 -25.407  1.00 72.34           N  
ATOM   1295  N   GLN A 165      -6.637   0.562 -23.965  1.00 66.84           N  
ATOM   1296  CA  GLN A 165      -5.289   1.102 -23.826  1.00 66.84           C  
ATOM   1297  C   GLN A 165      -5.303   2.628 -23.851  1.00 66.84           C  
ATOM   1298  CB  GLN A 165      -4.379   0.567 -24.931  1.00 66.84           C  
ATOM   1299  O   GLN A 165      -4.401   3.272 -23.311  1.00 66.84           O  
ATOM   1300  CG  GLN A 165      -3.975  -0.889 -24.744  1.00 66.84           C  
ATOM   1301  CD  GLN A 165      -3.026  -1.379 -25.822  1.00 66.84           C  
ATOM   1302  NE2 GLN A 165      -2.547  -2.610 -25.677  1.00 66.84           N  
ATOM   1303  OE1 GLN A 165      -2.726  -0.657 -26.778  1.00 66.84           O  
ATOM   1304  N   GLN A 166      -6.480   3.233 -24.226  1.00 61.05           N  
ATOM   1305  CA  GLN A 166      -6.573   4.684 -24.347  1.00 61.05           C  
ATOM   1306  C   GLN A 166      -7.046   5.316 -23.041  1.00 61.05           C  
ATOM   1307  CB  GLN A 166      -7.517   5.069 -25.488  1.00 61.05           C  
ATOM   1308  O   GLN A 166      -6.943   6.532 -22.861  1.00 61.05           O  
ATOM   1309  CG  GLN A 166      -6.976   4.735 -26.872  1.00 61.05           C  
ATOM   1310  CD  GLN A 166      -7.905   5.177 -27.987  1.00 61.05           C  
ATOM   1311  NE2 GLN A 166      -7.422   5.108 -29.223  1.00 61.05           N  
ATOM   1312  OE1 GLN A 166      -9.047   5.576 -27.740  1.00 61.05           O  
ATOM   1313  N   SER A 167      -7.519   4.409 -22.024  1.00 64.87           N  
ATOM   1314  CA  SER A 167      -7.910   4.900 -20.707  1.00 64.87           C  
ATOM   1315  C   SER A 167      -6.722   4.930 -19.752  1.00 64.87           C  
ATOM   1316  CB  SER A 167      -9.024   4.032 -20.120  1.00 64.87           C  
ATOM   1317  O   SER A 167      -6.451   3.948 -19.058  1.00 64.87           O  
ATOM   1318  OG  SER A 167      -9.356   4.458 -18.810  1.00 64.87           O  
ATOM   1319  N   SER A 168      -5.841   6.020 -19.781  1.00 73.58           N  
ATOM   1320  CA  SER A 168      -4.535   6.104 -19.135  1.00 73.58           C  
ATOM   1321  C   SER A 168      -4.660   5.995 -17.619  1.00 73.58           C  
ATOM   1322  CB  SER A 168      -3.837   7.414 -19.504  1.00 73.58           C  
ATOM   1323  O   SER A 168      -3.838   5.347 -16.968  1.00 73.58           O  
ATOM   1324  OG  SER A 168      -4.596   8.528 -19.066  1.00 73.58           O  
ATOM   1325  N   GLU A 169      -5.836   6.369 -17.025  1.00 83.62           N  
ATOM   1326  CA  GLU A 169      -5.975   6.329 -15.572  1.00 83.62           C  
ATOM   1327  C   GLU A 169      -6.354   4.931 -15.092  1.00 83.62           C  
ATOM   1328  CB  GLU A 169      -7.017   7.347 -15.103  1.00 83.62           C  
ATOM   1329  O   GLU A 169      -5.797   4.433 -14.111  1.00 83.62           O  
ATOM   1330  CG  GLU A 169      -7.084   7.508 -13.591  1.00 83.62           C  
ATOM   1331  CD  GLU A 169      -8.019   8.621 -13.147  1.00 83.62           C  
ATOM   1332  OE1 GLU A 169      -8.071   8.922 -11.933  1.00 83.62           O  
ATOM   1333  OE2 GLU A 169      -8.706   9.197 -14.020  1.00 83.62           O  
ATOM   1334  N   ASP A 170      -7.309   4.317 -15.745  1.00 85.69           N  
ATOM   1335  CA  ASP A 170      -7.736   2.961 -15.410  1.00 85.69           C  
ATOM   1336  C   ASP A 170      -6.588   1.968 -15.575  1.00 85.69           C  
ATOM   1337  CB  ASP A 170      -8.923   2.542 -16.280  1.00 85.69           C  
ATOM   1338  O   ASP A 170      -6.373   1.112 -14.714  1.00 85.69           O  
ATOM   1339  CG  ASP A 170     -10.197   3.300 -15.949  1.00 85.69           C  
ATOM   1340  OD1 ASP A 170     -10.277   3.913 -14.862  1.00 85.69           O  
ATOM   1341  OD2 ASP A 170     -11.130   3.281 -16.780  1.00 85.69           O  
ATOM   1342  N   LEU A 171      -5.918   2.164 -16.643  1.00 88.63           N  
ATOM   1343  CA  LEU A 171      -4.767   1.311 -16.917  1.00 88.63           C  
ATOM   1344  C   LEU A 171      -3.697   1.480 -15.843  1.00 88.63           C  
ATOM   1345  CB  LEU A 171      -4.179   1.629 -18.294  1.00 88.63           C  
ATOM   1346  O   LEU A 171      -3.133   0.495 -15.362  1.00 88.63           O  
ATOM   1347  CG  LEU A 171      -3.091   0.682 -18.802  1.00 88.63           C  
ATOM   1348  CD1 LEU A 171      -3.642  -0.733 -18.939  1.00 88.63           C  
ATOM   1349  CD2 LEU A 171      -2.531   1.175 -20.133  1.00 88.63           C  
ATOM   1350  N   TYR A 172      -3.487   2.664 -15.578  1.00 88.11           N  
ATOM   1351  CA  TYR A 172      -2.519   2.975 -14.533  1.00 88.11           C  
ATOM   1352  C   TYR A 172      -2.890   2.288 -13.224  1.00 88.11           C  
ATOM   1353  CB  TYR A 172      -2.425   4.489 -14.319  1.00 88.11           C  
ATOM   1354  O   TYR A 172      -2.054   1.627 -12.603  1.00 88.11           O  
ATOM   1355  CG  TYR A 172      -1.635   4.881 -13.094  1.00 88.11           C  
ATOM   1356  CD1 TYR A 172      -2.278   5.196 -11.899  1.00 88.11           C  
ATOM   1357  CD2 TYR A 172      -0.246   4.939 -13.130  1.00 88.11           C  
ATOM   1358  CE1 TYR A 172      -1.554   5.561 -10.768  1.00 88.11           C  
ATOM   1359  CE2 TYR A 172       0.487   5.302 -12.005  1.00 88.11           C  
ATOM   1360  OH  TYR A 172       0.547   5.970  -9.714  1.00 88.11           O  
ATOM   1361  CZ  TYR A 172      -0.175   5.610 -10.831  1.00 88.11           C  
ATOM   1362  N   GLN A 173      -4.126   2.381 -12.740  1.00 88.17           N  
ATOM   1363  CA  GLN A 173      -4.581   1.830 -11.468  1.00 88.17           C  
ATOM   1364  C   GLN A 173      -4.518   0.306 -11.474  1.00 88.17           C  
ATOM   1365  CB  GLN A 173      -6.005   2.296 -11.159  1.00 88.17           C  
ATOM   1366  O   GLN A 173      -4.169  -0.310 -10.465  1.00 88.17           O  
ATOM   1367  CG  GLN A 173      -6.121   3.792 -10.901  1.00 88.17           C  
ATOM   1368  CD  GLN A 173      -5.305   4.246  -9.705  1.00 88.17           C  
ATOM   1369  NE2 GLN A 173      -4.806   5.476  -9.761  1.00 88.17           N  
ATOM   1370  OE1 GLN A 173      -5.125   3.498  -8.739  1.00 88.17           O  
ATOM   1371  N   LEU A 174      -4.765  -0.244 -12.547  1.00 91.15           N  
ATOM   1372  CA  LEU A 174      -4.732  -1.698 -12.668  1.00 91.15           C  
ATOM   1373  C   LEU A 174      -3.297  -2.214 -12.624  1.00 91.15           C  
ATOM   1374  CB  LEU A 174      -5.407  -2.143 -13.968  1.00 91.15           C  
ATOM   1375  O   LEU A 174      -3.012  -3.210 -11.956  1.00 91.15           O  
ATOM   1376  CG  LEU A 174      -6.936  -2.163 -13.965  1.00 91.15           C  
ATOM   1377  CD1 LEU A 174      -7.467  -2.324 -15.386  1.00 91.15           C  
ATOM   1378  CD2 LEU A 174      -7.456  -3.279 -13.065  1.00 91.15           C  
ATOM   1379  N   VAL A 175      -2.430  -1.496 -13.384  1.00 92.48           N  
ATOM   1380  CA  VAL A 175      -1.024  -1.887 -13.380  1.00 92.48           C  
ATOM   1381  C   VAL A 175      -0.453  -1.748 -11.971  1.00 92.48           C  
ATOM   1382  CB  VAL A 175      -0.198  -1.042 -14.376  1.00 92.48           C  
ATOM   1383  O   VAL A 175       0.309  -2.605 -11.516  1.00 92.48           O  
ATOM   1384  CG1 VAL A 175       1.297  -1.297 -14.190  1.00 92.48           C  
ATOM   1385  CG2 VAL A 175      -0.621  -1.345 -15.812  1.00 92.48           C  
ATOM   1386  N   LYS A 176      -0.842  -0.772 -11.436  1.00 90.34           N  
ATOM   1387  CA  LYS A 176      -0.417  -0.560 -10.055  1.00 90.34           C  
ATOM   1388  C   LYS A 176      -0.914  -1.683  -9.149  1.00 90.34           C  
ATOM   1389  CB  LYS A 176      -0.920   0.790  -9.540  1.00 90.34           C  
ATOM   1390  O   LYS A 176      -0.165  -2.187  -8.310  1.00 90.34           O  
ATOM   1391  CG  LYS A 176      -0.378   1.170  -8.170  1.00 90.34           C  
ATOM   1392  CD  LYS A 176      -0.821   2.570  -7.763  1.00 90.34           C  
ATOM   1393  CE  LYS A 176      -0.341   2.923  -6.361  1.00 90.34           C  
ATOM   1394  NZ  LYS A 176      -0.849   4.257  -5.922  1.00 90.34           N  
ATOM   1395  N   ALA A 177      -2.192  -2.024  -9.193  1.00 91.89           N  
ATOM   1396  CA  ALA A 177      -2.760  -3.120  -8.413  1.00 91.89           C  
ATOM   1397  C   ALA A 177      -2.012  -4.425  -8.675  1.00 91.89           C  
ATOM   1398  CB  ALA A 177      -4.244  -3.288  -8.733  1.00 91.89           C  
ATOM   1399  O   ALA A 177      -1.736  -5.186  -7.745  1.00 91.89           O  
ATOM   1400  N   VAL A 178      -1.663  -4.628  -9.930  1.00 94.41           N  
ATOM   1401  CA  VAL A 178      -0.878  -5.799 -10.307  1.00 94.41           C  
ATOM   1402  C   VAL A 178       0.472  -5.768  -9.593  1.00 94.41           C  
ATOM   1403  CB  VAL A 178      -0.671  -5.876 -11.836  1.00 94.41           C  
ATOM   1404  O   VAL A 178       0.915  -6.781  -9.046  1.00 94.41           O  
ATOM   1405  CG1 VAL A 178       0.388  -6.921 -12.186  1.00 94.41           C  
ATOM   1406  CG2 VAL A 178      -1.990  -6.192 -12.538  1.00 94.41           C  
ATOM   1407  N   SER A 179       1.105  -4.663  -9.620  1.00 92.26           N  
ATOM   1408  CA  SER A 179       2.398  -4.522  -8.958  1.00 92.26           C  
ATOM   1409  C   SER A 179       2.296  -4.845  -7.471  1.00 92.26           C  
ATOM   1410  CB  SER A 179       2.944  -3.106  -9.144  1.00 92.26           C  
ATOM   1411  O   SER A 179       3.156  -5.534  -6.919  1.00 92.26           O  
ATOM   1412  OG  SER A 179       2.108  -2.156  -8.505  1.00 92.26           O  
ATOM   1413  N   ASN A 180       1.261  -4.410  -6.796  1.00 90.06           N  
ATOM   1414  CA  ASN A 180       1.057  -4.655  -5.372  1.00 90.06           C  
ATOM   1415  C   ASN A 180       0.894  -6.143  -5.077  1.00 90.06           C  
ATOM   1416  CB  ASN A 180      -0.157  -3.875  -4.862  1.00 90.06           C  
ATOM   1417  O   ASN A 180       1.446  -6.651  -4.100  1.00 90.06           O  
ATOM   1418  CG  ASN A 180       0.091  -2.381  -4.804  1.00 90.06           C  
ATOM   1419  ND2 ASN A 180      -0.981  -1.599  -4.859  1.00 90.06           N  
ATOM   1420  OD1 ASN A 180       1.237  -1.932  -4.711  1.00 90.06           O  
ATOM   1421  N   VAL A 181       0.142  -6.818  -5.911  1.00 92.17           N  
ATOM   1422  CA  VAL A 181      -0.075  -8.250  -5.738  1.00 92.17           C  
ATOM   1423  C   VAL A 181       1.240  -9.000  -5.941  1.00 92.17           C  
ATOM   1424  CB  VAL A 181      -1.148  -8.784  -6.712  1.00 92.17           C  
ATOM   1425  O   VAL A 181       1.562  -9.918  -5.183  1.00 92.17           O  
ATOM   1426  CG1 VAL A 181      -1.226 -10.308  -6.648  1.00 92.17           C  
ATOM   1427  CG2 VAL A 181      -2.508  -8.163  -6.399  1.00 92.17           C  
ATOM   1428  N   LEU A 182       1.966  -8.599  -6.945  1.00 91.17           N  
ATOM   1429  CA  LEU A 182       3.251  -9.232  -7.225  1.00 91.17           C  
ATOM   1430  C   LEU A 182       4.222  -9.025  -6.068  1.00 91.17           C  
ATOM   1431  CB  LEU A 182       3.853  -8.673  -8.517  1.00 91.17           C  
ATOM   1432  O   LEU A 182       4.994  -9.926  -5.732  1.00 91.17           O  
ATOM   1433  CG  LEU A 182       3.170  -9.092  -9.820  1.00 91.17           C  
ATOM   1434  CD1 LEU A 182       3.723  -8.288 -10.991  1.00 91.17           C  
ATOM   1435  CD2 LEU A 182       3.348 -10.588 -10.060  1.00 91.17           C  
ATOM   1436  N   ASP A 183       4.155  -7.897  -5.486  1.00 88.33           N  
ATOM   1437  CA  ASP A 183       4.951  -7.664  -4.285  1.00 88.33           C  
ATOM   1438  C   ASP A 183       4.577  -8.649  -3.179  1.00 88.33           C  
ATOM   1439  CB  ASP A 183       4.769  -6.227  -3.792  1.00 88.33           C  
ATOM   1440  O   ASP A 183       5.454  -9.203  -2.512  1.00 88.33           O  
ATOM   1441  CG  ASP A 183       5.528  -5.212  -4.630  1.00 88.33           C  
ATOM   1442  OD1 ASP A 183       6.380  -5.615  -5.451  1.00 88.33           O  
ATOM   1443  OD2 ASP A 183       5.274  -4.000  -4.465  1.00 88.33           O  
ATOM   1444  N   ALA A 184       3.268  -8.785  -2.994  1.00 86.39           N  
ATOM   1445  CA  ALA A 184       2.787  -9.710  -1.971  1.00 86.39           C  
ATOM   1446  C   ALA A 184       3.223 -11.140  -2.276  1.00 86.39           C  
ATOM   1447  CB  ALA A 184       1.266  -9.634  -1.858  1.00 86.39           C  
ATOM   1448  O   ALA A 184       3.583 -11.893  -1.368  1.00 86.39           O  
ATOM   1449  N   MET A 185       3.209 -11.451  -3.518  1.00 86.97           N  
ATOM   1450  CA  MET A 185       3.632 -12.781  -3.945  1.00 86.97           C  
ATOM   1451  C   MET A 185       5.120 -12.989  -3.682  1.00 86.97           C  
ATOM   1452  CB  MET A 185       3.330 -12.991  -5.430  1.00 86.97           C  
ATOM   1453  O   MET A 185       5.532 -14.063  -3.239  1.00 86.97           O  
ATOM   1454  CG  MET A 185       1.847 -13.113  -5.742  1.00 86.97           C  
ATOM   1455  SD  MET A 185       1.525 -13.387  -7.528  1.00 86.97           S  
ATOM   1456  CE  MET A 185       1.900 -15.158  -7.652  1.00 86.97           C  
ATOM   1457  N   ALA A 186       5.868 -11.975  -4.006  1.00 80.65           N  
ATOM   1458  CA  ALA A 186       7.306 -12.056  -3.761  1.00 80.65           C  
ATOM   1459  C   ALA A 186       7.599 -12.216  -2.272  1.00 80.65           C  
ATOM   1460  CB  ALA A 186       8.010 -10.817  -4.308  1.00 80.65           C  
ATOM   1461  O   ALA A 186       8.477 -12.992  -1.886  1.00 80.65           O  
ATOM   1462  N   ASP A 187       6.809 -11.601  -1.395  1.00 77.01           N  
ATOM   1463  CA  ASP A 187       6.990 -11.648   0.053  1.00 77.01           C  
ATOM   1464  C   ASP A 187       6.581 -13.008   0.613  1.00 77.01           C  
ATOM   1465  CB  ASP A 187       6.186 -10.537   0.731  1.00 77.01           C  
ATOM   1466  O   ASP A 187       7.170 -13.488   1.584  1.00 77.01           O  
ATOM   1467  CG  ASP A 187       6.761  -9.153   0.484  1.00 77.01           C  
ATOM   1468  OD1 ASP A 187       7.938  -9.046   0.076  1.00 77.01           O  
ATOM   1469  OD2 ASP A 187       6.033  -8.161   0.701  1.00 77.01           O  
ATOM   1470  N   SER A 188       5.583 -13.650  -0.032  1.00 72.99           N  
ATOM   1471  CA  SER A 188       5.022 -14.891   0.491  1.00 72.99           C  
ATOM   1472  C   SER A 188       5.655 -16.108  -0.176  1.00 72.99           C  
ATOM   1473  CB  SER A 188       3.506 -14.921   0.291  1.00 72.99           C  
ATOM   1474  O   SER A 188       5.256 -17.244   0.087  1.00 72.99           O  
ATOM   1475  OG  SER A 188       3.177 -14.780  -1.081  1.00 72.99           O  
ATOM   1476  N   SER A 189       6.704 -15.873  -0.976  1.00 71.30           N  
ATOM   1477  CA  SER A 189       7.439 -16.914  -1.688  1.00 71.30           C  
ATOM   1478  C   SER A 189       6.491 -17.848  -2.432  1.00 71.30           C  
ATOM   1479  CB  SER A 189       8.304 -17.719  -0.717  1.00 71.30           C  
ATOM   1480  O   SER A 189       6.591 -19.071  -2.307  1.00 71.30           O  
ATOM   1481  OG  SER A 189       9.214 -16.873  -0.035  1.00 71.30           O  
ATOM   1482  N   VAL A 190       5.548 -17.328  -3.134  1.00 77.61           N  
ATOM   1483  CA  VAL A 190       4.616 -18.112  -3.939  1.00 77.61           C  
ATOM   1484  C   VAL A 190       5.390 -18.962  -4.944  1.00 77.61           C  
ATOM   1485  CB  VAL A 190       3.602 -17.207  -4.675  1.00 77.61           C  
ATOM   1486  O   VAL A 190       6.323 -18.477  -5.589  1.00 77.61           O  
ATOM   1487  CG1 VAL A 190       2.745 -18.028  -5.637  1.00 77.61           C  
ATOM   1488  CG2 VAL A 190       2.723 -16.466  -3.670  1.00 77.61           C  
ATOM   1489  N   LYS A 191       5.052 -20.280  -4.932  1.00 74.78           N  
ATOM   1490  CA  LYS A 191       5.714 -21.203  -5.848  1.00 74.78           C  
ATOM   1491  C   LYS A 191       4.782 -21.613  -6.985  1.00 74.78           C  
ATOM   1492  CB  LYS A 191       6.205 -22.443  -5.100  1.00 74.78           C  
ATOM   1493  O   LYS A 191       3.563 -21.660  -6.808  1.00 74.78           O  
ATOM   1494  CG  LYS A 191       7.269 -22.153  -4.051  1.00 74.78           C  
ATOM   1495  CD  LYS A 191       7.756 -23.431  -3.380  1.00 74.78           C  
ATOM   1496  CE  LYS A 191       8.802 -23.139  -2.313  1.00 74.78           C  
ATOM   1497  NZ  LYS A 191       9.263 -24.386  -1.633  1.00 74.78           N  
ATOM   1498  N   GLY A 192       5.406 -21.643  -8.252  1.00 65.87           N  
ATOM   1499  CA  GLY A 192       4.752 -22.417  -9.294  1.00 65.87           C  
ATOM   1500  C   GLY A 192       3.687 -21.636 -10.039  1.00 65.87           C  
ATOM   1501  O   GLY A 192       2.644 -22.186 -10.400  1.00 65.87           O  
ATOM   1502  N   LEU A 193       3.919 -20.322 -10.192  1.00 83.47           N  
ATOM   1503  CA  LEU A 193       3.058 -19.533 -11.066  1.00 83.47           C  
ATOM   1504  C   LEU A 193       3.090 -20.074 -12.492  1.00 83.47           C  
ATOM   1505  CB  LEU A 193       3.486 -18.063 -11.056  1.00 83.47           C  
ATOM   1506  O   LEU A 193       4.164 -20.337 -13.037  1.00 83.47           O  
ATOM   1507  CG  LEU A 193       2.529 -17.074 -11.723  1.00 83.47           C  
ATOM   1508  CD1 LEU A 193       1.280 -16.886 -10.869  1.00 83.47           C  
ATOM   1509  CD2 LEU A 193       3.224 -15.738 -11.965  1.00 83.47           C  
ATOM   1510  N   SER A 194       1.802 -20.333 -13.041  1.00 84.55           N  
ATOM   1511  CA  SER A 194       1.736 -20.872 -14.396  1.00 84.55           C  
ATOM   1512  C   SER A 194       2.433 -19.950 -15.391  1.00 84.55           C  
ATOM   1513  CB  SER A 194       0.282 -21.086 -14.818  1.00 84.55           C  
ATOM   1514  O   SER A 194       2.010 -18.809 -15.590  1.00 84.55           O  
ATOM   1515  OG  SER A 194       0.203 -21.439 -16.188  1.00 84.55           O  
ATOM   1516  N   ARG A 195       3.403 -20.472 -15.959  1.00 80.90           N  
ATOM   1517  CA  ARG A 195       4.149 -19.693 -16.942  1.00 80.90           C  
ATOM   1518  C   ARG A 195       3.286 -19.376 -18.159  1.00 80.90           C  
ATOM   1519  CB  ARG A 195       5.411 -20.441 -17.375  1.00 80.90           C  
ATOM   1520  O   ARG A 195       3.228 -18.228 -18.604  1.00 80.90           O  
ATOM   1521  CG  ARG A 195       6.282 -19.665 -18.350  1.00 80.90           C  
ATOM   1522  CD  ARG A 195       7.563 -20.417 -18.684  1.00 80.90           C  
ATOM   1523  NE  ARG A 195       8.365 -19.704 -19.674  1.00 80.90           N  
ATOM   1524  NH1 ARG A 195      10.040 -21.292 -19.765  1.00 80.90           N  
ATOM   1525  NH2 ARG A 195      10.170 -19.406 -21.062  1.00 80.90           N  
ATOM   1526  CZ  ARG A 195       9.523 -20.136 -20.165  1.00 80.90           C  
ATOM   1527  N   GLU A 196       2.651 -20.332 -18.668  1.00 83.53           N  
ATOM   1528  CA  GLU A 196       1.910 -20.238 -19.922  1.00 83.53           C  
ATOM   1529  C   GLU A 196       0.634 -19.420 -19.750  1.00 83.53           C  
ATOM   1530  CB  GLU A 196       1.573 -21.633 -20.454  1.00 83.53           C  
ATOM   1531  O   GLU A 196       0.285 -18.614 -20.615  1.00 83.53           O  
ATOM   1532  CG  GLU A 196       2.780 -22.403 -20.969  1.00 83.53           C  
ATOM   1533  CD  GLU A 196       2.428 -23.781 -21.506  1.00 83.53           C  
ATOM   1534  OE1 GLU A 196       3.343 -24.510 -21.954  1.00 83.53           O  
ATOM   1535  OE2 GLU A 196       1.228 -24.135 -21.480  1.00 83.53           O  
ATOM   1536  N   LYS A 197       0.096 -19.588 -18.614  1.00 85.47           N  
ATOM   1537  CA  LYS A 197      -1.236 -19.009 -18.460  1.00 85.47           C  
ATOM   1538  C   LYS A 197      -1.162 -17.619 -17.836  1.00 85.47           C  
ATOM   1539  CB  LYS A 197      -2.122 -19.920 -17.608  1.00 85.47           C  
ATOM   1540  O   LYS A 197      -1.982 -16.750 -18.143  1.00 85.47           O  
ATOM   1541  CG  LYS A 197      -2.500 -21.228 -18.288  1.00 85.47           C  
ATOM   1542  CD  LYS A 197      -3.487 -22.029 -17.448  1.00 85.47           C  
ATOM   1543  CE  LYS A 197      -3.856 -23.344 -18.121  1.00 85.47           C  
ATOM   1544  NZ  LYS A 197      -4.812 -24.140 -17.295  1.00 85.47           N  
ATOM   1545  N   ILE A 198      -0.115 -17.373 -17.061  1.00 85.86           N  
ATOM   1546  CA  ILE A 198      -0.153 -16.138 -16.285  1.00 85.86           C  
ATOM   1547  C   ILE A 198       1.137 -15.350 -16.506  1.00 85.86           C  
ATOM   1548  CB  ILE A 198      -0.357 -16.421 -14.780  1.00 85.86           C  
ATOM   1549  O   ILE A 198       1.102 -14.205 -16.963  1.00 85.86           O  
ATOM   1550  CG1 ILE A 198      -1.698 -17.125 -14.546  1.00 85.86           C  
ATOM   1551  CG2 ILE A 198      -0.270 -15.125 -13.970  1.00 85.86           C  
ATOM   1552  CD1 ILE A 198      -1.937 -17.537 -13.100  1.00 85.86           C  
ATOM   1553  N   HIS A 199       2.254 -15.958 -16.279  1.00 87.46           N  
ATOM   1554  CA  HIS A 199       3.528 -15.249 -16.287  1.00 87.46           C  
ATOM   1555  C   HIS A 199       3.821 -14.658 -17.662  1.00 87.46           C  
ATOM   1556  CB  HIS A 199       4.664 -16.182 -15.864  1.00 87.46           C  
ATOM   1557  O   HIS A 199       4.053 -13.453 -17.788  1.00 87.46           O  
ATOM   1558  CG  HIS A 199       5.974 -15.486 -15.674  1.00 87.46           C  
ATOM   1559  CD2 HIS A 199       6.604 -15.070 -14.551  1.00 87.46           C  
ATOM   1560  ND1 HIS A 199       6.792 -15.141 -16.727  1.00 87.46           N  
ATOM   1561  CE1 HIS A 199       7.873 -14.540 -16.258  1.00 87.46           C  
ATOM   1562  NE2 HIS A 199       7.784 -14.484 -14.941  1.00 87.46           N  
ATOM   1563  N   GLU A 200       3.842 -15.330 -18.760  1.00 85.38           N  
ATOM   1564  CA  GLU A 200       4.258 -14.894 -20.090  1.00 85.38           C  
ATOM   1565  C   GLU A 200       3.272 -13.886 -20.673  1.00 85.38           C  
ATOM   1566  CB  GLU A 200       4.402 -16.094 -21.029  1.00 85.38           C  
ATOM   1567  O   GLU A 200       3.676 -12.854 -21.212  1.00 85.38           O  
ATOM   1568  CG  GLU A 200       5.705 -16.861 -20.851  1.00 85.38           C  
ATOM   1569  CD  GLU A 200       5.898 -17.961 -21.882  1.00 85.38           C  
ATOM   1570  OE1 GLU A 200       6.994 -18.565 -21.927  1.00 85.38           O  
ATOM   1571  OE2 GLU A 200       4.946 -18.222 -22.651  1.00 85.38           O  
ATOM   1572  N   PRO A 201       2.025 -14.247 -20.567  1.00 89.10           N  
ATOM   1573  CA  PRO A 201       1.076 -13.257 -21.081  1.00 89.10           C  
ATOM   1574  C   PRO A 201       1.178 -11.913 -20.364  1.00 89.10           C  
ATOM   1575  CB  PRO A 201      -0.286 -13.909 -20.827  1.00 89.10           C  
ATOM   1576  O   PRO A 201       1.081 -10.860 -20.999  1.00 89.10           O  
ATOM   1577  CG  PRO A 201      -0.007 -15.377 -20.796  1.00 89.10           C  
ATOM   1578  CD  PRO A 201       1.363 -15.589 -20.218  1.00 89.10           C  
ATOM   1579  N   LEU A 202       1.312 -11.973 -19.104  1.00 90.48           N  
ATOM   1580  CA  LEU A 202       1.426 -10.741 -18.331  1.00 90.48           C  
ATOM   1581  C   LEU A 202       2.712  -9.998 -18.678  1.00 90.48           C  
ATOM   1582  CB  LEU A 202       1.386 -11.043 -16.831  1.00 90.48           C  
ATOM   1583  O   LEU A 202       2.712  -8.771 -18.799  1.00 90.48           O  
ATOM   1584  CG  LEU A 202       1.347  -9.833 -15.896  1.00 90.48           C  
ATOM   1585  CD1 LEU A 202       0.163  -8.935 -16.241  1.00 90.48           C  
ATOM   1586  CD2 LEU A 202       1.278 -10.283 -14.441  1.00 90.48           C  
ATOM   1587  N   CYS A 203       3.791 -10.693 -18.849  1.00 88.11           N  
ATOM   1588  CA  CYS A 203       5.044 -10.085 -19.279  1.00 88.11           C  
ATOM   1589  C   CYS A 203       4.879  -9.388 -20.624  1.00 88.11           C  
ATOM   1590  CB  CYS A 203       6.147 -11.138 -19.373  1.00 88.11           C  
ATOM   1591  O   CYS A 203       5.335  -8.257 -20.803  1.00 88.11           O  
ATOM   1592  SG  CYS A 203       6.845 -11.606 -17.774  1.00 88.11           S  
ATOM   1593  N   ALA A 204       4.272 -10.105 -21.509  1.00 86.65           N  
ATOM   1594  CA  ALA A 204       4.061  -9.565 -22.850  1.00 86.65           C  
ATOM   1595  C   ALA A 204       3.224  -8.289 -22.802  1.00 86.65           C  
ATOM   1596  CB  ALA A 204       3.389 -10.605 -23.743  1.00 86.65           C  
ATOM   1597  O   ALA A 204       3.537  -7.309 -23.482  1.00 86.65           O  
ATOM   1598  N   TYR A 205       2.204  -8.403 -21.998  1.00 90.22           N  
ATOM   1599  CA  TYR A 205       1.332  -7.239 -21.889  1.00 90.22           C  
ATOM   1600  C   TYR A 205       2.089  -6.040 -21.329  1.00 90.22           C  
ATOM   1601  CB  TYR A 205       0.123  -7.554 -21.002  1.00 90.22           C  
ATOM   1602  O   TYR A 205       2.013  -4.939 -21.878  1.00 90.22           O  
ATOM   1603  CG  TYR A 205      -0.894  -6.439 -20.944  1.00 90.22           C  
ATOM   1604  CD1 TYR A 205      -0.806  -5.440 -19.977  1.00 90.22           C  
ATOM   1605  CD2 TYR A 205      -1.944  -6.384 -21.854  1.00 90.22           C  
ATOM   1606  CE1 TYR A 205      -1.741  -4.412 -19.918  1.00 90.22           C  
ATOM   1607  CE2 TYR A 205      -2.885  -5.361 -21.804  1.00 90.22           C  
ATOM   1608  OH  TYR A 205      -3.705  -3.366 -20.781  1.00 90.22           O  
ATOM   1609  CZ  TYR A 205      -2.776  -4.381 -20.835  1.00 90.22           C  
ATOM   1610  N   LEU A 206       2.804  -6.199 -20.185  1.00 90.24           N  
ATOM   1611  CA  LEU A 206       3.546  -5.127 -19.531  1.00 90.24           C  
ATOM   1612  C   LEU A 206       4.615  -4.561 -20.461  1.00 90.24           C  
ATOM   1613  CB  LEU A 206       4.193  -5.632 -18.239  1.00 90.24           C  
ATOM   1614  O   LEU A 206       4.821  -3.346 -20.510  1.00 90.24           O  
ATOM   1615  CG  LEU A 206       3.237  -6.030 -17.113  1.00 90.24           C  
ATOM   1616  CD1 LEU A 206       4.004  -6.704 -15.980  1.00 90.24           C  
ATOM   1617  CD2 LEU A 206       2.477  -4.811 -16.601  1.00 90.24           C  
ATOM   1618  N   ASP A 207       5.204  -5.443 -21.184  1.00 86.56           N  
ATOM   1619  CA  ASP A 207       6.204  -5.019 -22.160  1.00 86.56           C  
ATOM   1620  C   ASP A 207       5.575  -4.153 -23.249  1.00 86.56           C  
ATOM   1621  CB  ASP A 207       6.891  -6.234 -22.787  1.00 86.56           C  
ATOM   1622  O   ASP A 207       6.203  -3.213 -23.742  1.00 86.56           O  
ATOM   1623  CG  ASP A 207       8.132  -5.868 -23.583  1.00 86.56           C  
ATOM   1624  OD1 ASP A 207       8.863  -4.938 -23.180  1.00 86.56           O  
ATOM   1625  OD2 ASP A 207       8.378  -6.514 -24.624  1.00 86.56           O  
ATOM   1626  N   GLY A 208       4.413  -4.453 -23.625  1.00 85.57           N  
ATOM   1627  CA  GLY A 208       3.685  -3.674 -24.615  1.00 85.57           C  
ATOM   1628  C   GLY A 208       3.438  -2.241 -24.183  1.00 85.57           C  
ATOM   1629  O   GLY A 208       3.201  -1.367 -25.019  1.00 85.57           O  
ATOM   1630  N   LEU A 209       3.578  -1.992 -22.843  1.00 87.08           N  
ATOM   1631  CA  LEU A 209       3.304  -0.662 -22.312  1.00 87.08           C  
ATOM   1632  C   LEU A 209       4.569   0.190 -22.300  1.00 87.08           C  
ATOM   1633  CB  LEU A 209       2.725  -0.757 -20.898  1.00 87.08           C  
ATOM   1634  O   LEU A 209       4.534   1.356 -21.901  1.00 87.08           O  
ATOM   1635  CG  LEU A 209       1.354  -1.421 -20.770  1.00 87.08           C  
ATOM   1636  CD1 LEU A 209       0.938  -1.500 -19.305  1.00 87.08           C  
ATOM   1637  CD2 LEU A 209       0.313  -0.663 -21.586  1.00 87.08           C  
ATOM   1638  N   LYS A 210       5.629  -0.337 -22.771  1.00 83.23           N  
ATOM   1639  CA  LYS A 210       6.940   0.299 -22.697  1.00 83.23           C  
ATOM   1640  C   LYS A 210       6.986   1.566 -23.546  1.00 83.23           C  
ATOM   1641  CB  LYS A 210       8.034  -0.672 -23.144  1.00 83.23           C  
ATOM   1642  O   LYS A 210       7.706   2.512 -23.222  1.00 83.23           O  
ATOM   1643  CG  LYS A 210       7.986  -1.019 -24.625  1.00 83.23           C  
ATOM   1644  CD  LYS A 210       9.132  -1.941 -25.020  1.00 83.23           C  
ATOM   1645  CE  LYS A 210       9.074  -2.305 -26.498  1.00 83.23           C  
ATOM   1646  NZ  LYS A 210      10.163  -3.253 -26.878  1.00 83.23           N  
ATOM   1647  N   ASP A 211       6.216   1.592 -24.610  1.00 81.17           N  
ATOM   1648  CA  ASP A 211       6.291   2.715 -25.539  1.00 81.17           C  
ATOM   1649  C   ASP A 211       5.148   3.700 -25.304  1.00 81.17           C  
ATOM   1650  CB  ASP A 211       6.269   2.218 -26.986  1.00 81.17           C  
ATOM   1651  O   ASP A 211       4.915   4.595 -26.119  1.00 81.17           O  
ATOM   1652  CG  ASP A 211       7.470   1.358 -27.336  1.00 81.17           C  
ATOM   1653  OD1 ASP A 211       8.599   1.683 -26.908  1.00 81.17           O  
ATOM   1654  OD2 ASP A 211       7.287   0.347 -28.048  1.00 81.17           O  
ATOM   1655  N   ASN A 212       4.583   3.551 -24.161  1.00 83.88           N  
ATOM   1656  CA  ASN A 212       3.505   4.475 -23.827  1.00 83.88           C  
ATOM   1657  C   ASN A 212       4.035   5.879 -23.553  1.00 83.88           C  
ATOM   1658  CB  ASN A 212       2.711   3.962 -22.623  1.00 83.88           C  
ATOM   1659  O   ASN A 212       5.153   6.040 -23.061  1.00 83.88           O  
ATOM   1660  CG  ASN A 212       1.368   4.649 -22.473  1.00 83.88           C  
ATOM   1661  ND2 ASN A 212       0.293   3.906 -22.709  1.00 83.88           N  
ATOM   1662  OD1 ASN A 212       1.298   5.837 -22.149  1.00 83.88           O  
ATOM   1663  N   SER A 213       3.250   6.896 -23.890  1.00 80.91           N  
ATOM   1664  CA  SER A 213       3.656   8.292 -23.768  1.00 80.91           C  
ATOM   1665  C   SER A 213       3.555   8.773 -22.324  1.00 80.91           C  
ATOM   1666  CB  SER A 213       2.800   9.181 -24.670  1.00 80.91           C  
ATOM   1667  O   SER A 213       4.163   9.780 -21.955  1.00 80.91           O  
ATOM   1668  OG  SER A 213       1.427   9.058 -24.341  1.00 80.91           O  
ATOM   1669  N   ASP A 214       2.788   7.975 -21.555  1.00 81.06           N  
ATOM   1670  CA  ASP A 214       2.621   8.306 -20.144  1.00 81.06           C  
ATOM   1671  C   ASP A 214       3.767   7.742 -19.308  1.00 81.06           C  
ATOM   1672  CB  ASP A 214       1.282   7.779 -19.623  1.00 81.06           C  
ATOM   1673  O   ASP A 214       3.831   6.535 -19.066  1.00 81.06           O  
ATOM   1674  CG  ASP A 214       0.980   8.225 -18.203  1.00 81.06           C  
ATOM   1675  OD1 ASP A 214       1.898   8.716 -17.511  1.00 81.06           O  
ATOM   1676  OD2 ASP A 214      -0.184   8.081 -17.772  1.00 81.06           O  
ATOM   1677  N   PRO A 215       4.665   8.591 -18.778  1.00 78.30           N  
ATOM   1678  CA  PRO A 215       5.851   8.145 -18.043  1.00 78.30           C  
ATOM   1679  C   PRO A 215       5.505   7.467 -16.719  1.00 78.30           C  
ATOM   1680  CB  PRO A 215       6.627   9.443 -17.805  1.00 78.30           C  
ATOM   1681  O   PRO A 215       6.244   6.596 -16.256  1.00 78.30           O  
ATOM   1682  CG  PRO A 215       5.610  10.529 -17.957  1.00 78.30           C  
ATOM   1683  CD  PRO A 215       4.558  10.066 -18.923  1.00 78.30           C  
ATOM   1684  N   TYR A 216       4.340   7.783 -16.132  1.00 81.29           N  
ATOM   1685  CA  TYR A 216       3.903   7.176 -14.880  1.00 81.29           C  
ATOM   1686  C   TYR A 216       3.437   5.742 -15.103  1.00 81.29           C  
ATOM   1687  CB  TYR A 216       2.776   7.998 -14.248  1.00 81.29           C  
ATOM   1688  O   TYR A 216       3.765   4.848 -14.319  1.00 81.29           O  
ATOM   1689  CG  TYR A 216       3.187   9.400 -13.868  1.00 81.29           C  
ATOM   1690  CD1 TYR A 216       3.848   9.651 -12.667  1.00 81.29           C  
ATOM   1691  CD2 TYR A 216       2.915  10.475 -14.707  1.00 81.29           C  
ATOM   1692  CE1 TYR A 216       4.227  10.942 -12.312  1.00 81.29           C  
ATOM   1693  CE2 TYR A 216       3.289  11.769 -14.361  1.00 81.29           C  
ATOM   1694  OH  TYR A 216       4.317  13.272 -12.817  1.00 81.29           O  
ATOM   1695  CZ  TYR A 216       3.944  11.992 -13.164  1.00 81.29           C  
ATOM   1696  N   LEU A 217       2.753   5.619 -16.081  1.00 85.54           N  
ATOM   1697  CA  LEU A 217       2.302   4.285 -16.461  1.00 85.54           C  
ATOM   1698  C   LEU A 217       3.485   3.395 -16.828  1.00 85.54           C  
ATOM   1699  CB  LEU A 217       1.323   4.363 -17.635  1.00 85.54           C  
ATOM   1700  O   LEU A 217       3.549   2.237 -16.410  1.00 85.54           O  
ATOM   1701  CG  LEU A 217       0.799   3.030 -18.171  1.00 85.54           C  
ATOM   1702  CD1 LEU A 217       0.063   2.270 -17.072  1.00 85.54           C  
ATOM   1703  CD2 LEU A 217      -0.112   3.257 -19.373  1.00 85.54           C  
ATOM   1704  N   VAL A 218       4.395   3.949 -17.534  1.00 86.49           N  
ATOM   1705  CA  VAL A 218       5.577   3.209 -17.964  1.00 86.49           C  
ATOM   1706  C   VAL A 218       6.383   2.766 -16.745  1.00 86.49           C  
ATOM   1707  CB  VAL A 218       6.462   4.052 -18.910  1.00 86.49           C  
ATOM   1708  O   VAL A 218       6.860   1.631 -16.686  1.00 86.49           O  
ATOM   1709  CG1 VAL A 218       7.761   3.316 -19.234  1.00 86.49           C  
ATOM   1710  CG2 VAL A 218       5.701   4.389 -20.191  1.00 86.49           C  
ATOM   1711  N   TYR A 219       6.526   3.693 -15.861  1.00 87.30           N  
ATOM   1712  CA  TYR A 219       7.249   3.361 -14.639  1.00 87.30           C  
ATOM   1713  C   TYR A 219       6.598   2.184 -13.923  1.00 87.30           C  
ATOM   1714  CB  TYR A 219       7.309   4.573 -13.703  1.00 87.30           C  
ATOM   1715  O   TYR A 219       7.275   1.219 -13.560  1.00 87.30           O  
ATOM   1716  CG  TYR A 219       7.755   4.235 -12.301  1.00 87.30           C  
ATOM   1717  CD1 TYR A 219       6.829   4.090 -11.271  1.00 87.30           C  
ATOM   1718  CD2 TYR A 219       9.103   4.063 -12.004  1.00 87.30           C  
ATOM   1719  CE1 TYR A 219       7.236   3.781  -9.977  1.00 87.30           C  
ATOM   1720  CE2 TYR A 219       9.521   3.755 -10.714  1.00 87.30           C  
ATOM   1721  OH  TYR A 219       8.990   3.310  -8.429  1.00 87.30           O  
ATOM   1722  CZ  TYR A 219       8.582   3.615  -9.709  1.00 87.30           C  
ATOM   1723  N   HIS A 220       5.300   2.264 -13.675  1.00 88.72           N  
ATOM   1724  CA  HIS A 220       4.611   1.217 -12.929  1.00 88.72           C  
ATOM   1725  C   HIS A 220       4.603  -0.097 -13.703  1.00 88.72           C  
ATOM   1726  CB  HIS A 220       3.178   1.645 -12.606  1.00 88.72           C  
ATOM   1727  O   HIS A 220       4.658  -1.174 -13.106  1.00 88.72           O  
ATOM   1728  CG  HIS A 220       3.077   2.564 -11.430  1.00 88.72           C  
ATOM   1729  CD2 HIS A 220       2.712   3.865 -11.347  1.00 88.72           C  
ATOM   1730  ND1 HIS A 220       3.377   2.164 -10.146  1.00 88.72           N  
ATOM   1731  CE1 HIS A 220       3.199   3.183  -9.321  1.00 88.72           C  
ATOM   1732  NE2 HIS A 220       2.796   4.227 -10.025  1.00 88.72           N  
ATOM   1733  N   ALA A 221       4.539   0.020 -14.946  1.00 90.76           N  
ATOM   1734  CA  ALA A 221       4.643  -1.177 -15.777  1.00 90.76           C  
ATOM   1735  C   ALA A 221       6.020  -1.820 -15.641  1.00 90.76           C  
ATOM   1736  CB  ALA A 221       4.360  -0.837 -17.238  1.00 90.76           C  
ATOM   1737  O   ALA A 221       6.132  -3.043 -15.525  1.00 90.76           O  
ATOM   1738  N   ALA A 222       7.027  -0.976 -15.696  1.00 89.12           N  
ATOM   1739  CA  ALA A 222       8.388  -1.472 -15.512  1.00 89.12           C  
ATOM   1740  C   ALA A 222       8.560  -2.103 -14.133  1.00 89.12           C  
ATOM   1741  CB  ALA A 222       9.397  -0.342 -15.705  1.00 89.12           C  
ATOM   1742  O   ALA A 222       9.188  -3.156 -13.999  1.00 89.12           O  
ATOM   1743  N   TYR A 223       8.032  -1.420 -13.155  1.00 90.90           N  
ATOM   1744  CA  TYR A 223       8.071  -1.937 -11.791  1.00 90.90           C  
ATOM   1745  C   TYR A 223       7.391  -3.299 -11.705  1.00 90.90           C  
ATOM   1746  CB  TYR A 223       7.399  -0.957 -10.825  1.00 90.90           C  
ATOM   1747  O   TYR A 223       7.955  -4.247 -11.154  1.00 90.90           O  
ATOM   1748  CG  TYR A 223       7.483  -1.378  -9.378  1.00 90.90           C  
ATOM   1749  CD1 TYR A 223       6.539  -2.243  -8.828  1.00 90.90           C  
ATOM   1750  CD2 TYR A 223       8.504  -0.911  -8.557  1.00 90.90           C  
ATOM   1751  CE1 TYR A 223       6.611  -2.632  -7.495  1.00 90.90           C  
ATOM   1752  CE2 TYR A 223       8.585  -1.293  -7.222  1.00 90.90           C  
ATOM   1753  OH  TYR A 223       7.712  -2.535  -5.380  1.00 90.90           O  
ATOM   1754  CZ  TYR A 223       7.636  -2.153  -6.701  1.00 90.90           C  
ATOM   1755  N   ALA A 224       6.154  -3.414 -12.211  1.00 91.70           N  
ATOM   1756  CA  ALA A 224       5.396  -4.663 -12.194  1.00 91.70           C  
ATOM   1757  C   ALA A 224       6.145  -5.768 -12.933  1.00 91.70           C  
ATOM   1758  CB  ALA A 224       4.015  -4.456 -12.811  1.00 91.70           C  
ATOM   1759  O   ALA A 224       6.158  -6.920 -12.492  1.00 91.70           O  
ATOM   1760  N   TYR A 225       6.702  -5.351 -14.017  1.00 89.98           N  
ATOM   1761  CA  TYR A 225       7.504  -6.284 -14.801  1.00 89.98           C  
ATOM   1762  C   TYR A 225       8.637  -6.866 -13.964  1.00 89.98           C  
ATOM   1763  CB  TYR A 225       8.074  -5.591 -16.042  1.00 89.98           C  
ATOM   1764  O   TYR A 225       8.843  -8.082 -13.946  1.00 89.98           O  
ATOM   1765  CG  TYR A 225       8.790  -6.528 -16.985  1.00 89.98           C  
ATOM   1766  CD1 TYR A 225      10.142  -6.818 -16.817  1.00 89.98           C  
ATOM   1767  CD2 TYR A 225       8.116  -7.123 -18.046  1.00 89.98           C  
ATOM   1768  CE1 TYR A 225      10.806  -7.679 -17.684  1.00 89.98           C  
ATOM   1769  CE2 TYR A 225       8.770  -7.986 -18.920  1.00 89.98           C  
ATOM   1770  OH  TYR A 225      10.765  -9.110 -19.593  1.00 89.98           O  
ATOM   1771  CZ  TYR A 225      10.113  -8.257 -18.731  1.00 89.98           C  
ATOM   1772  N   GLN A 226       9.374  -5.980 -13.266  1.00 86.73           N  
ATOM   1773  CA  GLN A 226      10.482  -6.428 -12.429  1.00 86.73           C  
ATOM   1774  C   GLN A 226       9.982  -7.272 -11.260  1.00 86.73           C  
ATOM   1775  CB  GLN A 226      11.280  -5.231 -11.909  1.00 86.73           C  
ATOM   1776  O   GLN A 226      10.607  -8.270 -10.896  1.00 86.73           O  
ATOM   1777  CG  GLN A 226      12.109  -4.533 -12.978  1.00 86.73           C  
ATOM   1778  CD  GLN A 226      13.117  -5.456 -13.636  1.00 86.73           C  
ATOM   1779  NE2 GLN A 226      13.199  -5.397 -14.960  1.00 86.73           N  
ATOM   1780  OE1 GLN A 226      13.817  -6.216 -12.958  1.00 86.73           O  
ATOM   1781  N   ALA A 227       8.887  -6.939 -10.692  1.00 88.74           N  
ATOM   1782  CA  ALA A 227       8.285  -7.716  -9.611  1.00 88.74           C  
ATOM   1783  C   ALA A 227       7.949  -9.130 -10.074  1.00 88.74           C  
ATOM   1784  CB  ALA A 227       7.032  -7.018  -9.089  1.00 88.74           C  
ATOM   1785  O   ALA A 227       8.191 -10.100  -9.352  1.00 88.74           O  
ATOM   1786  N   LEU A 228       7.436  -9.229 -11.256  1.00 87.22           N  
ATOM   1787  CA  LEU A 228       7.064 -10.513 -11.841  1.00 87.22           C  
ATOM   1788  C   LEU A 228       8.285 -11.414 -11.994  1.00 87.22           C  
ATOM   1789  CB  LEU A 228       6.393 -10.308 -13.201  1.00 87.22           C  
ATOM   1790  O   LEU A 228       8.195 -12.628 -11.797  1.00 87.22           O  
ATOM   1791  CG  LEU A 228       5.857 -11.565 -13.889  1.00 87.22           C  
ATOM   1792  CD1 LEU A 228       4.838 -12.264 -12.995  1.00 87.22           C  
ATOM   1793  CD2 LEU A 228       5.240 -11.214 -15.239  1.00 87.22           C  
ATOM   1794  N   GLN A 229       9.418 -10.814 -12.305  1.00 82.09           N  
ATOM   1795  CA  GLN A 229      10.651 -11.573 -12.486  1.00 82.09           C  
ATOM   1796  C   GLN A 229      11.116 -12.189 -11.169  1.00 82.09           C  
ATOM   1797  CB  GLN A 229      11.751 -10.682 -13.065  1.00 82.09           C  
ATOM   1798  O   GLN A 229      11.836 -13.190 -11.165  1.00 82.09           O  
ATOM   1799  CG  GLN A 229      11.418 -10.106 -14.435  1.00 82.09           C  
ATOM   1800  CD  GLN A 229      11.106 -11.178 -15.462  1.00 82.09           C  
ATOM   1801  NE2 GLN A 229      10.082 -10.941 -16.275  1.00 82.09           N  
ATOM   1802  OE1 GLN A 229      11.782 -12.210 -15.526  1.00 82.09           O  
ATOM   1803  N   TYR A 230      10.682 -11.632 -10.093  1.00 78.67           N  
ATOM   1804  CA  TYR A 230      11.112 -12.073  -8.771  1.00 78.67           C  
ATOM   1805  C   TYR A 230      10.127 -13.077  -8.183  1.00 78.67           C  
ATOM   1806  CB  TYR A 230      11.263 -10.876  -7.828  1.00 78.67           C  
ATOM   1807  O   TYR A 230      10.342 -13.597  -7.086  1.00 78.67           O  
ATOM   1808  CG  TYR A 230      12.551 -10.112  -8.018  1.00 78.67           C  
ATOM   1809  CD1 TYR A 230      13.668 -10.385  -7.232  1.00 78.67           C  
ATOM   1810  CD2 TYR A 230      12.653  -9.115  -8.982  1.00 78.67           C  
ATOM   1811  CE1 TYR A 230      14.856  -9.682  -7.402  1.00 78.67           C  
ATOM   1812  CE2 TYR A 230      13.836  -8.406  -9.161  1.00 78.67           C  
ATOM   1813  OH  TYR A 230      16.104  -7.997  -8.541  1.00 78.67           O  
ATOM   1814  CZ  TYR A 230      14.930  -8.696  -8.368  1.00 78.67           C  
ATOM   1815  N   VAL A 231       9.020 -13.462  -8.904  1.00 81.36           N  
ATOM   1816  CA  VAL A 231       8.071 -14.504  -8.525  1.00 81.36           C  
ATOM   1817  C   VAL A 231       8.381 -15.788  -9.292  1.00 81.36           C  
ATOM   1818  CB  VAL A 231       6.613 -14.066  -8.786  1.00 81.36           C  
ATOM   1819  O   VAL A 231       8.338 -15.808 -10.524  1.00 81.36           O  
ATOM   1820  CG1 VAL A 231       5.636 -15.164  -8.371  1.00 81.36           C  
ATOM   1821  CG2 VAL A 231       6.306 -12.766  -8.045  1.00 81.36           C  
ATOM   1822  N   PRO A 232       8.804 -16.835  -8.487  1.00 73.66           N  
ATOM   1823  CA  PRO A 232       9.181 -18.071  -9.177  1.00 73.66           C  
ATOM   1824  C   PRO A 232       8.032 -18.669  -9.987  1.00 73.66           C  
ATOM   1825  CB  PRO A 232       9.586 -19.004  -8.033  1.00 73.66           C  
ATOM   1826  O   PRO A 232       6.877 -18.615  -9.559  1.00 73.66           O  
ATOM   1827  CG  PRO A 232       9.028 -18.364  -6.803  1.00 73.66           C  
ATOM   1828  CD  PRO A 232       8.697 -16.933  -7.118  1.00 73.66           C  
ATOM   1829  N   ASP A 233       8.211 -19.026 -11.309  1.00 76.25           N  
ATOM   1830  CA  ASP A 233       7.218 -19.718 -12.126  1.00 76.25           C  
ATOM   1831  C   ASP A 233       7.469 -21.224 -12.136  1.00 76.25           C  
ATOM   1832  CB  ASP A 233       7.227 -19.174 -13.556  1.00 76.25           C  
ATOM   1833  O   ASP A 233       8.345 -21.718 -11.424  1.00 76.25           O  
ATOM   1834  CG  ASP A 233       8.562 -19.362 -14.255  1.00 76.25           C  
ATOM   1835  OD1 ASP A 233       9.382 -20.184 -13.792  1.00 76.25           O  
ATOM   1836  OD2 ASP A 233       8.797 -18.680 -15.276  1.00 76.25           O  
ATOM   1837  N   ASP A 234       6.488 -22.013 -12.697  1.00 73.66           N  
ATOM   1838  CA  ASP A 234       6.543 -23.470 -12.631  1.00 73.66           C  
ATOM   1839  C   ASP A 234       7.578 -24.026 -13.607  1.00 73.66           C  
ATOM   1840  CB  ASP A 234       5.168 -24.074 -12.923  1.00 73.66           C  
ATOM   1841  O   ASP A 234       7.566 -25.218 -13.921  1.00 73.66           O  
ATOM   1842  CG  ASP A 234       4.623 -23.677 -14.283  1.00 73.66           C  
ATOM   1843  OD1 ASP A 234       5.206 -22.786 -14.938  1.00 73.66           O  
ATOM   1844  OD2 ASP A 234       3.598 -24.257 -14.703  1.00 73.66           O  
ATOM   1845  N   GLU A 235       8.513 -23.157 -14.038  1.00 67.55           N  
ATOM   1846  CA  GLU A 235       9.605 -23.589 -14.905  1.00 67.55           C  
ATOM   1847  C   GLU A 235      10.637 -24.402 -14.129  1.00 67.55           C  
ATOM   1848  CB  GLU A 235      10.275 -22.382 -15.567  1.00 67.55           C  
ATOM   1849  O   GLU A 235      10.917 -24.110 -12.964  1.00 67.55           O  
ATOM   1850  CG  GLU A 235      11.216 -22.749 -16.706  1.00 67.55           C  
ATOM   1851  CD  GLU A 235      11.850 -21.539 -17.373  1.00 67.55           C  
ATOM   1852  OE1 GLU A 235      12.505 -21.702 -18.428  1.00 67.55           O  
ATOM   1853  OE2 GLU A 235      11.692 -20.420 -16.837  1.00 67.55           O  
ATOM   1854  N   SER A 236      11.142 -25.580 -14.700  1.00 56.97           N  
ATOM   1855  CA  SER A 236      12.216 -26.370 -14.107  1.00 56.97           C  
ATOM   1856  C   SER A 236      13.508 -25.565 -14.014  1.00 56.97           C  
ATOM   1857  CB  SER A 236      12.457 -27.643 -14.920  1.00 56.97           C  
ATOM   1858  O   SER A 236      13.736 -24.653 -14.812  1.00 56.97           O  
ATOM   1859  OG  SER A 236      13.071 -27.339 -16.161  1.00 56.97           O  
ATOM   1860  N   PRO A 237      14.197 -25.669 -12.885  1.00 54.92           N  
ATOM   1861  CA  PRO A 237      15.485 -25.004 -12.680  1.00 54.92           C  
ATOM   1862  C   PRO A 237      16.426 -25.159 -13.873  1.00 54.92           C  
ATOM   1863  CB  PRO A 237      16.052 -25.705 -11.443  1.00 54.92           C  
ATOM   1864  O   PRO A 237      17.145 -24.219 -14.224  1.00 54.92           O  
ATOM   1865  CG  PRO A 237      14.858 -26.271 -10.744  1.00 54.92           C  
ATOM   1866  CD  PRO A 237      13.800 -26.565 -11.769  1.00 54.92           C  
ATOM   1867  N   LEU A 238      16.420 -26.309 -14.561  1.00 45.62           N  
ATOM   1868  CA  LEU A 238      17.245 -26.632 -15.720  1.00 45.62           C  
ATOM   1869  C   LEU A 238      16.769 -25.874 -16.955  1.00 45.62           C  
ATOM   1870  CB  LEU A 238      17.221 -28.138 -15.992  1.00 45.62           C  
ATOM   1871  O   LEU A 238      17.583 -25.347 -17.717  1.00 45.62           O  
ATOM   1872  CG  LEU A 238      18.244 -28.662 -17.001  1.00 45.62           C  
ATOM   1873  CD1 LEU A 238      19.521 -29.092 -16.286  1.00 45.62           C  
ATOM   1874  CD2 LEU A 238      17.660 -29.818 -17.805  1.00 45.62           C  
ATOM   1875  N   GLN A 239      15.443 -25.730 -17.151  1.00 51.90           N  
ATOM   1876  CA  GLN A 239      14.804 -24.939 -18.198  1.00 51.90           C  
ATOM   1877  C   GLN A 239      14.985 -23.445 -17.947  1.00 51.90           C  
ATOM   1878  CB  GLN A 239      13.316 -25.279 -18.296  1.00 51.90           C  
ATOM   1879  O   GLN A 239      15.174 -22.671 -18.887  1.00 51.90           O  
ATOM   1880  CG  GLN A 239      13.033 -26.617 -18.966  1.00 51.90           C  
ATOM   1881  CD  GLN A 239      11.551 -26.933 -19.043  1.00 51.90           C  
ATOM   1882  NE2 GLN A 239      11.196 -27.911 -19.869  1.00 51.90           N  
ATOM   1883  OE1 GLN A 239      10.733 -26.304 -18.364  1.00 51.90           O  
ATOM   1884  N   SER A 240      15.019 -23.110 -16.700  1.00 53.51           N  
ATOM   1885  CA  SER A 240      15.291 -21.752 -16.239  1.00 53.51           C  
ATOM   1886  C   SER A 240      16.750 -21.372 -16.470  1.00 53.51           C  
ATOM   1887  CB  SER A 240      14.947 -21.610 -14.756  1.00 53.51           C  
ATOM   1888  O   SER A 240      17.047 -20.245 -16.872  1.00 53.51           O  
ATOM   1889  OG  SER A 240      16.011 -22.080 -13.946  1.00 53.51           O  
ATOM   1890  N   VAL A 241      17.653 -22.280 -16.144  1.00 46.90           N  
ATOM   1891  CA  VAL A 241      19.098 -22.146 -16.292  1.00 46.90           C  
ATOM   1892  C   VAL A 241      19.465 -22.101 -17.774  1.00 46.90           C  
ATOM   1893  CB  VAL A 241      19.850 -23.300 -15.592  1.00 46.90           C  
ATOM   1894  O   VAL A 241      20.314 -21.308 -18.186  1.00 46.90           O  
ATOM   1895  CG1 VAL A 241      21.338 -23.262 -15.935  1.00 46.90           C  
ATOM   1896  CG2 VAL A 241      19.645 -23.230 -14.080  1.00 46.90           C  
ATOM   1897  N   LEU A 242      18.836 -22.878 -18.615  1.00 43.99           N  
ATOM   1898  CA  LEU A 242      19.068 -22.971 -20.053  1.00 43.99           C  
ATOM   1899  C   LEU A 242      18.497 -21.756 -20.775  1.00 43.99           C  
ATOM   1900  CB  LEU A 242      18.445 -24.252 -20.614  1.00 43.99           C  
ATOM   1901  O   LEU A 242      19.100 -21.253 -21.726  1.00 43.99           O  
ATOM   1902  CG  LEU A 242      19.189 -25.555 -20.316  1.00 43.99           C  
ATOM   1903  CD1 LEU A 242      18.331 -26.756 -20.701  1.00 43.99           C  
ATOM   1904  CD2 LEU A 242      20.525 -25.589 -21.051  1.00 43.99           C  
ATOM   1905  N   ARG A 243      17.457 -21.159 -20.225  1.00 50.10           N  
ATOM   1906  CA  ARG A 243      16.872 -19.942 -20.779  1.00 50.10           C  
ATOM   1907  C   ARG A 243      17.499 -18.700 -20.156  1.00 50.10           C  
ATOM   1908  CB  ARG A 243      15.357 -19.928 -20.565  1.00 50.10           C  
ATOM   1909  O   ARG A 243      17.660 -17.677 -20.825  1.00 50.10           O  
ATOM   1910  CG  ARG A 243      14.620 -18.930 -21.443  1.00 50.10           C  
ATOM   1911  CD  ARG A 243      13.111 -19.030 -21.267  1.00 50.10           C  
ATOM   1912  NE  ARG A 243      12.523 -17.744 -20.903  1.00 50.10           N  
ATOM   1913  NH1 ARG A 243      10.335 -18.434 -21.172  1.00 50.10           N  
ATOM   1914  NH2 ARG A 243      10.793 -16.284 -20.521  1.00 50.10           N  
ATOM   1915  CZ  ARG A 243      11.218 -17.490 -20.866  1.00 50.10           C  
ATOM   1916  N   ARG A 244      18.042 -18.957 -18.867  1.00 50.59           N  
ATOM   1917  CA  ARG A 244      18.463 -17.839 -18.027  1.00 50.59           C  
ATOM   1918  C   ARG A 244      19.948 -17.934 -17.693  1.00 50.59           C  
ATOM   1919  CB  ARG A 244      17.638 -17.794 -16.739  1.00 50.59           C  
ATOM   1920  O   ARG A 244      20.323 -17.999 -16.521  1.00 50.59           O  
ATOM   1921  CG  ARG A 244      16.179 -17.424 -16.954  1.00 50.59           C  
ATOM   1922  CD  ARG A 244      15.417 -17.345 -15.639  1.00 50.59           C  
ATOM   1923  NE  ARG A 244      13.987 -17.145 -15.856  1.00 50.59           N  
ATOM   1924  NH1 ARG A 244      13.425 -17.235 -13.616  1.00 50.59           N  
ATOM   1925  NH2 ARG A 244      11.799 -16.912 -15.199  1.00 50.59           N  
ATOM   1926  CZ  ARG A 244      13.074 -17.098 -14.890  1.00 50.59           C  
ATOM   1927  N   THR A 245      20.955 -18.695 -18.475  1.00 38.91           N  
ATOM   1928  CA  THR A 245      22.380 -18.589 -18.182  1.00 38.91           C  
ATOM   1929  C   THR A 245      22.640 -17.499 -17.146  1.00 38.91           C  
ATOM   1930  CB  THR A 245      23.192 -18.293 -19.457  1.00 38.91           C  
ATOM   1931  O   THR A 245      23.756 -17.370 -16.639  1.00 38.91           O  
ATOM   1932  CG2 THR A 245      23.955 -19.529 -19.922  1.00 38.91           C  
ATOM   1933  OG1 THR A 245      22.300 -17.875 -20.498  1.00 38.91           O  
ATOM   1934  N   ARG A 246      21.974 -17.269 -15.965  1.00 47.86           N  
ATOM   1935  CA  ARG A 246      21.913 -15.982 -15.280  1.00 47.86           C  
ATOM   1936  C   ARG A 246      21.262 -16.123 -13.908  1.00 47.86           C  
ATOM   1937  CB  ARG A 246      21.146 -14.960 -16.121  1.00 47.86           C  
ATOM   1938  O   ARG A 246      20.797 -15.138 -13.332  1.00 47.86           O  
ATOM   1939  CG  ARG A 246      22.036 -14.092 -16.997  1.00 47.86           C  
ATOM   1940  CD  ARG A 246      21.230 -13.055 -17.767  1.00 47.86           C  
ATOM   1941  NE  ARG A 246      22.054 -12.346 -18.741  1.00 47.86           N  
ATOM   1942  NH1 ARG A 246      20.321 -11.081 -19.597  1.00 47.86           N  
ATOM   1943  NH2 ARG A 246      22.442 -10.842 -20.433  1.00 47.86           N  
ATOM   1944  CZ  ARG A 246      21.604 -11.425 -19.588  1.00 47.86           C  
ATOM   1945  N   THR A 247      21.433 -17.052 -12.936  1.00 41.98           N  
ATOM   1946  CA  THR A 247      20.689 -16.870 -11.694  1.00 41.98           C  
ATOM   1947  C   THR A 247      21.631 -16.515 -10.547  1.00 41.98           C  
ATOM   1948  CB  THR A 247      19.889 -18.135 -11.332  1.00 41.98           C  
ATOM   1949  O   THR A 247      22.686 -17.134 -10.388  1.00 41.98           O  
ATOM   1950  CG2 THR A 247      18.420 -17.806 -11.089  1.00 41.98           C  
ATOM   1951  OG1 THR A 247      19.985 -19.078 -12.406  1.00 41.98           O  
ATOM   1952  N   VAL A 248      21.604 -15.266  -9.851  1.00 49.04           N  
ATOM   1953  CA  VAL A 248      21.831 -14.595  -8.575  1.00 49.04           C  
ATOM   1954  C   VAL A 248      20.936 -15.211  -7.501  1.00 49.04           C  
ATOM   1955  CB  VAL A 248      21.570 -13.076  -8.679  1.00 49.04           C  
ATOM   1956  O   VAL A 248      19.737 -14.930  -7.448  1.00 49.04           O  
ATOM   1957  CG1 VAL A 248      21.849 -12.388  -7.344  1.00 49.04           C  
ATOM   1958  CG2 VAL A 248      22.424 -12.463  -9.788  1.00 49.04           C  
ATOM   1959  N   ILE A 249      20.896 -16.501  -7.176  1.00 45.81           N  
ATOM   1960  CA  ILE A 249      20.027 -17.227  -6.257  1.00 45.81           C  
ATOM   1961  C   ILE A 249      20.593 -17.150  -4.841  1.00 45.81           C  
ATOM   1962  CB  ILE A 249      19.857 -18.702  -6.686  1.00 45.81           C  
ATOM   1963  O   ILE A 249      19.842 -17.008  -3.873  1.00 45.81           O  
ATOM   1964  CG1 ILE A 249      19.191 -18.783  -8.064  1.00 45.81           C  
ATOM   1965  CG2 ILE A 249      19.052 -19.479  -5.641  1.00 45.81           C  
ATOM   1966  CD1 ILE A 249      19.162 -20.186  -8.656  1.00 45.81           C  
ATOM   1967  N   GLY A 250      21.746 -16.517  -4.588  1.00 41.14           N  
ATOM   1968  CA  GLY A 250      22.265 -16.507  -3.230  1.00 41.14           C  
ATOM   1969  C   GLY A 250      22.166 -15.148  -2.564  1.00 41.14           C  
ATOM   1970  O   GLY A 250      21.977 -15.059  -1.349  1.00 41.14           O  
ATOM   1971  N   GLY A 251      21.782 -14.055  -3.258  1.00 44.98           N  
ATOM   1972  CA  GLY A 251      21.666 -12.694  -2.758  1.00 44.98           C  
ATOM   1973  C   GLY A 251      20.248 -12.319  -2.372  1.00 44.98           C  
ATOM   1974  O   GLY A 251      20.039 -11.538  -1.442  1.00 44.98           O  
ATOM   1975  N   ILE A 252      19.246 -13.144  -2.718  1.00 50.44           N  
ATOM   1976  CA  ILE A 252      17.828 -12.825  -2.597  1.00 50.44           C  
ATOM   1977  C   ILE A 252      17.299 -13.324  -1.254  1.00 50.44           C  
ATOM   1978  CB  ILE A 252      17.010 -13.437  -3.756  1.00 50.44           C  
ATOM   1979  O   ILE A 252      16.547 -12.620  -0.576  1.00 50.44           O  
ATOM   1980  CG1 ILE A 252      17.421 -12.806  -5.092  1.00 50.44           C  
ATOM   1981  CG2 ILE A 252      15.509 -13.265  -3.508  1.00 50.44           C  
ATOM   1982  CD1 ILE A 252      16.804 -13.479  -6.310  1.00 50.44           C  
ATOM   1983  N   SER A 253      17.728 -14.530  -0.803  1.00 46.94           N  
ATOM   1984  CA  SER A 253      17.322 -15.074   0.489  1.00 46.94           C  
ATOM   1985  C   SER A 253      17.923 -14.273   1.640  1.00 46.94           C  
ATOM   1986  CB  SER A 253      17.736 -16.541   0.607  1.00 46.94           C  
ATOM   1987  O   SER A 253      17.250 -14.012   2.639  1.00 46.94           O  
ATOM   1988  OG  SER A 253      19.127 -16.653   0.851  1.00 46.94           O  
ATOM   1989  N   GLY A 254      19.181 -13.666   1.431  1.00 50.74           N  
ATOM   1990  CA  GLY A 254      19.862 -12.798   2.378  1.00 50.74           C  
ATOM   1991  C   GLY A 254      19.261 -11.407   2.453  1.00 50.74           C  
ATOM   1992  O   GLY A 254      19.204 -10.806   3.528  1.00 50.74           O  
ATOM   1993  N   LEU A 255      18.566 -10.936   1.368  1.00 53.20           N  
ATOM   1994  CA  LEU A 255      17.941  -9.621   1.271  1.00 53.20           C  
ATOM   1995  C   LEU A 255      16.588  -9.610   1.974  1.00 53.20           C  
ATOM   1996  CB  LEU A 255      17.771  -9.214  -0.195  1.00 53.20           C  
ATOM   1997  O   LEU A 255      16.264  -8.661   2.692  1.00 53.20           O  
ATOM   1998  CG  LEU A 255      18.851  -8.300  -0.774  1.00 53.20           C  
ATOM   1999  CD1 LEU A 255      19.284  -8.796  -2.150  1.00 53.20           C  
ATOM   2000  CD2 LEU A 255      18.349  -6.862  -0.852  1.00 53.20           C  
ATOM   2001  N   VAL A 256      15.902 -10.739   1.892  1.00 54.85           N  
ATOM   2002  CA  VAL A 256      14.580 -10.873   2.495  1.00 54.85           C  
ATOM   2003  C   VAL A 256      14.712 -10.990   4.011  1.00 54.85           C  
ATOM   2004  CB  VAL A 256      13.820 -12.095   1.931  1.00 54.85           C  
ATOM   2005  O   VAL A 256      13.957 -10.360   4.757  1.00 54.85           O  
ATOM   2006  CG1 VAL A 256      12.511 -12.313   2.686  1.00 54.85           C  
ATOM   2007  CG2 VAL A 256      13.556 -11.915   0.437  1.00 54.85           C  
ATOM   2008  N   SER A 257      15.789 -11.718   4.473  1.00 52.70           N  
ATOM   2009  CA  SER A 257      16.066 -11.877   5.897  1.00 52.70           C  
ATOM   2010  C   SER A 257      16.625 -10.592   6.498  1.00 52.70           C  
ATOM   2011  CB  SER A 257      17.048 -13.027   6.127  1.00 52.70           C  
ATOM   2012  O   SER A 257      16.275 -10.223   7.621  1.00 52.70           O  
ATOM   2013  OG  SER A 257      18.299 -12.749   5.522  1.00 52.70           O  
ATOM   2014  N   ALA A 258      17.402  -9.849   5.784  1.00 51.17           N  
ATOM   2015  CA  ALA A 258      18.001  -8.580   6.190  1.00 51.17           C  
ATOM   2016  C   ALA A 258      16.951  -7.474   6.257  1.00 51.17           C  
ATOM   2017  CB  ALA A 258      19.121  -8.189   5.228  1.00 51.17           C  
ATOM   2018  O   ALA A 258      16.970  -6.647   7.171  1.00 51.17           O  
ATOM   2019  N   VAL A 259      15.972  -7.505   5.325  1.00 53.17           N  
ATOM   2020  CA  VAL A 259      14.852  -6.569   5.316  1.00 53.17           C  
ATOM   2021  C   VAL A 259      13.937  -6.847   6.506  1.00 53.17           C  
ATOM   2022  CB  VAL A 259      14.052  -6.654   3.997  1.00 53.17           C  
ATOM   2023  O   VAL A 259      13.493  -5.919   7.186  1.00 53.17           O  
ATOM   2024  CG1 VAL A 259      12.777  -5.818   4.084  1.00 53.17           C  
ATOM   2025  CG2 VAL A 259      14.915  -6.199   2.821  1.00 53.17           C  
ATOM   2026  N   LYS A 260      13.817  -8.122   6.828  1.00 57.12           N  
ATOM   2027  CA  LYS A 260      12.965  -8.528   7.943  1.00 57.12           C  
ATOM   2028  C   LYS A 260      13.645  -8.256   9.281  1.00 57.12           C  
ATOM   2029  CB  LYS A 260      12.602 -10.009   7.830  1.00 57.12           C  
ATOM   2030  O   LYS A 260      12.981  -7.924  10.265  1.00 57.12           O  
ATOM   2031  CG  LYS A 260      11.560 -10.312   6.763  1.00 57.12           C  
ATOM   2032  CD  LYS A 260      11.143 -11.777   6.789  1.00 57.12           C  
ATOM   2033  CE  LYS A 260      10.107 -12.083   5.716  1.00 57.12           C  
ATOM   2034  NZ  LYS A 260       9.697 -13.519   5.736  1.00 57.12           N  
ATOM   2035  N   GLY A 261      15.015  -8.184   9.228  1.00 58.72           N  
ATOM   2036  CA  GLY A 261      15.806  -7.912  10.418  1.00 58.72           C  
ATOM   2037  C   GLY A 261      16.172  -6.447  10.568  1.00 58.72           C  
ATOM   2038  O   GLY A 261      16.778  -6.053  11.567  1.00 58.72           O  
ATOM   2039  N   LEU A 262      15.644  -5.591   9.499  1.00 58.65           N  
ATOM   2040  CA  LEU A 262      15.825  -4.144   9.456  1.00 58.65           C  
ATOM   2041  C   LEU A 262      17.300  -3.776   9.581  1.00 58.65           C  
ATOM   2042  CB  LEU A 262      15.023  -3.470  10.572  1.00 58.65           C  
ATOM   2043  O   LEU A 262      17.647  -2.809  10.263  1.00 58.65           O  
ATOM   2044  CG  LEU A 262      13.502  -3.607  10.492  1.00 58.65           C  
ATOM   2045  CD1 LEU A 262      12.856  -3.116  11.783  1.00 58.65           C  
ATOM   2046  CD2 LEU A 262      12.958  -2.840   9.291  1.00 58.65           C  
ATOM   2047  N   ASP A 263      18.205  -4.543   9.174  1.00 74.53           N  
ATOM   2048  CA  ASP A 263      19.634  -4.250   9.112  1.00 74.53           C  
ATOM   2049  C   ASP A 263      20.017  -3.671   7.752  1.00 74.53           C  
ATOM   2050  CB  ASP A 263      20.453  -5.510   9.397  1.00 74.53           C  
ATOM   2051  O   ASP A 263      20.174  -4.411   6.778  1.00 74.53           O  
ATOM   2052  CG  ASP A 263      21.933  -5.225   9.585  1.00 74.53           C  
ATOM   2053  OD1 ASP A 263      22.412  -4.162   9.135  1.00 74.53           O  
ATOM   2054  OD2 ASP A 263      22.626  -6.073  10.188  1.00 74.53           O  
ATOM   2055  N   VAL A 264      20.213  -2.355   7.674  1.00 73.31           N  
ATOM   2056  CA  VAL A 264      20.398  -1.615   6.431  1.00 73.31           C  
ATOM   2057  C   VAL A 264      21.750  -1.968   5.815  1.00 73.31           C  
ATOM   2058  CB  VAL A 264      20.298  -0.090   6.657  1.00 73.31           C  
ATOM   2059  O   VAL A 264      21.867  -2.110   4.596  1.00 73.31           O  
ATOM   2060  CG1 VAL A 264      20.651   0.670   5.380  1.00 73.31           C  
ATOM   2061  CG2 VAL A 264      18.897   0.287   7.137  1.00 73.31           C  
ATOM   2062  N   ASN A 265      22.768  -2.250   6.613  1.00 74.73           N  
ATOM   2063  CA  ASN A 265      24.103  -2.565   6.115  1.00 74.73           C  
ATOM   2064  C   ASN A 265      24.142  -3.936   5.446  1.00 74.73           C  
ATOM   2065  CB  ASN A 265      25.128  -2.498   7.249  1.00 74.73           C  
ATOM   2066  O   ASN A 265      24.727  -4.091   4.372  1.00 74.73           O  
ATOM   2067  CG  ASN A 265      25.347  -1.086   7.755  1.00 74.73           C  
ATOM   2068  ND2 ASN A 265      25.620  -0.955   9.048  1.00 74.73           N  
ATOM   2069  OD1 ASN A 265      25.271  -0.120   6.991  1.00 74.73           O  
ATOM   2070  N   GLN A 266      23.519  -4.938   6.037  1.00 73.15           N  
ATOM   2071  CA  GLN A 266      23.407  -6.277   5.470  1.00 73.15           C  
ATOM   2072  C   GLN A 266      22.576  -6.265   4.190  1.00 73.15           C  
ATOM   2073  CB  GLN A 266      22.793  -7.242   6.486  1.00 73.15           C  
ATOM   2074  O   GLN A 266      22.883  -6.985   3.238  1.00 73.15           O  
ATOM   2075  CG  GLN A 266      23.756  -7.674   7.584  1.00 73.15           C  
ATOM   2076  CD  GLN A 266      23.148  -8.692   8.530  1.00 73.15           C  
ATOM   2077  NE2 GLN A 266      23.897  -9.062   9.563  1.00 73.15           N  
ATOM   2078  OE1 GLN A 266      22.014  -9.141   8.336  1.00 73.15           O  
ATOM   2079  N   PHE A 267      21.559  -5.347   4.238  1.00 69.28           N  
ATOM   2080  CA  PHE A 267      20.712  -5.168   3.065  1.00 69.28           C  
ATOM   2081  C   PHE A 267      21.507  -4.573   1.909  1.00 69.28           C  
ATOM   2082  CB  PHE A 267      19.516  -4.270   3.396  1.00 69.28           C  
ATOM   2083  O   PHE A 267      21.435  -5.065   0.781  1.00 69.28           O  
ATOM   2084  CG  PHE A 267      18.551  -4.099   2.254  1.00 69.28           C  
ATOM   2085  CD1 PHE A 267      18.490  -2.902   1.550  1.00 69.28           C  
ATOM   2086  CD2 PHE A 267      17.704  -5.135   1.884  1.00 69.28           C  
ATOM   2087  CE1 PHE A 267      17.598  -2.741   0.493  1.00 69.28           C  
ATOM   2088  CE2 PHE A 267      16.810  -4.982   0.828  1.00 69.28           C  
ATOM   2089  CZ  PHE A 267      16.758  -3.784   0.134  1.00 69.28           C  
ATOM   2090  N   LEU A 268      22.330  -3.600   2.143  1.00 68.75           N  
ATOM   2091  CA  LEU A 268      23.163  -2.955   1.134  1.00 68.75           C  
ATOM   2092  C   LEU A 268      24.189  -3.933   0.570  1.00 68.75           C  
ATOM   2093  CB  LEU A 268      23.874  -1.736   1.725  1.00 68.75           C  
ATOM   2094  O   LEU A 268      24.456  -3.933  -0.634  1.00 68.75           O  
ATOM   2095  CG  LEU A 268      23.002  -0.511   2.004  1.00 68.75           C  
ATOM   2096  CD1 LEU A 268      23.819   0.577   2.692  1.00 68.75           C  
ATOM   2097  CD2 LEU A 268      22.387   0.013   0.710  1.00 68.75           C  
ATOM   2098  N   GLU A 269      24.704  -4.810   1.407  1.00 72.48           N  
ATOM   2099  CA  GLU A 269      25.644  -5.839   0.972  1.00 72.48           C  
ATOM   2100  C   GLU A 269      24.978  -6.829   0.020  1.00 72.48           C  
ATOM   2101  CB  GLU A 269      26.227  -6.580   2.178  1.00 72.48           C  
ATOM   2102  O   GLU A 269      25.575  -7.236  -0.978  1.00 72.48           O  
ATOM   2103  CG  GLU A 269      27.224  -5.758   2.982  1.00 72.48           C  
ATOM   2104  CD  GLU A 269      27.719  -6.469   4.231  1.00 72.48           C  
ATOM   2105  OE1 GLU A 269      28.479  -5.858   5.016  1.00 72.48           O  
ATOM   2106  OE2 GLU A 269      27.343  -7.647   4.426  1.00 72.48           O  
ATOM   2107  N   GLY A 270      23.753  -7.192   0.406  1.00 64.86           N  
ATOM   2108  CA  GLY A 270      22.964  -8.059  -0.454  1.00 64.86           C  
ATOM   2109  C   GLY A 270      22.704  -7.463  -1.825  1.00 64.86           C  
ATOM   2110  O   GLY A 270      22.797  -8.159  -2.838  1.00 64.86           O  
ATOM   2111  N   LEU A 271      22.383  -6.136  -1.836  1.00 66.78           N  
ATOM   2112  CA  LEU A 271      22.151  -5.433  -3.093  1.00 66.78           C  
ATOM   2113  C   LEU A 271      23.421  -5.394  -3.937  1.00 66.78           C  
ATOM   2114  CB  LEU A 271      21.657  -4.009  -2.828  1.00 66.78           C  
ATOM   2115  O   LEU A 271      23.362  -5.531  -5.161  1.00 66.78           O  
ATOM   2116  CG  LEU A 271      20.216  -3.872  -2.333  1.00 66.78           C  
ATOM   2117  CD1 LEU A 271      19.886  -2.408  -2.062  1.00 66.78           C  
ATOM   2118  CD2 LEU A 271      19.244  -4.467  -3.345  1.00 66.78           C  
ATOM   2119  N   ASP A 272      24.503  -5.227  -3.362  1.00 67.46           N  
ATOM   2120  CA  ASP A 272      25.809  -5.222  -4.014  1.00 67.46           C  
ATOM   2121  C   ASP A 272      26.111  -6.576  -4.651  1.00 67.46           C  
ATOM   2122  CB  ASP A 272      26.907  -4.856  -3.013  1.00 67.46           C  
ATOM   2123  O   ASP A 272      26.627  -6.642  -5.768  1.00 67.46           O  
ATOM   2124  CG  ASP A 272      27.018  -3.360  -2.775  1.00 67.46           C  
ATOM   2125  OD1 ASP A 272      26.529  -2.571  -3.612  1.00 67.46           O  
ATOM   2126  OD2 ASP A 272      27.604  -2.966  -1.743  1.00 67.46           O  
ATOM   2127  N   GLN A 273      25.789  -7.597  -4.023  1.00 68.16           N  
ATOM   2128  CA  GLN A 273      26.003  -8.953  -4.518  1.00 68.16           C  
ATOM   2129  C   GLN A 273      25.157  -9.225  -5.759  1.00 68.16           C  
ATOM   2130  CB  GLN A 273      25.683  -9.979  -3.430  1.00 68.16           C  
ATOM   2131  O   GLN A 273      25.620  -9.870  -6.702  1.00 68.16           O  
ATOM   2132  CG  GLN A 273      26.708 -10.021  -2.304  1.00 68.16           C  
ATOM   2133  CD  GLN A 273      26.307 -10.959  -1.181  1.00 68.16           C  
ATOM   2134  NE2 GLN A 273      27.150 -11.053  -0.158  1.00 68.16           N  
ATOM   2135  OE1 GLN A 273      25.248 -11.593  -1.231  1.00 68.16           O  
ATOM   2136  N   ILE A 274      23.948  -8.674  -5.764  1.00 63.04           N  
ATOM   2137  CA  ILE A 274      23.048  -8.814  -6.903  1.00 63.04           C  
ATOM   2138  C   ILE A 274      23.614  -8.062  -8.105  1.00 63.04           C  
ATOM   2139  CB  ILE A 274      21.629  -8.300  -6.568  1.00 63.04           C  
ATOM   2140  O   ILE A 274      23.622  -8.582  -9.223  1.00 63.04           O  
ATOM   2141  CG1 ILE A 274      20.959  -9.214  -5.536  1.00 63.04           C  
ATOM   2142  CG2 ILE A 274      20.781  -8.193  -7.839  1.00 63.04           C  
ATOM   2143  CD1 ILE A 274      19.610  -8.708  -5.046  1.00 63.04           C  
ATOM   2144  N   GLN A 275      24.068  -6.835  -7.828  1.00 64.28           N  
ATOM   2145  CA  GLN A 275      24.656  -6.010  -8.878  1.00 64.28           C  
ATOM   2146  C   GLN A 275      25.927  -6.648  -9.433  1.00 64.28           C  
ATOM   2147  CB  GLN A 275      24.960  -4.606  -8.352  1.00 64.28           C  
ATOM   2148  O   GLN A 275      26.150  -6.648 -10.645  1.00 64.28           O  
ATOM   2149  CG  GLN A 275      25.352  -3.614  -9.439  1.00 64.28           C  
ATOM   2150  CD  GLN A 275      25.504  -2.199  -8.914  1.00 64.28           C  
ATOM   2151  NE2 GLN A 275      25.825  -1.267  -9.805  1.00 64.28           N  
ATOM   2152  OE1 GLN A 275      25.334  -1.945  -7.717  1.00 64.28           O  
ATOM   2153  N   GLU A 276      26.822  -7.145  -8.585  1.00 64.57           N  
ATOM   2154  CA  GLU A 276      28.054  -7.822  -8.979  1.00 64.57           C  
ATOM   2155  C   GLU A 276      27.757  -9.090  -9.774  1.00 64.57           C  
ATOM   2156  CB  GLU A 276      28.899  -8.159  -7.748  1.00 64.57           C  
ATOM   2157  O   GLU A 276      28.449  -9.394 -10.748  1.00 64.57           O  
ATOM   2158  CG  GLU A 276      29.579  -6.951  -7.119  1.00 64.57           C  
ATOM   2159  CD  GLU A 276      30.363  -7.290  -5.861  1.00 64.57           C  
ATOM   2160  OE1 GLU A 276      30.928  -6.368  -5.231  1.00 64.57           O  
ATOM   2161  OE2 GLU A 276      30.413  -8.489  -5.504  1.00 64.57           O  
ATOM   2162  N   GLY A 277      26.824  -9.833  -9.348  1.00 55.93           N  
ATOM   2163  CA  GLY A 277      26.372 -11.007 -10.078  1.00 55.93           C  
ATOM   2164  C   GLY A 277      25.834 -10.680 -11.458  1.00 55.93           C  
ATOM   2165  O   GLY A 277      26.105 -11.400 -12.422  1.00 55.93           O  
ATOM   2166  N   LEU A 278      25.185  -9.471 -11.572  1.00 57.76           N  
ATOM   2167  CA  LEU A 278      24.630  -8.994 -12.834  1.00 57.76           C  
ATOM   2168  C   LEU A 278      25.737  -8.506 -13.763  1.00 57.76           C  
ATOM   2169  CB  LEU A 278      23.623  -7.868 -12.586  1.00 57.76           C  
ATOM   2170  O   LEU A 278      25.684  -8.739 -14.973  1.00 57.76           O  
ATOM   2171  CG  LEU A 278      22.284  -8.280 -11.973  1.00 57.76           C  
ATOM   2172  CD1 LEU A 278      21.485  -7.046 -11.566  1.00 57.76           C  
ATOM   2173  CD2 LEU A 278      21.489  -9.138 -12.951  1.00 57.76           C  
ATOM   2174  N   ALA A 279      26.763  -7.794 -13.187  1.00 54.19           N  
ATOM   2175  CA  ALA A 279      27.917  -7.265 -13.910  1.00 54.19           C  
ATOM   2176  C   ALA A 279      28.827  -8.391 -14.391  1.00 54.19           C  
ATOM   2177  CB  ALA A 279      28.698  -6.295 -13.027  1.00 54.19           C  
ATOM   2178  O   ALA A 279      29.378  -8.324 -15.493  1.00 54.19           O  
ATOM   2179  N   GLY A 280      29.091  -9.412 -13.642  1.00 44.89           N  
ATOM   2180  CA  GLY A 280      29.872 -10.601 -13.945  1.00 44.89           C  
ATOM   2181  C   GLY A 280      29.264 -11.450 -15.046  1.00 44.89           C  
ATOM   2182  O   GLY A 280      29.980 -11.964 -15.907  1.00 44.89           O  
ATOM   2183  N   VAL A 281      28.007 -11.386 -15.263  1.00 49.27           N  
ATOM   2184  CA  VAL A 281      27.199 -12.114 -16.235  1.00 49.27           C  
ATOM   2185  C   VAL A 281      27.161 -11.346 -17.555  1.00 49.27           C  
ATOM   2186  CB  VAL A 281      25.764 -12.352 -15.716  1.00 49.27           C  
ATOM   2187  O   VAL A 281      27.232 -11.945 -18.631  1.00 49.27           O  
ATOM   2188  CG1 VAL A 281      24.907 -13.029 -16.784  1.00 49.27           C  
ATOM   2189  CG2 VAL A 281      25.791 -13.191 -14.439  1.00 49.27           C  
ATOM   2190  N   TYR A 282      27.146  -9.987 -17.464  1.00 41.49           N  
ATOM   2191  CA  TYR A 282      27.224  -9.057 -18.584  1.00 41.49           C  
ATOM   2192  C   TYR A 282      28.575  -9.156 -19.283  1.00 41.49           C  
ATOM   2193  CB  TYR A 282      26.987  -7.620 -18.107  1.00 41.49           C  
ATOM   2194  O   TYR A 282      28.646  -9.145 -20.514  1.00 41.49           O  
ATOM   2195  CG  TYR A 282      26.722  -6.645 -19.227  1.00 41.49           C  
ATOM   2196  CD1 TYR A 282      27.751  -5.876 -19.767  1.00 41.49           C  
ATOM   2197  CD2 TYR A 282      25.442  -6.489 -19.748  1.00 41.49           C  
ATOM   2198  CE1 TYR A 282      27.510  -4.974 -20.798  1.00 41.49           C  
ATOM   2199  CE2 TYR A 282      25.190  -5.590 -20.780  1.00 41.49           C  
ATOM   2200  OH  TYR A 282      25.985  -3.947 -22.318  1.00 41.49           O  
ATOM   2201  CZ  TYR A 282      26.229  -4.839 -21.297  1.00 41.49           C  
ATOM   2202  N   HIS A 283      29.617  -9.424 -18.602  1.00 40.36           N  
ATOM   2203  CA  HIS A 283      30.981  -9.552 -19.101  1.00 40.36           C  
ATOM   2204  C   HIS A 283      31.202 -10.907 -19.764  1.00 40.36           C  
ATOM   2205  CB  HIS A 283      31.987  -9.353 -17.965  1.00 40.36           C  
ATOM   2206  O   HIS A 283      31.864 -10.995 -20.801  1.00 40.36           O  
ATOM   2207  CG  HIS A 283      33.261  -8.701 -18.399  1.00 40.36           C  
ATOM   2208  CD2 HIS A 283      33.915  -7.618 -17.918  1.00 40.36           C  
ATOM   2209  ND1 HIS A 283      34.011  -9.166 -19.458  1.00 40.36           N  
ATOM   2210  CE1 HIS A 283      35.075  -8.394 -19.608  1.00 40.36           C  
ATOM   2211  NE2 HIS A 283      35.040  -7.448 -18.686  1.00 40.36           N  
ATOM   2212  N   LEU A 284      30.517 -11.947 -19.386  1.00 37.07           N  
ATOM   2213  CA  LEU A 284      30.582 -13.297 -19.934  1.00 37.07           C  
ATOM   2214  C   LEU A 284      29.693 -13.427 -21.167  1.00 37.07           C  
ATOM   2215  CB  LEU A 284      30.164 -14.325 -18.879  1.00 37.07           C  
ATOM   2216  O   LEU A 284      30.045 -14.124 -22.121  1.00 37.07           O  
ATOM   2217  CG  LEU A 284      31.244 -14.752 -17.883  1.00 37.07           C  
ATOM   2218  CD1 LEU A 284      30.605 -15.278 -16.602  1.00 37.07           C  
ATOM   2219  CD2 LEU A 284      32.157 -15.804 -18.503  1.00 37.07           C  
ATOM   2220  N   ALA A 285      28.539 -12.664 -21.297  1.00 35.44           N  
ATOM   2221  CA  ALA A 285      27.617 -12.567 -22.425  1.00 35.44           C  
ATOM   2222  C   ALA A 285      28.189 -11.678 -23.526  1.00 35.44           C  
ATOM   2223  CB  ALA A 285      26.265 -12.031 -21.963  1.00 35.44           C  
ATOM   2224  O   ALA A 285      28.015 -11.960 -24.714  1.00 35.44           O  
ATOM   2225  N   VAL A 286      29.018 -10.742 -23.250  1.00 41.06           N  
ATOM   2226  CA  VAL A 286      29.758  -9.857 -24.144  1.00 41.06           C  
ATOM   2227  C   VAL A 286      30.950 -10.603 -24.739  1.00 41.06           C  
ATOM   2228  CB  VAL A 286      30.238  -8.584 -23.412  1.00 41.06           C  
ATOM   2229  O   VAL A 286      31.252 -10.457 -25.926  1.00 41.06           O  
ATOM   2230  CG1 VAL A 286      31.200  -7.786 -24.291  1.00 41.06           C  
ATOM   2231  CG2 VAL A 286      29.044  -7.723 -23.003  1.00 41.06           C  
ATOM   2232  N   VAL A 287      31.441 -11.583 -24.042  1.00 42.71           N  
ATOM   2233  CA  VAL A 287      32.567 -12.409 -24.466  1.00 42.71           C  
ATOM   2234  C   VAL A 287      32.061 -13.586 -25.298  1.00 42.71           C  
ATOM   2235  CB  VAL A 287      33.381 -12.923 -23.257  1.00 42.71           C  
ATOM   2236  O   VAL A 287      32.699 -13.984 -26.275  1.00 42.71           O  
ATOM   2237  CG1 VAL A 287      34.466 -13.897 -23.711  1.00 42.71           C  
ATOM   2238  CG2 VAL A 287      33.996 -11.752 -22.492  1.00 42.71           C  
ATOM   2239  N   GLY A 288      30.750 -13.958 -25.241  1.00 36.55           N  
ATOM   2240  CA  GLY A 288      30.117 -15.000 -26.034  1.00 36.55           C  
ATOM   2241  C   GLY A 288      29.376 -14.462 -27.243  1.00 36.55           C  
ATOM   2242  O   GLY A 288      29.309 -15.123 -28.282  1.00 36.55           O  
ATOM   2243  N   TYR A 289      29.202 -13.057 -27.382  1.00 32.38           N  
ATOM   2244  CA  TYR A 289      28.476 -12.428 -28.479  1.00 32.38           C  
ATOM   2245  C   TYR A 289      29.303 -11.318 -29.116  1.00 32.38           C  
ATOM   2246  CB  TYR A 289      27.139 -11.866 -27.987  1.00 32.38           C  
ATOM   2247  O   TYR A 289      29.531 -10.274 -28.501  1.00 32.38           O  
ATOM   2248  CG  TYR A 289      25.938 -12.639 -28.477  1.00 32.38           C  
ATOM   2249  CD1 TYR A 289      25.343 -12.338 -29.700  1.00 32.38           C  
ATOM   2250  CD2 TYR A 289      25.395 -13.670 -27.718  1.00 32.38           C  
ATOM   2251  CE1 TYR A 289      24.235 -13.045 -30.155  1.00 32.38           C  
ATOM   2252  CE2 TYR A 289      24.288 -14.384 -28.162  1.00 32.38           C  
ATOM   2253  OH  TYR A 289      22.619 -14.769 -29.825  1.00 32.38           O  
ATOM   2254  CZ  TYR A 289      23.716 -14.066 -29.380  1.00 32.38           C  
ATOM   2255  N   GLN A 290      30.647 -11.406 -29.320  1.00 35.80           N  
ATOM   2256  CA  GLN A 290      31.365 -10.580 -30.284  1.00 35.80           C  
ATOM   2257  C   GLN A 290      30.525 -10.337 -31.535  1.00 35.80           C  
ATOM   2258  CB  GLN A 290      32.696 -11.231 -30.664  1.00 35.80           C  
ATOM   2259  O   GLN A 290      30.288 -11.258 -32.318  1.00 35.80           O  
ATOM   2260  CG  GLN A 290      33.793 -11.039 -29.625  1.00 35.80           C  
ATOM   2261  CD  GLN A 290      35.112 -11.662 -30.043  1.00 35.80           C  
ATOM   2262  NE2 GLN A 290      36.165 -11.387 -29.281  1.00 35.80           N  
ATOM   2263  OE1 GLN A 290      35.183 -12.387 -31.041  1.00 35.80           O  
ATOM   2264  N   GLY A 291      29.551  -9.410 -31.535  1.00 33.52           N  
ATOM   2265  CA  GLY A 291      29.331  -8.530 -32.671  1.00 33.52           C  
ATOM   2266  C   GLY A 291      28.811  -7.161 -32.273  1.00 33.52           C  
ATOM   2267  O   GLY A 291      27.845  -7.055 -31.514  1.00 33.52           O  
ATOM   2268  N   VAL A 292      29.605  -6.137 -31.950  1.00 42.09           N  
ATOM   2269  CA  VAL A 292      30.075  -4.769 -32.145  1.00 42.09           C  
ATOM   2270  C   VAL A 292      29.063  -3.990 -32.982  1.00 42.09           C  
ATOM   2271  CB  VAL A 292      31.464  -4.737 -32.821  1.00 42.09           C  
ATOM   2272  O   VAL A 292      28.844  -4.305 -34.154  1.00 42.09           O  
ATOM   2273  CG1 VAL A 292      31.985  -3.305 -32.916  1.00 42.09           C  
ATOM   2274  CG2 VAL A 292      32.450  -5.618 -32.055  1.00 42.09           C  
ATOM   2275  N   SER A 293      27.832  -3.710 -32.435  1.00 35.59           N  
ATOM   2276  CA  SER A 293      27.252  -2.463 -32.923  1.00 35.59           C  
ATOM   2277  C   SER A 293      26.093  -2.010 -32.040  1.00 35.59           C  
ATOM   2278  CB  SER A 293      26.772  -2.624 -34.366  1.00 35.59           C  
ATOM   2279  O   SER A 293      25.594  -0.893 -32.187  1.00 35.59           O  
ATOM   2280  OG  SER A 293      25.390  -2.329 -34.472  1.00 35.59           O  
ATOM   2281  N   ALA A 294      25.874  -2.546 -30.811  1.00 37.39           N  
ATOM   2282  CA  ALA A 294      24.780  -2.051 -29.979  1.00 37.39           C  
ATOM   2283  C   ALA A 294      25.309  -1.413 -28.699  1.00 37.39           C  
ATOM   2284  CB  ALA A 294      23.812  -3.184 -29.645  1.00 37.39           C  
ATOM   2285  O   ALA A 294      24.623  -0.602 -28.072  1.00 37.39           O  
ATOM   2286  N   VAL A 295      26.705  -1.424 -28.554  1.00 36.87           N  
ATOM   2287  CA  VAL A 295      27.350  -0.976 -27.324  1.00 36.87           C  
ATOM   2288  C   VAL A 295      27.859   0.453 -27.499  1.00 36.87           C  
ATOM   2289  CB  VAL A 295      28.512  -1.910 -26.919  1.00 36.87           C  
ATOM   2290  O   VAL A 295      27.804   1.257 -26.566  1.00 36.87           O  
ATOM   2291  CG1 VAL A 295      29.225  -1.378 -25.677  1.00 36.87           C  
ATOM   2292  CG2 VAL A 295      27.997  -3.328 -26.678  1.00 36.87           C  
ATOM   2293  N   ALA A 296      27.818   0.973 -28.757  1.00 30.57           N  
ATOM   2294  CA  ALA A 296      28.273   2.334 -29.026  1.00 30.57           C  
ATOM   2295  C   ALA A 296      27.091   3.277 -29.230  1.00 30.57           C  
ATOM   2296  CB  ALA A 296      29.186   2.359 -30.249  1.00 30.57           C  
ATOM   2297  O   ALA A 296      27.163   4.458 -28.880  1.00 30.57           O  
ATOM   2298  N   GLU A 297      25.844   2.704 -29.245  1.00 32.18           N  
ATOM   2299  CA  GLU A 297      24.644   3.528 -29.348  1.00 32.18           C  
ATOM   2300  C   GLU A 297      24.009   3.752 -27.979  1.00 32.18           C  
ATOM   2301  CB  GLU A 297      23.631   2.887 -30.300  1.00 32.18           C  
ATOM   2302  O   GLU A 297      23.415   4.803 -27.729  1.00 32.18           O  
ATOM   2303  CG  GLU A 297      23.653   3.468 -31.706  1.00 32.18           C  
ATOM   2304  CD  GLU A 297      22.611   2.854 -32.626  1.00 32.18           C  
ATOM   2305  OE1 GLU A 297      22.511   3.279 -33.799  1.00 32.18           O  
ATOM   2306  OE2 GLU A 297      21.887   1.941 -32.169  1.00 32.18           O  
ATOM   2307  N   LEU A 298      24.497   3.055 -26.882  1.00 36.50           N  
ATOM   2308  CA  LEU A 298      23.975   3.127 -25.522  1.00 36.50           C  
ATOM   2309  C   LEU A 298      24.826   4.055 -24.661  1.00 36.50           C  
ATOM   2310  CB  LEU A 298      23.923   1.733 -24.892  1.00 36.50           C  
ATOM   2311  O   LEU A 298      24.301   4.765 -23.800  1.00 36.50           O  
ATOM   2312  CG  LEU A 298      22.564   1.283 -24.352  1.00 36.50           C  
ATOM   2313  CD1 LEU A 298      22.012   0.137 -25.193  1.00 36.50           C  
ATOM   2314  CD2 LEU A 298      22.681   0.871 -22.888  1.00 36.50           C  
ATOM   2315  N   ALA A 299      25.989   4.390 -25.191  1.00 32.66           N  
ATOM   2316  CA  ALA A 299      26.932   5.184 -24.409  1.00 32.66           C  
ATOM   2317  C   ALA A 299      26.938   6.639 -24.869  1.00 32.66           C  
ATOM   2318  CB  ALA A 299      28.336   4.592 -24.508  1.00 32.66           C  
ATOM   2319  O   ALA A 299      27.121   7.552 -24.061  1.00 32.66           O  
ATOM   2320  N   ASN A 300      26.027   6.931 -25.981  1.00 31.07           N  
ATOM   2321  CA  ASN A 300      26.140   8.285 -26.512  1.00 31.07           C  
ATOM   2322  C   ASN A 300      24.770   8.884 -26.819  1.00 31.07           C  
ATOM   2323  CB  ASN A 300      27.018   8.299 -27.765  1.00 31.07           C  
ATOM   2324  O   ASN A 300      24.669  10.051 -27.200  1.00 31.07           O  
ATOM   2325  CG  ASN A 300      28.497   8.378 -27.441  1.00 31.07           C  
ATOM   2326  ND2 ASN A 300      29.336   8.033 -28.411  1.00 31.07           N  
ATOM   2327  OD1 ASN A 300      28.883   8.745 -26.328  1.00 31.07           O  
ATOM   2328  N   LYS A 301      23.580   8.481 -26.156  1.00 32.17           N  
ATOM   2329  CA  LYS A 301      22.359   9.234 -26.430  1.00 32.17           C  
ATOM   2330  C   LYS A 301      21.754   9.789 -25.144  1.00 32.17           C  
ATOM   2331  CB  LYS A 301      21.338   8.355 -27.154  1.00 32.17           C  
ATOM   2332  O   LYS A 301      21.721   9.102 -24.121  1.00 32.17           O  
ATOM   2333  CG  LYS A 301      21.481   8.357 -28.668  1.00 32.17           C  
ATOM   2334  CD  LYS A 301      20.369   7.559 -29.336  1.00 32.17           C  
ATOM   2335  CE  LYS A 301      20.541   7.517 -30.849  1.00 32.17           C  
ATOM   2336  NZ  LYS A 301      19.443   6.750 -31.510  1.00 32.17           N  
ATOM   2337  N   GLY A 302      22.144  10.856 -24.626  1.00 37.98           N  
ATOM   2338  CA  GLY A 302      21.345  11.767 -23.822  1.00 37.98           C  
ATOM   2339  C   GLY A 302      20.159  11.094 -23.158  1.00 37.98           C  
ATOM   2340  O   GLY A 302      19.282  10.556 -23.837  1.00 37.98           O  
ATOM   2341  N   MET A 303      20.362  10.171 -22.173  1.00 45.40           N  
ATOM   2342  CA  MET A 303      19.537   9.266 -21.378  1.00 45.40           C  
ATOM   2343  C   MET A 303      18.292   9.978 -20.861  1.00 45.40           C  
ATOM   2344  CB  MET A 303      20.339   8.696 -20.207  1.00 45.40           C  
ATOM   2345  O   MET A 303      18.385  10.852 -19.998  1.00 45.40           O  
ATOM   2346  CG  MET A 303      21.119   7.438 -20.552  1.00 45.40           C  
ATOM   2347  SD  MET A 303      20.288   5.912 -19.962  1.00 45.40           S  
ATOM   2348  CE  MET A 303      20.865   5.878 -18.242  1.00 45.40           C  
ATOM   2349  N   GLY A 304      17.328  10.323 -21.678  1.00 54.12           N  
ATOM   2350  CA  GLY A 304      15.966  10.723 -21.362  1.00 54.12           C  
ATOM   2351  C   GLY A 304      15.229   9.708 -20.508  1.00 54.12           C  
ATOM   2352  O   GLY A 304      15.704   8.587 -20.318  1.00 54.12           O  
ATOM   2353  N   LEU A 305      14.372  10.093 -19.447  1.00 57.85           N  
ATOM   2354  CA  LEU A 305      13.516   9.394 -18.494  1.00 57.85           C  
ATOM   2355  C   LEU A 305      12.841   8.194 -19.149  1.00 57.85           C  
ATOM   2356  CB  LEU A 305      12.458  10.344 -17.927  1.00 57.85           C  
ATOM   2357  O   LEU A 305      12.879   7.085 -18.611  1.00 57.85           O  
ATOM   2358  CG  LEU A 305      11.437   9.727 -16.969  1.00 57.85           C  
ATOM   2359  CD1 LEU A 305      12.106   9.352 -15.651  1.00 57.85           C  
ATOM   2360  CD2 LEU A 305      10.278  10.689 -16.732  1.00 57.85           C  
ATOM   2361  N   LEU A 306      12.354   8.254 -20.335  1.00 58.90           N  
ATOM   2362  CA  LEU A 306      11.605   7.200 -21.011  1.00 58.90           C  
ATOM   2363  C   LEU A 306      12.537   6.092 -21.491  1.00 58.90           C  
ATOM   2364  CB  LEU A 306      10.822   7.773 -22.195  1.00 58.90           C  
ATOM   2365  O   LEU A 306      12.208   4.909 -21.385  1.00 58.90           O  
ATOM   2366  CG  LEU A 306       9.551   8.552 -21.855  1.00 58.90           C  
ATOM   2367  CD1 LEU A 306       8.954   9.170 -23.115  1.00 58.90           C  
ATOM   2368  CD2 LEU A 306       8.537   7.647 -21.165  1.00 58.90           C  
ATOM   2369  N   ASP A 307      13.681   6.456 -21.913  1.00 59.87           N  
ATOM   2370  CA  ASP A 307      14.688   5.500 -22.364  1.00 59.87           C  
ATOM   2371  C   ASP A 307      15.208   4.660 -21.200  1.00 59.87           C  
ATOM   2372  CB  ASP A 307      15.848   6.226 -23.049  1.00 59.87           C  
ATOM   2373  O   ASP A 307      15.416   3.453 -21.343  1.00 59.87           O  
ATOM   2374  CG  ASP A 307      15.466   6.817 -24.395  1.00 59.87           C  
ATOM   2375  OD1 ASP A 307      14.523   6.309 -25.039  1.00 59.87           O  
ATOM   2376  OD2 ASP A 307      16.117   7.798 -24.816  1.00 59.87           O  
ATOM   2377  N   SER A 308      15.360   5.261 -20.022  1.00 56.82           N  
ATOM   2378  CA  SER A 308      15.759   4.563 -18.804  1.00 56.82           C  
ATOM   2379  C   SER A 308      14.663   3.616 -18.326  1.00 56.82           C  
ATOM   2380  CB  SER A 308      16.097   5.564 -17.698  1.00 56.82           C  
ATOM   2381  O   SER A 308      14.948   2.498 -17.893  1.00 56.82           O  
ATOM   2382  OG  SER A 308      16.427   4.892 -16.495  1.00 56.82           O  
ATOM   2383  N   LEU A 309      13.435   4.030 -18.385  1.00 58.28           N  
ATOM   2384  CA  LEU A 309      12.299   3.204 -17.990  1.00 58.28           C  
ATOM   2385  C   LEU A 309      12.139   2.014 -18.929  1.00 58.28           C  
ATOM   2386  CB  LEU A 309      11.013   4.034 -17.975  1.00 58.28           C  
ATOM   2387  O   LEU A 309      11.826   0.906 -18.487  1.00 58.28           O  
ATOM   2388  CG  LEU A 309      10.899   5.088 -16.872  1.00 58.28           C  
ATOM   2389  CD1 LEU A 309       9.637   5.922 -17.065  1.00 58.28           C  
ATOM   2390  CD2 LEU A 309      10.904   4.427 -15.498  1.00 58.28           C  
ATOM   2391  N   LYS A 310      12.404   2.240 -20.123  1.00 65.34           N  
ATOM   2392  CA  LYS A 310      12.318   1.182 -21.126  1.00 65.34           C  
ATOM   2393  C   LYS A 310      13.357   0.095 -20.868  1.00 65.34           C  
ATOM   2394  CB  LYS A 310      12.500   1.758 -22.531  1.00 65.34           C  
ATOM   2395  O   LYS A 310      13.101  -1.086 -21.112  1.00 65.34           O  
ATOM   2396  CG  LYS A 310      11.290   2.521 -23.049  1.00 65.34           C  
ATOM   2397  CD  LYS A 310      11.517   3.035 -24.465  1.00 65.34           C  
ATOM   2398  CE  LYS A 310      10.333   3.855 -24.959  1.00 65.34           C  
ATOM   2399  NZ  LYS A 310      10.572   4.404 -26.327  1.00 65.34           N  
ATOM   2400  N   GLU A 311      14.528   0.573 -20.343  1.00 63.91           N  
ATOM   2401  CA  GLU A 311      15.565  -0.382 -19.964  1.00 63.91           C  
ATOM   2402  C   GLU A 311      15.058  -1.354 -18.902  1.00 63.91           C  
ATOM   2403  CB  GLU A 311      16.810   0.349 -19.456  1.00 63.91           C  
ATOM   2404  O   GLU A 311      15.575  -2.466 -18.773  1.00 63.91           O  
ATOM   2405  CG  GLU A 311      17.618   1.024 -20.555  1.00 63.91           C  
ATOM   2406  CD  GLU A 311      18.822   1.789 -20.031  1.00 63.91           C  
ATOM   2407  OE1 GLU A 311      19.544   2.414 -20.841  1.00 63.91           O  
ATOM   2408  OE2 GLU A 311      19.047   1.763 -18.800  1.00 63.91           O  
ATOM   2409  N   GLY A 312      14.108  -0.903 -18.118  1.00 56.63           N  
ATOM   2410  CA  GLY A 312      13.496  -1.714 -17.077  1.00 56.63           C  
ATOM   2411  C   GLY A 312      12.702  -2.886 -17.623  1.00 56.63           C  
ATOM   2412  O   GLY A 312      12.395  -3.829 -16.892  1.00 56.63           O  
ATOM   2413  N   PHE A 313      12.540  -2.977 -18.937  1.00 52.36           N  
ATOM   2414  CA  PHE A 313      11.788  -4.025 -19.617  1.00 52.36           C  
ATOM   2415  C   PHE A 313      12.729  -5.028 -20.273  1.00 52.36           C  
ATOM   2416  CB  PHE A 313      10.850  -3.420 -20.667  1.00 52.36           C  
ATOM   2417  O   PHE A 313      12.294  -5.873 -21.059  1.00 52.36           O  
ATOM   2418  CG  PHE A 313       9.715  -2.624 -20.081  1.00 52.36           C  
ATOM   2419  CD1 PHE A 313       8.613  -3.263 -19.527  1.00 52.36           C  
ATOM   2420  CD2 PHE A 313       9.751  -1.236 -20.083  1.00 52.36           C  
ATOM   2421  CE1 PHE A 313       7.561  -2.529 -18.983  1.00 52.36           C  
ATOM   2422  CE2 PHE A 313       8.704  -0.495 -19.542  1.00 52.36           C  
ATOM   2423  CZ  PHE A 313       7.610  -1.144 -18.994  1.00 52.36           C  
ATOM   2424  N   SER A 314      14.101  -4.949 -19.959  1.00 61.80           N  
ATOM   2425  CA  SER A 314      15.072  -5.854 -20.567  1.00 61.80           C  
ATOM   2426  C   SER A 314      14.837  -7.294 -20.125  1.00 61.80           C  
ATOM   2427  CB  SER A 314      16.497  -5.429 -20.212  1.00 61.80           C  
ATOM   2428  O   SER A 314      14.554  -7.551 -18.953  1.00 61.80           O  
ATOM   2429  OG  SER A 314      16.700  -5.470 -18.810  1.00 61.80           O  
ATOM   2430  N   PHE A 315      14.481  -8.160 -21.084  1.00 48.88           N  
ATOM   2431  CA  PHE A 315      14.082  -9.560 -21.014  1.00 48.88           C  
ATOM   2432  C   PHE A 315      15.162 -10.398 -20.340  1.00 48.88           C  
ATOM   2433  CB  PHE A 315      13.790 -10.108 -22.415  1.00 48.88           C  
ATOM   2434  O   PHE A 315      16.346 -10.267 -20.658  1.00 48.88           O  
ATOM   2435  CG  PHE A 315      12.572 -10.990 -22.480  1.00 48.88           C  
ATOM   2436  CD1 PHE A 315      12.686 -12.368 -22.343  1.00 48.88           C  
ATOM   2437  CD2 PHE A 315      11.313 -10.440 -22.680  1.00 48.88           C  
ATOM   2438  CE1 PHE A 315      11.561 -13.186 -22.403  1.00 48.88           C  
ATOM   2439  CE2 PHE A 315      10.183 -11.251 -22.741  1.00 48.88           C  
ATOM   2440  CZ  PHE A 315      10.310 -12.624 -22.603  1.00 48.88           C  
ATOM   2441  N   SER A 316      15.031 -10.525 -18.912  1.00 53.81           N  
ATOM   2442  CA  SER A 316      15.688 -11.681 -18.310  1.00 53.81           C  
ATOM   2443  C   SER A 316      16.691 -11.254 -17.244  1.00 53.81           C  
ATOM   2444  CB  SER A 316      16.394 -12.514 -19.381  1.00 53.81           C  
ATOM   2445  O   SER A 316      17.338 -12.097 -16.619  1.00 53.81           O  
ATOM   2446  OG  SER A 316      17.322 -11.724 -20.103  1.00 53.81           O  
ATOM   2447  N   SER A 317      16.677  -9.850 -16.906  1.00 64.32           N  
ATOM   2448  CA  SER A 317      17.640  -9.541 -15.854  1.00 64.32           C  
ATOM   2449  C   SER A 317      16.969  -8.839 -14.679  1.00 64.32           C  
ATOM   2450  CB  SER A 317      18.771  -8.668 -16.401  1.00 64.32           C  
ATOM   2451  O   SER A 317      16.110  -7.977 -14.872  1.00 64.32           O  
ATOM   2452  OG  SER A 317      18.261  -7.451 -16.918  1.00 64.32           O  
ATOM   2453  N   LYS A 318      16.976  -9.454 -13.594  1.00 72.67           N  
ATOM   2454  CA  LYS A 318      16.579  -8.851 -12.325  1.00 72.67           C  
ATOM   2455  C   LYS A 318      17.358  -7.565 -12.060  1.00 72.67           C  
ATOM   2456  CB  LYS A 318      16.786  -9.836 -11.173  1.00 72.67           C  
ATOM   2457  O   LYS A 318      18.563  -7.501 -12.310  1.00 72.67           O  
ATOM   2458  CG  LYS A 318      15.890 -11.063 -11.240  1.00 72.67           C  
ATOM   2459  CD  LYS A 318      16.123 -11.991 -10.054  1.00 72.67           C  
ATOM   2460  CE  LYS A 318      15.239 -13.228 -10.128  1.00 72.67           C  
ATOM   2461  NZ  LYS A 318      15.493 -14.160  -8.990  1.00 72.67           N  
ATOM   2462  N   ARG A 319      16.539  -6.562 -11.726  1.00 77.54           N  
ATOM   2463  CA  ARG A 319      17.168  -5.272 -11.460  1.00 77.54           C  
ATOM   2464  C   ARG A 319      17.271  -5.011  -9.961  1.00 77.54           C  
ATOM   2465  CB  ARG A 319      16.386  -4.144 -12.136  1.00 77.54           C  
ATOM   2466  O   ARG A 319      16.336  -5.295  -9.211  1.00 77.54           O  
ATOM   2467  CG  ARG A 319      16.315  -4.263 -13.650  1.00 77.54           C  
ATOM   2468  CD  ARG A 319      17.650  -3.935 -14.304  1.00 77.54           C  
ATOM   2469  NE  ARG A 319      17.530  -3.847 -15.757  1.00 77.54           N  
ATOM   2470  NH1 ARG A 319      19.747  -3.301 -16.113  1.00 77.54           N  
ATOM   2471  NH2 ARG A 319      18.310  -3.495 -17.888  1.00 77.54           N  
ATOM   2472  CZ  ARG A 319      18.529  -3.548 -16.583  1.00 77.54           C  
ATOM   2473  N   ALA A 320      18.448  -4.526  -9.583  1.00 76.06           N  
ATOM   2474  CA  ALA A 320      18.741  -4.315  -8.167  1.00 76.06           C  
ATOM   2475  C   ALA A 320      17.853  -3.220  -7.581  1.00 76.06           C  
ATOM   2476  CB  ALA A 320      20.213  -3.960  -7.975  1.00 76.06           C  
ATOM   2477  O   ALA A 320      17.594  -3.202  -6.376  1.00 76.06           O  
ATOM   2478  N   TRP A 321      17.327  -2.267  -8.463  1.00 83.94           N  
ATOM   2479  CA  TRP A 321      16.552  -1.145  -7.944  1.00 83.94           C  
ATOM   2480  C   TRP A 321      15.202  -1.615  -7.414  1.00 83.94           C  
ATOM   2481  CB  TRP A 321      16.347  -0.084  -9.030  1.00 83.94           C  
ATOM   2482  O   TRP A 321      14.623  -0.984  -6.527  1.00 83.94           O  
ATOM   2483  CG  TRP A 321      15.659  -0.596 -10.259  1.00 83.94           C  
ATOM   2484  CD1 TRP A 321      16.248  -1.002 -11.425  1.00 83.94           C  
ATOM   2485  CD2 TRP A 321      14.249  -0.753 -10.446  1.00 83.94           C  
ATOM   2486  CE2 TRP A 321      14.054  -1.260 -11.750  1.00 83.94           C  
ATOM   2487  CE3 TRP A 321      13.130  -0.515  -9.636  1.00 83.94           C  
ATOM   2488  NE1 TRP A 321      15.288  -1.402 -12.325  1.00 83.94           N  
ATOM   2489  CH2 TRP A 321      11.706  -1.290 -11.450  1.00 83.94           C  
ATOM   2490  CZ2 TRP A 321      12.783  -1.532 -12.263  1.00 83.94           C  
ATOM   2491  CZ3 TRP A 321      11.867  -0.787 -10.148  1.00 83.94           C  
ATOM   2492  N   TYR A 322      14.627  -2.728  -7.938  1.00 85.90           N  
ATOM   2493  CA  TYR A 322      13.348  -3.241  -7.459  1.00 85.90           C  
ATOM   2494  C   TYR A 322      13.440  -3.651  -5.994  1.00 85.90           C  
ATOM   2495  CB  TYR A 322      12.896  -4.433  -8.307  1.00 85.90           C  
ATOM   2496  O   TYR A 322      12.663  -3.177  -5.161  1.00 85.90           O  
ATOM   2497  CG  TYR A 322      11.734  -5.193  -7.715  1.00 85.90           C  
ATOM   2498  CD1 TYR A 322      11.927  -6.423  -7.090  1.00 85.90           C  
ATOM   2499  CD2 TYR A 322      10.441  -4.684  -7.780  1.00 85.90           C  
ATOM   2500  CE1 TYR A 322      10.859  -7.128  -6.544  1.00 85.90           C  
ATOM   2501  CE2 TYR A 322       9.366  -5.380  -7.237  1.00 85.90           C  
ATOM   2502  OH  TYR A 322       8.524  -7.292  -6.084  1.00 85.90           O  
ATOM   2503  CZ  TYR A 322       9.584  -6.599  -6.622  1.00 85.90           C  
ATOM   2504  N   PRO A 323      14.355  -4.566  -5.641  1.00 80.92           N  
ATOM   2505  CA  PRO A 323      14.456  -4.958  -4.234  1.00 80.92           C  
ATOM   2506  C   PRO A 323      14.821  -3.789  -3.320  1.00 80.92           C  
ATOM   2507  CB  PRO A 323      15.566  -6.012  -4.240  1.00 80.92           C  
ATOM   2508  O   PRO A 323      14.422  -3.766  -2.153  1.00 80.92           O  
ATOM   2509  CG  PRO A 323      16.305  -5.782  -5.519  1.00 80.92           C  
ATOM   2510  CD  PRO A 323      15.344  -5.226  -6.531  1.00 80.92           C  
ATOM   2511  N   ALA A 324      15.635  -2.853  -3.773  1.00 83.63           N  
ATOM   2512  CA  ALA A 324      15.962  -1.643  -3.023  1.00 83.63           C  
ATOM   2513  C   ALA A 324      14.706  -0.834  -2.712  1.00 83.63           C  
ATOM   2514  CB  ALA A 324      16.963  -0.790  -3.799  1.00 83.63           C  
ATOM   2515  O   ALA A 324      14.537  -0.344  -1.592  1.00 83.63           O  
ATOM   2516  N   LEU A 325      13.808  -0.714  -3.682  1.00 88.11           N  
ATOM   2517  CA  LEU A 325      12.547  -0.009  -3.477  1.00 88.11           C  
ATOM   2518  C   LEU A 325      11.656  -0.762  -2.496  1.00 88.11           C  
ATOM   2519  CB  LEU A 325      11.816   0.180  -4.809  1.00 88.11           C  
ATOM   2520  O   LEU A 325      10.995  -0.150  -1.654  1.00 88.11           O  
ATOM   2521  CG  LEU A 325      12.374   1.255  -5.743  1.00 88.11           C  
ATOM   2522  CD1 LEU A 325      11.662   1.207  -7.091  1.00 88.11           C  
ATOM   2523  CD2 LEU A 325      12.240   2.635  -5.110  1.00 88.11           C  
ATOM   2524  N   ARG A 326      11.700  -2.043  -2.575  1.00 85.13           N  
ATOM   2525  CA  ARG A 326      10.961  -2.862  -1.619  1.00 85.13           C  
ATOM   2526  C   ARG A 326      11.489  -2.662  -0.203  1.00 85.13           C  
ATOM   2527  CB  ARG A 326      11.039  -4.341  -2.004  1.00 85.13           C  
ATOM   2528  O   ARG A 326      10.709  -2.539   0.744  1.00 85.13           O  
ATOM   2529  CG  ARG A 326      10.236  -4.698  -3.245  1.00 85.13           C  
ATOM   2530  CD  ARG A 326       8.741  -4.727  -2.960  1.00 85.13           C  
ATOM   2531  NE  ARG A 326       8.404  -5.724  -1.948  1.00 85.13           N  
ATOM   2532  NH1 ARG A 326       6.727  -6.717  -3.188  1.00 85.13           N  
ATOM   2533  NH2 ARG A 326       7.232  -7.505  -1.095  1.00 85.13           N  
ATOM   2534  CZ  ARG A 326       7.455  -6.646  -2.079  1.00 85.13           C  
ATOM   2535  N   GLY A 327      12.731  -2.721  -0.086  1.00 79.40           N  
ATOM   2536  CA  GLY A 327      13.368  -2.464   1.196  1.00 79.40           C  
ATOM   2537  C   GLY A 327      13.038  -1.096   1.763  1.00 79.40           C  
ATOM   2538  O   GLY A 327      12.795  -0.958   2.963  1.00 79.40           O  
ATOM   2539  N   SER A 328      12.998  -0.123   0.870  1.00 85.09           N  
ATOM   2540  CA  SER A 328      12.633   1.224   1.298  1.00 85.09           C  
ATOM   2541  C   SER A 328      11.230   1.254   1.893  1.00 85.09           C  
ATOM   2542  CB  SER A 328      12.720   2.201   0.125  1.00 85.09           C  
ATOM   2543  O   SER A 328      10.991   1.923   2.900  1.00 85.09           O  
ATOM   2544  OG  SER A 328      11.688   1.952  -0.814  1.00 85.09           O  
ATOM   2545  N   ASP A 329      10.270   0.565   1.272  1.00 82.51           N  
ATOM   2546  CA  ASP A 329       8.898   0.489   1.764  1.00 82.51           C  
ATOM   2547  C   ASP A 329       8.852  -0.097   3.173  1.00 82.51           C  
ATOM   2548  CB  ASP A 329       8.034  -0.348   0.818  1.00 82.51           C  
ATOM   2549  O   ASP A 329       8.084   0.367   4.019  1.00 82.51           O  
ATOM   2550  CG  ASP A 329       7.649   0.396  -0.448  1.00 82.51           C  
ATOM   2551  OD1 ASP A 329       7.722   1.644  -0.469  1.00 82.51           O  
ATOM   2552  OD2 ASP A 329       7.264  -0.271  -1.433  1.00 82.51           O  
ATOM   2553  N   GLU A 330       9.708  -1.024   3.396  1.00 76.37           N  
ATOM   2554  CA  GLU A 330       9.759  -1.671   4.704  1.00 76.37           C  
ATOM   2555  C   GLU A 330      10.306  -0.723   5.767  1.00 76.37           C  
ATOM   2556  CB  GLU A 330      10.611  -2.941   4.643  1.00 76.37           C  
ATOM   2557  O   GLU A 330       9.781  -0.662   6.881  1.00 76.37           O  
ATOM   2558  CG  GLU A 330      10.528  -3.798   5.898  1.00 76.37           C  
ATOM   2559  CD  GLU A 330       9.136  -4.356   6.153  1.00 76.37           C  
ATOM   2560  OE1 GLU A 330       8.824  -4.699   7.316  1.00 76.37           O  
ATOM   2561  OE2 GLU A 330       8.353  -4.450   5.182  1.00 76.37           O  
ATOM   2562  N   PHE A 331      11.349   0.015   5.445  1.00 79.24           N  
ATOM   2563  CA  PHE A 331      11.922   0.987   6.369  1.00 79.24           C  
ATOM   2564  C   PHE A 331      10.918   2.090   6.685  1.00 79.24           C  
ATOM   2565  CB  PHE A 331      13.202   1.594   5.788  1.00 79.24           C  
ATOM   2566  O   PHE A 331      10.785   2.504   7.838  1.00 79.24           O  
ATOM   2567  CG  PHE A 331      14.356   0.630   5.724  1.00 79.24           C  
ATOM   2568  CD1 PHE A 331      14.678  -0.163   6.818  1.00 79.24           C  
ATOM   2569  CD2 PHE A 331      15.120   0.518   4.570  1.00 79.24           C  
ATOM   2570  CE1 PHE A 331      15.746  -1.056   6.763  1.00 79.24           C  
ATOM   2571  CE2 PHE A 331      16.188  -0.372   4.506  1.00 79.24           C  
ATOM   2572  CZ  PHE A 331      16.500  -1.158   5.604  1.00 79.24           C  
ATOM   2573  N   ILE A 332      10.214   2.525   5.640  1.00 79.34           N  
ATOM   2574  CA  ILE A 332       9.201   3.561   5.813  1.00 79.34           C  
ATOM   2575  C   ILE A 332       8.077   3.040   6.705  1.00 79.34           C  
ATOM   2576  CB  ILE A 332       8.633   4.029   4.454  1.00 79.34           C  
ATOM   2577  O   ILE A 332       7.662   3.716   7.650  1.00 79.34           O  
ATOM   2578  CG1 ILE A 332       9.705   4.782   3.658  1.00 79.34           C  
ATOM   2579  CG2 ILE A 332       7.390   4.900   4.659  1.00 79.34           C  
ATOM   2580  CD1 ILE A 332       9.309   5.086   2.220  1.00 79.34           C  
ATOM   2581  N   ARG A 333       7.660   1.897   6.466  1.00 73.97           N  
ATOM   2582  CA  ARG A 333       6.585   1.286   7.242  1.00 73.97           C  
ATOM   2583  C   ARG A 333       6.977   1.153   8.710  1.00 73.97           C  
ATOM   2584  CB  ARG A 333       6.223  -0.087   6.671  1.00 73.97           C  
ATOM   2585  O   ARG A 333       6.136   1.306   9.599  1.00 73.97           O  
ATOM   2586  CG  ARG A 333       5.322  -0.027   5.447  1.00 73.97           C  
ATOM   2587  CD  ARG A 333       4.845  -1.411   5.029  1.00 73.97           C  
ATOM   2588  NE  ARG A 333       5.787  -2.052   4.116  1.00 73.97           N  
ATOM   2589  NH1 ARG A 333       5.196  -4.210   4.694  1.00 73.97           N  
ATOM   2590  NH2 ARG A 333       6.819  -3.844   3.117  1.00 73.97           N  
ATOM   2591  CZ  ARG A 333       5.932  -3.367   3.978  1.00 73.97           C  
ATOM   2592  N   ASN A 334       8.235   0.984   8.953  1.00 70.85           N  
ATOM   2593  CA  ASN A 334       8.703   0.744  10.314  1.00 70.85           C  
ATOM   2594  C   ASN A 334       9.177   2.033  10.979  1.00 70.85           C  
ATOM   2595  CB  ASN A 334       9.822  -0.299  10.320  1.00 70.85           C  
ATOM   2596  O   ASN A 334       9.719   2.002  12.085  1.00 70.85           O  
ATOM   2597  CG  ASN A 334       9.334  -1.682   9.935  1.00 70.85           C  
ATOM   2598  ND2 ASN A 334      10.080  -2.353   9.065  1.00 70.85           N  
ATOM   2599  OD1 ASN A 334       8.295  -2.143  10.415  1.00 70.85           O  
ATOM   2600  N   GLY A 335       8.968   3.130  10.318  1.00 71.17           N  
ATOM   2601  CA  GLY A 335       9.321   4.429  10.869  1.00 71.17           C  
ATOM   2602  C   GLY A 335      10.818   4.637  10.993  1.00 71.17           C  
ATOM   2603  O   GLY A 335      11.279   5.356  11.882  1.00 71.17           O  
ATOM   2604  N   GLN A 336      11.648   3.898  10.266  1.00 76.39           N  
ATOM   2605  CA  GLN A 336      13.103   4.008  10.277  1.00 76.39           C  
ATOM   2606  C   GLN A 336      13.595   4.920   9.157  1.00 76.39           C  
ATOM   2607  CB  GLN A 336      13.746   2.626  10.150  1.00 76.39           C  
ATOM   2608  O   GLN A 336      14.168   4.449   8.172  1.00 76.39           O  
ATOM   2609  CG  GLN A 336      13.429   1.691  11.309  1.00 76.39           C  
ATOM   2610  CD  GLN A 336      14.243   0.411  11.271  1.00 76.39           C  
ATOM   2611  NE2 GLN A 336      14.544  -0.136  12.443  1.00 76.39           N  
ATOM   2612  OE1 GLN A 336      14.598  -0.082  10.195  1.00 76.39           O  
ATOM   2613  N   LEU A 337      13.361   6.177   9.294  1.00 74.75           N  
ATOM   2614  CA  LEU A 337      13.610   7.155   8.241  1.00 74.75           C  
ATOM   2615  C   LEU A 337      15.107   7.347   8.020  1.00 74.75           C  
ATOM   2616  CB  LEU A 337      12.959   8.496   8.589  1.00 74.75           C  
ATOM   2617  O   LEU A 337      15.546   7.594   6.894  1.00 74.75           O  
ATOM   2618  CG  LEU A 337      11.432   8.548   8.514  1.00 74.75           C  
ATOM   2619  CD1 LEU A 337      10.921   9.892   9.021  1.00 74.75           C  
ATOM   2620  CD2 LEU A 337      10.958   8.294   7.087  1.00 74.75           C  
ATOM   2621  N   SER A 338      15.892   7.180   9.093  1.00 78.50           N  
ATOM   2622  CA  SER A 338      17.343   7.269   8.962  1.00 78.50           C  
ATOM   2623  C   SER A 338      17.889   6.144   8.089  1.00 78.50           C  
ATOM   2624  CB  SER A 338      18.009   7.227  10.338  1.00 78.50           C  
ATOM   2625  O   SER A 338      18.770   6.369   7.256  1.00 78.50           O  
ATOM   2626  OG  SER A 338      17.686   6.025  11.017  1.00 78.50           O  
ATOM   2627  N   ALA A 339      17.420   4.899   8.308  1.00 77.62           N  
ATOM   2628  CA  ALA A 339      17.772   3.742   7.489  1.00 77.62           C  
ATOM   2629  C   ALA A 339      17.332   3.940   6.042  1.00 77.62           C  
ATOM   2630  CB  ALA A 339      17.147   2.474   8.064  1.00 77.62           C  
ATOM   2631  O   ALA A 339      18.050   3.566   5.111  1.00 77.62           O  
ATOM   2632  N   PHE A 340      16.192   4.483   5.926  1.00 84.68           N  
ATOM   2633  CA  PHE A 340      15.666   4.827   4.610  1.00 84.68           C  
ATOM   2634  C   PHE A 340      16.598   5.793   3.889  1.00 84.68           C  
ATOM   2635  CB  PHE A 340      14.267   5.440   4.733  1.00 84.68           C  
ATOM   2636  O   PHE A 340      16.952   5.573   2.729  1.00 84.68           O  
ATOM   2637  CG  PHE A 340      13.753   6.039   3.452  1.00 84.68           C  
ATOM   2638  CD1 PHE A 340      13.622   7.416   3.316  1.00 84.68           C  
ATOM   2639  CD2 PHE A 340      13.401   5.226   2.383  1.00 84.68           C  
ATOM   2640  CE1 PHE A 340      13.146   7.974   2.131  1.00 84.68           C  
ATOM   2641  CE2 PHE A 340      12.925   5.776   1.196  1.00 84.68           C  
ATOM   2642  CZ  PHE A 340      12.797   7.150   1.073  1.00 84.68           C  
ATOM   2643  N   LYS A 341      16.981   6.808   4.550  1.00 84.85           N  
ATOM   2644  CA  LYS A 341      17.879   7.806   3.976  1.00 84.85           C  
ATOM   2645  C   LYS A 341      19.214   7.181   3.579  1.00 84.85           C  
ATOM   2646  CB  LYS A 341      18.110   8.952   4.963  1.00 84.85           C  
ATOM   2647  O   LYS A 341      19.744   7.468   2.503  1.00 84.85           O  
ATOM   2648  CG  LYS A 341      18.874  10.129   4.377  1.00 84.85           C  
ATOM   2649  CD  LYS A 341      18.985  11.276   5.374  1.00 84.85           C  
ATOM   2650  CE  LYS A 341      19.810  12.427   4.814  1.00 84.85           C  
ATOM   2651  NZ  LYS A 341      19.929  13.550   5.792  1.00 84.85           N  
ATOM   2652  N   LYS A 342      19.731   6.372   4.437  1.00 85.20           N  
ATOM   2653  CA  LYS A 342      20.984   5.675   4.161  1.00 85.20           C  
ATOM   2654  C   LYS A 342      20.870   4.815   2.906  1.00 85.20           C  
ATOM   2655  CB  LYS A 342      21.390   4.809   5.355  1.00 85.20           C  
ATOM   2656  O   LYS A 342      21.771   4.813   2.065  1.00 85.20           O  
ATOM   2657  CG  LYS A 342      22.788   4.220   5.245  1.00 85.20           C  
ATOM   2658  CD  LYS A 342      23.173   3.454   6.504  1.00 85.20           C  
ATOM   2659  CE  LYS A 342      24.551   2.818   6.374  1.00 85.20           C  
ATOM   2660  NZ  LYS A 342      24.944   2.090   7.617  1.00 85.20           N  
ATOM   2661  N   LEU A 343      19.803   4.076   2.752  1.00 84.79           N  
ATOM   2662  CA  LEU A 343      19.564   3.243   1.578  1.00 84.79           C  
ATOM   2663  C   LEU A 343      19.550   4.085   0.307  1.00 84.79           C  
ATOM   2664  CB  LEU A 343      18.240   2.487   1.718  1.00 84.79           C  
ATOM   2665  O   LEU A 343      20.168   3.716  -0.694  1.00 84.79           O  
ATOM   2666  CG  LEU A 343      17.853   1.576   0.552  1.00 84.79           C  
ATOM   2667  CD1 LEU A 343      18.623   0.262   0.629  1.00 84.79           C  
ATOM   2668  CD2 LEU A 343      16.349   1.321   0.549  1.00 84.79           C  
ATOM   2669  N   VAL A 344      18.913   5.214   0.394  1.00 86.20           N  
ATOM   2670  CA  VAL A 344      18.763   6.094  -0.760  1.00 86.20           C  
ATOM   2671  C   VAL A 344      20.129   6.628  -1.184  1.00 86.20           C  
ATOM   2672  CB  VAL A 344      17.802   7.266  -0.459  1.00 86.20           C  
ATOM   2673  O   VAL A 344      20.434   6.694  -2.377  1.00 86.20           O  
ATOM   2674  CG1 VAL A 344      17.815   8.282  -1.600  1.00 86.20           C  
ATOM   2675  CG2 VAL A 344      16.386   6.746  -0.218  1.00 86.20           C  
ATOM   2676  N   CYS A 345      20.964   6.806  -0.226  1.00 83.18           N  
ATOM   2677  CA  CYS A 345      22.230   7.477  -0.501  1.00 83.18           C  
ATOM   2678  C   CYS A 345      23.318   6.467  -0.846  1.00 83.18           C  
ATOM   2679  CB  CYS A 345      22.664   8.317   0.699  1.00 83.18           C  
ATOM   2680  O   CYS A 345      24.259   6.786  -1.575  1.00 83.18           O  
ATOM   2681  SG  CYS A 345      21.587   9.730   1.027  1.00 83.18           S  
ATOM   2682  N   GLU A 346      23.097   5.205  -0.454  1.00 84.02           N  
ATOM   2683  CA  GLU A 346      24.240   4.301  -0.536  1.00 84.02           C  
ATOM   2684  C   GLU A 346      23.923   3.086  -1.403  1.00 84.02           C  
ATOM   2685  CB  GLU A 346      24.671   3.851   0.863  1.00 84.02           C  
ATOM   2686  O   GLU A 346      24.814   2.299  -1.727  1.00 84.02           O  
ATOM   2687  CG  GLU A 346      25.190   4.981   1.740  1.00 84.02           C  
ATOM   2688  CD  GLU A 346      25.667   4.510   3.105  1.00 84.02           C  
ATOM   2689  OE1 GLU A 346      25.884   5.360   3.998  1.00 84.02           O  
ATOM   2690  OE2 GLU A 346      25.826   3.282   3.282  1.00 84.02           O  
ATOM   2691  N   ALA A 347      22.703   2.967  -1.840  1.00 81.23           N  
ATOM   2692  CA  ALA A 347      22.343   1.803  -2.645  1.00 81.23           C  
ATOM   2693  C   ALA A 347      23.134   1.772  -3.949  1.00 81.23           C  
ATOM   2694  CB  ALA A 347      20.844   1.799  -2.935  1.00 81.23           C  
ATOM   2695  O   ALA A 347      23.407   2.818  -4.542  1.00 81.23           O  
ATOM   2696  N   PRO A 348      23.586   0.628  -4.396  1.00 74.14           N  
ATOM   2697  CA  PRO A 348      24.348   0.492  -5.639  1.00 74.14           C  
ATOM   2698  C   PRO A 348      23.569   0.969  -6.863  1.00 74.14           C  
ATOM   2699  CB  PRO A 348      24.626  -1.011  -5.721  1.00 74.14           C  
ATOM   2700  O   PRO A 348      24.170   1.371  -7.863  1.00 74.14           O  
ATOM   2701  CG  PRO A 348      23.645  -1.632  -4.780  1.00 74.14           C  
ATOM   2702  CD  PRO A 348      23.249  -0.606  -3.757  1.00 74.14           C  
ATOM   2703  N   CYS A 349      22.221   0.926  -6.733  1.00 78.96           N  
ATOM   2704  CA  CYS A 349      21.356   1.319  -7.840  1.00 78.96           C  
ATOM   2705  C   CYS A 349      20.939   2.780  -7.714  1.00 78.96           C  
ATOM   2706  CB  CYS A 349      20.115   0.428  -7.893  1.00 78.96           C  
ATOM   2707  O   CYS A 349      19.962   3.207  -8.332  1.00 78.96           O  
ATOM   2708  SG  CYS A 349      19.117   0.480  -6.389  1.00 78.96           S  
ATOM   2709  N   ARG A 350      21.601   3.521  -6.884  1.00 80.32           N  
ATOM   2710  CA  ARG A 350      21.204   4.869  -6.488  1.00 80.32           C  
ATOM   2711  C   ARG A 350      21.181   5.808  -7.689  1.00 80.32           C  
ATOM   2712  CB  ARG A 350      22.147   5.414  -5.413  1.00 80.32           C  
ATOM   2713  O   ARG A 350      20.551   6.867  -7.644  1.00 80.32           O  
ATOM   2714  CG  ARG A 350      23.576   5.612  -5.891  1.00 80.32           C  
ATOM   2715  CD  ARG A 350      24.477   6.130  -4.778  1.00 80.32           C  
ATOM   2716  NE  ARG A 350      25.851   6.312  -5.237  1.00 80.32           N  
ATOM   2717  NH1 ARG A 350      26.793   4.985  -3.597  1.00 80.32           N  
ATOM   2718  NH2 ARG A 350      28.124   5.995  -5.166  1.00 80.32           N  
ATOM   2719  CZ  ARG A 350      26.920   5.763  -4.666  1.00 80.32           C  
ATOM   2720  N   TYR A 351      21.714   5.319  -8.802  1.00 77.63           N  
ATOM   2721  CA  TYR A 351      21.754   6.186  -9.975  1.00 77.63           C  
ATOM   2722  C   TYR A 351      20.732   5.743 -11.015  1.00 77.63           C  
ATOM   2723  CB  TYR A 351      23.157   6.193 -10.591  1.00 77.63           C  
ATOM   2724  O   TYR A 351      20.568   6.394 -12.050  1.00 77.63           O  
ATOM   2725  CG  TYR A 351      24.237   6.641  -9.637  1.00 77.63           C  
ATOM   2726  CD1 TYR A 351      24.286   7.955  -9.178  1.00 77.63           C  
ATOM   2727  CD2 TYR A 351      25.210   5.752  -9.193  1.00 77.63           C  
ATOM   2728  CE1 TYR A 351      25.281   8.373  -8.300  1.00 77.63           C  
ATOM   2729  CE2 TYR A 351      26.209   6.159  -8.315  1.00 77.63           C  
ATOM   2730  OH  TYR A 351      27.223   7.878  -7.005  1.00 77.63           O  
ATOM   2731  CZ  TYR A 351      26.236   7.469  -7.874  1.00 77.63           C  
ATOM   2732  N   ASP A 352      20.123   4.737 -10.705  1.00 79.51           N  
ATOM   2733  CA  ASP A 352      19.099   4.235 -11.617  1.00 79.51           C  
ATOM   2734  C   ASP A 352      17.863   5.132 -11.602  1.00 79.51           C  
ATOM   2735  CB  ASP A 352      18.712   2.800 -11.251  1.00 79.51           C  
ATOM   2736  O   ASP A 352      17.355   5.480 -10.534  1.00 79.51           O  
ATOM   2737  CG  ASP A 352      17.837   2.136 -12.300  1.00 79.51           C  
ATOM   2738  OD1 ASP A 352      16.653   2.513 -12.434  1.00 79.51           O  
ATOM   2739  OD2 ASP A 352      18.336   1.227 -12.998  1.00 79.51           O  
ATOM   2740  N   HIS A 353      17.323   5.533 -12.784  1.00 79.56           N  
ATOM   2741  CA  HIS A 353      16.211   6.469 -12.914  1.00 79.56           C  
ATOM   2742  C   HIS A 353      14.937   5.900 -12.298  1.00 79.56           C  
ATOM   2743  CB  HIS A 353      15.973   6.817 -14.385  1.00 79.56           C  
ATOM   2744  O   HIS A 353      14.194   6.618 -11.625  1.00 79.56           O  
ATOM   2745  CG  HIS A 353      16.969   7.783 -14.942  1.00 79.56           C  
ATOM   2746  CD2 HIS A 353      16.888   9.117 -15.160  1.00 79.56           C  
ATOM   2747  ND1 HIS A 353      18.229   7.401 -15.350  1.00 79.56           N  
ATOM   2748  CE1 HIS A 353      18.881   8.462 -15.796  1.00 79.56           C  
ATOM   2749  NE2 HIS A 353      18.089   9.516 -15.691  1.00 79.56           N  
ATOM   2750  N   ALA A 354      14.712   4.631 -12.478  1.00 83.15           N  
ATOM   2751  CA  ALA A 354      13.538   3.965 -11.919  1.00 83.15           C  
ATOM   2752  C   ALA A 354      13.573   3.983 -10.393  1.00 83.15           C  
ATOM   2753  CB  ALA A 354      13.448   2.529 -12.429  1.00 83.15           C  
ATOM   2754  O   ALA A 354      12.547   4.203  -9.745  1.00 83.15           O  
ATOM   2755  N   PHE A 355      14.772   3.761  -9.902  1.00 85.69           N  
ATOM   2756  CA  PHE A 355      14.964   3.812  -8.458  1.00 85.69           C  
ATOM   2757  C   PHE A 355      14.701   5.215  -7.925  1.00 85.69           C  
ATOM   2758  CB  PHE A 355      16.382   3.367  -8.087  1.00 85.69           C  
ATOM   2759  O   PHE A 355      13.964   5.388  -6.952  1.00 85.69           O  
ATOM   2760  CG  PHE A 355      16.667   3.416  -6.610  1.00 85.69           C  
ATOM   2761  CD1 PHE A 355      17.539   4.364  -6.088  1.00 85.69           C  
ATOM   2762  CD2 PHE A 355      16.063   2.515  -5.744  1.00 85.69           C  
ATOM   2763  CE1 PHE A 355      17.805   4.412  -4.721  1.00 85.69           C  
ATOM   2764  CE2 PHE A 355      16.323   2.556  -4.377  1.00 85.69           C  
ATOM   2765  CZ  PHE A 355      17.195   3.505  -3.868  1.00 85.69           C  
ATOM   2766  N   LEU A 356      15.159   6.187  -8.538  1.00 84.59           N  
ATOM   2767  CA  LEU A 356      15.021   7.579  -8.122  1.00 84.59           C  
ATOM   2768  C   LEU A 356      13.567   8.029  -8.204  1.00 84.59           C  
ATOM   2769  CB  LEU A 356      15.898   8.486  -8.989  1.00 84.59           C  
ATOM   2770  O   LEU A 356      13.064   8.689  -7.292  1.00 84.59           O  
ATOM   2771  CG  LEU A 356      17.410   8.291  -8.862  1.00 84.59           C  
ATOM   2772  CD1 LEU A 356      18.144   9.165  -9.874  1.00 84.59           C  
ATOM   2773  CD2 LEU A 356      17.872   8.603  -7.443  1.00 84.59           C  
ATOM   2774  N   LEU A 357      12.923   7.637  -9.260  1.00 84.58           N  
ATOM   2775  CA  LEU A 357      11.504   7.945  -9.404  1.00 84.58           C  
ATOM   2776  C   LEU A 357      10.690   7.291  -8.292  1.00 84.58           C  
ATOM   2777  CB  LEU A 357      10.990   7.480 -10.769  1.00 84.58           C  
ATOM   2778  O   LEU A 357       9.799   7.920  -7.718  1.00 84.58           O  
ATOM   2779  CG  LEU A 357      11.391   8.337 -11.972  1.00 84.58           C  
ATOM   2780  CD1 LEU A 357      11.015   7.634 -13.272  1.00 84.58           C  
ATOM   2781  CD2 LEU A 357      10.736   9.711 -11.892  1.00 84.58           C  
ATOM   2782  N   GLY A 358      11.009   6.094  -8.090  1.00 88.00           N  
ATOM   2783  CA  GLY A 358      10.348   5.365  -7.019  1.00 88.00           C  
ATOM   2784  C   GLY A 358      10.518   6.016  -5.660  1.00 88.00           C  
ATOM   2785  O   GLY A 358       9.560   6.118  -4.890  1.00 88.00           O  
ATOM   2786  N   ILE A 359      11.705   6.494  -5.326  1.00 89.58           N  
ATOM   2787  CA  ILE A 359      11.998   7.139  -4.051  1.00 89.58           C  
ATOM   2788  C   ILE A 359      11.196   8.432  -3.929  1.00 89.58           C  
ATOM   2789  CB  ILE A 359      13.509   7.428  -3.898  1.00 89.58           C  
ATOM   2790  O   ILE A 359      10.594   8.701  -2.887  1.00 89.58           O  
ATOM   2791  CG1 ILE A 359      14.297   6.116  -3.810  1.00 89.58           C  
ATOM   2792  CG2 ILE A 359      13.769   8.307  -2.672  1.00 89.58           C  
ATOM   2793  CD1 ILE A 359      13.876   5.218  -2.655  1.00 89.58           C  
ATOM   2794  N   CYS A 360      11.165   9.257  -5.044  1.00 88.29           N  
ATOM   2795  CA  CYS A 360      10.407  10.502  -5.044  1.00 88.29           C  
ATOM   2796  C   CYS A 360       8.930  10.242  -4.771  1.00 88.29           C  
ATOM   2797  CB  CYS A 360      10.567  11.227  -6.380  1.00 88.29           C  
ATOM   2798  O   CYS A 360       8.308  10.948  -3.976  1.00 88.29           O  
ATOM   2799  SG  CYS A 360      12.242  11.831  -6.685  1.00 88.29           S  
ATOM   2800  N   GLN A 361       8.432   9.223  -5.477  1.00 88.07           N  
ATOM   2801  CA  GLN A 361       7.034   8.851  -5.288  1.00 88.07           C  
ATOM   2802  C   GLN A 361       6.763   8.446  -3.842  1.00 88.07           C  
ATOM   2803  CB  GLN A 361       6.648   7.712  -6.233  1.00 88.07           C  
ATOM   2804  O   GLN A 361       5.774   8.878  -3.246  1.00 88.07           O  
ATOM   2805  CG  GLN A 361       5.171   7.346  -6.185  1.00 88.07           C  
ATOM   2806  CD  GLN A 361       4.796   6.284  -7.200  1.00 88.07           C  
ATOM   2807  NE2 GLN A 361       3.532   5.873  -7.190  1.00 88.07           N  
ATOM   2808  OE1 GLN A 361       5.634   5.837  -7.989  1.00 88.07           O  
ATOM   2809  N   ARG A 362       7.531   7.654  -3.178  1.00 89.08           N  
ATOM   2810  CA  ARG A 362       7.371   7.178  -1.808  1.00 89.08           C  
ATOM   2811  C   ARG A 362       7.443   8.333  -0.815  1.00 89.08           C  
ATOM   2812  CB  ARG A 362       8.437   6.132  -1.474  1.00 89.08           C  
ATOM   2813  O   ARG A 362       6.663   8.388   0.138  1.00 89.08           O  
ATOM   2814  CG  ARG A 362       8.188   4.773  -2.110  1.00 89.08           C  
ATOM   2815  CD  ARG A 362       9.422   3.884  -2.041  1.00 89.08           C  
ATOM   2816  NE  ARG A 362       9.109   2.501  -2.391  1.00 89.08           N  
ATOM   2817  NH1 ARG A 362       9.453   2.780  -4.659  1.00 89.08           N  
ATOM   2818  NH2 ARG A 362       8.830   0.735  -3.832  1.00 89.08           N  
ATOM   2819  CZ  ARG A 362       9.131   2.008  -3.626  1.00 89.08           C  
ATOM   2820  N   LEU A 363       8.364   9.218  -1.052  1.00 89.16           N  
ATOM   2821  CA  LEU A 363       8.465  10.397  -0.199  1.00 89.16           C  
ATOM   2822  C   LEU A 363       7.206  11.252  -0.301  1.00 89.16           C  
ATOM   2823  CB  LEU A 363       9.692  11.230  -0.578  1.00 89.16           C  
ATOM   2824  O   LEU A 363       6.715  11.765   0.707  1.00 89.16           O  
ATOM   2825  CG  LEU A 363      11.052  10.647  -0.190  1.00 89.16           C  
ATOM   2826  CD1 LEU A 363      12.177  11.466  -0.814  1.00 89.16           C  
ATOM   2827  CD2 LEU A 363      11.199  10.597   1.327  1.00 89.16           C  
ATOM   2828  N   GLY A 364       6.757  11.380  -1.574  1.00 89.08           N  
ATOM   2829  CA  GLY A 364       5.492  12.072  -1.760  1.00 89.08           C  
ATOM   2830  C   GLY A 364       4.337  11.411  -1.032  1.00 89.08           C  
ATOM   2831  O   GLY A 364       3.526  12.089  -0.398  1.00 89.08           O  
ATOM   2832  N   GLU A 365       4.299  10.057  -1.083  1.00 86.97           N  
ATOM   2833  CA  GLU A 365       3.234   9.302  -0.430  1.00 86.97           C  
ATOM   2834  C   GLU A 365       3.323   9.423   1.088  1.00 86.97           C  
ATOM   2835  CB  GLU A 365       3.288   7.829  -0.844  1.00 86.97           C  
ATOM   2836  O   GLU A 365       2.301   9.548   1.767  1.00 86.97           O  
ATOM   2837  CG  GLU A 365       2.909   7.584  -2.297  1.00 86.97           C  
ATOM   2838  CD  GLU A 365       3.156   6.154  -2.749  1.00 86.97           C  
ATOM   2839  OE1 GLU A 365       2.808   5.813  -3.903  1.00 86.97           O  
ATOM   2840  OE2 GLU A 365       3.701   5.367  -1.944  1.00 86.97           O  
ATOM   2841  N   VAL A 366       4.506   9.415   1.630  1.00 86.71           N  
ATOM   2842  CA  VAL A 366       4.713   9.589   3.063  1.00 86.71           C  
ATOM   2843  C   VAL A 366       4.210  10.964   3.496  1.00 86.71           C  
ATOM   2844  CB  VAL A 366       6.201   9.420   3.446  1.00 86.71           C  
ATOM   2845  O   VAL A 366       3.523  11.089   4.513  1.00 86.71           O  
ATOM   2846  CG1 VAL A 366       6.446   9.890   4.879  1.00 86.71           C  
ATOM   2847  CG2 VAL A 366       6.633   7.965   3.276  1.00 86.71           C  
ATOM   2848  N   THR A 367       4.484  11.924   2.676  1.00 86.37           N  
ATOM   2849  CA  THR A 367       4.101  13.300   2.970  1.00 86.37           C  
ATOM   2850  C   THR A 367       2.583  13.458   2.933  1.00 86.37           C  
ATOM   2851  CB  THR A 367       4.746  14.284   1.976  1.00 86.37           C  
ATOM   2852  O   THR A 367       2.004  14.140   3.781  1.00 86.37           O  
ATOM   2853  CG2 THR A 367       4.407  15.727   2.333  1.00 86.37           C  
ATOM   2854  OG1 THR A 367       6.170  14.118   2.006  1.00 86.37           O  
ATOM   2855  N   ALA A 368       1.924  12.819   2.001  1.00 84.31           N  
ATOM   2856  CA  ALA A 368       0.490  12.965   1.766  1.00 84.31           C  
ATOM   2857  C   ALA A 368      -0.316  12.123   2.751  1.00 84.31           C  
ATOM   2858  CB  ALA A 368       0.144  12.577   0.331  1.00 84.31           C  
ATOM   2859  O   ALA A 368      -1.528  12.304   2.885  1.00 84.31           O  
ATOM   2860  N   ASP A 369       0.283  11.243   3.475  1.00 81.13           N  
ATOM   2861  CA  ASP A 369      -0.401  10.308   4.363  1.00 81.13           C  
ATOM   2862  C   ASP A 369      -0.742  10.969   5.697  1.00 81.13           C  
ATOM   2863  CB  ASP A 369       0.457   9.063   4.597  1.00 81.13           C  
ATOM   2864  O   ASP A 369       0.145  11.222   6.515  1.00 81.13           O  
ATOM   2865  CG  ASP A 369      -0.283   7.964   5.339  1.00 81.13           C  
ATOM   2866  OD1 ASP A 369      -1.399   8.213   5.842  1.00 81.13           O  
ATOM   2867  OD2 ASP A 369       0.257   6.840   5.424  1.00 81.13           O  
ATOM   2868  N   PRO A 370      -2.060  11.156   5.965  1.00 74.61           N  
ATOM   2869  CA  PRO A 370      -2.479  11.825   7.199  1.00 74.61           C  
ATOM   2870  C   PRO A 370      -2.251  10.968   8.442  1.00 74.61           C  
ATOM   2871  CB  PRO A 370      -3.972  12.075   6.975  1.00 74.61           C  
ATOM   2872  O   PRO A 370      -2.264  11.483   9.563  1.00 74.61           O  
ATOM   2873  CG  PRO A 370      -4.378  11.070   5.946  1.00 74.61           C  
ATOM   2874  CD  PRO A 370      -3.205  10.810   5.045  1.00 74.61           C  
ATOM   2875  N   LEU A 371      -2.063   9.749   8.247  1.00 75.25           N  
ATOM   2876  CA  LEU A 371      -1.910   8.848   9.383  1.00 75.25           C  
ATOM   2877  C   LEU A 371      -0.490   8.905   9.936  1.00 75.25           C  
ATOM   2878  CB  LEU A 371      -2.255   7.412   8.978  1.00 75.25           C  
ATOM   2879  O   LEU A 371      -0.231   8.430  11.044  1.00 75.25           O  
ATOM   2880  CG  LEU A 371      -3.706   7.152   8.573  1.00 75.25           C  
ATOM   2881  CD1 LEU A 371      -3.882   5.702   8.133  1.00 75.25           C  
ATOM   2882  CD2 LEU A 371      -4.651   7.485   9.723  1.00 75.25           C  
ATOM   2883  N   ARG A 372       0.400   9.527   9.232  1.00 78.38           N  
ATOM   2884  CA  ARG A 372       1.780   9.661   9.687  1.00 78.38           C  
ATOM   2885  C   ARG A 372       1.962  10.927  10.517  1.00 78.38           C  
ATOM   2886  CB  ARG A 372       2.741   9.671   8.497  1.00 78.38           C  
ATOM   2887  O   ARG A 372       1.214  11.894  10.356  1.00 78.38           O  
ATOM   2888  CG  ARG A 372       2.741   8.380   7.694  1.00 78.38           C  
ATOM   2889  CD  ARG A 372       3.619   7.316   8.339  1.00 78.38           C  
ATOM   2890  NE  ARG A 372       3.801   6.163   7.461  1.00 78.38           N  
ATOM   2891  NH1 ARG A 372       5.124   4.984   8.942  1.00 78.38           N  
ATOM   2892  NH2 ARG A 372       4.611   4.090   6.895  1.00 78.38           N  
ATOM   2893  CZ  ARG A 372       4.512   5.082   7.768  1.00 78.38           C  
ATOM   2894  N   ASP A 373       2.884  10.843  11.469  1.00 81.39           N  
ATOM   2895  CA  ASP A 373       3.128  11.996  12.330  1.00 81.39           C  
ATOM   2896  C   ASP A 373       3.633  13.189  11.521  1.00 81.39           C  
ATOM   2897  CB  ASP A 373       4.133  11.643  13.428  1.00 81.39           C  
ATOM   2898  O   ASP A 373       4.274  13.014  10.482  1.00 81.39           O  
ATOM   2899  CG  ASP A 373       5.470  11.176  12.881  1.00 81.39           C  
ATOM   2900  OD1 ASP A 373       5.543  10.064  12.314  1.00 81.39           O  
ATOM   2901  OD2 ASP A 373       6.461  11.926  13.020  1.00 81.39           O  
ATOM   2902  N   LEU A 374       3.275  14.354  11.960  1.00 84.71           N  
ATOM   2903  CA  LEU A 374       3.601  15.607  11.288  1.00 84.71           C  
ATOM   2904  C   LEU A 374       5.103  15.724  11.054  1.00 84.71           C  
ATOM   2905  CB  LEU A 374       3.106  16.800  12.110  1.00 84.71           C  
ATOM   2906  O   LEU A 374       5.538  16.119   9.970  1.00 84.71           O  
ATOM   2907  CG  LEU A 374       3.371  18.186  11.520  1.00 84.71           C  
ATOM   2908  CD1 LEU A 374       2.642  18.345  10.190  1.00 84.71           C  
ATOM   2909  CD2 LEU A 374       2.948  19.275  12.501  1.00 84.71           C  
ATOM   2910  N   SER A 375       5.916  15.388  12.029  1.00 85.68           N  
ATOM   2911  CA  SER A 375       7.369  15.473  11.931  1.00 85.68           C  
ATOM   2912  C   SER A 375       7.897  14.617  10.784  1.00 85.68           C  
ATOM   2913  CB  SER A 375       8.023  15.040  13.244  1.00 85.68           C  
ATOM   2914  O   SER A 375       8.766  15.053  10.026  1.00 85.68           O  
ATOM   2915  OG  SER A 375       9.420  14.867  13.078  1.00 85.68           O  
ATOM   2916  N   THR A 376       7.419  13.408  10.652  1.00 85.21           N  
ATOM   2917  CA  THR A 376       7.821  12.490   9.593  1.00 85.21           C  
ATOM   2918  C   THR A 376       7.441  13.044   8.223  1.00 85.21           C  
ATOM   2919  CB  THR A 376       7.181  11.102   9.784  1.00 85.21           C  
ATOM   2920  O   THR A 376       8.235  12.987   7.282  1.00 85.21           O  
ATOM   2921  CG2 THR A 376       7.620  10.138   8.687  1.00 85.21           C  
ATOM   2922  OG1 THR A 376       7.573  10.572  11.056  1.00 85.21           O  
ATOM   2923  N   ARG A 377       6.317  13.507   8.172  1.00 86.43           N  
ATOM   2924  CA  ARG A 377       5.830  14.083   6.923  1.00 86.43           C  
ATOM   2925  C   ARG A 377       6.664  15.293   6.515  1.00 86.43           C  
ATOM   2926  CB  ARG A 377       4.358  14.480   7.052  1.00 86.43           C  
ATOM   2927  O   ARG A 377       7.020  15.442   5.345  1.00 86.43           O  
ATOM   2928  CG  ARG A 377       3.416  13.302   7.242  1.00 86.43           C  
ATOM   2929  CD  ARG A 377       1.979  13.757   7.453  1.00 86.43           C  
ATOM   2930  NE  ARG A 377       1.463  14.472   6.289  1.00 86.43           N  
ATOM   2931  NH1 ARG A 377      -0.520  15.100   7.294  1.00 86.43           N  
ATOM   2932  NH2 ARG A 377      -0.083  15.714   5.129  1.00 86.43           N  
ATOM   2933  CZ  ARG A 377       0.288  15.094   6.240  1.00 86.43           C  
ATOM   2934  N   GLN A 378       7.024  16.185   7.432  1.00 88.99           N  
ATOM   2935  CA  GLN A 378       7.862  17.349   7.166  1.00 88.99           C  
ATOM   2936  C   GLN A 378       9.277  16.932   6.779  1.00 88.99           C  
ATOM   2937  CB  GLN A 378       7.901  18.273   8.384  1.00 88.99           C  
ATOM   2938  O   GLN A 378       9.892  17.542   5.902  1.00 88.99           O  
ATOM   2939  CG  GLN A 378       6.608  19.042   8.616  1.00 88.99           C  
ATOM   2940  CD  GLN A 378       6.635  19.866   9.889  1.00 88.99           C  
ATOM   2941  NE2 GLN A 378       5.752  20.856   9.974  1.00 88.99           N  
ATOM   2942  OE1 GLN A 378       7.441  19.615  10.790  1.00 88.99           O  
ATOM   2943  N   GLN A 379       9.790  15.913   7.456  1.00 88.41           N  
ATOM   2944  CA  GLN A 379      11.110  15.384   7.129  1.00 88.41           C  
ATOM   2945  C   GLN A 379      11.152  14.858   5.697  1.00 88.41           C  
ATOM   2946  CB  GLN A 379      11.502  14.275   8.106  1.00 88.41           C  
ATOM   2947  O   GLN A 379      12.167  14.994   5.009  1.00 88.41           O  
ATOM   2948  CG  GLN A 379      11.879  14.782   9.492  1.00 88.41           C  
ATOM   2949  CD  GLN A 379      12.159  13.659  10.472  1.00 88.41           C  
ATOM   2950  NE2 GLN A 379      12.523  14.018  11.699  1.00 88.41           N  
ATOM   2951  OE1 GLN A 379      12.048  12.477  10.130  1.00 88.41           O  
ATOM   2952  N   ALA A 380      10.079  14.204   5.292  1.00 89.03           N  
ATOM   2953  CA  ALA A 380       9.979  13.704   3.923  1.00 89.03           C  
ATOM   2954  C   ALA A 380      10.042  14.848   2.915  1.00 89.03           C  
ATOM   2955  CB  ALA A 380       8.689  12.908   3.741  1.00 89.03           C  
ATOM   2956  O   ALA A 380      10.717  14.742   1.888  1.00 89.03           O  
ATOM   2957  N   VAL A 381       9.373  15.928   3.261  1.00 90.21           N  
ATOM   2958  CA  VAL A 381       9.397  17.118   2.418  1.00 90.21           C  
ATOM   2959  C   VAL A 381      10.816  17.679   2.356  1.00 90.21           C  
ATOM   2960  CB  VAL A 381       8.420  18.199   2.934  1.00 90.21           C  
ATOM   2961  O   VAL A 381      11.314  18.005   1.276  1.00 90.21           O  
ATOM   2962  CG1 VAL A 381       8.597  19.502   2.158  1.00 90.21           C  
ATOM   2963  CG2 VAL A 381       6.978  17.705   2.833  1.00 90.21           C  
ATOM   2964  N   ASP A 382      11.415  17.754   3.486  1.00 90.04           N  
ATOM   2965  CA  ASP A 382      12.781  18.262   3.554  1.00 90.04           C  
ATOM   2966  C   ASP A 382      13.728  17.405   2.718  1.00 90.04           C  
ATOM   2967  CB  ASP A 382      13.263  18.315   5.006  1.00 90.04           C  
ATOM   2968  O   ASP A 382      14.595  17.931   2.017  1.00 90.04           O  
ATOM   2969  CG  ASP A 382      12.551  19.375   5.828  1.00 90.04           C  
ATOM   2970  OD1 ASP A 382      12.003  20.335   5.244  1.00 90.04           O  
ATOM   2971  OD2 ASP A 382      12.540  19.251   7.072  1.00 90.04           O  
ATOM   2972  N   PHE A 383      13.485  16.106   2.846  1.00 88.51           N  
ATOM   2973  CA  PHE A 383      14.323  15.172   2.103  1.00 88.51           C  
ATOM   2974  C   PHE A 383      14.147  15.362   0.602  1.00 88.51           C  
ATOM   2975  CB  PHE A 383      13.995  13.727   2.492  1.00 88.51           C  
ATOM   2976  O   PHE A 383      15.121  15.323  -0.153  1.00 88.51           O  
ATOM   2977  CG  PHE A 383      15.009  12.724   2.014  1.00 88.51           C  
ATOM   2978  CD1 PHE A 383      14.720  11.365   2.020  1.00 88.51           C  
ATOM   2979  CD2 PHE A 383      16.253  13.141   1.557  1.00 88.51           C  
ATOM   2980  CE1 PHE A 383      15.658  10.434   1.577  1.00 88.51           C  
ATOM   2981  CE2 PHE A 383      17.195  12.217   1.113  1.00 88.51           C  
ATOM   2982  CZ  PHE A 383      16.895  10.864   1.125  1.00 88.51           C  
ATOM   2983  N   LEU A 384      12.910  15.582   0.127  1.00 88.54           N  
ATOM   2984  CA  LEU A 384      12.653  15.888  -1.276  1.00 88.54           C  
ATOM   2985  C   LEU A 384      13.414  17.138  -1.707  1.00 88.54           C  
ATOM   2986  CB  LEU A 384      11.153  16.081  -1.517  1.00 88.54           C  
ATOM   2987  O   LEU A 384      13.995  17.171  -2.794  1.00 88.54           O  
ATOM   2988  CG  LEU A 384      10.321  14.807  -1.667  1.00 88.54           C  
ATOM   2989  CD1 LEU A 384       8.833  15.141  -1.650  1.00 88.54           C  
ATOM   2990  CD2 LEU A 384      10.695  14.072  -2.950  1.00 88.54           C  
ATOM   2991  N   GLY A 385      13.421  18.123  -0.835  1.00 88.00           N  
ATOM   2992  CA  GLY A 385      14.155  19.352  -1.091  1.00 88.00           C  
ATOM   2993  C   GLY A 385      15.654  19.142  -1.189  1.00 88.00           C  
ATOM   2994  O   GLY A 385      16.307  19.692  -2.079  1.00 88.00           O  
ATOM   2995  N   GLU A 386      16.124  18.321  -0.261  1.00 86.94           N  
ATOM   2996  CA  GLU A 386      17.549  18.006  -0.265  1.00 86.94           C  
ATOM   2997  C   GLU A 386      17.959  17.320  -1.565  1.00 86.94           C  
ATOM   2998  CB  GLU A 386      17.907  17.121   0.932  1.00 86.94           C  
ATOM   2999  O   GLU A 386      19.008  17.631  -2.132  1.00 86.94           O  
ATOM   3000  CG  GLU A 386      17.892  17.854   2.266  1.00 86.94           C  
ATOM   3001  CD  GLU A 386      18.291  16.974   3.439  1.00 86.94           C  
ATOM   3002  OE1 GLU A 386      18.344  17.477   4.585  1.00 86.94           O  
ATOM   3003  OE2 GLU A 386      18.554  15.772   3.211  1.00 86.94           O  
ATOM   3004  N   LEU A 387      17.076  16.411  -2.012  1.00 83.90           N  
ATOM   3005  CA  LEU A 387      17.351  15.683  -3.246  1.00 83.90           C  
ATOM   3006  C   LEU A 387      17.346  16.624  -4.446  1.00 83.90           C  
ATOM   3007  CB  LEU A 387      16.321  14.569  -3.452  1.00 83.90           C  
ATOM   3008  O   LEU A 387      18.124  16.444  -5.385  1.00 83.90           O  
ATOM   3009  CG  LEU A 387      16.405  13.381  -2.492  1.00 83.90           C  
ATOM   3010  CD1 LEU A 387      15.272  12.398  -2.765  1.00 83.90           C  
ATOM   3011  CD2 LEU A 387      17.760  12.692  -2.612  1.00 83.90           C  
ATOM   3012  N   TYR A 388      16.603  17.700  -4.346  1.00 82.42           N  
ATOM   3013  CA  TYR A 388      16.496  18.707  -5.396  1.00 82.42           C  
ATOM   3014  C   TYR A 388      17.723  19.611  -5.412  1.00 82.42           C  
ATOM   3015  CB  TYR A 388      15.230  19.548  -5.208  1.00 82.42           C  
ATOM   3016  O   TYR A 388      18.286  19.884  -6.474  1.00 82.42           O  
ATOM   3017  CG  TYR A 388      15.020  20.579  -6.291  1.00 82.42           C  
ATOM   3018  CD1 TYR A 388      15.528  21.869  -6.159  1.00 82.42           C  
ATOM   3019  CD2 TYR A 388      14.313  20.264  -7.446  1.00 82.42           C  
ATOM   3020  CE1 TYR A 388      15.335  22.823  -7.154  1.00 82.42           C  
ATOM   3021  CE2 TYR A 388      14.114  21.210  -8.447  1.00 82.42           C  
ATOM   3022  OH  TYR A 388      14.434  23.424  -9.280  1.00 82.42           O  
ATOM   3023  CZ  TYR A 388      14.628  22.484  -8.292  1.00 82.42           C  
ATOM   3024  N   LYS A 389      18.314  20.018  -4.199  1.00 79.09           N  
ATOM   3025  CA  LYS A 389      19.329  21.053  -4.024  1.00 79.09           C  
ATOM   3026  C   LYS A 389      20.732  20.454  -4.039  1.00 79.09           C  
ATOM   3027  CB  LYS A 389      19.099  21.816  -2.718  1.00 79.09           C  
ATOM   3028  O   LYS A 389      21.660  21.046  -4.596  1.00 79.09           O  
ATOM   3029  CG  LYS A 389      17.865  22.705  -2.730  1.00 79.09           C  
ATOM   3030  CD  LYS A 389      17.678  23.420  -1.398  1.00 79.09           C  
ATOM   3031  CE  LYS A 389      16.397  24.244  -1.379  1.00 79.09           C  
ATOM   3032  NZ  LYS A 389      16.176  24.894  -0.053  1.00 79.09           N  
ATOM   3033  N   ASN A 390      21.056  19.366  -3.427  1.00 66.19           N  
ATOM   3034  CA  ASN A 390      22.356  19.023  -2.860  1.00 66.19           C  
ATOM   3035  C   ASN A 390      22.938  17.771  -3.509  1.00 66.19           C  
ATOM   3036  CB  ASN A 390      22.248  18.834  -1.345  1.00 66.19           C  
ATOM   3037  O   ASN A 390      24.119  17.467  -3.332  1.00 66.19           O  
ATOM   3038  CG  ASN A 390      21.923  20.124  -0.617  1.00 66.19           C  
ATOM   3039  ND2 ASN A 390      21.202  20.013   0.492  1.00 66.19           N  
ATOM   3040  OD1 ASN A 390      22.315  21.211  -1.049  1.00 66.19           O  
ATOM   3041  N   ASP A 391      22.292  17.141  -4.495  1.00 64.01           N  
ATOM   3042  CA  ASP A 391      22.938  15.917  -4.957  1.00 64.01           C  
ATOM   3043  C   ASP A 391      23.418  16.060  -6.400  1.00 64.01           C  
ATOM   3044  CB  ASP A 391      21.984  14.727  -4.836  1.00 64.01           C  
ATOM   3045  O   ASP A 391      22.620  16.328  -7.301  1.00 64.01           O  
ATOM   3046  CG  ASP A 391      22.700  13.388  -4.854  1.00 64.01           C  
ATOM   3047  OD1 ASP A 391      23.750  13.267  -5.520  1.00 64.01           O  
ATOM   3048  OD2 ASP A 391      22.207  12.445  -4.198  1.00 64.01           O  
ATOM   3049  N   VAL A 392      24.817  16.349  -6.583  1.00 55.97           N  
ATOM   3050  CA  VAL A 392      25.552  16.538  -7.829  1.00 55.97           C  
ATOM   3051  C   VAL A 392      25.223  15.407  -8.800  1.00 55.97           C  
ATOM   3052  CB  VAL A 392      27.077  16.603  -7.584  1.00 55.97           C  
ATOM   3053  O   VAL A 392      25.148  15.623 -10.012  1.00 55.97           O  
ATOM   3054  CG1 VAL A 392      27.817  16.948  -8.875  1.00 55.97           C  
ATOM   3055  CG2 VAL A 392      27.398  17.621  -6.491  1.00 55.97           C  
ATOM   3056  N   ASP A 393      24.577  14.367  -8.302  1.00 56.86           N  
ATOM   3057  CA  ASP A 393      24.336  13.181  -9.118  1.00 56.86           C  
ATOM   3058  C   ASP A 393      22.840  12.946  -9.316  1.00 56.86           C  
ATOM   3059  CB  ASP A 393      24.982  11.950  -8.479  1.00 56.86           C  
ATOM   3060  O   ASP A 393      22.408  12.539 -10.396  1.00 56.86           O  
ATOM   3061  CG  ASP A 393      26.498  12.032  -8.434  1.00 56.86           C  
ATOM   3062  OD1 ASP A 393      27.105  12.620  -9.354  1.00 56.86           O  
ATOM   3063  OD2 ASP A 393      27.091  11.501  -7.470  1.00 56.86           O  
ATOM   3064  N   TRP A 394      21.842  13.468  -8.397  1.00 63.53           N  
ATOM   3065  CA  TRP A 394      20.385  13.446  -8.336  1.00 63.53           C  
ATOM   3066  C   TRP A 394      19.795  14.722  -8.927  1.00 63.53           C  
ATOM   3067  CB  TRP A 394      19.910  13.271  -6.891  1.00 63.53           C  
ATOM   3068  O   TRP A 394      18.825  14.671  -9.687  1.00 63.53           O  
ATOM   3069  CG  TRP A 394      20.169  11.907  -6.325  1.00 63.53           C  
ATOM   3070  CD1 TRP A 394      21.366  11.249  -6.278  1.00 63.53           C  
ATOM   3071  CD2 TRP A 394      19.206  11.032  -5.729  1.00 63.53           C  
ATOM   3072  CE2 TRP A 394      19.891   9.859  -5.342  1.00 63.53           C  
ATOM   3073  CE3 TRP A 394      17.830  11.127  -5.483  1.00 63.53           C  
ATOM   3074  NE1 TRP A 394      21.206  10.016  -5.688  1.00 63.53           N  
ATOM   3075  CH2 TRP A 394      17.897   8.906  -4.494  1.00 63.53           C  
ATOM   3076  CZ2 TRP A 394      19.244   8.787  -4.722  1.00 63.53           C  
ATOM   3077  CZ3 TRP A 394      17.188  10.060  -4.866  1.00 63.53           C  
ATOM   3078  N   GLY A 395      20.415  15.847  -8.672  1.00 55.69           N  
ATOM   3079  CA  GLY A 395      19.966  17.214  -8.885  1.00 55.69           C  
ATOM   3080  C   GLY A 395      20.272  17.732 -10.278  1.00 55.69           C  
ATOM   3081  O   GLY A 395      19.690  18.726 -10.717  1.00 55.69           O  
ATOM   3082  N   ASN A 396      21.114  16.874 -11.052  1.00 62.52           N  
ATOM   3083  CA  ASN A 396      21.502  17.357 -12.373  1.00 62.52           C  
ATOM   3084  C   ASN A 396      20.586  16.807 -13.462  1.00 62.52           C  
ATOM   3085  CB  ASN A 396      22.959  16.996 -12.670  1.00 62.52           C  
ATOM   3086  O   ASN A 396      20.602  17.292 -14.595  1.00 62.52           O  
ATOM   3087  CG  ASN A 396      23.942  17.839 -11.884  1.00 62.52           C  
ATOM   3088  ND2 ASN A 396      25.169  17.349 -11.749  1.00 62.52           N  
ATOM   3089  OD1 ASN A 396      23.602  18.922 -11.400  1.00 62.52           O  
ATOM   3090  N   GLN A 397      19.682  15.833 -13.002  1.00 71.73           N  
ATOM   3091  CA  GLN A 397      18.794  15.273 -14.015  1.00 71.73           C  
ATOM   3092  C   GLN A 397      17.485  16.055 -14.091  1.00 71.73           C  
ATOM   3093  CB  GLN A 397      18.509  13.799 -13.725  1.00 71.73           C  
ATOM   3094  O   GLN A 397      16.748  16.138 -13.107  1.00 71.73           O  
ATOM   3095  CG  GLN A 397      19.727  12.897 -13.870  1.00 71.73           C  
ATOM   3096  CD  GLN A 397      19.400  11.431 -13.658  1.00 71.73           C  
ATOM   3097  NE2 GLN A 397      20.399  10.571 -13.825  1.00 71.73           N  
ATOM   3098  OE1 GLN A 397      18.260  11.074 -13.347  1.00 71.73           O  
ATOM   3099  N   ALA A 398      17.186  16.669 -15.167  1.00 75.10           N  
ATOM   3100  CA  ALA A 398      16.046  17.555 -15.384  1.00 75.10           C  
ATOM   3101  C   ALA A 398      14.728  16.815 -15.175  1.00 75.10           C  
ATOM   3102  CB  ALA A 398      16.098  18.156 -16.786  1.00 75.10           C  
ATOM   3103  O   ALA A 398      13.787  17.361 -14.594  1.00 75.10           O  
ATOM   3104  N   SER A 399      14.669  15.542 -15.535  1.00 75.35           N  
ATOM   3105  CA  SER A 399      13.454  14.739 -15.442  1.00 75.35           C  
ATOM   3106  C   SER A 399      13.106  14.429 -13.990  1.00 75.35           C  
ATOM   3107  CB  SER A 399      13.611  13.435 -16.226  1.00 75.35           C  
ATOM   3108  O   SER A 399      11.935  14.462 -13.606  1.00 75.35           O  
ATOM   3109  OG  SER A 399      14.759  12.725 -15.795  1.00 75.35           O  
ATOM   3110  N   ILE A 400      14.037  14.193 -13.175  1.00 78.51           N  
ATOM   3111  CA  ILE A 400      13.848  13.909 -11.757  1.00 78.51           C  
ATOM   3112  C   ILE A 400      13.446  15.188 -11.024  1.00 78.51           C  
ATOM   3113  CB  ILE A 400      15.123  13.307 -11.125  1.00 78.51           C  
ATOM   3114  O   ILE A 400      12.541  15.173 -10.187  1.00 78.51           O  
ATOM   3115  CG1 ILE A 400      15.452  11.956 -11.771  1.00 78.51           C  
ATOM   3116  CG2 ILE A 400      14.959  13.165  -9.609  1.00 78.51           C  
ATOM   3117  CD1 ILE A 400      14.355  10.912 -11.614  1.00 78.51           C  
ATOM   3118  N   LYS A 401      14.034  16.289 -11.401  1.00 81.40           N  
ATOM   3119  CA  LYS A 401      13.691  17.591 -10.837  1.00 81.40           C  
ATOM   3120  C   LYS A 401      12.247  17.965 -11.157  1.00 81.40           C  
ATOM   3121  CB  LYS A 401      14.641  18.670 -11.360  1.00 81.40           C  
ATOM   3122  O   LYS A 401      11.526  18.472 -10.295  1.00 81.40           O  
ATOM   3123  CG  LYS A 401      16.044  18.595 -10.777  1.00 81.40           C  
ATOM   3124  CD  LYS A 401      16.921  19.733 -11.282  1.00 81.40           C  
ATOM   3125  CE  LYS A 401      18.329  19.653 -10.707  1.00 81.40           C  
ATOM   3126  NZ  LYS A 401      19.201  20.750 -11.223  1.00 81.40           N  
ATOM   3127  N   LYS A 402      11.992  17.695 -12.367  1.00 80.98           N  
ATOM   3128  CA  LYS A 402      10.613  17.934 -12.783  1.00 80.98           C  
ATOM   3129  C   LYS A 402       9.639  17.089 -11.968  1.00 80.98           C  
ATOM   3130  CB  LYS A 402      10.443  17.637 -14.274  1.00 80.98           C  
ATOM   3131  O   LYS A 402       8.580  17.572 -11.562  1.00 80.98           O  
ATOM   3132  CG  LYS A 402       9.086  18.037 -14.834  1.00 80.98           C  
ATOM   3133  CD  LYS A 402       9.005  17.789 -16.335  1.00 80.98           C  
ATOM   3134  CE  LYS A 402       7.628  18.133 -16.886  1.00 80.98           C  
ATOM   3135  NZ  LYS A 402       7.551  17.912 -18.361  1.00 80.98           N  
ATOM   3136  N   TRP A 403      10.011  15.933 -11.684  1.00 81.42           N  
ATOM   3137  CA  TRP A 403       9.179  15.021 -10.906  1.00 81.42           C  
ATOM   3138  C   TRP A 403       9.029  15.513  -9.470  1.00 81.42           C  
ATOM   3139  CB  TRP A 403       9.772  13.610 -10.917  1.00 81.42           C  
ATOM   3140  O   TRP A 403       7.931  15.480  -8.908  1.00 81.42           O  
ATOM   3141  CG  TRP A 403       8.811  12.542 -10.485  1.00 81.42           C  
ATOM   3142  CD1 TRP A 403       8.823  11.851  -9.306  1.00 81.42           C  
ATOM   3143  CD2 TRP A 403       7.699  12.041 -11.233  1.00 81.42           C  
ATOM   3144  CE2 TRP A 403       7.080  11.046 -10.445  1.00 81.42           C  
ATOM   3145  CE3 TRP A 403       7.166  12.338 -12.495  1.00 81.42           C  
ATOM   3146  NE1 TRP A 403       7.784  10.950  -9.275  1.00 81.42           N  
ATOM   3147  CH2 TRP A 403       5.450  10.655 -12.116  1.00 81.42           C  
ATOM   3148  CZ2 TRP A 403       5.951  10.346 -10.879  1.00 81.42           C  
ATOM   3149  CZ3 TRP A 403       6.043  11.639 -12.924  1.00 81.42           C  
ATOM   3150  N   ILE A 404      10.055  15.883  -8.882  1.00 86.65           N  
ATOM   3151  CA  ILE A 404      10.048  16.394  -7.515  1.00 86.65           C  
ATOM   3152  C   ILE A 404       9.141  17.619  -7.427  1.00 86.65           C  
ATOM   3153  CB  ILE A 404      11.474  16.746  -7.036  1.00 86.65           C  
ATOM   3154  O   ILE A 404       8.311  17.721  -6.521  1.00 86.65           O  
ATOM   3155  CG1 ILE A 404      12.308  15.473  -6.861  1.00 86.65           C  
ATOM   3156  CG2 ILE A 404      11.423  17.552  -5.735  1.00 86.65           C  
ATOM   3157  CD1 ILE A 404      13.774  15.732  -6.541  1.00 86.65           C  
ATOM   3158  N   LEU A 405       9.260  18.460  -8.364  1.00 86.13           N  
ATOM   3159  CA  LEU A 405       8.454  19.676  -8.392  1.00 86.13           C  
ATOM   3160  C   LEU A 405       6.977  19.344  -8.575  1.00 86.13           C  
ATOM   3161  CB  LEU A 405       8.923  20.604  -9.515  1.00 86.13           C  
ATOM   3162  O   LEU A 405       6.113  19.980  -7.966  1.00 86.13           O  
ATOM   3163  CG  LEU A 405      10.276  21.288  -9.309  1.00 86.13           C  
ATOM   3164  CD1 LEU A 405      10.669  22.072 -10.557  1.00 86.13           C  
ATOM   3165  CD2 LEU A 405      10.233  22.202  -8.089  1.00 86.13           C  
ATOM   3166  N   THR A 406       6.749  18.380  -9.448  1.00 84.40           N  
ATOM   3167  CA  THR A 406       5.374  17.943  -9.667  1.00 84.40           C  
ATOM   3168  C   THR A 406       4.761  17.420  -8.372  1.00 84.40           C  
ATOM   3169  CB  THR A 406       5.301  16.852 -10.751  1.00 84.40           C  
ATOM   3170  O   THR A 406       3.609  17.726  -8.056  1.00 84.40           O  
ATOM   3171  CG2 THR A 406       3.861  16.407 -10.987  1.00 84.40           C  
ATOM   3172  OG1 THR A 406       5.837  17.367 -11.976  1.00 84.40           O  
ATOM   3173  N   ILE A 407       5.474  16.615  -7.664  1.00 86.60           N  
ATOM   3174  CA  ILE A 407       5.015  16.051  -6.399  1.00 86.60           C  
ATOM   3175  C   ILE A 407       4.756  17.173  -5.397  1.00 86.60           C  
ATOM   3176  CB  ILE A 407       6.037  15.044  -5.825  1.00 86.60           C  
ATOM   3177  O   ILE A 407       3.724  17.186  -4.722  1.00 86.60           O  
ATOM   3178  CG1 ILE A 407       6.071  13.772  -6.679  1.00 86.60           C  
ATOM   3179  CG2 ILE A 407       5.710  14.716  -4.366  1.00 86.60           C  
ATOM   3180  CD1 ILE A 407       7.186  12.805  -6.306  1.00 86.60           C  
ATOM   3181  N   LEU A 408       5.682  18.111  -5.282  1.00 87.43           N  
ATOM   3182  CA  LEU A 408       5.563  19.224  -4.348  1.00 87.43           C  
ATOM   3183  C   LEU A 408       4.339  20.076  -4.670  1.00 87.43           C  
ATOM   3184  CB  LEU A 408       6.825  20.090  -4.381  1.00 87.43           C  
ATOM   3185  O   LEU A 408       3.639  20.532  -3.763  1.00 87.43           O  
ATOM   3186  CG  LEU A 408       8.084  19.477  -3.767  1.00 87.43           C  
ATOM   3187  CD1 LEU A 408       9.286  20.387  -4.003  1.00 87.43           C  
ATOM   3188  CD2 LEU A 408       7.884  19.223  -2.277  1.00 87.43           C  
ATOM   3189  N   THR A 409       4.124  20.317  -5.961  1.00 85.49           N  
ATOM   3190  CA  THR A 409       2.950  21.071  -6.386  1.00 85.49           C  
ATOM   3191  C   THR A 409       1.669  20.375  -5.936  1.00 85.49           C  
ATOM   3192  CB  THR A 409       2.928  21.257  -7.914  1.00 85.49           C  
ATOM   3193  O   THR A 409       0.737  21.026  -5.459  1.00 85.49           O  
ATOM   3194  CG2 THR A 409       1.735  22.101  -8.349  1.00 85.49           C  
ATOM   3195  OG1 THR A 409       4.136  21.908  -8.328  1.00 85.49           O  
ATOM   3196  N   ARG A 410       1.665  19.134  -5.990  1.00 80.97           N  
ATOM   3197  CA  ARG A 410       0.504  18.361  -5.563  1.00 80.97           C  
ATOM   3198  C   ARG A 410       0.323  18.435  -4.050  1.00 80.97           C  
ATOM   3199  CB  ARG A 410       0.637  16.902  -6.004  1.00 80.97           C  
ATOM   3200  O   ARG A 410      -0.803  18.528  -3.558  1.00 80.97           O  
ATOM   3201  CG  ARG A 410       0.361  16.677  -7.482  1.00 80.97           C  
ATOM   3202  CD  ARG A 410       0.222  15.198  -7.812  1.00 80.97           C  
ATOM   3203  NE  ARG A 410      -0.049  14.985  -9.231  1.00 80.97           N  
ATOM   3204  NH1 ARG A 410      -0.342  12.701  -9.044  1.00 80.97           N  
ATOM   3205  NH2 ARG A 410      -0.544  13.723 -11.085  1.00 80.97           N  
ATOM   3206  CZ  ARG A 410      -0.311  13.803  -9.783  1.00 80.97           C  
ATOM   3207  N   LEU A 411       1.361  18.311  -3.424  1.00 84.40           N  
ATOM   3208  CA  LEU A 411       1.324  18.293  -1.966  1.00 84.40           C  
ATOM   3209  C   LEU A 411       0.855  19.637  -1.418  1.00 84.40           C  
ATOM   3210  CB  LEU A 411       2.704  17.950  -1.398  1.00 84.40           C  
ATOM   3211  O   LEU A 411       0.364  19.714  -0.290  1.00 84.40           O  
ATOM   3212  CG  LEU A 411       3.166  16.502  -1.568  1.00 84.40           C  
ATOM   3213  CD1 LEU A 411       4.609  16.347  -1.099  1.00 84.40           C  
ATOM   3214  CD2 LEU A 411       2.246  15.554  -0.806  1.00 84.40           C  
ATOM   3215  N   SER A 412       0.999  20.690  -2.240  1.00 81.93           N  
ATOM   3216  CA  SER A 412       0.564  22.025  -1.842  1.00 81.93           C  
ATOM   3217  C   SER A 412      -0.957  22.118  -1.790  1.00 81.93           C  
ATOM   3218  CB  SER A 412       1.116  23.078  -2.804  1.00 81.93           C  
ATOM   3219  O   SER A 412      -1.507  23.014  -1.146  1.00 81.93           O  
ATOM   3220  OG  SER A 412       0.610  22.877  -4.113  1.00 81.93           O  
ATOM   3221  N   ASP A 413      -1.591  21.142  -2.336  1.00 75.02           N  
ATOM   3222  CA  ASP A 413      -3.049  21.141  -2.410  1.00 75.02           C  
ATOM   3223  C   ASP A 413      -3.650  20.191  -1.377  1.00 75.02           C  
ATOM   3224  CB  ASP A 413      -3.515  20.754  -3.815  1.00 75.02           C  
ATOM   3225  O   ASP A 413      -4.866  19.991  -1.343  1.00 75.02           O  
ATOM   3226  CG  ASP A 413      -3.185  21.804  -4.860  1.00 75.02           C  
ATOM   3227  OD1 ASP A 413      -3.106  23.004  -4.516  1.00 75.02           O  
ATOM   3228  OD2 ASP A 413      -3.004  21.431  -6.039  1.00 75.02           O  
ATOM   3229  N   VAL A 414      -2.824  19.621  -0.558  1.00 71.49           N  
ATOM   3230  CA  VAL A 414      -3.299  18.706   0.475  1.00 71.49           C  
ATOM   3231  C   VAL A 414      -3.915  19.499   1.625  1.00 71.49           C  
ATOM   3232  CB  VAL A 414      -2.160  17.803   1.000  1.00 71.49           C  
ATOM   3233  O   VAL A 414      -3.425  20.574   1.979  1.00 71.49           O  
ATOM   3234  CG1 VAL A 414      -2.678  16.854   2.080  1.00 71.49           C  
ATOM   3235  CG2 VAL A 414      -1.530  17.017  -0.148  1.00 71.49           C  
ATOM   3236  N   PRO A 415      -5.135  19.137   2.125  1.00 65.44           N  
ATOM   3237  CA  PRO A 415      -5.977  19.833   3.101  1.00 65.44           C  
ATOM   3238  C   PRO A 415      -5.303  19.980   4.463  1.00 65.44           C  
ATOM   3239  CB  PRO A 415      -7.216  18.939   3.199  1.00 65.44           C  
ATOM   3240  O   PRO A 415      -5.780  20.736   5.313  1.00 65.44           O  
ATOM   3241  CG  PRO A 415      -6.816  17.658   2.540  1.00 65.44           C  
ATOM   3242  CD  PRO A 415      -5.538  17.889   1.786  1.00 65.44           C  
ATOM   3243  N   ASN A 416      -3.942  19.640   4.658  1.00 75.27           N  
ATOM   3244  CA  ASN A 416      -3.217  19.818   5.912  1.00 75.27           C  
ATOM   3245  C   ASN A 416      -2.416  21.117   5.917  1.00 75.27           C  
ATOM   3246  CB  ASN A 416      -2.296  18.625   6.173  1.00 75.27           C  
ATOM   3247  O   ASN A 416      -1.423  21.242   5.198  1.00 75.27           O  
ATOM   3248  CG  ASN A 416      -1.724  18.626   7.577  1.00 75.27           C  
ATOM   3249  ND2 ASN A 416      -1.578  17.441   8.159  1.00 75.27           N  
ATOM   3250  OD1 ASN A 416      -1.417  19.682   8.136  1.00 75.27           O  
ATOM   3251  N   SER A 417      -2.836  22.156   6.758  1.00 75.66           N  
ATOM   3252  CA  SER A 417      -2.358  23.534   6.721  1.00 75.66           C  
ATOM   3253  C   SER A 417      -0.884  23.618   7.104  1.00 75.66           C  
ATOM   3254  CB  SER A 417      -3.187  24.414   7.657  1.00 75.66           C  
ATOM   3255  O   SER A 417      -0.128  24.396   6.518  1.00 75.66           O  
ATOM   3256  OG  SER A 417      -3.055  23.984   9.001  1.00 75.66           O  
ATOM   3257  N   GLU A 418      -0.371  22.702   7.952  1.00 84.36           N  
ATOM   3258  CA  GLU A 418       1.013  22.769   8.412  1.00 84.36           C  
ATOM   3259  C   GLU A 418       1.966  22.169   7.383  1.00 84.36           C  
ATOM   3260  CB  GLU A 418       1.168  22.051   9.755  1.00 84.36           C  
ATOM   3261  O   GLU A 418       3.036  22.723   7.122  1.00 84.36           O  
ATOM   3262  CG  GLU A 418       0.492  22.766  10.916  1.00 84.36           C  
ATOM   3263  CD  GLU A 418       0.656  22.042  12.243  1.00 84.36           C  
ATOM   3264  OE1 GLU A 418       0.076  22.494  13.257  1.00 84.36           O  
ATOM   3265  OE2 GLU A 418       1.370  21.015  12.270  1.00 84.36           O  
ATOM   3266  N   VAL A 419       1.708  21.053   6.800  1.00 84.81           N  
ATOM   3267  CA  VAL A 419       2.507  20.435   5.747  1.00 84.81           C  
ATOM   3268  C   VAL A 419       2.462  21.298   4.489  1.00 84.81           C  
ATOM   3269  CB  VAL A 419       2.019  19.004   5.430  1.00 84.81           C  
ATOM   3270  O   VAL A 419       3.483  21.496   3.827  1.00 84.81           O  
ATOM   3271  CG1 VAL A 419       2.754  18.439   4.215  1.00 84.81           C  
ATOM   3272  CG2 VAL A 419       2.207  18.095   6.643  1.00 84.81           C  
ATOM   3273  N   GLN A 420       1.321  21.801   4.294  1.00 86.88           N  
ATOM   3274  CA  GLN A 420       1.134  22.699   3.159  1.00 86.88           C  
ATOM   3275  C   GLN A 420       2.049  23.916   3.264  1.00 86.88           C  
ATOM   3276  CB  GLN A 420      -0.325  23.146   3.063  1.00 86.88           C  
ATOM   3277  O   GLN A 420       2.693  24.301   2.286  1.00 86.88           O  
ATOM   3278  CG  GLN A 420      -0.622  24.019   1.852  1.00 86.88           C  
ATOM   3279  CD  GLN A 420      -2.067  24.479   1.799  1.00 86.88           C  
ATOM   3280  NE2 GLN A 420      -2.407  25.253   0.774  1.00 86.88           N  
ATOM   3281  OE1 GLN A 420      -2.872  24.141   2.673  1.00 86.88           O  
ATOM   3282  N   GLU A 421       2.059  24.547   4.393  1.00 88.11           N  
ATOM   3283  CA  GLU A 421       2.906  25.713   4.623  1.00 88.11           C  
ATOM   3284  C   GLU A 421       4.380  25.371   4.429  1.00 88.11           C  
ATOM   3285  CB  GLU A 421       2.676  26.275   6.028  1.00 88.11           C  
ATOM   3286  O   GLU A 421       5.130  26.149   3.834  1.00 88.11           O  
ATOM   3287  CG  GLU A 421       1.349  27.002   6.191  1.00 88.11           C  
ATOM   3288  CD  GLU A 421       1.116  27.516   7.602  1.00 88.11           C  
ATOM   3289  OE1 GLU A 421       0.044  28.108   7.863  1.00 88.11           O  
ATOM   3290  OE2 GLU A 421       2.013  27.327   8.454  1.00 88.11           O  
ATOM   3291  N   HIS A 422       4.685  24.213   4.927  1.00 90.65           N  
ATOM   3292  CA  HIS A 422       6.064  23.751   4.818  1.00 90.65           C  
ATOM   3293  C   HIS A 422       6.459  23.533   3.362  1.00 90.65           C  
ATOM   3294  CB  HIS A 422       6.260  22.459   5.614  1.00 90.65           C  
ATOM   3295  O   HIS A 422       7.558  23.912   2.949  1.00 90.65           O  
ATOM   3296  CG  HIS A 422       7.696  22.110   5.846  1.00 90.65           C  
ATOM   3297  CD2 HIS A 422       8.451  21.091   5.372  1.00 90.65           C  
ATOM   3298  ND1 HIS A 422       8.521  22.856   6.660  1.00 90.65           N  
ATOM   3299  CE1 HIS A 422       9.726  22.309   6.675  1.00 90.65           C  
ATOM   3300  NE2 HIS A 422       9.709  21.237   5.901  1.00 90.65           N  
ATOM   3301  N   VAL A 423       5.589  22.912   2.615  1.00 89.43           N  
ATOM   3302  CA  VAL A 423       5.814  22.635   1.200  1.00 89.43           C  
ATOM   3303  C   VAL A 423       5.940  23.948   0.431  1.00 89.43           C  
ATOM   3304  CB  VAL A 423       4.680  21.773   0.603  1.00 89.43           C  
ATOM   3305  O   VAL A 423       6.839  24.104  -0.400  1.00 89.43           O  
ATOM   3306  CG1 VAL A 423       4.811  21.686  -0.917  1.00 89.43           C  
ATOM   3307  CG2 VAL A 423       4.687  20.378   1.224  1.00 89.43           C  
ATOM   3308  N   GLN A 424       5.081  24.848   0.759  1.00 88.84           N  
ATOM   3309  CA  GLN A 424       5.087  26.145   0.092  1.00 88.84           C  
ATOM   3310  C   GLN A 424       6.376  26.908   0.384  1.00 88.84           C  
ATOM   3311  CB  GLN A 424       3.877  26.976   0.520  1.00 88.84           C  
ATOM   3312  O   GLN A 424       6.940  27.550  -0.505  1.00 88.84           O  
ATOM   3313  CG  GLN A 424       2.560  26.499  -0.077  1.00 88.84           C  
ATOM   3314  CD  GLN A 424       1.371  27.312   0.398  1.00 88.84           C  
ATOM   3315  NE2 GLN A 424       0.205  27.054  -0.185  1.00 88.84           N  
ATOM   3316  OE1 GLN A 424       1.498  28.164   1.283  1.00 88.84           O  
ATOM   3317  N   ALA A 425       6.762  26.840   1.631  1.00 88.96           N  
ATOM   3318  CA  ALA A 425       8.019  27.479   2.011  1.00 88.96           C  
ATOM   3319  C   ALA A 425       9.188  26.904   1.216  1.00 88.96           C  
ATOM   3320  CB  ALA A 425       8.268  27.317   3.508  1.00 88.96           C  
ATOM   3321  O   ALA A 425      10.043  27.649   0.731  1.00 88.96           O  
ATOM   3322  N   LEU A 426       9.215  25.609   1.153  1.00 88.90           N  
ATOM   3323  CA  LEU A 426      10.266  24.941   0.393  1.00 88.90           C  
ATOM   3324  C   LEU A 426      10.208  25.336  -1.079  1.00 88.90           C  
ATOM   3325  CB  LEU A 426      10.144  23.421   0.531  1.00 88.90           C  
ATOM   3326  O   LEU A 426      11.243  25.588  -1.700  1.00 88.90           O  
ATOM   3327  CG  LEU A 426      11.194  22.587  -0.204  1.00 88.90           C  
ATOM   3328  CD1 LEU A 426      12.585  22.879   0.348  1.00 88.90           C  
ATOM   3329  CD2 LEU A 426      10.870  21.101  -0.092  1.00 88.90           C  
ATOM   3330  N   GLN A 427       9.028  25.355  -1.691  1.00 86.52           N  
ATOM   3331  CA  GLN A 427       8.855  25.725  -3.092  1.00 86.52           C  
ATOM   3332  C   GLN A 427       9.385  27.131  -3.359  1.00 86.52           C  
ATOM   3333  CB  GLN A 427       7.381  25.634  -3.493  1.00 86.52           C  
ATOM   3334  O   GLN A 427      10.009  27.378  -4.393  1.00 86.52           O  
ATOM   3335  CG  GLN A 427       6.896  24.211  -3.734  1.00 86.52           C  
ATOM   3336  CD  GLN A 427       5.447  24.153  -4.181  1.00 86.52           C  
ATOM   3337  NE2 GLN A 427       5.086  23.085  -4.884  1.00 86.52           N  
ATOM   3338  OE1 GLN A 427       4.659  25.060  -3.895  1.00 86.52           O  
ATOM   3339  N   LYS A 428       9.120  28.030  -2.392  1.00 86.20           N  
ATOM   3340  CA  LYS A 428       9.626  29.394  -2.508  1.00 86.20           C  
ATOM   3341  C   LYS A 428      11.151  29.419  -2.478  1.00 86.20           C  
ATOM   3342  CB  LYS A 428       9.065  30.272  -1.389  1.00 86.20           C  
ATOM   3343  O   LYS A 428      11.781  30.155  -3.242  1.00 86.20           O  
ATOM   3344  CG  LYS A 428       7.609  30.667  -1.583  1.00 86.20           C  
ATOM   3345  CD  LYS A 428       7.138  31.621  -0.492  1.00 86.20           C  
ATOM   3346  CE  LYS A 428       5.662  31.963  -0.645  1.00 86.20           C  
ATOM   3347  NZ  LYS A 428       5.182  32.852   0.455  1.00 86.20           N  
ATOM   3348  N   ASP A 429      11.644  28.616  -1.590  1.00 85.28           N  
ATOM   3349  CA  ASP A 429      13.094  28.510  -1.470  1.00 85.28           C  
ATOM   3350  C   ASP A 429      13.715  27.977  -2.760  1.00 85.28           C  
ATOM   3351  CB  ASP A 429      13.471  27.608  -0.293  1.00 85.28           C  
ATOM   3352  O   ASP A 429      14.756  28.467  -3.202  1.00 85.28           O  
ATOM   3353  CG  ASP A 429      13.231  28.262   1.056  1.00 85.28           C  
ATOM   3354  OD1 ASP A 429      12.968  29.483   1.104  1.00 85.28           O  
ATOM   3355  OD2 ASP A 429      13.307  27.551   2.081  1.00 85.28           O  
ATOM   3356  N   LEU A 430      13.058  27.019  -3.353  1.00 82.10           N  
ATOM   3357  CA  LEU A 430      13.565  26.393  -4.570  1.00 82.10           C  
ATOM   3358  C   LEU A 430      13.470  27.350  -5.753  1.00 82.10           C  
ATOM   3359  CB  LEU A 430      12.791  25.108  -4.874  1.00 82.10           C  
ATOM   3360  O   LEU A 430      14.299  27.302  -6.664  1.00 82.10           O  
ATOM   3361  CG  LEU A 430      12.984  23.951  -3.893  1.00 82.10           C  
ATOM   3362  CD1 LEU A 430      12.087  22.778  -4.273  1.00 82.10           C  
ATOM   3363  CD2 LEU A 430      14.447  23.522  -3.853  1.00 82.10           C  
ATOM   3364  N   GLU A 431      12.445  28.180  -5.775  1.00 80.13           N  
ATOM   3365  CA  GLU A 431      12.274  29.214  -6.792  1.00 80.13           C  
ATOM   3366  C   GLU A 431      13.453  30.183  -6.797  1.00 80.13           C  
ATOM   3367  CB  GLU A 431      10.966  29.977  -6.569  1.00 80.13           C  
ATOM   3368  O   GLU A 431      13.874  30.651  -7.857  1.00 80.13           O  
ATOM   3369  CG  GLU A 431      10.653  30.992  -7.659  1.00 80.13           C  
ATOM   3370  CD  GLU A 431       9.355  31.748  -7.419  1.00 80.13           C  
ATOM   3371  OE1 GLU A 431       8.967  32.574  -8.276  1.00 80.13           O  
ATOM   3372  OE2 GLU A 431       8.723  31.513  -6.365  1.00 80.13           O  
ATOM   3373  N   LYS A 432      13.983  30.423  -5.668  1.00 77.74           N  
ATOM   3374  CA  LYS A 432      15.007  31.450  -5.494  1.00 77.74           C  
ATOM   3375  C   LYS A 432      16.406  30.865  -5.665  1.00 77.74           C  
ATOM   3376  CB  LYS A 432      14.879  32.109  -4.120  1.00 77.74           C  
ATOM   3377  O   LYS A 432      17.402  31.586  -5.573  1.00 77.74           O  
ATOM   3378  CG  LYS A 432      13.619  32.945  -3.950  1.00 77.74           C  
ATOM   3379  CD  LYS A 432      13.557  33.588  -2.570  1.00 77.74           C  
ATOM   3380  CE  LYS A 432      12.260  34.359  -2.370  1.00 77.74           C  
ATOM   3381  NZ  LYS A 432      12.177  34.958  -1.004  1.00 77.74           N  
ATOM   3382  N   SER A 433      16.492  29.501  -5.922  1.00 67.02           N  
ATOM   3383  CA  SER A 433      17.771  28.808  -6.039  1.00 67.02           C  
ATOM   3384  C   SER A 433      18.493  29.193  -7.326  1.00 67.02           C  
ATOM   3385  CB  SER A 433      17.567  27.293  -5.993  1.00 67.02           C  
ATOM   3386  O   SER A 433      17.877  29.266  -8.391  1.00 67.02           O  
ATOM   3387  OG  SER A 433      17.000  26.826  -7.205  1.00 67.02           O  
ATOM   3388  N   GLY A 434      19.016  30.461  -7.524  1.00 56.40           N  
ATOM   3389  CA  GLY A 434      19.909  31.332  -8.271  1.00 56.40           C  
ATOM   3390  C   GLY A 434      20.365  30.733  -9.587  1.00 56.40           C  
ATOM   3391  O   GLY A 434      21.120  31.360 -10.332  1.00 56.40           O  
ATOM   3392  N   ASP A 435      19.856  29.454 -10.151  1.00 73.49           N  
ATOM   3393  CA  ASP A 435      20.262  28.930 -11.451  1.00 73.49           C  
ATOM   3394  C   ASP A 435      19.167  29.141 -12.495  1.00 73.49           C  
ATOM   3395  CB  ASP A 435      20.609  27.444 -11.346  1.00 73.49           C  
ATOM   3396  O   ASP A 435      17.997  28.843 -12.244  1.00 73.49           O  
ATOM   3397  CG  ASP A 435      21.166  26.872 -12.638  1.00 73.49           C  
ATOM   3398  OD1 ASP A 435      21.288  27.619 -13.633  1.00 73.49           O  
ATOM   3399  OD2 ASP A 435      21.482  25.663 -12.663  1.00 73.49           O  
ATOM   3400  N   ALA A 436      19.354  29.956 -13.552  1.00 75.25           N  
ATOM   3401  CA  ALA A 436      18.434  30.309 -14.630  1.00 75.25           C  
ATOM   3402  C   ALA A 436      17.747  29.068 -15.193  1.00 75.25           C  
ATOM   3403  CB  ALA A 436      19.175  31.052 -15.740  1.00 75.25           C  
ATOM   3404  O   ALA A 436      16.550  29.095 -15.492  1.00 75.25           O  
ATOM   3405  N   GLU A 437      18.413  27.936 -15.257  1.00 73.46           N  
ATOM   3406  CA  GLU A 437      17.889  26.664 -15.746  1.00 73.46           C  
ATOM   3407  C   GLU A 437      16.891  26.063 -14.761  1.00 73.46           C  
ATOM   3408  CB  GLU A 437      19.030  25.677 -16.007  1.00 73.46           C  
ATOM   3409  O   GLU A 437      15.844  25.552 -15.163  1.00 73.46           O  
ATOM   3410  CG  GLU A 437      19.816  25.968 -17.277  1.00 73.46           C  
ATOM   3411  CD  GLU A 437      20.918  24.955 -17.546  1.00 73.46           C  
ATOM   3412  OE1 GLU A 437      21.630  25.090 -18.567  1.00 73.46           O  
ATOM   3413  OE2 GLU A 437      21.069  24.018 -16.730  1.00 73.46           O  
ATOM   3414  N   LYS A 438      17.107  26.155 -13.577  1.00 74.71           N  
ATOM   3415  CA  LYS A 438      16.240  25.660 -12.511  1.00 74.71           C  
ATOM   3416  C   LYS A 438      14.981  26.512 -12.386  1.00 74.71           C  
ATOM   3417  CB  LYS A 438      16.990  25.634 -11.178  1.00 74.71           C  
ATOM   3418  O   LYS A 438      13.886  25.984 -12.178  1.00 74.71           O  
ATOM   3419  CG  LYS A 438      18.021  24.520 -11.069  1.00 74.71           C  
ATOM   3420  CD  LYS A 438      18.652  24.476  -9.684  1.00 74.71           C  
ATOM   3421  CE  LYS A 438      19.697  23.373  -9.579  1.00 74.71           C  
ATOM   3422  NZ  LYS A 438      20.356  23.360  -8.239  1.00 74.71           N  
ATOM   3423  N   GLN A 439      15.158  27.740 -12.629  1.00 76.51           N  
ATOM   3424  CA  GLN A 439      14.039  28.676 -12.609  1.00 76.51           C  
ATOM   3425  C   GLN A 439      13.100  28.438 -13.788  1.00 76.51           C  
ATOM   3426  CB  GLN A 439      14.545  30.119 -12.625  1.00 76.51           C  
ATOM   3427  O   GLN A 439      11.878  28.478 -13.633  1.00 76.51           O  
ATOM   3428  CG  GLN A 439      14.980  30.634 -11.259  1.00 76.51           C  
ATOM   3429  CD  GLN A 439      15.527  32.048 -11.311  1.00 76.51           C  
ATOM   3430  NE2 GLN A 439      15.855  32.600 -10.148  1.00 76.51           N  
ATOM   3431  OE1 GLN A 439      15.656  32.638 -12.388  1.00 76.51           O  
ATOM   3432  N   ALA A 440      13.718  28.238 -14.938  1.00 79.03           N  
ATOM   3433  CA  ALA A 440      12.953  27.931 -16.143  1.00 79.03           C  
ATOM   3434  C   ALA A 440      12.178  26.626 -15.983  1.00 79.03           C  
ATOM   3435  CB  ALA A 440      13.879  27.850 -17.355  1.00 79.03           C  
ATOM   3436  O   ALA A 440      11.016  26.534 -16.388  1.00 79.03           O  
ATOM   3437  N   LEU A 441      12.810  25.615 -15.414  1.00 77.30           N  
ATOM   3438  CA  LEU A 441      12.172  24.333 -15.137  1.00 77.30           C  
ATOM   3439  C   LEU A 441      11.019  24.500 -14.153  1.00 77.30           C  
ATOM   3440  CB  LEU A 441      13.192  23.335 -14.582  1.00 77.30           C  
ATOM   3441  O   LEU A 441       9.942  23.933 -14.349  1.00 77.30           O  
ATOM   3442  CG  LEU A 441      12.698  21.901 -14.385  1.00 77.30           C  
ATOM   3443  CD1 LEU A 441      12.532  21.207 -15.732  1.00 77.30           C  
ATOM   3444  CD2 LEU A 441      13.659  21.123 -13.492  1.00 77.30           C  
ATOM   3445  N   TYR A 442      11.279  25.215 -13.084  1.00 78.61           N  
ATOM   3446  CA  TYR A 442      10.247  25.504 -12.094  1.00 78.61           C  
ATOM   3447  C   TYR A 442       9.038  26.165 -12.744  1.00 78.61           C  
ATOM   3448  CB  TYR A 442      10.802  26.404 -10.986  1.00 78.61           C  
ATOM   3449  O   TYR A 442       7.898  25.754 -12.513  1.00 78.61           O  
ATOM   3450  CG  TYR A 442       9.820  26.666  -9.869  1.00 78.61           C  
ATOM   3451  CD1 TYR A 442       8.993  27.787  -9.892  1.00 78.61           C  
ATOM   3452  CD2 TYR A 442       9.720  25.796  -8.789  1.00 78.61           C  
ATOM   3453  CE1 TYR A 442       8.088  28.034  -8.864  1.00 78.61           C  
ATOM   3454  CE2 TYR A 442       8.819  26.033  -7.756  1.00 78.61           C  
ATOM   3455  OH  TYR A 442       7.115  27.392  -6.782  1.00 78.61           O  
ATOM   3456  CZ  TYR A 442       8.008  27.152  -7.803  1.00 78.61           C  
ATOM   3457  N   GLN A 443       9.217  27.182 -13.571  1.00 77.76           N  
ATOM   3458  CA  GLN A 443       8.149  27.912 -14.247  1.00 77.76           C  
ATOM   3459  C   GLN A 443       7.389  27.007 -15.212  1.00 77.76           C  
ATOM   3460  CB  GLN A 443       8.715  29.120 -14.995  1.00 77.76           C  
ATOM   3461  O   GLN A 443       6.161  27.080 -15.303  1.00 77.76           O  
ATOM   3462  CG  GLN A 443       9.160  30.255 -14.083  1.00 77.76           C  
ATOM   3463  CD  GLN A 443       9.820  31.392 -14.841  1.00 77.76           C  
ATOM   3464  NE2 GLN A 443      10.212  32.437 -14.119  1.00 77.76           N  
ATOM   3465  OE1 GLN A 443       9.978  31.332 -16.064  1.00 77.76           O  
ATOM   3466  N   SER A 444       8.106  26.170 -15.911  1.00 78.53           N  
ATOM   3467  CA  SER A 444       7.509  25.212 -16.835  1.00 78.53           C  
ATOM   3468  C   SER A 444       6.614  24.220 -16.099  1.00 78.53           C  
ATOM   3469  CB  SER A 444       8.595  24.458 -17.603  1.00 78.53           C  
ATOM   3470  O   SER A 444       5.542  23.861 -16.590  1.00 78.53           O  
ATOM   3471  OG  SER A 444       8.080  23.260 -18.157  1.00 78.53           O  
ATOM   3472  N   CYS A 445       6.978  23.779 -15.010  1.00 73.61           N  
ATOM   3473  CA  CYS A 445       6.233  22.807 -14.218  1.00 73.61           C  
ATOM   3474  C   CYS A 445       4.973  23.431 -13.631  1.00 73.61           C  
ATOM   3475  CB  CYS A 445       7.107  22.249 -13.095  1.00 73.61           C  
ATOM   3476  O   CYS A 445       3.941  22.768 -13.517  1.00 73.61           O  
ATOM   3477  SG  CYS A 445       8.300  21.010 -13.648  1.00 73.61           S  
ATOM   3478  N   GLN A 446       5.015  24.661 -13.332  1.00 71.28           N  
ATOM   3479  CA  GLN A 446       3.857  25.385 -12.818  1.00 71.28           C  
ATOM   3480  C   GLN A 446       2.806  25.584 -13.906  1.00 71.28           C  
ATOM   3481  CB  GLN A 446       4.281  26.737 -12.244  1.00 71.28           C  
ATOM   3482  O   GLN A 446       1.610  25.654 -13.616  1.00 71.28           O  
ATOM   3483  CG  GLN A 446       5.001  26.639 -10.906  1.00 71.28           C  
ATOM   3484  CD  GLN A 446       4.551  27.699  -9.918  1.00 71.28           C  
ATOM   3485  NE2 GLN A 446       4.851  27.485  -8.641  1.00 71.28           N  
ATOM   3486  OE1 GLN A 446       3.941  28.703 -10.299  1.00 71.28           O  
ATOM   3487  N   ASP A 447       3.312  25.655 -15.159  1.00 67.46           N  
ATOM   3488  CA  ASP A 447       2.446  25.924 -16.303  1.00 67.46           C  
ATOM   3489  C   ASP A 447       1.795  24.640 -16.813  1.00 67.46           C  
ATOM   3490  CB  ASP A 447       3.235  26.597 -17.428  1.00 67.46           C  
ATOM   3491  O   ASP A 447       0.756  24.685 -17.474  1.00 67.46           O  
ATOM   3492  CG  ASP A 447       3.638  28.023 -17.099  1.00 67.46           C  
ATOM   3493  OD1 ASP A 447       3.014  28.644 -16.212  1.00 67.46           O  
ATOM   3494  OD2 ASP A 447       4.587  28.532 -17.734  1.00 67.46           O  
ATOM   3495  N   GLU A 448       2.356  23.463 -16.346  1.00 66.13           N  
ATOM   3496  CA  GLU A 448       1.825  22.162 -16.740  1.00 66.13           C  
ATOM   3497  C   GLU A 448       0.660  21.747 -15.846  1.00 66.13           C  
ATOM   3498  CB  GLU A 448       2.924  21.097 -16.700  1.00 66.13           C  
ATOM   3499  O   GLU A 448       0.596  22.140 -14.679  1.00 66.13           O  
ATOM   3500  CG  GLU A 448       3.917  21.194 -17.849  1.00 66.13           C  
ATOM   3501  CD  GLU A 448       5.004  20.132 -17.795  1.00 66.13           C  
ATOM   3502  OE1 GLU A 448       5.900  20.135 -18.669  1.00 66.13           O  
ATOM   3503  OE2 GLU A 448       4.958  19.289 -16.871  1.00 66.13           O  
ATOM   3504  N   THR A 449      -0.429  21.313 -16.437  1.00 57.14           N  
ATOM   3505  CA  THR A 449      -1.546  20.732 -15.700  1.00 57.14           C  
ATOM   3506  C   THR A 449      -1.053  19.674 -14.717  1.00 57.14           C  
ATOM   3507  CB  THR A 449      -2.580  20.107 -16.655  1.00 57.14           C  
ATOM   3508  O   THR A 449      -0.199  18.852 -15.058  1.00 57.14           O  
ATOM   3509  CG2 THR A 449      -3.950  20.007 -15.994  1.00 57.14           C  
ATOM   3510  OG1 THR A 449      -2.687  20.919 -17.831  1.00 57.14           O  
ATOM   3511  N   PRO A 450      -1.368  19.927 -13.370  1.00 59.02           N  
ATOM   3512  CA  PRO A 450      -0.978  18.924 -12.376  1.00 59.02           C  
ATOM   3513  C   PRO A 450      -1.258  17.496 -12.838  1.00 59.02           C  
ATOM   3514  CB  PRO A 450      -1.835  19.282 -11.159  1.00 59.02           C  
ATOM   3515  O   PRO A 450      -2.166  17.269 -13.642  1.00 59.02           O  
ATOM   3516  CG  PRO A 450      -2.666  20.442 -11.605  1.00 59.02           C  
ATOM   3517  CD  PRO A 450      -2.368  20.714 -13.052  1.00 59.02           C  
ATOM   3518  N   CYS A 451      -0.202  16.669 -12.896  1.00 58.83           N  
ATOM   3519  CA  CYS A 451      -0.224  15.226 -13.105  1.00 58.83           C  
ATOM   3520  C   CYS A 451      -1.566  14.635 -12.688  1.00 58.83           C  
ATOM   3521  CB  CYS A 451       0.904  14.554 -12.323  1.00 58.83           C  
ATOM   3522  O   CYS A 451      -2.120  15.011 -11.654  1.00 58.83           O  
ATOM   3523  SG  CYS A 451       1.051  12.781 -12.636  1.00 58.83           S  
ATOM   3524  N   LEU A 452      -2.221  13.853 -13.581  1.00 57.95           N  
ATOM   3525  CA  LEU A 452      -3.538  13.239 -13.456  1.00 57.95           C  
ATOM   3526  C   LEU A 452      -3.501  12.064 -12.484  1.00 57.95           C  
ATOM   3527  CB  LEU A 452      -4.043  12.769 -14.823  1.00 57.95           C  
ATOM   3528  O   LEU A 452      -4.543  11.626 -11.992  1.00 57.95           O  
ATOM   3529  CG  LEU A 452      -4.481  13.864 -15.797  1.00 57.95           C  
ATOM   3530  CD1 LEU A 452      -4.513  13.324 -17.223  1.00 57.95           C  
ATOM   3531  CD2 LEU A 452      -5.845  14.418 -15.399  1.00 57.95           C  
ATOM   3532  N   TYR A 453      -2.138  11.589 -11.993  1.00 68.59           N  
ATOM   3533  CA  TYR A 453      -2.190  10.362 -11.207  1.00 68.59           C  
ATOM   3534  C   TYR A 453      -2.029  10.658  -9.721  1.00 68.59           C  
ATOM   3535  CB  TYR A 453      -1.104   9.383 -11.665  1.00 68.59           C  
ATOM   3536  O   TYR A 453      -1.165  11.446  -9.329  1.00 68.59           O  
ATOM   3537  CG  TYR A 453      -1.192   9.020 -13.127  1.00 68.59           C  
ATOM   3538  CD1 TYR A 453      -2.260   8.270 -13.616  1.00 68.59           C  
ATOM   3539  CD2 TYR A 453      -0.208   9.424 -14.023  1.00 68.59           C  
ATOM   3540  CE1 TYR A 453      -2.344   7.931 -14.963  1.00 68.59           C  
ATOM   3541  CE2 TYR A 453      -0.282   9.091 -15.371  1.00 68.59           C  
ATOM   3542  OH  TYR A 453      -1.430   8.013 -17.165  1.00 68.59           O  
ATOM   3543  CZ  TYR A 453      -1.352   8.346 -15.831  1.00 68.59           C  
ATOM   3544  N   PRO A 454      -2.933  10.176  -8.860  1.00 65.22           N  
ATOM   3545  CA  PRO A 454      -2.914  10.466  -7.424  1.00 65.22           C  
ATOM   3546  C   PRO A 454      -1.770   9.764  -6.695  1.00 65.22           C  
ATOM   3547  CB  PRO A 454      -4.270   9.946  -6.941  1.00 65.22           C  
ATOM   3548  O   PRO A 454      -1.259   8.749  -7.174  1.00 65.22           O  
ATOM   3549  CG  PRO A 454      -4.693   8.958  -7.980  1.00 65.22           C  
ATOM   3550  CD  PRO A 454      -3.983   9.283  -9.263  1.00 65.22           C  
ATOM   3551  N   LEU A 455      -0.962  10.546  -5.763  1.00 76.61           N  
ATOM   3552  CA  LEU A 455      -0.106   9.907  -4.769  1.00 76.61           C  
ATOM   3553  C   LEU A 455      -0.891   8.887  -3.951  1.00 76.61           C  
ATOM   3554  CB  LEU A 455       0.513  10.956  -3.841  1.00 76.61           C  
ATOM   3555  O   LEU A 455      -2.063   9.106  -3.638  1.00 76.61           O  
ATOM   3556  CG  LEU A 455       1.453  11.969  -4.495  1.00 76.61           C  
ATOM   3557  CD1 LEU A 455       1.807  13.077  -3.508  1.00 76.61           C  
ATOM   3558  CD2 LEU A 455       2.713  11.278  -5.005  1.00 76.61           C  
ATOM   3559  N   ASP A 456      -0.501   7.739  -3.984  1.00 68.94           N  
ATOM   3560  CA  ASP A 456      -1.179   6.658  -3.275  1.00 68.94           C  
ATOM   3561  C   ASP A 456      -1.314   6.976  -1.787  1.00 68.94           C  
ATOM   3562  CB  ASP A 456      -0.430   5.338  -3.464  1.00 68.94           C  
ATOM   3563  O   ASP A 456      -0.409   6.689  -1.001  1.00 68.94           O  
ATOM   3564  CG  ASP A 456      -1.281   4.121  -3.145  1.00 68.94           C  
ATOM   3565  OD1 ASP A 456      -2.456   4.285  -2.752  1.00 68.94           O  
ATOM   3566  OD2 ASP A 456      -0.770   2.989  -3.285  1.00 68.94           O  
ATOM   3567  N   VAL A 457      -2.307   7.814  -1.489  1.00 63.07           N  
ATOM   3568  CA  VAL A 457      -2.541   8.122  -0.082  1.00 63.07           C  
ATOM   3569  C   VAL A 457      -3.559   7.143   0.499  1.00 63.07           C  
ATOM   3570  CB  VAL A 457      -3.031   9.575   0.107  1.00 63.07           C  
ATOM   3571  O   VAL A 457      -4.520   6.764  -0.175  1.00 63.07           O  
ATOM   3572  CG1 VAL A 457      -2.981   9.974   1.581  1.00 63.07           C  
ATOM   3573  CG2 VAL A 457      -2.194  10.534  -0.738  1.00 63.07           C  
ATOM   3574  N   GLY A 458      -3.087   5.932   0.987  1.00 64.29           N  
ATOM   3575  CA  GLY A 458      -4.021   5.038   1.653  1.00 64.29           C  
ATOM   3576  C   GLY A 458      -5.448   5.552   1.643  1.00 64.29           C  
ATOM   3577  O   GLY A 458      -5.738   6.584   1.034  1.00 64.29           O  
ATOM   3578  N   LEU A 459      -6.440   4.648   1.865  1.00 72.18           N  
ATOM   3579  CA  LEU A 459      -7.852   5.002   1.967  1.00 72.18           C  
ATOM   3580  C   LEU A 459      -8.053   6.163   2.935  1.00 72.18           C  
ATOM   3581  CB  LEU A 459      -8.676   3.795   2.421  1.00 72.18           C  
ATOM   3582  O   LEU A 459      -7.254   6.355   3.855  1.00 72.18           O  
ATOM   3583  CG  LEU A 459      -8.824   2.656   1.411  1.00 72.18           C  
ATOM   3584  CD1 LEU A 459      -9.364   1.406   2.097  1.00 72.18           C  
ATOM   3585  CD2 LEU A 459      -9.732   3.076   0.260  1.00 72.18           C  
ATOM   3586  N   PRO A 460      -8.924   7.103   2.568  1.00 69.18           N  
ATOM   3587  CA  PRO A 460      -9.169   8.239   3.460  1.00 69.18           C  
ATOM   3588  C   PRO A 460      -9.366   7.815   4.914  1.00 69.18           C  
ATOM   3589  CB  PRO A 460     -10.448   8.862   2.895  1.00 69.18           C  
ATOM   3590  O   PRO A 460      -9.717   6.663   5.183  1.00 69.18           O  
ATOM   3591  CG  PRO A 460     -11.129   7.746   2.170  1.00 69.18           C  
ATOM   3592  CD  PRO A 460     -10.084   6.772   1.705  1.00 69.18           C  
ATOM   3593  N   PRO A 461      -8.949   8.827   5.802  1.00 69.06           N  
ATOM   3594  CA  PRO A 461      -9.250   8.527   7.204  1.00 69.06           C  
ATOM   3595  C   PRO A 461     -10.737   8.283   7.449  1.00 69.06           C  
ATOM   3596  CB  PRO A 461      -8.773   9.780   7.943  1.00 69.06           C  
ATOM   3597  O   PRO A 461     -11.582   8.834   6.738  1.00 69.06           O  
ATOM   3598  CG  PRO A 461      -8.712  10.842   6.893  1.00 69.06           C  
ATOM   3599  CD  PRO A 461      -8.629  10.180   5.548  1.00 69.06           C  
ATOM   3600  N   LEU A 462     -10.963   7.299   8.328  1.00 75.32           N  
ATOM   3601  CA  LEU A 462     -12.339   6.942   8.660  1.00 75.32           C  
ATOM   3602  C   LEU A 462     -12.982   8.013   9.533  1.00 75.32           C  
ATOM   3603  CB  LEU A 462     -12.384   5.589   9.374  1.00 75.32           C  
ATOM   3604  O   LEU A 462     -12.625   8.162  10.704  1.00 75.32           O  
ATOM   3605  CG  LEU A 462     -12.221   4.350   8.492  1.00 75.32           C  
ATOM   3606  CD1 LEU A 462     -11.623   3.201   9.296  1.00 75.32           C  
ATOM   3607  CD2 LEU A 462     -13.560   3.945   7.886  1.00 75.32           C  
ATOM   3608  N   VAL A 463     -13.678   8.980   8.886  1.00 73.31           N  
ATOM   3609  CA  VAL A 463     -14.338  10.051   9.625  1.00 73.31           C  
ATOM   3610  C   VAL A 463     -15.693   9.566  10.138  1.00 73.31           C  
ATOM   3611  CB  VAL A 463     -14.519  11.314   8.754  1.00 73.31           C  
ATOM   3612  O   VAL A 463     -16.113   9.930  11.239  1.00 73.31           O  
ATOM   3613  CG1 VAL A 463     -15.187  12.431   9.554  1.00 73.31           C  
ATOM   3614  CG2 VAL A 463     -13.172  11.779   8.204  1.00 73.31           C  
ATOM   3615  N   HIS A 464     -16.225   8.617   9.411  1.00 79.37           N  
ATOM   3616  CA  HIS A 464     -17.487   7.982   9.772  1.00 79.37           C  
ATOM   3617  C   HIS A 464     -17.418   6.471   9.581  1.00 79.37           C  
ATOM   3618  CB  HIS A 464     -18.636   8.564   8.946  1.00 79.37           C  
ATOM   3619  O   HIS A 464     -16.562   5.972   8.847  1.00 79.37           O  
ATOM   3620  CG  HIS A 464     -18.696  10.058   8.970  1.00 79.37           C  
ATOM   3621  CD2 HIS A 464     -18.576  10.969   7.975  1.00 79.37           C  
ATOM   3622  ND1 HIS A 464     -18.899  10.776  10.129  1.00 79.37           N  
ATOM   3623  CE1 HIS A 464     -18.902  12.067   9.844  1.00 79.37           C  
ATOM   3624  NE2 HIS A 464     -18.709  12.211   8.545  1.00 79.37           N  
ATOM   3625  N   SER A 465     -18.343   5.733  10.446  1.00 87.99           N  
ATOM   3626  CA  SER A 465     -18.376   4.275  10.389  1.00 87.99           C  
ATOM   3627  C   SER A 465     -19.768   3.767  10.028  1.00 87.99           C  
ATOM   3628  CB  SER A 465     -17.937   3.676  11.726  1.00 87.99           C  
ATOM   3629  O   SER A 465     -20.490   3.254  10.886  1.00 87.99           O  
ATOM   3630  OG  SER A 465     -16.615   4.073  12.046  1.00 87.99           O  
ATOM   3631  N   PRO A 466     -20.049   3.948   8.673  1.00 88.58           N  
ATOM   3632  CA  PRO A 466     -21.406   3.597   8.248  1.00 88.58           C  
ATOM   3633  C   PRO A 466     -21.707   2.108   8.407  1.00 88.58           C  
ATOM   3634  CB  PRO A 466     -21.430   4.005   6.773  1.00 88.58           C  
ATOM   3635  O   PRO A 466     -22.818   1.737   8.793  1.00 88.58           O  
ATOM   3636  CG  PRO A 466     -19.994   4.038   6.362  1.00 88.58           C  
ATOM   3637  CD  PRO A 466     -19.165   4.420   7.555  1.00 88.58           C  
ATOM   3638  N   LEU A 467     -20.769   1.280   8.171  1.00 90.46           N  
ATOM   3639  CA  LEU A 467     -20.973  -0.158   8.311  1.00 90.46           C  
ATOM   3640  C   LEU A 467     -21.200  -0.534   9.771  1.00 90.46           C  
ATOM   3641  CB  LEU A 467     -19.771  -0.926   7.755  1.00 90.46           C  
ATOM   3642  O   LEU A 467     -22.088  -1.333  10.080  1.00 90.46           O  
ATOM   3643  CG  LEU A 467     -19.585  -0.887   6.237  1.00 90.46           C  
ATOM   3644  CD1 LEU A 467     -18.292  -1.593   5.843  1.00 90.46           C  
ATOM   3645  CD2 LEU A 467     -20.781  -1.521   5.535  1.00 90.46           C  
ATOM   3646  N   LEU A 468     -20.378   0.068  10.566  1.00 91.00           N  
ATOM   3647  CA  LEU A 468     -20.486  -0.196  11.996  1.00 91.00           C  
ATOM   3648  C   LEU A 468     -21.853   0.227  12.525  1.00 91.00           C  
ATOM   3649  CB  LEU A 468     -19.381   0.535  12.762  1.00 91.00           C  
ATOM   3650  O   LEU A 468     -22.472  -0.498  13.306  1.00 91.00           O  
ATOM   3651  CG  LEU A 468     -19.370   0.348  14.280  1.00 91.00           C  
ATOM   3652  CD1 LEU A 468     -19.103  -1.112  14.632  1.00 91.00           C  
ATOM   3653  CD2 LEU A 468     -18.328   1.257  14.924  1.00 91.00           C  
ATOM   3654  N   THR A 469     -22.254   1.386  12.067  1.00 88.94           N  
ATOM   3655  CA  THR A 469     -23.559   1.889  12.483  1.00 88.94           C  
ATOM   3656  C   THR A 469     -24.662   0.901  12.115  1.00 88.94           C  
ATOM   3657  CB  THR A 469     -23.859   3.258  11.844  1.00 88.94           C  
ATOM   3658  O   THR A 469     -25.538   0.608  12.932  1.00 88.94           O  
ATOM   3659  CG2 THR A 469     -25.204   3.801  12.314  1.00 88.94           C  
ATOM   3660  OG1 THR A 469     -22.829   4.185  12.209  1.00 88.94           O  
ATOM   3661  N   ARG A 470     -24.639   0.368  10.956  1.00 89.44           N  
ATOM   3662  CA  ARG A 470     -25.636  -0.591  10.490  1.00 89.44           C  
ATOM   3663  C   ARG A 470     -25.497  -1.923  11.221  1.00 89.44           C  
ATOM   3664  CB  ARG A 470     -25.511  -0.807   8.981  1.00 89.44           C  
ATOM   3665  O   ARG A 470     -26.497  -2.561  11.556  1.00 89.44           O  
ATOM   3666  CG  ARG A 470     -25.937   0.394   8.150  1.00 89.44           C  
ATOM   3667  CD  ARG A 470     -26.064   0.042   6.674  1.00 89.44           C  
ATOM   3668  NE  ARG A 470     -24.768  -0.276   6.082  1.00 89.44           N  
ATOM   3669  NH1 ARG A 470     -24.637   1.656   4.824  1.00 89.44           N  
ATOM   3670  NH2 ARG A 470     -22.945   0.111   4.740  1.00 89.44           N  
ATOM   3671  CZ  ARG A 470     -24.120   0.498   5.217  1.00 89.44           C  
ATOM   3672  N   ALA A 471     -24.258  -2.308  11.476  1.00 88.45           N  
ATOM   3673  CA  ALA A 471     -23.989  -3.585  12.132  1.00 88.45           C  
ATOM   3674  C   ALA A 471     -24.468  -3.568  13.581  1.00 88.45           C  
ATOM   3675  CB  ALA A 471     -22.499  -3.911  12.071  1.00 88.45           C  
ATOM   3676  O   ALA A 471     -24.870  -4.602  14.121  1.00 88.45           O  
ATOM   3677  N   GLN A 472     -24.463  -2.374  14.169  1.00 84.90           N  
ATOM   3678  CA  GLN A 472     -24.810  -2.229  15.579  1.00 84.90           C  
ATOM   3679  C   GLN A 472     -26.281  -1.857  15.748  1.00 84.90           C  
ATOM   3680  CB  GLN A 472     -23.923  -1.176  16.244  1.00 84.90           C  
ATOM   3681  O   GLN A 472     -26.766  -1.722  16.873  1.00 84.90           O  
ATOM   3682  CG  GLN A 472     -22.460  -1.585  16.355  1.00 84.90           C  
ATOM   3683  CD  GLN A 472     -21.612  -0.546  17.063  1.00 84.90           C  
ATOM   3684  NE2 GLN A 472     -20.913  -0.966  18.112  1.00 84.90           N  
ATOM   3685  OE1 GLN A 472     -21.584   0.625  16.670  1.00 84.90           O  
ATOM   3686  N   ASP A 473     -26.919  -1.670  14.553  1.00 78.66           N  
ATOM   3687  CA  ASP A 473     -28.338  -1.341  14.650  1.00 78.66           C  
ATOM   3688  C   ASP A 473     -29.115  -2.458  15.343  1.00 78.66           C  
ATOM   3689  CB  ASP A 473     -28.923  -1.076  13.261  1.00 78.66           C  
ATOM   3690  O   ASP A 473     -29.076  -3.611  14.908  1.00 78.66           O  
ATOM   3691  CG  ASP A 473     -30.097  -0.113  13.286  1.00 78.66           C  
ATOM   3692  OD1 ASP A 473     -30.337   0.529  14.331  1.00 78.66           O  
ATOM   3693  OD2 ASP A 473     -30.791   0.002  12.253  1.00 78.66           O  
ATOM   3694  N   ILE A 474     -29.231  -2.351  16.753  1.00 63.33           N  
ATOM   3695  CA  ILE A 474     -29.871  -3.337  17.617  1.00 63.33           C  
ATOM   3696  C   ILE A 474     -31.363  -3.034  17.730  1.00 63.33           C  
ATOM   3697  CB  ILE A 474     -29.222  -3.365  19.020  1.00 63.33           C  
ATOM   3698  O   ILE A 474     -31.755  -1.882  17.930  1.00 63.33           O  
ATOM   3699  CG1 ILE A 474     -27.715  -3.619  18.906  1.00 63.33           C  
ATOM   3700  CG2 ILE A 474     -29.891  -4.422  19.903  1.00 63.33           C  
ATOM   3701  CD1 ILE A 474     -26.953  -3.414  20.208  1.00 63.33           C  
ATOM   3702  N   PRO A 475     -32.303  -4.040  17.505  1.00 60.56           N  
ATOM   3703  CA  PRO A 475     -33.702  -3.784  17.856  1.00 60.56           C  
ATOM   3704  C   PRO A 475     -33.879  -3.385  19.319  1.00 60.56           C  
ATOM   3705  CB  PRO A 475     -34.388  -5.121  17.567  1.00 60.56           C  
ATOM   3706  O   PRO A 475     -33.037  -3.712  20.159  1.00 60.56           O  
ATOM   3707  CG  PRO A 475     -33.302  -6.003  17.041  1.00 60.56           C  
ATOM   3708  CD  PRO A 475     -31.999  -5.261  17.133  1.00 60.56           C  
ATOM   3709  N   ASP A 476     -34.540  -2.410  19.729  1.00 56.17           N  
ATOM   3710  CA  ASP A 476     -34.886  -1.874  21.042  1.00 56.17           C  
ATOM   3711  C   ASP A 476     -34.956  -2.985  22.087  1.00 56.17           C  
ATOM   3712  CB  ASP A 476     -36.218  -1.124  20.982  1.00 56.17           C  
ATOM   3713  O   ASP A 476     -34.543  -2.794  23.233  1.00 56.17           O  
ATOM   3714  CG  ASP A 476     -36.118   0.203  20.250  1.00 56.17           C  
ATOM   3715  OD1 ASP A 476     -35.000   0.748  20.125  1.00 56.17           O  
ATOM   3716  OD2 ASP A 476     -37.167   0.710  19.797  1.00 56.17           O  
ATOM   3717  N   VAL A 477     -35.080  -4.218  21.887  1.00 58.17           N  
ATOM   3718  CA  VAL A 477     -35.284  -5.351  22.784  1.00 58.17           C  
ATOM   3719  C   VAL A 477     -33.933  -5.884  23.258  1.00 58.17           C  
ATOM   3720  CB  VAL A 477     -36.092  -6.477  22.102  1.00 58.17           C  
ATOM   3721  O   VAL A 477     -33.776  -6.240  24.428  1.00 58.17           O  
ATOM   3722  CG1 VAL A 477     -36.232  -7.680  23.033  1.00 58.17           C  
ATOM   3723  CG2 VAL A 477     -37.466  -5.964  21.675  1.00 58.17           C  
ATOM   3724  N   GLU A 478     -32.922  -5.889  22.520  1.00 63.92           N  
ATOM   3725  CA  GLU A 478     -31.572  -6.334  22.853  1.00 63.92           C  
ATOM   3726  C   GLU A 478     -30.896  -5.368  23.821  1.00 63.92           C  
ATOM   3727  CB  GLU A 478     -30.728  -6.485  21.585  1.00 63.92           C  
ATOM   3728  O   GLU A 478     -30.213  -5.793  24.756  1.00 63.92           O  
ATOM   3729  CG  GLU A 478     -29.820  -7.707  21.593  1.00 63.92           C  
ATOM   3730  CD  GLU A 478     -29.097  -7.925  20.274  1.00 63.92           C  
ATOM   3731  OE1 GLU A 478     -28.261  -8.853  20.186  1.00 63.92           O  
ATOM   3732  OE2 GLU A 478     -29.369  -7.163  19.320  1.00 63.92           O  
ATOM   3733  N   ASP A 479     -31.201  -4.100  23.664  1.00 64.36           N  
ATOM   3734  CA  ASP A 479     -30.726  -3.075  24.588  1.00 64.36           C  
ATOM   3735  C   ASP A 479     -31.360  -3.242  25.967  1.00 64.36           C  
ATOM   3736  CB  ASP A 479     -31.022  -1.678  24.038  1.00 64.36           C  
ATOM   3737  O   ASP A 479     -30.683  -3.108  26.988  1.00 64.36           O  
ATOM   3738  CG  ASP A 479     -30.031  -1.236  22.976  1.00 64.36           C  
ATOM   3739  OD1 ASP A 479     -28.955  -1.860  22.849  1.00 64.36           O  
ATOM   3740  OD2 ASP A 479     -30.327  -0.253  22.263  1.00 64.36           O  
ATOM   3741  N   ASP A 480     -32.642  -3.537  25.953  1.00 63.41           N  
ATOM   3742  CA  ASP A 480     -33.388  -3.777  27.184  1.00 63.41           C  
ATOM   3743  C   ASP A 480     -32.875  -5.023  27.903  1.00 63.41           C  
ATOM   3744  CB  ASP A 480     -34.883  -3.919  26.888  1.00 63.41           C  
ATOM   3745  O   ASP A 480     -32.737  -5.027  29.128  1.00 63.41           O  
ATOM   3746  CG  ASP A 480     -35.544  -2.600  26.530  1.00 63.41           C  
ATOM   3747  OD1 ASP A 480     -34.971  -1.529  26.828  1.00 63.41           O  
ATOM   3748  OD2 ASP A 480     -36.649  -2.630  25.948  1.00 63.41           O  
ATOM   3749  N   LEU A 481     -32.536  -5.995  27.199  1.00 67.98           N  
ATOM   3750  CA  LEU A 481     -32.023  -7.245  27.749  1.00 67.98           C  
ATOM   3751  C   LEU A 481     -30.627  -7.050  28.331  1.00 67.98           C  
ATOM   3752  CB  LEU A 481     -31.992  -8.332  26.672  1.00 67.98           C  
ATOM   3753  O   LEU A 481     -30.304  -7.610  29.381  1.00 67.98           O  
ATOM   3754  CG  LEU A 481     -33.342  -8.930  26.274  1.00 67.98           C  
ATOM   3755  CD1 LEU A 481     -33.182  -9.839  25.060  1.00 67.98           C  
ATOM   3756  CD2 LEU A 481     -33.955  -9.693  27.443  1.00 67.98           C  
ATOM   3757  N   ARG A 482     -29.954  -6.173  27.853  1.00 68.61           N  
ATOM   3758  CA  ARG A 482     -28.612  -5.841  28.320  1.00 68.61           C  
ATOM   3759  C   ARG A 482     -28.664  -5.080  29.641  1.00 68.61           C  
ATOM   3760  CB  ARG A 482     -27.865  -5.016  27.270  1.00 68.61           C  
ATOM   3761  O   ARG A 482     -27.883  -5.357  30.554  1.00 68.61           O  
ATOM   3762  CG  ARG A 482     -27.119  -5.854  26.244  1.00 68.61           C  
ATOM   3763  CD  ARG A 482     -26.230  -4.997  25.354  1.00 68.61           C  
ATOM   3764  NE  ARG A 482     -26.964  -4.465  24.210  1.00 68.61           N  
ATOM   3765  NH1 ARG A 482     -25.483  -2.742  23.797  1.00 68.61           N  
ATOM   3766  NH2 ARG A 482     -27.336  -3.008  22.475  1.00 68.61           N  
ATOM   3767  CZ  ARG A 482     -26.593  -3.406  23.496  1.00 68.61           C  
ATOM   3768  N   ARG A 483     -29.523  -4.144  29.583  1.00 69.86           N  
ATOM   3769  CA  ARG A 483     -29.731  -3.385  30.812  1.00 69.86           C  
ATOM   3770  C   ARG A 483     -30.157  -4.300  31.955  1.00 69.86           C  
ATOM   3771  CB  ARG A 483     -30.780  -2.292  30.598  1.00 69.86           C  
ATOM   3772  O   ARG A 483     -29.668  -4.166  33.079  1.00 69.86           O  
ATOM   3773  CG  ARG A 483     -30.213  -0.994  30.044  1.00 69.86           C  
ATOM   3774  CD  ARG A 483     -31.279   0.088  29.939  1.00 69.86           C  
ATOM   3775  NE  ARG A 483     -30.814   1.229  29.156  1.00 69.86           N  
ATOM   3776  NH1 ARG A 483     -32.750   2.462  29.419  1.00 69.86           N  
ATOM   3777  NH2 ARG A 483     -31.002   3.308  28.200  1.00 69.86           N  
ATOM   3778  CZ  ARG A 483     -31.523   2.331  28.926  1.00 69.86           C  
ATOM   3779  N   LEU A 484     -30.970  -5.256  31.618  1.00 71.02           N  
ATOM   3780  CA  LEU A 484     -31.486  -6.193  32.609  1.00 71.02           C  
ATOM   3781  C   LEU A 484     -30.380  -7.113  33.115  1.00 71.02           C  
ATOM   3782  CB  LEU A 484     -32.627  -7.025  32.018  1.00 71.02           C  
ATOM   3783  O   LEU A 484     -30.310  -7.409  34.310  1.00 71.02           O  
ATOM   3784  CG  LEU A 484     -34.045  -6.612  32.417  1.00 71.02           C  
ATOM   3785  CD1 LEU A 484     -35.027  -6.939  31.298  1.00 71.02           C  
ATOM   3786  CD2 LEU A 484     -34.457  -7.300  33.715  1.00 71.02           C  
ATOM   3787  N   LYS A 485     -29.590  -7.645  32.325  1.00 71.97           N  
ATOM   3788  CA  LYS A 485     -28.437  -8.458  32.701  1.00 71.97           C  
ATOM   3789  C   LYS A 485     -27.524  -7.705  33.665  1.00 71.97           C  
ATOM   3790  CB  LYS A 485     -27.652  -8.884  31.460  1.00 71.97           C  
ATOM   3791  O   LYS A 485     -27.068  -8.266  34.663  1.00 71.97           O  
ATOM   3792  CG  LYS A 485     -26.497  -9.831  31.752  1.00 71.97           C  
ATOM   3793  CD  LYS A 485     -25.741 -10.200  30.482  1.00 71.97           C  
ATOM   3794  CE  LYS A 485     -24.501 -11.029  30.789  1.00 71.97           C  
ATOM   3795  NZ  LYS A 485     -23.745 -11.374  29.549  1.00 71.97           N  
ATOM   3796  N   LYS A 486     -27.242  -6.518  33.483  1.00 67.37           N  
ATOM   3797  CA  LYS A 486     -26.399  -5.687  34.338  1.00 67.37           C  
ATOM   3798  C   LYS A 486     -26.998  -5.548  35.734  1.00 67.37           C  
ATOM   3799  CB  LYS A 486     -26.198  -4.305  33.713  1.00 67.37           C  
ATOM   3800  O   LYS A 486     -26.278  -5.603  36.733  1.00 67.37           O  
ATOM   3801  CG  LYS A 486     -24.909  -4.167  32.916  1.00 67.37           C  
ATOM   3802  CD  LYS A 486     -24.675  -2.727  32.477  1.00 67.37           C  
ATOM   3803  CE  LYS A 486     -23.418  -2.599  31.628  1.00 67.37           C  
ATOM   3804  NZ  LYS A 486     -23.177  -1.186  31.206  1.00 67.37           N  
ATOM   3805  N   LEU A 487     -28.255  -5.270  35.551  1.00 69.45           N  
ATOM   3806  CA  LEU A 487     -28.949  -5.165  36.829  1.00 69.45           C  
ATOM   3807  C   LEU A 487     -28.820  -6.458  37.626  1.00 69.45           C  
ATOM   3808  CB  LEU A 487     -30.428  -4.832  36.610  1.00 69.45           C  
ATOM   3809  O   LEU A 487     -28.606  -6.426  38.840  1.00 69.45           O  
ATOM   3810  CG  LEU A 487     -30.759  -3.363  36.339  1.00 69.45           C  
ATOM   3811  CD1 LEU A 487     -32.139  -3.241  35.701  1.00 69.45           C  
ATOM   3812  CD2 LEU A 487     -30.687  -2.552  37.628  1.00 69.45           C  
ATOM   3813  N   ARG A 488     -28.796  -7.531  36.938  1.00 66.46           N  
ATOM   3814  CA  ARG A 488     -28.749  -8.836  37.590  1.00 66.46           C  
ATOM   3815  C   ARG A 488     -27.335  -9.161  38.061  1.00 66.46           C  
ATOM   3816  CB  ARG A 488     -29.249  -9.929  36.643  1.00 66.46           C  
ATOM   3817  O   ARG A 488     -27.150  -9.726  39.141  1.00 66.46           O  
ATOM   3818  CG  ARG A 488     -30.755 -10.134  36.681  1.00 66.46           C  
ATOM   3819  CD  ARG A 488     -31.152 -11.500  36.139  1.00 66.46           C  
ATOM   3820  NE  ARG A 488     -32.603 -11.646  36.056  1.00 66.46           N  
ATOM   3821  NH1 ARG A 488     -32.545 -13.449  34.612  1.00 66.46           N  
ATOM   3822  NH2 ARG A 488     -34.556 -12.611  35.328  1.00 66.46           N  
ATOM   3823  CZ  ARG A 488     -33.231 -12.568  35.332  1.00 66.46           C  
ATOM   3824  N   LEU A 489     -26.327  -8.860  37.302  1.00 66.02           N  
ATOM   3825  CA  LEU A 489     -24.929  -9.075  37.657  1.00 66.02           C  
ATOM   3826  C   LEU A 489     -24.514  -8.164  38.807  1.00 66.02           C  
ATOM   3827  CB  LEU A 489     -24.024  -8.832  36.446  1.00 66.02           C  
ATOM   3828  O   LEU A 489     -23.717  -8.558  39.661  1.00 66.02           O  
ATOM   3829  CG  LEU A 489     -23.986  -9.942  35.394  1.00 66.02           C  
ATOM   3830  CD1 LEU A 489     -23.313  -9.442  34.121  1.00 66.02           C  
ATOM   3831  CD2 LEU A 489     -23.267 -11.171  35.939  1.00 66.02           C  
ATOM   3832  N   ALA A 490     -25.036  -6.879  38.827  1.00 65.34           N  
ATOM   3833  CA  ALA A 490     -24.838  -5.973  39.955  1.00 65.34           C  
ATOM   3834  C   ALA A 490     -25.494  -6.520  41.220  1.00 65.34           C  
ATOM   3835  CB  ALA A 490     -25.391  -4.588  39.629  1.00 65.34           C  
ATOM   3836  O   ALA A 490     -25.008  -6.287  42.329  1.00 65.34           O  
ATOM   3837  N   ASP A 491     -26.602  -7.344  40.969  1.00 63.22           N  
ATOM   3838  CA  ASP A 491     -27.376  -7.906  42.072  1.00 63.22           C  
ATOM   3839  C   ASP A 491     -26.725  -9.179  42.606  1.00 63.22           C  
ATOM   3840  CB  ASP A 491     -28.811  -8.195  41.629  1.00 63.22           C  
ATOM   3841  O   ASP A 491     -27.001  -9.598  43.733  1.00 63.22           O  
ATOM   3842  CG  ASP A 491     -29.678  -6.949  41.575  1.00 63.22           C  
ATOM   3843  OD1 ASP A 491     -29.259  -5.892  42.094  1.00 63.22           O  
ATOM   3844  OD2 ASP A 491     -30.790  -7.025  41.010  1.00 63.22           O  
ATOM   3845  N   ARG A 492     -25.851  -9.867  41.875  1.00 58.09           N  
ATOM   3846  CA  ARG A 492     -25.104 -11.076  42.208  1.00 58.09           C  
ATOM   3847  C   ARG A 492     -24.095 -10.808  43.319  1.00 58.09           C  
ATOM   3848  CB  ARG A 492     -24.389 -11.625  40.971  1.00 58.09           C  
ATOM   3849  O   ARG A 492     -23.766 -11.706  44.097  1.00 58.09           O  
ATOM   3850  CG  ARG A 492     -25.090 -12.812  40.330  1.00 58.09           C  
ATOM   3851  CD  ARG A 492     -24.293 -13.375  39.162  1.00 58.09           C  
ATOM   3852  NE  ARG A 492     -24.990 -14.484  38.517  1.00 58.09           N  
ATOM   3853  NH1 ARG A 492     -23.395 -14.806  36.878  1.00 58.09           N  
ATOM   3854  NH2 ARG A 492     -25.263 -16.132  36.942  1.00 58.09           N  
ATOM   3855  CZ  ARG A 492     -24.548 -15.138  37.447  1.00 58.09           C  
ATOM   3856  N   GLY A 493     -23.677  -9.583  43.582  1.00 51.82           N  
ATOM   3857  CA  GLY A 493     -22.891  -9.182  44.738  1.00 51.82           C  
ATOM   3858  C   GLY A 493     -23.718  -9.037  46.001  1.00 51.82           C  
ATOM   3859  O   GLY A 493     -23.169  -8.902  47.097  1.00 51.82           O  
ATOM   3860  N   ARG A 494     -25.083  -9.247  45.882  1.00 51.20           N  
ATOM   3861  CA  ARG A 494     -26.006  -9.181  47.011  1.00 51.20           C  
ATOM   3862  C   ARG A 494     -26.501 -10.571  47.395  1.00 51.20           C  
ATOM   3863  CB  ARG A 494     -27.193  -8.274  46.683  1.00 51.20           C  
ATOM   3864  O   ARG A 494     -26.981 -11.323  46.544  1.00 51.20           O  
ATOM   3865  CG  ARG A 494     -26.874  -6.789  46.758  1.00 51.20           C  
ATOM   3866  CD  ARG A 494     -28.119  -5.934  46.572  1.00 51.20           C  
ATOM   3867  NE  ARG A 494     -27.798  -4.510  46.560  1.00 51.20           N  
ATOM   3868  NH1 ARG A 494     -29.988  -3.807  46.344  1.00 51.20           N  
ATOM   3869  NH2 ARG A 494     -28.292  -2.269  46.453  1.00 51.20           N  
ATOM   3870  CZ  ARG A 494     -28.694  -3.532  46.452  1.00 51.20           C  
ATOM   3871  N   ALA A 495     -25.566 -11.589  47.753  1.00 49.67           N  
ATOM   3872  CA  ALA A 495     -25.916 -12.874  48.352  1.00 49.67           C  
ATOM   3873  C   ALA A 495     -27.419 -12.974  48.597  1.00 49.67           C  
ATOM   3874  CB  ALA A 495     -25.152 -13.078  49.658  1.00 49.67           C  
ATOM   3875  O   ALA A 495     -28.019 -12.072  49.186  1.00 49.67           O  
ATOM   3876  N   VAL A 496     -28.255 -13.247  47.604  1.00 53.90           N  
ATOM   3877  CA  VAL A 496     -29.619 -13.661  47.919  1.00 53.90           C  
ATOM   3878  C   VAL A 496     -29.592 -14.783  48.954  1.00 53.90           C  
ATOM   3879  CB  VAL A 496     -30.379 -14.119  46.654  1.00 53.90           C  
ATOM   3880  O   VAL A 496     -28.965 -15.823  48.735  1.00 53.90           O  
ATOM   3881  CG1 VAL A 496     -31.808 -14.532  47.004  1.00 53.90           C  
ATOM   3882  CG2 VAL A 496     -30.381 -13.011  45.603  1.00 53.90           C  
ATOM   3883  N   TYR A 497     -29.433 -14.456  50.251  1.00 51.78           N  
ATOM   3884  CA  TYR A 497     -29.782 -15.351  51.349  1.00 51.78           C  
ATOM   3885  C   TYR A 497     -31.116 -16.040  51.089  1.00 51.78           C  
ATOM   3886  CB  TYR A 497     -29.842 -14.580  52.671  1.00 51.78           C  
ATOM   3887  O   TYR A 497     -32.125 -15.378  50.837  1.00 51.78           O  
ATOM   3888  CG  TYR A 497     -30.191 -15.441  53.861  1.00 51.78           C  
ATOM   3889  CD1 TYR A 497     -31.476 -15.432  54.398  1.00 51.78           C  
ATOM   3890  CD2 TYR A 497     -29.238 -16.265  54.450  1.00 51.78           C  
ATOM   3891  CE1 TYR A 497     -31.803 -16.223  55.495  1.00 51.78           C  
ATOM   3892  CE2 TYR A 497     -29.553 -17.060  55.547  1.00 51.78           C  
ATOM   3893  OH  TYR A 497     -31.153 -17.817  57.148  1.00 51.78           O  
ATOM   3894  CZ  TYR A 497     -30.836 -17.032  56.061  1.00 51.78           C  
ATOM   3895  N   ILE A 498     -31.076 -17.208  50.489  1.00 53.26           N  
ATOM   3896  CA  ILE A 498     -32.240 -18.087  50.507  1.00 53.26           C  
ATOM   3897  C   ILE A 498     -32.334 -18.790  51.860  1.00 53.26           C  
ATOM   3898  CB  ILE A 498     -32.181 -19.127  49.366  1.00 53.26           C  
ATOM   3899  O   ILE A 498     -31.433 -19.540  52.241  1.00 53.26           O  
ATOM   3900  CG1 ILE A 498     -32.047 -18.424  48.010  1.00 53.26           C  
ATOM   3901  CG2 ILE A 498     -33.416 -20.031  49.395  1.00 53.26           C  
ATOM   3902  CD1 ILE A 498     -31.798 -19.371  46.844  1.00 53.26           C  
ATOM   3903  N   PRO A 499     -33.083 -18.250  52.852  1.00 48.77           N  
ATOM   3904  CA  PRO A 499     -33.234 -18.941  54.135  1.00 48.77           C  
ATOM   3905  C   PRO A 499     -33.502 -20.435  53.973  1.00 48.77           C  
ATOM   3906  CB  PRO A 499     -34.433 -18.236  54.775  1.00 48.77           C  
ATOM   3907  O   PRO A 499     -34.147 -20.849  53.006  1.00 48.77           O  
ATOM   3908  CG  PRO A 499     -34.943 -17.313  53.717  1.00 48.77           C  
ATOM   3909  CD  PRO A 499     -34.041 -17.414  52.520  1.00 48.77           C  
ATOM   3910  N   PRO A 500     -32.678 -21.326  54.501  1.00 53.05           N  
ATOM   3911  CA  PRO A 500     -33.040 -22.745  54.511  1.00 53.05           C  
ATOM   3912  C   PRO A 500     -34.520 -22.974  54.808  1.00 53.05           C  
ATOM   3913  CB  PRO A 500     -32.163 -23.325  55.624  1.00 53.05           C  
ATOM   3914  O   PRO A 500     -35.129 -22.206  55.557  1.00 53.05           O  
ATOM   3915  CG  PRO A 500     -31.636 -22.133  56.355  1.00 53.05           C  
ATOM   3916  CD  PRO A 500     -31.912 -20.908  55.531  1.00 53.05           C  
ATOM   3917  N   GLN A 501     -35.370 -23.259  53.832  1.00 56.12           N  
ATOM   3918  CA  GLN A 501     -36.727 -23.734  54.076  1.00 56.12           C  
ATOM   3919  C   GLN A 501     -36.792 -24.587  55.340  1.00 56.12           C  
ATOM   3920  CB  GLN A 501     -37.241 -24.532  52.877  1.00 56.12           C  
ATOM   3921  O   GLN A 501     -35.965 -25.480  55.536  1.00 56.12           O  
ATOM   3922  CG  GLN A 501     -37.462 -23.691  51.628  1.00 56.12           C  
ATOM   3923  CD  GLN A 501     -38.285 -24.409  50.574  1.00 56.12           C  
ATOM   3924  NE2 GLN A 501     -38.722 -23.672  49.559  1.00 56.12           N  
ATOM   3925  OE1 GLN A 501     -38.525 -25.617  50.672  1.00 56.12           O  
ATOM   3926  N   ALA A 502     -37.003 -23.989  56.497  1.00 54.77           N  
ATOM   3927  CA  ALA A 502     -37.337 -24.606  57.779  1.00 54.77           C  
ATOM   3928  C   ALA A 502     -38.142 -25.886  57.578  1.00 54.77           C  
ATOM   3929  CB  ALA A 502     -38.111 -23.626  58.656  1.00 54.77           C  
ATOM   3930  O   ALA A 502     -38.992 -25.959  56.687  1.00 54.77           O  
ATOM   3931  N   LYS A 503     -37.516 -27.018  57.700  1.00 54.09           N  
ATOM   3932  CA  LYS A 503     -38.203 -28.288  57.919  1.00 54.09           C  
ATOM   3933  C   LYS A 503     -39.559 -28.073  58.584  1.00 54.09           C  
ATOM   3934  CB  LYS A 503     -37.343 -29.223  58.771  1.00 54.09           C  
ATOM   3935  O   LYS A 503     -39.717 -27.165  59.403  1.00 54.09           O  
ATOM   3936  CG  LYS A 503     -36.128 -29.781  58.045  1.00 54.09           C  
ATOM   3937  CD  LYS A 503     -35.378 -30.790  58.905  1.00 54.09           C  
ATOM   3938  CE  LYS A 503     -34.137 -31.317  58.197  1.00 54.09           C  
ATOM   3939  NZ  LYS A 503     -33.379 -32.280  59.050  1.00 54.09           N  
ATOM   3940  N   ALA A 504     -40.693 -28.325  57.944  1.00 56.03           N  
ATOM   3941  CA  ALA A 504     -42.063 -28.240  58.443  1.00 56.03           C  
ATOM   3942  C   ALA A 504     -42.185 -28.878  59.824  1.00 56.03           C  
ATOM   3943  CB  ALA A 504     -43.027 -28.908  57.465  1.00 56.03           C  
ATOM   3944  O   ALA A 504     -42.921 -28.383  60.680  1.00 56.03           O  
ATOM   3945  N   ASN A 505     -41.123 -29.674  60.343  1.00 59.24           N  
ATOM   3946  CA  ASN A 505     -41.040 -30.249  61.681  1.00 59.24           C  
ATOM   3947  C   ASN A 505     -39.856 -31.203  61.810  1.00 59.24           C  
ATOM   3948  CB  ASN A 505     -42.343 -30.967  62.039  1.00 59.24           C  
ATOM   3949  O   ASN A 505     -39.256 -31.593  60.807  1.00 59.24           O  
ATOM   3950  CG  ASN A 505     -42.520 -32.267  61.279  1.00 59.24           C  
ATOM   3951  ND2 ASN A 505     -43.723 -32.827  61.334  1.00 59.24           N  
ATOM   3952  OD1 ASN A 505     -41.584 -32.764  60.647  1.00 59.24           O  
ATOM   3953  N   LEU A 506     -39.236 -31.353  62.953  1.00 56.20           N  
ATOM   3954  CA  LEU A 506     -38.018 -32.026  63.390  1.00 56.20           C  
ATOM   3955  C   LEU A 506     -38.019 -33.488  62.954  1.00 56.20           C  
ATOM   3956  CB  LEU A 506     -37.871 -31.936  64.911  1.00 56.20           C  
ATOM   3957  O   LEU A 506     -36.958 -34.102  62.823  1.00 56.20           O  
ATOM   3958  CG  LEU A 506     -37.143 -30.703  65.449  1.00 56.20           C  
ATOM   3959  CD1 LEU A 506     -37.694 -30.318  66.818  1.00 56.20           C  
ATOM   3960  CD2 LEU A 506     -35.642 -30.958  65.524  1.00 56.20           C  
ATOM   3961  N   GLN A 507     -39.133 -33.965  62.295  1.00 66.24           N  
ATOM   3962  CA  GLN A 507     -39.213 -35.377  61.936  1.00 66.24           C  
ATOM   3963  C   GLN A 507     -39.222 -35.560  60.421  1.00 66.24           C  
ATOM   3964  CB  GLN A 507     -40.459 -36.017  62.549  1.00 66.24           C  
ATOM   3965  O   GLN A 507     -39.274 -36.689  59.927  1.00 66.24           O  
ATOM   3966  CG  GLN A 507     -40.398 -36.155  64.064  1.00 66.24           C  
ATOM   3967  CD  GLN A 507     -41.644 -36.795  64.647  1.00 66.24           C  
ATOM   3968  NE2 GLN A 507     -41.602 -37.107  65.938  1.00 66.24           N  
ATOM   3969  OE1 GLN A 507     -42.637 -37.006  63.943  1.00 66.24           O  
ATOM   3970  N   ALA A 508     -39.069 -34.413  59.716  1.00 62.80           N  
ATOM   3971  CA  ALA A 508     -39.153 -34.517  58.261  1.00 62.80           C  
ATOM   3972  C   ALA A 508     -37.801 -34.888  57.659  1.00 62.80           C  
ATOM   3973  CB  ALA A 508     -39.658 -33.207  57.662  1.00 62.80           C  
ATOM   3974  O   ALA A 508     -36.756 -34.454  58.150  1.00 62.80           O  
ATOM   3975  N   SER A 509     -37.704 -36.096  56.956  1.00 60.88           N  
ATOM   3976  CA  SER A 509     -36.537 -36.711  56.332  1.00 60.88           C  
ATOM   3977  C   SER A 509     -35.988 -35.842  55.206  1.00 60.88           C  
ATOM   3978  CB  SER A 509     -36.886 -38.099  55.792  1.00 60.88           C  
ATOM   3979  O   SER A 509     -36.743 -35.130  54.540  1.00 60.88           O  
ATOM   3980  OG  SER A 509     -37.034 -38.067  54.383  1.00 60.88           O  
ATOM   3981  N   ASP A 510     -34.695 -35.577  55.210  1.00 56.93           N  
ATOM   3982  CA  ASP A 510     -33.858 -34.777  54.321  1.00 56.93           C  
ATOM   3983  C   ASP A 510     -34.098 -35.149  52.860  1.00 56.93           C  
ATOM   3984  CB  ASP A 510     -32.380 -34.954  54.674  1.00 56.93           C  
ATOM   3985  O   ASP A 510     -33.886 -34.330  51.963  1.00 56.93           O  
ATOM   3986  CG  ASP A 510     -31.968 -34.176  55.910  1.00 56.93           C  
ATOM   3987  OD1 ASP A 510     -32.722 -33.280  56.347  1.00 56.93           O  
ATOM   3988  OD2 ASP A 510     -30.877 -34.458  56.452  1.00 56.93           O  
ATOM   3989  N   LYS A 511     -34.798 -36.282  52.597  1.00 58.97           N  
ATOM   3990  CA  LYS A 511     -35.020 -36.756  51.233  1.00 58.97           C  
ATOM   3991  C   LYS A 511     -36.297 -36.162  50.646  1.00 58.97           C  
ATOM   3992  CB  LYS A 511     -35.089 -38.283  51.200  1.00 58.97           C  
ATOM   3993  O   LYS A 511     -36.516 -36.222  49.435  1.00 58.97           O  
ATOM   3994  CG  LYS A 511     -33.729 -38.965  51.244  1.00 58.97           C  
ATOM   3995  CD  LYS A 511     -33.854 -40.473  51.066  1.00 58.97           C  
ATOM   3996  CE  LYS A 511     -32.500 -41.162  51.162  1.00 58.97           C  
ATOM   3997  NZ  LYS A 511     -32.611 -42.636  50.947  1.00 58.97           N  
ATOM   3998  N   ALA A 512     -37.064 -35.471  51.498  1.00 53.01           N  
ATOM   3999  CA  ALA A 512     -38.338 -34.862  51.122  1.00 53.01           C  
ATOM   4000  C   ALA A 512     -38.144 -33.416  50.676  1.00 53.01           C  
ATOM   4001  CB  ALA A 512     -39.324 -34.929  52.286  1.00 53.01           C  
ATOM   4002  O   ALA A 512     -38.941 -32.888  49.897  1.00 53.01           O  
ATOM   4003  N   LEU A 513     -36.897 -32.805  50.839  1.00 50.21           N  
ATOM   4004  CA  LEU A 513     -36.642 -31.393  50.576  1.00 50.21           C  
ATOM   4005  C   LEU A 513     -35.931 -31.208  49.240  1.00 50.21           C  
ATOM   4006  CB  LEU A 513     -35.804 -30.781  51.702  1.00 50.21           C  
ATOM   4007  O   LEU A 513     -36.066 -30.163  48.599  1.00 50.21           O  
ATOM   4008  CG  LEU A 513     -36.578 -30.240  52.906  1.00 50.21           C  
ATOM   4009  CD1 LEU A 513     -35.723 -30.322  54.166  1.00 50.21           C  
ATOM   4010  CD2 LEU A 513     -37.029 -28.806  52.651  1.00 50.21           C  
ATOM   4011  N   PHE A 514     -35.582 -32.306  48.574  1.00 48.33           N  
ATOM   4012  CA  PHE A 514     -35.014 -32.082  47.250  1.00 48.33           C  
ATOM   4013  C   PHE A 514     -35.396 -33.211  46.300  1.00 48.33           C  
ATOM   4014  CB  PHE A 514     -33.490 -31.957  47.332  1.00 48.33           C  
ATOM   4015  O   PHE A 514     -35.059 -34.372  46.539  1.00 48.33           O  
ATOM   4016  CG  PHE A 514     -33.018 -30.667  47.946  1.00 48.33           C  
ATOM   4017  CD1 PHE A 514     -32.967 -29.501  47.193  1.00 48.33           C  
ATOM   4018  CD2 PHE A 514     -32.626 -30.621  49.277  1.00 48.33           C  
ATOM   4019  CE1 PHE A 514     -32.531 -28.305  47.759  1.00 48.33           C  
ATOM   4020  CE2 PHE A 514     -32.189 -29.429  49.850  1.00 48.33           C  
ATOM   4021  CZ  PHE A 514     -32.142 -28.273  49.088  1.00 48.33           C  
ATOM   4022  N   LYS A 515     -36.553 -33.254  45.394  1.00 43.81           N  
ATOM   4023  CA  LYS A 515     -36.698 -34.176  44.272  1.00 43.81           C  
ATOM   4024  C   LYS A 515     -35.521 -34.059  43.308  1.00 43.81           C  
ATOM   4025  CB  LYS A 515     -38.010 -33.918  43.530  1.00 43.81           C  
ATOM   4026  O   LYS A 515     -35.049 -32.956  43.027  1.00 43.81           O  
ATOM   4027  CG  LYS A 515     -39.201 -34.680  44.093  1.00 43.81           C  
ATOM   4028  CD  LYS A 515     -40.441 -34.499  43.227  1.00 43.81           C  
ATOM   4029  CE  LYS A 515     -41.652 -35.198  43.831  1.00 43.81           C  
ATOM   4030  NZ  LYS A 515     -42.862 -35.054  42.967  1.00 43.81           N  
TER    4031      LYS A 515
ENDMDL
END
