# Supplementary material for: Exploring a diverse world of effector domains and amyloid signaling motifs in fungal NLR proteins
Source: PLoS Comput Biol. 2022 Dec 21;18(12):e1010787. doi: 10.1371/journal.pcbi.1010787 (PMC9815663; doi:10.1371/journal.pcbi.1010787)
Supplement: S4 Data — Full AlphaFold2/ColabFold outputs. (GZ) [file pcbi.1010787.s011.tar.gz › KFH66451_1_515/rank_5_model_5_ptm_seed_0_unrelaxed.pdb]

MODEL     1
ATOM      1  N   MET A   1     -10.344  12.767  -4.363  1.00 18.06           N  
ATOM      2  CA  MET A   1     -11.257  11.720  -4.812  1.00 18.06           C  
ATOM      3  C   MET A   1     -10.689  10.337  -4.514  1.00 18.06           C  
ATOM      4  CB  MET A   1     -11.541  11.858  -6.308  1.00 18.06           C  
ATOM      5  O   MET A   1      -9.631   9.971  -5.031  1.00 18.06           O  
ATOM      6  CG  MET A   1     -12.674  12.818  -6.632  1.00 18.06           C  
ATOM      7  SD  MET A   1     -13.382  12.533  -8.301  1.00 18.06           S  
ATOM      8  CE  MET A   1     -15.063  13.168  -8.048  1.00 18.06           C  
ATOM      9  N   ASP A   2     -10.594   9.979  -3.246  1.00 25.38           N  
ATOM     10  CA  ASP A   2     -10.856   8.851  -2.357  1.00 25.38           C  
ATOM     11  C   ASP A   2     -10.596   7.523  -3.063  1.00 25.38           C  
ATOM     12  CB  ASP A   2     -12.295   8.899  -1.840  1.00 25.38           C  
ATOM     13  O   ASP A   2     -11.224   7.220  -4.079  1.00 25.38           O  
ATOM     14  CG  ASP A   2     -12.413   9.550  -0.473  1.00 25.38           C  
ATOM     15  OD1 ASP A   2     -11.376   9.772   0.189  1.00 25.38           O  
ATOM     16  OD2 ASP A   2     -13.554   9.841  -0.052  1.00 25.38           O  
ATOM     17  N   ILE A   3      -9.339   7.123  -3.366  1.00 29.30           N  
ATOM     18  CA  ILE A   3      -8.443   6.005  -3.645  1.00 29.30           C  
ATOM     19  C   ILE A   3      -8.995   4.731  -3.010  1.00 29.30           C  
ATOM     20  CB  ILE A   3      -7.014   6.285  -3.130  1.00 29.30           C  
ATOM     21  O   ILE A   3      -8.259   3.763  -2.805  1.00 29.30           O  
ATOM     22  CG1 ILE A   3      -6.460   7.568  -3.761  1.00 29.30           C  
ATOM     23  CG2 ILE A   3      -6.094   5.094  -3.416  1.00 29.30           C  
ATOM     24  CD1 ILE A   3      -5.177   8.071  -3.115  1.00 29.30           C  
ATOM     25  N   VAL A   4     -10.358   4.486  -2.907  1.00 32.48           N  
ATOM     26  CA  VAL A   4     -11.045   3.459  -2.131  1.00 32.48           C  
ATOM     27  C   VAL A   4     -11.179   2.185  -2.962  1.00 32.48           C  
ATOM     28  CB  VAL A   4     -12.437   3.938  -1.662  1.00 32.48           C  
ATOM     29  O   VAL A   4     -11.451   2.246  -4.163  1.00 32.48           O  
ATOM     30  CG1 VAL A   4     -13.141   2.847  -0.857  1.00 32.48           C  
ATOM     31  CG2 VAL A   4     -12.311   5.218  -0.837  1.00 32.48           C  
ATOM     32  N   VAL A   5     -10.278   1.279  -2.952  1.00 39.68           N  
ATOM     33  CA  VAL A   5     -10.723  -0.096  -3.154  1.00 39.68           C  
ATOM     34  C   VAL A   5     -12.130  -0.101  -3.749  1.00 39.68           C  
ATOM     35  CB  VAL A   5     -10.699  -0.901  -1.835  1.00 39.68           C  
ATOM     36  O   VAL A   5     -13.030   0.567  -3.236  1.00 39.68           O  
ATOM     37  CG1 VAL A   5     -11.178  -2.333  -2.068  1.00 39.68           C  
ATOM     38  CG2 VAL A   5      -9.296  -0.895  -1.233  1.00 39.68           C  
ATOM     39  N   ARG A   6     -12.364   0.280  -4.923  1.00 42.34           N  
ATOM     40  CA  ARG A   6     -13.666   0.109  -5.559  1.00 42.34           C  
ATOM     41  C   ARG A   6     -14.511  -0.917  -4.810  1.00 42.34           C  
ATOM     42  CB  ARG A   6     -13.499  -0.315  -7.020  1.00 42.34           C  
ATOM     43  O   ARG A   6     -14.119  -2.079  -4.685  1.00 42.34           O  
ATOM     44  CG  ARG A   6     -13.340   0.849  -7.985  1.00 42.34           C  
ATOM     45  CD  ARG A   6     -13.314   0.380  -9.433  1.00 42.34           C  
ATOM     46  NE  ARG A   6     -13.032   1.481 -10.350  1.00 42.34           N  
ATOM     47  NH1 ARG A   6     -12.988   0.163 -12.247  1.00 42.34           N  
ATOM     48  NH2 ARG A   6     -12.628   2.421 -12.406  1.00 42.34           N  
ATOM     49  CZ  ARG A   6     -12.883   1.353 -11.666  1.00 42.34           C  
ATOM     50  N   LEU A   7     -14.954  -0.511  -3.657  1.00 54.95           N  
ATOM     51  CA  LEU A   7     -15.933  -1.393  -3.031  1.00 54.95           C  
ATOM     52  C   LEU A   7     -16.958  -1.879  -4.051  1.00 54.95           C  
ATOM     53  CB  LEU A   7     -16.643  -0.676  -1.880  1.00 54.95           C  
ATOM     54  O   LEU A   7     -17.449  -1.095  -4.866  1.00 54.95           O  
ATOM     55  CG  LEU A   7     -15.864  -0.560  -0.569  1.00 54.95           C  
ATOM     56  CD1 LEU A   7     -16.137   0.786   0.093  1.00 54.95           C  
ATOM     57  CD2 LEU A   7     -16.223  -1.707   0.369  1.00 54.95           C  
ATOM     58  N   THR A   8     -16.959  -3.128  -4.404  1.00 59.57           N  
ATOM     59  CA  THR A   8     -17.962  -3.732  -5.274  1.00 59.57           C  
ATOM     60  C   THR A   8     -19.353  -3.616  -4.657  1.00 59.57           C  
ATOM     61  CB  THR A   8     -17.641  -5.213  -5.551  1.00 59.57           C  
ATOM     62  O   THR A   8     -19.511  -3.744  -3.442  1.00 59.57           O  
ATOM     63  CG2 THR A   8     -16.905  -5.377  -6.877  1.00 59.57           C  
ATOM     64  OG1 THR A   8     -16.820  -5.724  -4.494  1.00 59.57           O  
ATOM     65  N   LYS A   9     -20.207  -2.951  -5.361  1.00 67.75           N  
ATOM     66  CA  LYS A   9     -21.605  -2.885  -4.944  1.00 67.75           C  
ATOM     67  C   LYS A   9     -22.098  -4.245  -4.456  1.00 67.75           C  
ATOM     68  CB  LYS A   9     -22.485  -2.390  -6.092  1.00 67.75           C  
ATOM     69  O   LYS A   9     -21.858  -5.267  -5.102  1.00 67.75           O  
ATOM     70  CG  LYS A   9     -22.350  -0.902  -6.378  1.00 67.75           C  
ATOM     71  CD  LYS A   9     -23.354  -0.440  -7.426  1.00 67.75           C  
ATOM     72  CE  LYS A   9     -23.210   1.046  -7.724  1.00 67.75           C  
ATOM     73  NZ  LYS A   9     -24.193   1.503  -8.751  1.00 67.75           N  
ATOM     74  N   THR A  10     -22.477  -4.273  -3.185  1.00 72.50           N  
ATOM     75  CA  THR A  10     -23.050  -5.480  -2.600  1.00 72.50           C  
ATOM     76  C   THR A  10     -24.529  -5.278  -2.284  1.00 72.50           C  
ATOM     77  CB  THR A  10     -22.300  -5.891  -1.320  1.00 72.50           C  
ATOM     78  O   THR A  10     -25.021  -4.148  -2.286  1.00 72.50           O  
ATOM     79  CG2 THR A  10     -20.844  -6.233  -1.621  1.00 72.50           C  
ATOM     80  OG1 THR A  10     -22.341  -4.810  -0.381  1.00 72.50           O  
ATOM     81  N   GLU A  11     -25.258  -6.425  -2.165  1.00 78.34           N  
ATOM     82  CA  GLU A  11     -26.666  -6.337  -1.791  1.00 78.34           C  
ATOM     83  C   GLU A  11     -26.835  -5.667  -0.431  1.00 78.34           C  
ATOM     84  CB  GLU A  11     -27.306  -7.727  -1.777  1.00 78.34           C  
ATOM     85  O   GLU A  11     -26.110  -5.981   0.516  1.00 78.34           O  
ATOM     86  CG  GLU A  11     -27.562  -8.301  -3.163  1.00 78.34           C  
ATOM     87  CD  GLU A  11     -28.199  -9.682  -3.132  1.00 78.34           C  
ATOM     88  OE1 GLU A  11     -28.410 -10.277  -4.213  1.00 78.34           O  
ATOM     89  OE2 GLU A  11     -28.490 -10.172  -2.018  1.00 78.34           O  
ATOM     90  N   LEU A  12     -27.751  -4.608  -0.373  1.00 80.66           N  
ATOM     91  CA  LEU A  12     -28.032  -3.890   0.866  1.00 80.66           C  
ATOM     92  C   LEU A  12     -28.961  -4.700   1.764  1.00 80.66           C  
ATOM     93  CB  LEU A  12     -28.657  -2.525   0.564  1.00 80.66           C  
ATOM     94  O   LEU A  12     -30.008  -5.173   1.316  1.00 80.66           O  
ATOM     95  CG  LEU A  12     -27.768  -1.520  -0.169  1.00 80.66           C  
ATOM     96  CD1 LEU A  12     -28.607  -0.367  -0.710  1.00 80.66           C  
ATOM     97  CD2 LEU A  12     -26.671  -1.002   0.754  1.00 80.66           C  
ATOM     98  N   PRO A  13     -28.491  -4.994   2.935  1.00 79.95           N  
ATOM     99  CA  PRO A  13     -29.347  -5.774   3.831  1.00 79.95           C  
ATOM    100  C   PRO A  13     -30.565  -4.990   4.314  1.00 79.95           C  
ATOM    101  CB  PRO A  13     -28.418  -6.113   5.000  1.00 79.95           C  
ATOM    102  O   PRO A  13     -30.564  -3.757   4.278  1.00 79.95           O  
ATOM    103  CG  PRO A  13     -27.383  -5.034   4.990  1.00 79.95           C  
ATOM    104  CD  PRO A  13     -27.239  -4.524   3.585  1.00 79.95           C  
ATOM    105  N   LYS A  14     -31.657  -5.788   4.645  1.00 77.00           N  
ATOM    106  CA  LYS A  14     -32.796  -5.185   5.331  1.00 77.00           C  
ATOM    107  C   LYS A  14     -32.420  -4.753   6.745  1.00 77.00           C  
ATOM    108  CB  LYS A  14     -33.973  -6.160   5.376  1.00 77.00           C  
ATOM    109  O   LYS A  14     -31.453  -5.260   7.319  1.00 77.00           O  
ATOM    110  CG  LYS A  14     -34.569  -6.474   4.012  1.00 77.00           C  
ATOM    111  CD  LYS A  14     -35.770  -7.404   4.127  1.00 77.00           C  
ATOM    112  CE  LYS A  14     -36.327  -7.772   2.759  1.00 77.00           C  
ATOM    113  NZ  LYS A  14     -37.480  -8.716   2.865  1.00 77.00           N  
ATOM    114  N   ALA A  15     -33.180  -3.725   7.255  1.00 72.40           N  
ATOM    115  CA  ALA A  15     -32.933  -3.294   8.628  1.00 72.40           C  
ATOM    116  C   ALA A  15     -33.043  -4.466   9.599  1.00 72.40           C  
ATOM    117  CB  ALA A  15     -33.907  -2.187   9.023  1.00 72.40           C  
ATOM    118  O   ALA A  15     -33.866  -5.364   9.407  1.00 72.40           O  
ATOM    119  N   ASP A  16     -32.021  -4.712  10.442  1.00 70.84           N  
ATOM    120  CA  ASP A  16     -32.016  -5.647  11.562  1.00 70.84           C  
ATOM    121  C   ASP A  16     -31.605  -7.046  11.108  1.00 70.84           C  
ATOM    122  CB  ASP A  16     -33.393  -5.694  12.228  1.00 70.84           C  
ATOM    123  O   ASP A  16     -31.877  -8.033  11.795  1.00 70.84           O  
ATOM    124  CG  ASP A  16     -33.763  -4.393  12.918  1.00 70.84           C  
ATOM    125  OD1 ASP A  16     -32.866  -3.717  13.467  1.00 70.84           O  
ATOM    126  OD2 ASP A  16     -34.962  -4.041  12.914  1.00 70.84           O  
ATOM    127  N   VAL A  17     -31.242  -7.167   9.923  1.00 81.05           N  
ATOM    128  CA  VAL A  17     -30.720  -8.435   9.425  1.00 81.05           C  
ATOM    129  C   VAL A  17     -29.197  -8.445   9.534  1.00 81.05           C  
ATOM    130  CB  VAL A  17     -31.152  -8.692   7.964  1.00 81.05           C  
ATOM    131  O   VAL A  17     -28.539  -7.450   9.220  1.00 81.05           O  
ATOM    132  CG1 VAL A  17     -30.560 -10.003   7.449  1.00 81.05           C  
ATOM    133  CG2 VAL A  17     -32.675  -8.711   7.854  1.00 81.05           C  
ATOM    134  N   PRO A  18     -28.650  -9.599  10.120  1.00 82.48           N  
ATOM    135  CA  PRO A  18     -27.192  -9.707  10.213  1.00 82.48           C  
ATOM    136  C   PRO A  18     -26.505  -9.608   8.853  1.00 82.48           C  
ATOM    137  CB  PRO A  18     -26.980 -11.091  10.832  1.00 82.48           C  
ATOM    138  O   PRO A  18     -27.083  -9.996   7.835  1.00 82.48           O  
ATOM    139  CG  PRO A  18     -28.303 -11.450  11.427  1.00 82.48           C  
ATOM    140  CD  PRO A  18     -29.377 -10.707  10.685  1.00 82.48           C  
ATOM    141  N   PHE A  19     -25.354  -9.006   8.915  1.00 88.31           N  
ATOM    142  CA  PHE A  19     -24.551  -8.912   7.702  1.00 88.31           C  
ATOM    143  C   PHE A  19     -23.928 -10.260   7.360  1.00 88.31           C  
ATOM    144  CB  PHE A  19     -23.455  -7.853   7.861  1.00 88.31           C  
ATOM    145  O   PHE A  19     -23.432 -10.963   8.243  1.00 88.31           O  
ATOM    146  CG  PHE A  19     -23.983  -6.452   8.013  1.00 88.31           C  
ATOM    147  CD1 PHE A  19     -24.340  -5.704   6.898  1.00 88.31           C  
ATOM    148  CD2 PHE A  19     -24.123  -5.883   9.272  1.00 88.31           C  
ATOM    149  CE1 PHE A  19     -24.829  -4.407   7.035  1.00 88.31           C  
ATOM    150  CE2 PHE A  19     -24.611  -4.587   9.417  1.00 88.31           C  
ATOM    151  CZ  PHE A  19     -24.962  -3.851   8.298  1.00 88.31           C  
ATOM    152  N   ALA A  20     -23.992 -10.594   6.104  1.00 87.30           N  
ATOM    153  CA  ALA A  20     -23.452 -11.871   5.645  1.00 87.30           C  
ATOM    154  C   ALA A  20     -21.931 -11.816   5.535  1.00 87.30           C  
ATOM    155  CB  ALA A  20     -24.066 -12.256   4.301  1.00 87.30           C  
ATOM    156  O   ALA A  20     -21.243 -12.789   5.856  1.00 87.30           O  
ATOM    157  N   THR A  21     -21.443 -10.612   5.106  1.00 89.78           N  
ATOM    158  CA  THR A  21     -20.012 -10.478   4.858  1.00 89.78           C  
ATOM    159  C   THR A  21     -19.515  -9.101   5.288  1.00 89.78           C  
ATOM    160  CB  THR A  21     -19.678 -10.706   3.372  1.00 89.78           C  
ATOM    161  O   THR A  21     -20.301  -8.157   5.397  1.00 89.78           O  
ATOM    162  CG2 THR A  21     -20.173 -12.069   2.900  1.00 89.78           C  
ATOM    163  OG1 THR A  21     -20.304  -9.684   2.586  1.00 89.78           O  
ATOM    164  N   THR A  22     -18.232  -8.988   5.521  1.00 89.57           N  
ATOM    165  CA  THR A  22     -17.614  -7.733   5.935  1.00 89.57           C  
ATOM    166  C   THR A  22     -17.700  -6.694   4.820  1.00 89.57           C  
ATOM    167  CB  THR A  22     -16.141  -7.941   6.333  1.00 89.57           C  
ATOM    168  O   THR A  22     -17.966  -5.519   5.079  1.00 89.57           O  
ATOM    169  CG2 THR A  22     -15.501  -6.630   6.778  1.00 89.57           C  
ATOM    170  OG1 THR A  22     -16.071  -8.883   7.410  1.00 89.57           O  
ATOM    171  N   PRO A  23     -17.487  -7.102   3.531  1.00 88.50           N  
ATOM    172  CA  PRO A  23     -17.629  -6.110   2.462  1.00 88.50           C  
ATOM    173  C   PRO A  23     -19.015  -5.471   2.431  1.00 88.50           C  
ATOM    174  CB  PRO A  23     -17.374  -6.924   1.191  1.00 88.50           C  
ATOM    175  O   PRO A  23     -19.150  -4.297   2.076  1.00 88.50           O  
ATOM    176  CG  PRO A  23     -16.434  -8.007   1.612  1.00 88.50           C  
ATOM    177  CD  PRO A  23     -16.817  -8.460   2.992  1.00 88.50           C  
ATOM    178  N   GLN A  24     -20.056  -6.273   2.758  1.00 89.36           N  
ATOM    179  CA  GLN A  24     -21.406  -5.726   2.842  1.00 89.36           C  
ATOM    180  C   GLN A  24     -21.495  -4.643   3.914  1.00 89.36           C  
ATOM    181  CB  GLN A  24     -22.418  -6.835   3.130  1.00 89.36           C  
ATOM    182  O   GLN A  24     -22.102  -3.593   3.694  1.00 89.36           O  
ATOM    183  CG  GLN A  24     -23.869  -6.388   3.014  1.00 89.36           C  
ATOM    184  CD  GLN A  24     -24.853  -7.511   3.289  1.00 89.36           C  
ATOM    185  NE2 GLN A  24     -25.997  -7.475   2.614  1.00 89.36           N  
ATOM    186  OE1 GLN A  24     -24.586  -8.402   4.101  1.00 89.36           O  
ATOM    187  N   LEU A  25     -20.889  -4.888   5.123  1.00 90.30           N  
ATOM    188  CA  LEU A  25     -20.848  -3.911   6.205  1.00 90.30           C  
ATOM    189  C   LEU A  25     -20.092  -2.658   5.778  1.00 90.30           C  
ATOM    190  CB  LEU A  25     -20.193  -4.517   7.450  1.00 90.30           C  
ATOM    191  O   LEU A  25     -20.556  -1.539   6.009  1.00 90.30           O  
ATOM    192  CG  LEU A  25     -19.955  -3.564   8.622  1.00 90.30           C  
ATOM    193  CD1 LEU A  25     -21.280  -3.002   9.126  1.00 90.30           C  
ATOM    194  CD2 LEU A  25     -19.207  -4.274   9.745  1.00 90.30           C  
ATOM    195  N   VAL A  26     -18.952  -2.828   5.125  1.00 90.18           N  
ATOM    196  CA  VAL A  26     -18.105  -1.727   4.680  1.00 90.18           C  
ATOM    197  C   VAL A  26     -18.883  -0.831   3.719  1.00 90.18           C  
ATOM    198  CB  VAL A  26     -16.814  -2.241   4.004  1.00 90.18           C  
ATOM    199  O   VAL A  26     -18.837   0.397   3.830  1.00 90.18           O  
ATOM    200  CG1 VAL A  26     -16.052  -1.090   3.350  1.00 90.18           C  
ATOM    201  CG2 VAL A  26     -15.931  -2.962   5.020  1.00 90.18           C  
ATOM    202  N   TYR A  27     -19.609  -1.507   2.834  1.00 88.33           N  
ATOM    203  CA  TYR A  27     -20.402  -0.769   1.857  1.00 88.33           C  
ATOM    204  C   TYR A  27     -21.470   0.072   2.545  1.00 88.33           C  
ATOM    205  CB  TYR A  27     -21.056  -1.729   0.859  1.00 88.33           C  
ATOM    206  O   TYR A  27     -21.653   1.246   2.216  1.00 88.33           O  
ATOM    207  CG  TYR A  27     -21.787  -1.033  -0.263  1.00 88.33           C  
ATOM    208  CD1 TYR A  27     -23.148  -1.248  -0.473  1.00 88.33           C  
ATOM    209  CD2 TYR A  27     -21.121  -0.160  -1.116  1.00 88.33           C  
ATOM    210  CE1 TYR A  27     -23.826  -0.611  -1.506  1.00 88.33           C  
ATOM    211  CE2 TYR A  27     -21.788   0.483  -2.153  1.00 88.33           C  
ATOM    212  OH  TYR A  27     -23.805   0.886  -3.364  1.00 88.33           O  
ATOM    213  CZ  TYR A  27     -23.139   0.252  -2.339  1.00 88.33           C  
ATOM    214  N   CYS A  28     -22.104  -0.461   3.513  1.00 89.49           N  
ATOM    215  CA  CYS A  28     -23.140   0.242   4.262  1.00 89.49           C  
ATOM    216  C   CYS A  28     -22.552   1.415   5.037  1.00 89.49           C  
ATOM    217  CB  CYS A  28     -23.848  -0.713   5.222  1.00 89.49           C  
ATOM    218  O   CYS A  28     -23.133   2.501   5.064  1.00 89.49           O  
ATOM    219  SG  CYS A  28     -24.876  -1.947   4.396  1.00 89.49           S  
ATOM    220  N   LEU A  29     -21.427   1.213   5.657  1.00 90.40           N  
ATOM    221  CA  LEU A  29     -20.767   2.267   6.420  1.00 90.40           C  
ATOM    222  C   LEU A  29     -20.320   3.402   5.506  1.00 90.40           C  
ATOM    223  CB  LEU A  29     -19.564   1.704   7.181  1.00 90.40           C  
ATOM    224  O   LEU A  29     -20.361   4.571   5.895  1.00 90.40           O  
ATOM    225  CG  LEU A  29     -19.878   0.841   8.404  1.00 90.40           C  
ATOM    226  CD1 LEU A  29     -18.614   0.151   8.905  1.00 90.40           C  
ATOM    227  CD2 LEU A  29     -20.506   1.686   9.508  1.00 90.40           C  
ATOM    228  N   GLU A  30     -19.893   2.993   4.335  1.00 87.74           N  
ATOM    229  CA  GLU A  30     -19.510   4.006   3.357  1.00 87.74           C  
ATOM    230  C   GLU A  30     -20.703   4.872   2.963  1.00 87.74           C  
ATOM    231  CB  GLU A  30     -18.901   3.352   2.114  1.00 87.74           C  
ATOM    232  O   GLU A  30     -20.579   6.093   2.845  1.00 87.74           O  
ATOM    233  CG  GLU A  30     -18.278   4.342   1.141  1.00 87.74           C  
ATOM    234  CD  GLU A  30     -17.566   3.671  -0.024  1.00 87.74           C  
ATOM    235  OE1 GLU A  30     -17.169   4.376  -0.979  1.00 87.74           O  
ATOM    236  OE2 GLU A  30     -17.406   2.431   0.019  1.00 87.74           O  
ATOM    237  N   LEU A  31     -21.812   4.276   2.685  1.00 87.31           N  
ATOM    238  CA  LEU A  31     -23.033   4.998   2.343  1.00 87.31           C  
ATOM    239  C   LEU A  31     -23.461   5.912   3.487  1.00 87.31           C  
ATOM    240  CB  LEU A  31     -24.160   4.019   2.007  1.00 87.31           C  
ATOM    241  O   LEU A  31     -23.896   7.042   3.255  1.00 87.31           O  
ATOM    242  CG  LEU A  31     -24.027   3.259   0.686  1.00 87.31           C  
ATOM    243  CD1 LEU A  31     -25.170   2.262   0.531  1.00 87.31           C  
ATOM    244  CD2 LEU A  31     -23.994   4.231  -0.488  1.00 87.31           C  
ATOM    245  N   LEU A  32     -23.299   5.378   4.695  1.00 87.19           N  
ATOM    246  CA  LEU A  32     -23.640   6.167   5.873  1.00 87.19           C  
ATOM    247  C   LEU A  32     -22.752   7.402   5.976  1.00 87.19           C  
ATOM    248  CB  LEU A  32     -23.507   5.321   7.142  1.00 87.19           C  
ATOM    249  O   LEU A  32     -23.225   8.484   6.332  1.00 87.19           O  
ATOM    250  CG  LEU A  32     -24.681   4.397   7.468  1.00 87.19           C  
ATOM    251  CD1 LEU A  32     -24.334   3.493   8.645  1.00 87.19           C  
ATOM    252  CD2 LEU A  32     -25.936   5.211   7.764  1.00 87.19           C  
ATOM    253  N   ALA A  33     -21.479   7.200   5.722  1.00 84.91           N  
ATOM    254  CA  ALA A  33     -20.535   8.314   5.755  1.00 84.91           C  
ATOM    255  C   ALA A  33     -20.912   9.383   4.733  1.00 84.91           C  
ATOM    256  CB  ALA A  33     -19.115   7.815   5.499  1.00 84.91           C  
ATOM    257  O   ALA A  33     -20.773  10.580   4.997  1.00 84.91           O  
ATOM    258  N   LYS A  34     -21.407   8.943   3.578  1.00 82.59           N  
ATOM    259  CA  LYS A  34     -21.836   9.870   2.535  1.00 82.59           C  
ATOM    260  C   LYS A  34     -23.046  10.683   2.985  1.00 82.59           C  
ATOM    261  CB  LYS A  34     -22.163   9.114   1.246  1.00 82.59           C  
ATOM    262  O   LYS A  34     -23.156  11.870   2.670  1.00 82.59           O  
ATOM    263  CG  LYS A  34     -20.938   8.678   0.457  1.00 82.59           C  
ATOM    264  CD  LYS A  34     -21.325   8.069  -0.885  1.00 82.59           C  
ATOM    265  CE  LYS A  34     -20.098   7.666  -1.692  1.00 82.59           C  
ATOM    266  NZ  LYS A  34     -20.470   7.131  -3.036  1.00 82.59           N  
ATOM    267  N   ILE A  35     -23.921  10.003   3.679  1.00 80.45           N  
ATOM    268  CA  ILE A  35     -25.103  10.671   4.214  1.00 80.45           C  
ATOM    269  C   ILE A  35     -24.680  11.774   5.181  1.00 80.45           C  
ATOM    270  CB  ILE A  35     -26.046   9.671   4.920  1.00 80.45           C  
ATOM    271  O   ILE A  35     -25.239  12.873   5.162  1.00 80.45           O  
ATOM    272  CG1 ILE A  35     -26.639   8.687   3.905  1.00 80.45           C  
ATOM    273  CG2 ILE A  35     -27.153  10.413   5.675  1.00 80.45           C  
ATOM    274  CD1 ILE A  35     -27.403   7.531   4.536  1.00 80.45           C  
ATOM    275  N   GLN A  36     -23.701  11.533   5.892  1.00 79.88           N  
ATOM    276  CA  GLN A  36     -23.250  12.444   6.939  1.00 79.88           C  
ATOM    277  C   GLN A  36     -22.488  13.627   6.349  1.00 79.88           C  
ATOM    278  CB  GLN A  36     -22.373  11.706   7.951  1.00 79.88           C  
ATOM    279  O   GLN A  36     -22.573  14.744   6.863  1.00 79.88           O  
ATOM    280  CG  GLN A  36     -23.130  10.691   8.798  1.00 79.88           C  
ATOM    281  CD  GLN A  36     -22.218   9.884   9.702  1.00 79.88           C  
ATOM    282  NE2 GLN A  36     -22.810   9.147  10.636  1.00 79.88           N  
ATOM    283  OE1 GLN A  36     -20.991   9.923   9.563  1.00 79.88           O  
ATOM    284  N   SER A  37     -21.763  13.315   5.254  1.00 77.57           N  
ATOM    285  CA  SER A  37     -20.962  14.366   4.635  1.00 77.57           C  
ATOM    286  C   SER A  37     -21.805  15.227   3.700  1.00 77.57           C  
ATOM    287  CB  SER A  37     -19.788  13.761   3.863  1.00 77.57           C  
ATOM    288  O   SER A  37     -21.566  16.429   3.571  1.00 77.57           O  
ATOM    289  OG  SER A  37     -20.252  12.950   2.797  1.00 77.57           O  
ATOM    290  N   SER A  38     -22.840  14.654   3.009  1.00 74.53           N  
ATOM    291  CA  SER A  38     -23.705  15.360   2.069  1.00 74.53           C  
ATOM    292  C   SER A  38     -25.129  14.817   2.113  1.00 74.53           C  
ATOM    293  CB  SER A  38     -23.153  15.252   0.647  1.00 74.53           C  
ATOM    294  O   SER A  38     -25.452  13.851   1.419  1.00 74.53           O  
ATOM    295  OG  SER A  38     -23.959  15.981  -0.262  1.00 74.53           O  
ATOM    296  N   PRO A  39     -25.931  15.357   3.000  1.00 67.74           N  
ATOM    297  CA  PRO A  39     -27.305  14.865   3.127  1.00 67.74           C  
ATOM    298  C   PRO A  39     -28.097  14.987   1.827  1.00 67.74           C  
ATOM    299  CB  PRO A  39     -27.901  15.760   4.216  1.00 67.74           C  
ATOM    300  O   PRO A  39     -29.044  14.228   1.604  1.00 67.74           O  
ATOM    301  CG  PRO A  39     -26.730  16.480   4.803  1.00 67.74           C  
ATOM    302  CD  PRO A  39     -25.563  16.333   3.869  1.00 67.74           C  
ATOM    303  N   GLN A  40     -27.598  15.885   0.892  1.00 71.43           N  
ATOM    304  CA  GLN A  40     -28.271  16.110  -0.382  1.00 71.43           C  
ATOM    305  C   GLN A  40     -28.056  14.937  -1.334  1.00 71.43           C  
ATOM    306  CB  GLN A  40     -27.780  17.407  -1.028  1.00 71.43           C  
ATOM    307  O   GLN A  40     -28.813  14.760  -2.291  1.00 71.43           O  
ATOM    308  CG  GLN A  40     -28.284  18.667  -0.338  1.00 71.43           C  
ATOM    309  CD  GLN A  40     -27.867  19.937  -1.056  1.00 71.43           C  
ATOM    310  NE2 GLN A  40     -28.307  21.080  -0.543  1.00 71.43           N  
ATOM    311  OE1 GLN A  40     -27.154  19.890  -2.064  1.00 71.43           O  
ATOM    312  N   ALA A  41     -27.034  14.123  -1.016  1.00 61.97           N  
ATOM    313  CA  ALA A  41     -26.735  12.948  -1.831  1.00 61.97           C  
ATOM    314  C   ALA A  41     -27.889  11.950  -1.798  1.00 61.97           C  
ATOM    315  CB  ALA A  41     -25.447  12.283  -1.352  1.00 61.97           C  
ATOM    316  O   ALA A  41     -28.172  11.285  -2.797  1.00 61.97           O  
ATOM    317  N   ALA A  42     -28.634  12.004  -0.692  1.00 59.35           N  
ATOM    318  CA  ALA A  42     -29.766  11.095  -0.525  1.00 59.35           C  
ATOM    319  C   ALA A  42     -30.965  11.557  -1.348  1.00 59.35           C  
ATOM    320  CB  ALA A  42     -30.146  10.984   0.949  1.00 59.35           C  
ATOM    321  O   ALA A  42     -31.840  10.756  -1.685  1.00 59.35           O  
ATOM    322  N   SER A  43     -30.970  12.864  -1.797  1.00 64.83           N  
ATOM    323  CA  SER A  43     -32.113  13.489  -2.454  1.00 64.83           C  
ATOM    324  C   SER A  43     -31.997  13.396  -3.972  1.00 64.83           C  
ATOM    325  CB  SER A  43     -32.238  14.954  -2.033  1.00 64.83           C  
ATOM    326  O   SER A  43     -32.900  13.820  -4.696  1.00 64.83           O  
ATOM    327  OG  SER A  43     -31.048  15.665  -2.326  1.00 64.83           O  
ATOM    328  N   GLY A  44     -30.946  12.760  -4.555  1.00 62.97           N  
ATOM    329  CA  GLY A  44     -30.893  12.482  -5.982  1.00 62.97           C  
ATOM    330  C   GLY A  44     -29.814  13.267  -6.702  1.00 62.97           C  
ATOM    331  O   GLY A  44     -29.706  13.202  -7.929  1.00 62.97           O  
ATOM    332  N   ALA A  45     -28.985  14.090  -5.992  1.00 58.77           N  
ATOM    333  CA  ALA A  45     -28.015  14.940  -6.678  1.00 58.77           C  
ATOM    334  C   ALA A  45     -26.782  14.142  -7.092  1.00 58.77           C  
ATOM    335  CB  ALA A  45     -27.612  16.112  -5.787  1.00 58.77           C  
ATOM    336  O   ALA A  45     -26.112  14.486  -8.068  1.00 58.77           O  
ATOM    337  N   ASP A  46     -26.684  12.848  -6.544  1.00 61.35           N  
ATOM    338  CA  ASP A  46     -25.483  12.097  -6.895  1.00 61.35           C  
ATOM    339  C   ASP A  46     -25.773  11.080  -7.996  1.00 61.35           C  
ATOM    340  CB  ASP A  46     -24.914  11.390  -5.663  1.00 61.35           C  
ATOM    341  O   ASP A  46     -26.543  10.139  -7.793  1.00 61.35           O  
ATOM    342  CG  ASP A  46     -23.478  10.932  -5.852  1.00 61.35           C  
ATOM    343  OD1 ASP A  46     -22.975  10.961  -6.995  1.00 61.35           O  
ATOM    344  OD2 ASP A  46     -22.846  10.537  -4.849  1.00 61.35           O  
ATOM    345  N   ALA A  47     -25.272  11.321  -9.263  1.00 63.19           N  
ATOM    346  CA  ALA A  47     -25.500  10.495 -10.446  1.00 63.19           C  
ATOM    347  C   ALA A  47     -24.902   9.103 -10.267  1.00 63.19           C  
ATOM    348  CB  ALA A  47     -24.913  11.167 -11.685  1.00 63.19           C  
ATOM    349  O   ALA A  47     -25.318   8.151 -10.932  1.00 63.19           O  
ATOM    350  N   THR A  48     -24.168   8.861  -9.179  1.00 72.98           N  
ATOM    351  CA  THR A  48     -23.454   7.594  -9.069  1.00 72.98           C  
ATOM    352  C   THR A  48     -24.266   6.584  -8.263  1.00 72.98           C  
ATOM    353  CB  THR A  48     -22.074   7.785  -8.415  1.00 72.98           C  
ATOM    354  O   THR A  48     -23.991   5.383  -8.306  1.00 72.98           O  
ATOM    355  CG2 THR A  48     -21.156   8.620  -9.302  1.00 72.98           C  
ATOM    356  OG1 THR A  48     -22.236   8.449  -7.155  1.00 72.98           O  
ATOM    357  N   LEU A  49     -25.363   7.006  -7.548  1.00 76.19           N  
ATOM    358  CA  LEU A  49     -26.137   6.127  -6.678  1.00 76.19           C  
ATOM    359  C   LEU A  49     -27.360   5.581  -7.407  1.00 76.19           C  
ATOM    360  CB  LEU A  49     -26.572   6.872  -5.413  1.00 76.19           C  
ATOM    361  O   LEU A  49     -28.031   6.314  -8.138  1.00 76.19           O  
ATOM    362  CG  LEU A  49     -25.452   7.329  -4.477  1.00 76.19           C  
ATOM    363  CD1 LEU A  49     -26.003   8.274  -3.414  1.00 76.19           C  
ATOM    364  CD2 LEU A  49     -24.771   6.127  -3.830  1.00 76.19           C  
ATOM    365  N   ASP A  50     -27.658   4.288  -7.251  1.00 84.19           N  
ATOM    366  CA  ASP A  50     -28.880   3.727  -7.821  1.00 84.19           C  
ATOM    367  C   ASP A  50     -30.072   3.955  -6.895  1.00 84.19           C  
ATOM    368  CB  ASP A  50     -28.706   2.232  -8.097  1.00 84.19           C  
ATOM    369  O   ASP A  50     -29.922   4.513  -5.806  1.00 84.19           O  
ATOM    370  CG  ASP A  50     -28.491   1.417  -6.834  1.00 84.19           C  
ATOM    371  OD1 ASP A  50     -28.795   1.913  -5.728  1.00 84.19           O  
ATOM    372  OD2 ASP A  50     -28.009   0.269  -6.946  1.00 84.19           O  
ATOM    373  N   GLU A  51     -31.302   3.725  -7.342  1.00 82.31           N  
ATOM    374  CA  GLU A  51     -32.538   3.997  -6.614  1.00 82.31           C  
ATOM    375  C   GLU A  51     -32.576   3.238  -5.290  1.00 82.31           C  
ATOM    376  CB  GLU A  51     -33.756   3.630  -7.465  1.00 82.31           C  
ATOM    377  O   GLU A  51     -33.023   3.774  -4.274  1.00 82.31           O  
ATOM    378  CG  GLU A  51     -34.206   4.740  -8.404  1.00 82.31           C  
ATOM    379  CD  GLU A  51     -35.322   4.313  -9.345  1.00 82.31           C  
ATOM    380  OE1 GLU A  51     -35.656   5.079 -10.278  1.00 82.31           O  
ATOM    381  OE2 GLU A  51     -35.867   3.205  -9.148  1.00 82.31           O  
ATOM    382  N   ASN A  52     -32.068   1.974  -5.331  1.00 83.77           N  
ATOM    383  CA  ASN A  52     -32.042   1.158  -4.121  1.00 83.77           C  
ATOM    384  C   ASN A  52     -31.140   1.768  -3.053  1.00 83.77           C  
ATOM    385  CB  ASN A  52     -31.592  -0.268  -4.446  1.00 83.77           C  
ATOM    386  O   ASN A  52     -31.486   1.772  -1.870  1.00 83.77           O  
ATOM    387  CG  ASN A  52     -32.650  -1.060  -5.188  1.00 83.77           C  
ATOM    388  ND2 ASN A  52     -32.237  -2.151  -5.823  1.00 83.77           N  
ATOM    389  OD1 ASN A  52     -33.828  -0.694  -5.192  1.00 83.77           O  
ATOM    390  N   GLU A  53     -30.035   2.294  -3.391  1.00 86.10           N  
ATOM    391  CA  GLU A  53     -29.086   2.945  -2.492  1.00 86.10           C  
ATOM    392  C   GLU A  53     -29.676   4.219  -1.894  1.00 86.10           C  
ATOM    393  CB  GLU A  53     -27.781   3.264  -3.227  1.00 86.10           C  
ATOM    394  O   GLU A  53     -29.538   4.470  -0.696  1.00 86.10           O  
ATOM    395  CG  GLU A  53     -26.961   2.033  -3.585  1.00 86.10           C  
ATOM    396  CD  GLU A  53     -25.776   2.343  -4.486  1.00 86.10           C  
ATOM    397  OE1 GLU A  53     -24.784   1.580  -4.469  1.00 86.10           O  
ATOM    398  OE2 GLU A  53     -25.841   3.358  -5.215  1.00 86.10           O  
ATOM    399  N   ARG A  54     -30.378   4.860  -2.718  1.00 84.14           N  
ATOM    400  CA  ARG A  54     -30.990   6.107  -2.270  1.00 84.14           C  
ATOM    401  C   ARG A  54     -32.094   5.839  -1.251  1.00 84.14           C  
ATOM    402  CB  ARG A  54     -31.553   6.888  -3.459  1.00 84.14           C  
ATOM    403  O   ARG A  54     -32.205   6.547  -0.248  1.00 84.14           O  
ATOM    404  CG  ARG A  54     -30.488   7.521  -4.340  1.00 84.14           C  
ATOM    405  CD  ARG A  54     -31.101   8.394  -5.427  1.00 84.14           C  
ATOM    406  NE  ARG A  54     -30.183   8.583  -6.546  1.00 84.14           N  
ATOM    407  NH1 ARG A  54     -31.704   7.955  -8.168  1.00 84.14           N  
ATOM    408  NH2 ARG A  54     -29.579   8.575  -8.762  1.00 84.14           N  
ATOM    409  CZ  ARG A  54     -30.491   8.371  -7.823  1.00 84.14           C  
ATOM    410  N   TYR A  55     -32.865   4.841  -1.586  1.00 84.65           N  
ATOM    411  CA  TYR A  55     -33.927   4.433  -0.673  1.00 84.65           C  
ATOM    412  C   TYR A  55     -33.352   3.987   0.666  1.00 84.65           C  
ATOM    413  CB  TYR A  55     -34.760   3.304  -1.286  1.00 84.65           C  
ATOM    414  O   TYR A  55     -33.851   4.377   1.724  1.00 84.65           O  
ATOM    415  CG  TYR A  55     -35.871   2.814  -0.389  1.00 84.65           C  
ATOM    416  CD1 TYR A  55     -35.718   1.658   0.374  1.00 84.65           C  
ATOM    417  CD2 TYR A  55     -37.075   3.504  -0.302  1.00 84.65           C  
ATOM    418  CE1 TYR A  55     -36.739   1.201   1.200  1.00 84.65           C  
ATOM    419  CE2 TYR A  55     -38.103   3.057   0.521  1.00 84.65           C  
ATOM    420  OH  TYR A  55     -38.941   1.459   2.084  1.00 84.65           O  
ATOM    421  CZ  TYR A  55     -37.926   1.906   1.267  1.00 84.65           C  
ATOM    422  N   TRP A  56     -32.327   3.190   0.607  1.00 87.39           N  
ATOM    423  CA  TRP A  56     -31.667   2.692   1.809  1.00 87.39           C  
ATOM    424  C   TRP A  56     -31.126   3.843   2.649  1.00 87.39           C  
ATOM    425  CB  TRP A  56     -30.531   1.734   1.441  1.00 87.39           C  
ATOM    426  O   TRP A  56     -31.298   3.863   3.871  1.00 87.39           O  
ATOM    427  CG  TRP A  56     -29.915   1.039   2.619  1.00 87.39           C  
ATOM    428  CD1 TRP A  56     -30.281  -0.169   3.146  1.00 87.39           C  
ATOM    429  CD2 TRP A  56     -28.828   1.513   3.418  1.00 87.39           C  
ATOM    430  CE2 TRP A  56     -28.585   0.541   4.414  1.00 87.39           C  
ATOM    431  CE3 TRP A  56     -28.033   2.667   3.388  1.00 87.39           C  
ATOM    432  NE1 TRP A  56     -29.485  -0.473   4.226  1.00 87.39           N  
ATOM    433  CH2 TRP A  56     -26.817   1.827   5.321  1.00 87.39           C  
ATOM    434  CZ2 TRP A  56     -27.580   0.689   5.372  1.00 87.39           C  
ATOM    435  CZ3 TRP A  56     -27.033   2.812   4.343  1.00 87.39           C  
ATOM    436  N   MET A  57     -30.494   4.791   1.997  1.00 86.73           N  
ATOM    437  CA  MET A  57     -29.901   5.940   2.674  1.00 86.73           C  
ATOM    438  C   MET A  57     -30.974   6.787   3.350  1.00 86.73           C  
ATOM    439  CB  MET A  57     -29.106   6.795   1.686  1.00 86.73           C  
ATOM    440  O   MET A  57     -30.793   7.240   4.482  1.00 86.73           O  
ATOM    441  CG  MET A  57     -27.796   6.163   1.244  1.00 86.73           C  
ATOM    442  SD  MET A  57     -26.892   7.196   0.026  1.00 86.73           S  
ATOM    443  CE  MET A  57     -26.337   8.547   1.102  1.00 86.73           C  
ATOM    444  N   ARG A  58     -32.109   6.973   2.679  1.00 85.71           N  
ATOM    445  CA  ARG A  58     -33.228   7.716   3.248  1.00 85.71           C  
ATOM    446  C   ARG A  58     -33.770   7.023   4.494  1.00 85.71           C  
ATOM    447  CB  ARG A  58     -34.344   7.884   2.214  1.00 85.71           C  
ATOM    448  O   ARG A  58     -34.067   7.677   5.496  1.00 85.71           O  
ATOM    449  CG  ARG A  58     -34.047   8.930   1.152  1.00 85.71           C  
ATOM    450  CD  ARG A  58     -35.243   9.160   0.238  1.00 85.71           C  
ATOM    451  NE  ARG A  58     -34.932   8.827  -1.150  1.00 85.71           N  
ATOM    452  NH1 ARG A  58     -37.079   8.167  -1.689  1.00 85.71           N  
ATOM    453  NH2 ARG A  58     -35.421   8.093  -3.270  1.00 85.71           N  
ATOM    454  CZ  ARG A  58     -35.811   8.363  -2.033  1.00 85.71           C  
ATOM    455  N   SER A  59     -33.920   5.732   4.373  1.00 85.45           N  
ATOM    456  CA  SER A  59     -34.395   4.949   5.509  1.00 85.45           C  
ATOM    457  C   SER A  59     -33.442   5.058   6.694  1.00 85.45           C  
ATOM    458  CB  SER A  59     -34.566   3.481   5.115  1.00 85.45           C  
ATOM    459  O   SER A  59     -33.878   5.183   7.840  1.00 85.45           O  
ATOM    460  OG  SER A  59     -35.607   3.334   4.164  1.00 85.45           O  
ATOM    461  N   MET A  60     -32.148   5.070   6.477  1.00 87.08           N  
ATOM    462  CA  MET A  60     -31.117   5.117   7.509  1.00 87.08           C  
ATOM    463  C   MET A  60     -31.058   6.497   8.157  1.00 87.08           C  
ATOM    464  CB  MET A  60     -29.751   4.756   6.923  1.00 87.08           C  
ATOM    465  O   MET A  60     -30.747   6.617   9.343  1.00 87.08           O  
ATOM    466  CG  MET A  60     -29.537   3.261   6.745  1.00 87.08           C  
ATOM    467  SD  MET A  60     -29.692   2.335   8.321  1.00 87.08           S  
ATOM    468  CE  MET A  60     -30.204   0.713   7.691  1.00 87.08           C  
ATOM    469  N   MET A  61     -31.343   7.516   7.360  1.00 85.14           N  
ATOM    470  CA  MET A  61     -31.370   8.875   7.892  1.00 85.14           C  
ATOM    471  C   MET A  61     -32.425   9.011   8.985  1.00 85.14           C  
ATOM    472  CB  MET A  61     -31.641   9.885   6.775  1.00 85.14           C  
ATOM    473  O   MET A  61     -32.243   9.771   9.938  1.00 85.14           O  
ATOM    474  CG  MET A  61     -30.434  10.163   5.894  1.00 85.14           C  
ATOM    475  SD  MET A  61     -30.786  11.409   4.593  1.00 85.14           S  
ATOM    476  CE  MET A  61     -30.770  12.925   5.590  1.00 85.14           C  
ATOM    477  N   GLN A  62     -33.486   8.192   8.863  1.00 84.51           N  
ATOM    478  CA  GLN A  62     -34.603   8.271   9.800  1.00 84.51           C  
ATOM    479  C   GLN A  62     -34.418   7.296  10.959  1.00 84.51           C  
ATOM    480  CB  GLN A  62     -35.925   7.991   9.084  1.00 84.51           C  
ATOM    481  O   GLN A  62     -35.065   7.433  12.000  1.00 84.51           O  
ATOM    482  CG  GLN A  62     -36.294   9.039   8.042  1.00 84.51           C  
ATOM    483  CD  GLN A  62     -37.585   8.714   7.314  1.00 84.51           C  
ATOM    484  NE2 GLN A  62     -37.984   9.587   6.396  1.00 84.51           N  
ATOM    485  OE1 GLN A  62     -38.217   7.685   7.574  1.00 84.51           O  
ATOM    486  N   ASP A  63     -33.442   6.320  10.810  1.00 86.02           N  
ATOM    487  CA  ASP A  63     -33.279   5.267  11.808  1.00 86.02           C  
ATOM    488  C   ASP A  63     -31.954   5.416  12.552  1.00 86.02           C  
ATOM    489  CB  ASP A  63     -33.362   3.888  11.151  1.00 86.02           C  
ATOM    490  O   ASP A  63     -30.971   4.752  12.218  1.00 86.02           O  
ATOM    491  CG  ASP A  63     -33.582   2.767  12.152  1.00 86.02           C  
ATOM    492  OD1 ASP A  63     -33.262   2.944  13.347  1.00 86.02           O  
ATOM    493  OD2 ASP A  63     -34.077   1.695  11.740  1.00 86.02           O  
ATOM    494  N   ILE A  64     -31.838   6.220  13.513  1.00 83.45           N  
ATOM    495  CA  ILE A  64     -30.628   6.535  14.264  1.00 83.45           C  
ATOM    496  C   ILE A  64     -30.126   5.285  14.982  1.00 83.45           C  
ATOM    497  CB  ILE A  64     -30.872   7.674  15.279  1.00 83.45           C  
ATOM    498  O   ILE A  64     -28.917   5.066  15.088  1.00 83.45           O  
ATOM    499  CG1 ILE A  64     -31.198   8.981  14.547  1.00 83.45           C  
ATOM    500  CG2 ILE A  64     -29.659   7.849  16.198  1.00 83.45           C  
ATOM    501  CD1 ILE A  64     -31.682  10.099  15.461  1.00 83.45           C  
ATOM    502  N   ASP A  65     -31.002   4.472  15.385  1.00 82.80           N  
ATOM    503  CA  ASP A  65     -30.669   3.240  16.094  1.00 82.80           C  
ATOM    504  C   ASP A  65     -29.898   2.279  15.192  1.00 82.80           C  
ATOM    505  CB  ASP A  65     -31.936   2.564  16.622  1.00 82.80           C  
ATOM    506  O   ASP A  65     -28.937   1.644  15.630  1.00 82.80           O  
ATOM    507  CG  ASP A  65     -32.606   3.349  17.736  1.00 82.80           C  
ATOM    508  OD1 ASP A  65     -31.906   4.062  18.486  1.00 82.80           O  
ATOM    509  OD2 ASP A  65     -33.846   3.251  17.866  1.00 82.80           O  
ATOM    510  N   GLU A  66     -30.373   2.214  14.057  1.00 84.47           N  
ATOM    511  CA  GLU A  66     -29.703   1.345  13.095  1.00 84.47           C  
ATOM    512  C   GLU A  66     -28.315   1.875  12.745  1.00 84.47           C  
ATOM    513  CB  GLU A  66     -30.545   1.197  11.825  1.00 84.47           C  
ATOM    514  O   GLU A  66     -27.373   1.098  12.573  1.00 84.47           O  
ATOM    515  CG  GLU A  66     -29.996   0.178  10.838  1.00 84.47           C  
ATOM    516  CD  GLU A  66     -29.992  -1.242  11.381  1.00 84.47           C  
ATOM    517  OE1 GLU A  66     -29.423  -2.143  10.723  1.00 84.47           O  
ATOM    518  OE2 GLU A  66     -30.563  -1.456  12.474  1.00 84.47           O  
ATOM    519  N   GLN A  67     -28.173   3.151  12.659  1.00 87.48           N  
ATOM    520  CA  GLN A  67     -26.865   3.752  12.421  1.00 87.48           C  
ATOM    521  C   GLN A  67     -25.890   3.411  13.545  1.00 87.48           C  
ATOM    522  CB  GLN A  67     -26.990   5.270  12.277  1.00 87.48           C  
ATOM    523  O   GLN A  67     -24.737   3.061  13.288  1.00 87.48           O  
ATOM    524  CG  GLN A  67     -27.738   5.710  11.026  1.00 87.48           C  
ATOM    525  CD  GLN A  67     -27.880   7.217  10.927  1.00 87.48           C  
ATOM    526  NE2 GLN A  67     -28.823   7.671  10.108  1.00 87.48           N  
ATOM    527  OE1 GLN A  67     -27.149   7.967  11.581  1.00 87.48           O  
ATOM    528  N   GLN A  68     -26.371   3.515  14.713  1.00 85.75           N  
ATOM    529  CA  GLN A  68     -25.563   3.203  15.888  1.00 85.75           C  
ATOM    530  C   GLN A  68     -25.188   1.724  15.919  1.00 85.75           C  
ATOM    531  CB  GLN A  68     -26.308   3.583  17.168  1.00 85.75           C  
ATOM    532  O   GLN A  68     -24.079   1.368  16.324  1.00 85.75           O  
ATOM    533  CG  GLN A  68     -26.351   5.082  17.433  1.00 85.75           C  
ATOM    534  CD  GLN A  68     -27.148   5.436  18.674  1.00 85.75           C  
ATOM    535  NE2 GLN A  68     -27.071   6.696  19.089  1.00 85.75           N  
ATOM    536  OE1 GLN A  68     -27.829   4.585  19.255  1.00 85.75           O  
ATOM    537  N   ARG A  69     -26.139   0.941  15.529  1.00 86.00           N  
ATOM    538  CA  ARG A  69     -25.878  -0.493  15.457  1.00 86.00           C  
ATOM    539  C   ARG A  69     -24.713  -0.792  14.520  1.00 86.00           C  
ATOM    540  CB  ARG A  69     -27.128  -1.245  14.995  1.00 86.00           C  
ATOM    541  O   ARG A  69     -23.830  -1.586  14.851  1.00 86.00           O  
ATOM    542  CG  ARG A  69     -26.948  -2.753  14.922  1.00 86.00           C  
ATOM    543  CD  ARG A  69     -28.177  -3.440  14.342  1.00 86.00           C  
ATOM    544  NE  ARG A  69     -27.811  -4.563  13.484  1.00 86.00           N  
ATOM    545  NH1 ARG A  69     -29.797  -5.705  13.782  1.00 86.00           N  
ATOM    546  NH2 ARG A  69     -28.157  -6.580  12.440  1.00 86.00           N  
ATOM    547  CZ  ARG A  69     -28.589  -5.614  13.237  1.00 86.00           C  
ATOM    548  N   LEU A  70     -24.680  -0.221  13.357  1.00 90.01           N  
ATOM    549  CA  LEU A  70     -23.620  -0.428  12.376  1.00 90.01           C  
ATOM    550  C   LEU A  70     -22.266  -0.018  12.945  1.00 90.01           C  
ATOM    551  CB  LEU A  70     -23.910   0.362  11.098  1.00 90.01           C  
ATOM    552  O   LEU A  70     -21.282  -0.748  12.805  1.00 90.01           O  
ATOM    553  CG  LEU A  70     -25.079  -0.134  10.244  1.00 90.01           C  
ATOM    554  CD1 LEU A  70     -25.358   0.843   9.108  1.00 90.01           C  
ATOM    555  CD2 LEU A  70     -24.788  -1.528   9.698  1.00 90.01           C  
ATOM    556  N   HIS A  71     -22.252   1.115  13.638  1.00 90.17           N  
ATOM    557  CA  HIS A  71     -21.009   1.593  14.232  1.00 90.17           C  
ATOM    558  C   HIS A  71     -20.572   0.699  15.388  1.00 90.17           C  
ATOM    559  CB  HIS A  71     -21.165   3.036  14.714  1.00 90.17           C  
ATOM    560  O   HIS A  71     -19.375   0.504  15.609  1.00 90.17           O  
ATOM    561  CG  HIS A  71     -21.190   4.039  13.605  1.00 90.17           C  
ATOM    562  CD2 HIS A  71     -22.117   4.966  13.266  1.00 90.17           C  
ATOM    563  ND1 HIS A  71     -20.169   4.160  12.687  1.00 90.17           N  
ATOM    564  CE1 HIS A  71     -20.467   5.122  11.830  1.00 90.17           C  
ATOM    565  NE2 HIS A  71     -21.644   5.627  12.159  1.00 90.17           N  
ATOM    566  N   SER A  72     -21.563   0.188  16.054  1.00 88.56           N  
ATOM    567  CA  SER A  72     -21.265  -0.736  17.143  1.00 88.56           C  
ATOM    568  C   SER A  72     -20.617  -2.015  16.622  1.00 88.56           C  
ATOM    569  CB  SER A  72     -22.537  -1.078  17.920  1.00 88.56           C  
ATOM    570  O   SER A  72     -19.676  -2.532  17.228  1.00 88.56           O  
ATOM    571  OG  SER A  72     -22.258  -1.999  18.961  1.00 88.56           O  
ATOM    572  N   ILE A  73     -21.143  -2.562  15.538  1.00 90.56           N  
ATOM    573  CA  ILE A  73     -20.583  -3.765  14.933  1.00 90.56           C  
ATOM    574  C   ILE A  73     -19.151  -3.495  14.477  1.00 90.56           C  
ATOM    575  CB  ILE A  73     -21.441  -4.253  13.744  1.00 90.56           C  
ATOM    576  O   ILE A  73     -18.260  -4.323  14.682  1.00 90.56           O  
ATOM    577  CG1 ILE A  73     -22.827  -4.691  14.231  1.00 90.56           C  
ATOM    578  CG2 ILE A  73     -20.736  -5.392  13.001  1.00 90.56           C  
ATOM    579  CD1 ILE A  73     -23.804  -5.014  13.108  1.00 90.56           C  
ATOM    580  N   GLU A  74     -18.984  -2.368  13.854  1.00 92.65           N  
ATOM    581  CA  GLU A  74     -17.654  -1.932  13.439  1.00 92.65           C  
ATOM    582  C   GLU A  74     -16.677  -1.945  14.612  1.00 92.65           C  
ATOM    583  CB  GLU A  74     -17.714  -0.533  12.820  1.00 92.65           C  
ATOM    584  O   GLU A  74     -15.582  -2.501  14.508  1.00 92.65           O  
ATOM    585  CG  GLU A  74     -16.354   0.024  12.425  1.00 92.65           C  
ATOM    586  CD  GLU A  74     -16.396   1.496  12.046  1.00 92.65           C  
ATOM    587  OE1 GLU A  74     -15.337   2.062  11.693  1.00 92.65           O  
ATOM    588  OE2 GLU A  74     -17.497   2.088  12.103  1.00 92.65           O  
ATOM    589  N   THR A  75     -17.004  -1.385  15.720  1.00 92.06           N  
ATOM    590  CA  THR A  75     -16.179  -1.311  16.921  1.00 92.06           C  
ATOM    591  C   THR A  75     -15.893  -2.708  17.467  1.00 92.06           C  
ATOM    592  CB  THR A  75     -16.854  -0.459  18.012  1.00 92.06           C  
ATOM    593  O   THR A  75     -14.766  -3.005  17.867  1.00 92.06           O  
ATOM    594  CG2 THR A  75     -15.975  -0.359  19.254  1.00 92.06           C  
ATOM    595  OG1 THR A  75     -17.092   0.858  17.501  1.00 92.06           O  
ATOM    596  N   LYS A  76     -16.844  -3.520  17.475  1.00 91.63           N  
ATOM    597  CA  LYS A  76     -16.692  -4.885  17.969  1.00 91.63           C  
ATOM    598  C   LYS A  76     -15.737  -5.686  17.089  1.00 91.63           C  
ATOM    599  CB  LYS A  76     -18.050  -5.585  18.039  1.00 91.63           C  
ATOM    600  O   LYS A  76     -14.976  -6.518  17.587  1.00 91.63           O  
ATOM    601  CG  LYS A  76     -18.920  -5.133  19.203  1.00 91.63           C  
ATOM    602  CD  LYS A  76     -20.250  -5.875  19.228  1.00 91.63           C  
ATOM    603  CE  LYS A  76     -21.143  -5.386  20.361  1.00 91.63           C  
ATOM    604  NZ  LYS A  76     -22.479  -6.054  20.341  1.00 91.63           N  
ATOM    605  N   LEU A  77     -15.855  -5.481  15.823  1.00 93.66           N  
ATOM    606  CA  LEU A  77     -14.945  -6.149  14.899  1.00 93.66           C  
ATOM    607  C   LEU A  77     -13.494  -5.806  15.221  1.00 93.66           C  
ATOM    608  CB  LEU A  77     -15.265  -5.757  13.454  1.00 93.66           C  
ATOM    609  O   LEU A  77     -12.635  -6.690  15.251  1.00 93.66           O  
ATOM    610  CG  LEU A  77     -16.108  -6.751  12.652  1.00 93.66           C  
ATOM    611  CD1 LEU A  77     -17.590  -6.543  12.942  1.00 93.66           C  
ATOM    612  CD2 LEU A  77     -15.824  -6.612  11.161  1.00 93.66           C  
ATOM    613  N   ILE A  78     -13.267  -4.560  15.483  1.00 94.14           N  
ATOM    614  CA  ILE A  78     -11.928  -4.103  15.839  1.00 94.14           C  
ATOM    615  C   ILE A  78     -11.484  -4.767  17.140  1.00 94.14           C  
ATOM    616  CB  ILE A  78     -11.874  -2.565  15.976  1.00 94.14           C  
ATOM    617  O   ILE A  78     -10.363  -5.271  17.236  1.00 94.14           O  
ATOM    618  CG1 ILE A  78     -12.145  -1.898  14.623  1.00 94.14           C  
ATOM    619  CG2 ILE A  78     -10.524  -2.121  16.545  1.00 94.14           C  
ATOM    620  CD1 ILE A  78     -12.322  -0.387  14.702  1.00 94.14           C  
ATOM    621  N   ALA A  79     -12.346  -4.777  18.051  1.00 93.13           N  
ATOM    622  CA  ALA A  79     -12.045  -5.393  19.341  1.00 93.13           C  
ATOM    623  C   ALA A  79     -11.742  -6.880  19.181  1.00 93.13           C  
ATOM    624  CB  ALA A  79     -13.207  -5.191  20.311  1.00 93.13           C  
ATOM    625  O   ALA A  79     -10.810  -7.399  19.800  1.00 93.13           O  
ATOM    626  N   GLU A  80     -12.499  -7.548  18.400  1.00 93.38           N  
ATOM    627  CA  GLU A  80     -12.279  -8.971  18.158  1.00 93.38           C  
ATOM    628  C   GLU A  80     -10.917  -9.218  17.517  1.00 93.38           C  
ATOM    629  CB  GLU A  80     -13.389  -9.543  17.271  1.00 93.38           C  
ATOM    630  O   GLU A  80     -10.237 -10.192  17.847  1.00 93.38           O  
ATOM    631  CG  GLU A  80     -14.721  -9.715  17.987  1.00 93.38           C  
ATOM    632  CD  GLU A  80     -14.666 -10.725  19.122  1.00 93.38           C  
ATOM    633  OE1 GLU A  80     -15.439 -10.585  20.097  1.00 93.38           O  
ATOM    634  OE2 GLU A  80     -13.843 -11.664  19.036  1.00 93.38           O  
ATOM    635  N   PHE A  81     -10.639  -8.405  16.598  1.00 94.39           N  
ATOM    636  CA  PHE A  81      -9.335  -8.531  15.958  1.00 94.39           C  
ATOM    637  C   PHE A  81      -8.214  -8.311  16.967  1.00 94.39           C  
ATOM    638  CB  PHE A  81      -9.204  -7.535  14.802  1.00 94.39           C  
ATOM    639  O   PHE A  81      -7.242  -9.069  16.996  1.00 94.39           O  
ATOM    640  CG  PHE A  81      -7.837  -7.512  14.173  1.00 94.39           C  
ATOM    641  CD1 PHE A  81      -6.958  -6.466  14.424  1.00 94.39           C  
ATOM    642  CD2 PHE A  81      -7.431  -8.538  13.329  1.00 94.39           C  
ATOM    643  CE1 PHE A  81      -5.692  -6.442  13.843  1.00 94.39           C  
ATOM    644  CE2 PHE A  81      -6.167  -8.521  12.745  1.00 94.39           C  
ATOM    645  CZ  PHE A  81      -5.300  -7.472  13.003  1.00 94.39           C  
ATOM    646  N   ILE A  82      -8.337  -7.304  17.780  1.00 93.28           N  
ATOM    647  CA  ILE A  82      -7.311  -6.964  18.759  1.00 93.28           C  
ATOM    648  C   ILE A  82      -7.138  -8.116  19.747  1.00 93.28           C  
ATOM    649  CB  ILE A  82      -7.659  -5.660  19.512  1.00 93.28           C  
ATOM    650  O   ILE A  82      -6.015  -8.451  20.128  1.00 93.28           O  
ATOM    651  CG1 ILE A  82      -7.544  -4.454  18.573  1.00 93.28           C  
ATOM    652  CG2 ILE A  82      -6.756  -5.487  20.738  1.00 93.28           C  
ATOM    653  CD1 ILE A  82      -8.020  -3.144  19.186  1.00 93.28           C  
ATOM    654  N   ASP A  83      -8.179  -8.759  20.043  1.00 91.07           N  
ATOM    655  CA  ASP A  83      -8.165  -9.845  21.018  1.00 91.07           C  
ATOM    656  C   ASP A  83      -7.710 -11.153  20.376  1.00 91.07           C  
ATOM    657  CB  ASP A  83      -9.550 -10.021  21.645  1.00 91.07           C  
ATOM    658  O   ASP A  83      -7.434 -12.131  21.075  1.00 91.07           O  
ATOM    659  CG  ASP A  83      -9.913  -8.900  22.604  1.00 91.07           C  
ATOM    660  OD1 ASP A  83      -9.009  -8.160  23.048  1.00 91.07           O  
ATOM    661  OD2 ASP A  83     -11.114  -8.758  22.920  1.00 91.07           O  
ATOM    662  N   ASP A  84      -7.680 -11.196  19.032  1.00 87.73           N  
ATOM    663  CA  ASP A  84      -7.291 -12.402  18.306  1.00 87.73           C  
ATOM    664  C   ASP A  84      -5.778 -12.600  18.342  1.00 87.73           C  
ATOM    665  CB  ASP A  84      -7.780 -12.337  16.858  1.00 87.73           C  
ATOM    666  O   ASP A  84      -5.034 -11.856  17.700  1.00 87.73           O  
ATOM    667  CG  ASP A  84      -7.592 -13.645  16.110  1.00 87.73           C  
ATOM    668  OD1 ASP A  84      -7.052 -14.610  16.694  1.00 87.73           O  
ATOM    669  OD2 ASP A  84      -7.984 -13.711  14.925  1.00 87.73           O  
ATOM    670  N   ASP A  85      -5.281 -13.638  18.962  1.00 82.22           N  
ATOM    671  CA  ASP A  85      -3.855 -13.887  19.151  1.00 82.22           C  
ATOM    672  C   ASP A  85      -3.217 -14.423  17.872  1.00 82.22           C  
ATOM    673  CB  ASP A  85      -3.630 -14.868  20.303  1.00 82.22           C  
ATOM    674  O   ASP A  85      -2.057 -14.125  17.578  1.00 82.22           O  
ATOM    675  CG  ASP A  85      -3.949 -14.271  21.662  1.00 82.22           C  
ATOM    676  OD1 ASP A  85      -3.871 -13.033  21.818  1.00 82.22           O  
ATOM    677  OD2 ASP A  85      -4.279 -15.045  22.587  1.00 82.22           O  
ATOM    678  N   LEU A  86      -3.945 -15.180  17.028  1.00 81.01           N  
ATOM    679  CA  LEU A  86      -3.388 -15.898  15.886  1.00 81.01           C  
ATOM    680  C   LEU A  86      -3.214 -14.967  14.691  1.00 81.01           C  
ATOM    681  CB  LEU A  86      -4.287 -17.076  15.503  1.00 81.01           C  
ATOM    682  O   LEU A  86      -2.289 -15.138  13.895  1.00 81.01           O  
ATOM    683  CG  LEU A  86      -4.372 -18.221  16.514  1.00 81.01           C  
ATOM    684  CD1 LEU A  86      -5.397 -19.255  16.059  1.00 81.01           C  
ATOM    685  CD2 LEU A  86      -3.004 -18.866  16.708  1.00 81.01           C  
ATOM    686  N   LYS A  87      -3.955 -13.927  14.587  1.00 84.54           N  
ATOM    687  CA  LYS A  87      -3.954 -12.947  13.505  1.00 84.54           C  
ATOM    688  C   LYS A  87      -3.687 -13.616  12.159  1.00 84.54           C  
ATOM    689  CB  LYS A  87      -2.910 -11.860  13.766  1.00 84.54           C  
ATOM    690  O   LYS A  87      -2.787 -13.205  11.424  1.00 84.54           O  
ATOM    691  CG  LYS A  87      -3.063 -11.166  15.111  1.00 84.54           C  
ATOM    692  CD  LYS A  87      -4.352 -10.356  15.179  1.00 84.54           C  
ATOM    693  CE  LYS A  87      -4.423  -9.522  16.450  1.00 84.54           C  
ATOM    694  NZ  LYS A  87      -5.559  -9.940  17.325  1.00 84.54           N  
ATOM    695  N   GLU A  88      -4.460 -14.557  11.846  1.00 86.87           N  
ATOM    696  CA  GLU A  88      -4.376 -15.284  10.583  1.00 86.87           C  
ATOM    697  C   GLU A  88      -4.586 -14.350   9.394  1.00 86.87           C  
ATOM    698  CB  GLU A  88      -5.400 -16.421  10.547  1.00 86.87           C  
ATOM    699  O   GLU A  88      -5.170 -13.274   9.539  1.00 86.87           O  
ATOM    700  CG  GLU A  88      -5.134 -17.520  11.565  1.00 86.87           C  
ATOM    701  CD  GLU A  88      -6.151 -18.649  11.508  1.00 86.87           C  
ATOM    702  OE1 GLU A  88      -5.988 -19.650  12.243  1.00 86.87           O  
ATOM    703  OE2 GLU A  88      -7.117 -18.532  10.722  1.00 86.87           O  
ATOM    704  N   ALA A  89      -4.081 -14.688   8.261  1.00 83.83           N  
ATOM    705  CA  ALA A  89      -4.145 -13.890   7.040  1.00 83.83           C  
ATOM    706  C   ALA A  89      -5.579 -13.470   6.733  1.00 83.83           C  
ATOM    707  CB  ALA A  89      -3.559 -14.669   5.865  1.00 83.83           C  
ATOM    708  O   ALA A  89      -5.827 -12.328   6.337  1.00 83.83           O  
ATOM    709  N   SER A  90      -6.559 -14.345   6.963  1.00 86.84           N  
ATOM    710  CA  SER A  90      -7.957 -14.054   6.660  1.00 86.84           C  
ATOM    711  C   SER A  90      -8.512 -12.980   7.589  1.00 86.84           C  
ATOM    712  CB  SER A  90      -8.805 -15.322   6.770  1.00 86.84           C  
ATOM    713  O   SER A  90      -9.278 -12.116   7.159  1.00 86.84           O  
ATOM    714  OG  SER A  90      -8.713 -15.878   8.070  1.00 86.84           O  
ATOM    715  N   THR A  91      -8.148 -13.007   8.876  1.00 91.42           N  
ATOM    716  CA  THR A  91      -8.624 -12.003   9.822  1.00 91.42           C  
ATOM    717  C   THR A  91      -7.977 -10.649   9.545  1.00 91.42           C  
ATOM    718  CB  THR A  91      -8.337 -12.424  11.275  1.00 91.42           C  
ATOM    719  O   THR A  91      -8.615  -9.607   9.702  1.00 91.42           O  
ATOM    720  CG2 THR A  91      -9.141 -13.663  11.658  1.00 91.42           C  
ATOM    721  OG1 THR A  91      -6.941 -12.712  11.416  1.00 91.42           O  
ATOM    722  N   VAL A  92      -6.699 -10.732   9.140  1.00 90.94           N  
ATOM    723  CA  VAL A  92      -6.003  -9.506   8.764  1.00 90.94           C  
ATOM    724  C   VAL A  92      -6.678  -8.882   7.545  1.00 90.94           C  
ATOM    725  CB  VAL A  92      -4.509  -9.769   8.470  1.00 90.94           C  
ATOM    726  O   VAL A  92      -6.949  -7.679   7.526  1.00 90.94           O  
ATOM    727  CG1 VAL A  92      -3.842  -8.517   7.903  1.00 90.94           C  
ATOM    728  CG2 VAL A  92      -3.791 -10.233   9.736  1.00 90.94           C  
ATOM    729  N   ALA A  93      -6.951  -9.738   6.556  1.00 88.76           N  
ATOM    730  CA  ALA A  93      -7.613  -9.259   5.345  1.00 88.76           C  
ATOM    731  C   ALA A  93      -8.968  -8.636   5.670  1.00 88.76           C  
ATOM    732  CB  ALA A  93      -7.781 -10.399   4.344  1.00 88.76           C  
ATOM    733  O   ALA A  93      -9.328  -7.594   5.117  1.00 88.76           O  
ATOM    734  N   GLU A  94      -9.721  -9.244   6.545  1.00 91.40           N  
ATOM    735  CA  GLU A  94     -11.053  -8.793   6.934  1.00 91.40           C  
ATOM    736  C   GLU A  94     -10.998  -7.423   7.605  1.00 91.40           C  
ATOM    737  CB  GLU A  94     -11.714  -9.810   7.868  1.00 91.40           C  
ATOM    738  O   GLU A  94     -11.767  -6.524   7.257  1.00 91.40           O  
ATOM    739  CG  GLU A  94     -13.155  -9.472   8.224  1.00 91.40           C  
ATOM    740  CD  GLU A  94     -13.831 -10.542   9.067  1.00 91.40           C  
ATOM    741  OE1 GLU A  94     -15.018 -10.373   9.425  1.00 91.40           O  
ATOM    742  OE2 GLU A  94     -13.167 -11.559   9.372  1.00 91.40           O  
ATOM    743  N   ILE A  95     -10.079  -7.247   8.558  1.00 93.71           N  
ATOM    744  CA  ILE A  95     -10.035  -6.008   9.326  1.00 93.71           C  
ATOM    745  C   ILE A  95      -9.506  -4.875   8.448  1.00 93.71           C  
ATOM    746  CB  ILE A  95      -9.161  -6.157  10.592  1.00 93.71           C  
ATOM    747  O   ILE A  95      -9.945  -3.729   8.571  1.00 93.71           O  
ATOM    748  CG1 ILE A  95      -9.358  -4.954  11.521  1.00 93.71           C  
ATOM    749  CG2 ILE A  95      -7.687  -6.322  10.214  1.00 93.71           C  
ATOM    750  CD1 ILE A  95     -10.779  -4.803  12.046  1.00 93.71           C  
ATOM    751  N   VAL A  96      -8.536  -5.155   7.581  1.00 91.39           N  
ATOM    752  CA  VAL A  96      -7.971  -4.154   6.683  1.00 91.39           C  
ATOM    753  C   VAL A  96      -9.048  -3.655   5.722  1.00 91.39           C  
ATOM    754  CB  VAL A  96      -6.768  -4.714   5.892  1.00 91.39           C  
ATOM    755  O   VAL A  96      -9.032  -2.493   5.311  1.00 91.39           O  
ATOM    756  CG1 VAL A  96      -6.385  -3.772   4.752  1.00 91.39           C  
ATOM    757  CG2 VAL A  96      -5.579  -4.944   6.822  1.00 91.39           C  
ATOM    758  N   CYS A  97      -9.996  -4.538   5.391  1.00 88.97           N  
ATOM    759  CA  CYS A  97     -11.112  -4.184   4.521  1.00 88.97           C  
ATOM    760  C   CYS A  97     -11.926  -3.041   5.116  1.00 88.97           C  
ATOM    761  CB  CYS A  97     -12.013  -5.395   4.285  1.00 88.97           C  
ATOM    762  O   CYS A  97     -12.558  -2.277   4.385  1.00 88.97           O  
ATOM    763  SG  CYS A  97     -13.374  -5.078   3.140  1.00 88.97           S  
ATOM    764  N   LEU A  98     -11.893  -2.868   6.432  1.00 90.21           N  
ATOM    765  CA  LEU A  98     -12.637  -1.830   7.137  1.00 90.21           C  
ATOM    766  C   LEU A  98     -11.891  -0.501   7.091  1.00 90.21           C  
ATOM    767  CB  LEU A  98     -12.883  -2.241   8.591  1.00 90.21           C  
ATOM    768  O   LEU A  98     -12.469   0.550   7.379  1.00 90.21           O  
ATOM    769  CG  LEU A  98     -14.004  -3.253   8.830  1.00 90.21           C  
ATOM    770  CD1 LEU A  98     -13.941  -3.788  10.256  1.00 90.21           C  
ATOM    771  CD2 LEU A  98     -15.364  -2.620   8.551  1.00 90.21           C  
ATOM    772  N   GLY A  99     -10.641  -0.562   6.743  1.00 89.67           N  
ATOM    773  CA  GLY A  99      -9.722   0.562   6.828  1.00 89.67           C  
ATOM    774  C   GLY A  99     -10.294   1.845   6.256  1.00 89.67           C  
ATOM    775  O   GLY A  99     -10.402   2.851   6.960  1.00 89.67           O  
ATOM    776  N   PRO A 100     -10.795   1.824   5.073  1.00 85.20           N  
ATOM    777  CA  PRO A 100     -11.218   3.053   4.398  1.00 85.20           C  
ATOM    778  C   PRO A 100     -12.428   3.705   5.063  1.00 85.20           C  
ATOM    779  CB  PRO A 100     -11.563   2.578   2.984  1.00 85.20           C  
ATOM    780  O   PRO A 100     -12.667   4.902   4.883  1.00 85.20           O  
ATOM    781  CG  PRO A 100     -10.768   1.326   2.798  1.00 85.20           C  
ATOM    782  CD  PRO A 100     -10.654   0.631   4.124  1.00 85.20           C  
ATOM    783  N   VAL A 101     -13.191   2.966   5.842  1.00 88.83           N  
ATOM    784  CA  VAL A 101     -14.450   3.510   6.341  1.00 88.83           C  
ATOM    785  C   VAL A 101     -14.332   3.795   7.837  1.00 88.83           C  
ATOM    786  CB  VAL A 101     -15.629   2.548   6.073  1.00 88.83           C  
ATOM    787  O   VAL A 101     -15.308   4.193   8.478  1.00 88.83           O  
ATOM    788  CG1 VAL A 101     -15.898   2.428   4.574  1.00 88.83           C  
ATOM    789  CG2 VAL A 101     -15.346   1.175   6.681  1.00 88.83           C  
ATOM    790  N   LEU A 102     -13.151   3.555   8.371  1.00 91.30           N  
ATOM    791  CA  LEU A 102     -12.950   3.757   9.802  1.00 91.30           C  
ATOM    792  C   LEU A 102     -12.814   5.241  10.127  1.00 91.30           C  
ATOM    793  CB  LEU A 102     -11.708   3.002  10.281  1.00 91.30           C  
ATOM    794  O   LEU A 102     -12.230   6.000   9.350  1.00 91.30           O  
ATOM    795  CG  LEU A 102     -11.790   1.475  10.252  1.00 91.30           C  
ATOM    796  CD1 LEU A 102     -10.452   0.864  10.655  1.00 91.30           C  
ATOM    797  CD2 LEU A 102     -12.906   0.981  11.166  1.00 91.30           C  
ATOM    798  N   LYS A 103     -13.433   5.537  11.257  1.00 91.01           N  
ATOM    799  CA  LYS A 103     -13.167   6.861  11.812  1.00 91.01           C  
ATOM    800  C   LYS A 103     -11.739   6.958  12.341  1.00 91.01           C  
ATOM    801  CB  LYS A 103     -14.162   7.187  12.926  1.00 91.01           C  
ATOM    802  O   LYS A 103     -11.115   5.941  12.651  1.00 91.01           O  
ATOM    803  CG  LYS A 103     -15.601   7.322  12.451  1.00 91.01           C  
ATOM    804  CD  LYS A 103     -16.528   7.739  13.585  1.00 91.01           C  
ATOM    805  CE  LYS A 103     -17.969   7.874  13.110  1.00 91.01           C  
ATOM    806  NZ  LYS A 103     -18.888   8.241  14.229  1.00 91.01           N  
ATOM    807  N   GLN A 104     -11.304   8.174  12.451  1.00 90.46           N  
ATOM    808  CA  GLN A 104      -9.887   8.401  12.715  1.00 90.46           C  
ATOM    809  C   GLN A 104      -9.448   7.702  13.999  1.00 90.46           C  
ATOM    810  CB  GLN A 104      -9.591   9.898  12.804  1.00 90.46           C  
ATOM    811  O   GLN A 104      -8.446   6.984  14.009  1.00 90.46           O  
ATOM    812  CG  GLN A 104      -8.109  10.226  12.925  1.00 90.46           C  
ATOM    813  CD  GLN A 104      -7.842  11.717  13.011  1.00 90.46           C  
ATOM    814  NE2 GLN A 104      -6.613  12.118  12.703  1.00 90.46           N  
ATOM    815  OE1 GLN A 104      -8.733  12.502  13.349  1.00 90.46           O  
ATOM    816  N   PRO A 105     -10.088   7.839  15.128  1.00 91.89           N  
ATOM    817  CA  PRO A 105      -9.632   7.185  16.357  1.00 91.89           C  
ATOM    818  C   PRO A 105      -9.560   5.665  16.225  1.00 91.89           C  
ATOM    819  CB  PRO A 105     -10.688   7.595  17.387  1.00 91.89           C  
ATOM    820  O   PRO A 105      -8.636   5.039  16.751  1.00 91.89           O  
ATOM    821  CG  PRO A 105     -11.282   8.854  16.845  1.00 91.89           C  
ATOM    822  CD  PRO A 105     -11.216   8.806  15.345  1.00 91.89           C  
ATOM    823  N   HIS A 106     -10.491   5.086  15.569  1.00 93.23           N  
ATOM    824  CA  HIS A 106     -10.507   3.640  15.378  1.00 93.23           C  
ATOM    825  C   HIS A 106      -9.413   3.201  14.410  1.00 93.23           C  
ATOM    826  CB  HIS A 106     -11.874   3.182  14.867  1.00 93.23           C  
ATOM    827  O   HIS A 106      -8.783   2.160  14.610  1.00 93.23           O  
ATOM    828  CG  HIS A 106     -12.972   3.337  15.871  1.00 93.23           C  
ATOM    829  CD2 HIS A 106     -12.979   3.167  17.214  1.00 93.23           C  
ATOM    830  ND1 HIS A 106     -14.252   3.711  15.522  1.00 93.23           N  
ATOM    831  CE1 HIS A 106     -15.001   3.764  16.611  1.00 93.23           C  
ATOM    832  NE2 HIS A 106     -14.253   3.438  17.651  1.00 93.23           N  
ATOM    833  N   TYR A 107      -9.275   4.001  13.374  1.00 93.55           N  
ATOM    834  CA  TYR A 107      -8.198   3.723  12.430  1.00 93.55           C  
ATOM    835  C   TYR A 107      -6.846   3.709  13.134  1.00 93.55           C  
ATOM    836  CB  TYR A 107      -8.189   4.761  11.303  1.00 93.55           C  
ATOM    837  O   TYR A 107      -6.056   2.779  12.954  1.00 93.55           O  
ATOM    838  CG  TYR A 107      -7.138   4.505  10.251  1.00 93.55           C  
ATOM    839  CD1 TYR A 107      -5.862   5.052  10.366  1.00 93.55           C  
ATOM    840  CD2 TYR A 107      -7.418   3.717   9.139  1.00 93.55           C  
ATOM    841  CE1 TYR A 107      -4.890   4.821   9.397  1.00 93.55           C  
ATOM    842  CE2 TYR A 107      -6.455   3.480   8.165  1.00 93.55           C  
ATOM    843  OH  TYR A 107      -4.238   3.802   7.341  1.00 93.55           O  
ATOM    844  CZ  TYR A 107      -5.196   4.034   8.303  1.00 93.55           C  
ATOM    845  N   ARG A 108      -6.619   4.639  14.014  1.00 92.10           N  
ATOM    846  CA  ARG A 108      -5.344   4.767  14.713  1.00 92.10           C  
ATOM    847  C   ARG A 108      -5.168   3.654  15.741  1.00 92.10           C  
ATOM    848  CB  ARG A 108      -5.240   6.133  15.396  1.00 92.10           C  
ATOM    849  O   ARG A 108      -4.057   3.165  15.950  1.00 92.10           O  
ATOM    850  CG  ARG A 108      -5.012   7.287  14.433  1.00 92.10           C  
ATOM    851  CD  ARG A 108      -4.765   8.596  15.171  1.00 92.10           C  
ATOM    852  NE  ARG A 108      -3.465   8.605  15.834  1.00 92.10           N  
ATOM    853  NH1 ARG A 108      -3.753  10.671  16.826  1.00 92.10           N  
ATOM    854  NH2 ARG A 108      -1.814   9.495  17.159  1.00 92.10           N  
ATOM    855  CZ  ARG A 108      -3.013   9.590  16.605  1.00 92.10           C  
ATOM    856  N   LYS A 109      -6.202   3.439  16.358  1.00 92.57           N  
ATOM    857  CA  LYS A 109      -6.162   2.316  17.290  1.00 92.57           C  
ATOM    858  C   LYS A 109      -5.723   1.034  16.587  1.00 92.57           C  
ATOM    859  CB  LYS A 109      -7.530   2.112  17.944  1.00 92.57           C  
ATOM    860  O   LYS A 109      -4.882   0.295  17.102  1.00 92.57           O  
ATOM    861  CG  LYS A 109      -7.535   1.074  19.057  1.00 92.57           C  
ATOM    862  CD  LYS A 109      -8.889   1.007  19.752  1.00 92.57           C  
ATOM    863  CE  LYS A 109      -8.894  -0.027  20.869  1.00 92.57           C  
ATOM    864  NZ  LYS A 109     -10.206  -0.066  21.582  1.00 92.57           N  
ATOM    865  N   LEU A 110      -6.301   0.775  15.488  1.00 93.85           N  
ATOM    866  CA  LEU A 110      -5.956  -0.395  14.687  1.00 93.85           C  
ATOM    867  C   LEU A 110      -4.499  -0.336  14.240  1.00 93.85           C  
ATOM    868  CB  LEU A 110      -6.873  -0.499  13.466  1.00 93.85           C  
ATOM    869  O   LEU A 110      -3.777  -1.332  14.327  1.00 93.85           O  
ATOM    870  CG  LEU A 110      -6.672  -1.721  12.569  1.00 93.85           C  
ATOM    871  CD1 LEU A 110      -6.895  -3.004  13.363  1.00 93.85           C  
ATOM    872  CD2 LEU A 110      -7.607  -1.662  11.366  1.00 93.85           C  
ATOM    873  N   LEU A 111      -4.124   0.819  13.742  1.00 94.02           N  
ATOM    874  CA  LEU A 111      -2.740   1.020  13.328  1.00 94.02           C  
ATOM    875  C   LEU A 111      -1.782   0.759  14.485  1.00 94.02           C  
ATOM    876  CB  LEU A 111      -2.541   2.442  12.796  1.00 94.02           C  
ATOM    877  O   LEU A 111      -0.764   0.085  14.315  1.00 94.02           O  
ATOM    878  CG  LEU A 111      -1.171   2.756  12.194  1.00 94.02           C  
ATOM    879  CD1 LEU A 111      -0.918   1.882  10.969  1.00 94.02           C  
ATOM    880  CD2 LEU A 111      -1.070   4.234  11.832  1.00 94.02           C  
ATOM    881  N   GLY A 112      -2.054   1.328  15.596  1.00 93.35           N  
ATOM    882  CA  GLY A 112      -1.246   1.097  16.783  1.00 93.35           C  
ATOM    883  C   GLY A 112      -1.095  -0.374  17.124  1.00 93.35           C  
ATOM    884  O   GLY A 112      -0.007  -0.822  17.492  1.00 93.35           O  
ATOM    885  N   HIS A 113      -2.106  -1.042  17.028  1.00 92.62           N  
ATOM    886  CA  HIS A 113      -2.068  -2.473  17.310  1.00 92.62           C  
ATOM    887  C   HIS A 113      -1.171  -3.206  16.318  1.00 92.62           C  
ATOM    888  CB  HIS A 113      -3.479  -3.063  17.278  1.00 92.62           C  
ATOM    889  O   HIS A 113      -0.426  -4.111  16.701  1.00 92.62           O  
ATOM    890  CG  HIS A 113      -3.530  -4.514  17.636  1.00 92.62           C  
ATOM    891  CD2 HIS A 113      -3.756  -5.610  16.874  1.00 92.62           C  
ATOM    892  ND1 HIS A 113      -3.338  -4.971  18.922  1.00 92.62           N  
ATOM    893  CE1 HIS A 113      -3.443  -6.289  18.935  1.00 92.62           C  
ATOM    894  NE2 HIS A 113      -3.696  -6.702  17.704  1.00 92.62           N  
ATOM    895  N   PHE A 114      -1.287  -2.926  14.989  1.00 93.22           N  
ATOM    896  CA  PHE A 114      -0.406  -3.521  13.992  1.00 93.22           C  
ATOM    897  C   PHE A 114       1.056  -3.274  14.344  1.00 93.22           C  
ATOM    898  CB  PHE A 114      -0.712  -2.962  12.599  1.00 93.22           C  
ATOM    899  O   PHE A 114       1.879  -4.189  14.280  1.00 93.22           O  
ATOM    900  CG  PHE A 114      -1.732  -3.762  11.834  1.00 93.22           C  
ATOM    901  CD1 PHE A 114      -1.335  -4.699  10.888  1.00 93.22           C  
ATOM    902  CD2 PHE A 114      -3.090  -3.577  12.062  1.00 93.22           C  
ATOM    903  CE1 PHE A 114      -2.277  -5.441  10.179  1.00 93.22           C  
ATOM    904  CE2 PHE A 114      -4.037  -4.314  11.357  1.00 93.22           C  
ATOM    905  CZ  PHE A 114      -3.628  -5.245  10.416  1.00 93.22           C  
ATOM    906  N   ILE A 115       1.301  -2.088  14.774  1.00 92.05           N  
ATOM    907  CA  ILE A 115       2.664  -1.693  15.114  1.00 92.05           C  
ATOM    908  C   ILE A 115       3.159  -2.516  16.301  1.00 92.05           C  
ATOM    909  CB  ILE A 115       2.751  -0.184  15.436  1.00 92.05           C  
ATOM    910  O   ILE A 115       4.260  -3.071  16.264  1.00 92.05           O  
ATOM    911  CG1 ILE A 115       2.388   0.647  14.200  1.00 92.05           C  
ATOM    912  CG2 ILE A 115       4.147   0.179  15.949  1.00 92.05           C  
ATOM    913  CD1 ILE A 115       2.241   2.137  14.476  1.00 92.05           C  
ATOM    914  N   ASP A 116       2.368  -2.579  17.282  1.00 91.39           N  
ATOM    915  CA  ASP A 116       2.715  -3.332  18.483  1.00 91.39           C  
ATOM    916  C   ASP A 116       2.918  -4.812  18.163  1.00 91.39           C  
ATOM    917  CB  ASP A 116       1.631  -3.169  19.550  1.00 91.39           C  
ATOM    918  O   ASP A 116       3.875  -5.428  18.637  1.00 91.39           O  
ATOM    919  CG  ASP A 116       1.641  -1.797  20.201  1.00 91.39           C  
ATOM    920  OD1 ASP A 116       2.630  -1.051  20.035  1.00 91.39           O  
ATOM    921  OD2 ASP A 116       0.653  -1.460  20.889  1.00 91.39           O  
ATOM    922  N   SER A 117       2.040  -5.349  17.349  1.00 91.12           N  
ATOM    923  CA  SER A 117       2.101  -6.766  17.006  1.00 91.12           C  
ATOM    924  C   SER A 117       3.364  -7.090  16.215  1.00 91.12           C  
ATOM    925  CB  SER A 117       0.866  -7.177  16.203  1.00 91.12           C  
ATOM    926  O   SER A 117       4.018  -8.103  16.468  1.00 91.12           O  
ATOM    927  OG  SER A 117      -0.297  -7.139  17.012  1.00 91.12           O  
ATOM    928  N   ILE A 118       3.689  -6.226  15.292  1.00 89.82           N  
ATOM    929  CA  ILE A 118       4.886  -6.418  14.480  1.00 89.82           C  
ATOM    930  C   ILE A 118       6.130  -6.287  15.356  1.00 89.82           C  
ATOM    931  CB  ILE A 118       4.944  -5.408  13.312  1.00 89.82           C  
ATOM    932  O   ILE A 118       7.074  -7.070  15.225  1.00 89.82           O  
ATOM    933  CG1 ILE A 118       3.835  -5.704  12.295  1.00 89.82           C  
ATOM    934  CG2 ILE A 118       6.321  -5.435  12.643  1.00 89.82           C  
ATOM    935  CD1 ILE A 118       3.643  -4.610  11.254  1.00 89.82           C  
ATOM    936  N   GLY A 119       6.065  -5.389  16.268  1.00 88.89           N  
ATOM    937  CA  GLY A 119       7.191  -5.153  17.158  1.00 88.89           C  
ATOM    938  C   GLY A 119       7.413  -6.278  18.151  1.00 88.89           C  
ATOM    939  O   GLY A 119       8.553  -6.583  18.507  1.00 88.89           O  
ATOM    940  N   ARG A 120       6.345  -6.943  18.602  1.00 86.80           N  
ATOM    941  CA  ARG A 120       6.418  -7.943  19.662  1.00 86.80           C  
ATOM    942  C   ARG A 120       6.532  -9.349  19.081  1.00 86.80           C  
ATOM    943  CB  ARG A 120       5.193  -7.851  20.574  1.00 86.80           C  
ATOM    944  O   ARG A 120       6.849 -10.299  19.800  1.00 86.80           O  
ATOM    945  CG  ARG A 120       5.170  -6.609  21.451  1.00 86.80           C  
ATOM    946  CD  ARG A 120       3.974  -6.605  22.392  1.00 86.80           C  
ATOM    947  NE  ARG A 120       3.861  -5.341  23.114  1.00 86.80           N  
ATOM    948  NH1 ARG A 120       1.717  -5.733  23.881  1.00 86.80           N  
ATOM    949  NH2 ARG A 120       2.795  -3.784  24.425  1.00 86.80           N  
ATOM    950  CZ  ARG A 120       2.791  -4.955  23.805  1.00 86.80           C  
ATOM    951  N   SER A 121       6.241  -9.441  17.792  1.00 82.72           N  
ATOM    952  CA  SER A 121       6.213 -10.772  17.195  1.00 82.72           C  
ATOM    953  C   SER A 121       7.612 -11.377  17.126  1.00 82.72           C  
ATOM    954  CB  SER A 121       5.601 -10.720  15.795  1.00 82.72           C  
ATOM    955  O   SER A 121       8.581 -10.678  16.824  1.00 82.72           O  
ATOM    956  OG  SER A 121       4.246 -10.310  15.853  1.00 82.72           O  
ATOM    957  N   THR A 122       7.704 -12.681  17.560  1.00 77.08           N  
ATOM    958  CA  THR A 122       8.974 -13.398  17.523  1.00 77.08           C  
ATOM    959  C   THR A 122       9.334 -13.786  16.092  1.00 77.08           C  
ATOM    960  CB  THR A 122       8.929 -14.660  18.404  1.00 77.08           C  
ATOM    961  O   THR A 122      10.501 -13.723  15.701  1.00 77.08           O  
ATOM    962  CG2 THR A 122       8.906 -14.296  19.885  1.00 77.08           C  
ATOM    963  OG1 THR A 122       7.752 -15.413  18.090  1.00 77.08           O  
ATOM    964  N   LEU A 123       8.314 -14.178  15.364  1.00 76.89           N  
ATOM    965  CA  LEU A 123       8.466 -14.534  13.957  1.00 76.89           C  
ATOM    966  C   LEU A 123       7.852 -13.466  13.058  1.00 76.89           C  
ATOM    967  CB  LEU A 123       7.816 -15.891  13.674  1.00 76.89           C  
ATOM    968  O   LEU A 123       6.934 -12.753  13.470  1.00 76.89           O  
ATOM    969  CG  LEU A 123       8.386 -17.088  14.437  1.00 76.89           C  
ATOM    970  CD1 LEU A 123       7.490 -18.308  14.255  1.00 76.89           C  
ATOM    971  CD2 LEU A 123       9.808 -17.388  13.976  1.00 76.89           C  
ATOM    972  N   LEU A 124       8.568 -13.316  11.854  1.00 74.49           N  
ATOM    973  CA  LEU A 124       8.015 -12.366  10.895  1.00 74.49           C  
ATOM    974  C   LEU A 124       6.675 -12.856  10.356  1.00 74.49           C  
ATOM    975  CB  LEU A 124       8.992 -12.141   9.738  1.00 74.49           C  
ATOM    976  O   LEU A 124       6.592 -13.945   9.784  1.00 74.49           O  
ATOM    977  CG  LEU A 124       8.692 -10.958   8.817  1.00 74.49           C  
ATOM    978  CD1 LEU A 124       8.912  -9.642   9.555  1.00 74.49           C  
ATOM    979  CD2 LEU A 124       9.556 -11.024   7.562  1.00 74.49           C  
ATOM    980  N   GLU A 125       5.578 -12.115  10.612  1.00 84.70           N  
ATOM    981  CA  GLU A 125       4.242 -12.423  10.110  1.00 84.70           C  
ATOM    982  C   GLU A 125       3.930 -11.626   8.847  1.00 84.70           C  
ATOM    983  CB  GLU A 125       3.187 -12.141  11.183  1.00 84.70           C  
ATOM    984  O   GLU A 125       3.577 -10.448   8.921  1.00 84.70           O  
ATOM    985  CG  GLU A 125       3.340 -12.994  12.434  1.00 84.70           C  
ATOM    986  CD  GLU A 125       2.010 -13.399  13.050  1.00 84.70           C  
ATOM    987  OE1 GLU A 125       2.009 -14.145  14.056  1.00 84.70           O  
ATOM    988  OE2 GLU A 125       0.961 -12.968  12.523  1.00 84.70           O  
ATOM    989  N   PHE A 126       3.965 -12.281   7.670  1.00 84.66           N  
ATOM    990  CA  PHE A 126       3.814 -11.620   6.379  1.00 84.66           C  
ATOM    991  C   PHE A 126       2.436 -10.982   6.256  1.00 84.66           C  
ATOM    992  CB  PHE A 126       4.036 -12.615   5.236  1.00 84.66           C  
ATOM    993  O   PHE A 126       2.296  -9.901   5.680  1.00 84.66           O  
ATOM    994  CG  PHE A 126       5.437 -13.161   5.170  1.00 84.66           C  
ATOM    995  CD1 PHE A 126       6.493 -12.478   5.761  1.00 84.66           C  
ATOM    996  CD2 PHE A 126       5.698 -14.359   4.517  1.00 84.66           C  
ATOM    997  CE1 PHE A 126       7.790 -12.982   5.702  1.00 84.66           C  
ATOM    998  CE2 PHE A 126       6.992 -14.868   4.453  1.00 84.66           C  
ATOM    999  CZ  PHE A 126       8.037 -14.177   5.046  1.00 84.66           C  
ATOM   1000  N   GLY A 127       1.456 -11.666   6.834  1.00 85.70           N  
ATOM   1001  CA  GLY A 127       0.102 -11.137   6.797  1.00 85.70           C  
ATOM   1002  C   GLY A 127      -0.027  -9.781   7.465  1.00 85.70           C  
ATOM   1003  O   GLY A 127      -0.664  -8.875   6.924  1.00 85.70           O  
ATOM   1004  N   LEU A 128       0.640  -9.598   8.536  1.00 89.52           N  
ATOM   1005  CA  LEU A 128       0.580  -8.346   9.282  1.00 89.52           C  
ATOM   1006  C   LEU A 128       1.300  -7.230   8.531  1.00 89.52           C  
ATOM   1007  CB  LEU A 128       1.196  -8.520  10.673  1.00 89.52           C  
ATOM   1008  O   LEU A 128       0.819  -6.096   8.486  1.00 89.52           O  
ATOM   1009  CG  LEU A 128       0.338  -9.250  11.707  1.00 89.52           C  
ATOM   1010  CD1 LEU A 128       1.126  -9.461  12.996  1.00 89.52           C  
ATOM   1011  CD2 LEU A 128      -0.946  -8.473  11.981  1.00 89.52           C  
ATOM   1012  N   LEU A 129       2.457  -7.570   7.895  1.00 89.76           N  
ATOM   1013  CA  LEU A 129       3.203  -6.585   7.119  1.00 89.76           C  
ATOM   1014  C   LEU A 129       2.383  -6.096   5.930  1.00 89.76           C  
ATOM   1015  CB  LEU A 129       4.528  -7.178   6.631  1.00 89.76           C  
ATOM   1016  O   LEU A 129       2.308  -4.892   5.675  1.00 89.76           O  
ATOM   1017  CG  LEU A 129       5.613  -7.373   7.691  1.00 89.76           C  
ATOM   1018  CD1 LEU A 129       6.827  -8.070   7.084  1.00 89.76           C  
ATOM   1019  CD2 LEU A 129       6.010  -6.035   8.304  1.00 89.76           C  
ATOM   1020  N   ASN A 130       1.796  -7.106   5.304  1.00 87.31           N  
ATOM   1021  CA  ASN A 130       0.962  -6.755   4.160  1.00 87.31           C  
ATOM   1022  C   ASN A 130      -0.256  -5.939   4.584  1.00 87.31           C  
ATOM   1023  CB  ASN A 130       0.522  -8.013   3.409  1.00 87.31           C  
ATOM   1024  O   ASN A 130      -0.649  -4.997   3.894  1.00 87.31           O  
ATOM   1025  CG  ASN A 130       1.646  -8.634   2.603  1.00 87.31           C  
ATOM   1026  ND2 ASN A 130       1.494  -9.907   2.257  1.00 87.31           N  
ATOM   1027  OD1 ASN A 130       2.643  -7.976   2.296  1.00 87.31           O  
ATOM   1028  N   GLY A 131      -0.832  -6.356   5.680  1.00 89.10           N  
ATOM   1029  CA  GLY A 131      -1.949  -5.600   6.225  1.00 89.10           C  
ATOM   1030  C   GLY A 131      -1.590  -4.165   6.560  1.00 89.10           C  
ATOM   1031  O   GLY A 131      -2.362  -3.245   6.281  1.00 89.10           O  
ATOM   1032  N   LEU A 132      -0.391  -3.995   7.180  1.00 92.10           N  
ATOM   1033  CA  LEU A 132       0.096  -2.656   7.494  1.00 92.10           C  
ATOM   1034  C   LEU A 132       0.232  -1.816   6.229  1.00 92.10           C  
ATOM   1035  CB  LEU A 132       1.442  -2.732   8.219  1.00 92.10           C  
ATOM   1036  O   LEU A 132      -0.200  -0.662   6.196  1.00 92.10           O  
ATOM   1037  CG  LEU A 132       2.115  -1.397   8.540  1.00 92.10           C  
ATOM   1038  CD1 LEU A 132       1.275  -0.607   9.538  1.00 92.10           C  
ATOM   1039  CD2 LEU A 132       3.523  -1.623   9.080  1.00 92.10           C  
ATOM   1040  N   ALA A 133       0.853  -2.387   5.248  1.00 89.34           N  
ATOM   1041  CA  ALA A 133       1.037  -1.688   3.979  1.00 89.34           C  
ATOM   1042  C   ALA A 133      -0.303  -1.249   3.395  1.00 89.34           C  
ATOM   1043  CB  ALA A 133       1.782  -2.576   2.985  1.00 89.34           C  
ATOM   1044  O   ALA A 133      -0.451  -0.108   2.953  1.00 89.34           O  
ATOM   1045  N   GLN A 134      -1.295  -2.095   3.452  1.00 87.57           N  
ATOM   1046  CA  GLN A 134      -2.613  -1.793   2.904  1.00 87.57           C  
ATOM   1047  C   GLN A 134      -3.320  -0.722   3.730  1.00 87.57           C  
ATOM   1048  CB  GLN A 134      -3.471  -3.057   2.839  1.00 87.57           C  
ATOM   1049  O   GLN A 134      -4.026   0.127   3.182  1.00 87.57           O  
ATOM   1050  CG  GLN A 134      -3.073  -4.014   1.723  1.00 87.57           C  
ATOM   1051  CD  GLN A 134      -4.017  -5.195   1.599  1.00 87.57           C  
ATOM   1052  NE2 GLN A 134      -3.533  -6.281   1.005  1.00 87.57           N  
ATOM   1053  OE1 GLN A 134      -5.172  -5.133   2.033  1.00 87.57           O  
ATOM   1054  N   LEU A 135      -3.145  -0.741   4.993  1.00 89.74           N  
ATOM   1055  CA  LEU A 135      -3.743   0.271   5.857  1.00 89.74           C  
ATOM   1056  C   LEU A 135      -3.171   1.652   5.553  1.00 89.74           C  
ATOM   1057  CB  LEU A 135      -3.511  -0.077   7.330  1.00 89.74           C  
ATOM   1058  O   LEU A 135      -3.902   2.646   5.559  1.00 89.74           O  
ATOM   1059  CG  LEU A 135      -4.484  -1.081   7.950  1.00 89.74           C  
ATOM   1060  CD1 LEU A 135      -4.054  -1.427   9.372  1.00 89.74           C  
ATOM   1061  CD2 LEU A 135      -5.905  -0.528   7.936  1.00 89.74           C  
ATOM   1062  N   LEU A 136      -1.865   1.659   5.289  1.00 90.42           N  
ATOM   1063  CA  LEU A 136      -1.218   2.923   4.954  1.00 90.42           C  
ATOM   1064  C   LEU A 136      -1.746   3.470   3.631  1.00 90.42           C  
ATOM   1065  CB  LEU A 136       0.300   2.745   4.876  1.00 90.42           C  
ATOM   1066  O   LEU A 136      -1.944   4.679   3.489  1.00 90.42           O  
ATOM   1067  CG  LEU A 136       1.011   2.408   6.188  1.00 90.42           C  
ATOM   1068  CD1 LEU A 136       2.500   2.189   5.942  1.00 90.42           C  
ATOM   1069  CD2 LEU A 136       0.790   3.512   7.216  1.00 90.42           C  
ATOM   1070  N   GLN A 137      -2.018   2.560   2.788  1.00 84.70           N  
ATOM   1071  CA  GLN A 137      -2.447   2.955   1.451  1.00 84.70           C  
ATOM   1072  C   GLN A 137      -3.896   3.434   1.457  1.00 84.70           C  
ATOM   1073  CB  GLN A 137      -2.283   1.793   0.469  1.00 84.70           C  
ATOM   1074  O   GLN A 137      -4.279   4.278   0.644  1.00 84.70           O  
ATOM   1075  CG  GLN A 137      -0.833   1.480   0.124  1.00 84.70           C  
ATOM   1076  CD  GLN A 137      -0.693   0.271  -0.782  1.00 84.70           C  
ATOM   1077  NE2 GLN A 137       0.543  -0.070  -1.129  1.00 84.70           N  
ATOM   1078  OE1 GLN A 137      -1.688  -0.352  -1.166  1.00 84.70           O  
ATOM   1079  N   CYS A 138      -4.668   2.907   2.365  1.00 83.68           N  
ATOM   1080  CA  CYS A 138      -6.089   3.232   2.343  1.00 83.68           C  
ATOM   1081  C   CYS A 138      -6.411   4.344   3.333  1.00 83.68           C  
ATOM   1082  CB  CYS A 138      -6.927   1.994   2.662  1.00 83.68           C  
ATOM   1083  O   CYS A 138      -7.578   4.678   3.542  1.00 83.68           O  
ATOM   1084  SG  CYS A 138      -6.617   1.309   4.304  1.00 83.68           S  
ATOM   1085  N   ALA A 139      -5.403   4.916   3.939  1.00 86.44           N  
ATOM   1086  CA  ALA A 139      -5.617   5.959   4.940  1.00 86.44           C  
ATOM   1087  C   ALA A 139      -6.204   7.216   4.304  1.00 86.44           C  
ATOM   1088  CB  ALA A 139      -4.308   6.289   5.653  1.00 86.44           C  
ATOM   1089  O   ALA A 139      -5.749   7.654   3.245  1.00 86.44           O  
ATOM   1090  N   ARG A 140      -7.301   7.713   4.909  1.00 84.00           N  
ATOM   1091  CA  ARG A 140      -7.865   8.991   4.488  1.00 84.00           C  
ATOM   1092  C   ARG A 140      -6.941  10.146   4.857  1.00 84.00           C  
ATOM   1093  CB  ARG A 140      -9.245   9.203   5.115  1.00 84.00           C  
ATOM   1094  O   ARG A 140      -6.108  10.019   5.757  1.00 84.00           O  
ATOM   1095  CG  ARG A 140     -10.299   8.221   4.629  1.00 84.00           C  
ATOM   1096  CD  ARG A 140     -11.674   8.543   5.198  1.00 84.00           C  
ATOM   1097  NE  ARG A 140     -12.710   7.691   4.619  1.00 84.00           N  
ATOM   1098  NH1 ARG A 140     -14.412   8.502   5.953  1.00 84.00           N  
ATOM   1099  NH2 ARG A 140     -14.845   6.874   4.398  1.00 84.00           N  
ATOM   1100  CZ  ARG A 140     -13.987   7.691   4.992  1.00 84.00           C  
ATOM   1101  N   SER A 141      -7.101  11.278   4.105  1.00 80.79           N  
ATOM   1102  CA  SER A 141      -6.273  12.443   4.400  1.00 80.79           C  
ATOM   1103  C   SER A 141      -6.418  12.870   5.857  1.00 80.79           C  
ATOM   1104  CB  SER A 141      -6.638  13.608   3.479  1.00 80.79           C  
ATOM   1105  O   SER A 141      -7.535  13.014   6.358  1.00 80.79           O  
ATOM   1106  OG  SER A 141      -5.777  14.712   3.700  1.00 80.79           O  
ATOM   1107  N   GLY A 142      -5.319  12.997   6.556  1.00 82.83           N  
ATOM   1108  CA  GLY A 142      -5.293  13.469   7.931  1.00 82.83           C  
ATOM   1109  C   GLY A 142      -5.318  12.344   8.949  1.00 82.83           C  
ATOM   1110  O   GLY A 142      -5.152  12.581  10.147  1.00 82.83           O  
ATOM   1111  N   TYR A 143      -5.547  11.150   8.506  1.00 87.05           N  
ATOM   1112  CA  TYR A 143      -5.628  10.035   9.443  1.00 87.05           C  
ATOM   1113  C   TYR A 143      -4.238   9.583   9.874  1.00 87.05           C  
ATOM   1114  CB  TYR A 143      -6.388   8.861   8.818  1.00 87.05           C  
ATOM   1115  O   TYR A 143      -4.054   9.107  10.997  1.00 87.05           O  
ATOM   1116  CG  TYR A 143      -7.889   8.984   8.924  1.00 87.05           C  
ATOM   1117  CD1 TYR A 143      -8.695   7.852   9.023  1.00 87.05           C  
ATOM   1118  CD2 TYR A 143      -8.504  10.231   8.923  1.00 87.05           C  
ATOM   1119  CE1 TYR A 143     -10.078   7.961   9.119  1.00 87.05           C  
ATOM   1120  CE2 TYR A 143      -9.886  10.352   9.019  1.00 87.05           C  
ATOM   1121  OH  TYR A 143     -12.033   9.326   9.211  1.00 87.05           O  
ATOM   1122  CZ  TYR A 143     -10.664   9.212   9.116  1.00 87.05           C  
ATOM   1123  N   LEU A 144      -3.259   9.689   8.975  1.00 87.57           N  
ATOM   1124  CA  LEU A 144      -1.879   9.343   9.297  1.00 87.57           C  
ATOM   1125  C   LEU A 144      -1.122  10.558   9.823  1.00 87.57           C  
ATOM   1126  CB  LEU A 144      -1.167   8.778   8.065  1.00 87.57           C  
ATOM   1127  O   LEU A 144      -1.095  11.607   9.175  1.00 87.57           O  
ATOM   1128  CG  LEU A 144      -1.650   7.415   7.568  1.00 87.57           C  
ATOM   1129  CD1 LEU A 144      -1.024   7.091   6.216  1.00 87.57           C  
ATOM   1130  CD2 LEU A 144      -1.326   6.328   8.587  1.00 87.57           C  
ATOM   1131  N   ARG A 145      -0.585  10.435  11.003  1.00 88.12           N  
ATOM   1132  CA  ARG A 145       0.265  11.475  11.572  1.00 88.12           C  
ATOM   1133  C   ARG A 145       1.740  11.175  11.324  1.00 88.12           C  
ATOM   1134  CB  ARG A 145       0.006  11.620  13.073  1.00 88.12           C  
ATOM   1135  O   ARG A 145       2.117  10.020  11.114  1.00 88.12           O  
ATOM   1136  CG  ARG A 145      -1.398  12.094  13.413  1.00 88.12           C  
ATOM   1137  CD  ARG A 145      -1.577  12.299  14.911  1.00 88.12           C  
ATOM   1138  NE  ARG A 145      -2.931  12.738  15.237  1.00 88.12           N  
ATOM   1139  NH1 ARG A 145      -2.621  12.680  17.526  1.00 88.12           N  
ATOM   1140  NH2 ARG A 145      -4.645  13.311  16.654  1.00 88.12           N  
ATOM   1141  CZ  ARG A 145      -3.396  12.909  16.472  1.00 88.12           C  
ATOM   1142  N   GLN A 146       2.487  12.195  11.324  1.00 86.88           N  
ATOM   1143  CA  GLN A 146       3.924  12.045  11.118  1.00 86.88           C  
ATOM   1144  C   GLN A 146       4.528  11.081  12.134  1.00 86.88           C  
ATOM   1145  CB  GLN A 146       4.624  13.402  11.201  1.00 86.88           C  
ATOM   1146  O   GLN A 146       5.346  10.228  11.780  1.00 86.88           O  
ATOM   1147  CG  GLN A 146       4.352  14.308  10.008  1.00 86.88           C  
ATOM   1148  CD  GLN A 146       5.119  15.615  10.076  1.00 86.88           C  
ATOM   1149  NE2 GLN A 146       4.979  16.440   9.044  1.00 86.88           N  
ATOM   1150  OE1 GLN A 146       5.831  15.882  11.050  1.00 86.88           O  
ATOM   1151  N   ASP A 147       4.082  11.101  13.382  1.00 88.72           N  
ATOM   1152  CA  ASP A 147       4.611  10.261  14.453  1.00 88.72           C  
ATOM   1153  C   ASP A 147       4.295   8.788  14.202  1.00 88.72           C  
ATOM   1154  CB  ASP A 147       4.046  10.697  15.806  1.00 88.72           C  
ATOM   1155  O   ASP A 147       5.076   7.909  14.571  1.00 88.72           O  
ATOM   1156  CG  ASP A 147       4.635  12.006  16.301  1.00 88.72           C  
ATOM   1157  OD1 ASP A 147       5.673  12.450  15.763  1.00 88.72           O  
ATOM   1158  OD2 ASP A 147       4.059  12.598  17.239  1.00 88.72           O  
ATOM   1159  N   ASP A 148       3.135   8.553  13.611  1.00 90.10           N  
ATOM   1160  CA  ASP A 148       2.749   7.184  13.283  1.00 90.10           C  
ATOM   1161  C   ASP A 148       3.738   6.554  12.304  1.00 90.10           C  
ATOM   1162  CB  ASP A 148       1.336   7.150  12.698  1.00 90.10           C  
ATOM   1163  O   ASP A 148       4.184   5.422  12.506  1.00 90.10           O  
ATOM   1164  CG  ASP A 148       0.275   7.607  13.684  1.00 90.10           C  
ATOM   1165  OD1 ASP A 148       0.408   7.330  14.895  1.00 90.10           O  
ATOM   1166  OD2 ASP A 148      -0.704   8.248  13.244  1.00 90.10           O  
ATOM   1167  N   LEU A 149       4.105   7.299  11.272  1.00 91.68           N  
ATOM   1168  CA  LEU A 149       4.984   6.808  10.217  1.00 91.68           C  
ATOM   1169  C   LEU A 149       6.398   6.589  10.745  1.00 91.68           C  
ATOM   1170  CB  LEU A 149       5.011   7.789   9.042  1.00 91.68           C  
ATOM   1171  O   LEU A 149       7.044   5.594  10.407  1.00 91.68           O  
ATOM   1172  CG  LEU A 149       3.705   7.951   8.263  1.00 91.68           C  
ATOM   1173  CD1 LEU A 149       3.836   9.071   7.236  1.00 91.68           C  
ATOM   1174  CD2 LEU A 149       3.321   6.640   7.585  1.00 91.68           C  
ATOM   1175  N   VAL A 150       6.799   7.474  11.619  1.00 90.84           N  
ATOM   1176  CA  VAL A 150       8.124   7.361  12.219  1.00 90.84           C  
ATOM   1177  C   VAL A 150       8.186   6.122  13.108  1.00 90.84           C  
ATOM   1178  CB  VAL A 150       8.486   8.622  13.036  1.00 90.84           C  
ATOM   1179  O   VAL A 150       9.160   5.366  13.064  1.00 90.84           O  
ATOM   1180  CG1 VAL A 150       9.778   8.404  13.821  1.00 90.84           C  
ATOM   1181  CG2 VAL A 150       8.614   9.835  12.116  1.00 90.84           C  
ATOM   1182  N   SER A 151       7.185   5.937  13.883  1.00 91.41           N  
ATOM   1183  CA  SER A 151       7.121   4.781  14.772  1.00 91.41           C  
ATOM   1184  C   SER A 151       7.168   3.475  13.985  1.00 91.41           C  
ATOM   1185  CB  SER A 151       5.852   4.828  15.623  1.00 91.41           C  
ATOM   1186  O   SER A 151       7.877   2.541  14.364  1.00 91.41           O  
ATOM   1187  OG  SER A 151       5.884   5.928  16.515  1.00 91.41           O  
ATOM   1188  N   ILE A 152       6.389   3.417  12.904  1.00 93.20           N  
ATOM   1189  CA  ILE A 152       6.344   2.226  12.064  1.00 93.20           C  
ATOM   1190  C   ILE A 152       7.726   1.962  11.470  1.00 93.20           C  
ATOM   1191  CB  ILE A 152       5.295   2.366  10.938  1.00 93.20           C  
ATOM   1192  O   ILE A 152       8.211   0.828  11.489  1.00 93.20           O  
ATOM   1193  CG1 ILE A 152       3.885   2.469  11.532  1.00 93.20           C  
ATOM   1194  CG2 ILE A 152       5.393   1.193   9.959  1.00 93.20           C  
ATOM   1195  CD1 ILE A 152       2.813   2.849  10.521  1.00 93.20           C  
ATOM   1196  N   LEU A 153       8.312   3.026  10.965  1.00 94.04           N  
ATOM   1197  CA  LEU A 153       9.635   2.903  10.365  1.00 94.04           C  
ATOM   1198  C   LEU A 153      10.654   2.415  11.390  1.00 94.04           C  
ATOM   1199  CB  LEU A 153      10.085   4.244   9.780  1.00 94.04           C  
ATOM   1200  O   LEU A 153      11.509   1.585  11.075  1.00 94.04           O  
ATOM   1201  CG  LEU A 153      11.394   4.233   8.988  1.00 94.04           C  
ATOM   1202  CD1 LEU A 153      11.287   3.284   7.800  1.00 94.04           C  
ATOM   1203  CD2 LEU A 153      11.750   5.641   8.524  1.00 94.04           C  
ATOM   1204  N   CYS A 154      10.569   2.861  12.569  1.00 91.69           N  
ATOM   1205  CA  CYS A 154      11.486   2.458  13.630  1.00 91.69           C  
ATOM   1206  C   CYS A 154      11.364   0.967  13.920  1.00 91.69           C  
ATOM   1207  CB  CYS A 154      11.218   3.259  14.904  1.00 91.69           C  
ATOM   1208  O   CYS A 154      12.372   0.269  14.040  1.00 91.69           O  
ATOM   1209  SG  CYS A 154      11.824   4.959  14.837  1.00 91.69           S  
ATOM   1210  N   VAL A 155      10.183   0.549  14.051  1.00 92.27           N  
ATOM   1211  CA  VAL A 155       9.931  -0.858  14.342  1.00 92.27           C  
ATOM   1212  C   VAL A 155      10.463  -1.725  13.203  1.00 92.27           C  
ATOM   1213  CB  VAL A 155       8.427  -1.132  14.562  1.00 92.27           C  
ATOM   1214  O   VAL A 155      11.133  -2.733  13.441  1.00 92.27           O  
ATOM   1215  CG1 VAL A 155       8.148  -2.634  14.580  1.00 92.27           C  
ATOM   1216  CG2 VAL A 155       7.951  -0.482  15.860  1.00 92.27           C  
ATOM   1217  N   LEU A 156      10.191  -1.297  12.001  1.00 92.71           N  
ATOM   1218  CA  LEU A 156      10.607  -2.069  10.836  1.00 92.71           C  
ATOM   1219  C   LEU A 156      12.125  -2.057  10.689  1.00 92.71           C  
ATOM   1220  CB  LEU A 156       9.956  -1.517   9.565  1.00 92.71           C  
ATOM   1221  O   LEU A 156      12.728  -3.074  10.341  1.00 92.71           O  
ATOM   1222  CG  LEU A 156       8.444  -1.712   9.439  1.00 92.71           C  
ATOM   1223  CD1 LEU A 156       7.932  -1.068   8.155  1.00 92.71           C  
ATOM   1224  CD2 LEU A 156       8.091  -3.195   9.477  1.00 92.71           C  
ATOM   1225  N   SER A 157      12.656  -0.905  10.905  1.00 90.52           N  
ATOM   1226  CA  SER A 157      14.109  -0.789  10.840  1.00 90.52           C  
ATOM   1227  C   SER A 157      14.782  -1.697  11.865  1.00 90.52           C  
ATOM   1228  CB  SER A 157      14.542   0.660  11.069  1.00 90.52           C  
ATOM   1229  O   SER A 157      15.779  -2.354  11.559  1.00 90.52           O  
ATOM   1230  OG  SER A 157      14.105   1.489  10.005  1.00 90.52           O  
ATOM   1231  N   ASP A 158      14.301  -1.614  13.060  1.00 89.07           N  
ATOM   1232  CA  ASP A 158      14.819  -2.488  14.108  1.00 89.07           C  
ATOM   1233  C   ASP A 158      14.714  -3.956  13.700  1.00 89.07           C  
ATOM   1234  CB  ASP A 158      14.070  -2.252  15.422  1.00 89.07           C  
ATOM   1235  O   ASP A 158      15.661  -4.724  13.878  1.00 89.07           O  
ATOM   1236  CG  ASP A 158      14.682  -2.998  16.595  1.00 89.07           C  
ATOM   1237  OD1 ASP A 158      15.900  -2.856  16.839  1.00 89.07           O  
ATOM   1238  OD2 ASP A 158      13.941  -3.736  17.279  1.00 89.07           O  
ATOM   1239  N   ARG A 159      13.637  -4.307  13.116  1.00 87.64           N  
ATOM   1240  CA  ARG A 159      13.420  -5.685  12.688  1.00 87.64           C  
ATOM   1241  C   ARG A 159      14.365  -6.062  11.552  1.00 87.64           C  
ATOM   1242  CB  ARG A 159      11.967  -5.890  12.251  1.00 87.64           C  
ATOM   1243  O   ARG A 159      14.859  -7.190  11.497  1.00 87.64           O  
ATOM   1244  CG  ARG A 159      10.972  -5.885  13.400  1.00 87.64           C  
ATOM   1245  CD  ARG A 159      11.073  -7.150  14.240  1.00 87.64           C  
ATOM   1246  NE  ARG A 159      10.355  -8.263  13.626  1.00 87.64           N  
ATOM   1247  NH1 ARG A 159      10.665  -9.712  15.399  1.00 87.64           N  
ATOM   1248  NH2 ARG A 159       9.507 -10.396  13.542  1.00 87.64           N  
ATOM   1249  CZ  ARG A 159      10.177  -9.455  14.190  1.00 87.64           C  
ATOM   1250  N   LEU A 160      14.483  -5.147  10.609  1.00 87.40           N  
ATOM   1251  CA  LEU A 160      15.388  -5.357   9.485  1.00 87.40           C  
ATOM   1252  C   LEU A 160      16.809  -5.621   9.972  1.00 87.40           C  
ATOM   1253  CB  LEU A 160      15.373  -4.144   8.551  1.00 87.40           C  
ATOM   1254  O   LEU A 160      17.492  -6.507   9.455  1.00 87.40           O  
ATOM   1255  CG  LEU A 160      16.008  -4.341   7.173  1.00 87.40           C  
ATOM   1256  CD1 LEU A 160      15.169  -5.300   6.336  1.00 87.40           C  
ATOM   1257  CD2 LEU A 160      16.168  -3.001   6.462  1.00 87.40           C  
ATOM   1258  N   GLN A 161      17.215  -4.969  10.979  1.00 82.93           N  
ATOM   1259  CA  GLN A 161      18.569  -5.089  11.508  1.00 82.93           C  
ATOM   1260  C   GLN A 161      18.733  -6.373  12.316  1.00 82.93           C  
ATOM   1261  CB  GLN A 161      18.917  -3.877  12.374  1.00 82.93           C  
ATOM   1262  O   GLN A 161      19.826  -6.941  12.375  1.00 82.93           O  
ATOM   1263  CG  GLN A 161      19.088  -2.586  11.584  1.00 82.93           C  
ATOM   1264  CD  GLN A 161      19.326  -1.381  12.475  1.00 82.93           C  
ATOM   1265  NE2 GLN A 161      19.528  -0.220  11.860  1.00 82.93           N  
ATOM   1266  OE1 GLN A 161      19.327  -1.491  13.705  1.00 82.93           O  
ATOM   1267  N   ARG A 162      17.700  -6.861  12.867  1.00 81.37           N  
ATOM   1268  CA  ARG A 162      17.751  -8.050  13.711  1.00 81.37           C  
ATOM   1269  C   ARG A 162      17.570  -9.318  12.883  1.00 81.37           C  
ATOM   1270  CB  ARG A 162      16.683  -7.981  14.804  1.00 81.37           C  
ATOM   1271  O   ARG A 162      17.918 -10.413  13.330  1.00 81.37           O  
ATOM   1272  CG  ARG A 162      16.977  -6.958  15.889  1.00 81.37           C  
ATOM   1273  CD  ARG A 162      15.923  -6.982  16.988  1.00 81.37           C  
ATOM   1274  NE  ARG A 162      16.171  -5.955  17.995  1.00 81.37           N  
ATOM   1275  NH1 ARG A 162      14.208  -6.326  19.155  1.00 81.37           N  
ATOM   1276  NH2 ARG A 162      15.675  -4.712  19.862  1.00 81.37           N  
ATOM   1277  CZ  ARG A 162      15.351  -5.667  19.002  1.00 81.37           C  
ATOM   1278  N   THR A 163      17.008  -9.215  11.644  1.00 69.77           N  
ATOM   1279  CA  THR A 163      16.640 -10.374  10.838  1.00 69.77           C  
ATOM   1280  C   THR A 163      17.833 -10.868  10.024  1.00 69.77           C  
ATOM   1281  CB  THR A 163      15.470 -10.048   9.891  1.00 69.77           C  
ATOM   1282  O   THR A 163      17.709 -11.811   9.240  1.00 69.77           O  
ATOM   1283  CG2 THR A 163      14.900 -11.315   9.264  1.00 69.77           C  
ATOM   1284  OG1 THR A 163      14.436  -9.387  10.630  1.00 69.77           O  
ATOM   1285  N   HIS A 164      19.167 -10.719  10.437  1.00 53.86           N  
ATOM   1286  CA  HIS A 164      20.321 -11.140   9.652  1.00 53.86           C  
ATOM   1287  C   HIS A 164      20.338 -12.654   9.465  1.00 53.86           C  
ATOM   1288  CB  HIS A 164      21.619 -10.679  10.317  1.00 53.86           C  
ATOM   1289  O   HIS A 164      20.815 -13.152   8.443  1.00 53.86           O  
ATOM   1290  CG  HIS A 164      21.905  -9.223  10.129  1.00 53.86           C  
ATOM   1291  CD2 HIS A 164      21.969  -8.207  11.022  1.00 53.86           C  
ATOM   1292  ND1 HIS A 164      22.165  -8.669   8.895  1.00 53.86           N  
ATOM   1293  CE1 HIS A 164      22.377  -7.371   9.037  1.00 53.86           C  
ATOM   1294  NE2 HIS A 164      22.264  -7.066  10.318  1.00 53.86           N  
ATOM   1295  N   GLN A 165      19.369 -13.474  10.069  1.00 50.86           N  
ATOM   1296  CA  GLN A 165      19.661 -14.903  10.118  1.00 50.86           C  
ATOM   1297  C   GLN A 165      18.429 -15.729   9.760  1.00 50.86           C  
ATOM   1298  CB  GLN A 165      20.174 -15.299  11.503  1.00 50.86           C  
ATOM   1299  O   GLN A 165      18.483 -16.960   9.745  1.00 50.86           O  
ATOM   1300  CG  GLN A 165      21.611 -14.872  11.772  1.00 50.86           C  
ATOM   1301  CD  GLN A 165      22.109 -15.311  13.136  1.00 50.86           C  
ATOM   1302  NE2 GLN A 165      23.384 -15.059  13.412  1.00 50.86           N  
ATOM   1303  OE1 GLN A 165      21.353 -15.871  13.937  1.00 50.86           O  
ATOM   1304  N   GLN A 166      17.389 -15.240   9.075  1.00 53.41           N  
ATOM   1305  CA  GLN A 166      16.246 -16.145   9.120  1.00 53.41           C  
ATOM   1306  C   GLN A 166      15.884 -16.646   7.725  1.00 53.41           C  
ATOM   1307  CB  GLN A 166      15.039 -15.456   9.759  1.00 53.41           C  
ATOM   1308  O   GLN A 166      15.787 -17.854   7.499  1.00 53.41           O  
ATOM   1309  CG  GLN A 166      15.168 -15.262  11.264  1.00 53.41           C  
ATOM   1310  CD  GLN A 166      13.882 -14.773  11.905  1.00 53.41           C  
ATOM   1311  NE2 GLN A 166      13.822 -14.828  13.231  1.00 53.41           N  
ATOM   1312  OE1 GLN A 166      12.951 -14.347  11.214  1.00 53.41           O  
ATOM   1313  N   SER A 167      16.186 -15.902   6.466  1.00 70.52           N  
ATOM   1314  CA  SER A 167      15.918 -16.279   5.082  1.00 70.52           C  
ATOM   1315  C   SER A 167      15.858 -15.054   4.177  1.00 70.52           C  
ATOM   1316  CB  SER A 167      14.608 -17.061   4.984  1.00 70.52           C  
ATOM   1317  O   SER A 167      15.598 -13.943   4.644  1.00 70.52           O  
ATOM   1318  OG  SER A 167      13.494 -16.187   5.047  1.00 70.52           O  
ATOM   1319  N   SER A 168      16.403 -15.108   2.930  1.00 74.60           N  
ATOM   1320  CA  SER A 168      16.364 -14.078   1.896  1.00 74.60           C  
ATOM   1321  C   SER A 168      14.942 -13.576   1.670  1.00 74.60           C  
ATOM   1322  CB  SER A 168      16.938 -14.614   0.584  1.00 74.60           C  
ATOM   1323  O   SER A 168      14.732 -12.392   1.397  1.00 74.60           O  
ATOM   1324  OG  SER A 168      16.206 -15.742   0.138  1.00 74.60           O  
ATOM   1325  N   GLU A 169      13.895 -14.357   1.922  1.00 80.70           N  
ATOM   1326  CA  GLU A 169      12.497 -13.982   1.729  1.00 80.70           C  
ATOM   1327  C   GLU A 169      12.033 -13.008   2.808  1.00 80.70           C  
ATOM   1328  CB  GLU A 169      11.603 -15.225   1.722  1.00 80.70           C  
ATOM   1329  O   GLU A 169      11.336 -12.035   2.514  1.00 80.70           O  
ATOM   1330  CG  GLU A 169      10.150 -14.936   1.377  1.00 80.70           C  
ATOM   1331  CD  GLU A 169       9.307 -16.192   1.228  1.00 80.70           C  
ATOM   1332  OE1 GLU A 169       8.106 -16.081   0.890  1.00 80.70           O  
ATOM   1333  OE2 GLU A 169       9.851 -17.296   1.452  1.00 80.70           O  
ATOM   1334  N   ASP A 170      12.384 -13.315   4.015  1.00 83.73           N  
ATOM   1335  CA  ASP A 170      12.021 -12.445   5.130  1.00 83.73           C  
ATOM   1336  C   ASP A 170      12.601 -11.044   4.944  1.00 83.73           C  
ATOM   1337  CB  ASP A 170      12.502 -13.041   6.454  1.00 83.73           C  
ATOM   1338  O   ASP A 170      11.905 -10.047   5.148  1.00 83.73           O  
ATOM   1339  CG  ASP A 170      11.728 -14.283   6.861  1.00 83.73           C  
ATOM   1340  OD1 ASP A 170      10.678 -14.575   6.248  1.00 83.73           O  
ATOM   1341  OD2 ASP A 170      12.169 -14.973   7.805  1.00 83.73           O  
ATOM   1342  N   LEU A 171      13.845 -11.059   4.601  1.00 86.45           N  
ATOM   1343  CA  LEU A 171      14.513  -9.782   4.374  1.00 86.45           C  
ATOM   1344  C   LEU A 171      13.838  -9.009   3.246  1.00 86.45           C  
ATOM   1345  CB  LEU A 171      15.992 -10.002   4.044  1.00 86.45           C  
ATOM   1346  O   LEU A 171      13.641  -7.796   3.351  1.00 86.45           O  
ATOM   1347  CG  LEU A 171      16.872  -8.752   4.011  1.00 86.45           C  
ATOM   1348  CD1 LEU A 171      16.827  -8.036   5.357  1.00 86.45           C  
ATOM   1349  CD2 LEU A 171      18.306  -9.117   3.640  1.00 86.45           C  
ATOM   1350  N   TYR A 172      13.522  -9.732   2.246  1.00 86.91           N  
ATOM   1351  CA  TYR A 172      12.826  -9.130   1.114  1.00 86.91           C  
ATOM   1352  C   TYR A 172      11.521  -8.482   1.559  1.00 86.91           C  
ATOM   1353  CB  TYR A 172      12.547 -10.180   0.035  1.00 86.91           C  
ATOM   1354  O   TYR A 172      11.248  -7.327   1.223  1.00 86.91           O  
ATOM   1355  CG  TYR A 172      11.613  -9.701  -1.050  1.00 86.91           C  
ATOM   1356  CD1 TYR A 172      10.254 -10.005  -1.011  1.00 86.91           C  
ATOM   1357  CD2 TYR A 172      12.087  -8.945  -2.117  1.00 86.91           C  
ATOM   1358  CE1 TYR A 172       9.390  -9.568  -2.009  1.00 86.91           C  
ATOM   1359  CE2 TYR A 172      11.232  -8.502  -3.121  1.00 86.91           C  
ATOM   1360  OH  TYR A 172       9.036  -8.382  -4.049  1.00 86.91           O  
ATOM   1361  CZ  TYR A 172       9.887  -8.818  -3.058  1.00 86.91           C  
ATOM   1362  N   GLN A 173      10.706  -9.114   2.262  1.00 87.31           N  
ATOM   1363  CA  GLN A 173       9.404  -8.624   2.703  1.00 87.31           C  
ATOM   1364  C   GLN A 173       9.554  -7.427   3.637  1.00 87.31           C  
ATOM   1365  CB  GLN A 173       8.619  -9.737   3.398  1.00 87.31           C  
ATOM   1366  O   GLN A 173       8.764  -6.482   3.576  1.00 87.31           O  
ATOM   1367  CG  GLN A 173       8.191 -10.863   2.466  1.00 87.31           C  
ATOM   1368  CD  GLN A 173       7.255 -10.393   1.369  1.00 87.31           C  
ATOM   1369  NE2 GLN A 173       7.306 -11.059   0.220  1.00 87.31           N  
ATOM   1370  OE1 GLN A 173       6.491  -9.440   1.552  1.00 87.31           O  
ATOM   1371  N   LEU A 174      10.540  -7.452   4.455  1.00 89.74           N  
ATOM   1372  CA  LEU A 174      10.788  -6.343   5.370  1.00 89.74           C  
ATOM   1373  C   LEU A 174      11.214  -5.093   4.607  1.00 89.74           C  
ATOM   1374  CB  LEU A 174      11.862  -6.722   6.392  1.00 89.74           C  
ATOM   1375  O   LEU A 174      10.744  -3.991   4.899  1.00 89.74           O  
ATOM   1376  CG  LEU A 174      11.402  -7.580   7.572  1.00 89.74           C  
ATOM   1377  CD1 LEU A 174      12.606  -8.122   8.334  1.00 89.74           C  
ATOM   1378  CD2 LEU A 174      10.495  -6.775   8.497  1.00 89.74           C  
ATOM   1379  N   VAL A 175      12.149  -5.328   3.649  1.00 91.02           N  
ATOM   1380  CA  VAL A 175      12.611  -4.200   2.848  1.00 91.02           C  
ATOM   1381  C   VAL A 175      11.443  -3.614   2.058  1.00 91.02           C  
ATOM   1382  CB  VAL A 175      13.750  -4.613   1.889  1.00 91.02           C  
ATOM   1383  O   VAL A 175      11.326  -2.393   1.924  1.00 91.02           O  
ATOM   1384  CG1 VAL A 175      14.098  -3.469   0.939  1.00 91.02           C  
ATOM   1385  CG2 VAL A 175      14.982  -5.049   2.680  1.00 91.02           C  
ATOM   1386  N   LYS A 176      10.704  -4.406   1.655  1.00 89.45           N  
ATOM   1387  CA  LYS A 176       9.516  -3.953   0.938  1.00 89.45           C  
ATOM   1388  C   LYS A 176       8.606  -3.130   1.846  1.00 89.45           C  
ATOM   1389  CB  LYS A 176       8.747  -5.144   0.366  1.00 89.45           C  
ATOM   1390  O   LYS A 176       8.078  -2.096   1.432  1.00 89.45           O  
ATOM   1391  CG  LYS A 176       7.632  -4.758  -0.596  1.00 89.45           C  
ATOM   1392  CD  LYS A 176       6.993  -5.985  -1.232  1.00 89.45           C  
ATOM   1393  CE  LYS A 176       5.840  -5.603  -2.150  1.00 89.45           C  
ATOM   1394  NZ  LYS A 176       5.193  -6.805  -2.757  1.00 89.45           N  
ATOM   1395  N   ALA A 177       8.274  -3.670   2.984  1.00 91.29           N  
ATOM   1396  CA  ALA A 177       7.465  -2.940   3.956  1.00 91.29           C  
ATOM   1397  C   ALA A 177       8.067  -1.569   4.252  1.00 91.29           C  
ATOM   1398  CB  ALA A 177       7.326  -3.746   5.245  1.00 91.29           C  
ATOM   1399  O   ALA A 177       7.344  -0.575   4.351  1.00 91.29           O  
ATOM   1400  N   VAL A 178       9.344  -1.542   4.331  1.00 93.39           N  
ATOM   1401  CA  VAL A 178      10.052  -0.284   4.543  1.00 93.39           C  
ATOM   1402  C   VAL A 178       9.806   0.652   3.362  1.00 93.39           C  
ATOM   1403  CB  VAL A 178      11.568  -0.511   4.737  1.00 93.39           C  
ATOM   1404  O   VAL A 178       9.528   1.839   3.550  1.00 93.39           O  
ATOM   1405  CG1 VAL A 178      12.325   0.814   4.678  1.00 93.39           C  
ATOM   1406  CG2 VAL A 178      11.835  -1.224   6.061  1.00 93.39           C  
ATOM   1407  N   SER A 179       9.911   0.123   2.253  1.00 92.45           N  
ATOM   1408  CA  SER A 179       9.672   0.924   1.057  1.00 92.45           C  
ATOM   1409  C   SER A 179       8.274   1.534   1.070  1.00 92.45           C  
ATOM   1410  CB  SER A 179       9.855   0.075  -0.202  1.00 92.45           C  
ATOM   1411  O   SER A 179       8.101   2.710   0.744  1.00 92.45           O  
ATOM   1412  OG  SER A 179      11.185  -0.406  -0.295  1.00 92.45           O  
ATOM   1413  N   ASN A 180       7.305   0.737   1.439  1.00 90.64           N  
ATOM   1414  CA  ASN A 180       5.924   1.202   1.491  1.00 90.64           C  
ATOM   1415  C   ASN A 180       5.754   2.344   2.489  1.00 90.64           C  
ATOM   1416  CB  ASN A 180       4.981   0.048   1.839  1.00 90.64           C  
ATOM   1417  O   ASN A 180       5.056   3.320   2.209  1.00 90.64           O  
ATOM   1418  CG  ASN A 180       4.835  -0.949   0.707  1.00 90.64           C  
ATOM   1419  ND2 ASN A 180       4.503  -2.188   1.047  1.00 90.64           N  
ATOM   1420  OD1 ASN A 180       5.021  -0.608  -0.464  1.00 90.64           O  
ATOM   1421  N   VAL A 181       6.383   2.205   3.615  1.00 92.15           N  
ATOM   1422  CA  VAL A 181       6.307   3.240   4.642  1.00 92.15           C  
ATOM   1423  C   VAL A 181       6.990   4.512   4.144  1.00 92.15           C  
ATOM   1424  CB  VAL A 181       6.951   2.773   5.966  1.00 92.15           C  
ATOM   1425  O   VAL A 181       6.472   5.615   4.332  1.00 92.15           O  
ATOM   1426  CG1 VAL A 181       7.005   3.920   6.974  1.00 92.15           C  
ATOM   1427  CG2 VAL A 181       6.182   1.586   6.543  1.00 92.15           C  
ATOM   1428  N   LEU A 182       8.093   4.353   3.503  1.00 91.84           N  
ATOM   1429  CA  LEU A 182       8.820   5.505   2.980  1.00 91.84           C  
ATOM   1430  C   LEU A 182       8.010   6.213   1.899  1.00 91.84           C  
ATOM   1431  CB  LEU A 182      10.176   5.072   2.416  1.00 91.84           C  
ATOM   1432  O   LEU A 182       8.013   7.443   1.821  1.00 91.84           O  
ATOM   1433  CG  LEU A 182      11.236   4.664   3.440  1.00 91.84           C  
ATOM   1434  CD1 LEU A 182      12.449   4.062   2.737  1.00 91.84           C  
ATOM   1435  CD2 LEU A 182      11.645   5.860   4.293  1.00 91.84           C  
ATOM   1436  N   ASP A 183       7.361   5.431   1.156  1.00 89.99           N  
ATOM   1437  CA  ASP A 183       6.468   6.039   0.174  1.00 89.99           C  
ATOM   1438  C   ASP A 183       5.382   6.867   0.858  1.00 89.99           C  
ATOM   1439  CB  ASP A 183       5.831   4.965  -0.710  1.00 89.99           C  
ATOM   1440  O   ASP A 183       5.055   7.966   0.405  1.00 89.99           O  
ATOM   1441  CG  ASP A 183       6.773   4.443  -1.781  1.00 89.99           C  
ATOM   1442  OD1 ASP A 183       7.811   5.088  -2.047  1.00 89.99           O  
ATOM   1443  OD2 ASP A 183       6.474   3.380  -2.366  1.00 89.99           O  
ATOM   1444  N   ALA A 184       4.825   6.274   1.872  1.00 88.23           N  
ATOM   1445  CA  ALA A 184       3.794   6.984   2.625  1.00 88.23           C  
ATOM   1446  C   ALA A 184       4.348   8.266   3.239  1.00 88.23           C  
ATOM   1447  CB  ALA A 184       3.214   6.083   3.713  1.00 88.23           C  
ATOM   1448  O   ALA A 184       3.665   9.292   3.271  1.00 88.23           O  
ATOM   1449  N   MET A 185       5.515   8.196   3.695  1.00 88.49           N  
ATOM   1450  CA  MET A 185       6.165   9.366   4.280  1.00 88.49           C  
ATOM   1451  C   MET A 185       6.383  10.450   3.229  1.00 88.49           C  
ATOM   1452  CB  MET A 185       7.501   8.978   4.916  1.00 88.49           C  
ATOM   1453  O   MET A 185       6.191  11.635   3.505  1.00 88.49           O  
ATOM   1454  CG  MET A 185       7.359   8.148   6.182  1.00 88.49           C  
ATOM   1455  SD  MET A 185       8.981   7.702   6.915  1.00 88.49           S  
ATOM   1456  CE  MET A 185       9.335   9.215   7.853  1.00 88.49           C  
ATOM   1457  N   ALA A 186       6.771  10.004   2.130  1.00 83.04           N  
ATOM   1458  CA  ALA A 186       6.977  10.958   1.042  1.00 83.04           C  
ATOM   1459  C   ALA A 186       5.665  11.626   0.643  1.00 83.04           C  
ATOM   1460  CB  ALA A 186       7.605  10.262  -0.163  1.00 83.04           C  
ATOM   1461  O   ALA A 186       5.628  12.833   0.389  1.00 83.04           O  
ATOM   1462  N   ASP A 187       4.542  10.909   0.705  1.00 79.85           N  
ATOM   1463  CA  ASP A 187       3.224  11.417   0.336  1.00 79.85           C  
ATOM   1464  C   ASP A 187       2.699  12.396   1.384  1.00 79.85           C  
ATOM   1465  CB  ASP A 187       2.236  10.262   0.153  1.00 79.85           C  
ATOM   1466  O   ASP A 187       1.991  13.348   1.052  1.00 79.85           O  
ATOM   1467  CG  ASP A 187       2.478   9.471  -1.120  1.00 79.85           C  
ATOM   1468  OD1 ASP A 187       3.192   9.964  -2.019  1.00 79.85           O  
ATOM   1469  OD2 ASP A 187       1.947   8.344  -1.226  1.00 79.85           O  
ATOM   1470  N   SER A 188       3.108  12.174   2.623  1.00 76.36           N  
ATOM   1471  CA  SER A 188       2.575  12.988   3.711  1.00 76.36           C  
ATOM   1472  C   SER A 188       3.520  14.134   4.057  1.00 76.36           C  
ATOM   1473  CB  SER A 188       2.326  12.129   4.951  1.00 76.36           C  
ATOM   1474  O   SER A 188       3.259  14.900   4.987  1.00 76.36           O  
ATOM   1475  OG  SER A 188       3.511  11.459   5.345  1.00 76.36           O  
ATOM   1476  N   SER A 189       4.608  14.266   3.310  1.00 73.63           N  
ATOM   1477  CA  SER A 189       5.608  15.308   3.513  1.00 73.63           C  
ATOM   1478  C   SER A 189       6.121  15.310   4.949  1.00 73.63           C  
ATOM   1479  CB  SER A 189       5.030  16.681   3.168  1.00 73.63           C  
ATOM   1480  O   SER A 189       6.172  16.359   5.595  1.00 73.63           O  
ATOM   1481  OG  SER A 189       4.598  16.721   1.819  1.00 73.63           O  
ATOM   1482  N   VAL A 190       6.412  14.174   5.480  1.00 76.78           N  
ATOM   1483  CA  VAL A 190       6.959  14.047   6.827  1.00 76.78           C  
ATOM   1484  C   VAL A 190       8.262  14.836   6.932  1.00 76.78           C  
ATOM   1485  CB  VAL A 190       7.201  12.568   7.204  1.00 76.78           C  
ATOM   1486  O   VAL A 190       9.115  14.760   6.045  1.00 76.78           O  
ATOM   1487  CG1 VAL A 190       7.914  12.463   8.551  1.00 76.78           C  
ATOM   1488  CG2 VAL A 190       5.879  11.803   7.235  1.00 76.78           C  
ATOM   1489  N   LYS A 191       8.373  15.729   8.040  1.00 76.26           N  
ATOM   1490  CA  LYS A 191       9.596  16.492   8.272  1.00 76.26           C  
ATOM   1491  C   LYS A 191      10.346  15.971   9.494  1.00 76.26           C  
ATOM   1492  CB  LYS A 191       9.276  17.978   8.447  1.00 76.26           C  
ATOM   1493  O   LYS A 191       9.739  15.410  10.409  1.00 76.26           O  
ATOM   1494  CG  LYS A 191       8.652  18.626   7.220  1.00 76.26           C  
ATOM   1495  CD  LYS A 191       8.423  20.117   7.431  1.00 76.26           C  
ATOM   1496  CE  LYS A 191       7.780  20.762   6.211  1.00 76.26           C  
ATOM   1497  NZ  LYS A 191       7.534  22.221   6.421  1.00 76.26           N  
ATOM   1498  N   GLY A 192      11.735  15.935   9.372  1.00 69.77           N  
ATOM   1499  CA  GLY A 192      12.537  15.876  10.584  1.00 69.77           C  
ATOM   1500  C   GLY A 192      12.889  14.459  10.998  1.00 69.77           C  
ATOM   1501  O   GLY A 192      12.995  14.164  12.190  1.00 69.77           O  
ATOM   1502  N   LEU A 193      12.906  13.546  10.082  1.00 81.84           N  
ATOM   1503  CA  LEU A 193      13.404  12.222  10.438  1.00 81.84           C  
ATOM   1504  C   LEU A 193      14.799  12.311  11.047  1.00 81.84           C  
ATOM   1505  CB  LEU A 193      13.429  11.310   9.208  1.00 81.84           C  
ATOM   1506  O   LEU A 193      15.683  12.966  10.491  1.00 81.84           O  
ATOM   1507  CG  LEU A 193      13.614   9.816   9.475  1.00 81.84           C  
ATOM   1508  CD1 LEU A 193      12.361   9.235  10.122  1.00 81.84           C  
ATOM   1509  CD2 LEU A 193      13.945   9.078   8.182  1.00 81.84           C  
ATOM   1510  N   SER A 194      14.920  11.705  12.263  1.00 85.69           N  
ATOM   1511  CA  SER A 194      16.230  11.721  12.904  1.00 85.69           C  
ATOM   1512  C   SER A 194      17.297  11.115  11.998  1.00 85.69           C  
ATOM   1513  CB  SER A 194      16.187  10.963  14.232  1.00 85.69           C  
ATOM   1514  O   SER A 194      17.221   9.936  11.644  1.00 85.69           O  
ATOM   1515  OG  SER A 194      17.489  10.821  14.773  1.00 85.69           O  
ATOM   1516  N   ARG A 195      18.165  11.912  11.672  1.00 79.57           N  
ATOM   1517  CA  ARG A 195      19.259  11.466  10.816  1.00 79.57           C  
ATOM   1518  C   ARG A 195      20.109  10.411  11.517  1.00 79.57           C  
ATOM   1519  CB  ARG A 195      20.134  12.651  10.399  1.00 79.57           C  
ATOM   1520  O   ARG A 195      20.447   9.385  10.924  1.00 79.57           O  
ATOM   1521  CG  ARG A 195      21.250  12.284   9.435  1.00 79.57           C  
ATOM   1522  CD  ARG A 195      22.050  13.506   9.007  1.00 79.57           C  
ATOM   1523  NE  ARG A 195      23.192  13.138   8.174  1.00 79.57           N  
ATOM   1524  NH1 ARG A 195      24.252  15.182   8.363  1.00 79.57           N  
ATOM   1525  NH2 ARG A 195      25.199  13.505   7.119  1.00 79.57           N  
ATOM   1526  CZ  ARG A 195      24.212  13.942   7.887  1.00 79.57           C  
ATOM   1527  N   GLU A 196      20.541  10.649  12.762  1.00 82.15           N  
ATOM   1528  CA  GLU A 196      21.493   9.833  13.511  1.00 82.15           C  
ATOM   1529  C   GLU A 196      20.874   8.500  13.920  1.00 82.15           C  
ATOM   1530  CB  GLU A 196      21.989  10.585  14.749  1.00 82.15           C  
ATOM   1531  O   GLU A 196      21.529   7.458  13.851  1.00 82.15           O  
ATOM   1532  CG  GLU A 196      22.904  11.758  14.430  1.00 82.15           C  
ATOM   1533  CD  GLU A 196      23.378  12.502  15.668  1.00 82.15           C  
ATOM   1534  OE1 GLU A 196      24.135  13.490  15.530  1.00 82.15           O  
ATOM   1535  OE2 GLU A 196      22.991  12.094  16.786  1.00 82.15           O  
ATOM   1536  N   LYS A 197      19.588   8.565  14.209  1.00 83.57           N  
ATOM   1537  CA  LYS A 197      18.980   7.385  14.818  1.00 83.57           C  
ATOM   1538  C   LYS A 197      18.297   6.514  13.767  1.00 83.57           C  
ATOM   1539  CB  LYS A 197      17.973   7.795  15.893  1.00 83.57           C  
ATOM   1540  O   LYS A 197      18.256   5.289  13.899  1.00 83.57           O  
ATOM   1541  CG  LYS A 197      18.609   8.384  17.144  1.00 83.57           C  
ATOM   1542  CD  LYS A 197      17.569   8.659  18.223  1.00 83.57           C  
ATOM   1543  CE  LYS A 197      18.202   9.264  19.469  1.00 83.57           C  
ATOM   1544  NZ  LYS A 197      17.185   9.546  20.526  1.00 83.57           N  
ATOM   1545  N   ILE A 198      17.850   7.145  12.634  1.00 86.91           N  
ATOM   1546  CA  ILE A 198      17.022   6.342  11.741  1.00 86.91           C  
ATOM   1547  C   ILE A 198      17.564   6.430  10.316  1.00 86.91           C  
ATOM   1548  CB  ILE A 198      15.545   6.794  11.781  1.00 86.91           C  
ATOM   1549  O   ILE A 198      17.928   5.414   9.720  1.00 86.91           O  
ATOM   1550  CG1 ILE A 198      14.965   6.602  13.187  1.00 86.91           C  
ATOM   1551  CG2 ILE A 198      14.719   6.033  10.740  1.00 86.91           C  
ATOM   1552  CD1 ILE A 198      13.539   7.113  13.344  1.00 86.91           C  
ATOM   1553  N   HIS A 199      17.692   7.672   9.827  1.00 86.18           N  
ATOM   1554  CA  HIS A 199      18.000   7.878   8.416  1.00 86.18           C  
ATOM   1555  C   HIS A 199      19.338   7.245   8.047  1.00 86.18           C  
ATOM   1556  CB  HIS A 199      18.017   9.371   8.084  1.00 86.18           C  
ATOM   1557  O   HIS A 199      19.404   6.403   7.148  1.00 86.18           O  
ATOM   1558  CG  HIS A 199      18.128   9.659   6.621  1.00 86.18           C  
ATOM   1559  CD2 HIS A 199      17.185   9.969   5.701  1.00 86.18           C  
ATOM   1560  ND1 HIS A 199      19.331   9.640   5.948  1.00 86.18           N  
ATOM   1561  CE1 HIS A 199      19.122   9.928   4.675  1.00 86.18           C  
ATOM   1562  NE2 HIS A 199      17.828  10.133   4.499  1.00 86.18           N  
ATOM   1563  N   GLU A 200      20.487   7.499   8.653  1.00 85.22           N  
ATOM   1564  CA  GLU A 200      21.828   7.055   8.285  1.00 85.22           C  
ATOM   1565  C   GLU A 200      21.996   5.556   8.520  1.00 85.22           C  
ATOM   1566  CB  GLU A 200      22.886   7.833   9.071  1.00 85.22           C  
ATOM   1567  O   GLU A 200      22.505   4.841   7.654  1.00 85.22           O  
ATOM   1568  CG  GLU A 200      23.233   9.184   8.464  1.00 85.22           C  
ATOM   1569  CD  GLU A 200      24.445   9.839   9.108  1.00 85.22           C  
ATOM   1570  OE1 GLU A 200      24.913  10.883   8.600  1.00 85.22           O  
ATOM   1571  OE2 GLU A 200      24.932   9.302  10.128  1.00 85.22           O  
ATOM   1572  N   PRO A 201      21.614   5.145   9.681  1.00 88.00           N  
ATOM   1573  CA  PRO A 201      21.736   3.698   9.870  1.00 88.00           C  
ATOM   1574  C   PRO A 201      20.942   2.899   8.839  1.00 88.00           C  
ATOM   1575  CB  PRO A 201      21.180   3.478  11.279  1.00 88.00           C  
ATOM   1576  O   PRO A 201      21.406   1.858   8.368  1.00 88.00           O  
ATOM   1577  CG  PRO A 201      21.395   4.779  11.982  1.00 88.00           C  
ATOM   1578  CD  PRO A 201      21.257   5.890  10.981  1.00 88.00           C  
ATOM   1579  N   LEU A 202      19.780   3.392   8.543  1.00 90.42           N  
ATOM   1580  CA  LEU A 202      18.964   2.688   7.560  1.00 90.42           C  
ATOM   1581  C   LEU A 202      19.597   2.764   6.174  1.00 90.42           C  
ATOM   1582  CB  LEU A 202      17.549   3.271   7.520  1.00 90.42           C  
ATOM   1583  O   LEU A 202      19.604   1.777   5.435  1.00 90.42           O  
ATOM   1584  CG  LEU A 202      16.551   2.565   6.602  1.00 90.42           C  
ATOM   1585  CD1 LEU A 202      16.480   1.079   6.938  1.00 90.42           C  
ATOM   1586  CD2 LEU A 202      15.173   3.210   6.713  1.00 90.42           C  
ATOM   1587  N   CYS A 203      20.129   3.901   5.843  1.00 88.94           N  
ATOM   1588  CA  CYS A 203      20.830   4.056   4.573  1.00 88.94           C  
ATOM   1589  C   CYS A 203      21.997   3.081   4.471  1.00 88.94           C  
ATOM   1590  CB  CYS A 203      21.336   5.489   4.411  1.00 88.94           C  
ATOM   1591  O   CYS A 203      22.189   2.442   3.435  1.00 88.94           O  
ATOM   1592  SG  CYS A 203      20.061   6.656   3.885  1.00 88.94           S  
ATOM   1593  N   ALA A 204      22.764   3.022   5.497  1.00 85.95           N  
ATOM   1594  CA  ALA A 204      23.920   2.131   5.528  1.00 85.95           C  
ATOM   1595  C   ALA A 204      23.495   0.674   5.364  1.00 85.95           C  
ATOM   1596  CB  ALA A 204      24.697   2.311   6.830  1.00 85.95           C  
ATOM   1597  O   ALA A 204      24.123  -0.082   4.619  1.00 85.95           O  
ATOM   1598  N   TYR A 205      22.453   0.386   6.063  1.00 88.54           N  
ATOM   1599  CA  TYR A 205      21.974  -0.990   5.998  1.00 88.54           C  
ATOM   1600  C   TYR A 205      21.479  -1.330   4.597  1.00 88.54           C  
ATOM   1601  CB  TYR A 205      20.854  -1.219   7.017  1.00 88.54           C  
ATOM   1602  O   TYR A 205      21.817  -2.382   4.050  1.00 88.54           O  
ATOM   1603  CG  TYR A 205      20.464  -2.668   7.176  1.00 88.54           C  
ATOM   1604  CD1 TYR A 205      19.387  -3.202   6.472  1.00 88.54           C  
ATOM   1605  CD2 TYR A 205      21.171  -3.507   8.031  1.00 88.54           C  
ATOM   1606  CE1 TYR A 205      19.023  -4.537   6.617  1.00 88.54           C  
ATOM   1607  CE2 TYR A 205      20.817  -4.843   8.184  1.00 88.54           C  
ATOM   1608  OH  TYR A 205      19.388  -6.670   7.621  1.00 88.54           O  
ATOM   1609  CZ  TYR A 205      19.743  -5.348   7.473  1.00 88.54           C  
ATOM   1610  N   LEU A 206      20.664  -0.461   3.974  1.00 90.15           N  
ATOM   1611  CA  LEU A 206      20.118  -0.675   2.638  1.00 90.15           C  
ATOM   1612  C   LEU A 206      21.232  -0.731   1.598  1.00 90.15           C  
ATOM   1613  CB  LEU A 206      19.125   0.434   2.281  1.00 90.15           C  
ATOM   1614  O   LEU A 206      21.169  -1.526   0.658  1.00 90.15           O  
ATOM   1615  CG  LEU A 206      17.809   0.443   3.060  1.00 90.15           C  
ATOM   1616  CD1 LEU A 206      17.020   1.712   2.753  1.00 90.15           C  
ATOM   1617  CD2 LEU A 206      16.985  -0.797   2.733  1.00 90.15           C  
ATOM   1618  N   ASP A 207      22.196   0.107   1.801  1.00 86.29           N  
ATOM   1619  CA  ASP A 207      23.350   0.111   0.907  1.00 86.29           C  
ATOM   1620  C   ASP A 207      24.096  -1.221   0.968  1.00 86.29           C  
ATOM   1621  CB  ASP A 207      24.297   1.260   1.257  1.00 86.29           C  
ATOM   1622  O   ASP A 207      24.576  -1.716  -0.054  1.00 86.29           O  
ATOM   1623  CG  ASP A 207      25.262   1.597   0.134  1.00 86.29           C  
ATOM   1624  OD1 ASP A 207      24.856   1.565  -1.048  1.00 86.29           O  
ATOM   1625  OD2 ASP A 207      26.438   1.894   0.433  1.00 86.29           O  
ATOM   1626  N   GLY A 208      24.192  -1.795   2.085  1.00 83.59           N  
ATOM   1627  CA  GLY A 208      24.819  -3.094   2.265  1.00 83.59           C  
ATOM   1628  C   GLY A 208      24.081  -4.216   1.559  1.00 83.59           C  
ATOM   1629  O   GLY A 208      24.697  -5.184   1.107  1.00 83.59           O  
ATOM   1630  N   LEU A 209      22.777  -4.048   1.418  1.00 86.20           N  
ATOM   1631  CA  LEU A 209      21.953  -5.091   0.817  1.00 86.20           C  
ATOM   1632  C   LEU A 209      22.088  -5.082  -0.702  1.00 86.20           C  
ATOM   1633  CB  LEU A 209      20.485  -4.909   1.212  1.00 86.20           C  
ATOM   1634  O   LEU A 209      21.682  -6.035  -1.371  1.00 86.20           O  
ATOM   1635  CG  LEU A 209      20.136  -5.190   2.674  1.00 86.20           C  
ATOM   1636  CD1 LEU A 209      18.657  -4.917   2.928  1.00 86.20           C  
ATOM   1637  CD2 LEU A 209      20.490  -6.628   3.041  1.00 86.20           C  
ATOM   1638  N   LYS A 210      22.698  -4.078  -1.215  1.00 80.74           N  
ATOM   1639  CA  LYS A 210      22.857  -3.953  -2.661  1.00 80.74           C  
ATOM   1640  C   LYS A 210      23.857  -4.976  -3.194  1.00 80.74           C  
ATOM   1641  CB  LYS A 210      23.306  -2.539  -3.032  1.00 80.74           C  
ATOM   1642  O   LYS A 210      23.852  -5.294  -4.385  1.00 80.74           O  
ATOM   1643  CG  LYS A 210      22.226  -1.481  -2.856  1.00 80.74           C  
ATOM   1644  CD  LYS A 210      22.713  -0.107  -3.297  1.00 80.74           C  
ATOM   1645  CE  LYS A 210      21.639   0.955  -3.108  1.00 80.74           C  
ATOM   1646  NZ  LYS A 210      22.118   2.308  -3.524  1.00 80.74           N  
ATOM   1647  N   ASP A 211      24.674  -5.508  -2.343  1.00 79.33           N  
ATOM   1648  CA  ASP A 211      25.683  -6.482  -2.746  1.00 79.33           C  
ATOM   1649  C   ASP A 211      25.175  -7.910  -2.560  1.00 79.33           C  
ATOM   1650  CB  ASP A 211      26.975  -6.276  -1.952  1.00 79.33           C  
ATOM   1651  O   ASP A 211      25.925  -8.871  -2.743  1.00 79.33           O  
ATOM   1652  CG  ASP A 211      27.641  -4.942  -2.239  1.00 79.33           C  
ATOM   1653  OD1 ASP A 211      27.593  -4.473  -3.396  1.00 79.33           O  
ATOM   1654  OD2 ASP A 211      28.223  -4.357  -1.300  1.00 79.33           O  
ATOM   1655  N   ASN A 212      23.907  -8.033  -2.334  1.00 82.71           N  
ATOM   1656  CA  ASN A 212      23.312  -9.351  -2.142  1.00 82.71           C  
ATOM   1657  C   ASN A 212      23.155 -10.093  -3.465  1.00 82.71           C  
ATOM   1658  CB  ASN A 212      21.959  -9.231  -1.436  1.00 82.71           C  
ATOM   1659  O   ASN A 212      23.109  -9.472  -4.529  1.00 82.71           O  
ATOM   1660  CG  ASN A 212      21.501 -10.541  -0.825  1.00 82.71           C  
ATOM   1661  ND2 ASN A 212      21.281 -10.539   0.484  1.00 82.71           N  
ATOM   1662  OD1 ASN A 212      21.347 -11.546  -1.524  1.00 82.71           O  
ATOM   1663  N   SER A 213      23.175 -11.493  -3.431  1.00 81.81           N  
ATOM   1664  CA  SER A 213      23.082 -12.326  -4.627  1.00 81.81           C  
ATOM   1665  C   SER A 213      21.649 -12.395  -5.142  1.00 81.81           C  
ATOM   1666  CB  SER A 213      23.598 -13.736  -4.339  1.00 81.81           C  
ATOM   1667  O   SER A 213      21.418 -12.730  -6.306  1.00 81.81           O  
ATOM   1668  OG  SER A 213      22.902 -14.314  -3.249  1.00 81.81           O  
ATOM   1669  N   ASP A 214      20.709 -12.025  -4.252  1.00 83.21           N  
ATOM   1670  CA  ASP A 214      19.295 -12.054  -4.612  1.00 83.21           C  
ATOM   1671  C   ASP A 214      18.889 -10.778  -5.346  1.00 83.21           C  
ATOM   1672  CB  ASP A 214      18.428 -12.242  -3.365  1.00 83.21           C  
ATOM   1673  O   ASP A 214      18.782  -9.712  -4.736  1.00 83.21           O  
ATOM   1674  CG  ASP A 214      16.954 -12.413  -3.688  1.00 83.21           C  
ATOM   1675  OD1 ASP A 214      16.556 -12.197  -4.853  1.00 83.21           O  
ATOM   1676  OD2 ASP A 214      16.183 -12.763  -2.769  1.00 83.21           O  
ATOM   1677  N   PRO A 215      18.582 -10.854  -6.651  1.00 80.94           N  
ATOM   1678  CA  PRO A 215      18.294  -9.667  -7.459  1.00 80.94           C  
ATOM   1679  C   PRO A 215      17.019  -8.950  -7.021  1.00 80.94           C  
ATOM   1680  CB  PRO A 215      18.144 -10.231  -8.875  1.00 80.94           C  
ATOM   1681  O   PRO A 215      16.908  -7.731  -7.175  1.00 80.94           O  
ATOM   1682  CG  PRO A 215      17.837 -11.681  -8.677  1.00 80.94           C  
ATOM   1683  CD  PRO A 215      18.515 -12.145  -7.421  1.00 80.94           C  
ATOM   1684  N   TYR A 216      16.037  -9.692  -6.455  1.00 83.83           N  
ATOM   1685  CA  TYR A 216      14.786  -9.094  -6.001  1.00 83.83           C  
ATOM   1686  C   TYR A 216      15.009  -8.241  -4.757  1.00 83.83           C  
ATOM   1687  CB  TYR A 216      13.745 -10.180  -5.709  1.00 83.83           C  
ATOM   1688  O   TYR A 216      14.473  -7.136  -4.651  1.00 83.83           O  
ATOM   1689  CG  TYR A 216      13.476 -11.093  -6.881  1.00 83.83           C  
ATOM   1690  CD1 TYR A 216      12.719 -10.660  -7.967  1.00 83.83           C  
ATOM   1691  CD2 TYR A 216      13.978 -12.389  -6.904  1.00 83.83           C  
ATOM   1692  CE1 TYR A 216      12.467 -11.498  -9.048  1.00 83.83           C  
ATOM   1693  CE2 TYR A 216      13.732 -13.237  -7.980  1.00 83.83           C  
ATOM   1694  OH  TYR A 216      12.731 -13.617 -10.113  1.00 83.83           O  
ATOM   1695  CZ  TYR A 216      12.977 -12.782  -9.045  1.00 83.83           C  
ATOM   1696  N   LEU A 217      15.769  -8.774  -3.915  1.00 85.37           N  
ATOM   1697  CA  LEU A 217      16.135  -8.036  -2.712  1.00 85.37           C  
ATOM   1698  C   LEU A 217      16.937  -6.787  -3.063  1.00 85.37           C  
ATOM   1699  CB  LEU A 217      16.943  -8.925  -1.762  1.00 85.37           C  
ATOM   1700  O   LEU A 217      16.696  -5.713  -2.509  1.00 85.37           O  
ATOM   1701  CG  LEU A 217      17.432  -8.268  -0.470  1.00 85.37           C  
ATOM   1702  CD1 LEU A 217      16.250  -7.740   0.336  1.00 85.37           C  
ATOM   1703  CD2 LEU A 217      18.250  -9.255   0.355  1.00 85.37           C  
ATOM   1704  N   VAL A 218      17.819  -6.936  -3.976  1.00 87.76           N  
ATOM   1705  CA  VAL A 218      18.669  -5.829  -4.400  1.00 87.76           C  
ATOM   1706  C   VAL A 218      17.807  -4.700  -4.960  1.00 87.76           C  
ATOM   1707  CB  VAL A 218      19.707  -6.280  -5.451  1.00 87.76           C  
ATOM   1708  O   VAL A 218      18.015  -3.530  -4.632  1.00 87.76           O  
ATOM   1709  CG1 VAL A 218      20.414  -5.073  -6.065  1.00 87.76           C  
ATOM   1710  CG2 VAL A 218      20.721  -7.236  -4.824  1.00 87.76           C  
ATOM   1711  N   TYR A 219      16.915  -5.066  -5.798  1.00 88.47           N  
ATOM   1712  CA  TYR A 219      16.030  -4.064  -6.382  1.00 88.47           C  
ATOM   1713  C   TYR A 219      15.267  -3.312  -5.298  1.00 88.47           C  
ATOM   1714  CB  TYR A 219      15.044  -4.719  -7.355  1.00 88.47           C  
ATOM   1715  O   TYR A 219      15.235  -2.079  -5.295  1.00 88.47           O  
ATOM   1716  CG  TYR A 219      13.874  -3.837  -7.718  1.00 88.47           C  
ATOM   1717  CD1 TYR A 219      12.614  -4.055  -7.165  1.00 88.47           C  
ATOM   1718  CD2 TYR A 219      14.025  -2.786  -8.616  1.00 88.47           C  
ATOM   1719  CE1 TYR A 219      11.533  -3.246  -7.499  1.00 88.47           C  
ATOM   1720  CE2 TYR A 219      12.951  -1.971  -8.957  1.00 88.47           C  
ATOM   1721  OH  TYR A 219      10.644  -1.405  -8.728  1.00 88.47           O  
ATOM   1722  CZ  TYR A 219      11.711  -2.208  -8.394  1.00 88.47           C  
ATOM   1723  N   HIS A 220      14.643  -3.986  -4.381  1.00 88.69           N  
ATOM   1724  CA  HIS A 220      13.825  -3.345  -3.358  1.00 88.69           C  
ATOM   1725  C   HIS A 220      14.686  -2.545  -2.385  1.00 88.69           C  
ATOM   1726  CB  HIS A 220      13.003  -4.387  -2.597  1.00 88.69           C  
ATOM   1727  O   HIS A 220      14.247  -1.520  -1.860  1.00 88.69           O  
ATOM   1728  CG  HIS A 220      11.744  -4.787  -3.299  1.00 88.69           C  
ATOM   1729  CD2 HIS A 220      11.374  -5.963  -3.858  1.00 88.69           C  
ATOM   1730  ND1 HIS A 220      10.691  -3.919  -3.489  1.00 88.69           N  
ATOM   1731  CE1 HIS A 220       9.723  -4.547  -4.137  1.00 88.69           C  
ATOM   1732  NE2 HIS A 220      10.112  -5.788  -4.373  1.00 88.69           N  
ATOM   1733  N   ALA A 221      15.834  -3.052  -2.166  1.00 89.97           N  
ATOM   1734  CA  ALA A 221      16.764  -2.273  -1.353  1.00 89.97           C  
ATOM   1735  C   ALA A 221      17.115  -0.953  -2.033  1.00 89.97           C  
ATOM   1736  CB  ALA A 221      18.032  -3.079  -1.077  1.00 89.97           C  
ATOM   1737  O   ALA A 221      17.150   0.096  -1.385  1.00 89.97           O  
ATOM   1738  N   ALA A 222      17.349  -1.059  -3.308  1.00 90.18           N  
ATOM   1739  CA  ALA A 222      17.638   0.148  -4.077  1.00 90.18           C  
ATOM   1740  C   ALA A 222      16.442   1.096  -4.080  1.00 90.18           C  
ATOM   1741  CB  ALA A 222      18.031  -0.213  -5.507  1.00 90.18           C  
ATOM   1742  O   ALA A 222      16.604   2.311  -3.944  1.00 90.18           O  
ATOM   1743  N   TYR A 223      15.307   0.512  -4.262  1.00 90.88           N  
ATOM   1744  CA  TYR A 223      14.080   1.302  -4.239  1.00 90.88           C  
ATOM   1745  C   TYR A 223      13.911   2.008  -2.899  1.00 90.88           C  
ATOM   1746  CB  TYR A 223      12.864   0.414  -4.519  1.00 90.88           C  
ATOM   1747  O   TYR A 223      13.663   3.215  -2.854  1.00 90.88           O  
ATOM   1748  CG  TYR A 223      11.559   1.170  -4.568  1.00 90.88           C  
ATOM   1749  CD1 TYR A 223      10.851   1.454  -3.402  1.00 90.88           C  
ATOM   1750  CD2 TYR A 223      11.030   1.601  -5.780  1.00 90.88           C  
ATOM   1751  CE1 TYR A 223       9.647   2.148  -3.442  1.00 90.88           C  
ATOM   1752  CE2 TYR A 223       9.826   2.297  -5.832  1.00 90.88           C  
ATOM   1753  OH  TYR A 223       7.952   3.254  -4.706  1.00 90.88           O  
ATOM   1754  CZ  TYR A 223       9.143   2.566  -4.660  1.00 90.88           C  
ATOM   1755  N   ALA A 224      14.030   1.292  -1.833  1.00 91.48           N  
ATOM   1756  CA  ALA A 224      13.882   1.848  -0.490  1.00 91.48           C  
ATOM   1757  C   ALA A 224      14.919   2.936  -0.229  1.00 91.48           C  
ATOM   1758  CB  ALA A 224      13.997   0.744   0.559  1.00 91.48           C  
ATOM   1759  O   ALA A 224      14.615   3.956   0.393  1.00 91.48           O  
ATOM   1760  N   TYR A 225      16.075   2.636  -0.682  1.00 90.40           N  
ATOM   1761  CA  TYR A 225      17.149   3.614  -0.553  1.00 90.40           C  
ATOM   1762  C   TYR A 225      16.773   4.929  -1.225  1.00 90.40           C  
ATOM   1763  CB  TYR A 225      18.447   3.071  -1.158  1.00 90.40           C  
ATOM   1764  O   TYR A 225      16.935   6.002  -0.639  1.00 90.40           O  
ATOM   1765  CG  TYR A 225      19.624   4.004  -1.007  1.00 90.40           C  
ATOM   1766  CD1 TYR A 225      19.909   4.959  -1.979  1.00 90.40           C  
ATOM   1767  CD2 TYR A 225      20.453   3.930   0.107  1.00 90.40           C  
ATOM   1768  CE1 TYR A 225      20.994   5.820  -1.845  1.00 90.40           C  
ATOM   1769  CE2 TYR A 225      21.540   4.785   0.251  1.00 90.40           C  
ATOM   1770  OH  TYR A 225      22.878   6.575  -0.590  1.00 90.40           O  
ATOM   1771  CZ  TYR A 225      21.802   5.726  -0.728  1.00 90.40           C  
ATOM   1772  N   GLN A 226      16.267   4.799  -2.439  1.00 87.69           N  
ATOM   1773  CA  GLN A 226      15.863   5.997  -3.169  1.00 87.69           C  
ATOM   1774  C   GLN A 226      14.690   6.690  -2.481  1.00 87.69           C  
ATOM   1775  CB  GLN A 226      15.494   5.648  -4.611  1.00 87.69           C  
ATOM   1776  O   GLN A 226      14.645   7.920  -2.409  1.00 87.69           O  
ATOM   1777  CG  GLN A 226      16.689   5.276  -5.479  1.00 87.69           C  
ATOM   1778  CD  GLN A 226      17.698   6.403  -5.602  1.00 87.69           C  
ATOM   1779  NE2 GLN A 226      18.980   6.057  -5.562  1.00 87.69           N  
ATOM   1780  OE1 GLN A 226      17.328   7.574  -5.732  1.00 87.69           O  
ATOM   1781  N   ALA A 227      13.804   5.950  -1.961  1.00 89.51           N  
ATOM   1782  CA  ALA A 227      12.660   6.498  -1.236  1.00 89.51           C  
ATOM   1783  C   ALA A 227      13.112   7.271  -0.001  1.00 89.51           C  
ATOM   1784  CB  ALA A 227      11.698   5.381  -0.838  1.00 89.51           C  
ATOM   1785  O   ALA A 227      12.589   8.350   0.289  1.00 89.51           O  
ATOM   1786  N   LEU A 228      14.052   6.749   0.669  1.00 87.99           N  
ATOM   1787  CA  LEU A 228      14.596   7.370   1.872  1.00 87.99           C  
ATOM   1788  C   LEU A 228      15.223   8.722   1.549  1.00 87.99           C  
ATOM   1789  CB  LEU A 228      15.636   6.455   2.524  1.00 87.99           C  
ATOM   1790  O   LEU A 228      15.139   9.656   2.350  1.00 87.99           O  
ATOM   1791  CG  LEU A 228      16.220   6.933   3.854  1.00 87.99           C  
ATOM   1792  CD1 LEU A 228      15.108   7.152   4.874  1.00 87.99           C  
ATOM   1793  CD2 LEU A 228      17.245   5.933   4.379  1.00 87.99           C  
ATOM   1794  N   GLN A 229      15.808   8.820   0.420  1.00 84.56           N  
ATOM   1795  CA  GLN A 229      16.462  10.063   0.024  1.00 84.56           C  
ATOM   1796  C   GLN A 229      15.442  11.177  -0.192  1.00 84.56           C  
ATOM   1797  CB  GLN A 229      17.288   9.854  -1.246  1.00 84.56           C  
ATOM   1798  O   GLN A 229      15.783  12.360  -0.124  1.00 84.56           O  
ATOM   1799  CG  GLN A 229      18.387   8.809  -1.100  1.00 84.56           C  
ATOM   1800  CD  GLN A 229      19.347   9.122   0.032  1.00 84.56           C  
ATOM   1801  NE2 GLN A 229      19.751   8.092   0.769  1.00 84.56           N  
ATOM   1802  OE1 GLN A 229      19.725  10.279   0.242  1.00 84.56           O  
ATOM   1803  N   TYR A 230      14.210  10.792  -0.464  1.00 80.89           N  
ATOM   1804  CA  TYR A 230      13.165  11.775  -0.726  1.00 80.89           C  
ATOM   1805  C   TYR A 230      12.455  12.174   0.562  1.00 80.89           C  
ATOM   1806  CB  TYR A 230      12.150  11.226  -1.733  1.00 80.89           C  
ATOM   1807  O   TYR A 230      11.584  13.046   0.554  1.00 80.89           O  
ATOM   1808  CG  TYR A 230      12.600  11.336  -3.170  1.00 80.89           C  
ATOM   1809  CD1 TYR A 230      12.199  12.407  -3.966  1.00 80.89           C  
ATOM   1810  CD2 TYR A 230      13.425  10.369  -3.734  1.00 80.89           C  
ATOM   1811  CE1 TYR A 230      12.610  12.511  -5.291  1.00 80.89           C  
ATOM   1812  CE2 TYR A 230      13.842  10.463  -5.058  1.00 80.89           C  
ATOM   1813  OH  TYR A 230      13.839  11.634  -7.138  1.00 80.89           O  
ATOM   1814  CZ  TYR A 230      13.430  11.536  -5.827  1.00 80.89           C  
ATOM   1815  N   VAL A 231      12.811  11.585   1.686  1.00 81.19           N  
ATOM   1816  CA  VAL A 231      12.266  11.956   2.988  1.00 81.19           C  
ATOM   1817  C   VAL A 231      13.240  12.883   3.711  1.00 81.19           C  
ATOM   1818  CB  VAL A 231      11.971  10.711   3.855  1.00 81.19           C  
ATOM   1819  O   VAL A 231      14.373  12.495   4.006  1.00 81.19           O  
ATOM   1820  CG1 VAL A 231      11.396  11.121   5.210  1.00 81.19           C  
ATOM   1821  CG2 VAL A 231      11.013   9.769   3.127  1.00 81.19           C  
ATOM   1822  N   PRO A 232      12.791  14.175   3.909  1.00 74.48           N  
ATOM   1823  CA  PRO A 232      13.715  15.102   4.567  1.00 74.48           C  
ATOM   1824  C   PRO A 232      14.112  14.645   5.969  1.00 74.48           C  
ATOM   1825  CB  PRO A 232      12.922  16.410   4.623  1.00 74.48           C  
ATOM   1826  O   PRO A 232      13.287  14.084   6.695  1.00 74.48           O  
ATOM   1827  CG  PRO A 232      11.508  16.011   4.348  1.00 74.48           C  
ATOM   1828  CD  PRO A 232      11.510  14.643   3.727  1.00 74.48           C  
ATOM   1829  N   ASP A 233      15.480  14.715   6.282  1.00 78.39           N  
ATOM   1830  CA  ASP A 233      15.947  14.440   7.637  1.00 78.39           C  
ATOM   1831  C   ASP A 233      16.076  15.730   8.446  1.00 78.39           C  
ATOM   1832  CB  ASP A 233      17.287  13.703   7.605  1.00 78.39           C  
ATOM   1833  O   ASP A 233      15.739  16.810   7.958  1.00 78.39           O  
ATOM   1834  CG  ASP A 233      18.380  14.490   6.903  1.00 78.39           C  
ATOM   1835  OD1 ASP A 233      18.348  15.739   6.935  1.00 78.39           O  
ATOM   1836  OD2 ASP A 233      19.279  13.855   6.310  1.00 78.39           O  
ATOM   1837  N   ASP A 234      16.250  15.622   9.781  1.00 74.41           N  
ATOM   1838  CA  ASP A 234      16.282  16.809  10.631  1.00 74.41           C  
ATOM   1839  C   ASP A 234      17.587  17.581  10.448  1.00 74.41           C  
ATOM   1840  CB  ASP A 234      16.102  16.421  12.101  1.00 74.41           C  
ATOM   1841  O   ASP A 234      17.864  18.526  11.189  1.00 74.41           O  
ATOM   1842  CG  ASP A 234      17.162  15.451  12.592  1.00 74.41           C  
ATOM   1843  OD1 ASP A 234      17.959  14.950  11.770  1.00 74.41           O  
ATOM   1844  OD2 ASP A 234      17.199  15.183  13.813  1.00 74.41           O  
ATOM   1845  N   GLU A 235      18.374  17.244   9.462  1.00 64.39           N  
ATOM   1846  CA  GLU A 235      19.622  17.972   9.247  1.00 64.39           C  
ATOM   1847  C   GLU A 235      19.379  19.270   8.482  1.00 64.39           C  
ATOM   1848  CB  GLU A 235      20.630  17.100   8.495  1.00 64.39           C  
ATOM   1849  O   GLU A 235      18.613  19.293   7.516  1.00 64.39           O  
ATOM   1850  CG  GLU A 235      22.043  17.666   8.482  1.00 64.39           C  
ATOM   1851  CD  GLU A 235      23.045  16.763   7.780  1.00 64.39           C  
ATOM   1852  OE1 GLU A 235      24.268  16.996   7.909  1.00 64.39           O  
ATOM   1853  OE2 GLU A 235      22.602  15.815   7.093  1.00 64.39           O  
ATOM   1854  N   SER A 236      20.017  20.407   8.980  1.00 59.01           N  
ATOM   1855  CA  SER A 236      19.964  21.677   8.264  1.00 59.01           C  
ATOM   1856  C   SER A 236      20.830  21.642   7.010  1.00 59.01           C  
ATOM   1857  CB  SER A 236      20.413  22.823   9.172  1.00 59.01           C  
ATOM   1858  O   SER A 236      21.792  20.875   6.935  1.00 59.01           O  
ATOM   1859  OG  SER A 236      21.808  22.756   9.413  1.00 59.01           O  
ATOM   1860  N   PRO A 237      20.372  22.240   5.882  1.00 55.27           N  
ATOM   1861  CA  PRO A 237      21.164  22.314   4.651  1.00 55.27           C  
ATOM   1862  C   PRO A 237      22.624  22.680   4.910  1.00 55.27           C  
ATOM   1863  CB  PRO A 237      20.461  23.410   3.846  1.00 55.27           C  
ATOM   1864  O   PRO A 237      23.522  22.151   4.251  1.00 55.27           O  
ATOM   1865  CG  PRO A 237      19.079  23.473   4.411  1.00 55.27           C  
ATOM   1866  CD  PRO A 237      19.127  23.015   5.841  1.00 55.27           C  
ATOM   1867  N   LEU A 238      22.884  23.596   5.913  1.00 51.35           N  
ATOM   1868  CA  LEU A 238      24.238  24.023   6.247  1.00 51.35           C  
ATOM   1869  C   LEU A 238      25.043  22.868   6.834  1.00 51.35           C  
ATOM   1870  CB  LEU A 238      24.204  25.191   7.236  1.00 51.35           C  
ATOM   1871  O   LEU A 238      26.209  22.676   6.481  1.00 51.35           O  
ATOM   1872  CG  LEU A 238      25.499  25.990   7.386  1.00 51.35           C  
ATOM   1873  CD1 LEU A 238      25.284  27.435   6.945  1.00 51.35           C  
ATOM   1874  CD2 LEU A 238      25.999  25.934   8.825  1.00 51.35           C  
ATOM   1875  N   GLN A 239      24.372  22.136   7.749  1.00 55.08           N  
ATOM   1876  CA  GLN A 239      25.028  20.980   8.349  1.00 55.08           C  
ATOM   1877  C   GLN A 239      25.390  19.942   7.291  1.00 55.08           C  
ATOM   1878  CB  GLN A 239      24.135  20.350   9.419  1.00 55.08           C  
ATOM   1879  O   GLN A 239      26.448  19.313   7.366  1.00 55.08           O  
ATOM   1880  CG  GLN A 239      24.093  21.133  10.724  1.00 55.08           C  
ATOM   1881  CD  GLN A 239      23.130  20.538  11.735  1.00 55.08           C  
ATOM   1882  NE2 GLN A 239      23.217  20.998  12.978  1.00 55.08           N  
ATOM   1883  OE1 GLN A 239      22.315  19.672  11.400  1.00 55.08           O  
ATOM   1884  N   SER A 240      24.493  19.799   6.318  1.00 57.60           N  
ATOM   1885  CA  SER A 240      24.707  18.846   5.233  1.00 57.60           C  
ATOM   1886  C   SER A 240      25.925  19.224   4.398  1.00 57.60           C  
ATOM   1887  CB  SER A 240      23.469  18.766   4.338  1.00 57.60           C  
ATOM   1888  O   SER A 240      26.723  18.360   4.028  1.00 57.60           O  
ATOM   1889  OG  SER A 240      23.715  17.938   3.214  1.00 57.60           O  
ATOM   1890  N   VAL A 241      26.068  20.493   4.062  1.00 52.92           N  
ATOM   1891  CA  VAL A 241      27.171  21.010   3.258  1.00 52.92           C  
ATOM   1892  C   VAL A 241      28.486  20.844   4.017  1.00 52.92           C  
ATOM   1893  CB  VAL A 241      26.955  22.494   2.884  1.00 52.92           C  
ATOM   1894  O   VAL A 241      29.494  20.431   3.441  1.00 52.92           O  
ATOM   1895  CG1 VAL A 241      28.205  23.072   2.224  1.00 52.92           C  
ATOM   1896  CG2 VAL A 241      25.744  22.641   1.965  1.00 52.92           C  
ATOM   1897  N   LEU A 242      28.510  21.199   5.359  1.00 51.98           N  
ATOM   1898  CA  LEU A 242      29.722  21.116   6.167  1.00 51.98           C  
ATOM   1899  C   LEU A 242      30.219  19.676   6.255  1.00 51.98           C  
ATOM   1900  CB  LEU A 242      29.468  21.667   7.572  1.00 51.98           C  
ATOM   1901  O   LEU A 242      31.426  19.429   6.225  1.00 51.98           O  
ATOM   1902  CG  LEU A 242      29.374  23.189   7.696  1.00 51.98           C  
ATOM   1903  CD1 LEU A 242      28.875  23.578   9.084  1.00 51.98           C  
ATOM   1904  CD2 LEU A 242      30.726  23.833   7.409  1.00 51.98           C  
ATOM   1905  N   ARG A 243      29.383  18.820   6.361  1.00 53.23           N  
ATOM   1906  CA  ARG A 243      29.774  17.416   6.443  1.00 53.23           C  
ATOM   1907  C   ARG A 243      30.366  16.934   5.123  1.00 53.23           C  
ATOM   1908  CB  ARG A 243      28.577  16.546   6.829  1.00 53.23           C  
ATOM   1909  O   ARG A 243      31.342  16.181   5.112  1.00 53.23           O  
ATOM   1910  CG  ARG A 243      28.940  15.105   7.150  1.00 53.23           C  
ATOM   1911  CD  ARG A 243      27.705  14.261   7.432  1.00 53.23           C  
ATOM   1912  NE  ARG A 243      26.890  14.080   6.233  1.00 53.23           N  
ATOM   1913  NH1 ARG A 243      26.642  11.798   6.494  1.00 53.23           N  
ATOM   1914  NH2 ARG A 243      25.675  12.865   4.711  1.00 53.23           N  
ATOM   1915  CZ  ARG A 243      26.404  12.915   5.815  1.00 53.23           C  
ATOM   1916  N   ARG A 244      29.718  17.359   4.066  1.00 50.56           N  
ATOM   1917  CA  ARG A 244      30.206  16.888   2.774  1.00 50.56           C  
ATOM   1918  C   ARG A 244      31.538  17.542   2.421  1.00 50.56           C  
ATOM   1919  CB  ARG A 244      29.177  17.168   1.676  1.00 50.56           C  
ATOM   1920  O   ARG A 244      32.375  16.934   1.750  1.00 50.56           O  
ATOM   1921  CG  ARG A 244      28.001  16.205   1.674  1.00 50.56           C  
ATOM   1922  CD  ARG A 244      27.101  16.416   0.464  1.00 50.56           C  
ATOM   1923  NE  ARG A 244      25.937  15.536   0.498  1.00 50.56           N  
ATOM   1924  NH1 ARG A 244      25.012  16.341  -1.459  1.00 50.56           N  
ATOM   1925  NH2 ARG A 244      23.957  14.678  -0.287  1.00 50.56           N  
ATOM   1926  CZ  ARG A 244      24.971  15.520  -0.416  1.00 50.56           C  
ATOM   1927  N   THR A 245      31.713  18.762   2.941  1.00 41.19           N  
ATOM   1928  CA  THR A 245      33.013  19.395   2.755  1.00 41.19           C  
ATOM   1929  C   THR A 245      34.073  18.720   3.620  1.00 41.19           C  
ATOM   1930  CB  THR A 245      32.956  20.898   3.089  1.00 41.19           C  
ATOM   1931  O   THR A 245      35.228  18.590   3.209  1.00 41.19           O  
ATOM   1932  CG2 THR A 245      33.113  21.747   1.831  1.00 41.19           C  
ATOM   1933  OG1 THR A 245      31.695  21.197   3.700  1.00 41.19           O  
ATOM   1934  N   ARG A 246      33.676  18.189   4.807  1.00 38.43           N  
ATOM   1935  CA  ARG A 246      34.668  17.490   5.617  1.00 38.43           C  
ATOM   1936  C   ARG A 246      35.036  16.148   4.993  1.00 38.43           C  
ATOM   1937  CB  ARG A 246      34.151  17.281   7.041  1.00 38.43           C  
ATOM   1938  O   ARG A 246      36.193  15.725   5.053  1.00 38.43           O  
ATOM   1939  CG  ARG A 246      34.859  18.130   8.085  1.00 38.43           C  
ATOM   1940  CD  ARG A 246      34.376  17.813   9.493  1.00 38.43           C  
ATOM   1941  NE  ARG A 246      34.807  18.826  10.452  1.00 38.43           N  
ATOM   1942  NH1 ARG A 246      33.574  17.981  12.213  1.00 38.43           N  
ATOM   1943  NH2 ARG A 246      34.872  19.848  12.508  1.00 38.43           N  
ATOM   1944  CZ  ARG A 246      34.417  18.883  11.722  1.00 38.43           C  
ATOM   1945  N   THR A 247      34.044  15.446   4.327  1.00 36.41           N  
ATOM   1946  CA  THR A 247      34.394  14.191   3.670  1.00 36.41           C  
ATOM   1947  C   THR A 247      35.206  14.451   2.405  1.00 36.41           C  
ATOM   1948  CB  THR A 247      33.136  13.375   3.318  1.00 36.41           C  
ATOM   1949  O   THR A 247      36.124  13.694   2.084  1.00 36.41           O  
ATOM   1950  CG2 THR A 247      33.388  11.880   3.477  1.00 36.41           C  
ATOM   1951  OG1 THR A 247      32.064  13.763   4.185  1.00 36.41           O  
ATOM   1952  N   VAL A 248      35.042  15.578   1.762  1.00 32.81           N  
ATOM   1953  CA  VAL A 248      35.827  15.890   0.573  1.00 32.81           C  
ATOM   1954  C   VAL A 248      37.161  16.511   0.983  1.00 32.81           C  
ATOM   1955  CB  VAL A 248      35.066  16.842  -0.377  1.00 32.81           C  
ATOM   1956  O   VAL A 248      38.197  16.229   0.376  1.00 32.81           O  
ATOM   1957  CG1 VAL A 248      35.945  17.242  -1.560  1.00 32.81           C  
ATOM   1958  CG2 VAL A 248      33.774  16.188  -0.864  1.00 32.81           C  
ATOM   1959  N   ILE A 249      37.275  17.174   2.128  1.00 32.11           N  
ATOM   1960  CA  ILE A 249      38.593  17.624   2.560  1.00 32.11           C  
ATOM   1961  C   ILE A 249      39.412  16.430   3.046  1.00 32.11           C  
ATOM   1962  CB  ILE A 249      38.490  18.690   3.673  1.00 32.11           C  
ATOM   1963  O   ILE A 249      40.631  16.389   2.861  1.00 32.11           O  
ATOM   1964  CG1 ILE A 249      37.786  19.946   3.145  1.00 32.11           C  
ATOM   1965  CG2 ILE A 249      39.877  19.031   4.226  1.00 32.11           C  
ATOM   1966  CD1 ILE A 249      37.457  20.970   4.222  1.00 32.11           C  
ATOM   1967  N   GLY A 250      38.846  15.351   3.380  1.00 30.27           N  
ATOM   1968  CA  GLY A 250      39.724  14.214   3.605  1.00 30.27           C  
ATOM   1969  C   GLY A 250      40.130  13.511   2.323  1.00 30.27           C  
ATOM   1970  O   GLY A 250      41.174  12.858   2.272  1.00 30.27           O  
ATOM   1971  N   GLY A 251      39.654  13.851   1.185  1.00 26.43           N  
ATOM   1972  CA  GLY A 251      40.164  13.121   0.035  1.00 26.43           C  
ATOM   1973  C   GLY A 251      40.542  14.023  -1.125  1.00 26.43           C  
ATOM   1974  O   GLY A 251      41.411  13.678  -1.928  1.00 26.43           O  
ATOM   1975  N   ILE A 252      40.974  15.357  -0.941  1.00 30.85           N  
ATOM   1976  CA  ILE A 252      41.566  16.050  -2.081  1.00 30.85           C  
ATOM   1977  C   ILE A 252      41.909  17.485  -1.690  1.00 30.85           C  
ATOM   1978  CB  ILE A 252      40.620  16.037  -3.303  1.00 30.85           C  
ATOM   1979  O   ILE A 252      41.030  18.254  -1.294  1.00 30.85           O  
ATOM   1980  CG1 ILE A 252      40.308  14.596  -3.722  1.00 30.85           C  
ATOM   1981  CG2 ILE A 252      41.230  16.827  -4.465  1.00 30.85           C  
ATOM   1982  CD1 ILE A 252      39.266  14.485  -4.826  1.00 30.85           C  
ATOM   1983  N   SER A 253      42.941  17.882  -0.977  1.00 27.81           N  
ATOM   1984  CA  SER A 253      43.683  19.120  -0.760  1.00 27.81           C  
ATOM   1985  C   SER A 253      43.659  20.004  -2.002  1.00 27.81           C  
ATOM   1986  CB  SER A 253      45.129  18.817  -0.367  1.00 27.81           C  
ATOM   1987  O   SER A 253      44.018  21.181  -1.940  1.00 27.81           O  
ATOM   1988  OG  SER A 253      45.909  18.518  -1.513  1.00 27.81           O  
ATOM   1989  N   GLY A 254      42.604  20.016  -2.932  1.00 28.80           N  
ATOM   1990  CA  GLY A 254      42.651  21.036  -3.968  1.00 28.80           C  
ATOM   1991  C   GLY A 254      41.290  21.624  -4.289  1.00 28.80           C  
ATOM   1992  O   GLY A 254      41.181  22.539  -5.107  1.00 28.80           O  
ATOM   1993  N   LEU A 255      40.304  21.615  -3.357  1.00 28.34           N  
ATOM   1994  CA  LEU A 255      39.024  22.263  -3.620  1.00 28.34           C  
ATOM   1995  C   LEU A 255      38.822  23.462  -2.699  1.00 28.34           C  
ATOM   1996  CB  LEU A 255      37.873  21.269  -3.442  1.00 28.34           C  
ATOM   1997  O   LEU A 255      37.765  24.098  -2.723  1.00 28.34           O  
ATOM   1998  CG  LEU A 255      37.006  21.009  -4.675  1.00 28.34           C  
ATOM   1999  CD1 LEU A 255      37.037  19.528  -5.041  1.00 28.34           C  
ATOM   2000  CD2 LEU A 255      35.575  21.475  -4.431  1.00 28.34           C  
ATOM   2001  N   VAL A 256      39.809  23.876  -1.910  1.00 27.48           N  
ATOM   2002  CA  VAL A 256      39.679  25.060  -1.068  1.00 27.48           C  
ATOM   2003  C   VAL A 256      39.759  26.319  -1.929  1.00 27.48           C  
ATOM   2004  CB  VAL A 256      40.764  25.096   0.032  1.00 27.48           C  
ATOM   2005  O   VAL A 256      39.081  27.311  -1.653  1.00 27.48           O  
ATOM   2006  CG1 VAL A 256      40.554  26.292   0.959  1.00 27.48           C  
ATOM   2007  CG2 VAL A 256      40.760  23.792   0.827  1.00 27.48           C  
ATOM   2008  N   SER A 257      39.919  26.213  -3.202  1.00 30.86           N  
ATOM   2009  CA  SER A 257      39.942  27.472  -3.939  1.00 30.86           C  
ATOM   2010  C   SER A 257      38.671  27.654  -4.762  1.00 30.86           C  
ATOM   2011  CB  SER A 257      41.165  27.535  -4.855  1.00 30.86           C  
ATOM   2012  O   SER A 257      38.261  28.783  -5.040  1.00 30.86           O  
ATOM   2013  OG  SER A 257      41.662  26.235  -5.122  1.00 30.86           O  
ATOM   2014  N   ALA A 258      37.751  26.735  -4.784  1.00 30.29           N  
ATOM   2015  CA  ALA A 258      36.529  26.977  -5.546  1.00 30.29           C  
ATOM   2016  C   ALA A 258      35.358  27.290  -4.620  1.00 30.29           C  
ATOM   2017  CB  ALA A 258      36.201  25.771  -6.424  1.00 30.29           C  
ATOM   2018  O   ALA A 258      34.378  27.913  -5.036  1.00 30.29           O  
ATOM   2019  N   VAL A 259      35.587  27.309  -3.286  1.00 30.95           N  
ATOM   2020  CA  VAL A 259      34.478  27.618  -2.390  1.00 30.95           C  
ATOM   2021  C   VAL A 259      34.549  29.083  -1.965  1.00 30.95           C  
ATOM   2022  CB  VAL A 259      34.480  26.701  -1.147  1.00 30.95           C  
ATOM   2023  O   VAL A 259      33.532  29.683  -1.610  1.00 30.95           O  
ATOM   2024  CG1 VAL A 259      33.324  27.055  -0.213  1.00 30.95           C  
ATOM   2025  CG2 VAL A 259      34.402  25.234  -1.566  1.00 30.95           C  
ATOM   2026  N   LYS A 260      35.545  29.853  -2.359  1.00 33.86           N  
ATOM   2027  CA  LYS A 260      35.542  31.267  -1.993  1.00 33.86           C  
ATOM   2028  C   LYS A 260      34.747  32.093  -3.000  1.00 33.86           C  
ATOM   2029  CB  LYS A 260      36.972  31.799  -1.892  1.00 33.86           C  
ATOM   2030  O   LYS A 260      34.293  33.196  -2.685  1.00 33.86           O  
ATOM   2031  CG  LYS A 260      37.590  31.653  -0.509  1.00 33.86           C  
ATOM   2032  CD  LYS A 260      38.933  32.367  -0.419  1.00 33.86           C  
ATOM   2033  CE  LYS A 260      39.531  32.259   0.977  1.00 33.86           C  
ATOM   2034  NZ  LYS A 260      40.819  33.007   1.087  1.00 33.86           N  
ATOM   2035  N   GLY A 261      34.118  31.429  -3.935  1.00 30.39           N  
ATOM   2036  CA  GLY A 261      33.329  32.306  -4.785  1.00 30.39           C  
ATOM   2037  C   GLY A 261      31.861  31.927  -4.836  1.00 30.39           C  
ATOM   2038  O   GLY A 261      31.068  32.584  -5.513  1.00 30.39           O  
ATOM   2039  N   LEU A 262      31.367  31.068  -3.846  1.00 30.78           N  
ATOM   2040  CA  LEU A 262      29.950  30.724  -3.902  1.00 30.78           C  
ATOM   2041  C   LEU A 262      29.147  31.569  -2.919  1.00 30.78           C  
ATOM   2042  CB  LEU A 262      29.748  29.237  -3.598  1.00 30.78           C  
ATOM   2043  O   LEU A 262      29.564  31.763  -1.775  1.00 30.78           O  
ATOM   2044  CG  LEU A 262      29.580  28.315  -4.806  1.00 30.78           C  
ATOM   2045  CD1 LEU A 262      30.445  27.069  -4.646  1.00 30.78           C  
ATOM   2046  CD2 LEU A 262      28.115  27.935  -4.990  1.00 30.78           C  
ATOM   2047  N   ASP A 263      28.430  32.549  -3.346  1.00 36.35           N  
ATOM   2048  CA  ASP A 263      27.382  33.228  -2.591  1.00 36.35           C  
ATOM   2049  C   ASP A 263      26.449  32.223  -1.918  1.00 36.35           C  
ATOM   2050  CB  ASP A 263      26.581  34.160  -3.502  1.00 36.35           C  
ATOM   2051  O   ASP A 263      25.631  31.586  -2.585  1.00 36.35           O  
ATOM   2052  CG  ASP A 263      25.839  35.243  -2.739  1.00 36.35           C  
ATOM   2053  OD1 ASP A 263      25.754  35.163  -1.495  1.00 36.35           O  
ATOM   2054  OD2 ASP A 263      25.332  36.184  -3.388  1.00 36.35           O  
ATOM   2055  N   VAL A 264      26.606  31.754  -0.825  1.00 37.29           N  
ATOM   2056  CA  VAL A 264      25.993  30.756   0.045  1.00 37.29           C  
ATOM   2057  C   VAL A 264      24.490  31.007   0.142  1.00 37.29           C  
ATOM   2058  CB  VAL A 264      26.627  30.765   1.455  1.00 37.29           C  
ATOM   2059  O   VAL A 264      23.695  30.065   0.132  1.00 37.29           O  
ATOM   2060  CG1 VAL A 264      25.978  29.708   2.346  1.00 37.29           C  
ATOM   2061  CG2 VAL A 264      28.135  30.539   1.362  1.00 37.29           C  
ATOM   2062  N   ASN A 265      24.141  32.311   0.031  1.00 39.54           N  
ATOM   2063  CA  ASN A 265      22.731  32.649   0.190  1.00 39.54           C  
ATOM   2064  C   ASN A 265      21.918  32.256  -1.041  1.00 39.54           C  
ATOM   2065  CB  ASN A 265      22.566  34.142   0.480  1.00 39.54           C  
ATOM   2066  O   ASN A 265      20.811  31.730  -0.917  1.00 39.54           O  
ATOM   2067  CG  ASN A 265      22.974  34.511   1.893  1.00 39.54           C  
ATOM   2068  ND2 ASN A 265      23.363  35.765   2.090  1.00 39.54           N  
ATOM   2069  OD1 ASN A 265      22.941  33.675   2.800  1.00 39.54           O  
ATOM   2070  N   GLN A 266      22.495  32.434  -2.204  1.00 40.18           N  
ATOM   2071  CA  GLN A 266      21.843  32.085  -3.462  1.00 40.18           C  
ATOM   2072  C   GLN A 266      21.808  30.573  -3.663  1.00 40.18           C  
ATOM   2073  CB  GLN A 266      22.553  32.756  -4.639  1.00 40.18           C  
ATOM   2074  O   GLN A 266      20.829  30.033  -4.183  1.00 40.18           O  
ATOM   2075  CG  GLN A 266      21.922  34.073  -5.069  1.00 40.18           C  
ATOM   2076  CD  GLN A 266      22.636  34.709  -6.247  1.00 40.18           C  
ATOM   2077  NE2 GLN A 266      22.263  35.943  -6.570  1.00 40.18           N  
ATOM   2078  OE1 GLN A 266      23.515  34.097  -6.861  1.00 40.18           O  
ATOM   2079  N   PHE A 267      22.796  29.872  -3.142  1.00 37.75           N  
ATOM   2080  CA  PHE A 267      22.843  28.414  -3.163  1.00 37.75           C  
ATOM   2081  C   PHE A 267      21.764  27.825  -2.263  1.00 37.75           C  
ATOM   2082  CB  PHE A 267      24.223  27.914  -2.725  1.00 37.75           C  
ATOM   2083  O   PHE A 267      21.042  26.911  -2.667  1.00 37.75           O  
ATOM   2084  CG  PHE A 267      24.359  26.415  -2.744  1.00 37.75           C  
ATOM   2085  CD1 PHE A 267      24.308  25.683  -1.564  1.00 37.75           C  
ATOM   2086  CD2 PHE A 267      24.538  25.737  -3.943  1.00 37.75           C  
ATOM   2087  CE1 PHE A 267      24.433  24.296  -1.579  1.00 37.75           C  
ATOM   2088  CE2 PHE A 267      24.664  24.351  -3.966  1.00 37.75           C  
ATOM   2089  CZ  PHE A 267      24.612  23.633  -2.783  1.00 37.75           C  
ATOM   2090  N   LEU A 268      21.531  28.428  -1.147  1.00 36.13           N  
ATOM   2091  CA  LEU A 268      20.538  27.942  -0.195  1.00 36.13           C  
ATOM   2092  C   LEU A 268      19.124  28.178  -0.716  1.00 36.13           C  
ATOM   2093  CB  LEU A 268      20.716  28.629   1.162  1.00 36.13           C  
ATOM   2094  O   LEU A 268      18.251  27.321  -0.562  1.00 36.13           O  
ATOM   2095  CG  LEU A 268      21.907  28.167   2.004  1.00 36.13           C  
ATOM   2096  CD1 LEU A 268      22.097  29.090   3.203  1.00 36.13           C  
ATOM   2097  CD2 LEU A 268      21.713  26.725   2.459  1.00 36.13           C  
ATOM   2098  N   GLU A 269      18.995  29.350  -1.378  1.00 38.87           N  
ATOM   2099  CA  GLU A 269      17.692  29.664  -1.955  1.00 38.87           C  
ATOM   2100  C   GLU A 269      17.358  28.726  -3.112  1.00 38.87           C  
ATOM   2101  CB  GLU A 269      17.651  31.119  -2.430  1.00 38.87           C  
ATOM   2102  O   GLU A 269      16.211  28.303  -3.264  1.00 38.87           O  
ATOM   2103  CG  GLU A 269      17.004  32.073  -1.435  1.00 38.87           C  
ATOM   2104  CD  GLU A 269      17.100  33.531  -1.853  1.00 38.87           C  
ATOM   2105  OE1 GLU A 269      16.691  34.416  -1.067  1.00 38.87           O  
ATOM   2106  OE2 GLU A 269      17.588  33.792  -2.975  1.00 38.87           O  
ATOM   2107  N   GLY A 270      18.394  28.375  -3.866  1.00 35.97           N  
ATOM   2108  CA  GLY A 270      18.173  27.452  -4.967  1.00 35.97           C  
ATOM   2109  C   GLY A 270      17.821  26.049  -4.508  1.00 35.97           C  
ATOM   2110  O   GLY A 270      16.952  25.398  -5.093  1.00 35.97           O  
ATOM   2111  N   LEU A 271      18.328  25.625  -3.322  1.00 36.67           N  
ATOM   2112  CA  LEU A 271      18.023  24.302  -2.789  1.00 36.67           C  
ATOM   2113  C   LEU A 271      16.623  24.268  -2.186  1.00 36.67           C  
ATOM   2114  CB  LEU A 271      19.056  23.898  -1.733  1.00 36.67           C  
ATOM   2115  O   LEU A 271      15.906  23.274  -2.325  1.00 36.67           O  
ATOM   2116  CG  LEU A 271      20.294  23.160  -2.244  1.00 36.67           C  
ATOM   2117  CD1 LEU A 271      21.446  23.310  -1.256  1.00 36.67           C  
ATOM   2118  CD2 LEU A 271      19.979  21.688  -2.486  1.00 36.67           C  
ATOM   2119  N   ASP A 272      16.233  25.364  -1.596  1.00 34.37           N  
ATOM   2120  CA  ASP A 272      14.885  25.448  -1.044  1.00 34.37           C  
ATOM   2121  C   ASP A 272      13.835  25.436  -2.153  1.00 34.37           C  
ATOM   2122  CB  ASP A 272      14.732  26.707  -0.188  1.00 34.37           C  
ATOM   2123  O   ASP A 272      12.778  24.818  -2.009  1.00 34.37           O  
ATOM   2124  CG  ASP A 272      14.797  26.422   1.302  1.00 34.37           C  
ATOM   2125  OD1 ASP A 272      14.924  25.242   1.693  1.00 34.37           O  
ATOM   2126  OD2 ASP A 272      14.719  27.387   2.093  1.00 34.37           O  
ATOM   2127  N   GLN A 273      14.150  26.058  -3.299  1.00 37.49           N  
ATOM   2128  CA  GLN A 273      13.212  26.107  -4.416  1.00 37.49           C  
ATOM   2129  C   GLN A 273      13.108  24.751  -5.107  1.00 37.49           C  
ATOM   2130  CB  GLN A 273      13.633  27.178  -5.424  1.00 37.49           C  
ATOM   2131  O   GLN A 273      12.029  24.358  -5.555  1.00 37.49           O  
ATOM   2132  CG  GLN A 273      13.184  28.585  -5.050  1.00 37.49           C  
ATOM   2133  CD  GLN A 273      13.645  29.632  -6.047  1.00 37.49           C  
ATOM   2134  NE2 GLN A 273      13.362  30.896  -5.751  1.00 37.49           N  
ATOM   2135  OE1 GLN A 273      14.251  29.308  -7.073  1.00 37.49           O  
ATOM   2136  N   ILE A 274      14.168  23.934  -5.060  1.00 39.04           N  
ATOM   2137  CA  ILE A 274      14.118  22.587  -5.617  1.00 39.04           C  
ATOM   2138  C   ILE A 274      13.333  21.670  -4.682  1.00 39.04           C  
ATOM   2139  CB  ILE A 274      15.536  22.021  -5.857  1.00 39.04           C  
ATOM   2140  O   ILE A 274      12.546  20.836  -5.136  1.00 39.04           O  
ATOM   2141  CG1 ILE A 274      16.248  22.814  -6.958  1.00 39.04           C  
ATOM   2142  CG2 ILE A 274      15.471  20.532  -6.209  1.00 39.04           C  
ATOM   2143  CD1 ILE A 274      17.701  22.412  -7.170  1.00 39.04           C  
ATOM   2144  N   GLN A 275      13.292  21.981  -3.424  1.00 36.14           N  
ATOM   2145  CA  GLN A 275      12.552  21.147  -2.481  1.00 36.14           C  
ATOM   2146  C   GLN A 275      11.065  21.487  -2.497  1.00 36.14           C  
ATOM   2147  CB  GLN A 275      13.113  21.308  -1.067  1.00 36.14           C  
ATOM   2148  O   GLN A 275      10.218  20.595  -2.417  1.00 36.14           O  
ATOM   2149  CG  GLN A 275      13.900  20.100  -0.577  1.00 36.14           C  
ATOM   2150  CD  GLN A 275      14.468  20.295   0.816  1.00 36.14           C  
ATOM   2151  NE2 GLN A 275      15.020  19.229   1.386  1.00 36.14           N  
ATOM   2152  OE1 GLN A 275      14.413  21.396   1.374  1.00 36.14           O  
ATOM   2153  N   GLU A 276      10.769  22.763  -2.756  1.00 36.95           N  
ATOM   2154  CA  GLU A 276       9.360  23.147  -2.767  1.00 36.95           C  
ATOM   2155  C   GLU A 276       8.683  22.723  -4.067  1.00 36.95           C  
ATOM   2156  CB  GLU A 276       9.213  24.657  -2.565  1.00 36.95           C  
ATOM   2157  O   GLU A 276       7.504  22.364  -4.071  1.00 36.95           O  
ATOM   2158  CG  GLU A 276       9.052  25.070  -1.109  1.00 36.95           C  
ATOM   2159  CD  GLU A 276       8.930  26.574  -0.921  1.00 36.95           C  
ATOM   2160  OE1 GLU A 276       8.819  27.034   0.238  1.00 36.95           O  
ATOM   2161  OE2 GLU A 276       8.946  27.297  -1.942  1.00 36.95           O  
ATOM   2162  N   GLY A 277       9.405  22.621  -5.150  1.00 32.79           N  
ATOM   2163  CA  GLY A 277       8.785  22.257  -6.413  1.00 32.79           C  
ATOM   2164  C   GLY A 277       8.501  20.772  -6.533  1.00 32.79           C  
ATOM   2165  O   GLY A 277       7.601  20.364  -7.270  1.00 32.79           O  
ATOM   2166  N   LEU A 278       8.700  20.006  -5.437  1.00 32.03           N  
ATOM   2167  CA  LEU A 278       8.561  18.553  -5.444  1.00 32.03           C  
ATOM   2168  C   LEU A 278       7.408  18.114  -4.547  1.00 32.03           C  
ATOM   2169  CB  LEU A 278       9.861  17.888  -4.985  1.00 32.03           C  
ATOM   2170  O   LEU A 278       7.138  16.918  -4.417  1.00 32.03           O  
ATOM   2171  CG  LEU A 278      11.019  17.903  -5.985  1.00 32.03           C  
ATOM   2172  CD1 LEU A 278      12.331  17.571  -5.281  1.00 32.03           C  
ATOM   2173  CD2 LEU A 278      10.755  16.925  -7.125  1.00 32.03           C  
ATOM   2174  N   ALA A 279       6.600  19.059  -4.029  1.00 32.29           N  
ATOM   2175  CA  ALA A 279       5.604  18.668  -3.034  1.00 32.29           C  
ATOM   2176  C   ALA A 279       4.266  18.347  -3.694  1.00 32.29           C  
ATOM   2177  CB  ALA A 279       5.430  19.773  -1.994  1.00 32.29           C  
ATOM   2178  O   ALA A 279       3.398  17.722  -3.080  1.00 32.29           O  
ATOM   2179  N   GLY A 280       4.292  17.712  -4.919  1.00 29.61           N  
ATOM   2180  CA  GLY A 280       3.088  16.993  -5.305  1.00 29.61           C  
ATOM   2181  C   GLY A 280       3.324  15.989  -6.417  1.00 29.61           C  
ATOM   2182  O   GLY A 280       4.173  16.204  -7.285  1.00 29.61           O  
ATOM   2183  N   VAL A 281       3.198  14.670  -6.131  1.00 31.37           N  
ATOM   2184  CA  VAL A 281       3.530  13.519  -6.965  1.00 31.37           C  
ATOM   2185  C   VAL A 281       2.998  13.736  -8.380  1.00 31.37           C  
ATOM   2186  CB  VAL A 281       2.960  12.209  -6.376  1.00 31.37           C  
ATOM   2187  O   VAL A 281       3.678  13.422  -9.360  1.00 31.37           O  
ATOM   2188  CG1 VAL A 281       3.302  11.021  -7.273  1.00 31.37           C  
ATOM   2189  CG2 VAL A 281       3.491  11.986  -4.961  1.00 31.37           C  
ATOM   2190  N   TYR A 282       1.733  14.480  -8.521  1.00 29.76           N  
ATOM   2191  CA  TYR A 282       1.265  14.726  -9.881  1.00 29.76           C  
ATOM   2192  C   TYR A 282       2.041  15.867 -10.527  1.00 29.76           C  
ATOM   2193  CB  TYR A 282      -0.233  15.046  -9.884  1.00 29.76           C  
ATOM   2194  O   TYR A 282       2.417  15.785 -11.699  1.00 29.76           O  
ATOM   2195  CG  TYR A 282      -0.900  14.817 -11.218  1.00 29.76           C  
ATOM   2196  CD1 TYR A 282      -1.088  15.866 -12.115  1.00 29.76           C  
ATOM   2197  CD2 TYR A 282      -1.345  13.551 -11.584  1.00 29.76           C  
ATOM   2198  CE1 TYR A 282      -1.704  15.659 -13.345  1.00 29.76           C  
ATOM   2199  CE2 TYR A 282      -1.962  13.333 -12.812  1.00 29.76           C  
ATOM   2200  OH  TYR A 282      -2.747  14.181 -14.900  1.00 29.76           O  
ATOM   2201  CZ  TYR A 282      -2.136  14.391 -13.684  1.00 29.76           C  
ATOM   2202  N   HIS A 283       2.433  16.872  -9.724  1.00 29.05           N  
ATOM   2203  CA  HIS A 283       3.256  17.935 -10.289  1.00 29.05           C  
ATOM   2204  C   HIS A 283       4.687  17.459 -10.521  1.00 29.05           C  
ATOM   2205  CB  HIS A 283       3.253  19.160  -9.372  1.00 29.05           C  
ATOM   2206  O   HIS A 283       5.339  17.884 -11.478  1.00 29.05           O  
ATOM   2207  CG  HIS A 283       3.289  20.461 -10.109  1.00 29.05           C  
ATOM   2208  CD2 HIS A 283       2.587  21.604  -9.930  1.00 29.05           C  
ATOM   2209  ND1 HIS A 283       4.127  20.686 -11.180  1.00 29.05           N  
ATOM   2210  CE1 HIS A 283       3.939  21.916 -11.627  1.00 29.05           C  
ATOM   2211  NE2 HIS A 283       3.009  22.494 -10.886  1.00 29.05           N  
ATOM   2212  N   LEU A 284       5.113  16.303  -9.938  1.00 30.66           N  
ATOM   2213  CA  LEU A 284       6.433  15.734 -10.187  1.00 30.66           C  
ATOM   2214  C   LEU A 284       6.450  14.952 -11.496  1.00 30.66           C  
ATOM   2215  CB  LEU A 284       6.851  14.823  -9.030  1.00 30.66           C  
ATOM   2216  O   LEU A 284       7.429  15.005 -12.243  1.00 30.66           O  
ATOM   2217  CG  LEU A 284       7.756  15.450  -7.967  1.00 30.66           C  
ATOM   2218  CD1 LEU A 284       7.335  14.990  -6.575  1.00 30.66           C  
ATOM   2219  CD2 LEU A 284       9.216  15.099  -8.233  1.00 30.66           C  
ATOM   2220  N   ALA A 285       5.281  14.256 -11.812  1.00 29.83           N  
ATOM   2221  CA  ALA A 285       5.332  13.513 -13.068  1.00 29.83           C  
ATOM   2222  C   ALA A 285       5.168  14.445 -14.265  1.00 29.83           C  
ATOM   2223  CB  ALA A 285       4.256  12.430 -13.090  1.00 29.83           C  
ATOM   2224  O   ALA A 285       5.855  14.292 -15.278  1.00 29.83           O  
ATOM   2225  N   VAL A 286       4.487  15.510 -14.061  1.00 29.95           N  
ATOM   2226  CA  VAL A 286       4.332  16.440 -15.174  1.00 29.95           C  
ATOM   2227  C   VAL A 286       5.527  17.390 -15.224  1.00 29.95           C  
ATOM   2228  CB  VAL A 286       3.017  17.244 -15.064  1.00 29.95           C  
ATOM   2229  O   VAL A 286       6.070  17.659 -16.298  1.00 29.95           O  
ATOM   2230  CG1 VAL A 286       2.958  18.332 -16.135  1.00 29.95           C  
ATOM   2231  CG2 VAL A 286       1.812  16.312 -15.178  1.00 29.95           C  
ATOM   2232  N   VAL A 287       6.043  17.897 -14.081  1.00 31.84           N  
ATOM   2233  CA  VAL A 287       7.203  18.782 -14.069  1.00 31.84           C  
ATOM   2234  C   VAL A 287       8.459  17.993 -14.429  1.00 31.84           C  
ATOM   2235  CB  VAL A 287       7.379  19.468 -12.696  1.00 31.84           C  
ATOM   2236  O   VAL A 287       9.335  18.497 -15.136  1.00 31.84           O  
ATOM   2237  CG1 VAL A 287       8.665  20.293 -12.666  1.00 31.84           C  
ATOM   2238  CG2 VAL A 287       6.170  20.345 -12.379  1.00 31.84           C  
ATOM   2239  N   GLY A 288       8.544  16.721 -14.073  1.00 29.51           N  
ATOM   2240  CA  GLY A 288       9.631  15.938 -14.638  1.00 29.51           C  
ATOM   2241  C   GLY A 288       9.497  15.722 -16.133  1.00 29.51           C  
ATOM   2242  O   GLY A 288      10.492  15.751 -16.862  1.00 29.51           O  
ATOM   2243  N   TYR A 289       8.263  15.802 -16.645  1.00 29.52           N  
ATOM   2244  CA  TYR A 289       8.049  15.716 -18.085  1.00 29.52           C  
ATOM   2245  C   TYR A 289       8.395  17.034 -18.768  1.00 29.52           C  
ATOM   2246  CB  TYR A 289       6.598  15.335 -18.391  1.00 29.52           C  
ATOM   2247  O   TYR A 289       9.049  17.046 -19.813  1.00 29.52           O  
ATOM   2248  CG  TYR A 289       6.351  14.998 -19.842  1.00 29.52           C  
ATOM   2249  CD1 TYR A 289       5.806  15.940 -20.713  1.00 29.52           C  
ATOM   2250  CD2 TYR A 289       6.662  13.739 -20.345  1.00 29.52           C  
ATOM   2251  CE1 TYR A 289       5.576  15.634 -22.050  1.00 29.52           C  
ATOM   2252  CE2 TYR A 289       6.435  13.422 -21.680  1.00 29.52           C  
ATOM   2253  OH  TYR A 289       5.667  14.066 -23.846  1.00 29.52           O  
ATOM   2254  CZ  TYR A 289       5.893  14.375 -22.524  1.00 29.52           C  
ATOM   2255  N   GLN A 290       8.163  18.200 -18.101  1.00 27.60           N  
ATOM   2256  CA  GLN A 290       8.488  19.463 -18.756  1.00 27.60           C  
ATOM   2257  C   GLN A 290       9.845  19.989 -18.295  1.00 27.60           C  
ATOM   2258  CB  GLN A 290       7.401  20.504 -18.484  1.00 27.60           C  
ATOM   2259  O   GLN A 290      10.508  20.731 -19.022  1.00 27.60           O  
ATOM   2260  CG  GLN A 290       6.119  20.275 -19.272  1.00 27.60           C  
ATOM   2261  CD  GLN A 290       5.048  21.305 -18.963  1.00 27.60           C  
ATOM   2262  NE2 GLN A 290       3.950  21.261 -19.710  1.00 27.60           N  
ATOM   2263  OE1 GLN A 290       5.206  22.133 -18.060  1.00 27.60           O  
ATOM   2264  N   GLY A 291      10.373  19.576 -17.249  1.00 27.47           N  
ATOM   2265  CA  GLY A 291      11.620  20.142 -16.760  1.00 27.47           C  
ATOM   2266  C   GLY A 291      12.849  19.464 -17.333  1.00 27.47           C  
ATOM   2267  O   GLY A 291      13.887  20.102 -17.518  1.00 27.47           O  
ATOM   2268  N   VAL A 292      12.719  18.297 -17.989  1.00 33.67           N  
ATOM   2269  CA  VAL A 292      13.877  17.703 -18.648  1.00 33.67           C  
ATOM   2270  C   VAL A 292      13.999  18.250 -20.069  1.00 33.67           C  
ATOM   2271  CB  VAL A 292      13.785  16.161 -18.677  1.00 33.67           C  
ATOM   2272  O   VAL A 292      15.108  18.469 -20.563  1.00 33.67           O  
ATOM   2273  CG1 VAL A 292      15.020  15.559 -19.343  1.00 33.67           C  
ATOM   2274  CG2 VAL A 292      13.615  15.611 -17.262  1.00 33.67           C  
ATOM   2275  N   SER A 293      12.983  18.797 -20.531  1.00 28.75           N  
ATOM   2276  CA  SER A 293      13.212  19.519 -21.779  1.00 28.75           C  
ATOM   2277  C   SER A 293      13.721  20.932 -21.515  1.00 28.75           C  
ATOM   2278  CB  SER A 293      11.927  19.578 -22.607  1.00 28.75           C  
ATOM   2279  O   SER A 293      14.547  21.450 -22.269  1.00 28.75           O  
ATOM   2280  OG  SER A 293      10.975  20.432 -21.998  1.00 28.75           O  
ATOM   2281  N   ALA A 294      13.587  21.442 -20.376  1.00 26.93           N  
ATOM   2282  CA  ALA A 294      14.153  22.761 -20.103  1.00 26.93           C  
ATOM   2283  C   ALA A 294      15.581  22.647 -19.578  1.00 26.93           C  
ATOM   2284  CB  ALA A 294      13.281  23.518 -19.104  1.00 26.93           C  
ATOM   2285  O   ALA A 294      16.420  23.508 -19.851  1.00 26.93           O  
ATOM   2286  N   VAL A 295      15.922  21.460 -19.092  1.00 28.27           N  
ATOM   2287  CA  VAL A 295      17.311  21.272 -18.686  1.00 28.27           C  
ATOM   2288  C   VAL A 295      18.150  20.855 -19.891  1.00 28.27           C  
ATOM   2289  CB  VAL A 295      17.436  20.222 -17.560  1.00 28.27           C  
ATOM   2290  O   VAL A 295      19.313  21.248 -20.012  1.00 28.27           O  
ATOM   2291  CG1 VAL A 295      18.901  20.002 -17.186  1.00 28.27           C  
ATOM   2292  CG2 VAL A 295      16.628  20.652 -16.337  1.00 28.27           C  
ATOM   2293  N   ALA A 296      17.546  20.402 -20.922  1.00 33.19           N  
ATOM   2294  CA  ALA A 296      18.312  20.188 -22.147  1.00 33.19           C  
ATOM   2295  C   ALA A 296      18.468  21.488 -22.931  1.00 33.19           C  
ATOM   2296  CB  ALA A 296      17.644  19.124 -23.014  1.00 33.19           C  
ATOM   2297  O   ALA A 296      19.516  21.736 -23.532  1.00 33.19           O  
ATOM   2298  N   GLU A 297      17.629  22.428 -22.623  1.00 29.54           N  
ATOM   2299  CA  GLU A 297      17.834  23.714 -23.283  1.00 29.54           C  
ATOM   2300  C   GLU A 297      18.712  24.633 -22.439  1.00 29.54           C  
ATOM   2301  CB  GLU A 297      16.492  24.389 -23.573  1.00 29.54           C  
ATOM   2302  O   GLU A 297      19.510  25.404 -22.977  1.00 29.54           O  
ATOM   2303  CG  GLU A 297      15.959  24.123 -24.974  1.00 29.54           C  
ATOM   2304  CD  GLU A 297      14.649  24.838 -25.264  1.00 29.54           C  
ATOM   2305  OE1 GLU A 297      14.133  24.723 -26.398  1.00 29.54           O  
ATOM   2306  OE2 GLU A 297      14.136  25.520 -24.349  1.00 29.54           O  
ATOM   2307  N   LEU A 298      18.839  24.403 -21.220  1.00 27.24           N  
ATOM   2308  CA  LEU A 298      19.748  25.215 -20.419  1.00 27.24           C  
ATOM   2309  C   LEU A 298      21.154  24.622 -20.423  1.00 27.24           C  
ATOM   2310  CB  LEU A 298      19.236  25.334 -18.981  1.00 27.24           C  
ATOM   2311  O   LEU A 298      22.131  25.330 -20.171  1.00 27.24           O  
ATOM   2312  CG  LEU A 298      18.896  26.744 -18.497  1.00 27.24           C  
ATOM   2313  CD1 LEU A 298      17.422  26.835 -18.119  1.00 27.24           C  
ATOM   2314  CD2 LEU A 298      19.781  27.132 -17.317  1.00 27.24           C  
ATOM   2315  N   ALA A 299      21.284  23.370 -20.847  1.00 31.08           N  
ATOM   2316  CA  ALA A 299      22.581  22.727 -21.046  1.00 31.08           C  
ATOM   2317  C   ALA A 299      23.281  23.279 -22.285  1.00 31.08           C  
ATOM   2318  CB  ALA A 299      22.412  21.214 -21.164  1.00 31.08           C  
ATOM   2319  O   ALA A 299      24.511  23.363 -22.324  1.00 31.08           O  
ATOM   2320  N   ASN A 300      22.525  24.078 -23.056  1.00 32.64           N  
ATOM   2321  CA  ASN A 300      23.248  24.674 -24.174  1.00 32.64           C  
ATOM   2322  C   ASN A 300      23.683  26.103 -23.861  1.00 32.64           C  
ATOM   2323  CB  ASN A 300      22.394  24.644 -25.443  1.00 32.64           C  
ATOM   2324  O   ASN A 300      24.631  26.614 -24.461  1.00 32.64           O  
ATOM   2325  CG  ASN A 300      22.480  23.319 -26.173  1.00 32.64           C  
ATOM   2326  ND2 ASN A 300      21.522  23.066 -27.058  1.00 32.64           N  
ATOM   2327  OD1 ASN A 300      23.398  22.527 -25.943  1.00 32.64           O  
ATOM   2328  N   LYS A 301      23.502  26.559 -22.646  1.00 29.09           N  
ATOM   2329  CA  LYS A 301      23.984  27.933 -22.538  1.00 29.09           C  
ATOM   2330  C   LYS A 301      24.850  28.117 -21.295  1.00 29.09           C  
ATOM   2331  CB  LYS A 301      22.810  28.913 -22.508  1.00 29.09           C  
ATOM   2332  O   LYS A 301      25.581  29.103 -21.182  1.00 29.09           O  
ATOM   2333  CG  LYS A 301      22.223  29.219 -23.878  1.00 29.09           C  
ATOM   2334  CD  LYS A 301      21.166  30.313 -23.802  1.00 29.09           C  
ATOM   2335  CE  LYS A 301      20.594  30.635 -25.176  1.00 29.09           C  
ATOM   2336  NZ  LYS A 301      19.563  31.714 -25.108  1.00 29.09           N  
ATOM   2337  N   GLY A 302      25.710  27.119 -20.933  1.00 26.32           N  
ATOM   2338  CA  GLY A 302      26.809  27.480 -20.051  1.00 26.32           C  
ATOM   2339  C   GLY A 302      27.530  26.277 -19.473  1.00 26.32           C  
ATOM   2340  O   GLY A 302      26.982  25.564 -18.630  1.00 26.32           O  
ATOM   2341  N   MET A 303      28.312  25.579 -20.166  1.00 29.46           N  
ATOM   2342  CA  MET A 303      29.086  24.341 -20.199  1.00 29.46           C  
ATOM   2343  C   MET A 303      30.210  24.375 -19.169  1.00 29.46           C  
ATOM   2344  CB  MET A 303      29.662  24.103 -21.596  1.00 29.46           C  
ATOM   2345  O   MET A 303      30.540  23.350 -18.571  1.00 29.46           O  
ATOM   2346  CG  MET A 303      28.945  23.015 -22.378  1.00 29.46           C  
ATOM   2347  SD  MET A 303      29.936  22.397 -23.793  1.00 29.46           S  
ATOM   2348  CE  MET A 303      28.628  22.186 -25.032  1.00 29.46           C  
ATOM   2349  N   GLY A 304      30.238  25.438 -18.288  1.00 26.74           N  
ATOM   2350  CA  GLY A 304      31.412  25.221 -17.457  1.00 26.74           C  
ATOM   2351  C   GLY A 304      31.135  25.396 -15.976  1.00 26.74           C  
ATOM   2352  O   GLY A 304      31.723  24.703 -15.143  1.00 26.74           O  
ATOM   2353  N   LEU A 305      29.963  25.887 -15.569  1.00 27.09           N  
ATOM   2354  CA  LEU A 305      29.553  26.000 -14.174  1.00 27.09           C  
ATOM   2355  C   LEU A 305      28.545  24.914 -13.814  1.00 27.09           C  
ATOM   2356  CB  LEU A 305      28.952  27.381 -13.901  1.00 27.09           C  
ATOM   2357  O   LEU A 305      28.570  24.381 -12.702  1.00 27.09           O  
ATOM   2358  CG  LEU A 305      29.506  28.135 -12.691  1.00 27.09           C  
ATOM   2359  CD1 LEU A 305      30.119  29.461 -13.128  1.00 27.09           C  
ATOM   2360  CD2 LEU A 305      28.410  28.363 -11.655  1.00 27.09           C  
ATOM   2361  N   LEU A 306      28.083  24.162 -14.742  1.00 26.54           N  
ATOM   2362  CA  LEU A 306      27.163  23.064 -14.464  1.00 26.54           C  
ATOM   2363  C   LEU A 306      27.889  21.724 -14.501  1.00 26.54           C  
ATOM   2364  CB  LEU A 306      26.011  23.062 -15.472  1.00 26.54           C  
ATOM   2365  O   LEU A 306      27.492  20.779 -13.816  1.00 26.54           O  
ATOM   2366  CG  LEU A 306      24.738  23.797 -15.049  1.00 26.54           C  
ATOM   2367  CD1 LEU A 306      23.960  24.260 -16.277  1.00 26.54           C  
ATOM   2368  CD2 LEU A 306      23.872  22.903 -14.168  1.00 26.54           C  
ATOM   2369  N   ASP A 307      29.008  21.649 -15.155  1.00 28.56           N  
ATOM   2370  CA  ASP A 307      29.686  20.365 -15.012  1.00 28.56           C  
ATOM   2371  C   ASP A 307      30.272  20.206 -13.610  1.00 28.56           C  
ATOM   2372  CB  ASP A 307      30.789  20.220 -16.062  1.00 28.56           C  
ATOM   2373  O   ASP A 307      30.271  19.107 -13.052  1.00 28.56           O  
ATOM   2374  CG  ASP A 307      30.257  19.837 -17.432  1.00 28.56           C  
ATOM   2375  OD1 ASP A 307      29.121  19.323 -17.523  1.00 28.56           O  
ATOM   2376  OD2 ASP A 307      30.981  20.049 -18.429  1.00 28.56           O  
ATOM   2377  N   SER A 308      30.563  21.354 -12.928  1.00 25.60           N  
ATOM   2378  CA  SER A 308      30.997  21.209 -11.542  1.00 25.60           C  
ATOM   2379  C   SER A 308      29.805  21.130 -10.595  1.00 25.60           C  
ATOM   2380  CB  SER A 308      31.903  22.373 -11.139  1.00 25.60           C  
ATOM   2381  O   SER A 308      29.848  20.413  -9.593  1.00 25.60           O  
ATOM   2382  OG  SER A 308      31.207  23.605 -11.225  1.00 25.60           O  
ATOM   2383  N   LEU A 309      28.631  21.567 -11.041  1.00 27.42           N  
ATOM   2384  CA  LEU A 309      27.419  21.309 -10.271  1.00 27.42           C  
ATOM   2385  C   LEU A 309      26.782  19.987 -10.688  1.00 27.42           C  
ATOM   2386  CB  LEU A 309      26.416  22.451 -10.452  1.00 27.42           C  
ATOM   2387  O   LEU A 309      26.186  19.293  -9.861  1.00 27.42           O  
ATOM   2388  CG  LEU A 309      26.554  23.633  -9.491  1.00 27.42           C  
ATOM   2389  CD1 LEU A 309      25.909  24.880 -10.087  1.00 27.42           C  
ATOM   2390  CD2 LEU A 309      25.933  23.298  -8.139  1.00 27.42           C  
ATOM   2391  N   LYS A 310      26.954  19.565 -11.910  1.00 25.61           N  
ATOM   2392  CA  LYS A 310      26.550  18.200 -12.237  1.00 25.61           C  
ATOM   2393  C   LYS A 310      27.479  17.180 -11.585  1.00 25.61           C  
ATOM   2394  CB  LYS A 310      26.527  17.995 -13.753  1.00 25.61           C  
ATOM   2395  O   LYS A 310      27.027  16.136 -11.109  1.00 25.61           O  
ATOM   2396  CG  LYS A 310      25.220  17.424 -14.281  1.00 25.61           C  
ATOM   2397  CD  LYS A 310      25.269  17.215 -15.789  1.00 25.61           C  
ATOM   2398  CE  LYS A 310      23.979  16.599 -16.312  1.00 25.61           C  
ATOM   2399  NZ  LYS A 310      24.028  16.381 -17.788  1.00 25.61           N  
ATOM   2400  N   GLU A 311      28.759  17.572 -11.429  1.00 25.70           N  
ATOM   2401  CA  GLU A 311      29.546  16.617 -10.655  1.00 25.70           C  
ATOM   2402  C   GLU A 311      29.398  16.864  -9.157  1.00 25.70           C  
ATOM   2403  CB  GLU A 311      31.022  16.687 -11.056  1.00 25.70           C  
ATOM   2404  O   GLU A 311      29.428  15.923  -8.361  1.00 25.70           O  
ATOM   2405  CG  GLU A 311      31.365  15.863 -12.288  1.00 25.70           C  
ATOM   2406  CD  GLU A 311      32.853  15.838 -12.598  1.00 25.70           C  
ATOM   2407  OE1 GLU A 311      33.259  15.163 -13.572  1.00 25.70           O  
ATOM   2408  OE2 GLU A 311      33.620  16.497 -11.861  1.00 25.70           O  
ATOM   2409  N   GLY A 312      29.010  18.094  -8.708  1.00 24.49           N  
ATOM   2410  CA  GLY A 312      28.673  18.182  -7.296  1.00 24.49           C  
ATOM   2411  C   GLY A 312      27.209  17.901  -7.014  1.00 24.49           C  
ATOM   2412  O   GLY A 312      26.867  17.369  -5.956  1.00 24.49           O  
ATOM   2413  N   PHE A 313      26.348  17.851  -8.044  1.00 26.87           N  
ATOM   2414  CA  PHE A 313      24.985  17.382  -7.822  1.00 26.87           C  
ATOM   2415  C   PHE A 313      24.789  15.990  -8.410  1.00 26.87           C  
ATOM   2416  CB  PHE A 313      23.973  18.357  -8.432  1.00 26.87           C  
ATOM   2417  O   PHE A 313      23.699  15.421  -8.323  1.00 26.87           O  
ATOM   2418  CG  PHE A 313      23.604  19.497  -7.522  1.00 26.87           C  
ATOM   2419  CD1 PHE A 313      22.762  19.293  -6.436  1.00 26.87           C  
ATOM   2420  CD2 PHE A 313      24.099  20.774  -7.753  1.00 26.87           C  
ATOM   2421  CE1 PHE A 313      22.418  20.347  -5.591  1.00 26.87           C  
ATOM   2422  CE2 PHE A 313      23.761  21.831  -6.914  1.00 26.87           C  
ATOM   2423  CZ  PHE A 313      22.919  21.616  -5.834  1.00 26.87           C  
ATOM   2424  N   SER A 314      25.763  15.528  -9.358  1.00 27.86           N  
ATOM   2425  CA  SER A 314      25.702  14.119  -9.734  1.00 27.86           C  
ATOM   2426  C   SER A 314      25.970  13.215  -8.535  1.00 27.86           C  
ATOM   2427  CB  SER A 314      26.707  13.816 -10.846  1.00 27.86           C  
ATOM   2428  O   SER A 314      25.789  11.998  -8.616  1.00 27.86           O  
ATOM   2429  OG  SER A 314      27.985  14.337 -10.525  1.00 27.86           O  
ATOM   2430  N   PHE A 315      25.903  13.734  -7.310  1.00 28.60           N  
ATOM   2431  CA  PHE A 315      25.841  12.920  -6.102  1.00 28.60           C  
ATOM   2432  C   PHE A 315      24.496  13.089  -5.405  1.00 28.60           C  
ATOM   2433  CB  PHE A 315      26.978  13.290  -5.144  1.00 28.60           C  
ATOM   2434  O   PHE A 315      24.416  13.028  -4.176  1.00 28.60           O  
ATOM   2435  CG  PHE A 315      28.271  12.576  -5.434  1.00 28.60           C  
ATOM   2436  CD1 PHE A 315      28.489  11.286  -4.965  1.00 28.60           C  
ATOM   2437  CD2 PHE A 315      29.269  13.195  -6.175  1.00 28.60           C  
ATOM   2438  CE1 PHE A 315      29.685  10.623  -5.232  1.00 28.60           C  
ATOM   2439  CE2 PHE A 315      30.466  12.539  -6.445  1.00 28.60           C  
ATOM   2440  CZ  PHE A 315      30.673  11.253  -5.972  1.00 28.60           C  
ATOM   2441  N   SER A 316      23.471  13.669  -6.111  1.00 41.78           N  
ATOM   2442  CA  SER A 316      22.148  13.583  -5.503  1.00 41.78           C  
ATOM   2443  C   SER A 316      21.630  12.148  -5.505  1.00 41.78           C  
ATOM   2444  CB  SER A 316      21.160  14.491  -6.237  1.00 41.78           C  
ATOM   2445  O   SER A 316      21.790  11.427  -6.492  1.00 41.78           O  
ATOM   2446  OG  SER A 316      20.547  13.802  -7.313  1.00 41.78           O  
ATOM   2447  N   SER A 317      22.182  11.208  -4.812  1.00 57.61           N  
ATOM   2448  CA  SER A 317      21.653   9.868  -4.579  1.00 57.61           C  
ATOM   2449  C   SER A 317      20.218   9.745  -5.082  1.00 57.61           C  
ATOM   2450  CB  SER A 317      21.712   9.519  -3.091  1.00 57.61           C  
ATOM   2451  O   SER A 317      19.651   8.650  -5.095  1.00 57.61           O  
ATOM   2452  OG  SER A 317      21.031  10.494  -2.318  1.00 57.61           O  
ATOM   2453  N   LYS A 318      19.564  10.916  -5.608  1.00 68.33           N  
ATOM   2454  CA  LYS A 318      18.170  10.776  -6.019  1.00 68.33           C  
ATOM   2455  C   LYS A 318      18.066  10.421  -7.499  1.00 68.33           C  
ATOM   2456  CB  LYS A 318      17.394  12.062  -5.732  1.00 68.33           C  
ATOM   2457  O   LYS A 318      18.654  11.095  -8.347  1.00 68.33           O  
ATOM   2458  CG  LYS A 318      17.267  12.392  -4.252  1.00 68.33           C  
ATOM   2459  CD  LYS A 318      16.451  13.659  -4.030  1.00 68.33           C  
ATOM   2460  CE  LYS A 318      16.360  14.015  -2.552  1.00 68.33           C  
ATOM   2461  NZ  LYS A 318      15.579  15.269  -2.331  1.00 68.33           N  
ATOM   2462  N   ARG A 319      17.460   9.339  -7.735  1.00 76.03           N  
ATOM   2463  CA  ARG A 319      17.335   8.827  -9.095  1.00 76.03           C  
ATOM   2464  C   ARG A 319      15.954   9.126  -9.668  1.00 76.03           C  
ATOM   2465  CB  ARG A 319      17.601   7.320  -9.130  1.00 76.03           C  
ATOM   2466  O   ARG A 319      14.952   9.061  -8.953  1.00 76.03           O  
ATOM   2467  CG  ARG A 319      18.996   6.930  -8.667  1.00 76.03           C  
ATOM   2468  CD  ARG A 319      20.028   7.113  -9.771  1.00 76.03           C  
ATOM   2469  NE  ARG A 319      21.306   6.499  -9.421  1.00 76.03           N  
ATOM   2470  NH1 ARG A 319      22.361   7.080 -11.392  1.00 76.03           N  
ATOM   2471  NH2 ARG A 319      23.496   5.909  -9.782  1.00 76.03           N  
ATOM   2472  CZ  ARG A 319      22.384   6.498 -10.199  1.00 76.03           C  
ATOM   2473  N   ALA A 320      15.946   9.563 -10.950  1.00 75.54           N  
ATOM   2474  CA  ALA A 320      14.725   9.994 -11.626  1.00 75.54           C  
ATOM   2475  C   ALA A 320      13.727   8.845 -11.740  1.00 75.54           C  
ATOM   2476  CB  ALA A 320      15.051  10.550 -13.010  1.00 75.54           C  
ATOM   2477  O   ALA A 320      12.517   9.070 -11.807  1.00 75.54           O  
ATOM   2478  N   TRP A 321      14.227   7.563 -11.730  1.00 82.73           N  
ATOM   2479  CA  TRP A 321      13.333   6.432 -11.958  1.00 82.73           C  
ATOM   2480  C   TRP A 321      12.393   6.234 -10.773  1.00 82.73           C  
ATOM   2481  CB  TRP A 321      14.136   5.153 -12.208  1.00 82.73           C  
ATOM   2482  O   TRP A 321      11.293   5.698 -10.929  1.00 82.73           O  
ATOM   2483  CG  TRP A 321      15.076   4.797 -11.096  1.00 82.73           C  
ATOM   2484  CD1 TRP A 321      16.419   5.046 -11.040  1.00 82.73           C  
ATOM   2485  CD2 TRP A 321      14.743   4.120  -9.879  1.00 82.73           C  
ATOM   2486  CE2 TRP A 321      15.934   3.994  -9.132  1.00 82.73           C  
ATOM   2487  CE3 TRP A 321      13.551   3.609  -9.348  1.00 82.73           C  
ATOM   2488  NE1 TRP A 321      16.941   4.566  -9.861  1.00 82.73           N  
ATOM   2489  CH2 TRP A 321      14.788   2.886  -7.383  1.00 82.73           C  
ATOM   2490  CZ2 TRP A 321      15.968   3.377  -7.879  1.00 82.73           C  
ATOM   2491  CZ3 TRP A 321      13.586   2.996  -8.102  1.00 82.73           C  
ATOM   2492  N   TYR A 322      12.762   6.648  -9.589  1.00 85.19           N  
ATOM   2493  CA  TYR A 322      11.939   6.446  -8.403  1.00 85.19           C  
ATOM   2494  C   TYR A 322      10.639   7.236  -8.500  1.00 85.19           C  
ATOM   2495  CB  TYR A 322      12.705   6.854  -7.141  1.00 85.19           C  
ATOM   2496  O   TYR A 322       9.551   6.675  -8.345  1.00 85.19           O  
ATOM   2497  CG  TYR A 322      11.841   6.931  -5.905  1.00 85.19           C  
ATOM   2498  CD1 TYR A 322      11.502   8.161  -5.344  1.00 85.19           C  
ATOM   2499  CD2 TYR A 322      11.364   5.776  -5.295  1.00 85.19           C  
ATOM   2500  CE1 TYR A 322      10.708   8.236  -4.204  1.00 85.19           C  
ATOM   2501  CE2 TYR A 322      10.570   5.840  -4.155  1.00 85.19           C  
ATOM   2502  OH  TYR A 322       9.461   7.142  -2.490  1.00 85.19           O  
ATOM   2503  CZ  TYR A 322      10.247   7.073  -3.618  1.00 85.19           C  
ATOM   2504  N   PRO A 323      10.723   8.545  -8.638  1.00 79.66           N  
ATOM   2505  CA  PRO A 323       9.465   9.287  -8.749  1.00 79.66           C  
ATOM   2506  C   PRO A 323       8.607   8.821  -9.923  1.00 79.66           C  
ATOM   2507  CB  PRO A 323       9.926  10.733  -8.950  1.00 79.66           C  
ATOM   2508  O   PRO A 323       7.377   8.897  -9.861  1.00 79.66           O  
ATOM   2509  CG  PRO A 323      11.346  10.623  -9.402  1.00 79.66           C  
ATOM   2510  CD  PRO A 323      11.939   9.377  -8.810  1.00 79.66           C  
ATOM   2511  N   ALA A 324       9.267   8.479 -11.025  1.00 80.68           N  
ATOM   2512  CA  ALA A 324       8.538   7.963 -12.181  1.00 80.68           C  
ATOM   2513  C   ALA A 324       7.740   6.716 -11.814  1.00 80.68           C  
ATOM   2514  CB  ALA A 324       9.502   7.657 -13.325  1.00 80.68           C  
ATOM   2515  O   ALA A 324       6.579   6.577 -12.206  1.00 80.68           O  
ATOM   2516  N   LEU A 325       8.345   5.822 -11.088  1.00 84.66           N  
ATOM   2517  CA  LEU A 325       7.666   4.611 -10.639  1.00 84.66           C  
ATOM   2518  C   LEU A 325       6.517   4.951  -9.696  1.00 84.66           C  
ATOM   2519  CB  LEU A 325       8.653   3.670  -9.942  1.00 84.66           C  
ATOM   2520  O   LEU A 325       5.430   4.377  -9.803  1.00 84.66           O  
ATOM   2521  CG  LEU A 325       9.529   2.811 -10.854  1.00 84.66           C  
ATOM   2522  CD1 LEU A 325      10.571   2.058 -10.033  1.00 84.66           C  
ATOM   2523  CD2 LEU A 325       8.673   1.840 -11.660  1.00 84.66           C  
ATOM   2524  N   ARG A 326       6.771   5.869  -8.888  1.00 82.38           N  
ATOM   2525  CA  ARG A 326       5.729   6.313  -7.968  1.00 82.38           C  
ATOM   2526  C   ARG A 326       4.551   6.915  -8.725  1.00 82.38           C  
ATOM   2527  CB  ARG A 326       6.289   7.332  -6.973  1.00 82.38           C  
ATOM   2528  O   ARG A 326       3.393   6.645  -8.399  1.00 82.38           O  
ATOM   2529  CG  ARG A 326       7.129   6.715  -5.866  1.00 82.38           C  
ATOM   2530  CD  ARG A 326       6.935   7.438  -4.541  1.00 82.38           C  
ATOM   2531  NE  ARG A 326       5.879   8.443  -4.625  1.00 82.38           N  
ATOM   2532  NH1 ARG A 326       6.321   9.379  -2.559  1.00 82.38           N  
ATOM   2533  NH2 ARG A 326       4.627  10.211  -3.861  1.00 82.38           N  
ATOM   2534  CZ  ARG A 326       5.611   9.342  -3.682  1.00 82.38           C  
ATOM   2535  N   GLY A 327       4.857   7.721  -9.583  1.00 74.93           N  
ATOM   2536  CA  GLY A 327       3.823   8.340 -10.396  1.00 74.93           C  
ATOM   2537  C   GLY A 327       3.010   7.337 -11.193  1.00 74.93           C  
ATOM   2538  O   GLY A 327       1.804   7.516 -11.380  1.00 74.93           O  
ATOM   2539  N   SER A 328       3.642   6.287 -11.587  1.00 80.62           N  
ATOM   2540  CA  SER A 328       2.959   5.260 -12.367  1.00 80.62           C  
ATOM   2541  C   SER A 328       1.939   4.509 -11.518  1.00 80.62           C  
ATOM   2542  CB  SER A 328       3.968   4.275 -12.958  1.00 80.62           C  
ATOM   2543  O   SER A 328       0.948   3.994 -12.040  1.00 80.62           O  
ATOM   2544  OG  SER A 328       4.575   3.503 -11.936  1.00 80.62           O  
ATOM   2545  N   ASP A 329       2.159   4.443 -10.211  1.00 81.32           N  
ATOM   2546  CA  ASP A 329       1.278   3.731  -9.290  1.00 81.32           C  
ATOM   2547  C   ASP A 329      -0.131   4.319  -9.313  1.00 81.32           C  
ATOM   2548  CB  ASP A 329       1.843   3.771  -7.868  1.00 81.32           C  
ATOM   2549  O   ASP A 329      -1.113   3.598  -9.126  1.00 81.32           O  
ATOM   2550  CG  ASP A 329       2.990   2.799  -7.658  1.00 81.32           C  
ATOM   2551  OD1 ASP A 329       3.176   1.885  -8.490  1.00 81.32           O  
ATOM   2552  OD2 ASP A 329       3.714   2.947  -6.650  1.00 81.32           O  
ATOM   2553  N   GLU A 330      -0.213   5.522  -9.625  1.00 73.69           N  
ATOM   2554  CA  GLU A 330      -1.511   6.188  -9.680  1.00 73.69           C  
ATOM   2555  C   GLU A 330      -2.341   5.682 -10.856  1.00 73.69           C  
ATOM   2556  CB  GLU A 330      -1.334   7.705  -9.775  1.00 73.69           C  
ATOM   2557  O   GLU A 330      -3.550   5.478 -10.727  1.00 73.69           O  
ATOM   2558  CG  GLU A 330      -2.618   8.490  -9.549  1.00 73.69           C  
ATOM   2559  CD  GLU A 330      -2.392   9.989  -9.431  1.00 73.69           C  
ATOM   2560  OE1 GLU A 330      -3.381  10.741  -9.274  1.00 73.69           O  
ATOM   2561  OE2 GLU A 330      -1.218  10.415  -9.497  1.00 73.69           O  
ATOM   2562  N   PHE A 331      -1.730   5.486 -11.985  1.00 78.75           N  
ATOM   2563  CA  PHE A 331      -2.417   4.979 -13.167  1.00 78.75           C  
ATOM   2564  C   PHE A 331      -2.895   3.550 -12.943  1.00 78.75           C  
ATOM   2565  CB  PHE A 331      -1.500   5.041 -14.392  1.00 78.75           C  
ATOM   2566  O   PHE A 331      -4.011   3.195 -13.329  1.00 78.75           O  
ATOM   2567  CG  PHE A 331      -1.184   6.441 -14.844  1.00 78.75           C  
ATOM   2568  CD1 PHE A 331      -2.152   7.219 -15.468  1.00 78.75           C  
ATOM   2569  CD2 PHE A 331       0.081   6.979 -14.646  1.00 78.75           C  
ATOM   2570  CE1 PHE A 331      -1.862   8.515 -15.888  1.00 78.75           C  
ATOM   2571  CE2 PHE A 331       0.377   8.273 -15.063  1.00 78.75           C  
ATOM   2572  CZ  PHE A 331      -0.595   9.040 -15.685  1.00 78.75           C  
ATOM   2573  N   ILE A 332      -2.001   2.810 -12.294  1.00 80.06           N  
ATOM   2574  CA  ILE A 332      -2.347   1.424 -11.995  1.00 80.06           C  
ATOM   2575  C   ILE A 332      -3.521   1.385 -11.019  1.00 80.06           C  
ATOM   2576  CB  ILE A 332      -1.141   0.653 -11.413  1.00 80.06           C  
ATOM   2577  O   ILE A 332      -4.477   0.631 -11.218  1.00 80.06           O  
ATOM   2578  CG1 ILE A 332      -0.051   0.485 -12.478  1.00 80.06           C  
ATOM   2579  CG2 ILE A 332      -1.584  -0.706 -10.863  1.00 80.06           C  
ATOM   2580  CD1 ILE A 332       1.227  -0.159 -11.959  1.00 80.06           C  
ATOM   2581  N   ARG A 333      -3.463   2.247 -10.135  1.00 74.04           N  
ATOM   2582  CA  ARG A 333      -4.505   2.301  -9.115  1.00 74.04           C  
ATOM   2583  C   ARG A 333      -5.853   2.666  -9.728  1.00 74.04           C  
ATOM   2584  CB  ARG A 333      -4.136   3.308  -8.023  1.00 74.04           C  
ATOM   2585  O   ARG A 333      -6.891   2.151  -9.309  1.00 74.04           O  
ATOM   2586  CG  ARG A 333      -3.147   2.772  -7.000  1.00 74.04           C  
ATOM   2587  CD  ARG A 333      -2.965   3.734  -5.834  1.00 74.04           C  
ATOM   2588  NE  ARG A 333      -1.863   4.662  -6.069  1.00 74.04           N  
ATOM   2589  NH1 ARG A 333      -2.443   6.106  -4.362  1.00 74.04           N  
ATOM   2590  NH2 ARG A 333      -0.606   6.541  -5.663  1.00 74.04           N  
ATOM   2591  CZ  ARG A 333      -1.640   5.768  -5.364  1.00 74.04           C  
ATOM   2592  N   ASN A 334      -5.858   3.441 -10.753  1.00 73.83           N  
ATOM   2593  CA  ASN A 334      -7.084   3.909 -11.390  1.00 73.83           C  
ATOM   2594  C   ASN A 334      -7.502   2.995 -12.539  1.00 73.83           C  
ATOM   2595  CB  ASN A 334      -6.915   5.345 -11.889  1.00 73.83           C  
ATOM   2596  O   ASN A 334      -8.475   3.278 -13.240  1.00 73.83           O  
ATOM   2597  CG  ASN A 334      -6.743   6.340 -10.758  1.00 73.83           C  
ATOM   2598  ND2 ASN A 334      -5.973   7.393 -11.007  1.00 73.83           N  
ATOM   2599  OD1 ASN A 334      -7.296   6.163  -9.670  1.00 73.83           O  
ATOM   2600  N   GLY A 335      -6.782   1.960 -12.681  1.00 72.31           N  
ATOM   2601  CA  GLY A 335      -7.097   1.015 -13.740  1.00 72.31           C  
ATOM   2602  C   GLY A 335      -6.854   1.573 -15.130  1.00 72.31           C  
ATOM   2603  O   GLY A 335      -7.506   1.163 -16.092  1.00 72.31           O  
ATOM   2604  N   GLN A 336      -6.092   2.591 -15.254  1.00 80.65           N  
ATOM   2605  CA  GLN A 336      -5.772   3.229 -16.526  1.00 80.65           C  
ATOM   2606  C   GLN A 336      -4.485   2.661 -17.118  1.00 80.65           C  
ATOM   2607  CB  GLN A 336      -5.645   4.743 -16.351  1.00 80.65           C  
ATOM   2608  O   GLN A 336      -3.455   3.337 -17.143  1.00 80.65           O  
ATOM   2609  CG  GLN A 336      -6.930   5.419 -15.891  1.00 80.65           C  
ATOM   2610  CD  GLN A 336      -6.760   6.908 -15.660  1.00 80.65           C  
ATOM   2611  NE2 GLN A 336      -7.742   7.692 -16.093  1.00 80.65           N  
ATOM   2612  OE1 GLN A 336      -5.754   7.351 -15.096  1.00 80.65           O  
ATOM   2613  N   LEU A 337      -4.520   1.380 -17.600  1.00 82.53           N  
ATOM   2614  CA  LEU A 337      -3.316   0.679 -18.034  1.00 82.53           C  
ATOM   2615  C   LEU A 337      -2.814   1.233 -19.363  1.00 82.53           C  
ATOM   2616  CB  LEU A 337      -3.588  -0.822 -18.164  1.00 82.53           C  
ATOM   2617  O   LEU A 337      -1.609   1.225 -19.628  1.00 82.53           O  
ATOM   2618  CG  LEU A 337      -2.367  -1.741 -18.088  1.00 82.53           C  
ATOM   2619  CD1 LEU A 337      -1.791  -1.741 -16.676  1.00 82.53           C  
ATOM   2620  CD2 LEU A 337      -2.735  -3.156 -18.520  1.00 82.53           C  
ATOM   2621  N   SER A 338      -3.701   1.700 -20.169  1.00 82.39           N  
ATOM   2622  CA  SER A 338      -3.282   2.298 -21.433  1.00 82.39           C  
ATOM   2623  C   SER A 338      -2.431   3.542 -21.200  1.00 82.39           C  
ATOM   2624  CB  SER A 338      -4.499   2.655 -22.287  1.00 82.39           C  
ATOM   2625  O   SER A 338      -1.409   3.734 -21.862  1.00 82.39           O  
ATOM   2626  OG  SER A 338      -5.378   3.511 -21.578  1.00 82.39           O  
ATOM   2627  N   ALA A 339      -2.925   4.436 -20.306  1.00 81.12           N  
ATOM   2628  CA  ALA A 339      -2.162   5.622 -19.928  1.00 81.12           C  
ATOM   2629  C   ALA A 339      -0.831   5.238 -19.287  1.00 81.12           C  
ATOM   2630  CB  ALA A 339      -2.974   6.497 -18.976  1.00 81.12           C  
ATOM   2631  O   ALA A 339       0.188   5.893 -19.517  1.00 81.12           O  
ATOM   2632  N   PHE A 340      -0.923   4.213 -18.471  1.00 84.88           N  
ATOM   2633  CA  PHE A 340       0.273   3.676 -17.832  1.00 84.88           C  
ATOM   2634  C   PHE A 340       1.294   3.240 -18.876  1.00 84.88           C  
ATOM   2635  CB  PHE A 340      -0.085   2.497 -16.923  1.00 84.88           C  
ATOM   2636  O   PHE A 340       2.477   3.572 -18.772  1.00 84.88           O  
ATOM   2637  CG  PHE A 340       1.112   1.766 -16.376  1.00 84.88           C  
ATOM   2638  CD1 PHE A 340       1.481   0.528 -16.887  1.00 84.88           C  
ATOM   2639  CD2 PHE A 340       1.868   2.319 -15.351  1.00 84.88           C  
ATOM   2640  CE1 PHE A 340       2.588  -0.150 -16.383  1.00 84.88           C  
ATOM   2641  CE2 PHE A 340       2.976   1.647 -14.842  1.00 84.88           C  
ATOM   2642  CZ  PHE A 340       3.334   0.412 -15.359  1.00 84.88           C  
ATOM   2643  N   LYS A 341       0.853   2.551 -19.841  1.00 85.53           N  
ATOM   2644  CA  LYS A 341       1.711   2.075 -20.922  1.00 85.53           C  
ATOM   2645  C   LYS A 341       2.377   3.241 -21.648  1.00 85.53           C  
ATOM   2646  CB  LYS A 341       0.908   1.230 -21.913  1.00 85.53           C  
ATOM   2647  O   LYS A 341       3.579   3.204 -21.921  1.00 85.53           O  
ATOM   2648  CG  LYS A 341       1.739   0.656 -23.051  1.00 85.53           C  
ATOM   2649  CD  LYS A 341       0.888  -0.184 -23.995  1.00 85.53           C  
ATOM   2650  CE  LYS A 341       1.705  -0.709 -25.168  1.00 85.53           C  
ATOM   2651  NZ  LYS A 341       0.875  -1.532 -26.097  1.00 85.53           N  
ATOM   2652  N   LYS A 342       1.627   4.158 -22.043  1.00 82.42           N  
ATOM   2653  CA  LYS A 342       2.147   5.345 -22.717  1.00 82.42           C  
ATOM   2654  C   LYS A 342       3.226   6.024 -21.878  1.00 82.42           C  
ATOM   2655  CB  LYS A 342       1.017   6.331 -23.016  1.00 82.42           C  
ATOM   2656  O   LYS A 342       4.270   6.419 -22.402  1.00 82.42           O  
ATOM   2657  CG  LYS A 342       1.432   7.500 -23.896  1.00 82.42           C  
ATOM   2658  CD  LYS A 342       0.251   8.407 -24.215  1.00 82.42           C  
ATOM   2659  CE  LYS A 342       0.677   9.612 -25.043  1.00 82.42           C  
ATOM   2660  NZ  LYS A 342      -0.478  10.504 -25.358  1.00 82.42           N  
ATOM   2661  N   LEU A 343       3.015   6.122 -20.603  1.00 81.23           N  
ATOM   2662  CA  LEU A 343       3.964   6.753 -19.692  1.00 81.23           C  
ATOM   2663  C   LEU A 343       5.281   5.985 -19.662  1.00 81.23           C  
ATOM   2664  CB  LEU A 343       3.377   6.838 -18.280  1.00 81.23           C  
ATOM   2665  O   LEU A 343       6.356   6.586 -19.712  1.00 81.23           O  
ATOM   2666  CG  LEU A 343       4.218   7.579 -17.240  1.00 81.23           C  
ATOM   2667  CD1 LEU A 343       3.319   8.383 -16.306  1.00 81.23           C  
ATOM   2668  CD2 LEU A 343       5.077   6.597 -16.450  1.00 81.23           C  
ATOM   2669  N   VAL A 344       5.147   4.757 -19.551  1.00 83.74           N  
ATOM   2670  CA  VAL A 344       6.319   3.893 -19.458  1.00 83.74           C  
ATOM   2671  C   VAL A 344       7.154   4.016 -20.731  1.00 83.74           C  
ATOM   2672  CB  VAL A 344       5.919   2.419 -19.223  1.00 83.74           C  
ATOM   2673  O   VAL A 344       8.380   4.136 -20.667  1.00 83.74           O  
ATOM   2674  CG1 VAL A 344       7.129   1.499 -19.381  1.00 83.74           C  
ATOM   2675  CG2 VAL A 344       5.292   2.250 -17.841  1.00 83.74           C  
ATOM   2676  N   CYS A 345       6.489   4.052 -21.860  1.00 82.52           N  
ATOM   2677  CA  CYS A 345       7.166   4.068 -23.152  1.00 82.52           C  
ATOM   2678  C   CYS A 345       7.793   5.431 -23.421  1.00 82.52           C  
ATOM   2679  CB  CYS A 345       6.190   3.716 -24.274  1.00 82.52           C  
ATOM   2680  O   CYS A 345       8.770   5.534 -24.165  1.00 82.52           O  
ATOM   2681  SG  CYS A 345       5.626   2.000 -24.235  1.00 82.52           S  
ATOM   2682  N   GLU A 346       7.401   6.416 -22.727  1.00 79.26           N  
ATOM   2683  CA  GLU A 346       7.885   7.768 -22.989  1.00 79.26           C  
ATOM   2684  C   GLU A 346       8.788   8.258 -21.860  1.00 79.26           C  
ATOM   2685  CB  GLU A 346       6.712   8.732 -23.181  1.00 79.26           C  
ATOM   2686  O   GLU A 346       9.344   9.356 -21.936  1.00 79.26           O  
ATOM   2687  CG  GLU A 346       5.901   8.470 -24.442  1.00 79.26           C  
ATOM   2688  CD  GLU A 346       4.712   9.404 -24.595  1.00 79.26           C  
ATOM   2689  OE1 GLU A 346       3.995   9.312 -25.618  1.00 79.26           O  
ATOM   2690  OE2 GLU A 346       4.495  10.236 -23.686  1.00 79.26           O  
ATOM   2691  N   ALA A 347       8.923   7.488 -20.807  1.00 79.58           N  
ATOM   2692  CA  ALA A 347       9.694   7.931 -19.648  1.00 79.58           C  
ATOM   2693  C   ALA A 347      11.168   8.103 -20.003  1.00 79.58           C  
ATOM   2694  CB  ALA A 347       9.539   6.942 -18.496  1.00 79.58           C  
ATOM   2695  O   ALA A 347      11.748   7.264 -20.696  1.00 79.58           O  
ATOM   2696  N   PRO A 348      11.821   9.218 -19.577  1.00 74.08           N  
ATOM   2697  CA  PRO A 348      13.243   9.440 -19.849  1.00 74.08           C  
ATOM   2698  C   PRO A 348      14.136   8.365 -19.233  1.00 74.08           C  
ATOM   2699  CB  PRO A 348      13.515  10.806 -19.213  1.00 74.08           C  
ATOM   2700  O   PRO A 348      15.254   8.140 -19.706  1.00 74.08           O  
ATOM   2701  CG  PRO A 348      12.387  11.011 -18.254  1.00 74.08           C  
ATOM   2702  CD  PRO A 348      11.201  10.228 -18.738  1.00 74.08           C  
ATOM   2703  N   CYS A 349      13.683   7.808 -18.122  1.00 80.72           N  
ATOM   2704  CA  CYS A 349      14.461   6.804 -17.404  1.00 80.72           C  
ATOM   2705  C   CYS A 349      14.142   5.403 -17.911  1.00 80.72           C  
ATOM   2706  CB  CYS A 349      14.187   6.887 -15.903  1.00 80.72           C  
ATOM   2707  O   CYS A 349      14.384   4.416 -17.214  1.00 80.72           O  
ATOM   2708  SG  CYS A 349      12.443   6.709 -15.469  1.00 80.72           S  
ATOM   2709  N   ARG A 350      13.519   5.346 -19.121  1.00 80.26           N  
ATOM   2710  CA  ARG A 350      12.979   4.079 -19.603  1.00 80.26           C  
ATOM   2711  C   ARG A 350      14.091   3.058 -19.824  1.00 80.26           C  
ATOM   2712  CB  ARG A 350      12.194   4.287 -20.900  1.00 80.26           C  
ATOM   2713  O   ARG A 350      13.826   1.860 -19.943  1.00 80.26           O  
ATOM   2714  CG  ARG A 350      13.045   4.762 -22.066  1.00 80.26           C  
ATOM   2715  CD  ARG A 350      12.211   4.978 -23.322  1.00 80.26           C  
ATOM   2716  NE  ARG A 350      13.021   5.486 -24.425  1.00 80.26           N  
ATOM   2717  NH1 ARG A 350      11.362   6.840 -25.292  1.00 80.26           N  
ATOM   2718  NH2 ARG A 350      13.420   6.754 -26.299  1.00 80.26           N  
ATOM   2719  CZ  ARG A 350      12.599   6.359 -25.336  1.00 80.26           C  
ATOM   2720  N   TYR A 351      15.358   3.609 -19.766  1.00 78.22           N  
ATOM   2721  CA  TYR A 351      16.479   2.701 -19.981  1.00 78.22           C  
ATOM   2722  C   TYR A 351      17.101   2.279 -18.655  1.00 78.22           C  
ATOM   2723  CB  TYR A 351      17.540   3.357 -20.870  1.00 78.22           C  
ATOM   2724  O   TYR A 351      18.027   1.465 -18.628  1.00 78.22           O  
ATOM   2725  CG  TYR A 351      17.024   3.769 -22.227  1.00 78.22           C  
ATOM   2726  CD1 TYR A 351      16.674   2.815 -23.181  1.00 78.22           C  
ATOM   2727  CD2 TYR A 351      16.886   5.113 -22.560  1.00 78.22           C  
ATOM   2728  CE1 TYR A 351      16.200   3.191 -24.433  1.00 78.22           C  
ATOM   2729  CE2 TYR A 351      16.413   5.499 -23.809  1.00 78.22           C  
ATOM   2730  OH  TYR A 351      15.604   4.910 -25.976  1.00 78.22           O  
ATOM   2731  CZ  TYR A 351      16.073   4.533 -24.738  1.00 78.22           C  
ATOM   2732  N   ASP A 352      16.626   2.865 -17.677  1.00 83.58           N  
ATOM   2733  CA  ASP A 352      17.164   2.529 -16.362  1.00 83.58           C  
ATOM   2734  C   ASP A 352      16.718   1.136 -15.925  1.00 83.58           C  
ATOM   2735  CB  ASP A 352      16.734   3.568 -15.325  1.00 83.58           C  
ATOM   2736  O   ASP A 352      15.530   0.813 -15.980  1.00 83.58           O  
ATOM   2737  CG  ASP A 352      17.504   3.459 -14.021  1.00 83.58           C  
ATOM   2738  OD1 ASP A 352      17.329   2.460 -13.290  1.00 83.58           O  
ATOM   2739  OD2 ASP A 352      18.292   4.382 -13.719  1.00 83.58           O  
ATOM   2740  N   HIS A 353      17.660   0.331 -15.517  1.00 84.13           N  
ATOM   2741  CA  HIS A 353      17.417  -1.056 -15.135  1.00 84.13           C  
ATOM   2742  C   HIS A 353      16.423  -1.144 -13.983  1.00 84.13           C  
ATOM   2743  CB  HIS A 353      18.729  -1.743 -14.751  1.00 84.13           C  
ATOM   2744  O   HIS A 353      15.485  -1.943 -14.026  1.00 84.13           O  
ATOM   2745  CG  HIS A 353      18.584  -3.209 -14.488  1.00 84.13           C  
ATOM   2746  CD2 HIS A 353      18.621  -3.912 -13.332  1.00 84.13           C  
ATOM   2747  ND1 HIS A 353      18.375  -4.128 -15.494  1.00 84.13           N  
ATOM   2748  CE1 HIS A 353      18.289  -5.337 -14.965  1.00 84.13           C  
ATOM   2749  NE2 HIS A 353      18.435  -5.234 -13.655  1.00 84.13           N  
ATOM   2750  N   ALA A 354      16.511  -0.386 -12.995  1.00 86.10           N  
ATOM   2751  CA  ALA A 354      15.639  -0.387 -11.823  1.00 86.10           C  
ATOM   2752  C   ALA A 354      14.211  -0.004 -12.201  1.00 86.10           C  
ATOM   2753  CB  ALA A 354      16.177   0.565 -10.758  1.00 86.10           C  
ATOM   2754  O   ALA A 354      13.250  -0.582 -11.688  1.00 86.10           O  
ATOM   2755  N   PHE A 355      14.123   0.961 -13.071  1.00 86.84           N  
ATOM   2756  CA  PHE A 355      12.819   1.395 -13.559  1.00 86.84           C  
ATOM   2757  C   PHE A 355      12.105   0.259 -14.281  1.00 86.84           C  
ATOM   2758  CB  PHE A 355      12.968   2.600 -14.493  1.00 86.84           C  
ATOM   2759  O   PHE A 355      10.933  -0.013 -14.014  1.00 86.84           O  
ATOM   2760  CG  PHE A 355      11.666   3.080 -15.076  1.00 86.84           C  
ATOM   2761  CD1 PHE A 355      11.363   2.857 -16.413  1.00 86.84           C  
ATOM   2762  CD2 PHE A 355      10.745   3.755 -14.285  1.00 86.84           C  
ATOM   2763  CE1 PHE A 355      10.158   3.300 -16.955  1.00 86.84           C  
ATOM   2764  CE2 PHE A 355       9.539   4.201 -14.820  1.00 86.84           C  
ATOM   2765  CZ  PHE A 355       9.248   3.973 -16.155  1.00 86.84           C  
ATOM   2766  N   LEU A 356      12.772  -0.471 -15.066  1.00 86.43           N  
ATOM   2767  CA  LEU A 356      12.198  -1.559 -15.850  1.00 86.43           C  
ATOM   2768  C   LEU A 356      11.782  -2.717 -14.948  1.00 86.43           C  
ATOM   2769  CB  LEU A 356      13.199  -2.050 -16.900  1.00 86.43           C  
ATOM   2770  O   LEU A 356      10.709  -3.297 -15.131  1.00 86.43           O  
ATOM   2771  CG  LEU A 356      13.479  -1.100 -18.065  1.00 86.43           C  
ATOM   2772  CD1 LEU A 356      14.612  -1.641 -18.930  1.00 86.43           C  
ATOM   2773  CD2 LEU A 356      12.218  -0.888 -18.897  1.00 86.43           C  
ATOM   2774  N   LEU A 357      12.648  -2.997 -14.015  1.00 87.92           N  
ATOM   2775  CA  LEU A 357      12.297  -4.037 -13.055  1.00 87.92           C  
ATOM   2776  C   LEU A 357      11.036  -3.663 -12.283  1.00 87.92           C  
ATOM   2777  CB  LEU A 357      13.452  -4.279 -12.080  1.00 87.92           C  
ATOM   2778  O   LEU A 357      10.168  -4.509 -12.055  1.00 87.92           O  
ATOM   2779  CG  LEU A 357      14.664  -5.029 -12.637  1.00 87.92           C  
ATOM   2780  CD1 LEU A 357      15.778  -5.083 -11.597  1.00 87.92           C  
ATOM   2781  CD2 LEU A 357      14.267  -6.434 -13.077  1.00 87.92           C  
ATOM   2782  N   GLY A 358      11.025  -2.415 -11.914  1.00 89.23           N  
ATOM   2783  CA  GLY A 358       9.861  -1.907 -11.206  1.00 89.23           C  
ATOM   2784  C   GLY A 358       8.580  -2.012 -12.011  1.00 89.23           C  
ATOM   2785  O   GLY A 358       7.538  -2.405 -11.482  1.00 89.23           O  
ATOM   2786  N   ILE A 359       8.602  -1.717 -13.259  1.00 89.98           N  
ATOM   2787  CA  ILE A 359       7.446  -1.777 -14.147  1.00 89.98           C  
ATOM   2788  C   ILE A 359       6.989  -3.226 -14.302  1.00 89.98           C  
ATOM   2789  CB  ILE A 359       7.764  -1.165 -15.530  1.00 89.98           C  
ATOM   2790  O   ILE A 359       5.795  -3.520 -14.214  1.00 89.98           O  
ATOM   2791  CG1 ILE A 359       7.994   0.346 -15.404  1.00 89.98           C  
ATOM   2792  CG2 ILE A 359       6.639  -1.466 -16.525  1.00 89.98           C  
ATOM   2793  CD1 ILE A 359       6.809   1.107 -14.827  1.00 89.98           C  
ATOM   2794  N   CYS A 360       7.972  -4.129 -14.506  1.00 89.55           N  
ATOM   2795  CA  CYS A 360       7.649  -5.544 -14.644  1.00 89.55           C  
ATOM   2796  C   CYS A 360       6.951  -6.069 -13.394  1.00 89.55           C  
ATOM   2797  CB  CYS A 360       8.914  -6.359 -14.912  1.00 89.55           C  
ATOM   2798  O   CYS A 360       5.958  -6.791 -13.490  1.00 89.55           O  
ATOM   2799  SG  CYS A 360       9.661  -6.033 -16.524  1.00 89.55           S  
ATOM   2800  N   GLN A 361       7.506  -5.696 -12.289  1.00 89.23           N  
ATOM   2801  CA  GLN A 361       6.925  -6.122 -11.020  1.00 89.23           C  
ATOM   2802  C   GLN A 361       5.497  -5.605 -10.869  1.00 89.23           C  
ATOM   2803  CB  GLN A 361       7.784  -5.644  -9.848  1.00 89.23           C  
ATOM   2804  O   GLN A 361       4.597  -6.355 -10.487  1.00 89.23           O  
ATOM   2805  CG  GLN A 361       7.284  -6.113  -8.489  1.00 89.23           C  
ATOM   2806  CD  GLN A 361       8.238  -5.765  -7.361  1.00 89.23           C  
ATOM   2807  NE2 GLN A 361       7.810  -6.005  -6.127  1.00 89.23           N  
ATOM   2808  OE1 GLN A 361       9.352  -5.286  -7.598  1.00 89.23           O  
ATOM   2809  N   ARG A 362       5.198  -4.382 -11.127  1.00 88.81           N  
ATOM   2810  CA  ARG A 362       3.878  -3.772 -11.006  1.00 88.81           C  
ATOM   2811  C   ARG A 362       2.878  -4.440 -11.943  1.00 88.81           C  
ATOM   2812  CB  ARG A 362       3.951  -2.272 -11.300  1.00 88.81           C  
ATOM   2813  O   ARG A 362       1.734  -4.695 -11.559  1.00 88.81           O  
ATOM   2814  CG  ARG A 362       4.569  -1.453 -10.177  1.00 88.81           C  
ATOM   2815  CD  ARG A 362       4.978  -0.065 -10.651  1.00 88.81           C  
ATOM   2816  NE  ARG A 362       5.400   0.781  -9.538  1.00 88.81           N  
ATOM   2817  NH1 ARG A 362       7.656   0.639 -10.016  1.00 88.81           N  
ATOM   2818  NH2 ARG A 362       6.934   1.875  -8.225  1.00 88.81           N  
ATOM   2819  CZ  ARG A 362       6.662   1.096  -9.262  1.00 88.81           C  
ATOM   2820  N   LEU A 363       3.345  -4.697 -13.134  1.00 90.18           N  
ATOM   2821  CA  LEU A 363       2.480  -5.385 -14.086  1.00 90.18           C  
ATOM   2822  C   LEU A 363       2.128  -6.783 -13.589  1.00 90.18           C  
ATOM   2823  CB  LEU A 363       3.156  -5.474 -15.457  1.00 90.18           C  
ATOM   2824  O   LEU A 363       0.980  -7.218 -13.707  1.00 90.18           O  
ATOM   2825  CG  LEU A 363       3.259  -4.168 -16.248  1.00 90.18           C  
ATOM   2826  CD1 LEU A 363       4.138  -4.362 -17.479  1.00 90.18           C  
ATOM   2827  CD2 LEU A 363       1.872  -3.674 -16.648  1.00 90.18           C  
ATOM   2828  N   GLY A 364       3.162  -7.423 -13.067  1.00 89.70           N  
ATOM   2829  CA  GLY A 364       2.914  -8.726 -12.471  1.00 89.70           C  
ATOM   2830  C   GLY A 364       1.929  -8.676 -11.318  1.00 89.70           C  
ATOM   2831  O   GLY A 364       1.041  -9.526 -11.217  1.00 89.70           O  
ATOM   2832  N   GLU A 365       2.050  -7.671 -10.503  1.00 87.32           N  
ATOM   2833  CA  GLU A 365       1.167  -7.516  -9.351  1.00 87.32           C  
ATOM   2834  C   GLU A 365      -0.264  -7.219  -9.788  1.00 87.32           C  
ATOM   2835  CB  GLU A 365       1.676  -6.406  -8.428  1.00 87.32           C  
ATOM   2836  O   GLU A 365      -1.218  -7.742  -9.208  1.00 87.32           O  
ATOM   2837  CG  GLU A 365       2.945  -6.771  -7.670  1.00 87.32           C  
ATOM   2838  CD  GLU A 365       3.516  -5.614  -6.865  1.00 87.32           C  
ATOM   2839  OE1 GLU A 365       4.536  -5.807  -6.165  1.00 87.32           O  
ATOM   2840  OE2 GLU A 365       2.939  -4.506  -6.935  1.00 87.32           O  
ATOM   2841  N   VAL A 366      -0.382  -6.431 -10.773  1.00 87.56           N  
ATOM   2842  CA  VAL A 366      -1.699  -6.116 -11.316  1.00 87.56           C  
ATOM   2843  C   VAL A 366      -2.361  -7.389 -11.838  1.00 87.56           C  
ATOM   2844  CB  VAL A 366      -1.610  -5.061 -12.442  1.00 87.56           C  
ATOM   2845  O   VAL A 366      -3.540  -7.636 -11.575  1.00 87.56           O  
ATOM   2846  CG1 VAL A 366      -2.938  -4.957 -13.190  1.00 87.56           C  
ATOM   2847  CG2 VAL A 366      -1.209  -3.703 -11.869  1.00 87.56           C  
ATOM   2848  N   THR A 367      -1.620  -8.158 -12.510  1.00 87.71           N  
ATOM   2849  CA  THR A 367      -2.123  -9.395 -13.096  1.00 87.71           C  
ATOM   2850  C   THR A 367      -2.521 -10.387 -12.006  1.00 87.71           C  
ATOM   2851  CB  THR A 367      -1.076 -10.041 -14.023  1.00 87.71           C  
ATOM   2852  O   THR A 367      -3.544 -11.065 -12.120  1.00 87.71           O  
ATOM   2853  CG2 THR A 367      -1.639 -11.281 -14.709  1.00 87.71           C  
ATOM   2854  OG1 THR A 367      -0.683  -9.092 -15.022  1.00 87.71           O  
ATOM   2855  N   ALA A 368      -1.738 -10.425 -10.932  1.00 85.63           N  
ATOM   2856  CA  ALA A 368      -1.930 -11.402  -9.864  1.00 85.63           C  
ATOM   2857  C   ALA A 368      -3.054 -10.974  -8.924  1.00 85.63           C  
ATOM   2858  CB  ALA A 368      -0.633 -11.598  -9.082  1.00 85.63           C  
ATOM   2859  O   ALA A 368      -3.537 -11.774  -8.119  1.00 85.63           O  
ATOM   2860  N   ASP A 369      -3.490  -9.773  -8.999  1.00 83.06           N  
ATOM   2861  CA  ASP A 369      -4.479  -9.217  -8.081  1.00 83.06           C  
ATOM   2862  C   ASP A 369      -5.895  -9.609  -8.496  1.00 83.06           C  
ATOM   2863  CB  ASP A 369      -4.353  -7.693  -8.016  1.00 83.06           C  
ATOM   2864  O   ASP A 369      -6.417  -9.106  -9.493  1.00 83.06           O  
ATOM   2865  CG  ASP A 369      -5.188  -7.077  -6.907  1.00 83.06           C  
ATOM   2866  OD1 ASP A 369      -6.019  -7.788  -6.302  1.00 83.06           O  
ATOM   2867  OD2 ASP A 369      -5.016  -5.868  -6.639  1.00 83.06           O  
ATOM   2868  N   PRO A 370      -6.574 -10.446  -7.705  1.00 76.79           N  
ATOM   2869  CA  PRO A 370      -7.914 -10.913  -8.069  1.00 76.79           C  
ATOM   2870  C   PRO A 370      -8.965  -9.808  -7.994  1.00 76.79           C  
ATOM   2871  CB  PRO A 370      -8.198 -12.008  -7.037  1.00 76.79           C  
ATOM   2872  O   PRO A 370     -10.065  -9.960  -8.532  1.00 76.79           O  
ATOM   2873  CG  PRO A 370      -7.299 -11.690  -5.886  1.00 76.79           C  
ATOM   2874  CD  PRO A 370      -6.065 -11.019  -6.416  1.00 76.79           C  
ATOM   2875  N   LEU A 371      -8.610  -8.780  -7.318  1.00 76.85           N  
ATOM   2876  CA  LEU A 371      -9.575  -7.700  -7.143  1.00 76.85           C  
ATOM   2877  C   LEU A 371      -9.664  -6.841  -8.400  1.00 76.85           C  
ATOM   2878  CB  LEU A 371      -9.193  -6.830  -5.942  1.00 76.85           C  
ATOM   2879  O   LEU A 371     -10.610  -6.066  -8.561  1.00 76.85           O  
ATOM   2880  CG  LEU A 371      -9.253  -7.504  -4.570  1.00 76.85           C  
ATOM   2881  CD1 LEU A 371      -8.787  -6.539  -3.485  1.00 76.85           C  
ATOM   2882  CD2 LEU A 371     -10.665  -8.001  -4.280  1.00 76.85           C  
ATOM   2883  N   ARG A 372      -8.758  -7.028  -9.362  1.00 79.33           N  
ATOM   2884  CA  ARG A 372      -8.750  -6.263 -10.605  1.00 79.33           C  
ATOM   2885  C   ARG A 372      -9.605  -6.940 -11.670  1.00 79.33           C  
ATOM   2886  CB  ARG A 372      -7.319  -6.084 -11.117  1.00 79.33           C  
ATOM   2887  O   ARG A 372      -9.788  -8.159 -11.645  1.00 79.33           O  
ATOM   2888  CG  ARG A 372      -6.423  -5.293 -10.178  1.00 79.33           C  
ATOM   2889  CD  ARG A 372      -6.701  -3.798 -10.259  1.00 79.33           C  
ATOM   2890  NE  ARG A 372      -5.725  -3.026  -9.495  1.00 79.33           N  
ATOM   2891  NH1 ARG A 372      -6.703  -0.977  -9.924  1.00 79.33           N  
ATOM   2892  NH2 ARG A 372      -4.811  -1.102  -8.636  1.00 79.33           N  
ATOM   2893  CZ  ARG A 372      -5.749  -1.704  -9.354  1.00 79.33           C  
ATOM   2894  N   ASP A 373     -10.187  -6.126 -12.543  1.00 83.82           N  
ATOM   2895  CA  ASP A 373     -11.004  -6.661 -13.628  1.00 83.82           C  
ATOM   2896  C   ASP A 373     -10.180  -7.568 -14.539  1.00 83.82           C  
ATOM   2897  CB  ASP A 373     -11.627  -5.525 -14.442  1.00 83.82           C  
ATOM   2898  O   ASP A 373      -8.974  -7.367 -14.699  1.00 83.82           O  
ATOM   2899  CG  ASP A 373     -10.597  -4.552 -14.988  1.00 83.82           C  
ATOM   2900  OD1 ASP A 373      -9.759  -4.050 -14.209  1.00 83.82           O  
ATOM   2901  OD2 ASP A 373     -10.625  -4.283 -16.209  1.00 83.82           O  
ATOM   2902  N   LEU A 374     -10.835  -8.598 -15.056  1.00 86.33           N  
ATOM   2903  CA  LEU A 374     -10.190  -9.586 -15.914  1.00 86.33           C  
ATOM   2904  C   LEU A 374      -9.489  -8.911 -17.088  1.00 86.33           C  
ATOM   2905  CB  LEU A 374     -11.215 -10.599 -16.430  1.00 86.33           C  
ATOM   2906  O   LEU A 374      -8.352  -9.255 -17.418  1.00 86.33           O  
ATOM   2907  CG  LEU A 374     -10.676 -11.710 -17.332  1.00 86.33           C  
ATOM   2908  CD1 LEU A 374      -9.712 -12.601 -16.556  1.00 86.33           C  
ATOM   2909  CD2 LEU A 374     -11.822 -12.531 -17.912  1.00 86.33           C  
ATOM   2910  N   SER A 375     -10.117  -7.959 -17.723  1.00 87.32           N  
ATOM   2911  CA  SER A 375      -9.565  -7.257 -18.877  1.00 87.32           C  
ATOM   2912  C   SER A 375      -8.257  -6.556 -18.523  1.00 87.32           C  
ATOM   2913  CB  SER A 375     -10.570  -6.239 -19.417  1.00 87.32           C  
ATOM   2914  O   SER A 375      -7.287  -6.621 -19.281  1.00 87.32           O  
ATOM   2915  OG  SER A 375     -10.000  -5.479 -20.469  1.00 87.32           O  
ATOM   2916  N   THR A 376      -8.210  -5.856 -17.410  1.00 87.56           N  
ATOM   2917  CA  THR A 376      -7.022  -5.148 -16.945  1.00 87.56           C  
ATOM   2918  C   THR A 376      -5.878  -6.124 -16.687  1.00 87.56           C  
ATOM   2919  CB  THR A 376      -7.316  -4.346 -15.664  1.00 87.56           C  
ATOM   2920  O   THR A 376      -4.731  -5.854 -17.050  1.00 87.56           O  
ATOM   2921  CG2 THR A 376      -6.076  -3.595 -15.189  1.00 87.56           C  
ATOM   2922  OG1 THR A 376      -8.361  -3.401 -15.927  1.00 87.56           O  
ATOM   2923  N   ARG A 377      -6.219  -7.168 -16.122  1.00 89.15           N  
ATOM   2924  CA  ARG A 377      -5.228  -8.196 -15.822  1.00 89.15           C  
ATOM   2925  C   ARG A 377      -4.638  -8.778 -17.103  1.00 89.15           C  
ATOM   2926  CB  ARG A 377      -5.847  -9.311 -14.977  1.00 89.15           C  
ATOM   2927  O   ARG A 377      -3.424  -8.967 -17.203  1.00 89.15           O  
ATOM   2928  CG  ARG A 377      -6.261  -8.869 -13.582  1.00 89.15           C  
ATOM   2929  CD  ARG A 377      -6.988  -9.976 -12.832  1.00 89.15           C  
ATOM   2930  NE  ARG A 377      -6.102 -11.097 -12.534  1.00 89.15           N  
ATOM   2931  NH1 ARG A 377      -7.776 -12.481 -11.748  1.00 89.15           N  
ATOM   2932  NH2 ARG A 377      -5.605 -13.214 -11.794  1.00 89.15           N  
ATOM   2933  CZ  ARG A 377      -6.496 -12.262 -12.026  1.00 89.15           C  
ATOM   2934  N   GLN A 378      -5.461  -9.053 -18.084  1.00 90.78           N  
ATOM   2935  CA  GLN A 378      -5.017  -9.583 -19.368  1.00 90.78           C  
ATOM   2936  C   GLN A 378      -4.173  -8.561 -20.123  1.00 90.78           C  
ATOM   2937  CB  GLN A 378      -6.216 -10.005 -20.219  1.00 90.78           C  
ATOM   2938  O   GLN A 378      -3.182  -8.918 -20.765  1.00 90.78           O  
ATOM   2939  CG  GLN A 378      -6.910 -11.266 -19.722  1.00 90.78           C  
ATOM   2940  CD  GLN A 378      -8.151 -11.608 -20.525  1.00 90.78           C  
ATOM   2941  NE2 GLN A 378      -8.540 -12.879 -20.502  1.00 90.78           N  
ATOM   2942  OE1 GLN A 378      -8.755 -10.738 -21.159  1.00 90.78           O  
ATOM   2943  N   GLN A 379      -4.554  -7.319 -20.070  1.00 90.84           N  
ATOM   2944  CA  GLN A 379      -3.793  -6.242 -20.694  1.00 90.84           C  
ATOM   2945  C   GLN A 379      -2.398  -6.131 -20.086  1.00 90.84           C  
ATOM   2946  CB  GLN A 379      -4.533  -4.911 -20.555  1.00 90.84           C  
ATOM   2947  O   GLN A 379      -1.431  -5.831 -20.789  1.00 90.84           O  
ATOM   2948  CG  GLN A 379      -5.757  -4.791 -21.454  1.00 90.84           C  
ATOM   2949  CD  GLN A 379      -6.527  -3.504 -21.228  1.00 90.84           C  
ATOM   2950  NE2 GLN A 379      -7.631  -3.339 -21.949  1.00 90.84           N  
ATOM   2951  OE1 GLN A 379      -6.134  -2.664 -20.412  1.00 90.84           O  
ATOM   2952  N   ALA A 380      -2.335  -6.315 -18.784  1.00 91.98           N  
ATOM   2953  CA  ALA A 380      -1.047  -6.298 -18.094  1.00 91.98           C  
ATOM   2954  C   ALA A 380      -0.138  -7.412 -18.603  1.00 91.98           C  
ATOM   2955  CB  ALA A 380      -1.249  -6.426 -16.587  1.00 91.98           C  
ATOM   2956  O   ALA A 380       1.058  -7.198 -18.815  1.00 91.98           O  
ATOM   2957  N   VAL A 381      -0.742  -8.574 -18.831  1.00 91.63           N  
ATOM   2958  CA  VAL A 381      -0.004  -9.711 -19.372  1.00 91.63           C  
ATOM   2959  C   VAL A 381       0.495  -9.383 -20.777  1.00 91.63           C  
ATOM   2960  CB  VAL A 381      -0.872 -10.989 -19.400  1.00 91.63           C  
ATOM   2961  O   VAL A 381       1.655  -9.642 -21.106  1.00 91.63           O  
ATOM   2962  CG1 VAL A 381      -0.161 -12.108 -20.158  1.00 91.63           C  
ATOM   2963  CG2 VAL A 381      -1.211 -11.435 -17.979  1.00 91.63           C  
ATOM   2964  N   ASP A 382      -0.345  -8.821 -21.539  1.00 92.35           N  
ATOM   2965  CA  ASP A 382       0.018  -8.448 -22.903  1.00 92.35           C  
ATOM   2966  C   ASP A 382       1.187  -7.464 -22.910  1.00 92.35           C  
ATOM   2967  CB  ASP A 382      -1.183  -7.843 -23.633  1.00 92.35           C  
ATOM   2968  O   ASP A 382       2.094  -7.576 -23.737  1.00 92.35           O  
ATOM   2969  CG  ASP A 382      -2.268  -8.861 -23.933  1.00 92.35           C  
ATOM   2970  OD1 ASP A 382      -1.973 -10.075 -23.971  1.00 92.35           O  
ATOM   2971  OD2 ASP A 382      -3.430  -8.446 -24.137  1.00 92.35           O  
ATOM   2972  N   PHE A 383       1.105  -6.556 -21.977  1.00 91.14           N  
ATOM   2973  CA  PHE A 383       2.155  -5.548 -21.890  1.00 91.14           C  
ATOM   2974  C   PHE A 383       3.488  -6.185 -21.518  1.00 91.14           C  
ATOM   2975  CB  PHE A 383       1.784  -4.471 -20.866  1.00 91.14           C  
ATOM   2976  O   PHE A 383       4.534  -5.803 -22.047  1.00 91.14           O  
ATOM   2977  CG  PHE A 383       2.636  -3.233 -20.951  1.00 91.14           C  
ATOM   2978  CD1 PHE A 383       2.615  -2.287 -19.934  1.00 91.14           C  
ATOM   2979  CD2 PHE A 383       3.457  -3.016 -22.050  1.00 91.14           C  
ATOM   2980  CE1 PHE A 383       3.403  -1.140 -20.010  1.00 91.14           C  
ATOM   2981  CE2 PHE A 383       4.247  -1.872 -22.133  1.00 91.14           C  
ATOM   2982  CZ  PHE A 383       4.217  -0.935 -21.113  1.00 91.14           C  
ATOM   2983  N   LEU A 384       3.476  -7.169 -20.593  1.00 90.75           N  
ATOM   2984  CA  LEU A 384       4.684  -7.919 -20.268  1.00 90.75           C  
ATOM   2985  C   LEU A 384       5.262  -8.584 -21.513  1.00 90.75           C  
ATOM   2986  CB  LEU A 384       4.388  -8.977 -19.202  1.00 90.75           C  
ATOM   2987  O   LEU A 384       6.477  -8.565 -21.725  1.00 90.75           O  
ATOM   2988  CG  LEU A 384       4.265  -8.473 -17.763  1.00 90.75           C  
ATOM   2989  CD1 LEU A 384       3.708  -9.571 -16.863  1.00 90.75           C  
ATOM   2990  CD2 LEU A 384       5.615  -7.987 -17.249  1.00 90.75           C  
ATOM   2991  N   GLY A 385       4.348  -9.150 -22.308  1.00 89.76           N  
ATOM   2992  CA  GLY A 385       4.757  -9.777 -23.555  1.00 89.76           C  
ATOM   2993  C   GLY A 385       5.373  -8.800 -24.539  1.00 89.76           C  
ATOM   2994  O   GLY A 385       6.379  -9.110 -25.182  1.00 89.76           O  
ATOM   2995  N   GLU A 386       4.762  -7.709 -24.586  1.00 87.62           N  
ATOM   2996  CA  GLU A 386       5.276  -6.662 -25.464  1.00 87.62           C  
ATOM   2997  C   GLU A 386       6.678  -6.230 -25.045  1.00 87.62           C  
ATOM   2998  CB  GLU A 386       4.334  -5.456 -25.470  1.00 87.62           C  
ATOM   2999  O   GLU A 386       7.548  -6.020 -25.893  1.00 87.62           O  
ATOM   3000  CG  GLU A 386       3.028  -5.700 -26.212  1.00 87.62           C  
ATOM   3001  CD  GLU A 386       2.110  -4.487 -26.226  1.00 87.62           C  
ATOM   3002  OE1 GLU A 386       0.923  -4.629 -26.597  1.00 87.62           O  
ATOM   3003  OE2 GLU A 386       2.583  -3.386 -25.865  1.00 87.62           O  
ATOM   3004  N   LEU A 387       6.815  -6.112 -23.689  1.00 86.63           N  
ATOM   3005  CA  LEU A 387       8.115  -5.717 -23.160  1.00 86.63           C  
ATOM   3006  C   LEU A 387       9.172  -6.770 -23.472  1.00 86.63           C  
ATOM   3007  CB  LEU A 387       8.033  -5.492 -21.648  1.00 86.63           C  
ATOM   3008  O   LEU A 387      10.330  -6.435 -23.735  1.00 86.63           O  
ATOM   3009  CG  LEU A 387       7.279  -4.243 -21.188  1.00 86.63           C  
ATOM   3010  CD1 LEU A 387       7.180  -4.214 -19.666  1.00 86.63           C  
ATOM   3011  CD2 LEU A 387       7.962  -2.983 -21.709  1.00 86.63           C  
ATOM   3012  N   TYR A 388       8.726  -7.994 -23.536  1.00 85.84           N  
ATOM   3013  CA  TYR A 388       9.607  -9.115 -23.843  1.00 85.84           C  
ATOM   3014  C   TYR A 388       9.990  -9.119 -25.318  1.00 85.84           C  
ATOM   3015  CB  TYR A 388       8.937 -10.443 -23.474  1.00 85.84           C  
ATOM   3016  O   TYR A 388      11.160  -9.301 -25.662  1.00 85.84           O  
ATOM   3017  CG  TYR A 388       9.815 -11.649 -23.702  1.00 85.84           C  
ATOM   3018  CD1 TYR A 388       9.799 -12.326 -24.920  1.00 85.84           C  
ATOM   3019  CD2 TYR A 388      10.660 -12.116 -22.701  1.00 85.84           C  
ATOM   3020  CE1 TYR A 388      10.604 -13.439 -25.135  1.00 85.84           C  
ATOM   3021  CE2 TYR A 388      11.469 -13.229 -22.905  1.00 85.84           C  
ATOM   3022  OH  TYR A 388      12.234 -14.985 -24.329  1.00 85.84           O  
ATOM   3023  CZ  TYR A 388      11.435 -13.883 -24.123  1.00 85.84           C  
ATOM   3024  N   LYS A 389       8.892  -8.923 -26.267  1.00 82.89           N  
ATOM   3025  CA  LYS A 389       9.051  -9.038 -27.714  1.00 82.89           C  
ATOM   3026  C   LYS A 389       9.751  -7.810 -28.290  1.00 82.89           C  
ATOM   3027  CB  LYS A 389       7.692  -9.231 -28.389  1.00 82.89           C  
ATOM   3028  O   LYS A 389      10.541  -7.924 -29.229  1.00 82.89           O  
ATOM   3029  CG  LYS A 389       7.064 -10.594 -28.138  1.00 82.89           C  
ATOM   3030  CD  LYS A 389       5.713 -10.723 -28.829  1.00 82.89           C  
ATOM   3031  CE  LYS A 389       5.052 -12.061 -28.522  1.00 82.89           C  
ATOM   3032  NZ  LYS A 389       3.698 -12.165 -29.142  1.00 82.89           N  
ATOM   3033  N   ASN A 390       9.017  -6.587 -27.894  1.00 71.18           N  
ATOM   3034  CA  ASN A 390       9.323  -5.284 -28.475  1.00 71.18           C  
ATOM   3035  C   ASN A 390      10.647  -4.734 -27.953  1.00 71.18           C  
ATOM   3036  CB  ASN A 390       8.190  -4.294 -28.199  1.00 71.18           C  
ATOM   3037  O   ASN A 390      10.930  -4.818 -26.757  1.00 71.18           O  
ATOM   3038  CG  ASN A 390       6.999  -4.498 -29.115  1.00 71.18           C  
ATOM   3039  ND2 ASN A 390       5.838  -4.010 -28.695  1.00 71.18           N  
ATOM   3040  OD1 ASN A 390       7.122  -5.090 -30.190  1.00 71.18           O  
ATOM   3041  N   ASP A 391      11.794  -4.566 -28.829  1.00 57.23           N  
ATOM   3042  CA  ASP A 391      12.646  -3.496 -29.340  1.00 57.23           C  
ATOM   3043  C   ASP A 391      14.034  -3.550 -28.706  1.00 57.23           C  
ATOM   3044  CB  ASP A 391      12.004  -2.131 -29.085  1.00 57.23           C  
ATOM   3045  O   ASP A 391      14.172  -3.893 -27.530  1.00 57.23           O  
ATOM   3046  CG  ASP A 391      12.023  -1.229 -30.307  1.00 57.23           C  
ATOM   3047  OD1 ASP A 391      12.756  -1.529 -31.274  1.00 57.23           O  
ATOM   3048  OD2 ASP A 391      11.301  -0.209 -30.301  1.00 57.23           O  
ATOM   3049  N   VAL A 392      15.150  -3.521 -29.424  1.00 50.70           N  
ATOM   3050  CA  VAL A 392      16.575  -3.208 -29.379  1.00 50.70           C  
ATOM   3051  C   VAL A 392      16.868  -2.305 -28.183  1.00 50.70           C  
ATOM   3052  CB  VAL A 392      17.050  -2.534 -30.686  1.00 50.70           C  
ATOM   3053  O   VAL A 392      17.924  -2.417 -27.557  1.00 50.70           O  
ATOM   3054  CG1 VAL A 392      18.576  -2.500 -30.752  1.00 50.70           C  
ATOM   3055  CG2 VAL A 392      16.475  -3.261 -31.900  1.00 50.70           C  
ATOM   3056  N   ASP A 393      15.842  -1.727 -27.388  1.00 55.18           N  
ATOM   3057  CA  ASP A 393      16.265  -0.808 -26.337  1.00 55.18           C  
ATOM   3058  C   ASP A 393      15.883  -1.338 -24.957  1.00 55.18           C  
ATOM   3059  CB  ASP A 393      15.652   0.577 -26.556  1.00 55.18           C  
ATOM   3060  O   ASP A 393      16.624  -1.156 -23.989  1.00 55.18           O  
ATOM   3061  CG  ASP A 393      16.136   1.244 -27.832  1.00 55.18           C  
ATOM   3062  OD1 ASP A 393      17.284   0.990 -28.255  1.00 55.18           O  
ATOM   3063  OD2 ASP A 393      15.362   2.034 -28.417  1.00 55.18           O  
ATOM   3064  N   TRP A 394      14.810  -2.279 -24.724  1.00 59.43           N  
ATOM   3065  CA  TRP A 394      14.259  -2.730 -23.451  1.00 59.43           C  
ATOM   3066  C   TRP A 394      14.694  -4.159 -23.145  1.00 59.43           C  
ATOM   3067  CB  TRP A 394      12.731  -2.639 -23.463  1.00 59.43           C  
ATOM   3068  O   TRP A 394      15.071  -4.471 -22.013  1.00 59.43           O  
ATOM   3069  CG  TRP A 394      12.205  -1.242 -23.596  1.00 59.43           C  
ATOM   3070  CD1 TRP A 394      12.500  -0.340 -24.581  1.00 59.43           C  
ATOM   3071  CD2 TRP A 394      11.294  -0.584 -22.710  1.00 59.43           C  
ATOM   3072  CE2 TRP A 394      11.080   0.716 -23.220  1.00 59.43           C  
ATOM   3073  CE3 TRP A 394      10.636  -0.969 -21.534  1.00 59.43           C  
ATOM   3074  NE1 TRP A 394      11.826   0.839 -24.360  1.00 59.43           N  
ATOM   3075  CH2 TRP A 394       9.604   1.232 -21.443  1.00 59.43           C  
ATOM   3076  CZ2 TRP A 394      10.234   1.634 -22.592  1.00 59.43           C  
ATOM   3077  CZ3 TRP A 394       9.796  -0.054 -20.911  1.00 59.43           C  
ATOM   3078  N   GLY A 395      14.801  -5.031 -24.233  1.00 52.94           N  
ATOM   3079  CA  GLY A 395      14.924  -6.479 -24.188  1.00 52.94           C  
ATOM   3080  C   GLY A 395      16.357  -6.961 -24.309  1.00 52.94           C  
ATOM   3081  O   GLY A 395      16.632  -8.153 -24.154  1.00 52.94           O  
ATOM   3082  N   ASN A 396      17.282  -5.979 -24.574  1.00 59.40           N  
ATOM   3083  CA  ASN A 396      18.609  -6.565 -24.731  1.00 59.40           C  
ATOM   3084  C   ASN A 396      19.186  -7.013 -23.392  1.00 59.40           C  
ATOM   3085  CB  ASN A 396      19.556  -5.574 -25.413  1.00 59.40           C  
ATOM   3086  O   ASN A 396      20.146  -7.785 -23.352  1.00 59.40           O  
ATOM   3087  CG  ASN A 396      19.364  -5.522 -26.916  1.00 59.40           C  
ATOM   3088  ND2 ASN A 396      19.881  -4.473 -27.543  1.00 59.40           N  
ATOM   3089  OD1 ASN A 396      18.754  -6.416 -27.507  1.00 59.40           O  
ATOM   3090  N   GLN A 397      18.451  -6.588 -22.336  1.00 74.10           N  
ATOM   3091  CA  GLN A 397      19.071  -6.987 -21.076  1.00 74.10           C  
ATOM   3092  C   GLN A 397      18.564  -8.353 -20.623  1.00 74.10           C  
ATOM   3093  CB  GLN A 397      18.805  -5.942 -19.992  1.00 74.10           C  
ATOM   3094  O   GLN A 397      17.372  -8.523 -20.360  1.00 74.10           O  
ATOM   3095  CG  GLN A 397      19.484  -4.603 -20.248  1.00 74.10           C  
ATOM   3096  CD  GLN A 397      19.289  -3.619 -19.111  1.00 74.10           C  
ATOM   3097  NE2 GLN A 397      20.002  -2.499 -19.166  1.00 74.10           N  
ATOM   3098  OE1 GLN A 397      18.503  -3.862 -18.189  1.00 74.10           O  
ATOM   3099  N   ALA A 398      19.346  -9.328 -20.662  1.00 77.79           N  
ATOM   3100  CA  ALA A 398      19.041 -10.713 -20.310  1.00 77.79           C  
ATOM   3101  C   ALA A 398      18.387 -10.798 -18.934  1.00 77.79           C  
ATOM   3102  CB  ALA A 398      20.308 -11.563 -20.347  1.00 77.79           C  
ATOM   3103  O   ALA A 398      17.472 -11.597 -18.722  1.00 77.79           O  
ATOM   3104  N   SER A 399      18.743  -9.911 -18.035  1.00 79.37           N  
ATOM   3105  CA  SER A 399      18.221  -9.944 -16.672  1.00 79.37           C  
ATOM   3106  C   SER A 399      16.749  -9.545 -16.634  1.00 79.37           C  
ATOM   3107  CB  SER A 399      19.032  -9.018 -15.765  1.00 79.37           C  
ATOM   3108  O   SER A 399      15.962 -10.128 -15.887  1.00 79.37           O  
ATOM   3109  OG  SER A 399      19.010  -7.688 -16.255  1.00 79.37           O  
ATOM   3110  N   ILE A 400      16.324  -8.569 -17.401  1.00 83.30           N  
ATOM   3111  CA  ILE A 400      14.937  -8.118 -17.443  1.00 83.30           C  
ATOM   3112  C   ILE A 400      14.061  -9.200 -18.069  1.00 83.30           C  
ATOM   3113  CB  ILE A 400      14.796  -6.794 -18.227  1.00 83.30           C  
ATOM   3114  O   ILE A 400      12.975  -9.496 -17.566  1.00 83.30           O  
ATOM   3115  CG1 ILE A 400      15.574  -5.673 -17.527  1.00 83.30           C  
ATOM   3116  CG2 ILE A 400      13.321  -6.418 -18.391  1.00 83.30           C  
ATOM   3117  CD1 ILE A 400      15.082  -5.364 -16.120  1.00 83.30           C  
ATOM   3118  N   LYS A 401      14.575  -9.799 -19.094  1.00 85.41           N  
ATOM   3119  CA  LYS A 401      13.850 -10.882 -19.753  1.00 85.41           C  
ATOM   3120  C   LYS A 401      13.625 -12.053 -18.800  1.00 85.41           C  
ATOM   3121  CB  LYS A 401      14.605 -11.356 -20.996  1.00 85.41           C  
ATOM   3122  O   LYS A 401      12.542 -12.641 -18.775  1.00 85.41           O  
ATOM   3123  CG  LYS A 401      14.556 -10.378 -22.160  1.00 85.41           C  
ATOM   3124  CD  LYS A 401      15.232 -10.949 -23.400  1.00 85.41           C  
ATOM   3125  CE  LYS A 401      15.175  -9.975 -24.568  1.00 85.41           C  
ATOM   3126  NZ  LYS A 401      15.840 -10.530 -25.785  1.00 85.41           N  
ATOM   3127  N   LYS A 402      14.701 -12.299 -18.161  1.00 84.18           N  
ATOM   3128  CA  LYS A 402      14.589 -13.355 -17.159  1.00 84.18           C  
ATOM   3129  C   LYS A 402      13.529 -13.012 -16.116  1.00 84.18           C  
ATOM   3130  CB  LYS A 402      15.937 -13.593 -16.477  1.00 84.18           C  
ATOM   3131  O   LYS A 402      12.755 -13.878 -15.703  1.00 84.18           O  
ATOM   3132  CG  LYS A 402      15.954 -14.794 -15.542  1.00 84.18           C  
ATOM   3133  CD  LYS A 402      17.344 -15.035 -14.967  1.00 84.18           C  
ATOM   3134  CE  LYS A 402      17.353 -16.210 -13.999  1.00 84.18           C  
ATOM   3135  NZ  LYS A 402      18.720 -16.468 -13.454  1.00 84.18           N  
ATOM   3136  N   TRP A 403      13.452 -11.784 -15.706  1.00 84.78           N  
ATOM   3137  CA  TRP A 403      12.475 -11.305 -14.733  1.00 84.78           C  
ATOM   3138  C   TRP A 403      11.056 -11.442 -15.274  1.00 84.78           C  
ATOM   3139  CB  TRP A 403      12.755  -9.845 -14.364  1.00 84.78           C  
ATOM   3140  O   TRP A 403      10.155 -11.892 -14.563  1.00 84.78           O  
ATOM   3141  CG  TRP A 403      12.113  -9.408 -13.082  1.00 84.78           C  
ATOM   3142  CD1 TRP A 403      10.822  -8.992 -12.907  1.00 84.78           C  
ATOM   3143  CD2 TRP A 403      12.735  -9.338 -11.795  1.00 84.78           C  
ATOM   3144  CE2 TRP A 403      11.760  -8.872 -10.885  1.00 84.78           C  
ATOM   3145  CE3 TRP A 403      14.022  -9.625 -11.323  1.00 84.78           C  
ATOM   3146  NE1 TRP A 403      10.604  -8.669 -11.588  1.00 84.78           N  
ATOM   3147  CH2 TRP A 403      13.302  -8.975  -9.092  1.00 84.78           C  
ATOM   3148  CZ2 TRP A 403      12.035  -8.686  -9.528  1.00 84.78           C  
ATOM   3149  CZ3 TRP A 403      14.293  -9.440  -9.972  1.00 84.78           C  
ATOM   3150  N   ILE A 404      10.843 -11.054 -16.487  1.00 87.93           N  
ATOM   3151  CA  ILE A 404       9.537 -11.132 -17.130  1.00 87.93           C  
ATOM   3152  C   ILE A 404       9.079 -12.587 -17.195  1.00 87.93           C  
ATOM   3153  CB  ILE A 404       9.567 -10.516 -18.547  1.00 87.93           C  
ATOM   3154  O   ILE A 404       7.936 -12.901 -16.852  1.00 87.93           O  
ATOM   3155  CG1 ILE A 404       9.754  -8.997 -18.466  1.00 87.93           C  
ATOM   3156  CG2 ILE A 404       8.292 -10.871 -19.317  1.00 87.93           C  
ATOM   3157  CD1 ILE A 404       9.970  -8.326 -19.816  1.00 87.93           C  
ATOM   3158  N   LEU A 405       9.961 -13.447 -17.570  1.00 87.29           N  
ATOM   3159  CA  LEU A 405       9.640 -14.866 -17.678  1.00 87.29           C  
ATOM   3160  C   LEU A 405       9.317 -15.456 -16.310  1.00 87.29           C  
ATOM   3161  CB  LEU A 405      10.802 -15.632 -18.316  1.00 87.29           C  
ATOM   3162  O   LEU A 405       8.404 -16.275 -16.181  1.00 87.29           O  
ATOM   3163  CG  LEU A 405      11.042 -15.383 -19.806  1.00 87.29           C  
ATOM   3164  CD1 LEU A 405      12.305 -16.103 -20.267  1.00 87.29           C  
ATOM   3165  CD2 LEU A 405       9.836 -15.830 -20.624  1.00 87.29           C  
ATOM   3166  N   THR A 406      10.108 -15.039 -15.336  1.00 86.03           N  
ATOM   3167  CA  THR A 406       9.852 -15.494 -13.974  1.00 86.03           C  
ATOM   3168  C   THR A 406       8.456 -15.078 -13.519  1.00 86.03           C  
ATOM   3169  CB  THR A 406      10.901 -14.939 -12.993  1.00 86.03           C  
ATOM   3170  O   THR A 406       7.736 -15.869 -12.905  1.00 86.03           O  
ATOM   3171  CG2 THR A 406      10.628 -15.414 -11.569  1.00 86.03           C  
ATOM   3172  OG1 THR A 406      12.203 -15.385 -13.392  1.00 86.03           O  
ATOM   3173  N   ILE A 407       8.074 -13.858 -13.806  1.00 88.01           N  
ATOM   3174  CA  ILE A 407       6.760 -13.336 -13.449  1.00 88.01           C  
ATOM   3175  C   ILE A 407       5.674 -14.130 -14.172  1.00 88.01           C  
ATOM   3176  CB  ILE A 407       6.638 -11.833 -13.786  1.00 88.01           C  
ATOM   3177  O   ILE A 407       4.683 -14.536 -13.561  1.00 88.01           O  
ATOM   3178  CG1 ILE A 407       7.503 -11.000 -12.833  1.00 88.01           C  
ATOM   3179  CG2 ILE A 407       5.175 -11.384 -13.731  1.00 88.01           C  
ATOM   3180  CD1 ILE A 407       7.605  -9.529 -13.215  1.00 88.01           C  
ATOM   3181  N   LEU A 408       5.856 -14.358 -15.462  1.00 88.50           N  
ATOM   3182  CA  LEU A 408       4.880 -15.087 -16.265  1.00 88.50           C  
ATOM   3183  C   LEU A 408       4.714 -16.515 -15.755  1.00 88.50           C  
ATOM   3184  CB  LEU A 408       5.301 -15.104 -17.737  1.00 88.50           C  
ATOM   3185  O   LEU A 408       3.598 -17.038 -15.713  1.00 88.50           O  
ATOM   3186  CG  LEU A 408       5.190 -13.777 -18.489  1.00 88.50           C  
ATOM   3187  CD1 LEU A 408       5.780 -13.911 -19.889  1.00 88.50           C  
ATOM   3188  CD2 LEU A 408       3.736 -13.321 -18.557  1.00 88.50           C  
ATOM   3189  N   THR A 409       5.826 -17.178 -15.441  1.00 86.19           N  
ATOM   3190  CA  THR A 409       5.784 -18.530 -14.897  1.00 86.19           C  
ATOM   3191  C   THR A 409       4.969 -18.568 -13.607  1.00 86.19           C  
ATOM   3192  CB  THR A 409       7.201 -19.069 -14.628  1.00 86.19           C  
ATOM   3193  O   THR A 409       4.160 -19.476 -13.405  1.00 86.19           O  
ATOM   3194  CG2 THR A 409       7.156 -20.504 -14.114  1.00 86.19           C  
ATOM   3195  OG1 THR A 409       7.958 -19.032 -15.844  1.00 86.19           O  
ATOM   3196  N   ARG A 410       5.059 -17.576 -12.885  1.00 83.07           N  
ATOM   3197  CA  ARG A 410       4.313 -17.498 -11.633  1.00 83.07           C  
ATOM   3198  C   ARG A 410       2.830 -17.257 -11.895  1.00 83.07           C  
ATOM   3199  CB  ARG A 410       4.874 -16.389 -10.741  1.00 83.07           C  
ATOM   3200  O   ARG A 410       1.974 -17.802 -11.194  1.00 83.07           O  
ATOM   3201  CG  ARG A 410       4.197 -16.289  -9.383  1.00 83.07           C  
ATOM   3202  CD  ARG A 410       4.454 -17.526  -8.533  1.00 83.07           C  
ATOM   3203  NE  ARG A 410       3.857 -17.402  -7.206  1.00 83.07           N  
ATOM   3204  NH1 ARG A 410       3.940 -19.661  -6.730  1.00 83.07           N  
ATOM   3205  NH2 ARG A 410       3.078 -18.192  -5.196  1.00 83.07           N  
ATOM   3206  CZ  ARG A 410       3.627 -18.418  -6.380  1.00 83.07           C  
ATOM   3207  N   LEU A 411       2.621 -16.395 -12.762  1.00 86.35           N  
ATOM   3208  CA  LEU A 411       1.244 -16.032 -13.078  1.00 86.35           C  
ATOM   3209  C   LEU A 411       0.483 -17.227 -13.643  1.00 86.35           C  
ATOM   3210  CB  LEU A 411       1.211 -14.873 -14.078  1.00 86.35           C  
ATOM   3211  O   LEU A 411      -0.749 -17.251 -13.618  1.00 86.35           O  
ATOM   3212  CG  LEU A 411       1.633 -13.504 -13.542  1.00 86.35           C  
ATOM   3213  CD1 LEU A 411       1.703 -12.489 -14.679  1.00 86.35           C  
ATOM   3214  CD2 LEU A 411       0.670 -13.034 -12.457  1.00 86.35           C  
ATOM   3215  N   SER A 412       1.245 -18.241 -14.074  1.00 83.38           N  
ATOM   3216  CA  SER A 412       0.628 -19.455 -14.598  1.00 83.38           C  
ATOM   3217  C   SER A 412       0.025 -20.297 -13.478  1.00 83.38           C  
ATOM   3218  CB  SER A 412       1.651 -20.284 -15.376  1.00 83.38           C  
ATOM   3219  O   SER A 412      -0.808 -21.169 -13.730  1.00 83.38           O  
ATOM   3220  OG  SER A 412       2.772 -20.590 -14.565  1.00 83.38           O  
ATOM   3221  N   ASP A 413       0.412 -19.959 -12.248  1.00 77.84           N  
ATOM   3222  CA  ASP A 413      -0.094 -20.706 -11.100  1.00 77.84           C  
ATOM   3223  C   ASP A 413      -1.237 -19.958 -10.418  1.00 77.84           C  
ATOM   3224  CB  ASP A 413       1.031 -20.976 -10.098  1.00 77.84           C  
ATOM   3225  O   ASP A 413      -1.720 -20.379  -9.365  1.00 77.84           O  
ATOM   3226  CG  ASP A 413       2.073 -21.948 -10.623  1.00 77.84           C  
ATOM   3227  OD1 ASP A 413       1.720 -22.857 -11.404  1.00 77.84           O  
ATOM   3228  OD2 ASP A 413       3.257 -21.805 -10.249  1.00 77.84           O  
ATOM   3229  N   VAL A 414      -1.616 -18.847 -10.881  1.00 74.43           N  
ATOM   3230  CA  VAL A 414      -2.676 -18.076 -10.241  1.00 74.43           C  
ATOM   3231  C   VAL A 414      -4.015 -18.788 -10.423  1.00 74.43           C  
ATOM   3232  CB  VAL A 414      -2.755 -16.641 -10.808  1.00 74.43           C  
ATOM   3233  O   VAL A 414      -4.276 -19.373 -11.477  1.00 74.43           O  
ATOM   3234  CG1 VAL A 414      -3.909 -15.870 -10.169  1.00 74.43           C  
ATOM   3235  CG2 VAL A 414      -1.433 -15.908 -10.587  1.00 74.43           C  
ATOM   3236  N   PRO A 415      -4.875 -18.937  -9.351  1.00 66.33           N  
ATOM   3237  CA  PRO A 415      -6.140 -19.675  -9.394  1.00 66.33           C  
ATOM   3238  C   PRO A 415      -7.180 -19.012 -10.294  1.00 66.33           C  
ATOM   3239  CB  PRO A 415      -6.600 -19.674  -7.935  1.00 66.33           C  
ATOM   3240  O   PRO A 415      -8.116 -18.379  -9.799  1.00 66.33           O  
ATOM   3241  CG  PRO A 415      -5.825 -18.569  -7.291  1.00 66.33           C  
ATOM   3242  CD  PRO A 415      -4.652 -18.237  -8.167  1.00 66.33           C  
ATOM   3243  N   ASN A 416      -6.932 -18.374 -11.391  1.00 77.11           N  
ATOM   3244  CA  ASN A 416      -7.848 -17.860 -12.404  1.00 77.11           C  
ATOM   3245  C   ASN A 416      -7.594 -18.500 -13.766  1.00 77.11           C  
ATOM   3246  CB  ASN A 416      -7.737 -16.337 -12.504  1.00 77.11           C  
ATOM   3247  O   ASN A 416      -6.596 -18.197 -14.423  1.00 77.11           O  
ATOM   3248  CG  ASN A 416      -8.846 -15.724 -13.337  1.00 77.11           C  
ATOM   3249  ND2 ASN A 416      -9.356 -14.581 -12.895  1.00 77.11           N  
ATOM   3250  OD1 ASN A 416      -9.241 -16.274 -14.368  1.00 77.11           O  
ATOM   3251  N   SER A 417      -8.580 -19.343 -14.267  1.00 79.90           N  
ATOM   3252  CA  SER A 417      -8.385 -20.175 -15.450  1.00 79.90           C  
ATOM   3253  C   SER A 417      -8.184 -19.322 -16.698  1.00 79.90           C  
ATOM   3254  CB  SER A 417      -9.578 -21.111 -15.649  1.00 79.90           C  
ATOM   3255  O   SER A 417      -7.354 -19.646 -17.550  1.00 79.90           O  
ATOM   3256  OG  SER A 417     -10.776 -20.372 -15.810  1.00 79.90           O  
ATOM   3257  N   GLU A 418      -8.888 -18.170 -16.735  1.00 86.48           N  
ATOM   3258  CA  GLU A 418      -8.819 -17.334 -17.930  1.00 86.48           C  
ATOM   3259  C   GLU A 418      -7.474 -16.621 -18.028  1.00 86.48           C  
ATOM   3260  CB  GLU A 418      -9.958 -16.312 -17.938  1.00 86.48           C  
ATOM   3261  O   GLU A 418      -6.882 -16.546 -19.108  1.00 86.48           O  
ATOM   3262  CG  GLU A 418     -11.332 -16.924 -18.170  1.00 86.48           C  
ATOM   3263  CD  GLU A 418     -12.450 -15.893 -18.205  1.00 86.48           C  
ATOM   3264  OE1 GLU A 418     -13.637 -16.287 -18.261  1.00 86.48           O  
ATOM   3265  OE2 GLU A 418     -12.136 -14.682 -18.177  1.00 86.48           O  
ATOM   3266  N   VAL A 419      -7.012 -16.012 -16.960  1.00 86.31           N  
ATOM   3267  CA  VAL A 419      -5.712 -15.350 -16.934  1.00 86.31           C  
ATOM   3268  C   VAL A 419      -4.605 -16.375 -17.174  1.00 86.31           C  
ATOM   3269  CB  VAL A 419      -5.476 -14.615 -15.595  1.00 86.31           C  
ATOM   3270  O   VAL A 419      -3.660 -16.113 -17.922  1.00 86.31           O  
ATOM   3271  CG1 VAL A 419      -4.047 -14.081 -15.517  1.00 86.31           C  
ATOM   3272  CG2 VAL A 419      -6.485 -13.481 -15.425  1.00 86.31           C  
ATOM   3273  N   GLN A 420      -4.816 -17.475 -16.606  1.00 87.44           N  
ATOM   3274  CA  GLN A 420      -3.858 -18.564 -16.767  1.00 87.44           C  
ATOM   3275  C   GLN A 420      -3.715 -18.959 -18.234  1.00 87.44           C  
ATOM   3276  CB  GLN A 420      -4.278 -19.776 -15.935  1.00 87.44           C  
ATOM   3277  O   GLN A 420      -2.600 -19.142 -18.727  1.00 87.44           O  
ATOM   3278  CG  GLN A 420      -3.256 -20.905 -15.933  1.00 87.44           C  
ATOM   3279  CD  GLN A 420      -3.703 -22.101 -15.113  1.00 87.44           C  
ATOM   3280  NE2 GLN A 420      -2.857 -23.123 -15.044  1.00 87.44           N  
ATOM   3281  OE1 GLN A 420      -4.800 -22.105 -14.545  1.00 87.44           O  
ATOM   3282  N   GLU A 421      -4.820 -19.182 -18.857  1.00 89.08           N  
ATOM   3283  CA  GLU A 421      -4.819 -19.554 -20.269  1.00 89.08           C  
ATOM   3284  C   GLU A 421      -4.126 -18.492 -21.119  1.00 89.08           C  
ATOM   3285  CB  GLU A 421      -6.250 -19.775 -20.767  1.00 89.08           C  
ATOM   3286  O   GLU A 421      -3.375 -18.820 -22.040  1.00 89.08           O  
ATOM   3287  CG  GLU A 421      -6.886 -21.061 -20.259  1.00 89.08           C  
ATOM   3288  CD  GLU A 421      -8.320 -21.247 -20.729  1.00 89.08           C  
ATOM   3289  OE1 GLU A 421      -8.955 -22.258 -20.354  1.00 89.08           O  
ATOM   3290  OE2 GLU A 421      -8.812 -20.375 -21.480  1.00 89.08           O  
ATOM   3291  N   HIS A 422      -4.418 -17.301 -20.743  1.00 90.55           N  
ATOM   3292  CA  HIS A 422      -3.818 -16.186 -21.467  1.00 90.55           C  
ATOM   3293  C   HIS A 422      -2.302 -16.175 -21.303  1.00 90.55           C  
ATOM   3294  CB  HIS A 422      -4.408 -14.858 -20.989  1.00 90.55           C  
ATOM   3295  O   HIS A 422      -1.570 -15.952 -22.270  1.00 90.55           O  
ATOM   3296  CG  HIS A 422      -4.111 -13.708 -21.898  1.00 90.55           C  
ATOM   3297  CD2 HIS A 422      -3.336 -12.612 -21.721  1.00 90.55           C  
ATOM   3298  ND1 HIS A 422      -4.646 -13.603 -23.164  1.00 90.55           N  
ATOM   3299  CE1 HIS A 422      -4.210 -12.489 -23.728  1.00 90.55           C  
ATOM   3300  NE2 HIS A 422      -3.414 -11.869 -22.874  1.00 90.55           N  
ATOM   3301  N   VAL A 423      -1.833 -16.328 -20.112  1.00 90.05           N  
ATOM   3302  CA  VAL A 423      -0.411 -16.359 -19.788  1.00 90.05           C  
ATOM   3303  C   VAL A 423       0.264 -17.509 -20.531  1.00 90.05           C  
ATOM   3304  CB  VAL A 423      -0.178 -16.499 -18.266  1.00 90.05           C  
ATOM   3305  O   VAL A 423       1.336 -17.335 -21.116  1.00 90.05           O  
ATOM   3306  CG1 VAL A 423       1.297 -16.757 -17.967  1.00 90.05           C  
ATOM   3307  CG2 VAL A 423      -0.664 -15.248 -17.536  1.00 90.05           C  
ATOM   3308  N   GLN A 424      -0.367 -18.642 -20.550  1.00 89.73           N  
ATOM   3309  CA  GLN A 424       0.179 -19.825 -21.207  1.00 89.73           C  
ATOM   3310  C   GLN A 424       0.285 -19.617 -22.715  1.00 89.73           C  
ATOM   3311  CB  GLN A 424      -0.681 -21.053 -20.905  1.00 89.73           C  
ATOM   3312  O   GLN A 424       1.265 -20.032 -23.338  1.00 89.73           O  
ATOM   3313  CG  GLN A 424      -0.533 -21.573 -19.482  1.00 89.73           C  
ATOM   3314  CD  GLN A 424      -1.432 -22.761 -19.195  1.00 89.73           C  
ATOM   3315  NE2 GLN A 424      -1.297 -23.332 -18.002  1.00 89.73           N  
ATOM   3316  OE1 GLN A 424      -2.241 -23.162 -20.037  1.00 89.73           O  
ATOM   3317  N   ALA A 425      -0.772 -19.035 -23.252  1.00 89.86           N  
ATOM   3318  CA  ALA A 425      -0.746 -18.716 -24.677  1.00 89.86           C  
ATOM   3319  C   ALA A 425       0.427 -17.800 -25.013  1.00 89.86           C  
ATOM   3320  CB  ALA A 425      -2.062 -18.067 -25.100  1.00 89.86           C  
ATOM   3321  O   ALA A 425       1.113 -18.003 -26.018  1.00 89.86           O  
ATOM   3322  N   LEU A 426       0.606 -16.797 -24.160  1.00 89.97           N  
ATOM   3323  CA  LEU A 426       1.709 -15.865 -24.364  1.00 89.97           C  
ATOM   3324  C   LEU A 426       3.052 -16.576 -24.233  1.00 89.97           C  
ATOM   3325  CB  LEU A 426       1.629 -14.712 -23.359  1.00 89.97           C  
ATOM   3326  O   LEU A 426       3.969 -16.330 -25.020  1.00 89.97           O  
ATOM   3327  CG  LEU A 426       2.704 -13.631 -23.481  1.00 89.97           C  
ATOM   3328  CD1 LEU A 426       2.622 -12.953 -24.845  1.00 89.97           C  
ATOM   3329  CD2 LEU A 426       2.562 -12.607 -22.360  1.00 89.97           C  
ATOM   3330  N   GLN A 427       3.219 -17.426 -23.266  1.00 88.07           N  
ATOM   3331  CA  GLN A 427       4.453 -18.177 -23.062  1.00 88.07           C  
ATOM   3332  C   GLN A 427       4.779 -19.039 -24.278  1.00 88.07           C  
ATOM   3333  CB  GLN A 427       4.349 -19.052 -21.811  1.00 88.07           C  
ATOM   3334  O   GLN A 427       5.941 -19.148 -24.675  1.00 88.07           O  
ATOM   3335  CG  GLN A 427       4.500 -18.280 -20.507  1.00 88.07           C  
ATOM   3336  CD  GLN A 427       4.487 -19.182 -19.287  1.00 88.07           C  
ATOM   3337  NE2 GLN A 427       5.066 -18.704 -18.191  1.00 88.07           N  
ATOM   3338  OE1 GLN A 427       3.960 -20.298 -19.329  1.00 88.07           O  
ATOM   3339  N   LYS A 428       3.721 -19.657 -24.834  1.00 87.22           N  
ATOM   3340  CA  LYS A 428       3.899 -20.463 -26.038  1.00 87.22           C  
ATOM   3341  C   LYS A 428       4.382 -19.607 -27.205  1.00 87.22           C  
ATOM   3342  CB  LYS A 428       2.593 -21.167 -26.411  1.00 87.22           C  
ATOM   3343  O   LYS A 428       5.259 -20.023 -27.965  1.00 87.22           O  
ATOM   3344  CG  LYS A 428       2.253 -22.352 -25.519  1.00 87.22           C  
ATOM   3345  CD  LYS A 428       0.996 -23.068 -25.997  1.00 87.22           C  
ATOM   3346  CE  LYS A 428       0.618 -24.215 -25.069  1.00 87.22           C  
ATOM   3347  NZ  LYS A 428      -0.641 -24.889 -25.505  1.00 87.22           N  
ATOM   3348  N   ASP A 429       3.806 -18.457 -27.300  1.00 86.26           N  
ATOM   3349  CA  ASP A 429       4.180 -17.522 -28.357  1.00 86.26           C  
ATOM   3350  C   ASP A 429       5.635 -17.082 -28.212  1.00 86.26           C  
ATOM   3351  CB  ASP A 429       3.258 -16.301 -28.344  1.00 86.26           C  
ATOM   3352  O   ASP A 429       6.356 -16.969 -29.205  1.00 86.26           O  
ATOM   3353  CG  ASP A 429       1.872 -16.598 -28.889  1.00 86.26           C  
ATOM   3354  OD1 ASP A 429       1.657 -17.700 -29.440  1.00 86.26           O  
ATOM   3355  OD2 ASP A 429       0.988 -15.722 -28.770  1.00 86.26           O  
ATOM   3356  N   LEU A 430       6.069 -16.834 -26.948  1.00 84.40           N  
ATOM   3357  CA  LEU A 430       7.422 -16.362 -26.677  1.00 84.40           C  
ATOM   3358  C   LEU A 430       8.445 -17.463 -26.937  1.00 84.40           C  
ATOM   3359  CB  LEU A 430       7.539 -15.872 -25.231  1.00 84.40           C  
ATOM   3360  O   LEU A 430       9.579 -17.182 -27.330  1.00 84.40           O  
ATOM   3361  CG  LEU A 430       6.744 -14.615 -24.874  1.00 84.40           C  
ATOM   3362  CD1 LEU A 430       6.899 -14.293 -23.392  1.00 84.40           C  
ATOM   3363  CD2 LEU A 430       7.191 -13.437 -25.733  1.00 84.40           C  
ATOM   3364  N   GLU A 431       8.068 -18.679 -26.676  1.00 82.36           N  
ATOM   3365  CA  GLU A 431       8.910 -19.845 -26.928  1.00 82.36           C  
ATOM   3366  C   GLU A 431       9.219 -19.991 -28.416  1.00 82.36           C  
ATOM   3367  CB  GLU A 431       8.239 -21.117 -26.403  1.00 82.36           C  
ATOM   3368  O   GLU A 431      10.327 -20.379 -28.790  1.00 82.36           O  
ATOM   3369  CG  GLU A 431       9.098 -22.365 -26.537  1.00 82.36           C  
ATOM   3370  CD  GLU A 431       8.412 -23.623 -26.028  1.00 82.36           C  
ATOM   3371  OE1 GLU A 431       9.028 -24.712 -26.076  1.00 82.36           O  
ATOM   3372  OE2 GLU A 431       7.249 -23.519 -25.580  1.00 82.36           O  
ATOM   3373  N   LYS A 432       8.254 -19.582 -29.291  1.00 78.68           N  
ATOM   3374  CA  LYS A 432       8.357 -19.772 -30.735  1.00 78.68           C  
ATOM   3375  C   LYS A 432       8.950 -18.539 -31.411  1.00 78.68           C  
ATOM   3376  CB  LYS A 432       6.985 -20.088 -31.334  1.00 78.68           C  
ATOM   3377  O   LYS A 432       8.877 -18.399 -32.633  1.00 78.68           O  
ATOM   3378  CG  LYS A 432       6.440 -21.454 -30.943  1.00 78.68           C  
ATOM   3379  CD  LYS A 432       5.098 -21.730 -31.609  1.00 78.68           C  
ATOM   3380  CE  LYS A 432       4.525 -23.074 -31.178  1.00 78.68           C  
ATOM   3381  NZ  LYS A 432       3.191 -23.332 -31.797  1.00 78.68           N  
ATOM   3382  N   SER A 433       9.564 -17.578 -30.638  1.00 71.29           N  
ATOM   3383  CA  SER A 433      10.016 -16.299 -31.176  1.00 71.29           C  
ATOM   3384  C   SER A 433      11.111 -16.494 -32.220  1.00 71.29           C  
ATOM   3385  CB  SER A 433      10.527 -15.395 -30.053  1.00 71.29           C  
ATOM   3386  O   SER A 433      11.350 -15.614 -33.048  1.00 71.29           O  
ATOM   3387  OG  SER A 433      11.795 -15.831 -29.594  1.00 71.29           O  
ATOM   3388  N   GLY A 434      11.625 -17.821 -32.604  1.00 66.85           N  
ATOM   3389  CA  GLY A 434      12.616 -18.139 -33.620  1.00 66.85           C  
ATOM   3390  C   GLY A 434      14.005 -17.636 -33.277  1.00 66.85           C  
ATOM   3391  O   GLY A 434      14.961 -17.884 -34.016  1.00 66.85           O  
ATOM   3392  N   ASP A 435      14.281 -16.816 -32.184  1.00 77.45           N  
ATOM   3393  CA  ASP A 435      15.582 -16.342 -31.722  1.00 77.45           C  
ATOM   3394  C   ASP A 435      16.225 -17.346 -30.768  1.00 77.45           C  
ATOM   3395  CB  ASP A 435      15.445 -14.980 -31.037  1.00 77.45           C  
ATOM   3396  O   ASP A 435      15.688 -17.621 -29.693  1.00 77.45           O  
ATOM   3397  CG  ASP A 435      16.784 -14.351 -30.696  1.00 77.45           C  
ATOM   3398  OD1 ASP A 435      17.783 -15.086 -30.545  1.00 77.45           O  
ATOM   3399  OD2 ASP A 435      16.840 -13.108 -30.573  1.00 77.45           O  
ATOM   3400  N   ALA A 436      17.384 -17.997 -31.188  1.00 78.09           N  
ATOM   3401  CA  ALA A 436      18.040 -19.067 -30.440  1.00 78.09           C  
ATOM   3402  C   ALA A 436      18.392 -18.611 -29.027  1.00 78.09           C  
ATOM   3403  CB  ALA A 436      19.295 -19.536 -31.173  1.00 78.09           C  
ATOM   3404  O   ALA A 436      18.261 -19.379 -28.070  1.00 78.09           O  
ATOM   3405  N   GLU A 437      18.880 -17.337 -28.833  1.00 76.33           N  
ATOM   3406  CA  GLU A 437      19.251 -16.788 -27.532  1.00 76.33           C  
ATOM   3407  C   GLU A 437      18.036 -16.672 -26.616  1.00 76.33           C  
ATOM   3408  CB  GLU A 437      19.918 -15.420 -27.696  1.00 76.33           C  
ATOM   3409  O   GLU A 437      18.112 -17.005 -25.431  1.00 76.33           O  
ATOM   3410  CG  GLU A 437      21.351 -15.492 -28.203  1.00 76.33           C  
ATOM   3411  CD  GLU A 437      22.020 -14.131 -28.307  1.00 76.33           C  
ATOM   3412  OE1 GLU A 437      23.200 -14.064 -28.722  1.00 76.33           O  
ATOM   3413  OE2 GLU A 437      21.360 -13.123 -27.969  1.00 76.33           O  
ATOM   3414  N   LYS A 438      16.953 -16.183 -27.139  1.00 76.49           N  
ATOM   3415  CA  LYS A 438      15.707 -16.038 -26.392  1.00 76.49           C  
ATOM   3416  C   LYS A 438      15.142 -17.399 -25.995  1.00 76.49           C  
ATOM   3417  CB  LYS A 438      14.675 -15.263 -27.214  1.00 76.49           C  
ATOM   3418  O   LYS A 438      14.630 -17.564 -24.886  1.00 76.49           O  
ATOM   3419  CG  LYS A 438      14.979 -13.778 -27.346  1.00 76.49           C  
ATOM   3420  CD  LYS A 438      13.880 -13.049 -28.108  1.00 76.49           C  
ATOM   3421  CE  LYS A 438      14.207 -11.572 -28.287  1.00 76.49           C  
ATOM   3422  NZ  LYS A 438      13.156 -10.863 -29.076  1.00 76.49           N  
ATOM   3423  N   GLN A 439      15.316 -18.358 -26.878  1.00 79.59           N  
ATOM   3424  CA  GLN A 439      14.849 -19.715 -26.614  1.00 79.59           C  
ATOM   3425  C   GLN A 439      15.649 -20.362 -25.488  1.00 79.59           C  
ATOM   3426  CB  GLN A 439      14.937 -20.569 -27.880  1.00 79.59           C  
ATOM   3427  O   GLN A 439      15.085 -21.051 -24.635  1.00 79.59           O  
ATOM   3428  CG  GLN A 439      13.796 -20.336 -28.860  1.00 79.59           C  
ATOM   3429  CD  GLN A 439      13.933 -21.160 -30.127  1.00 79.59           C  
ATOM   3430  NE2 GLN A 439      12.909 -21.122 -30.973  1.00 79.59           N  
ATOM   3431  OE1 GLN A 439      14.951 -21.825 -30.344  1.00 79.59           O  
ATOM   3432  N   ALA A 440      17.011 -20.160 -25.554  1.00 81.38           N  
ATOM   3433  CA  ALA A 440      17.888 -20.679 -24.507  1.00 81.38           C  
ATOM   3434  C   ALA A 440      17.534 -20.081 -23.149  1.00 81.38           C  
ATOM   3435  CB  ALA A 440      19.348 -20.392 -24.847  1.00 81.38           C  
ATOM   3436  O   ALA A 440      17.512 -20.788 -22.139  1.00 81.38           O  
ATOM   3437  N   LEU A 441      17.319 -18.750 -23.165  1.00 80.70           N  
ATOM   3438  CA  LEU A 441      16.926 -18.067 -21.937  1.00 80.70           C  
ATOM   3439  C   LEU A 441      15.603 -18.612 -21.411  1.00 80.70           C  
ATOM   3440  CB  LEU A 441      16.811 -16.559 -22.176  1.00 80.70           C  
ATOM   3441  O   LEU A 441      15.456 -18.843 -20.209  1.00 80.70           O  
ATOM   3442  CG  LEU A 441      16.497 -15.700 -20.950  1.00 80.70           C  
ATOM   3443  CD1 LEU A 441      17.681 -15.697 -19.988  1.00 80.70           C  
ATOM   3444  CD2 LEU A 441      16.138 -14.279 -21.370  1.00 80.70           C  
ATOM   3445  N   TYR A 442      14.627 -18.723 -22.318  1.00 80.58           N  
ATOM   3446  CA  TYR A 442      13.326 -19.282 -21.965  1.00 80.58           C  
ATOM   3447  C   TYR A 442      13.478 -20.661 -21.335  1.00 80.58           C  
ATOM   3448  CB  TYR A 442      12.425 -19.369 -23.200  1.00 80.58           C  
ATOM   3449  O   TYR A 442      12.882 -20.943 -20.292  1.00 80.58           O  
ATOM   3450  CG  TYR A 442      11.019 -19.825 -22.895  1.00 80.58           C  
ATOM   3451  CD1 TYR A 442      10.685 -21.177 -22.915  1.00 80.58           C  
ATOM   3452  CD2 TYR A 442      10.022 -18.906 -22.587  1.00 80.58           C  
ATOM   3453  CE1 TYR A 442       9.390 -21.602 -22.636  1.00 80.58           C  
ATOM   3454  CE2 TYR A 442       8.724 -19.319 -22.307  1.00 80.58           C  
ATOM   3455  OH  TYR A 442       7.135 -21.083 -22.056  1.00 80.58           O  
ATOM   3456  CZ  TYR A 442       8.418 -20.668 -22.333  1.00 80.58           C  
ATOM   3457  N   GLN A 443      14.291 -21.550 -21.917  1.00 80.08           N  
ATOM   3458  CA  GLN A 443      14.508 -22.907 -21.428  1.00 80.08           C  
ATOM   3459  C   GLN A 443      15.193 -22.898 -20.065  1.00 80.08           C  
ATOM   3460  CB  GLN A 443      15.340 -23.711 -22.428  1.00 80.08           C  
ATOM   3461  O   GLN A 443      14.849 -23.691 -19.186  1.00 80.08           O  
ATOM   3462  CG  GLN A 443      14.570 -24.129 -23.674  1.00 80.08           C  
ATOM   3463  CD  GLN A 443      15.435 -24.865 -24.679  1.00 80.08           C  
ATOM   3464  NE2 GLN A 443      14.840 -25.254 -25.802  1.00 80.08           N  
ATOM   3465  OE1 GLN A 443      16.629 -25.083 -24.449  1.00 80.08           O  
ATOM   3466  N   SER A 444      16.136 -22.029 -19.868  1.00 80.04           N  
ATOM   3467  CA  SER A 444      16.842 -21.890 -18.598  1.00 80.04           C  
ATOM   3468  C   SER A 444      15.893 -21.464 -17.482  1.00 80.04           C  
ATOM   3469  CB  SER A 444      17.979 -20.876 -18.725  1.00 80.04           C  
ATOM   3470  O   SER A 444      15.998 -21.948 -16.353  1.00 80.04           O  
ATOM   3471  OG  SER A 444      18.545 -20.593 -17.457  1.00 80.04           O  
ATOM   3472  N   CYS A 445      14.987 -20.554 -17.759  1.00 74.95           N  
ATOM   3473  CA  CYS A 445      14.042 -20.052 -16.767  1.00 74.95           C  
ATOM   3474  C   CYS A 445      13.020 -21.120 -16.398  1.00 74.95           C  
ATOM   3475  CB  CYS A 445      13.327 -18.807 -17.291  1.00 74.95           C  
ATOM   3476  O   CYS A 445      12.580 -21.194 -15.250  1.00 74.95           O  
ATOM   3477  SG  CYS A 445      14.345 -17.316 -17.262  1.00 74.95           S  
ATOM   3478  N   GLN A 446      12.659 -21.924 -17.339  1.00 72.80           N  
ATOM   3479  CA  GLN A 446      11.703 -22.999 -17.092  1.00 72.80           C  
ATOM   3480  C   GLN A 446      12.297 -24.062 -16.172  1.00 72.80           C  
ATOM   3481  CB  GLN A 446      11.257 -23.634 -18.410  1.00 72.80           C  
ATOM   3482  O   GLN A 446      11.570 -24.725 -15.430  1.00 72.80           O  
ATOM   3483  CG  GLN A 446      10.286 -22.775 -19.209  1.00 72.80           C  
ATOM   3484  CD  GLN A 446       8.848 -23.239 -19.079  1.00 72.80           C  
ATOM   3485  NE2 GLN A 446       7.910 -22.378 -19.459  1.00 72.80           N  
ATOM   3486  OE1 GLN A 446       8.581 -24.363 -18.642  1.00 72.80           O  
ATOM   3487  N   ASP A 447      13.663 -24.229 -16.254  1.00 72.44           N  
ATOM   3488  CA  ASP A 447      14.342 -25.244 -15.455  1.00 72.44           C  
ATOM   3489  C   ASP A 447      14.487 -24.793 -14.003  1.00 72.44           C  
ATOM   3490  CB  ASP A 447      15.717 -25.562 -16.046  1.00 72.44           C  
ATOM   3491  O   ASP A 447      14.630 -25.621 -13.102  1.00 72.44           O  
ATOM   3492  CG  ASP A 447      15.636 -26.308 -17.367  1.00 72.44           C  
ATOM   3493  OD1 ASP A 447      14.593 -26.935 -17.650  1.00 72.44           O  
ATOM   3494  OD2 ASP A 447      16.626 -26.270 -18.129  1.00 72.44           O  
ATOM   3495  N   GLU A 448      14.285 -23.507 -13.784  1.00 66.95           N  
ATOM   3496  CA  GLU A 448      14.414 -22.968 -12.433  1.00 66.95           C  
ATOM   3497  C   GLU A 448      13.103 -23.095 -11.661  1.00 66.95           C  
ATOM   3498  CB  GLU A 448      14.858 -21.504 -12.478  1.00 66.95           C  
ATOM   3499  O   GLU A 448      12.022 -23.056 -12.252  1.00 66.95           O  
ATOM   3500  CG  GLU A 448      16.308 -21.314 -12.901  1.00 66.95           C  
ATOM   3501  CD  GLU A 448      16.743 -19.858 -12.914  1.00 66.95           C  
ATOM   3502  OE1 GLU A 448      17.907 -19.575 -13.278  1.00 66.95           O  
ATOM   3503  OE2 GLU A 448      15.913 -18.992 -12.556  1.00 66.95           O  
ATOM   3504  N   THR A 449      13.136 -23.691 -10.418  1.00 56.98           N  
ATOM   3505  CA  THR A 449      11.969 -23.722  -9.544  1.00 56.98           C  
ATOM   3506  C   THR A 449      11.364 -22.329  -9.400  1.00 56.98           C  
ATOM   3507  CB  THR A 449      12.327 -24.276  -8.153  1.00 56.98           C  
ATOM   3508  O   THR A 449      12.091 -21.343  -9.258  1.00 56.98           O  
ATOM   3509  CG2 THR A 449      11.344 -25.360  -7.722  1.00 56.98           C  
ATOM   3510  OG1 THR A 449      13.647 -24.833  -8.192  1.00 56.98           O  
ATOM   3511  N   PRO A 450       9.999 -22.236  -9.630  1.00 54.32           N  
ATOM   3512  CA  PRO A 450       9.400 -20.916  -9.417  1.00 54.32           C  
ATOM   3513  C   PRO A 450       9.707 -20.344  -8.035  1.00 54.32           C  
ATOM   3514  CB  PRO A 450       7.900 -21.179  -9.579  1.00 54.32           C  
ATOM   3515  O   PRO A 450       9.659 -21.070  -7.039  1.00 54.32           O  
ATOM   3516  CG  PRO A 450       7.791 -22.657  -9.773  1.00 54.32           C  
ATOM   3517  CD  PRO A 450       9.172 -23.246  -9.747  1.00 54.32           C  
ATOM   3518  N   CYS A 451      10.600 -19.455  -7.931  1.00 55.09           N  
ATOM   3519  CA  CYS A 451      10.713 -18.686  -6.696  1.00 55.09           C  
ATOM   3520  C   CYS A 451       9.399 -17.988  -6.366  1.00 55.09           C  
ATOM   3521  CB  CYS A 451      11.835 -17.655  -6.807  1.00 55.09           C  
ATOM   3522  O   CYS A 451       8.689 -17.534  -7.265  1.00 55.09           O  
ATOM   3523  SG  CYS A 451      12.796 -17.459  -5.291  1.00 55.09           S  
ATOM   3524  N   LEU A 452       8.868 -18.198  -5.074  1.00 54.82           N  
ATOM   3525  CA  LEU A 452       7.669 -17.535  -4.572  1.00 54.82           C  
ATOM   3526  C   LEU A 452       7.777 -16.022  -4.731  1.00 54.82           C  
ATOM   3527  CB  LEU A 452       7.436 -17.890  -3.101  1.00 54.82           C  
ATOM   3528  O   LEU A 452       6.765 -15.337  -4.896  1.00 54.82           O  
ATOM   3529  CG  LEU A 452       6.817 -19.261  -2.824  1.00 54.82           C  
ATOM   3530  CD1 LEU A 452       7.260 -19.776  -1.459  1.00 54.82           C  
ATOM   3531  CD2 LEU A 452       5.296 -19.187  -2.906  1.00 54.82           C  
ATOM   3532  N   TYR A 453       8.897 -15.404  -4.961  1.00 59.34           N  
ATOM   3533  CA  TYR A 453       9.245 -14.000  -5.152  1.00 59.34           C  
ATOM   3534  C   TYR A 453       9.102 -13.597  -6.615  1.00 59.34           C  
ATOM   3535  CB  TYR A 453      10.674 -13.730  -4.673  1.00 59.34           C  
ATOM   3536  O   TYR A 453       9.404 -14.385  -7.515  1.00 59.34           O  
ATOM   3537  CG  TYR A 453      10.862 -13.915  -3.187  1.00 59.34           C  
ATOM   3538  CD1 TYR A 453      10.436 -12.943  -2.285  1.00 59.34           C  
ATOM   3539  CD2 TYR A 453      11.466 -15.062  -2.682  1.00 59.34           C  
ATOM   3540  CE1 TYR A 453      10.608 -13.109  -0.915  1.00 59.34           C  
ATOM   3541  CE2 TYR A 453      11.644 -15.238  -1.314  1.00 59.34           C  
ATOM   3542  OH  TYR A 453      11.385 -14.427   0.916  1.00 59.34           O  
ATOM   3543  CZ  TYR A 453      11.212 -14.258  -0.439  1.00 59.34           C  
ATOM   3544  N   PRO A 454       8.554 -12.447  -6.983  1.00 54.54           N  
ATOM   3545  CA  PRO A 454       8.354 -11.169  -6.297  1.00 54.54           C  
ATOM   3546  C   PRO A 454       6.922 -10.653  -6.414  1.00 54.54           C  
ATOM   3547  CB  PRO A 454       9.332 -10.230  -7.009  1.00 54.54           C  
ATOM   3548  O   PRO A 454       6.646  -9.502  -6.069  1.00 54.54           O  
ATOM   3549  CG  PRO A 454       9.457 -10.785  -8.391  1.00 54.54           C  
ATOM   3550  CD  PRO A 454       9.189 -12.262  -8.338  1.00 54.54           C  
ATOM   3551  N   LEU A 455       5.931 -11.516  -6.723  1.00 69.41           N  
ATOM   3552  CA  LEU A 455       4.606 -10.927  -6.879  1.00 69.41           C  
ATOM   3553  C   LEU A 455       3.903 -10.807  -5.531  1.00 69.41           C  
ATOM   3554  CB  LEU A 455       3.756 -11.765  -7.838  1.00 69.41           C  
ATOM   3555  O   LEU A 455       3.970 -11.722  -4.707  1.00 69.41           O  
ATOM   3556  CG  LEU A 455       4.239 -11.835  -9.287  1.00 69.41           C  
ATOM   3557  CD1 LEU A 455       3.444 -12.881 -10.061  1.00 69.41           C  
ATOM   3558  CD2 LEU A 455       4.126 -10.469  -9.955  1.00 69.41           C  
ATOM   3559  N   ASP A 456       3.563  -9.547  -5.144  1.00 64.54           N  
ATOM   3560  CA  ASP A 456       2.709  -9.290  -3.988  1.00 64.54           C  
ATOM   3561  C   ASP A 456       1.256  -9.653  -4.287  1.00 64.54           C  
ATOM   3562  CB  ASP A 456       2.808  -7.824  -3.562  1.00 64.54           C  
ATOM   3563  O   ASP A 456       0.564  -8.926  -5.003  1.00 64.54           O  
ATOM   3564  CG  ASP A 456       2.254  -7.572  -2.171  1.00 64.54           C  
ATOM   3565  OD1 ASP A 456       1.790  -8.530  -1.516  1.00 64.54           O  
ATOM   3566  OD2 ASP A 456       2.279  -6.404  -1.727  1.00 64.54           O  
ATOM   3567  N   VAL A 457       0.827 -10.885  -3.956  1.00 56.62           N  
ATOM   3568  CA  VAL A 457      -0.608 -11.070  -4.144  1.00 56.62           C  
ATOM   3569  C   VAL A 457      -1.366 -10.479  -2.958  1.00 56.62           C  
ATOM   3570  CB  VAL A 457      -0.970 -12.562  -4.318  1.00 56.62           C  
ATOM   3571  O   VAL A 457      -0.970 -10.667  -1.805  1.00 56.62           O  
ATOM   3572  CG1 VAL A 457      -2.270 -12.714  -5.106  1.00 56.62           C  
ATOM   3573  CG2 VAL A 457       0.169 -13.309  -5.011  1.00 56.62           C  
ATOM   3574  N   GLY A 458      -1.354  -9.145  -2.709  1.00 64.31           N  
ATOM   3575  CA  GLY A 458      -2.178  -8.652  -1.616  1.00 64.31           C  
ATOM   3576  C   GLY A 458      -2.740  -9.760  -0.747  1.00 64.31           C  
ATOM   3577  O   GLY A 458      -2.288 -10.905  -0.820  1.00 64.31           O  
ATOM   3578  N   LEU A 459      -3.397  -9.338   0.380  1.00 69.67           N  
ATOM   3579  CA  LEU A 459      -4.106 -10.271   1.249  1.00 69.67           C  
ATOM   3580  C   LEU A 459      -5.091 -11.117   0.449  1.00 69.67           C  
ATOM   3581  CB  LEU A 459      -4.847  -9.515   2.356  1.00 69.67           C  
ATOM   3582  O   LEU A 459      -5.603 -10.674  -0.581  1.00 69.67           O  
ATOM   3583  CG  LEU A 459      -3.976  -8.871   3.436  1.00 69.67           C  
ATOM   3584  CD1 LEU A 459      -4.797  -7.884   4.259  1.00 69.67           C  
ATOM   3585  CD2 LEU A 459      -3.359  -9.939   4.332  1.00 69.67           C  
ATOM   3586  N   PRO A 460      -5.132 -12.350   0.775  1.00 70.75           N  
ATOM   3587  CA  PRO A 460      -6.115 -13.185   0.080  1.00 70.75           C  
ATOM   3588  C   PRO A 460      -7.501 -12.545   0.027  1.00 70.75           C  
ATOM   3589  CB  PRO A 460      -6.137 -14.470   0.911  1.00 70.75           C  
ATOM   3590  O   PRO A 460      -7.826 -11.700   0.864  1.00 70.75           O  
ATOM   3591  CG  PRO A 460      -5.648 -14.059   2.262  1.00 70.75           C  
ATOM   3592  CD  PRO A 460      -4.765 -12.854   2.104  1.00 70.75           C  
ATOM   3593  N   PRO A 461      -8.168 -12.910  -1.141  1.00 71.13           N  
ATOM   3594  CA  PRO A 461      -9.558 -12.448  -1.169  1.00 71.13           C  
ATOM   3595  C   PRO A 461     -10.356 -12.904   0.051  1.00 71.13           C  
ATOM   3596  CB  PRO A 461     -10.113 -13.076  -2.450  1.00 71.13           C  
ATOM   3597  O   PRO A 461     -10.105 -13.986   0.588  1.00 71.13           O  
ATOM   3598  CG  PRO A 461      -9.133 -14.147  -2.806  1.00 71.13           C  
ATOM   3599  CD  PRO A 461      -7.850 -13.882  -2.073  1.00 71.13           C  
ATOM   3600  N   LEU A 462     -11.127 -11.895   0.570  1.00 76.60           N  
ATOM   3601  CA  LEU A 462     -11.949 -12.201   1.736  1.00 76.60           C  
ATOM   3602  C   LEU A 462     -13.061 -13.180   1.376  1.00 76.60           C  
ATOM   3603  CB  LEU A 462     -12.551 -10.919   2.319  1.00 76.60           C  
ATOM   3604  O   LEU A 462     -14.008 -12.820   0.674  1.00 76.60           O  
ATOM   3605  CG  LEU A 462     -13.086 -11.010   3.749  1.00 76.60           C  
ATOM   3606  CD1 LEU A 462     -11.932 -11.097   4.742  1.00 76.60           C  
ATOM   3607  CD2 LEU A 462     -13.980  -9.816   4.063  1.00 76.60           C  
ATOM   3608  N   VAL A 463     -12.867 -14.498   1.601  1.00 76.83           N  
ATOM   3609  CA  VAL A 463     -13.865 -15.511   1.277  1.00 76.83           C  
ATOM   3610  C   VAL A 463     -14.822 -15.690   2.454  1.00 76.83           C  
ATOM   3611  CB  VAL A 463     -13.207 -16.862   0.916  1.00 76.83           C  
ATOM   3612  O   VAL A 463     -16.014 -15.942   2.260  1.00 76.83           O  
ATOM   3613  CG1 VAL A 463     -14.264 -17.885   0.504  1.00 76.83           C  
ATOM   3614  CG2 VAL A 463     -12.179 -16.673  -0.198  1.00 76.83           C  
ATOM   3615  N   HIS A 464     -14.276 -15.547   3.612  1.00 80.82           N  
ATOM   3616  CA  HIS A 464     -15.045 -15.653   4.847  1.00 80.82           C  
ATOM   3617  C   HIS A 464     -14.819 -14.441   5.743  1.00 80.82           C  
ATOM   3618  CB  HIS A 464     -14.680 -16.936   5.597  1.00 80.82           C  
ATOM   3619  O   HIS A 464     -13.836 -13.715   5.577  1.00 80.82           O  
ATOM   3620  CG  HIS A 464     -14.815 -18.174   4.769  1.00 80.82           C  
ATOM   3621  CD2 HIS A 464     -13.883 -19.047   4.316  1.00 80.82           C  
ATOM   3622  ND1 HIS A 464     -16.030 -18.633   4.308  1.00 80.82           N  
ATOM   3623  CE1 HIS A 464     -15.839 -19.738   3.607  1.00 80.82           C  
ATOM   3624  NE2 HIS A 464     -14.546 -20.011   3.597  1.00 80.82           N  
ATOM   3625  N   SER A 465     -15.889 -14.212   6.682  1.00 88.79           N  
ATOM   3626  CA  SER A 465     -15.812 -13.086   7.606  1.00 88.79           C  
ATOM   3627  C   SER A 465     -15.888 -13.553   9.056  1.00 88.79           C  
ATOM   3628  CB  SER A 465     -16.934 -12.084   7.326  1.00 88.79           C  
ATOM   3629  O   SER A 465     -16.901 -13.348   9.728  1.00 88.79           O  
ATOM   3630  OG  SER A 465     -16.834 -11.573   6.008  1.00 88.79           O  
ATOM   3631  N   PRO A 466     -14.790 -14.214   9.507  1.00 90.24           N  
ATOM   3632  CA  PRO A 466     -14.816 -14.789  10.854  1.00 90.24           C  
ATOM   3633  C   PRO A 466     -14.977 -13.731  11.944  1.00 90.24           C  
ATOM   3634  CB  PRO A 466     -13.458 -15.486  10.966  1.00 90.24           C  
ATOM   3635  O   PRO A 466     -15.660 -13.969  12.944  1.00 90.24           O  
ATOM   3636  CG  PRO A 466     -12.597 -14.811   9.947  1.00 90.24           C  
ATOM   3637  CD  PRO A 466     -13.468 -14.360   8.810  1.00 90.24           C  
ATOM   3638  N   LEU A 467     -14.363 -12.602  11.759  1.00 91.50           N  
ATOM   3639  CA  LEU A 467     -14.454 -11.555  12.770  1.00 91.50           C  
ATOM   3640  C   LEU A 467     -15.875 -11.011  12.864  1.00 91.50           C  
ATOM   3641  CB  LEU A 467     -13.480 -10.417  12.452  1.00 91.50           C  
ATOM   3642  O   LEU A 467     -16.386 -10.783  13.963  1.00 91.50           O  
ATOM   3643  CG  LEU A 467     -11.992 -10.737  12.599  1.00 91.50           C  
ATOM   3644  CD1 LEU A 467     -11.147  -9.548  12.153  1.00 91.50           C  
ATOM   3645  CD2 LEU A 467     -11.666 -11.121  14.039  1.00 91.50           C  
ATOM   3646  N   LEU A 468     -16.411 -10.846  11.684  1.00 92.36           N  
ATOM   3647  CA  LEU A 468     -17.785 -10.355  11.641  1.00 92.36           C  
ATOM   3648  C   LEU A 468     -18.728 -11.316  12.355  1.00 92.36           C  
ATOM   3649  CB  LEU A 468     -18.238 -10.158  10.192  1.00 92.36           C  
ATOM   3650  O   LEU A 468     -19.591 -10.889  13.126  1.00 92.36           O  
ATOM   3651  CG  LEU A 468     -19.666  -9.646   9.992  1.00 92.36           C  
ATOM   3652  CD1 LEU A 468     -19.825  -8.264  10.616  1.00 92.36           C  
ATOM   3653  CD2 LEU A 468     -20.019  -9.613   8.509  1.00 92.36           C  
ATOM   3654  N   THR A 469     -18.606 -12.577  12.066  1.00 90.22           N  
ATOM   3655  CA  THR A 469     -19.438 -13.600  12.690  1.00 90.22           C  
ATOM   3656  C   THR A 469     -19.337 -13.526  14.211  1.00 90.22           C  
ATOM   3657  CB  THR A 469     -19.041 -15.010  12.214  1.00 90.22           C  
ATOM   3658  O   THR A 469     -20.353 -13.560  14.908  1.00 90.22           O  
ATOM   3659  CG2 THR A 469     -19.944 -16.073  12.831  1.00 90.22           C  
ATOM   3660  OG1 THR A 469     -19.152 -15.075  10.787  1.00 90.22           O  
ATOM   3661  N   ARG A 470     -18.136 -13.386  14.735  1.00 89.77           N  
ATOM   3662  CA  ARG A 470     -17.908 -13.288  16.173  1.00 89.77           C  
ATOM   3663  C   ARG A 470     -18.492 -11.995  16.733  1.00 89.77           C  
ATOM   3664  CB  ARG A 470     -16.413 -13.368  16.487  1.00 89.77           C  
ATOM   3665  O   ARG A 470     -19.070 -11.990  17.822  1.00 89.77           O  
ATOM   3666  CG  ARG A 470     -15.811 -14.747  16.270  1.00 89.77           C  
ATOM   3667  CD  ARG A 470     -14.412 -14.851  16.863  1.00 89.77           C  
ATOM   3668  NE  ARG A 470     -13.430 -14.134  16.056  1.00 89.77           N  
ATOM   3669  NH1 ARG A 470     -11.590 -15.004  17.149  1.00 89.77           N  
ATOM   3670  NH2 ARG A 470     -11.308 -13.525  15.421  1.00 89.77           N  
ATOM   3671  CZ  ARG A 470     -12.112 -14.223  16.211  1.00 89.77           C  
ATOM   3672  N   ALA A 471     -18.365 -10.913  15.981  1.00 88.99           N  
ATOM   3673  CA  ALA A 471     -18.845  -9.606  16.424  1.00 88.99           C  
ATOM   3674  C   ALA A 471     -20.368  -9.587  16.525  1.00 88.99           C  
ATOM   3675  CB  ALA A 471     -18.364  -8.513  15.473  1.00 88.99           C  
ATOM   3676  O   ALA A 471     -20.927  -8.975  17.438  1.00 88.99           O  
ATOM   3677  N   GLN A 472     -21.032 -10.307  15.608  1.00 87.48           N  
ATOM   3678  CA  GLN A 472     -22.490 -10.304  15.571  1.00 87.48           C  
ATOM   3679  C   GLN A 472     -23.067 -11.325  16.548  1.00 87.48           C  
ATOM   3680  CB  GLN A 472     -22.992 -10.591  14.155  1.00 87.48           C  
ATOM   3681  O   GLN A 472     -24.252 -11.269  16.884  1.00 87.48           O  
ATOM   3682  CG  GLN A 472     -22.765  -9.446  13.178  1.00 87.48           C  
ATOM   3683  CD  GLN A 472     -23.340  -9.725  11.802  1.00 87.48           C  
ATOM   3684  NE2 GLN A 472     -24.127  -8.787  11.287  1.00 87.48           N  
ATOM   3685  OE1 GLN A 472     -23.078 -10.775  11.207  1.00 87.48           O  
ATOM   3686  N   ASP A 473     -22.257 -12.384  16.957  1.00 80.98           N  
ATOM   3687  CA  ASP A 473     -22.716 -13.424  17.873  1.00 80.98           C  
ATOM   3688  C   ASP A 473     -22.906 -12.869  19.283  1.00 80.98           C  
ATOM   3689  CB  ASP A 473     -21.728 -14.592  17.897  1.00 80.98           C  
ATOM   3690  O   ASP A 473     -23.628 -13.453  20.094  1.00 80.98           O  
ATOM   3691  CG  ASP A 473     -21.884 -15.524  16.708  1.00 80.98           C  
ATOM   3692  OD1 ASP A 473     -22.904 -15.433  15.991  1.00 80.98           O  
ATOM   3693  OD2 ASP A 473     -20.981 -16.360  16.488  1.00 80.98           O  
ATOM   3694  N   ILE A 474     -22.431 -11.707  19.611  1.00 63.63           N  
ATOM   3695  CA  ILE A 474     -22.573 -11.151  20.953  1.00 63.63           C  
ATOM   3696  C   ILE A 474     -23.809 -10.257  21.013  1.00 63.63           C  
ATOM   3697  CB  ILE A 474     -21.316 -10.355  21.370  1.00 63.63           C  
ATOM   3698  O   ILE A 474     -23.885  -9.244  20.315  1.00 63.63           O  
ATOM   3699  CG1 ILE A 474     -20.068 -11.241  21.279  1.00 63.63           C  
ATOM   3700  CG2 ILE A 474     -21.481  -9.785  22.781  1.00 63.63           C  
ATOM   3701  CD1 ILE A 474     -18.757 -10.483  21.442  1.00 63.63           C  
ATOM   3702  N   PRO A 475     -24.987 -10.762  21.649  1.00 60.53           N  
ATOM   3703  CA  PRO A 475     -26.166  -9.896  21.718  1.00 60.53           C  
ATOM   3704  C   PRO A 475     -25.865  -8.539  22.349  1.00 60.53           C  
ATOM   3705  CB  PRO A 475     -27.142 -10.697  22.584  1.00 60.53           C  
ATOM   3706  O   PRO A 475     -25.096  -8.458  23.310  1.00 60.53           O  
ATOM   3707  CG  PRO A 475     -26.350 -11.869  23.067  1.00 60.53           C  
ATOM   3708  CD  PRO A 475     -25.001 -11.838  22.408  1.00 60.53           C  
ATOM   3709  N   ASP A 476     -26.022  -7.466  21.575  1.00 65.40           N  
ATOM   3710  CA  ASP A 476     -25.913  -6.145  22.186  1.00 65.40           C  
ATOM   3711  C   ASP A 476     -27.114  -5.854  23.083  1.00 65.40           C  
ATOM   3712  CB  ASP A 476     -25.785  -5.065  21.110  1.00 65.40           C  
ATOM   3713  O   ASP A 476     -28.196  -5.524  22.592  1.00 65.40           O  
ATOM   3714  CG  ASP A 476     -25.235  -3.755  21.647  1.00 65.40           C  
ATOM   3715  OD1 ASP A 476     -25.174  -3.580  22.883  1.00 65.40           O  
ATOM   3716  OD2 ASP A 476     -24.860  -2.890  20.826  1.00 65.40           O  
ATOM   3717  N   VAL A 477     -27.051  -6.137  24.359  1.00 62.11           N  
ATOM   3718  CA  VAL A 477     -28.104  -5.953  25.352  1.00 62.11           C  
ATOM   3719  C   VAL A 477     -28.645  -4.527  25.274  1.00 62.11           C  
ATOM   3720  CB  VAL A 477     -27.596  -6.253  26.780  1.00 62.11           C  
ATOM   3721  O   VAL A 477     -29.856  -4.310  25.359  1.00 62.11           O  
ATOM   3722  CG1 VAL A 477     -28.700  -6.009  27.808  1.00 62.11           C  
ATOM   3723  CG2 VAL A 477     -27.083  -7.688  26.873  1.00 62.11           C  
ATOM   3724  N   GLU A 478     -27.761  -3.569  25.061  1.00 62.59           N  
ATOM   3725  CA  GLU A 478     -28.165  -2.167  25.034  1.00 62.59           C  
ATOM   3726  C   GLU A 478     -29.090  -1.882  23.854  1.00 62.59           C  
ATOM   3727  CB  GLU A 478     -26.937  -1.255  24.973  1.00 62.59           C  
ATOM   3728  O   GLU A 478     -30.087  -1.172  23.998  1.00 62.59           O  
ATOM   3729  CG  GLU A 478     -26.814  -0.309  26.158  1.00 62.59           C  
ATOM   3730  CD  GLU A 478     -25.439   0.328  26.278  1.00 62.59           C  
ATOM   3731  OE1 GLU A 478     -25.183   1.037  27.277  1.00 62.59           O  
ATOM   3732  OE2 GLU A 478     -24.611   0.117  25.363  1.00 62.59           O  
ATOM   3733  N   ASP A 479     -28.688  -2.388  22.739  1.00 64.95           N  
ATOM   3734  CA  ASP A 479     -29.521  -2.261  21.547  1.00 64.95           C  
ATOM   3735  C   ASP A 479     -30.887  -2.908  21.760  1.00 64.95           C  
ATOM   3736  CB  ASP A 479     -28.825  -2.888  20.336  1.00 64.95           C  
ATOM   3737  O   ASP A 479     -31.913  -2.348  21.368  1.00 64.95           O  
ATOM   3738  CG  ASP A 479     -27.796  -1.969  19.702  1.00 64.95           C  
ATOM   3739  OD1 ASP A 479     -27.721  -0.781  20.084  1.00 64.95           O  
ATOM   3740  OD2 ASP A 479     -27.054  -2.437  18.811  1.00 64.95           O  
ATOM   3741  N   ASP A 480     -30.837  -4.089  22.398  1.00 68.54           N  
ATOM   3742  CA  ASP A 480     -32.083  -4.786  22.703  1.00 68.54           C  
ATOM   3743  C   ASP A 480     -32.949  -3.968  23.658  1.00 68.54           C  
ATOM   3744  CB  ASP A 480     -31.794  -6.163  23.303  1.00 68.54           C  
ATOM   3745  O   ASP A 480     -34.170  -3.908  23.499  1.00 68.54           O  
ATOM   3746  CG  ASP A 480     -31.302  -7.167  22.274  1.00 68.54           C  
ATOM   3747  OD1 ASP A 480     -31.437  -6.909  21.058  1.00 68.54           O  
ATOM   3748  OD2 ASP A 480     -30.779  -8.225  22.683  1.00 68.54           O  
ATOM   3749  N   LEU A 481     -32.298  -3.332  24.637  1.00 65.48           N  
ATOM   3750  CA  LEU A 481     -33.010  -2.529  25.626  1.00 65.48           C  
ATOM   3751  C   LEU A 481     -33.620  -1.288  24.982  1.00 65.48           C  
ATOM   3752  CB  LEU A 481     -32.070  -2.119  26.762  1.00 65.48           C  
ATOM   3753  O   LEU A 481     -34.756  -0.919  25.288  1.00 65.48           O  
ATOM   3754  CG  LEU A 481     -31.731  -3.203  27.786  1.00 65.48           C  
ATOM   3755  CD1 LEU A 481     -30.615  -2.728  28.711  1.00 65.48           C  
ATOM   3756  CD2 LEU A 481     -32.969  -3.588  28.588  1.00 65.48           C  
ATOM   3757  N   ARG A 482     -32.887  -0.630  24.186  1.00 69.62           N  
ATOM   3758  CA  ARG A 482     -33.387   0.547  23.483  1.00 69.62           C  
ATOM   3759  C   ARG A 482     -34.575   0.191  22.596  1.00 69.62           C  
ATOM   3760  CB  ARG A 482     -32.277   1.183  22.642  1.00 69.62           C  
ATOM   3761  O   ARG A 482     -35.560   0.930  22.543  1.00 69.62           O  
ATOM   3762  CG  ARG A 482     -31.758   2.498  23.202  1.00 69.62           C  
ATOM   3763  CD  ARG A 482     -30.683   3.104  22.310  1.00 69.62           C  
ATOM   3764  NE  ARG A 482     -29.348   2.648  22.689  1.00 69.62           N  
ATOM   3765  NH1 ARG A 482     -28.642   2.258  20.524  1.00 69.62           N  
ATOM   3766  NH2 ARG A 482     -27.229   1.861  22.285  1.00 69.62           N  
ATOM   3767  CZ  ARG A 482     -28.410   2.257  21.832  1.00 69.62           C  
ATOM   3768  N   ARG A 483     -34.451  -0.925  21.981  1.00 70.17           N  
ATOM   3769  CA  ARG A 483     -35.555  -1.447  21.182  1.00 70.17           C  
ATOM   3770  C   ARG A 483     -36.794  -1.671  22.042  1.00 70.17           C  
ATOM   3771  CB  ARG A 483     -35.151  -2.753  20.495  1.00 70.17           C  
ATOM   3772  O   ARG A 483     -37.905  -1.316  21.643  1.00 70.17           O  
ATOM   3773  CG  ARG A 483     -36.099  -3.186  19.388  1.00 70.17           C  
ATOM   3774  CD  ARG A 483     -35.669  -4.504  18.761  1.00 70.17           C  
ATOM   3775  NE  ARG A 483     -34.565  -4.321  17.822  1.00 70.17           N  
ATOM   3776  NH1 ARG A 483     -34.546  -6.514  17.095  1.00 70.17           N  
ATOM   3777  NH2 ARG A 483     -33.052  -5.003  16.235  1.00 70.17           N  
ATOM   3778  CZ  ARG A 483     -34.057  -5.279  17.053  1.00 70.17           C  
ATOM   3779  N   LEU A 484     -36.523  -2.322  23.108  1.00 70.49           N  
ATOM   3780  CA  LEU A 484     -37.623  -2.613  24.022  1.00 70.49           C  
ATOM   3781  C   LEU A 484     -38.276  -1.325  24.513  1.00 70.49           C  
ATOM   3782  CB  LEU A 484     -37.126  -3.434  25.215  1.00 70.49           C  
ATOM   3783  O   LEU A 484     -39.501  -1.251  24.628  1.00 70.49           O  
ATOM   3784  CG  LEU A 484     -37.466  -4.925  25.199  1.00 70.49           C  
ATOM   3785  CD1 LEU A 484     -36.311  -5.738  25.775  1.00 70.49           C  
ATOM   3786  CD2 LEU A 484     -38.752  -5.189  25.976  1.00 70.49           C  
ATOM   3787  N   LYS A 485     -37.467  -0.345  24.799  1.00 71.50           N  
ATOM   3788  CA  LYS A 485     -37.971   0.954  25.236  1.00 71.50           C  
ATOM   3789  C   LYS A 485     -38.836   1.599  24.157  1.00 71.50           C  
ATOM   3790  CB  LYS A 485     -36.813   1.883  25.604  1.00 71.50           C  
ATOM   3791  O   LYS A 485     -39.898   2.150  24.454  1.00 71.50           O  
ATOM   3792  CG  LYS A 485     -37.248   3.175  26.280  1.00 71.50           C  
ATOM   3793  CD  LYS A 485     -36.050   4.014  26.706  1.00 71.50           C  
ATOM   3794  CE  LYS A 485     -36.482   5.350  27.294  1.00 71.50           C  
ATOM   3795  NZ  LYS A 485     -35.310   6.180  27.705  1.00 71.50           N  
ATOM   3796  N   LYS A 486     -38.458   1.600  22.910  1.00 71.05           N  
ATOM   3797  CA  LYS A 486     -39.210   2.174  21.798  1.00 71.05           C  
ATOM   3798  C   LYS A 486     -40.543   1.455  21.607  1.00 71.05           C  
ATOM   3799  CB  LYS A 486     -38.392   2.111  20.507  1.00 71.05           C  
ATOM   3800  O   LYS A 486     -41.565   2.092  21.341  1.00 71.05           O  
ATOM   3801  CG  LYS A 486     -37.422   3.270  20.333  1.00 71.05           C  
ATOM   3802  CD  LYS A 486     -36.748   3.234  18.968  1.00 71.05           C  
ATOM   3803  CE  LYS A 486     -35.697   4.328  18.833  1.00 71.05           C  
ATOM   3804  NZ  LYS A 486     -35.013   4.280  17.506  1.00 71.05           N  
ATOM   3805  N   LEU A 487     -40.471   0.102  21.668  1.00 71.88           N  
ATOM   3806  CA  LEU A 487     -41.688  -0.692  21.540  1.00 71.88           C  
ATOM   3807  C   LEU A 487     -42.684  -0.341  22.640  1.00 71.88           C  
ATOM   3808  CB  LEU A 487     -41.361  -2.187  21.590  1.00 71.88           C  
ATOM   3809  O   LEU A 487     -43.888  -0.252  22.388  1.00 71.88           O  
ATOM   3810  CG  LEU A 487     -40.901  -2.825  20.278  1.00 71.88           C  
ATOM   3811  CD1 LEU A 487     -40.194  -4.148  20.551  1.00 71.88           C  
ATOM   3812  CD2 LEU A 487     -42.084  -3.029  19.339  1.00 71.88           C  
ATOM   3813  N   ARG A 488     -42.044  -0.130  23.828  1.00 66.94           N  
ATOM   3814  CA  ARG A 488     -42.893   0.220  24.962  1.00 66.94           C  
ATOM   3815  C   ARG A 488     -43.500   1.608  24.784  1.00 66.94           C  
ATOM   3816  CB  ARG A 488     -42.098   0.160  26.268  1.00 66.94           C  
ATOM   3817  O   ARG A 488     -44.662   1.833  25.131  1.00 66.94           O  
ATOM   3818  CG  ARG A 488     -42.041  -1.226  26.891  1.00 66.94           C  
ATOM   3819  CD  ARG A 488     -41.600  -1.172  28.347  1.00 66.94           C  
ATOM   3820  NE  ARG A 488     -41.545  -2.503  28.943  1.00 66.94           N  
ATOM   3821  NH1 ARG A 488     -40.722  -1.784  30.978  1.00 66.94           N  
ATOM   3822  NH2 ARG A 488     -41.121  -4.013  30.621  1.00 66.94           N  
ATOM   3823  CZ  ARG A 488     -41.130  -2.764  30.180  1.00 66.94           C  
ATOM   3824  N   LEU A 489     -42.733   2.512  24.337  1.00 68.35           N  
ATOM   3825  CA  LEU A 489     -43.214   3.869  24.102  1.00 68.35           C  
ATOM   3826  C   LEU A 489     -44.274   3.888  23.005  1.00 68.35           C  
ATOM   3827  CB  LEU A 489     -42.053   4.791  23.721  1.00 68.35           C  
ATOM   3828  O   LEU A 489     -45.232   4.661  23.075  1.00 68.35           O  
ATOM   3829  CG  LEU A 489     -41.161   5.268  24.868  1.00 68.35           C  
ATOM   3830  CD1 LEU A 489     -39.845   5.814  24.325  1.00 68.35           C  
ATOM   3831  CD2 LEU A 489     -41.880   6.324  25.701  1.00 68.35           C  
ATOM   3832  N   ALA A 490     -44.071   3.109  21.972  1.00 67.25           N  
ATOM   3833  CA  ALA A 490     -45.059   3.000  20.902  1.00 67.25           C  
ATOM   3834  C   ALA A 490     -46.357   2.382  21.416  1.00 67.25           C  
ATOM   3835  CB  ALA A 490     -44.503   2.174  19.745  1.00 67.25           C  
ATOM   3836  O   ALA A 490     -47.447   2.760  20.979  1.00 67.25           O  
ATOM   3837  N   ASP A 491     -46.165   1.385  22.397  1.00 63.82           N  
ATOM   3838  CA  ASP A 491     -47.351   0.768  22.983  1.00 63.82           C  
ATOM   3839  C   ASP A 491     -48.082   1.746  23.901  1.00 63.82           C  
ATOM   3840  CB  ASP A 491     -46.972  -0.496  23.757  1.00 63.82           C  
ATOM   3841  O   ASP A 491     -49.308   1.696  24.019  1.00 63.82           O  
ATOM   3842  CG  ASP A 491     -46.954  -1.741  22.887  1.00 63.82           C  
ATOM   3843  OD1 ASP A 491     -47.342  -1.662  21.702  1.00 63.82           O  
ATOM   3844  OD2 ASP A 491     -46.550  -2.810  23.393  1.00 63.82           O  
ATOM   3845  N   ARG A 492     -47.366   2.672  24.548  1.00 57.40           N  
ATOM   3846  CA  ARG A 492     -48.052   3.650  25.386  1.00 57.40           C  
ATOM   3847  C   ARG A 492     -48.829   4.649  24.537  1.00 57.40           C  
ATOM   3848  CB  ARG A 492     -47.052   4.387  26.280  1.00 57.40           C  
ATOM   3849  O   ARG A 492     -49.842   5.194  24.982  1.00 57.40           O  
ATOM   3850  CG  ARG A 492     -46.641   3.608  27.519  1.00 57.40           C  
ATOM   3851  CD  ARG A 492     -45.793   4.451  28.461  1.00 57.40           C  
ATOM   3852  NE  ARG A 492     -45.377   3.692  29.636  1.00 57.40           N  
ATOM   3853  NH1 ARG A 492     -44.158   5.417  30.573  1.00 57.40           N  
ATOM   3854  NH2 ARG A 492     -44.291   3.391  31.638  1.00 57.40           N  
ATOM   3855  CZ  ARG A 492     -44.610   4.169  30.613  1.00 57.40           C  
ATOM   3856  N   GLY A 493     -48.405   5.020  23.410  1.00 53.93           N  
ATOM   3857  CA  GLY A 493     -49.256   5.873  22.596  1.00 53.93           C  
ATOM   3858  C   GLY A 493     -50.525   5.183  22.132  1.00 53.93           C  
ATOM   3859  O   GLY A 493     -51.536   5.839  21.873  1.00 53.93           O  
ATOM   3860  N   ARG A 494     -50.697   3.879  22.227  1.00 52.69           N  
ATOM   3861  CA  ARG A 494     -51.954   3.197  21.934  1.00 52.69           C  
ATOM   3862  C   ARG A 494     -52.699   2.848  23.218  1.00 52.69           C  
ATOM   3863  CB  ARG A 494     -51.700   1.930  21.115  1.00 52.69           C  
ATOM   3864  O   ARG A 494     -53.805   2.305  23.172  1.00 52.69           O  
ATOM   3865  CG  ARG A 494     -51.366   2.197  19.656  1.00 52.69           C  
ATOM   3866  CD  ARG A 494     -51.265   0.906  18.855  1.00 52.69           C  
ATOM   3867  NE  ARG A 494     -50.876   1.159  17.471  1.00 52.69           N  
ATOM   3868  NH1 ARG A 494     -51.053  -1.045  16.800  1.00 52.69           N  
ATOM   3869  NH2 ARG A 494     -50.422   0.568  15.298  1.00 52.69           N  
ATOM   3870  CZ  ARG A 494     -50.784   0.227  16.526  1.00 52.69           C  
ATOM   3871  N   ALA A 495     -52.030   3.049  24.346  1.00 47.06           N  
ATOM   3872  CA  ALA A 495     -52.808   2.784  25.553  1.00 47.06           C  
ATOM   3873  C   ALA A 495     -53.768   3.933  25.850  1.00 47.06           C  
ATOM   3874  CB  ALA A 495     -51.881   2.548  26.742  1.00 47.06           C  
ATOM   3875  O   ALA A 495     -53.385   5.103  25.782  1.00 47.06           O  
ATOM   3876  N   VAL A 496     -54.838   4.197  25.077  1.00 50.11           N  
ATOM   3877  CA  VAL A 496     -56.001   5.002  25.433  1.00 50.11           C  
ATOM   3878  C   VAL A 496     -55.987   5.298  26.931  1.00 50.11           C  
ATOM   3879  CB  VAL A 496     -57.320   4.299  25.042  1.00 50.11           C  
ATOM   3880  O   VAL A 496     -55.831   4.388  27.749  1.00 50.11           O  
ATOM   3881  CG1 VAL A 496     -58.521   5.190  25.354  1.00 50.11           C  
ATOM   3882  CG2 VAL A 496     -57.303   3.919  23.562  1.00 50.11           C  
ATOM   3883  N   TYR A 497     -55.200   6.199  27.386  1.00 47.39           N  
ATOM   3884  CA  TYR A 497     -55.541   6.717  28.706  1.00 47.39           C  
ATOM   3885  C   TYR A 497     -57.020   6.507  29.009  1.00 47.39           C  
ATOM   3886  CB  TYR A 497     -55.193   8.205  28.806  1.00 47.39           C  
ATOM   3887  O   TYR A 497     -57.884   6.929  28.236  1.00 47.39           O  
ATOM   3888  CG  TYR A 497     -55.431   8.794  30.176  1.00 47.39           C  
ATOM   3889  CD1 TYR A 497     -56.567   9.555  30.441  1.00 47.39           C  
ATOM   3890  CD2 TYR A 497     -54.520   8.591  31.206  1.00 47.39           C  
ATOM   3891  CE1 TYR A 497     -56.789  10.100  31.701  1.00 47.39           C  
ATOM   3892  CE2 TYR A 497     -54.732   9.132  32.470  1.00 47.39           C  
ATOM   3893  OH  TYR A 497     -56.083  10.421  33.957  1.00 47.39           O  
ATOM   3894  CZ  TYR A 497     -55.868   9.883  32.708  1.00 47.39           C  
ATOM   3895  N   ILE A 498     -57.442   5.440  29.692  1.00 47.22           N  
ATOM   3896  CA  ILE A 498     -58.763   5.366  30.305  1.00 47.22           C  
ATOM   3897  C   ILE A 498     -58.782   6.187  31.592  1.00 47.22           C  
ATOM   3898  CB  ILE A 498     -59.170   3.904  30.595  1.00 47.22           C  
ATOM   3899  O   ILE A 498     -58.041   5.894  32.533  1.00 47.22           O  
ATOM   3900  CG1 ILE A 498     -59.063   3.057  29.322  1.00 47.22           C  
ATOM   3901  CG2 ILE A 498     -60.586   3.843  31.177  1.00 47.22           C  
ATOM   3902  CD1 ILE A 498     -59.291   1.568  29.548  1.00 47.22           C  
ATOM   3903  N   PRO A 499     -59.086   7.450  31.577  1.00 40.81           N  
ATOM   3904  CA  PRO A 499     -59.172   8.141  32.866  1.00 40.81           C  
ATOM   3905  C   PRO A 499     -59.835   7.292  33.948  1.00 40.81           C  
ATOM   3906  CB  PRO A 499     -60.018   9.377  32.547  1.00 40.81           C  
ATOM   3907  O   PRO A 499     -60.695   6.461  33.645  1.00 40.81           O  
ATOM   3908  CG  PRO A 499     -60.460   9.183  31.133  1.00 40.81           C  
ATOM   3909  CD  PRO A 499     -59.837   7.922  30.607  1.00 40.81           C  
ATOM   3910  N   PRO A 500     -59.230   7.113  35.129  1.00 45.68           N  
ATOM   3911  CA  PRO A 500     -59.938   6.431  36.215  1.00 45.68           C  
ATOM   3912  C   PRO A 500     -61.421   6.788  36.269  1.00 45.68           C  
ATOM   3913  CB  PRO A 500     -59.212   6.922  37.471  1.00 45.68           C  
ATOM   3914  O   PRO A 500     -61.791   7.943  36.040  1.00 45.68           O  
ATOM   3915  CG  PRO A 500     -58.333   8.033  36.995  1.00 45.68           C  
ATOM   3916  CD  PRO A 500     -58.337   8.034  35.493  1.00 45.68           C  
ATOM   3917  N   GLN A 501     -62.328   6.165  35.535  1.00 47.49           N  
ATOM   3918  CA  GLN A 501     -63.758   6.298  35.793  1.00 47.49           C  
ATOM   3919  C   GLN A 501     -64.016   6.852  37.191  1.00 47.49           C  
ATOM   3920  CB  GLN A 501     -64.463   4.951  35.624  1.00 47.49           C  
ATOM   3921  O   GLN A 501     -63.536   6.298  38.183  1.00 47.49           O  
ATOM   3922  CG  GLN A 501     -64.457   4.429  34.194  1.00 47.49           C  
ATOM   3923  CD  GLN A 501     -65.443   3.296  33.979  1.00 47.49           C  
ATOM   3924  NE2 GLN A 501     -65.693   2.959  32.718  1.00 47.49           N  
ATOM   3925  OE1 GLN A 501     -65.976   2.728  34.938  1.00 47.49           O  
ATOM   3926  N   ALA A 502     -63.697   8.077  37.443  1.00 45.49           N  
ATOM   3927  CA  ALA A 502     -64.206   8.846  38.576  1.00 45.49           C  
ATOM   3928  C   ALA A 502     -65.551   8.301  39.048  1.00 45.49           C  
ATOM   3929  CB  ALA A 502     -64.335  10.321  38.202  1.00 45.49           C  
ATOM   3930  O   ALA A 502     -66.367   7.857  38.238  1.00 45.49           O  
ATOM   3931  N   LYS A 503     -65.547   7.322  39.988  1.00 43.40           N  
ATOM   3932  CA  LYS A 503     -66.714   6.973  40.794  1.00 43.40           C  
ATOM   3933  C   LYS A 503     -67.950   7.738  40.332  1.00 43.40           C  
ATOM   3934  CB  LYS A 503     -66.447   7.252  42.273  1.00 43.40           C  
ATOM   3935  O   LYS A 503     -67.872   8.932  40.034  1.00 43.40           O  
ATOM   3936  CG  LYS A 503     -65.591   6.196  42.958  1.00 43.40           C  
ATOM   3937  CD  LYS A 503     -65.545   6.405  44.466  1.00 43.40           C  
ATOM   3938  CE  LYS A 503     -64.688   5.350  45.152  1.00 43.40           C  
ATOM   3939  NZ  LYS A 503     -64.635   5.554  46.631  1.00 43.40           N  
ATOM   3940  N   ALA A 504     -68.852   7.158  39.564  1.00 54.31           N  
ATOM   3941  CA  ALA A 504     -70.048   7.837  39.070  1.00 54.31           C  
ATOM   3942  C   ALA A 504     -70.775   8.559  40.200  1.00 54.31           C  
ATOM   3943  CB  ALA A 504     -70.984   6.839  38.392  1.00 54.31           C  
ATOM   3944  O   ALA A 504     -71.393   9.604  39.981  1.00 54.31           O  
ATOM   3945  N   ASN A 505     -70.151   8.666  41.448  1.00 51.40           N  
ATOM   3946  CA  ASN A 505     -70.586   9.527  42.543  1.00 51.40           C  
ATOM   3947  C   ASN A 505     -70.197   8.947  43.900  1.00 51.40           C  
ATOM   3948  CB  ASN A 505     -72.097   9.757  42.477  1.00 51.40           C  
ATOM   3949  O   ASN A 505     -69.846   7.770  44.000  1.00 51.40           O  
ATOM   3950  CG  ASN A 505     -72.893   8.511  42.813  1.00 51.40           C  
ATOM   3951  ND2 ASN A 505     -74.182   8.528  42.497  1.00 51.40           N  
ATOM   3952  OD1 ASN A 505     -72.354   7.542  43.354  1.00 51.40           O  
ATOM   3953  N   LEU A 506     -69.849   9.835  44.849  1.00 55.38           N  
ATOM   3954  CA  LEU A 506     -69.253   9.655  46.168  1.00 55.38           C  
ATOM   3955  C   LEU A 506     -69.982   8.568  46.950  1.00 55.38           C  
ATOM   3956  CB  LEU A 506     -69.279  10.970  46.952  1.00 55.38           C  
ATOM   3957  O   LEU A 506     -69.443   8.026  47.918  1.00 55.38           O  
ATOM   3958  CG  LEU A 506     -68.127  11.940  46.688  1.00 55.38           C  
ATOM   3959  CD1 LEU A 506     -68.570  13.375  46.957  1.00 55.38           C  
ATOM   3960  CD2 LEU A 506     -66.916  11.579  47.542  1.00 55.38           C  
ATOM   3961  N   GLN A 507     -70.944   7.929  46.376  1.00 61.93           N  
ATOM   3962  CA  GLN A 507     -71.636   6.954  47.213  1.00 61.93           C  
ATOM   3963  C   GLN A 507     -71.615   5.568  46.576  1.00 61.93           C  
ATOM   3964  CB  GLN A 507     -73.079   7.393  47.468  1.00 61.93           C  
ATOM   3965  O   GLN A 507     -72.243   4.636  47.082  1.00 61.93           O  
ATOM   3966  CG  GLN A 507     -73.205   8.555  48.444  1.00 61.93           C  
ATOM   3967  CD  GLN A 507     -74.632   9.047  48.589  1.00 61.93           C  
ATOM   3968  NE2 GLN A 507     -74.855   9.949  49.539  1.00 61.93           N  
ATOM   3969  OE1 GLN A 507     -75.528   8.621  47.853  1.00 61.93           O  
ATOM   3970  N   ALA A 508     -70.757   5.409  45.552  1.00 60.27           N  
ATOM   3971  CA  ALA A 508     -70.764   4.073  44.962  1.00 60.27           C  
ATOM   3972  C   ALA A 508     -69.790   3.148  45.688  1.00 60.27           C  
ATOM   3973  CB  ALA A 508     -70.418   4.145  43.477  1.00 60.27           C  
ATOM   3974  O   ALA A 508     -68.706   3.574  46.094  1.00 60.27           O  
ATOM   3975  N   SER A 509     -70.250   2.058  46.285  1.00 54.81           N  
ATOM   3976  CA  SER A 509     -69.631   0.959  47.019  1.00 54.81           C  
ATOM   3977  C   SER A 509     -68.608   0.227  46.157  1.00 54.81           C  
ATOM   3978  CB  SER A 509     -70.695  -0.025  47.509  1.00 54.81           C  
ATOM   3979  O   SER A 509     -68.749   0.166  44.934  1.00 54.81           O  
ATOM   3980  OG  SER A 509     -70.571  -1.271  46.845  1.00 54.81           O  
ATOM   3981  N   ASP A 510     -67.374  -0.086  46.736  1.00 57.84           N  
ATOM   3982  CA  ASP A 510     -66.195  -0.753  46.192  1.00 57.84           C  
ATOM   3983  C   ASP A 510     -66.555  -2.120  45.615  1.00 57.84           C  
ATOM   3984  CB  ASP A 510     -65.118  -0.903  47.269  1.00 57.84           C  
ATOM   3985  O   ASP A 510     -65.841  -2.645  44.758  1.00 57.84           O  
ATOM   3986  CG  ASP A 510     -64.385   0.394  47.560  1.00 57.84           C  
ATOM   3987  OD1 ASP A 510     -64.489   1.347  46.757  1.00 57.84           O  
ATOM   3988  OD2 ASP A 510     -63.695   0.464  48.600  1.00 57.84           O  
ATOM   3989  N   LYS A 511     -67.798  -2.611  45.928  1.00 55.44           N  
ATOM   3990  CA  LYS A 511     -68.060  -3.976  45.478  1.00 55.44           C  
ATOM   3991  C   LYS A 511     -68.773  -3.982  44.129  1.00 55.44           C  
ATOM   3992  CB  LYS A 511     -68.891  -4.733  46.514  1.00 55.44           C  
ATOM   3993  O   LYS A 511     -68.968  -5.041  43.529  1.00 55.44           O  
ATOM   3994  CG  LYS A 511     -68.090  -5.223  47.712  1.00 55.44           C  
ATOM   3995  CD  LYS A 511     -68.925  -6.127  48.610  1.00 55.44           C  
ATOM   3996  CE  LYS A 511     -68.128  -6.608  49.815  1.00 55.44           C  
ATOM   3997  NZ  LYS A 511     -68.930  -7.525  50.679  1.00 55.44           N  
ATOM   3998  N   ALA A 512     -68.987  -2.736  43.618  1.00 49.16           N  
ATOM   3999  CA  ALA A 512     -69.614  -2.744  42.299  1.00 49.16           C  
ATOM   4000  C   ALA A 512     -68.581  -2.516  41.199  1.00 49.16           C  
ATOM   4001  CB  ALA A 512     -70.710  -1.684  42.224  1.00 49.16           C  
ATOM   4002  O   ALA A 512     -68.920  -2.506  40.013  1.00 49.16           O  
ATOM   4003  N   LEU A 513     -67.285  -2.764  41.467  1.00 42.78           N  
ATOM   4004  CA  LEU A 513     -66.300  -2.454  40.437  1.00 42.78           C  
ATOM   4005  C   LEU A 513     -65.854  -3.721  39.713  1.00 42.78           C  
ATOM   4006  CB  LEU A 513     -65.087  -1.750  41.050  1.00 42.78           C  
ATOM   4007  O   LEU A 513     -65.231  -3.647  38.652  1.00 42.78           O  
ATOM   4008  CG  LEU A 513     -65.141  -0.222  41.094  1.00 42.78           C  
ATOM   4009  CD1 LEU A 513     -64.443   0.298  42.347  1.00 42.78           C  
ATOM   4010  CD2 LEU A 513     -64.511   0.373  39.839  1.00 42.78           C  
ATOM   4011  N   PHE A 514     -66.665  -4.773  39.558  1.00 36.93           N  
ATOM   4012  CA  PHE A 514     -66.043  -5.772  38.696  1.00 36.93           C  
ATOM   4013  C   PHE A 514     -67.065  -6.808  38.243  1.00 36.93           C  
ATOM   4014  CB  PHE A 514     -64.882  -6.461  39.420  1.00 36.93           C  
ATOM   4015  O   PHE A 514     -67.724  -7.440  39.071  1.00 36.93           O  
ATOM   4016  CG  PHE A 514     -63.619  -5.644  39.456  1.00 36.93           C  
ATOM   4017  CD1 PHE A 514     -62.758  -5.621  38.366  1.00 36.93           C  
ATOM   4018  CD2 PHE A 514     -63.291  -4.900  40.582  1.00 36.93           C  
ATOM   4019  CE1 PHE A 514     -61.588  -4.866  38.396  1.00 36.93           C  
ATOM   4020  CE2 PHE A 514     -62.124  -4.143  40.620  1.00 36.93           C  
ATOM   4021  CZ  PHE A 514     -61.273  -4.128  39.527  1.00 36.93           C  
ATOM   4022  N   LYS A 515     -67.768  -6.819  37.036  1.00 37.37           N  
ATOM   4023  CA  LYS A 515     -68.124  -8.121  36.478  1.00 37.37           C  
ATOM   4024  C   LYS A 515     -66.899  -8.826  35.904  1.00 37.37           C  
ATOM   4025  CB  LYS A 515     -69.195  -7.967  35.397  1.00 37.37           C  
ATOM   4026  O   LYS A 515     -66.057  -8.195  35.261  1.00 37.37           O  
ATOM   4027  CG  LYS A 515     -70.614  -8.201  35.894  1.00 37.37           C  
ATOM   4028  CD  LYS A 515     -71.626  -8.107  34.759  1.00 37.37           C  
ATOM   4029  CE  LYS A 515     -73.051  -8.291  35.263  1.00 37.37           C  
ATOM   4030  NZ  LYS A 515     -74.044  -8.236  34.149  1.00 37.37           N  
TER    4031      LYS A 515
ENDMDL
END
