# Supplementary material for: Exploring a diverse world of effector domains and amyloid signaling motifs in fungal NLR proteins
Source: PLoS Comput Biol. 2022 Dec 21;18(12):e1010787. doi: 10.1371/journal.pcbi.1010787 (PMC9815663; doi:10.1371/journal.pcbi.1010787)
Supplement: S4 Data — Full AlphaFold2/ColabFold outputs. (GZ) [file pcbi.1010787.s011.tar.gz › KFH66451_1_515/rank_4_model_1_ptm_seed_0_unrelaxed.pdb]

MODEL     1
ATOM      1  N   MET A   1       5.980   3.641  18.754  1.00 20.94           N  
ATOM      2  CA  MET A   1       4.560   3.451  19.038  1.00 20.94           C  
ATOM      3  C   MET A   1       3.732   3.545  17.760  1.00 20.94           C  
ATOM      4  CB  MET A   1       4.071   4.484  20.055  1.00 20.94           C  
ATOM      5  O   MET A   1       3.814   4.538  17.035  1.00 20.94           O  
ATOM      6  CG  MET A   1       4.371   4.112  21.498  1.00 20.94           C  
ATOM      7  SD  MET A   1       3.267   4.969  22.688  1.00 20.94           S  
ATOM      8  CE  MET A   1       3.071   3.667  23.936  1.00 20.94           C  
ATOM      9  N   ASP A   2       3.748   2.363  16.956  1.00 25.34           N  
ATOM     10  CA  ASP A   2       2.860   1.419  16.284  1.00 25.34           C  
ATOM     11  C   ASP A   2       1.990   2.127  15.247  1.00 25.34           C  
ATOM     12  CB  ASP A   2       1.978   0.695  17.303  1.00 25.34           C  
ATOM     13  O   ASP A   2       1.334   3.124  15.555  1.00 25.34           O  
ATOM     14  CG  ASP A   2       2.416  -0.737  17.555  1.00 25.34           C  
ATOM     15  OD1 ASP A   2       3.287  -1.247  16.817  1.00 25.34           O  
ATOM     16  OD2 ASP A   2       1.883  -1.363  18.496  1.00 25.34           O  
ATOM     17  N   ILE A   3       2.490   2.259  14.005  1.00 25.90           N  
ATOM     18  CA  ILE A   3       2.160   2.032  12.602  1.00 25.90           C  
ATOM     19  C   ILE A   3       0.643   2.018  12.425  1.00 25.90           C  
ATOM     20  CB  ILE A   3       2.773   0.711  12.084  1.00 25.90           C  
ATOM     21  O   ILE A   3      -0.049   1.185  13.015  1.00 25.90           O  
ATOM     22  CG1 ILE A   3       4.294   0.720  12.267  1.00 25.90           C  
ATOM     23  CG2 ILE A   3       2.399   0.483  10.616  1.00 25.90           C  
ATOM     24  CD1 ILE A   3       4.954  -0.632  12.032  1.00 25.90           C  
ATOM     25  N   VAL A   4      -0.161   3.178  12.658  1.00 34.05           N  
ATOM     26  CA  VAL A   4      -1.596   3.033  12.440  1.00 34.05           C  
ATOM     27  C   VAL A   4      -2.100   4.162  11.544  1.00 34.05           C  
ATOM     28  CB  VAL A   4      -2.375   3.023  13.775  1.00 34.05           C  
ATOM     29  O   VAL A   4      -1.667   5.309  11.678  1.00 34.05           O  
ATOM     30  CG1 VAL A   4      -3.879   2.935  13.522  1.00 34.05           C  
ATOM     31  CG2 VAL A   4      -1.909   1.865  14.656  1.00 34.05           C  
ATOM     32  N   VAL A   5      -2.048   4.183  10.271  1.00 41.00           N  
ATOM     33  CA  VAL A   5      -3.017   5.011   9.561  1.00 41.00           C  
ATOM     34  C   VAL A   5      -3.489   6.146  10.467  1.00 41.00           C  
ATOM     35  CB  VAL A   5      -4.225   4.180   9.074  1.00 41.00           C  
ATOM     36  O   VAL A   5      -3.885   5.912  11.611  1.00 41.00           O  
ATOM     37  CG1 VAL A   5      -5.262   5.078   8.403  1.00 41.00           C  
ATOM     38  CG2 VAL A   5      -3.766   3.081   8.118  1.00 41.00           C  
ATOM     39  N   ARG A   6      -2.735   7.249  10.634  1.00 45.60           N  
ATOM     40  CA  ARG A   6      -3.140   8.473  11.318  1.00 45.60           C  
ATOM     41  C   ARG A   6      -4.659   8.587  11.382  1.00 45.60           C  
ATOM     42  CB  ARG A   6      -2.551   9.700  10.618  1.00 45.60           C  
ATOM     43  O   ARG A   6      -5.326   8.660  10.348  1.00 45.60           O  
ATOM     44  CG  ARG A   6      -1.162  10.080  11.107  1.00 45.60           C  
ATOM     45  CD  ARG A   6      -0.680  11.380  10.478  1.00 45.60           C  
ATOM     46  NE  ARG A   6       0.684  11.703  10.888  1.00 45.60           N  
ATOM     47  NH1 ARG A   6       0.839  13.614   9.599  1.00 45.60           N  
ATOM     48  NH2 ARG A   6       2.609  12.956  10.899  1.00 45.60           N  
ATOM     49  CZ  ARG A   6       1.374  12.757  10.461  1.00 45.60           C  
ATOM     50  N   LEU A   7      -5.326   7.633  12.212  1.00 56.31           N  
ATOM     51  CA  LEU A   7      -6.744   7.895  12.430  1.00 56.31           C  
ATOM     52  C   LEU A   7      -6.991   9.378  12.682  1.00 56.31           C  
ATOM     53  CB  LEU A   7      -7.265   7.071  13.611  1.00 56.31           C  
ATOM     54  O   LEU A   7      -6.276  10.007  13.465  1.00 56.31           O  
ATOM     55  CG  LEU A   7      -7.453   5.574  13.363  1.00 56.31           C  
ATOM     56  CD1 LEU A   7      -7.395   4.807  14.680  1.00 56.31           C  
ATOM     57  CD2 LEU A   7      -8.771   5.312  12.643  1.00 56.31           C  
ATOM     58  N   THR A   8      -7.545  10.073  11.778  1.00 59.69           N  
ATOM     59  CA  THR A   8      -7.885  11.483  11.936  1.00 59.69           C  
ATOM     60  C   THR A   8      -8.865  11.677  13.090  1.00 59.69           C  
ATOM     61  CB  THR A   8      -8.490  12.060  10.643  1.00 59.69           C  
ATOM     62  O   THR A   8      -9.834  10.926  13.222  1.00 59.69           O  
ATOM     63  CG2 THR A   8      -8.263  13.566  10.554  1.00 59.69           C  
ATOM     64  OG1 THR A   8      -7.878  11.428   9.512  1.00 59.69           O  
ATOM     65  N   LYS A   9      -8.438  12.290  14.102  1.00 66.78           N  
ATOM     66  CA  LYS A   9      -9.310  12.694  15.201  1.00 66.78           C  
ATOM     67  C   LYS A   9     -10.663  13.174  14.681  1.00 66.78           C  
ATOM     68  CB  LYS A   9      -8.650  13.794  16.034  1.00 66.78           C  
ATOM     69  O   LYS A   9     -10.726  13.957  13.731  1.00 66.78           O  
ATOM     70  CG  LYS A   9      -7.493  13.308  16.894  1.00 66.78           C  
ATOM     71  CD  LYS A   9      -6.988  14.405  17.823  1.00 66.78           C  
ATOM     72  CE  LYS A   9      -5.810  13.929  18.663  1.00 66.78           C  
ATOM     73  NZ  LYS A   9      -5.309  15.002  19.573  1.00 66.78           N  
ATOM     74  N   THR A  10     -11.700  12.494  15.057  1.00 69.14           N  
ATOM     75  CA  THR A  10     -13.058  12.888  14.701  1.00 69.14           C  
ATOM     76  C   THR A  10     -13.867  13.229  15.949  1.00 69.14           C  
ATOM     77  CB  THR A  10     -13.774  11.777  13.910  1.00 69.14           C  
ATOM     78  O   THR A  10     -13.438  12.946  17.070  1.00 69.14           O  
ATOM     79  CG2 THR A  10     -12.990  11.403  12.656  1.00 69.14           C  
ATOM     80  OG1 THR A  10     -13.906  10.617  14.741  1.00 69.14           O  
ATOM     81  N   GLU A  11     -14.935  14.007  15.751  1.00 75.59           N  
ATOM     82  CA  GLU A  11     -15.839  14.348  16.845  1.00 75.59           C  
ATOM     83  C   GLU A  11     -16.447  13.096  17.471  1.00 75.59           C  
ATOM     84  CB  GLU A  11     -16.949  15.282  16.354  1.00 75.59           C  
ATOM     85  O   GLU A  11     -16.869  12.182  16.759  1.00 75.59           O  
ATOM     86  CG  GLU A  11     -16.464  16.681  16.003  1.00 75.59           C  
ATOM     87  CD  GLU A  11     -17.572  17.589  15.492  1.00 75.59           C  
ATOM     88  OE1 GLU A  11     -17.287  18.757  15.143  1.00 75.59           O  
ATOM     89  OE2 GLU A  11     -18.734  17.129  15.442  1.00 75.59           O  
ATOM     90  N   LEU A  12     -16.339  12.938  18.854  1.00 77.56           N  
ATOM     91  CA  LEU A  12     -16.891  11.805  19.589  1.00 77.56           C  
ATOM     92  C   LEU A  12     -18.408  11.919  19.703  1.00 77.56           C  
ATOM     93  CB  LEU A  12     -16.268  11.716  20.984  1.00 77.56           C  
ATOM     94  O   LEU A  12     -18.935  13.002  19.966  1.00 77.56           O  
ATOM     95  CG  LEU A  12     -14.773  11.398  21.040  1.00 77.56           C  
ATOM     96  CD1 LEU A  12     -14.237  11.620  22.450  1.00 77.56           C  
ATOM     97  CD2 LEU A  12     -14.514   9.967  20.583  1.00 77.56           C  
ATOM     98  N   PRO A  13     -19.031  10.912  19.336  1.00 74.39           N  
ATOM     99  CA  PRO A  13     -20.491  10.985  19.427  1.00 74.39           C  
ATOM    100  C   PRO A  13     -20.988  11.072  20.868  1.00 74.39           C  
ATOM    101  CB  PRO A  13     -20.951   9.682  18.769  1.00 74.39           C  
ATOM    102  O   PRO A  13     -20.284  10.661  21.794  1.00 74.39           O  
ATOM    103  CG  PRO A  13     -19.815   8.731  18.968  1.00 74.39           C  
ATOM    104  CD  PRO A  13     -18.538   9.519  19.022  1.00 74.39           C  
ATOM    105  N   LYS A  14     -22.113  11.786  20.956  1.00 67.76           N  
ATOM    106  CA  LYS A  14     -22.811  11.714  22.236  1.00 67.76           C  
ATOM    107  C   LYS A  14     -23.318  10.301  22.507  1.00 67.76           C  
ATOM    108  CB  LYS A  14     -23.977  12.704  22.269  1.00 67.76           C  
ATOM    109  O   LYS A  14     -23.523   9.520  21.576  1.00 67.76           O  
ATOM    110  CG  LYS A  14     -23.549  14.165  22.268  1.00 67.76           C  
ATOM    111  CD  LYS A  14     -24.748  15.099  22.364  1.00 67.76           C  
ATOM    112  CE  LYS A  14     -24.326  16.560  22.300  1.00 67.76           C  
ATOM    113  NZ  LYS A  14     -25.503  17.479  22.349  1.00 67.76           N  
ATOM    114  N   ALA A  15     -23.233   9.872  23.732  1.00 63.16           N  
ATOM    115  CA  ALA A  15     -23.737   8.558  24.122  1.00 63.16           C  
ATOM    116  C   ALA A  15     -25.116   8.299  23.523  1.00 63.16           C  
ATOM    117  CB  ALA A  15     -23.790   8.438  25.643  1.00 63.16           C  
ATOM    118  O   ALA A  15     -25.945   9.209  23.443  1.00 63.16           O  
ATOM    119  N   ASP A  16     -25.300   7.223  22.562  1.00 61.72           N  
ATOM    120  CA  ASP A  16     -26.610   6.764  22.110  1.00 61.72           C  
ATOM    121  C   ASP A  16     -26.989   7.411  20.779  1.00 61.72           C  
ATOM    122  CB  ASP A  16     -27.678   7.066  23.164  1.00 61.72           C  
ATOM    123  O   ASP A  16     -28.153   7.379  20.376  1.00 61.72           O  
ATOM    124  CG  ASP A  16     -27.469   6.297  24.456  1.00 61.72           C  
ATOM    125  OD1 ASP A  16     -26.989   5.144  24.410  1.00 61.72           O  
ATOM    126  OD2 ASP A  16     -27.788   6.849  25.532  1.00 61.72           O  
ATOM    127  N   VAL A  17     -26.078   8.214  20.211  1.00 70.98           N  
ATOM    128  CA  VAL A  17     -26.251   8.768  18.872  1.00 70.98           C  
ATOM    129  C   VAL A  17     -25.539   7.885  17.850  1.00 70.98           C  
ATOM    130  CB  VAL A  17     -25.722  10.217  18.785  1.00 70.98           C  
ATOM    131  O   VAL A  17     -24.403   7.458  18.074  1.00 70.98           O  
ATOM    132  CG1 VAL A  17     -25.893  10.771  17.372  1.00 70.98           C  
ATOM    133  CG2 VAL A  17     -26.435  11.107  19.801  1.00 70.98           C  
ATOM    134  N   PRO A  18     -26.369   7.428  16.784  1.00 73.20           N  
ATOM    135  CA  PRO A  18     -25.728   6.643  15.726  1.00 73.20           C  
ATOM    136  C   PRO A  18     -24.488   7.325  15.154  1.00 73.20           C  
ATOM    137  CB  PRO A  18     -26.824   6.522  14.664  1.00 73.20           C  
ATOM    138  O   PRO A  18     -24.390   8.555  15.174  1.00 73.20           O  
ATOM    139  CG  PRO A  18     -28.090   6.862  15.381  1.00 73.20           C  
ATOM    140  CD  PRO A  18     -27.753   7.730  16.560  1.00 73.20           C  
ATOM    141  N   PHE A  19     -23.580   6.527  14.839  1.00 83.03           N  
ATOM    142  CA  PHE A  19     -22.367   7.038  14.212  1.00 83.03           C  
ATOM    143  C   PHE A  19     -22.665   7.583  12.820  1.00 83.03           C  
ATOM    144  CB  PHE A  19     -21.301   5.942  14.129  1.00 83.03           C  
ATOM    145  O   PHE A  19     -23.373   6.947  12.037  1.00 83.03           O  
ATOM    146  CG  PHE A  19     -20.826   5.453  15.471  1.00 83.03           C  
ATOM    147  CD1 PHE A  19     -19.878   6.170  16.191  1.00 83.03           C  
ATOM    148  CD2 PHE A  19     -21.328   4.277  16.012  1.00 83.03           C  
ATOM    149  CE1 PHE A  19     -19.437   5.720  17.434  1.00 83.03           C  
ATOM    150  CE2 PHE A  19     -20.892   3.821  17.253  1.00 83.03           C  
ATOM    151  CZ  PHE A  19     -19.946   4.544  17.962  1.00 83.03           C  
ATOM    152  N   ALA A  20     -22.187   8.761  12.584  1.00 80.67           N  
ATOM    153  CA  ALA A  20     -22.393   9.434  11.304  1.00 80.67           C  
ATOM    154  C   ALA A  20     -21.488   8.848  10.224  1.00 80.67           C  
ATOM    155  CB  ALA A  20     -22.144  10.934  11.446  1.00 80.67           C  
ATOM    156  O   ALA A  20     -21.893   8.722   9.067  1.00 80.67           O  
ATOM    157  N   THR A  21     -20.292   8.321  10.675  1.00 86.91           N  
ATOM    158  CA  THR A  21     -19.329   7.799   9.711  1.00 86.91           C  
ATOM    159  C   THR A  21     -18.520   6.657  10.319  1.00 86.91           C  
ATOM    160  CB  THR A  21     -18.374   8.904   9.222  1.00 86.91           C  
ATOM    161  O   THR A  21     -18.412   6.547  11.542  1.00 86.91           O  
ATOM    162  CG2 THR A  21     -19.146  10.058   8.590  1.00 86.91           C  
ATOM    163  OG1 THR A  21     -17.619   9.401  10.334  1.00 86.91           O  
ATOM    164  N   THR A  22     -17.963   5.798   9.501  1.00 87.29           N  
ATOM    165  CA  THR A  22     -17.134   4.668   9.905  1.00 87.29           C  
ATOM    166  C   THR A  22     -15.856   5.150  10.586  1.00 87.29           C  
ATOM    167  CB  THR A  22     -16.772   3.781   8.700  1.00 87.29           C  
ATOM    168  O   THR A  22     -15.401   4.549  11.561  1.00 87.29           O  
ATOM    169  CG2 THR A  22     -15.908   2.598   9.126  1.00 87.29           C  
ATOM    170  OG1 THR A  22     -17.976   3.286   8.100  1.00 87.29           O  
ATOM    171  N   PRO A  23     -15.205   6.277  10.141  1.00 86.11           N  
ATOM    172  CA  PRO A  23     -14.039   6.811  10.848  1.00 86.11           C  
ATOM    173  C   PRO A  23     -14.350   7.192  12.294  1.00 86.11           C  
ATOM    174  CB  PRO A  23     -13.663   8.046  10.027  1.00 86.11           C  
ATOM    175  O   PRO A  23     -13.489   7.066  13.169  1.00 86.11           O  
ATOM    176  CG  PRO A  23     -14.103   7.727   8.634  1.00 86.11           C  
ATOM    177  CD  PRO A  23     -15.393   6.962   8.705  1.00 86.11           C  
ATOM    178  N   GLN A  24     -15.508   7.722  12.523  1.00 85.77           N  
ATOM    179  CA  GLN A  24     -15.957   8.034  13.875  1.00 85.77           C  
ATOM    180  C   GLN A  24     -16.032   6.775  14.734  1.00 85.77           C  
ATOM    181  CB  GLN A  24     -17.319   8.729  13.843  1.00 85.77           C  
ATOM    182  O   GLN A  24     -15.631   6.787  15.900  1.00 85.77           O  
ATOM    183  CG  GLN A  24     -17.747   9.307  15.185  1.00 85.77           C  
ATOM    184  CD  GLN A  24     -19.084  10.021  15.117  1.00 85.77           C  
ATOM    185  NE2 GLN A  24     -19.345  10.884  16.093  1.00 85.77           N  
ATOM    186  OE1 GLN A  24     -19.875   9.798  14.195  1.00 85.77           O  
ATOM    187  N   LEU A  25     -16.593   5.637  14.222  1.00 88.71           N  
ATOM    188  CA  LEU A  25     -16.652   4.348  14.903  1.00 88.71           C  
ATOM    189  C   LEU A  25     -15.251   3.817  15.185  1.00 88.71           C  
ATOM    190  CB  LEU A  25     -17.436   3.335  14.065  1.00 88.71           C  
ATOM    191  O   LEU A  25     -14.968   3.357  16.293  1.00 88.71           O  
ATOM    192  CG  LEU A  25     -17.497   1.907  14.610  1.00 88.71           C  
ATOM    193  CD1 LEU A  25     -18.226   1.882  15.950  1.00 88.71           C  
ATOM    194  CD2 LEU A  25     -18.178   0.981  13.608  1.00 88.71           C  
ATOM    195  N   VAL A  26     -14.329   3.862  14.189  1.00 87.49           N  
ATOM    196  CA  VAL A  26     -12.951   3.390  14.279  1.00 87.49           C  
ATOM    197  C   VAL A  26     -12.223   4.131  15.398  1.00 87.49           C  
ATOM    198  CB  VAL A  26     -12.199   3.573  12.942  1.00 87.49           C  
ATOM    199  O   VAL A  26     -11.508   3.518  16.195  1.00 87.49           O  
ATOM    200  CG1 VAL A  26     -10.711   3.271  13.113  1.00 87.49           C  
ATOM    201  CG2 VAL A  26     -12.808   2.681  11.862  1.00 87.49           C  
ATOM    202  N   TYR A  27     -12.461   5.454  15.444  1.00 86.50           N  
ATOM    203  CA  TYR A  27     -11.841   6.276  16.477  1.00 86.50           C  
ATOM    204  C   TYR A  27     -12.317   5.860  17.864  1.00 86.50           C  
ATOM    205  CB  TYR A  27     -12.149   7.758  16.242  1.00 86.50           C  
ATOM    206  O   TYR A  27     -11.513   5.731  18.790  1.00 86.50           O  
ATOM    207  CG  TYR A  27     -11.431   8.685  17.192  1.00 86.50           C  
ATOM    208  CD1 TYR A  27     -12.142   9.533  18.038  1.00 86.50           C  
ATOM    209  CD2 TYR A  27     -10.042   8.716  17.246  1.00 86.50           C  
ATOM    210  CE1 TYR A  27     -11.485  10.391  18.914  1.00 86.50           C  
ATOM    211  CE2 TYR A  27      -9.374   9.570  18.118  1.00 86.50           C  
ATOM    212  OH  TYR A  27      -9.448  11.249  19.813  1.00 86.50           O  
ATOM    213  CZ  TYR A  27     -10.103  10.402  18.947  1.00 86.50           C  
ATOM    214  N   CYS A  28     -13.554   5.602  18.047  1.00 87.04           N  
ATOM    215  CA  CYS A  28     -14.157   5.179  19.306  1.00 87.04           C  
ATOM    216  C   CYS A  28     -13.651   3.802  19.718  1.00 87.04           C  
ATOM    217  CB  CYS A  28     -15.680   5.160  19.190  1.00 87.04           C  
ATOM    218  O   CYS A  28     -13.353   3.571  20.891  1.00 87.04           O  
ATOM    219  SG  CYS A  28     -16.420   6.800  19.031  1.00 87.04           S  
ATOM    220  N   LEU A  29     -13.542   2.845  18.797  1.00 88.23           N  
ATOM    221  CA  LEU A  29     -13.029   1.504  19.056  1.00 88.23           C  
ATOM    222  C   LEU A  29     -11.559   1.553  19.460  1.00 88.23           C  
ATOM    223  CB  LEU A  29     -13.202   0.615  17.822  1.00 88.23           C  
ATOM    224  O   LEU A  29     -11.112   0.756  20.288  1.00 88.23           O  
ATOM    225  CG  LEU A  29     -14.629   0.170  17.501  1.00 88.23           C  
ATOM    226  CD1 LEU A  29     -14.684  -0.486  16.125  1.00 88.23           C  
ATOM    227  CD2 LEU A  29     -15.146  -0.783  18.574  1.00 88.23           C  
ATOM    228  N   GLU A  30     -10.867   2.485  18.847  1.00 85.37           N  
ATOM    229  CA  GLU A  30      -9.466   2.673  19.212  1.00 85.37           C  
ATOM    230  C   GLU A  30      -9.331   3.144  20.657  1.00 85.37           C  
ATOM    231  CB  GLU A  30      -8.793   3.673  18.268  1.00 85.37           C  
ATOM    232  O   GLU A  30      -8.454   2.678  21.388  1.00 85.37           O  
ATOM    233  CG  GLU A  30      -7.290   3.794  18.470  1.00 85.37           C  
ATOM    234  CD  GLU A  30      -6.636   4.791  17.526  1.00 85.37           C  
ATOM    235  OE1 GLU A  30      -5.460   5.158  17.751  1.00 85.37           O  
ATOM    236  OE2 GLU A  30      -7.305   5.208  16.555  1.00 85.37           O  
ATOM    237  N   LEU A  31     -10.080   4.113  21.010  1.00 83.58           N  
ATOM    238  CA  LEU A  31     -10.082   4.643  22.369  1.00 83.58           C  
ATOM    239  C   LEU A  31     -10.468   3.563  23.374  1.00 83.58           C  
ATOM    240  CB  LEU A  31     -11.044   5.829  22.481  1.00 83.58           C  
ATOM    241  O   LEU A  31      -9.893   3.488  24.463  1.00 83.58           O  
ATOM    242  CG  LEU A  31     -10.613   7.120  21.784  1.00 83.58           C  
ATOM    243  CD1 LEU A  31     -11.713   8.172  21.891  1.00 83.58           C  
ATOM    244  CD2 LEU A  31      -9.309   7.640  22.379  1.00 83.58           C  
ATOM    245  N   LEU A  32     -11.426   2.708  22.986  1.00 84.86           N  
ATOM    246  CA  LEU A  32     -11.852   1.590  23.821  1.00 84.86           C  
ATOM    247  C   LEU A  32     -10.713   0.594  24.016  1.00 84.86           C  
ATOM    248  CB  LEU A  32     -13.060   0.886  23.199  1.00 84.86           C  
ATOM    249  O   LEU A  32     -10.530   0.062  25.114  1.00 84.86           O  
ATOM    250  CG  LEU A  32     -14.419   1.556  23.411  1.00 84.86           C  
ATOM    251  CD1 LEU A  32     -15.492   0.850  22.589  1.00 84.86           C  
ATOM    252  CD2 LEU A  32     -14.788   1.560  24.890  1.00 84.86           C  
ATOM    253  N   ALA A  33     -10.015   0.279  22.929  1.00 82.43           N  
ATOM    254  CA  ALA A  33      -8.867  -0.622  22.982  1.00 82.43           C  
ATOM    255  C   ALA A  33      -7.784  -0.076  23.908  1.00 82.43           C  
ATOM    256  CB  ALA A  33      -8.301  -0.846  21.582  1.00 82.43           C  
ATOM    257  O   ALA A  33      -7.132  -0.838  24.628  1.00 82.43           O  
ATOM    258  N   LYS A  34      -7.565   1.260  23.888  1.00 79.54           N  
ATOM    259  CA  LYS A  34      -6.594   1.927  24.750  1.00 79.54           C  
ATOM    260  C   LYS A  34      -6.989   1.809  26.219  1.00 79.54           C  
ATOM    261  CB  LYS A  34      -6.454   3.400  24.361  1.00 79.54           C  
ATOM    262  O   LYS A  34      -6.128   1.671  27.090  1.00 79.54           O  
ATOM    263  CG  LYS A  34      -5.630   3.632  23.103  1.00 79.54           C  
ATOM    264  CD  LYS A  34      -5.422   5.118  22.838  1.00 79.54           C  
ATOM    265  CE  LYS A  34      -4.599   5.352  21.578  1.00 79.54           C  
ATOM    266  NZ  LYS A  34      -4.360   6.806  21.335  1.00 79.54           N  
ATOM    267  N   ILE A  35      -8.306   1.845  26.495  1.00 77.53           N  
ATOM    268  CA  ILE A  35      -8.842   1.680  27.842  1.00 77.53           C  
ATOM    269  C   ILE A  35      -8.549   0.269  28.345  1.00 77.53           C  
ATOM    270  CB  ILE A  35     -10.362   1.959  27.883  1.00 77.53           C  
ATOM    271  O   ILE A  35      -8.168   0.082  29.504  1.00 77.53           O  
ATOM    272  CG1 ILE A  35     -10.643   3.434  27.576  1.00 77.53           C  
ATOM    273  CG2 ILE A  35     -10.947   1.561  29.242  1.00 77.53           C  
ATOM    274  CD1 ILE A  35     -12.119   3.757  27.388  1.00 77.53           C  
ATOM    275  N   GLN A  36      -8.617  -0.697  27.520  1.00 74.99           N  
ATOM    276  CA  GLN A  36      -8.455  -2.107  27.857  1.00 74.99           C  
ATOM    277  C   GLN A  36      -6.984  -2.458  28.064  1.00 74.99           C  
ATOM    278  CB  GLN A  36      -9.056  -2.993  26.765  1.00 74.99           C  
ATOM    279  O   GLN A  36      -6.653  -3.300  28.902  1.00 74.99           O  
ATOM    280  CG  GLN A  36     -10.575  -2.918  26.679  1.00 74.99           C  
ATOM    281  CD  GLN A  36     -11.139  -3.734  25.532  1.00 74.99           C  
ATOM    282  NE2 GLN A  36     -12.458  -3.891  25.508  1.00 74.99           N  
ATOM    283  OE1 GLN A  36     -10.396  -4.220  24.674  1.00 74.99           O  
ATOM    284  N   SER A  37      -6.112  -1.755  27.232  1.00 72.91           N  
ATOM    285  CA  SER A  37      -4.678  -2.024  27.269  1.00 72.91           C  
ATOM    286  C   SER A  37      -3.997  -1.241  28.387  1.00 72.91           C  
ATOM    287  CB  SER A  37      -4.032  -1.677  25.927  1.00 72.91           C  
ATOM    288  O   SER A  37      -3.008  -1.701  28.962  1.00 72.91           O  
ATOM    289  OG  SER A  37      -4.191  -0.300  25.633  1.00 72.91           O  
ATOM    290  N   SER A  38      -4.492  -0.082  28.806  1.00 72.12           N  
ATOM    291  CA  SER A  38      -3.950   0.729  29.891  1.00 72.12           C  
ATOM    292  C   SER A  38      -5.047   1.527  30.586  1.00 72.12           C  
ATOM    293  CB  SER A  38      -2.873   1.679  29.364  1.00 72.12           C  
ATOM    294  O   SER A  38      -5.428   2.604  30.122  1.00 72.12           O  
ATOM    295  OG  SER A  38      -2.345   2.472  30.413  1.00 72.12           O  
ATOM    296  N   PRO A  39      -5.701   0.913  31.500  1.00 65.77           N  
ATOM    297  CA  PRO A  39      -6.805   1.546  32.225  1.00 65.77           C  
ATOM    298  C   PRO A  39      -6.399   2.859  32.891  1.00 65.77           C  
ATOM    299  CB  PRO A  39      -7.185   0.497  33.273  1.00 65.77           C  
ATOM    300  O   PRO A  39      -7.245   3.727  33.119  1.00 65.77           O  
ATOM    301  CG  PRO A  39      -6.540  -0.766  32.801  1.00 65.77           C  
ATOM    302  CD  PRO A  39      -5.422  -0.409  31.864  1.00 65.77           C  
ATOM    303  N   GLN A  40      -5.050   3.140  33.037  1.00 64.49           N  
ATOM    304  CA  GLN A  40      -4.476   4.341  33.634  1.00 64.49           C  
ATOM    305  C   GLN A  40      -4.414   5.482  32.623  1.00 64.49           C  
ATOM    306  CB  GLN A  40      -3.079   4.053  34.186  1.00 64.49           C  
ATOM    307  O   GLN A  40      -4.220   6.641  32.997  1.00 64.49           O  
ATOM    308  CG  GLN A  40      -3.078   3.173  35.429  1.00 64.49           C  
ATOM    309  CD  GLN A  40      -1.694   3.002  36.025  1.00 64.49           C  
ATOM    310  NE2 GLN A  40      -1.623   2.356  37.184  1.00 64.49           N  
ATOM    311  OE1 GLN A  40      -0.695   3.445  35.449  1.00 64.49           O  
ATOM    312  N   ALA A  41      -4.577   5.161  31.312  1.00 59.99           N  
ATOM    313  CA  ALA A  41      -4.614   6.094  30.188  1.00 59.99           C  
ATOM    314  C   ALA A  41      -5.845   6.993  30.262  1.00 59.99           C  
ATOM    315  CB  ALA A  41      -4.592   5.334  28.865  1.00 59.99           C  
ATOM    316  O   ALA A  41      -5.790   8.164  29.878  1.00 59.99           O  
ATOM    317  N   ALA A  42      -6.894   6.540  30.922  1.00 57.04           N  
ATOM    318  CA  ALA A  42      -8.153   7.245  31.144  1.00 57.04           C  
ATOM    319  C   ALA A  42      -8.050   8.189  32.339  1.00 57.04           C  
ATOM    320  CB  ALA A  42      -9.291   6.249  31.355  1.00 57.04           C  
ATOM    321  O   ALA A  42      -8.806   9.158  32.439  1.00 57.04           O  
ATOM    322  N   SER A  43      -6.975   8.049  33.230  1.00 58.02           N  
ATOM    323  CA  SER A  43      -6.756   8.747  34.492  1.00 58.02           C  
ATOM    324  C   SER A  43      -5.719   9.855  34.338  1.00 58.02           C  
ATOM    325  CB  SER A  43      -6.309   7.767  35.577  1.00 58.02           C  
ATOM    326  O   SER A  43      -5.454  10.600  35.284  1.00 58.02           O  
ATOM    327  OG  SER A  43      -5.113   7.108  35.198  1.00 58.02           O  
ATOM    328  N   GLY A  44      -5.200  10.191  32.949  1.00 58.08           N  
ATOM    329  CA  GLY A  44      -4.412  11.399  32.766  1.00 58.08           C  
ATOM    330  C   GLY A  44      -2.954  11.119  32.455  1.00 58.08           C  
ATOM    331  O   GLY A  44      -2.139  12.041  32.391  1.00 58.08           O  
ATOM    332  N   ALA A  45      -2.455   9.883  32.203  1.00 55.88           N  
ATOM    333  CA  ALA A  45      -1.056   9.499  32.031  1.00 55.88           C  
ATOM    334  C   ALA A  45      -0.666   9.494  30.556  1.00 55.88           C  
ATOM    335  CB  ALA A  45      -0.802   8.127  32.650  1.00 55.88           C  
ATOM    336  O   ALA A  45       0.516   9.605  30.220  1.00 55.88           O  
ATOM    337  N   ASP A  46      -1.755   9.827  29.636  1.00 59.25           N  
ATOM    338  CA  ASP A  46      -1.406   9.857  28.219  1.00 59.25           C  
ATOM    339  C   ASP A  46      -1.487  11.277  27.664  1.00 59.25           C  
ATOM    340  CB  ASP A  46      -2.322   8.927  27.420  1.00 59.25           C  
ATOM    341  O   ASP A  46      -2.563  11.880  27.639  1.00 59.25           O  
ATOM    342  CG  ASP A  46      -1.678   8.414  26.144  1.00 59.25           C  
ATOM    343  OD1 ASP A  46      -0.630   8.955  25.729  1.00 59.25           O  
ATOM    344  OD2 ASP A  46      -2.226   7.463  25.546  1.00 59.25           O  
ATOM    345  N   ALA A  47      -0.328  12.004  27.533  1.00 57.64           N  
ATOM    346  CA  ALA A  47      -0.134  13.385  27.097  1.00 57.64           C  
ATOM    347  C   ALA A  47      -0.745  13.616  25.718  1.00 57.64           C  
ATOM    348  CB  ALA A  47       1.352  13.735  27.083  1.00 57.64           C  
ATOM    349  O   ALA A  47      -1.085  14.747  25.364  1.00 57.64           O  
ATOM    350  N   THR A  48      -1.325  12.594  25.093  1.00 69.87           N  
ATOM    351  CA  THR A  48      -1.765  12.700  23.706  1.00 69.87           C  
ATOM    352  C   THR A  48      -3.288  12.764  23.625  1.00 69.87           C  
ATOM    353  CB  THR A  48      -1.253  11.516  22.866  1.00 69.87           C  
ATOM    354  O   THR A  48      -3.846  13.108  22.581  1.00 69.87           O  
ATOM    355  CG2 THR A  48       0.268  11.534  22.759  1.00 69.87           C  
ATOM    356  OG1 THR A  48      -1.663  10.288  23.480  1.00 69.87           O  
ATOM    357  N   LEU A  49      -4.083  12.501  24.806  1.00 72.80           N  
ATOM    358  CA  LEU A  49      -5.542  12.536  24.813  1.00 72.80           C  
ATOM    359  C   LEU A  49      -6.050  13.886  25.309  1.00 72.80           C  
ATOM    360  CB  LEU A  49      -6.101  11.413  25.690  1.00 72.80           C  
ATOM    361  O   LEU A  49      -5.533  14.426  26.290  1.00 72.80           O  
ATOM    362  CG  LEU A  49      -5.857   9.985  25.201  1.00 72.80           C  
ATOM    363  CD1 LEU A  49      -6.250   8.980  26.279  1.00 72.80           C  
ATOM    364  CD2 LEU A  49      -6.628   9.722  23.911  1.00 72.80           C  
ATOM    365  N   ASP A  50      -6.999  14.530  24.644  1.00 82.01           N  
ATOM    366  CA  ASP A  50      -7.607  15.763  25.134  1.00 82.01           C  
ATOM    367  C   ASP A  50      -8.663  15.470  26.197  1.00 82.01           C  
ATOM    368  CB  ASP A  50      -8.228  16.551  23.979  1.00 82.01           C  
ATOM    369  O   ASP A  50      -8.956  14.308  26.485  1.00 82.01           O  
ATOM    370  CG  ASP A  50      -9.397  15.831  23.331  1.00 82.01           C  
ATOM    371  OD1 ASP A  50      -9.939  14.881  23.935  1.00 82.01           O  
ATOM    372  OD2 ASP A  50      -9.778  16.215  22.204  1.00 82.01           O  
ATOM    373  N   GLU A  51      -9.132  16.425  26.980  1.00 80.31           N  
ATOM    374  CA  GLU A  51     -10.057  16.331  28.106  1.00 80.31           C  
ATOM    375  C   GLU A  51     -11.365  15.665  27.691  1.00 80.31           C  
ATOM    376  CB  GLU A  51     -10.335  17.718  28.692  1.00 80.31           C  
ATOM    377  O   GLU A  51     -11.933  14.874  28.448  1.00 80.31           O  
ATOM    378  CG  GLU A  51      -9.229  18.235  29.600  1.00 80.31           C  
ATOM    379  CD  GLU A  51      -9.463  19.659  30.080  1.00 80.31           C  
ATOM    380  OE1 GLU A  51      -8.525  20.275  30.634  1.00 80.31           O  
ATOM    381  OE2 GLU A  51     -10.595  20.162  29.901  1.00 80.31           O  
ATOM    382  N   ASN A  52     -11.839  15.984  26.516  1.00 81.97           N  
ATOM    383  CA  ASN A  52     -13.055  15.403  25.958  1.00 81.97           C  
ATOM    384  C   ASN A  52     -12.905  13.901  25.728  1.00 81.97           C  
ATOM    385  CB  ASN A  52     -13.435  16.104  24.652  1.00 81.97           C  
ATOM    386  O   ASN A  52     -13.826  13.132  26.005  1.00 81.97           O  
ATOM    387  CG  ASN A  52     -14.048  17.472  24.880  1.00 81.97           C  
ATOM    388  ND2 ASN A  52     -14.087  18.286  23.832  1.00 81.97           N  
ATOM    389  OD1 ASN A  52     -14.481  17.794  25.989  1.00 81.97           O  
ATOM    390  N   GLU A  53     -11.791  13.399  25.265  1.00 82.57           N  
ATOM    391  CA  GLU A  53     -11.457  11.995  25.049  1.00 82.57           C  
ATOM    392  C   GLU A  53     -11.347  11.244  26.373  1.00 82.57           C  
ATOM    393  CB  GLU A  53     -10.150  11.868  24.262  1.00 82.57           C  
ATOM    394  O   GLU A  53     -11.835  10.119  26.497  1.00 82.57           O  
ATOM    395  CG  GLU A  53     -10.263  12.307  22.809  1.00 82.57           C  
ATOM    396  CD  GLU A  53      -8.926  12.329  22.084  1.00 82.57           C  
ATOM    397  OE1 GLU A  53      -8.915  12.328  20.832  1.00 82.57           O  
ATOM    398  OE2 GLU A  53      -7.882  12.347  22.774  1.00 82.57           O  
ATOM    399  N   ARG A  54     -10.785  11.920  27.285  1.00 82.05           N  
ATOM    400  CA  ARG A  54     -10.640  11.326  28.610  1.00 82.05           C  
ATOM    401  C   ARG A  54     -11.997  11.143  29.281  1.00 82.05           C  
ATOM    402  CB  ARG A  54      -9.733  12.189  29.490  1.00 82.05           C  
ATOM    403  O   ARG A  54     -12.251  10.113  29.909  1.00 82.05           O  
ATOM    404  CG  ARG A  54      -8.267  12.153  29.087  1.00 82.05           C  
ATOM    405  CD  ARG A  54      -7.391  12.910  30.075  1.00 82.05           C  
ATOM    406  NE  ARG A  54      -6.086  13.230  29.503  1.00 82.05           N  
ATOM    407  NH1 ARG A  54      -6.330  15.519  29.700  1.00 82.05           N  
ATOM    408  NH2 ARG A  54      -4.411  14.638  28.808  1.00 82.05           N  
ATOM    409  CZ  ARG A  54      -5.612  14.461  29.338  1.00 82.05           C  
ATOM    410  N   TYR A  55     -12.775  12.158  29.176  1.00 82.66           N  
ATOM    411  CA  TYR A  55     -14.133  12.102  29.705  1.00 82.66           C  
ATOM    412  C   TYR A  55     -14.931  10.985  29.042  1.00 82.66           C  
ATOM    413  CB  TYR A  55     -14.845  13.443  29.503  1.00 82.66           C  
ATOM    414  O   TYR A  55     -15.628  10.226  29.719  1.00 82.66           O  
ATOM    415  CG  TYR A  55     -16.280  13.445  29.971  1.00 82.66           C  
ATOM    416  CD1 TYR A  55     -17.327  13.266  29.070  1.00 82.66           C  
ATOM    417  CD2 TYR A  55     -16.591  13.626  31.314  1.00 82.66           C  
ATOM    418  CE1 TYR A  55     -18.651  13.270  29.496  1.00 82.66           C  
ATOM    419  CE2 TYR A  55     -17.912  13.631  31.752  1.00 82.66           C  
ATOM    420  OH  TYR A  55     -20.242  13.456  31.264  1.00 82.66           O  
ATOM    421  CZ  TYR A  55     -18.933  13.452  30.837  1.00 82.66           C  
ATOM    422  N   TRP A  56     -14.890  10.941  27.778  1.00 84.89           N  
ATOM    423  CA  TRP A  56     -15.568   9.901  27.010  1.00 84.89           C  
ATOM    424  C   TRP A  56     -15.124   8.514  27.461  1.00 84.89           C  
ATOM    425  CB  TRP A  56     -15.297  10.076  25.513  1.00 84.89           C  
ATOM    426  O   TRP A  56     -15.953   7.620  27.645  1.00 84.89           O  
ATOM    427  CG  TRP A  56     -16.074   9.137  24.640  1.00 84.89           C  
ATOM    428  CD1 TRP A  56     -17.301   9.359  24.078  1.00 84.89           C  
ATOM    429  CD2 TRP A  56     -15.679   7.824  24.233  1.00 84.89           C  
ATOM    430  CE2 TRP A  56     -16.715   7.307  23.424  1.00 84.89           C  
ATOM    431  CE3 TRP A  56     -14.547   7.033  24.473  1.00 84.89           C  
ATOM    432  NE1 TRP A  56     -17.692   8.262  23.345  1.00 84.89           N  
ATOM    433  CH2 TRP A  56     -15.534   5.281  23.104  1.00 84.89           C  
ATOM    434  CZ2 TRP A  56     -16.652   6.033  22.853  1.00 84.89           C  
ATOM    435  CZ3 TRP A  56     -14.486   5.766  23.905  1.00 84.89           C  
ATOM    436  N   MET A  57     -13.774   8.335  27.558  1.00 84.04           N  
ATOM    437  CA  MET A  57     -13.193   7.054  27.949  1.00 84.04           C  
ATOM    438  C   MET A  57     -13.671   6.641  29.337  1.00 84.04           C  
ATOM    439  CB  MET A  57     -11.665   7.125  27.922  1.00 84.04           C  
ATOM    440  O   MET A  57     -13.987   5.473  29.568  1.00 84.04           O  
ATOM    441  CG  MET A  57     -11.077   7.132  26.520  1.00 84.04           C  
ATOM    442  SD  MET A  57      -9.248   7.281  26.526  1.00 84.04           S  
ATOM    443  CE  MET A  57      -8.796   5.637  27.148  1.00 84.04           C  
ATOM    444  N   ARG A  58     -13.780   7.589  30.278  1.00 82.65           N  
ATOM    445  CA  ARG A  58     -14.267   7.338  31.630  1.00 82.65           C  
ATOM    446  C   ARG A  58     -15.726   6.896  31.614  1.00 82.65           C  
ATOM    447  CB  ARG A  58     -14.108   8.587  32.500  1.00 82.65           C  
ATOM    448  O   ARG A  58     -16.109   5.972  32.335  1.00 82.65           O  
ATOM    449  CG  ARG A  58     -12.673   8.869  32.916  1.00 82.65           C  
ATOM    450  CD  ARG A  58     -12.588  10.029  33.898  1.00 82.65           C  
ATOM    451  NE  ARG A  58     -11.569  10.997  33.502  1.00 82.65           N  
ATOM    452  NH1 ARG A  58     -12.764  12.849  34.196  1.00 82.65           N  
ATOM    453  NH2 ARG A  58     -10.688  13.104  33.257  1.00 82.65           N  
ATOM    454  CZ  ARG A  58     -11.676  12.314  33.653  1.00 82.65           C  
ATOM    455  N   SER A  59     -16.503   7.572  30.845  1.00 82.59           N  
ATOM    456  CA  SER A  59     -17.916   7.238  30.699  1.00 82.59           C  
ATOM    457  C   SER A  59     -18.097   5.839  30.120  1.00 82.59           C  
ATOM    458  CB  SER A  59     -18.620   8.262  29.808  1.00 82.59           C  
ATOM    459  O   SER A  59     -18.979   5.093  30.550  1.00 82.59           O  
ATOM    460  OG  SER A  59     -18.620   9.542  30.416  1.00 82.59           O  
ATOM    461  N   MET A  60     -17.272   5.412  29.162  1.00 83.71           N  
ATOM    462  CA  MET A  60     -17.329   4.126  28.472  1.00 83.71           C  
ATOM    463  C   MET A  60     -16.865   2.997  29.386  1.00 83.71           C  
ATOM    464  CB  MET A  60     -16.474   4.158  27.204  1.00 83.71           C  
ATOM    465  O   MET A  60     -17.329   1.862  29.261  1.00 83.71           O  
ATOM    466  CG  MET A  60     -17.145   4.850  26.029  1.00 83.71           C  
ATOM    467  SD  MET A  60     -18.720   4.042  25.543  1.00 83.71           S  
ATOM    468  CE  MET A  60     -19.328   5.236  24.319  1.00 83.71           C  
ATOM    469  N   MET A  61     -15.987   3.295  30.317  1.00 82.65           N  
ATOM    470  CA  MET A  61     -15.521   2.303  31.282  1.00 82.65           C  
ATOM    471  C   MET A  61     -16.659   1.853  32.192  1.00 82.65           C  
ATOM    472  CB  MET A  61     -14.372   2.867  32.121  1.00 82.65           C  
ATOM    473  O   MET A  61     -16.688   0.704  32.635  1.00 82.65           O  
ATOM    474  CG  MET A  61     -13.047   2.933  31.379  1.00 82.65           C  
ATOM    475  SD  MET A  61     -11.693   3.606  32.419  1.00 82.65           S  
ATOM    476  CE  MET A  61     -11.411   2.199  33.529  1.00 82.65           C  
ATOM    477  N   GLN A  62     -17.615   2.733  32.377  1.00 81.50           N  
ATOM    478  CA  GLN A  62     -18.717   2.493  33.302  1.00 81.50           C  
ATOM    479  C   GLN A  62     -19.949   1.973  32.566  1.00 81.50           C  
ATOM    480  CB  GLN A  62     -19.064   3.772  34.067  1.00 81.50           C  
ATOM    481  O   GLN A  62     -20.877   1.454  33.189  1.00 81.50           O  
ATOM    482  CG  GLN A  62     -17.952   4.258  34.986  1.00 81.50           C  
ATOM    483  CD  GLN A  62     -18.281   5.578  35.658  1.00 81.50           C  
ATOM    484  NE2 GLN A  62     -17.360   6.071  36.479  1.00 81.50           N  
ATOM    485  OE1 GLN A  62     -19.353   6.150  35.441  1.00 81.50           O  
ATOM    486  N   ASP A  63     -19.892   1.960  31.192  1.00 80.91           N  
ATOM    487  CA  ASP A  63     -21.056   1.597  30.389  1.00 80.91           C  
ATOM    488  C   ASP A  63     -20.772   0.362  29.537  1.00 80.91           C  
ATOM    489  CB  ASP A  63     -21.478   2.766  29.496  1.00 80.91           C  
ATOM    490  O   ASP A  63     -20.467   0.479  28.348  1.00 80.91           O  
ATOM    491  CG  ASP A  63     -22.877   2.604  28.929  1.00 80.91           C  
ATOM    492  OD1 ASP A  63     -23.383   1.463  28.869  1.00 80.91           O  
ATOM    493  OD2 ASP A  63     -23.479   3.627  28.536  1.00 80.91           O  
ATOM    494  N   ILE A  64     -20.825  -0.876  30.050  1.00 82.73           N  
ATOM    495  CA  ILE A  64     -20.496  -2.159  29.438  1.00 82.73           C  
ATOM    496  C   ILE A  64     -21.425  -2.421  28.255  1.00 82.73           C  
ATOM    497  CB  ILE A  64     -20.592  -3.314  30.461  1.00 82.73           C  
ATOM    498  O   ILE A  64     -21.003  -2.974  27.237  1.00 82.73           O  
ATOM    499  CG1 ILE A  64     -19.534  -3.145  31.557  1.00 82.73           C  
ATOM    500  CG2 ILE A  64     -20.444  -4.668  29.761  1.00 82.73           C  
ATOM    501  CD1 ILE A  64     -19.699  -4.104  32.729  1.00 82.73           C  
ATOM    502  N   ASP A  65     -22.575  -2.042  28.306  1.00 77.90           N  
ATOM    503  CA  ASP A  65     -23.588  -2.199  27.267  1.00 77.90           C  
ATOM    504  C   ASP A  65     -23.231  -1.386  26.025  1.00 77.90           C  
ATOM    505  CB  ASP A  65     -24.963  -1.782  27.791  1.00 77.90           C  
ATOM    506  O   ASP A  65     -23.404  -1.855  24.898  1.00 77.90           O  
ATOM    507  CG  ASP A  65     -25.516  -2.740  28.832  1.00 77.90           C  
ATOM    508  OD1 ASP A  65     -25.170  -3.941  28.801  1.00 77.90           O  
ATOM    509  OD2 ASP A  65     -26.307  -2.290  29.689  1.00 77.90           O  
ATOM    510  N   GLU A  66     -22.816  -0.225  26.255  1.00 79.94           N  
ATOM    511  CA  GLU A  66     -22.388   0.640  25.159  1.00 79.94           C  
ATOM    512  C   GLU A  66     -21.117   0.109  24.501  1.00 79.94           C  
ATOM    513  CB  GLU A  66     -22.164   2.070  25.658  1.00 79.94           C  
ATOM    514  O   GLU A  66     -20.960   0.198  23.282  1.00 79.94           O  
ATOM    515  CG  GLU A  66     -21.862   3.067  24.549  1.00 79.94           C  
ATOM    516  CD  GLU A  66     -23.015   3.251  23.576  1.00 79.94           C  
ATOM    517  OE1 GLU A  66     -22.804   3.830  22.486  1.00 79.94           O  
ATOM    518  OE2 GLU A  66     -24.140   2.813  23.906  1.00 79.94           O  
ATOM    519  N   GLN A  67     -20.211  -0.430  25.238  1.00 84.45           N  
ATOM    520  CA  GLN A  67     -19.028  -1.099  24.707  1.00 84.45           C  
ATOM    521  C   GLN A  67     -19.414  -2.294  23.841  1.00 84.45           C  
ATOM    522  CB  GLN A  67     -18.109  -1.549  25.844  1.00 84.45           C  
ATOM    523  O   GLN A  67     -18.843  -2.500  22.768  1.00 84.45           O  
ATOM    524  CG  GLN A  67     -17.478  -0.399  26.617  1.00 84.45           C  
ATOM    525  CD  GLN A  67     -16.563  -0.872  27.730  1.00 84.45           C  
ATOM    526  NE2 GLN A  67     -16.465  -0.082  28.793  1.00 84.45           N  
ATOM    527  OE1 GLN A  67     -15.949  -1.940  27.635  1.00 84.45           O  
ATOM    528  N   GLN A  68     -20.373  -3.102  24.293  1.00 84.14           N  
ATOM    529  CA  GLN A  68     -20.877  -4.256  23.555  1.00 84.14           C  
ATOM    530  C   GLN A  68     -21.574  -3.824  22.268  1.00 84.14           C  
ATOM    531  CB  GLN A  68     -21.836  -5.072  24.424  1.00 84.14           C  
ATOM    532  O   GLN A  68     -21.473  -4.503  21.244  1.00 84.14           O  
ATOM    533  CG  GLN A  68     -21.145  -5.868  25.522  1.00 84.14           C  
ATOM    534  CD  GLN A  68     -22.124  -6.606  26.417  1.00 84.14           C  
ATOM    535  NE2 GLN A  68     -21.605  -7.497  27.255  1.00 84.14           N  
ATOM    536  OE1 GLN A  68     -23.336  -6.376  26.355  1.00 84.14           O  
ATOM    537  N   ARG A  69     -22.219  -2.762  22.367  1.00 82.62           N  
ATOM    538  CA  ARG A  69     -22.880  -2.203  21.192  1.00 82.62           C  
ATOM    539  C   ARG A  69     -21.867  -1.853  20.108  1.00 82.62           C  
ATOM    540  CB  ARG A  69     -23.692  -0.963  21.571  1.00 82.62           C  
ATOM    541  O   ARG A  69     -22.079  -2.155  18.932  1.00 82.62           O  
ATOM    542  CG  ARG A  69     -24.444  -0.339  20.406  1.00 82.62           C  
ATOM    543  CD  ARG A  69     -25.152   0.945  20.814  1.00 82.62           C  
ATOM    544  NE  ARG A  69     -24.881   2.032  19.877  1.00 82.62           N  
ATOM    545  NH1 ARG A  69     -26.789   3.229  20.391  1.00 82.62           N  
ATOM    546  NH2 ARG A  69     -25.322   4.021  18.818  1.00 82.62           N  
ATOM    547  CZ  ARG A  69     -25.664   3.091  19.698  1.00 82.62           C  
ATOM    548  N   LEU A  70     -20.837  -1.114  20.472  1.00 86.75           N  
ATOM    549  CA  LEU A  70     -19.787  -0.711  19.544  1.00 86.75           C  
ATOM    550  C   LEU A  70     -19.156  -1.928  18.875  1.00 86.75           C  
ATOM    551  CB  LEU A  70     -18.712   0.102  20.270  1.00 86.75           C  
ATOM    552  O   LEU A  70     -18.926  -1.926  17.664  1.00 86.75           O  
ATOM    553  CG  LEU A  70     -19.124   1.492  20.755  1.00 86.75           C  
ATOM    554  CD1 LEU A  70     -17.979   2.149  21.518  1.00 86.75           C  
ATOM    555  CD2 LEU A  70     -19.559   2.361  19.580  1.00 86.75           C  
ATOM    556  N   HIS A  71     -18.942  -2.989  19.604  1.00 87.04           N  
ATOM    557  CA  HIS A  71     -18.377  -4.220  19.061  1.00 87.04           C  
ATOM    558  C   HIS A  71     -19.381  -4.941  18.168  1.00 87.04           C  
ATOM    559  CB  HIS A  71     -17.921  -5.144  20.192  1.00 87.04           C  
ATOM    560  O   HIS A  71     -18.999  -5.562  17.174  1.00 87.04           O  
ATOM    561  CG  HIS A  71     -16.676  -4.682  20.880  1.00 87.04           C  
ATOM    562  CD2 HIS A  71     -16.429  -4.410  22.183  1.00 87.04           C  
ATOM    563  ND1 HIS A  71     -15.498  -4.446  20.206  1.00 87.04           N  
ATOM    564  CE1 HIS A  71     -14.577  -4.048  21.068  1.00 87.04           C  
ATOM    565  NE2 HIS A  71     -15.117  -4.018  22.275  1.00 87.04           N  
ATOM    566  N   SER A  72     -20.644  -4.871  18.569  1.00 87.33           N  
ATOM    567  CA  SER A  72     -21.707  -5.458  17.760  1.00 87.33           C  
ATOM    568  C   SER A  72     -21.810  -4.772  16.402  1.00 87.33           C  
ATOM    569  CB  SER A  72     -23.048  -5.368  18.489  1.00 87.33           C  
ATOM    570  O   SER A  72     -22.017  -5.432  15.381  1.00 87.33           O  
ATOM    571  OG  SER A  72     -24.090  -5.906  17.692  1.00 87.33           O  
ATOM    572  N   ILE A  73     -21.790  -3.421  16.364  1.00 88.30           N  
ATOM    573  CA  ILE A  73     -21.834  -2.639  15.134  1.00 88.30           C  
ATOM    574  C   ILE A  73     -20.644  -3.001  14.249  1.00 88.30           C  
ATOM    575  CB  ILE A  73     -21.841  -1.122  15.429  1.00 88.30           C  
ATOM    576  O   ILE A  73     -20.790  -3.156  13.034  1.00 88.30           O  
ATOM    577  CG1 ILE A  73     -23.134  -0.724  16.150  1.00 88.30           C  
ATOM    578  CG2 ILE A  73     -21.666  -0.320  14.136  1.00 88.30           C  
ATOM    579  CD1 ILE A  73     -23.139   0.708  16.666  1.00 88.30           C  
ATOM    580  N   GLU A  74     -19.468  -3.132  14.857  1.00 91.05           N  
ATOM    581  CA  GLU A  74     -18.266  -3.592  14.167  1.00 91.05           C  
ATOM    582  C   GLU A  74     -18.496  -4.946  13.501  1.00 91.05           C  
ATOM    583  CB  GLU A  74     -17.087  -3.678  15.140  1.00 91.05           C  
ATOM    584  O   GLU A  74     -18.166  -5.130  12.328  1.00 91.05           O  
ATOM    585  CG  GLU A  74     -15.803  -4.192  14.507  1.00 91.05           C  
ATOM    586  CD  GLU A  74     -14.714  -4.499  15.522  1.00 91.05           C  
ATOM    587  OE1 GLU A  74     -13.659  -5.049  15.133  1.00 91.05           O  
ATOM    588  OE2 GLU A  74     -14.918  -4.187  16.717  1.00 91.05           O  
ATOM    589  N   THR A  75     -19.026  -5.928  14.169  1.00 90.35           N  
ATOM    590  CA  THR A  75     -19.306  -7.269  13.667  1.00 90.35           C  
ATOM    591  C   THR A  75     -20.322  -7.219  12.529  1.00 90.35           C  
ATOM    592  CB  THR A  75     -19.830  -8.187  14.787  1.00 90.35           C  
ATOM    593  O   THR A  75     -20.181  -7.929  11.532  1.00 90.35           O  
ATOM    594  CG2 THR A  75     -20.102  -9.593  14.263  1.00 90.35           C  
ATOM    595  OG1 THR A  75     -18.853  -8.259  15.833  1.00 90.35           O  
ATOM    596  N   LYS A  76     -21.314  -6.458  12.655  1.00 90.62           N  
ATOM    597  CA  LYS A  76     -22.360  -6.302  11.649  1.00 90.62           C  
ATOM    598  C   LYS A  76     -21.804  -5.680  10.371  1.00 90.62           C  
ATOM    599  CB  LYS A  76     -23.506  -5.448  12.192  1.00 90.62           C  
ATOM    600  O   LYS A  76     -22.225  -6.034   9.268  1.00 90.62           O  
ATOM    601  CG  LYS A  76     -24.405  -6.175  13.181  1.00 90.62           C  
ATOM    602  CD  LYS A  76     -25.561  -5.295  13.638  1.00 90.62           C  
ATOM    603  CE  LYS A  76     -26.429  -6.001  14.670  1.00 90.62           C  
ATOM    604  NZ  LYS A  76     -27.508  -5.109  15.191  1.00 90.62           N  
ATOM    605  N   LEU A  77     -20.946  -4.678  10.534  1.00 92.58           N  
ATOM    606  CA  LEU A  77     -20.288  -4.064   9.386  1.00 92.58           C  
ATOM    607  C   LEU A  77     -19.526  -5.106   8.574  1.00 92.58           C  
ATOM    608  CB  LEU A  77     -19.333  -2.958   9.843  1.00 92.58           C  
ATOM    609  O   LEU A  77     -19.591  -5.109   7.343  1.00 92.58           O  
ATOM    610  CG  LEU A  77     -19.913  -1.544   9.902  1.00 92.58           C  
ATOM    611  CD1 LEU A  77     -21.024  -1.469  10.943  1.00 92.58           C  
ATOM    612  CD2 LEU A  77     -18.817  -0.529  10.209  1.00 92.58           C  
ATOM    613  N   ILE A  78     -18.816  -6.016   9.256  1.00 92.95           N  
ATOM    614  CA  ILE A  78     -18.076  -7.095   8.610  1.00 92.95           C  
ATOM    615  C   ILE A  78     -19.047  -8.030   7.893  1.00 92.95           C  
ATOM    616  CB  ILE A  78     -17.224  -7.885   9.628  1.00 92.95           C  
ATOM    617  O   ILE A  78     -18.814  -8.417   6.745  1.00 92.95           O  
ATOM    618  CG1 ILE A  78     -16.135  -6.986  10.225  1.00 92.95           C  
ATOM    619  CG2 ILE A  78     -16.610  -9.125   8.971  1.00 92.95           C  
ATOM    620  CD1 ILE A  78     -15.377  -7.618  11.384  1.00 92.95           C  
ATOM    621  N   ALA A  79     -20.114  -8.355   8.538  1.00 92.31           N  
ATOM    622  CA  ALA A  79     -21.133  -9.226   7.957  1.00 92.31           C  
ATOM    623  C   ALA A  79     -21.750  -8.594   6.712  1.00 92.31           C  
ATOM    624  CB  ALA A  79     -22.218  -9.535   8.986  1.00 92.31           C  
ATOM    625  O   ALA A  79     -21.966  -9.274   5.707  1.00 92.31           O  
ATOM    626  N   GLU A  80     -22.070  -7.326   6.785  1.00 92.58           N  
ATOM    627  CA  GLU A  80     -22.628  -6.607   5.644  1.00 92.58           C  
ATOM    628  C   GLU A  80     -21.662  -6.611   4.463  1.00 92.58           C  
ATOM    629  CB  GLU A  80     -22.976  -5.168   6.033  1.00 92.58           C  
ATOM    630  O   GLU A  80     -22.083  -6.735   3.311  1.00 92.58           O  
ATOM    631  CG  GLU A  80     -24.208  -5.052   6.920  1.00 92.58           C  
ATOM    632  CD  GLU A  80     -25.488  -5.495   6.230  1.00 92.58           C  
ATOM    633  OE1 GLU A  80     -26.414  -5.978   6.921  1.00 92.58           O  
ATOM    634  OE2 GLU A  80     -25.565  -5.359   4.988  1.00 92.58           O  
ATOM    635  N   PHE A  81     -20.443  -6.395   4.764  1.00 93.42           N  
ATOM    636  CA  PHE A  81     -19.430  -6.422   3.715  1.00 93.42           C  
ATOM    637  C   PHE A  81     -19.332  -7.808   3.091  1.00 93.42           C  
ATOM    638  CB  PHE A  81     -18.066  -6.000   4.272  1.00 93.42           C  
ATOM    639  O   PHE A  81     -19.273  -7.941   1.867  1.00 93.42           O  
ATOM    640  CG  PHE A  81     -16.950  -6.072   3.265  1.00 93.42           C  
ATOM    641  CD1 PHE A  81     -16.025  -7.108   3.306  1.00 93.42           C  
ATOM    642  CD2 PHE A  81     -16.826  -5.104   2.278  1.00 93.42           C  
ATOM    643  CE1 PHE A  81     -14.991  -7.178   2.375  1.00 93.42           C  
ATOM    644  CE2 PHE A  81     -15.795  -5.166   1.345  1.00 93.42           C  
ATOM    645  CZ  PHE A  81     -14.879  -6.204   1.395  1.00 93.42           C  
ATOM    646  N   ILE A  82     -19.295  -8.836   3.908  1.00 92.59           N  
ATOM    647  CA  ILE A  82     -19.172 -10.215   3.447  1.00 92.59           C  
ATOM    648  C   ILE A  82     -20.378 -10.579   2.583  1.00 92.59           C  
ATOM    649  CB  ILE A  82     -19.046 -11.198   4.632  1.00 92.59           C  
ATOM    650  O   ILE A  82     -20.236 -11.262   1.566  1.00 92.59           O  
ATOM    651  CG1 ILE A  82     -17.689 -11.027   5.325  1.00 92.59           C  
ATOM    652  CG2 ILE A  82     -19.241 -12.641   4.159  1.00 92.59           C  
ATOM    653  CD1 ILE A  82     -17.533 -11.855   6.593  1.00 92.59           C  
ATOM    654  N   ASP A  83     -21.515 -10.061   2.882  1.00 90.06           N  
ATOM    655  CA  ASP A  83     -22.760 -10.347   2.176  1.00 90.06           C  
ATOM    656  C   ASP A  83     -22.903  -9.468   0.935  1.00 90.06           C  
ATOM    657  CB  ASP A  83     -23.961 -10.147   3.103  1.00 90.06           C  
ATOM    658  O   ASP A  83     -23.769  -9.711   0.092  1.00 90.06           O  
ATOM    659  CG  ASP A  83     -24.088 -11.237   4.153  1.00 90.06           C  
ATOM    660  OD1 ASP A  83     -23.490 -12.321   3.982  1.00 90.06           O  
ATOM    661  OD2 ASP A  83     -24.793 -11.009   5.160  1.00 90.06           O  
ATOM    662  N   ASP A  84     -22.084  -8.378   0.852  1.00 87.80           N  
ATOM    663  CA  ASP A  84     -22.133  -7.444  -0.269  1.00 87.80           C  
ATOM    664  C   ASP A  84     -21.471  -8.039  -1.509  1.00 87.80           C  
ATOM    665  CB  ASP A  84     -21.458  -6.122   0.105  1.00 87.80           C  
ATOM    666  O   ASP A  84     -20.250  -8.210  -1.547  1.00 87.80           O  
ATOM    667  CG  ASP A  84     -21.662  -5.037  -0.938  1.00 87.80           C  
ATOM    668  OD1 ASP A  84     -22.180  -5.335  -2.036  1.00 87.80           O  
ATOM    669  OD2 ASP A  84     -21.299  -3.874  -0.660  1.00 87.80           O  
ATOM    670  N   ASP A  85     -22.139  -8.341  -2.548  1.00 81.95           N  
ATOM    671  CA  ASP A  85     -21.663  -9.004  -3.758  1.00 81.95           C  
ATOM    672  C   ASP A  85     -20.953  -8.017  -4.682  1.00 81.95           C  
ATOM    673  CB  ASP A  85     -22.825  -9.672  -4.496  1.00 81.95           C  
ATOM    674  O   ASP A  85     -20.026  -8.391  -5.403  1.00 81.95           O  
ATOM    675  CG  ASP A  85     -23.378 -10.881  -3.761  1.00 81.95           C  
ATOM    676  OD1 ASP A  85     -22.632 -11.515  -2.983  1.00 81.95           O  
ATOM    677  OD2 ASP A  85     -24.568 -11.204  -3.963  1.00 81.95           O  
ATOM    678  N   LEU A  86     -21.283  -6.726  -4.683  1.00 78.54           N  
ATOM    679  CA  LEU A  86     -20.842  -5.692  -5.613  1.00 78.54           C  
ATOM    680  C   LEU A  86     -19.501  -5.108  -5.180  1.00 78.54           C  
ATOM    681  CB  LEU A  86     -21.888  -4.579  -5.712  1.00 78.54           C  
ATOM    682  O   LEU A  86     -18.665  -4.771  -6.022  1.00 78.54           O  
ATOM    683  CG  LEU A  86     -23.209  -4.948  -6.389  1.00 78.54           C  
ATOM    684  CD1 LEU A  86     -24.203  -3.798  -6.275  1.00 78.54           C  
ATOM    685  CD2 LEU A  86     -22.976  -5.318  -7.850  1.00 78.54           C  
ATOM    686  N   LYS A  87     -19.039  -5.236  -3.904  1.00 83.63           N  
ATOM    687  CA  LYS A  87     -17.791  -4.760  -3.314  1.00 83.63           C  
ATOM    688  C   LYS A  87     -17.324  -3.471  -3.983  1.00 83.63           C  
ATOM    689  CB  LYS A  87     -16.703  -5.830  -3.422  1.00 83.63           C  
ATOM    690  O   LYS A  87     -16.215  -3.409  -4.519  1.00 83.63           O  
ATOM    691  CG  LYS A  87     -17.087  -7.167  -2.804  1.00 83.63           C  
ATOM    692  CD  LYS A  87     -17.280  -7.051  -1.297  1.00 83.63           C  
ATOM    693  CE  LYS A  87     -17.530  -8.410  -0.659  1.00 83.63           C  
ATOM    694  NZ  LYS A  87     -18.879  -8.483  -0.022  1.00 83.63           N  
ATOM    695  N   GLU A  88     -18.157  -2.510  -3.999  1.00 85.29           N  
ATOM    696  CA  GLU A  88     -17.823  -1.200  -4.551  1.00 85.29           C  
ATOM    697  C   GLU A  88     -16.627  -0.585  -3.830  1.00 85.29           C  
ATOM    698  CB  GLU A  88     -19.027  -0.259  -4.470  1.00 85.29           C  
ATOM    699  O   GLU A  88     -16.360  -0.910  -2.671  1.00 85.29           O  
ATOM    700  CG  GLU A  88     -20.189  -0.669  -5.363  1.00 85.29           C  
ATOM    701  CD  GLU A  88     -21.368   0.290  -5.292  1.00 85.29           C  
ATOM    702  OE1 GLU A  88     -22.354   0.096  -6.039  1.00 85.29           O  
ATOM    703  OE2 GLU A  88     -21.304   1.243  -4.484  1.00 85.29           O  
ATOM    704  N   ALA A  89     -15.847   0.188  -4.483  1.00 80.73           N  
ATOM    705  CA  ALA A  89     -14.642   0.836  -3.971  1.00 80.73           C  
ATOM    706  C   ALA A  89     -14.914   1.524  -2.636  1.00 80.73           C  
ATOM    707  CB  ALA A  89     -14.108   1.844  -4.986  1.00 80.73           C  
ATOM    708  O   ALA A  89     -14.089   1.463  -1.721  1.00 80.73           O  
ATOM    709  N   SER A  90     -16.104   2.137  -2.461  1.00 83.59           N  
ATOM    710  CA  SER A  90     -16.478   2.839  -1.238  1.00 83.59           C  
ATOM    711  C   SER A  90     -16.716   1.864  -0.090  1.00 83.59           C  
ATOM    712  CB  SER A  90     -17.732   3.685  -1.467  1.00 83.59           C  
ATOM    713  O   SER A  90     -16.372   2.152   1.058  1.00 83.59           O  
ATOM    714  OG  SER A  90     -18.816   2.874  -1.885  1.00 83.59           O  
ATOM    715  N   THR A  91     -17.303   0.668  -0.332  1.00 90.22           N  
ATOM    716  CA  THR A  91     -17.535  -0.357   0.679  1.00 90.22           C  
ATOM    717  C   THR A  91     -16.221  -1.011   1.097  1.00 90.22           C  
ATOM    718  CB  THR A  91     -18.508  -1.436   0.169  1.00 90.22           C  
ATOM    719  O   THR A  91     -16.028  -1.335   2.270  1.00 90.22           O  
ATOM    720  CG2 THR A  91     -19.900  -0.856  -0.060  1.00 90.22           C  
ATOM    721  OG1 THR A  91     -18.016  -1.969  -1.067  1.00 90.22           O  
ATOM    722  N   VAL A  92     -15.288  -1.193   0.095  1.00 88.78           N  
ATOM    723  CA  VAL A  92     -13.953  -1.725   0.348  1.00 88.78           C  
ATOM    724  C   VAL A  92     -13.161  -0.745   1.211  1.00 88.78           C  
ATOM    725  CB  VAL A  92     -13.195  -2.007  -0.969  1.00 88.78           C  
ATOM    726  O   VAL A  92     -12.521  -1.144   2.186  1.00 88.78           O  
ATOM    727  CG1 VAL A  92     -11.749  -2.409  -0.684  1.00 88.78           C  
ATOM    728  CG2 VAL A  92     -13.907  -3.096  -1.770  1.00 88.78           C  
ATOM    729  N   ALA A  93     -13.256   0.547   0.860  1.00 86.33           N  
ATOM    730  CA  ALA A  93     -12.586   1.599   1.619  1.00 86.33           C  
ATOM    731  C   ALA A  93     -13.107   1.659   3.052  1.00 86.33           C  
ATOM    732  CB  ALA A  93     -12.769   2.950   0.933  1.00 86.33           C  
ATOM    733  O   ALA A  93     -12.331   1.825   3.996  1.00 86.33           O  
ATOM    734  N   GLU A  94     -14.399   1.534   3.264  1.00 90.19           N  
ATOM    735  CA  GLU A  94     -15.058   1.585   4.566  1.00 90.19           C  
ATOM    736  C   GLU A  94     -14.630   0.415   5.447  1.00 90.19           C  
ATOM    737  CB  GLU A  94     -16.580   1.588   4.399  1.00 90.19           C  
ATOM    738  O   GLU A  94     -14.303   0.602   6.621  1.00 90.19           O  
ATOM    739  CG  GLU A  94     -17.341   1.787   5.701  1.00 90.19           C  
ATOM    740  CD  GLU A  94     -18.847   1.881   5.507  1.00 90.19           C  
ATOM    741  OE1 GLU A  94     -19.574   2.096   6.503  1.00 90.19           O  
ATOM    742  OE2 GLU A  94     -19.302   1.738   4.351  1.00 90.19           O  
ATOM    743  N   ILE A  95     -14.608  -0.827   4.924  1.00 92.42           N  
ATOM    744  CA  ILE A  95     -14.291  -2.009   5.718  1.00 92.42           C  
ATOM    745  C   ILE A  95     -12.798  -2.032   6.035  1.00 92.42           C  
ATOM    746  CB  ILE A  95     -14.704  -3.307   4.989  1.00 92.42           C  
ATOM    747  O   ILE A  95     -12.393  -2.464   7.117  1.00 92.42           O  
ATOM    748  CG1 ILE A  95     -14.638  -4.502   5.947  1.00 92.42           C  
ATOM    749  CG2 ILE A  95     -13.821  -3.541   3.760  1.00 92.42           C  
ATOM    750  CD1 ILE A  95     -15.573  -4.389   7.143  1.00 92.42           C  
ATOM    751  N   VAL A  96     -11.875  -1.649   5.091  1.00 89.75           N  
ATOM    752  CA  VAL A  96     -10.432  -1.608   5.304  1.00 89.75           C  
ATOM    753  C   VAL A  96     -10.099  -0.587   6.390  1.00 89.75           C  
ATOM    754  CB  VAL A  96      -9.676  -1.265   4.000  1.00 89.75           C  
ATOM    755  O   VAL A  96      -9.149  -0.773   7.155  1.00 89.75           O  
ATOM    756  CG1 VAL A  96      -8.209  -0.954   4.293  1.00 89.75           C  
ATOM    757  CG2 VAL A  96      -9.793  -2.413   2.999  1.00 89.75           C  
ATOM    758  N   CYS A  97     -10.890   0.552   6.470  1.00 87.41           N  
ATOM    759  CA  CYS A  97     -10.729   1.569   7.503  1.00 87.41           C  
ATOM    760  C   CYS A  97     -10.879   0.962   8.893  1.00 87.41           C  
ATOM    761  CB  CYS A  97     -11.748   2.692   7.314  1.00 87.41           C  
ATOM    762  O   CYS A  97     -10.268   1.438   9.852  1.00 87.41           O  
ATOM    763  SG  CYS A  97     -11.602   4.019   8.530  1.00 87.41           S  
ATOM    764  N   LEU A  98     -11.628  -0.096   9.031  1.00 88.76           N  
ATOM    765  CA  LEU A  98     -11.911  -0.788  10.284  1.00 88.76           C  
ATOM    766  C   LEU A  98     -10.755  -1.704  10.672  1.00 88.76           C  
ATOM    767  CB  LEU A  98     -13.204  -1.599  10.168  1.00 88.76           C  
ATOM    768  O   LEU A  98     -10.649  -2.121  11.828  1.00 88.76           O  
ATOM    769  CG  LEU A  98     -14.510  -0.822  10.342  1.00 88.76           C  
ATOM    770  CD1 LEU A  98     -15.703  -1.703   9.985  1.00 88.76           C  
ATOM    771  CD2 LEU A  98     -14.634  -0.297  11.768  1.00 88.76           C  
ATOM    772  N   GLY A  99      -9.876  -2.079   9.714  1.00 87.69           N  
ATOM    773  CA  GLY A  99      -8.797  -3.048   9.818  1.00 87.69           C  
ATOM    774  C   GLY A  99      -7.963  -2.879  11.074  1.00 87.69           C  
ATOM    775  O   GLY A  99      -7.828  -3.814  11.867  1.00 87.69           O  
ATOM    776  N   PRO A 100      -7.414  -1.738  11.356  1.00 83.60           N  
ATOM    777  CA  PRO A 100      -6.471  -1.513  12.455  1.00 83.60           C  
ATOM    778  C   PRO A 100      -7.103  -1.725  13.828  1.00 83.60           C  
ATOM    779  CB  PRO A 100      -6.052  -0.053  12.266  1.00 83.60           C  
ATOM    780  O   PRO A 100      -6.393  -1.956  14.810  1.00 83.60           O  
ATOM    781  CG  PRO A 100      -6.261   0.220  10.811  1.00 83.60           C  
ATOM    782  CD  PRO A 100      -7.442  -0.580  10.341  1.00 83.60           C  
ATOM    783  N   VAL A 101      -8.429  -1.690  13.925  1.00 86.56           N  
ATOM    784  CA  VAL A 101      -9.068  -1.707  15.236  1.00 86.56           C  
ATOM    785  C   VAL A 101      -9.793  -3.036  15.441  1.00 86.56           C  
ATOM    786  CB  VAL A 101     -10.056  -0.530  15.402  1.00 86.56           C  
ATOM    787  O   VAL A 101     -10.438  -3.246  16.471  1.00 86.56           O  
ATOM    788  CG1 VAL A 101      -9.311   0.803  15.408  1.00 86.56           C  
ATOM    789  CG2 VAL A 101     -11.105  -0.555  14.291  1.00 86.56           C  
ATOM    790  N   LEU A 102      -9.687  -3.980  14.445  1.00 89.31           N  
ATOM    791  CA  LEU A 102     -10.357  -5.274  14.520  1.00 89.31           C  
ATOM    792  C   LEU A 102      -9.587  -6.233  15.423  1.00 89.31           C  
ATOM    793  CB  LEU A 102     -10.508  -5.881  13.123  1.00 89.31           C  
ATOM    794  O   LEU A 102      -8.354  -6.227  15.434  1.00 89.31           O  
ATOM    795  CG  LEU A 102     -11.452  -5.152  12.166  1.00 89.31           C  
ATOM    796  CD1 LEU A 102     -11.420  -5.806  10.789  1.00 89.31           C  
ATOM    797  CD2 LEU A 102     -12.872  -5.137  12.723  1.00 89.31           C  
ATOM    798  N   LYS A 103     -10.373  -6.973  16.190  1.00 89.09           N  
ATOM    799  CA  LYS A 103      -9.769  -8.096  16.900  1.00 89.09           C  
ATOM    800  C   LYS A 103      -9.309  -9.179  15.928  1.00 89.09           C  
ATOM    801  CB  LYS A 103     -10.754  -8.684  17.912  1.00 89.09           C  
ATOM    802  O   LYS A 103      -9.817  -9.272  14.809  1.00 89.09           O  
ATOM    803  CG  LYS A 103     -11.110  -7.740  19.051  1.00 89.09           C  
ATOM    804  CD  LYS A 103     -12.033  -8.407  20.062  1.00 89.09           C  
ATOM    805  CE  LYS A 103     -12.392  -7.461  21.201  1.00 89.09           C  
ATOM    806  NZ  LYS A 103     -13.337  -8.094  22.169  1.00 89.09           N  
ATOM    807  N   GLN A 104      -8.405  -9.971  16.399  1.00 87.97           N  
ATOM    808  CA  GLN A 104      -7.692 -10.909  15.539  1.00 87.97           C  
ATOM    809  C   GLN A 104      -8.662 -11.836  14.812  1.00 87.97           C  
ATOM    810  CB  GLN A 104      -6.691 -11.731  16.353  1.00 87.97           C  
ATOM    811  O   GLN A 104      -8.560 -12.022  13.598  1.00 87.97           O  
ATOM    812  CG  GLN A 104      -5.800 -12.630  15.506  1.00 87.97           C  
ATOM    813  CD  GLN A 104      -4.804 -13.418  16.335  1.00 87.97           C  
ATOM    814  NE2 GLN A 104      -3.784 -13.960  15.679  1.00 87.97           N  
ATOM    815  OE1 GLN A 104      -4.949 -13.538  17.556  1.00 87.97           O  
ATOM    816  N   PRO A 105      -9.663 -12.513  15.399  1.00 90.83           N  
ATOM    817  CA  PRO A 105     -10.583 -13.399  14.680  1.00 90.83           C  
ATOM    818  C   PRO A 105     -11.373 -12.672  13.594  1.00 90.83           C  
ATOM    819  CB  PRO A 105     -11.513 -13.911  15.782  1.00 90.83           C  
ATOM    820  O   PRO A 105     -11.607 -13.229  12.518  1.00 90.83           O  
ATOM    821  CG  PRO A 105     -10.732 -13.750  17.046  1.00 90.83           C  
ATOM    822  CD  PRO A 105      -9.798 -12.585  16.885  1.00 90.83           C  
ATOM    823  N   HIS A 106     -11.802 -11.464  13.822  1.00 91.04           N  
ATOM    824  CA  HIS A 106     -12.561 -10.655  12.875  1.00 91.04           C  
ATOM    825  C   HIS A 106     -11.672 -10.153  11.743  1.00 91.04           C  
ATOM    826  CB  HIS A 106     -13.220  -9.473  13.589  1.00 91.04           C  
ATOM    827  O   HIS A 106     -12.103 -10.095  10.589  1.00 91.04           O  
ATOM    828  CG  HIS A 106     -14.283  -9.876  14.560  1.00 91.04           C  
ATOM    829  CD2 HIS A 106     -15.584 -10.199  14.371  1.00 91.04           C  
ATOM    830  ND1 HIS A 106     -14.053  -9.978  15.915  1.00 91.04           N  
ATOM    831  CE1 HIS A 106     -15.170 -10.348  16.519  1.00 91.04           C  
ATOM    832  NE2 HIS A 106     -16.114 -10.489  15.604  1.00 91.04           N  
ATOM    833  N   TYR A 107     -10.448  -9.793  12.111  1.00 92.12           N  
ATOM    834  CA  TYR A 107      -9.467  -9.411  11.100  1.00 92.12           C  
ATOM    835  C   TYR A 107      -9.197 -10.564  10.140  1.00 92.12           C  
ATOM    836  CB  TYR A 107      -8.160  -8.965  11.761  1.00 92.12           C  
ATOM    837  O   TYR A 107      -9.198 -10.378   8.921  1.00 92.12           O  
ATOM    838  CG  TYR A 107      -7.143  -8.419  10.788  1.00 92.12           C  
ATOM    839  CD1 TYR A 107      -6.245  -9.264  10.141  1.00 92.12           C  
ATOM    840  CD2 TYR A 107      -7.079  -7.057  10.514  1.00 92.12           C  
ATOM    841  CE1 TYR A 107      -5.306  -8.765   9.245  1.00 92.12           C  
ATOM    842  CE2 TYR A 107      -6.143  -6.547   9.620  1.00 92.12           C  
ATOM    843  OH  TYR A 107      -4.335  -6.908   8.104  1.00 92.12           O  
ATOM    844  CZ  TYR A 107      -5.263  -7.407   8.991  1.00 92.12           C  
ATOM    845  N   ARG A 108      -9.020 -11.706  10.662  1.00 90.68           N  
ATOM    846  CA  ARG A 108      -8.722 -12.893   9.866  1.00 90.68           C  
ATOM    847  C   ARG A 108      -9.924 -13.301   9.020  1.00 90.68           C  
ATOM    848  CB  ARG A 108      -8.299 -14.053  10.770  1.00 90.68           C  
ATOM    849  O   ARG A 108      -9.764 -13.768   7.891  1.00 90.68           O  
ATOM    850  CG  ARG A 108      -6.916 -13.887  11.379  1.00 90.68           C  
ATOM    851  CD  ARG A 108      -6.483 -15.131  12.142  1.00 90.68           C  
ATOM    852  NE  ARG A 108      -6.202 -16.246  11.241  1.00 90.68           N  
ATOM    853  NH1 ARG A 108      -5.754 -17.763  12.925  1.00 90.68           N  
ATOM    854  NH2 ARG A 108      -5.630 -18.410  10.729  1.00 90.68           N  
ATOM    855  CZ  ARG A 108      -5.863 -17.470  11.634  1.00 90.68           C  
ATOM    856  N   LYS A 109     -11.053 -13.228   9.611  1.00 91.90           N  
ATOM    857  CA  LYS A 109     -12.276 -13.463   8.848  1.00 91.90           C  
ATOM    858  C   LYS A 109     -12.345 -12.551   7.626  1.00 91.90           C  
ATOM    859  CB  LYS A 109     -13.508 -13.252   9.730  1.00 91.90           C  
ATOM    860  O   LYS A 109     -12.671 -13.002   6.526  1.00 91.90           O  
ATOM    861  CG  LYS A 109     -14.821 -13.627   9.059  1.00 91.90           C  
ATOM    862  CD  LYS A 109     -15.999 -13.476  10.012  1.00 91.90           C  
ATOM    863  CE  LYS A 109     -17.317 -13.822   9.333  1.00 91.90           C  
ATOM    864  NZ  LYS A 109     -18.469 -13.730  10.279  1.00 91.90           N  
ATOM    865  N   LEU A 110     -12.142 -11.288   7.831  1.00 93.33           N  
ATOM    866  CA  LEU A 110     -12.129 -10.291   6.766  1.00 93.33           C  
ATOM    867  C   LEU A 110     -11.046 -10.606   5.739  1.00 93.33           C  
ATOM    868  CB  LEU A 110     -11.909  -8.891   7.345  1.00 93.33           C  
ATOM    869  O   LEU A 110     -11.291 -10.540   4.532  1.00 93.33           O  
ATOM    870  CG  LEU A 110     -11.919  -7.734   6.344  1.00 93.33           C  
ATOM    871  CD1 LEU A 110     -13.263  -7.666   5.627  1.00 93.33           C  
ATOM    872  CD2 LEU A 110     -11.616  -6.416   7.048  1.00 93.33           C  
ATOM    873  N   LEU A 111      -9.799 -10.898   6.194  1.00 93.24           N  
ATOM    874  CA  LEU A 111      -8.688 -11.283   5.330  1.00 93.24           C  
ATOM    875  C   LEU A 111      -9.039 -12.522   4.513  1.00 93.24           C  
ATOM    876  CB  LEU A 111      -7.429 -11.544   6.161  1.00 93.24           C  
ATOM    877  O   LEU A 111      -8.767 -12.576   3.312  1.00 93.24           O  
ATOM    878  CG  LEU A 111      -6.159 -11.881   5.379  1.00 93.24           C  
ATOM    879  CD1 LEU A 111      -5.780 -10.724   4.460  1.00 93.24           C  
ATOM    880  CD2 LEU A 111      -5.015 -12.210   6.333  1.00 93.24           C  
ATOM    881  N   GLY A 112      -9.603 -13.546   5.142  1.00 92.35           N  
ATOM    882  CA  GLY A 112     -10.073 -14.738   4.454  1.00 92.35           C  
ATOM    883  C   GLY A 112     -11.063 -14.436   3.345  1.00 92.35           C  
ATOM    884  O   GLY A 112     -10.997 -15.031   2.267  1.00 92.35           O  
ATOM    885  N   HIS A 113     -11.981 -13.563   3.612  1.00 93.24           N  
ATOM    886  CA  HIS A 113     -12.964 -13.168   2.609  1.00 93.24           C  
ATOM    887  C   HIS A 113     -12.294 -12.495   1.416  1.00 93.24           C  
ATOM    888  CB  HIS A 113     -14.008 -12.233   3.221  1.00 93.24           C  
ATOM    889  O   HIS A 113     -12.669 -12.741   0.267  1.00 93.24           O  
ATOM    890  CG  HIS A 113     -15.050 -11.778   2.249  1.00 93.24           C  
ATOM    891  CD2 HIS A 113     -15.243 -10.580   1.650  1.00 93.24           C  
ATOM    892  ND1 HIS A 113     -16.053 -12.605   1.793  1.00 93.24           N  
ATOM    893  CE1 HIS A 113     -16.821 -11.933   0.951  1.00 93.24           C  
ATOM    894  NE2 HIS A 113     -16.351 -10.701   0.847  1.00 93.24           N  
ATOM    895  N   PHE A 114     -11.344 -11.517   1.645  1.00 93.05           N  
ATOM    896  CA  PHE A 114     -10.596 -10.872   0.573  1.00 93.05           C  
ATOM    897  C   PHE A 114      -9.887 -11.907  -0.292  1.00 93.05           C  
ATOM    898  CB  PHE A 114      -9.577  -9.882   1.148  1.00 93.05           C  
ATOM    899  O   PHE A 114      -9.919 -11.823  -1.522  1.00 93.05           O  
ATOM    900  CG  PHE A 114     -10.124  -8.494   1.344  1.00 93.05           C  
ATOM    901  CD1 PHE A 114      -9.936  -7.514   0.376  1.00 93.05           C  
ATOM    902  CD2 PHE A 114     -10.827  -8.168   2.497  1.00 93.05           C  
ATOM    903  CE1 PHE A 114     -10.441  -6.229   0.555  1.00 93.05           C  
ATOM    904  CE2 PHE A 114     -11.334  -6.885   2.683  1.00 93.05           C  
ATOM    905  CZ  PHE A 114     -11.139  -5.917   1.711  1.00 93.05           C  
ATOM    906  N   ILE A 115      -9.253 -12.909   0.338  1.00 91.58           N  
ATOM    907  CA  ILE A 115      -8.524 -13.967  -0.353  1.00 91.58           C  
ATOM    908  C   ILE A 115      -9.484 -14.761  -1.237  1.00 91.58           C  
ATOM    909  CB  ILE A 115      -7.811 -14.908   0.644  1.00 91.58           C  
ATOM    910  O   ILE A 115      -9.205 -14.992  -2.416  1.00 91.58           O  
ATOM    911  CG1 ILE A 115      -6.751 -14.137   1.439  1.00 91.58           C  
ATOM    912  CG2 ILE A 115      -7.187 -16.099  -0.089  1.00 91.58           C  
ATOM    913  CD1 ILE A 115      -6.133 -14.934   2.580  1.00 91.58           C  
ATOM    914  N   ASP A 116     -10.638 -15.141  -0.706  1.00 91.11           N  
ATOM    915  CA  ASP A 116     -11.641 -15.910  -1.436  1.00 91.11           C  
ATOM    916  C   ASP A 116     -12.216 -15.101  -2.597  1.00 91.11           C  
ATOM    917  CB  ASP A 116     -12.764 -16.355  -0.498  1.00 91.11           C  
ATOM    918  O   ASP A 116     -12.380 -15.621  -3.702  1.00 91.11           O  
ATOM    919  CG  ASP A 116     -12.337 -17.454   0.459  1.00 91.11           C  
ATOM    920  OD1 ASP A 116     -11.281 -18.084   0.232  1.00 91.11           O  
ATOM    921  OD2 ASP A 116     -13.063 -17.694   1.448  1.00 91.11           O  
ATOM    922  N   SER A 117     -12.539 -13.837  -2.304  1.00 90.95           N  
ATOM    923  CA  SER A 117     -13.148 -12.959  -3.299  1.00 90.95           C  
ATOM    924  C   SER A 117     -12.203 -12.711  -4.470  1.00 90.95           C  
ATOM    925  CB  SER A 117     -13.548 -11.627  -2.664  1.00 90.95           C  
ATOM    926  O   SER A 117     -12.626 -12.715  -5.627  1.00 90.95           O  
ATOM    927  OG  SER A 117     -14.618 -11.805  -1.752  1.00 90.95           O  
ATOM    928  N   ILE A 118     -10.925 -12.499  -4.220  1.00 89.78           N  
ATOM    929  CA  ILE A 118      -9.918 -12.289  -5.254  1.00 89.78           C  
ATOM    930  C   ILE A 118      -9.723 -13.575  -6.054  1.00 89.78           C  
ATOM    931  CB  ILE A 118      -8.574 -11.826  -4.648  1.00 89.78           C  
ATOM    932  O   ILE A 118      -9.590 -13.537  -7.279  1.00 89.78           O  
ATOM    933  CG1 ILE A 118      -8.706 -10.412  -4.072  1.00 89.78           C  
ATOM    934  CG2 ILE A 118      -7.459 -11.889  -5.695  1.00 89.78           C  
ATOM    935  CD1 ILE A 118      -7.511  -9.967  -3.240  1.00 89.78           C  
ATOM    936  N   GLY A 119      -9.770 -14.724  -5.374  1.00 87.75           N  
ATOM    937  CA  GLY A 119      -9.602 -16.018  -6.015  1.00 87.75           C  
ATOM    938  C   GLY A 119     -10.782 -16.411  -6.885  1.00 87.75           C  
ATOM    939  O   GLY A 119     -10.608 -17.045  -7.927  1.00 87.75           O  
ATOM    940  N   ARG A 120     -12.022 -15.985  -6.559  1.00 86.80           N  
ATOM    941  CA  ARG A 120     -13.249 -16.429  -7.212  1.00 86.80           C  
ATOM    942  C   ARG A 120     -13.719 -15.411  -8.245  1.00 86.80           C  
ATOM    943  CB  ARG A 120     -14.351 -16.673  -6.178  1.00 86.80           C  
ATOM    944  O   ARG A 120     -14.569 -15.717  -9.084  1.00 86.80           O  
ATOM    945  CG  ARG A 120     -14.114 -17.892  -5.301  1.00 86.80           C  
ATOM    946  CD  ARG A 120     -15.283 -18.146  -4.360  1.00 86.80           C  
ATOM    947  NE  ARG A 120     -14.920 -19.065  -3.285  1.00 86.80           N  
ATOM    948  NH1 ARG A 120     -16.680 -18.478  -1.909  1.00 86.80           N  
ATOM    949  NH2 ARG A 120     -15.174 -20.069  -1.235  1.00 86.80           N  
ATOM    950  CZ  ARG A 120     -15.592 -19.202  -2.146  1.00 86.80           C  
ATOM    951  N   SER A 121     -13.171 -14.175  -8.166  1.00 83.77           N  
ATOM    952  CA  SER A 121     -13.642 -13.113  -9.049  1.00 83.77           C  
ATOM    953  C   SER A 121     -13.262 -13.389 -10.499  1.00 83.77           C  
ATOM    954  CB  SER A 121     -13.074 -11.761  -8.613  1.00 83.77           C  
ATOM    955  O   SER A 121     -12.158 -13.862 -10.778  1.00 83.77           O  
ATOM    956  OG  SER A 121     -13.463 -11.457  -7.285  1.00 83.77           O  
ATOM    957  N   THR A 122     -14.269 -13.218 -11.366  1.00 77.72           N  
ATOM    958  CA  THR A 122     -14.073 -13.413 -12.798  1.00 77.72           C  
ATOM    959  C   THR A 122     -13.251 -12.272 -13.391  1.00 77.72           C  
ATOM    960  CB  THR A 122     -15.420 -13.517 -13.537  1.00 77.72           C  
ATOM    961  O   THR A 122     -12.369 -12.501 -14.221  1.00 77.72           O  
ATOM    962  CG2 THR A 122     -15.219 -13.953 -14.985  1.00 77.72           C  
ATOM    963  OG1 THR A 122     -16.250 -14.476 -12.872  1.00 77.72           O  
ATOM    964  N   LEU A 123     -13.519 -11.062 -12.930  1.00 79.39           N  
ATOM    965  CA  LEU A 123     -12.779  -9.871 -13.332  1.00 79.39           C  
ATOM    966  C   LEU A 123     -11.903  -9.365 -12.191  1.00 79.39           C  
ATOM    967  CB  LEU A 123     -13.741  -8.768 -13.780  1.00 79.39           C  
ATOM    968  O   LEU A 123     -12.246  -9.531 -11.018  1.00 79.39           O  
ATOM    969  CG  LEU A 123     -14.647  -9.099 -14.967  1.00 79.39           C  
ATOM    970  CD1 LEU A 123     -15.701  -8.012 -15.149  1.00 79.39           C  
ATOM    971  CD2 LEU A 123     -13.821  -9.269 -16.238  1.00 79.39           C  
ATOM    972  N   LEU A 124     -10.660  -8.861 -12.636  1.00 76.69           N  
ATOM    973  CA  LEU A 124      -9.778  -8.269 -11.636  1.00 76.69           C  
ATOM    974  C   LEU A 124     -10.413  -7.028 -11.018  1.00 76.69           C  
ATOM    975  CB  LEU A 124      -8.427  -7.909 -12.259  1.00 76.69           C  
ATOM    976  O   LEU A 124     -10.762  -6.084 -11.730  1.00 76.69           O  
ATOM    977  CG  LEU A 124      -7.321  -7.496 -11.286  1.00 76.69           C  
ATOM    978  CD1 LEU A 124      -6.897  -8.684 -10.429  1.00 76.69           C  
ATOM    979  CD2 LEU A 124      -6.127  -6.925 -12.045  1.00 76.69           C  
ATOM    980  N   GLU A 125     -10.748  -7.054  -9.681  1.00 83.63           N  
ATOM    981  CA  GLU A 125     -11.313  -5.929  -8.941  1.00 83.63           C  
ATOM    982  C   GLU A 125     -10.224  -5.146  -8.212  1.00 83.63           C  
ATOM    983  CB  GLU A 125     -12.367  -6.417  -7.944  1.00 83.63           C  
ATOM    984  O   GLU A 125      -9.709  -5.597  -7.188  1.00 83.63           O  
ATOM    985  CG  GLU A 125     -13.600  -7.022  -8.600  1.00 83.63           C  
ATOM    986  CD  GLU A 125     -14.735  -7.279  -7.621  1.00 83.63           C  
ATOM    987  OE1 GLU A 125     -15.819  -7.731  -8.054  1.00 83.63           O  
ATOM    988  OE2 GLU A 125     -14.539  -7.025  -6.412  1.00 83.63           O  
ATOM    989  N   PHE A 126      -9.827  -3.979  -8.750  1.00 83.79           N  
ATOM    990  CA  PHE A 126      -8.731  -3.165  -8.238  1.00 83.79           C  
ATOM    991  C   PHE A 126      -8.978  -2.774  -6.787  1.00 83.79           C  
ATOM    992  CB  PHE A 126      -8.546  -1.910  -9.097  1.00 83.79           C  
ATOM    993  O   PHE A 126      -8.041  -2.707  -5.988  1.00 83.79           O  
ATOM    994  CG  PHE A 126      -8.195  -2.201 -10.531  1.00 83.79           C  
ATOM    995  CD1 PHE A 126      -7.694  -3.443 -10.900  1.00 83.79           C  
ATOM    996  CD2 PHE A 126      -8.367  -1.231 -11.510  1.00 83.79           C  
ATOM    997  CE1 PHE A 126      -7.369  -3.716 -12.227  1.00 83.79           C  
ATOM    998  CE2 PHE A 126      -8.044  -1.496 -12.838  1.00 83.79           C  
ATOM    999  CZ  PHE A 126      -7.544  -2.739 -13.194  1.00 83.79           C  
ATOM   1000  N   GLY A 127     -10.222  -2.484  -6.473  1.00 83.98           N  
ATOM   1001  CA  GLY A 127     -10.588  -2.111  -5.115  1.00 83.98           C  
ATOM   1002  C   GLY A 127     -10.263  -3.185  -4.094  1.00 83.98           C  
ATOM   1003  O   GLY A 127      -9.757  -2.885  -3.010  1.00 83.98           O  
ATOM   1004  N   LEU A 128     -10.482  -4.403  -4.463  1.00 88.34           N  
ATOM   1005  CA  LEU A 128     -10.222  -5.548  -3.596  1.00 88.34           C  
ATOM   1006  C   LEU A 128      -8.723  -5.781  -3.438  1.00 88.34           C  
ATOM   1007  CB  LEU A 128     -10.890  -6.807  -4.156  1.00 88.34           C  
ATOM   1008  O   LEU A 128      -8.250  -6.081  -2.339  1.00 88.34           O  
ATOM   1009  CG  LEU A 128     -12.411  -6.886  -4.016  1.00 88.34           C  
ATOM   1010  CD1 LEU A 128     -12.938  -8.158  -4.673  1.00 88.34           C  
ATOM   1011  CD2 LEU A 128     -12.817  -6.830  -2.547  1.00 88.34           C  
ATOM   1012  N   LEU A 129      -7.879  -5.621  -4.538  1.00 88.29           N  
ATOM   1013  CA  LEU A 129      -6.426  -5.745  -4.508  1.00 88.29           C  
ATOM   1014  C   LEU A 129      -5.804  -4.644  -3.656  1.00 88.29           C  
ATOM   1015  CB  LEU A 129      -5.854  -5.692  -5.927  1.00 88.29           C  
ATOM   1016  O   LEU A 129      -4.921  -4.911  -2.837  1.00 88.29           O  
ATOM   1017  CG  LEU A 129      -6.123  -6.911  -6.812  1.00 88.29           C  
ATOM   1018  CD1 LEU A 129      -5.579  -6.676  -8.217  1.00 88.29           C  
ATOM   1019  CD2 LEU A 129      -5.509  -8.164  -6.198  1.00 88.29           C  
ATOM   1020  N   ASN A 130      -6.341  -3.450  -3.837  1.00 84.90           N  
ATOM   1021  CA  ASN A 130      -5.871  -2.319  -3.043  1.00 84.90           C  
ATOM   1022  C   ASN A 130      -6.285  -2.451  -1.580  1.00 84.90           C  
ATOM   1023  CB  ASN A 130      -6.390  -1.003  -3.625  1.00 84.90           C  
ATOM   1024  O   ASN A 130      -5.516  -2.111  -0.680  1.00 84.90           O  
ATOM   1025  CG  ASN A 130      -5.655  -0.592  -4.886  1.00 84.90           C  
ATOM   1026  ND2 ASN A 130      -6.299   0.229  -5.707  1.00 84.90           N  
ATOM   1027  OD1 ASN A 130      -4.519  -1.011  -5.122  1.00 84.90           O  
ATOM   1028  N   GLY A 131      -7.499  -2.875  -1.366  1.00 87.43           N  
ATOM   1029  CA  GLY A 131      -7.979  -3.146  -0.020  1.00 87.43           C  
ATOM   1030  C   GLY A 131      -7.153  -4.188   0.710  1.00 87.43           C  
ATOM   1031  O   GLY A 131      -6.858  -4.034   1.896  1.00 87.43           O  
ATOM   1032  N   LEU A 132      -6.772  -5.302  -0.027  1.00 91.25           N  
ATOM   1033  CA  LEU A 132      -5.916  -6.341   0.535  1.00 91.25           C  
ATOM   1034  C   LEU A 132      -4.566  -5.767   0.951  1.00 91.25           C  
ATOM   1035  CB  LEU A 132      -5.713  -7.473  -0.476  1.00 91.25           C  
ATOM   1036  O   LEU A 132      -4.076  -6.053   2.046  1.00 91.25           O  
ATOM   1037  CG  LEU A 132      -4.776  -8.604  -0.048  1.00 91.25           C  
ATOM   1038  CD1 LEU A 132      -5.374  -9.372   1.125  1.00 91.25           C  
ATOM   1039  CD2 LEU A 132      -4.497  -9.539  -1.220  1.00 91.25           C  
ATOM   1040  N   ALA A 133      -3.968  -5.032   0.030  1.00 86.93           N  
ATOM   1041  CA  ALA A 133      -2.682  -4.396   0.303  1.00 86.93           C  
ATOM   1042  C   ALA A 133      -2.753  -3.529   1.557  1.00 86.93           C  
ATOM   1043  CB  ALA A 133      -2.237  -3.560  -0.894  1.00 86.93           C  
ATOM   1044  O   ALA A 133      -1.866  -3.590   2.412  1.00 86.93           O  
ATOM   1045  N   GLN A 134      -3.809  -2.725   1.719  1.00 84.48           N  
ATOM   1046  CA  GLN A 134      -3.996  -1.841   2.864  1.00 84.48           C  
ATOM   1047  C   GLN A 134      -4.242  -2.639   4.142  1.00 84.48           C  
ATOM   1048  CB  GLN A 134      -5.157  -0.877   2.615  1.00 84.48           C  
ATOM   1049  O   GLN A 134      -3.790  -2.249   5.220  1.00 84.48           O  
ATOM   1050  CG  GLN A 134      -4.826   0.247   1.643  1.00 84.48           C  
ATOM   1051  CD  GLN A 134      -5.950   1.258   1.510  1.00 84.48           C  
ATOM   1052  NE2 GLN A 134      -5.984   1.961   0.383  1.00 84.48           N  
ATOM   1053  OE1 GLN A 134      -6.780   1.405   2.412  1.00 84.48           O  
ATOM   1054  N   LEU A 135      -4.905  -3.717   4.089  1.00 88.70           N  
ATOM   1055  CA  LEU A 135      -5.159  -4.588   5.232  1.00 88.70           C  
ATOM   1056  C   LEU A 135      -3.867  -5.229   5.725  1.00 88.70           C  
ATOM   1057  CB  LEU A 135      -6.173  -5.674   4.862  1.00 88.70           C  
ATOM   1058  O   LEU A 135      -3.666  -5.381   6.933  1.00 88.70           O  
ATOM   1059  CG  LEU A 135      -7.648  -5.276   4.930  1.00 88.70           C  
ATOM   1060  CD1 LEU A 135      -8.530  -6.425   4.450  1.00 88.70           C  
ATOM   1061  CD2 LEU A 135      -8.026  -4.861   6.348  1.00 88.70           C  
ATOM   1062  N   LEU A 136      -2.964  -5.652   4.752  1.00 88.32           N  
ATOM   1063  CA  LEU A 136      -1.666  -6.219   5.100  1.00 88.32           C  
ATOM   1064  C   LEU A 136      -0.784  -5.180   5.784  1.00 88.32           C  
ATOM   1065  CB  LEU A 136      -0.964  -6.759   3.851  1.00 88.32           C  
ATOM   1066  O   LEU A 136      -0.075  -5.495   6.742  1.00 88.32           O  
ATOM   1067  CG  LEU A 136      -1.611  -7.971   3.180  1.00 88.32           C  
ATOM   1068  CD1 LEU A 136      -0.855  -8.340   1.908  1.00 88.32           C  
ATOM   1069  CD2 LEU A 136      -1.659  -9.153   4.141  1.00 88.32           C  
ATOM   1070  N   GLN A 137      -0.867  -3.950   5.311  1.00 80.52           N  
ATOM   1071  CA  GLN A 137      -0.027  -2.863   5.803  1.00 80.52           C  
ATOM   1072  C   GLN A 137      -0.477  -2.403   7.187  1.00 80.52           C  
ATOM   1073  CB  GLN A 137      -0.047  -1.686   4.827  1.00 80.52           C  
ATOM   1074  O   GLN A 137       0.336  -1.936   7.987  1.00 80.52           O  
ATOM   1075  CG  GLN A 137       0.731  -1.939   3.542  1.00 80.52           C  
ATOM   1076  CD  GLN A 137       0.623  -0.792   2.555  1.00 80.52           C  
ATOM   1077  NE2 GLN A 137       1.304  -0.920   1.421  1.00 80.52           N  
ATOM   1078  OE1 GLN A 137      -0.067   0.200   2.809  1.00 80.52           O  
ATOM   1079  N   CYS A 138      -1.776  -2.594   7.480  1.00 79.06           N  
ATOM   1080  CA  CYS A 138      -2.318  -2.061   8.725  1.00 79.06           C  
ATOM   1081  C   CYS A 138      -2.463  -3.159   9.771  1.00 79.06           C  
ATOM   1082  CB  CYS A 138      -3.672  -1.396   8.479  1.00 79.06           C  
ATOM   1083  O   CYS A 138      -3.024  -2.931  10.844  1.00 79.06           O  
ATOM   1084  SG  CYS A 138      -4.940  -2.530   7.873  1.00 79.06           S  
ATOM   1085  N   ALA A 139      -2.007  -4.368   9.474  1.00 83.48           N  
ATOM   1086  CA  ALA A 139      -2.128  -5.498  10.392  1.00 83.48           C  
ATOM   1087  C   ALA A 139      -1.293  -5.276  11.650  1.00 83.48           C  
ATOM   1088  CB  ALA A 139      -1.708  -6.793   9.700  1.00 83.48           C  
ATOM   1089  O   ALA A 139      -0.143  -4.839  11.569  1.00 83.48           O  
ATOM   1090  N   ARG A 140      -1.908  -5.475  12.819  1.00 81.57           N  
ATOM   1091  CA  ARG A 140      -1.181  -5.454  14.085  1.00 81.57           C  
ATOM   1092  C   ARG A 140      -0.203  -6.621  14.173  1.00 81.57           C  
ATOM   1093  CB  ARG A 140      -2.155  -5.496  15.264  1.00 81.57           C  
ATOM   1094  O   ARG A 140      -0.390  -7.646  13.516  1.00 81.57           O  
ATOM   1095  CG  ARG A 140      -3.024  -4.255  15.390  1.00 81.57           C  
ATOM   1096  CD  ARG A 140      -3.874  -4.287  16.652  1.00 81.57           C  
ATOM   1097  NE  ARG A 140      -4.667  -3.070  16.799  1.00 81.57           N  
ATOM   1098  NH1 ARG A 140      -5.702  -3.733  18.756  1.00 81.57           N  
ATOM   1099  NH2 ARG A 140      -6.188  -1.692  17.831  1.00 81.57           N  
ATOM   1100  CZ  ARG A 140      -5.517  -2.834  17.795  1.00 81.57           C  
ATOM   1101  N   SER A 141       0.846  -6.416  14.937  1.00 76.72           N  
ATOM   1102  CA  SER A 141       1.834  -7.476  15.112  1.00 76.72           C  
ATOM   1103  C   SER A 141       1.180  -8.768  15.589  1.00 76.72           C  
ATOM   1104  CB  SER A 141       2.913  -7.044  16.106  1.00 76.72           C  
ATOM   1105  O   SER A 141       0.383  -8.757  16.529  1.00 76.72           O  
ATOM   1106  OG  SER A 141       3.907  -8.046  16.236  1.00 76.72           O  
ATOM   1107  N   GLY A 142       1.354  -9.867  14.886  1.00 78.02           N  
ATOM   1108  CA  GLY A 142       0.851 -11.159  15.325  1.00 78.02           C  
ATOM   1109  C   GLY A 142      -0.483 -11.523  14.701  1.00 78.02           C  
ATOM   1110  O   GLY A 142      -1.000 -12.620  14.924  1.00 78.02           O  
ATOM   1111  N   TYR A 143      -1.100 -10.588  13.907  1.00 82.43           N  
ATOM   1112  CA  TYR A 143      -2.392 -10.798  13.264  1.00 82.43           C  
ATOM   1113  C   TYR A 143      -2.231 -11.543  11.944  1.00 82.43           C  
ATOM   1114  CB  TYR A 143      -3.098  -9.459  13.025  1.00 82.43           C  
ATOM   1115  O   TYR A 143      -3.140 -12.254  11.510  1.00 82.43           O  
ATOM   1116  CG  TYR A 143      -3.884  -8.967  14.216  1.00 82.43           C  
ATOM   1117  CD1 TYR A 143      -5.157  -8.424  14.059  1.00 82.43           C  
ATOM   1118  CD2 TYR A 143      -3.355  -9.041  15.500  1.00 82.43           C  
ATOM   1119  CE1 TYR A 143      -5.884  -7.967  15.153  1.00 82.43           C  
ATOM   1120  CE2 TYR A 143      -4.073  -8.587  16.601  1.00 82.43           C  
ATOM   1121  OH  TYR A 143      -6.050  -7.602  17.505  1.00 82.43           O  
ATOM   1122  CZ  TYR A 143      -5.335  -8.053  16.418  1.00 82.43           C  
ATOM   1123  N   LEU A 144      -1.099 -11.413  11.269  1.00 85.43           N  
ATOM   1124  CA  LEU A 144      -0.807 -12.111  10.021  1.00 85.43           C  
ATOM   1125  C   LEU A 144      -0.007 -13.382  10.284  1.00 85.43           C  
ATOM   1126  CB  LEU A 144      -0.037 -11.198   9.063  1.00 85.43           C  
ATOM   1127  O   LEU A 144       1.040 -13.339  10.934  1.00 85.43           O  
ATOM   1128  CG  LEU A 144      -0.775  -9.950   8.576  1.00 85.43           C  
ATOM   1129  CD1 LEU A 144       0.175  -9.042   7.801  1.00 85.43           C  
ATOM   1130  CD2 LEU A 144      -1.973 -10.338   7.716  1.00 85.43           C  
ATOM   1131  N   ARG A 145      -0.545 -14.485   9.888  1.00 86.96           N  
ATOM   1132  CA  ARG A 145       0.179 -15.751   9.942  1.00 86.96           C  
ATOM   1133  C   ARG A 145       0.911 -16.020   8.632  1.00 86.96           C  
ATOM   1134  CB  ARG A 145      -0.777 -16.904  10.255  1.00 86.96           C  
ATOM   1135  O   ARG A 145       0.511 -15.521   7.578  1.00 86.96           O  
ATOM   1136  CG  ARG A 145      -1.446 -16.798  11.616  1.00 86.96           C  
ATOM   1137  CD  ARG A 145      -2.324 -18.007  11.909  1.00 86.96           C  
ATOM   1138  NE  ARG A 145      -2.965 -17.904  13.217  1.00 86.96           N  
ATOM   1139  NH1 ARG A 145      -4.209 -19.837  12.989  1.00 86.96           N  
ATOM   1140  NH2 ARG A 145      -4.367 -18.585  14.903  1.00 86.96           N  
ATOM   1141  CZ  ARG A 145      -3.846 -18.776  13.700  1.00 86.96           C  
ATOM   1142  N   GLN A 146       2.016 -16.700   8.712  1.00 86.21           N  
ATOM   1143  CA  GLN A 146       2.789 -17.050   7.525  1.00 86.21           C  
ATOM   1144  C   GLN A 146       1.904 -17.696   6.463  1.00 86.21           C  
ATOM   1145  CB  GLN A 146       3.940 -17.988   7.890  1.00 86.21           C  
ATOM   1146  O   GLN A 146       2.035 -17.400   5.273  1.00 86.21           O  
ATOM   1147  CG  GLN A 146       5.053 -17.315   8.683  1.00 86.21           C  
ATOM   1148  CD  GLN A 146       6.223 -18.242   8.954  1.00 86.21           C  
ATOM   1149  NE2 GLN A 146       7.202 -17.756   9.710  1.00 86.21           N  
ATOM   1150  OE1 GLN A 146       6.247 -19.386   8.489  1.00 86.21           O  
ATOM   1151  N   ASP A 147       0.942 -18.572   6.862  1.00 87.04           N  
ATOM   1152  CA  ASP A 147       0.044 -19.273   5.949  1.00 87.04           C  
ATOM   1153  C   ASP A 147      -0.847 -18.291   5.192  1.00 87.04           C  
ATOM   1154  CB  ASP A 147      -0.816 -20.283   6.713  1.00 87.04           C  
ATOM   1155  O   ASP A 147      -1.227 -18.545   4.047  1.00 87.04           O  
ATOM   1156  CG  ASP A 147      -0.045 -21.522   7.132  1.00 87.04           C  
ATOM   1157  OD1 ASP A 147       1.065 -21.756   6.606  1.00 87.04           O  
ATOM   1158  OD2 ASP A 147      -0.553 -22.272   7.994  1.00 87.04           O  
ATOM   1159  N   ASP A 148      -1.264 -17.198   5.850  1.00 88.32           N  
ATOM   1160  CA  ASP A 148      -2.081 -16.154   5.238  1.00 88.32           C  
ATOM   1161  C   ASP A 148      -1.351 -15.500   4.068  1.00 88.32           C  
ATOM   1162  CB  ASP A 148      -2.466 -15.097   6.276  1.00 88.32           C  
ATOM   1163  O   ASP A 148      -1.928 -15.313   2.995  1.00 88.32           O  
ATOM   1164  CG  ASP A 148      -3.370 -15.639   7.368  1.00 88.32           C  
ATOM   1165  OD1 ASP A 148      -4.168 -16.563   7.097  1.00 88.32           O  
ATOM   1166  OD2 ASP A 148      -3.287 -15.137   8.510  1.00 88.32           O  
ATOM   1167  N   LEU A 149      -0.088 -15.173   4.217  1.00 91.01           N  
ATOM   1168  CA  LEU A 149       0.735 -14.497   3.221  1.00 91.01           C  
ATOM   1169  C   LEU A 149       1.045 -15.425   2.051  1.00 91.01           C  
ATOM   1170  CB  LEU A 149       2.038 -13.999   3.851  1.00 91.01           C  
ATOM   1171  O   LEU A 149       1.025 -15.000   0.893  1.00 91.01           O  
ATOM   1172  CG  LEU A 149       1.903 -12.907   4.913  1.00 91.01           C  
ATOM   1173  CD1 LEU A 149       3.253 -12.636   5.570  1.00 91.01           C  
ATOM   1174  CD2 LEU A 149       1.336 -11.631   4.300  1.00 91.01           C  
ATOM   1175  N   VAL A 150       1.257 -16.714   2.380  1.00 90.07           N  
ATOM   1176  CA  VAL A 150       1.508 -17.715   1.349  1.00 90.07           C  
ATOM   1177  C   VAL A 150       0.242 -17.938   0.525  1.00 90.07           C  
ATOM   1178  CB  VAL A 150       1.988 -19.051   1.960  1.00 90.07           C  
ATOM   1179  O   VAL A 150       0.301 -18.027  -0.704  1.00 90.07           O  
ATOM   1180  CG1 VAL A 150       2.076 -20.135   0.887  1.00 90.07           C  
ATOM   1181  CG2 VAL A 150       3.338 -18.867   2.650  1.00 90.07           C  
ATOM   1182  N   SER A 151      -0.902 -18.077   1.171  1.00 90.56           N  
ATOM   1183  CA  SER A 151      -2.190 -18.264   0.512  1.00 90.56           C  
ATOM   1184  C   SER A 151      -2.511 -17.098  -0.417  1.00 90.56           C  
ATOM   1185  CB  SER A 151      -3.305 -18.423   1.547  1.00 90.56           C  
ATOM   1186  O   SER A 151      -2.981 -17.302  -1.538  1.00 90.56           O  
ATOM   1187  OG  SER A 151      -3.137 -19.619   2.288  1.00 90.56           O  
ATOM   1188  N   ILE A 152      -2.291 -15.834   0.039  1.00 92.64           N  
ATOM   1189  CA  ILE A 152      -2.527 -14.633  -0.754  1.00 92.64           C  
ATOM   1190  C   ILE A 152      -1.610 -14.632  -1.975  1.00 92.64           C  
ATOM   1191  CB  ILE A 152      -2.307 -13.352   0.082  1.00 92.64           C  
ATOM   1192  O   ILE A 152      -2.051 -14.347  -3.091  1.00 92.64           O  
ATOM   1193  CG1 ILE A 152      -3.324 -13.280   1.226  1.00 92.64           C  
ATOM   1194  CG2 ILE A 152      -2.392 -12.107  -0.806  1.00 92.64           C  
ATOM   1195  CD1 ILE A 152      -3.025 -12.197   2.254  1.00 92.64           C  
ATOM   1196  N   LEU A 153      -0.320 -14.952  -1.739  1.00 93.01           N  
ATOM   1197  CA  LEU A 153       0.663 -14.995  -2.816  1.00 93.01           C  
ATOM   1198  C   LEU A 153       0.290 -16.051  -3.851  1.00 93.01           C  
ATOM   1199  CB  LEU A 153       2.059 -15.282  -2.257  1.00 93.01           C  
ATOM   1200  O   LEU A 153       0.427 -15.823  -5.055  1.00 93.01           O  
ATOM   1201  CG  LEU A 153       3.217 -15.206  -3.253  1.00 93.01           C  
ATOM   1202  CD1 LEU A 153       3.306 -13.808  -3.856  1.00 93.01           C  
ATOM   1203  CD2 LEU A 153       4.530 -15.587  -2.577  1.00 93.01           C  
ATOM   1204  N   CYS A 154      -0.201 -17.182  -3.453  1.00 90.98           N  
ATOM   1205  CA  CYS A 154      -0.629 -18.254  -4.345  1.00 90.98           C  
ATOM   1206  C   CYS A 154      -1.791 -17.803  -5.221  1.00 90.98           C  
ATOM   1207  CB  CYS A 154      -1.034 -19.490  -3.541  1.00 90.98           C  
ATOM   1208  O   CYS A 154      -1.802 -18.060  -6.426  1.00 90.98           O  
ATOM   1209  SG  CYS A 154       0.365 -20.409  -2.864  1.00 90.98           S  
ATOM   1210  N   VAL A 155      -2.783 -17.204  -4.639  1.00 91.64           N  
ATOM   1211  CA  VAL A 155      -3.951 -16.707  -5.359  1.00 91.64           C  
ATOM   1212  C   VAL A 155      -3.518 -15.666  -6.389  1.00 91.64           C  
ATOM   1213  CB  VAL A 155      -4.996 -16.100  -4.395  1.00 91.64           C  
ATOM   1214  O   VAL A 155      -3.958 -15.704  -7.541  1.00 91.64           O  
ATOM   1215  CG1 VAL A 155      -6.070 -15.341  -5.172  1.00 91.64           C  
ATOM   1216  CG2 VAL A 155      -5.626 -17.194  -3.536  1.00 91.64           C  
ATOM   1217  N   LEU A 156      -2.666 -14.746  -5.999  1.00 92.18           N  
ATOM   1218  CA  LEU A 156      -2.197 -13.675  -6.872  1.00 92.18           C  
ATOM   1219  C   LEU A 156      -1.324 -14.230  -7.993  1.00 92.18           C  
ATOM   1220  CB  LEU A 156      -1.414 -12.633  -6.068  1.00 92.18           C  
ATOM   1221  O   LEU A 156      -1.408 -13.772  -9.134  1.00 92.18           O  
ATOM   1222  CG  LEU A 156      -2.222 -11.796  -5.075  1.00 92.18           C  
ATOM   1223  CD1 LEU A 156      -1.308 -10.831  -4.328  1.00 92.18           C  
ATOM   1224  CD2 LEU A 156      -3.334 -11.039  -5.793  1.00 92.18           C  
ATOM   1225  N   SER A 157      -0.473 -15.161  -7.618  1.00 89.18           N  
ATOM   1226  CA  SER A 157       0.371 -15.821  -8.608  1.00 89.18           C  
ATOM   1227  C   SER A 157      -0.468 -16.549  -9.652  1.00 89.18           C  
ATOM   1228  CB  SER A 157       1.323 -16.807  -7.929  1.00 89.18           C  
ATOM   1229  O   SER A 157      -0.175 -16.483 -10.848  1.00 89.18           O  
ATOM   1230  OG  SER A 157       2.151 -17.447  -8.885  1.00 89.18           O  
ATOM   1231  N   ASP A 158      -1.431 -17.292  -9.230  1.00 88.81           N  
ATOM   1232  CA  ASP A 158      -2.356 -17.964 -10.138  1.00 88.81           C  
ATOM   1233  C   ASP A 158      -3.041 -16.962 -11.064  1.00 88.81           C  
ATOM   1234  CB  ASP A 158      -3.404 -18.753  -9.350  1.00 88.81           C  
ATOM   1235  O   ASP A 158      -3.151 -17.197 -12.269  1.00 88.81           O  
ATOM   1236  CG  ASP A 158      -4.293 -19.607 -10.237  1.00 88.81           C  
ATOM   1237  OD1 ASP A 158      -3.766 -20.371 -11.074  1.00 88.81           O  
ATOM   1238  OD2 ASP A 158      -5.532 -19.513 -10.099  1.00 88.81           O  
ATOM   1239  N   ARG A 159      -3.512 -15.866 -10.510  1.00 87.50           N  
ATOM   1240  CA  ARG A 159      -4.174 -14.819 -11.281  1.00 87.50           C  
ATOM   1241  C   ARG A 159      -3.215 -14.191 -12.288  1.00 87.50           C  
ATOM   1242  CB  ARG A 159      -4.737 -13.741 -10.352  1.00 87.50           C  
ATOM   1243  O   ARG A 159      -3.612 -13.856 -13.405  1.00 87.50           O  
ATOM   1244  CG  ARG A 159      -5.955 -14.187  -9.559  1.00 87.50           C  
ATOM   1245  CD  ARG A 159      -7.172 -14.377 -10.454  1.00 87.50           C  
ATOM   1246  NE  ARG A 159      -8.383 -14.616  -9.673  1.00 87.50           N  
ATOM   1247  NH1 ARG A 159      -9.795 -14.682 -11.500  1.00 87.50           N  
ATOM   1248  NH2 ARG A 159     -10.634 -14.969  -9.386  1.00 87.50           N  
ATOM   1249  CZ  ARG A 159      -9.601 -14.755 -10.188  1.00 87.50           C  
ATOM   1250  N   LEU A 160      -1.979 -13.922 -11.851  1.00 86.66           N  
ATOM   1251  CA  LEU A 160      -0.942 -13.369 -12.716  1.00 86.66           C  
ATOM   1252  C   LEU A 160      -0.695 -14.276 -13.917  1.00 86.66           C  
ATOM   1253  CB  LEU A 160       0.359 -13.171 -11.934  1.00 86.66           C  
ATOM   1254  O   LEU A 160      -0.545 -13.795 -15.043  1.00 86.66           O  
ATOM   1255  CG  LEU A 160       0.457 -11.899 -11.091  1.00 86.66           C  
ATOM   1256  CD1 LEU A 160       1.700 -11.943 -10.208  1.00 86.66           C  
ATOM   1257  CD2 LEU A 160       0.474 -10.664 -11.985  1.00 86.66           C  
ATOM   1258  N   GLN A 161      -0.763 -15.577 -13.736  1.00 83.13           N  
ATOM   1259  CA  GLN A 161      -0.521 -16.559 -14.787  1.00 83.13           C  
ATOM   1260  C   GLN A 161      -1.713 -16.655 -15.735  1.00 83.13           C  
ATOM   1261  CB  GLN A 161      -0.221 -17.931 -14.181  1.00 83.13           C  
ATOM   1262  O   GLN A 161      -1.547 -16.941 -16.923  1.00 83.13           O  
ATOM   1263  CG  GLN A 161       1.137 -18.018 -13.498  1.00 83.13           C  
ATOM   1264  CD  GLN A 161       1.377 -19.362 -12.837  1.00 83.13           C  
ATOM   1265  NE2 GLN A 161       2.572 -19.548 -12.287  1.00 83.13           N  
ATOM   1266  OE1 GLN A 161       0.495 -20.226 -12.819  1.00 83.13           O  
ATOM   1267  N   ARG A 162      -2.907 -16.380 -15.214  1.00 81.05           N  
ATOM   1268  CA  ARG A 162      -4.154 -16.533 -15.957  1.00 81.05           C  
ATOM   1269  C   ARG A 162      -4.535 -15.236 -16.661  1.00 81.05           C  
ATOM   1270  CB  ARG A 162      -5.284 -16.975 -15.025  1.00 81.05           C  
ATOM   1271  O   ARG A 162      -5.392 -15.233 -17.548  1.00 81.05           O  
ATOM   1272  CG  ARG A 162      -5.154 -18.409 -14.535  1.00 81.05           C  
ATOM   1273  CD  ARG A 162      -6.337 -18.819 -13.670  1.00 81.05           C  
ATOM   1274  NE  ARG A 162      -6.159 -20.157 -13.113  1.00 81.05           N  
ATOM   1275  NH1 ARG A 162      -7.900 -19.985 -11.604  1.00 81.05           N  
ATOM   1276  NH2 ARG A 162      -6.657 -21.908 -11.713  1.00 81.05           N  
ATOM   1277  CZ  ARG A 162      -6.906 -20.681 -12.145  1.00 81.05           C  
ATOM   1278  N   THR A 163      -4.048 -14.035 -16.218  1.00 75.66           N  
ATOM   1279  CA  THR A 163      -4.371 -12.735 -16.795  1.00 75.66           C  
ATOM   1280  C   THR A 163      -3.693 -12.562 -18.152  1.00 75.66           C  
ATOM   1281  CB  THR A 163      -3.950 -11.587 -15.858  1.00 75.66           C  
ATOM   1282  O   THR A 163      -2.499 -12.836 -18.294  1.00 75.66           O  
ATOM   1283  CG2 THR A 163      -4.423 -10.239 -16.392  1.00 75.66           C  
ATOM   1284  OG1 THR A 163      -4.523 -11.803 -14.562  1.00 75.66           O  
ATOM   1285  N   HIS A 164      -4.500 -12.475 -19.243  1.00 64.49           N  
ATOM   1286  CA  HIS A 164      -4.072 -12.238 -20.617  1.00 64.49           C  
ATOM   1287  C   HIS A 164      -3.126 -11.044 -20.702  1.00 64.49           C  
ATOM   1288  CB  HIS A 164      -5.283 -12.014 -21.524  1.00 64.49           C  
ATOM   1289  O   HIS A 164      -3.353 -10.020 -20.054  1.00 64.49           O  
ATOM   1290  CG  HIS A 164      -6.082 -13.253 -21.775  1.00 64.49           C  
ATOM   1291  CD2 HIS A 164      -7.300 -13.633 -21.322  1.00 64.49           C  
ATOM   1292  ND1 HIS A 164      -5.633 -14.277 -22.581  1.00 64.49           N  
ATOM   1293  CE1 HIS A 164      -6.545 -15.235 -22.614  1.00 64.49           C  
ATOM   1294  NE2 HIS A 164      -7.566 -14.869 -21.858  1.00 64.49           N  
ATOM   1295  N   GLN A 165      -1.894 -11.094 -21.097  1.00 61.56           N  
ATOM   1296  CA  GLN A 165      -0.777 -10.169 -21.254  1.00 61.56           C  
ATOM   1297  C   GLN A 165      -1.195  -8.930 -22.040  1.00 61.56           C  
ATOM   1298  CB  GLN A 165       0.399 -10.858 -21.946  1.00 61.56           C  
ATOM   1299  O   GLN A 165      -0.452  -7.948 -22.103  1.00 61.56           O  
ATOM   1300  CG  GLN A 165       1.102 -11.895 -21.079  1.00 61.56           C  
ATOM   1301  CD  GLN A 165       2.263 -12.565 -21.790  1.00 61.56           C  
ATOM   1302  NE2 GLN A 165       2.975 -13.430 -21.077  1.00 61.56           N  
ATOM   1303  OE1 GLN A 165       2.517 -12.308 -22.971  1.00 61.56           O  
ATOM   1304  N   GLN A 166      -2.545  -8.819 -22.540  1.00 55.64           N  
ATOM   1305  CA  GLN A 166      -2.905  -7.742 -23.456  1.00 55.64           C  
ATOM   1306  C   GLN A 166      -3.487  -6.550 -22.702  1.00 55.64           C  
ATOM   1307  CB  GLN A 166      -3.903  -8.239 -24.503  1.00 55.64           C  
ATOM   1308  O   GLN A 166      -3.433  -5.417 -23.184  1.00 55.64           O  
ATOM   1309  CG  GLN A 166      -3.294  -9.176 -25.537  1.00 55.64           C  
ATOM   1310  CD  GLN A 166      -4.270  -9.551 -26.637  1.00 55.64           C  
ATOM   1311  NE2 GLN A 166      -3.749 -10.091 -27.733  1.00 55.64           N  
ATOM   1312  OE1 GLN A 166      -5.482  -9.358 -26.502  1.00 55.64           O  
ATOM   1313  N   SER A 167      -3.885  -6.759 -21.311  1.00 65.27           N  
ATOM   1314  CA  SER A 167      -4.305  -5.573 -20.571  1.00 65.27           C  
ATOM   1315  C   SER A 167      -3.209  -5.095 -19.626  1.00 65.27           C  
ATOM   1316  CB  SER A 167      -5.583  -5.859 -19.781  1.00 65.27           C  
ATOM   1317  O   SER A 167      -2.960  -5.716 -18.590  1.00 65.27           O  
ATOM   1318  OG  SER A 167      -5.873  -4.794 -18.892  1.00 65.27           O  
ATOM   1319  N   SER A 168      -2.294  -4.189 -20.024  1.00 73.08           N  
ATOM   1320  CA  SER A 168      -1.127  -3.660 -19.325  1.00 73.08           C  
ATOM   1321  C   SER A 168      -1.502  -3.135 -17.944  1.00 73.08           C  
ATOM   1322  CB  SER A 168      -0.471  -2.547 -20.143  1.00 73.08           C  
ATOM   1323  O   SER A 168      -0.728  -3.263 -16.993  1.00 73.08           O  
ATOM   1324  OG  SER A 168      -1.373  -1.473 -20.345  1.00 73.08           O  
ATOM   1325  N   GLU A 169      -2.821  -2.764 -17.717  1.00 80.02           N  
ATOM   1326  CA  GLU A 169      -3.255  -2.188 -16.448  1.00 80.02           C  
ATOM   1327  C   GLU A 169      -3.544  -3.276 -15.418  1.00 80.02           C  
ATOM   1328  CB  GLU A 169      -4.495  -1.313 -16.651  1.00 80.02           C  
ATOM   1329  O   GLU A 169      -3.171  -3.147 -14.250  1.00 80.02           O  
ATOM   1330  CG  GLU A 169      -4.902  -0.526 -15.414  1.00 80.02           C  
ATOM   1331  CD  GLU A 169      -6.042   0.447 -15.670  1.00 80.02           C  
ATOM   1332  OE1 GLU A 169      -6.396   1.222 -14.752  1.00 80.02           O  
ATOM   1333  OE2 GLU A 169      -6.586   0.433 -16.796  1.00 80.02           O  
ATOM   1334  N   ASP A 170      -4.245  -4.340 -15.770  1.00 81.86           N  
ATOM   1335  CA  ASP A 170      -4.539  -5.484 -14.913  1.00 81.86           C  
ATOM   1336  C   ASP A 170      -3.256  -6.177 -14.461  1.00 81.86           C  
ATOM   1337  CB  ASP A 170      -5.446  -6.480 -15.640  1.00 81.86           C  
ATOM   1338  O   ASP A 170      -3.112  -6.523 -13.287  1.00 81.86           O  
ATOM   1339  CG  ASP A 170      -6.858  -5.959 -15.840  1.00 81.86           C  
ATOM   1340  OD1 ASP A 170      -7.242  -4.969 -15.181  1.00 81.86           O  
ATOM   1341  OD2 ASP A 170      -7.595  -6.546 -16.662  1.00 81.86           O  
ATOM   1342  N   LEU A 171      -2.370  -6.337 -15.396  1.00 86.15           N  
ATOM   1343  CA  LEU A 171      -1.070  -6.933 -15.110  1.00 86.15           C  
ATOM   1344  C   LEU A 171      -0.265  -6.052 -14.160  1.00 86.15           C  
ATOM   1345  CB  LEU A 171      -0.285  -7.155 -16.405  1.00 86.15           C  
ATOM   1346  O   LEU A 171       0.369  -6.553 -13.229  1.00 86.15           O  
ATOM   1347  CG  LEU A 171       1.028  -7.930 -16.279  1.00 86.15           C  
ATOM   1348  CD1 LEU A 171       0.771  -9.316 -15.698  1.00 86.15           C  
ATOM   1349  CD2 LEU A 171       1.722  -8.031 -17.633  1.00 86.15           C  
ATOM   1350  N   TYR A 172      -0.317  -4.810 -14.458  1.00 86.62           N  
ATOM   1351  CA  TYR A 172       0.347  -3.852 -13.581  1.00 86.62           C  
ATOM   1352  C   TYR A 172      -0.179  -3.962 -12.155  1.00 86.62           C  
ATOM   1353  CB  TYR A 172       0.153  -2.424 -14.100  1.00 86.62           C  
ATOM   1354  O   TYR A 172       0.601  -4.051 -11.204  1.00 86.62           O  
ATOM   1355  CG  TYR A 172       0.642  -1.360 -13.148  1.00 86.62           C  
ATOM   1356  CD1 TYR A 172      -0.236  -0.719 -12.277  1.00 86.62           C  
ATOM   1357  CD2 TYR A 172       1.983  -0.994 -13.117  1.00 86.62           C  
ATOM   1358  CE1 TYR A 172       0.210   0.263 -11.399  1.00 86.62           C  
ATOM   1359  CE2 TYR A 172       2.441  -0.013 -12.243  1.00 86.62           C  
ATOM   1360  OH  TYR A 172       1.996   1.580 -10.522  1.00 86.62           O  
ATOM   1361  CZ  TYR A 172       1.548   0.609 -11.389  1.00 86.62           C  
ATOM   1362  N   GLN A 173      -1.461  -3.954 -11.887  1.00 85.97           N  
ATOM   1363  CA  GLN A 173      -2.089  -3.985 -10.570  1.00 85.97           C  
ATOM   1364  C   GLN A 173      -1.811  -5.306  -9.859  1.00 85.97           C  
ATOM   1365  CB  GLN A 173      -3.597  -3.760 -10.688  1.00 85.97           C  
ATOM   1366  O   GLN A 173      -1.609  -5.333  -8.643  1.00 85.97           O  
ATOM   1367  CG  GLN A 173      -3.975  -2.365 -11.167  1.00 85.97           C  
ATOM   1368  CD  GLN A 173      -3.513  -1.274 -10.219  1.00 85.97           C  
ATOM   1369  NE2 GLN A 173      -3.204  -0.104 -10.768  1.00 85.97           N  
ATOM   1370  OE1 GLN A 173      -3.436  -1.481  -9.004  1.00 85.97           O  
ATOM   1371  N   LEU A 174      -1.757  -6.318 -10.568  1.00 89.49           N  
ATOM   1372  CA  LEU A 174      -1.482  -7.642 -10.021  1.00 89.49           C  
ATOM   1373  C   LEU A 174      -0.026  -7.757  -9.582  1.00 89.49           C  
ATOM   1374  CB  LEU A 174      -1.803  -8.726 -11.054  1.00 89.49           C  
ATOM   1375  O   LEU A 174       0.264  -8.295  -8.511  1.00 89.49           O  
ATOM   1376  CG  LEU A 174      -3.278  -9.099 -11.209  1.00 89.49           C  
ATOM   1377  CD1 LEU A 174      -3.484  -9.932 -12.470  1.00 89.49           C  
ATOM   1378  CD2 LEU A 174      -3.772  -9.851  -9.978  1.00 89.49           C  
ATOM   1379  N   VAL A 175       0.873  -7.248 -10.462  1.00 90.70           N  
ATOM   1380  CA  VAL A 175       2.293  -7.245 -10.124  1.00 90.70           C  
ATOM   1381  C   VAL A 175       2.531  -6.361  -8.902  1.00 90.70           C  
ATOM   1382  CB  VAL A 175       3.157  -6.759 -11.309  1.00 90.70           C  
ATOM   1383  O   VAL A 175       3.328  -6.706  -8.025  1.00 90.70           O  
ATOM   1384  CG1 VAL A 175       4.607  -6.557 -10.873  1.00 90.70           C  
ATOM   1385  CG2 VAL A 175       3.078  -7.751 -12.469  1.00 90.70           C  
ATOM   1386  N   LYS A 176       1.895  -5.359  -8.887  1.00 89.33           N  
ATOM   1387  CA  LYS A 176       1.969  -4.467  -7.734  1.00 89.33           C  
ATOM   1388  C   LYS A 176       1.470  -5.161  -6.469  1.00 89.33           C  
ATOM   1389  CB  LYS A 176       1.159  -3.194  -7.987  1.00 89.33           C  
ATOM   1390  O   LYS A 176       2.078  -5.032  -5.404  1.00 89.33           O  
ATOM   1391  CG  LYS A 176       1.330  -2.129  -6.914  1.00 89.33           C  
ATOM   1392  CD  LYS A 176       0.588  -0.848  -7.276  1.00 89.33           C  
ATOM   1393  CE  LYS A 176       0.701   0.195  -6.172  1.00 89.33           C  
ATOM   1394  NZ  LYS A 176      -0.099   1.418  -6.481  1.00 89.33           N  
ATOM   1395  N   ALA A 177       0.287  -5.784  -6.496  1.00 90.52           N  
ATOM   1396  CA  ALA A 177      -0.257  -6.536  -5.368  1.00 90.52           C  
ATOM   1397  C   ALA A 177       0.730  -7.597  -4.890  1.00 90.52           C  
ATOM   1398  CB  ALA A 177      -1.586  -7.183  -5.750  1.00 90.52           C  
ATOM   1399  O   ALA A 177       0.899  -7.799  -3.685  1.00 90.52           O  
ATOM   1400  N   VAL A 178       1.376  -8.249  -5.842  1.00 92.91           N  
ATOM   1401  CA  VAL A 178       2.401  -9.245  -5.549  1.00 92.91           C  
ATOM   1402  C   VAL A 178       3.561  -8.590  -4.803  1.00 92.91           C  
ATOM   1403  CB  VAL A 178       2.914  -9.927  -6.838  1.00 92.91           C  
ATOM   1404  O   VAL A 178       4.062  -9.138  -3.818  1.00 92.91           O  
ATOM   1405  CG1 VAL A 178       4.158 -10.764  -6.546  1.00 92.91           C  
ATOM   1406  CG2 VAL A 178       1.817 -10.791  -7.456  1.00 92.91           C  
ATOM   1407  N   SER A 179       3.982  -7.478  -5.251  1.00 91.65           N  
ATOM   1408  CA  SER A 179       5.058  -6.748  -4.589  1.00 91.65           C  
ATOM   1409  C   SER A 179       4.697  -6.420  -3.145  1.00 91.65           C  
ATOM   1410  CB  SER A 179       5.379  -5.460  -5.349  1.00 91.65           C  
ATOM   1411  O   SER A 179       5.521  -6.577  -2.242  1.00 91.65           O  
ATOM   1412  OG  SER A 179       5.782  -5.746  -6.677  1.00 91.65           O  
ATOM   1413  N   ASN A 180       3.488  -5.959  -2.873  1.00 89.18           N  
ATOM   1414  CA  ASN A 180       3.024  -5.593  -1.539  1.00 89.18           C  
ATOM   1415  C   ASN A 180       3.013  -6.796  -0.600  1.00 89.18           C  
ATOM   1416  CB  ASN A 180       1.632  -4.962  -1.610  1.00 89.18           C  
ATOM   1417  O   ASN A 180       3.393  -6.681   0.567  1.00 89.18           O  
ATOM   1418  CG  ASN A 180       1.650  -3.576  -2.223  1.00 89.18           C  
ATOM   1419  ND2 ASN A 180       0.525  -3.167  -2.797  1.00 89.18           N  
ATOM   1420  OD1 ASN A 180       2.667  -2.878  -2.181  1.00 89.18           O  
ATOM   1421  N   VAL A 181       2.543  -7.915  -1.107  1.00 91.49           N  
ATOM   1422  CA  VAL A 181       2.504  -9.137  -0.310  1.00 91.49           C  
ATOM   1423  C   VAL A 181       3.927  -9.589   0.013  1.00 91.49           C  
ATOM   1424  CB  VAL A 181       1.740 -10.265  -1.038  1.00 91.49           C  
ATOM   1425  O   VAL A 181       4.210 -10.009   1.138  1.00 91.49           O  
ATOM   1426  CG1 VAL A 181       1.873 -11.585  -0.279  1.00 91.49           C  
ATOM   1427  CG2 VAL A 181       0.269  -9.889  -1.208  1.00 91.49           C  
ATOM   1428  N   LEU A 182       4.803  -9.513  -0.982  1.00 91.10           N  
ATOM   1429  CA  LEU A 182       6.198  -9.884  -0.773  1.00 91.10           C  
ATOM   1430  C   LEU A 182       6.852  -8.978   0.265  1.00 91.10           C  
ATOM   1431  CB  LEU A 182       6.976  -9.814  -2.090  1.00 91.10           C  
ATOM   1432  O   LEU A 182       7.658  -9.437   1.077  1.00 91.10           O  
ATOM   1433  CG  LEU A 182       6.657 -10.895  -3.124  1.00 91.10           C  
ATOM   1434  CD1 LEU A 182       7.327 -10.570  -4.454  1.00 91.10           C  
ATOM   1435  CD2 LEU A 182       7.096 -12.265  -2.618  1.00 91.10           C  
ATOM   1436  N   ASP A 183       6.526  -7.719   0.235  1.00 88.45           N  
ATOM   1437  CA  ASP A 183       6.992  -6.802   1.271  1.00 88.45           C  
ATOM   1438  C   ASP A 183       6.534  -7.259   2.654  1.00 88.45           C  
ATOM   1439  CB  ASP A 183       6.494  -5.382   0.994  1.00 88.45           C  
ATOM   1440  O   ASP A 183       7.309  -7.229   3.612  1.00 88.45           O  
ATOM   1441  CG  ASP A 183       7.291  -4.675  -0.087  1.00 88.45           C  
ATOM   1442  OD1 ASP A 183       8.363  -5.180  -0.485  1.00 88.45           O  
ATOM   1443  OD2 ASP A 183       6.844  -3.600  -0.545  1.00 88.45           O  
ATOM   1444  N   ALA A 184       5.241  -7.597   2.705  1.00 85.84           N  
ATOM   1445  CA  ALA A 184       4.678  -8.063   3.970  1.00 85.84           C  
ATOM   1446  C   ALA A 184       5.375  -9.335   4.445  1.00 85.84           C  
ATOM   1447  CB  ALA A 184       3.177  -8.304   3.828  1.00 85.84           C  
ATOM   1448  O   ALA A 184       5.614  -9.510   5.642  1.00 85.84           O  
ATOM   1449  N   MET A 185       5.666 -10.218   3.541  1.00 87.19           N  
ATOM   1450  CA  MET A 185       6.366 -11.464   3.840  1.00 87.19           C  
ATOM   1451  C   MET A 185       7.778 -11.187   4.344  1.00 87.19           C  
ATOM   1452  CB  MET A 185       6.418 -12.362   2.604  1.00 87.19           C  
ATOM   1453  O   MET A 185       8.244 -11.833   5.285  1.00 87.19           O  
ATOM   1454  CG  MET A 185       5.067 -12.931   2.201  1.00 87.19           C  
ATOM   1455  SD  MET A 185       5.175 -14.029   0.735  1.00 87.19           S  
ATOM   1456  CE  MET A 185       5.815 -15.538   1.512  1.00 87.19           C  
ATOM   1457  N   ALA A 186       8.446 -10.257   3.645  1.00 81.49           N  
ATOM   1458  CA  ALA A 186       9.786  -9.869   4.077  1.00 81.49           C  
ATOM   1459  C   ALA A 186       9.758  -9.268   5.479  1.00 81.49           C  
ATOM   1460  CB  ALA A 186      10.397  -8.877   3.089  1.00 81.49           C  
ATOM   1461  O   ALA A 186      10.621  -9.568   6.307  1.00 81.49           O  
ATOM   1462  N   ASP A 187       8.740  -8.461   5.854  1.00 77.31           N  
ATOM   1463  CA  ASP A 187       8.590  -7.818   7.155  1.00 77.31           C  
ATOM   1464  C   ASP A 187       8.260  -8.842   8.239  1.00 77.31           C  
ATOM   1465  CB  ASP A 187       7.504  -6.742   7.101  1.00 77.31           C  
ATOM   1466  O   ASP A 187       8.661  -8.683   9.394  1.00 77.31           O  
ATOM   1467  CG  ASP A 187       7.922  -5.517   6.306  1.00 77.31           C  
ATOM   1468  OD1 ASP A 187       9.134  -5.333   6.063  1.00 77.31           O  
ATOM   1469  OD2 ASP A 187       7.032  -4.727   5.923  1.00 77.31           O  
ATOM   1470  N   SER A 188       7.457  -9.912   7.867  1.00 73.21           N  
ATOM   1471  CA  SER A 188       6.954 -10.904   8.812  1.00 73.21           C  
ATOM   1472  C   SER A 188       7.888 -12.105   8.903  1.00 73.21           C  
ATOM   1473  CB  SER A 188       5.553 -11.366   8.408  1.00 73.21           C  
ATOM   1474  O   SER A 188       7.595 -13.074   9.606  1.00 73.21           O  
ATOM   1475  OG  SER A 188       4.643 -10.279   8.413  1.00 73.21           O  
ATOM   1476  N   SER A 189       9.089 -11.983   8.238  1.00 74.09           N  
ATOM   1477  CA  SER A 189      10.127 -13.009   8.233  1.00 74.09           C  
ATOM   1478  C   SER A 189       9.553 -14.374   7.871  1.00 74.09           C  
ATOM   1479  CB  SER A 189      10.815 -13.082   9.597  1.00 74.09           C  
ATOM   1480  O   SER A 189       9.773 -15.356   8.584  1.00 74.09           O  
ATOM   1481  OG  SER A 189      11.403 -11.836   9.931  1.00 74.09           O  
ATOM   1482  N   VAL A 190       8.697 -14.486   6.901  1.00 77.89           N  
ATOM   1483  CA  VAL A 190       8.122 -15.733   6.407  1.00 77.89           C  
ATOM   1484  C   VAL A 190       9.238 -16.677   5.964  1.00 77.89           C  
ATOM   1485  CB  VAL A 190       7.141 -15.483   5.239  1.00 77.89           C  
ATOM   1486  O   VAL A 190      10.164 -16.267   5.261  1.00 77.89           O  
ATOM   1487  CG1 VAL A 190       6.679 -16.805   4.630  1.00 77.89           C  
ATOM   1488  CG2 VAL A 190       5.944 -14.663   5.716  1.00 77.89           C  
ATOM   1489  N   LYS A 191       9.177 -17.919   6.456  1.00 75.20           N  
ATOM   1490  CA  LYS A 191      10.181 -18.921   6.110  1.00 75.20           C  
ATOM   1491  C   LYS A 191       9.562 -20.065   5.311  1.00 75.20           C  
ATOM   1492  CB  LYS A 191      10.853 -19.466   7.371  1.00 75.20           C  
ATOM   1493  O   LYS A 191       8.362 -20.323   5.415  1.00 75.20           O  
ATOM   1494  CG  LYS A 191      11.614 -18.418   8.169  1.00 75.20           C  
ATOM   1495  CD  LYS A 191      12.294 -19.028   9.388  1.00 75.20           C  
ATOM   1496  CE  LYS A 191      13.029 -17.974  10.205  1.00 75.20           C  
ATOM   1497  NZ  LYS A 191      13.670 -18.562  11.419  1.00 75.20           N  
ATOM   1498  N   GLY A 192      10.414 -20.579   4.321  1.00 68.86           N  
ATOM   1499  CA  GLY A 192      10.057 -21.878   3.774  1.00 68.86           C  
ATOM   1500  C   GLY A 192       9.072 -21.792   2.624  1.00 68.86           C  
ATOM   1501  O   GLY A 192       8.188 -22.640   2.491  1.00 68.86           O  
ATOM   1502  N   LEU A 193       9.109 -20.645   1.884  1.00 83.17           N  
ATOM   1503  CA  LEU A 193       8.341 -20.536   0.648  1.00 83.17           C  
ATOM   1504  C   LEU A 193       8.730 -21.637  -0.332  1.00 83.17           C  
ATOM   1505  CB  LEU A 193       8.556 -19.164   0.004  1.00 83.17           C  
ATOM   1506  O   LEU A 193       9.916 -21.859  -0.586  1.00 83.17           O  
ATOM   1507  CG  LEU A 193       7.603 -18.793  -1.134  1.00 83.17           C  
ATOM   1508  CD1 LEU A 193       6.187 -18.604  -0.600  1.00 83.17           C  
ATOM   1509  CD2 LEU A 193       8.084 -17.533  -1.845  1.00 83.17           C  
ATOM   1510  N   SER A 194       7.690 -22.466  -0.796  1.00 83.41           N  
ATOM   1511  CA  SER A 194       7.978 -23.553  -1.726  1.00 83.41           C  
ATOM   1512  C   SER A 194       8.710 -23.043  -2.963  1.00 83.41           C  
ATOM   1513  CB  SER A 194       6.687 -24.259  -2.142  1.00 83.41           C  
ATOM   1514  O   SER A 194       8.160 -22.256  -3.736  1.00 83.41           O  
ATOM   1515  OG  SER A 194       6.940 -25.211  -3.161  1.00 83.41           O  
ATOM   1516  N   ARG A 195       9.899 -23.445  -3.083  1.00 76.01           N  
ATOM   1517  CA  ARG A 195      10.709 -23.044  -4.230  1.00 76.01           C  
ATOM   1518  C   ARG A 195      10.073 -23.506  -5.537  1.00 76.01           C  
ATOM   1519  CB  ARG A 195      12.127 -23.607  -4.109  1.00 76.01           C  
ATOM   1520  O   ARG A 195       9.979 -22.734  -6.493  1.00 76.01           O  
ATOM   1521  CG  ARG A 195      13.057 -23.178  -5.233  1.00 76.01           C  
ATOM   1522  CD  ARG A 195      14.461 -23.735  -5.046  1.00 76.01           C  
ATOM   1523  NE  ARG A 195      15.306 -23.467  -6.206  1.00 76.01           N  
ATOM   1524  NH1 ARG A 195      17.107 -24.693  -5.437  1.00 76.01           N  
ATOM   1525  NH2 ARG A 195      17.224 -23.622  -7.461  1.00 76.01           N  
ATOM   1526  CZ  ARG A 195      16.544 -23.928  -6.365  1.00 76.01           C  
ATOM   1527  N   GLU A 196       9.669 -24.717  -5.622  1.00 77.92           N  
ATOM   1528  CA  GLU A 196       9.183 -25.391  -6.822  1.00 77.92           C  
ATOM   1529  C   GLU A 196       7.790 -24.901  -7.205  1.00 77.92           C  
ATOM   1530  CB  GLU A 196       9.170 -26.908  -6.619  1.00 77.92           C  
ATOM   1531  O   GLU A 196       7.497 -24.705  -8.387  1.00 77.92           O  
ATOM   1532  CG  GLU A 196      10.556 -27.532  -6.557  1.00 77.92           C  
ATOM   1533  CD  GLU A 196      10.527 -29.041  -6.374  1.00 77.92           C  
ATOM   1534  OE1 GLU A 196      11.610 -29.664  -6.289  1.00 77.92           O  
ATOM   1535  OE2 GLU A 196       9.412 -29.606  -6.316  1.00 77.92           O  
ATOM   1536  N   LYS A 197       6.998 -24.622  -6.207  1.00 81.55           N  
ATOM   1537  CA  LYS A 197       5.591 -24.345  -6.484  1.00 81.55           C  
ATOM   1538  C   LYS A 197       5.334 -22.844  -6.573  1.00 81.55           C  
ATOM   1539  CB  LYS A 197       4.700 -24.967  -5.408  1.00 81.55           C  
ATOM   1540  O   LYS A 197       4.455 -22.402  -7.317  1.00 81.55           O  
ATOM   1541  CG  LYS A 197       4.645 -26.487  -5.452  1.00 81.55           C  
ATOM   1542  CD  LYS A 197       3.641 -27.039  -4.448  1.00 81.55           C  
ATOM   1543  CE  LYS A 197       3.601 -28.561  -4.476  1.00 81.55           C  
ATOM   1544  NZ  LYS A 197       2.636 -29.108  -3.476  1.00 81.55           N  
ATOM   1545  N   ILE A 198       6.176 -22.031  -5.939  1.00 83.23           N  
ATOM   1546  CA  ILE A 198       5.785 -20.632  -5.808  1.00 83.23           C  
ATOM   1547  C   ILE A 198       6.972 -19.731  -6.143  1.00 83.23           C  
ATOM   1548  CB  ILE A 198       5.261 -20.322  -4.388  1.00 83.23           C  
ATOM   1549  O   ILE A 198       6.894 -18.903  -7.053  1.00 83.23           O  
ATOM   1550  CG1 ILE A 198       4.012 -21.159  -4.086  1.00 83.23           C  
ATOM   1551  CG2 ILE A 198       4.968 -18.826  -4.235  1.00 83.23           C  
ATOM   1552  CD1 ILE A 198       3.476 -20.982  -2.672  1.00 83.23           C  
ATOM   1553  N   HIS A 199       8.084 -19.874  -5.531  1.00 83.27           N  
ATOM   1554  CA  HIS A 199       9.235 -18.989  -5.673  1.00 83.27           C  
ATOM   1555  C   HIS A 199       9.782 -19.021  -7.097  1.00 83.27           C  
ATOM   1556  CB  HIS A 199      10.333 -19.373  -4.680  1.00 83.27           C  
ATOM   1557  O   HIS A 199       9.929 -17.975  -7.733  1.00 83.27           O  
ATOM   1558  CG  HIS A 199      11.459 -18.392  -4.622  1.00 83.27           C  
ATOM   1559  CD2 HIS A 199      11.725 -17.394  -3.746  1.00 83.27           C  
ATOM   1560  ND1 HIS A 199      12.478 -18.371  -5.550  1.00 83.27           N  
ATOM   1561  CE1 HIS A 199      13.323 -17.401  -5.246  1.00 83.27           C  
ATOM   1562  NE2 HIS A 199      12.889 -16.793  -4.155  1.00 83.27           N  
ATOM   1563  N   GLU A 200      10.107 -20.058  -7.783  1.00 81.62           N  
ATOM   1564  CA  GLU A 200      10.734 -20.189  -9.095  1.00 81.62           C  
ATOM   1565  C   GLU A 200       9.764 -19.810 -10.211  1.00 81.62           C  
ATOM   1566  CB  GLU A 200      11.247 -21.616  -9.306  1.00 81.62           C  
ATOM   1567  O   GLU A 200      10.127 -19.079 -11.134  1.00 81.62           O  
ATOM   1568  CG  GLU A 200      12.571 -21.903  -8.613  1.00 81.62           C  
ATOM   1569  CD  GLU A 200      13.126 -23.283  -8.926  1.00 81.62           C  
ATOM   1570  OE1 GLU A 200      14.269 -23.585  -8.515  1.00 81.62           O  
ATOM   1571  OE2 GLU A 200      12.412 -24.068  -9.589  1.00 81.62           O  
ATOM   1572  N   PRO A 201       8.585 -20.363 -10.178  1.00 84.93           N  
ATOM   1573  CA  PRO A 201       7.619 -19.938 -11.194  1.00 84.93           C  
ATOM   1574  C   PRO A 201       7.359 -18.434 -11.170  1.00 84.93           C  
ATOM   1575  CB  PRO A 201       6.353 -20.716 -10.825  1.00 84.93           C  
ATOM   1576  O   PRO A 201       7.217 -17.811 -12.225  1.00 84.93           O  
ATOM   1577  CG  PRO A 201       6.849 -21.943 -10.128  1.00 84.93           C  
ATOM   1578  CD  PRO A 201       8.071 -21.580  -9.335  1.00 84.93           C  
ATOM   1579  N   LEU A 202       7.269 -17.850 -10.033  1.00 88.51           N  
ATOM   1580  CA  LEU A 202       7.042 -16.416  -9.890  1.00 88.51           C  
ATOM   1581  C   LEU A 202       8.263 -15.625 -10.347  1.00 88.51           C  
ATOM   1582  CB  LEU A 202       6.709 -16.069  -8.437  1.00 88.51           C  
ATOM   1583  O   LEU A 202       8.127 -14.580 -10.988  1.00 88.51           O  
ATOM   1584  CG  LEU A 202       6.279 -14.626  -8.166  1.00 88.51           C  
ATOM   1585  CD1 LEU A 202       5.098 -14.250  -9.055  1.00 88.51           C  
ATOM   1586  CD2 LEU A 202       5.927 -14.440  -6.694  1.00 88.51           C  
ATOM   1587  N   CYS A 203       9.451 -16.082 -10.030  1.00 85.65           N  
ATOM   1588  CA  CYS A 203      10.687 -15.481 -10.518  1.00 85.65           C  
ATOM   1589  C   CYS A 203      10.740 -15.502 -12.041  1.00 85.65           C  
ATOM   1590  CB  CYS A 203      11.901 -16.214  -9.947  1.00 85.65           C  
ATOM   1591  O   CYS A 203      11.104 -14.505 -12.667  1.00 85.65           O  
ATOM   1592  SG  CYS A 203      12.255 -15.802  -8.224  1.00 85.65           S  
ATOM   1593  N   ALA A 204      10.423 -16.632 -12.621  1.00 83.04           N  
ATOM   1594  CA  ALA A 204      10.417 -16.787 -14.074  1.00 83.04           C  
ATOM   1595  C   ALA A 204       9.421 -15.831 -14.724  1.00 83.04           C  
ATOM   1596  CB  ALA A 204      10.091 -18.230 -14.453  1.00 83.04           C  
ATOM   1597  O   ALA A 204       9.723 -15.211 -15.746  1.00 83.04           O  
ATOM   1598  N   TYR A 205       8.239 -15.804 -14.088  1.00 87.63           N  
ATOM   1599  CA  TYR A 205       7.201 -14.926 -14.616  1.00 87.63           C  
ATOM   1600  C   TYR A 205       7.647 -13.469 -14.574  1.00 87.63           C  
ATOM   1601  CB  TYR A 205       5.899 -15.096 -13.827  1.00 87.63           C  
ATOM   1602  O   TYR A 205       7.517 -12.744 -15.563  1.00 87.63           O  
ATOM   1603  CG  TYR A 205       4.730 -14.346 -14.416  1.00 87.63           C  
ATOM   1604  CD1 TYR A 205       4.485 -13.018 -14.075  1.00 87.63           C  
ATOM   1605  CD2 TYR A 205       3.867 -14.964 -15.315  1.00 87.63           C  
ATOM   1606  CE1 TYR A 205       3.407 -12.323 -14.614  1.00 87.63           C  
ATOM   1607  CE2 TYR A 205       2.786 -14.279 -15.860  1.00 87.63           C  
ATOM   1608  OH  TYR A 205       1.496 -12.278 -16.042  1.00 87.63           O  
ATOM   1609  CZ  TYR A 205       2.565 -12.961 -15.505  1.00 87.63           C  
ATOM   1610  N   LEU A 206       8.140 -12.943 -13.419  1.00 88.39           N  
ATOM   1611  CA  LEU A 206       8.579 -11.566 -13.220  1.00 88.39           C  
ATOM   1612  C   LEU A 206       9.756 -11.233 -14.131  1.00 88.39           C  
ATOM   1613  CB  LEU A 206       8.968 -11.333 -11.758  1.00 88.39           C  
ATOM   1614  O   LEU A 206       9.845 -10.121 -14.656  1.00 88.39           O  
ATOM   1615  CG  LEU A 206       7.834 -11.404 -10.734  1.00 88.39           C  
ATOM   1616  CD1 LEU A 206       8.395 -11.361  -9.317  1.00 88.39           C  
ATOM   1617  CD2 LEU A 206       6.841 -10.268 -10.957  1.00 88.39           C  
ATOM   1618  N   ASP A 207      10.607 -12.205 -14.295  1.00 83.10           N  
ATOM   1619  CA  ASP A 207      11.742 -12.044 -15.200  1.00 83.10           C  
ATOM   1620  C   ASP A 207      11.273 -11.878 -16.644  1.00 83.10           C  
ATOM   1621  CB  ASP A 207      12.691 -13.238 -15.089  1.00 83.10           C  
ATOM   1622  O   ASP A 207      11.869 -11.119 -17.412  1.00 83.10           O  
ATOM   1623  CG  ASP A 207      14.027 -12.999 -15.770  1.00 83.10           C  
ATOM   1624  OD1 ASP A 207      14.621 -11.915 -15.584  1.00 83.10           O  
ATOM   1625  OD2 ASP A 207      14.489 -13.901 -16.502  1.00 83.10           O  
ATOM   1626  N   GLY A 208      10.266 -12.538 -17.037  1.00 82.76           N  
ATOM   1627  CA  GLY A 208       9.677 -12.440 -18.363  1.00 82.76           C  
ATOM   1628  C   GLY A 208       9.093 -11.071 -18.656  1.00 82.76           C  
ATOM   1629  O   GLY A 208       8.936 -10.693 -19.819  1.00 82.76           O  
ATOM   1630  N   LEU A 209       8.829 -10.264 -17.611  1.00 85.24           N  
ATOM   1631  CA  LEU A 209       8.202  -8.954 -17.740  1.00 85.24           C  
ATOM   1632  C   LEU A 209       9.252  -7.865 -17.934  1.00 85.24           C  
ATOM   1633  CB  LEU A 209       7.349  -8.643 -16.507  1.00 85.24           C  
ATOM   1634  O   LEU A 209       8.911  -6.696 -18.128  1.00 85.24           O  
ATOM   1635  CG  LEU A 209       6.091  -9.493 -16.321  1.00 85.24           C  
ATOM   1636  CD1 LEU A 209       5.388  -9.121 -15.020  1.00 85.24           C  
ATOM   1637  CD2 LEU A 209       5.151  -9.324 -17.510  1.00 85.24           C  
ATOM   1638  N   LYS A 210      10.526  -8.167 -17.928  1.00 81.09           N  
ATOM   1639  CA  LYS A 210      11.640  -7.228 -18.018  1.00 81.09           C  
ATOM   1640  C   LYS A 210      11.711  -6.590 -19.403  1.00 81.09           C  
ATOM   1641  CB  LYS A 210      12.961  -7.929 -17.696  1.00 81.09           C  
ATOM   1642  O   LYS A 210      12.245  -5.490 -19.559  1.00 81.09           O  
ATOM   1643  CG  LYS A 210      13.356  -8.997 -18.705  1.00 81.09           C  
ATOM   1644  CD  LYS A 210      14.681  -9.653 -18.335  1.00 81.09           C  
ATOM   1645  CE  LYS A 210      15.100 -10.690 -19.367  1.00 81.09           C  
ATOM   1646  NZ  LYS A 210      16.397 -11.338 -19.007  1.00 81.09           N  
ATOM   1647  N   ASP A 211      11.153  -7.294 -20.417  1.00 77.94           N  
ATOM   1648  CA  ASP A 211      11.234  -6.791 -21.785  1.00 77.94           C  
ATOM   1649  C   ASP A 211       9.906  -6.180 -22.225  1.00 77.94           C  
ATOM   1650  CB  ASP A 211      11.641  -7.911 -22.745  1.00 77.94           C  
ATOM   1651  O   ASP A 211       9.697  -5.923 -23.412  1.00 77.94           O  
ATOM   1652  CG  ASP A 211      13.023  -8.469 -22.453  1.00 77.94           C  
ATOM   1653  OD1 ASP A 211      13.941  -7.686 -22.127  1.00 77.94           O  
ATOM   1654  OD2 ASP A 211      13.196  -9.703 -22.553  1.00 77.94           O  
ATOM   1655  N   ASN A 212       9.046  -5.944 -21.266  1.00 82.45           N  
ATOM   1656  CA  ASN A 212       7.755  -5.338 -21.574  1.00 82.45           C  
ATOM   1657  C   ASN A 212       7.908  -3.886 -22.019  1.00 82.45           C  
ATOM   1658  CB  ASN A 212       6.819  -5.427 -20.366  1.00 82.45           C  
ATOM   1659  O   ASN A 212       8.841  -3.199 -21.599  1.00 82.45           O  
ATOM   1660  CG  ASN A 212       5.362  -5.244 -20.742  1.00 82.45           C  
ATOM   1661  ND2 ASN A 212       4.588  -6.319 -20.656  1.00 82.45           N  
ATOM   1662  OD1 ASN A 212       4.935  -4.146 -21.108  1.00 82.45           O  
ATOM   1663  N   SER A 213       7.003  -3.426 -22.864  1.00 80.03           N  
ATOM   1664  CA  SER A 213       7.047  -2.089 -23.448  1.00 80.03           C  
ATOM   1665  C   SER A 213       6.554  -1.037 -22.461  1.00 80.03           C  
ATOM   1666  CB  SER A 213       6.209  -2.034 -24.726  1.00 80.03           C  
ATOM   1667  O   SER A 213       6.852   0.149 -22.609  1.00 80.03           O  
ATOM   1668  OG  SER A 213       4.864  -2.394 -24.460  1.00 80.03           O  
ATOM   1669  N   ASP A 214       5.821  -1.534 -21.435  1.00 80.35           N  
ATOM   1670  CA  ASP A 214       5.319  -0.652 -20.386  1.00 80.35           C  
ATOM   1671  C   ASP A 214       6.361  -0.454 -19.288  1.00 80.35           C  
ATOM   1672  CB  ASP A 214       4.026  -1.211 -19.788  1.00 80.35           C  
ATOM   1673  O   ASP A 214       6.614  -1.362 -18.493  1.00 80.35           O  
ATOM   1674  CG  ASP A 214       3.371  -0.263 -18.800  1.00 80.35           C  
ATOM   1675  OD1 ASP A 214       4.035   0.690 -18.337  1.00 80.35           O  
ATOM   1676  OD2 ASP A 214       2.181  -0.472 -18.478  1.00 80.35           O  
ATOM   1677  N   PRO A 215       6.999   0.704 -19.167  1.00 76.96           N  
ATOM   1678  CA  PRO A 215       8.078   0.993 -18.220  1.00 76.96           C  
ATOM   1679  C   PRO A 215       7.618   0.937 -16.765  1.00 76.96           C  
ATOM   1680  CB  PRO A 215       8.511   2.411 -18.601  1.00 76.96           C  
ATOM   1681  O   PRO A 215       8.421   0.664 -15.869  1.00 76.96           O  
ATOM   1682  CG  PRO A 215       7.343   2.982 -19.339  1.00 76.96           C  
ATOM   1683  CD  PRO A 215       6.639   1.865 -20.054  1.00 76.96           C  
ATOM   1684  N   TYR A 216       6.302   1.173 -16.477  1.00 81.71           N  
ATOM   1685  CA  TYR A 216       5.733   1.091 -15.136  1.00 81.71           C  
ATOM   1686  C   TYR A 216       5.604  -0.359 -14.687  1.00 81.71           C  
ATOM   1687  CB  TYR A 216       4.365   1.777 -15.089  1.00 81.71           C  
ATOM   1688  O   TYR A 216       5.894  -0.687 -13.534  1.00 81.71           O  
ATOM   1689  CG  TYR A 216       4.396   3.224 -15.518  1.00 81.71           C  
ATOM   1690  CD1 TYR A 216       4.927   4.206 -14.685  1.00 81.71           C  
ATOM   1691  CD2 TYR A 216       3.892   3.612 -16.755  1.00 81.71           C  
ATOM   1692  CE1 TYR A 216       4.956   5.541 -15.075  1.00 81.71           C  
ATOM   1693  CE2 TYR A 216       3.916   4.944 -17.155  1.00 81.71           C  
ATOM   1694  OH  TYR A 216       4.475   7.220 -16.701  1.00 81.71           O  
ATOM   1695  CZ  TYR A 216       4.449   5.900 -16.310  1.00 81.71           C  
ATOM   1696  N   LEU A 217       5.194  -1.141 -15.553  1.00 83.66           N  
ATOM   1697  CA  LEU A 217       5.100  -2.575 -15.304  1.00 83.66           C  
ATOM   1698  C   LEU A 217       6.483  -3.183 -15.098  1.00 83.66           C  
ATOM   1699  CB  LEU A 217       4.390  -3.275 -16.466  1.00 83.66           C  
ATOM   1700  O   LEU A 217       6.677  -4.004 -14.199  1.00 83.66           O  
ATOM   1701  CG  LEU A 217       4.230  -4.792 -16.348  1.00 83.66           C  
ATOM   1702  CD1 LEU A 217       3.442  -5.146 -15.091  1.00 83.66           C  
ATOM   1703  CD2 LEU A 217       3.548  -5.356 -17.590  1.00 83.66           C  
ATOM   1704  N   VAL A 218       7.418  -2.776 -15.894  1.00 85.42           N  
ATOM   1705  CA  VAL A 218       8.798  -3.243 -15.803  1.00 85.42           C  
ATOM   1706  C   VAL A 218       9.369  -2.900 -14.429  1.00 85.42           C  
ATOM   1707  CB  VAL A 218       9.679  -2.632 -16.915  1.00 85.42           C  
ATOM   1708  O   VAL A 218      10.030  -3.730 -13.800  1.00 85.42           O  
ATOM   1709  CG1 VAL A 218      11.151  -2.968 -16.683  1.00 85.42           C  
ATOM   1710  CG2 VAL A 218       9.225  -3.125 -18.287  1.00 85.42           C  
ATOM   1711  N   TYR A 219       9.182  -1.683 -14.051  1.00 87.47           N  
ATOM   1712  CA  TYR A 219       9.655  -1.264 -12.736  1.00 87.47           C  
ATOM   1713  C   TYR A 219       9.065  -2.144 -11.639  1.00 87.47           C  
ATOM   1714  CB  TYR A 219       9.297   0.202 -12.477  1.00 87.47           C  
ATOM   1715  O   TYR A 219       9.793  -2.643 -10.778  1.00 87.47           O  
ATOM   1716  CG  TYR A 219       9.453   0.620 -11.035  1.00 87.47           C  
ATOM   1717  CD1 TYR A 219       8.343   0.756 -10.205  1.00 87.47           C  
ATOM   1718  CD2 TYR A 219      10.710   0.882 -10.501  1.00 87.47           C  
ATOM   1719  CE1 TYR A 219       8.481   1.143  -8.876  1.00 87.47           C  
ATOM   1720  CE2 TYR A 219      10.860   1.269  -9.173  1.00 87.47           C  
ATOM   1721  OH  TYR A 219       9.885   1.780  -7.055  1.00 87.47           O  
ATOM   1722  CZ  TYR A 219       9.742   1.397  -8.370  1.00 87.47           C  
ATOM   1723  N   HIS A 220       7.738  -2.319 -11.620  1.00 88.05           N  
ATOM   1724  CA  HIS A 220       7.058  -3.062 -10.565  1.00 88.05           C  
ATOM   1725  C   HIS A 220       7.410  -4.545 -10.619  1.00 88.05           C  
ATOM   1726  CB  HIS A 220       5.543  -2.878 -10.672  1.00 88.05           C  
ATOM   1727  O   HIS A 220       7.451  -5.216  -9.585  1.00 88.05           O  
ATOM   1728  CG  HIS A 220       5.053  -1.587 -10.095  1.00 88.05           C  
ATOM   1729  CD2 HIS A 220       4.515  -0.496 -10.689  1.00 88.05           C  
ATOM   1730  ND1 HIS A 220       5.093  -1.313  -8.745  1.00 88.05           N  
ATOM   1731  CE1 HIS A 220       4.598  -0.105  -8.533  1.00 88.05           C  
ATOM   1732  NE2 HIS A 220       4.241   0.412  -9.696  1.00 88.05           N  
ATOM   1733  N   ALA A 221       7.634  -5.028 -11.743  1.00 89.57           N  
ATOM   1734  CA  ALA A 221       8.126  -6.396 -11.889  1.00 89.57           C  
ATOM   1735  C   ALA A 221       9.522  -6.543 -11.289  1.00 89.57           C  
ATOM   1736  CB  ALA A 221       8.137  -6.803 -13.360  1.00 89.57           C  
ATOM   1737  O   ALA A 221       9.809  -7.529 -10.606  1.00 89.57           O  
ATOM   1738  N   ALA A 222      10.369  -5.567 -11.608  1.00 88.40           N  
ATOM   1739  CA  ALA A 222      11.716  -5.545 -11.044  1.00 88.40           C  
ATOM   1740  C   ALA A 222      11.672  -5.428  -9.523  1.00 88.40           C  
ATOM   1741  CB  ALA A 222      12.524  -4.395 -11.640  1.00 88.40           C  
ATOM   1742  O   ALA A 222      12.444  -6.086  -8.820  1.00 88.40           O  
ATOM   1743  N   TYR A 223      10.841  -4.554  -9.050  1.00 90.83           N  
ATOM   1744  CA  TYR A 223      10.644  -4.398  -7.613  1.00 90.83           C  
ATOM   1745  C   TYR A 223      10.199  -5.709  -6.977  1.00 90.83           C  
ATOM   1746  CB  TYR A 223       9.611  -3.303  -7.328  1.00 90.83           C  
ATOM   1747  O   TYR A 223      10.765  -6.142  -5.971  1.00 90.83           O  
ATOM   1748  CG  TYR A 223       9.430  -3.007  -5.859  1.00 90.83           C  
ATOM   1749  CD1 TYR A 223       8.554  -3.760  -5.080  1.00 90.83           C  
ATOM   1750  CD2 TYR A 223      10.132  -1.975  -5.247  1.00 90.83           C  
ATOM   1751  CE1 TYR A 223       8.382  -3.490  -3.726  1.00 90.83           C  
ATOM   1752  CE2 TYR A 223       9.968  -1.696  -3.894  1.00 90.83           C  
ATOM   1753  OH  TYR A 223       8.926  -2.186  -1.804  1.00 90.83           O  
ATOM   1754  CZ  TYR A 223       9.093  -2.458  -3.143  1.00 90.83           C  
ATOM   1755  N   ALA A 224       9.128  -6.352  -7.494  1.00 90.64           N  
ATOM   1756  CA  ALA A 224       8.585  -7.611  -6.990  1.00 90.64           C  
ATOM   1757  C   ALA A 224       9.640  -8.713  -7.017  1.00 90.64           C  
ATOM   1758  CB  ALA A 224       7.364  -8.028  -7.806  1.00 90.64           C  
ATOM   1759  O   ALA A 224       9.712  -9.535  -6.100  1.00 90.64           O  
ATOM   1760  N   TYR A 225      10.365  -8.701  -8.066  1.00 89.41           N  
ATOM   1761  CA  TYR A 225      11.469  -9.647  -8.188  1.00 89.41           C  
ATOM   1762  C   TYR A 225      12.448  -9.495  -7.030  1.00 89.41           C  
ATOM   1763  CB  TYR A 225      12.201  -9.451  -9.519  1.00 89.41           C  
ATOM   1764  O   TYR A 225      12.842 -10.485  -6.408  1.00 89.41           O  
ATOM   1765  CG  TYR A 225      13.310 -10.446  -9.754  1.00 89.41           C  
ATOM   1766  CD1 TYR A 225      14.606 -10.194  -9.309  1.00 89.41           C  
ATOM   1767  CD2 TYR A 225      13.066 -11.641 -10.423  1.00 89.41           C  
ATOM   1768  CE1 TYR A 225      15.632 -11.107  -9.525  1.00 89.41           C  
ATOM   1769  CE2 TYR A 225      14.085 -12.562 -10.645  1.00 89.41           C  
ATOM   1770  OH  TYR A 225      16.374 -13.195 -10.409  1.00 89.41           O  
ATOM   1771  CZ  TYR A 225      15.362 -12.287 -10.192  1.00 89.41           C  
ATOM   1772  N   GLN A 226      12.881  -8.258  -6.750  1.00 86.91           N  
ATOM   1773  CA  GLN A 226      13.811  -7.990  -5.658  1.00 86.91           C  
ATOM   1774  C   GLN A 226      13.189  -8.337  -4.308  1.00 86.91           C  
ATOM   1775  CB  GLN A 226      14.250  -6.525  -5.672  1.00 86.91           C  
ATOM   1776  O   GLN A 226      13.866  -8.868  -3.425  1.00 86.91           O  
ATOM   1777  CG  GLN A 226      15.200  -6.179  -6.811  1.00 86.91           C  
ATOM   1778  CD  GLN A 226      16.494  -6.970  -6.757  1.00 86.91           C  
ATOM   1779  NE2 GLN A 226      16.940  -7.457  -7.910  1.00 86.91           N  
ATOM   1780  OE1 GLN A 226      17.088  -7.142  -5.687  1.00 86.91           O  
ATOM   1781  N   ALA A 227      11.959  -8.034  -4.126  1.00 88.31           N  
ATOM   1782  CA  ALA A 227      11.241  -8.385  -2.903  1.00 88.31           C  
ATOM   1783  C   ALA A 227      11.240  -9.895  -2.681  1.00 88.31           C  
ATOM   1784  CB  ALA A 227       9.810  -7.857  -2.956  1.00 88.31           C  
ATOM   1785  O   ALA A 227      11.436 -10.364  -1.557  1.00 88.31           O  
ATOM   1786  N   LEU A 228      11.032 -10.643  -3.758  1.00 87.21           N  
ATOM   1787  CA  LEU A 228      11.007 -12.101  -3.721  1.00 87.21           C  
ATOM   1788  C   LEU A 228      12.357 -12.657  -3.278  1.00 87.21           C  
ATOM   1789  CB  LEU A 228      10.637 -12.666  -5.095  1.00 87.21           C  
ATOM   1790  O   LEU A 228      12.415 -13.655  -2.557  1.00 87.21           O  
ATOM   1791  CG  LEU A 228      10.471 -14.184  -5.182  1.00 87.21           C  
ATOM   1792  CD1 LEU A 228       9.422 -14.661  -4.183  1.00 87.21           C  
ATOM   1793  CD2 LEU A 228      10.096 -14.601  -6.600  1.00 87.21           C  
ATOM   1794  N   GLN A 229      13.446 -12.036  -3.703  1.00 81.88           N  
ATOM   1795  CA  GLN A 229      14.791 -12.473  -3.345  1.00 81.88           C  
ATOM   1796  C   GLN A 229      15.034 -12.334  -1.845  1.00 81.88           C  
ATOM   1797  CB  GLN A 229      15.839 -11.675  -4.122  1.00 81.88           C  
ATOM   1798  O   GLN A 229      15.900 -13.010  -1.285  1.00 81.88           O  
ATOM   1799  CG  GLN A 229      15.751 -11.852  -5.632  1.00 81.88           C  
ATOM   1800  CD  GLN A 229      15.827 -13.306  -6.058  1.00 81.88           C  
ATOM   1801  NE2 GLN A 229      14.965 -13.696  -6.990  1.00 81.88           N  
ATOM   1802  OE1 GLN A 229      16.655 -14.072  -5.554  1.00 81.88           O  
ATOM   1803  N   TYR A 230      14.354 -11.461  -1.199  1.00 77.57           N  
ATOM   1804  CA  TYR A 230      14.524 -11.165   0.219  1.00 77.57           C  
ATOM   1805  C   TYR A 230      13.588 -12.015   1.070  1.00 77.57           C  
ATOM   1806  CB  TYR A 230      14.272  -9.679   0.492  1.00 77.57           C  
ATOM   1807  O   TYR A 230      13.615 -11.938   2.301  1.00 77.57           O  
ATOM   1808  CG  TYR A 230      15.445  -8.792   0.151  1.00 77.57           C  
ATOM   1809  CD1 TYR A 230      16.375  -8.429   1.123  1.00 77.57           C  
ATOM   1810  CD2 TYR A 230      15.625  -8.314  -1.142  1.00 77.57           C  
ATOM   1811  CE1 TYR A 230      17.456  -7.611   0.814  1.00 77.57           C  
ATOM   1812  CE2 TYR A 230      16.703  -7.495  -1.463  1.00 77.57           C  
ATOM   1813  OH  TYR A 230      18.681  -6.339  -0.791  1.00 77.57           O  
ATOM   1814  CZ  TYR A 230      17.612  -7.150  -0.479  1.00 77.57           C  
ATOM   1815  N   VAL A 231      12.700 -12.941   0.466  1.00 82.15           N  
ATOM   1816  CA  VAL A 231      11.867 -13.928   1.146  1.00 82.15           C  
ATOM   1817  C   VAL A 231      12.532 -15.301   1.076  1.00 82.15           C  
ATOM   1818  CB  VAL A 231      10.449 -13.991   0.536  1.00 82.15           C  
ATOM   1819  O   VAL A 231      12.719 -15.852  -0.012  1.00 82.15           O  
ATOM   1820  CG1 VAL A 231       9.597 -15.034   1.258  1.00 82.15           C  
ATOM   1821  CG2 VAL A 231       9.782 -12.618   0.595  1.00 82.15           C  
ATOM   1822  N   PRO A 232      13.003 -15.775   2.280  1.00 73.71           N  
ATOM   1823  CA  PRO A 232      13.719 -17.053   2.273  1.00 73.71           C  
ATOM   1824  C   PRO A 232      12.870 -18.202   1.734  1.00 73.71           C  
ATOM   1825  CB  PRO A 232      14.062 -17.273   3.749  1.00 73.71           C  
ATOM   1826  O   PRO A 232      11.676 -18.286   2.033  1.00 73.71           O  
ATOM   1827  CG  PRO A 232      13.848 -15.942   4.394  1.00 73.71           C  
ATOM   1828  CD  PRO A 232      12.939 -15.128   3.517  1.00 73.71           C  
ATOM   1829  N   ASP A 233      13.324 -18.971   0.661  1.00 76.66           N  
ATOM   1830  CA  ASP A 233      12.647 -20.159   0.151  1.00 76.66           C  
ATOM   1831  C   ASP A 233      13.070 -21.407   0.923  1.00 76.66           C  
ATOM   1832  CB  ASP A 233      12.933 -20.341  -1.341  1.00 76.66           C  
ATOM   1833  O   ASP A 233      13.844 -21.319   1.878  1.00 76.66           O  
ATOM   1834  CG  ASP A 233      14.410 -20.526  -1.643  1.00 76.66           C  
ATOM   1835  OD1 ASP A 233      15.192 -20.809  -0.710  1.00 76.66           O  
ATOM   1836  OD2 ASP A 233      14.795 -20.385  -2.824  1.00 76.66           O  
ATOM   1837  N   ASP A 234      12.371 -22.534   0.763  1.00 73.10           N  
ATOM   1838  CA  ASP A 234      12.598 -23.757   1.527  1.00 73.10           C  
ATOM   1839  C   ASP A 234      13.851 -24.483   1.042  1.00 73.10           C  
ATOM   1840  CB  ASP A 234      11.384 -24.683   1.431  1.00 73.10           C  
ATOM   1841  O   ASP A 234      14.042 -25.665   1.333  1.00 73.10           O  
ATOM   1842  CG  ASP A 234      11.057 -25.088   0.005  1.00 73.10           C  
ATOM   1843  OD1 ASP A 234      11.685 -24.559  -0.938  1.00 73.10           O  
ATOM   1844  OD2 ASP A 234      10.162 -25.941  -0.179  1.00 73.10           O  
ATOM   1845  N   GLU A 235      14.706 -23.735   0.215  1.00 60.26           N  
ATOM   1846  CA  GLU A 235      15.993 -24.267  -0.223  1.00 60.26           C  
ATOM   1847  C   GLU A 235      16.976 -24.360   0.940  1.00 60.26           C  
ATOM   1848  CB  GLU A 235      16.580 -23.400  -1.340  1.00 60.26           C  
ATOM   1849  O   GLU A 235      17.009 -23.482   1.804  1.00 60.26           O  
ATOM   1850  CG  GLU A 235      17.769 -24.032  -2.048  1.00 60.26           C  
ATOM   1851  CD  GLU A 235      18.296 -23.193  -3.201  1.00 60.26           C  
ATOM   1852  OE1 GLU A 235      19.216 -23.653  -3.915  1.00 60.26           O  
ATOM   1853  OE2 GLU A 235      17.786 -22.067  -3.391  1.00 60.26           O  
ATOM   1854  N   SER A 236      17.690 -25.488   1.135  1.00 49.74           N  
ATOM   1855  CA  SER A 236      18.767 -25.625   2.111  1.00 49.74           C  
ATOM   1856  C   SER A 236      19.850 -24.575   1.890  1.00 49.74           C  
ATOM   1857  CB  SER A 236      19.379 -27.024   2.041  1.00 49.74           C  
ATOM   1858  O   SER A 236      20.083 -24.144   0.759  1.00 49.74           O  
ATOM   1859  OG  SER A 236      20.136 -27.183   0.853  1.00 49.74           O  
ATOM   1860  N   PRO A 237      20.266 -23.814   2.910  1.00 45.85           N  
ATOM   1861  CA  PRO A 237      21.337 -22.815   2.898  1.00 45.85           C  
ATOM   1862  C   PRO A 237      22.548 -23.257   2.079  1.00 45.85           C  
ATOM   1863  CB  PRO A 237      21.702 -22.671   4.377  1.00 45.85           C  
ATOM   1864  O   PRO A 237      23.180 -22.435   1.411  1.00 45.85           O  
ATOM   1865  CG  PRO A 237      20.505 -23.176   5.116  1.00 45.85           C  
ATOM   1866  CD  PRO A 237      19.783 -24.159   4.240  1.00 45.85           C  
ATOM   1867  N   LEU A 238      22.842 -24.580   2.026  1.00 37.11           N  
ATOM   1868  CA  LEU A 238      23.933 -25.204   1.284  1.00 37.11           C  
ATOM   1869  C   LEU A 238      23.602 -25.285  -0.203  1.00 37.11           C  
ATOM   1870  CB  LEU A 238      24.221 -26.605   1.832  1.00 37.11           C  
ATOM   1871  O   LEU A 238      24.460 -25.021  -1.048  1.00 37.11           O  
ATOM   1872  CG  LEU A 238      25.610 -27.175   1.539  1.00 37.11           C  
ATOM   1873  CD1 LEU A 238      26.405 -27.324   2.831  1.00 37.11           C  
ATOM   1874  CD2 LEU A 238      25.497 -28.513   0.817  1.00 37.11           C  
ATOM   1875  N   GLN A 239      22.363 -25.558  -0.608  1.00 44.08           N  
ATOM   1876  CA  GLN A 239      21.810 -25.586  -1.958  1.00 44.08           C  
ATOM   1877  C   GLN A 239      21.609 -24.173  -2.499  1.00 44.08           C  
ATOM   1878  CB  GLN A 239      20.485 -26.350  -1.980  1.00 44.08           C  
ATOM   1879  O   GLN A 239      21.793 -23.928  -3.693  1.00 44.08           O  
ATOM   1880  CG  GLN A 239      20.647 -27.863  -1.917  1.00 44.08           C  
ATOM   1881  CD  GLN A 239      19.319 -28.597  -1.943  1.00 44.08           C  
ATOM   1882  NE2 GLN A 239      19.363 -29.892  -2.235  1.00 44.08           N  
ATOM   1883  OE1 GLN A 239      18.263 -28.004  -1.703  1.00 44.08           O  
ATOM   1884  N   SER A 240      21.356 -23.215  -1.623  1.00 46.58           N  
ATOM   1885  CA  SER A 240      21.223 -21.784  -1.877  1.00 46.58           C  
ATOM   1886  C   SER A 240      22.583 -21.136  -2.116  1.00 46.58           C  
ATOM   1887  CB  SER A 240      20.520 -21.095  -0.706  1.00 46.58           C  
ATOM   1888  O   SER A 240      22.716 -20.258  -2.971  1.00 46.58           O  
ATOM   1889  OG  SER A 240      21.339 -21.108   0.450  1.00 46.58           O  
ATOM   1890  N   VAL A 241      23.617 -21.515  -1.365  1.00 39.84           N  
ATOM   1891  CA  VAL A 241      25.014 -21.101  -1.425  1.00 39.84           C  
ATOM   1892  C   VAL A 241      25.667 -21.664  -2.685  1.00 39.84           C  
ATOM   1893  CB  VAL A 241      25.795 -21.555  -0.171  1.00 39.84           C  
ATOM   1894  O   VAL A 241      26.447 -20.976  -3.348  1.00 39.84           O  
ATOM   1895  CG1 VAL A 241      27.292 -21.306  -0.348  1.00 39.84           C  
ATOM   1896  CG2 VAL A 241      25.274 -20.836   1.071  1.00 39.84           C  
ATOM   1897  N   LEU A 242      25.355 -22.896  -3.148  1.00 40.02           N  
ATOM   1898  CA  LEU A 242      25.872 -23.600  -4.316  1.00 40.02           C  
ATOM   1899  C   LEU A 242      25.224 -23.082  -5.595  1.00 40.02           C  
ATOM   1900  CB  LEU A 242      25.633 -25.106  -4.183  1.00 40.02           C  
ATOM   1901  O   LEU A 242      25.884 -22.972  -6.631  1.00 40.02           O  
ATOM   1902  CG  LEU A 242      26.565 -25.859  -3.232  1.00 40.02           C  
ATOM   1903  CD1 LEU A 242      26.022 -27.257  -2.955  1.00 40.02           C  
ATOM   1904  CD2 LEU A 242      27.974 -25.932  -3.810  1.00 40.02           C  
ATOM   1905  N   ARG A 243      23.957 -22.507  -5.558  1.00 42.92           N  
ATOM   1906  CA  ARG A 243      23.214 -21.985  -6.700  1.00 42.92           C  
ATOM   1907  C   ARG A 243      23.350 -20.469  -6.795  1.00 42.92           C  
ATOM   1908  CB  ARG A 243      21.737 -22.374  -6.605  1.00 42.92           C  
ATOM   1909  O   ARG A 243      23.386 -19.911  -7.894  1.00 42.92           O  
ATOM   1910  CG  ARG A 243      20.973 -22.215  -7.910  1.00 42.92           C  
ATOM   1911  CD  ARG A 243      19.535 -22.699  -7.784  1.00 42.92           C  
ATOM   1912  NE  ARG A 243      18.595 -21.583  -7.722  1.00 42.92           N  
ATOM   1913  NH1 ARG A 243      16.743 -22.842  -8.291  1.00 42.92           N  
ATOM   1914  NH2 ARG A 243      16.527 -20.597  -7.878  1.00 42.92           N  
ATOM   1915  CZ  ARG A 243      17.290 -21.677  -7.964  1.00 42.92           C  
ATOM   1916  N   ARG A 244      23.733 -19.817  -5.652  1.00 43.40           N  
ATOM   1917  CA  ARG A 244      23.721 -18.359  -5.590  1.00 43.40           C  
ATOM   1918  C   ARG A 244      25.019 -17.826  -4.994  1.00 43.40           C  
ATOM   1919  CB  ARG A 244      22.527 -17.865  -4.772  1.00 43.40           C  
ATOM   1920  O   ARG A 244      25.267 -17.979  -3.796  1.00 43.40           O  
ATOM   1921  CG  ARG A 244      21.189 -18.024  -5.476  1.00 43.40           C  
ATOM   1922  CD  ARG A 244      20.043 -17.462  -4.646  1.00 43.40           C  
ATOM   1923  NE  ARG A 244      18.747 -17.739  -5.258  1.00 43.40           N  
ATOM   1924  NH1 ARG A 244      17.505 -16.909  -3.496  1.00 43.40           N  
ATOM   1925  NH2 ARG A 244      16.452 -17.763  -5.344  1.00 43.40           N  
ATOM   1926  CZ  ARG A 244      17.571 -17.470  -4.698  1.00 43.40           C  
ATOM   1927  N   THR A 245      26.232 -18.553  -5.124  1.00 33.29           N  
ATOM   1928  CA  THR A 245      27.451 -17.916  -4.638  1.00 33.29           C  
ATOM   1929  C   THR A 245      27.148 -16.535  -4.064  1.00 33.29           C  
ATOM   1930  CB  THR A 245      28.501 -17.791  -5.757  1.00 33.29           C  
ATOM   1931  O   THR A 245      28.060 -15.737  -3.839  1.00 33.29           O  
ATOM   1932  CG2 THR A 245      29.572 -18.870  -5.630  1.00 33.29           C  
ATOM   1933  OG1 THR A 245      27.854 -17.924  -7.029  1.00 33.29           O  
ATOM   1934  N   ARG A 246      26.259 -16.186  -2.953  1.00 43.13           N  
ATOM   1935  CA  ARG A 246      25.962 -14.774  -2.735  1.00 43.13           C  
ATOM   1936  C   ARG A 246      24.975 -14.593  -1.587  1.00 43.13           C  
ATOM   1937  CB  ARG A 246      25.405 -14.139  -4.010  1.00 43.13           C  
ATOM   1938  O   ARG A 246      23.818 -15.008  -1.684  1.00 43.13           O  
ATOM   1939  CG  ARG A 246      26.420 -13.309  -4.779  1.00 43.13           C  
ATOM   1940  CD  ARG A 246      25.799 -12.649  -6.003  1.00 43.13           C  
ATOM   1941  NE  ARG A 246      26.792 -11.915  -6.781  1.00 43.13           N  
ATOM   1942  NH1 ARG A 246      25.295 -11.170  -8.375  1.00 43.13           N  
ATOM   1943  NH2 ARG A 246      27.509 -10.597  -8.520  1.00 43.13           N  
ATOM   1944  CZ  ARG A 246      26.530 -11.229  -7.890  1.00 43.13           C  
ATOM   1945  N   THR A 247      25.050 -14.903  -0.173  1.00 40.51           N  
ATOM   1946  CA  THR A 247      24.030 -14.258   0.646  1.00 40.51           C  
ATOM   1947  C   THR A 247      24.656 -13.605   1.875  1.00 40.51           C  
ATOM   1948  CB  THR A 247      22.951 -15.263   1.089  1.00 40.51           C  
ATOM   1949  O   THR A 247      25.486 -14.214   2.553  1.00 40.51           O  
ATOM   1950  CG2 THR A 247      21.551 -14.700   0.870  1.00 40.51           C  
ATOM   1951  OG1 THR A 247      23.092 -16.471   0.332  1.00 40.51           O  
ATOM   1952  N   VAL A 248      24.853 -12.251   2.043  1.00 44.81           N  
ATOM   1953  CA  VAL A 248      25.029 -11.230   3.071  1.00 44.81           C  
ATOM   1954  C   VAL A 248      23.933 -11.363   4.125  1.00 44.81           C  
ATOM   1955  CB  VAL A 248      25.018  -9.808   2.466  1.00 44.81           C  
ATOM   1956  O   VAL A 248      22.773 -11.030   3.869  1.00 44.81           O  
ATOM   1957  CG1 VAL A 248      25.265  -8.759   3.549  1.00 44.81           C  
ATOM   1958  CG2 VAL A 248      26.061  -9.692   1.357  1.00 44.81           C  
ATOM   1959  N   ILE A 249      23.737 -12.442   4.854  1.00 44.17           N  
ATOM   1960  CA  ILE A 249      22.788 -12.794   5.905  1.00 44.17           C  
ATOM   1961  C   ILE A 249      23.118 -12.019   7.179  1.00 44.17           C  
ATOM   1962  CB  ILE A 249      22.793 -14.314   6.185  1.00 44.17           C  
ATOM   1963  O   ILE A 249      22.217 -11.626   7.924  1.00 44.17           O  
ATOM   1964  CG1 ILE A 249      22.362 -15.089   4.935  1.00 44.17           C  
ATOM   1965  CG2 ILE A 249      21.888 -14.646   7.375  1.00 44.17           C  
ATOM   1966  CD1 ILE A 249      22.532 -16.597   5.053  1.00 44.17           C  
ATOM   1967  N   GLY A 250      23.979 -10.922   7.165  1.00 39.29           N  
ATOM   1968  CA  GLY A 250      24.278 -10.252   8.421  1.00 39.29           C  
ATOM   1969  C   GLY A 250      24.038  -8.755   8.370  1.00 39.29           C  
ATOM   1970  O   GLY A 250      23.817  -8.121   9.404  1.00 39.29           O  
ATOM   1971  N   GLY A 251      23.565  -8.144   7.272  1.00 41.11           N  
ATOM   1972  CA  GLY A 251      23.315  -6.725   7.073  1.00 41.11           C  
ATOM   1973  C   GLY A 251      21.838  -6.377   7.046  1.00 41.11           C  
ATOM   1974  O   GLY A 251      21.449  -5.269   7.422  1.00 41.11           O  
ATOM   1975  N   ILE A 252      20.904  -7.393   7.043  1.00 46.18           N  
ATOM   1976  CA  ILE A 252      19.461  -7.277   6.864  1.00 46.18           C  
ATOM   1977  C   ILE A 252      18.776  -7.199   8.227  1.00 46.18           C  
ATOM   1978  CB  ILE A 252      18.896  -8.461   6.047  1.00 46.18           C  
ATOM   1979  O   ILE A 252      17.829  -6.430   8.409  1.00 46.18           O  
ATOM   1980  CG1 ILE A 252      19.440  -8.430   4.615  1.00 46.18           C  
ATOM   1981  CG2 ILE A 252      17.364  -8.438   6.052  1.00 46.18           C  
ATOM   1982  CD1 ILE A 252      19.086  -9.661   3.791  1.00 46.18           C  
ATOM   1983  N   SER A 253      19.314  -7.875   9.305  1.00 41.77           N  
ATOM   1984  CA  SER A 253      18.772  -7.805  10.658  1.00 41.77           C  
ATOM   1985  C   SER A 253      19.090  -6.465  11.312  1.00 41.77           C  
ATOM   1986  CB  SER A 253      19.322  -8.944  11.517  1.00 41.77           C  
ATOM   1987  O   SER A 253      18.259  -5.907  12.032  1.00 41.77           O  
ATOM   1988  OG  SER A 253      20.711  -8.778  11.743  1.00 41.77           O  
ATOM   1989  N   GLY A 254      20.216  -5.793  10.916  1.00 46.78           N  
ATOM   1990  CA  GLY A 254      20.639  -4.480  11.376  1.00 46.78           C  
ATOM   1991  C   GLY A 254      19.902  -3.343  10.693  1.00 46.78           C  
ATOM   1992  O   GLY A 254      19.643  -2.306  11.308  1.00 46.78           O  
ATOM   1993  N   LEU A 255      19.357  -3.565   9.389  1.00 47.37           N  
ATOM   1994  CA  LEU A 255      18.611  -2.608   8.579  1.00 47.37           C  
ATOM   1995  C   LEU A 255      17.148  -2.559   9.005  1.00 47.37           C  
ATOM   1996  CB  LEU A 255      18.711  -2.970   7.095  1.00 47.37           C  
ATOM   1997  O   LEU A 255      16.557  -1.480   9.087  1.00 47.37           O  
ATOM   1998  CG  LEU A 255      19.907  -2.394   6.335  1.00 47.37           C  
ATOM   1999  CD1 LEU A 255      20.441  -3.415   5.336  1.00 47.37           C  
ATOM   2000  CD2 LEU A 255      19.520  -1.099   5.630  1.00 47.37           C  
ATOM   2001  N   VAL A 256      16.542  -3.715   9.484  1.00 49.75           N  
ATOM   2002  CA  VAL A 256      15.166  -3.836   9.956  1.00 49.75           C  
ATOM   2003  C   VAL A 256      15.052  -3.267  11.368  1.00 49.75           C  
ATOM   2004  CB  VAL A 256      14.685  -5.304   9.933  1.00 49.75           C  
ATOM   2005  O   VAL A 256      14.082  -2.575  11.689  1.00 49.75           O  
ATOM   2006  CG1 VAL A 256      13.316  -5.434  10.597  1.00 49.75           C  
ATOM   2007  CG2 VAL A 256      14.638  -5.827   8.498  1.00 49.75           C  
ATOM   2008  N   SER A 257      16.176  -3.426  12.200  1.00 46.59           N  
ATOM   2009  CA  SER A 257      16.237  -2.875  13.549  1.00 46.59           C  
ATOM   2010  C   SER A 257      16.540  -1.381  13.523  1.00 46.59           C  
ATOM   2011  CB  SER A 257      17.296  -3.604  14.379  1.00 46.59           C  
ATOM   2012  O   SER A 257      16.008  -0.620  14.335  1.00 46.59           O  
ATOM   2013  OG  SER A 257      18.583  -3.437  13.810  1.00 46.59           O  
ATOM   2014  N   ALA A 258      17.297  -0.855  12.587  1.00 42.96           N  
ATOM   2015  CA  ALA A 258      17.652   0.545  12.367  1.00 42.96           C  
ATOM   2016  C   ALA A 258      16.479   1.322  11.776  1.00 42.96           C  
ATOM   2017  CB  ALA A 258      18.869   0.647  11.451  1.00 42.96           C  
ATOM   2018  O   ALA A 258      16.252   2.481  12.131  1.00 42.96           O  
ATOM   2019  N   VAL A 259      15.653   0.693  10.875  1.00 46.25           N  
ATOM   2020  CA  VAL A 259      14.427   1.241  10.304  1.00 46.25           C  
ATOM   2021  C   VAL A 259      13.340   1.302  11.375  1.00 46.25           C  
ATOM   2022  CB  VAL A 259      13.940   0.406   9.098  1.00 46.25           C  
ATOM   2023  O   VAL A 259      12.590   2.278  11.452  1.00 46.25           O  
ATOM   2024  CG1 VAL A 259      12.566   0.882   8.632  1.00 46.25           C  
ATOM   2025  CG2 VAL A 259      14.951   0.481   7.956  1.00 46.25           C  
ATOM   2026  N   LYS A 260      13.361   0.372  12.308  1.00 50.96           N  
ATOM   2027  CA  LYS A 260      12.413   0.302  13.416  1.00 50.96           C  
ATOM   2028  C   LYS A 260      12.810   1.254  14.540  1.00 50.96           C  
ATOM   2029  CB  LYS A 260      12.316  -1.128  13.950  1.00 50.96           C  
ATOM   2030  O   LYS A 260      11.948   1.791  15.239  1.00 50.96           O  
ATOM   2031  CG  LYS A 260      11.490  -2.061  13.077  1.00 50.96           C  
ATOM   2032  CD  LYS A 260      11.310  -3.425  13.731  1.00 50.96           C  
ATOM   2033  CE  LYS A 260      10.488  -4.361  12.855  1.00 50.96           C  
ATOM   2034  NZ  LYS A 260      10.310  -5.701  13.491  1.00 50.96           N  
ATOM   2035  N   GLY A 261      14.141   1.656  14.543  1.00 51.81           N  
ATOM   2036  CA  GLY A 261      14.685   2.601  15.504  1.00 51.81           C  
ATOM   2037  C   GLY A 261      14.845   4.001  14.940  1.00 51.81           C  
ATOM   2038  O   GLY A 261      15.215   4.928  15.662  1.00 51.81           O  
ATOM   2039  N   LEU A 262      14.319   4.133  13.526  1.00 54.62           N  
ATOM   2040  CA  LEU A 262      14.196   5.390  12.796  1.00 54.62           C  
ATOM   2041  C   LEU A 262      15.511   6.161  12.815  1.00 54.62           C  
ATOM   2042  CB  LEU A 262      13.078   6.249  13.393  1.00 54.62           C  
ATOM   2043  O   LEU A 262      15.513   7.391  12.900  1.00 54.62           O  
ATOM   2044  CG  LEU A 262      11.651   5.730  13.208  1.00 54.62           C  
ATOM   2045  CD1 LEU A 262      10.688   6.496  14.109  1.00 54.62           C  
ATOM   2046  CD2 LEU A 262      11.227   5.838  11.748  1.00 54.62           C  
ATOM   2047  N   ASP A 263      16.670   5.616  12.878  1.00 73.18           N  
ATOM   2048  CA  ASP A 263      17.978   6.254  12.766  1.00 73.18           C  
ATOM   2049  C   ASP A 263      18.510   6.170  11.337  1.00 73.18           C  
ATOM   2050  CB  ASP A 263      18.972   5.613  13.737  1.00 73.18           C  
ATOM   2051  O   ASP A 263      18.995   5.119  10.911  1.00 73.18           O  
ATOM   2052  CG  ASP A 263      20.278   6.380  13.841  1.00 73.18           C  
ATOM   2053  OD1 ASP A 263      20.607   7.154  12.916  1.00 73.18           O  
ATOM   2054  OD2 ASP A 263      20.987   6.208  14.857  1.00 73.18           O  
ATOM   2055  N   VAL A 264      18.409   7.236  10.535  1.00 69.54           N  
ATOM   2056  CA  VAL A 264      18.702   7.322   9.108  1.00 69.54           C  
ATOM   2057  C   VAL A 264      20.190   7.074   8.870  1.00 69.54           C  
ATOM   2058  CB  VAL A 264      18.291   8.693   8.526  1.00 69.54           C  
ATOM   2059  O   VAL A 264      20.568   6.411   7.901  1.00 69.54           O  
ATOM   2060  CG1 VAL A 264      18.738   8.818   7.071  1.00 69.54           C  
ATOM   2061  CG2 VAL A 264      16.781   8.890   8.643  1.00 69.54           C  
ATOM   2062  N   ASN A 265      21.098   7.518   9.799  1.00 71.17           N  
ATOM   2063  CA  ASN A 265      22.540   7.334   9.674  1.00 71.17           C  
ATOM   2064  C   ASN A 265      22.936   5.871   9.849  1.00 71.17           C  
ATOM   2065  CB  ASN A 265      23.282   8.210  10.684  1.00 71.17           C  
ATOM   2066  O   ASN A 265      23.781   5.360   9.112  1.00 71.17           O  
ATOM   2067  CG  ASN A 265      23.168   9.689  10.371  1.00 71.17           C  
ATOM   2068  ND2 ASN A 265      23.089  10.512  11.410  1.00 71.17           N  
ATOM   2069  OD1 ASN A 265      23.150  10.089   9.204  1.00 71.17           O  
ATOM   2070  N   GLN A 266      22.366   5.159  10.782  1.00 69.54           N  
ATOM   2071  CA  GLN A 266      22.565   3.731  11.007  1.00 69.54           C  
ATOM   2072  C   GLN A 266      21.987   2.908   9.859  1.00 69.54           C  
ATOM   2073  CB  GLN A 266      21.930   3.303  12.331  1.00 69.54           C  
ATOM   2074  O   GLN A 266      22.556   1.883   9.476  1.00 69.54           O  
ATOM   2075  CG  GLN A 266      22.719   3.736  13.560  1.00 69.54           C  
ATOM   2076  CD  GLN A 266      22.093   3.261  14.857  1.00 69.54           C  
ATOM   2077  NE2 GLN A 266      22.690   3.647  15.980  1.00 69.54           N  
ATOM   2078  OE1 GLN A 266      21.081   2.554  14.851  1.00 69.54           O  
ATOM   2079  N   PHE A 267      20.816   3.411   9.288  1.00 65.02           N  
ATOM   2080  CA  PHE A 267      20.186   2.804   8.122  1.00 65.02           C  
ATOM   2081  C   PHE A 267      21.074   2.945   6.891  1.00 65.02           C  
ATOM   2082  CB  PHE A 267      18.817   3.438   7.857  1.00 65.02           C  
ATOM   2083  O   PHE A 267      21.283   1.978   6.156  1.00 65.02           O  
ATOM   2084  CG  PHE A 267      18.067   2.809   6.715  1.00 65.02           C  
ATOM   2085  CD1 PHE A 267      17.953   3.465   5.495  1.00 65.02           C  
ATOM   2086  CD2 PHE A 267      17.475   1.561   6.861  1.00 65.02           C  
ATOM   2087  CE1 PHE A 267      17.259   2.885   4.435  1.00 65.02           C  
ATOM   2088  CE2 PHE A 267      16.780   0.975   5.807  1.00 65.02           C  
ATOM   2089  CZ  PHE A 267      16.672   1.639   4.595  1.00 65.02           C  
ATOM   2090  N   LEU A 268      21.656   4.116   6.633  1.00 65.82           N  
ATOM   2091  CA  LEU A 268      22.563   4.378   5.521  1.00 65.82           C  
ATOM   2092  C   LEU A 268      23.835   3.548   5.650  1.00 65.82           C  
ATOM   2093  CB  LEU A 268      22.915   5.867   5.456  1.00 65.82           C  
ATOM   2094  O   LEU A 268      24.355   3.041   4.654  1.00 65.82           O  
ATOM   2095  CG  LEU A 268      21.811   6.804   4.967  1.00 65.82           C  
ATOM   2096  CD1 LEU A 268      22.268   8.256   5.061  1.00 65.82           C  
ATOM   2097  CD2 LEU A 268      21.408   6.457   3.537  1.00 65.82           C  
ATOM   2098  N   GLU A 269      24.350   3.367   6.882  1.00 69.08           N  
ATOM   2099  CA  GLU A 269      25.505   2.521   7.165  1.00 69.08           C  
ATOM   2100  C   GLU A 269      25.210   1.058   6.843  1.00 69.08           C  
ATOM   2101  CB  GLU A 269      25.928   2.661   8.630  1.00 69.08           C  
ATOM   2102  O   GLU A 269      26.059   0.356   6.291  1.00 69.08           O  
ATOM   2103  CG  GLU A 269      26.621   3.979   8.946  1.00 69.08           C  
ATOM   2104  CD  GLU A 269      26.952   4.144  10.420  1.00 69.08           C  
ATOM   2105  OE1 GLU A 269      27.449   5.224  10.813  1.00 69.08           O  
ATOM   2106  OE2 GLU A 269      26.714   3.186  11.188  1.00 69.08           O  
ATOM   2107  N   GLY A 270      23.980   0.588   7.239  1.00 62.18           N  
ATOM   2108  CA  GLY A 270      23.500  -0.744   6.906  1.00 62.18           C  
ATOM   2109  C   GLY A 270      23.392  -0.984   5.412  1.00 62.18           C  
ATOM   2110  O   GLY A 270      23.754  -2.055   4.923  1.00 62.18           O  
ATOM   2111  N   LEU A 271      22.909   0.047   4.656  1.00 63.18           N  
ATOM   2112  CA  LEU A 271      22.793  -0.018   3.203  1.00 63.18           C  
ATOM   2113  C   LEU A 271      24.170  -0.062   2.549  1.00 63.18           C  
ATOM   2114  CB  LEU A 271      22.002   1.182   2.674  1.00 63.18           C  
ATOM   2115  O   LEU A 271      24.367  -0.762   1.554  1.00 63.18           O  
ATOM   2116  CG  LEU A 271      20.491   1.157   2.913  1.00 63.18           C  
ATOM   2117  CD1 LEU A 271      19.848   2.431   2.376  1.00 63.18           C  
ATOM   2118  CD2 LEU A 271      19.868  -0.076   2.267  1.00 63.18           C  
ATOM   2119  N   ASP A 272      25.109   0.680   3.031  1.00 63.37           N  
ATOM   2120  CA  ASP A 272      26.501   0.695   2.592  1.00 63.37           C  
ATOM   2121  C   ASP A 272      27.155  -0.669   2.796  1.00 63.37           C  
ATOM   2122  CB  ASP A 272      27.288   1.773   3.340  1.00 63.37           C  
ATOM   2123  O   ASP A 272      27.898  -1.143   1.933  1.00 63.37           O  
ATOM   2124  CG  ASP A 272      27.097   3.161   2.753  1.00 63.37           C  
ATOM   2125  OD1 ASP A 272      26.666   3.275   1.586  1.00 63.37           O  
ATOM   2126  OD2 ASP A 272      27.385   4.148   3.463  1.00 63.37           O  
ATOM   2127  N   GLN A 273      26.892  -1.338   3.887  1.00 65.91           N  
ATOM   2128  CA  GLN A 273      27.399  -2.668   4.207  1.00 65.91           C  
ATOM   2129  C   GLN A 273      26.835  -3.716   3.251  1.00 65.91           C  
ATOM   2130  CB  GLN A 273      27.061  -3.040   5.651  1.00 65.91           C  
ATOM   2131  O   GLN A 273      27.543  -4.642   2.850  1.00 65.91           O  
ATOM   2132  CG  GLN A 273      27.877  -2.279   6.689  1.00 65.91           C  
ATOM   2133  CD  GLN A 273      27.443  -2.579   8.111  1.00 65.91           C  
ATOM   2134  NE2 GLN A 273      28.116  -1.965   9.078  1.00 65.91           N  
ATOM   2135  OE1 GLN A 273      26.510  -3.355   8.339  1.00 65.91           O  
ATOM   2136  N   ILE A 274      25.523  -3.569   2.856  1.00 61.49           N  
ATOM   2137  CA  ILE A 274      24.857  -4.445   1.898  1.00 61.49           C  
ATOM   2138  C   ILE A 274      25.482  -4.267   0.516  1.00 61.49           C  
ATOM   2139  CB  ILE A 274      23.339  -4.167   1.839  1.00 61.49           C  
ATOM   2140  O   ILE A 274      25.737  -5.247  -0.188  1.00 61.49           O  
ATOM   2141  CG1 ILE A 274      22.665  -4.606   3.144  1.00 61.49           C  
ATOM   2142  CG2 ILE A 274      22.707  -4.870   0.634  1.00 61.49           C  
ATOM   2143  CD1 ILE A 274      21.188  -4.244   3.231  1.00 61.49           C  
ATOM   2144  N   GLN A 275      25.677  -2.993   0.111  1.00 63.06           N  
ATOM   2145  CA  GLN A 275      26.293  -2.664  -1.170  1.00 63.06           C  
ATOM   2146  C   GLN A 275      27.735  -3.160  -1.230  1.00 63.06           C  
ATOM   2147  CB  GLN A 275      26.247  -1.155  -1.416  1.00 63.06           C  
ATOM   2148  O   GLN A 275      28.173  -3.686  -2.256  1.00 63.06           O  
ATOM   2149  CG  GLN A 275      26.682  -0.747  -2.817  1.00 63.06           C  
ATOM   2150  CD  GLN A 275      26.471   0.730  -3.091  1.00 63.06           C  
ATOM   2151  NE2 GLN A 275      26.855   1.173  -4.283  1.00 63.06           N  
ATOM   2152  OE1 GLN A 275      25.965   1.467  -2.238  1.00 63.06           O  
ATOM   2153  N   GLU A 276      28.555  -2.915  -0.167  1.00 62.09           N  
ATOM   2154  CA  GLU A 276      29.937  -3.372  -0.056  1.00 62.09           C  
ATOM   2155  C   GLU A 276      30.017  -4.896  -0.062  1.00 62.09           C  
ATOM   2156  CB  GLU A 276      30.586  -2.817   1.215  1.00 62.09           C  
ATOM   2157  O   GLU A 276      30.934  -5.472  -0.651  1.00 62.09           O  
ATOM   2158  CG  GLU A 276      30.918  -1.334   1.138  1.00 62.09           C  
ATOM   2159  CD  GLU A 276      31.495  -0.780   2.432  1.00 62.09           C  
ATOM   2160  OE1 GLU A 276      31.788   0.435   2.495  1.00 62.09           O  
ATOM   2161  OE2 GLU A 276      31.656  -1.569   3.390  1.00 62.09           O  
ATOM   2162  N   GLY A 277      29.097  -5.545   0.662  1.00 52.75           N  
ATOM   2163  CA  GLY A 277      28.957  -6.992   0.667  1.00 52.75           C  
ATOM   2164  C   GLY A 277      28.600  -7.562  -0.692  1.00 52.75           C  
ATOM   2165  O   GLY A 277      29.114  -8.612  -1.086  1.00 52.75           O  
ATOM   2166  N   LEU A 278      27.761  -6.754  -1.539  1.00 55.96           N  
ATOM   2167  CA  LEU A 278      27.336  -7.121  -2.886  1.00 55.96           C  
ATOM   2168  C   LEU A 278      28.462  -6.898  -3.890  1.00 55.96           C  
ATOM   2169  CB  LEU A 278      26.102  -6.314  -3.297  1.00 55.96           C  
ATOM   2170  O   LEU A 278      28.636  -7.689  -4.820  1.00 55.96           O  
ATOM   2171  CG  LEU A 278      24.791  -6.677  -2.598  1.00 55.96           C  
ATOM   2172  CD1 LEU A 278      23.696  -5.686  -2.977  1.00 55.96           C  
ATOM   2173  CD2 LEU A 278      24.374  -8.101  -2.948  1.00 55.96           C  
ATOM   2174  N   ALA A 279      29.306  -5.775  -3.722  1.00 50.22           N  
ATOM   2175  CA  ALA A 279      30.443  -5.396  -4.557  1.00 50.22           C  
ATOM   2176  C   ALA A 279      31.634  -6.318  -4.313  1.00 50.22           C  
ATOM   2177  CB  ALA A 279      30.835  -3.944  -4.295  1.00 50.22           C  
ATOM   2178  O   ALA A 279      32.366  -6.657  -5.246  1.00 50.22           O  
ATOM   2179  N   GLY A 280      31.968  -6.702  -3.032  1.00 41.83           N  
ATOM   2180  CA  GLY A 280      32.999  -7.636  -2.608  1.00 41.83           C  
ATOM   2181  C   GLY A 280      32.753  -9.054  -3.087  1.00 41.83           C  
ATOM   2182  O   GLY A 280      33.693  -9.765  -3.446  1.00 41.83           O  
ATOM   2183  N   VAL A 281      31.559  -9.407  -3.411  1.00 46.20           N  
ATOM   2184  CA  VAL A 281      31.058 -10.712  -3.830  1.00 46.20           C  
ATOM   2185  C   VAL A 281      31.032 -10.790  -5.355  1.00 46.20           C  
ATOM   2186  CB  VAL A 281      29.650 -10.990  -3.258  1.00 46.20           C  
ATOM   2187  O   VAL A 281      31.324 -11.839  -5.935  1.00 46.20           O  
ATOM   2188  CG1 VAL A 281      29.098 -12.308  -3.800  1.00 46.20           C  
ATOM   2189  CG2 VAL A 281      29.690 -11.011  -1.731  1.00 46.20           C  
ATOM   2190  N   TYR A 282      30.764  -9.661  -5.973  1.00 38.34           N  
ATOM   2191  CA  TYR A 282      30.852  -9.448  -7.413  1.00 38.34           C  
ATOM   2192  C   TYR A 282      32.296  -9.546  -7.892  1.00 38.34           C  
ATOM   2193  CB  TYR A 282      30.268  -8.084  -7.792  1.00 38.34           C  
ATOM   2194  O   TYR A 282      32.573 -10.156  -8.927  1.00 38.34           O  
ATOM   2195  CG  TYR A 282      30.232  -7.832  -9.280  1.00 38.34           C  
ATOM   2196  CD1 TYR A 282      31.220  -7.072  -9.902  1.00 38.34           C  
ATOM   2197  CD2 TYR A 282      29.209  -8.351 -10.066  1.00 38.34           C  
ATOM   2198  CE1 TYR A 282      31.189  -6.835 -11.273  1.00 38.34           C  
ATOM   2199  CE2 TYR A 282      29.168  -8.121 -11.438  1.00 38.34           C  
ATOM   2200  OH  TYR A 282      30.126  -7.132 -13.388  1.00 38.34           O  
ATOM   2201  CZ  TYR A 282      30.162  -7.364 -12.031  1.00 38.34           C  
ATOM   2202  N   HIS A 283      33.300  -9.111  -7.134  1.00 37.74           N  
ATOM   2203  CA  HIS A 283      34.737  -9.119  -7.387  1.00 37.74           C  
ATOM   2204  C   HIS A 283      35.328 -10.506  -7.160  1.00 37.74           C  
ATOM   2205  CB  HIS A 283      35.443  -8.095  -6.496  1.00 37.74           C  
ATOM   2206  O   HIS A 283      36.189 -10.951  -7.922  1.00 37.74           O  
ATOM   2207  CG  HIS A 283      36.769  -7.652  -7.028  1.00 37.74           C  
ATOM   2208  CD2 HIS A 283      37.198  -6.438  -7.447  1.00 37.74           C  
ATOM   2209  ND1 HIS A 283      37.836  -8.511  -7.177  1.00 37.74           N  
ATOM   2210  CE1 HIS A 283      38.867  -7.843  -7.666  1.00 37.74           C  
ATOM   2211  NE2 HIS A 283      38.506  -6.583  -7.839  1.00 37.74           N  
ATOM   2212  N   LEU A 284      34.808 -11.378  -6.283  1.00 35.65           N  
ATOM   2213  CA  LEU A 284      35.195 -12.748  -5.963  1.00 35.65           C  
ATOM   2214  C   LEU A 284      34.595 -13.730  -6.964  1.00 35.65           C  
ATOM   2215  CB  LEU A 284      34.752 -13.114  -4.544  1.00 35.65           C  
ATOM   2216  O   LEU A 284      35.230 -14.724  -7.323  1.00 35.65           O  
ATOM   2217  CG  LEU A 284      35.703 -12.718  -3.414  1.00 35.65           C  
ATOM   2218  CD1 LEU A 284      34.933 -12.546  -2.109  1.00 35.65           C  
ATOM   2219  CD2 LEU A 284      36.808 -13.756  -3.256  1.00 35.65           C  
ATOM   2220  N   ALA A 285      33.365 -13.443  -7.615  1.00 32.47           N  
ATOM   2221  CA  ALA A 285      32.675 -14.156  -8.687  1.00 32.47           C  
ATOM   2222  C   ALA A 285      33.319 -13.869 -10.040  1.00 32.47           C  
ATOM   2223  CB  ALA A 285      31.196 -13.776  -8.714  1.00 32.47           C  
ATOM   2224  O   ALA A 285      33.443 -14.765 -10.879  1.00 32.47           O  
ATOM   2225  N   VAL A 286      33.880 -12.745 -10.234  1.00 40.02           N  
ATOM   2226  CA  VAL A 286      34.630 -12.320 -11.412  1.00 40.02           C  
ATOM   2227  C   VAL A 286      36.049 -12.881 -11.352  1.00 40.02           C  
ATOM   2228  CB  VAL A 286      34.670 -10.780 -11.535  1.00 40.02           C  
ATOM   2229  O   VAL A 286      36.583 -13.346 -12.361  1.00 40.02           O  
ATOM   2230  CG1 VAL A 286      35.641 -10.351 -12.633  1.00 40.02           C  
ATOM   2231  CG2 VAL A 286      33.271 -10.231 -11.810  1.00 40.02           C  
ATOM   2232  N   VAL A 287      36.620 -13.089 -10.137  1.00 39.91           N  
ATOM   2233  CA  VAL A 287      37.947 -13.613  -9.829  1.00 39.91           C  
ATOM   2234  C   VAL A 287      37.898 -15.137  -9.763  1.00 39.91           C  
ATOM   2235  CB  VAL A 287      38.489 -13.039  -8.502  1.00 39.91           C  
ATOM   2236  O   VAL A 287      38.824 -15.814 -10.217  1.00 39.91           O  
ATOM   2237  CG1 VAL A 287      39.789 -13.735  -8.103  1.00 39.91           C  
ATOM   2238  CG2 VAL A 287      38.703 -11.531  -8.620  1.00 39.91           C  
ATOM   2239  N   GLY A 288      36.830 -15.819  -9.341  1.00 32.49           N  
ATOM   2240  CA  GLY A 288      36.538 -17.244  -9.360  1.00 32.49           C  
ATOM   2241  C   GLY A 288      36.129 -17.751 -10.730  1.00 32.49           C  
ATOM   2242  O   GLY A 288      36.480 -18.868 -11.114  1.00 32.49           O  
ATOM   2243  N   TYR A 289      35.632 -16.865 -11.595  1.00 32.95           N  
ATOM   2244  CA  TYR A 289      35.246 -17.075 -12.985  1.00 32.95           C  
ATOM   2245  C   TYR A 289      36.401 -16.755 -13.927  1.00 32.95           C  
ATOM   2246  CB  TYR A 289      34.029 -16.216 -13.342  1.00 32.95           C  
ATOM   2247  O   TYR A 289      36.592 -17.434 -14.939  1.00 32.95           O  
ATOM   2248  CG  TYR A 289      33.154 -16.818 -14.414  1.00 32.95           C  
ATOM   2249  CD1 TYR A 289      33.339 -16.491 -15.756  1.00 32.95           C  
ATOM   2250  CD2 TYR A 289      32.140 -17.712 -14.088  1.00 32.95           C  
ATOM   2251  CE1 TYR A 289      32.533 -17.042 -16.747  1.00 32.95           C  
ATOM   2252  CE2 TYR A 289      31.329 -18.269 -15.072  1.00 32.95           C  
ATOM   2253  OH  TYR A 289      30.733 -18.477 -17.374  1.00 32.95           O  
ATOM   2254  CZ  TYR A 289      31.533 -17.929 -16.396  1.00 32.95           C  
ATOM   2255  N   GLN A 290      37.278 -15.888 -13.480  1.00 35.80           N  
ATOM   2256  CA  GLN A 290      38.532 -15.576 -14.159  1.00 35.80           C  
ATOM   2257  C   GLN A 290      39.642 -16.530 -13.728  1.00 35.80           C  
ATOM   2258  CB  GLN A 290      38.946 -14.130 -13.885  1.00 35.80           C  
ATOM   2259  O   GLN A 290      40.556 -16.819 -14.503  1.00 35.80           O  
ATOM   2260  CG  GLN A 290      38.137 -13.101 -14.663  1.00 35.80           C  
ATOM   2261  CD  GLN A 290      38.550 -11.674 -14.353  1.00 35.80           C  
ATOM   2262  NE2 GLN A 290      37.965 -10.719 -15.068  1.00 35.80           N  
ATOM   2263  OE1 GLN A 290      39.386 -11.432 -13.477  1.00 35.80           O  
ATOM   2264  N   GLY A 291      39.474 -17.440 -12.678  1.00 31.80           N  
ATOM   2265  CA  GLY A 291      40.387 -18.417 -12.106  1.00 31.80           C  
ATOM   2266  C   GLY A 291      39.980 -19.851 -12.390  1.00 31.80           C  
ATOM   2267  O   GLY A 291      40.788 -20.771 -12.247  1.00 31.80           O  
ATOM   2268  N   VAL A 292      38.946 -20.198 -13.321  1.00 34.48           N  
ATOM   2269  CA  VAL A 292      38.650 -21.470 -13.970  1.00 34.48           C  
ATOM   2270  C   VAL A 292      38.811 -21.329 -15.482  1.00 34.48           C  
ATOM   2271  CB  VAL A 292      37.225 -21.963 -13.630  1.00 34.48           C  
ATOM   2272  O   VAL A 292      38.105 -20.543 -16.118  1.00 34.48           O  
ATOM   2273  CG1 VAL A 292      36.968 -23.337 -14.247  1.00 34.48           C  
ATOM   2274  CG2 VAL A 292      37.024 -22.007 -12.117  1.00 34.48           C  
ATOM   2275  N   SER A 293      39.968 -20.889 -16.040  1.00 34.53           N  
ATOM   2276  CA  SER A 293      40.745 -21.399 -17.165  1.00 34.53           C  
ATOM   2277  C   SER A 293      40.101 -22.645 -17.763  1.00 34.53           C  
ATOM   2278  CB  SER A 293      42.177 -21.715 -16.728  1.00 34.53           C  
ATOM   2279  O   SER A 293      40.764 -23.425 -18.450  1.00 34.53           O  
ATOM   2280  OG  SER A 293      42.310 -23.085 -16.393  1.00 34.53           O  
ATOM   2281  N   ALA A 294      38.775 -22.767 -17.935  1.00 32.82           N  
ATOM   2282  CA  ALA A 294      38.113 -23.704 -18.839  1.00 32.82           C  
ATOM   2283  C   ALA A 294      37.069 -22.995 -19.697  1.00 32.82           C  
ATOM   2284  CB  ALA A 294      37.465 -24.838 -18.048  1.00 32.82           C  
ATOM   2285  O   ALA A 294      36.459 -23.607 -20.576  1.00 32.82           O  
ATOM   2286  N   VAL A 295      37.249 -21.723 -20.152  1.00 36.67           N  
ATOM   2287  CA  VAL A 295      36.311 -21.262 -21.170  1.00 36.67           C  
ATOM   2288  C   VAL A 295      37.057 -20.464 -22.237  1.00 36.67           C  
ATOM   2289  CB  VAL A 295      35.182 -20.404 -20.555  1.00 36.67           C  
ATOM   2290  O   VAL A 295      36.542 -19.468 -22.751  1.00 36.67           O  
ATOM   2291  CG1 VAL A 295      34.221 -19.919 -21.639  1.00 36.67           C  
ATOM   2292  CG2 VAL A 295      34.432 -21.197 -19.487  1.00 36.67           C  
ATOM   2293  N   ALA A 296      38.351 -20.463 -22.283  1.00 33.40           N  
ATOM   2294  CA  ALA A 296      39.107 -20.130 -23.487  1.00 33.40           C  
ATOM   2295  C   ALA A 296      38.651 -20.975 -24.673  1.00 33.40           C  
ATOM   2296  CB  ALA A 296      40.603 -20.320 -23.246  1.00 33.40           C  
ATOM   2297  O   ALA A 296      38.682 -20.518 -25.818  1.00 33.40           O  
ATOM   2298  N   GLU A 297      37.501 -21.724 -24.440  1.00 34.90           N  
ATOM   2299  CA  GLU A 297      36.856 -22.491 -25.501  1.00 34.90           C  
ATOM   2300  C   GLU A 297      35.425 -22.015 -25.735  1.00 34.90           C  
ATOM   2301  CB  GLU A 297      36.865 -23.985 -25.166  1.00 34.90           C  
ATOM   2302  O   GLU A 297      34.906 -22.117 -26.849  1.00 34.90           O  
ATOM   2303  CG  GLU A 297      37.911 -24.781 -25.934  1.00 34.90           C  
ATOM   2304  CD  GLU A 297      37.881 -26.269 -25.620  1.00 34.90           C  
ATOM   2305  OE1 GLU A 297      38.656 -27.035 -26.237  1.00 34.90           O  
ATOM   2306  OE2 GLU A 297      37.076 -26.672 -24.751  1.00 34.90           O  
ATOM   2307  N   LEU A 298      34.944 -20.856 -25.102  1.00 32.98           N  
ATOM   2308  CA  LEU A 298      33.658 -20.188 -25.271  1.00 32.98           C  
ATOM   2309  C   LEU A 298      33.851 -18.723 -25.645  1.00 32.98           C  
ATOM   2310  CB  LEU A 298      32.826 -20.295 -23.991  1.00 32.98           C  
ATOM   2311  O   LEU A 298      32.876 -17.992 -25.834  1.00 32.98           O  
ATOM   2312  CG  LEU A 298      31.307 -20.306 -24.169  1.00 32.98           C  
ATOM   2313  CD1 LEU A 298      30.835 -21.689 -24.607  1.00 32.98           C  
ATOM   2314  CD2 LEU A 298      30.614 -19.884 -22.878  1.00 32.98           C  
ATOM   2315  N   ALA A 299      35.005 -18.275 -25.838  1.00 30.30           N  
ATOM   2316  CA  ALA A 299      35.566 -16.968 -26.169  1.00 30.30           C  
ATOM   2317  C   ALA A 299      35.697 -16.794 -27.679  1.00 30.30           C  
ATOM   2318  CB  ALA A 299      36.924 -16.786 -25.496  1.00 30.30           C  
ATOM   2319  O   ALA A 299      35.537 -15.687 -28.199  1.00 30.30           O  
ATOM   2320  N   ASN A 300      34.984 -17.812 -28.465  1.00 34.30           N  
ATOM   2321  CA  ASN A 300      34.928 -17.662 -29.915  1.00 34.30           C  
ATOM   2322  C   ASN A 300      33.536 -17.973 -30.457  1.00 34.30           C  
ATOM   2323  CB  ASN A 300      35.972 -18.556 -30.588  1.00 34.30           C  
ATOM   2324  O   ASN A 300      33.156 -17.481 -31.521  1.00 34.30           O  
ATOM   2325  CG  ASN A 300      37.325 -17.884 -30.711  1.00 34.30           C  
ATOM   2326  ND2 ASN A 300      38.355 -18.672 -30.993  1.00 34.30           N  
ATOM   2327  OD1 ASN A 300      37.443 -16.666 -30.554  1.00 34.30           O  
ATOM   2328  N   LYS A 301      32.482 -18.007 -29.570  1.00 29.41           N  
ATOM   2329  CA  LYS A 301      31.098 -18.075 -30.031  1.00 29.41           C  
ATOM   2330  C   LYS A 301      30.156 -17.396 -29.042  1.00 29.41           C  
ATOM   2331  CB  LYS A 301      30.674 -19.529 -30.244  1.00 29.41           C  
ATOM   2332  O   LYS A 301      30.022 -17.838 -27.899  1.00 29.41           O  
ATOM   2333  CG  LYS A 301      30.968 -20.061 -31.639  1.00 29.41           C  
ATOM   2334  CD  LYS A 301      30.465 -21.489 -31.810  1.00 29.41           C  
ATOM   2335  CE  LYS A 301      30.769 -22.026 -33.202  1.00 29.41           C  
ATOM   2336  NZ  LYS A 301      30.295 -23.433 -33.368  1.00 29.41           N  
ATOM   2337  N   GLY A 302      30.334 -16.110 -28.839  1.00 28.73           N  
ATOM   2338  CA  GLY A 302      29.265 -15.136 -28.994  1.00 28.73           C  
ATOM   2339  C   GLY A 302      29.158 -14.175 -27.825  1.00 28.73           C  
ATOM   2340  O   GLY A 302      28.847 -14.585 -26.704  1.00 28.73           O  
ATOM   2341  N   MET A 303      30.076 -13.429 -27.546  1.00 31.62           N  
ATOM   2342  CA  MET A 303      30.119 -12.025 -27.148  1.00 31.62           C  
ATOM   2343  C   MET A 303      28.712 -11.474 -26.942  1.00 31.62           C  
ATOM   2344  CB  MET A 303      30.859 -11.192 -28.195  1.00 31.62           C  
ATOM   2345  O   MET A 303      28.530 -10.464 -26.260  1.00 31.62           O  
ATOM   2346  CG  MET A 303      32.155 -10.580 -27.688  1.00 31.62           C  
ATOM   2347  SD  MET A 303      32.141  -8.746 -27.758  1.00 31.62           S  
ATOM   2348  CE  MET A 303      33.643  -8.452 -28.733  1.00 31.62           C  
ATOM   2349  N   GLY A 304      27.618 -12.271 -26.825  1.00 30.52           N  
ATOM   2350  CA  GLY A 304      26.231 -11.981 -26.497  1.00 30.52           C  
ATOM   2351  C   GLY A 304      25.731 -12.747 -25.287  1.00 30.52           C  
ATOM   2352  O   GLY A 304      24.810 -12.300 -24.600  1.00 30.52           O  
ATOM   2353  N   LEU A 305      26.455 -13.653 -24.696  1.00 30.62           N  
ATOM   2354  CA  LEU A 305      26.165 -14.476 -23.527  1.00 30.62           C  
ATOM   2355  C   LEU A 305      26.839 -13.909 -22.282  1.00 30.62           C  
ATOM   2356  CB  LEU A 305      26.624 -15.918 -23.759  1.00 30.62           C  
ATOM   2357  O   LEU A 305      26.270 -13.949 -21.189  1.00 30.62           O  
ATOM   2358  CG  LEU A 305      25.643 -17.016 -23.346  1.00 30.62           C  
ATOM   2359  CD1 LEU A 305      25.202 -17.818 -24.566  1.00 30.62           C  
ATOM   2360  CD2 LEU A 305      26.272 -17.929 -22.299  1.00 30.62           C  
ATOM   2361  N   LEU A 306      27.806 -12.960 -22.458  1.00 33.65           N  
ATOM   2362  CA  LEU A 306      28.457 -12.252 -21.361  1.00 33.65           C  
ATOM   2363  C   LEU A 306      27.752 -10.930 -21.073  1.00 33.65           C  
ATOM   2364  CB  LEU A 306      29.931 -11.997 -21.686  1.00 33.65           C  
ATOM   2365  O   LEU A 306      27.618 -10.533 -19.913  1.00 33.65           O  
ATOM   2366  CG  LEU A 306      30.927 -13.044 -21.184  1.00 33.65           C  
ATOM   2367  CD1 LEU A 306      32.207 -12.996 -22.010  1.00 33.65           C  
ATOM   2368  CD2 LEU A 306      31.230 -12.827 -19.705  1.00 33.65           C  
ATOM   2369  N   ASP A 307      26.991 -10.342 -22.095  1.00 30.85           N  
ATOM   2370  CA  ASP A 307      26.123  -9.180 -21.937  1.00 30.85           C  
ATOM   2371  C   ASP A 307      24.728  -9.595 -21.475  1.00 30.85           C  
ATOM   2372  CB  ASP A 307      26.031  -8.396 -23.248  1.00 30.85           C  
ATOM   2373  O   ASP A 307      24.090  -8.885 -20.695  1.00 30.85           O  
ATOM   2374  CG  ASP A 307      27.256  -7.537 -23.512  1.00 30.85           C  
ATOM   2375  OD1 ASP A 307      27.980  -7.196 -22.553  1.00 30.85           O  
ATOM   2376  OD2 ASP A 307      27.497  -7.197 -24.691  1.00 30.85           O  
ATOM   2377  N   SER A 308      24.292 -10.835 -21.657  1.00 30.41           N  
ATOM   2378  CA  SER A 308      23.073 -11.490 -21.192  1.00 30.41           C  
ATOM   2379  C   SER A 308      23.275 -12.122 -19.820  1.00 30.41           C  
ATOM   2380  CB  SER A 308      22.622 -12.555 -22.192  1.00 30.41           C  
ATOM   2381  O   SER A 308      22.360 -12.129 -18.993  1.00 30.41           O  
ATOM   2382  OG  SER A 308      23.346 -13.759 -22.007  1.00 30.41           O  
ATOM   2383  N   LEU A 309      24.557 -12.361 -19.416  1.00 30.45           N  
ATOM   2384  CA  LEU A 309      24.953 -12.831 -18.093  1.00 30.45           C  
ATOM   2385  C   LEU A 309      25.309 -11.659 -17.184  1.00 30.45           C  
ATOM   2386  CB  LEU A 309      26.141 -13.791 -18.198  1.00 30.45           C  
ATOM   2387  O   LEU A 309      25.023 -11.689 -15.985  1.00 30.45           O  
ATOM   2388  CG  LEU A 309      25.803 -15.279 -18.302  1.00 30.45           C  
ATOM   2389  CD1 LEU A 309      26.915 -16.025 -19.033  1.00 30.45           C  
ATOM   2390  CD2 LEU A 309      25.576 -15.874 -16.916  1.00 30.45           C  
ATOM   2391  N   LYS A 310      25.684 -10.506 -17.765  1.00 31.45           N  
ATOM   2392  CA  LYS A 310      25.855  -9.218 -17.099  1.00 31.45           C  
ATOM   2393  C   LYS A 310      24.514  -8.515 -16.910  1.00 31.45           C  
ATOM   2394  CB  LYS A 310      26.808  -8.325 -17.895  1.00 31.45           C  
ATOM   2395  O   LYS A 310      24.268  -7.908 -15.865  1.00 31.45           O  
ATOM   2396  CG  LYS A 310      28.107  -8.005 -17.169  1.00 31.45           C  
ATOM   2397  CD  LYS A 310      29.006  -7.104 -18.005  1.00 31.45           C  
ATOM   2398  CE  LYS A 310      30.314  -6.797 -17.288  1.00 31.45           C  
ATOM   2399  NZ  LYS A 310      31.205  -5.924 -18.109  1.00 31.45           N  
ATOM   2400  N   GLU A 311      23.472  -8.808 -17.834  1.00 34.05           N  
ATOM   2401  CA  GLU A 311      22.091  -8.339 -17.769  1.00 34.05           C  
ATOM   2402  C   GLU A 311      21.185  -9.378 -17.114  1.00 34.05           C  
ATOM   2403  CB  GLU A 311      21.573  -7.997 -19.168  1.00 34.05           C  
ATOM   2404  O   GLU A 311      20.212  -9.027 -16.443  1.00 34.05           O  
ATOM   2405  CG  GLU A 311      21.968  -6.608 -19.648  1.00 34.05           C  
ATOM   2406  CD  GLU A 311      21.436  -6.277 -21.033  1.00 34.05           C  
ATOM   2407  OE1 GLU A 311      21.732  -5.176 -21.550  1.00 34.05           O  
ATOM   2408  OE2 GLU A 311      20.718  -7.127 -21.607  1.00 34.05           O  
ATOM   2409  N   GLY A 312      21.605 -10.751 -17.116  1.00 32.60           N  
ATOM   2410  CA  GLY A 312      21.055 -11.895 -16.407  1.00 32.60           C  
ATOM   2411  C   GLY A 312      21.665 -12.095 -15.033  1.00 32.60           C  
ATOM   2412  O   GLY A 312      21.007 -12.606 -14.124  1.00 32.60           O  
ATOM   2413  N   PHE A 313      22.756 -11.364 -14.658  1.00 33.94           N  
ATOM   2414  CA  PHE A 313      23.482 -11.266 -13.397  1.00 33.94           C  
ATOM   2415  C   PHE A 313      23.069 -10.016 -12.630  1.00 33.94           C  
ATOM   2416  CB  PHE A 313      24.994 -11.253 -13.646  1.00 33.94           C  
ATOM   2417  O   PHE A 313      23.091 -10.002 -11.397  1.00 33.94           O  
ATOM   2418  CG  PHE A 313      25.654 -12.589 -13.437  1.00 33.94           C  
ATOM   2419  CD1 PHE A 313      25.972 -13.031 -12.159  1.00 33.94           C  
ATOM   2420  CD2 PHE A 313      25.959 -13.403 -14.521  1.00 33.94           C  
ATOM   2421  CE1 PHE A 313      26.583 -14.268 -11.963  1.00 33.94           C  
ATOM   2422  CE2 PHE A 313      26.570 -14.640 -14.333  1.00 33.94           C  
ATOM   2423  CZ  PHE A 313      26.882 -15.070 -13.053  1.00 33.94           C  
ATOM   2424  N   SER A 314      22.190  -9.063 -13.269  1.00 41.45           N  
ATOM   2425  CA  SER A 314      21.676  -7.829 -12.685  1.00 41.45           C  
ATOM   2426  C   SER A 314      20.268  -8.022 -12.133  1.00 41.45           C  
ATOM   2427  CB  SER A 314      21.677  -6.704 -13.721  1.00 41.45           C  
ATOM   2428  O   SER A 314      19.893  -7.395 -11.140  1.00 41.45           O  
ATOM   2429  OG  SER A 314      20.608  -6.863 -14.637  1.00 41.45           O  
ATOM   2430  N   PHE A 315      19.560  -9.273 -12.366  1.00 42.89           N  
ATOM   2431  CA  PHE A 315      18.206  -9.533 -11.892  1.00 42.89           C  
ATOM   2432  C   PHE A 315      18.202 -10.642 -10.846  1.00 42.89           C  
ATOM   2433  CB  PHE A 315      17.290  -9.910 -13.060  1.00 42.89           C  
ATOM   2434  O   PHE A 315      17.282 -10.730 -10.031  1.00 42.89           O  
ATOM   2435  CG  PHE A 315      15.974  -9.180 -13.060  1.00 42.89           C  
ATOM   2436  CD1 PHE A 315      14.840  -9.762 -12.505  1.00 42.89           C  
ATOM   2437  CD2 PHE A 315      15.870  -7.911 -13.614  1.00 42.89           C  
ATOM   2438  CE1 PHE A 315      13.621  -9.089 -12.503  1.00 42.89           C  
ATOM   2439  CE2 PHE A 315      14.655  -7.232 -13.616  1.00 42.89           C  
ATOM   2440  CZ  PHE A 315      13.532  -7.823 -13.061  1.00 42.89           C  
ATOM   2441  N   SER A 316      19.343 -11.329 -10.462  1.00 50.17           N  
ATOM   2442  CA  SER A 316      19.372 -12.511  -9.606  1.00 50.17           C  
ATOM   2443  C   SER A 316      20.101 -12.228  -8.297  1.00 50.17           C  
ATOM   2444  CB  SER A 316      20.042 -13.680 -10.330  1.00 50.17           C  
ATOM   2445  O   SER A 316      20.049 -13.033  -7.365  1.00 50.17           O  
ATOM   2446  OG  SER A 316      21.423 -13.429 -10.521  1.00 50.17           O  
ATOM   2447  N   SER A 317      20.486 -10.915  -7.997  1.00 64.56           N  
ATOM   2448  CA  SER A 317      21.127 -10.576  -6.731  1.00 64.56           C  
ATOM   2449  C   SER A 317      20.346  -9.499  -5.987  1.00 64.56           C  
ATOM   2450  CB  SER A 317      22.563 -10.105  -6.966  1.00 64.56           C  
ATOM   2451  O   SER A 317      19.530  -8.792  -6.582  1.00 64.56           O  
ATOM   2452  OG  SER A 317      22.583  -8.921  -7.744  1.00 64.56           O  
ATOM   2453  N   LYS A 318      20.245  -9.742  -4.684  1.00 70.87           N  
ATOM   2454  CA  LYS A 318      19.681  -8.729  -3.796  1.00 70.87           C  
ATOM   2455  C   LYS A 318      20.281  -7.355  -4.079  1.00 70.87           C  
ATOM   2456  CB  LYS A 318      19.909  -9.110  -2.333  1.00 70.87           C  
ATOM   2457  O   LYS A 318      21.502  -7.213  -4.177  1.00 70.87           O  
ATOM   2458  CG  LYS A 318      19.150 -10.352  -1.890  1.00 70.87           C  
ATOM   2459  CD  LYS A 318      19.378 -10.651  -0.414  1.00 70.87           C  
ATOM   2460  CE  LYS A 318      18.642 -11.910   0.023  1.00 70.87           C  
ATOM   2461  NZ  LYS A 318      18.869 -12.212   1.468  1.00 70.87           N  
ATOM   2462  N   ARG A 319      19.407  -6.431  -4.351  1.00 77.17           N  
ATOM   2463  CA  ARG A 319      19.851  -5.075  -4.659  1.00 77.17           C  
ATOM   2464  C   ARG A 319      19.601  -4.137  -3.483  1.00 77.17           C  
ATOM   2465  CB  ARG A 319      19.143  -4.549  -5.909  1.00 77.17           C  
ATOM   2466  O   ARG A 319      18.578  -4.244  -2.803  1.00 77.17           O  
ATOM   2467  CG  ARG A 319      19.392  -5.384  -7.155  1.00 77.17           C  
ATOM   2468  CD  ARG A 319      20.751  -5.086  -7.772  1.00 77.17           C  
ATOM   2469  NE  ARG A 319      20.883  -5.683  -9.098  1.00 77.17           N  
ATOM   2470  NH1 ARG A 319      22.899  -4.664  -9.582  1.00 77.17           N  
ATOM   2471  NH2 ARG A 319      21.921  -6.063 -11.112  1.00 77.17           N  
ATOM   2472  CZ  ARG A 319      21.901  -5.469  -9.928  1.00 77.17           C  
ATOM   2473  N   ALA A 320      20.607  -3.286  -3.206  1.00 76.32           N  
ATOM   2474  CA  ALA A 320      20.570  -2.369  -2.070  1.00 76.32           C  
ATOM   2475  C   ALA A 320      19.438  -1.356  -2.219  1.00 76.32           C  
ATOM   2476  CB  ALA A 320      21.908  -1.648  -1.925  1.00 76.32           C  
ATOM   2477  O   ALA A 320      18.950  -0.811  -1.227  1.00 76.32           O  
ATOM   2478  N   TRP A 321      18.930  -1.070  -3.518  1.00 84.95           N  
ATOM   2479  CA  TRP A 321      17.894  -0.067  -3.742  1.00 84.95           C  
ATOM   2480  C   TRP A 321      16.555  -0.531  -3.178  1.00 84.95           C  
ATOM   2481  CB  TRP A 321      17.755   0.239  -5.236  1.00 84.95           C  
ATOM   2482  O   TRP A 321      15.710   0.290  -2.813  1.00 84.95           O  
ATOM   2483  CG  TRP A 321      17.426  -0.960  -6.075  1.00 84.95           C  
ATOM   2484  CD1 TRP A 321      18.295  -1.712  -6.814  1.00 84.95           C  
ATOM   2485  CD2 TRP A 321      16.132  -1.541  -6.263  1.00 84.95           C  
ATOM   2486  CE2 TRP A 321      16.292  -2.645  -7.130  1.00 84.95           C  
ATOM   2487  CE3 TRP A 321      14.851  -1.236  -5.782  1.00 84.95           C  
ATOM   2488  NE1 TRP A 321      17.620  -2.727  -7.451  1.00 84.95           N  
ATOM   2489  CH2 TRP A 321      13.976  -3.125  -7.041  1.00 84.95           C  
ATOM   2490  CZ2 TRP A 321      15.217  -3.445  -7.525  1.00 84.95           C  
ATOM   2491  CZ3 TRP A 321      13.784  -2.033  -6.177  1.00 84.95           C  
ATOM   2492  N   TYR A 322      16.288  -1.878  -3.132  1.00 86.02           N  
ATOM   2493  CA  TYR A 322      15.038  -2.413  -2.602  1.00 86.02           C  
ATOM   2494  C   TYR A 322      14.892  -2.090  -1.119  1.00 86.02           C  
ATOM   2495  CB  TYR A 322      14.969  -3.928  -2.816  1.00 86.02           C  
ATOM   2496  O   TYR A 322      13.873  -1.541  -0.695  1.00 86.02           O  
ATOM   2497  CG  TYR A 322      13.809  -4.588  -2.111  1.00 86.02           C  
ATOM   2498  CD1 TYR A 322      14.004  -5.320  -0.942  1.00 86.02           C  
ATOM   2499  CD2 TYR A 322      12.516  -4.482  -2.613  1.00 86.02           C  
ATOM   2500  CE1 TYR A 322      12.938  -5.932  -0.290  1.00 86.02           C  
ATOM   2501  CE2 TYR A 322      11.443  -5.089  -1.969  1.00 86.02           C  
ATOM   2502  OH  TYR A 322      10.604  -6.414  -0.169  1.00 86.02           O  
ATOM   2503  CZ  TYR A 322      11.663  -5.810  -0.810  1.00 86.02           C  
ATOM   2504  N   PRO A 323      15.832  -2.464  -0.257  1.00 78.70           N  
ATOM   2505  CA  PRO A 323      15.726  -2.109   1.160  1.00 78.70           C  
ATOM   2506  C   PRO A 323      15.720  -0.600   1.391  1.00 78.70           C  
ATOM   2507  CB  PRO A 323      16.970  -2.752   1.778  1.00 78.70           C  
ATOM   2508  O   PRO A 323      15.137  -0.123   2.369  1.00 78.70           O  
ATOM   2509  CG  PRO A 323      17.892  -2.986   0.626  1.00 78.70           C  
ATOM   2510  CD  PRO A 323      17.065  -3.211  -0.608  1.00 78.70           C  
ATOM   2511  N   ALA A 324      16.450   0.211   0.616  1.00 82.95           N  
ATOM   2512  CA  ALA A 324      16.434   1.671   0.661  1.00 82.95           C  
ATOM   2513  C   ALA A 324      15.032   2.213   0.395  1.00 82.95           C  
ATOM   2514  CB  ALA A 324      17.424   2.246  -0.348  1.00 82.95           C  
ATOM   2515  O   ALA A 324      14.577   3.135   1.075  1.00 82.95           O  
ATOM   2516  N   LEU A 325      14.310   1.640  -0.582  1.00 87.98           N  
ATOM   2517  CA  LEU A 325      12.932   2.016  -0.877  1.00 87.98           C  
ATOM   2518  C   LEU A 325      12.003   1.614   0.263  1.00 87.98           C  
ATOM   2519  CB  LEU A 325      12.467   1.367  -2.184  1.00 87.98           C  
ATOM   2520  O   LEU A 325      11.080   2.355   0.608  1.00 87.98           O  
ATOM   2521  CG  LEU A 325      13.013   1.978  -3.476  1.00 87.98           C  
ATOM   2522  CD1 LEU A 325      12.625   1.118  -4.674  1.00 87.98           C  
ATOM   2523  CD2 LEU A 325      12.504   3.405  -3.649  1.00 87.98           C  
ATOM   2524  N   ARG A 326      12.283   0.475   0.858  1.00 84.18           N  
ATOM   2525  CA  ARG A 326      11.521   0.039   2.024  1.00 84.18           C  
ATOM   2526  C   ARG A 326      11.722   0.993   3.197  1.00 84.18           C  
ATOM   2527  CB  ARG A 326      11.922  -1.381   2.429  1.00 84.18           C  
ATOM   2528  O   ARG A 326      10.770   1.319   3.909  1.00 84.18           O  
ATOM   2529  CG  ARG A 326      11.493  -2.449   1.436  1.00 84.18           C  
ATOM   2530  CD  ARG A 326       9.985  -2.662   1.453  1.00 84.18           C  
ATOM   2531  NE  ARG A 326       9.525  -3.149   2.750  1.00 84.18           N  
ATOM   2532  NH1 ARG A 326       7.390  -3.663   2.031  1.00 84.18           N  
ATOM   2533  NH2 ARG A 326       7.989  -4.032   4.213  1.00 84.18           N  
ATOM   2534  CZ  ARG A 326       8.302  -3.613   2.995  1.00 84.18           C  
ATOM   2535  N   GLY A 327      12.906   1.300   3.380  1.00 77.21           N  
ATOM   2536  CA  GLY A 327      13.251   2.266   4.411  1.00 77.21           C  
ATOM   2537  C   GLY A 327      12.622   3.628   4.188  1.00 77.21           C  
ATOM   2538  O   GLY A 327      12.177   4.275   5.138  1.00 77.21           O  
ATOM   2539  N   SER A 328      12.557   4.102   2.936  1.00 85.27           N  
ATOM   2540  CA  SER A 328      11.899   5.357   2.585  1.00 85.27           C  
ATOM   2541  C   SER A 328      10.421   5.329   2.960  1.00 85.27           C  
ATOM   2542  CB  SER A 328      12.048   5.641   1.090  1.00 85.27           C  
ATOM   2543  O   SER A 328       9.876   6.330   3.432  1.00 85.27           O  
ATOM   2544  OG  SER A 328      11.236   4.764   0.328  1.00 85.27           O  
ATOM   2545  N   ASP A 329       9.708   4.184   2.705  1.00 82.80           N  
ATOM   2546  CA  ASP A 329       8.302   4.012   3.056  1.00 82.80           C  
ATOM   2547  C   ASP A 329       8.086   4.174   4.558  1.00 82.80           C  
ATOM   2548  CB  ASP A 329       7.798   2.642   2.597  1.00 82.80           C  
ATOM   2549  O   ASP A 329       7.094   4.767   4.988  1.00 82.80           O  
ATOM   2550  CG  ASP A 329       7.581   2.562   1.096  1.00 82.80           C  
ATOM   2551  OD1 ASP A 329       7.464   3.619   0.439  1.00 82.80           O  
ATOM   2552  OD2 ASP A 329       7.523   1.431   0.565  1.00 82.80           O  
ATOM   2553  N   GLU A 330       9.021   3.685   5.291  1.00 73.82           N  
ATOM   2554  CA  GLU A 330       8.949   3.779   6.746  1.00 73.82           C  
ATOM   2555  C   GLU A 330       9.126   5.221   7.215  1.00 73.82           C  
ATOM   2556  CB  GLU A 330      10.006   2.882   7.396  1.00 73.82           C  
ATOM   2557  O   GLU A 330       8.415   5.679   8.112  1.00 73.82           O  
ATOM   2558  CG  GLU A 330       9.876   2.776   8.909  1.00 73.82           C  
ATOM   2559  CD  GLU A 330       8.560   2.159   9.356  1.00 73.82           C  
ATOM   2560  OE1 GLU A 330       8.108   2.449  10.487  1.00 73.82           O  
ATOM   2561  OE2 GLU A 330       7.977   1.380   8.570  1.00 73.82           O  
ATOM   2562  N   PHE A 331      10.088   5.993   6.657  1.00 78.59           N  
ATOM   2563  CA  PHE A 331      10.311   7.398   6.976  1.00 78.59           C  
ATOM   2564  C   PHE A 331       9.096   8.238   6.603  1.00 78.59           C  
ATOM   2565  CB  PHE A 331      11.555   7.924   6.253  1.00 78.59           C  
ATOM   2566  O   PHE A 331       8.702   9.136   7.350  1.00 78.59           O  
ATOM   2567  CG  PHE A 331      12.847   7.363   6.782  1.00 78.59           C  
ATOM   2568  CD1 PHE A 331      13.127   7.390   8.143  1.00 78.59           C  
ATOM   2569  CD2 PHE A 331      13.783   6.808   5.919  1.00 78.59           C  
ATOM   2570  CE1 PHE A 331      14.323   6.871   8.636  1.00 78.59           C  
ATOM   2571  CE2 PHE A 331      14.979   6.288   6.404  1.00 78.59           C  
ATOM   2572  CZ  PHE A 331      15.248   6.322   7.762  1.00 78.59           C  
ATOM   2573  N   ILE A 332       8.496   7.931   5.422  1.00 79.81           N  
ATOM   2574  CA  ILE A 332       7.301   8.623   4.952  1.00 79.81           C  
ATOM   2575  C   ILE A 332       6.129   8.319   5.883  1.00 79.81           C  
ATOM   2576  CB  ILE A 332       6.950   8.222   3.501  1.00 79.81           C  
ATOM   2577  O   ILE A 332       5.400   9.227   6.289  1.00 79.81           O  
ATOM   2578  CG1 ILE A 332       8.015   8.745   2.531  1.00 79.81           C  
ATOM   2579  CG2 ILE A 332       5.559   8.739   3.120  1.00 79.81           C  
ATOM   2580  CD1 ILE A 332       7.880   8.204   1.114  1.00 79.81           C  
ATOM   2581  N   ARG A 333       5.979   7.120   6.266  1.00 72.39           N  
ATOM   2582  CA  ARG A 333       4.901   6.685   7.149  1.00 72.39           C  
ATOM   2583  C   ARG A 333       5.005   7.358   8.513  1.00 72.39           C  
ATOM   2584  CB  ARG A 333       4.920   5.164   7.312  1.00 72.39           C  
ATOM   2585  O   ARG A 333       3.988   7.678   9.132  1.00 72.39           O  
ATOM   2586  CG  ARG A 333       3.707   4.607   8.040  1.00 72.39           C  
ATOM   2587  CD  ARG A 333       3.809   3.101   8.237  1.00 72.39           C  
ATOM   2588  NE  ARG A 333       3.891   2.396   6.961  1.00 72.39           N  
ATOM   2589  NH1 ARG A 333       5.564   0.951   7.631  1.00 72.39           N  
ATOM   2590  NH2 ARG A 333       4.714   0.820   5.507  1.00 72.39           N  
ATOM   2591  CZ  ARG A 333       4.723   1.390   6.703  1.00 72.39           C  
ATOM   2592  N   ASN A 334       6.199   7.651   8.973  1.00 68.92           N  
ATOM   2593  CA  ASN A 334       6.449   8.215  10.295  1.00 68.92           C  
ATOM   2594  C   ASN A 334       6.536   9.738  10.248  1.00 68.92           C  
ATOM   2595  CB  ASN A 334       7.728   7.628  10.896  1.00 68.92           C  
ATOM   2596  O   ASN A 334       6.844  10.377  11.256  1.00 68.92           O  
ATOM   2597  CG  ASN A 334       7.602   6.150  11.207  1.00 68.92           C  
ATOM   2598  ND2 ASN A 334       8.696   5.414  11.044  1.00 68.92           N  
ATOM   2599  OD1 ASN A 334       6.531   5.672  11.591  1.00 68.92           O  
ATOM   2600  N   GLY A 335       6.269  10.314   9.050  1.00 70.10           N  
ATOM   2601  CA  GLY A 335       6.272  11.761   8.903  1.00 70.10           C  
ATOM   2602  C   GLY A 335       7.658  12.369   9.005  1.00 70.10           C  
ATOM   2603  O   GLY A 335       7.808  13.520   9.420  1.00 70.10           O  
ATOM   2604  N   GLN A 336       8.751  11.606   8.803  1.00 75.00           N  
ATOM   2605  CA  GLN A 336      10.145  12.035   8.851  1.00 75.00           C  
ATOM   2606  C   GLN A 336      10.660  12.386   7.458  1.00 75.00           C  
ATOM   2607  CB  GLN A 336      11.020  10.948   9.477  1.00 75.00           C  
ATOM   2608  O   GLN A 336      11.461  11.646   6.882  1.00 75.00           O  
ATOM   2609  CG  GLN A 336      10.686  10.652  10.932  1.00 75.00           C  
ATOM   2610  CD  GLN A 336      11.654   9.673  11.569  1.00 75.00           C  
ATOM   2611  NE2 GLN A 336      12.109   9.989  12.777  1.00 75.00           N  
ATOM   2612  OE1 GLN A 336      11.991   8.640  10.981  1.00 75.00           O  
ATOM   2613  N   LEU A 337      10.185  13.433   6.897  1.00 77.47           N  
ATOM   2614  CA  LEU A 337      10.439  13.822   5.515  1.00 77.47           C  
ATOM   2615  C   LEU A 337      11.880  14.289   5.338  1.00 77.47           C  
ATOM   2616  CB  LEU A 337       9.474  14.930   5.083  1.00 77.47           C  
ATOM   2617  O   LEU A 337      12.462  14.128   4.263  1.00 77.47           O  
ATOM   2618  CG  LEU A 337       8.010  14.524   4.910  1.00 77.47           C  
ATOM   2619  CD1 LEU A 337       7.171  15.729   4.500  1.00 77.47           C  
ATOM   2620  CD2 LEU A 337       7.883  13.403   3.884  1.00 77.47           C  
ATOM   2621  N   SER A 338      12.464  14.845   6.449  1.00 78.31           N  
ATOM   2622  CA  SER A 338      13.873  15.223   6.436  1.00 78.31           C  
ATOM   2623  C   SER A 338      14.773  13.998   6.317  1.00 78.31           C  
ATOM   2624  CB  SER A 338      14.230  16.007   7.700  1.00 78.31           C  
ATOM   2625  O   SER A 338      15.768  14.020   5.589  1.00 78.31           O  
ATOM   2626  OG  SER A 338      13.980  15.232   8.860  1.00 78.31           O  
ATOM   2627  N   ALA A 339      14.499  12.927   7.097  1.00 77.06           N  
ATOM   2628  CA  ALA A 339      15.184  11.639   7.024  1.00 77.06           C  
ATOM   2629  C   ALA A 339      14.997  10.996   5.653  1.00 77.06           C  
ATOM   2630  CB  ALA A 339      14.679  10.705   8.120  1.00 77.06           C  
ATOM   2631  O   ALA A 339      15.924  10.385   5.116  1.00 77.06           O  
ATOM   2632  N   PHE A 340      13.826  11.124   5.136  1.00 85.33           N  
ATOM   2633  CA  PHE A 340      13.509  10.672   3.786  1.00 85.33           C  
ATOM   2634  C   PHE A 340      14.387  11.376   2.759  1.00 85.33           C  
ATOM   2635  CB  PHE A 340      12.030  10.917   3.470  1.00 85.33           C  
ATOM   2636  O   PHE A 340      14.979  10.729   1.892  1.00 85.33           O  
ATOM   2637  CG  PHE A 340      11.668  10.667   2.031  1.00 85.33           C  
ATOM   2638  CD1 PHE A 340      11.422  11.727   1.167  1.00 85.33           C  
ATOM   2639  CD2 PHE A 340      11.574   9.370   1.541  1.00 85.33           C  
ATOM   2640  CE1 PHE A 340      11.087  11.498  -0.166  1.00 85.33           C  
ATOM   2641  CE2 PHE A 340      11.239   9.134   0.211  1.00 85.33           C  
ATOM   2642  CZ  PHE A 340      10.995  10.199  -0.641  1.00 85.33           C  
ATOM   2643  N   LYS A 341      14.439  12.689   2.827  1.00 85.58           N  
ATOM   2644  CA  LYS A 341      15.251  13.504   1.927  1.00 85.58           C  
ATOM   2645  C   LYS A 341      16.727  13.132   2.031  1.00 85.58           C  
ATOM   2646  CB  LYS A 341      15.061  14.990   2.232  1.00 85.58           C  
ATOM   2647  O   LYS A 341      17.419  13.027   1.016  1.00 85.58           O  
ATOM   2648  CG  LYS A 341      15.755  15.917   1.244  1.00 85.58           C  
ATOM   2649  CD  LYS A 341      15.472  17.381   1.558  1.00 85.58           C  
ATOM   2650  CE  LYS A 341      16.203  18.311   0.600  1.00 85.58           C  
ATOM   2651  NZ  LYS A 341      15.908  19.746   0.887  1.00 85.58           N  
ATOM   2652  N   LYS A 342      17.220  12.971   3.252  1.00 85.19           N  
ATOM   2653  CA  LYS A 342      18.597  12.551   3.496  1.00 85.19           C  
ATOM   2654  C   LYS A 342      18.883  11.200   2.848  1.00 85.19           C  
ATOM   2655  CB  LYS A 342      18.879  12.482   4.998  1.00 85.19           C  
ATOM   2656  O   LYS A 342      19.938  11.009   2.239  1.00 85.19           O  
ATOM   2657  CG  LYS A 342      20.347  12.281   5.344  1.00 85.19           C  
ATOM   2658  CD  LYS A 342      20.578  12.329   6.848  1.00 85.19           C  
ATOM   2659  CE  LYS A 342      22.043  12.101   7.197  1.00 85.19           C  
ATOM   2660  NZ  LYS A 342      22.280  12.178   8.670  1.00 85.19           N  
ATOM   2661  N   LEU A 343      18.029  10.208   2.953  1.00 85.18           N  
ATOM   2662  CA  LEU A 343      18.156   8.890   2.341  1.00 85.18           C  
ATOM   2663  C   LEU A 343      18.257   9.002   0.824  1.00 85.18           C  
ATOM   2664  CB  LEU A 343      16.965   8.006   2.721  1.00 85.18           C  
ATOM   2665  O   LEU A 343      19.106   8.356   0.205  1.00 85.18           O  
ATOM   2666  CG  LEU A 343      16.977   6.579   2.172  1.00 85.18           C  
ATOM   2667  CD1 LEU A 343      16.825   5.573   3.308  1.00 85.18           C  
ATOM   2668  CD2 LEU A 343      15.874   6.394   1.135  1.00 85.18           C  
ATOM   2669  N   VAL A 344      17.423   9.830   0.203  1.00 86.43           N  
ATOM   2670  CA  VAL A 344      17.351  10.016  -1.242  1.00 86.43           C  
ATOM   2671  C   VAL A 344      18.662  10.612  -1.752  1.00 86.43           C  
ATOM   2672  CB  VAL A 344      16.164  10.921  -1.641  1.00 86.43           C  
ATOM   2673  O   VAL A 344      19.169  10.207  -2.801  1.00 86.43           O  
ATOM   2674  CG1 VAL A 344      16.210  11.247  -3.132  1.00 86.43           C  
ATOM   2675  CG2 VAL A 344      14.839  10.252  -1.278  1.00 86.43           C  
ATOM   2676  N   CYS A 345      19.311  11.455  -0.930  1.00 84.58           N  
ATOM   2677  CA  CYS A 345      20.485  12.200  -1.369  1.00 84.58           C  
ATOM   2678  C   CYS A 345      21.766  11.441  -1.044  1.00 84.58           C  
ATOM   2679  CB  CYS A 345      20.521  13.581  -0.713  1.00 84.58           C  
ATOM   2680  O   CYS A 345      22.777  11.597  -1.732  1.00 84.58           O  
ATOM   2681  SG  CYS A 345      19.201  14.683  -1.265  1.00 84.58           S  
ATOM   2682  N   GLU A 346      21.661  10.537  -0.064  1.00 85.30           N  
ATOM   2683  CA  GLU A 346      22.918  10.021   0.469  1.00 85.30           C  
ATOM   2684  C   GLU A 346      22.984   8.501   0.354  1.00 85.30           C  
ATOM   2685  CB  GLU A 346      23.098  10.446   1.929  1.00 85.30           C  
ATOM   2686  O   GLU A 346      24.022   7.897   0.633  1.00 85.30           O  
ATOM   2687  CG  GLU A 346      23.228  11.950   2.120  1.00 85.30           C  
ATOM   2688  CD  GLU A 346      23.456  12.354   3.568  1.00 85.30           C  
ATOM   2689  OE1 GLU A 346      23.326  13.556   3.891  1.00 85.30           O  
ATOM   2690  OE2 GLU A 346      23.769  11.460   4.386  1.00 85.30           O  
ATOM   2691  N   ALA A 347      21.907   7.833  -0.102  1.00 83.31           N  
ATOM   2692  CA  ALA A 347      21.898   6.377  -0.214  1.00 83.31           C  
ATOM   2693  C   ALA A 347      22.936   5.899  -1.226  1.00 83.31           C  
ATOM   2694  CB  ALA A 347      20.509   5.881  -0.607  1.00 83.31           C  
ATOM   2695  O   ALA A 347      23.151   6.543  -2.255  1.00 83.31           O  
ATOM   2696  N   PRO A 348      23.650   4.856  -0.995  1.00 75.30           N  
ATOM   2697  CA  PRO A 348      24.648   4.292  -1.907  1.00 75.30           C  
ATOM   2698  C   PRO A 348      24.057   3.896  -3.258  1.00 75.30           C  
ATOM   2699  CB  PRO A 348      25.159   3.062  -1.153  1.00 75.30           C  
ATOM   2700  O   PRO A 348      24.780   3.819  -4.254  1.00 75.30           O  
ATOM   2701  CG  PRO A 348      24.732   3.277   0.263  1.00 75.30           C  
ATOM   2702  CD  PRO A 348      23.583   4.244   0.273  1.00 75.30           C  
ATOM   2703  N   CYS A 349      22.750   3.655  -3.296  1.00 82.46           N  
ATOM   2704  CA  CYS A 349      22.049   3.242  -4.507  1.00 82.46           C  
ATOM   2705  C   CYS A 349      21.376   4.433  -5.179  1.00 82.46           C  
ATOM   2706  CB  CYS A 349      21.007   2.172  -4.185  1.00 82.46           C  
ATOM   2707  O   CYS A 349      20.463   4.260  -5.988  1.00 82.46           O  
ATOM   2708  SG  CYS A 349      19.785   2.689  -2.959  1.00 82.46           S  
ATOM   2709  N   ARG A 350      21.750   5.637  -4.791  1.00 82.06           N  
ATOM   2710  CA  ARG A 350      21.058   6.867  -5.164  1.00 82.06           C  
ATOM   2711  C   ARG A 350      21.118   7.094  -6.670  1.00 82.06           C  
ATOM   2712  CB  ARG A 350      21.660   8.067  -4.428  1.00 82.06           C  
ATOM   2713  O   ARG A 350      20.330   7.867  -7.219  1.00 82.06           O  
ATOM   2714  CG  ARG A 350      23.104   8.358  -4.803  1.00 82.06           C  
ATOM   2715  CD  ARG A 350      23.662   9.541  -4.024  1.00 82.06           C  
ATOM   2716  NE  ARG A 350      25.046   9.825  -4.393  1.00 82.06           N  
ATOM   2717  NH1 ARG A 350      25.894   9.504  -2.268  1.00 82.06           N  
ATOM   2718  NH2 ARG A 350      27.293  10.076  -3.992  1.00 82.06           N  
ATOM   2719  CZ  ARG A 350      26.075   9.801  -3.550  1.00 82.06           C  
ATOM   2720  N   TYR A 351      21.946   6.310  -7.404  1.00 81.02           N  
ATOM   2721  CA  TYR A 351      22.037   6.475  -8.851  1.00 81.02           C  
ATOM   2722  C   TYR A 351      21.371   5.310  -9.575  1.00 81.02           C  
ATOM   2723  CB  TYR A 351      23.500   6.594  -9.288  1.00 81.02           C  
ATOM   2724  O   TYR A 351      21.339   5.275 -10.807  1.00 81.02           O  
ATOM   2725  CG  TYR A 351      24.213   7.788  -8.701  1.00 81.02           C  
ATOM   2726  CD1 TYR A 351      23.869   9.084  -9.076  1.00 81.02           C  
ATOM   2727  CD2 TYR A 351      25.233   7.622  -7.770  1.00 81.02           C  
ATOM   2728  CE1 TYR A 351      24.525  10.187  -8.539  1.00 81.02           C  
ATOM   2729  CE2 TYR A 351      25.896   8.717  -7.227  1.00 81.02           C  
ATOM   2730  OH  TYR A 351      26.188  11.082  -7.082  1.00 81.02           O  
ATOM   2731  CZ  TYR A 351      25.535   9.994  -7.616  1.00 81.02           C  
ATOM   2732  N   ASP A 352      20.938   4.367  -8.815  1.00 83.24           N  
ATOM   2733  CA  ASP A 352      20.221   3.239  -9.401  1.00 83.24           C  
ATOM   2734  C   ASP A 352      18.897   3.689 -10.014  1.00 83.24           C  
ATOM   2735  CB  ASP A 352      19.972   2.155  -8.350  1.00 83.24           C  
ATOM   2736  O   ASP A 352      18.120   4.401  -9.374  1.00 83.24           O  
ATOM   2737  CG  ASP A 352      19.496   0.844  -8.950  1.00 83.24           C  
ATOM   2738  OD1 ASP A 352      18.303   0.735  -9.308  1.00 83.24           O  
ATOM   2739  OD2 ASP A 352      20.320  -0.089  -9.063  1.00 83.24           O  
ATOM   2740  N   HIS A 353      18.631   3.311 -11.276  1.00 81.49           N  
ATOM   2741  CA  HIS A 353      17.454   3.718 -12.034  1.00 81.49           C  
ATOM   2742  C   HIS A 353      16.170   3.294 -11.328  1.00 81.49           C  
ATOM   2743  CB  HIS A 353      17.495   3.128 -13.445  1.00 81.49           C  
ATOM   2744  O   HIS A 353      15.232   4.086 -11.208  1.00 81.49           O  
ATOM   2745  CG  HIS A 353      16.386   3.606 -14.328  1.00 81.49           C  
ATOM   2746  CD2 HIS A 353      15.276   2.977 -14.780  1.00 81.49           C  
ATOM   2747  ND1 HIS A 353      16.349   4.880 -14.852  1.00 81.49           N  
ATOM   2748  CE1 HIS A 353      15.259   5.014 -15.590  1.00 81.49           C  
ATOM   2749  NE2 HIS A 353      14.591   3.874 -15.563  1.00 81.49           N  
ATOM   2750  N   ALA A 354      16.052   2.105 -10.823  1.00 84.58           N  
ATOM   2751  CA  ALA A 354      14.895   1.554 -10.122  1.00 84.58           C  
ATOM   2752  C   ALA A 354      14.647   2.289  -8.809  1.00 84.58           C  
ATOM   2753  CB  ALA A 354      15.090   0.061  -9.864  1.00 84.58           C  
ATOM   2754  O   ALA A 354      13.498   2.520  -8.427  1.00 84.58           O  
ATOM   2755  N   PHE A 355      15.710   2.632  -8.122  1.00 86.98           N  
ATOM   2756  CA  PHE A 355      15.626   3.424  -6.901  1.00 86.98           C  
ATOM   2757  C   PHE A 355      15.048   4.805  -7.191  1.00 86.98           C  
ATOM   2758  CB  PHE A 355      17.006   3.559  -6.250  1.00 86.98           C  
ATOM   2759  O   PHE A 355      14.142   5.263  -6.492  1.00 86.98           O  
ATOM   2760  CG  PHE A 355      17.008   4.400  -5.002  1.00 86.98           C  
ATOM   2761  CD1 PHE A 355      17.541   5.683  -5.014  1.00 86.98           C  
ATOM   2762  CD2 PHE A 355      16.478   3.907  -3.817  1.00 86.98           C  
ATOM   2763  CE1 PHE A 355      17.545   6.464  -3.860  1.00 86.98           C  
ATOM   2764  CE2 PHE A 355      16.478   4.682  -2.660  1.00 86.98           C  
ATOM   2765  CZ  PHE A 355      17.013   5.960  -2.684  1.00 86.98           C  
ATOM   2766  N   LEU A 356      15.430   5.451  -8.178  1.00 85.87           N  
ATOM   2767  CA  LEU A 356      14.997   6.788  -8.570  1.00 85.87           C  
ATOM   2768  C   LEU A 356      13.540   6.777  -9.022  1.00 85.87           C  
ATOM   2769  CB  LEU A 356      15.887   7.332  -9.690  1.00 85.87           C  
ATOM   2770  O   LEU A 356      12.770   7.673  -8.670  1.00 85.87           O  
ATOM   2771  CG  LEU A 356      17.346   7.609  -9.323  1.00 85.87           C  
ATOM   2772  CD1 LEU A 356      18.140   8.000 -10.565  1.00 85.87           C  
ATOM   2773  CD2 LEU A 356      17.433   8.700  -8.261  1.00 85.87           C  
ATOM   2774  N   LEU A 357      13.161   5.778  -9.839  1.00 85.84           N  
ATOM   2775  CA  LEU A 357      11.768   5.607 -10.236  1.00 85.84           C  
ATOM   2776  C   LEU A 357      10.878   5.389  -9.017  1.00 85.84           C  
ATOM   2777  CB  LEU A 357      11.626   4.429 -11.203  1.00 85.84           C  
ATOM   2778  O   LEU A 357       9.781   5.947  -8.936  1.00 85.84           O  
ATOM   2779  CG  LEU A 357      12.203   4.630 -12.605  1.00 85.84           C  
ATOM   2780  CD1 LEU A 357      12.070   3.349 -13.421  1.00 85.84           C  
ATOM   2781  CD2 LEU A 357      11.509   5.792 -13.308  1.00 85.84           C  
ATOM   2782  N   GLY A 358      11.372   4.554  -8.087  1.00 88.46           N  
ATOM   2783  CA  GLY A 358      10.665   4.292  -6.844  1.00 88.46           C  
ATOM   2784  C   GLY A 358      10.476   5.532  -5.992  1.00 88.46           C  
ATOM   2785  O   GLY A 358       9.402   5.745  -5.425  1.00 88.46           O  
ATOM   2786  N   ILE A 359      11.445   6.401  -5.828  1.00 90.07           N  
ATOM   2787  CA  ILE A 359      11.385   7.636  -5.054  1.00 90.07           C  
ATOM   2788  C   ILE A 359      10.373   8.591  -5.683  1.00 90.07           C  
ATOM   2789  CB  ILE A 359      12.772   8.311  -4.960  1.00 90.07           C  
ATOM   2790  O   ILE A 359       9.564   9.200  -4.979  1.00 90.07           O  
ATOM   2791  CG1 ILE A 359      13.733   7.444  -4.139  1.00 90.07           C  
ATOM   2792  CG2 ILE A 359      12.649   9.714  -4.357  1.00 90.07           C  
ATOM   2793  CD1 ILE A 359      13.248   7.148  -2.726  1.00 90.07           C  
ATOM   2794  N   CYS A 360      10.431   8.747  -7.086  1.00 89.20           N  
ATOM   2795  CA  CYS A 360       9.486   9.592  -7.807  1.00 89.20           C  
ATOM   2796  C   CYS A 360       8.051   9.145  -7.555  1.00 89.20           C  
ATOM   2797  CB  CYS A 360       9.782   9.568  -9.307  1.00 89.20           C  
ATOM   2798  O   CYS A 360       7.171   9.973  -7.314  1.00 89.20           O  
ATOM   2799  SG  CYS A 360      11.366  10.314  -9.748  1.00 89.20           S  
ATOM   2800  N   GLN A 361       7.864   7.810  -7.648  1.00 88.70           N  
ATOM   2801  CA  GLN A 361       6.542   7.245  -7.397  1.00 88.70           C  
ATOM   2802  C   GLN A 361       6.074   7.549  -5.977  1.00 88.70           C  
ATOM   2803  CB  GLN A 361       6.550   5.734  -7.635  1.00 88.70           C  
ATOM   2804  O   GLN A 361       4.928   7.953  -5.769  1.00 88.70           O  
ATOM   2805  CG  GLN A 361       5.183   5.081  -7.482  1.00 88.70           C  
ATOM   2806  CD  GLN A 361       5.195   3.605  -7.833  1.00 88.70           C  
ATOM   2807  NE2 GLN A 361       4.076   2.929  -7.594  1.00 88.70           N  
ATOM   2808  OE1 GLN A 361       6.201   3.076  -8.315  1.00 88.70           O  
ATOM   2809  N   ARG A 362       6.802   7.349  -4.913  1.00 89.14           N  
ATOM   2810  CA  ARG A 362       6.471   7.580  -3.510  1.00 89.14           C  
ATOM   2811  C   ARG A 362       6.168   9.053  -3.255  1.00 89.14           C  
ATOM   2812  CB  ARG A 362       7.614   7.116  -2.604  1.00 89.14           C  
ATOM   2813  O   ARG A 362       5.246   9.381  -2.506  1.00 89.14           O  
ATOM   2814  CG  ARG A 362       7.690   5.607  -2.433  1.00 89.14           C  
ATOM   2815  CD  ARG A 362       9.061   5.163  -1.943  1.00 89.14           C  
ATOM   2816  NE  ARG A 362       9.078   3.743  -1.605  1.00 89.14           N  
ATOM   2817  NH1 ARG A 362       9.840   3.049  -3.672  1.00 89.14           N  
ATOM   2818  NH2 ARG A 362       9.426   1.512  -2.023  1.00 89.14           N  
ATOM   2819  CZ  ARG A 362       9.448   2.771  -2.434  1.00 89.14           C  
ATOM   2820  N   LEU A 363       6.967   9.920  -3.865  1.00 89.44           N  
ATOM   2821  CA  LEU A 363       6.701  11.350  -3.751  1.00 89.44           C  
ATOM   2822  C   LEU A 363       5.354  11.704  -4.374  1.00 89.44           C  
ATOM   2823  CB  LEU A 363       7.814  12.158  -4.423  1.00 89.44           C  
ATOM   2824  O   LEU A 363       4.606  12.517  -3.826  1.00 89.44           O  
ATOM   2825  CG  LEU A 363       9.153  12.212  -3.685  1.00 89.44           C  
ATOM   2826  CD1 LEU A 363      10.224  12.834  -4.574  1.00 89.44           C  
ATOM   2827  CD2 LEU A 363       9.014  12.991  -2.381  1.00 89.44           C  
ATOM   2828  N   GLY A 364       5.113  11.085  -5.572  1.00 88.77           N  
ATOM   2829  CA  GLY A 364       3.808  11.242  -6.195  1.00 88.77           C  
ATOM   2830  C   GLY A 364       2.668  10.750  -5.323  1.00 88.77           C  
ATOM   2831  O   GLY A 364       1.635  11.412  -5.212  1.00 88.77           O  
ATOM   2832  N   GLU A 365       2.836   9.583  -4.643  1.00 85.91           N  
ATOM   2833  CA  GLU A 365       1.822   9.005  -3.767  1.00 85.91           C  
ATOM   2834  C   GLU A 365       1.601   9.873  -2.531  1.00 85.91           C  
ATOM   2835  CB  GLU A 365       2.217   7.586  -3.350  1.00 85.91           C  
ATOM   2836  O   GLU A 365       0.467  10.033  -2.073  1.00 85.91           O  
ATOM   2837  CG  GLU A 365       2.147   6.570  -4.481  1.00 85.91           C  
ATOM   2838  CD  GLU A 365       2.701   5.207  -4.098  1.00 85.91           C  
ATOM   2839  OE1 GLU A 365       2.626   4.268  -4.923  1.00 85.91           O  
ATOM   2840  OE2 GLU A 365       3.213   5.077  -2.964  1.00 85.91           O  
ATOM   2841  N   VAL A 366       2.662  10.452  -1.974  1.00 85.93           N  
ATOM   2842  CA  VAL A 366       2.568  11.363  -0.838  1.00 85.93           C  
ATOM   2843  C   VAL A 366       1.753  12.594  -1.228  1.00 85.93           C  
ATOM   2844  CB  VAL A 366       3.965  11.786  -0.333  1.00 85.93           C  
ATOM   2845  O   VAL A 366       0.885  13.037  -0.472  1.00 85.93           O  
ATOM   2846  CG1 VAL A 366       3.853  12.939   0.663  1.00 85.93           C  
ATOM   2847  CG2 VAL A 366       4.686  10.597   0.300  1.00 85.93           C  
ATOM   2848  N   THR A 367       1.995  13.112  -2.416  1.00 86.00           N  
ATOM   2849  CA  THR A 367       1.321  14.296  -2.938  1.00 86.00           C  
ATOM   2850  C   THR A 367      -0.163  14.020  -3.162  1.00 86.00           C  
ATOM   2851  CB  THR A 367       1.963  14.769  -4.255  1.00 86.00           C  
ATOM   2852  O   THR A 367      -1.008  14.869  -2.873  1.00 86.00           O  
ATOM   2853  CG2 THR A 367       1.303  16.048  -4.761  1.00 86.00           C  
ATOM   2854  OG1 THR A 367       3.357  15.018  -4.038  1.00 86.00           O  
ATOM   2855  N   ALA A 368      -0.517  12.823  -3.624  1.00 83.03           N  
ATOM   2856  CA  ALA A 368      -1.874  12.440  -4.006  1.00 83.03           C  
ATOM   2857  C   ALA A 368      -2.682  11.996  -2.790  1.00 83.03           C  
ATOM   2858  CB  ALA A 368      -1.839  11.328  -5.052  1.00 83.03           C  
ATOM   2859  O   ALA A 368      -3.901  11.832  -2.873  1.00 83.03           O  
ATOM   2860  N   ASP A 369      -2.092  11.813  -1.623  1.00 80.00           N  
ATOM   2861  CA  ASP A 369      -2.738  11.286  -0.425  1.00 80.00           C  
ATOM   2862  C   ASP A 369      -3.463  12.392   0.340  1.00 80.00           C  
ATOM   2863  CB  ASP A 369      -1.712  10.605   0.483  1.00 80.00           C  
ATOM   2864  O   ASP A 369      -2.827  13.225   0.989  1.00 80.00           O  
ATOM   2865  CG  ASP A 369      -2.350   9.837   1.627  1.00 80.00           C  
ATOM   2866  OD1 ASP A 369      -3.566   9.998   1.867  1.00 80.00           O  
ATOM   2867  OD2 ASP A 369      -1.629   9.066   2.296  1.00 80.00           O  
ATOM   2868  N   PRO A 370      -4.791  12.373   0.351  1.00 74.12           N  
ATOM   2869  CA  PRO A 370      -5.590  13.418   0.996  1.00 74.12           C  
ATOM   2870  C   PRO A 370      -5.510  13.366   2.520  1.00 74.12           C  
ATOM   2871  CB  PRO A 370      -7.012  13.124   0.514  1.00 74.12           C  
ATOM   2872  O   PRO A 370      -5.890  14.326   3.195  1.00 74.12           O  
ATOM   2873  CG  PRO A 370      -6.999  11.674   0.150  1.00 74.12           C  
ATOM   2874  CD  PRO A 370      -5.623  11.316  -0.334  1.00 74.12           C  
ATOM   2875  N   LEU A 371      -4.996  12.291   3.038  1.00 73.87           N  
ATOM   2876  CA  LEU A 371      -4.888  12.116   4.482  1.00 73.87           C  
ATOM   2877  C   LEU A 371      -3.645  12.814   5.023  1.00 73.87           C  
ATOM   2878  CB  LEU A 371      -4.848  10.628   4.840  1.00 73.87           C  
ATOM   2879  O   LEU A 371      -3.529  13.039   6.230  1.00 73.87           O  
ATOM   2880  CG  LEU A 371      -6.108   9.821   4.526  1.00 73.87           C  
ATOM   2881  CD1 LEU A 371      -5.895   8.350   4.868  1.00 73.87           C  
ATOM   2882  CD2 LEU A 371      -7.306  10.383   5.284  1.00 73.87           C  
ATOM   2883  N   ARG A 372      -2.738  13.233   4.224  1.00 77.33           N  
ATOM   2884  CA  ARG A 372      -1.530  13.956   4.609  1.00 77.33           C  
ATOM   2885  C   ARG A 372      -1.775  15.461   4.627  1.00 77.33           C  
ATOM   2886  CB  ARG A 372      -0.377  13.623   3.659  1.00 77.33           C  
ATOM   2887  O   ARG A 372      -2.648  15.961   3.915  1.00 77.33           O  
ATOM   2888  CG  ARG A 372       0.095  12.181   3.745  1.00 77.33           C  
ATOM   2889  CD  ARG A 372       1.457  11.993   3.091  1.00 77.33           C  
ATOM   2890  NE  ARG A 372       1.896  10.602   3.150  1.00 77.33           N  
ATOM   2891  NH1 ARG A 372       3.180  10.872   5.052  1.00 77.33           N  
ATOM   2892  NH2 ARG A 372       3.041   8.821   4.039  1.00 77.33           N  
ATOM   2893  CZ  ARG A 372       2.705  10.102   4.080  1.00 77.33           C  
ATOM   2894  N   ASP A 373      -1.108  16.169   5.534  1.00 82.43           N  
ATOM   2895  CA  ASP A 373      -1.289  17.614   5.634  1.00 82.43           C  
ATOM   2896  C   ASP A 373      -0.837  18.315   4.355  1.00 82.43           C  
ATOM   2897  CB  ASP A 373      -0.523  18.169   6.837  1.00 82.43           C  
ATOM   2898  O   ASP A 373       0.042  17.818   3.647  1.00 82.43           O  
ATOM   2899  CG  ASP A 373       0.970  17.905   6.762  1.00 82.43           C  
ATOM   2900  OD1 ASP A 373       1.400  16.758   7.010  1.00 82.43           O  
ATOM   2901  OD2 ASP A 373       1.724  18.854   6.455  1.00 82.43           O  
ATOM   2902  N   LEU A 374      -1.473  19.356   4.024  1.00 84.42           N  
ATOM   2903  CA  LEU A 374      -1.258  20.137   2.811  1.00 84.42           C  
ATOM   2904  C   LEU A 374       0.213  20.511   2.660  1.00 84.42           C  
ATOM   2905  CB  LEU A 374      -2.120  21.402   2.827  1.00 84.42           C  
ATOM   2906  O   LEU A 374       0.771  20.422   1.564  1.00 84.42           O  
ATOM   2907  CG  LEU A 374      -2.023  22.304   1.596  1.00 84.42           C  
ATOM   2908  CD1 LEU A 374      -2.486  21.555   0.352  1.00 84.42           C  
ATOM   2909  CD2 LEU A 374      -2.842  23.574   1.798  1.00 84.42           C  
ATOM   2910  N   SER A 375       0.902  20.960   3.707  1.00 86.05           N  
ATOM   2911  CA  SER A 375       2.310  21.344   3.703  1.00 86.05           C  
ATOM   2912  C   SER A 375       3.196  20.192   3.241  1.00 86.05           C  
ATOM   2913  CB  SER A 375       2.743  21.805   5.096  1.00 86.05           C  
ATOM   2914  O   SER A 375       4.124  20.393   2.456  1.00 86.05           O  
ATOM   2915  OG  SER A 375       4.130  22.099   5.119  1.00 86.05           O  
ATOM   2916  N   THR A 376       3.018  18.980   3.741  1.00 85.03           N  
ATOM   2917  CA  THR A 376       3.751  17.770   3.388  1.00 85.03           C  
ATOM   2918  C   THR A 376       3.546  17.424   1.916  1.00 85.03           C  
ATOM   2919  CB  THR A 376       3.318  16.579   4.263  1.00 85.03           C  
ATOM   2920  O   THR A 376       4.496  17.058   1.221  1.00 85.03           O  
ATOM   2921  CG2 THR A 376       4.090  15.316   3.895  1.00 85.03           C  
ATOM   2922  OG1 THR A 376       3.563  16.891   5.640  1.00 85.03           O  
ATOM   2923  N   ARG A 377       2.398  17.545   1.465  1.00 85.96           N  
ATOM   2924  CA  ARG A 377       2.057  17.276   0.071  1.00 85.96           C  
ATOM   2925  C   ARG A 377       2.712  18.292  -0.858  1.00 85.96           C  
ATOM   2926  CB  ARG A 377       0.540  17.289  -0.124  1.00 85.96           C  
ATOM   2927  O   ARG A 377       3.225  17.931  -1.919  1.00 85.96           O  
ATOM   2928  CG  ARG A 377      -0.184  16.164   0.598  1.00 85.96           C  
ATOM   2929  CD  ARG A 377      -1.696  16.310   0.497  1.00 85.96           C  
ATOM   2930  NE  ARG A 377      -2.160  16.179  -0.882  1.00 85.96           N  
ATOM   2931  NH1 ARG A 377      -4.298  16.940  -0.453  1.00 85.96           N  
ATOM   2932  NH2 ARG A 377      -3.701  16.324  -2.578  1.00 85.96           N  
ATOM   2933  CZ  ARG A 377      -3.385  16.481  -1.301  1.00 85.96           C  
ATOM   2934  N   GLN A 378       2.750  19.580  -0.505  1.00 89.42           N  
ATOM   2935  CA  GLN A 378       3.404  20.628  -1.282  1.00 89.42           C  
ATOM   2936  C   GLN A 378       4.919  20.446  -1.288  1.00 89.42           C  
ATOM   2937  CB  GLN A 378       3.043  22.009  -0.731  1.00 89.42           C  
ATOM   2938  O   GLN A 378       5.575  20.690  -2.302  1.00 89.42           O  
ATOM   2939  CG  GLN A 378       1.612  22.435  -1.028  1.00 89.42           C  
ATOM   2940  CD  GLN A 378       1.250  23.763  -0.390  1.00 89.42           C  
ATOM   2941  NE2 GLN A 378       0.240  24.429  -0.939  1.00 89.42           N  
ATOM   2942  OE1 GLN A 378       1.873  24.186   0.589  1.00 89.42           O  
ATOM   2943  N   GLN A 379       5.480  20.061  -0.131  1.00 87.83           N  
ATOM   2944  CA  GLN A 379       6.908  19.784  -0.014  1.00 87.83           C  
ATOM   2945  C   GLN A 379       7.320  18.628  -0.921  1.00 87.83           C  
ATOM   2946  CB  GLN A 379       7.277  19.469   1.437  1.00 87.83           C  
ATOM   2947  O   GLN A 379       8.417  18.633  -1.483  1.00 87.83           O  
ATOM   2948  CG  GLN A 379       7.287  20.690   2.347  1.00 87.83           C  
ATOM   2949  CD  GLN A 379       7.548  20.337   3.800  1.00 87.83           C  
ATOM   2950  NE2 GLN A 379       7.529  21.343   4.667  1.00 87.83           N  
ATOM   2951  OE1 GLN A 379       7.763  19.169   4.139  1.00 87.83           O  
ATOM   2952  N   ALA A 380       6.485  17.604  -1.021  1.00 89.01           N  
ATOM   2953  CA  ALA A 380       6.717  16.468  -1.909  1.00 89.01           C  
ATOM   2954  C   ALA A 380       6.768  16.912  -3.368  1.00 89.01           C  
ATOM   2955  CB  ALA A 380       5.632  15.411  -1.716  1.00 89.01           C  
ATOM   2956  O   ALA A 380       7.620  16.455  -4.133  1.00 89.01           O  
ATOM   2957  N   VAL A 381       5.855  17.846  -3.754  1.00 90.10           N  
ATOM   2958  CA  VAL A 381       5.803  18.418  -5.096  1.00 90.10           C  
ATOM   2959  C   VAL A 381       7.066  19.235  -5.358  1.00 90.10           C  
ATOM   2960  CB  VAL A 381       4.549  19.299  -5.289  1.00 90.10           C  
ATOM   2961  O   VAL A 381       7.684  19.113  -6.418  1.00 90.10           O  
ATOM   2962  CG1 VAL A 381       4.602  20.028  -6.631  1.00 90.10           C  
ATOM   2963  CG2 VAL A 381       3.282  18.452  -5.188  1.00 90.10           C  
ATOM   2964  N   ASP A 382       7.462  20.024  -4.392  1.00 90.05           N  
ATOM   2965  CA  ASP A 382       8.679  20.822  -4.504  1.00 90.05           C  
ATOM   2966  C   ASP A 382       9.905  19.930  -4.684  1.00 90.05           C  
ATOM   2967  CB  ASP A 382       8.852  21.712  -3.272  1.00 90.05           C  
ATOM   2968  O   ASP A 382      10.790  20.238  -5.485  1.00 90.05           O  
ATOM   2969  CG  ASP A 382       7.823  22.826  -3.195  1.00 90.05           C  
ATOM   2970  OD1 ASP A 382       7.240  23.191  -4.239  1.00 90.05           O  
ATOM   2971  OD2 ASP A 382       7.594  23.346  -2.082  1.00 90.05           O  
ATOM   2972  N   PHE A 383       9.906  18.867  -3.919  1.00 89.04           N  
ATOM   2973  CA  PHE A 383      11.015  17.922  -3.970  1.00 89.04           C  
ATOM   2974  C   PHE A 383      11.101  17.261  -5.340  1.00 89.04           C  
ATOM   2975  CB  PHE A 383      10.865  16.856  -2.880  1.00 89.04           C  
ATOM   2976  O   PHE A 383      12.195  17.061  -5.872  1.00 89.04           O  
ATOM   2977  CG  PHE A 383      12.119  16.061  -2.632  1.00 89.04           C  
ATOM   2978  CD1 PHE A 383      12.073  14.870  -1.918  1.00 89.04           C  
ATOM   2979  CD2 PHE A 383      13.344  16.506  -3.112  1.00 89.04           C  
ATOM   2980  CE1 PHE A 383      13.232  14.132  -1.687  1.00 89.04           C  
ATOM   2981  CE2 PHE A 383      14.506  15.775  -2.885  1.00 89.04           C  
ATOM   2982  CZ  PHE A 383      14.448  14.588  -2.171  1.00 89.04           C  
ATOM   2983  N   LEU A 384       9.969  16.859  -5.954  1.00 89.23           N  
ATOM   2984  CA  LEU A 384       9.921  16.327  -7.311  1.00 89.23           C  
ATOM   2985  C   LEU A 384      10.498  17.328  -8.307  1.00 89.23           C  
ATOM   2986  CB  LEU A 384       8.483  15.975  -7.699  1.00 89.23           C  
ATOM   2987  O   LEU A 384      11.242  16.949  -9.214  1.00 89.23           O  
ATOM   2988  CG  LEU A 384       7.947  14.641  -7.177  1.00 89.23           C  
ATOM   2989  CD1 LEU A 384       6.449  14.532  -7.438  1.00 89.23           C  
ATOM   2990  CD2 LEU A 384       8.693  13.477  -7.820  1.00 89.23           C  
ATOM   2991  N   GLY A 385      10.162  18.600  -8.124  1.00 88.12           N  
ATOM   2992  CA  GLY A 385      10.689  19.679  -8.944  1.00 88.12           C  
ATOM   2993  C   GLY A 385      12.188  19.860  -8.802  1.00 88.12           C  
ATOM   2994  O   GLY A 385      12.892  20.056  -9.796  1.00 88.12           O  
ATOM   2995  N   GLU A 386      12.676  19.742  -7.541  1.00 86.67           N  
ATOM   2996  CA  GLU A 386      14.107  19.829  -7.266  1.00 86.67           C  
ATOM   2997  C   GLU A 386      14.870  18.696  -7.946  1.00 86.67           C  
ATOM   2998  CB  GLU A 386      14.367  19.808  -5.758  1.00 86.67           C  
ATOM   2999  O   GLU A 386      15.956  18.910  -8.489  1.00 86.67           O  
ATOM   3000  CG  GLU A 386      13.971  21.095  -5.047  1.00 86.67           C  
ATOM   3001  CD  GLU A 386      14.274  21.075  -3.558  1.00 86.67           C  
ATOM   3002  OE1 GLU A 386      13.978  22.075  -2.865  1.00 86.67           O  
ATOM   3003  OE2 GLU A 386      14.814  20.052  -3.080  1.00 86.67           O  
ATOM   3004  N   LEU A 387      14.257  17.477  -7.907  1.00 85.05           N  
ATOM   3005  CA  LEU A 387      14.861  16.309  -8.538  1.00 85.05           C  
ATOM   3006  C   LEU A 387      14.910  16.474 -10.054  1.00 85.05           C  
ATOM   3007  CB  LEU A 387      14.081  15.041  -8.177  1.00 85.05           C  
ATOM   3008  O   LEU A 387      15.864  16.034 -10.700  1.00 85.05           O  
ATOM   3009  CG  LEU A 387      14.183  14.573  -6.725  1.00 85.05           C  
ATOM   3010  CD1 LEU A 387      13.281  13.366  -6.492  1.00 85.05           C  
ATOM   3011  CD2 LEU A 387      15.629  14.243  -6.370  1.00 85.05           C  
ATOM   3012  N   TYR A 388      13.950  17.211 -10.654  1.00 83.84           N  
ATOM   3013  CA  TYR A 388      13.862  17.488 -12.084  1.00 83.84           C  
ATOM   3014  C   TYR A 388      14.882  18.540 -12.500  1.00 83.84           C  
ATOM   3015  CB  TYR A 388      12.451  17.953 -12.455  1.00 83.84           C  
ATOM   3016  O   TYR A 388      15.581  18.374 -13.502  1.00 83.84           O  
ATOM   3017  CG  TYR A 388      12.257  18.184 -13.935  1.00 83.84           C  
ATOM   3018  CD1 TYR A 388      12.515  19.428 -14.505  1.00 83.84           C  
ATOM   3019  CD2 TYR A 388      11.816  17.158 -14.764  1.00 83.84           C  
ATOM   3020  CE1 TYR A 388      12.337  19.645 -15.868  1.00 83.84           C  
ATOM   3021  CE2 TYR A 388      11.634  17.364 -16.128  1.00 83.84           C  
ATOM   3022  OH  TYR A 388      11.718  18.818 -18.019  1.00 83.84           O  
ATOM   3023  CZ  TYR A 388      11.897  18.609 -16.669  1.00 83.84           C  
ATOM   3024  N   LYS A 389      15.182  19.629 -11.655  1.00 79.49           N  
ATOM   3025  CA  LYS A 389      15.962  20.816 -11.990  1.00 79.49           C  
ATOM   3026  C   LYS A 389      17.425  20.645 -11.588  1.00 79.49           C  
ATOM   3027  CB  LYS A 389      15.374  22.055 -11.312  1.00 79.49           C  
ATOM   3028  O   LYS A 389      18.327  21.072 -12.311  1.00 79.49           O  
ATOM   3029  CG  LYS A 389      14.046  22.509 -11.899  1.00 79.49           C  
ATOM   3030  CD  LYS A 389      13.502  23.731 -11.171  1.00 79.49           C  
ATOM   3031  CE  LYS A 389      12.137  24.141 -11.707  1.00 79.49           C  
ATOM   3032  NZ  LYS A 389      11.577  25.308 -10.962  1.00 79.49           N  
ATOM   3033  N   ASN A 390      17.762  20.098 -10.428  1.00 69.39           N  
ATOM   3034  CA  ASN A 390      18.988  20.363  -9.682  1.00 69.39           C  
ATOM   3035  C   ASN A 390      19.842  19.106  -9.542  1.00 69.39           C  
ATOM   3036  CB  ASN A 390      18.663  20.941  -8.303  1.00 69.39           C  
ATOM   3037  O   ASN A 390      20.986  19.174  -9.090  1.00 69.39           O  
ATOM   3038  CG  ASN A 390      18.052  22.326  -8.380  1.00 69.39           C  
ATOM   3039  ND2 ASN A 390      17.187  22.646  -7.424  1.00 69.39           N  
ATOM   3040  OD1 ASN A 390      18.352  23.101  -9.291  1.00 69.39           O  
ATOM   3041  N   ASP A 391      19.547  17.935 -10.204  1.00 65.77           N  
ATOM   3042  CA  ASP A 391      20.414  16.790  -9.944  1.00 65.77           C  
ATOM   3043  C   ASP A 391      21.156  16.366 -11.209  1.00 65.77           C  
ATOM   3044  CB  ASP A 391      19.602  15.616  -9.392  1.00 65.77           C  
ATOM   3045  O   ASP A 391      20.535  15.961 -12.194  1.00 65.77           O  
ATOM   3046  CG  ASP A 391      20.461  14.574  -8.699  1.00 65.77           C  
ATOM   3047  OD1 ASP A 391      21.558  14.253  -9.206  1.00 65.77           O  
ATOM   3048  OD2 ASP A 391      20.038  14.068  -7.638  1.00 65.77           O  
ATOM   3049  N   VAL A 392      22.501  16.853 -11.365  1.00 57.40           N  
ATOM   3050  CA  VAL A 392      23.478  16.729 -12.441  1.00 57.40           C  
ATOM   3051  C   VAL A 392      23.730  15.253 -12.743  1.00 57.40           C  
ATOM   3052  CB  VAL A 392      24.806  17.435 -12.086  1.00 57.40           C  
ATOM   3053  O   VAL A 392      23.966  14.880 -13.894  1.00 57.40           O  
ATOM   3054  CG1 VAL A 392      25.649  17.662 -13.339  1.00 57.40           C  
ATOM   3055  CG2 VAL A 392      24.533  18.758 -11.374  1.00 57.40           C  
ATOM   3056  N   ASP A 393      23.212  14.299 -11.908  1.00 60.65           N  
ATOM   3057  CA  ASP A 393      23.479  12.879 -12.114  1.00 60.65           C  
ATOM   3058  C   ASP A 393      22.181  12.099 -12.312  1.00 60.65           C  
ATOM   3059  CB  ASP A 393      24.264  12.304 -10.933  1.00 60.65           C  
ATOM   3060  O   ASP A 393      22.097  11.237 -13.190  1.00 60.65           O  
ATOM   3061  CG  ASP A 393      25.677  12.850 -10.838  1.00 60.65           C  
ATOM   3062  OD1 ASP A 393      26.285  13.155 -11.886  1.00 60.65           O  
ATOM   3063  OD2 ASP A 393      26.188  12.974  -9.704  1.00 60.65           O  
ATOM   3064  N   TRP A 394      20.903  12.563 -11.825  1.00 64.69           N  
ATOM   3065  CA  TRP A 394      19.565  11.984 -11.867  1.00 64.69           C  
ATOM   3066  C   TRP A 394      18.711  12.664 -12.932  1.00 64.69           C  
ATOM   3067  CB  TRP A 394      18.885  12.099 -10.500  1.00 64.69           C  
ATOM   3068  O   TRP A 394      17.932  12.006 -13.626  1.00 64.69           O  
ATOM   3069  CG  TRP A 394      19.613  11.391  -9.396  1.00 64.69           C  
ATOM   3070  CD1 TRP A 394      20.781  10.687  -9.499  1.00 64.69           C  
ATOM   3071  CD2 TRP A 394      19.218  11.316  -8.023  1.00 64.69           C  
ATOM   3072  CE2 TRP A 394      20.194  10.550  -7.349  1.00 64.69           C  
ATOM   3073  CE3 TRP A 394      18.132  11.823  -7.297  1.00 64.69           C  
ATOM   3074  NE1 TRP A 394      21.136  10.178  -8.271  1.00 64.69           N  
ATOM   3075  CH2 TRP A 394      19.045  10.787  -5.294  1.00 64.69           C  
ATOM   3076  CZ2 TRP A 394      20.117  10.279  -5.981  1.00 64.69           C  
ATOM   3077  CZ3 TRP A 394      18.057  11.552  -5.935  1.00 64.69           C  
ATOM   3078  N   GLY A 395      18.808  14.005 -13.034  1.00 57.19           N  
ATOM   3079  CA  GLY A 395      18.000  14.915 -13.829  1.00 57.19           C  
ATOM   3080  C   GLY A 395      18.327  14.865 -15.310  1.00 57.19           C  
ATOM   3081  O   GLY A 395      17.582  15.398 -16.134  1.00 57.19           O  
ATOM   3082  N   ASN A 396      19.485  14.032 -15.650  1.00 64.17           N  
ATOM   3083  CA  ASN A 396      19.924  13.943 -17.038  1.00 64.17           C  
ATOM   3084  C   ASN A 396      19.356  12.705 -17.727  1.00 64.17           C  
ATOM   3085  CB  ASN A 396      21.452  13.941 -17.119  1.00 64.17           C  
ATOM   3086  O   ASN A 396      19.462  12.565 -18.947  1.00 64.17           O  
ATOM   3087  CG  ASN A 396      22.054  15.303 -16.832  1.00 64.17           C  
ATOM   3088  ND2 ASN A 396      23.317  15.319 -16.425  1.00 64.17           N  
ATOM   3089  OD1 ASN A 396      21.388  16.332 -16.975  1.00 64.17           O  
ATOM   3090  N   GLN A 397      18.720  11.794 -16.856  1.00 75.23           N  
ATOM   3091  CA  GLN A 397      18.105  10.610 -17.447  1.00 75.23           C  
ATOM   3092  C   GLN A 397      16.708  10.922 -17.976  1.00 75.23           C  
ATOM   3093  CB  GLN A 397      18.039   9.473 -16.426  1.00 75.23           C  
ATOM   3094  O   GLN A 397      15.830  11.339 -17.217  1.00 75.23           O  
ATOM   3095  CG  GLN A 397      19.403   8.943 -16.006  1.00 75.23           C  
ATOM   3096  CD  GLN A 397      19.307   7.756 -15.066  1.00 75.23           C  
ATOM   3097  NE2 GLN A 397      20.456   7.213 -14.678  1.00 75.23           N  
ATOM   3098  OE1 GLN A 397      18.210   7.331 -14.691  1.00 75.23           O  
ATOM   3099  N   ALA A 398      16.487  10.830 -19.236  1.00 77.41           N  
ATOM   3100  CA  ALA A 398      15.256  11.170 -19.944  1.00 77.41           C  
ATOM   3101  C   ALA A 398      14.074  10.368 -19.406  1.00 77.41           C  
ATOM   3102  CB  ALA A 398      15.419  10.930 -21.443  1.00 77.41           C  
ATOM   3103  O   ALA A 398      12.967  10.894 -19.274  1.00 77.41           O  
ATOM   3104  N   SER A 399      14.311   9.097 -19.052  1.00 77.70           N  
ATOM   3105  CA  SER A 399      13.276   8.201 -18.547  1.00 77.70           C  
ATOM   3106  C   SER A 399      12.792   8.637 -17.168  1.00 77.70           C  
ATOM   3107  CB  SER A 399      13.794   6.764 -18.483  1.00 77.70           C  
ATOM   3108  O   SER A 399      11.602   8.539 -16.863  1.00 77.70           O  
ATOM   3109  OG  SER A 399      14.926   6.675 -17.634  1.00 77.70           O  
ATOM   3110  N   ILE A 400      13.612   9.171 -16.273  1.00 81.38           N  
ATOM   3111  CA  ILE A 400      13.284   9.662 -14.939  1.00 81.38           C  
ATOM   3112  C   ILE A 400      12.551  10.998 -15.047  1.00 81.38           C  
ATOM   3113  CB  ILE A 400      14.550   9.815 -14.066  1.00 81.38           C  
ATOM   3114  O   ILE A 400      11.551  11.221 -14.360  1.00 81.38           O  
ATOM   3115  CG1 ILE A 400      15.214   8.451 -13.846  1.00 81.38           C  
ATOM   3116  CG2 ILE A 400      14.207  10.479 -12.730  1.00 81.38           C  
ATOM   3117  CD1 ILE A 400      14.317   7.429 -13.162  1.00 81.38           C  
ATOM   3118  N   LYS A 401      12.934  11.875 -15.970  1.00 82.69           N  
ATOM   3119  CA  LYS A 401      12.270  13.146 -16.243  1.00 82.69           C  
ATOM   3120  C   LYS A 401      10.857  12.926 -16.775  1.00 82.69           C  
ATOM   3121  CB  LYS A 401      13.082  13.973 -17.241  1.00 82.69           C  
ATOM   3122  O   LYS A 401       9.921  13.620 -16.372  1.00 82.69           O  
ATOM   3123  CG  LYS A 401      14.350  14.578 -16.656  1.00 82.69           C  
ATOM   3124  CD  LYS A 401      15.073  15.452 -17.673  1.00 82.69           C  
ATOM   3125  CE  LYS A 401      16.332  16.073 -17.084  1.00 82.69           C  
ATOM   3126  NZ  LYS A 401      17.067  16.897 -18.089  1.00 82.69           N  
ATOM   3127  N   LYS A 402      10.853  11.994 -17.678  1.00 82.80           N  
ATOM   3128  CA  LYS A 402       9.550  11.611 -18.214  1.00 82.80           C  
ATOM   3129  C   LYS A 402       8.634  11.088 -17.111  1.00 82.80           C  
ATOM   3130  CB  LYS A 402       9.709  10.555 -19.309  1.00 82.80           C  
ATOM   3131  O   LYS A 402       7.442  11.402 -17.086  1.00 82.80           O  
ATOM   3132  CG  LYS A 402       8.409  10.187 -20.008  1.00 82.80           C  
ATOM   3133  CD  LYS A 402       8.647   9.213 -21.154  1.00 82.80           C  
ATOM   3134  CE  LYS A 402       7.343   8.824 -21.838  1.00 82.80           C  
ATOM   3135  NZ  LYS A 402       7.576   7.908 -22.995  1.00 82.80           N  
ATOM   3136  N   TRP A 403       9.139  10.294 -16.199  1.00 84.08           N  
ATOM   3137  CA  TRP A 403       8.407   9.747 -15.062  1.00 84.08           C  
ATOM   3138  C   TRP A 403       7.925  10.860 -14.137  1.00 84.08           C  
ATOM   3139  CB  TRP A 403       9.281   8.761 -14.282  1.00 84.08           C  
ATOM   3140  O   TRP A 403       6.775  10.852 -13.692  1.00 84.08           O  
ATOM   3141  CG  TRP A 403       8.510   7.842 -13.382  1.00 84.08           C  
ATOM   3142  CD1 TRP A 403       8.241   8.024 -12.054  1.00 84.08           C  
ATOM   3143  CD2 TRP A 403       7.913   6.594 -13.746  1.00 84.08           C  
ATOM   3144  CE2 TRP A 403       7.296   6.073 -12.587  1.00 84.08           C  
ATOM   3145  CE3 TRP A 403       7.838   5.866 -14.941  1.00 84.08           C  
ATOM   3146  NE1 TRP A 403       7.511   6.963 -11.570  1.00 84.08           N  
ATOM   3147  CH2 TRP A 403       6.555   4.162 -13.771  1.00 84.08           C  
ATOM   3148  CZ2 TRP A 403       6.613   4.854 -12.589  1.00 84.08           C  
ATOM   3149  CZ3 TRP A 403       7.158   4.654 -14.941  1.00 84.08           C  
ATOM   3150  N   ILE A 404       8.716  11.842 -13.792  1.00 87.41           N  
ATOM   3151  CA  ILE A 404       8.399  12.979 -12.935  1.00 87.41           C  
ATOM   3152  C   ILE A 404       7.298  13.819 -13.578  1.00 87.41           C  
ATOM   3153  CB  ILE A 404       9.647  13.848 -12.665  1.00 87.41           C  
ATOM   3154  O   ILE A 404       6.328  14.194 -12.916  1.00 87.41           O  
ATOM   3155  CG1 ILE A 404      10.646  13.089 -11.784  1.00 87.41           C  
ATOM   3156  CG2 ILE A 404       9.249  15.179 -12.019  1.00 87.41           C  
ATOM   3157  CD1 ILE A 404      11.978  13.804 -11.601  1.00 87.41           C  
ATOM   3158  N   LEU A 405       7.413  14.076 -14.858  1.00 86.53           N  
ATOM   3159  CA  LEU A 405       6.432  14.856 -15.605  1.00 86.53           C  
ATOM   3160  C   LEU A 405       5.094  14.127 -15.671  1.00 86.53           C  
ATOM   3161  CB  LEU A 405       6.941  15.142 -17.020  1.00 86.53           C  
ATOM   3162  O   LEU A 405       4.036  14.752 -15.570  1.00 86.53           O  
ATOM   3163  CG  LEU A 405       8.104  16.129 -17.136  1.00 86.53           C  
ATOM   3164  CD1 LEU A 405       8.596  16.201 -18.578  1.00 86.53           C  
ATOM   3165  CD2 LEU A 405       7.686  17.508 -16.639  1.00 86.53           C  
ATOM   3166  N   THR A 406       5.185  12.811 -15.905  1.00 84.94           N  
ATOM   3167  CA  THR A 406       3.980  11.990 -15.915  1.00 84.94           C  
ATOM   3168  C   THR A 406       3.261  12.068 -14.571  1.00 84.94           C  
ATOM   3169  CB  THR A 406       4.307  10.521 -16.241  1.00 84.94           C  
ATOM   3170  O   THR A 406       2.035  12.185 -14.522  1.00 84.94           O  
ATOM   3171  CG2 THR A 406       3.047   9.661 -16.228  1.00 84.94           C  
ATOM   3172  OG1 THR A 406       4.908  10.448 -17.539  1.00 84.94           O  
ATOM   3173  N   ILE A 407       3.952  11.967 -13.455  1.00 86.85           N  
ATOM   3174  CA  ILE A 407       3.415  12.053 -12.101  1.00 86.85           C  
ATOM   3175  C   ILE A 407       2.809  13.436 -11.873  1.00 86.85           C  
ATOM   3176  CB  ILE A 407       4.503  11.764 -11.042  1.00 86.85           C  
ATOM   3177  O   ILE A 407       1.702  13.555 -11.341  1.00 86.85           O  
ATOM   3178  CG1 ILE A 407       4.891  10.281 -11.067  1.00 86.85           C  
ATOM   3179  CG2 ILE A 407       4.024  12.181  -9.648  1.00 86.85           C  
ATOM   3180  CD1 ILE A 407       6.102   9.944 -10.209  1.00 86.85           C  
ATOM   3181  N   LEU A 408       3.498  14.508 -12.250  1.00 87.96           N  
ATOM   3182  CA  LEU A 408       3.031  15.880 -12.085  1.00 87.96           C  
ATOM   3183  C   LEU A 408       1.761  16.124 -12.894  1.00 87.96           C  
ATOM   3184  CB  LEU A 408       4.118  16.871 -12.508  1.00 87.96           C  
ATOM   3185  O   LEU A 408       0.845  16.806 -12.430  1.00 87.96           O  
ATOM   3186  CG  LEU A 408       5.331  16.983 -11.583  1.00 87.96           C  
ATOM   3187  CD1 LEU A 408       6.394  17.879 -12.209  1.00 87.96           C  
ATOM   3188  CD2 LEU A 408       4.915  17.513 -10.216  1.00 87.96           C  
ATOM   3189  N   THR A 409       1.729  15.606 -14.164  1.00 85.73           N  
ATOM   3190  CA  THR A 409       0.540  15.703 -15.003  1.00 85.73           C  
ATOM   3191  C   THR A 409      -0.655  15.038 -14.326  1.00 85.73           C  
ATOM   3192  CB  THR A 409       0.775  15.060 -16.383  1.00 85.73           C  
ATOM   3193  O   THR A 409      -1.764  15.578 -14.342  1.00 85.73           O  
ATOM   3194  CG2 THR A 409      -0.465  15.176 -17.262  1.00 85.73           C  
ATOM   3195  OG1 THR A 409       1.870  15.720 -17.030  1.00 85.73           O  
ATOM   3196  N   ARG A 410      -0.411  13.970 -13.696  1.00 80.85           N  
ATOM   3197  CA  ARG A 410      -1.463  13.238 -12.997  1.00 80.85           C  
ATOM   3198  C   ARG A 410      -1.938  14.004 -11.767  1.00 80.85           C  
ATOM   3199  CB  ARG A 410      -0.971  11.847 -12.591  1.00 80.85           C  
ATOM   3200  O   ARG A 410      -3.130  14.006 -11.453  1.00 80.85           O  
ATOM   3201  CG  ARG A 410      -0.840  10.876 -13.753  1.00 80.85           C  
ATOM   3202  CD  ARG A 410      -2.194  10.541 -14.364  1.00 80.85           C  
ATOM   3203  NE  ARG A 410      -2.075   9.545 -15.425  1.00 80.85           N  
ATOM   3204  NH1 ARG A 410      -4.333   9.489 -15.910  1.00 80.85           N  
ATOM   3205  NH2 ARG A 410      -2.872   8.163 -17.077  1.00 80.85           N  
ATOM   3206  CZ  ARG A 410      -3.093   9.068 -16.135  1.00 80.85           C  
ATOM   3207  N   LEU A 411      -1.062  14.515 -11.091  1.00 84.28           N  
ATOM   3208  CA  LEU A 411      -1.353  15.239  -9.859  1.00 84.28           C  
ATOM   3209  C   LEU A 411      -2.131  16.518 -10.151  1.00 84.28           C  
ATOM   3210  CB  LEU A 411      -0.058  15.575  -9.116  1.00 84.28           C  
ATOM   3211  O   LEU A 411      -2.818  17.046  -9.273  1.00 84.28           O  
ATOM   3212  CG  LEU A 411       0.676  14.400  -8.467  1.00 84.28           C  
ATOM   3213  CD1 LEU A 411       2.014  14.860  -7.898  1.00 84.28           C  
ATOM   3214  CD2 LEU A 411      -0.185  13.767  -7.379  1.00 84.28           C  
ATOM   3215  N   SER A 412      -2.013  17.026 -11.398  1.00 83.38           N  
ATOM   3216  CA  SER A 412      -2.718  18.227 -11.832  1.00 83.38           C  
ATOM   3217  C   SER A 412      -4.209  17.960 -12.009  1.00 83.38           C  
ATOM   3218  CB  SER A 412      -2.127  18.753 -13.141  1.00 83.38           C  
ATOM   3219  O   SER A 412      -5.015  18.893 -12.022  1.00 83.38           O  
ATOM   3220  OG  SER A 412      -2.297  17.808 -14.184  1.00 83.38           O  
ATOM   3221  N   ASP A 413      -4.575  16.694 -11.998  1.00 75.95           N  
ATOM   3222  CA  ASP A 413      -5.959  16.281 -12.205  1.00 75.95           C  
ATOM   3223  C   ASP A 413      -6.612  15.867 -10.888  1.00 75.95           C  
ATOM   3224  CB  ASP A 413      -6.031  15.131 -13.212  1.00 75.95           C  
ATOM   3225  O   ASP A 413      -7.761  15.420 -10.873  1.00 75.95           O  
ATOM   3226  CG  ASP A 413      -5.709  15.564 -14.632  1.00 75.95           C  
ATOM   3227  OD1 ASP A 413      -5.932  16.746 -14.974  1.00 75.95           O  
ATOM   3228  OD2 ASP A 413      -5.231  14.716 -15.416  1.00 75.95           O  
ATOM   3229  N   VAL A 414      -5.863  15.987  -9.759  1.00 72.56           N  
ATOM   3230  CA  VAL A 414      -6.379  15.632  -8.441  1.00 72.56           C  
ATOM   3231  C   VAL A 414      -7.329  16.720  -7.947  1.00 72.56           C  
ATOM   3232  CB  VAL A 414      -5.237  15.419  -7.422  1.00 72.56           C  
ATOM   3233  O   VAL A 414      -7.094  17.909  -8.176  1.00 72.56           O  
ATOM   3234  CG1 VAL A 414      -5.800  15.117  -6.035  1.00 72.56           C  
ATOM   3235  CG2 VAL A 414      -4.313  14.293  -7.885  1.00 72.56           C  
ATOM   3236  N   PRO A 415      -8.544  16.432  -7.461  1.00 66.46           N  
ATOM   3237  CA  PRO A 415      -9.652  17.302  -7.058  1.00 66.46           C  
ATOM   3238  C   PRO A 415      -9.277  18.245  -5.917  1.00 66.46           C  
ATOM   3239  CB  PRO A 415     -10.733  16.312  -6.614  1.00 66.46           C  
ATOM   3240  O   PRO A 415     -10.053  19.140  -5.570  1.00 66.46           O  
ATOM   3241  CG  PRO A 415     -10.007  15.024  -6.401  1.00 66.46           C  
ATOM   3242  CD  PRO A 415      -8.683  15.100  -7.105  1.00 66.46           C  
ATOM   3243  N   ASN A 416      -7.969  18.369  -5.462  1.00 75.09           N  
ATOM   3244  CA  ASN A 416      -7.504  19.293  -4.433  1.00 75.09           C  
ATOM   3245  C   ASN A 416      -6.948  20.577  -5.043  1.00 75.09           C  
ATOM   3246  CB  ASN A 416      -6.448  18.626  -3.549  1.00 75.09           C  
ATOM   3247  O   ASN A 416      -5.869  20.571  -5.638  1.00 75.09           O  
ATOM   3248  CG  ASN A 416      -6.131  19.434  -2.306  1.00 75.09           C  
ATOM   3249  ND2 ASN A 416      -5.813  18.746  -1.216  1.00 75.09           N  
ATOM   3250  OD1 ASN A 416      -6.173  20.667  -2.326  1.00 75.09           O  
ATOM   3251  N   SER A 417      -7.706  21.755  -4.940  1.00 76.63           N  
ATOM   3252  CA  SER A 417      -7.469  23.015  -5.636  1.00 76.63           C  
ATOM   3253  C   SER A 417      -6.120  23.614  -5.252  1.00 76.63           C  
ATOM   3254  CB  SER A 417      -8.585  24.015  -5.331  1.00 76.63           C  
ATOM   3255  O   SER A 417      -5.414  24.163  -6.100  1.00 76.63           O  
ATOM   3256  OG  SER A 417      -8.633  24.308  -3.945  1.00 76.63           O  
ATOM   3257  N   GLU A 418      -5.626  23.426  -4.033  1.00 83.02           N  
ATOM   3258  CA  GLU A 418      -4.387  24.022  -3.541  1.00 83.02           C  
ATOM   3259  C   GLU A 418      -3.169  23.233  -4.013  1.00 83.02           C  
ATOM   3260  CB  GLU A 418      -4.400  24.103  -2.012  1.00 83.02           C  
ATOM   3261  O   GLU A 418      -2.157  23.818  -4.404  1.00 83.02           O  
ATOM   3262  CG  GLU A 418      -5.382  25.126  -1.459  1.00 83.02           C  
ATOM   3263  CD  GLU A 418      -5.396  25.183   0.060  1.00 83.02           C  
ATOM   3264  OE1 GLU A 418      -6.261  25.884   0.633  1.00 83.02           O  
ATOM   3265  OE2 GLU A 418      -4.535  24.523   0.683  1.00 83.02           O  
ATOM   3266  N   VAL A 419      -3.083  21.924  -4.020  1.00 83.74           N  
ATOM   3267  CA  VAL A 419      -2.030  21.056  -4.536  1.00 83.74           C  
ATOM   3268  C   VAL A 419      -2.006  21.121  -6.061  1.00 83.74           C  
ATOM   3269  CB  VAL A 419      -2.219  19.595  -4.068  1.00 83.74           C  
ATOM   3270  O   VAL A 419      -0.935  21.163  -6.671  1.00 83.74           O  
ATOM   3271  CG1 VAL A 419      -1.216  18.673  -4.758  1.00 83.74           C  
ATOM   3272  CG2 VAL A 419      -2.081  19.500  -2.550  1.00 83.74           C  
ATOM   3273  N   GLN A 420      -3.183  21.177  -6.601  1.00 86.25           N  
ATOM   3274  CA  GLN A 420      -3.334  21.335  -8.044  1.00 86.25           C  
ATOM   3275  C   GLN A 420      -2.682  22.627  -8.527  1.00 86.25           C  
ATOM   3276  CB  GLN A 420      -4.813  21.315  -8.435  1.00 86.25           C  
ATOM   3277  O   GLN A 420      -1.960  22.629  -9.526  1.00 86.25           O  
ATOM   3278  CG  GLN A 420      -5.054  21.417  -9.935  1.00 86.25           C  
ATOM   3279  CD  GLN A 420      -6.528  21.441 -10.293  1.00 86.25           C  
ATOM   3280  NE2 GLN A 420      -6.824  21.575 -11.581  1.00 86.25           N  
ATOM   3281  OE1 GLN A 420      -7.394  21.340  -9.418  1.00 86.25           O  
ATOM   3282  N   GLU A 421      -2.975  23.743  -7.907  1.00 87.32           N  
ATOM   3283  CA  GLU A 421      -2.410  25.047  -8.243  1.00 87.32           C  
ATOM   3284  C   GLU A 421      -0.891  25.044  -8.099  1.00 87.32           C  
ATOM   3285  CB  GLU A 421      -3.020  26.140  -7.363  1.00 87.32           C  
ATOM   3286  O   GLU A 421      -0.182  25.618  -8.928  1.00 87.32           O  
ATOM   3287  CG  GLU A 421      -4.456  26.492  -7.725  1.00 87.32           C  
ATOM   3288  CD  GLU A 421      -5.066  27.540  -6.808  1.00 87.32           C  
ATOM   3289  OE1 GLU A 421      -6.256  27.886  -6.989  1.00 87.32           O  
ATOM   3290  OE2 GLU A 421      -4.349  28.021  -5.903  1.00 87.32           O  
ATOM   3291  N   HIS A 422      -0.472  24.396  -7.070  1.00 89.76           N  
ATOM   3292  CA  HIS A 422       0.956  24.281  -6.796  1.00 89.76           C  
ATOM   3293  C   HIS A 422       1.658  23.457  -7.870  1.00 89.76           C  
ATOM   3294  CB  HIS A 422       1.189  23.658  -5.419  1.00 89.76           C  
ATOM   3295  O   HIS A 422       2.748  23.815  -8.320  1.00 89.76           O  
ATOM   3296  CG  HIS A 422       2.594  23.800  -4.926  1.00 89.76           C  
ATOM   3297  CD2 HIS A 422       3.576  22.882  -4.764  1.00 89.76           C  
ATOM   3298  ND1 HIS A 422       3.125  25.008  -4.530  1.00 89.76           N  
ATOM   3299  CE1 HIS A 422       4.377  24.827  -4.145  1.00 89.76           C  
ATOM   3300  NE2 HIS A 422       4.675  23.546  -4.277  1.00 89.76           N  
ATOM   3301  N   VAL A 423       1.101  22.327  -8.268  1.00 88.64           N  
ATOM   3302  CA  VAL A 423       1.612  21.427  -9.297  1.00 88.64           C  
ATOM   3303  C   VAL A 423       1.630  22.142 -10.646  1.00 88.64           C  
ATOM   3304  CB  VAL A 423       0.771  20.134  -9.390  1.00 88.64           C  
ATOM   3305  O   VAL A 423       2.606  22.046 -11.394  1.00 88.64           O  
ATOM   3306  CG1 VAL A 423       1.177  19.312 -10.611  1.00 88.64           C  
ATOM   3307  CG2 VAL A 423       0.919  19.309  -8.113  1.00 88.64           C  
ATOM   3308  N   GLN A 424       0.598  22.892 -10.941  1.00 88.54           N  
ATOM   3309  CA  GLN A 424       0.501  23.655 -12.181  1.00 88.54           C  
ATOM   3310  C   GLN A 424       1.564  24.748 -12.240  1.00 88.54           C  
ATOM   3311  CB  GLN A 424      -0.893  24.269 -12.325  1.00 88.54           C  
ATOM   3312  O   GLN A 424       2.152  24.992 -13.295  1.00 88.54           O  
ATOM   3313  CG  GLN A 424      -1.973  23.262 -12.695  1.00 88.54           C  
ATOM   3314  CD  GLN A 424      -3.346  23.895 -12.826  1.00 88.54           C  
ATOM   3315  NE2 GLN A 424      -4.326  23.104 -13.247  1.00 88.54           N  
ATOM   3316  OE1 GLN A 424      -3.524  25.086 -12.549  1.00 88.54           O  
ATOM   3317  N   ALA A 425       1.737  25.427 -11.105  1.00 89.09           N  
ATOM   3318  CA  ALA A 425       2.784  26.441 -11.013  1.00 89.09           C  
ATOM   3319  C   ALA A 425       4.159  25.836 -11.279  1.00 89.09           C  
ATOM   3320  CB  ALA A 425       2.757  27.110  -9.641  1.00 89.09           C  
ATOM   3321  O   ALA A 425       4.975  26.424 -11.993  1.00 89.09           O  
ATOM   3322  N   LEU A 426       4.439  24.713 -10.694  1.00 89.09           N  
ATOM   3323  CA  LEU A 426       5.699  24.003 -10.887  1.00 89.09           C  
ATOM   3324  C   LEU A 426       5.853  23.555 -12.337  1.00 89.09           C  
ATOM   3325  CB  LEU A 426       5.779  22.791  -9.956  1.00 89.09           C  
ATOM   3326  O   LEU A 426       6.939  23.662 -12.912  1.00 89.09           O  
ATOM   3327  CG  LEU A 426       7.068  21.969 -10.022  1.00 89.09           C  
ATOM   3328  CD1 LEU A 426       8.259  22.817  -9.589  1.00 89.09           C  
ATOM   3329  CD2 LEU A 426       6.951  20.720  -9.155  1.00 89.09           C  
ATOM   3330  N   GLN A 427       4.804  22.975 -12.977  1.00 86.97           N  
ATOM   3331  CA  GLN A 427       4.830  22.545 -14.371  1.00 86.97           C  
ATOM   3332  C   GLN A 427       5.164  23.708 -15.300  1.00 86.97           C  
ATOM   3333  CB  GLN A 427       3.488  21.926 -14.767  1.00 86.97           C  
ATOM   3334  O   GLN A 427       5.907  23.542 -16.269  1.00 86.97           O  
ATOM   3335  CG  GLN A 427       3.285  20.511 -14.241  1.00 86.97           C  
ATOM   3336  CD  GLN A 427       1.985  19.890 -14.718  1.00 86.97           C  
ATOM   3337  NE2 GLN A 427       1.970  18.566 -14.836  1.00 86.97           N  
ATOM   3338  OE1 GLN A 427       1.004  20.593 -14.978  1.00 86.97           O  
ATOM   3339  N   LYS A 428       4.573  24.902 -14.978  1.00 86.36           N  
ATOM   3340  CA  LYS A 428       4.866  26.111 -15.743  1.00 86.36           C  
ATOM   3341  C   LYS A 428       6.329  26.515 -15.592  1.00 86.36           C  
ATOM   3342  CB  LYS A 428       3.957  27.259 -15.302  1.00 86.36           C  
ATOM   3343  O   LYS A 428       6.971  26.918 -16.565  1.00 86.36           O  
ATOM   3344  CG  LYS A 428       2.524  27.140 -15.800  1.00 86.36           C  
ATOM   3345  CD  LYS A 428       1.691  28.351 -15.400  1.00 86.36           C  
ATOM   3346  CE  LYS A 428       0.236  28.195 -15.824  1.00 86.36           C  
ATOM   3347  NZ  LYS A 428      -0.597  29.351 -15.379  1.00 86.36           N  
ATOM   3348  N   ASP A 429       6.783  26.407 -14.381  1.00 86.12           N  
ATOM   3349  CA  ASP A 429       8.181  26.705 -14.087  1.00 86.12           C  
ATOM   3350  C   ASP A 429       9.114  25.745 -14.823  1.00 86.12           C  
ATOM   3351  CB  ASP A 429       8.439  26.637 -12.580  1.00 86.12           C  
ATOM   3352  O   ASP A 429      10.143  26.161 -15.360  1.00 86.12           O  
ATOM   3353  CG  ASP A 429       7.885  27.836 -11.830  1.00 86.12           C  
ATOM   3354  OD1 ASP A 429       7.427  28.802 -12.476  1.00 86.12           O  
ATOM   3355  OD2 ASP A 429       7.910  27.814 -10.580  1.00 86.12           O  
ATOM   3356  N   LEU A 430       8.776  24.455 -14.916  1.00 83.11           N  
ATOM   3357  CA  LEU A 430       9.577  23.417 -15.556  1.00 83.11           C  
ATOM   3358  C   LEU A 430       9.564  23.578 -17.072  1.00 83.11           C  
ATOM   3359  CB  LEU A 430       9.060  22.028 -15.174  1.00 83.11           C  
ATOM   3360  O   LEU A 430      10.536  23.230 -17.747  1.00 83.11           O  
ATOM   3361  CG  LEU A 430       9.258  21.607 -13.717  1.00 83.11           C  
ATOM   3362  CD1 LEU A 430       8.657  20.226 -13.477  1.00 83.11           C  
ATOM   3363  CD2 LEU A 430      10.739  21.622 -13.353  1.00 83.11           C  
ATOM   3364  N   GLU A 431       8.451  24.026 -17.608  1.00 81.86           N  
ATOM   3365  CA  GLU A 431       8.319  24.332 -19.029  1.00 81.86           C  
ATOM   3366  C   GLU A 431       9.313  25.407 -19.457  1.00 81.86           C  
ATOM   3367  CB  GLU A 431       6.890  24.777 -19.353  1.00 81.86           C  
ATOM   3368  O   GLU A 431       9.869  25.344 -20.556  1.00 81.86           O  
ATOM   3369  CG  GLU A 431       6.644  25.022 -20.835  1.00 81.86           C  
ATOM   3370  CD  GLU A 431       5.229  25.490 -21.138  1.00 81.86           C  
ATOM   3371  OE1 GLU A 431       4.899  25.692 -22.329  1.00 81.86           O  
ATOM   3372  OE2 GLU A 431       4.445  25.657 -20.177  1.00 81.86           O  
ATOM   3373  N   LYS A 432       9.553  26.317 -18.487  1.00 79.07           N  
ATOM   3374  CA  LYS A 432      10.370  27.496 -18.764  1.00 79.07           C  
ATOM   3375  C   LYS A 432      11.831  27.249 -18.401  1.00 79.07           C  
ATOM   3376  CB  LYS A 432       9.837  28.709 -18.000  1.00 79.07           C  
ATOM   3377  O   LYS A 432      12.716  27.998 -18.822  1.00 79.07           O  
ATOM   3378  CG  LYS A 432       8.483  29.202 -18.488  1.00 79.07           C  
ATOM   3379  CD  LYS A 432       8.026  30.434 -17.718  1.00 79.07           C  
ATOM   3380  CE  LYS A 432       6.645  30.893 -18.165  1.00 79.07           C  
ATOM   3381  NZ  LYS A 432       6.173  32.074 -17.381  1.00 79.07           N  
ATOM   3382  N   SER A 433      12.052  26.057 -17.628  1.00 68.27           N  
ATOM   3383  CA  SER A 433      13.342  25.723 -17.034  1.00 68.27           C  
ATOM   3384  C   SER A 433      14.127  24.762 -17.921  1.00 68.27           C  
ATOM   3385  CB  SER A 433      13.150  25.107 -15.647  1.00 68.27           C  
ATOM   3386  O   SER A 433      13.575  23.783 -18.426  1.00 68.27           O  
ATOM   3387  OG  SER A 433      12.530  23.836 -15.742  1.00 68.27           O  
ATOM   3388  N   GLY A 434      14.567  25.171 -19.160  1.00 63.07           N  
ATOM   3389  CA  GLY A 434      15.410  24.182 -19.811  1.00 63.07           C  
ATOM   3390  C   GLY A 434      15.718  24.520 -21.258  1.00 63.07           C  
ATOM   3391  O   GLY A 434      15.357  25.596 -21.740  1.00 63.07           O  
ATOM   3392  N   ASP A 435      16.807  23.682 -21.799  1.00 72.33           N  
ATOM   3393  CA  ASP A 435      17.339  23.538 -23.150  1.00 72.33           C  
ATOM   3394  C   ASP A 435      16.337  22.834 -24.062  1.00 72.33           C  
ATOM   3395  CB  ASP A 435      18.661  22.769 -23.128  1.00 72.33           C  
ATOM   3396  O   ASP A 435      15.279  22.392 -23.608  1.00 72.33           O  
ATOM   3397  CG  ASP A 435      18.490  21.307 -22.754  1.00 72.33           C  
ATOM   3398  OD1 ASP A 435      17.338  20.826 -22.682  1.00 72.33           O  
ATOM   3399  OD2 ASP A 435      19.516  20.630 -22.527  1.00 72.33           O  
ATOM   3400  N   ALA A 436      16.175  23.073 -25.352  1.00 78.92           N  
ATOM   3401  CA  ALA A 436      15.269  22.615 -26.403  1.00 78.92           C  
ATOM   3402  C   ALA A 436      14.860  21.162 -26.180  1.00 78.92           C  
ATOM   3403  CB  ALA A 436      15.921  22.777 -27.774  1.00 78.92           C  
ATOM   3404  O   ALA A 436      13.708  20.792 -26.418  1.00 78.92           O  
ATOM   3405  N   GLU A 437      15.701  20.299 -25.558  1.00 75.54           N  
ATOM   3406  CA  GLU A 437      15.485  18.880 -25.292  1.00 75.54           C  
ATOM   3407  C   GLU A 437      14.506  18.677 -24.139  1.00 75.54           C  
ATOM   3408  CB  GLU A 437      16.812  18.182 -24.984  1.00 75.54           C  
ATOM   3409  O   GLU A 437      13.632  17.810 -24.205  1.00 75.54           O  
ATOM   3410  CG  GLU A 437      16.715  16.663 -24.951  1.00 75.54           C  
ATOM   3411  CD  GLU A 437      18.034  15.985 -24.617  1.00 75.54           C  
ATOM   3412  OE1 GLU A 437      18.054  14.744 -24.452  1.00 75.54           O  
ATOM   3413  OE2 GLU A 437      19.056  16.701 -24.517  1.00 75.54           O  
ATOM   3414  N   LYS A 438      14.509  19.412 -23.109  1.00 76.42           N  
ATOM   3415  CA  LYS A 438      13.622  19.378 -21.950  1.00 76.42           C  
ATOM   3416  C   LYS A 438      12.238  19.917 -22.301  1.00 76.42           C  
ATOM   3417  CB  LYS A 438      14.219  20.180 -20.792  1.00 76.42           C  
ATOM   3418  O   LYS A 438      11.225  19.394 -21.833  1.00 76.42           O  
ATOM   3419  CG  LYS A 438      15.395  19.498 -20.109  1.00 76.42           C  
ATOM   3420  CD  LYS A 438      15.872  20.288 -18.897  1.00 76.42           C  
ATOM   3421  CE  LYS A 438      17.066  19.621 -18.228  1.00 76.42           C  
ATOM   3422  NZ  LYS A 438      17.558  20.410 -17.059  1.00 76.42           N  
ATOM   3423  N   GLN A 439      12.243  20.883 -23.180  1.00 80.37           N  
ATOM   3424  CA  GLN A 439      10.995  21.447 -23.684  1.00 80.37           C  
ATOM   3425  C   GLN A 439      10.261  20.450 -24.576  1.00 80.37           C  
ATOM   3426  CB  GLN A 439      11.261  22.742 -24.452  1.00 80.37           C  
ATOM   3427  O   GLN A 439       9.037  20.327 -24.504  1.00 80.37           O  
ATOM   3428  CG  GLN A 439      11.581  23.933 -23.559  1.00 80.37           C  
ATOM   3429  CD  GLN A 439      11.889  25.192 -24.347  1.00 80.37           C  
ATOM   3430  NE2 GLN A 439      12.117  26.294 -23.639  1.00 80.37           N  
ATOM   3431  OE1 GLN A 439      11.924  25.175 -25.581  1.00 80.37           O  
ATOM   3432  N   ALA A 440      11.034  19.776 -25.443  1.00 81.46           N  
ATOM   3433  CA  ALA A 440      10.497  18.741 -26.322  1.00 81.46           C  
ATOM   3434  C   ALA A 440       9.942  17.570 -25.516  1.00 81.46           C  
ATOM   3435  CB  ALA A 440      11.573  18.254 -27.290  1.00 81.46           C  
ATOM   3436  O   ALA A 440       8.884  17.028 -25.845  1.00 81.46           O  
ATOM   3437  N   LEU A 441      10.657  17.159 -24.473  1.00 80.31           N  
ATOM   3438  CA  LEU A 441      10.224  16.100 -23.568  1.00 80.31           C  
ATOM   3439  C   LEU A 441       8.953  16.502 -22.829  1.00 80.31           C  
ATOM   3440  CB  LEU A 441      11.330  15.768 -22.563  1.00 80.31           C  
ATOM   3441  O   LEU A 441       8.025  15.700 -22.698  1.00 80.31           O  
ATOM   3442  CG  LEU A 441      11.055  14.601 -21.613  1.00 80.31           C  
ATOM   3443  CD1 LEU A 441      11.007  13.288 -22.386  1.00 80.31           C  
ATOM   3444  CD2 LEU A 441      12.112  14.544 -20.516  1.00 80.31           C  
ATOM   3445  N   TYR A 442       8.921  17.703 -22.297  1.00 81.90           N  
ATOM   3446  CA  TYR A 442       7.743  18.250 -21.632  1.00 81.90           C  
ATOM   3447  C   TYR A 442       6.536  18.235 -22.561  1.00 81.90           C  
ATOM   3448  CB  TYR A 442       8.013  19.678 -21.149  1.00 81.90           C  
ATOM   3449  O   TYR A 442       5.449  17.801 -22.171  1.00 81.90           O  
ATOM   3450  CG  TYR A 442       6.854  20.297 -20.407  1.00 81.90           C  
ATOM   3451  CD1 TYR A 442       5.898  21.056 -21.078  1.00 81.90           C  
ATOM   3452  CD2 TYR A 442       6.712  20.125 -19.034  1.00 81.90           C  
ATOM   3453  CE1 TYR A 442       4.828  21.630 -20.398  1.00 81.90           C  
ATOM   3454  CE2 TYR A 442       5.647  20.695 -18.344  1.00 81.90           C  
ATOM   3455  OH  TYR A 442       3.655  22.010 -18.356  1.00 81.90           O  
ATOM   3456  CZ  TYR A 442       4.711  21.444 -19.034  1.00 81.90           C  
ATOM   3457  N   GLN A 443       6.629  18.685 -23.824  1.00 80.85           N  
ATOM   3458  CA  GLN A 443       5.565  18.735 -24.821  1.00 80.85           C  
ATOM   3459  C   GLN A 443       5.091  17.332 -25.192  1.00 80.85           C  
ATOM   3460  CB  GLN A 443       6.036  19.478 -26.073  1.00 80.85           C  
ATOM   3461  O   GLN A 443       3.893  17.102 -25.365  1.00 80.85           O  
ATOM   3462  CG  GLN A 443       6.151  20.985 -25.886  1.00 80.85           C  
ATOM   3463  CD  GLN A 443       6.709  21.686 -27.110  1.00 80.85           C  
ATOM   3464  NE2 GLN A 443       6.876  23.001 -27.016  1.00 80.85           N  
ATOM   3465  OE1 GLN A 443       6.988  21.052 -28.133  1.00 80.85           O  
ATOM   3466  N   SER A 444       5.988  16.393 -25.317  1.00 80.51           N  
ATOM   3467  CA  SER A 444       5.679  14.996 -25.605  1.00 80.51           C  
ATOM   3468  C   SER A 444       4.859  14.368 -24.483  1.00 80.51           C  
ATOM   3469  CB  SER A 444       6.964  14.195 -25.818  1.00 80.51           C  
ATOM   3470  O   SER A 444       3.938  13.589 -24.740  1.00 80.51           O  
ATOM   3471  OG  SER A 444       6.686  12.807 -25.890  1.00 80.51           O  
ATOM   3472  N   CYS A 445       5.110  14.669 -23.301  1.00 75.35           N  
ATOM   3473  CA  CYS A 445       4.440  14.138 -22.119  1.00 75.35           C  
ATOM   3474  C   CYS A 445       3.047  14.738 -21.966  1.00 75.35           C  
ATOM   3475  CB  CYS A 445       5.266  14.417 -20.864  1.00 75.35           C  
ATOM   3476  O   CYS A 445       2.120  14.060 -21.520  1.00 75.35           O  
ATOM   3477  SG  CYS A 445       6.709  13.345 -20.689  1.00 75.35           S  
ATOM   3478  N   GLN A 446       2.855  15.901 -22.370  1.00 74.73           N  
ATOM   3479  CA  GLN A 446       1.561  16.572 -22.318  1.00 74.73           C  
ATOM   3480  C   GLN A 446       0.610  16.014 -23.373  1.00 74.73           C  
ATOM   3481  CB  GLN A 446       1.729  18.080 -22.508  1.00 74.73           C  
ATOM   3482  O   GLN A 446      -0.610  16.041 -23.194  1.00 74.73           O  
ATOM   3483  CG  GLN A 446       2.359  18.784 -21.314  1.00 74.73           C  
ATOM   3484  CD  GLN A 446       1.470  18.764 -20.085  1.00 74.73           C  
ATOM   3485  NE2 GLN A 446       2.084  18.815 -18.908  1.00 74.73           N  
ATOM   3486  OE1 GLN A 446       0.241  18.705 -20.192  1.00 74.73           O  
ATOM   3487  N   ASP A 447       1.214  15.523 -24.507  1.00 70.10           N  
ATOM   3488  CA  ASP A 447       0.464  15.007 -25.648  1.00 70.10           C  
ATOM   3489  C   ASP A 447       0.012  13.569 -25.403  1.00 70.10           C  
ATOM   3490  CB  ASP A 447       1.306  15.083 -26.923  1.00 70.10           C  
ATOM   3491  O   ASP A 447      -0.919  13.086 -26.051  1.00 70.10           O  
ATOM   3492  CG  ASP A 447       1.515  16.506 -27.411  1.00 70.10           C  
ATOM   3493  OD1 ASP A 447       0.725  17.400 -27.039  1.00 70.10           O  
ATOM   3494  OD2 ASP A 447       2.477  16.734 -28.176  1.00 70.10           O  
ATOM   3495  N   GLU A 448       0.591  12.910 -24.306  1.00 68.24           N  
ATOM   3496  CA  GLU A 448       0.240  11.535 -23.961  1.00 68.24           C  
ATOM   3497  C   GLU A 448      -1.013  11.488 -23.091  1.00 68.24           C  
ATOM   3498  CB  GLU A 448       1.404  10.847 -23.244  1.00 68.24           C  
ATOM   3499  O   GLU A 448      -1.255  12.395 -22.292  1.00 68.24           O  
ATOM   3500  CG  GLU A 448       2.594  10.553 -24.147  1.00 68.24           C  
ATOM   3501  CD  GLU A 448       3.737   9.857 -23.424  1.00 68.24           C  
ATOM   3502  OE1 GLU A 448       4.784   9.592 -24.058  1.00 68.24           O  
ATOM   3503  OE2 GLU A 448       3.584   9.574 -22.215  1.00 68.24           O  
ATOM   3504  N   THR A 449      -2.062  10.665 -23.435  1.00 58.73           N  
ATOM   3505  CA  THR A 449      -3.247  10.434 -22.616  1.00 58.73           C  
ATOM   3506  C   THR A 449      -2.854  10.021 -21.200  1.00 58.73           C  
ATOM   3507  CB  THR A 449      -4.152   9.353 -23.236  1.00 58.73           C  
ATOM   3508  O   THR A 449      -1.968   9.185 -21.015  1.00 58.73           O  
ATOM   3509  CG2 THR A 449      -5.577   9.456 -22.701  1.00 58.73           C  
ATOM   3510  OG1 THR A 449      -4.175   9.515 -24.659  1.00 58.73           O  
ATOM   3511  N   PRO A 450      -3.398  10.802 -20.185  1.00 58.43           N  
ATOM   3512  CA  PRO A 450      -3.088  10.452 -18.796  1.00 58.43           C  
ATOM   3513  C   PRO A 450      -3.383   8.989 -18.477  1.00 58.43           C  
ATOM   3514  CB  PRO A 450      -3.996  11.382 -17.987  1.00 58.43           C  
ATOM   3515  O   PRO A 450      -4.442   8.474 -18.846  1.00 58.43           O  
ATOM   3516  CG  PRO A 450      -4.717  12.198 -19.011  1.00 58.43           C  
ATOM   3517  CD  PRO A 450      -4.375  11.665 -20.373  1.00 58.43           C  
ATOM   3518  N   CYS A 451      -2.456   8.085 -18.503  1.00 57.73           N  
ATOM   3519  CA  CYS A 451      -2.572   6.721 -18.000  1.00 57.73           C  
ATOM   3520  C   CYS A 451      -2.732   6.710 -16.485  1.00 57.73           C  
ATOM   3521  CB  CYS A 451      -1.348   5.897 -18.399  1.00 57.73           C  
ATOM   3522  O   CYS A 451      -2.242   7.608 -15.798  1.00 57.73           O  
ATOM   3523  SG  CYS A 451      -1.521   4.129 -18.070  1.00 57.73           S  
ATOM   3524  N   LEU A 452      -3.786   5.926 -15.821  1.00 58.79           N  
ATOM   3525  CA  LEU A 452      -4.116   5.692 -14.420  1.00 58.79           C  
ATOM   3526  C   LEU A 452      -2.886   5.238 -13.640  1.00 58.79           C  
ATOM   3527  CB  LEU A 452      -5.227   4.646 -14.297  1.00 58.79           C  
ATOM   3528  O   LEU A 452      -2.782   5.487 -12.437  1.00 58.79           O  
ATOM   3529  CG  LEU A 452      -6.625   5.087 -14.734  1.00 58.79           C  
ATOM   3530  CD1 LEU A 452      -7.532   3.874 -14.910  1.00 58.79           C  
ATOM   3531  CD2 LEU A 452      -7.218   6.063 -13.723  1.00 58.79           C  
ATOM   3532  N   TYR A 453      -1.686   4.802 -14.231  1.00 64.59           N  
ATOM   3533  CA  TYR A 453      -0.363   4.423 -13.746  1.00 64.59           C  
ATOM   3534  C   TYR A 453       0.558   5.635 -13.671  1.00 64.59           C  
ATOM   3535  CB  TYR A 453       0.256   3.353 -14.650  1.00 64.59           C  
ATOM   3536  O   TYR A 453       0.492   6.526 -14.522  1.00 64.59           O  
ATOM   3537  CG  TYR A 453      -0.568   2.091 -14.747  1.00 64.59           C  
ATOM   3538  CD1 TYR A 453      -0.660   1.212 -13.671  1.00 64.59           C  
ATOM   3539  CD2 TYR A 453      -1.253   1.776 -15.916  1.00 64.59           C  
ATOM   3540  CE1 TYR A 453      -1.416   0.047 -13.757  1.00 64.59           C  
ATOM   3541  CE2 TYR A 453      -2.012   0.614 -16.013  1.00 64.59           C  
ATOM   3542  OH  TYR A 453      -2.837  -1.394 -15.021  1.00 64.59           O  
ATOM   3543  CZ  TYR A 453      -2.088  -0.242 -14.930  1.00 64.59           C  
ATOM   3544  N   PRO A 454       1.230   5.885 -12.528  1.00 60.48           N  
ATOM   3545  CA  PRO A 454       1.849   5.025 -11.517  1.00 60.48           C  
ATOM   3546  C   PRO A 454       1.414   5.377 -10.096  1.00 60.48           C  
ATOM   3547  CB  PRO A 454       3.346   5.278 -11.708  1.00 60.48           C  
ATOM   3548  O   PRO A 454       1.938   4.816  -9.130  1.00 60.48           O  
ATOM   3549  CG  PRO A 454       3.435   6.683 -12.208  1.00 60.48           C  
ATOM   3550  CD  PRO A 454       2.172   7.006 -12.954  1.00 60.48           C  
ATOM   3551  N   LEU A 455       0.386   6.268  -9.857  1.00 73.80           N  
ATOM   3552  CA  LEU A 455       0.184   6.686  -8.475  1.00 73.80           C  
ATOM   3553  C   LEU A 455      -0.880   5.828  -7.798  1.00 73.80           C  
ATOM   3554  CB  LEU A 455      -0.219   8.162  -8.414  1.00 73.80           C  
ATOM   3555  O   LEU A 455      -1.906   5.511  -8.403  1.00 73.80           O  
ATOM   3556  CG  LEU A 455       0.804   9.167  -8.946  1.00 73.80           C  
ATOM   3557  CD1 LEU A 455       0.204  10.569  -8.974  1.00 73.80           C  
ATOM   3558  CD2 LEU A 455       2.072   9.139  -8.099  1.00 73.80           C  
ATOM   3559  N   ASP A 456      -0.482   5.224  -6.674  1.00 66.27           N  
ATOM   3560  CA  ASP A 456      -1.422   4.491  -5.832  1.00 66.27           C  
ATOM   3561  C   ASP A 456      -2.154   5.432  -4.877  1.00 66.27           C  
ATOM   3562  CB  ASP A 456      -0.697   3.399  -5.042  1.00 66.27           C  
ATOM   3563  O   ASP A 456      -1.619   5.799  -3.828  1.00 66.27           O  
ATOM   3564  CG  ASP A 456      -1.648   2.427  -4.365  1.00 66.27           C  
ATOM   3565  OD1 ASP A 456      -2.873   2.514  -4.593  1.00 66.27           O  
ATOM   3566  OD2 ASP A 456      -1.166   1.568  -3.595  1.00 66.27           O  
ATOM   3567  N   VAL A 457      -3.172   6.038  -5.351  1.00 57.26           N  
ATOM   3568  CA  VAL A 457      -3.875   6.922  -4.427  1.00 57.26           C  
ATOM   3569  C   VAL A 457      -4.824   6.107  -3.551  1.00 57.26           C  
ATOM   3570  CB  VAL A 457      -4.658   8.022  -5.180  1.00 57.26           C  
ATOM   3571  O   VAL A 457      -5.612   5.305  -4.058  1.00 57.26           O  
ATOM   3572  CG1 VAL A 457      -5.165   9.085  -4.207  1.00 57.26           C  
ATOM   3573  CG2 VAL A 457      -3.782   8.655  -6.259  1.00 57.26           C  
ATOM   3574  N   GLY A 458      -4.212   5.129  -2.682  1.00 62.88           N  
ATOM   3575  CA  GLY A 458      -5.061   4.421  -1.737  1.00 62.88           C  
ATOM   3576  C   GLY A 458      -6.535   4.495  -2.088  1.00 62.88           C  
ATOM   3577  O   GLY A 458      -6.899   4.957  -3.171  1.00 62.88           O  
ATOM   3578  N   LEU A 459      -7.373   3.751  -1.415  1.00 70.34           N  
ATOM   3579  CA  LEU A 459      -8.825   3.766  -1.559  1.00 70.34           C  
ATOM   3580  C   LEU A 459      -9.373   5.179  -1.395  1.00 70.34           C  
ATOM   3581  CB  LEU A 459      -9.475   2.832  -0.535  1.00 70.34           C  
ATOM   3582  O   LEU A 459      -8.792   5.996  -0.677  1.00 70.34           O  
ATOM   3583  CG  LEU A 459      -9.244   1.334  -0.740  1.00 70.34           C  
ATOM   3584  CD1 LEU A 459      -9.681   0.556   0.496  1.00 70.34           C  
ATOM   3585  CD2 LEU A 459      -9.986   0.843  -1.978  1.00 70.34           C  
ATOM   3586  N   PRO A 460     -10.286   5.608  -2.241  1.00 67.92           N  
ATOM   3587  CA  PRO A 460     -10.873   6.942  -2.097  1.00 67.92           C  
ATOM   3588  C   PRO A 460     -11.227   7.278  -0.650  1.00 67.92           C  
ATOM   3589  CB  PRO A 460     -12.132   6.869  -2.964  1.00 67.92           C  
ATOM   3590  O   PRO A 460     -11.434   6.375   0.165  1.00 67.92           O  
ATOM   3591  CG  PRO A 460     -12.486   5.417  -3.002  1.00 67.92           C  
ATOM   3592  CD  PRO A 460     -11.225   4.615  -2.848  1.00 67.92           C  
ATOM   3593  N   PRO A 461     -11.088   8.631  -0.367  1.00 67.84           N  
ATOM   3594  CA  PRO A 461     -11.554   9.025   0.965  1.00 67.84           C  
ATOM   3595  C   PRO A 461     -13.003   8.621   1.227  1.00 67.84           C  
ATOM   3596  CB  PRO A 461     -11.406  10.549   0.953  1.00 67.84           C  
ATOM   3597  O   PRO A 461     -13.816   8.587   0.299  1.00 67.84           O  
ATOM   3598  CG  PRO A 461     -11.414  10.922  -0.495  1.00 67.84           C  
ATOM   3599  CD  PRO A 461     -10.944   9.741  -1.295  1.00 67.84           C  
ATOM   3600  N   LEU A 462     -13.208   8.103   2.458  1.00 74.50           N  
ATOM   3601  CA  LEU A 462     -14.546   7.671   2.847  1.00 74.50           C  
ATOM   3602  C   LEU A 462     -15.469   8.870   3.042  1.00 74.50           C  
ATOM   3603  CB  LEU A 462     -14.488   6.842   4.133  1.00 74.50           C  
ATOM   3604  O   LEU A 462     -15.344   9.601   4.027  1.00 74.50           O  
ATOM   3605  CG  LEU A 462     -14.018   5.395   3.986  1.00 74.50           C  
ATOM   3606  CD1 LEU A 462     -13.339   4.925   5.268  1.00 74.50           C  
ATOM   3607  CD2 LEU A 462     -15.188   4.485   3.630  1.00 74.50           C  
ATOM   3608  N   VAL A 463     -16.166   9.311   2.003  1.00 73.49           N  
ATOM   3609  CA  VAL A 463     -17.080  10.446   2.080  1.00 73.49           C  
ATOM   3610  C   VAL A 463     -18.433   9.984   2.618  1.00 73.49           C  
ATOM   3611  CB  VAL A 463     -17.258  11.125   0.704  1.00 73.49           C  
ATOM   3612  O   VAL A 463     -19.114  10.730   3.325  1.00 73.49           O  
ATOM   3613  CG1 VAL A 463     -18.204  12.320   0.810  1.00 73.49           C  
ATOM   3614  CG2 VAL A 463     -15.905  11.559   0.144  1.00 73.49           C  
ATOM   3615  N   HIS A 464     -18.738   8.699   2.414  1.00 79.85           N  
ATOM   3616  CA  HIS A 464     -19.954   8.055   2.900  1.00 79.85           C  
ATOM   3617  C   HIS A 464     -19.655   6.671   3.466  1.00 79.85           C  
ATOM   3618  CB  HIS A 464     -20.991   7.953   1.780  1.00 79.85           C  
ATOM   3619  O   HIS A 464     -18.651   6.052   3.106  1.00 79.85           O  
ATOM   3620  CG  HIS A 464     -21.256   9.251   1.087  1.00 79.85           C  
ATOM   3621  CD2 HIS A 464     -21.026   9.641  -0.189  1.00 79.85           C  
ATOM   3622  ND1 HIS A 464     -21.825  10.332   1.725  1.00 79.85           N  
ATOM   3623  CE1 HIS A 464     -21.934  11.334   0.868  1.00 79.85           C  
ATOM   3624  NE2 HIS A 464     -21.457  10.940  -0.301  1.00 79.85           N  
ATOM   3625  N   SER A 465     -20.541   6.256   4.447  1.00 87.98           N  
ATOM   3626  CA  SER A 465     -20.375   4.963   5.102  1.00 87.98           C  
ATOM   3627  C   SER A 465     -21.593   4.072   4.884  1.00 87.98           C  
ATOM   3628  CB  SER A 465     -20.130   5.148   6.600  1.00 87.98           C  
ATOM   3629  O   SER A 465     -22.422   3.914   5.782  1.00 87.98           O  
ATOM   3630  OG  SER A 465     -18.950   5.899   6.828  1.00 87.98           O  
ATOM   3631  N   PRO A 466     -21.705   3.537   3.610  1.00 88.55           N  
ATOM   3632  CA  PRO A 466     -22.872   2.730   3.245  1.00 88.55           C  
ATOM   3633  C   PRO A 466     -23.006   1.469   4.095  1.00 88.55           C  
ATOM   3634  CB  PRO A 466     -22.611   2.376   1.779  1.00 88.55           C  
ATOM   3635  O   PRO A 466     -24.121   1.061   4.430  1.00 88.55           O  
ATOM   3636  CG  PRO A 466     -21.137   2.550   1.600  1.00 88.55           C  
ATOM   3637  CD  PRO A 466     -20.666   3.622   2.541  1.00 88.55           C  
ATOM   3638  N   LEU A 467     -21.939   0.833   4.477  1.00 90.31           N  
ATOM   3639  CA  LEU A 467     -21.960  -0.370   5.302  1.00 90.31           C  
ATOM   3640  C   LEU A 467     -22.454  -0.056   6.710  1.00 90.31           C  
ATOM   3641  CB  LEU A 467     -20.566  -1.000   5.367  1.00 90.31           C  
ATOM   3642  O   LEU A 467     -23.244  -0.812   7.278  1.00 90.31           O  
ATOM   3643  CG  LEU A 467     -20.049  -1.637   4.075  1.00 90.31           C  
ATOM   3644  CD1 LEU A 467     -18.602  -2.088   4.249  1.00 90.31           C  
ATOM   3645  CD2 LEU A 467     -20.934  -2.809   3.665  1.00 90.31           C  
ATOM   3646  N   LEU A 468     -21.907   1.073   7.201  1.00 90.68           N  
ATOM   3647  CA  LEU A 468     -22.309   1.514   8.533  1.00 90.68           C  
ATOM   3648  C   LEU A 468     -23.807   1.792   8.584  1.00 90.68           C  
ATOM   3649  CB  LEU A 468     -21.531   2.768   8.940  1.00 90.68           C  
ATOM   3650  O   LEU A 468     -24.482   1.405   9.540  1.00 90.68           O  
ATOM   3651  CG  LEU A 468     -21.838   3.336  10.326  1.00 90.68           C  
ATOM   3652  CD1 LEU A 468     -21.438   2.339  11.408  1.00 90.68           C  
ATOM   3653  CD2 LEU A 468     -21.124   4.668  10.529  1.00 90.68           C  
ATOM   3654  N   THR A 469     -24.281   2.500   7.568  1.00 87.93           N  
ATOM   3655  CA  THR A 469     -25.704   2.808   7.473  1.00 87.93           C  
ATOM   3656  C   THR A 469     -26.538   1.530   7.512  1.00 87.93           C  
ATOM   3657  CB  THR A 469     -26.021   3.592   6.186  1.00 87.93           C  
ATOM   3658  O   THR A 469     -27.541   1.459   8.224  1.00 87.93           O  
ATOM   3659  CG2 THR A 469     -27.508   3.917   6.092  1.00 87.93           C  
ATOM   3660  OG1 THR A 469     -25.275   4.816   6.184  1.00 87.93           O  
ATOM   3661  N   ARG A 470     -26.180   0.498   6.777  1.00 88.56           N  
ATOM   3662  CA  ARG A 470     -26.869  -0.787   6.734  1.00 88.56           C  
ATOM   3663  C   ARG A 470     -26.744  -1.520   8.066  1.00 88.56           C  
ATOM   3664  CB  ARG A 470     -26.316  -1.657   5.603  1.00 88.56           C  
ATOM   3665  O   ARG A 470     -27.699  -2.148   8.527  1.00 88.56           O  
ATOM   3666  CG  ARG A 470     -26.676  -1.162   4.212  1.00 88.56           C  
ATOM   3667  CD  ARG A 470     -26.333  -2.188   3.141  1.00 88.56           C  
ATOM   3668  NE  ARG A 470     -24.890  -2.300   2.944  1.00 88.56           N  
ATOM   3669  NH1 ARG A 470     -25.044  -3.489   0.970  1.00 88.56           N  
ATOM   3670  NH2 ARG A 470     -22.989  -2.958   1.837  1.00 88.56           N  
ATOM   3671  CZ  ARG A 470     -24.311  -2.915   1.917  1.00 88.56           C  
ATOM   3672  N   ALA A 471     -25.531  -1.460   8.671  1.00 86.96           N  
ATOM   3673  CA  ALA A 471     -25.243  -2.144   9.929  1.00 86.96           C  
ATOM   3674  C   ALA A 471     -26.058  -1.550  11.075  1.00 86.96           C  
ATOM   3675  CB  ALA A 471     -23.751  -2.069  10.246  1.00 86.96           C  
ATOM   3676  O   ALA A 471     -26.430  -2.260  12.012  1.00 86.96           O  
ATOM   3677  N   GLN A 472     -26.380  -0.263  10.957  1.00 83.02           N  
ATOM   3678  CA  GLN A 472     -27.103   0.442  12.010  1.00 83.02           C  
ATOM   3679  C   GLN A 472     -28.606   0.433  11.746  1.00 83.02           C  
ATOM   3680  CB  GLN A 472     -26.601   1.881  12.136  1.00 83.02           C  
ATOM   3681  O   GLN A 472     -29.399   0.768  12.629  1.00 83.02           O  
ATOM   3682  CG  GLN A 472     -25.195   1.994  12.710  1.00 83.02           C  
ATOM   3683  CD  GLN A 472     -24.759   3.432  12.917  1.00 83.02           C  
ATOM   3684  NE2 GLN A 472     -24.524   3.806  14.170  1.00 83.02           N  
ATOM   3685  OE1 GLN A 472     -24.632   4.200  11.958  1.00 83.02           O  
ATOM   3686  N   ASP A 473     -29.002   0.041  10.383  1.00 74.22           N  
ATOM   3687  CA  ASP A 473     -30.369   0.014   9.870  1.00 74.22           C  
ATOM   3688  C   ASP A 473     -31.101  -1.247  10.323  1.00 74.22           C  
ATOM   3689  CB  ASP A 473     -30.371   0.104   8.343  1.00 74.22           C  
ATOM   3690  O   ASP A 473     -32.277  -1.437  10.005  1.00 74.22           O  
ATOM   3691  CG  ASP A 473     -30.593   1.517   7.832  1.00 74.22           C  
ATOM   3692  OD1 ASP A 473     -30.876   2.422   8.646  1.00 74.22           O  
ATOM   3693  OD2 ASP A 473     -30.487   1.726   6.604  1.00 74.22           O  
ATOM   3694  N   ILE A 474     -30.881  -1.805  11.628  1.00 59.01           N  
ATOM   3695  CA  ILE A 474     -31.605  -2.909  12.249  1.00 59.01           C  
ATOM   3696  C   ILE A 474     -32.450  -2.385  13.408  1.00 59.01           C  
ATOM   3697  CB  ILE A 474     -30.641  -4.010  12.743  1.00 59.01           C  
ATOM   3698  O   ILE A 474     -31.957  -1.633  14.253  1.00 59.01           O  
ATOM   3699  CG1 ILE A 474     -29.761  -4.506  11.589  1.00 59.01           C  
ATOM   3700  CG2 ILE A 474     -31.420  -5.167  13.374  1.00 59.01           C  
ATOM   3701  CD1 ILE A 474     -28.633  -5.432  12.024  1.00 59.01           C  
ATOM   3702  N   PRO A 475     -34.046  -2.718  13.563  1.00 51.61           N  
ATOM   3703  CA  PRO A 475     -35.345  -2.075  13.769  1.00 51.61           C  
ATOM   3704  C   PRO A 475     -35.429  -1.326  15.097  1.00 51.61           C  
ATOM   3705  CB  PRO A 475     -36.328  -3.249  13.742  1.00 51.61           C  
ATOM   3706  O   PRO A 475     -34.745  -1.687  16.058  1.00 51.61           O  
ATOM   3707  CG  PRO A 475     -35.485  -4.458  13.989  1.00 51.61           C  
ATOM   3708  CD  PRO A 475     -34.063  -4.016  14.188  1.00 51.61           C  
ATOM   3709  N   ASP A 476     -35.799  -0.004  15.147  1.00 50.64           N  
ATOM   3710  CA  ASP A 476     -36.476   0.941  16.030  1.00 50.64           C  
ATOM   3711  C   ASP A 476     -36.628   0.367  17.436  1.00 50.64           C  
ATOM   3712  CB  ASP A 476     -37.847   1.317  15.463  1.00 50.64           C  
ATOM   3713  O   ASP A 476     -36.578   1.104  18.423  1.00 50.64           O  
ATOM   3714  CG  ASP A 476     -37.767   2.352  14.356  1.00 50.64           C  
ATOM   3715  OD1 ASP A 476     -36.737   3.053  14.248  1.00 50.64           O  
ATOM   3716  OD2 ASP A 476     -38.744   2.471  13.585  1.00 50.64           O  
ATOM   3717  N   VAL A 477     -36.379  -1.067  17.666  1.00 53.92           N  
ATOM   3718  CA  VAL A 477     -36.675  -1.730  18.932  1.00 53.92           C  
ATOM   3719  C   VAL A 477     -35.448  -1.684  19.839  1.00 53.92           C  
ATOM   3720  CB  VAL A 477     -37.124  -3.193  18.716  1.00 53.92           C  
ATOM   3721  O   VAL A 477     -35.569  -1.476  21.048  1.00 53.92           O  
ATOM   3722  CG1 VAL A 477     -37.352  -3.891  20.055  1.00 53.92           C  
ATOM   3723  CG2 VAL A 477     -38.389  -3.241  17.862  1.00 53.92           C  
ATOM   3724  N   GLU A 478     -34.220  -1.778  19.326  1.00 59.17           N  
ATOM   3725  CA  GLU A 478     -32.984  -1.671  20.095  1.00 59.17           C  
ATOM   3726  C   GLU A 478     -32.737  -0.234  20.545  1.00 59.17           C  
ATOM   3727  CB  GLU A 478     -31.794  -2.176  19.274  1.00 59.17           C  
ATOM   3728  O   GLU A 478     -32.319   0.003  21.680  1.00 59.17           O  
ATOM   3729  CG  GLU A 478     -31.549  -3.673  19.404  1.00 59.17           C  
ATOM   3730  CD  GLU A 478     -30.309  -4.144  18.662  1.00 59.17           C  
ATOM   3731  OE1 GLU A 478     -29.967  -5.345  18.753  1.00 59.17           O  
ATOM   3732  OE2 GLU A 478     -29.674  -3.306  17.984  1.00 59.17           O  
ATOM   3733  N   ASP A 479     -33.068   0.721  19.634  1.00 58.98           N  
ATOM   3734  CA  ASP A 479     -33.039   2.146  19.948  1.00 58.98           C  
ATOM   3735  C   ASP A 479     -34.116   2.506  20.968  1.00 58.98           C  
ATOM   3736  CB  ASP A 479     -33.219   2.979  18.677  1.00 58.98           C  
ATOM   3737  O   ASP A 479     -33.872   3.294  21.885  1.00 58.98           O  
ATOM   3738  CG  ASP A 479     -31.979   2.999  17.800  1.00 58.98           C  
ATOM   3739  OD1 ASP A 479     -30.875   2.692  18.298  1.00 58.98           O  
ATOM   3740  OD2 ASP A 479     -32.107   3.328  16.601  1.00 58.98           O  
ATOM   3741  N   ASP A 480     -35.351   1.891  20.782  1.00 59.06           N  
ATOM   3742  CA  ASP A 480     -36.476   2.019  21.703  1.00 59.06           C  
ATOM   3743  C   ASP A 480     -36.168   1.356  23.043  1.00 59.06           C  
ATOM   3744  CB  ASP A 480     -37.740   1.409  21.093  1.00 59.06           C  
ATOM   3745  O   ASP A 480     -36.499   1.898  24.100  1.00 59.06           O  
ATOM   3746  CG  ASP A 480     -38.326   2.252  19.974  1.00 59.06           C  
ATOM   3747  OD1 ASP A 480     -37.970   3.445  19.859  1.00 59.06           O  
ATOM   3748  OD2 ASP A 480     -39.153   1.720  19.202  1.00 59.06           O  
ATOM   3749  N   LEU A 481     -35.519   0.262  23.055  1.00 63.30           N  
ATOM   3750  CA  LEU A 481     -35.133  -0.466  24.259  1.00 63.30           C  
ATOM   3751  C   LEU A 481     -34.010   0.256  24.994  1.00 63.30           C  
ATOM   3752  CB  LEU A 481     -34.696  -1.891  23.907  1.00 63.30           C  
ATOM   3753  O   LEU A 481     -34.003   0.310  26.226  1.00 63.30           O  
ATOM   3754  CG  LEU A 481     -35.811  -2.872  23.542  1.00 63.30           C  
ATOM   3755  CD1 LEU A 481     -35.219  -4.189  23.053  1.00 63.30           C  
ATOM   3756  CD2 LEU A 481     -36.732  -3.103  24.735  1.00 63.30           C  
ATOM   3757  N   ARG A 482     -33.278   0.955  24.394  1.00 64.34           N  
ATOM   3758  CA  ARG A 482     -32.161   1.743  24.903  1.00 64.34           C  
ATOM   3759  C   ARG A 482     -32.644   3.071  25.477  1.00 64.34           C  
ATOM   3760  CB  ARG A 482     -31.132   1.994  23.798  1.00 64.34           C  
ATOM   3761  O   ARG A 482     -32.169   3.508  26.528  1.00 64.34           O  
ATOM   3762  CG  ARG A 482     -30.037   0.942  23.726  1.00 64.34           C  
ATOM   3763  CD  ARG A 482     -28.937   1.338  22.750  1.00 64.34           C  
ATOM   3764  NE  ARG A 482     -29.115   0.698  21.450  1.00 64.34           N  
ATOM   3765  NH1 ARG A 482     -27.700   2.132  20.320  1.00 64.34           N  
ATOM   3766  NH2 ARG A 482     -28.755   0.435  19.197  1.00 64.34           N  
ATOM   3767  CZ  ARG A 482     -28.523   1.090  20.325  1.00 64.34           C  
ATOM   3768  N   ARG A 483     -33.514   3.710  24.668  1.00 65.70           N  
ATOM   3769  CA  ARG A 483     -34.211   4.879  25.193  1.00 65.70           C  
ATOM   3770  C   ARG A 483     -34.962   4.539  26.476  1.00 65.70           C  
ATOM   3771  CB  ARG A 483     -35.181   5.440  24.151  1.00 65.70           C  
ATOM   3772  O   ARG A 483     -34.945   5.314  27.435  1.00 65.70           O  
ATOM   3773  CG  ARG A 483     -34.533   6.386  23.152  1.00 65.70           C  
ATOM   3774  CD  ARG A 483     -35.552   6.962  22.178  1.00 65.70           C  
ATOM   3775  NE  ARG A 483     -34.908   7.723  21.111  1.00 65.70           N  
ATOM   3776  NH1 ARG A 483     -36.881   8.431  20.142  1.00 65.70           N  
ATOM   3777  NH2 ARG A 483     -34.868   9.061  19.245  1.00 65.70           N  
ATOM   3778  CZ  ARG A 483     -35.554   8.403  20.169  1.00 65.70           C  
ATOM   3779  N   LEU A 484     -35.561   3.342  26.508  1.00 65.31           N  
ATOM   3780  CA  LEU A 484     -36.306   2.834  27.654  1.00 65.31           C  
ATOM   3781  C   LEU A 484     -35.370   2.522  28.816  1.00 65.31           C  
ATOM   3782  CB  LEU A 484     -37.095   1.580  27.267  1.00 65.31           C  
ATOM   3783  O   LEU A 484     -35.696   2.799  29.973  1.00 65.31           O  
ATOM   3784  CG  LEU A 484     -38.569   1.787  26.916  1.00 65.31           C  
ATOM   3785  CD1 LEU A 484     -39.031   0.726  25.923  1.00 65.31           C  
ATOM   3786  CD2 LEU A 484     -39.428   1.759  28.175  1.00 65.31           C  
ATOM   3787  N   LYS A 485     -34.330   2.026  28.668  1.00 67.49           N  
ATOM   3788  CA  LYS A 485     -33.304   1.725  29.662  1.00 67.49           C  
ATOM   3789  C   LYS A 485     -32.725   3.005  30.260  1.00 67.49           C  
ATOM   3790  CB  LYS A 485     -32.187   0.884  29.043  1.00 67.49           C  
ATOM   3791  O   LYS A 485     -32.539   3.100  31.475  1.00 67.49           O  
ATOM   3792  CG  LYS A 485     -31.175   0.360  30.052  1.00 67.49           C  
ATOM   3793  CD  LYS A 485     -30.099  -0.482  29.379  1.00 67.49           C  
ATOM   3794  CE  LYS A 485     -29.011  -0.891  30.362  1.00 67.49           C  
ATOM   3795  NZ  LYS A 485     -27.954  -1.717  29.706  1.00 67.49           N  
ATOM   3796  N   LYS A 486     -32.353   4.007  29.530  1.00 66.84           N  
ATOM   3797  CA  LYS A 486     -31.883   5.322  29.957  1.00 66.84           C  
ATOM   3798  C   LYS A 486     -32.928   6.026  30.818  1.00 66.84           C  
ATOM   3799  CB  LYS A 486     -31.533   6.187  28.745  1.00 66.84           C  
ATOM   3800  O   LYS A 486     -32.588   6.677  31.808  1.00 66.84           O  
ATOM   3801  CG  LYS A 486     -30.179   5.869  28.128  1.00 66.84           C  
ATOM   3802  CD  LYS A 486     -29.803   6.881  27.054  1.00 66.84           C  
ATOM   3803  CE  LYS A 486     -28.466   6.542  26.409  1.00 66.84           C  
ATOM   3804  NZ  LYS A 486     -28.104   7.519  25.339  1.00 66.84           N  
ATOM   3805  N   LEU A 487     -34.118   5.869  30.266  1.00 66.77           N  
ATOM   3806  CA  LEU A 487     -35.246   6.395  31.029  1.00 66.77           C  
ATOM   3807  C   LEU A 487     -35.357   5.701  32.382  1.00 66.77           C  
ATOM   3808  CB  LEU A 487     -36.550   6.222  30.245  1.00 66.77           C  
ATOM   3809  O   LEU A 487     -35.624   6.349  33.397  1.00 66.77           O  
ATOM   3810  CG  LEU A 487     -36.817   7.246  29.141  1.00 66.77           C  
ATOM   3811  CD1 LEU A 487     -37.921   6.748  28.213  1.00 66.77           C  
ATOM   3812  CD2 LEU A 487     -37.186   8.598  29.742  1.00 66.77           C  
ATOM   3813  N   ARG A 488     -35.054   4.412  32.432  1.00 62.31           N  
ATOM   3814  CA  ARG A 488     -35.127   3.599  33.642  1.00 62.31           C  
ATOM   3815  C   ARG A 488     -33.934   3.866  34.554  1.00 62.31           C  
ATOM   3816  CB  ARG A 488     -35.194   2.112  33.288  1.00 62.31           C  
ATOM   3817  O   ARG A 488     -34.077   3.897  35.778  1.00 62.31           O  
ATOM   3818  CG  ARG A 488     -36.595   1.620  32.958  1.00 62.31           C  
ATOM   3819  CD  ARG A 488     -36.698   0.104  33.058  1.00 62.31           C  
ATOM   3820  NE  ARG A 488     -38.039  -0.367  32.727  1.00 62.31           N  
ATOM   3821  NH1 ARG A 488     -37.439  -2.592  32.559  1.00 62.31           N  
ATOM   3822  NH2 ARG A 488     -39.613  -1.956  32.204  1.00 62.31           N  
ATOM   3823  CZ  ARG A 488     -38.361  -1.638  32.497  1.00 62.31           C  
ATOM   3824  N   LEU A 489     -32.733   4.047  34.102  1.00 64.17           N  
ATOM   3825  CA  LEU A 489     -31.512   4.379  34.827  1.00 64.17           C  
ATOM   3826  C   LEU A 489     -31.565   5.809  35.355  1.00 64.17           C  
ATOM   3827  CB  LEU A 489     -30.287   4.200  33.926  1.00 64.17           C  
ATOM   3828  O   LEU A 489     -31.051   6.094  36.439  1.00 64.17           O  
ATOM   3829  CG  LEU A 489     -29.842   2.761  33.665  1.00 64.17           C  
ATOM   3830  CD1 LEU A 489     -28.815   2.720  32.538  1.00 64.17           C  
ATOM   3831  CD2 LEU A 489     -29.274   2.138  34.935  1.00 64.17           C  
ATOM   3832  N   ALA A 490     -32.083   6.801  34.600  1.00 63.38           N  
ATOM   3833  CA  ALA A 490     -32.348   8.177  35.013  1.00 63.38           C  
ATOM   3834  C   ALA A 490     -33.408   8.226  36.111  1.00 63.38           C  
ATOM   3835  CB  ALA A 490     -32.787   9.017  33.817  1.00 63.38           C  
ATOM   3836  O   ALA A 490     -33.370   9.099  36.980  1.00 63.38           O  
ATOM   3837  N   ASP A 491     -34.314   7.181  36.129  1.00 59.77           N  
ATOM   3838  CA  ASP A 491     -35.383   7.015  37.109  1.00 59.77           C  
ATOM   3839  C   ASP A 491     -34.871   6.317  38.366  1.00 59.77           C  
ATOM   3840  CB  ASP A 491     -36.547   6.226  36.505  1.00 59.77           C  
ATOM   3841  O   ASP A 491     -35.494   6.402  39.427  1.00 59.77           O  
ATOM   3842  CG  ASP A 491     -37.462   7.082  35.648  1.00 59.77           C  
ATOM   3843  OD1 ASP A 491     -37.370   8.327  35.712  1.00 59.77           O  
ATOM   3844  OD2 ASP A 491     -38.284   6.507  34.903  1.00 59.77           O  
ATOM   3845  N   ARG A 492     -33.691   5.618  38.343  1.00 53.30           N  
ATOM   3846  CA  ARG A 492     -33.005   4.915  39.422  1.00 53.30           C  
ATOM   3847  C   ARG A 492     -32.405   5.898  40.422  1.00 53.30           C  
ATOM   3848  CB  ARG A 492     -31.910   4.006  38.860  1.00 53.30           C  
ATOM   3849  O   ARG A 492     -32.307   5.598  41.613  1.00 53.30           O  
ATOM   3850  CG  ARG A 492     -32.268   2.528  38.877  1.00 53.30           C  
ATOM   3851  CD  ARG A 492     -31.109   1.662  38.405  1.00 53.30           C  
ATOM   3852  NE  ARG A 492     -31.470   0.247  38.376  1.00 53.30           N  
ATOM   3853  NH1 ARG A 492     -29.427  -0.471  37.570  1.00 53.30           N  
ATOM   3854  NH2 ARG A 492     -31.093  -1.986  37.995  1.00 53.30           N  
ATOM   3855  CZ  ARG A 492     -30.662  -0.733  37.980  1.00 53.30           C  
ATOM   3856  N   GLY A 493     -32.194   7.153  40.112  1.00 50.89           N  
ATOM   3857  CA  GLY A 493     -31.817   8.239  41.003  1.00 50.89           C  
ATOM   3858  C   GLY A 493     -33.007   8.915  41.657  1.00 50.89           C  
ATOM   3859  O   GLY A 493     -32.880   9.501  42.733  1.00 50.89           O  
ATOM   3860  N   ARG A 494     -34.266   8.405  41.269  1.00 47.70           N  
ATOM   3861  CA  ARG A 494     -35.532   8.926  41.772  1.00 47.70           C  
ATOM   3862  C   ARG A 494     -36.423   7.800  42.285  1.00 47.70           C  
ATOM   3863  CB  ARG A 494     -36.260   9.716  40.682  1.00 47.70           C  
ATOM   3864  O   ARG A 494     -37.359   8.041  43.050  1.00 47.70           O  
ATOM   3865  CG  ARG A 494     -35.659  11.085  40.408  1.00 47.70           C  
ATOM   3866  CD  ARG A 494     -36.526  11.902  39.460  1.00 47.70           C  
ATOM   3867  NE  ARG A 494     -35.916  13.192  39.148  1.00 47.70           N  
ATOM   3868  NH1 ARG A 494     -37.716  13.983  37.935  1.00 47.70           N  
ATOM   3869  NH2 ARG A 494     -35.850  15.286  38.208  1.00 47.70           N  
ATOM   3870  CZ  ARG A 494     -36.495  14.151  38.431  1.00 47.70           C  
ATOM   3871  N   ALA A 495     -35.900   6.519  42.273  1.00 47.28           N  
ATOM   3872  CA  ALA A 495     -36.853   5.455  42.577  1.00 47.28           C  
ATOM   3873  C   ALA A 495     -36.377   4.612  43.756  1.00 47.28           C  
ATOM   3874  CB  ALA A 495     -37.076   4.573  41.351  1.00 47.28           C  
ATOM   3875  O   ALA A 495     -35.195   4.270  43.845  1.00 47.28           O  
ATOM   3876  N   VAL A 496     -36.663   4.967  45.047  1.00 50.70           N  
ATOM   3877  CA  VAL A 496     -36.642   4.180  46.275  1.00 50.70           C  
ATOM   3878  C   VAL A 496     -36.988   2.726  45.963  1.00 50.70           C  
ATOM   3879  CB  VAL A 496     -37.619   4.746  47.329  1.00 50.70           C  
ATOM   3880  O   VAL A 496     -38.005   2.447  45.323  1.00 50.70           O  
ATOM   3881  CG1 VAL A 496     -37.564   3.923  48.615  1.00 50.70           C  
ATOM   3882  CG2 VAL A 496     -37.301   6.213  47.617  1.00 50.70           C  
ATOM   3883  N   TYR A 497     -35.933   1.832  45.699  1.00 52.46           N  
ATOM   3884  CA  TYR A 497     -36.069   0.380  45.677  1.00 52.46           C  
ATOM   3885  C   TYR A 497     -37.092  -0.087  46.705  1.00 52.46           C  
ATOM   3886  CB  TYR A 497     -34.718  -0.290  45.944  1.00 52.46           C  
ATOM   3887  O   TYR A 497     -36.958   0.197  47.898  1.00 52.46           O  
ATOM   3888  CG  TYR A 497     -34.772  -1.798  45.912  1.00 52.46           C  
ATOM   3889  CD1 TYR A 497     -34.791  -2.539  47.091  1.00 52.46           C  
ATOM   3890  CD2 TYR A 497     -34.802  -2.485  44.703  1.00 52.46           C  
ATOM   3891  CE1 TYR A 497     -34.839  -3.929  47.067  1.00 52.46           C  
ATOM   3892  CE2 TYR A 497     -34.850  -3.875  44.666  1.00 52.46           C  
ATOM   3893  OH  TYR A 497     -34.916  -5.963  45.821  1.00 52.46           O  
ATOM   3894  CZ  TYR A 497     -34.869  -4.587  45.852  1.00 52.46           C  
ATOM   3895  N   ILE A 498     -38.413  -0.408  46.306  1.00 53.06           N  
ATOM   3896  CA  ILE A 498     -39.380  -1.114  47.140  1.00 53.06           C  
ATOM   3897  C   ILE A 498     -39.373  -2.601  46.792  1.00 53.06           C  
ATOM   3898  CB  ILE A 498     -40.801  -0.531  46.974  1.00 53.06           C  
ATOM   3899  O   ILE A 498     -39.702  -2.983  45.667  1.00 53.06           O  
ATOM   3900  CG1 ILE A 498     -40.800   0.973  47.271  1.00 53.06           C  
ATOM   3901  CG2 ILE A 498     -41.796  -1.267  47.876  1.00 53.06           C  
ATOM   3902  CD1 ILE A 498     -42.120   1.666  46.962  1.00 53.06           C  
ATOM   3903  N   PRO A 499     -38.610  -3.455  47.463  1.00 51.88           N  
ATOM   3904  CA  PRO A 499     -38.611  -4.902  47.235  1.00 51.88           C  
ATOM   3905  C   PRO A 499     -40.009  -5.457  46.972  1.00 51.88           C  
ATOM   3906  CB  PRO A 499     -38.037  -5.465  48.538  1.00 51.88           C  
ATOM   3907  O   PRO A 499     -40.999  -4.900  47.453  1.00 51.88           O  
ATOM   3908  CG  PRO A 499     -37.737  -4.262  49.374  1.00 51.88           C  
ATOM   3909  CD  PRO A 499     -38.263  -3.046  48.667  1.00 51.88           C  
ATOM   3910  N   PRO A 500     -40.119  -6.164  45.897  1.00 55.40           N  
ATOM   3911  CA  PRO A 500     -41.353  -6.789  45.414  1.00 55.40           C  
ATOM   3912  C   PRO A 500     -42.210  -7.352  46.545  1.00 55.40           C  
ATOM   3913  CB  PRO A 500     -40.847  -7.909  44.503  1.00 55.40           C  
ATOM   3914  O   PRO A 500     -43.431  -7.463  46.403  1.00 55.40           O  
ATOM   3915  CG  PRO A 500     -39.361  -7.889  44.660  1.00 55.40           C  
ATOM   3916  CD  PRO A 500     -38.990  -6.724  45.532  1.00 55.40           C  
ATOM   3917  N   GLN A 501     -41.635  -7.223  47.838  1.00 56.87           N  
ATOM   3918  CA  GLN A 501     -42.332  -7.735  49.012  1.00 56.87           C  
ATOM   3919  C   GLN A 501     -42.593  -6.624  50.025  1.00 56.87           C  
ATOM   3920  CB  GLN A 501     -41.530  -8.862  49.665  1.00 56.87           C  
ATOM   3921  O   GLN A 501     -43.026  -6.890  51.149  1.00 56.87           O  
ATOM   3922  CG  GLN A 501     -41.355 -10.087  48.776  1.00 56.87           C  
ATOM   3923  CD  GLN A 501     -40.464 -11.143  49.401  1.00 56.87           C  
ATOM   3924  NE2 GLN A 501     -40.322 -12.277  48.723  1.00 56.87           N  
ATOM   3925  OE1 GLN A 501     -39.906 -10.942  50.485  1.00 56.87           O  
ATOM   3926  N   ALA A 502     -42.369  -5.404  49.584  1.00 58.71           N  
ATOM   3927  CA  ALA A 502     -42.522  -4.253  50.470  1.00 58.71           C  
ATOM   3928  C   ALA A 502     -43.944  -3.702  50.412  1.00 58.71           C  
ATOM   3929  CB  ALA A 502     -41.518  -3.163  50.104  1.00 58.71           C  
ATOM   3930  O   ALA A 502     -44.588  -3.736  49.361  1.00 58.71           O  
ATOM   3931  N   LYS A 503     -44.591  -3.692  51.544  1.00 60.09           N  
ATOM   3932  CA  LYS A 503     -45.912  -3.108  51.758  1.00 60.09           C  
ATOM   3933  C   LYS A 503     -45.992  -1.701  51.171  1.00 60.09           C  
ATOM   3934  CB  LYS A 503     -46.250  -3.074  53.249  1.00 60.09           C  
ATOM   3935  O   LYS A 503     -44.994  -0.977  51.143  1.00 60.09           O  
ATOM   3936  CG  LYS A 503     -46.476  -4.447  53.864  1.00 60.09           C  
ATOM   3937  CD  LYS A 503     -46.903  -4.343  55.322  1.00 60.09           C  
ATOM   3938  CE  LYS A 503     -47.098  -5.718  55.948  1.00 60.09           C  
ATOM   3939  NZ  LYS A 503     -47.463  -5.622  57.393  1.00 60.09           N  
ATOM   3940  N   ALA A 504     -46.880  -1.525  50.240  1.00 61.01           N  
ATOM   3941  CA  ALA A 504     -47.162  -0.251  49.584  1.00 61.01           C  
ATOM   3942  C   ALA A 504     -47.169   0.895  50.592  1.00 61.01           C  
ATOM   3943  CB  ALA A 504     -48.498  -0.316  48.847  1.00 61.01           C  
ATOM   3944  O   ALA A 504     -46.778   2.018  50.267  1.00 61.01           O  
ATOM   3945  N   ASN A 505     -47.338   0.621  51.960  1.00 65.65           N  
ATOM   3946  CA  ASN A 505     -47.236   1.525  53.101  1.00 65.65           C  
ATOM   3947  C   ASN A 505     -47.413   0.782  54.422  1.00 65.65           C  
ATOM   3948  CB  ASN A 505     -48.262   2.654  52.985  1.00 65.65           C  
ATOM   3949  O   ASN A 505     -47.799  -0.388  54.435  1.00 65.65           O  
ATOM   3950  CG  ASN A 505     -49.691   2.148  52.996  1.00 65.65           C  
ATOM   3951  ND2 ASN A 505     -50.540   2.753  52.174  1.00 65.65           N  
ATOM   3952  OD1 ASN A 505     -50.029   1.222  53.738  1.00 65.65           O  
ATOM   3953  N   LEU A 506     -46.949   1.358  55.518  1.00 58.65           N  
ATOM   3954  CA  LEU A 506     -46.846   0.804  56.864  1.00 58.65           C  
ATOM   3955  C   LEU A 506     -48.207   0.331  57.363  1.00 58.65           C  
ATOM   3956  CB  LEU A 506     -46.268   1.843  57.829  1.00 58.65           C  
ATOM   3957  O   LEU A 506     -48.285  -0.544  58.229  1.00 58.65           O  
ATOM   3958  CG  LEU A 506     -44.758   2.075  57.751  1.00 58.65           C  
ATOM   3959  CD1 LEU A 506     -44.392   3.403  58.403  1.00 58.65           C  
ATOM   3960  CD2 LEU A 506     -44.005   0.924  58.409  1.00 58.65           C  
ATOM   3961  N   GLN A 507     -49.264   0.632  56.583  1.00 71.53           N  
ATOM   3962  CA  GLN A 507     -50.636   0.353  56.994  1.00 71.53           C  
ATOM   3963  C   GLN A 507     -51.256  -0.744  56.134  1.00 71.53           C  
ATOM   3964  CB  GLN A 507     -51.487   1.622  56.921  1.00 71.53           C  
ATOM   3965  O   GLN A 507     -52.375  -1.189  56.399  1.00 71.53           O  
ATOM   3966  CG  GLN A 507     -51.066   2.703  57.907  1.00 71.53           C  
ATOM   3967  CD  GLN A 507     -51.762   4.028  57.658  1.00 71.53           C  
ATOM   3968  NE2 GLN A 507     -51.594   4.969  58.582  1.00 71.53           N  
ATOM   3969  OE1 GLN A 507     -52.444   4.205  56.644  1.00 71.53           O  
ATOM   3970  N   ALA A 508     -50.394  -1.210  55.133  1.00 68.33           N  
ATOM   3971  CA  ALA A 508     -50.916  -2.236  54.233  1.00 68.33           C  
ATOM   3972  C   ALA A 508     -50.709  -3.632  54.815  1.00 68.33           C  
ATOM   3973  CB  ALA A 508     -50.251  -2.130  52.863  1.00 68.33           C  
ATOM   3974  O   ALA A 508     -49.733  -3.875  55.529  1.00 68.33           O  
ATOM   3975  N   SER A 509     -51.878  -4.455  54.777  1.00 64.00           N  
ATOM   3976  CA  SER A 509     -51.997  -5.801  55.328  1.00 64.00           C  
ATOM   3977  C   SER A 509     -51.101  -6.785  54.583  1.00 64.00           C  
ATOM   3978  CB  SER A 509     -53.449  -6.277  55.271  1.00 64.00           C  
ATOM   3979  O   SER A 509     -50.799  -6.588  53.405  1.00 64.00           O  
ATOM   3980  OG  SER A 509     -53.738  -6.862  54.013  1.00 64.00           O  
ATOM   3981  N   ASP A 510     -50.385  -7.631  55.260  1.00 62.44           N  
ATOM   3982  CA  ASP A 510     -49.477  -8.689  54.828  1.00 62.44           C  
ATOM   3983  C   ASP A 510     -50.158  -9.625  53.832  1.00 62.44           C  
ATOM   3984  CB  ASP A 510     -48.967  -9.484  56.032  1.00 62.44           C  
ATOM   3985  O   ASP A 510     -49.489 -10.289  53.038  1.00 62.44           O  
ATOM   3986  CG  ASP A 510     -47.908  -8.741  56.828  1.00 62.44           C  
ATOM   3987  OD1 ASP A 510     -47.332  -7.761  56.309  1.00 62.44           O  
ATOM   3988  OD2 ASP A 510     -47.646  -9.141  57.983  1.00 62.44           O  
ATOM   3989  N   LYS A 511     -51.475  -9.529  53.680  1.00 62.19           N  
ATOM   3990  CA  LYS A 511     -52.268 -10.401  52.819  1.00 62.19           C  
ATOM   3991  C   LYS A 511     -52.471  -9.777  51.441  1.00 62.19           C  
ATOM   3992  CB  LYS A 511     -53.623 -10.703  53.462  1.00 62.19           C  
ATOM   3993  O   LYS A 511     -52.950 -10.440  50.518  1.00 62.19           O  
ATOM   3994  CG  LYS A 511     -53.563 -11.741  54.573  1.00 62.19           C  
ATOM   3995  CD  LYS A 511     -54.956 -12.144  55.037  1.00 62.19           C  
ATOM   3996  CE  LYS A 511     -54.897 -13.147  56.182  1.00 62.19           C  
ATOM   3997  NZ  LYS A 511     -56.261 -13.577  56.612  1.00 62.19           N  
ATOM   3998  N   ALA A 512     -51.958  -8.593  51.156  1.00 55.36           N  
ATOM   3999  CA  ALA A 512     -52.048  -7.848  49.904  1.00 55.36           C  
ATOM   4000  C   ALA A 512     -50.779  -8.015  49.073  1.00 55.36           C  
ATOM   4001  CB  ALA A 512     -52.306  -6.369  50.182  1.00 55.36           C  
ATOM   4002  O   ALA A 512     -50.652  -7.428  47.996  1.00 55.36           O  
ATOM   4003  N   LEU A 513     -49.882  -9.040  49.532  1.00 47.63           N  
ATOM   4004  CA  LEU A 513     -48.641  -9.317  48.817  1.00 47.63           C  
ATOM   4005  C   LEU A 513     -48.866 -10.349  47.717  1.00 47.63           C  
ATOM   4006  CB  LEU A 513     -47.563  -9.812  49.785  1.00 47.63           C  
ATOM   4007  O   LEU A 513     -49.399 -11.430  47.975  1.00 47.63           O  
ATOM   4008  CG  LEU A 513     -46.704  -8.736  50.451  1.00 47.63           C  
ATOM   4009  CD1 LEU A 513     -46.256  -9.196  51.834  1.00 47.63           C  
ATOM   4010  CD2 LEU A 513     -45.500  -8.397  49.579  1.00 47.63           C  
ATOM   4011  N   PHE A 514     -49.825 -10.037  46.684  1.00 42.04           N  
ATOM   4012  CA  PHE A 514     -49.750 -10.579  45.332  1.00 42.04           C  
ATOM   4013  C   PHE A 514     -51.141 -10.703  44.721  1.00 42.04           C  
ATOM   4014  CB  PHE A 514     -49.055 -11.944  45.337  1.00 42.04           C  
ATOM   4015  O   PHE A 514     -52.060 -11.224  45.357  1.00 42.04           O  
ATOM   4016  CG  PHE A 514     -47.565 -11.867  45.144  1.00 42.04           C  
ATOM   4017  CD1 PHE A 514     -47.018 -11.780  43.870  1.00 42.04           C  
ATOM   4018  CD2 PHE A 514     -46.710 -11.883  46.239  1.00 42.04           C  
ATOM   4019  CE1 PHE A 514     -45.639 -11.708  43.689  1.00 42.04           C  
ATOM   4020  CE2 PHE A 514     -45.330 -11.812  46.066  1.00 42.04           C  
ATOM   4021  CZ  PHE A 514     -44.797 -11.726  44.790  1.00 42.04           C  
ATOM   4022  N   LYS A 515     -51.709  -9.988  43.623  1.00 39.41           N  
ATOM   4023  CA  LYS A 515     -52.680 -10.543  42.684  1.00 39.41           C  
ATOM   4024  C   LYS A 515     -52.207 -11.885  42.133  1.00 39.41           C  
ATOM   4025  CB  LYS A 515     -52.935  -9.566  41.536  1.00 39.41           C  
ATOM   4026  O   LYS A 515     -51.028 -12.049  41.810  1.00 39.41           O  
ATOM   4027  CG  LYS A 515     -54.027  -8.545  41.823  1.00 39.41           C  
ATOM   4028  CD  LYS A 515     -54.354  -7.716  40.588  1.00 39.41           C  
ATOM   4029  CE  LYS A 515     -55.403  -6.653  40.890  1.00 39.41           C  
ATOM   4030  NZ  LYS A 515     -55.737  -5.845  39.679  1.00 39.41           N  
TER    4031      LYS A 515
ENDMDL
END
