# Supplementary material for: Exploring a diverse world of effector domains and amyloid signaling motifs in fungal NLR proteins
Source: PLoS Comput Biol. 2022 Dec 21;18(12):e1010787. doi: 10.1371/journal.pcbi.1010787 (PMC9815663; doi:10.1371/journal.pcbi.1010787)
Supplement: S4 Data — Full AlphaFold2/ColabFold outputs. (GZ) [file pcbi.1010787.s011.tar.gz › PQE30996_1_350/rank_3_model_1_ptm_seed_0_unrelaxed.pdb]

MODEL     1
ATOM      1  N   MET A   1      -3.634  22.427  44.345  1.00 48.52           N  
ATOM      2  CA  MET A   1      -4.290  22.554  43.047  1.00 48.52           C  
ATOM      3  C   MET A   1      -3.512  21.807  41.969  1.00 48.52           C  
ATOM      4  CB  MET A   1      -4.438  24.027  42.660  1.00 48.52           C  
ATOM      5  O   MET A   1      -3.879  21.846  40.793  1.00 48.52           O  
ATOM      6  CG  MET A   1      -5.514  24.761  43.443  1.00 48.52           C  
ATOM      7  SD  MET A   1      -6.617  25.753  42.363  1.00 48.52           S  
ATOM      8  CE  MET A   1      -8.130  25.753  43.365  1.00 48.52           C  
ATOM      9  N   SER A   2      -2.966  20.521  42.173  1.00 50.48           N  
ATOM     10  CA  SER A   2      -2.115  19.619  41.403  1.00 50.48           C  
ATOM     11  C   SER A   2      -2.750  18.238  41.272  1.00 50.48           C  
ATOM     12  CB  SER A   2      -0.737  19.495  42.053  1.00 50.48           C  
ATOM     13  O   SER A   2      -2.236  17.379  40.553  1.00 50.48           O  
ATOM     14  OG  SER A   2      -0.817  18.772  43.270  1.00 50.48           O  
ATOM     15  N   ASN A   3      -4.185  18.079  41.184  1.00 52.38           N  
ATOM     16  CA  ASN A   3      -4.814  16.766  41.075  1.00 52.38           C  
ATOM     17  C   ASN A   3      -5.821  16.720  39.930  1.00 52.38           C  
ATOM     18  CB  ASN A   3      -5.490  16.384  42.393  1.00 52.38           C  
ATOM     19  O   ASN A   3      -6.403  15.670  39.651  1.00 52.38           O  
ATOM     20  CG  ASN A   3      -4.599  15.542  43.284  1.00 52.38           C  
ATOM     21  ND2 ASN A   3      -5.108  15.174  44.454  1.00 52.38           N  
ATOM     22  OD1 ASN A   3      -3.462  15.225  42.925  1.00 52.38           O  
ATOM     23  N   SER A   4      -5.975  17.726  39.066  1.00 55.34           N  
ATOM     24  CA  SER A   4      -6.937  17.751  37.969  1.00 55.34           C  
ATOM     25  C   SER A   4      -6.264  17.443  36.636  1.00 55.34           C  
ATOM     26  CB  SER A   4      -7.631  19.112  37.896  1.00 55.34           C  
ATOM     27  O   SER A   4      -6.917  16.985  35.696  1.00 55.34           O  
ATOM     28  OG  SER A   4      -6.724  20.118  37.480  1.00 55.34           O  
ATOM     29  N   HIS A   5      -4.956  17.356  36.586  1.00 54.01           N  
ATOM     30  CA  HIS A   5      -4.220  17.089  35.356  1.00 54.01           C  
ATOM     31  C   HIS A   5      -3.948  15.598  35.190  1.00 54.01           C  
ATOM     32  CB  HIS A   5      -2.904  17.868  35.339  1.00 54.01           C  
ATOM     33  O   HIS A   5      -3.894  15.094  34.065  1.00 54.01           O  
ATOM     34  CG  HIS A   5      -3.023  19.234  34.742  1.00 54.01           C  
ATOM     35  CD2 HIS A   5      -2.296  20.359  34.942  1.00 54.01           C  
ATOM     36  ND1 HIS A   5      -3.992  19.560  33.817  1.00 54.01           N  
ATOM     37  CE1 HIS A   5      -3.854  20.830  33.473  1.00 54.01           C  
ATOM     38  NE2 HIS A   5      -2.832  21.337  34.141  1.00 54.01           N  
ATOM     39  N   THR A   6      -4.073  14.774  36.257  1.00 59.00           N  
ATOM     40  CA  THR A   6      -3.814  13.339  36.223  1.00 59.00           C  
ATOM     41  C   THR A   6      -5.088  12.568  35.887  1.00 59.00           C  
ATOM     42  CB  THR A   6      -3.249  12.841  37.566  1.00 59.00           C  
ATOM     43  O   THR A   6      -5.039  11.554  35.187  1.00 59.00           O  
ATOM     44  CG2 THR A   6      -1.740  13.048  37.639  1.00 59.00           C  
ATOM     45  OG1 THR A   6      -3.871  13.564  38.637  1.00 59.00           O  
ATOM     46  N   ASN A   7      -6.339  13.184  36.160  1.00 60.89           N  
ATOM     47  CA  ASN A   7      -7.629  12.555  35.897  1.00 60.89           C  
ATOM     48  C   ASN A   7      -8.063  12.751  34.447  1.00 60.89           C  
ATOM     49  CB  ASN A   7      -8.696  13.100  36.849  1.00 60.89           C  
ATOM     50  O   ASN A   7      -8.679  11.863  33.854  1.00 60.89           O  
ATOM     51  CG  ASN A   7      -8.704  12.386  38.186  1.00 60.89           C  
ATOM     52  ND2 ASN A   7      -9.440  12.934  39.146  1.00 60.89           N  
ATOM     53  OD1 ASN A   7      -8.054  11.351  38.356  1.00 60.89           O  
ATOM     54  N   ASN A   8      -7.588  13.829  33.796  1.00 61.93           N  
ATOM     55  CA  ASN A   8      -7.897  14.138  32.404  1.00 61.93           C  
ATOM     56  C   ASN A   8      -6.995  13.365  31.445  1.00 61.93           C  
ATOM     57  CB  ASN A   8      -7.779  15.642  32.148  1.00 61.93           C  
ATOM     58  O   ASN A   8      -7.438  12.938  30.378  1.00 61.93           O  
ATOM     59  CG  ASN A   8      -8.956  16.422  32.698  1.00 61.93           C  
ATOM     60  ND2 ASN A   8      -8.807  17.738  32.785  1.00 61.93           N  
ATOM     61  OD1 ASN A   8      -9.991  15.846  33.044  1.00 61.93           O  
ATOM     62  N   GLU A   9      -5.744  13.072  31.845  1.00 61.51           N  
ATOM     63  CA  GLU A   9      -4.787  12.313  31.046  1.00 61.51           C  
ATOM     64  C   GLU A   9      -5.116  10.824  31.058  1.00 61.51           C  
ATOM     65  CB  GLU A   9      -3.361  12.541  31.556  1.00 61.51           C  
ATOM     66  O   GLU A   9      -4.993  10.147  30.035  1.00 61.51           O  
ATOM     67  CG  GLU A   9      -2.776  13.890  31.165  1.00 61.51           C  
ATOM     68  CD  GLU A   9      -1.352  14.092  31.657  1.00 61.51           C  
ATOM     69  OE1 GLU A   9      -0.762  15.162  31.386  1.00 61.51           O  
ATOM     70  OE2 GLU A   9      -0.821  13.172  32.319  1.00 61.51           O  
ATOM     71  N   ILE A  10      -5.589  10.203  32.246  1.00 62.49           N  
ATOM     72  CA  ILE A  10      -6.007   8.815  32.410  1.00 62.49           C  
ATOM     73  C   ILE A  10      -7.304   8.572  31.642  1.00 62.49           C  
ATOM     74  CB  ILE A  10      -6.192   8.453  33.901  1.00 62.49           C  
ATOM     75  O   ILE A  10      -7.455   7.545  30.976  1.00 62.49           O  
ATOM     76  CG1 ILE A  10      -4.849   8.520  34.637  1.00 62.49           C  
ATOM     77  CG2 ILE A  10      -6.827   7.067  34.045  1.00 62.49           C  
ATOM     78  CD1 ILE A  10      -4.961   8.356  36.147  1.00 62.49           C  
ATOM     79  N   ASP A  11      -8.205   9.504  31.501  1.00 79.64           N  
ATOM     80  CA  ASP A  11      -9.468   9.451  30.772  1.00 79.64           C  
ATOM     81  C   ASP A  11      -9.236   9.530  29.265  1.00 79.64           C  
ATOM     82  CB  ASP A  11     -10.395  10.582  31.222  1.00 79.64           C  
ATOM     83  O   ASP A  11      -9.884   8.821  28.493  1.00 79.64           O  
ATOM     84  CG  ASP A  11     -11.810  10.436  30.688  1.00 79.64           C  
ATOM     85  OD1 ASP A  11     -12.277   9.291  30.503  1.00 79.64           O  
ATOM     86  OD2 ASP A  11     -12.462  11.475  30.448  1.00 79.64           O  
ATOM     87  N   GLU A  12      -8.253  10.131  28.846  1.00 79.96           N  
ATOM     88  CA  GLU A  12      -7.898  10.285  27.438  1.00 79.96           C  
ATOM     89  C   GLU A  12      -7.164   9.053  26.917  1.00 79.96           C  
ATOM     90  CB  GLU A  12      -7.039  11.535  27.234  1.00 79.96           C  
ATOM     91  O   GLU A  12      -7.400   8.614  25.789  1.00 79.96           O  
ATOM     92  CG  GLU A  12      -7.818  12.839  27.328  1.00 79.96           C  
ATOM     93  CD  GLU A  12      -8.766  13.058  26.159  1.00 79.96           C  
ATOM     94  OE1 GLU A  12      -9.754  13.812  26.311  1.00 79.96           O  
ATOM     95  OE2 GLU A  12      -8.518  12.470  25.083  1.00 79.96           O  
ATOM     96  N   ASP A  13      -6.156   8.493  27.685  1.00 84.24           N  
ATOM     97  CA  ASP A  13      -5.501   7.236  27.335  1.00 84.24           C  
ATOM     98  C   ASP A  13      -6.521   6.112  27.174  1.00 84.24           C  
ATOM     99  CB  ASP A  13      -4.464   6.858  28.395  1.00 84.24           C  
ATOM    100  O   ASP A  13      -6.388   5.269  26.283  1.00 84.24           O  
ATOM    101  CG  ASP A  13      -3.208   7.709  28.327  1.00 84.24           C  
ATOM    102  OD1 ASP A  13      -2.960   8.346  27.281  1.00 84.24           O  
ATOM    103  OD2 ASP A  13      -2.459   7.740  29.328  1.00 84.24           O  
ATOM    104  N   LEU A  14      -7.445   6.120  28.095  1.00 87.06           N  
ATOM    105  CA  LEU A  14      -8.539   5.157  28.020  1.00 87.06           C  
ATOM    106  C   LEU A  14      -9.348   5.354  26.742  1.00 87.06           C  
ATOM    107  CB  LEU A  14      -9.452   5.287  29.242  1.00 87.06           C  
ATOM    108  O   LEU A  14      -9.729   4.380  26.088  1.00 87.06           O  
ATOM    109  CG  LEU A  14     -10.606   4.287  29.335  1.00 87.06           C  
ATOM    110  CD1 LEU A  14     -10.067   2.868  29.482  1.00 87.06           C  
ATOM    111  CD2 LEU A  14     -11.526   4.639  30.500  1.00 87.06           C  
ATOM    112  N   ARG A  15      -9.628   6.538  26.313  1.00 88.88           N  
ATOM    113  CA  ARG A  15     -10.348   6.860  25.085  1.00 88.88           C  
ATOM    114  C   ARG A  15      -9.573   6.395  23.857  1.00 88.88           C  
ATOM    115  CB  ARG A  15     -10.615   8.365  24.997  1.00 88.88           C  
ATOM    116  O   ARG A  15     -10.160   5.874  22.907  1.00 88.88           O  
ATOM    117  CG  ARG A  15     -11.645   8.867  25.996  1.00 88.88           C  
ATOM    118  CD  ARG A  15     -11.780  10.383  25.954  1.00 88.88           C  
ATOM    119  NE  ARG A  15     -12.332  10.839  24.681  1.00 88.88           N  
ATOM    120  NH1 ARG A  15     -11.866  13.072  25.044  1.00 88.88           N  
ATOM    121  NH2 ARG A  15     -12.886  12.410  23.101  1.00 88.88           N  
ATOM    122  CZ  ARG A  15     -12.360  12.106  24.278  1.00 88.88           C  
ATOM    123  N   ILE A  16      -8.329   6.660  23.866  1.00 89.85           N  
ATOM    124  CA  ILE A  16      -7.454   6.222  22.784  1.00 89.85           C  
ATOM    125  C   ILE A  16      -7.486   4.699  22.678  1.00 89.85           C  
ATOM    126  CB  ILE A  16      -6.004   6.715  22.995  1.00 89.85           C  
ATOM    127  O   ILE A  16      -7.606   4.150  21.580  1.00 89.85           O  
ATOM    128  CG1 ILE A  16      -5.928   8.237  22.831  1.00 89.85           C  
ATOM    129  CG2 ILE A  16      -5.049   6.011  22.027  1.00 89.85           C  
ATOM    130  CD1 ILE A  16      -4.584   8.835  23.222  1.00 89.85           C  
ATOM    131  N   GLU A  17      -7.336   4.042  23.866  1.00 90.75           N  
ATOM    132  CA  GLU A  17      -7.390   2.583  23.899  1.00 90.75           C  
ATOM    133  C   GLU A  17      -8.724   2.068  23.366  1.00 90.75           C  
ATOM    134  CB  GLU A  17      -7.158   2.068  25.322  1.00 90.75           C  
ATOM    135  O   GLU A  17      -8.760   1.113  22.588  1.00 90.75           O  
ATOM    136  CG  GLU A  17      -7.059   0.553  25.420  1.00 90.75           C  
ATOM    137  CD  GLU A  17      -6.842   0.056  26.840  1.00 90.75           C  
ATOM    138  OE1 GLU A  17      -6.810  -1.177  27.053  1.00 90.75           O  
ATOM    139  OE2 GLU A  17      -6.705   0.907  27.747  1.00 90.75           O  
ATOM    140  N   ARG A  18      -9.790   2.677  23.803  1.00 93.05           N  
ATOM    141  CA  ARG A  18     -11.129   2.280  23.379  1.00 93.05           C  
ATOM    142  C   ARG A  18     -11.318   2.504  21.883  1.00 93.05           C  
ATOM    143  CB  ARG A  18     -12.192   3.053  24.163  1.00 93.05           C  
ATOM    144  O   ARG A  18     -11.934   1.683  21.200  1.00 93.05           O  
ATOM    145  CG  ARG A  18     -12.369   2.577  25.596  1.00 93.05           C  
ATOM    146  CD  ARG A  18     -13.436   3.377  26.329  1.00 93.05           C  
ATOM    147  NE  ARG A  18     -13.715   2.820  27.650  1.00 93.05           N  
ATOM    148  NH1 ARG A  18     -15.114   4.538  28.305  1.00 93.05           N  
ATOM    149  NH2 ARG A  18     -14.690   2.792  29.729  1.00 93.05           N  
ATOM    150  CZ  ARG A  18     -14.506   3.385  28.558  1.00 93.05           C  
ATOM    151  N   CYS A  19     -10.875   3.665  21.439  1.00 93.64           N  
ATOM    152  CA  CYS A  19     -10.902   3.952  20.009  1.00 93.64           C  
ATOM    153  C   CYS A  19     -10.186   2.862  19.221  1.00 93.64           C  
ATOM    154  CB  CYS A  19     -10.260   5.308  19.722  1.00 93.64           C  
ATOM    155  O   CYS A  19     -10.717   2.353  18.232  1.00 93.64           O  
ATOM    156  SG  CYS A  19     -10.250   5.753  17.971  1.00 93.64           S  
ATOM    157  N   HIS A  20      -8.975   2.513  19.586  1.00 93.84           N  
ATOM    158  CA  HIS A  20      -8.185   1.459  18.958  1.00 93.84           C  
ATOM    159  C   HIS A  20      -8.911   0.119  19.014  1.00 93.84           C  
ATOM    160  CB  HIS A  20      -6.816   1.343  19.631  1.00 93.84           C  
ATOM    161  O   HIS A  20      -8.894  -0.642  18.044  1.00 93.84           O  
ATOM    162  CG  HIS A  20      -5.879   0.413  18.928  1.00 93.84           C  
ATOM    163  CD2 HIS A  20      -5.296  -0.739  19.336  1.00 93.84           C  
ATOM    164  ND1 HIS A  20      -5.439   0.634  17.641  1.00 93.84           N  
ATOM    165  CE1 HIS A  20      -4.625  -0.347  17.287  1.00 93.84           C  
ATOM    166  NE2 HIS A  20      -4.521  -1.192  18.297  1.00 93.84           N  
ATOM    167  N   GLU A  21      -9.477  -0.183  20.174  1.00 94.24           N  
ATOM    168  CA  GLU A  21     -10.205  -1.435  20.357  1.00 94.24           C  
ATOM    169  C   GLU A  21     -11.351  -1.558  19.358  1.00 94.24           C  
ATOM    170  CB  GLU A  21     -10.740  -1.541  21.788  1.00 94.24           C  
ATOM    171  O   GLU A  21     -11.563  -2.625  18.777  1.00 94.24           O  
ATOM    172  CG  GLU A  21     -11.444  -2.857  22.084  1.00 94.24           C  
ATOM    173  CD  GLU A  21     -11.992  -2.938  23.500  1.00 94.24           C  
ATOM    174  OE1 GLU A  21     -12.789  -3.859  23.791  1.00 94.24           O  
ATOM    175  OE2 GLU A  21     -11.622  -2.073  24.326  1.00 94.24           O  
ATOM    176  N   VAL A  22     -12.130  -0.498  19.219  1.00 95.66           N  
ATOM    177  CA  VAL A  22     -13.231  -0.482  18.261  1.00 95.66           C  
ATOM    178  C   VAL A  22     -12.701  -0.776  16.860  1.00 95.66           C  
ATOM    179  CB  VAL A  22     -13.975   0.872  18.276  1.00 95.66           C  
ATOM    180  O   VAL A  22     -13.262  -1.604  16.139  1.00 95.66           O  
ATOM    181  CG1 VAL A  22     -14.979   0.949  17.126  1.00 95.66           C  
ATOM    182  CG2 VAL A  22     -14.678   1.080  19.617  1.00 95.66           C  
ATOM    183  N   PHE A  23     -11.682  -0.103  16.469  1.00 96.71           N  
ATOM    184  CA  PHE A  23     -11.062  -0.284  15.162  1.00 96.71           C  
ATOM    185  C   PHE A  23     -10.626  -1.730  14.965  1.00 96.71           C  
ATOM    186  CB  PHE A  23      -9.862   0.654  15.000  1.00 96.71           C  
ATOM    187  O   PHE A  23     -10.877  -2.323  13.913  1.00 96.71           O  
ATOM    188  CG  PHE A  23      -9.227   0.598  13.637  1.00 96.71           C  
ATOM    189  CD1 PHE A  23      -7.918   0.159  13.481  1.00 96.71           C  
ATOM    190  CD2 PHE A  23      -9.941   0.986  12.510  1.00 96.71           C  
ATOM    191  CE1 PHE A  23      -7.329   0.107  12.220  1.00 96.71           C  
ATOM    192  CE2 PHE A  23      -9.358   0.936  11.247  1.00 96.71           C  
ATOM    193  CZ  PHE A  23      -8.052   0.497  11.104  1.00 96.71           C  
ATOM    194  N   GLU A  24      -9.957  -2.335  15.967  1.00 95.73           N  
ATOM    195  CA  GLU A  24      -9.485  -3.714  15.894  1.00 95.73           C  
ATOM    196  C   GLU A  24     -10.647  -4.685  15.699  1.00 95.73           C  
ATOM    197  CB  GLU A  24      -8.700  -4.081  17.156  1.00 95.73           C  
ATOM    198  O   GLU A  24     -10.542  -5.639  14.925  1.00 95.73           O  
ATOM    199  CG  GLU A  24      -7.334  -3.416  17.245  1.00 95.73           C  
ATOM    200  CD  GLU A  24      -6.371  -3.874  16.162  1.00 95.73           C  
ATOM    201  OE1 GLU A  24      -5.616  -3.032  15.624  1.00 95.73           O  
ATOM    202  OE2 GLU A  24      -6.372  -5.085  15.847  1.00 95.73           O  
ATOM    203  N   ARG A  25     -11.657  -4.503  16.361  1.00 95.43           N  
ATOM    204  CA  ARG A  25     -12.833  -5.358  16.236  1.00 95.43           C  
ATOM    205  C   ARG A  25     -13.440  -5.253  14.841  1.00 95.43           C  
ATOM    206  CB  ARG A  25     -13.879  -4.991  17.291  1.00 95.43           C  
ATOM    207  O   ARG A  25     -13.901  -6.251  14.282  1.00 95.43           O  
ATOM    208  CG  ARG A  25     -13.480  -5.366  18.710  1.00 95.43           C  
ATOM    209  CD  ARG A  25     -14.611  -5.116  19.698  1.00 95.43           C  
ATOM    210  NE  ARG A  25     -14.186  -5.354  21.074  1.00 95.43           N  
ATOM    211  NH1 ARG A  25     -16.320  -5.318  21.958  1.00 95.43           N  
ATOM    212  NH2 ARG A  25     -14.513  -5.663  23.326  1.00 95.43           N  
ATOM    213  CZ  ARG A  25     -15.007  -5.444  22.117  1.00 95.43           C  
ATOM    214  N   ILE A  26     -13.483  -4.058  14.351  1.00 95.40           N  
ATOM    215  CA  ILE A  26     -13.971  -3.839  12.994  1.00 95.40           C  
ATOM    216  C   ILE A  26     -13.070  -4.565  11.997  1.00 95.40           C  
ATOM    217  CB  ILE A  26     -14.042  -2.333  12.654  1.00 95.40           C  
ATOM    218  O   ILE A  26     -13.556  -5.189  11.051  1.00 95.40           O  
ATOM    219  CG1 ILE A  26     -15.226  -1.678  13.375  1.00 95.40           C  
ATOM    220  CG2 ILE A  26     -14.140  -2.125  11.140  1.00 95.40           C  
ATOM    221  CD1 ILE A  26     -15.278  -0.164  13.229  1.00 95.40           C  
ATOM    222  N   LEU A  27     -11.725  -4.469  12.145  1.00 94.48           N  
ATOM    223  CA  LEU A  27     -10.791  -5.183  11.280  1.00 94.48           C  
ATOM    224  C   LEU A  27     -11.088  -6.679  11.278  1.00 94.48           C  
ATOM    225  CB  LEU A  27      -9.349  -4.937  11.730  1.00 94.48           C  
ATOM    226  O   LEU A  27     -11.021  -7.328  10.232  1.00 94.48           O  
ATOM    227  CG  LEU A  27      -8.798  -3.528  11.500  1.00 94.48           C  
ATOM    228  CD1 LEU A  27      -7.352  -3.440  11.978  1.00 94.48           C  
ATOM    229  CD2 LEU A  27      -8.904  -3.146  10.028  1.00 94.48           C  
ATOM    230  N   ASP A  28     -11.422  -7.205  12.503  1.00 91.90           N  
ATOM    231  CA  ASP A  28     -11.762  -8.620  12.621  1.00 91.90           C  
ATOM    232  C   ASP A  28     -12.989  -8.962  11.779  1.00 91.90           C  
ATOM    233  CB  ASP A  28     -12.008  -8.992  14.085  1.00 91.90           C  
ATOM    234  O   ASP A  28     -13.024 -10.002  11.119  1.00 91.90           O  
ATOM    235  CG  ASP A  28     -10.733  -9.030  14.909  1.00 91.90           C  
ATOM    236  OD1 ASP A  28      -9.632  -9.130  14.326  1.00 91.90           O  
ATOM    237  OD2 ASP A  28     -10.831  -8.962  16.154  1.00 91.90           O  
ATOM    238  N   GLN A  29     -13.950  -8.049  11.785  1.00 91.54           N  
ATOM    239  CA  GLN A  29     -15.161  -8.274  11.003  1.00 91.54           C  
ATOM    240  C   GLN A  29     -14.871  -8.205   9.507  1.00 91.54           C  
ATOM    241  CB  GLN A  29     -16.239  -7.255  11.377  1.00 91.54           C  
ATOM    242  O   GLN A  29     -15.400  -9.002   8.729  1.00 91.54           O  
ATOM    243  CG  GLN A  29     -16.736  -7.384  12.810  1.00 91.54           C  
ATOM    244  CD  GLN A  29     -17.246  -8.776  13.132  1.00 91.54           C  
ATOM    245  NE2 GLN A  29     -16.868  -9.291  14.296  1.00 91.54           N  
ATOM    246  OE1 GLN A  29     -17.976  -9.382  12.341  1.00 91.54           O  
ATOM    247  N   LEU A  30     -14.057  -7.264   9.124  1.00 89.34           N  
ATOM    248  CA  LEU A  30     -13.663  -7.138   7.725  1.00 89.34           C  
ATOM    249  C   LEU A  30     -12.914  -8.381   7.257  1.00 89.34           C  
ATOM    250  CB  LEU A  30     -12.791  -5.896   7.524  1.00 89.34           C  
ATOM    251  O   LEU A  30     -13.094  -8.829   6.123  1.00 89.34           O  
ATOM    252  CG  LEU A  30     -13.519  -4.551   7.516  1.00 89.34           C  
ATOM    253  CD1 LEU A  30     -12.515  -3.405   7.589  1.00 89.34           C  
ATOM    254  CD2 LEU A  30     -14.395  -4.423   6.275  1.00 89.34           C  
ATOM    255  N   GLY A  31     -12.053  -8.877   8.103  1.00 87.28           N  
ATOM    256  CA  GLY A  31     -11.297 -10.081   7.793  1.00 87.28           C  
ATOM    257  C   GLY A  31     -12.177 -11.295   7.562  1.00 87.28           C  
ATOM    258  O   GLY A  31     -11.767 -12.248   6.897  1.00 87.28           O  
ATOM    259  N   ASN A  32     -13.368 -11.261   8.062  1.00 84.12           N  
ATOM    260  CA  ASN A  32     -14.311 -12.369   7.949  1.00 84.12           C  
ATOM    261  C   ASN A  32     -15.148 -12.264   6.678  1.00 84.12           C  
ATOM    262  CB  ASN A  32     -15.218 -12.429   9.180  1.00 84.12           C  
ATOM    263  O   ASN A  32     -15.956 -13.148   6.388  1.00 84.12           O  
ATOM    264  CG  ASN A  32     -14.487 -12.897  10.422  1.00 84.12           C  
ATOM    265  ND2 ASN A  32     -14.945 -12.448  11.585  1.00 84.12           N  
ATOM    266  OD1 ASN A  32     -13.517 -13.655  10.338  1.00 84.12           O  
ATOM    267  N   ILE A  33     -15.002 -11.172   5.954  1.00 81.34           N  
ATOM    268  CA  ILE A  33     -15.700 -11.023   4.682  1.00 81.34           C  
ATOM    269  C   ILE A  33     -15.082 -11.955   3.642  1.00 81.34           C  
ATOM    270  CB  ILE A  33     -15.661  -9.561   4.183  1.00 81.34           C  
ATOM    271  O   ILE A  33     -13.886 -11.867   3.353  1.00 81.34           O  
ATOM    272  CG1 ILE A  33     -16.351  -8.635   5.190  1.00 81.34           C  
ATOM    273  CG2 ILE A  33     -16.306  -9.445   2.799  1.00 81.34           C  
ATOM    274  CD1 ILE A  33     -16.243  -7.156   4.846  1.00 81.34           C  
ATOM    275  N   ASP A  34     -15.742 -12.989   3.206  1.00 69.92           N  
ATOM    276  CA  ASP A  34     -15.344 -14.134   2.393  1.00 69.92           C  
ATOM    277  C   ASP A  34     -14.820 -13.685   1.031  1.00 69.92           C  
ATOM    278  CB  ASP A  34     -16.519 -15.098   2.212  1.00 69.92           C  
ATOM    279  O   ASP A  34     -13.921 -14.314   0.468  1.00 69.92           O  
ATOM    280  CG  ASP A  34     -16.789 -15.942   3.445  1.00 69.92           C  
ATOM    281  OD1 ASP A  34     -15.920 -16.007   4.342  1.00 69.92           O  
ATOM    282  OD2 ASP A  34     -17.878 -16.551   3.519  1.00 69.92           O  
ATOM    283  N   THR A  35     -15.208 -12.532   0.505  1.00 71.79           N  
ATOM    284  CA  THR A  35     -14.858 -12.056  -0.829  1.00 71.79           C  
ATOM    285  C   THR A  35     -13.399 -11.611  -0.879  1.00 71.79           C  
ATOM    286  CB  THR A  35     -15.768 -10.892  -1.263  1.00 71.79           C  
ATOM    287  O   THR A  35     -12.773 -11.637  -1.940  1.00 71.79           O  
ATOM    288  CG2 THR A  35     -17.189 -11.376  -1.532  1.00 71.79           C  
ATOM    289  OG1 THR A  35     -15.800  -9.905  -0.224  1.00 71.79           O  
ATOM    290  N   LEU A  36     -12.847 -11.280   0.184  1.00 70.81           N  
ATOM    291  CA  LEU A  36     -11.504 -10.716   0.269  1.00 70.81           C  
ATOM    292  C   LEU A  36     -10.455 -11.819   0.353  1.00 70.81           C  
ATOM    293  CB  LEU A  36     -11.388  -9.791   1.484  1.00 70.81           C  
ATOM    294  O   LEU A  36      -9.271 -11.576   0.111  1.00 70.81           O  
ATOM    295  CG  LEU A  36     -12.260  -8.534   1.465  1.00 70.81           C  
ATOM    296  CD1 LEU A  36     -12.110  -7.766   2.774  1.00 70.81           C  
ATOM    297  CD2 LEU A  36     -11.899  -7.650   0.276  1.00 70.81           C  
ATOM    298  N   SER A  37     -10.905 -13.093   0.555  1.00 70.24           N  
ATOM    299  CA  SER A  37      -9.984 -14.216   0.696  1.00 70.24           C  
ATOM    300  C   SER A  37     -10.066 -15.153  -0.504  1.00 70.24           C  
ATOM    301  CB  SER A  37     -10.276 -14.992   1.981  1.00 70.24           C  
ATOM    302  O   SER A  37      -9.366 -16.166  -0.557  1.00 70.24           O  
ATOM    303  OG  SER A  37     -11.594 -15.512   1.965  1.00 70.24           O  
ATOM    304  N   LYS A  38     -10.916 -14.767  -1.538  1.00 74.25           N  
ATOM    305  CA  LYS A  38     -11.104 -15.616  -2.711  1.00 74.25           C  
ATOM    306  C   LYS A  38      -9.886 -15.563  -3.629  1.00 74.25           C  
ATOM    307  CB  LYS A  38     -12.358 -15.200  -3.480  1.00 74.25           C  
ATOM    308  O   LYS A  38      -9.142 -14.579  -3.626  1.00 74.25           O  
ATOM    309  CG  LYS A  38     -13.657 -15.456  -2.731  1.00 74.25           C  
ATOM    310  CD  LYS A  38     -14.871 -15.076  -3.569  1.00 74.25           C  
ATOM    311  CE  LYS A  38     -16.171 -15.319  -2.815  1.00 74.25           C  
ATOM    312  NZ  LYS A  38     -17.363 -14.916  -3.621  1.00 74.25           N  
ATOM    313  N   GLU A  39      -9.667 -16.635  -4.318  1.00 71.22           N  
ATOM    314  CA  GLU A  39      -8.576 -16.730  -5.283  1.00 71.22           C  
ATOM    315  C   GLU A  39      -8.658 -15.614  -6.321  1.00 71.22           C  
ATOM    316  CB  GLU A  39      -8.588 -18.095  -5.977  1.00 71.22           C  
ATOM    317  O   GLU A  39      -7.632 -15.142  -6.816  1.00 71.22           O  
ATOM    318  CG  GLU A  39      -7.347 -18.371  -6.813  1.00 71.22           C  
ATOM    319  CD  GLU A  39      -7.322 -19.771  -7.406  1.00 71.22           C  
ATOM    320  OE1 GLU A  39      -6.362 -20.104  -8.136  1.00 71.22           O  
ATOM    321  OE2 GLU A  39      -8.272 -20.540  -7.139  1.00 71.22           O  
ATOM    322  N   THR A  40      -9.842 -15.164  -6.547  1.00 75.24           N  
ATOM    323  CA  THR A  40     -10.075 -14.170  -7.589  1.00 75.24           C  
ATOM    324  C   THR A  40      -9.927 -12.757  -7.032  1.00 75.24           C  
ATOM    325  CB  THR A  40     -11.472 -14.333  -8.216  1.00 75.24           C  
ATOM    326  O   THR A  40     -10.140 -11.776  -7.748  1.00 75.24           O  
ATOM    327  CG2 THR A  40     -11.596 -15.670  -8.940  1.00 75.24           C  
ATOM    328  OG1 THR A  40     -12.463 -14.268  -7.183  1.00 75.24           O  
ATOM    329  N   SER A  41      -9.593 -12.694  -5.717  1.00 79.46           N  
ATOM    330  CA  SER A  41      -9.429 -11.380  -5.103  1.00 79.46           C  
ATOM    331  C   SER A  41      -8.211 -10.655  -5.664  1.00 79.46           C  
ATOM    332  CB  SER A  41      -9.299 -11.511  -3.584  1.00 79.46           C  
ATOM    333  O   SER A  41      -7.224 -11.290  -6.043  1.00 79.46           O  
ATOM    334  OG  SER A  41     -10.465 -12.095  -3.028  1.00 79.46           O  
ATOM    335  N   PRO A  42      -8.392  -9.330  -5.771  1.00 84.85           N  
ATOM    336  CA  PRO A  42      -7.271  -8.557  -6.311  1.00 84.85           C  
ATOM    337  C   PRO A  42      -6.006  -8.683  -5.464  1.00 84.85           C  
ATOM    338  CB  PRO A  42      -7.796  -7.119  -6.299  1.00 84.85           C  
ATOM    339  O   PRO A  42      -6.089  -8.877  -4.249  1.00 84.85           O  
ATOM    340  CG  PRO A  42      -8.854  -7.108  -5.243  1.00 84.85           C  
ATOM    341  CD  PRO A  42      -9.481  -8.471  -5.181  1.00 84.85           C  
ATOM    342  N   THR A  43      -4.843  -8.696  -6.078  1.00 88.78           N  
ATOM    343  CA  THR A  43      -3.545  -8.687  -5.412  1.00 88.78           C  
ATOM    344  C   THR A  43      -2.999  -7.266  -5.312  1.00 88.78           C  
ATOM    345  CB  THR A  43      -2.531  -9.578  -6.153  1.00 88.78           C  
ATOM    346  O   THR A  43      -3.230  -6.442  -6.200  1.00 88.78           O  
ATOM    347  CG2 THR A  43      -2.990 -11.032  -6.175  1.00 88.78           C  
ATOM    348  OG1 THR A  43      -2.389  -9.113  -7.500  1.00 88.78           O  
ATOM    349  N   PHE A  44      -2.387  -6.964  -4.224  1.00 91.17           N  
ATOM    350  CA  PHE A  44      -1.885  -5.621  -3.962  1.00 91.17           C  
ATOM    351  C   PHE A  44      -0.391  -5.650  -3.661  1.00 91.17           C  
ATOM    352  CB  PHE A  44      -2.643  -4.980  -2.795  1.00 91.17           C  
ATOM    353  O   PHE A  44       0.106  -6.600  -3.054  1.00 91.17           O  
ATOM    354  CG  PHE A  44      -4.140  -5.025  -2.946  1.00 91.17           C  
ATOM    355  CD1 PHE A  44      -4.814  -4.021  -3.630  1.00 91.17           C  
ATOM    356  CD2 PHE A  44      -4.872  -6.073  -2.403  1.00 91.17           C  
ATOM    357  CE1 PHE A  44      -6.199  -4.060  -3.770  1.00 91.17           C  
ATOM    358  CE2 PHE A  44      -6.257  -6.119  -2.540  1.00 91.17           C  
ATOM    359  CZ  PHE A  44      -6.918  -5.111  -3.223  1.00 91.17           C  
ATOM    360  N   PHE A  45       0.314  -4.635  -4.056  1.00 93.07           N  
ATOM    361  CA  PHE A  45       1.712  -4.423  -3.700  1.00 93.07           C  
ATOM    362  C   PHE A  45       1.897  -3.075  -3.013  1.00 93.07           C  
ATOM    363  CB  PHE A  45       2.603  -4.505  -4.943  1.00 93.07           C  
ATOM    364  O   PHE A  45       1.500  -2.039  -3.549  1.00 93.07           O  
ATOM    365  CG  PHE A  45       4.063  -4.697  -4.632  1.00 93.07           C  
ATOM    366  CD1 PHE A  45       4.851  -3.622  -4.238  1.00 93.07           C  
ATOM    367  CD2 PHE A  45       4.647  -5.952  -4.734  1.00 93.07           C  
ATOM    368  CE1 PHE A  45       6.202  -3.797  -3.950  1.00 93.07           C  
ATOM    369  CE2 PHE A  45       5.997  -6.135  -4.447  1.00 93.07           C  
ATOM    370  CZ  PHE A  45       6.773  -5.056  -4.056  1.00 93.07           C  
ATOM    371  N   VAL A  46       2.488  -3.107  -1.794  1.00 93.99           N  
ATOM    372  CA  VAL A  46       2.719  -1.871  -1.052  1.00 93.99           C  
ATOM    373  C   VAL A  46       4.146  -1.384  -1.292  1.00 93.99           C  
ATOM    374  CB  VAL A  46       2.468  -2.062   0.460  1.00 93.99           C  
ATOM    375  O   VAL A  46       5.110  -2.100  -1.006  1.00 93.99           O  
ATOM    376  CG1 VAL A  46       2.653  -0.743   1.209  1.00 93.99           C  
ATOM    377  CG2 VAL A  46       1.069  -2.625   0.702  1.00 93.99           C  
ATOM    378  N   VAL A  47       4.261  -0.147  -1.849  1.00 94.15           N  
ATOM    379  CA  VAL A  47       5.557   0.480  -2.087  1.00 94.15           C  
ATOM    380  C   VAL A  47       5.788   1.591  -1.066  1.00 94.15           C  
ATOM    381  CB  VAL A  47       5.659   1.045  -3.521  1.00 94.15           C  
ATOM    382  O   VAL A  47       4.975   2.511  -0.945  1.00 94.15           O  
ATOM    383  CG1 VAL A  47       6.994   1.758  -3.727  1.00 94.15           C  
ATOM    384  CG2 VAL A  47       5.483  -0.073  -4.548  1.00 94.15           C  
ATOM    385  N   TYR A  48       6.851   1.529  -0.286  1.00 93.66           N  
ATOM    386  CA  TYR A  48       7.177   2.567   0.684  1.00 93.66           C  
ATOM    387  C   TYR A  48       8.685   2.694   0.862  1.00 93.66           C  
ATOM    388  CB  TYR A  48       6.515   2.269   2.033  1.00 93.66           C  
ATOM    389  O   TYR A  48       9.427   1.738   0.624  1.00 93.66           O  
ATOM    390  CG  TYR A  48       7.063   1.042   2.720  1.00 93.66           C  
ATOM    391  CD1 TYR A  48       6.622  -0.232   2.369  1.00 93.66           C  
ATOM    392  CD2 TYR A  48       8.022   1.153   3.721  1.00 93.66           C  
ATOM    393  CE1 TYR A  48       7.123  -1.366   3.000  1.00 93.66           C  
ATOM    394  CE2 TYR A  48       8.530   0.026   4.359  1.00 93.66           C  
ATOM    395  OH  TYR A  48       8.574  -2.347   4.620  1.00 93.66           O  
ATOM    396  CZ  TYR A  48       8.075  -1.227   3.992  1.00 93.66           C  
ATOM    397  N   ALA A  49       9.143   3.884   1.152  1.00 92.21           N  
ATOM    398  CA  ALA A  49      10.564   4.129   1.383  1.00 92.21           C  
ATOM    399  C   ALA A  49      10.947   3.818   2.827  1.00 92.21           C  
ATOM    400  CB  ALA A  49      10.916   5.575   1.042  1.00 92.21           C  
ATOM    401  O   ALA A  49      10.101   3.860   3.723  1.00 92.21           O  
ATOM    402  N   HIS A  50      12.253   3.448   3.058  1.00 89.38           N  
ATOM    403  CA  HIS A  50      12.800   3.282   4.400  1.00 89.38           C  
ATOM    404  C   HIS A  50      13.362   4.596   4.932  1.00 89.38           C  
ATOM    405  CB  HIS A  50      13.887   2.206   4.406  1.00 89.38           C  
ATOM    406  O   HIS A  50      13.575   5.540   4.168  1.00 89.38           O  
ATOM    407  CG  HIS A  50      13.381   0.841   4.060  1.00 89.38           C  
ATOM    408  CD2 HIS A  50      12.153   0.288   4.193  1.00 89.38           C  
ATOM    409  ND1 HIS A  50      14.185  -0.132   3.508  1.00 89.38           N  
ATOM    410  CE1 HIS A  50      13.470  -1.228   3.314  1.00 89.38           C  
ATOM    411  NE2 HIS A  50      12.234  -0.999   3.722  1.00 89.38           N  
ATOM    412  N   GLU A  51      13.441   4.536   6.252  1.00 87.87           N  
ATOM    413  CA  GLU A  51      14.074   5.714   6.838  1.00 87.87           C  
ATOM    414  C   GLU A  51      15.460   5.947   6.244  1.00 87.87           C  
ATOM    415  CB  GLU A  51      14.171   5.572   8.359  1.00 87.87           C  
ATOM    416  O   GLU A  51      16.209   4.996   6.009  1.00 87.87           O  
ATOM    417  CG  GLU A  51      12.820   5.482   9.055  1.00 87.87           C  
ATOM    418  CD  GLU A  51      12.018   6.772   8.978  1.00 87.87           C  
ATOM    419  OE1 GLU A  51      10.850   6.787   9.427  1.00 87.87           O  
ATOM    420  OE2 GLU A  51      12.563   7.774   8.464  1.00 87.87           O  
ATOM    421  N   SER A  52      15.761   7.300   5.906  1.00 88.61           N  
ATOM    422  CA  SER A  52      17.046   7.672   5.322  1.00 88.61           C  
ATOM    423  C   SER A  52      17.511   9.032   5.830  1.00 88.61           C  
ATOM    424  CB  SER A  52      16.954   7.694   3.795  1.00 88.61           C  
ATOM    425  O   SER A  52      16.708   9.822   6.331  1.00 88.61           O  
ATOM    426  OG  SER A  52      18.103   8.303   3.231  1.00 88.61           O  
ATOM    427  N   PRO A  53      18.813   9.189   5.794  1.00 87.55           N  
ATOM    428  CA  PRO A  53      19.342  10.476   6.253  1.00 87.55           C  
ATOM    429  C   PRO A  53      18.767  11.660   5.479  1.00 87.55           C  
ATOM    430  CB  PRO A  53      20.848  10.345   6.011  1.00 87.55           C  
ATOM    431  O   PRO A  53      18.837  12.800   5.945  1.00 87.55           O  
ATOM    432  CG  PRO A  53      21.106   8.873   5.998  1.00 87.55           C  
ATOM    433  CD  PRO A  53      19.886   8.180   5.460  1.00 87.55           C  
ATOM    434  N   ILE A  54      18.109  11.468   4.355  1.00 88.11           N  
ATOM    435  CA  ILE A  54      17.662  12.536   3.468  1.00 88.11           C  
ATOM    436  C   ILE A  54      16.216  12.905   3.792  1.00 88.11           C  
ATOM    437  CB  ILE A  54      17.792  12.129   1.983  1.00 88.11           C  
ATOM    438  O   ILE A  54      15.688  13.889   3.270  1.00 88.11           O  
ATOM    439  CG1 ILE A  54      16.942  10.886   1.694  1.00 88.11           C  
ATOM    440  CG2 ILE A  54      19.259  11.887   1.616  1.00 88.11           C  
ATOM    441  CD1 ILE A  54      16.824  10.548   0.215  1.00 88.11           C  
ATOM    442  N   GLY A  55      15.622  12.140   4.792  1.00 88.67           N  
ATOM    443  CA  GLY A  55      14.273  12.498   5.202  1.00 88.67           C  
ATOM    444  C   GLY A  55      13.586  11.411   6.008  1.00 88.67           C  
ATOM    445  O   GLY A  55      14.205  10.404   6.356  1.00 88.67           O  
ATOM    446  N   ASN A  56      12.297  11.677   6.400  1.00 90.41           N  
ATOM    447  CA  ASN A  56      11.456  10.769   7.173  1.00 90.41           C  
ATOM    448  C   ASN A  56      10.435  10.060   6.288  1.00 90.41           C  
ATOM    449  CB  ASN A  56      10.748  11.522   8.302  1.00 90.41           C  
ATOM    450  O   ASN A  56       9.538  10.698   5.735  1.00 90.41           O  
ATOM    451  CG  ASN A  56      10.048  10.593   9.274  1.00 90.41           C  
ATOM    452  ND2 ASN A  56       9.733  11.103  10.459  1.00 90.41           N  
ATOM    453  OD1 ASN A  56       9.792   9.427   8.962  1.00 90.41           O  
ATOM    454  N   ALA A  57      10.571   8.742   6.190  1.00 89.95           N  
ATOM    455  CA  ALA A  57       9.707   7.952   5.315  1.00 89.95           C  
ATOM    456  C   ALA A  57       8.473   7.459   6.064  1.00 89.95           C  
ATOM    457  CB  ALA A  57      10.479   6.771   4.731  1.00 89.95           C  
ATOM    458  O   ALA A  57       7.551   6.907   5.458  1.00 89.95           O  
ATOM    459  N   LYS A  58       8.409   7.743   7.359  1.00 90.52           N  
ATOM    460  CA  LYS A  58       7.339   7.239   8.216  1.00 90.52           C  
ATOM    461  C   LYS A  58       7.121   5.744   8.001  1.00 90.52           C  
ATOM    462  CB  LYS A  58       6.039   8.001   7.955  1.00 90.52           C  
ATOM    463  O   LYS A  58       5.990   5.299   7.797  1.00 90.52           O  
ATOM    464  CG  LYS A  58       6.108   9.481   8.301  1.00 90.52           C  
ATOM    465  CD  LYS A  58       6.192   9.700   9.806  1.00 90.52           C  
ATOM    466  CE  LYS A  58       6.087  11.176  10.164  1.00 90.52           C  
ATOM    467  NZ  LYS A  58       6.177  11.397  11.638  1.00 90.52           N  
ATOM    468  N   VAL A  59       8.205   4.951   8.101  1.00 89.67           N  
ATOM    469  CA  VAL A  59       8.223   3.523   7.800  1.00 89.67           C  
ATOM    470  C   VAL A  59       7.314   2.778   8.775  1.00 89.67           C  
ATOM    471  CB  VAL A  59       9.655   2.947   7.861  1.00 89.67           C  
ATOM    472  O   VAL A  59       6.649   1.810   8.398  1.00 89.67           O  
ATOM    473  CG1 VAL A  59      10.193   2.987   9.290  1.00 89.67           C  
ATOM    474  CG2 VAL A  59       9.680   1.520   7.317  1.00 89.67           C  
ATOM    475  N   LYS A  60       7.253   3.221  10.012  1.00 88.65           N  
ATOM    476  CA  LYS A  60       6.405   2.584  11.016  1.00 88.65           C  
ATOM    477  C   LYS A  60       4.935   2.641  10.610  1.00 88.65           C  
ATOM    478  CB  LYS A  60       6.599   3.248  12.380  1.00 88.65           C  
ATOM    479  O   LYS A  60       4.196   1.672  10.799  1.00 88.65           O  
ATOM    480  CG  LYS A  60       7.936   2.937  13.036  1.00 88.65           C  
ATOM    481  CD  LYS A  60       8.029   3.542  14.430  1.00 88.65           C  
ATOM    482  CE  LYS A  60       9.382   3.265  15.072  1.00 88.65           C  
ATOM    483  NZ  LYS A  60       9.491   3.888  16.425  1.00 88.65           N  
ATOM    484  N   LEU A  61       4.502   3.729  10.138  1.00 89.61           N  
ATOM    485  CA  LEU A  61       3.127   3.889   9.678  1.00 89.61           C  
ATOM    486  C   LEU A  61       2.841   2.976   8.490  1.00 89.61           C  
ATOM    487  CB  LEU A  61       2.856   5.346   9.293  1.00 89.61           C  
ATOM    488  O   LEU A  61       1.765   2.381   8.404  1.00 89.61           O  
ATOM    489  CG  LEU A  61       1.410   5.696   8.942  1.00 89.61           C  
ATOM    490  CD1 LEU A  61       0.475   5.288  10.075  1.00 89.61           C  
ATOM    491  CD2 LEU A  61       1.278   7.186   8.643  1.00 89.61           C  
ATOM    492  N   ALA A  62       3.774   2.912   7.525  1.00 91.65           N  
ATOM    493  CA  ALA A  62       3.637   2.002   6.391  1.00 91.65           C  
ATOM    494  C   ALA A  62       3.521   0.554   6.860  1.00 91.65           C  
ATOM    495  CB  ALA A  62       4.821   2.156   5.439  1.00 91.65           C  
ATOM    496  O   ALA A  62       2.694  -0.206   6.350  1.00 91.65           O  
ATOM    497  N   LYS A  63       4.298   0.164   7.825  1.00 90.16           N  
ATOM    498  CA  LYS A  63       4.245  -1.189   8.370  1.00 90.16           C  
ATOM    499  C   LYS A  63       2.907  -1.455   9.054  1.00 90.16           C  
ATOM    500  CB  LYS A  63       5.391  -1.417   9.355  1.00 90.16           C  
ATOM    501  O   LYS A  63       2.356  -2.553   8.947  1.00 90.16           O  
ATOM    502  CG  LYS A  63       6.758  -1.540   8.697  1.00 90.16           C  
ATOM    503  CD  LYS A  63       7.844  -1.852   9.719  1.00 90.16           C  
ATOM    504  CE  LYS A  63       9.189  -2.097   9.049  1.00 90.16           C  
ATOM    505  NZ  LYS A  63      10.270  -2.346  10.050  1.00 90.16           N  
ATOM    506  N   LYS A  64       2.477  -0.508   9.773  1.00 91.10           N  
ATOM    507  CA  LYS A  64       1.161  -0.610  10.398  1.00 91.10           C  
ATOM    508  C   LYS A  64       0.068  -0.799   9.351  1.00 91.10           C  
ATOM    509  CB  LYS A  64       0.869   0.632  11.242  1.00 91.10           C  
ATOM    510  O   LYS A  64      -0.844  -1.608   9.537  1.00 91.10           O  
ATOM    511  CG  LYS A  64      -0.393   0.525  12.085  1.00 91.10           C  
ATOM    512  CD  LYS A  64      -0.208  -0.440  13.249  1.00 91.10           C  
ATOM    513  CE  LYS A  64      -1.432  -0.466  14.155  1.00 91.10           C  
ATOM    514  NZ  LYS A  64      -1.249  -1.401  15.306  1.00 91.10           N  
ATOM    515  N   LEU A  65       0.115  -0.019   8.336  1.00 93.19           N  
ATOM    516  CA  LEU A  65      -0.816  -0.168   7.223  1.00 93.19           C  
ATOM    517  C   LEU A  65      -0.796  -1.595   6.684  1.00 93.19           C  
ATOM    518  CB  LEU A  65      -0.473   0.818   6.102  1.00 93.19           C  
ATOM    519  O   LEU A  65      -1.851  -2.191   6.455  1.00 93.19           O  
ATOM    520  CG  LEU A  65      -1.312   0.713   4.828  1.00 93.19           C  
ATOM    521  CD1 LEU A  65      -2.775   1.023   5.129  1.00 93.19           C  
ATOM    522  CD2 LEU A  65      -0.772   1.650   3.753  1.00 93.19           C  
ATOM    523  N   ILE A  66       0.410  -2.120   6.434  1.00 91.86           N  
ATOM    524  CA  ILE A  66       0.571  -3.479   5.929  1.00 91.86           C  
ATOM    525  C   ILE A  66      -0.067  -4.469   6.901  1.00 91.86           C  
ATOM    526  CB  ILE A  66       2.060  -3.828   5.710  1.00 91.86           C  
ATOM    527  O   ILE A  66      -0.760  -5.400   6.483  1.00 91.86           O  
ATOM    528  CG1 ILE A  66       2.636  -3.006   4.552  1.00 91.86           C  
ATOM    529  CG2 ILE A  66       2.232  -5.328   5.456  1.00 91.86           C  
ATOM    530  CD1 ILE A  66       4.151  -3.087   4.428  1.00 91.86           C  
ATOM    531  N   GLU A  67       0.111  -4.236   8.197  1.00 91.46           N  
ATOM    532  CA  GLU A  67      -0.499  -5.081   9.220  1.00 91.46           C  
ATOM    533  C   GLU A  67      -2.022  -5.030   9.142  1.00 91.46           C  
ATOM    534  CB  GLU A  67      -0.030  -4.659  10.615  1.00 91.46           C  
ATOM    535  O   GLU A  67      -2.687  -6.065   9.221  1.00 91.46           O  
ATOM    536  CG  GLU A  67      -0.572  -5.533  11.736  1.00 91.46           C  
ATOM    537  CD  GLU A  67      -0.175  -5.047  13.121  1.00 91.46           C  
ATOM    538  OE1 GLU A  67      -0.745  -5.536  14.123  1.00 91.46           O  
ATOM    539  OE2 GLU A  67       0.712  -4.169  13.205  1.00 91.46           O  
ATOM    540  N   TRP A  68      -2.565  -3.837   9.022  1.00 94.32           N  
ATOM    541  CA  TRP A  68      -4.009  -3.665   8.908  1.00 94.32           C  
ATOM    542  C   TRP A  68      -4.546  -4.377   7.671  1.00 94.32           C  
ATOM    543  CB  TRP A  68      -4.371  -2.178   8.853  1.00 94.32           C  
ATOM    544  O   TRP A  68      -5.582  -5.044   7.731  1.00 94.32           O  
ATOM    545  CG  TRP A  68      -4.149  -1.450  10.145  1.00 94.32           C  
ATOM    546  CD1 TRP A  68      -4.023  -2.000  11.390  1.00 94.32           C  
ATOM    547  CD2 TRP A  68      -4.030  -0.034  10.317  1.00 94.32           C  
ATOM    548  CE2 TRP A  68      -3.833   0.204  11.695  1.00 94.32           C  
ATOM    549  CE3 TRP A  68      -4.070   1.057   9.439  1.00 94.32           C  
ATOM    550  NE1 TRP A  68      -3.833  -1.011  12.327  1.00 94.32           N  
ATOM    551  CH2 TRP A  68      -3.720   2.540  11.335  1.00 94.32           C  
ATOM    552  CZ2 TRP A  68      -3.676   1.491  12.216  1.00 94.32           C  
ATOM    553  CZ3 TRP A  68      -3.914   2.337   9.959  1.00 94.32           C  
ATOM    554  N   LEU A  69      -3.874  -4.214   6.500  1.00 92.72           N  
ATOM    555  CA  LEU A  69      -4.283  -4.853   5.255  1.00 92.72           C  
ATOM    556  C   LEU A  69      -4.283  -6.371   5.397  1.00 92.72           C  
ATOM    557  CB  LEU A  69      -3.357  -4.436   4.109  1.00 92.72           C  
ATOM    558  O   LEU A  69      -5.183  -7.047   4.892  1.00 92.72           O  
ATOM    559  CG  LEU A  69      -3.463  -2.982   3.647  1.00 92.72           C  
ATOM    560  CD1 LEU A  69      -2.321  -2.644   2.694  1.00 92.72           C  
ATOM    561  CD2 LEU A  69      -4.812  -2.728   2.984  1.00 92.72           C  
ATOM    562  N   LYS A  70      -3.342  -6.893   6.097  1.00 88.33           N  
ATOM    563  CA  LYS A  70      -3.260  -8.330   6.342  1.00 88.33           C  
ATOM    564  C   LYS A  70      -4.421  -8.807   7.210  1.00 88.33           C  
ATOM    565  CB  LYS A  70      -1.929  -8.687   7.005  1.00 88.33           C  
ATOM    566  O   LYS A  70      -4.979  -9.881   6.973  1.00 88.33           O  
ATOM    567  CG  LYS A  70      -0.732  -8.618   6.068  1.00 88.33           C  
ATOM    568  CD  LYS A  70       0.561  -8.982   6.785  1.00 88.33           C  
ATOM    569  CE  LYS A  70       1.755  -8.947   5.840  1.00 88.33           C  
ATOM    570  NZ  LYS A  70       3.031  -9.267   6.547  1.00 88.33           N  
ATOM    571  N   ARG A  71      -4.690  -8.080   8.191  1.00 91.03           N  
ATOM    572  CA  ARG A  71      -5.756  -8.438   9.122  1.00 91.03           C  
ATOM    573  C   ARG A  71      -7.098  -8.538   8.405  1.00 91.03           C  
ATOM    574  CB  ARG A  71      -5.843  -7.416  10.257  1.00 91.03           C  
ATOM    575  O   ARG A  71      -7.970  -9.307   8.815  1.00 91.03           O  
ATOM    576  CG  ARG A  71      -4.862  -7.669  11.391  1.00 91.03           C  
ATOM    577  CD  ARG A  71      -5.171  -6.808  12.608  1.00 91.03           C  
ATOM    578  NE  ARG A  71      -4.845  -7.498  13.853  1.00 91.03           N  
ATOM    579  NH1 ARG A  71      -4.544  -5.567  15.085  1.00 91.03           N  
ATOM    580  NH2 ARG A  71      -4.273  -7.617  16.074  1.00 91.03           N  
ATOM    581  CZ  ARG A  71      -4.555  -6.892  15.001  1.00 91.03           C  
ATOM    582  N   VAL A  72      -7.257  -7.803   7.322  1.00 89.87           N  
ATOM    583  CA  VAL A  72      -8.517  -7.822   6.587  1.00 89.87           C  
ATOM    584  C   VAL A  72      -8.460  -8.882   5.489  1.00 89.87           C  
ATOM    585  CB  VAL A  72      -8.838  -6.439   5.976  1.00 89.87           C  
ATOM    586  O   VAL A  72      -9.383  -8.996   4.679  1.00 89.87           O  
ATOM    587  CG1 VAL A  72      -8.983  -5.385   7.072  1.00 89.87           C  
ATOM    588  CG2 VAL A  72      -7.755  -6.032   4.979  1.00 89.87           C  
ATOM    589  N   SER A  73      -7.298  -9.601   5.471  1.00 87.46           N  
ATOM    590  CA  SER A  73      -7.084 -10.776   4.632  1.00 87.46           C  
ATOM    591  C   SER A  73      -6.900 -10.386   3.170  1.00 87.46           C  
ATOM    592  CB  SER A  73      -8.255 -11.750   4.765  1.00 87.46           C  
ATOM    593  O   SER A  73      -7.345 -11.101   2.270  1.00 87.46           O  
ATOM    594  OG  SER A  73      -8.367 -12.225   6.095  1.00 87.46           O  
ATOM    595  N   LEU A  74      -6.474  -9.172   2.865  1.00 87.12           N  
ATOM    596  CA  LEU A  74      -6.119  -8.779   1.506  1.00 87.12           C  
ATOM    597  C   LEU A  74      -4.841  -9.477   1.054  1.00 87.12           C  
ATOM    598  CB  LEU A  74      -5.945  -7.260   1.415  1.00 87.12           C  
ATOM    599  O   LEU A  74      -3.952  -9.741   1.867  1.00 87.12           O  
ATOM    600  CG  LEU A  74      -7.214  -6.422   1.574  1.00 87.12           C  
ATOM    601  CD1 LEU A  74      -6.872  -4.936   1.566  1.00 87.12           C  
ATOM    602  CD2 LEU A  74      -8.214  -6.751   0.470  1.00 87.12           C  
ATOM    603  N   LYS A  75      -4.701  -9.860  -0.244  1.00 85.57           N  
ATOM    604  CA  LYS A  75      -3.498 -10.457  -0.815  1.00 85.57           C  
ATOM    605  C   LYS A  75      -2.436  -9.397  -1.092  1.00 85.57           C  
ATOM    606  CB  LYS A  75      -3.833 -11.212  -2.103  1.00 85.57           C  
ATOM    607  O   LYS A  75      -2.473  -8.729  -2.128  1.00 85.57           O  
ATOM    608  CG  LYS A  75      -4.774 -12.391  -1.902  1.00 85.57           C  
ATOM    609  CD  LYS A  75      -5.062 -13.106  -3.216  1.00 85.57           C  
ATOM    610  CE  LYS A  75      -6.020 -14.273  -3.020  1.00 85.57           C  
ATOM    611  NZ  LYS A  75      -6.344 -14.947  -4.313  1.00 85.57           N  
ATOM    612  N   ILE A  76      -1.579  -9.207  -0.142  1.00 85.76           N  
ATOM    613  CA  ILE A  76      -0.630  -8.102  -0.222  1.00 85.76           C  
ATOM    614  C   ILE A  76       0.777  -8.647  -0.457  1.00 85.76           C  
ATOM    615  CB  ILE A  76      -0.662  -7.235   1.056  1.00 85.76           C  
ATOM    616  O   ILE A  76       1.136  -9.704   0.068  1.00 85.76           O  
ATOM    617  CG1 ILE A  76      -2.110  -6.918   1.449  1.00 85.76           C  
ATOM    618  CG2 ILE A  76       0.145  -5.949   0.857  1.00 85.76           C  
ATOM    619  CD1 ILE A  76      -2.248  -6.233   2.802  1.00 85.76           C  
ATOM    620  N   PHE A  77       1.546  -7.992  -1.298  1.00 85.30           N  
ATOM    621  CA  PHE A  77       2.960  -8.225  -1.568  1.00 85.30           C  
ATOM    622  C   PHE A  77       3.791  -7.001  -1.202  1.00 85.30           C  
ATOM    623  CB  PHE A  77       3.175  -8.583  -3.042  1.00 85.30           C  
ATOM    624  O   PHE A  77       3.281  -5.879  -1.192  1.00 85.30           O  
ATOM    625  CG  PHE A  77       2.376  -9.773  -3.500  1.00 85.30           C  
ATOM    626  CD1 PHE A  77       2.912 -11.054  -3.438  1.00 85.30           C  
ATOM    627  CD2 PHE A  77       1.087  -9.611  -3.994  1.00 85.30           C  
ATOM    628  CE1 PHE A  77       2.174 -12.157  -3.861  1.00 85.30           C  
ATOM    629  CE2 PHE A  77       0.344 -10.709  -4.418  1.00 85.30           C  
ATOM    630  CZ  PHE A  77       0.890 -11.981  -4.352  1.00 85.30           C  
ATOM    631  N   SER A  78       4.925  -7.195  -0.715  1.00 82.50           N  
ATOM    632  CA  SER A  78       5.900  -6.131  -0.495  1.00 82.50           C  
ATOM    633  C   SER A  78       7.315  -6.604  -0.811  1.00 82.50           C  
ATOM    634  CB  SER A  78       5.830  -5.630   0.948  1.00 82.50           C  
ATOM    635  O   SER A  78       7.523  -7.767  -1.163  1.00 82.50           O  
ATOM    636  OG  SER A  78       6.423  -6.564   1.834  1.00 82.50           O  
ATOM    637  N   ASP A  79       8.219  -5.625  -0.844  1.00 75.71           N  
ATOM    638  CA  ASP A  79       9.599  -5.955  -1.187  1.00 75.71           C  
ATOM    639  C   ASP A  79      10.198  -6.929  -0.175  1.00 75.71           C  
ATOM    640  CB  ASP A  79      10.451  -4.687  -1.265  1.00 75.71           C  
ATOM    641  O   ASP A  79      11.170  -7.626  -0.476  1.00 75.71           O  
ATOM    642  CG  ASP A  79      10.442  -3.886   0.025  1.00 75.71           C  
ATOM    643  OD1 ASP A  79       9.601  -4.161   0.908  1.00 75.71           O  
ATOM    644  OD2 ASP A  79      11.281  -2.969   0.159  1.00 75.71           O  
ATOM    645  N   GLN A  80       9.614  -7.108   1.050  1.00 68.25           N  
ATOM    646  CA  GLN A  80      10.094  -7.988   2.111  1.00 68.25           C  
ATOM    647  C   GLN A  80       9.177  -9.196   2.280  1.00 68.25           C  
ATOM    648  CB  GLN A  80      10.207  -7.225   3.432  1.00 68.25           C  
ATOM    649  O   GLN A  80       9.423 -10.054   3.130  1.00 68.25           O  
ATOM    650  CG  GLN A  80      11.325  -6.192   3.452  1.00 68.25           C  
ATOM    651  CD  GLN A  80      11.607  -5.659   4.844  1.00 68.25           C  
ATOM    652  NE2 GLN A  80      12.745  -4.993   5.005  1.00 68.25           N  
ATOM    653  OE1 GLN A  80      10.808  -5.845   5.768  1.00 68.25           O  
ATOM    654  N   SER A  81       8.298  -9.680   1.237  1.00 54.93           N  
ATOM    655  CA  SER A  81       7.433 -10.845   1.394  1.00 54.93           C  
ATOM    656  C   SER A  81       7.915 -12.011   0.537  1.00 54.93           C  
ATOM    657  CB  SER A  81       5.990 -10.495   1.029  1.00 54.93           C  
ATOM    658  O   SER A  81       8.640 -11.812  -0.440  1.00 54.93           O  
ATOM    659  OG  SER A  81       5.432  -9.606   1.981  1.00 54.93           O  
ATOM    660  N   PRO A  82       7.708 -13.460   1.086  1.00 48.49           N  
ATOM    661  CA  PRO A  82       6.246 -13.497   1.000  1.00 48.49           C  
ATOM    662  C   PRO A  82       5.578 -13.627   2.367  1.00 48.49           C  
ATOM    663  CB  PRO A  82       5.975 -14.734   0.140  1.00 48.49           C  
ATOM    664  O   PRO A  82       6.042 -14.393   3.215  1.00 48.49           O  
ATOM    665  CG  PRO A  82       7.223 -15.551   0.242  1.00 48.49           C  
ATOM    666  CD  PRO A  82       8.252 -14.758   0.995  1.00 48.49           C  
ATOM    667  N   ASP A  83       5.276 -12.568   3.102  1.00 50.07           N  
ATOM    668  CA  ASP A  83       4.662 -12.653   4.424  1.00 50.07           C  
ATOM    669  C   ASP A  83       3.261 -13.255   4.341  1.00 50.07           C  
ATOM    670  CB  ASP A  83       4.603 -11.271   5.078  1.00 50.07           C  
ATOM    671  O   ASP A  83       2.736 -13.759   5.336  1.00 50.07           O  
ATOM    672  CG  ASP A  83       5.960 -10.780   5.550  1.00 50.07           C  
ATOM    673  OD1 ASP A  83       6.847 -11.614   5.831  1.00 50.07           O  
ATOM    674  OD2 ASP A  83       6.143  -9.547   5.645  1.00 50.07           O  
ATOM    675  N   GLN A  84       2.844 -14.057   3.185  1.00 49.67           N  
ATOM    676  CA  GLN A  84       1.610 -14.834   3.141  1.00 49.67           C  
ATOM    677  C   GLN A  84       1.736 -16.011   2.178  1.00 49.67           C  
ATOM    678  CB  GLN A  84       0.431 -13.948   2.736  1.00 49.67           C  
ATOM    679  O   GLN A  84       2.349 -15.888   1.115  1.00 49.67           O  
ATOM    680  CG  GLN A  84      -0.280 -13.295   3.913  1.00 49.67           C  
ATOM    681  CD  GLN A  84      -1.339 -12.299   3.480  1.00 49.67           C  
ATOM    682  NE2 GLN A  84      -1.990 -11.665   4.449  1.00 49.67           N  
ATOM    683  OE1 GLN A  84      -1.571 -12.100   2.283  1.00 49.67           O  
ATOM    684  N   LEU A  85       1.755 -17.281   2.614  1.00 47.77           N  
ATOM    685  CA  LEU A  85       1.693 -18.608   2.012  1.00 47.77           C  
ATOM    686  C   LEU A  85       0.693 -18.638   0.862  1.00 47.77           C  
ATOM    687  CB  LEU A  85       1.312 -19.655   3.062  1.00 47.77           C  
ATOM    688  O   LEU A  85      -0.137 -19.546   0.778  1.00 47.77           O  
ATOM    689  CG  LEU A  85       2.449 -20.178   3.943  1.00 47.77           C  
ATOM    690  CD1 LEU A  85       1.922 -20.546   5.325  1.00 47.77           C  
ATOM    691  CD2 LEU A  85       3.126 -21.376   3.286  1.00 47.77           C  
ATOM    692  N   TRP A  86       0.518 -17.491   0.088  1.00 50.98           N  
ATOM    693  CA  TRP A  86      -0.506 -17.594  -0.946  1.00 50.98           C  
ATOM    694  C   TRP A  86       0.110 -17.980  -2.286  1.00 50.98           C  
ATOM    695  CB  TRP A  86      -1.269 -16.274  -1.082  1.00 50.98           C  
ATOM    696  O   TRP A  86       1.046 -17.329  -2.757  1.00 50.98           O  
ATOM    697  CG  TRP A  86      -2.021 -15.874   0.152  1.00 50.98           C  
ATOM    698  CD1 TRP A  86      -1.516 -15.250   1.259  1.00 50.98           C  
ATOM    699  CD2 TRP A  86      -3.414 -16.078   0.407  1.00 50.98           C  
ATOM    700  CE2 TRP A  86      -3.686 -15.550   1.688  1.00 50.98           C  
ATOM    701  CE3 TRP A  86      -4.460 -16.654  -0.326  1.00 50.98           C  
ATOM    702  NE1 TRP A  86      -2.513 -15.052   2.186  1.00 50.98           N  
ATOM    703  CH2 TRP A  86      -5.969 -16.153   1.516  1.00 50.98           C  
ATOM    704  CZ2 TRP A  86      -4.963 -15.583   2.254  1.00 50.98           C  
ATOM    705  CZ3 TRP A  86      -5.730 -16.686   0.238  1.00 50.98           C  
ATOM    706  N   LEU A  87       0.983 -19.113  -2.307  1.00 46.47           N  
ATOM    707  CA  LEU A  87       1.345 -19.634  -3.621  1.00 46.47           C  
ATOM    708  C   LEU A  87       2.780 -20.151  -3.625  1.00 46.47           C  
ATOM    709  CB  LEU A  87       1.177 -18.553  -4.691  1.00 46.47           C  
ATOM    710  O   LEU A  87       3.627 -19.649  -2.882  1.00 46.47           O  
ATOM    711  CG  LEU A  87      -0.259 -18.232  -5.111  1.00 46.47           C  
ATOM    712  CD1 LEU A  87      -0.346 -16.812  -5.661  1.00 46.47           C  
ATOM    713  CD2 LEU A  87      -0.752 -19.241  -6.143  1.00 46.47           C  
ATOM    714  N   ASP A  88       3.049 -21.481  -3.670  1.00 48.59           N  
ATOM    715  CA  ASP A  88       4.216 -22.257  -4.077  1.00 48.59           C  
ATOM    716  C   ASP A  88       5.433 -21.356  -4.275  1.00 48.59           C  
ATOM    717  CB  ASP A  88       3.923 -23.034  -5.362  1.00 48.59           C  
ATOM    718  O   ASP A  88       6.403 -21.748  -4.927  1.00 48.59           O  
ATOM    719  CG  ASP A  88       2.886 -24.127  -5.170  1.00 48.59           C  
ATOM    720  OD1 ASP A  88       2.760 -24.658  -4.045  1.00 48.59           O  
ATOM    721  OD2 ASP A  88       2.191 -24.463  -6.153  1.00 48.59           O  
ATOM    722  N   ARG A  89       5.463 -20.062  -3.783  1.00 46.78           N  
ATOM    723  CA  ARG A  89       6.640 -19.205  -3.881  1.00 46.78           C  
ATOM    724  C   ARG A  89       7.671 -19.566  -2.816  1.00 46.78           C  
ATOM    725  CB  ARG A  89       6.246 -17.733  -3.751  1.00 46.78           C  
ATOM    726  O   ARG A  89       8.755 -18.981  -2.771  1.00 46.78           O  
ATOM    727  CG  ARG A  89       5.959 -17.052  -5.079  1.00 46.78           C  
ATOM    728  CD  ARG A  89       5.874 -15.539  -4.931  1.00 46.78           C  
ATOM    729  NE  ARG A  89       5.949 -14.866  -6.225  1.00 46.78           N  
ATOM    730  NH1 ARG A  89       5.865 -12.729  -5.350  1.00 46.78           N  
ATOM    731  NH2 ARG A  89       6.016 -13.040  -7.616  1.00 46.78           N  
ATOM    732  CZ  ARG A  89       5.943 -13.546  -6.394  1.00 46.78           C  
ATOM    733  N   GLU A  90       7.414 -20.776  -2.103  1.00 40.45           N  
ATOM    734  CA  GLU A  90       8.250 -21.343  -1.049  1.00 40.45           C  
ATOM    735  C   GLU A  90       9.347 -22.230  -1.632  1.00 40.45           C  
ATOM    736  CB  GLU A  90       7.399 -22.141  -0.058  1.00 40.45           C  
ATOM    737  O   GLU A  90      10.242 -22.673  -0.910  1.00 40.45           O  
ATOM    738  CG  GLU A  90       6.834 -21.304   1.080  1.00 40.45           C  
ATOM    739  CD  GLU A  90       6.177 -22.137   2.169  1.00 40.45           C  
ATOM    740  OE1 GLU A  90       5.767 -21.567   3.206  1.00 40.45           O  
ATOM    741  OE2 GLU A  90       6.072 -23.370   1.984  1.00 40.45           O  
ATOM    742  N   ASP A  91       9.641 -21.994  -3.013  1.00 41.48           N  
ATOM    743  CA  ASP A  91      10.868 -22.712  -3.343  1.00 41.48           C  
ATOM    744  C   ASP A  91      12.006 -21.741  -3.652  1.00 41.48           C  
ATOM    745  CB  ASP A  91      10.639 -23.649  -4.531  1.00 41.48           C  
ATOM    746  O   ASP A  91      11.925 -20.965  -4.606  1.00 41.48           O  
ATOM    747  CG  ASP A  91       9.889 -24.914  -4.152  1.00 41.48           C  
ATOM    748  OD1 ASP A  91       9.880 -25.284  -2.958  1.00 41.48           O  
ATOM    749  OD2 ASP A  91       9.304 -25.548  -5.057  1.00 41.48           O  
ATOM    750  N   GLY A  92      12.432 -20.825  -2.686  1.00 41.57           N  
ATOM    751  CA  GLY A  92      13.873 -20.703  -2.534  1.00 41.57           C  
ATOM    752  C   GLY A  92      14.481 -19.647  -3.438  1.00 41.57           C  
ATOM    753  O   GLY A  92      15.687 -19.397  -3.385  1.00 41.57           O  
ATOM    754  N   THR A  93      13.921 -18.294  -3.627  1.00 44.62           N  
ATOM    755  CA  THR A  93      14.745 -17.225  -4.182  1.00 44.62           C  
ATOM    756  C   THR A  93      14.128 -15.860  -3.891  1.00 44.62           C  
ATOM    757  CB  THR A  93      14.929 -17.395  -5.701  1.00 44.62           C  
ATOM    758  O   THR A  93      14.781 -14.829  -4.063  1.00 44.62           O  
ATOM    759  CG2 THR A  93      15.901 -18.528  -6.014  1.00 44.62           C  
ATOM    760  OG1 THR A  93      13.661 -17.688  -6.301  1.00 44.62           O  
ATOM    761  N   ALA A  94      12.888 -15.678  -3.296  1.00 45.77           N  
ATOM    762  CA  ALA A  94      12.173 -14.409  -3.189  1.00 45.77           C  
ATOM    763  C   ALA A  94      12.536 -13.682  -1.898  1.00 45.77           C  
ATOM    764  CB  ALA A  94      10.666 -14.641  -3.260  1.00 45.77           C  
ATOM    765  O   ALA A  94      12.575 -12.450  -1.862  1.00 45.77           O  
ATOM    766  N   VAL A  95      13.079 -14.421  -0.847  1.00 49.48           N  
ATOM    767  CA  VAL A  95      13.492 -13.779   0.396  1.00 49.48           C  
ATOM    768  C   VAL A  95      14.882 -13.170   0.225  1.00 49.48           C  
ATOM    769  CB  VAL A  95      13.488 -14.773   1.578  1.00 49.48           C  
ATOM    770  O   VAL A  95      15.163 -12.090   0.752  1.00 49.48           O  
ATOM    771  CG1 VAL A  95      14.001 -14.102   2.851  1.00 49.48           C  
ATOM    772  CG2 VAL A  95      12.085 -15.337   1.795  1.00 49.48           C  
ATOM    773  N   ASP A  96      15.673 -13.609  -0.886  1.00 56.63           N  
ATOM    774  CA  ASP A  96      17.055 -13.173  -1.062  1.00 56.63           C  
ATOM    775  C   ASP A  96      17.202 -12.303  -2.308  1.00 56.63           C  
ATOM    776  CB  ASP A  96      17.992 -14.379  -1.148  1.00 56.63           C  
ATOM    777  O   ASP A  96      18.211 -11.615  -2.476  1.00 56.63           O  
ATOM    778  CG  ASP A  96      18.111 -15.133   0.165  1.00 56.63           C  
ATOM    779  OD1 ASP A  96      17.969 -14.511   1.240  1.00 56.63           O  
ATOM    780  OD2 ASP A  96      18.353 -16.359   0.124  1.00 56.63           O  
ATOM    781  N   ASP A  97      16.046 -12.214  -3.120  1.00 72.95           N  
ATOM    782  CA  ASP A  97      16.078 -11.426  -4.349  1.00 72.95           C  
ATOM    783  C   ASP A  97      14.950 -10.397  -4.371  1.00 72.95           C  
ATOM    784  CB  ASP A  97      15.982 -12.338  -5.574  1.00 72.95           C  
ATOM    785  O   ASP A  97      13.832 -10.703  -4.789  1.00 72.95           O  
ATOM    786  CG  ASP A  97      16.219 -11.602  -6.881  1.00 72.95           C  
ATOM    787  OD1 ASP A  97      16.349 -10.359  -6.866  1.00 72.95           O  
ATOM    788  OD2 ASP A  97      16.272 -12.270  -7.935  1.00 72.95           O  
ATOM    789  N   ILE A  98      15.102  -9.248  -3.619  1.00 81.75           N  
ATOM    790  CA  ILE A  98      14.156  -8.143  -3.511  1.00 81.75           C  
ATOM    791  C   ILE A  98      13.632  -7.775  -4.898  1.00 81.75           C  
ATOM    792  CB  ILE A  98      14.799  -6.910  -2.837  1.00 81.75           C  
ATOM    793  O   ILE A  98      12.438  -7.518  -5.069  1.00 81.75           O  
ATOM    794  CG1 ILE A  98      15.129  -7.215  -1.371  1.00 81.75           C  
ATOM    795  CG2 ILE A  98      13.880  -5.691  -2.950  1.00 81.75           C  
ATOM    796  CD1 ILE A  98      15.962  -6.139  -0.688  1.00 81.75           C  
ATOM    797  N   LEU A  99      14.454  -7.844  -5.850  1.00 86.95           N  
ATOM    798  CA  LEU A  99      14.120  -7.485  -7.224  1.00 86.95           C  
ATOM    799  C   LEU A  99      13.126  -8.476  -7.819  1.00 86.95           C  
ATOM    800  CB  LEU A  99      15.384  -7.432  -8.087  1.00 86.95           C  
ATOM    801  O   LEU A  99      12.236  -8.089  -8.581  1.00 86.95           O  
ATOM    802  CG  LEU A  99      15.235  -6.800  -9.471  1.00 86.95           C  
ATOM    803  CD1 LEU A  99      14.661  -5.392  -9.352  1.00 86.95           C  
ATOM    804  CD2 LEU A  99      16.576  -6.776 -10.196  1.00 86.95           C  
ATOM    805  N   ALA A 100      13.224  -9.707  -7.510  1.00 83.30           N  
ATOM    806  CA  ALA A 100      12.306 -10.737  -7.990  1.00 83.30           C  
ATOM    807  C   ALA A 100      10.874 -10.441  -7.554  1.00 83.30           C  
ATOM    808  CB  ALA A 100      12.739 -12.112  -7.487  1.00 83.30           C  
ATOM    809  O   ALA A 100       9.930 -10.648  -8.320  1.00 83.30           O  
ATOM    810  N   ASN A 101      10.673  -9.856  -6.393  1.00 82.88           N  
ATOM    811  CA  ASN A 101       9.361  -9.511  -5.857  1.00 82.88           C  
ATOM    812  C   ASN A 101       8.824  -8.223  -6.473  1.00 82.88           C  
ATOM    813  CB  ASN A 101       9.420  -9.386  -4.333  1.00 82.88           C  
ATOM    814  O   ASN A 101       7.611  -8.006  -6.510  1.00 82.88           O  
ATOM    815  CG  ASN A 101       9.574 -10.727  -3.642  1.00 82.88           C  
ATOM    816  ND2 ASN A 101      10.141 -10.714  -2.441  1.00 82.88           N  
ATOM    817  OD1 ASN A 101       9.187 -11.766  -4.184  1.00 82.88           O  
ATOM    818  N   GLN A 102       9.735  -7.410  -7.000  1.00 91.14           N  
ATOM    819  CA  GLN A 102       9.372  -6.093  -7.511  1.00 91.14           C  
ATOM    820  C   GLN A 102       8.885  -6.178  -8.955  1.00 91.14           C  
ATOM    821  CB  GLN A 102      10.558  -5.132  -7.413  1.00 91.14           C  
ATOM    822  O   GLN A 102       8.170  -5.292  -9.428  1.00 91.14           O  
ATOM    823  CG  GLN A 102      10.962  -4.798  -5.983  1.00 91.14           C  
ATOM    824  CD  GLN A 102      12.226  -3.963  -5.910  1.00 91.14           C  
ATOM    825  NE2 GLN A 102      12.477  -3.366  -4.750  1.00 91.14           N  
ATOM    826  OE1 GLN A 102      12.972  -3.855  -6.889  1.00 91.14           O  
ATOM    827  N   PHE A 103       9.332  -7.272  -9.656  1.00 91.24           N  
ATOM    828  CA  PHE A 103       8.988  -7.384 -11.069  1.00 91.24           C  
ATOM    829  C   PHE A 103       7.476  -7.415 -11.257  1.00 91.24           C  
ATOM    830  CB  PHE A 103       9.618  -8.640 -11.679  1.00 91.24           C  
ATOM    831  O   PHE A 103       6.972  -7.090 -12.334  1.00 91.24           O  
ATOM    832  CG  PHE A 103      11.084  -8.493 -11.990  1.00 91.24           C  
ATOM    833  CD1 PHE A 103      11.534  -7.472 -12.818  1.00 91.24           C  
ATOM    834  CD2 PHE A 103      12.011  -9.377 -11.454  1.00 91.24           C  
ATOM    835  CE1 PHE A 103      12.889  -7.334 -13.108  1.00 91.24           C  
ATOM    836  CE2 PHE A 103      13.367  -9.246 -11.738  1.00 91.24           C  
ATOM    837  CZ  PHE A 103      13.804  -8.224 -12.566  1.00 91.24           C  
ATOM    838  N   CYS A 104       6.764  -7.865 -10.249  1.00 90.24           N  
ATOM    839  CA  CYS A 104       5.309  -7.918 -10.329  1.00 90.24           C  
ATOM    840  C   CYS A 104       4.719  -6.520 -10.470  1.00 90.24           C  
ATOM    841  CB  CYS A 104       4.728  -8.603  -9.092  1.00 90.24           C  
ATOM    842  O   CYS A 104       3.529  -6.369 -10.752  1.00 90.24           O  
ATOM    843  SG  CYS A 104       5.073  -7.732  -7.548  1.00 90.24           S  
ATOM    844  N   LEU A 105       5.457  -5.468 -10.255  1.00 93.61           N  
ATOM    845  CA  LEU A 105       5.012  -4.087 -10.402  1.00 93.61           C  
ATOM    846  C   LEU A 105       4.946  -3.690 -11.873  1.00 93.61           C  
ATOM    847  CB  LEU A 105       5.947  -3.139  -9.646  1.00 93.61           C  
ATOM    848  O   LEU A 105       4.337  -2.675 -12.220  1.00 93.61           O  
ATOM    849  CG  LEU A 105       5.903  -3.218  -8.119  1.00 93.61           C  
ATOM    850  CD1 LEU A 105       7.040  -2.400  -7.514  1.00 93.61           C  
ATOM    851  CD2 LEU A 105       4.554  -2.737  -7.597  1.00 93.61           C  
ATOM    852  N   LEU A 106       5.638  -4.400 -12.732  1.00 92.89           N  
ATOM    853  CA  LEU A 106       5.622  -4.134 -14.167  1.00 92.89           C  
ATOM    854  C   LEU A 106       4.264  -4.481 -14.768  1.00 92.89           C  
ATOM    855  CB  LEU A 106       6.724  -4.928 -14.873  1.00 92.89           C  
ATOM    856  O   LEU A 106       3.520  -5.288 -14.207  1.00 92.89           O  
ATOM    857  CG  LEU A 106       8.160  -4.473 -14.613  1.00 92.89           C  
ATOM    858  CD1 LEU A 106       9.147  -5.534 -15.089  1.00 92.89           C  
ATOM    859  CD2 LEU A 106       8.431  -3.138 -15.297  1.00 92.89           C  
ATOM    860  N   PRO A 107       3.920  -3.859 -15.904  1.00 89.25           N  
ATOM    861  CA  PRO A 107       2.681  -4.244 -16.585  1.00 89.25           C  
ATOM    862  C   PRO A 107       2.636  -5.730 -16.932  1.00 89.25           C  
ATOM    863  CB  PRO A 107       2.695  -3.387 -17.853  1.00 89.25           C  
ATOM    864  O   PRO A 107       3.679  -6.385 -16.995  1.00 89.25           O  
ATOM    865  CG  PRO A 107       3.620  -2.255 -17.540  1.00 89.25           C  
ATOM    866  CD  PRO A 107       4.669  -2.748 -16.585  1.00 89.25           C  
ATOM    867  N   HIS A 108       1.322  -6.222 -17.155  1.00 83.33           N  
ATOM    868  CA  HIS A 108       1.121  -7.630 -17.482  1.00 83.33           C  
ATOM    869  C   HIS A 108       1.814  -7.995 -18.790  1.00 83.33           C  
ATOM    870  CB  HIS A 108      -0.372  -7.951 -17.571  1.00 83.33           C  
ATOM    871  O   HIS A 108       1.690  -7.277 -19.785  1.00 83.33           O  
ATOM    872  CG  HIS A 108      -1.058  -7.988 -16.243  1.00 83.33           C  
ATOM    873  CD2 HIS A 108      -1.431  -9.031 -15.464  1.00 83.33           C  
ATOM    874  ND1 HIS A 108      -1.442  -6.847 -15.572  1.00 83.33           N  
ATOM    875  CE1 HIS A 108      -2.022  -7.188 -14.433  1.00 83.33           C  
ATOM    876  NE2 HIS A 108      -2.028  -8.507 -14.344  1.00 83.33           N  
ATOM    877  N   PHE A 109       2.767  -9.051 -18.723  1.00 78.42           N  
ATOM    878  CA  PHE A 109       3.372  -9.605 -19.928  1.00 78.42           C  
ATOM    879  C   PHE A 109       2.488 -10.694 -20.526  1.00 78.42           C  
ATOM    880  CB  PHE A 109       4.764 -10.168 -19.623  1.00 78.42           C  
ATOM    881  O   PHE A 109       1.785 -11.399 -19.798  1.00 78.42           O  
ATOM    882  CG  PHE A 109       5.712  -9.156 -19.037  1.00 78.42           C  
ATOM    883  CD1 PHE A 109       6.316  -8.201 -19.844  1.00 78.42           C  
ATOM    884  CD2 PHE A 109       5.998  -9.162 -17.678  1.00 78.42           C  
ATOM    885  CE1 PHE A 109       7.194  -7.263 -19.304  1.00 78.42           C  
ATOM    886  CE2 PHE A 109       6.874  -8.228 -17.131  1.00 78.42           C  
ATOM    887  CZ  PHE A 109       7.472  -7.281 -17.946  1.00 78.42           C  
ATOM    888  N   HIS A 110       2.017 -10.703 -21.837  1.00 62.22           N  
ATOM    889  CA  HIS A 110       1.140 -11.618 -22.559  1.00 62.22           C  
ATOM    890  C   HIS A 110       1.678 -13.045 -22.516  1.00 62.22           C  
ATOM    891  CB  HIS A 110       0.969 -11.164 -24.010  1.00 62.22           C  
ATOM    892  O   HIS A 110       2.872 -13.269 -22.724  1.00 62.22           O  
ATOM    893  CG  HIS A 110      -0.037 -10.072 -24.182  1.00 62.22           C  
ATOM    894  CD2 HIS A 110      -0.080  -9.031 -25.046  1.00 62.22           C  
ATOM    895  ND1 HIS A 110      -1.167  -9.971 -23.400  1.00 62.22           N  
ATOM    896  CE1 HIS A 110      -1.864  -8.912 -23.778  1.00 62.22           C  
ATOM    897  NE2 HIS A 110      -1.225  -8.324 -24.775  1.00 62.22           N  
ATOM    898  N   GLU A 111       1.709 -13.733 -21.260  1.00 56.95           N  
ATOM    899  CA  GLU A 111       1.860 -15.185 -21.251  1.00 56.95           C  
ATOM    900  C   GLU A 111       2.756 -15.640 -20.102  1.00 56.95           C  
ATOM    901  CB  GLU A 111       2.428 -15.675 -22.586  1.00 56.95           C  
ATOM    902  O   GLU A 111       3.824 -16.213 -20.330  1.00 56.95           O  
ATOM    903  CG  GLU A 111       1.395 -15.756 -23.701  1.00 56.95           C  
ATOM    904  CD  GLU A 111       1.968 -16.263 -25.014  1.00 56.95           C  
ATOM    905  OE1 GLU A 111       1.212 -16.368 -26.006  1.00 56.95           O  
ATOM    906  OE2 GLU A 111       3.183 -16.559 -25.051  1.00 56.95           O  
ATOM    907  N   THR A 112       2.504 -15.270 -18.965  1.00 56.57           N  
ATOM    908  CA  THR A 112       3.300 -15.728 -17.832  1.00 56.57           C  
ATOM    909  C   THR A 112       2.651 -16.939 -17.168  1.00 56.57           C  
ATOM    910  CB  THR A 112       3.488 -14.608 -16.792  1.00 56.57           C  
ATOM    911  O   THR A 112       1.451 -17.172 -17.329  1.00 56.57           O  
ATOM    912  CG2 THR A 112       4.446 -13.538 -17.303  1.00 56.57           C  
ATOM    913  OG1 THR A 112       2.219 -14.004 -16.514  1.00 56.57           O  
ATOM    914  N   ALA A 113       3.339 -18.043 -17.077  1.00 54.98           N  
ATOM    915  CA  ALA A 113       3.031 -19.300 -16.399  1.00 54.98           C  
ATOM    916  C   ALA A 113       1.954 -19.100 -15.337  1.00 54.98           C  
ATOM    917  CB  ALA A 113       4.291 -19.888 -15.770  1.00 54.98           C  
ATOM    918  O   ALA A 113       1.896 -18.051 -14.692  1.00 54.98           O  
ATOM    919  N   LYS A 114       0.734 -19.656 -15.431  1.00 53.79           N  
ATOM    920  CA  LYS A 114      -0.511 -19.782 -14.679  1.00 53.79           C  
ATOM    921  C   LYS A 114      -0.245 -19.822 -13.177  1.00 53.79           C  
ATOM    922  CB  LYS A 114      -1.274 -21.035 -15.110  1.00 53.79           C  
ATOM    923  O   LYS A 114      -1.036 -19.303 -12.386  1.00 53.79           O  
ATOM    924  CG  LYS A 114      -2.157 -20.833 -16.333  1.00 53.79           C  
ATOM    925  CD  LYS A 114      -3.007 -22.064 -16.618  1.00 53.79           C  
ATOM    926  CE  LYS A 114      -3.810 -21.904 -17.902  1.00 53.79           C  
ATOM    927  NZ  LYS A 114      -4.664 -23.099 -18.173  1.00 53.79           N  
ATOM    928  N   ASN A 115       1.096 -19.699 -12.718  1.00 55.16           N  
ATOM    929  CA  ASN A 115       1.305 -19.825 -11.279  1.00 55.16           C  
ATOM    930  C   ASN A 115       2.304 -18.792 -10.765  1.00 55.16           C  
ATOM    931  CB  ASN A 115       1.773 -21.238 -10.926  1.00 55.16           C  
ATOM    932  O   ASN A 115       2.636 -18.781  -9.578  1.00 55.16           O  
ATOM    933  CG  ASN A 115       0.694 -22.281 -11.140  1.00 55.16           C  
ATOM    934  ND2 ASN A 115       1.106 -23.524 -11.359  1.00 55.16           N  
ATOM    935  OD1 ASN A 115      -0.500 -21.972 -11.109  1.00 55.16           O  
ATOM    936  N   ASP A 116       2.744 -17.745 -11.644  1.00 62.98           N  
ATOM    937  CA  ASP A 116       3.613 -16.640 -11.249  1.00 62.98           C  
ATOM    938  C   ASP A 116       2.877 -15.305 -11.332  1.00 62.98           C  
ATOM    939  CB  ASP A 116       4.868 -16.605 -12.124  1.00 62.98           C  
ATOM    940  O   ASP A 116       2.114 -15.069 -12.271  1.00 62.98           O  
ATOM    941  CG  ASP A 116       6.013 -15.836 -11.488  1.00 62.98           C  
ATOM    942  OD1 ASP A 116       5.862 -15.353 -10.345  1.00 62.98           O  
ATOM    943  OD2 ASP A 116       7.074 -15.711 -12.137  1.00 62.98           O  
ATOM    944  N   ILE A 117       2.666 -14.669 -10.085  1.00 60.93           N  
ATOM    945  CA  ILE A 117       2.070 -13.341 -10.168  1.00 60.93           C  
ATOM    946  C   ILE A 117       2.920 -12.450 -11.071  1.00 60.93           C  
ATOM    947  CB  ILE A 117       1.919 -12.699  -8.771  1.00 60.93           C  
ATOM    948  O   ILE A 117       4.044 -12.088 -10.716  1.00 60.93           O  
ATOM    949  CG1 ILE A 117       1.033 -13.573  -7.875  1.00 60.93           C  
ATOM    950  CG2 ILE A 117       1.353 -11.281  -8.885  1.00 60.93           C  
ATOM    951  CD1 ILE A 117       0.990 -13.124  -6.421  1.00 60.93           C  
ATOM    952  N   SER A 118       2.623 -12.419 -12.272  1.00 75.31           N  
ATOM    953  CA  SER A 118       3.362 -11.673 -13.285  1.00 75.31           C  
ATOM    954  C   SER A 118       3.137 -10.172 -13.140  1.00 75.31           C  
ATOM    955  CB  SER A 118       2.954 -12.125 -14.688  1.00 75.31           C  
ATOM    956  O   SER A 118       3.993  -9.371 -13.522  1.00 75.31           O  
ATOM    957  OG  SER A 118       1.577 -11.879 -14.915  1.00 75.31           O  
ATOM    958  N   SER A 119       2.033  -9.885 -12.368  1.00 86.35           N  
ATOM    959  CA  SER A 119       1.674  -8.492 -12.123  1.00 86.35           C  
ATOM    960  C   SER A 119       0.612  -8.378 -11.034  1.00 86.35           C  
ATOM    961  CB  SER A 119       1.170  -7.834 -13.408  1.00 86.35           C  
ATOM    962  O   SER A 119      -0.223  -9.272 -10.877  1.00 86.35           O  
ATOM    963  OG  SER A 119       0.813  -6.482 -13.174  1.00 86.35           O  
ATOM    964  N   VAL A 120       0.737  -7.375 -10.225  1.00 90.45           N  
ATOM    965  CA  VAL A 120      -0.286  -7.140  -9.211  1.00 90.45           C  
ATOM    966  C   VAL A 120      -1.404  -6.279  -9.795  1.00 90.45           C  
ATOM    967  CB  VAL A 120       0.305  -6.465  -7.954  1.00 90.45           C  
ATOM    968  O   VAL A 120      -1.178  -5.508 -10.731  1.00 90.45           O  
ATOM    969  CG1 VAL A 120       1.278  -7.404  -7.243  1.00 90.45           C  
ATOM    970  CG2 VAL A 120       0.998  -5.156  -8.328  1.00 90.45           C  
ATOM    971  N   ASP A 121      -2.674  -6.390  -9.235  1.00 89.37           N  
ATOM    972  CA  ASP A 121      -3.834  -5.641  -9.707  1.00 89.37           C  
ATOM    973  C   ASP A 121      -3.726  -4.166  -9.329  1.00 89.37           C  
ATOM    974  CB  ASP A 121      -5.124  -6.237  -9.140  1.00 89.37           C  
ATOM    975  O   ASP A 121      -4.028  -3.288 -10.141  1.00 89.37           O  
ATOM    976  CG  ASP A 121      -5.383  -7.655  -9.617  1.00 89.37           C  
ATOM    977  OD1 ASP A 121      -5.450  -7.882 -10.845  1.00 89.37           O  
ATOM    978  OD2 ASP A 121      -5.525  -8.552  -8.759  1.00 89.37           O  
ATOM    979  N   LYS A 122      -3.316  -3.883  -8.116  1.00 91.97           N  
ATOM    980  CA  LYS A 122      -3.204  -2.517  -7.613  1.00 91.97           C  
ATOM    981  C   LYS A 122      -1.911  -2.327  -6.825  1.00 91.97           C  
ATOM    982  CB  LYS A 122      -4.408  -2.166  -6.738  1.00 91.97           C  
ATOM    983  O   LYS A 122      -1.384  -3.279  -6.246  1.00 91.97           O  
ATOM    984  CG  LYS A 122      -5.737  -2.185  -7.477  1.00 91.97           C  
ATOM    985  CD  LYS A 122      -6.882  -1.730  -6.581  1.00 91.97           C  
ATOM    986  CE  LYS A 122      -8.210  -1.730  -7.326  1.00 91.97           C  
ATOM    987  NZ  LYS A 122      -9.332  -1.261  -6.459  1.00 91.97           N  
ATOM    988  N   VAL A 123      -1.389  -1.098  -6.884  1.00 93.38           N  
ATOM    989  CA  VAL A 123      -0.202  -0.721  -6.124  1.00 93.38           C  
ATOM    990  C   VAL A 123      -0.550   0.396  -5.142  1.00 93.38           C  
ATOM    991  CB  VAL A 123       0.948  -0.274  -7.053  1.00 93.38           C  
ATOM    992  O   VAL A 123      -1.177   1.389  -5.519  1.00 93.38           O  
ATOM    993  CG1 VAL A 123       2.186   0.101  -6.239  1.00 93.38           C  
ATOM    994  CG2 VAL A 123       1.280  -1.376  -8.058  1.00 93.38           C  
ATOM    995  N   ILE A 124      -0.257   0.150  -3.855  1.00 93.86           N  
ATOM    996  CA  ILE A 124      -0.350   1.206  -2.852  1.00 93.86           C  
ATOM    997  C   ILE A 124       1.001   1.905  -2.713  1.00 93.86           C  
ATOM    998  CB  ILE A 124      -0.808   0.649  -1.486  1.00 93.86           C  
ATOM    999  O   ILE A 124       1.964   1.315  -2.218  1.00 93.86           O  
ATOM   1000  CG1 ILE A 124      -2.145  -0.087  -1.630  1.00 93.86           C  
ATOM   1001  CG2 ILE A 124      -0.911   1.773  -0.451  1.00 93.86           C  
ATOM   1002  CD1 ILE A 124      -2.510  -0.949  -0.430  1.00 93.86           C  
ATOM   1003  N   LEU A 125       1.116   3.157  -3.208  1.00 93.99           N  
ATOM   1004  CA  LEU A 125       2.346   3.936  -3.113  1.00 93.99           C  
ATOM   1005  C   LEU A 125       2.303   4.876  -1.912  1.00 93.99           C  
ATOM   1006  CB  LEU A 125       2.572   4.739  -4.396  1.00 93.99           C  
ATOM   1007  O   LEU A 125       1.535   5.841  -1.901  1.00 93.99           O  
ATOM   1008  CG  LEU A 125       3.781   5.676  -4.405  1.00 93.99           C  
ATOM   1009  CD1 LEU A 125       5.072   4.878  -4.255  1.00 93.99           C  
ATOM   1010  CD2 LEU A 125       3.805   6.506  -5.685  1.00 93.99           C  
ATOM   1011  N   CYS A 126       3.074   4.551  -0.907  1.00 92.86           N  
ATOM   1012  CA  CYS A 126       3.142   5.382   0.290  1.00 92.86           C  
ATOM   1013  C   CYS A 126       4.093   6.555   0.085  1.00 92.86           C  
ATOM   1014  CB  CYS A 126       3.590   4.554   1.494  1.00 92.86           C  
ATOM   1015  O   CYS A 126       5.313   6.379   0.091  1.00 92.86           O  
ATOM   1016  SG  CYS A 126       2.496   3.168   1.871  1.00 92.86           S  
ATOM   1017  N   SER A 127       3.505   7.711  -0.192  1.00 91.70           N  
ATOM   1018  CA  SER A 127       4.307   8.906  -0.437  1.00 91.70           C  
ATOM   1019  C   SER A 127       4.890   9.456   0.860  1.00 91.70           C  
ATOM   1020  CB  SER A 127       3.467   9.983  -1.126  1.00 91.70           C  
ATOM   1021  O   SER A 127       4.245   9.401   1.909  1.00 91.70           O  
ATOM   1022  OG  SER A 127       2.347  10.332  -0.331  1.00 91.70           O  
ATOM   1023  N   SER A 128       6.098   9.896   0.800  1.00 92.52           N  
ATOM   1024  CA  SER A 128       6.811  10.414   1.963  1.00 92.52           C  
ATOM   1025  C   SER A 128       7.807  11.497   1.563  1.00 92.52           C  
ATOM   1026  CB  SER A 128       7.539   9.285   2.693  1.00 92.52           C  
ATOM   1027  O   SER A 128       8.046  11.720   0.374  1.00 92.52           O  
ATOM   1028  OG  SER A 128       8.601   8.778   1.903  1.00 92.52           O  
ATOM   1029  N   GLU A 129       8.332  12.234   2.477  1.00 91.86           N  
ATOM   1030  CA  GLU A 129       9.382  13.226   2.262  1.00 91.86           C  
ATOM   1031  C   GLU A 129      10.597  12.604   1.582  1.00 91.86           C  
ATOM   1032  CB  GLU A 129       9.793  13.869   3.589  1.00 91.86           C  
ATOM   1033  O   GLU A 129      11.244  13.243   0.749  1.00 91.86           O  
ATOM   1034  CG  GLU A 129       8.750  14.816   4.163  1.00 91.86           C  
ATOM   1035  CD  GLU A 129       9.175  15.452   5.478  1.00 91.86           C  
ATOM   1036  OE1 GLU A 129       8.389  16.238   6.054  1.00 91.86           O  
ATOM   1037  OE2 GLU A 129      10.303  15.161   5.935  1.00 91.86           O  
ATOM   1038  N   VAL A 130      10.938  11.399   1.971  1.00 92.75           N  
ATOM   1039  CA  VAL A 130      12.067  10.672   1.399  1.00 92.75           C  
ATOM   1040  C   VAL A 130      11.850  10.479  -0.100  1.00 92.75           C  
ATOM   1041  CB  VAL A 130      12.269   9.304   2.089  1.00 92.75           C  
ATOM   1042  O   VAL A 130      12.755  10.725  -0.901  1.00 92.75           O  
ATOM   1043  CG1 VAL A 130      13.314   8.474   1.346  1.00 92.75           C  
ATOM   1044  CG2 VAL A 130      12.676   9.498   3.549  1.00 92.75           C  
ATOM   1045  N   LEU A 131      10.649  10.010  -0.512  1.00 93.12           N  
ATOM   1046  CA  LEU A 131      10.356   9.814  -1.927  1.00 93.12           C  
ATOM   1047  C   LEU A 131      10.457  11.131  -2.691  1.00 93.12           C  
ATOM   1048  CB  LEU A 131       8.960   9.212  -2.108  1.00 93.12           C  
ATOM   1049  O   LEU A 131      10.918  11.156  -3.834  1.00 93.12           O  
ATOM   1050  CG  LEU A 131       8.794   7.750  -1.692  1.00 93.12           C  
ATOM   1051  CD1 LEU A 131       7.421   7.233  -2.110  1.00 93.12           C  
ATOM   1052  CD2 LEU A 131       9.901   6.892  -2.295  1.00 93.12           C  
ATOM   1053  N   GLN A 132       9.954  12.178  -2.039  1.00 92.12           N  
ATOM   1054  CA  GLN A 132      10.052  13.505  -2.637  1.00 92.12           C  
ATOM   1055  C   GLN A 132      11.504  13.871  -2.929  1.00 92.12           C  
ATOM   1056  CB  GLN A 132       9.420  14.555  -1.722  1.00 92.12           C  
ATOM   1057  O   GLN A 132      11.818  14.375  -4.009  1.00 92.12           O  
ATOM   1058  CG  GLN A 132       9.377  15.952  -2.326  1.00 92.12           C  
ATOM   1059  CD  GLN A 132       8.698  16.963  -1.421  1.00 92.12           C  
ATOM   1060  NE2 GLN A 132       8.384  18.132  -1.968  1.00 92.12           N  
ATOM   1061  OE1 GLN A 132       8.457  16.695  -0.240  1.00 92.12           O  
ATOM   1062  N   ARG A 133      12.378  13.623  -2.034  1.00 93.04           N  
ATOM   1063  CA  ARG A 133      13.794  13.940  -2.184  1.00 93.04           C  
ATOM   1064  C   ARG A 133      14.440  13.068  -3.256  1.00 93.04           C  
ATOM   1065  CB  ARG A 133      14.529  13.766  -0.854  1.00 93.04           C  
ATOM   1066  O   ARG A 133      15.291  13.537  -4.016  1.00 93.04           O  
ATOM   1067  CG  ARG A 133      14.158  14.803   0.195  1.00 93.04           C  
ATOM   1068  CD  ARG A 133      15.028  14.682   1.439  1.00 93.04           C  
ATOM   1069  NE  ARG A 133      14.623  15.631   2.473  1.00 93.04           N  
ATOM   1070  NH1 ARG A 133      16.321  15.075   3.938  1.00 93.04           N  
ATOM   1071  NH2 ARG A 133      14.794  16.687   4.505  1.00 93.04           N  
ATOM   1072  CZ  ARG A 133      15.247  15.795   3.636  1.00 93.04           C  
ATOM   1073  N   TYR A 134      14.059  11.809  -3.286  1.00 92.49           N  
ATOM   1074  CA  TYR A 134      14.575  10.921  -4.321  1.00 92.49           C  
ATOM   1075  C   TYR A 134      14.233  11.445  -5.710  1.00 92.49           C  
ATOM   1076  CB  TYR A 134      14.013   9.507  -4.144  1.00 92.49           C  
ATOM   1077  O   TYR A 134      15.075  11.429  -6.611  1.00 92.49           O  
ATOM   1078  CG  TYR A 134      14.648   8.739  -3.010  1.00 92.49           C  
ATOM   1079  CD1 TYR A 134      15.862   9.146  -2.460  1.00 92.49           C  
ATOM   1080  CD2 TYR A 134      14.038   7.604  -2.487  1.00 92.49           C  
ATOM   1081  CE1 TYR A 134      16.452   8.441  -1.417  1.00 92.49           C  
ATOM   1082  CE2 TYR A 134      14.618   6.891  -1.444  1.00 92.49           C  
ATOM   1083  OH  TYR A 134      16.403   6.614   0.117  1.00 92.49           O  
ATOM   1084  CZ  TYR A 134      15.823   7.316  -0.916  1.00 92.49           C  
ATOM   1085  N   TYR A 135      12.989  11.929  -5.844  1.00 90.13           N  
ATOM   1086  CA  TYR A 135      12.509  12.390  -7.142  1.00 90.13           C  
ATOM   1087  C   TYR A 135      13.133  13.731  -7.509  1.00 90.13           C  
ATOM   1088  CB  TYR A 135      10.982  12.508  -7.140  1.00 90.13           C  
ATOM   1089  O   TYR A 135      13.182  14.099  -8.685  1.00 90.13           O  
ATOM   1090  CG  TYR A 135      10.277  11.276  -7.653  1.00 90.13           C  
ATOM   1091  CD1 TYR A 135      10.010  11.118  -9.011  1.00 90.13           C  
ATOM   1092  CD2 TYR A 135       9.877  10.269  -6.782  1.00 90.13           C  
ATOM   1093  CE1 TYR A 135       9.359   9.985  -9.489  1.00 90.13           C  
ATOM   1094  CE2 TYR A 135       9.225   9.132  -7.249  1.00 90.13           C  
ATOM   1095  OH  TYR A 135       8.327   7.875  -9.069  1.00 90.13           O  
ATOM   1096  CZ  TYR A 135       8.971   8.999  -8.601  1.00 90.13           C  
ATOM   1097  N   ALA A 136      13.611  14.487  -6.567  1.00 91.90           N  
ATOM   1098  CA  ALA A 136      14.241  15.781  -6.820  1.00 91.90           C  
ATOM   1099  C   ALA A 136      15.716  15.613  -7.174  1.00 91.90           C  
ATOM   1100  CB  ALA A 136      14.088  16.694  -5.606  1.00 91.90           C  
ATOM   1101  O   ALA A 136      16.323  16.506  -7.769  1.00 91.90           O  
ATOM   1102  N   ASP A 137      16.284  14.487  -6.822  1.00 94.53           N  
ATOM   1103  CA  ASP A 137      17.704  14.220  -7.033  1.00 94.53           C  
ATOM   1104  C   ASP A 137      17.973  13.785  -8.472  1.00 94.53           C  
ATOM   1105  CB  ASP A 137      18.199  13.149  -6.059  1.00 94.53           C  
ATOM   1106  O   ASP A 137      17.402  12.801  -8.946  1.00 94.53           O  
ATOM   1107  CG  ASP A 137      19.711  13.011  -6.048  1.00 94.53           C  
ATOM   1108  OD1 ASP A 137      20.306  12.735  -7.112  1.00 94.53           O  
ATOM   1109  OD2 ASP A 137      20.313  13.176  -4.965  1.00 94.53           O  
ATOM   1110  N   LYS A 138      18.956  14.423  -9.255  1.00 95.65           N  
ATOM   1111  CA  LYS A 138      19.251  14.201 -10.668  1.00 95.65           C  
ATOM   1112  C   LYS A 138      19.766  12.785 -10.906  1.00 95.65           C  
ATOM   1113  CB  LYS A 138      20.274  15.222 -11.169  1.00 95.65           C  
ATOM   1114  O   LYS A 138      19.376  12.132 -11.876  1.00 95.65           O  
ATOM   1115  CG  LYS A 138      20.509  15.176 -12.672  1.00 95.65           C  
ATOM   1116  CD  LYS A 138      21.530  16.218 -13.110  1.00 95.65           C  
ATOM   1117  CE  LYS A 138      21.831  16.115 -14.599  1.00 95.65           C  
ATOM   1118  NZ  LYS A 138      22.864  17.107 -15.026  1.00 95.65           N  
ATOM   1119  N   ARG A 139      20.616  12.289 -10.064  1.00 95.69           N  
ATOM   1120  CA  ARG A 139      21.178  10.949 -10.200  1.00 95.69           C  
ATOM   1121  C   ARG A 139      20.087   9.886 -10.116  1.00 95.69           C  
ATOM   1122  CB  ARG A 139      22.237  10.698  -9.124  1.00 95.69           C  
ATOM   1123  O   ARG A 139      20.096   8.919 -10.881  1.00 95.69           O  
ATOM   1124  CG  ARG A 139      23.481  11.560  -9.272  1.00 95.69           C  
ATOM   1125  CD  ARG A 139      24.450  11.354  -8.117  1.00 95.69           C  
ATOM   1126  NE  ARG A 139      23.966  11.979  -6.889  1.00 95.69           N  
ATOM   1127  NH1 ARG A 139      25.873  11.533  -5.664  1.00 95.69           N  
ATOM   1128  NH2 ARG A 139      24.116  12.642  -4.695  1.00 95.69           N  
ATOM   1129  CZ  ARG A 139      24.653  12.050  -5.752  1.00 95.69           C  
ATOM   1130  N   MET A 140      19.209  10.028  -9.110  1.00 95.05           N  
ATOM   1131  CA  MET A 140      18.097   9.100  -8.920  1.00 95.05           C  
ATOM   1132  C   MET A 140      17.151   9.133 -10.116  1.00 95.05           C  
ATOM   1133  CB  MET A 140      17.332   9.432  -7.638  1.00 95.05           C  
ATOM   1134  O   MET A 140      16.682   8.088 -10.570  1.00 95.05           O  
ATOM   1135  CG  MET A 140      18.144   9.229  -6.369  1.00 95.05           C  
ATOM   1136  SD  MET A 140      17.259   9.804  -4.868  1.00 95.05           S  
ATOM   1137  CE  MET A 140      18.558   9.573  -3.623  1.00 95.05           C  
ATOM   1138  N   LYS A 141      16.868  10.286 -10.679  1.00 94.69           N  
ATOM   1139  CA  LYS A 141      16.028  10.426 -11.865  1.00 94.69           C  
ATOM   1140  C   LYS A 141      16.650   9.721 -13.067  1.00 94.69           C  
ATOM   1141  CB  LYS A 141      15.794  11.903 -12.187  1.00 94.69           C  
ATOM   1142  O   LYS A 141      15.947   9.071 -13.844  1.00 94.69           O  
ATOM   1143  CG  LYS A 141      14.782  12.582 -11.276  1.00 94.69           C  
ATOM   1144  CD  LYS A 141      14.533  14.025 -11.696  1.00 94.69           C  
ATOM   1145  CE  LYS A 141      13.547  14.717 -10.765  1.00 94.69           C  
ATOM   1146  NZ  LYS A 141      13.349  16.151 -11.133  1.00 94.69           N  
ATOM   1147  N   GLU A 142      17.982   9.910 -13.233  1.00 96.49           N  
ATOM   1148  CA  GLU A 142      18.688   9.257 -14.331  1.00 96.49           C  
ATOM   1149  C   GLU A 142      18.577   7.738 -14.233  1.00 96.49           C  
ATOM   1150  CB  GLU A 142      20.160   9.677 -14.350  1.00 96.49           C  
ATOM   1151  O   GLU A 142      18.409   7.056 -15.246  1.00 96.49           O  
ATOM   1152  CG  GLU A 142      20.387  11.100 -14.840  1.00 96.49           C  
ATOM   1153  CD  GLU A 142      21.828  11.563 -14.690  1.00 96.49           C  
ATOM   1154  OE1 GLU A 142      22.141  12.710 -15.084  1.00 96.49           O  
ATOM   1155  OE2 GLU A 142      22.650  10.772 -14.176  1.00 96.49           O  
ATOM   1156  N   TYR A 143      18.733   7.274 -13.009  1.00 97.36           N  
ATOM   1157  CA  TYR A 143      18.566   5.844 -12.772  1.00 97.36           C  
ATOM   1158  C   TYR A 143      17.181   5.378 -13.202  1.00 97.36           C  
ATOM   1159  CB  TYR A 143      18.792   5.515 -11.293  1.00 97.36           C  
ATOM   1160  O   TYR A 143      17.050   4.389 -13.928  1.00 97.36           O  
ATOM   1161  CG  TYR A 143      18.574   4.059 -10.956  1.00 97.36           C  
ATOM   1162  CD1 TYR A 143      17.318   3.592 -10.578  1.00 97.36           C  
ATOM   1163  CD2 TYR A 143      19.625   3.150 -11.013  1.00 97.36           C  
ATOM   1164  CE1 TYR A 143      17.113   2.253 -10.264  1.00 97.36           C  
ATOM   1165  CE2 TYR A 143      19.431   1.808 -10.701  1.00 97.36           C  
ATOM   1166  OH  TYR A 143      17.977   0.042 -10.020  1.00 97.36           O  
ATOM   1167  CZ  TYR A 143      18.174   1.369 -10.329  1.00 97.36           C  
ATOM   1168  N   ILE A 144      16.141   6.046 -12.727  1.00 96.68           N  
ATOM   1169  CA  ILE A 144      14.759   5.725 -13.064  1.00 96.68           C  
ATOM   1170  C   ILE A 144      14.579   5.746 -14.581  1.00 96.68           C  
ATOM   1171  CB  ILE A 144      13.771   6.705 -12.393  1.00 96.68           C  
ATOM   1172  O   ILE A 144      13.983   4.832 -15.155  1.00 96.68           O  
ATOM   1173  CG1 ILE A 144      13.748   6.485 -10.876  1.00 96.68           C  
ATOM   1174  CG2 ILE A 144      12.369   6.551 -12.990  1.00 96.68           C  
ATOM   1175  CD1 ILE A 144      12.950   7.531 -10.111  1.00 96.68           C  
ATOM   1176  N   GLU A 145      15.126   6.698 -15.262  1.00 96.78           N  
ATOM   1177  CA  GLU A 145      15.022   6.846 -16.710  1.00 96.78           C  
ATOM   1178  C   GLU A 145      15.737   5.708 -17.434  1.00 96.78           C  
ATOM   1179  CB  GLU A 145      15.594   8.194 -17.156  1.00 96.78           C  
ATOM   1180  O   GLU A 145      15.282   5.251 -18.484  1.00 96.78           O  
ATOM   1181  CG  GLU A 145      14.702   9.381 -16.823  1.00 96.78           C  
ATOM   1182  CD  GLU A 145      13.285   9.235 -17.356  1.00 96.78           C  
ATOM   1183  OE1 GLU A 145      12.322   9.506 -16.603  1.00 96.78           O  
ATOM   1184  OE2 GLU A 145      13.137   8.844 -18.536  1.00 96.78           O  
ATOM   1185  N   SER A 146      16.866   5.279 -16.934  1.00 97.43           N  
ATOM   1186  CA  SER A 146      17.608   4.174 -17.532  1.00 97.43           C  
ATOM   1187  C   SER A 146      16.771   2.900 -17.567  1.00 97.43           C  
ATOM   1188  CB  SER A 146      18.905   3.921 -16.764  1.00 97.43           C  
ATOM   1189  O   SER A 146      16.773   2.176 -18.565  1.00 97.43           O  
ATOM   1190  OG  SER A 146      19.788   5.023 -16.889  1.00 97.43           O  
ATOM   1191  N   ILE A 147      16.126   2.596 -16.507  1.00 97.62           N  
ATOM   1192  CA  ILE A 147      15.275   1.414 -16.422  1.00 97.62           C  
ATOM   1193  C   ILE A 147      14.092   1.560 -17.376  1.00 97.62           C  
ATOM   1194  CB  ILE A 147      14.773   1.182 -14.979  1.00 97.62           C  
ATOM   1195  O   ILE A 147      13.740   0.615 -18.087  1.00 97.62           O  
ATOM   1196  CG1 ILE A 147      15.920   0.691 -14.087  1.00 97.62           C  
ATOM   1197  CG2 ILE A 147      13.606   0.191 -14.965  1.00 97.62           C  
ATOM   1198  CD1 ILE A 147      15.519   0.453 -12.638  1.00 97.62           C  
ATOM   1199  N   LYS A 148      13.499   2.747 -17.402  1.00 97.36           N  
ATOM   1200  CA  LYS A 148      12.401   3.021 -18.324  1.00 97.36           C  
ATOM   1201  C   LYS A 148      12.832   2.803 -19.772  1.00 97.36           C  
ATOM   1202  CB  LYS A 148      11.889   4.450 -18.140  1.00 97.36           C  
ATOM   1203  O   LYS A 148      12.110   2.182 -20.554  1.00 97.36           O  
ATOM   1204  CG  LYS A 148      11.097   4.663 -16.858  1.00 97.36           C  
ATOM   1205  CD  LYS A 148      10.636   6.108 -16.719  1.00 97.36           C  
ATOM   1206  CE  LYS A 148       9.624   6.479 -17.794  1.00 97.36           C  
ATOM   1207  NZ  LYS A 148       9.423   7.957 -17.880  1.00 97.36           N  
ATOM   1208  N   GLU A 149      13.926   3.384 -20.111  1.00 97.58           N  
ATOM   1209  CA  GLU A 149      14.453   3.269 -21.468  1.00 97.58           C  
ATOM   1210  C   GLU A 149      14.666   1.808 -21.855  1.00 97.58           C  
ATOM   1211  CB  GLU A 149      15.765   4.045 -21.604  1.00 97.58           C  
ATOM   1212  O   GLU A 149      14.344   1.404 -22.974  1.00 97.58           O  
ATOM   1213  CG  GLU A 149      15.583   5.555 -21.664  1.00 97.58           C  
ATOM   1214  CD  GLU A 149      16.897   6.319 -21.649  1.00 97.58           C  
ATOM   1215  OE1 GLU A 149      16.872   7.571 -21.649  1.00 97.58           O  
ATOM   1216  OE2 GLU A 149      17.961   5.661 -21.638  1.00 97.58           O  
ATOM   1217  N   LEU A 150      15.212   1.090 -20.955  1.00 97.31           N  
ATOM   1218  CA  LEU A 150      15.420  -0.334 -21.196  1.00 97.31           C  
ATOM   1219  C   LEU A 150      14.097  -1.037 -21.476  1.00 97.31           C  
ATOM   1220  CB  LEU A 150      16.113  -0.985 -19.995  1.00 97.31           C  
ATOM   1221  O   LEU A 150      14.000  -1.839 -22.408  1.00 97.31           O  
ATOM   1222  CG  LEU A 150      16.362  -2.491 -20.091  1.00 97.31           C  
ATOM   1223  CD1 LEU A 150      17.253  -2.806 -21.288  1.00 97.31           C  
ATOM   1224  CD2 LEU A 150      16.987  -3.013 -18.802  1.00 97.31           C  
ATOM   1225  N   TYR A 151      13.046  -0.802 -20.645  1.00 96.56           N  
ATOM   1226  CA  TYR A 151      11.733  -1.412 -20.826  1.00 96.56           C  
ATOM   1227  C   TYR A 151      11.151  -1.056 -22.189  1.00 96.56           C  
ATOM   1228  CB  TYR A 151      10.775  -0.967 -19.717  1.00 96.56           C  
ATOM   1229  O   TYR A 151      10.730  -1.939 -22.940  1.00 96.56           O  
ATOM   1230  CG  TYR A 151       9.381  -1.529 -19.858  1.00 96.56           C  
ATOM   1231  CD1 TYR A 151       8.388  -0.820 -20.530  1.00 96.56           C  
ATOM   1232  CD2 TYR A 151       9.054  -2.768 -19.318  1.00 96.56           C  
ATOM   1233  CE1 TYR A 151       7.102  -1.332 -20.661  1.00 96.56           C  
ATOM   1234  CE2 TYR A 151       7.771  -3.290 -19.443  1.00 96.56           C  
ATOM   1235  OH  TYR A 151       5.531  -3.079 -20.241  1.00 96.56           O  
ATOM   1236  CZ  TYR A 151       6.803  -2.566 -20.115  1.00 96.56           C  
ATOM   1237  N   PHE A 152      11.127   0.171 -22.515  1.00 95.76           N  
ATOM   1238  CA  PHE A 152      10.462   0.639 -23.725  1.00 95.76           C  
ATOM   1239  C   PHE A 152      11.236   0.215 -24.967  1.00 95.76           C  
ATOM   1240  CB  PHE A 152      10.305   2.163 -23.698  1.00 95.76           C  
ATOM   1241  O   PHE A 152      10.647   0.001 -26.029  1.00 95.76           O  
ATOM   1242  CG  PHE A 152       9.223   2.646 -22.771  1.00 95.76           C  
ATOM   1243  CD1 PHE A 152       7.888   2.360 -23.029  1.00 95.76           C  
ATOM   1244  CD2 PHE A 152       9.541   3.387 -21.640  1.00 95.76           C  
ATOM   1245  CE1 PHE A 152       6.884   2.805 -22.173  1.00 95.76           C  
ATOM   1246  CE2 PHE A 152       8.543   3.836 -20.780  1.00 95.76           C  
ATOM   1247  CZ  PHE A 152       7.216   3.545 -21.048  1.00 95.76           C  
ATOM   1248  N   SER A 153      12.547   0.075 -24.867  1.00 95.60           N  
ATOM   1249  CA  SER A 153      13.342  -0.426 -25.984  1.00 95.60           C  
ATOM   1250  C   SER A 153      13.114  -1.918 -26.200  1.00 95.60           C  
ATOM   1251  CB  SER A 153      14.829  -0.158 -25.746  1.00 95.60           C  
ATOM   1252  O   SER A 153      13.336  -2.433 -27.298  1.00 95.60           O  
ATOM   1253  OG  SER A 153      15.303  -0.903 -24.637  1.00 95.60           O  
ATOM   1254  N   SER A 154      12.657  -2.640 -25.198  1.00 93.65           N  
ATOM   1255  CA  SER A 154      12.533  -4.094 -25.230  1.00 93.65           C  
ATOM   1256  C   SER A 154      11.072  -4.522 -25.306  1.00 93.65           C  
ATOM   1257  CB  SER A 154      13.192  -4.715 -23.998  1.00 93.65           C  
ATOM   1258  O   SER A 154      10.773  -5.716 -25.381  1.00 93.65           O  
ATOM   1259  OG  SER A 154      14.569  -4.383 -23.942  1.00 93.65           O  
ATOM   1260  N   ARG A 155      10.140  -3.602 -25.227  1.00 90.56           N  
ATOM   1261  CA  ARG A 155       8.733  -3.893 -24.971  1.00 90.56           C  
ATOM   1262  C   ARG A 155       8.154  -4.793 -26.057  1.00 90.56           C  
ATOM   1263  CB  ARG A 155       7.924  -2.598 -24.878  1.00 90.56           C  
ATOM   1264  O   ARG A 155       7.357  -5.689 -25.769  1.00 90.56           O  
ATOM   1265  CG  ARG A 155       7.733  -1.893 -26.212  1.00 90.56           C  
ATOM   1266  CD  ARG A 155       6.889  -0.634 -26.069  1.00 90.56           C  
ATOM   1267  NE  ARG A 155       6.726   0.053 -27.347  1.00 90.56           N  
ATOM   1268  NH1 ARG A 155       5.643   1.889 -26.456  1.00 90.56           N  
ATOM   1269  NH2 ARG A 155       6.042   1.770 -28.710  1.00 90.56           N  
ATOM   1270  CZ  ARG A 155       6.137   1.236 -27.502  1.00 90.56           C  
ATOM   1271  N   ASN A 156       8.497  -4.580 -27.325  1.00 88.33           N  
ATOM   1272  CA  ASN A 156       7.965  -5.353 -28.442  1.00 88.33           C  
ATOM   1273  C   ASN A 156       8.522  -6.774 -28.455  1.00 88.33           C  
ATOM   1274  CB  ASN A 156       8.265  -4.654 -29.770  1.00 88.33           C  
ATOM   1275  O   ASN A 156       7.936  -7.669 -29.066  1.00 88.33           O  
ATOM   1276  CG  ASN A 156       7.520  -3.342 -29.920  1.00 88.33           C  
ATOM   1277  ND2 ASN A 156       8.143  -2.380 -30.591  1.00 88.33           N  
ATOM   1278  OD1 ASN A 156       6.395  -3.194 -29.436  1.00 88.33           O  
ATOM   1279  N   ASP A 157       9.556  -7.013 -27.714  1.00 87.56           N  
ATOM   1280  CA  ASP A 157      10.259  -8.292 -27.704  1.00 87.56           C  
ATOM   1281  C   ASP A 157       9.866  -9.125 -26.486  1.00 87.56           C  
ATOM   1282  CB  ASP A 157      11.773  -8.072 -27.724  1.00 87.56           C  
ATOM   1283  O   ASP A 157      10.292 -10.273 -26.349  1.00 87.56           O  
ATOM   1284  CG  ASP A 157      12.260  -7.418 -29.005  1.00 87.56           C  
ATOM   1285  OD1 ASP A 157      11.660  -7.653 -30.076  1.00 87.56           O  
ATOM   1286  OD2 ASP A 157      13.255  -6.663 -28.943  1.00 87.56           O  
ATOM   1287  N   LEU A 158       9.023  -8.546 -25.556  1.00 88.36           N  
ATOM   1288  CA  LEU A 158       8.678  -9.201 -24.299  1.00 88.36           C  
ATOM   1289  C   LEU A 158       7.474 -10.120 -24.478  1.00 88.36           C  
ATOM   1290  CB  LEU A 158       8.384  -8.162 -23.215  1.00 88.36           C  
ATOM   1291  O   LEU A 158       6.473  -9.984 -23.771  1.00 88.36           O  
ATOM   1292  CG  LEU A 158       9.550  -7.258 -22.808  1.00 88.36           C  
ATOM   1293  CD1 LEU A 158       9.096  -6.247 -21.761  1.00 88.36           C  
ATOM   1294  CD2 LEU A 158      10.715  -8.091 -22.286  1.00 88.36           C  
ATOM   1295  N   ARG A 159       7.481 -11.011 -25.547  1.00 85.77           N  
ATOM   1296  CA  ARG A 159       6.339 -11.849 -25.895  1.00 85.77           C  
ATOM   1297  C   ARG A 159       6.588 -13.303 -25.507  1.00 85.77           C  
ATOM   1298  CB  ARG A 159       6.036 -11.751 -27.392  1.00 85.77           C  
ATOM   1299  O   ARG A 159       5.655 -14.109 -25.468  1.00 85.77           O  
ATOM   1300  CG  ARG A 159       5.591 -10.368 -27.841  1.00 85.77           C  
ATOM   1301  CD  ARG A 159       5.226 -10.345 -29.319  1.00 85.77           C  
ATOM   1302  NE  ARG A 159       4.729  -9.036 -29.731  1.00 85.77           N  
ATOM   1303  NH1 ARG A 159       4.395  -9.627 -31.939  1.00 85.77           N  
ATOM   1304  NH2 ARG A 159       3.909  -7.502 -31.231  1.00 85.77           N  
ATOM   1305  CZ  ARG A 159       4.345  -8.725 -30.966  1.00 85.77           C  
ATOM   1306  N   THR A 160       7.871 -13.613 -25.208  1.00 86.00           N  
ATOM   1307  CA  THR A 160       8.214 -14.976 -24.818  1.00 86.00           C  
ATOM   1308  C   THR A 160       8.804 -15.004 -23.411  1.00 86.00           C  
ATOM   1309  CB  THR A 160       9.211 -15.605 -25.808  1.00 86.00           C  
ATOM   1310  O   THR A 160       9.352 -14.004 -22.942  1.00 86.00           O  
ATOM   1311  CG2 THR A 160       8.708 -15.492 -27.243  1.00 86.00           C  
ATOM   1312  OG1 THR A 160      10.472 -14.932 -25.701  1.00 86.00           O  
ATOM   1313  N   PRO A 161       8.581 -16.097 -22.695  1.00 84.68           N  
ATOM   1314  CA  PRO A 161       9.186 -16.239 -21.369  1.00 84.68           C  
ATOM   1315  C   PRO A 161      10.696 -16.009 -21.382  1.00 84.68           C  
ATOM   1316  CB  PRO A 161       8.857 -17.683 -20.983  1.00 84.68           C  
ATOM   1317  O   PRO A 161      11.241 -15.413 -20.450  1.00 84.68           O  
ATOM   1318  CG  PRO A 161       7.595 -17.997 -21.720  1.00 84.68           C  
ATOM   1319  CD  PRO A 161       7.630 -17.294 -23.046  1.00 84.68           C  
ATOM   1320  N   VAL A 162      11.423 -16.437 -22.382  1.00 88.45           N  
ATOM   1321  CA  VAL A 162      12.868 -16.275 -22.509  1.00 88.45           C  
ATOM   1322  C   VAL A 162      13.214 -14.792 -22.616  1.00 88.45           C  
ATOM   1323  CB  VAL A 162      13.419 -17.041 -23.733  1.00 88.45           C  
ATOM   1324  O   VAL A 162      14.143 -14.316 -21.960  1.00 88.45           O  
ATOM   1325  CG1 VAL A 162      14.904 -16.743 -23.932  1.00 88.45           C  
ATOM   1326  CG2 VAL A 162      13.190 -18.542 -23.570  1.00 88.45           C  
ATOM   1327  N   ALA A 163      12.511 -14.058 -23.443  1.00 90.08           N  
ATOM   1328  CA  ALA A 163      12.706 -12.622 -23.626  1.00 90.08           C  
ATOM   1329  C   ALA A 163      12.452 -11.864 -22.326  1.00 90.08           C  
ATOM   1330  CB  ALA A 163      11.793 -12.097 -24.731  1.00 90.08           C  
ATOM   1331  O   ALA A 163      13.175 -10.920 -21.999  1.00 90.08           O  
ATOM   1332  N   VAL A 164      11.438 -12.278 -21.623  1.00 89.00           N  
ATOM   1333  CA  VAL A 164      11.102 -11.663 -20.343  1.00 89.00           C  
ATOM   1334  C   VAL A 164      12.232 -11.899 -19.344  1.00 89.00           C  
ATOM   1335  CB  VAL A 164       9.771 -12.213 -19.782  1.00 89.00           C  
ATOM   1336  O   VAL A 164      12.649 -10.976 -18.639  1.00 89.00           O  
ATOM   1337  CG1 VAL A 164       9.544 -11.722 -18.353  1.00 89.00           C  
ATOM   1338  CG2 VAL A 164       8.605 -11.806 -20.682  1.00 89.00           C  
ATOM   1339  N   GLU A 165      12.740 -13.070 -19.259  1.00 89.38           N  
ATOM   1340  CA  GLU A 165      13.848 -13.400 -18.368  1.00 89.38           C  
ATOM   1341  C   GLU A 165      15.106 -12.621 -18.740  1.00 89.38           C  
ATOM   1342  CB  GLU A 165      14.132 -14.904 -18.398  1.00 89.38           C  
ATOM   1343  O   GLU A 165      15.846 -12.172 -17.862  1.00 89.38           O  
ATOM   1344  CG  GLU A 165      13.111 -15.738 -17.639  1.00 89.38           C  
ATOM   1345  CD  GLU A 165      12.904 -15.276 -16.205  1.00 89.38           C  
ATOM   1346  OE1 GLU A 165      11.738 -15.099 -15.787  1.00 89.38           O  
ATOM   1347  OE2 GLU A 165      13.917 -15.088 -15.496  1.00 89.38           O  
ATOM   1348  N   GLU A 166      15.419 -12.526 -20.017  1.00 92.85           N  
ATOM   1349  CA  GLU A 166      16.554 -11.731 -20.476  1.00 92.85           C  
ATOM   1350  C   GLU A 166      16.410 -10.270 -20.059  1.00 92.85           C  
ATOM   1351  CB  GLU A 166      16.702 -11.833 -21.996  1.00 92.85           C  
ATOM   1352  O   GLU A 166      17.384  -9.639 -19.645  1.00 92.85           O  
ATOM   1353  CG  GLU A 166      17.219 -13.181 -22.476  1.00 92.85           C  
ATOM   1354  CD  GLU A 166      17.255 -13.306 -23.990  1.00 92.85           C  
ATOM   1355  OE1 GLU A 166      17.722 -14.349 -24.502  1.00 92.85           O  
ATOM   1356  OE2 GLU A 166      16.813 -12.353 -24.671  1.00 92.85           O  
ATOM   1357  N   PHE A 167      15.242  -9.738 -20.290  1.00 93.71           N  
ATOM   1358  CA  PHE A 167      14.927  -8.382 -19.855  1.00 93.71           C  
ATOM   1359  C   PHE A 167      15.175  -8.223 -18.359  1.00 93.71           C  
ATOM   1360  CB  PHE A 167      13.473  -8.034 -20.186  1.00 93.71           C  
ATOM   1361  O   PHE A 167      15.816  -7.261 -17.930  1.00 93.71           O  
ATOM   1362  CG  PHE A 167      12.978  -6.786 -19.508  1.00 93.71           C  
ATOM   1363  CD1 PHE A 167      12.067  -6.861 -18.461  1.00 93.71           C  
ATOM   1364  CD2 PHE A 167      13.424  -5.536 -19.917  1.00 93.71           C  
ATOM   1365  CE1 PHE A 167      11.607  -5.707 -17.831  1.00 93.71           C  
ATOM   1366  CE2 PHE A 167      12.969  -4.378 -19.292  1.00 93.71           C  
ATOM   1367  CZ  PHE A 167      12.059  -4.465 -18.251  1.00 93.71           C  
ATOM   1368  N   LYS A 168      14.610  -9.153 -17.523  1.00 92.97           N  
ATOM   1369  CA  LYS A 168      14.793  -9.128 -16.075  1.00 92.97           C  
ATOM   1370  C   LYS A 168      16.274  -9.161 -15.708  1.00 92.97           C  
ATOM   1371  CB  LYS A 168      14.064 -10.302 -15.421  1.00 92.97           C  
ATOM   1372  O   LYS A 168      16.706  -8.468 -14.785  1.00 92.97           O  
ATOM   1373  CG  LYS A 168      12.548 -10.178 -15.441  1.00 92.97           C  
ATOM   1374  CD  LYS A 168      11.882 -11.350 -14.732  1.00 92.97           C  
ATOM   1375  CE  LYS A 168      10.371 -11.175 -14.659  1.00 92.97           C  
ATOM   1376  NZ  LYS A 168       9.711 -12.330 -13.979  1.00 92.97           N  
ATOM   1377  N   GLU A 169      17.071  -9.941 -16.436  1.00 94.12           N  
ATOM   1378  CA  GLU A 169      18.510 -10.017 -16.198  1.00 94.12           C  
ATOM   1379  C   GLU A 169      19.189  -8.683 -16.495  1.00 94.12           C  
ATOM   1380  CB  GLU A 169      19.138 -11.127 -17.045  1.00 94.12           C  
ATOM   1381  O   GLU A 169      20.128  -8.290 -15.800  1.00 94.12           O  
ATOM   1382  CG  GLU A 169      18.852 -12.530 -16.529  1.00 94.12           C  
ATOM   1383  CD  GLU A 169      19.276 -12.736 -15.084  1.00 94.12           C  
ATOM   1384  OE1 GLU A 169      18.479 -13.285 -14.290  1.00 94.12           O  
ATOM   1385  OE2 GLU A 169      20.415 -12.344 -14.743  1.00 94.12           O  
ATOM   1386  N   LYS A 170      18.780  -8.025 -17.534  1.00 96.72           N  
ATOM   1387  CA  LYS A 170      19.318  -6.705 -17.854  1.00 96.72           C  
ATOM   1388  C   LYS A 170      19.028  -5.708 -16.736  1.00 96.72           C  
ATOM   1389  CB  LYS A 170      18.740  -6.195 -19.174  1.00 96.72           C  
ATOM   1390  O   LYS A 170      19.883  -4.892 -16.387  1.00 96.72           O  
ATOM   1391  CG  LYS A 170      19.279  -6.911 -20.404  1.00 96.72           C  
ATOM   1392  CD  LYS A 170      18.665  -6.361 -21.685  1.00 96.72           C  
ATOM   1393  CE  LYS A 170      19.158  -7.117 -22.911  1.00 96.72           C  
ATOM   1394  NZ  LYS A 170      18.498  -6.635 -24.162  1.00 96.72           N  
ATOM   1395  N   ILE A 171      17.833  -5.750 -16.220  1.00 96.07           N  
ATOM   1396  CA  ILE A 171      17.469  -4.900 -15.091  1.00 96.07           C  
ATOM   1397  C   ILE A 171      18.359  -5.225 -13.894  1.00 96.07           C  
ATOM   1398  CB  ILE A 171      15.980  -5.067 -14.714  1.00 96.07           C  
ATOM   1399  O   ILE A 171      18.853  -4.320 -13.216  1.00 96.07           O  
ATOM   1400  CG1 ILE A 171      15.082  -4.543 -15.840  1.00 96.07           C  
ATOM   1401  CG2 ILE A 171      15.675  -4.355 -13.393  1.00 96.07           C  
ATOM   1402  CD1 ILE A 171      15.237  -3.053 -16.113  1.00 96.07           C  
ATOM   1403  N   ARG A 172      18.583  -6.503 -13.655  1.00 95.04           N  
ATOM   1404  CA  ARG A 172      19.470  -6.915 -12.573  1.00 95.04           C  
ATOM   1405  C   ARG A 172      20.866  -6.329 -12.756  1.00 95.04           C  
ATOM   1406  CB  ARG A 172      19.549  -8.441 -12.493  1.00 95.04           C  
ATOM   1407  O   ARG A 172      21.507  -5.924 -11.784  1.00 95.04           O  
ATOM   1408  CG  ARG A 172      18.277  -9.097 -11.979  1.00 95.04           C  
ATOM   1409  CD  ARG A 172      18.471 -10.586 -11.731  1.00 95.04           C  
ATOM   1410  NE  ARG A 172      17.227 -11.231 -11.321  1.00 95.04           N  
ATOM   1411  NH1 ARG A 172      16.787 -12.163 -13.389  1.00 95.04           N  
ATOM   1412  NH2 ARG A 172      15.344 -12.506 -11.641  1.00 95.04           N  
ATOM   1413  CZ  ARG A 172      16.455 -11.965 -12.118  1.00 95.04           C  
ATOM   1414  N   GLY A 173      21.300  -6.325 -13.950  1.00 95.80           N  
ATOM   1415  CA  GLY A 173      22.583  -5.714 -14.262  1.00 95.80           C  
ATOM   1416  C   GLY A 173      22.645  -4.241 -13.903  1.00 95.80           C  
ATOM   1417  O   GLY A 173      23.645  -3.772 -13.356  1.00 95.80           O  
ATOM   1418  N   ILE A 174      21.556  -3.464 -14.226  1.00 96.63           N  
ATOM   1419  CA  ILE A 174      21.489  -2.044 -13.901  1.00 96.63           C  
ATOM   1420  C   ILE A 174      21.545  -1.858 -12.386  1.00 96.63           C  
ATOM   1421  CB  ILE A 174      20.211  -1.392 -14.474  1.00 96.63           C  
ATOM   1422  O   ILE A 174      22.293  -1.015 -11.885  1.00 96.63           O  
ATOM   1423  CG1 ILE A 174      20.260  -1.378 -16.006  1.00 96.63           C  
ATOM   1424  CG2 ILE A 174      20.031   0.024 -13.918  1.00 96.63           C  
ATOM   1425  CD1 ILE A 174      18.978  -0.882 -16.661  1.00 96.63           C  
ATOM   1426  N   VAL A 175      20.764  -2.625 -11.633  1.00 95.01           N  
ATOM   1427  CA  VAL A 175      20.693  -2.546 -10.178  1.00 95.01           C  
ATOM   1428  C   VAL A 175      22.057  -2.874  -9.575  1.00 95.01           C  
ATOM   1429  CB  VAL A 175      19.616  -3.497  -9.610  1.00 95.01           C  
ATOM   1430  O   VAL A 175      22.539  -2.163  -8.691  1.00 95.01           O  
ATOM   1431  CG1 VAL A 175      19.693  -3.551  -8.085  1.00 95.01           C  
ATOM   1432  CG2 VAL A 175      18.225  -3.058 -10.063  1.00 95.01           C  
ATOM   1433  N   LYS A 176      22.662  -3.930 -10.057  1.00 94.75           N  
ATOM   1434  CA  LYS A 176      23.966  -4.362  -9.564  1.00 94.75           C  
ATOM   1435  C   LYS A 176      25.023  -3.284  -9.788  1.00 94.75           C  
ATOM   1436  CB  LYS A 176      24.393  -5.664 -10.243  1.00 94.75           C  
ATOM   1437  O   LYS A 176      25.859  -3.037  -8.917  1.00 94.75           O  
ATOM   1438  CG  LYS A 176      25.663  -6.274  -9.670  1.00 94.75           C  
ATOM   1439  CD  LYS A 176      26.011  -7.589 -10.355  1.00 94.75           C  
ATOM   1440  CE  LYS A 176      27.320  -8.165  -9.832  1.00 94.75           C  
ATOM   1441  NZ  LYS A 176      27.659  -9.461 -10.493  1.00 94.75           N  
ATOM   1442  N   SER A 177      25.001  -2.593 -10.868  1.00 95.56           N  
ATOM   1443  CA  SER A 177      25.984  -1.570 -11.209  1.00 95.56           C  
ATOM   1444  C   SER A 177      25.841  -0.344 -10.314  1.00 95.56           C  
ATOM   1445  CB  SER A 177      25.845  -1.160 -12.676  1.00 95.56           C  
ATOM   1446  O   SER A 177      26.792   0.422 -10.144  1.00 95.56           O  
ATOM   1447  OG  SER A 177      26.131  -2.252 -13.533  1.00 95.56           O  
ATOM   1448  N   ASN A 178      24.661  -0.178  -9.652  1.00 95.12           N  
ATOM   1449  CA  ASN A 178      24.388   1.032  -8.883  1.00 95.12           C  
ATOM   1450  C   ASN A 178      24.289   0.737  -7.390  1.00 95.12           C  
ATOM   1451  CB  ASN A 178      23.106   1.704  -9.378  1.00 95.12           C  
ATOM   1452  O   ASN A 178      24.242   1.658  -6.572  1.00 95.12           O  
ATOM   1453  CG  ASN A 178      23.282   2.378 -10.725  1.00 95.12           C  
ATOM   1454  ND2 ASN A 178      22.908   1.681 -11.791  1.00 95.12           N  
ATOM   1455  OD1 ASN A 178      23.751   3.517 -10.806  1.00 95.12           O  
ATOM   1456  N   SER A 179      24.175  -0.588  -6.950  1.00 91.81           N  
ATOM   1457  CA  SER A 179      23.893  -1.018  -5.585  1.00 91.81           C  
ATOM   1458  C   SER A 179      24.994  -0.576  -4.627  1.00 91.81           C  
ATOM   1459  CB  SER A 179      23.733  -2.538  -5.523  1.00 91.81           C  
ATOM   1460  O   SER A 179      24.764  -0.454  -3.422  1.00 91.81           O  
ATOM   1461  OG  SER A 179      24.926  -3.186  -5.927  1.00 91.81           O  
ATOM   1462  N   GLY A 180      26.175  -0.129  -5.132  1.00 90.43           N  
ATOM   1463  CA  GLY A 180      27.297   0.299  -4.313  1.00 90.43           C  
ATOM   1464  C   GLY A 180      27.374   1.805  -4.146  1.00 90.43           C  
ATOM   1465  O   GLY A 180      28.190   2.309  -3.372  1.00 90.43           O  
ATOM   1466  N   GLU A 181      26.474   2.464  -4.809  1.00 94.00           N  
ATOM   1467  CA  GLU A 181      26.435   3.922  -4.737  1.00 94.00           C  
ATOM   1468  C   GLU A 181      25.671   4.394  -3.503  1.00 94.00           C  
ATOM   1469  CB  GLU A 181      25.803   4.507  -6.003  1.00 94.00           C  
ATOM   1470  O   GLU A 181      24.689   3.769  -3.099  1.00 94.00           O  
ATOM   1471  CG  GLU A 181      26.528   4.125  -7.285  1.00 94.00           C  
ATOM   1472  CD  GLU A 181      27.902   4.764  -7.410  1.00 94.00           C  
ATOM   1473  OE1 GLU A 181      28.777   4.192  -8.099  1.00 94.00           O  
ATOM   1474  OE2 GLU A 181      28.106   5.845  -6.813  1.00 94.00           O  
ATOM   1475  N   HIS A 182      26.080   5.456  -2.796  1.00 91.22           N  
ATOM   1476  CA  HIS A 182      25.506   5.958  -1.553  1.00 91.22           C  
ATOM   1477  C   HIS A 182      24.098   6.499  -1.774  1.00 91.22           C  
ATOM   1478  CB  HIS A 182      26.398   7.047  -0.953  1.00 91.22           C  
ATOM   1479  O   HIS A 182      23.292   6.544  -0.841  1.00 91.22           O  
ATOM   1480  CG  HIS A 182      26.452   8.297  -1.772  1.00 91.22           C  
ATOM   1481  CD2 HIS A 182      25.811   9.481  -1.631  1.00 91.22           C  
ATOM   1482  ND1 HIS A 182      27.241   8.417  -2.895  1.00 91.22           N  
ATOM   1483  CE1 HIS A 182      27.083   9.625  -3.410  1.00 91.22           C  
ATOM   1484  NE2 HIS A 182      26.220  10.290  -2.662  1.00 91.22           N  
ATOM   1485  N   TRP A 183      23.825   6.916  -2.955  1.00 91.37           N  
ATOM   1486  CA  TRP A 183      22.524   7.499  -3.267  1.00 91.37           C  
ATOM   1487  C   TRP A 183      21.512   6.414  -3.618  1.00 91.37           C  
ATOM   1488  CB  TRP A 183      22.645   8.496  -4.423  1.00 91.37           C  
ATOM   1489  O   TRP A 183      20.306   6.669  -3.651  1.00 91.37           O  
ATOM   1490  CG  TRP A 183      23.308   7.934  -5.644  1.00 91.37           C  
ATOM   1491  CD1 TRP A 183      24.623   8.060  -5.999  1.00 91.37           C  
ATOM   1492  CD2 TRP A 183      22.686   7.162  -6.675  1.00 91.37           C  
ATOM   1493  CE2 TRP A 183      23.684   6.852  -7.625  1.00 91.37           C  
ATOM   1494  CE3 TRP A 183      21.380   6.700  -6.888  1.00 91.37           C  
ATOM   1495  NE1 TRP A 183      24.855   7.411  -7.190  1.00 91.37           N  
ATOM   1496  CH2 TRP A 183      22.130   5.661  -8.956  1.00 91.37           C  
ATOM   1497  CZ2 TRP A 183      23.416   6.100  -8.772  1.00 91.37           C  
ATOM   1498  CZ3 TRP A 183      21.115   5.952  -8.030  1.00 91.37           C  
ATOM   1499  N   PHE A 184      21.990   5.211  -3.959  1.00 92.51           N  
ATOM   1500  CA  PHE A 184      21.126   4.147  -4.455  1.00 92.51           C  
ATOM   1501  C   PHE A 184      20.308   3.540  -3.322  1.00 92.51           C  
ATOM   1502  CB  PHE A 184      21.955   3.059  -5.146  1.00 92.51           C  
ATOM   1503  O   PHE A 184      20.835   3.284  -2.237  1.00 92.51           O  
ATOM   1504  CG  PHE A 184      21.147   1.868  -5.585  1.00 92.51           C  
ATOM   1505  CD1 PHE A 184      21.098   0.718  -4.806  1.00 92.51           C  
ATOM   1506  CD2 PHE A 184      20.435   1.898  -6.777  1.00 92.51           C  
ATOM   1507  CE1 PHE A 184      20.351  -0.386  -5.211  1.00 92.51           C  
ATOM   1508  CE2 PHE A 184      19.686   0.799  -7.188  1.00 92.51           C  
ATOM   1509  CZ  PHE A 184      19.646  -0.343  -6.403  1.00 92.51           C  
ATOM   1510  N   HIS A 185      19.027   3.314  -3.565  1.00 91.24           N  
ATOM   1511  CA  HIS A 185      18.060   2.602  -2.738  1.00 91.24           C  
ATOM   1512  C   HIS A 185      17.124   1.753  -3.591  1.00 91.24           C  
ATOM   1513  CB  HIS A 185      17.250   3.586  -1.892  1.00 91.24           C  
ATOM   1514  O   HIS A 185      16.714   2.173  -4.676  1.00 91.24           O  
ATOM   1515  CG  HIS A 185      16.520   2.943  -0.756  1.00 91.24           C  
ATOM   1516  CD2 HIS A 185      16.799   2.898   0.568  1.00 91.24           C  
ATOM   1517  ND1 HIS A 185      15.349   2.237  -0.929  1.00 91.24           N  
ATOM   1518  CE1 HIS A 185      14.938   1.785   0.244  1.00 91.24           C  
ATOM   1519  NE2 HIS A 185      15.800   2.172   1.169  1.00 91.24           N  
ATOM   1520  N   HIS A 186      16.830   0.511  -3.234  1.00 90.89           N  
ATOM   1521  CA  HIS A 186      16.049  -0.420  -4.040  1.00 90.89           C  
ATOM   1522  C   HIS A 186      14.689   0.169  -4.400  1.00 90.89           C  
ATOM   1523  CB  HIS A 186      15.867  -1.747  -3.301  1.00 90.89           C  
ATOM   1524  O   HIS A 186      14.084  -0.221  -5.401  1.00 90.89           O  
ATOM   1525  CG  HIS A 186      15.035  -1.634  -2.063  1.00 90.89           C  
ATOM   1526  CD2 HIS A 186      13.711  -1.829  -1.861  1.00 90.89           C  
ATOM   1527  ND1 HIS A 186      15.564  -1.278  -0.841  1.00 90.89           N  
ATOM   1528  CE1 HIS A 186      14.597  -1.260   0.062  1.00 90.89           C  
ATOM   1529  NE2 HIS A 186      13.463  -1.590  -0.532  1.00 90.89           N  
ATOM   1530  N   ILE A 187      14.129   1.124  -3.639  1.00 93.19           N  
ATOM   1531  CA  ILE A 187      12.841   1.756  -3.905  1.00 93.19           C  
ATOM   1532  C   ILE A 187      12.876   2.448  -5.266  1.00 93.19           C  
ATOM   1533  CB  ILE A 187      12.469   2.767  -2.798  1.00 93.19           C  
ATOM   1534  O   ILE A 187      11.838   2.623  -5.907  1.00 93.19           O  
ATOM   1535  CG1 ILE A 187      11.035   3.272  -2.996  1.00 93.19           C  
ATOM   1536  CG2 ILE A 187      13.462   3.933  -2.776  1.00 93.19           C  
ATOM   1537  CD1 ILE A 187       9.970   2.199  -2.814  1.00 93.19           C  
ATOM   1538  N   LEU A 188      14.092   2.911  -5.723  1.00 95.21           N  
ATOM   1539  CA  LEU A 188      14.240   3.582  -7.010  1.00 95.21           C  
ATOM   1540  C   LEU A 188      13.794   2.673  -8.151  1.00 95.21           C  
ATOM   1541  CB  LEU A 188      15.692   4.015  -7.225  1.00 95.21           C  
ATOM   1542  O   LEU A 188      13.175   3.136  -9.112  1.00 95.21           O  
ATOM   1543  CG  LEU A 188      16.233   5.076  -6.265  1.00 95.21           C  
ATOM   1544  CD1 LEU A 188      17.720   5.305  -6.511  1.00 95.21           C  
ATOM   1545  CD2 LEU A 188      15.454   6.379  -6.416  1.00 95.21           C  
ATOM   1546  N   THR A 189      14.157   1.397  -8.035  1.00 95.63           N  
ATOM   1547  CA  THR A 189      13.723   0.415  -9.022  1.00 95.63           C  
ATOM   1548  C   THR A 189      12.203   0.280  -9.018  1.00 95.63           C  
ATOM   1549  CB  THR A 189      14.363  -0.961  -8.759  1.00 95.63           C  
ATOM   1550  O   THR A 189      11.580   0.187 -10.079  1.00 95.63           O  
ATOM   1551  CG2 THR A 189      13.969  -1.966  -9.837  1.00 95.63           C  
ATOM   1552  OG1 THR A 189      15.790  -0.823  -8.749  1.00 95.63           O  
ATOM   1553  N   GLU A 190      11.505   0.267  -7.883  1.00 95.79           N  
ATOM   1554  CA  GLU A 190      10.050   0.233  -7.763  1.00 95.79           C  
ATOM   1555  C   GLU A 190       9.414   1.461  -8.407  1.00 95.79           C  
ATOM   1556  CB  GLU A 190       9.634   0.134  -6.293  1.00 95.79           C  
ATOM   1557  O   GLU A 190       8.401   1.350  -9.101  1.00 95.79           O  
ATOM   1558  CG  GLU A 190      10.018  -1.181  -5.632  1.00 95.79           C  
ATOM   1559  CD  GLU A 190       9.835  -1.170  -4.123  1.00 95.79           C  
ATOM   1560  OE1 GLU A 190      10.121  -2.199  -3.469  1.00 95.79           O  
ATOM   1561  OE2 GLU A 190       9.400  -0.125  -3.590  1.00 95.79           O  
ATOM   1562  N   LEU A 191      10.038   2.628  -8.148  1.00 95.61           N  
ATOM   1563  CA  LEU A 191       9.530   3.865  -8.731  1.00 95.61           C  
ATOM   1564  C   LEU A 191       9.605   3.819 -10.254  1.00 95.61           C  
ATOM   1565  CB  LEU A 191      10.317   5.069  -8.206  1.00 95.61           C  
ATOM   1566  O   LEU A 191       8.696   4.293 -10.939  1.00 95.61           O  
ATOM   1567  CG  LEU A 191      10.172   5.375  -6.714  1.00 95.61           C  
ATOM   1568  CD1 LEU A 191      11.029   6.578  -6.335  1.00 95.61           C  
ATOM   1569  CD2 LEU A 191       8.710   5.619  -6.358  1.00 95.61           C  
ATOM   1570  N   ALA A 192      10.718   3.291 -10.764  1.00 96.32           N  
ATOM   1571  CA  ALA A 192      10.848   3.138 -12.210  1.00 96.32           C  
ATOM   1572  C   ALA A 192       9.737   2.254 -12.770  1.00 96.32           C  
ATOM   1573  CB  ALA A 192      12.215   2.557 -12.563  1.00 96.32           C  
ATOM   1574  O   ALA A 192       9.111   2.595 -13.777  1.00 96.32           O  
ATOM   1575  N   PHE A 193       9.456   1.150 -12.140  1.00 96.31           N  
ATOM   1576  CA  PHE A 193       8.412   0.226 -12.567  1.00 96.31           C  
ATOM   1577  C   PHE A 193       7.047   0.902 -12.539  1.00 96.31           C  
ATOM   1578  CB  PHE A 193       8.399  -1.021 -11.677  1.00 96.31           C  
ATOM   1579  O   PHE A 193       6.216   0.672 -13.420  1.00 96.31           O  
ATOM   1580  CG  PHE A 193       9.572  -1.938 -11.900  1.00 96.31           C  
ATOM   1581  CD1 PHE A 193      10.432  -1.741 -12.973  1.00 96.31           C  
ATOM   1582  CD2 PHE A 193       9.814  -2.997 -11.035  1.00 96.31           C  
ATOM   1583  CE1 PHE A 193      11.518  -2.588 -13.182  1.00 96.31           C  
ATOM   1584  CE2 PHE A 193      10.897  -3.848 -11.237  1.00 96.31           C  
ATOM   1585  CZ  PHE A 193      11.747  -3.642 -12.311  1.00 96.31           C  
ATOM   1586  N   LEU A 194       6.805   1.654 -11.501  1.00 95.00           N  
ATOM   1587  CA  LEU A 194       5.528   2.349 -11.386  1.00 95.00           C  
ATOM   1588  C   LEU A 194       5.348   3.348 -12.524  1.00 95.00           C  
ATOM   1589  CB  LEU A 194       5.428   3.069 -10.038  1.00 95.00           C  
ATOM   1590  O   LEU A 194       4.244   3.505 -13.049  1.00 95.00           O  
ATOM   1591  CG  LEU A 194       5.364   2.178  -8.797  1.00 95.00           C  
ATOM   1592  CD1 LEU A 194       5.290   3.032  -7.535  1.00 95.00           C  
ATOM   1593  CD2 LEU A 194       4.171   1.231  -8.878  1.00 95.00           C  
ATOM   1594  N   GLU A 195       6.464   4.075 -12.906  1.00 94.97           N  
ATOM   1595  CA  GLU A 195       6.389   5.001 -14.032  1.00 94.97           C  
ATOM   1596  C   GLU A 195       6.094   4.264 -15.335  1.00 94.97           C  
ATOM   1597  CB  GLU A 195       7.690   5.798 -14.161  1.00 94.97           C  
ATOM   1598  O   GLU A 195       5.331   4.751 -16.171  1.00 94.97           O  
ATOM   1599  CG  GLU A 195       7.900   6.816 -13.050  1.00 94.97           C  
ATOM   1600  CD  GLU A 195       9.019   7.803 -13.343  1.00 94.97           C  
ATOM   1601  OE1 GLU A 195       9.481   8.494 -12.407  1.00 94.97           O  
ATOM   1602  OE2 GLU A 195       9.437   7.886 -14.520  1.00 94.97           O  
ATOM   1603  N   ILE A 196       6.741   3.138 -15.499  1.00 95.18           N  
ATOM   1604  CA  ILE A 196       6.484   2.295 -16.662  1.00 95.18           C  
ATOM   1605  C   ILE A 196       5.012   1.889 -16.689  1.00 95.18           C  
ATOM   1606  CB  ILE A 196       7.386   1.040 -16.661  1.00 95.18           C  
ATOM   1607  O   ILE A 196       4.355   1.983 -17.729  1.00 95.18           O  
ATOM   1608  CG1 ILE A 196       8.846   1.432 -16.916  1.00 95.18           C  
ATOM   1609  CG2 ILE A 196       6.901   0.026 -17.701  1.00 95.18           C  
ATOM   1610  CD1 ILE A 196       9.846   0.324 -16.615  1.00 95.18           C  
ATOM   1611  N   ARG A 197       4.530   1.402 -15.565  1.00 93.31           N  
ATOM   1612  CA  ARG A 197       3.129   1.017 -15.430  1.00 93.31           C  
ATOM   1613  C   ARG A 197       2.205   2.168 -15.810  1.00 93.31           C  
ATOM   1614  CB  ARG A 197       2.834   0.557 -14.000  1.00 93.31           C  
ATOM   1615  O   ARG A 197       1.237   1.977 -16.549  1.00 93.31           O  
ATOM   1616  CG  ARG A 197       1.416   0.044 -13.799  1.00 93.31           C  
ATOM   1617  CD  ARG A 197       1.238  -0.598 -12.430  1.00 93.31           C  
ATOM   1618  NE  ARG A 197      -0.095  -1.172 -12.274  1.00 93.31           N  
ATOM   1619  NH1 ARG A 197       0.653  -3.308 -11.812  1.00 93.31           N  
ATOM   1620  NH2 ARG A 197      -1.595  -2.863 -11.864  1.00 93.31           N  
ATOM   1621  CZ  ARG A 197      -0.342  -2.446 -11.984  1.00 93.31           C  
ATOM   1622  N   TYR A 198       2.426   3.259 -15.202  1.00 92.31           N  
ATOM   1623  CA  TYR A 198       1.624   4.447 -15.474  1.00 92.31           C  
ATOM   1624  C   TYR A 198       1.617   4.772 -16.963  1.00 92.31           C  
ATOM   1625  CB  TYR A 198       2.151   5.645 -14.680  1.00 92.31           C  
ATOM   1626  O   TYR A 198       0.562   5.040 -17.541  1.00 92.31           O  
ATOM   1627  CG  TYR A 198       1.423   6.935 -14.972  1.00 92.31           C  
ATOM   1628  CD1 TYR A 198       2.011   7.928 -15.752  1.00 92.31           C  
ATOM   1629  CD2 TYR A 198       0.147   7.163 -14.469  1.00 92.31           C  
ATOM   1630  CE1 TYR A 198       1.344   9.119 -16.022  1.00 92.31           C  
ATOM   1631  CE2 TYR A 198      -0.529   8.350 -14.732  1.00 92.31           C  
ATOM   1632  OH  TYR A 198      -0.588  10.497 -15.774  1.00 92.31           O  
ATOM   1633  CZ  TYR A 198       0.077   9.320 -15.509  1.00 92.31           C  
ATOM   1634  N   ASP A 199       2.775   4.756 -17.645  1.00 92.24           N  
ATOM   1635  CA  ASP A 199       2.912   5.092 -19.059  1.00 92.24           C  
ATOM   1636  C   ASP A 199       2.202   4.065 -19.939  1.00 92.24           C  
ATOM   1637  CB  ASP A 199       4.389   5.186 -19.448  1.00 92.24           C  
ATOM   1638  O   ASP A 199       1.562   4.424 -20.929  1.00 92.24           O  
ATOM   1639  CG  ASP A 199       5.069   6.427 -18.897  1.00 92.24           C  
ATOM   1640  OD1 ASP A 199       4.366   7.362 -18.454  1.00 92.24           O  
ATOM   1641  OD2 ASP A 199       6.318   6.472 -18.908  1.00 92.24           O  
ATOM   1642  N   GLN A 200       2.183   2.800 -19.571  1.00 91.14           N  
ATOM   1643  CA  GLN A 200       1.650   1.720 -20.394  1.00 91.14           C  
ATOM   1644  C   GLN A 200       0.148   1.554 -20.179  1.00 91.14           C  
ATOM   1645  CB  GLN A 200       2.372   0.406 -20.091  1.00 91.14           C  
ATOM   1646  O   GLN A 200      -0.594   1.284 -21.126  1.00 91.14           O  
ATOM   1647  CG  GLN A 200       3.792   0.344 -20.638  1.00 91.14           C  
ATOM   1648  CD  GLN A 200       3.839   0.378 -22.154  1.00 91.14           C  
ATOM   1649  NE2 GLN A 200       4.789   1.130 -22.700  1.00 91.14           N  
ATOM   1650  OE1 GLN A 200       3.030  -0.267 -22.828  1.00 91.14           O  
ATOM   1651  N   GLU A 201      -0.342   1.690 -18.954  1.00 88.44           N  
ATOM   1652  CA  GLU A 201      -1.722   1.358 -18.613  1.00 88.44           C  
ATOM   1653  C   GLU A 201      -2.569   2.617 -18.450  1.00 88.44           C  
ATOM   1654  CB  GLU A 201      -1.773   0.520 -17.333  1.00 88.44           C  
ATOM   1655  O   GLU A 201      -3.794   2.538 -18.343  1.00 88.44           O  
ATOM   1656  CG  GLU A 201      -1.138  -0.856 -17.473  1.00 88.44           C  
ATOM   1657  CD  GLU A 201      -1.179  -1.670 -16.189  1.00 88.44           C  
ATOM   1658  OE1 GLU A 201      -0.704  -2.828 -16.189  1.00 88.44           O  
ATOM   1659  OE2 GLU A 201      -1.693  -1.145 -15.176  1.00 88.44           O  
ATOM   1660  N   LYS A 202      -1.990   3.768 -18.465  1.00 86.20           N  
ATOM   1661  CA  LYS A 202      -2.640   5.073 -18.378  1.00 86.20           C  
ATOM   1662  C   LYS A 202      -3.692   5.090 -17.272  1.00 86.20           C  
ATOM   1663  CB  LYS A 202      -3.280   5.444 -19.716  1.00 86.20           C  
ATOM   1664  O   LYS A 202      -3.370   4.897 -16.098  1.00 86.20           O  
ATOM   1665  CG  LYS A 202      -2.307   5.458 -20.885  1.00 86.20           C  
ATOM   1666  CD  LYS A 202      -1.235   6.525 -20.707  1.00 86.20           C  
ATOM   1667  CE  LYS A 202      -0.304   6.590 -21.910  1.00 86.20           C  
ATOM   1668  NZ  LYS A 202       0.785   7.594 -21.715  1.00 86.20           N  
ATOM   1669  N   LYS A 203      -4.998   5.163 -17.524  1.00 81.46           N  
ATOM   1670  CA  LYS A 203      -6.089   5.337 -16.569  1.00 81.46           C  
ATOM   1671  C   LYS A 203      -6.361   4.044 -15.805  1.00 81.46           C  
ATOM   1672  CB  LYS A 203      -7.359   5.801 -17.283  1.00 81.46           C  
ATOM   1673  O   LYS A 203      -6.988   4.064 -14.744  1.00 81.46           O  
ATOM   1674  CG  LYS A 203      -7.273   7.214 -17.842  1.00 81.46           C  
ATOM   1675  CD  LYS A 203      -8.596   7.653 -18.457  1.00 81.46           C  
ATOM   1676  CE  LYS A 203      -8.505   9.058 -19.037  1.00 81.46           C  
ATOM   1677  NZ  LYS A 203      -9.787   9.477 -19.677  1.00 81.46           N  
ATOM   1678  N   LYS A 204      -5.765   2.900 -16.247  1.00 85.15           N  
ATOM   1679  CA  LYS A 204      -5.983   1.615 -15.589  1.00 85.15           C  
ATOM   1680  C   LYS A 204      -4.722   1.146 -14.868  1.00 85.15           C  
ATOM   1681  CB  LYS A 204      -6.429   0.561 -16.604  1.00 85.15           C  
ATOM   1682  O   LYS A 204      -4.469  -0.057 -14.768  1.00 85.15           O  
ATOM   1683  CG  LYS A 204      -7.783   0.846 -17.237  1.00 85.15           C  
ATOM   1684  CD  LYS A 204      -8.188  -0.256 -18.208  1.00 85.15           C  
ATOM   1685  CE  LYS A 204      -9.520   0.052 -18.880  1.00 85.15           C  
ATOM   1686  NZ  LYS A 204      -9.912  -1.015 -19.848  1.00 85.15           N  
ATOM   1687  N   HIS A 205      -3.839   2.090 -14.488  1.00 88.96           N  
ATOM   1688  CA  HIS A 205      -2.536   1.740 -13.933  1.00 88.96           C  
ATOM   1689  C   HIS A 205      -2.670   1.190 -12.517  1.00 88.96           C  
ATOM   1690  CB  HIS A 205      -1.607   2.955 -13.939  1.00 88.96           C  
ATOM   1691  O   HIS A 205      -1.793   0.465 -12.042  1.00 88.96           O  
ATOM   1692  CG  HIS A 205      -2.159   4.136 -13.208  1.00 88.96           C  
ATOM   1693  CD2 HIS A 205      -2.681   5.300 -13.663  1.00 88.96           C  
ATOM   1694  ND1 HIS A 205      -2.211   4.202 -11.832  1.00 88.96           N  
ATOM   1695  CE1 HIS A 205      -2.743   5.358 -11.472  1.00 88.96           C  
ATOM   1696  NE2 HIS A 205      -3.037   6.043 -12.564  1.00 88.96           N  
ATOM   1697  N   GLY A 206      -3.730   1.407 -11.830  1.00 88.38           N  
ATOM   1698  CA  GLY A 206      -4.016   0.733 -10.574  1.00 88.38           C  
ATOM   1699  C   GLY A 206      -3.158   1.227  -9.424  1.00 88.38           C  
ATOM   1700  O   GLY A 206      -3.043   0.556  -8.396  1.00 88.38           O  
ATOM   1701  N   ILE A 207      -2.469   2.411  -9.488  1.00 90.97           N  
ATOM   1702  CA  ILE A 207      -1.637   2.985  -8.435  1.00 90.97           C  
ATOM   1703  C   ILE A 207      -2.488   3.875  -7.533  1.00 90.97           C  
ATOM   1704  CB  ILE A 207      -0.456   3.789  -9.022  1.00 90.97           C  
ATOM   1705  O   ILE A 207      -3.138   4.810  -8.007  1.00 90.97           O  
ATOM   1706  CG1 ILE A 207       0.417   2.889  -9.905  1.00 90.97           C  
ATOM   1707  CG2 ILE A 207       0.372   4.428  -7.903  1.00 90.97           C  
ATOM   1708  CD1 ILE A 207       1.383   3.651 -10.801  1.00 90.97           C  
ATOM   1709  N   ILE A 208      -2.505   3.530  -6.245  1.00 90.01           N  
ATOM   1710  CA  ILE A 208      -3.195   4.314  -5.227  1.00 90.01           C  
ATOM   1711  C   ILE A 208      -2.174   4.971  -4.301  1.00 90.01           C  
ATOM   1712  CB  ILE A 208      -4.176   3.443  -4.410  1.00 90.01           C  
ATOM   1713  O   ILE A 208      -1.343   4.287  -3.698  1.00 90.01           O  
ATOM   1714  CG1 ILE A 208      -5.216   2.800  -5.335  1.00 90.01           C  
ATOM   1715  CG2 ILE A 208      -4.855   4.274  -3.317  1.00 90.01           C  
ATOM   1716  CD1 ILE A 208      -6.011   1.676  -4.685  1.00 90.01           C  
ATOM   1717  N   SER A 209      -2.217   6.263  -4.167  1.00 88.26           N  
ATOM   1718  CA  SER A 209      -1.248   6.976  -3.342  1.00 88.26           C  
ATOM   1719  C   SER A 209      -1.757   7.148  -1.915  1.00 88.26           C  
ATOM   1720  CB  SER A 209      -0.932   8.345  -3.947  1.00 88.26           C  
ATOM   1721  O   SER A 209      -2.902   7.553  -1.703  1.00 88.26           O  
ATOM   1722  OG  SER A 209      -0.023   9.060  -3.129  1.00 88.26           O  
ATOM   1723  N   VAL A 210      -0.924   6.812  -0.965  1.00 90.66           N  
ATOM   1724  CA  VAL A 210      -1.168   7.024   0.458  1.00 90.66           C  
ATOM   1725  C   VAL A 210      -0.112   7.969   1.028  1.00 90.66           C  
ATOM   1726  CB  VAL A 210      -1.167   5.690   1.238  1.00 90.66           C  
ATOM   1727  O   VAL A 210       1.080   7.655   1.020  1.00 90.66           O  
ATOM   1728  CG1 VAL A 210      -1.351   5.940   2.734  1.00 90.66           C  
ATOM   1729  CG2 VAL A 210      -2.259   4.762   0.709  1.00 90.66           C  
ATOM   1730  N   GLN A 211      -0.558   9.122   1.431  1.00 89.79           N  
ATOM   1731  CA  GLN A 211       0.372  10.119   1.951  1.00 89.79           C  
ATOM   1732  C   GLN A 211       0.691   9.861   3.421  1.00 89.79           C  
ATOM   1733  CB  GLN A 211      -0.197  11.528   1.777  1.00 89.79           C  
ATOM   1734  O   GLN A 211      -0.193   9.940   4.276  1.00 89.79           O  
ATOM   1735  CG  GLN A 211       0.771  12.636   2.168  1.00 89.79           C  
ATOM   1736  CD  GLN A 211       0.207  14.023   1.922  1.00 89.79           C  
ATOM   1737  NE2 GLN A 211       1.012  15.046   2.187  1.00 89.79           N  
ATOM   1738  OE1 GLN A 211      -0.942  14.173   1.496  1.00 89.79           O  
ATOM   1739  N   LEU A 212       1.961   9.559   3.692  1.00 89.63           N  
ATOM   1740  CA  LEU A 212       2.371   9.272   5.063  1.00 89.63           C  
ATOM   1741  C   LEU A 212       2.833  10.542   5.769  1.00 89.63           C  
ATOM   1742  CB  LEU A 212       3.490   8.228   5.080  1.00 89.63           C  
ATOM   1743  O   LEU A 212       2.621  10.699   6.974  1.00 89.63           O  
ATOM   1744  CG  LEU A 212       3.159   6.868   4.465  1.00 89.63           C  
ATOM   1745  CD1 LEU A 212       4.352   5.926   4.586  1.00 89.63           C  
ATOM   1746  CD2 LEU A 212       1.926   6.266   5.130  1.00 89.63           C  
ATOM   1747  N   ASN A 213       3.546  11.362   5.040  1.00 87.37           N  
ATOM   1748  CA  ASN A 213       4.014  12.682   5.449  1.00 87.37           C  
ATOM   1749  C   ASN A 213       4.443  13.521   4.248  1.00 87.37           C  
ATOM   1750  CB  ASN A 213       5.165  12.559   6.449  1.00 87.37           C  
ATOM   1751  O   ASN A 213       4.323  13.082   3.104  1.00 87.37           O  
ATOM   1752  CG  ASN A 213       6.417  11.970   5.829  1.00 87.37           C  
ATOM   1753  ND2 ASN A 213       7.425  11.716   6.655  1.00 87.37           N  
ATOM   1754  OD1 ASN A 213       6.478  11.747   4.617  1.00 87.37           O  
ATOM   1755  N   GLY A 214       4.870  14.880   4.522  1.00 78.77           N  
ATOM   1756  CA  GLY A 214       5.358  15.743   3.458  1.00 78.77           C  
ATOM   1757  C   GLY A 214       4.247  16.447   2.704  1.00 78.77           C  
ATOM   1758  O   GLY A 214       3.100  16.472   3.157  1.00 78.77           O  
ATOM   1759  N   ASP A 215       4.715  17.092   1.538  1.00 76.16           N  
ATOM   1760  CA  ASP A 215       3.825  17.911   0.721  1.00 76.16           C  
ATOM   1761  C   ASP A 215       2.988  17.045  -0.217  1.00 76.16           C  
ATOM   1762  CB  ASP A 215       4.627  18.935  -0.084  1.00 76.16           C  
ATOM   1763  O   ASP A 215       3.204  15.835  -0.311  1.00 76.16           O  
ATOM   1764  CG  ASP A 215       5.351  19.943   0.791  1.00 76.16           C  
ATOM   1765  OD1 ASP A 215       4.851  20.266   1.890  1.00 76.16           O  
ATOM   1766  OD2 ASP A 215       6.429  20.422   0.377  1.00 76.16           O  
ATOM   1767  N   ASP A 216       2.048  17.608  -0.815  1.00 76.70           N  
ATOM   1768  CA  ASP A 216       1.199  17.037  -1.856  1.00 76.70           C  
ATOM   1769  C   ASP A 216       2.022  16.213  -2.844  1.00 76.70           C  
ATOM   1770  CB  ASP A 216       0.440  18.141  -2.596  1.00 76.70           C  
ATOM   1771  O   ASP A 216       3.048  16.678  -3.345  1.00 76.70           O  
ATOM   1772  CG  ASP A 216      -0.601  17.600  -3.560  1.00 76.70           C  
ATOM   1773  OD1 ASP A 216      -0.511  16.418  -3.955  1.00 76.70           O  
ATOM   1774  OD2 ASP A 216      -1.517  18.365  -3.931  1.00 76.70           O  
ATOM   1775  N   PRO A 217       1.747  14.869  -3.016  1.00 78.02           N  
ATOM   1776  CA  PRO A 217       2.539  13.948  -3.834  1.00 78.02           C  
ATOM   1777  C   PRO A 217       2.522  14.312  -5.317  1.00 78.02           C  
ATOM   1778  CB  PRO A 217       1.864  12.595  -3.595  1.00 78.02           C  
ATOM   1779  O   PRO A 217       2.745  13.449  -6.170  1.00 78.02           O  
ATOM   1780  CG  PRO A 217       0.436  12.926  -3.306  1.00 78.02           C  
ATOM   1781  CD  PRO A 217       0.386  14.262  -2.622  1.00 78.02           C  
ATOM   1782  N   ARG A 218       2.238  15.528  -5.642  1.00 80.83           N  
ATOM   1783  CA  ARG A 218       2.186  15.944  -7.040  1.00 80.83           C  
ATOM   1784  C   ARG A 218       3.557  15.830  -7.696  1.00 80.83           C  
ATOM   1785  CB  ARG A 218       1.667  17.379  -7.156  1.00 80.83           C  
ATOM   1786  O   ARG A 218       3.670  15.879  -8.923  1.00 80.83           O  
ATOM   1787  CG  ARG A 218       0.176  17.518  -6.893  1.00 80.83           C  
ATOM   1788  CD  ARG A 218      -0.288  18.962  -7.023  1.00 80.83           C  
ATOM   1789  NE  ARG A 218       0.186  19.782  -5.911  1.00 80.83           N  
ATOM   1790  NH1 ARG A 218      -0.863  21.715  -6.620  1.00 80.83           N  
ATOM   1791  NH2 ARG A 218       0.385  21.721  -4.697  1.00 80.83           N  
ATOM   1792  CZ  ARG A 218      -0.099  21.071  -5.745  1.00 80.83           C  
ATOM   1793  N   TYR A 219       4.567  15.646  -6.861  1.00 78.77           N  
ATOM   1794  CA  TYR A 219       5.905  15.436  -7.402  1.00 78.77           C  
ATOM   1795  C   TYR A 219       6.003  14.089  -8.108  1.00 78.77           C  
ATOM   1796  CB  TYR A 219       6.955  15.520  -6.290  1.00 78.77           C  
ATOM   1797  O   TYR A 219       6.931  13.854  -8.885  1.00 78.77           O  
ATOM   1798  CG  TYR A 219       6.788  14.470  -5.218  1.00 78.77           C  
ATOM   1799  CD1 TYR A 219       6.017  14.721  -4.085  1.00 78.77           C  
ATOM   1800  CD2 TYR A 219       7.401  13.228  -5.334  1.00 78.77           C  
ATOM   1801  CE1 TYR A 219       5.862  13.758  -3.093  1.00 78.77           C  
ATOM   1802  CE2 TYR A 219       7.253  12.257  -4.349  1.00 78.77           C  
ATOM   1803  OH  TYR A 219       6.332  11.573  -2.256  1.00 78.77           O  
ATOM   1804  CZ  TYR A 219       6.482  12.531  -3.234  1.00 78.77           C  
ATOM   1805  N   LEU A 220       5.109  13.167  -7.885  1.00 83.08           N  
ATOM   1806  CA  LEU A 220       5.041  11.870  -8.548  1.00 83.08           C  
ATOM   1807  C   LEU A 220       4.296  11.975  -9.874  1.00 83.08           C  
ATOM   1808  CB  LEU A 220       4.354  10.842  -7.644  1.00 83.08           C  
ATOM   1809  O   LEU A 220       3.235  12.599  -9.947  1.00 83.08           O  
ATOM   1810  CG  LEU A 220       5.060  10.519  -6.326  1.00 83.08           C  
ATOM   1811  CD1 LEU A 220       4.140   9.712  -5.416  1.00 83.08           C  
ATOM   1812  CD2 LEU A 220       6.360   9.766  -6.585  1.00 83.08           C  
ATOM   1813  N   PRO A 221       4.795  11.541 -10.962  1.00 76.18           N  
ATOM   1814  CA  PRO A 221       4.253  11.709 -12.313  1.00 76.18           C  
ATOM   1815  C   PRO A 221       2.929  10.975 -12.513  1.00 76.18           C  
ATOM   1816  CB  PRO A 221       5.346  11.117 -13.207  1.00 76.18           C  
ATOM   1817  O   PRO A 221       2.275  11.145 -13.545  1.00 76.18           O  
ATOM   1818  CG  PRO A 221       6.045  10.116 -12.345  1.00 76.18           C  
ATOM   1819  CD  PRO A 221       5.948  10.567 -10.916  1.00 76.18           C  
ATOM   1820  N   TYR A 222       2.439  10.252 -11.485  1.00 76.04           N  
ATOM   1821  CA  TYR A 222       1.264   9.397 -11.615  1.00 76.04           C  
ATOM   1822  C   TYR A 222      -0.002  10.145 -11.213  1.00 76.04           C  
ATOM   1823  CB  TYR A 222       1.419   8.136 -10.761  1.00 76.04           C  
ATOM   1824  O   TYR A 222      -1.114   9.687 -11.486  1.00 76.04           O  
ATOM   1825  CG  TYR A 222       2.815   7.563 -10.771  1.00 76.04           C  
ATOM   1826  CD1 TYR A 222       3.341   6.980 -11.922  1.00 76.04           C  
ATOM   1827  CD2 TYR A 222       3.611   7.603  -9.632  1.00 76.04           C  
ATOM   1828  CE1 TYR A 222       4.627   6.449 -11.936  1.00 76.04           C  
ATOM   1829  CE2 TYR A 222       4.898   7.075  -9.634  1.00 76.04           C  
ATOM   1830  OH  TYR A 222       6.670   5.978 -10.798  1.00 76.04           O  
ATOM   1831  CZ  TYR A 222       5.397   6.502 -10.790  1.00 76.04           C  
ATOM   1832  N   PHE A 223       0.170  11.386 -10.646  1.00 71.61           N  
ATOM   1833  CA  PHE A 223      -0.975  12.092 -10.084  1.00 71.61           C  
ATOM   1834  C   PHE A 223      -1.386  13.256 -10.978  1.00 71.61           C  
ATOM   1835  CB  PHE A 223      -0.657  12.600  -8.674  1.00 71.61           C  
ATOM   1836  O   PHE A 223      -0.537  14.021 -11.440  1.00 71.61           O  
ATOM   1837  CG  PHE A 223      -0.579  11.510  -7.640  1.00 71.61           C  
ATOM   1838  CD1 PHE A 223      -1.730  11.034  -7.024  1.00 71.61           C  
ATOM   1839  CD2 PHE A 223       0.646  10.963  -7.282  1.00 71.61           C  
ATOM   1840  CE1 PHE A 223      -1.661  10.025  -6.066  1.00 71.61           C  
ATOM   1841  CE2 PHE A 223       0.723   9.954  -6.326  1.00 71.61           C  
ATOM   1842  CZ  PHE A 223      -0.431   9.488  -5.718  1.00 71.61           C  
ATOM   1843  N   GLU A 224      -2.600  13.096 -11.600  1.00 58.50           N  
ATOM   1844  CA  GLU A 224      -3.209  14.250 -12.256  1.00 58.50           C  
ATOM   1845  C   GLU A 224      -4.073  15.045 -11.283  1.00 58.50           C  
ATOM   1846  CB  GLU A 224      -4.044  13.805 -13.459  1.00 58.50           C  
ATOM   1847  O   GLU A 224      -4.582  14.496 -10.303  1.00 58.50           O  
ATOM   1848  CG  GLU A 224      -3.217  13.259 -14.614  1.00 58.50           C  
ATOM   1849  CD  GLU A 224      -4.055  12.884 -15.827  1.00 58.50           C  
ATOM   1850  OE1 GLU A 224      -3.480  12.449 -16.850  1.00 58.50           O  
ATOM   1851  OE2 GLU A 224      -5.295  13.027 -15.753  1.00 58.50           O  
ATOM   1852  N   VAL A 225      -3.907  16.400 -11.051  1.00 47.98           N  
ATOM   1853  CA  VAL A 225      -4.722  17.370 -10.328  1.00 47.98           C  
ATOM   1854  C   VAL A 225      -6.170  16.887 -10.269  1.00 47.98           C  
ATOM   1855  CB  VAL A 225      -4.653  18.768 -10.982  1.00 47.98           C  
ATOM   1856  O   VAL A 225      -6.760  16.549 -11.298  1.00 47.98           O  
ATOM   1857  CG1 VAL A 225      -5.529  19.764 -10.223  1.00 47.98           C  
ATOM   1858  CG2 VAL A 225      -3.207  19.259 -11.040  1.00 47.98           C  
ATOM   1859  N   GLY A 226      -6.632  16.305  -8.979  1.00 48.77           N  
ATOM   1860  CA  GLY A 226      -8.028  15.929  -8.815  1.00 48.77           C  
ATOM   1861  C   GLY A 226      -8.229  14.434  -8.658  1.00 48.77           C  
ATOM   1862  O   GLY A 226      -9.356  13.941  -8.743  1.00 48.77           O  
ATOM   1863  N   SER A 227      -7.073  13.709  -8.563  1.00 51.45           N  
ATOM   1864  CA  SER A 227      -7.188  12.262  -8.419  1.00 51.45           C  
ATOM   1865  C   SER A 227      -7.601  11.879  -7.002  1.00 51.45           C  
ATOM   1866  CB  SER A 227      -5.865  11.581  -8.775  1.00 51.45           C  
ATOM   1867  O   SER A 227      -7.075  12.421  -6.028  1.00 51.45           O  
ATOM   1868  OG  SER A 227      -4.921  11.740  -7.730  1.00 51.45           O  
ATOM   1869  N   GLU A 228      -8.902  11.933  -6.684  1.00 51.69           N  
ATOM   1870  CA  GLU A 228      -9.658  11.351  -5.579  1.00 51.69           C  
ATOM   1871  C   GLU A 228      -8.891  10.204  -4.928  1.00 51.69           C  
ATOM   1872  CB  GLU A 228     -11.026  10.861  -6.063  1.00 51.69           C  
ATOM   1873  O   GLU A 228      -9.381   9.578  -3.986  1.00 51.69           O  
ATOM   1874  CG  GLU A 228     -11.965  11.980  -6.488  1.00 51.69           C  
ATOM   1875  CD  GLU A 228     -13.343  11.484  -6.896  1.00 51.69           C  
ATOM   1876  OE1 GLU A 228     -14.224  12.321  -7.198  1.00 51.69           O  
ATOM   1877  OE2 GLU A 228     -13.544  10.249  -6.913  1.00 51.69           O  
ATOM   1878  N   LEU A 229      -7.497  10.024  -5.293  1.00 53.96           N  
ATOM   1879  CA  LEU A 229      -6.838   8.773  -4.930  1.00 53.96           C  
ATOM   1880  C   LEU A 229      -5.867   8.986  -3.774  1.00 53.96           C  
ATOM   1881  CB  LEU A 229      -6.096   8.189  -6.135  1.00 53.96           C  
ATOM   1882  O   LEU A 229      -5.020   8.132  -3.504  1.00 53.96           O  
ATOM   1883  CG  LEU A 229      -6.965   7.697  -7.294  1.00 53.96           C  
ATOM   1884  CD1 LEU A 229      -6.111   7.467  -8.536  1.00 53.96           C  
ATOM   1885  CD2 LEU A 229      -7.705   6.423  -6.904  1.00 53.96           C  
ATOM   1886  N   ARG A 230      -6.170  10.153  -3.040  1.00 65.00           N  
ATOM   1887  CA  ARG A 230      -5.217  10.426  -1.969  1.00 65.00           C  
ATOM   1888  C   ARG A 230      -5.779  10.002  -0.616  1.00 65.00           C  
ATOM   1889  CB  ARG A 230      -4.849  11.911  -1.941  1.00 65.00           C  
ATOM   1890  O   ARG A 230      -6.926  10.312  -0.289  1.00 65.00           O  
ATOM   1891  CG  ARG A 230      -3.779  12.261  -0.920  1.00 65.00           C  
ATOM   1892  CD  ARG A 230      -3.457  13.749  -0.927  1.00 65.00           C  
ATOM   1893  NE  ARG A 230      -2.538  14.107   0.149  1.00 65.00           N  
ATOM   1894  NH1 ARG A 230      -2.542  16.369  -0.321  1.00 65.00           N  
ATOM   1895  NH2 ARG A 230      -1.286  15.557   1.417  1.00 65.00           N  
ATOM   1896  CZ  ARG A 230      -2.124  15.343   0.413  1.00 65.00           C  
ATOM   1897  N   VAL A 231      -5.020   9.150   0.082  1.00 74.52           N  
ATOM   1898  CA  VAL A 231      -5.349   8.773   1.453  1.00 74.52           C  
ATOM   1899  C   VAL A 231      -4.315   9.358   2.412  1.00 74.52           C  
ATOM   1900  CB  VAL A 231      -5.421   7.239   1.618  1.00 74.52           C  
ATOM   1901  O   VAL A 231      -3.111   9.153   2.238  1.00 74.52           O  
ATOM   1902  CG1 VAL A 231      -5.769   6.866   3.058  1.00 74.52           C  
ATOM   1903  CG2 VAL A 231      -6.442   6.646   0.649  1.00 74.52           C  
ATOM   1904  N   ILE A 232      -4.791  10.166   3.310  1.00 78.37           N  
ATOM   1905  CA  ILE A 232      -3.891  10.847   4.235  1.00 78.37           C  
ATOM   1906  C   ILE A 232      -3.820  10.075   5.550  1.00 78.37           C  
ATOM   1907  CB  ILE A 232      -4.342  12.303   4.492  1.00 78.37           C  
ATOM   1908  O   ILE A 232      -4.840   9.870   6.213  1.00 78.37           O  
ATOM   1909  CG1 ILE A 232      -4.406  13.083   3.173  1.00 78.37           C  
ATOM   1910  CG2 ILE A 232      -3.405  12.990   5.489  1.00 78.37           C  
ATOM   1911  CD1 ILE A 232      -5.029  14.466   3.302  1.00 78.37           C  
ATOM   1912  N   LEU A 233      -2.548   9.606   5.938  1.00 76.97           N  
ATOM   1913  CA  LEU A 233      -2.320   8.921   7.205  1.00 76.97           C  
ATOM   1914  C   LEU A 233      -1.320   9.686   8.065  1.00 76.97           C  
ATOM   1915  CB  LEU A 233      -1.815   7.496   6.961  1.00 76.97           C  
ATOM   1916  O   LEU A 233      -0.484   9.081   8.740  1.00 76.97           O  
ATOM   1917  CG  LEU A 233      -2.794   6.537   6.283  1.00 76.97           C  
ATOM   1918  CD1 LEU A 233      -2.126   5.191   6.027  1.00 76.97           C  
ATOM   1919  CD2 LEU A 233      -4.049   6.364   7.132  1.00 76.97           C  
ATOM   1920  N   LYS A 234      -1.267  11.068   7.946  1.00 68.82           N  
ATOM   1921  CA  LYS A 234      -0.237  11.919   8.534  1.00 68.82           C  
ATOM   1922  C   LYS A 234      -0.300  11.885  10.059  1.00 68.82           C  
ATOM   1923  CB  LYS A 234      -0.380  13.358   8.036  1.00 68.82           C  
ATOM   1924  O   LYS A 234      -1.387  11.850  10.639  1.00 68.82           O  
ATOM   1925  CG  LYS A 234      -0.010  13.546   6.572  1.00 68.82           C  
ATOM   1926  CD  LYS A 234      -0.046  15.015   6.170  1.00 68.82           C  
ATOM   1927  CE  LYS A 234       0.324  15.204   4.705  1.00 68.82           C  
ATOM   1928  NZ  LYS A 234       0.292  16.643   4.307  1.00 68.82           N  
ATOM   1929  N   GLU A 235       0.973  11.727  10.747  1.00 64.22           N  
ATOM   1930  CA  GLU A 235       1.198  11.912  12.178  1.00 64.22           C  
ATOM   1931  C   GLU A 235       1.551  13.361  12.499  1.00 64.22           C  
ATOM   1932  CB  GLU A 235       2.307  10.979  12.673  1.00 64.22           C  
ATOM   1933  O   GLU A 235       2.368  13.974  11.808  1.00 64.22           O  
ATOM   1934  CG  GLU A 235       1.827   9.572  12.998  1.00 64.22           C  
ATOM   1935  CD  GLU A 235       2.910   8.694  13.604  1.00 64.22           C  
ATOM   1936  OE1 GLU A 235       2.628   7.518  13.929  1.00 64.22           O  
ATOM   1937  OE2 GLU A 235       4.051   9.186  13.757  1.00 64.22           O  
ATOM   1938  N   ASP A 236       0.737  14.226  12.971  1.00 55.55           N  
ATOM   1939  CA  ASP A 236       1.275  15.486  13.474  1.00 55.55           C  
ATOM   1940  C   ASP A 236       1.878  15.309  14.865  1.00 55.55           C  
ATOM   1941  CB  ASP A 236       0.185  16.560  13.506  1.00 55.55           C  
ATOM   1942  O   ASP A 236       1.152  15.237  15.859  1.00 55.55           O  
ATOM   1943  CG  ASP A 236       0.738  17.970  13.392  1.00 55.55           C  
ATOM   1944  OD1 ASP A 236       1.973  18.148  13.464  1.00 55.55           O  
ATOM   1945  OD2 ASP A 236      -0.069  18.911  13.233  1.00 55.55           O  
ATOM   1946  N   GLU A 237       3.037  14.661  15.098  1.00 56.77           N  
ATOM   1947  CA  GLU A 237       3.685  14.192  16.319  1.00 56.77           C  
ATOM   1948  C   GLU A 237       4.532  15.293  16.952  1.00 56.77           C  
ATOM   1949  CB  GLU A 237       4.550  12.963  16.031  1.00 56.77           C  
ATOM   1950  O   GLU A 237       4.743  15.300  18.167  1.00 56.77           O  
ATOM   1951  CG  GLU A 237       3.751  11.687  15.808  1.00 56.77           C  
ATOM   1952  CD  GLU A 237       4.613  10.434  15.792  1.00 56.77           C  
ATOM   1953  OE1 GLU A 237       4.055   9.315  15.732  1.00 56.77           O  
ATOM   1954  OE2 GLU A 237       5.855  10.574  15.842  1.00 56.77           O  
ATOM   1955  N   ALA A 238       4.608  16.524  16.459  1.00 52.33           N  
ATOM   1956  CA  ALA A 238       5.596  17.397  17.087  1.00 52.33           C  
ATOM   1957  C   ALA A 238       4.923  18.423  17.995  1.00 52.33           C  
ATOM   1958  CB  ALA A 238       6.436  18.101  16.024  1.00 52.33           C  
ATOM   1959  O   ALA A 238       5.501  18.845  18.999  1.00 52.33           O  
ATOM   1960  N   ASN A 239       3.754  18.027  18.710  1.00 56.20           N  
ATOM   1961  CA  ASN A 239       3.183  18.887  19.741  1.00 56.20           C  
ATOM   1962  C   ASN A 239       1.875  18.318  20.284  1.00 56.20           C  
ATOM   1963  CB  ASN A 239       2.962  20.301  19.200  1.00 56.20           C  
ATOM   1964  O   ASN A 239       0.984  19.070  20.683  1.00 56.20           O  
ATOM   1965  CG  ASN A 239       4.263  21.033  18.932  1.00 56.20           C  
ATOM   1966  ND2 ASN A 239       4.244  21.940  17.962  1.00 56.20           N  
ATOM   1967  OD1 ASN A 239       5.276  20.785  19.590  1.00 56.20           O  
ATOM   1968  N   TYR A 240       1.841  16.981  20.489  1.00 62.78           N  
ATOM   1969  CA  TYR A 240       0.515  16.397  20.656  1.00 62.78           C  
ATOM   1970  C   TYR A 240       0.095  16.407  22.121  1.00 62.78           C  
ATOM   1971  CB  TYR A 240       0.487  14.964  20.114  1.00 62.78           C  
ATOM   1972  O   TYR A 240       0.881  16.047  23.001  1.00 62.78           O  
ATOM   1973  CG  TYR A 240       0.239  14.882  18.628  1.00 62.78           C  
ATOM   1974  CD1 TYR A 240      -1.050  14.983  18.109  1.00 62.78           C  
ATOM   1975  CD2 TYR A 240       1.293  14.702  17.738  1.00 62.78           C  
ATOM   1976  CE1 TYR A 240      -1.283  14.906  16.740  1.00 62.78           C  
ATOM   1977  CE2 TYR A 240       1.072  14.624  16.367  1.00 62.78           C  
ATOM   1978  OH  TYR A 240      -0.442  14.650  14.522  1.00 62.78           O  
ATOM   1979  CZ  TYR A 240      -0.217  14.727  15.878  1.00 62.78           C  
ATOM   1980  N   THR A 241      -0.719  17.328  22.577  1.00 63.36           N  
ATOM   1981  CA  THR A 241      -1.639  17.121  23.690  1.00 63.36           C  
ATOM   1982  C   THR A 241      -2.482  15.868  23.469  1.00 63.36           C  
ATOM   1983  CB  THR A 241      -2.564  18.337  23.883  1.00 63.36           C  
ATOM   1984  O   THR A 241      -2.516  15.323  22.364  1.00 63.36           O  
ATOM   1985  CG2 THR A 241      -1.758  19.600  24.171  1.00 63.36           C  
ATOM   1986  OG1 THR A 241      -3.336  18.537  22.693  1.00 63.36           O  
ATOM   1987  N   SER A 242      -2.703  14.965  24.503  1.00 62.70           N  
ATOM   1988  CA  SER A 242      -3.525  13.760  24.524  1.00 62.70           C  
ATOM   1989  C   SER A 242      -4.731  13.898  23.600  1.00 62.70           C  
ATOM   1990  CB  SER A 242      -3.995  13.456  25.947  1.00 62.70           C  
ATOM   1991  O   SER A 242      -5.119  12.938  22.931  1.00 62.70           O  
ATOM   1992  OG  SER A 242      -4.765  14.529  26.462  1.00 62.70           O  
ATOM   1993  N   THR A 243      -5.431  15.060  23.320  1.00 67.78           N  
ATOM   1994  CA  THR A 243      -6.535  15.320  22.403  1.00 67.78           C  
ATOM   1995  C   THR A 243      -6.057  15.274  20.955  1.00 67.78           C  
ATOM   1996  CB  THR A 243      -7.188  16.685  22.688  1.00 67.78           C  
ATOM   1997  O   THR A 243      -6.755  14.755  20.081  1.00 67.78           O  
ATOM   1998  CG2 THR A 243      -8.448  16.877  21.851  1.00 67.78           C  
ATOM   1999  OG1 THR A 243      -7.533  16.762  24.077  1.00 67.78           O  
ATOM   2000  N   LEU A 244      -4.807  15.580  20.692  1.00 76.36           N  
ATOM   2001  CA  LEU A 244      -4.204  15.563  19.363  1.00 76.36           C  
ATOM   2002  C   LEU A 244      -3.824  14.143  18.956  1.00 76.36           C  
ATOM   2003  CB  LEU A 244      -2.969  16.466  19.324  1.00 76.36           C  
ATOM   2004  O   LEU A 244      -3.846  13.806  17.770  1.00 76.36           O  
ATOM   2005  CG  LEU A 244      -3.230  17.973  19.333  1.00 76.36           C  
ATOM   2006  CD1 LEU A 244      -1.928  18.735  19.558  1.00 76.36           C  
ATOM   2007  CD2 LEU A 244      -3.892  18.410  18.031  1.00 76.36           C  
ATOM   2008  N   ARG A 245      -3.648  13.260  20.010  1.00 81.30           N  
ATOM   2009  CA  ARG A 245      -3.317  11.861  19.758  1.00 81.30           C  
ATOM   2010  C   ARG A 245      -4.547  11.081  19.305  1.00 81.30           C  
ATOM   2011  CB  ARG A 245      -2.718  11.216  21.010  1.00 81.30           C  
ATOM   2012  O   ARG A 245      -4.465  10.261  18.389  1.00 81.30           O  
ATOM   2013  CG  ARG A 245      -1.318  11.705  21.345  1.00 81.30           C  
ATOM   2014  CD  ARG A 245      -0.741  10.978  22.552  1.00 81.30           C  
ATOM   2015  NE  ARG A 245       0.637  11.381  22.815  1.00 81.30           N  
ATOM   2016  NH1 ARG A 245       0.964   9.883  24.543  1.00 81.30           N  
ATOM   2017  NH2 ARG A 245       2.655  11.294  23.909  1.00 81.30           N  
ATOM   2018  CZ  ARG A 245       1.415  10.852  23.755  1.00 81.30           C  
ATOM   2019  N   LEU A 246      -5.708  11.299  19.993  1.00 84.63           N  
ATOM   2020  CA  LEU A 246      -6.965  10.654  19.632  1.00 84.63           C  
ATOM   2021  C   LEU A 246      -7.415  11.081  18.239  1.00 84.63           C  
ATOM   2022  CB  LEU A 246      -8.053  10.987  20.657  1.00 84.63           C  
ATOM   2023  O   LEU A 246      -7.836  10.246  17.435  1.00 84.63           O  
ATOM   2024  CG  LEU A 246      -9.424  10.352  20.420  1.00 84.63           C  
ATOM   2025  CD1 LEU A 246      -9.309   8.832  20.404  1.00 84.63           C  
ATOM   2026  CD2 LEU A 246     -10.415  10.807  21.487  1.00 84.63           C  
ATOM   2027  N   SER A 247      -7.377  12.337  17.941  1.00 84.42           N  
ATOM   2028  CA  SER A 247      -7.739  12.858  16.627  1.00 84.42           C  
ATOM   2029  C   SER A 247      -6.849  12.274  15.536  1.00 84.42           C  
ATOM   2030  CB  SER A 247      -7.645  14.384  16.611  1.00 84.42           C  
ATOM   2031  O   SER A 247      -7.331  11.921  14.457  1.00 84.42           O  
ATOM   2032  OG  SER A 247      -8.566  14.955  17.524  1.00 84.42           O  
ATOM   2033  N   SER A 248      -5.586  12.271  15.781  1.00 83.68           N  
ATOM   2034  CA  SER A 248      -4.637  11.683  14.841  1.00 83.68           C  
ATOM   2035  C   SER A 248      -4.961  10.218  14.571  1.00 83.68           C  
ATOM   2036  CB  SER A 248      -3.209  11.808  15.374  1.00 83.68           C  
ATOM   2037  O   SER A 248      -4.918   9.769  13.424  1.00 83.68           O  
ATOM   2038  OG  SER A 248      -2.284  11.211  14.481  1.00 83.68           O  
ATOM   2039  N   LEU A 249      -5.207   9.478  15.651  1.00 88.81           N  
ATOM   2040  CA  LEU A 249      -5.590   8.074  15.547  1.00 88.81           C  
ATOM   2041  C   LEU A 249      -6.859   7.917  14.716  1.00 88.81           C  
ATOM   2042  CB  LEU A 249      -5.800   7.472  16.939  1.00 88.81           C  
ATOM   2043  O   LEU A 249      -6.938   7.037  13.857  1.00 88.81           O  
ATOM   2044  CG  LEU A 249      -6.098   5.972  16.991  1.00 88.81           C  
ATOM   2045  CD1 LEU A 249      -4.952   5.183  16.366  1.00 88.81           C  
ATOM   2046  CD2 LEU A 249      -6.341   5.524  18.428  1.00 88.81           C  
ATOM   2047  N   GLN A 250      -7.883   8.688  14.929  1.00 90.37           N  
ATOM   2048  CA  GLN A 250      -9.130   8.654  14.173  1.00 90.37           C  
ATOM   2049  C   GLN A 250      -8.886   8.951  12.696  1.00 90.37           C  
ATOM   2050  CB  GLN A 250     -10.136   9.651  14.750  1.00 90.37           C  
ATOM   2051  O   GLN A 250      -9.496   8.330  11.823  1.00 90.37           O  
ATOM   2052  CG  GLN A 250     -10.654   9.272  16.131  1.00 90.37           C  
ATOM   2053  CD  GLN A 250     -11.645  10.280  16.683  1.00 90.37           C  
ATOM   2054  NE2 GLN A 250     -12.276   9.940  17.801  1.00 90.37           N  
ATOM   2055  OE1 GLN A 250     -11.840  11.357  16.110  1.00 90.37           O  
ATOM   2056  N   ILE A 251      -8.049   9.949  12.401  1.00 88.13           N  
ATOM   2057  CA  ILE A 251      -7.707  10.313  11.030  1.00 88.13           C  
ATOM   2058  C   ILE A 251      -7.086   9.114  10.318  1.00 88.13           C  
ATOM   2059  CB  ILE A 251      -6.741  11.519  10.991  1.00 88.13           C  
ATOM   2060  O   ILE A 251      -7.426   8.822   9.169  1.00 88.13           O  
ATOM   2061  CG1 ILE A 251      -7.464  12.796  11.434  1.00 88.13           C  
ATOM   2062  CG2 ILE A 251      -6.143  11.686   9.591  1.00 88.13           C  
ATOM   2063  CD1 ILE A 251      -6.537  13.980  11.675  1.00 88.13           C  
ATOM   2064  N   ARG A 252      -6.215   8.424  10.988  1.00 90.31           N  
ATOM   2065  CA  ARG A 252      -5.581   7.245  10.409  1.00 90.31           C  
ATOM   2066  C   ARG A 252      -6.610   6.157  10.117  1.00 90.31           C  
ATOM   2067  CB  ARG A 252      -4.497   6.703  11.343  1.00 90.31           C  
ATOM   2068  O   ARG A 252      -6.586   5.542   9.049  1.00 90.31           O  
ATOM   2069  CG  ARG A 252      -3.240   7.558  11.388  1.00 90.31           C  
ATOM   2070  CD  ARG A 252      -2.122   6.876  12.164  1.00 90.31           C  
ATOM   2071  NE  ARG A 252      -2.378   6.889  13.602  1.00 90.31           N  
ATOM   2072  NH1 ARG A 252      -0.183   6.495  14.206  1.00 90.31           N  
ATOM   2073  NH2 ARG A 252      -1.794   6.740  15.818  1.00 90.31           N  
ATOM   2074  CZ  ARG A 252      -1.451   6.708  14.539  1.00 90.31           C  
ATOM   2075  N   HIS A 253      -7.438   5.907  11.166  1.00 94.36           N  
ATOM   2076  CA  HIS A 253      -8.474   4.896  10.986  1.00 94.36           C  
ATOM   2077  C   HIS A 253      -9.366   5.228   9.795  1.00 94.36           C  
ATOM   2078  CB  HIS A 253      -9.319   4.763  12.254  1.00 94.36           C  
ATOM   2079  O   HIS A 253      -9.640   4.363   8.959  1.00 94.36           O  
ATOM   2080  CG  HIS A 253      -8.574   4.180  13.413  1.00 94.36           C  
ATOM   2081  CD2 HIS A 253      -7.344   3.621  13.488  1.00 94.36           C  
ATOM   2082  ND1 HIS A 253      -9.100   4.131  14.686  1.00 94.36           N  
ATOM   2083  CE1 HIS A 253      -8.221   3.564  15.497  1.00 94.36           C  
ATOM   2084  NE2 HIS A 253      -7.148   3.246  14.795  1.00 94.36           N  
ATOM   2085  N   LYS A 254      -9.798   6.468   9.721  1.00 91.56           N  
ATOM   2086  CA  LYS A 254     -10.656   6.899   8.621  1.00 91.56           C  
ATOM   2087  C   LYS A 254      -9.926   6.803   7.285  1.00 91.56           C  
ATOM   2088  CB  LYS A 254     -11.145   8.330   8.851  1.00 91.56           C  
ATOM   2089  O   LYS A 254     -10.523   6.437   6.270  1.00 91.56           O  
ATOM   2090  CG  LYS A 254     -12.180   8.460   9.959  1.00 91.56           C  
ATOM   2091  CD  LYS A 254     -12.648   9.901  10.119  1.00 91.56           C  
ATOM   2092  CE  LYS A 254     -13.660  10.038  11.249  1.00 91.56           C  
ATOM   2093  NZ  LYS A 254     -14.061  11.461  11.463  1.00 91.56           N  
ATOM   2094  N   GLY A 255      -8.665   7.216   7.302  1.00 91.31           N  
ATOM   2095  CA  GLY A 255      -7.838   7.059   6.116  1.00 91.31           C  
ATOM   2096  C   GLY A 255      -7.753   5.623   5.634  1.00 91.31           C  
ATOM   2097  O   GLY A 255      -7.809   5.363   4.430  1.00 91.31           O  
ATOM   2098  N   PHE A 256      -7.633   4.721   6.563  1.00 94.30           N  
ATOM   2099  CA  PHE A 256      -7.570   3.308   6.213  1.00 94.30           C  
ATOM   2100  C   PHE A 256      -8.870   2.852   5.562  1.00 94.30           C  
ATOM   2101  CB  PHE A 256      -7.277   2.458   7.453  1.00 94.30           C  
ATOM   2102  O   PHE A 256      -8.852   2.101   4.585  1.00 94.30           O  
ATOM   2103  CG  PHE A 256      -7.138   0.988   7.163  1.00 94.30           C  
ATOM   2104  CD1 PHE A 256      -8.056   0.075   7.670  1.00 94.30           C  
ATOM   2105  CD2 PHE A 256      -6.090   0.518   6.383  1.00 94.30           C  
ATOM   2106  CE1 PHE A 256      -7.930  -1.286   7.403  1.00 94.30           C  
ATOM   2107  CE2 PHE A 256      -5.958  -0.841   6.112  1.00 94.30           C  
ATOM   2108  CZ  PHE A 256      -6.878  -1.741   6.624  1.00 94.30           C  
ATOM   2109  N   PHE A 257     -10.046   3.226   6.111  1.00 93.67           N  
ATOM   2110  CA  PHE A 257     -11.327   2.896   5.498  1.00 93.67           C  
ATOM   2111  C   PHE A 257     -11.394   3.421   4.069  1.00 93.67           C  
ATOM   2112  CB  PHE A 257     -12.483   3.469   6.323  1.00 93.67           C  
ATOM   2113  O   PHE A 257     -11.870   2.727   3.169  1.00 93.67           O  
ATOM   2114  CG  PHE A 257     -12.748   2.717   7.600  1.00 93.67           C  
ATOM   2115  CD1 PHE A 257     -13.093   1.372   7.572  1.00 93.67           C  
ATOM   2116  CD2 PHE A 257     -12.653   3.358   8.829  1.00 93.67           C  
ATOM   2117  CE1 PHE A 257     -13.339   0.674   8.753  1.00 93.67           C  
ATOM   2118  CE2 PHE A 257     -12.897   2.667  10.012  1.00 93.67           C  
ATOM   2119  CZ  PHE A 257     -13.241   1.325   9.972  1.00 93.67           C  
ATOM   2120  N   LYS A 258     -10.992   4.658   3.918  1.00 91.44           N  
ATOM   2121  CA  LYS A 258     -10.974   5.268   2.591  1.00 91.44           C  
ATOM   2122  C   LYS A 258     -10.106   4.463   1.628  1.00 91.44           C  
ATOM   2123  CB  LYS A 258     -10.471   6.710   2.670  1.00 91.44           C  
ATOM   2124  O   LYS A 258     -10.461   4.292   0.460  1.00 91.44           O  
ATOM   2125  CG  LYS A 258     -10.615   7.487   1.369  1.00 91.44           C  
ATOM   2126  CD  LYS A 258     -10.258   8.957   1.554  1.00 91.44           C  
ATOM   2127  CE  LYS A 258     -10.370   9.729   0.247  1.00 91.44           C  
ATOM   2128  NZ  LYS A 258     -10.048  11.176   0.428  1.00 91.44           N  
ATOM   2129  N   LEU A 259      -8.940   4.022   2.165  1.00 92.56           N  
ATOM   2130  CA  LEU A 259      -8.062   3.185   1.355  1.00 92.56           C  
ATOM   2131  C   LEU A 259      -8.768   1.898   0.941  1.00 92.56           C  
ATOM   2132  CB  LEU A 259      -6.780   2.853   2.123  1.00 92.56           C  
ATOM   2133  O   LEU A 259      -8.730   1.514  -0.231  1.00 92.56           O  
ATOM   2134  CG  LEU A 259      -5.804   1.898   1.433  1.00 92.56           C  
ATOM   2135  CD1 LEU A 259      -5.360   2.473   0.092  1.00 92.56           C  
ATOM   2136  CD2 LEU A 259      -4.600   1.625   2.328  1.00 92.56           C  
ATOM   2137  N   LEU A 260      -9.439   1.197   1.872  1.00 92.07           N  
ATOM   2138  CA  LEU A 260     -10.149  -0.041   1.573  1.00 92.07           C  
ATOM   2139  C   LEU A 260     -11.220   0.189   0.512  1.00 92.07           C  
ATOM   2140  CB  LEU A 260     -10.786  -0.614   2.842  1.00 92.07           C  
ATOM   2141  O   LEU A 260     -11.410  -0.647  -0.375  1.00 92.07           O  
ATOM   2142  CG  LEU A 260      -9.825  -1.197   3.879  1.00 92.07           C  
ATOM   2143  CD1 LEU A 260     -10.599  -1.704   5.092  1.00 92.07           C  
ATOM   2144  CD2 LEU A 260      -8.990  -2.315   3.266  1.00 92.07           C  
ATOM   2145  N   GLU A 261     -11.952   1.246   0.590  1.00 89.58           N  
ATOM   2146  CA  GLU A 261     -12.999   1.590  -0.368  1.00 89.58           C  
ATOM   2147  C   GLU A 261     -12.430   1.745  -1.775  1.00 89.58           C  
ATOM   2148  CB  GLU A 261     -13.714   2.875   0.055  1.00 89.58           C  
ATOM   2149  O   GLU A 261     -13.109   1.452  -2.761  1.00 89.58           O  
ATOM   2150  CG  GLU A 261     -14.607   2.709   1.276  1.00 89.58           C  
ATOM   2151  CD  GLU A 261     -15.169   4.024   1.792  1.00 89.58           C  
ATOM   2152  OE1 GLU A 261     -15.999   4.003   2.729  1.00 89.58           O  
ATOM   2153  OE2 GLU A 261     -14.778   5.083   1.254  1.00 89.58           O  
ATOM   2154  N   ARG A 262     -11.159   2.087  -1.823  1.00 86.37           N  
ATOM   2155  CA  ARG A 262     -10.508   2.279  -3.115  1.00 86.37           C  
ATOM   2156  C   ARG A 262      -9.961   0.962  -3.654  1.00 86.37           C  
ATOM   2157  CB  ARG A 262      -9.380   3.307  -3.001  1.00 86.37           C  
ATOM   2158  O   ARG A 262      -9.845   0.783  -4.868  1.00 86.37           O  
ATOM   2159  CG  ARG A 262      -9.865   4.736  -2.811  1.00 86.37           C  
ATOM   2160  CD  ARG A 262      -8.787   5.749  -3.169  1.00 86.37           C  
ATOM   2161  NE  ARG A 262      -9.289   7.118  -3.095  1.00 86.37           N  
ATOM   2162  NH1 ARG A 262      -7.256   8.109  -3.571  1.00 86.37           N  
ATOM   2163  NH2 ARG A 262      -9.109   9.406  -3.197  1.00 86.37           N  
ATOM   2164  CZ  ARG A 262      -8.550   8.208  -3.288  1.00 86.37           C  
ATOM   2165  N   LEU A 263      -9.571   0.182  -2.748  1.00 87.92           N  
ATOM   2166  CA  LEU A 263      -8.938  -1.080  -3.111  1.00 87.92           C  
ATOM   2167  C   LEU A 263      -9.982  -2.118  -3.510  1.00 87.92           C  
ATOM   2168  CB  LEU A 263      -8.092  -1.610  -1.950  1.00 87.92           C  
ATOM   2169  O   LEU A 263      -9.747  -2.929  -4.408  1.00 87.92           O  
ATOM   2170  CG  LEU A 263      -6.798  -0.851  -1.652  1.00 87.92           C  
ATOM   2171  CD1 LEU A 263      -6.162  -1.373  -0.368  1.00 87.92           C  
ATOM   2172  CD2 LEU A 263      -5.828  -0.968  -2.822  1.00 87.92           C  
ATOM   2173  N   LEU A 264     -11.167  -2.050  -2.948  1.00 84.89           N  
ATOM   2174  CA  LEU A 264     -12.142  -3.127  -3.076  1.00 84.89           C  
ATOM   2175  C   LEU A 264     -13.180  -2.797  -4.143  1.00 84.89           C  
ATOM   2176  CB  LEU A 264     -12.835  -3.386  -1.736  1.00 84.89           C  
ATOM   2177  O   LEU A 264     -13.337  -1.634  -4.523  1.00 84.89           O  
ATOM   2178  CG  LEU A 264     -11.927  -3.768  -0.566  1.00 84.89           C  
ATOM   2179  CD1 LEU A 264     -12.737  -3.869   0.722  1.00 84.89           C  
ATOM   2180  CD2 LEU A 264     -11.206  -5.080  -0.854  1.00 84.89           C  
ATOM   2181  N   THR A 265     -13.874  -3.795  -4.722  1.00 78.79           N  
ATOM   2182  CA  THR A 265     -14.931  -3.656  -5.718  1.00 78.79           C  
ATOM   2183  C   THR A 265     -16.177  -3.030  -5.099  1.00 78.79           C  
ATOM   2184  CB  THR A 265     -15.292  -5.017  -6.343  1.00 78.79           C  
ATOM   2185  O   THR A 265     -16.268  -2.891  -3.878  1.00 78.79           O  
ATOM   2186  CG2 THR A 265     -14.077  -5.658  -7.004  1.00 78.79           C  
ATOM   2187  OG1 THR A 265     -15.782  -5.891  -5.319  1.00 78.79           O  
ATOM   2188  N   SER A 266     -17.135  -2.625  -5.932  1.00 72.48           N  
ATOM   2189  CA  SER A 266     -18.330  -1.879  -5.554  1.00 72.48           C  
ATOM   2190  C   SER A 266     -19.142  -2.629  -4.503  1.00 72.48           C  
ATOM   2191  CB  SER A 266     -19.201  -1.603  -6.781  1.00 72.48           C  
ATOM   2192  O   SER A 266     -19.653  -2.024  -3.559  1.00 72.48           O  
ATOM   2193  OG  SER A 266     -19.619  -2.816  -7.383  1.00 72.48           O  
ATOM   2194  N   HIS A 267     -19.147  -4.047  -4.480  1.00 73.37           N  
ATOM   2195  CA  HIS A 267     -19.933  -4.833  -3.536  1.00 73.37           C  
ATOM   2196  C   HIS A 267     -19.283  -4.849  -2.157  1.00 73.37           C  
ATOM   2197  CB  HIS A 267     -20.113  -6.263  -4.049  1.00 73.37           C  
ATOM   2198  O   HIS A 267     -19.972  -4.749  -1.140  1.00 73.37           O  
ATOM   2199  CG  HIS A 267     -20.900  -7.137  -3.126  1.00 73.37           C  
ATOM   2200  CD2 HIS A 267     -22.229  -7.385  -3.054  1.00 73.37           C  
ATOM   2201  ND1 HIS A 267     -20.314  -7.877  -2.122  1.00 73.37           N  
ATOM   2202  CE1 HIS A 267     -21.252  -8.546  -1.472  1.00 73.37           C  
ATOM   2203  NE2 HIS A 267     -22.423  -8.265  -2.017  1.00 73.37           N  
ATOM   2204  N   ASP A 268     -18.045  -4.790  -1.999  1.00 80.09           N  
ATOM   2205  CA  ASP A 268     -17.286  -4.804  -0.752  1.00 80.09           C  
ATOM   2206  C   ASP A 268     -17.148  -3.397  -0.177  1.00 80.09           C  
ATOM   2207  CB  ASP A 268     -15.903  -5.420  -0.973  1.00 80.09           C  
ATOM   2208  O   ASP A 268     -16.980  -3.228   1.033  1.00 80.09           O  
ATOM   2209  CG  ASP A 268     -15.961  -6.893  -1.338  1.00 80.09           C  
ATOM   2210  OD1 ASP A 268     -16.853  -7.611  -0.836  1.00 80.09           O  
ATOM   2211  OD2 ASP A 268     -15.106  -7.340  -2.133  1.00 80.09           O  
ATOM   2212  N   LYS A 269     -17.379  -2.432  -1.069  1.00 84.72           N  
ATOM   2213  CA  LYS A 269     -17.301  -1.032  -0.663  1.00 84.72           C  
ATOM   2214  C   LYS A 269     -18.439  -0.671   0.287  1.00 84.72           C  
ATOM   2215  CB  LYS A 269     -17.328  -0.115  -1.887  1.00 84.72           C  
ATOM   2216  O   LYS A 269     -18.243   0.084   1.242  1.00 84.72           O  
ATOM   2217  CG  LYS A 269     -16.044  -0.133  -2.703  1.00 84.72           C  
ATOM   2218  CD  LYS A 269     -16.095   0.871  -3.847  1.00 84.72           C  
ATOM   2219  CE  LYS A 269     -14.837   0.808  -4.703  1.00 84.72           C  
ATOM   2220  NZ  LYS A 269     -14.902   1.758  -5.854  1.00 84.72           N  
ATOM   2221  N   ASP A 270     -19.579  -1.239   0.083  1.00 85.23           N  
ATOM   2222  CA  ASP A 270     -20.744  -0.985   0.925  1.00 85.23           C  
ATOM   2223  C   ASP A 270     -20.540  -1.546   2.330  1.00 85.23           C  
ATOM   2224  CB  ASP A 270     -22.003  -1.586   0.296  1.00 85.23           C  
ATOM   2225  O   ASP A 270     -20.942  -0.926   3.316  1.00 85.23           O  
ATOM   2226  CG  ASP A 270     -22.486  -0.814  -0.919  1.00 85.23           C  
ATOM   2227  OD1 ASP A 270     -22.045   0.338  -1.125  1.00 85.23           O  
ATOM   2228  OD2 ASP A 270     -23.317  -1.360  -1.677  1.00 85.23           O  
ATOM   2229  N   SER A 271     -19.908  -2.720   2.334  1.00 87.42           N  
ATOM   2230  CA  SER A 271     -19.589  -3.343   3.615  1.00 87.42           C  
ATOM   2231  C   SER A 271     -18.587  -2.506   4.403  1.00 87.42           C  
ATOM   2232  CB  SER A 271     -19.033  -4.752   3.402  1.00 87.42           C  
ATOM   2233  O   SER A 271     -18.747  -2.309   5.609  1.00 87.42           O  
ATOM   2234  OG  SER A 271     -20.005  -5.591   2.803  1.00 87.42           O  
ATOM   2235  N   VAL A 272     -17.583  -1.979   3.721  1.00 90.75           N  
ATOM   2236  CA  VAL A 272     -16.583  -1.107   4.328  1.00 90.75           C  
ATOM   2237  C   VAL A 272     -17.245   0.183   4.807  1.00 90.75           C  
ATOM   2238  CB  VAL A 272     -15.438  -0.784   3.343  1.00 90.75           C  
ATOM   2239  O   VAL A 272     -16.961   0.663   5.907  1.00 90.75           O  
ATOM   2240  CG1 VAL A 272     -14.484   0.247   3.943  1.00 90.75           C  
ATOM   2241  CG2 VAL A 272     -14.684  -2.058   2.967  1.00 90.75           C  
ATOM   2242  N   ALA A 273     -18.202   0.727   4.057  1.00 91.18           N  
ATOM   2243  CA  ALA A 273     -18.915   1.948   4.423  1.00 91.18           C  
ATOM   2244  C   ALA A 273     -19.746   1.740   5.686  1.00 91.18           C  
ATOM   2245  CB  ALA A 273     -19.806   2.410   3.273  1.00 91.18           C  
ATOM   2246  O   ALA A 273     -19.799   2.616   6.553  1.00 91.18           O  
ATOM   2247  N   GLN A 274     -20.383   0.612   5.799  1.00 90.45           N  
ATOM   2248  CA  GLN A 274     -21.203   0.274   6.958  1.00 90.45           C  
ATOM   2249  C   GLN A 274     -20.351   0.151   8.217  1.00 90.45           C  
ATOM   2250  CB  GLN A 274     -21.969  -1.027   6.713  1.00 90.45           C  
ATOM   2251  O   GLN A 274     -20.737   0.633   9.284  1.00 90.45           O  
ATOM   2252  CG  GLN A 274     -23.067  -0.906   5.665  1.00 90.45           C  
ATOM   2253  CD  GLN A 274     -24.160   0.065   6.068  1.00 90.45           C  
ATOM   2254  NE2 GLN A 274     -24.864   0.609   5.082  1.00 90.45           N  
ATOM   2255  OE1 GLN A 274     -24.372   0.323   7.258  1.00 90.45           O  
ATOM   2256  N   LEU A 275     -19.230  -0.446   8.088  1.00 93.06           N  
ATOM   2257  CA  LEU A 275     -18.332  -0.614   9.226  1.00 93.06           C  
ATOM   2258  C   LEU A 275     -17.661   0.707   9.587  1.00 93.06           C  
ATOM   2259  CB  LEU A 275     -17.270  -1.673   8.919  1.00 93.06           C  
ATOM   2260  O   LEU A 275     -17.388   0.969  10.761  1.00 93.06           O  
ATOM   2261  CG  LEU A 275     -17.750  -3.124   8.887  1.00 93.06           C  
ATOM   2262  CD1 LEU A 275     -16.646  -4.036   8.361  1.00 93.06           C  
ATOM   2263  CD2 LEU A 275     -18.202  -3.570  10.274  1.00 93.06           C  
ATOM   2264  N   ARG A 276     -17.355   1.559   8.542  1.00 94.41           N  
ATOM   2265  CA  ARG A 276     -16.863   2.908   8.804  1.00 94.41           C  
ATOM   2266  C   ARG A 276     -17.880   3.718   9.600  1.00 94.41           C  
ATOM   2267  CB  ARG A 276     -16.534   3.624   7.492  1.00 94.41           C  
ATOM   2268  O   ARG A 276     -17.517   4.429  10.539  1.00 94.41           O  
ATOM   2269  CG  ARG A 276     -15.945   5.013   7.680  1.00 94.41           C  
ATOM   2270  CD  ARG A 276     -15.493   5.618   6.358  1.00 94.41           C  
ATOM   2271  NE  ARG A 276     -16.617   5.827   5.449  1.00 94.41           N  
ATOM   2272  NH1 ARG A 276     -16.192   8.073   5.111  1.00 94.41           N  
ATOM   2273  NH2 ARG A 276     -17.968   7.067   4.067  1.00 94.41           N  
ATOM   2274  CZ  ARG A 276     -16.923   6.989   4.878  1.00 94.41           C  
ATOM   2275  N   LYS A 277     -19.180   3.632   9.249  1.00 94.42           N  
ATOM   2276  CA  LYS A 277     -20.248   4.308   9.981  1.00 94.42           C  
ATOM   2277  C   LYS A 277     -20.328   3.810  11.421  1.00 94.42           C  
ATOM   2278  CB  LYS A 277     -21.592   4.104   9.281  1.00 94.42           C  
ATOM   2279  O   LYS A 277     -20.538   4.598  12.346  1.00 94.42           O  
ATOM   2280  CG  LYS A 277     -21.751   4.909   8.000  1.00 94.42           C  
ATOM   2281  CD  LYS A 277     -23.124   4.699   7.374  1.00 94.42           C  
ATOM   2282  CE  LYS A 277     -23.250   5.426   6.042  1.00 94.42           C  
ATOM   2283  NZ  LYS A 277     -24.564   5.157   5.386  1.00 94.42           N  
ATOM   2284  N   CYS A 278     -20.194   2.487  11.568  1.00 94.32           N  
ATOM   2285  CA  CYS A 278     -20.160   1.879  12.893  1.00 94.32           C  
ATOM   2286  C   CYS A 278     -19.017   2.449  13.725  1.00 94.32           C  
ATOM   2287  CB  CYS A 278     -20.015   0.361  12.783  1.00 94.32           C  
ATOM   2288  O   CYS A 278     -19.214   2.828  14.881  1.00 94.32           O  
ATOM   2289  SG  CYS A 278     -19.853  -0.472  14.377  1.00 94.32           S  
ATOM   2290  N   TYR A 279     -17.838   2.516  13.129  1.00 96.05           N  
ATOM   2291  CA  TYR A 279     -16.670   3.091  13.787  1.00 96.05           C  
ATOM   2292  C   TYR A 279     -16.945   4.522  14.234  1.00 96.05           C  
ATOM   2293  CB  TYR A 279     -15.456   3.060  12.853  1.00 96.05           C  
ATOM   2294  O   TYR A 279     -16.715   4.872  15.394  1.00 96.05           O  
ATOM   2295  CG  TYR A 279     -14.249   3.781  13.402  1.00 96.05           C  
ATOM   2296  CD1 TYR A 279     -13.960   5.088  13.016  1.00 96.05           C  
ATOM   2297  CD2 TYR A 279     -13.396   3.157  14.305  1.00 96.05           C  
ATOM   2298  CE1 TYR A 279     -12.847   5.756  13.518  1.00 96.05           C  
ATOM   2299  CE2 TYR A 279     -12.281   3.816  14.813  1.00 96.05           C  
ATOM   2300  OH  TYR A 279     -10.913   5.769  14.914  1.00 96.05           O  
ATOM   2301  CZ  TYR A 279     -12.015   5.113  14.414  1.00 96.05           C  
ATOM   2302  N   SER A 280     -17.428   5.371  13.312  1.00 94.99           N  
ATOM   2303  CA  SER A 280     -17.703   6.775  13.600  1.00 94.99           C  
ATOM   2304  C   SER A 280     -18.711   6.920  14.735  1.00 94.99           C  
ATOM   2305  CB  SER A 280     -18.223   7.487  12.351  1.00 94.99           C  
ATOM   2306  O   SER A 280     -18.551   7.774  15.609  1.00 94.99           O  
ATOM   2307  OG  SER A 280     -17.225   7.535  11.346  1.00 94.99           O  
ATOM   2308  N   SER A 281     -19.685   6.053  14.741  1.00 93.02           N  
ATOM   2309  CA  SER A 281     -20.719   6.094  15.769  1.00 93.02           C  
ATOM   2310  C   SER A 281     -20.154   5.730  17.138  1.00 93.02           C  
ATOM   2311  CB  SER A 281     -21.866   5.147  15.414  1.00 93.02           C  
ATOM   2312  O   SER A 281     -20.483   6.366  18.141  1.00 93.02           O  
ATOM   2313  OG  SER A 281     -22.577   5.620  14.283  1.00 93.02           O  
ATOM   2314  N   CYS A 282     -19.285   4.733  17.217  1.00 92.70           N  
ATOM   2315  CA  CYS A 282     -18.670   4.275  18.458  1.00 92.70           C  
ATOM   2316  C   CYS A 282     -17.700   5.316  19.002  1.00 92.70           C  
ATOM   2317  CB  CYS A 282     -17.941   2.950  18.238  1.00 92.70           C  
ATOM   2318  O   CYS A 282     -17.690   5.595  20.202  1.00 92.70           O  
ATOM   2319  SG  CYS A 282     -19.046   1.551  17.946  1.00 92.70           S  
ATOM   2320  N   VAL A 283     -16.961   5.889  18.117  1.00 91.66           N  
ATOM   2321  CA  VAL A 283     -15.944   6.852  18.525  1.00 91.66           C  
ATOM   2322  C   VAL A 283     -16.613   8.134  19.015  1.00 91.66           C  
ATOM   2323  CB  VAL A 283     -14.966   7.169  17.370  1.00 91.66           C  
ATOM   2324  O   VAL A 283     -16.118   8.786  19.938  1.00 91.66           O  
ATOM   2325  CG1 VAL A 283     -14.086   8.367  17.722  1.00 91.66           C  
ATOM   2326  CG2 VAL A 283     -14.108   5.947  17.048  1.00 91.66           C  
ATOM   2327  N   GLU A 284     -17.787   8.577  18.472  1.00 90.23           N  
ATOM   2328  CA  GLU A 284     -18.537   9.758  18.889  1.00 90.23           C  
ATOM   2329  C   GLU A 284     -19.083   9.593  20.304  1.00 90.23           C  
ATOM   2330  CB  GLU A 284     -19.681  10.041  17.912  1.00 90.23           C  
ATOM   2331  O   GLU A 284     -19.285  10.579  21.016  1.00 90.23           O  
ATOM   2332  CG  GLU A 284     -19.229  10.668  16.601  1.00 90.23           C  
ATOM   2333  CD  GLU A 284     -20.367  10.882  15.615  1.00 90.23           C  
ATOM   2334  OE1 GLU A 284     -20.118  11.402  14.504  1.00 90.23           O  
ATOM   2335  OE2 GLU A 284     -21.517  10.528  15.958  1.00 90.23           O  
ATOM   2336  N   LYS A 285     -19.160   8.325  20.718  1.00 88.50           N  
ATOM   2337  CA  LYS A 285     -19.786   8.040  22.006  1.00 88.50           C  
ATOM   2338  C   LYS A 285     -18.757   7.547  23.020  1.00 88.50           C  
ATOM   2339  CB  LYS A 285     -20.901   7.005  21.844  1.00 88.50           C  
ATOM   2340  O   LYS A 285     -19.106   6.857  23.980  1.00 88.50           O  
ATOM   2341  CG  LYS A 285     -22.124   7.524  21.104  1.00 88.50           C  
ATOM   2342  CD  LYS A 285     -23.244   6.492  21.083  1.00 88.50           C  
ATOM   2343  CE  LYS A 285     -24.480   7.021  20.368  1.00 88.50           C  
ATOM   2344  NZ  LYS A 285     -25.583   6.014  20.350  1.00 88.50           N  
ATOM   2345  N   LEU A 286     -17.484   7.848  22.726  1.00 85.99           N  
ATOM   2346  CA  LEU A 286     -16.398   7.373  23.577  1.00 85.99           C  
ATOM   2347  C   LEU A 286     -16.488   7.991  24.968  1.00 85.99           C  
ATOM   2348  CB  LEU A 286     -15.042   7.700  22.948  1.00 85.99           C  
ATOM   2349  O   LEU A 286     -16.068   7.378  25.953  1.00 85.99           O  
ATOM   2350  CG  LEU A 286     -14.591   6.794  21.800  1.00 85.99           C  
ATOM   2351  CD1 LEU A 286     -13.288   7.309  21.199  1.00 85.99           C  
ATOM   2352  CD2 LEU A 286     -14.432   5.357  22.284  1.00 85.99           C  
ATOM   2353  N   ASN A 287     -17.211   9.117  25.092  1.00 79.22           N  
ATOM   2354  CA  ASN A 287     -17.328   9.842  26.353  1.00 79.22           C  
ATOM   2355  C   ASN A 287     -18.686   9.608  27.010  1.00 79.22           C  
ATOM   2356  CB  ASN A 287     -17.095  11.338  26.135  1.00 79.22           C  
ATOM   2357  O   ASN A 287     -18.979  10.182  28.060  1.00 79.22           O  
ATOM   2358  CG  ASN A 287     -15.663  11.656  25.750  1.00 79.22           C  
ATOM   2359  ND2 ASN A 287     -15.488  12.649  24.886  1.00 79.22           N  
ATOM   2360  OD1 ASN A 287     -14.723  11.014  26.225  1.00 79.22           O  
ATOM   2361  N   SER A 288     -19.413   8.707  26.386  1.00 80.28           N  
ATOM   2362  CA  SER A 288     -20.757   8.460  26.896  1.00 80.28           C  
ATOM   2363  C   SER A 288     -20.721   7.595  28.152  1.00 80.28           C  
ATOM   2364  CB  SER A 288     -21.621   7.786  25.828  1.00 80.28           C  
ATOM   2365  O   SER A 288     -19.732   6.907  28.410  1.00 80.28           O  
ATOM   2366  OG  SER A 288     -21.322   6.404  25.738  1.00 80.28           O  
ATOM   2367  N   THR A 289     -21.656   7.772  29.084  1.00 72.63           N  
ATOM   2368  CA  THR A 289     -21.773   7.065  30.355  1.00 72.63           C  
ATOM   2369  C   THR A 289     -22.300   5.649  30.140  1.00 72.63           C  
ATOM   2370  CB  THR A 289     -22.698   7.817  31.329  1.00 72.63           C  
ATOM   2371  O   THR A 289     -22.374   4.858  31.082  1.00 72.63           O  
ATOM   2372  CG2 THR A 289     -22.085   9.148  31.753  1.00 72.63           C  
ATOM   2373  OG1 THR A 289     -23.956   8.065  30.690  1.00 72.63           O  
ATOM   2374  N   GLU A 290     -22.597   5.371  28.912  1.00 78.38           N  
ATOM   2375  CA  GLU A 290     -23.088   4.051  28.529  1.00 78.38           C  
ATOM   2376  C   GLU A 290     -21.977   3.007  28.599  1.00 78.38           C  
ATOM   2377  CB  GLU A 290     -23.687   4.088  27.121  1.00 78.38           C  
ATOM   2378  O   GLU A 290     -20.795   3.345  28.516  1.00 78.38           O  
ATOM   2379  CG  GLU A 290     -24.987   4.873  27.026  1.00 78.38           C  
ATOM   2380  CD  GLU A 290     -25.562   4.914  25.619  1.00 78.38           C  
ATOM   2381  OE1 GLU A 290     -26.598   5.583  25.405  1.00 78.38           O  
ATOM   2382  OE2 GLU A 290     -24.972   4.270  24.722  1.00 78.38           O  
ATOM   2383  N   ASP A 291     -22.282   1.763  29.024  1.00 87.72           N  
ATOM   2384  CA  ASP A 291     -21.365   0.628  29.006  1.00 87.72           C  
ATOM   2385  C   ASP A 291     -20.744   0.445  27.623  1.00 87.72           C  
ATOM   2386  CB  ASP A 291     -22.086  -0.652  29.432  1.00 87.72           C  
ATOM   2387  O   ASP A 291     -21.427   0.046  26.678  1.00 87.72           O  
ATOM   2388  CG  ASP A 291     -21.156  -1.847  29.548  1.00 87.72           C  
ATOM   2389  OD1 ASP A 291     -19.926  -1.677  29.412  1.00 87.72           O  
ATOM   2390  OD2 ASP A 291     -21.659  -2.969  29.776  1.00 87.72           O  
ATOM   2391  N   PHE A 292     -19.516   0.981  27.412  1.00 87.73           N  
ATOM   2392  CA  PHE A 292     -18.759   1.032  26.167  1.00 87.73           C  
ATOM   2393  C   PHE A 292     -18.789  -0.318  25.460  1.00 87.73           C  
ATOM   2394  CB  PHE A 292     -17.311   1.453  26.433  1.00 87.73           C  
ATOM   2395  O   PHE A 292     -18.999  -0.385  24.247  1.00 87.73           O  
ATOM   2396  CG  PHE A 292     -16.452   1.489  25.198  1.00 87.73           C  
ATOM   2397  CD1 PHE A 292     -15.465   0.534  24.993  1.00 87.73           C  
ATOM   2398  CD2 PHE A 292     -16.633   2.480  24.242  1.00 87.73           C  
ATOM   2399  CE1 PHE A 292     -14.668   0.565  23.850  1.00 87.73           C  
ATOM   2400  CE2 PHE A 292     -15.841   2.518  23.098  1.00 87.73           C  
ATOM   2401  CZ  PHE A 292     -14.859   1.560  22.904  1.00 87.73           C  
ATOM   2402  N   GLU A 293     -18.625  -1.385  26.155  1.00 89.26           N  
ATOM   2403  CA  GLU A 293     -18.616  -2.728  25.583  1.00 89.26           C  
ATOM   2404  C   GLU A 293     -19.971  -3.079  24.977  1.00 89.26           C  
ATOM   2405  CB  GLU A 293     -18.231  -3.762  26.646  1.00 89.26           C  
ATOM   2406  O   GLU A 293     -20.040  -3.644  23.883  1.00 89.26           O  
ATOM   2407  CG  GLU A 293     -16.744  -3.792  26.965  1.00 89.26           C  
ATOM   2408  CD  GLU A 293     -15.879  -4.128  25.760  1.00 89.26           C  
ATOM   2409  OE1 GLU A 293     -14.701  -3.704  25.721  1.00 89.26           O  
ATOM   2410  OE2 GLU A 293     -16.382  -4.820  24.848  1.00 89.26           O  
ATOM   2411  N   THR A 294     -21.024  -2.853  25.694  1.00 89.49           N  
ATOM   2412  CA  THR A 294     -22.378  -3.102  25.211  1.00 89.49           C  
ATOM   2413  C   THR A 294     -22.676  -2.255  23.977  1.00 89.49           C  
ATOM   2414  CB  THR A 294     -23.423  -2.808  26.303  1.00 89.49           C  
ATOM   2415  O   THR A 294     -23.263  -2.744  23.009  1.00 89.49           O  
ATOM   2416  CG2 THR A 294     -24.836  -3.087  25.801  1.00 89.49           C  
ATOM   2417  OG1 THR A 294     -23.160  -3.637  27.443  1.00 89.49           O  
ATOM   2418  N   LEU A 295     -22.268  -1.003  24.004  1.00 90.40           N  
ATOM   2419  CA  LEU A 295     -22.451  -0.102  22.872  1.00 90.40           C  
ATOM   2420  C   LEU A 295     -21.758  -0.644  21.627  1.00 90.40           C  
ATOM   2421  CB  LEU A 295     -21.912   1.292  23.205  1.00 90.40           C  
ATOM   2422  O   LEU A 295     -22.371  -0.737  20.561  1.00 90.40           O  
ATOM   2423  CG  LEU A 295     -21.957   2.323  22.076  1.00 90.40           C  
ATOM   2424  CD1 LEU A 295     -23.379   2.841  21.887  1.00 90.40           C  
ATOM   2425  CD2 LEU A 295     -20.997   3.473  22.363  1.00 90.40           C  
ATOM   2426  N   VAL A 296     -20.441  -0.967  21.753  1.00 90.76           N  
ATOM   2427  CA  VAL A 296     -19.624  -1.451  20.645  1.00 90.76           C  
ATOM   2428  C   VAL A 296     -20.213  -2.750  20.098  1.00 90.76           C  
ATOM   2429  CB  VAL A 296     -18.157  -1.672  21.076  1.00 90.76           C  
ATOM   2430  O   VAL A 296     -20.352  -2.912  18.883  1.00 90.76           O  
ATOM   2431  CG1 VAL A 296     -17.373  -2.389  19.979  1.00 90.76           C  
ATOM   2432  CG2 VAL A 296     -17.497  -0.338  21.423  1.00 90.76           C  
ATOM   2433  N   THR A 297     -20.580  -3.678  20.942  1.00 92.17           N  
ATOM   2434  CA  THR A 297     -21.148  -4.958  20.535  1.00 92.17           C  
ATOM   2435  C   THR A 297     -22.441  -4.752  19.751  1.00 92.17           C  
ATOM   2436  CB  THR A 297     -21.422  -5.861  21.752  1.00 92.17           C  
ATOM   2437  O   THR A 297     -22.641  -5.366  18.701  1.00 92.17           O  
ATOM   2438  CG2 THR A 297     -22.084  -7.168  21.330  1.00 92.17           C  
ATOM   2439  OG1 THR A 297     -20.183  -6.155  22.409  1.00 92.17           O  
ATOM   2440  N   ASN A 298     -23.323  -3.887  20.227  1.00 91.37           N  
ATOM   2441  CA  ASN A 298     -24.602  -3.631  19.573  1.00 91.37           C  
ATOM   2442  C   ASN A 298     -24.411  -2.999  18.197  1.00 91.37           C  
ATOM   2443  CB  ASN A 298     -25.484  -2.739  20.449  1.00 91.37           C  
ATOM   2444  O   ASN A 298     -25.068  -3.393  17.231  1.00 91.37           O  
ATOM   2445  CG  ASN A 298     -26.032  -3.469  21.660  1.00 91.37           C  
ATOM   2446  ND2 ASN A 298     -26.485  -2.713  22.653  1.00 91.37           N  
ATOM   2447  OD1 ASN A 298     -26.048  -4.702  21.702  1.00 91.37           O  
ATOM   2448  N   LYS A 299     -23.489  -1.995  18.157  1.00 92.39           N  
ATOM   2449  CA  LYS A 299     -23.240  -1.311  16.891  1.00 92.39           C  
ATOM   2450  C   LYS A 299     -22.634  -2.260  15.862  1.00 92.39           C  
ATOM   2451  CB  LYS A 299     -22.318  -0.109  17.103  1.00 92.39           C  
ATOM   2452  O   LYS A 299     -23.008  -2.232  14.688  1.00 92.39           O  
ATOM   2453  CG  LYS A 299     -22.962   1.038  17.868  1.00 92.39           C  
ATOM   2454  CD  LYS A 299     -24.060   1.708  17.052  1.00 92.39           C  
ATOM   2455  CE  LYS A 299     -24.634   2.919  17.773  1.00 92.39           C  
ATOM   2456  NZ  LYS A 299     -25.780   3.518  17.025  1.00 92.39           N  
ATOM   2457  N   LEU A 300     -21.714  -3.003  16.318  1.00 90.67           N  
ATOM   2458  CA  LEU A 300     -21.056  -3.963  15.440  1.00 90.67           C  
ATOM   2459  C   LEU A 300     -22.043  -5.017  14.950  1.00 90.67           C  
ATOM   2460  CB  LEU A 300     -19.888  -4.639  16.163  1.00 90.67           C  
ATOM   2461  O   LEU A 300     -22.038  -5.378  13.770  1.00 90.67           O  
ATOM   2462  CG  LEU A 300     -18.571  -3.861  16.199  1.00 90.67           C  
ATOM   2463  CD1 LEU A 300     -17.583  -4.536  17.144  1.00 90.67           C  
ATOM   2464  CD2 LEU A 300     -17.983  -3.741  14.797  1.00 90.67           C  
ATOM   2465  N   ARG A 301     -22.858  -5.591  15.794  1.00 90.64           N  
ATOM   2466  CA  ARG A 301     -23.873  -6.566  15.409  1.00 90.64           C  
ATOM   2467  C   ARG A 301     -24.809  -5.993  14.350  1.00 90.64           C  
ATOM   2468  CB  ARG A 301     -24.678  -7.016  16.631  1.00 90.64           C  
ATOM   2469  O   ARG A 301     -25.140  -6.671  13.375  1.00 90.64           O  
ATOM   2470  CG  ARG A 301     -25.647  -8.152  16.345  1.00 90.64           C  
ATOM   2471  CD  ARG A 301     -26.439  -8.543  17.586  1.00 90.64           C  
ATOM   2472  NE  ARG A 301     -25.577  -9.116  18.616  1.00 90.64           N  
ATOM   2473  NH1 ARG A 301     -26.997  -8.623  20.370  1.00 90.64           N  
ATOM   2474  NH2 ARG A 301     -25.006  -9.687  20.766  1.00 90.64           N  
ATOM   2475  CZ  ARG A 301     -25.862  -9.141  19.915  1.00 90.64           C  
ATOM   2476  N   SER A 302     -25.240  -4.778  14.604  1.00 91.37           N  
ATOM   2477  CA  SER A 302     -26.130  -4.109  13.661  1.00 91.37           C  
ATOM   2478  C   SER A 302     -25.465  -3.941  12.299  1.00 91.37           C  
ATOM   2479  CB  SER A 302     -26.556  -2.744  14.202  1.00 91.37           C  
ATOM   2480  O   SER A 302     -26.090  -4.183  11.264  1.00 91.37           O  
ATOM   2481  OG  SER A 302     -27.445  -2.103  13.304  1.00 91.37           O  
ATOM   2482  N   ALA A 303     -24.253  -3.463  12.304  1.00 90.40           N  
ATOM   2483  CA  ALA A 303     -23.494  -3.249  11.075  1.00 90.40           C  
ATOM   2484  C   ALA A 303     -23.282  -4.561  10.325  1.00 90.40           C  
ATOM   2485  CB  ALA A 303     -22.150  -2.595  11.386  1.00 90.40           C  
ATOM   2486  O   ALA A 303     -23.434  -4.616   9.102  1.00 90.40           O  
ATOM   2487  N   VAL A 304     -22.955  -5.615  11.015  1.00 88.79           N  
ATOM   2488  CA  VAL A 304     -22.746  -6.930  10.419  1.00 88.79           C  
ATOM   2489  C   VAL A 304     -24.058  -7.447   9.834  1.00 88.79           C  
ATOM   2490  CB  VAL A 304     -22.188  -7.938  11.449  1.00 88.79           C  
ATOM   2491  O   VAL A 304     -24.074  -8.025   8.744  1.00 88.79           O  
ATOM   2492  CG1 VAL A 304     -22.207  -9.356  10.882  1.00 88.79           C  
ATOM   2493  CG2 VAL A 304     -20.772  -7.545  11.867  1.00 88.79           C  
ATOM   2494  N   LYS A 305     -25.055  -7.350  10.590  1.00 87.81           N  
ATOM   2495  CA  LYS A 305     -26.375  -7.736  10.100  1.00 87.81           C  
ATOM   2496  C   LYS A 305     -26.708  -7.021   8.794  1.00 87.81           C  
ATOM   2497  CB  LYS A 305     -27.446  -7.436  11.150  1.00 87.81           C  
ATOM   2498  O   LYS A 305     -27.180  -7.645   7.841  1.00 87.81           O  
ATOM   2499  CG  LYS A 305     -28.837  -7.923  10.771  1.00 87.81           C  
ATOM   2500  CD  LYS A 305     -29.856  -7.601  11.857  1.00 87.81           C  
ATOM   2501  CE  LYS A 305     -31.263  -8.011  11.443  1.00 87.81           C  
ATOM   2502  NZ  LYS A 305     -32.276  -7.634  12.474  1.00 87.81           N  
ATOM   2503  N   ARG A 306     -26.522  -5.679   8.689  1.00 88.02           N  
ATOM   2504  CA  ARG A 306     -26.782  -4.899   7.482  1.00 88.02           C  
ATOM   2505  C   ARG A 306     -25.922  -5.385   6.320  1.00 88.02           C  
ATOM   2506  CB  ARG A 306     -26.527  -3.412   7.737  1.00 88.02           C  
ATOM   2507  O   ARG A 306     -26.391  -5.458   5.183  1.00 88.02           O  
ATOM   2508  CG  ARG A 306     -27.602  -2.737   8.574  1.00 88.02           C  
ATOM   2509  CD  ARG A 306     -27.390  -1.232   8.656  1.00 88.02           C  
ATOM   2510  NE  ARG A 306     -27.533  -0.742  10.024  1.00 88.02           N  
ATOM   2511  NH1 ARG A 306     -27.940   1.449   9.416  1.00 88.02           N  
ATOM   2512  NH2 ARG A 306     -27.901   0.858  11.631  1.00 88.02           N  
ATOM   2513  CZ  ARG A 306     -27.791   0.521  10.354  1.00 88.02           C  
ATOM   2514  N   MET A 307     -24.651  -5.670   6.641  1.00 85.93           N  
ATOM   2515  CA  MET A 307     -23.727  -6.199   5.642  1.00 85.93           C  
ATOM   2516  C   MET A 307     -24.252  -7.504   5.053  1.00 85.93           C  
ATOM   2517  CB  MET A 307     -22.343  -6.420   6.253  1.00 85.93           C  
ATOM   2518  O   MET A 307     -24.210  -7.703   3.837  1.00 85.93           O  
ATOM   2519  CG  MET A 307     -21.614  -5.132   6.601  1.00 85.93           C  
ATOM   2520  SD  MET A 307     -20.097  -5.429   7.591  1.00 85.93           S  
ATOM   2521  CE  MET A 307     -19.210  -6.562   6.485  1.00 85.93           C  
ATOM   2522  N   ASN A 308     -24.663  -8.408   5.954  1.00 82.26           N  
ATOM   2523  CA  ASN A 308     -25.185  -9.705   5.537  1.00 82.26           C  
ATOM   2524  C   ASN A 308     -26.453  -9.556   4.700  1.00 82.26           C  
ATOM   2525  CB  ASN A 308     -25.454 -10.593   6.754  1.00 82.26           C  
ATOM   2526  O   ASN A 308     -26.636 -10.268   3.710  1.00 82.26           O  
ATOM   2527  CG  ASN A 308     -24.180 -11.118   7.385  1.00 82.26           C  
ATOM   2528  ND2 ASN A 308     -24.259 -11.493   8.657  1.00 82.26           N  
ATOM   2529  OD1 ASN A 308     -23.133 -11.186   6.736  1.00 82.26           O  
ATOM   2530  N   GLU A 309     -27.278  -8.689   5.135  1.00 83.92           N  
ATOM   2531  CA  GLU A 309     -28.510  -8.430   4.396  1.00 83.92           C  
ATOM   2532  C   GLU A 309     -28.212  -7.904   2.995  1.00 83.92           C  
ATOM   2533  CB  GLU A 309     -29.393  -7.436   5.155  1.00 83.92           C  
ATOM   2534  O   GLU A 309     -28.857  -8.307   2.025  1.00 83.92           O  
ATOM   2535  CG  GLU A 309     -30.061  -8.024   6.389  1.00 83.92           C  
ATOM   2536  CD  GLU A 309     -30.816  -6.993   7.212  1.00 83.92           C  
ATOM   2537  OE1 GLU A 309     -31.470  -7.373   8.210  1.00 83.92           O  
ATOM   2538  OE2 GLU A 309     -30.753  -5.795   6.856  1.00 83.92           O  
ATOM   2539  N   ASN A 310     -27.239  -6.934   2.887  1.00 80.57           N  
ATOM   2540  CA  ASN A 310     -26.846  -6.360   1.605  1.00 80.57           C  
ATOM   2541  C   ASN A 310     -26.237  -7.412   0.682  1.00 80.57           C  
ATOM   2542  CB  ASN A 310     -25.865  -5.204   1.812  1.00 80.57           C  
ATOM   2543  O   ASN A 310     -26.481  -7.401  -0.525  1.00 80.57           O  
ATOM   2544  CG  ASN A 310     -26.538  -3.957   2.352  1.00 80.57           C  
ATOM   2545  ND2 ASN A 310     -25.742  -3.037   2.884  1.00 80.57           N  
ATOM   2546  OD1 ASN A 310     -27.763  -3.823   2.293  1.00 80.57           O  
ATOM   2547  N   THR A 311     -25.355  -8.218   1.270  1.00 75.94           N  
ATOM   2548  CA  THR A 311     -24.743  -9.309   0.520  1.00 75.94           C  
ATOM   2549  C   THR A 311     -25.809 -10.260  -0.017  1.00 75.94           C  
ATOM   2550  CB  THR A 311     -23.742 -10.092   1.389  1.00 75.94           C  
ATOM   2551  O   THR A 311     -25.730 -10.705  -1.164  1.00 75.94           O  
ATOM   2552  CG2 THR A 311     -23.080 -11.212   0.592  1.00 75.94           C  
ATOM   2553  OG1 THR A 311     -22.730  -9.198   1.866  1.00 75.94           O  
ATOM   2554  N   MET A 312     -26.734 -10.638   0.835  1.00 74.59           N  
ATOM   2555  CA  MET A 312     -27.833 -11.516   0.444  1.00 74.59           C  
ATOM   2556  C   MET A 312     -28.672 -10.878  -0.658  1.00 74.59           C  
ATOM   2557  CB  MET A 312     -28.716 -11.843   1.650  1.00 74.59           C  
ATOM   2558  O   MET A 312     -29.089 -11.558  -1.598  1.00 74.59           O  
ATOM   2559  CG  MET A 312     -28.060 -12.776   2.655  1.00 74.59           C  
ATOM   2560  SD  MET A 312     -27.639 -14.408   1.927  1.00 74.59           S  
ATOM   2561  CE  MET A 312     -29.302 -15.105   1.721  1.00 74.59           C  
ATOM   2562  N   ARG A 313     -28.981  -9.593  -0.525  1.00 73.92           N  
ATOM   2563  CA  ARG A 313     -29.736  -8.853  -1.530  1.00 73.92           C  
ATOM   2564  C   ARG A 313     -28.987  -8.812  -2.858  1.00 73.92           C  
ATOM   2565  CB  ARG A 313     -30.025  -7.430  -1.047  1.00 73.92           C  
ATOM   2566  O   ARG A 313     -29.592  -8.946  -3.923  1.00 73.92           O  
ATOM   2567  CG  ARG A 313     -31.161  -7.340  -0.041  1.00 73.92           C  
ATOM   2568  CD  ARG A 313     -31.515  -5.895   0.282  1.00 73.92           C  
ATOM   2569  NE  ARG A 313     -32.003  -5.753   1.651  1.00 73.92           N  
ATOM   2570  NH1 ARG A 313     -31.959  -3.443   1.646  1.00 73.92           N  
ATOM   2571  NH2 ARG A 313     -32.650  -4.577   3.515  1.00 73.92           N  
ATOM   2572  CZ  ARG A 313     -32.203  -4.591   2.268  1.00 73.92           C  
ATOM   2573  N   ALA A 314     -27.672  -8.510  -2.801  1.00 68.85           N  
ATOM   2574  CA  ALA A 314     -26.809  -8.451  -3.978  1.00 68.85           C  
ATOM   2575  C   ALA A 314     -26.714  -9.814  -4.657  1.00 68.85           C  
ATOM   2576  CB  ALA A 314     -25.417  -7.953  -3.594  1.00 68.85           C  
ATOM   2577  O   ALA A 314     -26.674  -9.901  -5.887  1.00 68.85           O  
ATOM   2578  N   HIS A 315     -26.643 -10.914  -3.840  1.00 66.42           N  
ATOM   2579  CA  HIS A 315     -26.610 -12.282  -4.344  1.00 66.42           C  
ATOM   2580  C   HIS A 315     -27.964 -12.691  -4.916  1.00 66.42           C  
ATOM   2581  CB  HIS A 315     -26.195 -13.251  -3.235  1.00 66.42           C  
ATOM   2582  O   HIS A 315     -28.030 -13.474  -5.866  1.00 66.42           O  
ATOM   2583  CG  HIS A 315     -24.721 -13.280  -2.985  1.00 66.42           C  
ATOM   2584  CD2 HIS A 315     -24.006 -13.053  -1.857  1.00 66.42           C  
ATOM   2585  ND1 HIS A 315     -23.803 -13.566  -3.972  1.00 66.42           N  
ATOM   2586  CE1 HIS A 315     -22.585 -13.516  -3.461  1.00 66.42           C  
ATOM   2587  NE2 HIS A 315     -22.680 -13.206  -2.179  1.00 66.42           N  
ATOM   2588  N   ARG A 316     -29.032 -12.230  -4.268  1.00 61.18           N  
ATOM   2589  CA  ARG A 316     -30.385 -12.483  -4.753  1.00 61.18           C  
ATOM   2590  C   ARG A 316     -30.669 -11.689  -6.023  1.00 61.18           C  
ATOM   2591  CB  ARG A 316     -31.415 -12.136  -3.676  1.00 61.18           C  
ATOM   2592  O   ARG A 316     -31.422 -12.141  -6.888  1.00 61.18           O  
ATOM   2593  CG  ARG A 316     -31.487 -13.148  -2.543  1.00 61.18           C  
ATOM   2594  CD  ARG A 316     -32.579 -12.796  -1.542  1.00 61.18           C  
ATOM   2595  NE  ARG A 316     -32.586 -13.715  -0.408  1.00 61.18           N  
ATOM   2596  NH1 ARG A 316     -34.220 -12.580   0.767  1.00 61.18           N  
ATOM   2597  NH2 ARG A 316     -33.289 -14.485   1.638  1.00 61.18           N  
ATOM   2598  CZ  ARG A 316     -33.365 -13.592   0.663  1.00 61.18           C  
ATOM   2599  N   ALA A 317     -30.021 -10.453  -6.223  1.00 56.64           N  
ATOM   2600  CA  ALA A 317     -30.153  -9.553  -7.365  1.00 56.64           C  
ATOM   2601  C   ALA A 317     -29.175  -9.927  -8.475  1.00 56.64           C  
ATOM   2602  CB  ALA A 317     -29.931  -8.106  -6.931  1.00 56.64           C  
ATOM   2603  O   ALA A 317     -29.424  -9.648  -9.650  1.00 56.64           O  
ATOM   2604  N   ALA A 318     -27.968 -10.704  -8.172  1.00 47.55           N  
ATOM   2605  CA  ALA A 318     -26.942 -11.162  -9.104  1.00 47.55           C  
ATOM   2606  C   ALA A 318     -27.345 -12.480  -9.759  1.00 47.55           C  
ATOM   2607  CB  ALA A 318     -25.602 -11.316  -8.387  1.00 47.55           C  
ATOM   2608  O   ALA A 318     -27.714 -13.435  -9.072  1.00 47.55           O  
ATOM   2609  N   PRO A 319     -28.494 -12.546 -10.544  1.00 42.66           N  
ATOM   2610  CA  PRO A 319     -29.449 -12.933 -11.585  1.00 42.66           C  
ATOM   2611  C   PRO A 319     -30.064 -14.309 -11.341  1.00 42.66           C  
ATOM   2612  CB  PRO A 319     -28.600 -12.933 -12.860  1.00 42.66           C  
ATOM   2613  O   PRO A 319     -29.339 -15.281 -11.113  1.00 42.66           O  
ATOM   2614  CG  PRO A 319     -27.193 -12.772 -12.382  1.00 42.66           C  
ATOM   2615  CD  PRO A 319     -27.190 -12.829 -10.881  1.00 42.66           C  
ATOM   2616  N   GLN A 320     -31.277 -14.446 -10.777  1.00 47.21           N  
ATOM   2617  CA  GLN A 320     -32.359 -14.766 -11.703  1.00 47.21           C  
ATOM   2618  C   GLN A 320     -31.861 -14.781 -13.146  1.00 47.21           C  
ATOM   2619  CB  GLN A 320     -33.507 -13.766 -11.555  1.00 47.21           C  
ATOM   2620  O   GLN A 320     -32.411 -15.490 -13.990  1.00 47.21           O  
ATOM   2621  CG  GLN A 320     -34.646 -14.264 -10.676  1.00 47.21           C  
ATOM   2622  CD  GLN A 320     -35.645 -13.174 -10.337  1.00 47.21           C  
ATOM   2623  NE2 GLN A 320     -36.827 -13.574  -9.879  1.00 47.21           N  
ATOM   2624  OE1 GLN A 320     -35.358 -11.982 -10.485  1.00 47.21           O  
ATOM   2625  N   LEU A 321     -30.408 -14.679 -13.429  1.00 44.11           N  
ATOM   2626  CA  LEU A 321     -29.647 -14.707 -14.673  1.00 44.11           C  
ATOM   2627  C   LEU A 321     -28.525 -15.738 -14.601  1.00 44.11           C  
ATOM   2628  CB  LEU A 321     -29.066 -13.323 -14.976  1.00 44.11           C  
ATOM   2629  O   LEU A 321     -28.099 -16.270 -15.628  1.00 44.11           O  
ATOM   2630  CG  LEU A 321     -29.977 -12.356 -15.733  1.00 44.11           C  
ATOM   2631  CD1 LEU A 321     -29.679 -10.918 -15.325  1.00 44.11           C  
ATOM   2632  CD2 LEU A 321     -29.815 -12.535 -17.239  1.00 44.11           C  
ATOM   2633  N   SER A 322     -28.459 -16.630 -13.465  1.00 49.47           N  
ATOM   2634  CA  SER A 322     -27.560 -17.768 -13.307  1.00 49.47           C  
ATOM   2635  C   SER A 322     -28.263 -18.937 -12.625  1.00 49.47           C  
ATOM   2636  CB  SER A 322     -26.322 -17.367 -12.504  1.00 49.47           C  
ATOM   2637  O   SER A 322     -27.632 -19.710 -11.900  1.00 49.47           O  
ATOM   2638  OG  SER A 322     -26.245 -18.107 -11.297  1.00 49.47           O  
ATOM   2639  N   ARG A 323     -29.589 -18.942 -12.522  1.00 50.50           N  
ATOM   2640  CA  ARG A 323     -30.435 -19.949 -11.890  1.00 50.50           C  
ATOM   2641  C   ARG A 323     -30.017 -21.355 -12.305  1.00 50.50           C  
ATOM   2642  CB  ARG A 323     -31.906 -19.714 -12.243  1.00 50.50           C  
ATOM   2643  O   ARG A 323     -30.038 -22.281 -11.491  1.00 50.50           O  
ATOM   2644  CG  ARG A 323     -32.853 -19.851 -11.062  1.00 50.50           C  
ATOM   2645  CD  ARG A 323     -34.299 -19.600 -11.466  1.00 50.50           C  
ATOM   2646  NE  ARG A 323     -35.229 -19.987 -10.409  1.00 50.50           N  
ATOM   2647  NH1 ARG A 323     -37.121 -19.281 -11.531  1.00 50.50           N  
ATOM   2648  NH2 ARG A 323     -37.301 -20.215  -9.445  1.00 50.50           N  
ATOM   2649  CZ  ARG A 323     -36.548 -19.827 -10.464  1.00 50.50           C  
ATOM   2650  N   GLU A 324     -29.129 -21.481 -13.287  1.00 53.76           N  
ATOM   2651  CA  GLU A 324     -28.718 -22.817 -13.707  1.00 53.76           C  
ATOM   2652  C   GLU A 324     -27.325 -23.155 -13.185  1.00 53.76           C  
ATOM   2653  CB  GLU A 324     -28.751 -22.935 -15.233  1.00 53.76           C  
ATOM   2654  O   GLU A 324     -27.068 -24.289 -12.775  1.00 53.76           O  
ATOM   2655  CG  GLU A 324     -30.075 -23.446 -15.782  1.00 53.76           C  
ATOM   2656  CD  GLU A 324     -30.133 -23.450 -17.302  1.00 53.76           C  
ATOM   2657  OE1 GLU A 324     -31.192 -23.803 -17.868  1.00 53.76           O  
ATOM   2658  OE2 GLU A 324     -29.110 -23.098 -17.931  1.00 53.76           O  
ATOM   2659  N   GLU A 325     -26.509 -22.160 -12.788  1.00 52.92           N  
ATOM   2660  CA  GLU A 325     -25.156 -22.347 -12.272  1.00 52.92           C  
ATOM   2661  C   GLU A 325     -25.131 -22.267 -10.748  1.00 52.92           C  
ATOM   2662  CB  GLU A 325     -24.204 -21.308 -12.869  1.00 52.92           C  
ATOM   2663  O   GLU A 325     -24.364 -22.978 -10.096  1.00 52.92           O  
ATOM   2664  CG  GLU A 325     -23.739 -21.639 -14.279  1.00 52.92           C  
ATOM   2665  CD  GLU A 325     -22.839 -20.571 -14.880  1.00 52.92           C  
ATOM   2666  OE1 GLU A 325     -22.242 -20.814 -15.954  1.00 52.92           O  
ATOM   2667  OE2 GLU A 325     -22.729 -19.483 -14.273  1.00 52.92           O  
ATOM   2668  N   SER A 326     -26.133 -21.566 -10.159  1.00 54.61           N  
ATOM   2669  CA  SER A 326     -26.366 -21.435  -8.724  1.00 54.61           C  
ATOM   2670  C   SER A 326     -27.112 -22.645  -8.173  1.00 54.61           C  
ATOM   2671  CB  SER A 326     -27.153 -20.159  -8.422  1.00 54.61           C  
ATOM   2672  O   SER A 326     -26.830 -23.102  -7.063  1.00 54.61           O  
ATOM   2673  OG  SER A 326     -27.318 -19.988  -7.025  1.00 54.61           O  
ATOM   2674  N   ALA A 327     -27.918 -23.316  -9.003  1.00 59.70           N  
ATOM   2675  CA  ALA A 327     -28.596 -24.566  -8.673  1.00 59.70           C  
ATOM   2676  C   ALA A 327     -27.627 -25.744  -8.716  1.00 59.70           C  
ATOM   2677  CB  ALA A 327     -29.763 -24.807  -9.628  1.00 59.70           C  
ATOM   2678  O   ALA A 327     -27.688 -26.638  -7.868  1.00 59.70           O  
ATOM   2679  N   ALA A 328     -26.649 -25.696  -9.618  1.00 63.81           N  
ATOM   2680  CA  ALA A 328     -25.611 -26.716  -9.744  1.00 63.81           C  
ATOM   2681  C   ALA A 328     -24.573 -26.583  -8.634  1.00 63.81           C  
ATOM   2682  CB  ALA A 328     -24.938 -26.625 -11.112  1.00 63.81           C  
ATOM   2683  O   ALA A 328     -24.104 -27.586  -8.091  1.00 63.81           O  
ATOM   2684  N   ARG A 329     -24.224 -25.387  -8.190  1.00 61.09           N  
ATOM   2685  CA  ARG A 329     -23.288 -25.092  -7.111  1.00 61.09           C  
ATOM   2686  C   ARG A 329     -23.919 -25.362  -5.749  1.00 61.09           C  
ATOM   2687  CB  ARG A 329     -22.815 -23.639  -7.190  1.00 61.09           C  
ATOM   2688  O   ARG A 329     -23.261 -25.885  -4.847  1.00 61.09           O  
ATOM   2689  CG  ARG A 329     -21.479 -23.464  -7.895  1.00 61.09           C  
ATOM   2690  CD  ARG A 329     -21.027 -22.010  -7.894  1.00 61.09           C  
ATOM   2691  NE  ARG A 329     -19.874 -21.804  -8.765  1.00 61.09           N  
ATOM   2692  NH1 ARG A 329     -19.477 -19.636  -8.071  1.00 61.09           N  
ATOM   2693  NH2 ARG A 329     -18.133 -20.601  -9.658  1.00 61.09           N  
ATOM   2694  CZ  ARG A 329     -19.164 -20.681  -8.829  1.00 61.09           C  
ATOM   2695  N   SER A 330     -25.221 -25.008  -5.630  1.00 65.57           N  
ATOM   2696  CA  SER A 330     -25.999 -25.321  -4.436  1.00 65.57           C  
ATOM   2697  C   SER A 330     -26.207 -26.825  -4.290  1.00 65.57           C  
ATOM   2698  CB  SER A 330     -27.353 -24.613  -4.477  1.00 65.57           C  
ATOM   2699  O   SER A 330     -26.155 -27.360  -3.181  1.00 65.57           O  
ATOM   2700  OG  SER A 330     -27.202 -23.224  -4.241  1.00 65.57           O  
ATOM   2701  N   LYS A 331     -26.415 -27.550  -5.412  1.00 72.05           N  
ATOM   2702  CA  LYS A 331     -26.493 -29.008  -5.438  1.00 72.05           C  
ATOM   2703  C   LYS A 331     -25.155 -29.637  -5.060  1.00 72.05           C  
ATOM   2704  CB  LYS A 331     -26.931 -29.498  -6.819  1.00 72.05           C  
ATOM   2705  O   LYS A 331     -25.114 -30.623  -4.322  1.00 72.05           O  
ATOM   2706  CG  LYS A 331     -27.580 -30.874  -6.811  1.00 72.05           C  
ATOM   2707  CD  LYS A 331     -28.078 -31.265  -8.196  1.00 72.05           C  
ATOM   2708  CE  LYS A 331     -28.630 -32.684  -8.213  1.00 72.05           C  
ATOM   2709  NZ  LYS A 331     -29.146 -33.063  -9.562  1.00 72.05           N  
ATOM   2710  N   THR A 332     -24.019 -29.016  -5.457  1.00 70.51           N  
ATOM   2711  CA  THR A 332     -22.670 -29.483  -5.155  1.00 70.51           C  
ATOM   2712  C   THR A 332     -22.318 -29.211  -3.696  1.00 70.51           C  
ATOM   2713  CB  THR A 332     -21.629 -28.813  -6.071  1.00 70.51           C  
ATOM   2714  O   THR A 332     -21.741 -30.066  -3.021  1.00 70.51           O  
ATOM   2715  CG2 THR A 332     -20.241 -29.406  -5.852  1.00 70.51           C  
ATOM   2716  OG1 THR A 332     -22.009 -29.008  -7.439  1.00 70.51           O  
ATOM   2717  N   ILE A 333     -22.669 -28.079  -3.179  1.00 71.58           N  
ATOM   2718  CA  ILE A 333     -22.435 -27.685  -1.794  1.00 71.58           C  
ATOM   2719  C   ILE A 333     -23.283 -28.546  -0.861  1.00 71.58           C  
ATOM   2720  CB  ILE A 333     -22.747 -26.187  -1.573  1.00 71.58           C  
ATOM   2721  O   ILE A 333     -22.792 -29.037   0.158  1.00 71.58           O  
ATOM   2722  CG1 ILE A 333     -21.687 -25.315  -2.254  1.00 71.58           C  
ATOM   2723  CG2 ILE A 333     -22.838 -25.871  -0.077  1.00 71.58           C  
ATOM   2724  CD1 ILE A 333     -22.001 -23.825  -2.227  1.00 71.58           C  
ATOM   2725  N   ASN A 334     -24.533 -28.730  -1.234  1.00 73.15           N  
ATOM   2726  CA  ASN A 334     -25.435 -29.589  -0.476  1.00 73.15           C  
ATOM   2727  C   ASN A 334     -24.994 -31.049  -0.527  1.00 73.15           C  
ATOM   2728  CB  ASN A 334     -26.869 -29.450  -0.992  1.00 73.15           C  
ATOM   2729  O   ASN A 334     -25.111 -31.773   0.463  1.00 73.15           O  
ATOM   2730  CG  ASN A 334     -27.579 -28.237  -0.424  1.00 73.15           C  
ATOM   2731  ND2 ASN A 334     -28.618 -27.781  -1.113  1.00 73.15           N  
ATOM   2732  OD1 ASN A 334     -27.196 -27.713   0.626  1.00 73.15           O  
ATOM   2733  N   ALA A 335     -24.456 -31.490  -1.648  1.00 73.06           N  
ATOM   2734  CA  ALA A 335     -23.888 -32.826  -1.808  1.00 73.06           C  
ATOM   2735  C   ALA A 335     -22.638 -32.998  -0.950  1.00 73.06           C  
ATOM   2736  CB  ALA A 335     -23.562 -33.094  -3.276  1.00 73.06           C  
ATOM   2737  O   ALA A 335     -22.436 -34.051  -0.341  1.00 73.06           O  
ATOM   2738  N   PHE A 336     -21.793 -31.930  -0.885  1.00 70.24           N  
ATOM   2739  CA  PHE A 336     -20.583 -31.905  -0.072  1.00 70.24           C  
ATOM   2740  C   PHE A 336     -20.928 -31.903   1.412  1.00 70.24           C  
ATOM   2741  CB  PHE A 336     -19.730 -30.680  -0.414  1.00 70.24           C  
ATOM   2742  O   PHE A 336     -20.312 -32.625   2.199  1.00 70.24           O  
ATOM   2743  CG  PHE A 336     -18.250 -30.909  -0.262  1.00 70.24           C  
ATOM   2744  CD1 PHE A 336     -17.599 -30.579   0.920  1.00 70.24           C  
ATOM   2745  CD2 PHE A 336     -17.510 -31.455  -1.303  1.00 70.24           C  
ATOM   2746  CE1 PHE A 336     -16.230 -30.790   1.063  1.00 70.24           C  
ATOM   2747  CE2 PHE A 336     -16.141 -31.669  -1.167  1.00 70.24           C  
ATOM   2748  CZ  PHE A 336     -15.503 -31.335   0.017  1.00 70.24           C  
ATOM   2749  N   LEU A 337     -21.873 -31.120   1.858  1.00 71.49           N  
ATOM   2750  CA  LEU A 337     -22.332 -31.030   3.240  1.00 71.49           C  
ATOM   2751  C   LEU A 337     -22.993 -32.332   3.679  1.00 71.49           C  
ATOM   2752  CB  LEU A 337     -23.311 -29.865   3.405  1.00 71.49           C  
ATOM   2753  O   LEU A 337     -22.826 -32.764   4.822  1.00 71.49           O  
ATOM   2754  CG  LEU A 337     -22.712 -28.460   3.333  1.00 71.49           C  
ATOM   2755  CD1 LEU A 337     -23.817 -27.410   3.377  1.00 71.49           C  
ATOM   2756  CD2 LEU A 337     -21.717 -28.245   4.468  1.00 71.49           C  
ATOM   2757  N   THR A 338     -23.754 -32.945   2.778  1.00 72.16           N  
ATOM   2758  CA  THR A 338     -24.371 -34.250   2.989  1.00 72.16           C  
ATOM   2759  C   THR A 338     -23.307 -35.337   3.116  1.00 72.16           C  
ATOM   2760  CB  THR A 338     -25.336 -34.604   1.842  1.00 72.16           C  
ATOM   2761  O   THR A 338     -23.418 -36.226   3.963  1.00 72.16           O  
ATOM   2762  CG2 THR A 338     -26.008 -35.951   2.085  1.00 72.16           C  
ATOM   2763  OG1 THR A 338     -26.344 -33.590   1.744  1.00 72.16           O  
ATOM   2764  N   LYS A 339     -22.225 -35.264   2.305  1.00 70.58           N  
ATOM   2765  CA  LYS A 339     -21.087 -36.177   2.360  1.00 70.58           C  
ATOM   2766  C   LYS A 339     -20.267 -35.956   3.628  1.00 70.58           C  
ATOM   2767  CB  LYS A 339     -20.201 -36.005   1.126  1.00 70.58           C  
ATOM   2768  O   LYS A 339     -19.741 -36.908   4.208  1.00 70.58           O  
ATOM   2769  CG  LYS A 339     -20.634 -36.842  -0.069  1.00 70.58           C  
ATOM   2770  CD  LYS A 339     -19.588 -36.820  -1.176  1.00 70.58           C  
ATOM   2771  CE  LYS A 339     -20.035 -37.633  -2.384  1.00 70.58           C  
ATOM   2772  NZ  LYS A 339     -19.001 -37.636  -3.462  1.00 70.58           N  
ATOM   2773  N   LEU A 340     -20.206 -34.706   4.076  1.00 63.13           N  
ATOM   2774  CA  LEU A 340     -19.511 -34.325   5.301  1.00 63.13           C  
ATOM   2775  C   LEU A 340     -20.273 -34.809   6.530  1.00 63.13           C  
ATOM   2776  CB  LEU A 340     -19.330 -32.806   5.364  1.00 63.13           C  
ATOM   2777  O   LEU A 340     -19.664 -35.207   7.526  1.00 63.13           O  
ATOM   2778  CG  LEU A 340     -17.978 -32.265   4.895  1.00 63.13           C  
ATOM   2779  CD1 LEU A 340     -18.139 -30.861   4.322  1.00 63.13           C  
ATOM   2780  CD2 LEU A 340     -16.974 -32.267   6.042  1.00 63.13           C  
ATOM   2781  N   HIS A 341     -21.565 -34.812   6.412  1.00 61.06           N  
ATOM   2782  CA  HIS A 341     -22.470 -35.294   7.449  1.00 61.06           C  
ATOM   2783  C   HIS A 341     -22.481 -36.818   7.506  1.00 61.06           C  
ATOM   2784  CB  HIS A 341     -23.886 -34.767   7.213  1.00 61.06           C  
ATOM   2785  O   HIS A 341     -22.703 -37.403   8.568  1.00 61.06           O  
ATOM   2786  CG  HIS A 341     -24.321 -33.745   8.214  1.00 61.06           C  
ATOM   2787  CD2 HIS A 341     -24.406 -32.396   8.128  1.00 61.06           C  
ATOM   2788  ND1 HIS A 341     -24.731 -34.077   9.487  1.00 61.06           N  
ATOM   2789  CE1 HIS A 341     -25.051 -32.974  10.142  1.00 61.06           C  
ATOM   2790  NE2 HIS A 341     -24.863 -31.940   9.340  1.00 61.06           N  
ATOM   2791  N   GLU A 342     -22.137 -37.505   6.434  1.00 64.80           N  
ATOM   2792  CA  GLU A 342     -22.079 -38.956   6.280  1.00 64.80           C  
ATOM   2793  C   GLU A 342     -20.701 -39.496   6.653  1.00 64.80           C  
ATOM   2794  CB  GLU A 342     -22.431 -39.359   4.845  1.00 64.80           C  
ATOM   2795  O   GLU A 342     -20.534 -40.701   6.850  1.00 64.80           O  
ATOM   2796  CG  GLU A 342     -23.894 -39.144   4.487  1.00 64.80           C  
ATOM   2797  CD  GLU A 342     -24.213 -39.480   3.039  1.00 64.80           C  
ATOM   2798  OE1 GLU A 342     -25.394 -39.374   2.638  1.00 64.80           O  
ATOM   2799  OE2 GLU A 342     -23.275 -39.853   2.301  1.00 64.80           O  
ATOM   2800  N   TYR A 343     -19.743 -38.420   6.724  1.00 53.13           N  
ATOM   2801  CA  TYR A 343     -18.407 -38.781   7.185  1.00 53.13           C  
ATOM   2802  C   TYR A 343     -18.332 -38.758   8.707  1.00 53.13           C  
ATOM   2803  CB  TYR A 343     -17.359 -37.833   6.596  1.00 53.13           C  
ATOM   2804  O   TYR A 343     -18.631 -37.739   9.334  1.00 53.13           O  
ATOM   2805  CG  TYR A 343     -16.654 -38.386   5.382  1.00 53.13           C  
ATOM   2806  CD1 TYR A 343     -15.487 -39.137   5.512  1.00 53.13           C  
ATOM   2807  CD2 TYR A 343     -17.150 -38.160   4.103  1.00 53.13           C  
ATOM   2808  CE1 TYR A 343     -14.833 -39.648   4.396  1.00 53.13           C  
ATOM   2809  CE2 TYR A 343     -16.504 -38.665   2.980  1.00 53.13           C  
ATOM   2810  OH  TYR A 343     -14.704 -39.911   2.028  1.00 53.13           O  
ATOM   2811  CZ  TYR A 343     -15.348 -39.408   3.137  1.00 53.13           C  
ATOM   2812  N   ALA A 344     -18.936 -39.722   9.430  1.00 46.93           N  
ATOM   2813  CA  ALA A 344     -18.697 -40.049  10.834  1.00 46.93           C  
ATOM   2814  C   ALA A 344     -17.222 -39.888  11.191  1.00 46.93           C  
ATOM   2815  CB  ALA A 344     -19.162 -41.472  11.135  1.00 46.93           C  
ATOM   2816  O   ALA A 344     -16.351 -40.460  10.532  1.00 46.93           O  
ATOM   2817  N   TRP A 345     -16.654 -38.529  11.166  1.00 48.15           N  
ATOM   2818  CA  TRP A 345     -15.349 -38.283  11.772  1.00 48.15           C  
ATOM   2819  C   TRP A 345     -14.913 -39.470  12.624  1.00 48.15           C  
ATOM   2820  CB  TRP A 345     -15.382 -37.012  12.624  1.00 48.15           C  
ATOM   2821  O   TRP A 345     -15.614 -39.862  13.560  1.00 48.15           O  
ATOM   2822  CG  TRP A 345     -14.104 -36.229  12.600  1.00 48.15           C  
ATOM   2823  CD1 TRP A 345     -13.010 -36.412  13.401  1.00 48.15           C  
ATOM   2824  CD2 TRP A 345     -13.788 -35.136  11.733  1.00 48.15           C  
ATOM   2825  CE2 TRP A 345     -12.485 -34.703  12.063  1.00 48.15           C  
ATOM   2826  CE3 TRP A 345     -14.481 -34.479  10.707  1.00 48.15           C  
ATOM   2827  NE1 TRP A 345     -12.033 -35.497  13.083  1.00 48.15           N  
ATOM   2828  CH2 TRP A 345     -12.560 -33.018  10.403  1.00 48.15           C  
ATOM   2829  CZ2 TRP A 345     -11.860 -33.642  11.403  1.00 48.15           C  
ATOM   2830  CZ3 TRP A 345     -13.858 -33.424  10.051  1.00 48.15           C  
ATOM   2831  N   PRO A 346     -14.096 -40.494  12.104  1.00 38.49           N  
ATOM   2832  CA  PRO A 346     -13.509 -41.512  12.978  1.00 38.49           C  
ATOM   2833  C   PRO A 346     -12.401 -40.955  13.870  1.00 38.49           C  
ATOM   2834  CB  PRO A 346     -12.951 -42.543  11.994  1.00 38.49           C  
ATOM   2835  O   PRO A 346     -11.472 -40.310  13.377  1.00 38.49           O  
ATOM   2836  CG  PRO A 346     -12.702 -41.775  10.736  1.00 38.49           C  
ATOM   2837  CD  PRO A 346     -13.122 -40.350  10.956  1.00 38.49           C  
ATOM   2838  N   GLY A 347     -12.860 -40.293  15.050  1.00 43.78           N  
ATOM   2839  CA  GLY A 347     -12.138 -40.169  16.307  1.00 43.78           C  
ATOM   2840  C   GLY A 347     -12.900 -39.385  17.358  1.00 43.78           C  
ATOM   2841  O   GLY A 347     -12.297 -38.748  18.224  1.00 43.78           O  
ATOM   2842  N   GLY A 348     -13.886 -39.984  17.676  1.00 27.39           N  
ATOM   2843  CA  GLY A 348     -14.504 -40.034  18.992  1.00 27.39           C  
ATOM   2844  C   GLY A 348     -14.591 -41.439  19.557  1.00 27.39           C  
ATOM   2845  O   GLY A 348     -15.157 -42.334  18.927  1.00 27.39           O  
ATOM   2846  N   ASP A 349     -13.574 -42.259  20.200  1.00 54.29           N  
ATOM   2847  CA  ASP A 349     -13.910 -41.424  21.349  1.00 54.29           C  
ATOM   2848  C   ASP A 349     -13.662 -39.948  21.047  1.00 54.29           C  
ATOM   2849  CB  ASP A 349     -13.105 -41.853  22.577  1.00 54.29           C  
ATOM   2850  O   ASP A 349     -13.327 -39.173  21.945  1.00 54.29           O  
ATOM   2851  CG  ASP A 349     -13.740 -43.009  23.329  1.00 54.29           C  
ATOM   2852  OD1 ASP A 349     -14.920 -43.332  23.069  1.00 54.29           O  
ATOM   2853  OD2 ASP A 349     -13.056 -43.602  24.191  1.00 54.29           O  
ATOM   2854  N   SER A 350     -13.917 -40.227  19.988  1.00 29.46           N  
ATOM   2855  CA  SER A 350     -13.154 -41.190  19.201  1.00 29.46           C  
ATOM   2856  C   SER A 350     -12.855 -40.652  17.805  1.00 29.46           C  
ATOM   2857  CB  SER A 350     -13.911 -42.515  19.093  1.00 29.46           C  
ATOM   2858  O   SER A 350     -13.773 -40.303  17.059  1.00 29.46           O  
ATOM   2859  OG  SER A 350     -15.144 -42.336  18.417  1.00 29.46           O  
TER    2860      SER A 350
ENDMDL
END
