# Supplementary material for: Exploring a diverse world of effector domains and amyloid signaling motifs in fungal NLR proteins
Source: PLoS Comput Biol. 2022 Dec 21;18(12):e1010787. doi: 10.1371/journal.pcbi.1010787 (PMC9815663; doi:10.1371/journal.pcbi.1010787)
Supplement: S4 Data — Full AlphaFold2/ColabFold outputs. (GZ) [file pcbi.1010787.s011.tar.gz › PQE30996_1_350/rank_1_model_3_ptm_seed_0_unrelaxed.pdb]

MODEL     1
ATOM      1  N   MET A   1     -54.267   9.016  19.977  1.00 44.10           N  
ATOM      2  CA  MET A   1     -53.168   9.965  20.132  1.00 44.10           C  
ATOM      3  C   MET A   1     -51.920   9.269  20.663  1.00 44.10           C  
ATOM      4  CB  MET A   1     -53.570  11.106  21.069  1.00 44.10           C  
ATOM      5  O   MET A   1     -51.842   8.944  21.849  1.00 44.10           O  
ATOM      6  CG  MET A   1     -54.557  12.085  20.454  1.00 44.10           C  
ATOM      7  SD  MET A   1     -54.411  13.770  21.167  1.00 44.10           S  
ATOM      8  CE  MET A   1     -54.359  14.758  19.645  1.00 44.10           C  
ATOM      9  N   SER A   2     -51.433   8.233  20.000  1.00 43.55           N  
ATOM     10  CA  SER A   2     -50.318   7.372  20.378  1.00 43.55           C  
ATOM     11  C   SER A   2     -48.998   7.902  19.828  1.00 43.55           C  
ATOM     12  CB  SER A   2     -50.550   5.944  19.881  1.00 43.55           C  
ATOM     13  O   SER A   2     -48.910   8.260  18.652  1.00 43.55           O  
ATOM     14  OG  SER A   2     -50.082   5.792  18.552  1.00 43.55           O  
ATOM     15  N   ASN A   3     -48.315   8.877  20.552  1.00 45.40           N  
ATOM     16  CA  ASN A   3     -46.987   9.247  21.030  1.00 45.40           C  
ATOM     17  C   ASN A   3     -45.891   8.702  20.119  1.00 45.40           C  
ATOM     18  CB  ASN A   3     -46.777   8.758  22.465  1.00 45.40           C  
ATOM     19  O   ASN A   3     -45.620   7.500  20.118  1.00 45.40           O  
ATOM     20  CG  ASN A   3     -47.037   9.839  23.495  1.00 45.40           C  
ATOM     21  ND2 ASN A   3     -46.911   9.487  24.769  1.00 45.40           N  
ATOM     22  OD1 ASN A   3     -47.350  10.981  23.148  1.00 45.40           O  
ATOM     23  N   SER A   4     -45.932   9.053  18.802  1.00 45.06           N  
ATOM     24  CA  SER A   4     -44.824   8.907  17.864  1.00 45.06           C  
ATOM     25  C   SER A   4     -43.486   9.181  18.542  1.00 45.06           C  
ATOM     26  CB  SER A   4     -45.003   9.847  16.672  1.00 45.06           C  
ATOM     27  O   SER A   4     -43.236  10.295  19.006  1.00 45.06           O  
ATOM     28  OG  SER A   4     -45.088  11.194  17.102  1.00 45.06           O  
ATOM     29  N   HIS A   5     -43.108   8.574  19.704  1.00 44.55           N  
ATOM     30  CA  HIS A   5     -41.720   8.408  20.121  1.00 44.55           C  
ATOM     31  C   HIS A   5     -40.767   8.570  18.941  1.00 44.55           C  
ATOM     32  CB  HIS A   5     -41.518   7.041  20.776  1.00 44.55           C  
ATOM     33  O   HIS A   5     -40.802   7.778  17.997  1.00 44.55           O  
ATOM     34  CG  HIS A   5     -41.618   7.070  22.268  1.00 44.55           C  
ATOM     35  CD2 HIS A   5     -41.899   6.090  23.159  1.00 44.55           C  
ATOM     36  ND1 HIS A   5     -41.418   8.217  23.005  1.00 44.55           N  
ATOM     37  CE1 HIS A   5     -41.573   7.940  24.289  1.00 44.55           C  
ATOM     38  NE2 HIS A   5     -41.865   6.656  24.410  1.00 44.55           N  
ATOM     39  N   THR A   6     -40.794   9.710  18.341  1.00 46.59           N  
ATOM     40  CA  THR A   6     -39.743  10.170  17.440  1.00 46.59           C  
ATOM     41  C   THR A   6     -38.385   9.620  17.868  1.00 46.59           C  
ATOM     42  CB  THR A   6     -39.684  11.708  17.389  1.00 46.59           C  
ATOM     43  O   THR A   6     -37.882   9.961  18.941  1.00 46.59           O  
ATOM     44  CG2 THR A   6     -40.674  12.262  16.371  1.00 46.59           C  
ATOM     45  OG1 THR A   6     -40.001  12.235  18.683  1.00 46.59           O  
ATOM     46  N   ASN A   7     -38.240   8.307  18.258  1.00 51.21           N  
ATOM     47  CA  ASN A   7     -36.908   7.712  18.252  1.00 51.21           C  
ATOM     48  C   ASN A   7     -35.967   8.453  17.307  1.00 51.21           C  
ATOM     49  CB  ASN A   7     -36.983   6.231  17.874  1.00 51.21           C  
ATOM     50  O   ASN A   7     -36.268   8.613  16.122  1.00 51.21           O  
ATOM     51  CG  ASN A   7     -36.917   5.316  19.080  1.00 51.21           C  
ATOM     52  ND2 ASN A   7     -37.075   4.018  18.850  1.00 51.21           N  
ATOM     53  OD1 ASN A   7     -36.725   5.772  20.211  1.00 51.21           O  
ATOM     54  N   ASN A   8     -35.683   9.705  17.600  1.00 52.74           N  
ATOM     55  CA  ASN A   8     -34.569  10.460  17.038  1.00 52.74           C  
ATOM     56  C   ASN A   8     -33.541   9.540  16.385  1.00 52.74           C  
ATOM     57  CB  ASN A   8     -33.904  11.318  18.117  1.00 52.74           C  
ATOM     58  O   ASN A   8     -32.517   9.217  16.990  1.00 52.74           O  
ATOM     59  CG  ASN A   8     -34.507  12.705  18.213  1.00 52.74           C  
ATOM     60  ND2 ASN A   8     -34.086  13.467  19.216  1.00 52.74           N  
ATOM     61  OD1 ASN A   8     -35.345  13.090  17.394  1.00 52.74           O  
ATOM     62  N   GLU A   9     -33.969   8.511  15.685  1.00 64.06           N  
ATOM     63  CA  GLU A   9     -33.060   7.673  14.908  1.00 64.06           C  
ATOM     64  C   GLU A   9     -32.110   8.521  14.067  1.00 64.06           C  
ATOM     65  CB  GLU A   9     -33.848   6.718  14.008  1.00 64.06           C  
ATOM     66  O   GLU A   9     -32.525   9.509  13.457  1.00 64.06           O  
ATOM     67  CG  GLU A   9     -34.269   5.429  14.699  1.00 64.06           C  
ATOM     68  CD  GLU A   9     -35.007   4.469  13.780  1.00 64.06           C  
ATOM     69  OE1 GLU A   9     -35.429   3.386  14.246  1.00 64.06           O  
ATOM     70  OE2 GLU A   9     -35.164   4.801  12.584  1.00 64.06           O  
ATOM     71  N   ILE A  10     -31.021   8.829  14.624  1.00 70.61           N  
ATOM     72  CA  ILE A  10     -29.980   9.460  13.820  1.00 70.61           C  
ATOM     73  C   ILE A  10     -30.057   8.948  12.383  1.00 70.61           C  
ATOM     74  CB  ILE A  10     -28.575   9.199  14.408  1.00 70.61           C  
ATOM     75  O   ILE A  10     -30.206   7.745  12.154  1.00 70.61           O  
ATOM     76  CG1 ILE A  10     -28.473   9.779  15.823  1.00 70.61           C  
ATOM     77  CG2 ILE A  10     -27.491   9.783  13.497  1.00 70.61           C  
ATOM     78  CD1 ILE A  10     -27.176   9.432  16.542  1.00 70.61           C  
ATOM     79  N   ASP A  11     -30.166   9.892  11.475  1.00 86.13           N  
ATOM     80  CA  ASP A  11     -30.118   9.698  10.029  1.00 86.13           C  
ATOM     81  C   ASP A  11     -28.897   8.874   9.626  1.00 86.13           C  
ATOM     82  CB  ASP A  11     -30.104  11.046   9.307  1.00 86.13           C  
ATOM     83  O   ASP A  11     -27.773   9.182  10.028  1.00 86.13           O  
ATOM     84  CG  ASP A  11     -30.184  10.911   7.796  1.00 86.13           C  
ATOM     85  OD1 ASP A  11     -30.186   9.770   7.286  1.00 86.13           O  
ATOM     86  OD2 ASP A  11     -30.242  11.954   7.111  1.00 86.13           O  
ATOM     87  N   GLU A  12     -29.004   7.689   9.132  1.00 87.42           N  
ATOM     88  CA  GLU A  12     -27.964   6.773   8.674  1.00 87.42           C  
ATOM     89  C   GLU A  12     -26.901   7.506   7.861  1.00 87.42           C  
ATOM     90  CB  GLU A  12     -28.573   5.641   7.843  1.00 87.42           C  
ATOM     91  O   GLU A  12     -25.710   7.211   7.976  1.00 87.42           O  
ATOM     92  CG  GLU A  12     -29.352   4.624   8.666  1.00 87.42           C  
ATOM     93  CD  GLU A  12     -28.470   3.797   9.588  1.00 87.42           C  
ATOM     94  OE1 GLU A  12     -28.984   3.249  10.589  1.00 87.42           O  
ATOM     95  OE2 GLU A  12     -27.255   3.696   9.306  1.00 87.42           O  
ATOM     96  N   ASP A  13     -27.308   8.452   7.035  1.00 89.03           N  
ATOM     97  CA  ASP A  13     -26.359   9.239   6.254  1.00 89.03           C  
ATOM     98  C   ASP A  13     -25.418  10.025   7.163  1.00 89.03           C  
ATOM     99  CB  ASP A  13     -27.099  10.191   5.312  1.00 89.03           C  
ATOM    100  O   ASP A  13     -24.228  10.158   6.868  1.00 89.03           O  
ATOM    101  CG  ASP A  13     -27.757   9.478   4.144  1.00 89.03           C  
ATOM    102  OD1 ASP A  13     -27.329   8.358   3.793  1.00 89.03           O  
ATOM    103  OD2 ASP A  13     -28.712  10.043   3.568  1.00 89.03           O  
ATOM    104  N   LEU A  14     -26.020  10.543   8.189  1.00 90.96           N  
ATOM    105  CA  LEU A  14     -25.222  11.266   9.174  1.00 90.96           C  
ATOM    106  C   LEU A  14     -24.220  10.337   9.850  1.00 90.96           C  
ATOM    107  CB  LEU A  14     -26.127  11.913  10.226  1.00 90.96           C  
ATOM    108  O   LEU A  14     -23.073  10.722  10.088  1.00 90.96           O  
ATOM    109  CG  LEU A  14     -25.430  12.765  11.288  1.00 90.96           C  
ATOM    110  CD1 LEU A  14     -24.738  13.959  10.639  1.00 90.96           C  
ATOM    111  CD2 LEU A  14     -26.429  13.228  12.343  1.00 90.96           C  
ATOM    112  N   ARG A  15     -24.574   9.103  10.107  1.00 92.24           N  
ATOM    113  CA  ARG A  15     -23.682   8.121  10.715  1.00 92.24           C  
ATOM    114  C   ARG A  15     -22.498   7.819   9.803  1.00 92.24           C  
ATOM    115  CB  ARG A  15     -24.440   6.831  11.034  1.00 92.24           C  
ATOM    116  O   ARG A  15     -21.360   7.718  10.268  1.00 92.24           O  
ATOM    117  CG  ARG A  15     -25.438   6.968  12.173  1.00 92.24           C  
ATOM    118  CD  ARG A  15     -26.274   5.708  12.346  1.00 92.24           C  
ATOM    119  NE  ARG A  15     -25.461   4.579  12.789  1.00 92.24           N  
ATOM    120  NH1 ARG A  15     -27.103   2.992  12.438  1.00 92.24           N  
ATOM    121  NH2 ARG A  15     -25.051   2.366  13.245  1.00 92.24           N  
ATOM    122  CZ  ARG A  15     -25.874   3.315  12.823  1.00 92.24           C  
ATOM    123  N   ILE A  16     -22.792   7.612   8.597  1.00 93.17           N  
ATOM    124  CA  ILE A  16     -21.761   7.341   7.601  1.00 93.17           C  
ATOM    125  C   ILE A  16     -20.781   8.511   7.541  1.00 93.17           C  
ATOM    126  CB  ILE A  16     -22.375   7.084   6.207  1.00 93.17           C  
ATOM    127  O   ILE A  16     -19.564   8.310   7.542  1.00 93.17           O  
ATOM    128  CG1 ILE A  16     -23.147   5.759   6.200  1.00 93.17           C  
ATOM    129  CG2 ILE A  16     -21.289   7.091   5.128  1.00 93.17           C  
ATOM    130  CD1 ILE A  16     -23.975   5.531   4.942  1.00 93.17           C  
ATOM    131  N   GLU A  17     -21.343   9.721   7.527  1.00 93.56           N  
ATOM    132  CA  GLU A  17     -20.508  10.917   7.500  1.00 93.56           C  
ATOM    133  C   GLU A  17     -19.636  11.011   8.749  1.00 93.56           C  
ATOM    134  CB  GLU A  17     -21.371  12.174   7.366  1.00 93.56           C  
ATOM    135  O   GLU A  17     -18.446  11.320   8.661  1.00 93.56           O  
ATOM    136  CG  GLU A  17     -20.570  13.455   7.190  1.00 93.56           C  
ATOM    137  CD  GLU A  17     -21.440  14.696   7.069  1.00 93.56           C  
ATOM    138  OE1 GLU A  17     -20.890  15.816   6.962  1.00 93.56           O  
ATOM    139  OE2 GLU A  17     -22.683  14.547   7.082  1.00 93.56           O  
ATOM    140  N   ARG A  18     -20.239  10.753   9.892  1.00 94.67           N  
ATOM    141  CA  ARG A  18     -19.508  10.806  11.154  1.00 94.67           C  
ATOM    142  C   ARG A  18     -18.393   9.765  11.185  1.00 94.67           C  
ATOM    143  CB  ARG A  18     -20.457  10.593  12.335  1.00 94.67           C  
ATOM    144  O   ARG A  18     -17.289  10.044  11.656  1.00 94.67           O  
ATOM    145  CG  ARG A  18     -21.331  11.797  12.648  1.00 94.67           C  
ATOM    146  CD  ARG A  18     -22.240  11.539  13.841  1.00 94.67           C  
ATOM    147  NE  ARG A  18     -22.956  12.747  14.244  1.00 94.67           N  
ATOM    148  NH1 ARG A  18     -24.253  11.694  15.840  1.00 94.67           N  
ATOM    149  NH2 ARG A  18     -24.482  13.945  15.472  1.00 94.67           N  
ATOM    150  CZ  ARG A  18     -23.895  12.792  15.185  1.00 94.67           C  
ATOM    151  N   CYS A  19     -18.729   8.562  10.772  1.00 95.63           N  
ATOM    152  CA  CYS A  19     -17.734   7.498  10.696  1.00 95.63           C  
ATOM    153  C   CYS A  19     -16.547   7.921   9.838  1.00 95.63           C  
ATOM    154  CB  CYS A  19     -18.355   6.222  10.130  1.00 95.63           C  
ATOM    155  O   CYS A  19     -15.395   7.786  10.254  1.00 95.63           O  
ATOM    156  SG  CYS A  19     -17.198   4.840  10.011  1.00 95.63           S  
ATOM    157  N   HIS A  20     -16.805   8.392   8.683  1.00 95.61           N  
ATOM    158  CA  HIS A  20     -15.770   8.856   7.766  1.00 95.61           C  
ATOM    159  C   HIS A  20     -14.964   9.998   8.376  1.00 95.61           C  
ATOM    160  CB  HIS A  20     -16.390   9.301   6.440  1.00 95.61           C  
ATOM    161  O   HIS A  20     -13.739  10.040   8.240  1.00 95.61           O  
ATOM    162  CG  HIS A  20     -15.381   9.616   5.382  1.00 95.61           C  
ATOM    163  CD2 HIS A  20     -15.107  10.772   4.732  1.00 95.61           C  
ATOM    164  ND1 HIS A  20     -14.513   8.673   4.877  1.00 95.61           N  
ATOM    165  CE1 HIS A  20     -13.744   9.237   3.960  1.00 95.61           C  
ATOM    166  NE2 HIS A  20     -14.085  10.510   3.853  1.00 95.61           N  
ATOM    167  N   GLU A  21     -15.651  10.918   9.021  1.00 95.72           N  
ATOM    168  CA  GLU A  21     -14.988  12.058   9.646  1.00 95.72           C  
ATOM    169  C   GLU A  21     -13.992  11.602  10.709  1.00 95.72           C  
ATOM    170  CB  GLU A  21     -16.018  13.007  10.264  1.00 95.72           C  
ATOM    171  O   GLU A  21     -12.881  12.130  10.794  1.00 95.72           O  
ATOM    172  CG  GLU A  21     -15.412  14.274  10.850  1.00 95.72           C  
ATOM    173  CD  GLU A  21     -16.448  15.212  11.450  1.00 95.72           C  
ATOM    174  OE1 GLU A  21     -16.062  16.172  12.155  1.00 95.72           O  
ATOM    175  OE2 GLU A  21     -17.656  14.984  11.214  1.00 95.72           O  
ATOM    176  N   VAL A  22     -14.425  10.677  11.551  1.00 96.85           N  
ATOM    177  CA  VAL A  22     -13.532  10.142  12.574  1.00 96.85           C  
ATOM    178  C   VAL A  22     -12.284   9.557  11.916  1.00 96.85           C  
ATOM    179  CB  VAL A  22     -14.233   9.068  13.435  1.00 96.85           C  
ATOM    180  O   VAL A  22     -11.161   9.843  12.337  1.00 96.85           O  
ATOM    181  CG1 VAL A  22     -13.229   8.367  14.347  1.00 96.85           C  
ATOM    182  CG2 VAL A  22     -15.359   9.695  14.256  1.00 96.85           C  
ATOM    183  N   PHE A  23     -12.474   8.774  10.926  1.00 97.49           N  
ATOM    184  CA  PHE A  23     -11.375   8.146  10.203  1.00 97.49           C  
ATOM    185  C   PHE A  23     -10.421   9.197   9.648  1.00 97.49           C  
ATOM    186  CB  PHE A  23     -11.909   7.270   9.066  1.00 97.49           C  
ATOM    187  O   PHE A  23      -9.203   9.082   9.805  1.00 97.49           O  
ATOM    188  CG  PHE A  23     -10.835   6.539   8.306  1.00 97.49           C  
ATOM    189  CD1 PHE A  23     -10.639   6.775   6.951  1.00 97.49           C  
ATOM    190  CD2 PHE A  23     -10.020   5.615   8.948  1.00 97.49           C  
ATOM    191  CE1 PHE A  23      -9.645   6.100   6.246  1.00 97.49           C  
ATOM    192  CE2 PHE A  23      -9.025   4.937   8.250  1.00 97.49           C  
ATOM    193  CZ  PHE A  23      -8.840   5.180   6.899  1.00 97.49           C  
ATOM    194  N   GLU A  24     -10.994  10.248   9.043  1.00 96.79           N  
ATOM    195  CA  GLU A  24     -10.184  11.309   8.452  1.00 96.79           C  
ATOM    196  C   GLU A  24      -9.358  12.030   9.513  1.00 96.79           C  
ATOM    197  CB  GLU A  24     -11.071  12.310   7.706  1.00 96.79           C  
ATOM    198  O   GLU A  24      -8.189  12.350   9.285  1.00 96.79           O  
ATOM    199  CG  GLU A  24     -11.676  11.759   6.423  1.00 96.79           C  
ATOM    200  CD  GLU A  24     -10.640  11.456   5.352  1.00 96.79           C  
ATOM    201  OE1 GLU A  24     -10.816  10.472   4.599  1.00 96.79           O  
ATOM    202  OE2 GLU A  24      -9.644  12.208   5.267  1.00 96.79           O  
ATOM    203  N   ARG A  25      -9.884  12.297  10.591  1.00 96.95           N  
ATOM    204  CA  ARG A  25      -9.169  12.960  11.677  1.00 96.95           C  
ATOM    205  C   ARG A  25      -8.025  12.091  12.189  1.00 96.95           C  
ATOM    206  CB  ARG A  25     -10.124  13.298  12.823  1.00 96.95           C  
ATOM    207  O   ARG A  25      -6.946  12.598  12.504  1.00 96.95           O  
ATOM    208  CG  ARG A  25     -11.114  14.404  12.494  1.00 96.95           C  
ATOM    209  CD  ARG A  25     -11.964  14.777  13.700  1.00 96.95           C  
ATOM    210  NE  ARG A  25     -13.016  15.726  13.346  1.00 96.95           N  
ATOM    211  NH1 ARG A  25     -13.643  16.163  15.526  1.00 96.95           N  
ATOM    212  NH2 ARG A  25     -14.716  17.205  13.789  1.00 96.95           N  
ATOM    213  CZ  ARG A  25     -13.790  16.362  14.221  1.00 96.95           C  
ATOM    214  N   ILE A  26      -8.310  10.838  12.238  1.00 96.48           N  
ATOM    215  CA  ILE A  26      -7.275   9.905  12.668  1.00 96.48           C  
ATOM    216  C   ILE A  26      -6.135   9.895  11.652  1.00 96.48           C  
ATOM    217  CB  ILE A  26      -7.840   8.479  12.853  1.00 96.48           C  
ATOM    218  O   ILE A  26      -4.960   9.907  12.027  1.00 96.48           O  
ATOM    219  CG1 ILE A  26      -8.698   8.405  14.121  1.00 96.48           C  
ATOM    220  CG2 ILE A  26      -6.707   7.450  12.897  1.00 96.48           C  
ATOM    221  CD1 ILE A  26      -9.423   7.078  14.302  1.00 96.48           C  
ATOM    222  N   LEU A  27      -6.469   9.843  10.373  1.00 95.46           N  
ATOM    223  CA  LEU A  27      -5.444   9.890   9.336  1.00 95.46           C  
ATOM    224  C   LEU A  27      -4.573  11.133   9.488  1.00 95.46           C  
ATOM    225  CB  LEU A  27      -6.086   9.870   7.946  1.00 95.46           C  
ATOM    226  O   LEU A  27      -3.354  11.066   9.316  1.00 95.46           O  
ATOM    227  CG  LEU A  27      -6.744   8.555   7.522  1.00 95.46           C  
ATOM    228  CD1 LEU A  27      -7.288   8.668   6.102  1.00 95.46           C  
ATOM    229  CD2 LEU A  27      -5.752   7.402   7.630  1.00 95.46           C  
ATOM    230  N   ASP A  28      -5.230  12.265   9.868  1.00 94.23           N  
ATOM    231  CA  ASP A  28      -4.494  13.510  10.061  1.00 94.23           C  
ATOM    232  C   ASP A  28      -3.485  13.380  11.200  1.00 94.23           C  
ATOM    233  CB  ASP A  28      -5.457  14.665  10.342  1.00 94.23           C  
ATOM    234  O   ASP A  28      -2.356  13.864  11.095  1.00 94.23           O  
ATOM    235  CG  ASP A  28      -6.247  15.089   9.116  1.00 94.23           C  
ATOM    236  OD1 ASP A  28      -5.831  14.770   7.981  1.00 94.23           O  
ATOM    237  OD2 ASP A  28      -7.294  15.751   9.286  1.00 94.23           O  
ATOM    238  N   GLN A  29      -3.901  12.679  12.212  1.00 93.15           N  
ATOM    239  CA  GLN A  29      -3.005  12.486  13.347  1.00 93.15           C  
ATOM    240  C   GLN A  29      -1.842  11.569  12.981  1.00 93.15           C  
ATOM    241  CB  GLN A  29      -3.769  11.913  14.542  1.00 93.15           C  
ATOM    242  O   GLN A  29      -0.701  11.817  13.376  1.00 93.15           O  
ATOM    243  CG  GLN A  29      -4.833  12.849  15.098  1.00 93.15           C  
ATOM    244  CD  GLN A  29      -4.294  14.233  15.408  1.00 93.15           C  
ATOM    245  NE2 GLN A  29      -5.014  15.261  14.973  1.00 93.15           N  
ATOM    246  OE1 GLN A  29      -3.239  14.377  16.033  1.00 93.15           O  
ATOM    247  N   LEU A  30      -2.144  10.546  12.209  1.00 91.35           N  
ATOM    248  CA  LEU A  30      -1.091   9.640  11.765  1.00 91.35           C  
ATOM    249  C   LEU A  30      -0.078  10.371  10.889  1.00 91.35           C  
ATOM    250  CB  LEU A  30      -1.689   8.459  10.996  1.00 91.35           C  
ATOM    251  O   LEU A  30       1.125  10.115  10.979  1.00 91.35           O  
ATOM    252  CG  LEU A  30      -2.347   7.365  11.839  1.00 91.35           C  
ATOM    253  CD1 LEU A  30      -3.131   6.408  10.947  1.00 91.35           C  
ATOM    254  CD2 LEU A  30      -1.299   6.611  12.649  1.00 91.35           C  
ATOM    255  N   GLY A  31      -0.588  11.198  10.105  1.00 90.24           N  
ATOM    256  CA  GLY A  31       0.269  11.978   9.227  1.00 90.24           C  
ATOM    257  C   GLY A  31       1.212  12.900   9.978  1.00 90.24           C  
ATOM    258  O   GLY A  31       2.257  13.290   9.452  1.00 90.24           O  
ATOM    259  N   ASN A  32       0.887  13.196  11.175  1.00 87.64           N  
ATOM    260  CA  ASN A  32       1.692  14.098  11.991  1.00 87.64           C  
ATOM    261  C   ASN A  32       2.781  13.345  12.751  1.00 87.64           C  
ATOM    262  CB  ASN A  32       0.804  14.875  12.967  1.00 87.64           C  
ATOM    263  O   ASN A  32       3.576  13.954  13.469  1.00 87.64           O  
ATOM    264  CG  ASN A  32      -0.067  15.902  12.271  1.00 87.64           C  
ATOM    265  ND2 ASN A  32      -1.216  16.203  12.865  1.00 87.64           N  
ATOM    266  OD1 ASN A  32       0.288  16.419  11.209  1.00 87.64           O  
ATOM    267  N   ILE A  33       2.775  12.045  12.569  1.00 82.74           N  
ATOM    268  CA  ILE A  33       3.827  11.263  13.209  1.00 82.74           C  
ATOM    269  C   ILE A  33       5.144  11.460  12.462  1.00 82.74           C  
ATOM    270  CB  ILE A  33       3.462   9.762  13.265  1.00 82.74           C  
ATOM    271  O   ILE A  33       5.240  11.158  11.271  1.00 82.74           O  
ATOM    272  CG1 ILE A  33       2.182   9.554  14.082  1.00 82.74           C  
ATOM    273  CG2 ILE A  33       4.620   8.945  13.844  1.00 82.74           C  
ATOM    274  CD1 ILE A  33       1.655   8.126  14.056  1.00 82.74           C  
ATOM    275  N   ASP A  34       6.103  12.088  13.033  1.00 76.20           N  
ATOM    276  CA  ASP A  34       7.372  12.557  12.486  1.00 76.20           C  
ATOM    277  C   ASP A  34       8.146  11.413  11.835  1.00 76.20           C  
ATOM    278  CB  ASP A  34       8.219  13.211  13.579  1.00 76.20           C  
ATOM    279  O   ASP A  34       8.788  11.601  10.800  1.00 76.20           O  
ATOM    280  CG  ASP A  34       7.734  14.601  13.954  1.00 76.20           C  
ATOM    281  OD1 ASP A  34       6.913  15.181  13.212  1.00 76.20           O  
ATOM    282  OD2 ASP A  34       8.180  15.121  15.000  1.00 76.20           O  
ATOM    283  N   THR A  35       8.004  10.219  12.270  1.00 76.03           N  
ATOM    284  CA  THR A  35       8.813   9.097  11.807  1.00 76.03           C  
ATOM    285  C   THR A  35       8.433   8.709  10.381  1.00 76.03           C  
ATOM    286  CB  THR A  35       8.658   7.877  12.732  1.00 76.03           C  
ATOM    287  O   THR A  35       9.263   8.193   9.630  1.00 76.03           O  
ATOM    288  CG2 THR A  35       9.326   8.121  14.081  1.00 76.03           C  
ATOM    289  OG1 THR A  35       7.265   7.617  12.942  1.00 76.03           O  
ATOM    290  N   LEU A  36       7.295   9.029   9.997  1.00 77.20           N  
ATOM    291  CA  LEU A  36       6.804   8.600   8.692  1.00 77.20           C  
ATOM    292  C   LEU A  36       7.229   9.579   7.603  1.00 77.20           C  
ATOM    293  CB  LEU A  36       5.279   8.468   8.710  1.00 77.20           C  
ATOM    294  O   LEU A  36       7.238   9.232   6.420  1.00 77.20           O  
ATOM    295  CG  LEU A  36       4.701   7.404   9.644  1.00 77.20           C  
ATOM    296  CD1 LEU A  36       3.177   7.430   9.599  1.00 77.20           C  
ATOM    297  CD2 LEU A  36       5.229   6.022   9.271  1.00 77.20           C  
ATOM    298  N   SER A  37       7.694  10.782   8.019  1.00 76.40           N  
ATOM    299  CA  SER A  37       8.044  11.811   7.045  1.00 76.40           C  
ATOM    300  C   SER A  37       9.556  11.952   6.909  1.00 76.40           C  
ATOM    301  CB  SER A  37       7.432  13.155   7.442  1.00 76.40           C  
ATOM    302  O   SER A  37      10.041  12.757   6.111  1.00 76.40           O  
ATOM    303  OG  SER A  37       7.918  13.575   8.706  1.00 76.40           O  
ATOM    304  N   LYS A  38      10.271  11.120   7.659  1.00 81.67           N  
ATOM    305  CA  LYS A  38      11.727  11.235   7.642  1.00 81.67           C  
ATOM    306  C   LYS A  38      12.305  10.703   6.333  1.00 81.67           C  
ATOM    307  CB  LYS A  38      12.339  10.488   8.827  1.00 81.67           C  
ATOM    308  O   LYS A  38      11.667   9.902   5.647  1.00 81.67           O  
ATOM    309  CG  LYS A  38      12.024  11.110  10.180  1.00 81.67           C  
ATOM    310  CD  LYS A  38      12.708  10.357  11.314  1.00 81.67           C  
ATOM    311  CE  LYS A  38      12.403  10.985  12.667  1.00 81.67           C  
ATOM    312  NZ  LYS A  38      13.046  10.232  13.785  1.00 81.67           N  
ATOM    313  N   GLU A  39      13.411  11.281   5.940  1.00 79.30           N  
ATOM    314  CA  GLU A  39      14.129  10.878   4.734  1.00 79.30           C  
ATOM    315  C   GLU A  39      14.449   9.386   4.754  1.00 79.30           C  
ATOM    316  CB  GLU A  39      15.418  11.690   4.579  1.00 79.30           C  
ATOM    317  O   GLU A  39      14.476   8.738   3.706  1.00 79.30           O  
ATOM    318  CG  GLU A  39      16.103  11.506   3.233  1.00 79.30           C  
ATOM    319  CD  GLU A  39      17.325  12.393   3.055  1.00 79.30           C  
ATOM    320  OE1 GLU A  39      17.999  12.294   2.004  1.00 79.30           O  
ATOM    321  OE2 GLU A  39      17.611  13.192   3.973  1.00 79.30           O  
ATOM    322  N   THR A  40      14.537   8.839   5.914  1.00 82.17           N  
ATOM    323  CA  THR A  40      14.930   7.442   6.053  1.00 82.17           C  
ATOM    324  C   THR A  40      13.702   6.539   6.123  1.00 82.17           C  
ATOM    325  CB  THR A  40      15.799   7.227   7.306  1.00 82.17           C  
ATOM    326  O   THR A  40      13.819   5.341   6.392  1.00 82.17           O  
ATOM    327  CG2 THR A  40      17.119   7.984   7.196  1.00 82.17           C  
ATOM    328  OG1 THR A  40      15.088   7.694   8.459  1.00 82.17           O  
ATOM    329  N   SER A  41      12.545   7.156   5.939  1.00 83.76           N  
ATOM    330  CA  SER A  41      11.324   6.361   6.021  1.00 83.76           C  
ATOM    331  C   SER A  41      11.228   5.375   4.862  1.00 83.76           C  
ATOM    332  CB  SER A  41      10.093   7.268   6.032  1.00 83.76           C  
ATOM    333  O   SER A  41      11.799   5.606   3.794  1.00 83.76           O  
ATOM    334  OG  SER A  41      10.000   8.005   4.825  1.00 83.76           O  
ATOM    335  N   PRO A  42      10.648   4.192   5.194  1.00 88.99           N  
ATOM    336  CA  PRO A  42      10.510   3.185   4.139  1.00 88.99           C  
ATOM    337  C   PRO A  42       9.723   3.697   2.934  1.00 88.99           C  
ATOM    338  CB  PRO A  42       9.762   2.045   4.835  1.00 88.99           C  
ATOM    339  O   PRO A  42       8.862   4.568   3.080  1.00 88.99           O  
ATOM    340  CG  PRO A  42       9.960   2.295   6.295  1.00 88.99           C  
ATOM    341  CD  PRO A  42      10.185   3.765   6.502  1.00 88.99           C  
ATOM    342  N   THR A  43      10.108   3.276   1.776  1.00 90.56           N  
ATOM    343  CA  THR A  43       9.403   3.591   0.539  1.00 90.56           C  
ATOM    344  C   THR A  43       8.503   2.433   0.118  1.00 90.56           C  
ATOM    345  CB  THR A  43      10.389   3.917  -0.598  1.00 90.56           C  
ATOM    346  O   THR A  43       8.817   1.270   0.381  1.00 90.56           O  
ATOM    347  CG2 THR A  43      11.208   5.164  -0.276  1.00 90.56           C  
ATOM    348  OG1 THR A  43      11.279   2.810  -0.784  1.00 90.56           O  
ATOM    349  N   PHE A  44       7.373   2.805  -0.400  1.00 92.98           N  
ATOM    350  CA  PHE A  44       6.382   1.805  -0.779  1.00 92.98           C  
ATOM    351  C   PHE A  44       5.989   1.960  -2.243  1.00 92.98           C  
ATOM    352  CB  PHE A  44       5.141   1.912   0.112  1.00 92.98           C  
ATOM    353  O   PHE A  44       5.943   3.076  -2.764  1.00 92.98           O  
ATOM    354  CG  PHE A  44       5.448   1.894   1.585  1.00 92.98           C  
ATOM    355  CD1 PHE A  44       5.533   0.692   2.277  1.00 92.98           C  
ATOM    356  CD2 PHE A  44       5.651   3.080   2.279  1.00 92.98           C  
ATOM    357  CE1 PHE A  44       5.816   0.672   3.641  1.00 92.98           C  
ATOM    358  CE2 PHE A  44       5.935   3.068   3.642  1.00 92.98           C  
ATOM    359  CZ  PHE A  44       6.016   1.863   4.321  1.00 92.98           C  
ATOM    360  N   PHE A  45       5.740   0.843  -2.908  1.00 94.46           N  
ATOM    361  CA  PHE A  45       5.192   0.824  -4.259  1.00 94.46           C  
ATOM    362  C   PHE A  45       3.866   0.073  -4.294  1.00 94.46           C  
ATOM    363  CB  PHE A  45       6.185   0.184  -5.234  1.00 94.46           C  
ATOM    364  O   PHE A  45       3.793  -1.087  -3.882  1.00 94.46           O  
ATOM    365  CG  PHE A  45       5.889   0.475  -6.680  1.00 94.46           C  
ATOM    366  CD1 PHE A  45       4.901  -0.229  -7.358  1.00 94.46           C  
ATOM    367  CD2 PHE A  45       6.599   1.455  -7.363  1.00 94.46           C  
ATOM    368  CE1 PHE A  45       4.625   0.039  -8.697  1.00 94.46           C  
ATOM    369  CE2 PHE A  45       6.328   1.728  -8.700  1.00 94.46           C  
ATOM    370  CZ  PHE A  45       5.342   1.019  -9.366  1.00 94.46           C  
ATOM    371  N   VAL A  46       2.815   0.740  -4.749  1.00 95.32           N  
ATOM    372  CA  VAL A  46       1.501   0.113  -4.844  1.00 95.32           C  
ATOM    373  C   VAL A  46       1.289  -0.431  -6.255  1.00 95.32           C  
ATOM    374  CB  VAL A  46       0.372   1.102  -4.479  1.00 95.32           C  
ATOM    375  O   VAL A  46       1.331   0.323  -7.230  1.00 95.32           O  
ATOM    376  CG1 VAL A  46      -0.988   0.407  -4.517  1.00 95.32           C  
ATOM    377  CG2 VAL A  46       0.624   1.714  -3.102  1.00 95.32           C  
ATOM    378  N   VAL A  47       1.071  -1.778  -6.314  1.00 95.29           N  
ATOM    379  CA  VAL A  47       0.815  -2.452  -7.583  1.00 95.29           C  
ATOM    380  C   VAL A  47      -0.666  -2.808  -7.690  1.00 95.29           C  
ATOM    381  CB  VAL A  47       1.682  -3.722  -7.736  1.00 95.29           C  
ATOM    382  O   VAL A  47      -1.211  -3.489  -6.818  1.00 95.29           O  
ATOM    383  CG1 VAL A  47       1.366  -4.436  -9.049  1.00 95.29           C  
ATOM    384  CG2 VAL A  47       3.166  -3.368  -7.661  1.00 95.29           C  
ATOM    385  N   TYR A  48      -1.340  -2.301  -8.730  1.00 94.82           N  
ATOM    386  CA  TYR A  48      -2.736  -2.663  -8.950  1.00 94.82           C  
ATOM    387  C   TYR A  48      -3.064  -2.687 -10.438  1.00 94.82           C  
ATOM    388  CB  TYR A  48      -3.666  -1.684  -8.227  1.00 94.82           C  
ATOM    389  O   TYR A  48      -2.386  -2.041 -11.241  1.00 94.82           O  
ATOM    390  CG  TYR A  48      -3.632  -0.285  -8.792  1.00 94.82           C  
ATOM    391  CD1 TYR A  48      -2.627   0.609  -8.432  1.00 94.82           C  
ATOM    392  CD2 TYR A  48      -4.606   0.146  -9.686  1.00 94.82           C  
ATOM    393  CE1 TYR A  48      -2.593   1.901  -8.948  1.00 94.82           C  
ATOM    394  CE2 TYR A  48      -4.583   1.435 -10.209  1.00 94.82           C  
ATOM    395  OH  TYR A  48      -3.545   3.580 -10.350  1.00 94.82           O  
ATOM    396  CZ  TYR A  48      -3.574   2.303  -9.835  1.00 94.82           C  
ATOM    397  N   ALA A  49      -3.980  -3.545 -10.790  1.00 93.57           N  
ATOM    398  CA  ALA A  49      -4.423  -3.629 -12.179  1.00 93.57           C  
ATOM    399  C   ALA A  49      -5.442  -2.539 -12.498  1.00 93.57           C  
ATOM    400  CB  ALA A  49      -5.016  -5.007 -12.466  1.00 93.57           C  
ATOM    401  O   ALA A  49      -6.158  -2.071 -11.609  1.00 93.57           O  
ATOM    402  N   HIS A  50      -5.409  -2.052 -13.760  1.00 91.57           N  
ATOM    403  CA  HIS A  50      -6.451  -1.153 -14.244  1.00 91.57           C  
ATOM    404  C   HIS A  50      -7.642  -1.933 -14.789  1.00 91.57           C  
ATOM    405  CB  HIS A  50      -5.896  -0.221 -15.322  1.00 91.57           C  
ATOM    406  O   HIS A  50      -7.551  -3.145 -15.002  1.00 91.57           O  
ATOM    407  CG  HIS A  50      -4.795   0.668 -14.838  1.00 91.57           C  
ATOM    408  CD2 HIS A  50      -4.423   1.021 -13.585  1.00 91.57           C  
ATOM    409  ND1 HIS A  50      -3.928   1.313 -15.694  1.00 91.57           N  
ATOM    410  CE1 HIS A  50      -3.067   2.025 -14.985  1.00 91.57           C  
ATOM    411  NE2 HIS A  50      -3.346   1.865 -13.703  1.00 91.57           N  
ATOM    412  N   GLU A  51      -8.756  -1.169 -14.889  1.00 89.72           N  
ATOM    413  CA  GLU A  51      -9.936  -1.822 -15.447  1.00 89.72           C  
ATOM    414  C   GLU A  51      -9.645  -2.402 -16.828  1.00 89.72           C  
ATOM    415  CB  GLU A  51     -11.108  -0.839 -15.525  1.00 89.72           C  
ATOM    416  O   GLU A  51      -8.918  -1.798 -17.620  1.00 89.72           O  
ATOM    417  CG  GLU A  51     -11.605  -0.366 -14.167  1.00 89.72           C  
ATOM    418  CD  GLU A  51     -12.225  -1.477 -13.334  1.00 89.72           C  
ATOM    419  OE1 GLU A  51     -12.486  -1.259 -12.130  1.00 89.72           O  
ATOM    420  OE2 GLU A  51     -12.450  -2.574 -13.891  1.00 89.72           O  
ATOM    421  N   SER A  52     -10.077  -3.738 -16.977  1.00 88.26           N  
ATOM    422  CA  SER A  52      -9.910  -4.455 -18.237  1.00 88.26           C  
ATOM    423  C   SER A  52     -11.168  -5.238 -18.599  1.00 88.26           C  
ATOM    424  CB  SER A  52      -8.714  -5.404 -18.160  1.00 88.26           C  
ATOM    425  O   SER A  52     -12.005  -5.512 -17.737  1.00 88.26           O  
ATOM    426  OG  SER A  52      -8.688  -6.273 -19.279  1.00 88.26           O  
ATOM    427  N   PRO A  53     -11.334  -5.470 -19.905  1.00 88.94           N  
ATOM    428  CA  PRO A  53     -12.507  -6.249 -20.310  1.00 88.94           C  
ATOM    429  C   PRO A  53     -12.554  -7.628 -19.655  1.00 88.94           C  
ATOM    430  CB  PRO A  53     -12.343  -6.370 -21.827  1.00 88.94           C  
ATOM    431  O   PRO A  53     -13.600  -8.282 -19.661  1.00 88.94           O  
ATOM    432  CG  PRO A  53     -11.432  -5.246 -22.204  1.00 88.94           C  
ATOM    433  CD  PRO A  53     -10.523  -4.959 -21.043  1.00 88.94           C  
ATOM    434  N   ILE A  54     -11.482  -8.066 -19.031  1.00 91.18           N  
ATOM    435  CA  ILE A  54     -11.429  -9.442 -18.548  1.00 91.18           C  
ATOM    436  C   ILE A  54     -11.860  -9.492 -17.084  1.00 91.18           C  
ATOM    437  CB  ILE A  54     -10.015 -10.044 -18.711  1.00 91.18           C  
ATOM    438  O   ILE A  54     -11.992 -10.573 -16.506  1.00 91.18           O  
ATOM    439  CG1 ILE A  54      -8.986  -9.206 -17.944  1.00 91.18           C  
ATOM    440  CG2 ILE A  54      -9.641 -10.149 -20.192  1.00 91.18           C  
ATOM    441  CD1 ILE A  54      -7.608  -9.848 -17.855  1.00 91.18           C  
ATOM    442  N   GLY A  55     -12.120  -8.275 -16.534  1.00 89.34           N  
ATOM    443  CA  GLY A  55     -12.561  -8.307 -15.149  1.00 89.34           C  
ATOM    444  C   GLY A  55     -12.555  -6.941 -14.490  1.00 89.34           C  
ATOM    445  O   GLY A  55     -12.264  -5.934 -15.138  1.00 89.34           O  
ATOM    446  N   ASN A  56     -13.005  -6.958 -13.182  1.00 91.75           N  
ATOM    447  CA  ASN A  56     -13.075  -5.752 -12.363  1.00 91.75           C  
ATOM    448  C   ASN A  56     -11.850  -5.613 -11.464  1.00 91.75           C  
ATOM    449  CB  ASN A  56     -14.354  -5.748 -11.523  1.00 91.75           C  
ATOM    450  O   ASN A  56     -11.645  -6.422 -10.557  1.00 91.75           O  
ATOM    451  CG  ASN A  56     -14.588  -4.424 -10.823  1.00 91.75           C  
ATOM    452  ND2 ASN A  56     -15.815  -4.203 -10.367  1.00 91.75           N  
ATOM    453  OD1 ASN A  56     -13.673  -3.606 -10.692  1.00 91.75           O  
ATOM    454  N   ALA A  57     -11.051  -4.615 -11.697  1.00 92.04           N  
ATOM    455  CA  ALA A  57      -9.805  -4.411 -10.963  1.00 92.04           C  
ATOM    456  C   ALA A  57     -10.041  -3.583  -9.702  1.00 92.04           C  
ATOM    457  CB  ALA A  57      -8.767  -3.734 -11.854  1.00 92.04           C  
ATOM    458  O   ALA A  57      -9.149  -3.456  -8.860  1.00 92.04           O  
ATOM    459  N   LYS A  58     -11.182  -3.036  -9.561  1.00 91.85           N  
ATOM    460  CA  LYS A  58     -11.504  -2.144  -8.451  1.00 91.85           C  
ATOM    461  C   LYS A  58     -10.473  -1.027  -8.326  1.00 91.85           C  
ATOM    462  CB  LYS A  58     -11.589  -2.928  -7.140  1.00 91.85           C  
ATOM    463  O   LYS A  58      -9.970  -0.758  -7.233  1.00 91.85           O  
ATOM    464  CG  LYS A  58     -12.652  -4.017  -7.137  1.00 91.85           C  
ATOM    465  CD  LYS A  58     -14.056  -3.428  -7.184  1.00 91.85           C  
ATOM    466  CE  LYS A  58     -15.121  -4.508  -7.045  1.00 91.85           C  
ATOM    467  NZ  LYS A  58     -16.500  -3.940  -7.130  1.00 91.85           N  
ATOM    468  N   VAL A  59     -10.258  -0.304  -9.396  1.00 91.75           N  
ATOM    469  CA  VAL A  59      -9.218   0.712  -9.513  1.00 91.75           C  
ATOM    470  C   VAL A  59      -9.521   1.874  -8.569  1.00 91.75           C  
ATOM    471  CB  VAL A  59      -9.086   1.226 -10.964  1.00 91.75           C  
ATOM    472  O   VAL A  59      -8.611   2.440  -7.959  1.00 91.75           O  
ATOM    473  CG1 VAL A  59      -8.130   2.415 -11.032  1.00 91.75           C  
ATOM    474  CG2 VAL A  59      -8.613   0.103 -11.886  1.00 91.75           C  
ATOM    475  N   LYS A  60     -10.772   2.191  -8.356  1.00 91.19           N  
ATOM    476  CA  LYS A  60     -11.154   3.297  -7.483  1.00 91.19           C  
ATOM    477  C   LYS A  60     -10.730   3.031  -6.041  1.00 91.19           C  
ATOM    478  CB  LYS A  60     -12.663   3.536  -7.549  1.00 91.19           C  
ATOM    479  O   LYS A  60     -10.271   3.939  -5.346  1.00 91.19           O  
ATOM    480  CG  LYS A  60     -13.137   4.137  -8.864  1.00 91.19           C  
ATOM    481  CD  LYS A  60     -14.629   4.444  -8.833  1.00 91.19           C  
ATOM    482  CE  LYS A  60     -15.113   5.005 -10.164  1.00 91.19           C  
ATOM    483  NZ  LYS A  60     -16.581   5.279 -10.148  1.00 91.19           N  
ATOM    484  N   LEU A  61     -10.874   1.846  -5.627  1.00 91.15           N  
ATOM    485  CA  LEU A  61     -10.472   1.471  -4.276  1.00 91.15           C  
ATOM    486  C   LEU A  61      -8.958   1.551  -4.117  1.00 91.15           C  
ATOM    487  CB  LEU A  61     -10.958   0.057  -3.945  1.00 91.15           C  
ATOM    488  O   LEU A  61      -8.461   2.017  -3.089  1.00 91.15           O  
ATOM    489  CG  LEU A  61     -10.777  -0.400  -2.497  1.00 91.15           C  
ATOM    490  CD1 LEU A  61     -11.447   0.583  -1.543  1.00 91.15           C  
ATOM    491  CD2 LEU A  61     -11.338  -1.805  -2.305  1.00 91.15           C  
ATOM    492  N   ALA A  62      -8.252   1.053  -5.086  1.00 93.36           N  
ATOM    493  CA  ALA A  62      -6.795   1.157  -5.056  1.00 93.36           C  
ATOM    494  C   ALA A  62      -6.350   2.614  -4.974  1.00 93.36           C  
ATOM    495  CB  ALA A  62      -6.188   0.486  -6.286  1.00 93.36           C  
ATOM    496  O   ALA A  62      -5.448   2.952  -4.204  1.00 93.36           O  
ATOM    497  N   LYS A  63      -6.991   3.484  -5.739  1.00 92.50           N  
ATOM    498  CA  LYS A  63      -6.658   4.906  -5.727  1.00 92.50           C  
ATOM    499  C   LYS A  63      -6.953   5.528  -4.365  1.00 92.50           C  
ATOM    500  CB  LYS A  63      -7.430   5.647  -6.820  1.00 92.50           C  
ATOM    501  O   LYS A  63      -6.189   6.366  -3.881  1.00 92.50           O  
ATOM    502  CG  LYS A  63      -6.939   5.355  -8.230  1.00 92.50           C  
ATOM    503  CD  LYS A  63      -7.696   6.176  -9.267  1.00 92.50           C  
ATOM    504  CE  LYS A  63      -7.126   5.976 -10.664  1.00 92.50           C  
ATOM    505  NZ  LYS A  63      -7.903   6.731 -11.693  1.00 92.50           N  
ATOM    506  N   LYS A  64      -8.037   5.146  -3.862  1.00 92.65           N  
ATOM    507  CA  LYS A  64      -8.384   5.615  -2.524  1.00 92.65           C  
ATOM    508  C   LYS A  64      -7.337   5.183  -1.501  1.00 92.65           C  
ATOM    509  CB  LYS A  64      -9.763   5.095  -2.113  1.00 92.65           C  
ATOM    510  O   LYS A  64      -6.949   5.968  -0.633  1.00 92.65           O  
ATOM    511  CG  LYS A  64     -10.277   5.672  -0.802  1.00 92.65           C  
ATOM    512  CD  LYS A  64     -10.647   7.142  -0.945  1.00 92.65           C  
ATOM    513  CE  LYS A  64     -11.285   7.685   0.327  1.00 92.65           C  
ATOM    514  NZ  LYS A  64     -11.684   9.117   0.178  1.00 92.65           N  
ATOM    515  N   LEU A  65      -6.936   3.943  -1.537  1.00 94.00           N  
ATOM    516  CA  LEU A  65      -5.869   3.439  -0.679  1.00 94.00           C  
ATOM    517  C   LEU A  65      -4.614   4.296  -0.812  1.00 94.00           C  
ATOM    518  CB  LEU A  65      -5.545   1.983  -1.026  1.00 94.00           C  
ATOM    519  O   LEU A  65      -4.010   4.679   0.192  1.00 94.00           O  
ATOM    520  CG  LEU A  65      -4.366   1.355  -0.281  1.00 94.00           C  
ATOM    521  CD1 LEU A  65      -4.661   1.281   1.213  1.00 94.00           C  
ATOM    522  CD2 LEU A  65      -4.057  -0.030  -0.840  1.00 94.00           C  
ATOM    523  N   ILE A  66      -4.237   4.597  -2.040  1.00 93.94           N  
ATOM    524  CA  ILE A  66      -3.059   5.417  -2.306  1.00 93.94           C  
ATOM    525  C   ILE A  66      -3.236   6.795  -1.671  1.00 93.94           C  
ATOM    526  CB  ILE A  66      -2.797   5.555  -3.822  1.00 93.94           C  
ATOM    527  O   ILE A  66      -2.313   7.319  -1.043  1.00 93.94           O  
ATOM    528  CG1 ILE A  66      -2.358   4.210  -4.412  1.00 93.94           C  
ATOM    529  CG2 ILE A  66      -1.750   6.639  -4.092  1.00 93.94           C  
ATOM    530  CD1 ILE A  66      -2.321   4.184  -5.934  1.00 93.94           C  
ATOM    531  N   GLU A  67      -4.447   7.346  -1.770  1.00 93.39           N  
ATOM    532  CA  GLU A  67      -4.750   8.639  -1.162  1.00 93.39           C  
ATOM    533  C   GLU A  67      -4.586   8.587   0.354  1.00 93.39           C  
ATOM    534  CB  GLU A  67      -6.169   9.084  -1.523  1.00 93.39           C  
ATOM    535  O   GLU A  67      -3.989   9.486   0.950  1.00 93.39           O  
ATOM    536  CG  GLU A  67      -6.546  10.448  -0.965  1.00 93.39           C  
ATOM    537  CD  GLU A  67      -7.987  10.838  -1.256  1.00 93.39           C  
ATOM    538  OE1 GLU A  67      -8.493  11.800  -0.634  1.00 93.39           O  
ATOM    539  OE2 GLU A  67      -8.615  10.176  -2.111  1.00 93.39           O  
ATOM    540  N   TRP A  68      -5.099   7.529   0.921  1.00 94.84           N  
ATOM    541  CA  TRP A  68      -4.988   7.366   2.367  1.00 94.84           C  
ATOM    542  C   TRP A  68      -3.528   7.234   2.789  1.00 94.84           C  
ATOM    543  CB  TRP A  68      -5.780   6.142   2.833  1.00 94.84           C  
ATOM    544  O   TRP A  68      -3.105   7.836   3.779  1.00 94.84           O  
ATOM    545  CG  TRP A  68      -7.267   6.307   2.739  1.00 94.84           C  
ATOM    546  CD1 TRP A  68      -7.960   7.480   2.623  1.00 94.84           C  
ATOM    547  CD2 TRP A  68      -8.246   5.263   2.759  1.00 94.84           C  
ATOM    548  CE2 TRP A  68      -9.513   5.876   2.650  1.00 94.84           C  
ATOM    549  CE3 TRP A  68      -8.173   3.867   2.858  1.00 94.84           C  
ATOM    550  NE1 TRP A  68      -9.312   7.227   2.569  1.00 94.84           N  
ATOM    551  CH2 TRP A  68     -10.601   3.776   2.735  1.00 94.84           C  
ATOM    552  CZ2 TRP A  68     -10.700   5.139   2.637  1.00 94.84           C  
ATOM    553  CZ3 TRP A  68      -9.355   3.136   2.845  1.00 94.84           C  
ATOM    554  N   LEU A  69      -2.763   6.425   2.096  1.00 94.39           N  
ATOM    555  CA  LEU A  69      -1.352   6.226   2.409  1.00 94.39           C  
ATOM    556  C   LEU A  69      -0.585   7.540   2.318  1.00 94.39           C  
ATOM    557  CB  LEU A  69      -0.734   5.193   1.464  1.00 94.39           C  
ATOM    558  O   LEU A  69       0.272   7.823   3.158  1.00 94.39           O  
ATOM    559  CG  LEU A  69      -1.192   3.745   1.647  1.00 94.39           C  
ATOM    560  CD1 LEU A  69      -0.731   2.890   0.472  1.00 94.39           C  
ATOM    561  CD2 LEU A  69      -0.669   3.181   2.964  1.00 94.39           C  
ATOM    562  N   LYS A  70      -0.920   8.315   1.352  1.00 92.24           N  
ATOM    563  CA  LYS A  70      -0.284   9.621   1.200  1.00 92.24           C  
ATOM    564  C   LYS A  70      -0.665  10.554   2.346  1.00 92.24           C  
ATOM    565  CB  LYS A  70      -0.667  10.251  -0.139  1.00 92.24           C  
ATOM    566  O   LYS A  70       0.168  11.322   2.831  1.00 92.24           O  
ATOM    567  CG  LYS A  70       0.007   9.608  -1.342  1.00 92.24           C  
ATOM    568  CD  LYS A  70      -0.420  10.272  -2.644  1.00 92.24           C  
ATOM    569  CE  LYS A  70       0.314   9.682  -3.841  1.00 92.24           C  
ATOM    570  NZ  LYS A  70      -0.137  10.297  -5.125  1.00 92.24           N  
ATOM    571  N   ARG A  71      -1.870  10.469   2.681  1.00 92.56           N  
ATOM    572  CA  ARG A  71      -2.363  11.333   3.748  1.00 92.56           C  
ATOM    573  C   ARG A  71      -1.619  11.071   5.053  1.00 92.56           C  
ATOM    574  CB  ARG A  71      -3.866  11.133   3.952  1.00 92.56           C  
ATOM    575  O   ARG A  71      -1.448  11.978   5.870  1.00 92.56           O  
ATOM    576  CG  ARG A  71      -4.514  12.186   4.837  1.00 92.56           C  
ATOM    577  CD  ARG A  71      -6.021  12.249   4.629  1.00 92.56           C  
ATOM    578  NE  ARG A  71      -6.634  13.295   5.441  1.00 92.56           N  
ATOM    579  NH1 ARG A  71      -8.199  13.899   3.853  1.00 92.56           N  
ATOM    580  NH2 ARG A  71      -8.136  14.978   5.875  1.00 92.56           N  
ATOM    581  CZ  ARG A  71      -7.655  14.055   5.055  1.00 92.56           C  
ATOM    582  N   VAL A  72      -1.151   9.847   5.216  1.00 92.20           N  
ATOM    583  CA  VAL A  72      -0.418   9.520   6.434  1.00 92.20           C  
ATOM    584  C   VAL A  72       1.069   9.806   6.235  1.00 92.20           C  
ATOM    585  CB  VAL A  72      -0.627   8.045   6.844  1.00 92.20           C  
ATOM    586  O   VAL A  72       1.899   9.409   7.056  1.00 92.20           O  
ATOM    587  CG1 VAL A  72      -2.100   7.770   7.140  1.00 92.20           C  
ATOM    588  CG2 VAL A  72      -0.115   7.110   5.749  1.00 92.20           C  
ATOM    589  N   SER A  73       1.400  10.392   5.115  1.00 90.53           N  
ATOM    590  CA  SER A  73       2.718  10.920   4.781  1.00 90.53           C  
ATOM    591  C   SER A  73       3.703   9.796   4.478  1.00 90.53           C  
ATOM    592  CB  SER A  73       3.255  11.786   5.922  1.00 90.53           C  
ATOM    593  O   SER A  73       4.880   9.882   4.834  1.00 90.53           O  
ATOM    594  OG  SER A  73       2.428  12.918   6.126  1.00 90.53           O  
ATOM    595  N   LEU A  74       3.178   8.655   4.033  1.00 90.90           N  
ATOM    596  CA  LEU A  74       4.059   7.584   3.577  1.00 90.90           C  
ATOM    597  C   LEU A  74       4.624   7.897   2.195  1.00 90.90           C  
ATOM    598  CB  LEU A  74       3.309   6.250   3.545  1.00 90.90           C  
ATOM    599  O   LEU A  74       3.985   8.590   1.401  1.00 90.90           O  
ATOM    600  CG  LEU A  74       2.849   5.698   4.896  1.00 90.90           C  
ATOM    601  CD1 LEU A  74       2.035   4.424   4.698  1.00 90.90           C  
ATOM    602  CD2 LEU A  74       4.047   5.437   5.802  1.00 90.90           C  
ATOM    603  N   LYS A  75       5.932   7.429   1.925  1.00 89.69           N  
ATOM    604  CA  LYS A  75       6.559   7.571   0.614  1.00 89.69           C  
ATOM    605  C   LYS A  75       6.065   6.499  -0.352  1.00 89.69           C  
ATOM    606  CB  LYS A  75       8.082   7.503   0.738  1.00 89.69           C  
ATOM    607  O   LYS A  75       6.577   5.378  -0.359  1.00 89.69           O  
ATOM    608  CG  LYS A  75       8.685   8.614   1.584  1.00 89.69           C  
ATOM    609  CD  LYS A  75      10.199   8.480   1.687  1.00 89.69           C  
ATOM    610  CE  LYS A  75      10.801   9.576   2.557  1.00 89.69           C  
ATOM    611  NZ  LYS A  75      12.278   9.417   2.705  1.00 89.69           N  
ATOM    612  N   ILE A  76       5.034   6.911  -1.139  1.00 90.60           N  
ATOM    613  CA  ILE A  76       4.336   5.929  -1.962  1.00 90.60           C  
ATOM    614  C   ILE A  76       4.653   6.173  -3.436  1.00 90.60           C  
ATOM    615  CB  ILE A  76       2.810   5.976  -1.727  1.00 90.60           C  
ATOM    616  O   ILE A  76       4.669   7.319  -3.892  1.00 90.60           O  
ATOM    617  CG1 ILE A  76       2.489   5.726  -0.249  1.00 90.60           C  
ATOM    618  CG2 ILE A  76       2.094   4.961  -2.623  1.00 90.60           C  
ATOM    619  CD1 ILE A  76       2.844   4.327   0.233  1.00 90.60           C  
ATOM    620  N   PHE A  77       4.915   5.074  -4.146  1.00 89.80           N  
ATOM    621  CA  PHE A  77       5.096   5.073  -5.592  1.00 89.80           C  
ATOM    622  C   PHE A  77       4.064   4.176  -6.266  1.00 89.80           C  
ATOM    623  CB  PHE A  77       6.510   4.611  -5.959  1.00 89.80           C  
ATOM    624  O   PHE A  77       3.523   3.263  -5.638  1.00 89.80           O  
ATOM    625  CG  PHE A  77       7.600   5.439  -5.332  1.00 89.80           C  
ATOM    626  CD1 PHE A  77       8.076   6.580  -5.966  1.00 89.80           C  
ATOM    627  CD2 PHE A  77       8.148   5.076  -4.109  1.00 89.80           C  
ATOM    628  CE1 PHE A  77       9.085   7.348  -5.389  1.00 89.80           C  
ATOM    629  CE2 PHE A  77       9.156   5.839  -3.526  1.00 89.80           C  
ATOM    630  CZ  PHE A  77       9.623   6.974  -4.168  1.00 89.80           C  
ATOM    631  N   SER A  78       3.644   4.589  -7.425  1.00 89.45           N  
ATOM    632  CA  SER A  78       2.819   3.750  -8.288  1.00 89.45           C  
ATOM    633  C   SER A  78       3.175   3.951  -9.757  1.00 89.45           C  
ATOM    634  CB  SER A  78       1.336   4.050  -8.068  1.00 89.45           C  
ATOM    635  O   SER A  78       4.073   4.730 -10.083  1.00 89.45           O  
ATOM    636  OG  SER A  78       0.971   5.269  -8.693  1.00 89.45           O  
ATOM    637  N   ASP A  79       2.589   3.116 -10.589  1.00 82.90           N  
ATOM    638  CA  ASP A  79       2.926   3.255 -12.002  1.00 82.90           C  
ATOM    639  C   ASP A  79       2.473   4.609 -12.544  1.00 82.90           C  
ATOM    640  CB  ASP A  79       2.297   2.125 -12.819  1.00 82.90           C  
ATOM    641  O   ASP A  79       3.038   5.115 -13.516  1.00 82.90           O  
ATOM    642  CG  ASP A  79       0.787   2.057 -12.672  1.00 82.90           C  
ATOM    643  OD1 ASP A  79       0.227   2.749 -11.794  1.00 82.90           O  
ATOM    644  OD2 ASP A  79       0.150   1.302 -13.439  1.00 82.90           O  
ATOM    645  N   GLN A  80       1.326   5.199 -11.962  1.00 73.15           N  
ATOM    646  CA  GLN A  80       0.760   6.454 -12.445  1.00 73.15           C  
ATOM    647  C   GLN A  80       1.240   7.634 -11.605  1.00 73.15           C  
ATOM    648  CB  GLN A  80      -0.768   6.393 -12.440  1.00 73.15           C  
ATOM    649  O   GLN A  80       0.874   8.781 -11.869  1.00 73.15           O  
ATOM    650  CG  GLN A  80      -1.350   5.470 -13.502  1.00 73.15           C  
ATOM    651  CD  GLN A  80      -2.846   5.649 -13.679  1.00 73.15           C  
ATOM    652  NE2 GLN A  80      -3.391   5.073 -14.745  1.00 73.15           N  
ATOM    653  OE1 GLN A  80      -3.508   6.300 -12.864  1.00 73.15           O  
ATOM    654  N   SER A  81       2.375   7.524 -10.904  1.00 54.37           N  
ATOM    655  CA  SER A  81       2.621   8.729 -10.118  1.00 54.37           C  
ATOM    656  C   SER A  81       3.330   9.794 -10.948  1.00 54.37           C  
ATOM    657  CB  SER A  81       3.453   8.401  -8.878  1.00 54.37           C  
ATOM    658  O   SER A  81       4.448   9.579 -11.421  1.00 54.37           O  
ATOM    659  OG  SER A  81       3.816   7.031  -8.864  1.00 54.37           O  
ATOM    660  N   PRO A  82       2.595  10.930 -11.573  1.00 50.60           N  
ATOM    661  CA  PRO A  82       3.517  12.061 -11.454  1.00 50.60           C  
ATOM    662  C   PRO A  82       3.150  13.004 -10.310  1.00 50.60           C  
ATOM    663  CB  PRO A  82       3.388  12.766 -12.806  1.00 50.60           C  
ATOM    664  O   PRO A  82       3.904  13.931 -10.003  1.00 50.60           O  
ATOM    665  CG  PRO A  82       2.034  12.382 -13.309  1.00 50.60           C  
ATOM    666  CD  PRO A  82       1.422  11.412 -12.339  1.00 50.60           C  
ATOM    667  N   ASP A  83       2.750  12.615  -9.013  1.00 43.83           N  
ATOM    668  CA  ASP A  83       2.294  13.776  -8.255  1.00 43.83           C  
ATOM    669  C   ASP A  83       3.146  13.984  -7.005  1.00 43.83           C  
ATOM    670  CB  ASP A  83       0.822  13.621  -7.868  1.00 43.83           C  
ATOM    671  O   ASP A  83       3.020  15.004  -6.324  1.00 43.83           O  
ATOM    672  CG  ASP A  83      -0.128  13.958  -9.004  1.00 43.83           C  
ATOM    673  OD1 ASP A  83       0.284  14.653  -9.958  1.00 43.83           O  
ATOM    674  OD2 ASP A  83      -1.300  13.528  -8.942  1.00 43.83           O  
ATOM    675  N   GLN A  84       4.277  13.330  -6.767  1.00 46.58           N  
ATOM    676  CA  GLN A  84       5.067  13.859  -5.660  1.00 46.58           C  
ATOM    677  C   GLN A  84       6.417  14.378  -6.147  1.00 46.58           C  
ATOM    678  CB  GLN A  84       5.272  12.788  -4.587  1.00 46.58           C  
ATOM    679  O   GLN A  84       7.072  13.741  -6.974  1.00 46.58           O  
ATOM    680  CG  GLN A  84       4.389  12.971  -3.360  1.00 46.58           C  
ATOM    681  CD  GLN A  84       4.474  11.802  -2.396  1.00 46.58           C  
ATOM    682  NE2 GLN A  84       3.819  11.931  -1.248  1.00 46.58           N  
ATOM    683  OE1 GLN A  84       5.123  10.791  -2.682  1.00 46.58           O  
ATOM    684  N   LEU A  85       6.509  15.682  -6.477  1.00 42.47           N  
ATOM    685  CA  LEU A  85       7.666  16.570  -6.480  1.00 42.47           C  
ATOM    686  C   LEU A  85       8.799  15.991  -5.639  1.00 42.47           C  
ATOM    687  CB  LEU A  85       7.281  17.955  -5.953  1.00 42.47           C  
ATOM    688  O   LEU A  85       9.044  16.448  -4.520  1.00 42.47           O  
ATOM    689  CG  LEU A  85       6.686  18.927  -6.974  1.00 42.47           C  
ATOM    690  CD1 LEU A  85       5.633  19.810  -6.312  1.00 42.47           C  
ATOM    691  CD2 LEU A  85       7.783  19.776  -7.607  1.00 42.47           C  
ATOM    692  N   TRP A  86       8.946  14.549  -5.508  1.00 51.23           N  
ATOM    693  CA  TRP A  86      10.239  14.314  -4.873  1.00 51.23           C  
ATOM    694  C   TRP A  86      11.368  14.925  -5.696  1.00 51.23           C  
ATOM    695  CB  TRP A  86      10.481  12.814  -4.685  1.00 51.23           C  
ATOM    696  O   TRP A  86      11.410  14.768  -6.918  1.00 51.23           O  
ATOM    697  CG  TRP A  86       9.450  12.132  -3.838  1.00 51.23           C  
ATOM    698  CD1 TRP A  86       8.294  11.539  -4.264  1.00 51.23           C  
ATOM    699  CD2 TRP A  86       9.479  11.978  -2.415  1.00 51.23           C  
ATOM    700  CE2 TRP A  86       8.308  11.280  -2.046  1.00 51.23           C  
ATOM    701  CE3 TRP A  86      10.384  12.362  -1.416  1.00 51.23           C  
ATOM    702  NE1 TRP A  86       7.603  11.024  -3.191  1.00 51.23           N  
ATOM    703  CH2 TRP A  86       8.920  11.345   0.239  1.00 51.23           C  
ATOM    704  CZ2 TRP A  86       8.018  10.957  -0.718  1.00 51.23           C  
ATOM    705  CZ3 TRP A  86      10.093  12.040  -0.095  1.00 51.23           C  
ATOM    706  N   LEU A  87      11.448  16.233  -5.603  1.00 44.00           N  
ATOM    707  CA  LEU A  87      12.458  17.216  -5.979  1.00 44.00           C  
ATOM    708  C   LEU A  87      13.637  16.545  -6.676  1.00 44.00           C  
ATOM    709  CB  LEU A  87      12.947  17.981  -4.747  1.00 44.00           C  
ATOM    710  O   LEU A  87      14.238  17.124  -7.584  1.00 44.00           O  
ATOM    711  CG  LEU A  87      12.060  19.131  -4.266  1.00 44.00           C  
ATOM    712  CD1 LEU A  87      12.226  19.337  -2.764  1.00 44.00           C  
ATOM    713  CD2 LEU A  87      12.387  20.412  -5.026  1.00 44.00           C  
ATOM    714  N   ASP A  88      13.559  15.175  -6.839  1.00 50.25           N  
ATOM    715  CA  ASP A  88      14.739  14.791  -7.608  1.00 50.25           C  
ATOM    716  C   ASP A  88      14.360  13.893  -8.784  1.00 50.25           C  
ATOM    717  CB  ASP A  88      15.757  14.082  -6.712  1.00 50.25           C  
ATOM    718  O   ASP A  88      15.207  13.563  -9.617  1.00 50.25           O  
ATOM    719  CG  ASP A  88      16.365  14.999  -5.665  1.00 50.25           C  
ATOM    720  OD1 ASP A  88      16.421  16.227  -5.888  1.00 50.25           O  
ATOM    721  OD2 ASP A  88      16.795  14.487  -4.608  1.00 50.25           O  
ATOM    722  N   ARG A  89      13.090  13.544  -8.892  1.00 46.05           N  
ATOM    723  CA  ARG A  89      12.737  12.809 -10.102  1.00 46.05           C  
ATOM    724  C   ARG A  89      12.206  13.750 -11.179  1.00 46.05           C  
ATOM    725  CB  ARG A  89      11.700  11.728  -9.792  1.00 46.05           C  
ATOM    726  O   ARG A  89      11.930  13.324 -12.302  1.00 46.05           O  
ATOM    727  CG  ARG A  89      12.300  10.423  -9.294  1.00 46.05           C  
ATOM    728  CD  ARG A  89      11.253   9.322  -9.196  1.00 46.05           C  
ATOM    729  NE  ARG A  89      11.820   8.011  -9.499  1.00 46.05           N  
ATOM    730  NH1 ARG A  89       9.928   6.826  -8.905  1.00 46.05           N  
ATOM    731  NH2 ARG A  89      11.789   5.720  -9.659  1.00 46.05           N  
ATOM    732  CZ  ARG A  89      11.177   6.856  -9.353  1.00 46.05           C  
ATOM    733  N   GLU A  90      12.141  15.163 -10.869  1.00 38.06           N  
ATOM    734  CA  GLU A  90      11.579  16.276 -11.627  1.00 38.06           C  
ATOM    735  C   GLU A  90      12.210  16.375 -13.013  1.00 38.06           C  
ATOM    736  CB  GLU A  90      11.767  17.593 -10.869  1.00 38.06           C  
ATOM    737  O   GLU A  90      11.879  17.273 -13.789  1.00 38.06           O  
ATOM    738  CG  GLU A  90      10.624  17.925  -9.920  1.00 38.06           C  
ATOM    739  CD  GLU A  90      10.745  19.305  -9.294  1.00 38.06           C  
ATOM    740  OE1 GLU A  90       9.832  19.712  -8.541  1.00 38.06           O  
ATOM    741  OE2 GLU A  90      11.761  19.985  -9.561  1.00 38.06           O  
ATOM    742  N   ASP A  91      12.751  15.271 -13.572  1.00 47.10           N  
ATOM    743  CA  ASP A  91      12.721  15.548 -15.005  1.00 47.10           C  
ATOM    744  C   ASP A  91      11.582  14.793 -15.686  1.00 47.10           C  
ATOM    745  CB  ASP A  91      14.058  15.179 -15.651  1.00 47.10           C  
ATOM    746  O   ASP A  91      11.814  14.013 -16.612  1.00 47.10           O  
ATOM    747  CG  ASP A  91      15.155  16.187 -15.360  1.00 47.10           C  
ATOM    748  OD1 ASP A  91      14.843  17.342 -14.998  1.00 47.10           O  
ATOM    749  OD2 ASP A  91      16.344  15.824 -15.496  1.00 47.10           O  
ATOM    750  N   GLY A  92      10.378  14.850 -15.174  1.00 45.82           N  
ATOM    751  CA  GLY A  92       9.263  14.746 -16.103  1.00 45.82           C  
ATOM    752  C   GLY A  92       9.302  13.483 -16.942  1.00 45.82           C  
ATOM    753  O   GLY A  92       8.507  13.324 -17.871  1.00 45.82           O  
ATOM    754  N   THR A  93      10.120  12.474 -16.546  1.00 48.33           N  
ATOM    755  CA  THR A  93      10.105  11.365 -17.492  1.00 48.33           C  
ATOM    756  C   THR A  93       9.186  10.249 -17.003  1.00 48.33           C  
ATOM    757  CB  THR A  93      11.521  10.805 -17.720  1.00 48.33           C  
ATOM    758  O   THR A  93       8.852   9.336 -17.760  1.00 48.33           O  
ATOM    759  CG2 THR A  93      12.406  11.821 -18.435  1.00 48.33           C  
ATOM    760  OG1 THR A  93      12.110  10.482 -16.454  1.00 48.33           O  
ATOM    761  N   ALA A  94       8.733  10.375 -15.733  1.00 51.75           N  
ATOM    762  CA  ALA A  94       7.988   9.227 -15.224  1.00 51.75           C  
ATOM    763  C   ALA A  94       6.634   9.101 -15.917  1.00 51.75           C  
ATOM    764  CB  ALA A  94       7.800   9.341 -13.713  1.00 51.75           C  
ATOM    765  O   ALA A  94       6.154   7.991 -16.158  1.00 51.75           O  
ATOM    766  N   VAL A  95       6.091  10.268 -16.251  1.00 58.60           N  
ATOM    767  CA  VAL A  95       4.798  10.195 -16.923  1.00 58.60           C  
ATOM    768  C   VAL A  95       4.970   9.580 -18.310  1.00 58.60           C  
ATOM    769  CB  VAL A  95       4.139  11.588 -17.037  1.00 58.60           C  
ATOM    770  O   VAL A  95       4.114   8.821 -18.770  1.00 58.60           O  
ATOM    771  CG1 VAL A  95       2.835  11.506 -17.829  1.00 58.60           C  
ATOM    772  CG2 VAL A  95       3.889  12.174 -15.649  1.00 58.60           C  
ATOM    773  N   ASP A  96       6.267   9.652 -18.850  1.00 65.90           N  
ATOM    774  CA  ASP A  96       6.463   9.222 -20.231  1.00 65.90           C  
ATOM    775  C   ASP A  96       7.054   7.815 -20.289  1.00 65.90           C  
ATOM    776  CB  ASP A  96       7.370  10.204 -20.976  1.00 65.90           C  
ATOM    777  O   ASP A  96       6.971   7.143 -21.320  1.00 65.90           O  
ATOM    778  CG  ASP A  96       6.723  11.561 -21.192  1.00 65.90           C  
ATOM    779  OD1 ASP A  96       5.480  11.634 -21.303  1.00 65.90           O  
ATOM    780  OD2 ASP A  96       7.464  12.566 -21.255  1.00 65.90           O  
ATOM    781  N   ASP A  97       7.534   7.368 -19.090  1.00 80.70           N  
ATOM    782  CA  ASP A  97       8.186   6.063 -19.110  1.00 80.70           C  
ATOM    783  C   ASP A  97       7.734   5.204 -17.931  1.00 80.70           C  
ATOM    784  CB  ASP A  97       9.708   6.223 -19.090  1.00 80.70           C  
ATOM    785  O   ASP A  97       8.397   5.168 -16.892  1.00 80.70           O  
ATOM    786  CG  ASP A  97      10.445   4.924 -19.368  1.00 80.70           C  
ATOM    787  OD1 ASP A  97       9.792   3.863 -19.471  1.00 80.70           O  
ATOM    788  OD2 ASP A  97      11.689   4.962 -19.481  1.00 80.70           O  
ATOM    789  N   ILE A  98       6.490   4.658 -18.003  1.00 86.65           N  
ATOM    790  CA  ILE A  98       5.884   3.818 -16.976  1.00 86.65           C  
ATOM    791  C   ILE A  98       6.871   2.735 -16.547  1.00 86.65           C  
ATOM    792  CB  ILE A  98       4.568   3.178 -17.472  1.00 86.65           C  
ATOM    793  O   ILE A  98       7.021   2.460 -15.354  1.00 86.65           O  
ATOM    794  CG1 ILE A  98       3.498   4.255 -17.687  1.00 86.65           C  
ATOM    795  CG2 ILE A  98       4.081   2.111 -16.488  1.00 86.65           C  
ATOM    796  CD1 ILE A  98       2.231   3.743 -18.358  1.00 86.65           C  
ATOM    797  N   LEU A  99       7.565   2.152 -17.487  1.00 90.21           N  
ATOM    798  CA  LEU A  99       8.505   1.070 -17.216  1.00 90.21           C  
ATOM    799  C   LEU A  99       9.634   1.546 -16.307  1.00 90.21           C  
ATOM    800  CB  LEU A  99       9.083   0.522 -18.523  1.00 90.21           C  
ATOM    801  O   LEU A  99      10.090   0.802 -15.436  1.00 90.21           O  
ATOM    802  CG  LEU A  99       9.907  -0.762 -18.414  1.00 90.21           C  
ATOM    803  CD1 LEU A  99       9.103  -1.851 -17.713  1.00 90.21           C  
ATOM    804  CD2 LEU A  99      10.357  -1.227 -19.795  1.00 90.21           C  
ATOM    805  N   ALA A 100      10.093   2.729 -16.488  1.00 88.00           N  
ATOM    806  CA  ALA A 100      11.174   3.260 -15.661  1.00 88.00           C  
ATOM    807  C   ALA A 100      10.794   3.242 -14.183  1.00 88.00           C  
ATOM    808  CB  ALA A 100      11.530   4.679 -16.098  1.00 88.00           C  
ATOM    809  O   ALA A 100      11.616   2.906 -13.328  1.00 88.00           O  
ATOM    810  N   ASN A 101       9.549   3.510 -13.896  1.00 87.46           N  
ATOM    811  CA  ASN A 101       9.069   3.509 -12.518  1.00 87.46           C  
ATOM    812  C   ASN A 101       8.967   2.092 -11.961  1.00 87.46           C  
ATOM    813  CB  ASN A 101       7.716   4.217 -12.420  1.00 87.46           C  
ATOM    814  O   ASN A 101       9.142   1.878 -10.760  1.00 87.46           O  
ATOM    815  CG  ASN A 101       7.834   5.723 -12.555  1.00 87.46           C  
ATOM    816  ND2 ASN A 101       6.723   6.378 -12.872  1.00 87.46           N  
ATOM    817  OD1 ASN A 101       8.914   6.292 -12.377  1.00 87.46           O  
ATOM    818  N   GLN A 102       8.771   1.177 -12.848  1.00 92.85           N  
ATOM    819  CA  GLN A 102       8.528  -0.202 -12.437  1.00 92.85           C  
ATOM    820  C   GLN A 102       9.832  -0.903 -12.066  1.00 92.85           C  
ATOM    821  CB  GLN A 102       7.813  -0.976 -13.545  1.00 92.85           C  
ATOM    822  O   GLN A 102       9.825  -1.885 -11.321  1.00 92.85           O  
ATOM    823  CG  GLN A 102       6.408  -0.468 -13.841  1.00 92.85           C  
ATOM    824  CD  GLN A 102       5.785  -1.138 -15.051  1.00 92.85           C  
ATOM    825  NE2 GLN A 102       4.472  -0.997 -15.197  1.00 92.85           N  
ATOM    826  OE1 GLN A 102       6.478  -1.777 -15.850  1.00 92.85           O  
ATOM    827  N   PHE A 103      10.952  -0.394 -12.564  1.00 92.96           N  
ATOM    828  CA  PHE A 103      12.234  -1.041 -12.310  1.00 92.96           C  
ATOM    829  C   PHE A 103      12.559  -1.032 -10.822  1.00 92.96           C  
ATOM    830  CB  PHE A 103      13.352  -0.350 -13.097  1.00 92.96           C  
ATOM    831  O   PHE A 103      13.338  -1.861 -10.346  1.00 92.96           O  
ATOM    832  CG  PHE A 103      13.383  -0.717 -14.556  1.00 92.96           C  
ATOM    833  CD1 PHE A 103      13.470  -2.046 -14.952  1.00 92.96           C  
ATOM    834  CD2 PHE A 103      13.325   0.269 -15.533  1.00 92.96           C  
ATOM    835  CE1 PHE A 103      13.500  -2.388 -16.302  1.00 92.96           C  
ATOM    836  CE2 PHE A 103      13.354  -0.065 -16.884  1.00 92.96           C  
ATOM    837  CZ  PHE A 103      13.443  -1.394 -17.266  1.00 92.96           C  
ATOM    838  N   CYS A 104      11.990  -0.095 -10.103  1.00 92.05           N  
ATOM    839  CA  CYS A 104      12.231  -0.016  -8.666  1.00 92.05           C  
ATOM    840  C   CYS A 104      11.660  -1.234  -7.950  1.00 92.05           C  
ATOM    841  CB  CYS A 104      11.617   1.260  -8.090  1.00 92.05           C  
ATOM    842  O   CYS A 104      11.898  -1.425  -6.756  1.00 92.05           O  
ATOM    843  SG  CYS A 104       9.819   1.336  -8.243  1.00 92.05           S  
ATOM    844  N   LEU A 105      10.850  -2.094  -8.597  1.00 94.85           N  
ATOM    845  CA  LEU A 105      10.271  -3.297  -8.009  1.00 94.85           C  
ATOM    846  C   LEU A 105      11.286  -4.435  -7.989  1.00 94.85           C  
ATOM    847  CB  LEU A 105       9.022  -3.725  -8.784  1.00 94.85           C  
ATOM    848  O   LEU A 105      11.082  -5.443  -7.308  1.00 94.85           O  
ATOM    849  CG  LEU A 105       7.810  -2.797  -8.684  1.00 94.85           C  
ATOM    850  CD1 LEU A 105       6.728  -3.231  -9.667  1.00 94.85           C  
ATOM    851  CD2 LEU A 105       7.269  -2.777  -7.258  1.00 94.85           C  
ATOM    852  N   LEU A 106      12.312  -4.320  -8.747  1.00 93.50           N  
ATOM    853  CA  LEU A 106      13.356  -5.338  -8.784  1.00 93.50           C  
ATOM    854  C   LEU A 106      14.207  -5.292  -7.520  1.00 93.50           C  
ATOM    855  CB  LEU A 106      14.243  -5.151 -10.018  1.00 93.50           C  
ATOM    856  O   LEU A 106      14.275  -4.258  -6.850  1.00 93.50           O  
ATOM    857  CG  LEU A 106      13.605  -5.477 -11.369  1.00 93.50           C  
ATOM    858  CD1 LEU A 106      14.472  -4.948 -12.506  1.00 93.50           C  
ATOM    859  CD2 LEU A 106      13.387  -6.979 -11.509  1.00 93.50           C  
ATOM    860  N   PRO A 107      14.831  -6.460  -7.206  1.00 90.82           N  
ATOM    861  CA  PRO A 107      15.777  -6.421  -6.088  1.00 90.82           C  
ATOM    862  C   PRO A 107      16.904  -5.414  -6.304  1.00 90.82           C  
ATOM    863  CB  PRO A 107      16.323  -7.850  -6.039  1.00 90.82           C  
ATOM    864  O   PRO A 107      17.177  -5.021  -7.441  1.00 90.82           O  
ATOM    865  CG  PRO A 107      15.303  -8.674  -6.756  1.00 90.82           C  
ATOM    866  CD  PRO A 107      14.659  -7.823  -7.812  1.00 90.82           C  
ATOM    867  N   HIS A 108      17.522  -5.046  -5.148  1.00 85.42           N  
ATOM    868  CA  HIS A 108      18.611  -4.079  -5.232  1.00 85.42           C  
ATOM    869  C   HIS A 108      19.786  -4.640  -6.025  1.00 85.42           C  
ATOM    870  CB  HIS A 108      19.071  -3.668  -3.832  1.00 85.42           C  
ATOM    871  O   HIS A 108      20.243  -5.754  -5.763  1.00 85.42           O  
ATOM    872  CG  HIS A 108      18.118  -2.753  -3.131  1.00 85.42           C  
ATOM    873  CD2 HIS A 108      18.150  -1.413  -2.939  1.00 85.42           C  
ATOM    874  ND1 HIS A 108      16.964  -3.202  -2.526  1.00 85.42           N  
ATOM    875  CE1 HIS A 108      16.326  -2.174  -1.990  1.00 85.42           C  
ATOM    876  NE2 HIS A 108      17.025  -1.077  -2.227  1.00 85.42           N  
ATOM    877  N   PHE A 109      20.178  -4.102  -7.257  1.00 75.60           N  
ATOM    878  CA  PHE A 109      21.257  -4.525  -8.142  1.00 75.60           C  
ATOM    879  C   PHE A 109      22.588  -3.932  -7.696  1.00 75.60           C  
ATOM    880  CB  PHE A 109      20.959  -4.116  -9.588  1.00 75.60           C  
ATOM    881  O   PHE A 109      23.621  -4.601  -7.750  1.00 75.60           O  
ATOM    882  CG  PHE A 109      19.666  -4.671 -10.122  1.00 75.60           C  
ATOM    883  CD1 PHE A 109      19.564  -6.008 -10.486  1.00 75.60           C  
ATOM    884  CD2 PHE A 109      18.551  -3.854 -10.259  1.00 75.60           C  
ATOM    885  CE1 PHE A 109      18.368  -6.524 -10.980  1.00 75.60           C  
ATOM    886  CE2 PHE A 109      17.353  -4.362 -10.752  1.00 75.60           C  
ATOM    887  CZ  PHE A 109      17.264  -5.697 -11.113  1.00 75.60           C  
ATOM    888  N   HIS A 110      22.702  -2.743  -7.027  1.00 66.94           N  
ATOM    889  CA  HIS A 110      23.917  -1.989  -6.738  1.00 66.94           C  
ATOM    890  C   HIS A 110      23.596  -0.680  -6.024  1.00 66.94           C  
ATOM    891  CB  HIS A 110      24.693  -1.708  -8.026  1.00 66.94           C  
ATOM    892  O   HIS A 110      22.445  -0.238  -6.016  1.00 66.94           O  
ATOM    893  CG  HIS A 110      26.093  -1.237  -7.793  1.00 66.94           C  
ATOM    894  CD2 HIS A 110      27.263  -1.609  -8.362  1.00 66.94           C  
ATOM    895  ND1 HIS A 110      26.406  -0.263  -6.869  1.00 66.94           N  
ATOM    896  CE1 HIS A 110      27.712  -0.056  -6.882  1.00 66.94           C  
ATOM    897  NE2 HIS A 110      28.255  -0.860  -7.779  1.00 66.94           N  
ATOM    898  N   GLU A 111      24.650  -0.191  -5.369  1.00 60.82           N  
ATOM    899  CA  GLU A 111      24.600   1.106  -4.702  1.00 60.82           C  
ATOM    900  C   GLU A 111      24.288   2.225  -5.692  1.00 60.82           C  
ATOM    901  CB  GLU A 111      25.921   1.393  -3.983  1.00 60.82           C  
ATOM    902  O   GLU A 111      25.017   2.419  -6.667  1.00 60.82           O  
ATOM    903  CG  GLU A 111      26.084   0.637  -2.672  1.00 60.82           C  
ATOM    904  CD  GLU A 111      27.410   0.914  -1.981  1.00 60.82           C  
ATOM    905  OE1 GLU A 111      27.679   0.309  -0.919  1.00 60.82           O  
ATOM    906  OE2 GLU A 111      28.186   1.744  -2.506  1.00 60.82           O  
ATOM    907  N   THR A 112      23.175   2.174  -6.389  1.00 57.22           N  
ATOM    908  CA  THR A 112      22.765   3.247  -7.288  1.00 57.22           C  
ATOM    909  C   THR A 112      22.969   4.610  -6.632  1.00 57.22           C  
ATOM    910  CB  THR A 112      21.292   3.091  -7.709  1.00 57.22           C  
ATOM    911  O   THR A 112      23.156   4.698  -5.417  1.00 57.22           O  
ATOM    912  CG2 THR A 112      21.108   1.893  -8.634  1.00 57.22           C  
ATOM    913  OG1 THR A 112      20.485   2.907  -6.539  1.00 57.22           O  
ATOM    914  N   ALA A 113      23.409   5.538  -7.425  1.00 56.68           N  
ATOM    915  CA  ALA A 113      23.506   6.963  -7.118  1.00 56.68           C  
ATOM    916  C   ALA A 113      22.413   7.390  -6.143  1.00 56.68           C  
ATOM    917  CB  ALA A 113      23.424   7.790  -8.400  1.00 56.68           C  
ATOM    918  O   ALA A 113      21.319   6.821  -6.139  1.00 56.68           O  
ATOM    919  N   LYS A 114      22.802   7.917  -5.005  1.00 58.16           N  
ATOM    920  CA  LYS A 114      22.117   8.439  -3.826  1.00 58.16           C  
ATOM    921  C   LYS A 114      20.767   9.046  -4.197  1.00 58.16           C  
ATOM    922  CB  LYS A 114      22.984   9.482  -3.119  1.00 58.16           C  
ATOM    923  O   LYS A 114      19.795   8.913  -3.451  1.00 58.16           O  
ATOM    924  CG  LYS A 114      24.009   8.891  -2.162  1.00 58.16           C  
ATOM    925  CD  LYS A 114      24.727   9.976  -1.372  1.00 58.16           C  
ATOM    926  CE  LYS A 114      25.827   9.395  -0.494  1.00 58.16           C  
ATOM    927  NZ  LYS A 114      26.533  10.455   0.286  1.00 58.16           N  
ATOM    928  N   ASN A 115      20.473   9.209  -5.503  1.00 56.42           N  
ATOM    929  CA  ASN A 115      19.238   9.955  -5.719  1.00 56.42           C  
ATOM    930  C   ASN A 115      18.252   9.171  -6.580  1.00 56.42           C  
ATOM    931  CB  ASN A 115      19.536  11.314  -6.356  1.00 56.42           C  
ATOM    932  O   ASN A 115      17.135   9.630  -6.826  1.00 56.42           O  
ATOM    933  CG  ASN A 115      20.290  12.243  -5.425  1.00 56.42           C  
ATOM    934  ND2 ASN A 115      21.045  13.173  -5.999  1.00 56.42           N  
ATOM    935  OD1 ASN A 115      20.196  12.126  -4.201  1.00 56.42           O  
ATOM    936  N   ASP A 116      18.568   7.938  -6.955  1.00 66.89           N  
ATOM    937  CA  ASP A 116      17.653   7.127  -7.752  1.00 66.89           C  
ATOM    938  C   ASP A 116      17.073   5.981  -6.926  1.00 66.89           C  
ATOM    939  CB  ASP A 116      18.364   6.576  -8.990  1.00 66.89           C  
ATOM    940  O   ASP A 116      17.791   5.338  -6.156  1.00 66.89           O  
ATOM    941  CG  ASP A 116      17.408   6.234 -10.119  1.00 66.89           C  
ATOM    942  OD1 ASP A 116      16.179   6.380  -9.944  1.00 66.89           O  
ATOM    943  OD2 ASP A 116      17.888   5.812 -11.193  1.00 66.89           O  
ATOM    944  N   ILE A 117      15.783   6.148  -6.644  1.00 68.63           N  
ATOM    945  CA  ILE A 117      15.183   5.010  -5.957  1.00 68.63           C  
ATOM    946  C   ILE A 117      15.343   3.751  -6.805  1.00 68.63           C  
ATOM    947  CB  ILE A 117      13.690   5.261  -5.646  1.00 68.63           C  
ATOM    948  O   ILE A 117      14.703   3.614  -7.850  1.00 68.63           O  
ATOM    949  CG1 ILE A 117      13.528   6.513  -4.777  1.00 68.63           C  
ATOM    950  CG2 ILE A 117      13.067   4.038  -4.966  1.00 68.63           C  
ATOM    951  CD1 ILE A 117      12.081   6.943  -4.575  1.00 68.63           C  
ATOM    952  N   SER A 118      16.292   3.015  -6.503  1.00 80.18           N  
ATOM    953  CA  SER A 118      16.613   1.810  -7.260  1.00 80.18           C  
ATOM    954  C   SER A 118      15.726   0.642  -6.844  1.00 80.18           C  
ATOM    955  CB  SER A 118      18.084   1.435  -7.074  1.00 80.18           C  
ATOM    956  O   SER A 118      15.504  -0.286  -7.625  1.00 80.18           O  
ATOM    957  OG  SER A 118      18.378   1.216  -5.705  1.00 80.18           O  
ATOM    958  N   SER A 119      15.193   0.899  -5.588  1.00 87.87           N  
ATOM    959  CA  SER A 119      14.351  -0.172  -5.064  1.00 87.87           C  
ATOM    960  C   SER A 119      13.457   0.330  -3.936  1.00 87.87           C  
ATOM    961  CB  SER A 119      15.210  -1.335  -4.567  1.00 87.87           C  
ATOM    962  O   SER A 119      13.783   1.315  -3.270  1.00 87.87           O  
ATOM    963  OG  SER A 119      14.396  -2.388  -4.078  1.00 87.87           O  
ATOM    964  N   VAL A 120      12.297  -0.203  -3.909  1.00 91.89           N  
ATOM    965  CA  VAL A 120      11.395   0.149  -2.817  1.00 91.89           C  
ATOM    966  C   VAL A 120      11.521  -0.876  -1.692  1.00 91.89           C  
ATOM    967  CB  VAL A 120       9.929   0.237  -3.297  1.00 91.89           C  
ATOM    968  O   VAL A 120      11.902  -2.024  -1.930  1.00 91.89           O  
ATOM    969  CG1 VAL A 120       9.752   1.390  -4.283  1.00 91.89           C  
ATOM    970  CG2 VAL A 120       9.496  -1.084  -3.931  1.00 91.89           C  
ATOM    971  N   ASP A 121      11.248  -0.456  -0.422  1.00 92.09           N  
ATOM    972  CA  ASP A 121      11.345  -1.307   0.760  1.00 92.09           C  
ATOM    973  C   ASP A 121      10.208  -2.324   0.800  1.00 92.09           C  
ATOM    974  CB  ASP A 121      11.337  -0.459   2.034  1.00 92.09           C  
ATOM    975  O   ASP A 121      10.427  -3.497   1.112  1.00 92.09           O  
ATOM    976  CG  ASP A 121      12.526   0.481   2.128  1.00 92.09           C  
ATOM    977  OD1 ASP A 121      13.682   0.008   2.091  1.00 92.09           O  
ATOM    978  OD2 ASP A 121      12.304   1.706   2.243  1.00 92.09           O  
ATOM    979  N   LYS A 122       8.996  -1.905   0.518  1.00 93.26           N  
ATOM    980  CA  LYS A 122       7.817  -2.765   0.554  1.00 93.26           C  
ATOM    981  C   LYS A 122       6.930  -2.532  -0.666  1.00 93.26           C  
ATOM    982  CB  LYS A 122       7.017  -2.527   1.836  1.00 93.26           C  
ATOM    983  O   LYS A 122       6.922  -1.438  -1.235  1.00 93.26           O  
ATOM    984  CG  LYS A 122       7.777  -2.864   3.110  1.00 93.26           C  
ATOM    985  CD  LYS A 122       6.874  -2.789   4.335  1.00 93.26           C  
ATOM    986  CE  LYS A 122       7.619  -3.179   5.604  1.00 93.26           C  
ATOM    987  NZ  LYS A 122       6.751  -3.062   6.814  1.00 93.26           N  
ATOM    988  N   VAL A 123       6.298  -3.619  -1.087  1.00 94.49           N  
ATOM    989  CA  VAL A 123       5.357  -3.562  -2.200  1.00 94.49           C  
ATOM    990  C   VAL A 123       3.962  -3.956  -1.719  1.00 94.49           C  
ATOM    991  CB  VAL A 123       5.797  -4.478  -3.364  1.00 94.49           C  
ATOM    992  O   VAL A 123       3.797  -4.975  -1.044  1.00 94.49           O  
ATOM    993  CG1 VAL A 123       4.803  -4.397  -4.521  1.00 94.49           C  
ATOM    994  CG2 VAL A 123       7.201  -4.103  -3.835  1.00 94.49           C  
ATOM    995  N   ILE A 124       3.017  -3.052  -1.983  1.00 94.68           N  
ATOM    996  CA  ILE A 124       1.615  -3.378  -1.747  1.00 94.68           C  
ATOM    997  C   ILE A 124       0.980  -3.891  -3.037  1.00 94.68           C  
ATOM    998  CB  ILE A 124       0.832  -2.158  -1.213  1.00 94.68           C  
ATOM    999  O   ILE A 124       0.781  -3.128  -3.985  1.00 94.68           O  
ATOM   1000  CG1 ILE A 124       1.497  -1.610   0.056  1.00 94.68           C  
ATOM   1001  CG2 ILE A 124      -0.630  -2.527  -0.949  1.00 94.68           C  
ATOM   1002  CD1 ILE A 124       1.003  -0.230   0.467  1.00 94.68           C  
ATOM   1003  N   LEU A 125       0.661  -5.202  -3.085  1.00 94.72           N  
ATOM   1004  CA  LEU A 125       0.030  -5.797  -4.258  1.00 94.72           C  
ATOM   1005  C   LEU A 125      -1.479  -5.909  -4.065  1.00 94.72           C  
ATOM   1006  CB  LEU A 125       0.623  -7.179  -4.543  1.00 94.72           C  
ATOM   1007  O   LEU A 125      -1.948  -6.719  -3.262  1.00 94.72           O  
ATOM   1008  CG  LEU A 125      -0.000  -7.959  -5.701  1.00 94.72           C  
ATOM   1009  CD1 LEU A 125       0.201  -7.210  -7.014  1.00 94.72           C  
ATOM   1010  CD2 LEU A 125       0.594  -9.361  -5.783  1.00 94.72           C  
ATOM   1011  N   CYS A 126      -2.189  -5.134  -4.829  1.00 94.13           N  
ATOM   1012  CA  CYS A 126      -3.646  -5.154  -4.765  1.00 94.13           C  
ATOM   1013  C   CYS A 126      -4.216  -6.256  -5.649  1.00 94.13           C  
ATOM   1014  CB  CYS A 126      -4.219  -3.801  -5.188  1.00 94.13           C  
ATOM   1015  O   CYS A 126      -4.247  -6.122  -6.874  1.00 94.13           O  
ATOM   1016  SG  CYS A 126      -3.683  -2.426  -4.147  1.00 94.13           S  
ATOM   1017  N   SER A 127      -4.631  -7.324  -4.980  1.00 92.89           N  
ATOM   1018  CA  SER A 127      -5.194  -8.445  -5.725  1.00 92.89           C  
ATOM   1019  C   SER A 127      -6.625  -8.154  -6.164  1.00 92.89           C  
ATOM   1020  CB  SER A 127      -5.160  -9.721  -4.882  1.00 92.89           C  
ATOM   1021  O   SER A 127      -7.380  -7.498  -5.444  1.00 92.89           O  
ATOM   1022  OG  SER A 127      -5.927  -9.564  -3.701  1.00 92.89           O  
ATOM   1023  N   SER A 128      -6.957  -8.599  -7.362  1.00 93.33           N  
ATOM   1024  CA  SER A 128      -8.272  -8.377  -7.956  1.00 93.33           C  
ATOM   1025  C   SER A 128      -8.644  -9.506  -8.912  1.00 93.33           C  
ATOM   1026  CB  SER A 128      -8.308  -7.039  -8.695  1.00 93.33           C  
ATOM   1027  O   SER A 128      -7.841 -10.409  -9.157  1.00 93.33           O  
ATOM   1028  OG  SER A 128      -7.464  -7.070  -9.833  1.00 93.33           O  
ATOM   1029  N   GLU A 129      -9.861  -9.569  -9.386  1.00 93.48           N  
ATOM   1030  CA  GLU A 129     -10.331 -10.533 -10.376  1.00 93.48           C  
ATOM   1031  C   GLU A 129      -9.503 -10.459 -11.655  1.00 93.48           C  
ATOM   1032  CB  GLU A 129     -11.810 -10.302 -10.692  1.00 93.48           C  
ATOM   1033  O   GLU A 129      -9.223 -11.484 -12.280  1.00 93.48           O  
ATOM   1034  CG  GLU A 129     -12.752 -10.723  -9.573  1.00 93.48           C  
ATOM   1035  CD  GLU A 129     -14.216 -10.470  -9.894  1.00 93.48           C  
ATOM   1036  OE1 GLU A 129     -15.085 -10.766  -9.042  1.00 93.48           O  
ATOM   1037  OE2 GLU A 129     -14.498  -9.972 -11.007  1.00 93.48           O  
ATOM   1038  N   VAL A 130      -9.141  -9.276 -12.019  1.00 94.15           N  
ATOM   1039  CA  VAL A 130      -8.335  -9.065 -13.217  1.00 94.15           C  
ATOM   1040  C   VAL A 130      -6.994  -9.779 -13.070  1.00 94.15           C  
ATOM   1041  CB  VAL A 130      -8.111  -7.561 -13.492  1.00 94.15           C  
ATOM   1042  O   VAL A 130      -6.567 -10.502 -13.974  1.00 94.15           O  
ATOM   1043  CG1 VAL A 130      -7.108  -7.364 -14.628  1.00 94.15           C  
ATOM   1044  CG2 VAL A 130      -9.436  -6.875 -13.820  1.00 94.15           C  
ATOM   1045  N   LEU A 131      -6.327  -9.606 -11.924  1.00 94.12           N  
ATOM   1046  CA  LEU A 131      -5.037 -10.250 -11.701  1.00 94.12           C  
ATOM   1047  C   LEU A 131      -5.175 -11.768 -11.723  1.00 94.12           C  
ATOM   1048  CB  LEU A 131      -4.437  -9.799 -10.367  1.00 94.12           C  
ATOM   1049  O   LEU A 131      -4.299 -12.469 -12.235  1.00 94.12           O  
ATOM   1050  CG  LEU A 131      -3.839  -8.392 -10.332  1.00 94.12           C  
ATOM   1051  CD1 LEU A 131      -3.194  -8.123  -8.977  1.00 94.12           C  
ATOM   1052  CD2 LEU A 131      -2.826  -8.213 -11.458  1.00 94.12           C  
ATOM   1053  N   GLN A 132      -6.213 -12.202 -11.127  1.00 93.91           N  
ATOM   1054  CA  GLN A 132      -6.479 -13.637 -11.131  1.00 93.91           C  
ATOM   1055  C   GLN A 132      -6.563 -14.176 -12.556  1.00 93.91           C  
ATOM   1056  CB  GLN A 132      -7.772 -13.946 -10.376  1.00 93.91           C  
ATOM   1057  O   GLN A 132      -5.985 -15.220 -12.866  1.00 93.91           O  
ATOM   1058  CG  GLN A 132      -8.063 -15.434 -10.237  1.00 93.91           C  
ATOM   1059  CD  GLN A 132      -9.308 -15.715  -9.417  1.00 93.91           C  
ATOM   1060  NE2 GLN A 132      -9.523 -16.983  -9.080  1.00 93.91           N  
ATOM   1061  OE1 GLN A 132     -10.071 -14.801  -9.089  1.00 93.91           O  
ATOM   1062  N   ARG A 133      -7.251 -13.493 -13.405  1.00 94.17           N  
ATOM   1063  CA  ARG A 133      -7.411 -13.914 -14.793  1.00 94.17           C  
ATOM   1064  C   ARG A 133      -6.083 -13.857 -15.539  1.00 94.17           C  
ATOM   1065  CB  ARG A 133      -8.449 -13.042 -15.503  1.00 94.17           C  
ATOM   1066  O   ARG A 133      -5.792 -14.723 -16.367  1.00 94.17           O  
ATOM   1067  CG  ARG A 133      -9.872 -13.255 -15.013  1.00 94.17           C  
ATOM   1068  CD  ARG A 133     -10.888 -12.562 -15.910  1.00 94.17           C  
ATOM   1069  NE  ARG A 133     -12.251 -12.742 -15.421  1.00 94.17           N  
ATOM   1070  NH1 ARG A 133     -13.226 -11.398 -17.027  1.00 94.17           N  
ATOM   1071  NH2 ARG A 133     -14.525 -12.417 -15.437  1.00 94.17           N  
ATOM   1072  CZ  ARG A 133     -13.331 -12.186 -15.963  1.00 94.17           C  
ATOM   1073  N   TYR A 134      -5.304 -12.867 -15.201  1.00 94.32           N  
ATOM   1074  CA  TYR A 134      -3.993 -12.769 -15.832  1.00 94.32           C  
ATOM   1075  C   TYR A 134      -3.136 -13.985 -15.499  1.00 94.32           C  
ATOM   1076  CB  TYR A 134      -3.277 -11.489 -15.390  1.00 94.32           C  
ATOM   1077  O   TYR A 134      -2.469 -14.540 -16.375  1.00 94.32           O  
ATOM   1078  CG  TYR A 134      -3.790 -10.242 -16.068  1.00 94.32           C  
ATOM   1079  CD1 TYR A 134      -4.557 -10.322 -17.228  1.00 94.32           C  
ATOM   1080  CD2 TYR A 134      -3.507  -8.982 -15.552  1.00 94.32           C  
ATOM   1081  CE1 TYR A 134      -5.030  -9.175 -17.857  1.00 94.32           C  
ATOM   1082  CE2 TYR A 134      -3.974  -7.829 -16.173  1.00 94.32           C  
ATOM   1083  OH  TYR A 134      -5.200  -6.797 -17.942  1.00 94.32           O  
ATOM   1084  CZ  TYR A 134      -4.734  -7.935 -17.323  1.00 94.32           C  
ATOM   1085  N   TYR A 135      -3.216 -14.422 -14.260  1.00 93.05           N  
ATOM   1086  CA  TYR A 135      -2.384 -15.533 -13.812  1.00 93.05           C  
ATOM   1087  C   TYR A 135      -2.900 -16.857 -14.361  1.00 93.05           C  
ATOM   1088  CB  TYR A 135      -2.336 -15.585 -12.282  1.00 93.05           C  
ATOM   1089  O   TYR A 135      -2.157 -17.840 -14.429  1.00 93.05           O  
ATOM   1090  CG  TYR A 135      -1.196 -14.798 -11.683  1.00 93.05           C  
ATOM   1091  CD1 TYR A 135       0.089 -15.331 -11.623  1.00 93.05           C  
ATOM   1092  CD2 TYR A 135      -1.402 -13.520 -11.175  1.00 93.05           C  
ATOM   1093  CE1 TYR A 135       1.142 -14.610 -11.070  1.00 93.05           C  
ATOM   1094  CE2 TYR A 135      -0.357 -12.789 -10.620  1.00 93.05           C  
ATOM   1095  OH  TYR A 135       1.949 -12.623 -10.024  1.00 93.05           O  
ATOM   1096  CZ  TYR A 135       0.910 -13.341 -10.572  1.00 93.05           C  
ATOM   1097  N   ALA A 136      -4.145 -16.896 -14.738  1.00 94.07           N  
ATOM   1098  CA  ALA A 136      -4.724 -18.119 -15.289  1.00 94.07           C  
ATOM   1099  C   ALA A 136      -4.463 -18.221 -16.789  1.00 94.07           C  
ATOM   1100  CB  ALA A 136      -6.223 -18.172 -15.007  1.00 94.07           C  
ATOM   1101  O   ALA A 136      -4.581 -19.301 -17.374  1.00 94.07           O  
ATOM   1102  N   ASP A 137      -4.096 -17.124 -17.418  1.00 95.40           N  
ATOM   1103  CA  ASP A 137      -3.888 -17.056 -18.861  1.00 95.40           C  
ATOM   1104  C   ASP A 137      -2.474 -17.497 -19.233  1.00 95.40           C  
ATOM   1105  CB  ASP A 137      -4.150 -15.639 -19.375  1.00 95.40           C  
ATOM   1106  O   ASP A 137      -1.494 -16.885 -18.803  1.00 95.40           O  
ATOM   1107  CG  ASP A 137      -4.214 -15.560 -20.890  1.00 95.40           C  
ATOM   1108  OD1 ASP A 137      -3.286 -16.055 -21.566  1.00 95.40           O  
ATOM   1109  OD2 ASP A 137      -5.199 -14.996 -21.413  1.00 95.40           O  
ATOM   1110  N   LYS A 138      -2.272 -18.532 -20.164  1.00 96.56           N  
ATOM   1111  CA  LYS A 138      -0.996 -19.125 -20.553  1.00 96.56           C  
ATOM   1112  C   LYS A 138      -0.084 -18.089 -21.203  1.00 96.56           C  
ATOM   1113  CB  LYS A 138      -1.219 -20.299 -21.508  1.00 96.56           C  
ATOM   1114  O   LYS A 138       1.118 -18.054 -20.929  1.00 96.56           O  
ATOM   1115  CG  LYS A 138       0.051 -21.057 -21.864  1.00 96.56           C  
ATOM   1116  CD  LYS A 138      -0.236 -22.214 -22.812  1.00 96.56           C  
ATOM   1117  CE  LYS A 138       1.044 -22.927 -23.230  1.00 96.56           C  
ATOM   1118  NZ  LYS A 138       0.776 -24.009 -24.224  1.00 96.56           N  
ATOM   1119  N   ARG A 139      -0.588 -17.259 -22.043  1.00 96.70           N  
ATOM   1120  CA  ARG A 139       0.195 -16.233 -22.724  1.00 96.70           C  
ATOM   1121  C   ARG A 139       0.826 -15.271 -21.724  1.00 96.70           C  
ATOM   1122  CB  ARG A 139      -0.679 -15.460 -23.715  1.00 96.70           C  
ATOM   1123  O   ARG A 139       1.988 -14.885 -21.873  1.00 96.70           O  
ATOM   1124  CG  ARG A 139      -1.189 -16.301 -24.874  1.00 96.70           C  
ATOM   1125  CD  ARG A 139      -2.228 -15.554 -25.699  1.00 96.70           C  
ATOM   1126  NE  ARG A 139      -3.468 -15.358 -24.954  1.00 96.70           N  
ATOM   1127  NH1 ARG A 139      -4.590 -14.327 -26.690  1.00 96.70           N  
ATOM   1128  NH2 ARG A 139      -5.636 -14.653 -24.676  1.00 96.70           N  
ATOM   1129  CZ  ARG A 139      -4.562 -14.780 -25.442  1.00 96.70           C  
ATOM   1130  N   MET A 140       0.043 -14.805 -20.764  1.00 96.27           N  
ATOM   1131  CA  MET A 140       0.527 -13.895 -19.730  1.00 96.27           C  
ATOM   1132  C   MET A 140       1.610 -14.557 -18.885  1.00 96.27           C  
ATOM   1133  CB  MET A 140      -0.625 -13.435 -18.835  1.00 96.27           C  
ATOM   1134  O   MET A 140       2.625 -13.934 -18.568  1.00 96.27           O  
ATOM   1135  CG  MET A 140      -1.696 -12.646 -19.572  1.00 96.27           C  
ATOM   1136  SD  MET A 140      -3.143 -12.264 -18.510  1.00 96.27           S  
ATOM   1137  CE  MET A 140      -4.216 -11.437 -19.717  1.00 96.27           C  
ATOM   1138  N   LYS A 141       1.446 -15.839 -18.579  1.00 95.92           N  
ATOM   1139  CA  LYS A 141       2.441 -16.588 -17.817  1.00 95.92           C  
ATOM   1140  C   LYS A 141       3.760 -16.683 -18.579  1.00 95.92           C  
ATOM   1141  CB  LYS A 141       1.924 -17.989 -17.489  1.00 95.92           C  
ATOM   1142  O   LYS A 141       4.835 -16.545 -17.990  1.00 95.92           O  
ATOM   1143  CG  LYS A 141       0.848 -18.016 -16.414  1.00 95.92           C  
ATOM   1144  CD  LYS A 141       0.413 -19.440 -16.093  1.00 95.92           C  
ATOM   1145  CE  LYS A 141      -0.707 -19.465 -15.062  1.00 95.92           C  
ATOM   1146  NZ  LYS A 141      -1.178 -20.856 -14.789  1.00 95.92           N  
ATOM   1147  N   GLU A 142       3.631 -16.939 -19.889  1.00 97.30           N  
ATOM   1148  CA  GLU A 142       4.823 -17.024 -20.727  1.00 97.30           C  
ATOM   1149  C   GLU A 142       5.573 -15.695 -20.756  1.00 97.30           C  
ATOM   1150  CB  GLU A 142       4.451 -17.450 -22.149  1.00 97.30           C  
ATOM   1151  O   GLU A 142       6.805 -15.671 -20.719  1.00 97.30           O  
ATOM   1152  CG  GLU A 142       4.083 -18.921 -22.274  1.00 97.30           C  
ATOM   1153  CD  GLU A 142       3.557 -19.293 -23.652  1.00 97.30           C  
ATOM   1154  OE1 GLU A 142       3.266 -20.487 -23.888  1.00 97.30           O  
ATOM   1155  OE2 GLU A 142       3.437 -18.383 -24.502  1.00 97.30           O  
ATOM   1156  N   TYR A 143       4.803 -14.611 -20.864  1.00 97.80           N  
ATOM   1157  CA  TYR A 143       5.411 -13.286 -20.822  1.00 97.80           C  
ATOM   1158  C   TYR A 143       6.180 -13.081 -19.522  1.00 97.80           C  
ATOM   1159  CB  TYR A 143       4.344 -12.199 -20.974  1.00 97.80           C  
ATOM   1160  O   TYR A 143       7.341 -12.664 -19.539  1.00 97.80           O  
ATOM   1161  CG  TYR A 143       4.880 -10.796 -20.824  1.00 97.80           C  
ATOM   1162  CD1 TYR A 143       4.873 -10.155 -19.587  1.00 97.80           C  
ATOM   1163  CD2 TYR A 143       5.394 -10.108 -21.918  1.00 97.80           C  
ATOM   1164  CE1 TYR A 143       5.365  -8.862 -19.444  1.00 97.80           C  
ATOM   1165  CE2 TYR A 143       5.888  -8.815 -21.787  1.00 97.80           C  
ATOM   1166  OH  TYR A 143       6.357  -6.920 -20.412  1.00 97.80           O  
ATOM   1167  CZ  TYR A 143       5.870  -8.201 -20.548  1.00 97.80           C  
ATOM   1168  N   ILE A 144       5.552 -13.370 -18.394  1.00 97.51           N  
ATOM   1169  CA  ILE A 144       6.163 -13.228 -17.077  1.00 97.51           C  
ATOM   1170  C   ILE A 144       7.429 -14.079 -17.001  1.00 97.51           C  
ATOM   1171  CB  ILE A 144       5.181 -13.625 -15.952  1.00 97.51           C  
ATOM   1172  O   ILE A 144       8.474 -13.609 -16.546  1.00 97.51           O  
ATOM   1173  CG1 ILE A 144       4.058 -12.589 -15.833  1.00 97.51           C  
ATOM   1174  CG2 ILE A 144       5.922 -13.786 -14.621  1.00 97.51           C  
ATOM   1175  CD1 ILE A 144       2.931 -13.003 -14.898  1.00 97.51           C  
ATOM   1176  N   GLU A 145       7.403 -15.281 -17.508  1.00 97.50           N  
ATOM   1177  CA  GLU A 145       8.537 -16.200 -17.488  1.00 97.50           C  
ATOM   1178  C   GLU A 145       9.684 -15.679 -18.350  1.00 97.50           C  
ATOM   1179  CB  GLU A 145       8.111 -17.591 -17.964  1.00 97.50           C  
ATOM   1180  O   GLU A 145      10.854 -15.839 -17.998  1.00 97.50           O  
ATOM   1181  CG  GLU A 145       9.149 -18.674 -17.706  1.00 97.50           C  
ATOM   1182  CD  GLU A 145       9.535 -18.798 -16.241  1.00 97.50           C  
ATOM   1183  OE1 GLU A 145      10.660 -19.262 -15.946  1.00 97.50           O  
ATOM   1184  OE2 GLU A 145       8.705 -18.430 -15.380  1.00 97.50           O  
ATOM   1185  N   SER A 146       9.380 -15.089 -19.474  1.00 98.04           N  
ATOM   1186  CA  SER A 146      10.410 -14.533 -20.346  1.00 98.04           C  
ATOM   1187  C   SER A 146      11.217 -13.455 -19.630  1.00 98.04           C  
ATOM   1188  CB  SER A 146       9.783 -13.953 -21.615  1.00 98.04           C  
ATOM   1189  O   SER A 146      12.443 -13.409 -19.748  1.00 98.04           O  
ATOM   1190  OG  SER A 146       9.166 -14.973 -22.382  1.00 98.04           O  
ATOM   1191  N   ILE A 147      10.567 -12.609 -18.928  1.00 98.09           N  
ATOM   1192  CA  ILE A 147      11.240 -11.547 -18.189  1.00 98.09           C  
ATOM   1193  C   ILE A 147      12.074 -12.151 -17.062  1.00 98.09           C  
ATOM   1194  CB  ILE A 147      10.230 -10.526 -17.621  1.00 98.09           C  
ATOM   1195  O   ILE A 147      13.224 -11.758 -16.852  1.00 98.09           O  
ATOM   1196  CG1 ILE A 147       9.611  -9.699 -18.754  1.00 98.09           C  
ATOM   1197  CG2 ILE A 147      10.903  -9.619 -16.586  1.00 98.09           C  
ATOM   1198  CD1 ILE A 147       8.598  -8.664 -18.283  1.00 98.09           C  
ATOM   1199  N   LYS A 148      11.521 -13.112 -16.357  1.00 97.64           N  
ATOM   1200  CA  LYS A 148      12.250 -13.789 -15.288  1.00 97.64           C  
ATOM   1201  C   LYS A 148      13.522 -14.445 -15.819  1.00 97.64           C  
ATOM   1202  CB  LYS A 148      11.364 -14.835 -14.612  1.00 97.64           C  
ATOM   1203  O   LYS A 148      14.587 -14.331 -15.210  1.00 97.64           O  
ATOM   1204  CG  LYS A 148      10.265 -14.245 -13.739  1.00 97.64           C  
ATOM   1205  CD  LYS A 148       9.356 -15.330 -13.176  1.00 97.64           C  
ATOM   1206  CE  LYS A 148      10.098 -16.228 -12.195  1.00 97.64           C  
ATOM   1207  NZ  LYS A 148       9.298 -17.438 -11.838  1.00 97.64           N  
ATOM   1208  N   GLU A 149      13.380 -15.164 -16.910  1.00 97.99           N  
ATOM   1209  CA  GLU A 149      14.523 -15.843 -17.513  1.00 97.99           C  
ATOM   1210  C   GLU A 149      15.621 -14.851 -17.886  1.00 97.99           C  
ATOM   1211  CB  GLU A 149      14.087 -16.635 -18.749  1.00 97.99           C  
ATOM   1212  O   GLU A 149      16.804 -15.112 -17.658  1.00 97.99           O  
ATOM   1213  CG  GLU A 149      13.341 -17.921 -18.424  1.00 97.99           C  
ATOM   1214  CD  GLU A 149      12.827 -18.644 -19.659  1.00 97.99           C  
ATOM   1215  OE1 GLU A 149      12.206 -19.721 -19.516  1.00 97.99           O  
ATOM   1216  OE2 GLU A 149      13.049 -18.130 -20.778  1.00 97.99           O  
ATOM   1217  N   LEU A 150      15.187 -13.755 -18.443  1.00 97.62           N  
ATOM   1218  CA  LEU A 150      16.155 -12.723 -18.798  1.00 97.62           C  
ATOM   1219  C   LEU A 150      16.894 -12.223 -17.561  1.00 97.62           C  
ATOM   1220  CB  LEU A 150      15.458 -11.553 -19.498  1.00 97.62           C  
ATOM   1221  O   LEU A 150      18.119 -12.081 -17.580  1.00 97.62           O  
ATOM   1222  CG  LEU A 150      16.348 -10.377 -19.902  1.00 97.62           C  
ATOM   1223  CD1 LEU A 150      17.423 -10.838 -20.882  1.00 97.62           C  
ATOM   1224  CD2 LEU A 150      15.511  -9.255 -20.508  1.00 97.62           C  
ATOM   1225  N   TYR A 151      16.173 -11.969 -16.462  1.00 96.55           N  
ATOM   1226  CA  TYR A 151      16.788 -11.481 -15.233  1.00 96.55           C  
ATOM   1227  C   TYR A 151      17.786 -12.493 -14.683  1.00 96.55           C  
ATOM   1228  CB  TYR A 151      15.718 -11.178 -14.180  1.00 96.55           C  
ATOM   1229  O   TYR A 151      18.936 -12.149 -14.399  1.00 96.55           O  
ATOM   1230  CG  TYR A 151      16.282 -10.729 -12.853  1.00 96.55           C  
ATOM   1231  CD1 TYR A 151      16.537 -11.646 -11.837  1.00 96.55           C  
ATOM   1232  CD2 TYR A 151      16.559  -9.387 -12.614  1.00 96.55           C  
ATOM   1233  CE1 TYR A 151      17.055 -11.237 -10.612  1.00 96.55           C  
ATOM   1234  CE2 TYR A 151      17.076  -8.967 -11.393  1.00 96.55           C  
ATOM   1235  OH  TYR A 151      17.833  -9.487  -9.190  1.00 96.55           O  
ATOM   1236  CZ  TYR A 151      17.321  -9.898 -10.400  1.00 96.55           C  
ATOM   1237  N   PHE A 152      17.381 -13.706 -14.570  1.00 95.90           N  
ATOM   1238  CA  PHE A 152      18.198 -14.718 -13.910  1.00 95.90           C  
ATOM   1239  C   PHE A 152      19.384 -15.110 -14.783  1.00 95.90           C  
ATOM   1240  CB  PHE A 152      17.358 -15.956 -13.579  1.00 95.90           C  
ATOM   1241  O   PHE A 152      20.440 -15.487 -14.271  1.00 95.90           O  
ATOM   1242  CG  PHE A 152      16.427 -15.763 -12.413  1.00 95.90           C  
ATOM   1243  CD1 PHE A 152      16.927 -15.538 -11.136  1.00 95.90           C  
ATOM   1244  CD2 PHE A 152      15.051 -15.808 -12.594  1.00 95.90           C  
ATOM   1245  CE1 PHE A 152      16.067 -15.359 -10.055  1.00 95.90           C  
ATOM   1246  CE2 PHE A 152      14.185 -15.630 -11.518  1.00 95.90           C  
ATOM   1247  CZ  PHE A 152      14.696 -15.407 -10.249  1.00 95.90           C  
ATOM   1248  N   SER A 153      19.289 -14.951 -16.103  1.00 96.04           N  
ATOM   1249  CA  SER A 153      20.418 -15.210 -16.990  1.00 96.04           C  
ATOM   1250  C   SER A 153      21.433 -14.073 -16.940  1.00 96.04           C  
ATOM   1251  CB  SER A 153      19.936 -15.410 -18.428  1.00 96.04           C  
ATOM   1252  O   SER A 153      22.600 -14.259 -17.291  1.00 96.04           O  
ATOM   1253  OG  SER A 153      19.375 -14.215 -18.941  1.00 96.04           O  
ATOM   1254  N   SER A 154      21.005 -12.909 -16.478  1.00 94.79           N  
ATOM   1255  CA  SER A 154      21.863 -11.729 -16.501  1.00 94.79           C  
ATOM   1256  C   SER A 154      22.308 -11.342 -15.094  1.00 94.79           C  
ATOM   1257  CB  SER A 154      21.140 -10.553 -17.157  1.00 94.79           C  
ATOM   1258  O   SER A 154      23.035 -10.363 -14.915  1.00 94.79           O  
ATOM   1259  OG  SER A 154      20.734 -10.883 -18.474  1.00 94.79           O  
ATOM   1260  N   ARG A 155      21.811 -12.029 -14.114  1.00 92.01           N  
ATOM   1261  CA  ARG A 155      21.917 -11.597 -12.724  1.00 92.01           C  
ATOM   1262  C   ARG A 155      23.374 -11.394 -12.323  1.00 92.01           C  
ATOM   1263  CB  ARG A 155      21.253 -12.613 -11.792  1.00 92.01           C  
ATOM   1264  O   ARG A 155      23.708 -10.413 -11.654  1.00 92.01           O  
ATOM   1265  CG  ARG A 155      21.433 -12.303 -10.315  1.00 92.01           C  
ATOM   1266  CD  ARG A 155      20.906 -13.428  -9.434  1.00 92.01           C  
ATOM   1267  NE  ARG A 155      21.156 -13.167  -8.020  1.00 92.01           N  
ATOM   1268  NH1 ARG A 155      20.422 -15.235  -7.296  1.00 92.01           N  
ATOM   1269  NH2 ARG A 155      21.185 -13.691  -5.784  1.00 92.01           N  
ATOM   1270  CZ  ARG A 155      20.920 -14.032  -7.036  1.00 92.01           C  
ATOM   1271  N   ASN A 156      24.257 -12.303 -12.741  1.00 90.49           N  
ATOM   1272  CA  ASN A 156      25.663 -12.250 -12.357  1.00 90.49           C  
ATOM   1273  C   ASN A 156      26.385 -11.086 -13.029  1.00 90.49           C  
ATOM   1274  CB  ASN A 156      26.360 -13.571 -12.689  1.00 90.49           C  
ATOM   1275  O   ASN A 156      27.409 -10.615 -12.532  1.00 90.49           O  
ATOM   1276  CG  ASN A 156      25.856 -14.726 -11.847  1.00 90.49           C  
ATOM   1277  ND2 ASN A 156      25.843 -15.921 -12.426  1.00 90.49           N  
ATOM   1278  OD1 ASN A 156      25.481 -14.546 -10.685  1.00 90.49           O  
ATOM   1279  N   ASP A 157      25.774 -10.528 -14.020  1.00 91.59           N  
ATOM   1280  CA  ASP A 157      26.411  -9.461 -14.786  1.00 91.59           C  
ATOM   1281  C   ASP A 157      25.900  -8.090 -14.348  1.00 91.59           C  
ATOM   1282  CB  ASP A 157      26.169  -9.658 -16.284  1.00 91.59           C  
ATOM   1283  O   ASP A 157      26.394  -7.061 -14.811  1.00 91.59           O  
ATOM   1284  CG  ASP A 157      26.817 -10.919 -16.829  1.00 91.59           C  
ATOM   1285  OD1 ASP A 157      27.883 -11.326 -16.318  1.00 91.59           O  
ATOM   1286  OD2 ASP A 157      26.259 -11.508 -17.779  1.00 91.59           O  
ATOM   1287  N   LEU A 158      24.850  -8.097 -13.404  1.00 90.28           N  
ATOM   1288  CA  LEU A 158      24.194  -6.842 -13.055  1.00 90.28           C  
ATOM   1289  C   LEU A 158      24.972  -6.105 -11.970  1.00 90.28           C  
ATOM   1290  CB  LEU A 158      22.760  -7.099 -12.586  1.00 90.28           C  
ATOM   1291  O   LEU A 158      24.378  -5.468 -11.098  1.00 90.28           O  
ATOM   1292  CG  LEU A 158      21.786  -7.626 -13.641  1.00 90.28           C  
ATOM   1293  CD1 LEU A 158      20.406  -7.839 -13.028  1.00 90.28           C  
ATOM   1294  CD2 LEU A 158      21.709  -6.667 -14.824  1.00 90.28           C  
ATOM   1295  N   ARG A 159      26.335  -6.144 -12.071  1.00 88.80           N  
ATOM   1296  CA  ARG A 159      27.181  -5.543 -11.044  1.00 88.80           C  
ATOM   1297  C   ARG A 159      27.679  -4.170 -11.480  1.00 88.80           C  
ATOM   1298  CB  ARG A 159      28.368  -6.454 -10.724  1.00 88.80           C  
ATOM   1299  O   ARG A 159      28.209  -3.409 -10.667  1.00 88.80           O  
ATOM   1300  CG  ARG A 159      27.973  -7.794 -10.124  1.00 88.80           C  
ATOM   1301  CD  ARG A 159      29.191  -8.644  -9.790  1.00 88.80           C  
ATOM   1302  NE  ARG A 159      28.812  -9.903  -9.156  1.00 88.80           N  
ATOM   1303  NH1 ARG A 159      30.978 -10.663  -8.895  1.00 88.80           N  
ATOM   1304  NH2 ARG A 159      29.216 -11.943  -8.182  1.00 88.80           N  
ATOM   1305  CZ  ARG A 159      29.669 -10.834  -8.746  1.00 88.80           C  
ATOM   1306  N   THR A 160      27.512  -3.848 -12.763  1.00 88.75           N  
ATOM   1307  CA  THR A 160      27.962  -2.556 -13.270  1.00 88.75           C  
ATOM   1308  C   THR A 160      26.783  -1.737 -13.786  1.00 88.75           C  
ATOM   1309  CB  THR A 160      29.002  -2.729 -14.393  1.00 88.75           C  
ATOM   1310  O   THR A 160      25.753  -2.295 -14.169  1.00 88.75           O  
ATOM   1311  CG2 THR A 160      30.135  -3.652 -13.957  1.00 88.75           C  
ATOM   1312  OG1 THR A 160      28.362  -3.288 -15.547  1.00 88.75           O  
ATOM   1313  N   PRO A 161      26.862  -0.433 -13.637  1.00 87.75           N  
ATOM   1314  CA  PRO A 161      25.815   0.436 -14.180  1.00 87.75           C  
ATOM   1315  C   PRO A 161      25.518   0.153 -15.651  1.00 87.75           C  
ATOM   1316  CB  PRO A 161      26.395   1.841 -14.001  1.00 87.75           C  
ATOM   1317  O   PRO A 161      24.357   0.191 -16.068  1.00 87.75           O  
ATOM   1318  CG  PRO A 161      27.339   1.721 -12.848  1.00 87.75           C  
ATOM   1319  CD  PRO A 161      27.975   0.361 -12.892  1.00 87.75           C  
ATOM   1320  N   VAL A 162      26.516  -0.129 -16.475  1.00 91.05           N  
ATOM   1321  CA  VAL A 162      26.349  -0.404 -17.898  1.00 91.05           C  
ATOM   1322  C   VAL A 162      25.535  -1.682 -18.085  1.00 91.05           C  
ATOM   1323  CB  VAL A 162      27.712  -0.531 -18.616  1.00 91.05           C  
ATOM   1324  O   VAL A 162      24.616  -1.726 -18.907  1.00 91.05           O  
ATOM   1325  CG1 VAL A 162      27.520  -0.977 -20.064  1.00 91.05           C  
ATOM   1326  CG2 VAL A 162      28.469   0.795 -18.558  1.00 91.05           C  
ATOM   1327  N   ALA A 163      25.864  -2.722 -17.376  1.00 92.00           N  
ATOM   1328  CA  ALA A 163      25.149  -3.995 -17.444  1.00 92.00           C  
ATOM   1329  C   ALA A 163      23.688  -3.826 -17.038  1.00 92.00           C  
ATOM   1330  CB  ALA A 163      25.828  -5.034 -16.556  1.00 92.00           C  
ATOM   1331  O   ALA A 163      22.796  -4.425 -17.644  1.00 92.00           O  
ATOM   1332  N   VAL A 164      23.488  -3.024 -16.026  1.00 91.29           N  
ATOM   1333  CA  VAL A 164      22.131  -2.773 -15.554  1.00 91.29           C  
ATOM   1334  C   VAL A 164      21.325  -2.072 -16.645  1.00 91.29           C  
ATOM   1335  CB  VAL A 164      22.127  -1.926 -14.261  1.00 91.29           C  
ATOM   1336  O   VAL A 164      20.184  -2.450 -16.922  1.00 91.29           O  
ATOM   1337  CG1 VAL A 164      20.709  -1.473 -13.917  1.00 91.29           C  
ATOM   1338  CG2 VAL A 164      22.735  -2.716 -13.104  1.00 91.29           C  
ATOM   1339  N   GLU A 165      21.880  -1.077 -17.255  1.00 91.57           N  
ATOM   1340  CA  GLU A 165      21.214  -0.352 -18.333  1.00 91.57           C  
ATOM   1341  C   GLU A 165      20.927  -1.267 -19.519  1.00 91.57           C  
ATOM   1342  CB  GLU A 165      22.061   0.841 -18.782  1.00 91.57           C  
ATOM   1343  O   GLU A 165      19.869  -1.168 -20.145  1.00 91.57           O  
ATOM   1344  CG  GLU A 165      22.046   2.009 -17.806  1.00 91.57           C  
ATOM   1345  CD  GLU A 165      20.643   2.470 -17.444  1.00 91.57           C  
ATOM   1346  OE1 GLU A 165      20.340   2.600 -16.236  1.00 91.57           O  
ATOM   1347  OE2 GLU A 165      19.841   2.702 -18.375  1.00 91.57           O  
ATOM   1348  N   GLU A 166      21.897  -2.122 -19.893  1.00 94.45           N  
ATOM   1349  CA  GLU A 166      21.685  -3.092 -20.963  1.00 94.45           C  
ATOM   1350  C   GLU A 166      20.526  -4.030 -20.637  1.00 94.45           C  
ATOM   1351  CB  GLU A 166      22.960  -3.901 -21.216  1.00 94.45           C  
ATOM   1352  O   GLU A 166      19.709  -4.342 -21.506  1.00 94.45           O  
ATOM   1353  CG  GLU A 166      24.059  -3.113 -21.915  1.00 94.45           C  
ATOM   1354  CD  GLU A 166      25.350  -3.899 -22.077  1.00 94.45           C  
ATOM   1355  OE1 GLU A 166      26.304  -3.378 -22.698  1.00 94.45           O  
ATOM   1356  OE2 GLU A 166      25.408  -5.046 -21.580  1.00 94.45           O  
ATOM   1357  N   PHE A 167      20.524  -4.496 -19.437  1.00 94.60           N  
ATOM   1358  CA  PHE A 167      19.436  -5.344 -18.965  1.00 94.60           C  
ATOM   1359  C   PHE A 167      18.097  -4.627 -19.092  1.00 94.60           C  
ATOM   1360  CB  PHE A 167      19.671  -5.762 -17.510  1.00 94.60           C  
ATOM   1361  O   PHE A 167      17.134  -5.187 -19.619  1.00 94.60           O  
ATOM   1362  CG  PHE A 167      18.470  -6.393 -16.858  1.00 94.60           C  
ATOM   1363  CD1 PHE A 167      17.757  -5.713 -15.878  1.00 94.60           C  
ATOM   1364  CD2 PHE A 167      18.055  -7.666 -17.225  1.00 94.60           C  
ATOM   1365  CE1 PHE A 167      16.645  -6.293 -15.273  1.00 94.60           C  
ATOM   1366  CE2 PHE A 167      16.944  -8.253 -16.624  1.00 94.60           C  
ATOM   1367  CZ  PHE A 167      16.242  -7.565 -15.648  1.00 94.60           C  
ATOM   1368  N   LYS A 168      18.014  -3.374 -18.572  1.00 93.93           N  
ATOM   1369  CA  LYS A 168      16.796  -2.574 -18.656  1.00 93.93           C  
ATOM   1370  C   LYS A 168      16.356  -2.392 -20.106  1.00 93.93           C  
ATOM   1371  CB  LYS A 168      17.002  -1.211 -17.995  1.00 93.93           C  
ATOM   1372  O   LYS A 168      15.164  -2.460 -20.412  1.00 93.93           O  
ATOM   1373  CG  LYS A 168      17.110  -1.267 -16.479  1.00 93.93           C  
ATOM   1374  CD  LYS A 168      17.268   0.123 -15.877  1.00 93.93           C  
ATOM   1375  CE  LYS A 168      17.257   0.080 -14.355  1.00 93.93           C  
ATOM   1376  NZ  LYS A 168      17.424   1.440 -13.761  1.00 93.93           N  
ATOM   1377  N   GLU A 169      17.311  -2.206 -21.031  1.00 95.47           N  
ATOM   1378  CA  GLU A 169      17.002  -2.050 -22.449  1.00 95.47           C  
ATOM   1379  C   GLU A 169      16.418  -3.334 -23.031  1.00 95.47           C  
ATOM   1380  CB  GLU A 169      18.252  -1.640 -23.231  1.00 95.47           C  
ATOM   1381  O   GLU A 169      15.517  -3.288 -23.871  1.00 95.47           O  
ATOM   1382  CG  GLU A 169      18.651  -0.184 -23.033  1.00 95.47           C  
ATOM   1383  CD  GLU A 169      17.539   0.794 -23.372  1.00 95.47           C  
ATOM   1384  OE1 GLU A 169      17.290   1.730 -22.578  1.00 95.47           O  
ATOM   1385  OE2 GLU A 169      16.910   0.624 -24.440  1.00 95.47           O  
ATOM   1386  N   LYS A 170      16.951  -4.437 -22.625  1.00 97.57           N  
ATOM   1387  CA  LYS A 170      16.416  -5.715 -23.087  1.00 97.57           C  
ATOM   1388  C   LYS A 170      14.974  -5.906 -22.625  1.00 97.57           C  
ATOM   1389  CB  LYS A 170      17.283  -6.872 -22.589  1.00 97.57           C  
ATOM   1390  O   LYS A 170      14.134  -6.397 -23.383  1.00 97.57           O  
ATOM   1391  CG  LYS A 170      18.636  -6.973 -23.278  1.00 97.57           C  
ATOM   1392  CD  LYS A 170      19.454  -8.138 -22.736  1.00 97.57           C  
ATOM   1393  CE  LYS A 170      20.824  -8.216 -23.397  1.00 97.57           C  
ATOM   1394  NZ  LYS A 170      21.659  -9.307 -22.813  1.00 97.57           N  
ATOM   1395  N   ILE A 171      14.694  -5.543 -21.418  1.00 96.65           N  
ATOM   1396  CA  ILE A 171      13.329  -5.610 -20.908  1.00 96.65           C  
ATOM   1397  C   ILE A 171      12.427  -4.690 -21.727  1.00 96.65           C  
ATOM   1398  CB  ILE A 171      13.266  -5.232 -19.412  1.00 96.65           C  
ATOM   1399  O   ILE A 171      11.315  -5.072 -22.100  1.00 96.65           O  
ATOM   1400  CG1 ILE A 171      14.023  -6.263 -18.567  1.00 96.65           C  
ATOM   1401  CG2 ILE A 171      11.811  -5.105 -18.948  1.00 96.65           C  
ATOM   1402  CD1 ILE A 171      13.424  -7.662 -18.615  1.00 96.65           C  
ATOM   1403  N   ARG A 172      12.939  -3.502 -21.996  1.00 95.92           N  
ATOM   1404  CA  ARG A 172      12.176  -2.568 -22.817  1.00 95.92           C  
ATOM   1405  C   ARG A 172      11.840  -3.179 -24.173  1.00 95.92           C  
ATOM   1406  CB  ARG A 172      12.952  -1.263 -23.008  1.00 95.92           C  
ATOM   1407  O   ARG A 172      10.742  -2.977 -24.696  1.00 95.92           O  
ATOM   1408  CG  ARG A 172      13.045  -0.412 -21.752  1.00 95.92           C  
ATOM   1409  CD  ARG A 172      13.693   0.937 -22.031  1.00 95.92           C  
ATOM   1410  NE  ARG A 172      13.826   1.734 -20.815  1.00 95.92           N  
ATOM   1411  NH1 ARG A 172      16.019   1.129 -20.412  1.00 95.92           N  
ATOM   1412  NH2 ARG A 172      14.939   2.562 -18.985  1.00 95.92           N  
ATOM   1413  CZ  ARG A 172      14.928   1.806 -20.073  1.00 95.92           C  
ATOM   1414  N   GLY A 173      12.797  -3.903 -24.730  1.00 96.80           N  
ATOM   1415  CA  GLY A 173      12.566  -4.603 -25.984  1.00 96.80           C  
ATOM   1416  C   GLY A 173      11.449  -5.626 -25.899  1.00 96.80           C  
ATOM   1417  O   GLY A 173      10.613  -5.717 -26.800  1.00 96.80           O  
ATOM   1418  N   ILE A 174      11.386  -6.406 -24.808  1.00 97.30           N  
ATOM   1419  CA  ILE A 174      10.345  -7.408 -24.607  1.00 97.30           C  
ATOM   1420  C   ILE A 174       8.985  -6.724 -24.495  1.00 97.30           C  
ATOM   1421  CB  ILE A 174      10.619  -8.264 -23.350  1.00 97.30           C  
ATOM   1422  O   ILE A 174       8.016  -7.146 -25.131  1.00 97.30           O  
ATOM   1423  CG1 ILE A 174      11.877  -9.117 -23.549  1.00 97.30           C  
ATOM   1424  CG2 ILE A 174       9.409  -9.141 -23.019  1.00 97.30           C  
ATOM   1425  CD1 ILE A 174      12.317  -9.871 -22.302  1.00 97.30           C  
ATOM   1426  N   VAL A 175       8.897  -5.680 -23.685  1.00 96.15           N  
ATOM   1427  CA  VAL A 175       7.655  -4.945 -23.474  1.00 96.15           C  
ATOM   1428  C   VAL A 175       7.170  -4.358 -24.797  1.00 96.15           C  
ATOM   1429  CB  VAL A 175       7.830  -3.823 -22.425  1.00 96.15           C  
ATOM   1430  O   VAL A 175       5.992  -4.474 -25.141  1.00 96.15           O  
ATOM   1431  CG1 VAL A 175       6.593  -2.928 -22.381  1.00 96.15           C  
ATOM   1432  CG2 VAL A 175       8.110  -4.421 -21.048  1.00 96.15           C  
ATOM   1433  N   LYS A 176       8.082  -3.722 -25.499  1.00 95.78           N  
ATOM   1434  CA  LYS A 176       7.754  -3.114 -26.786  1.00 95.78           C  
ATOM   1435  C   LYS A 176       7.219  -4.155 -27.765  1.00 95.78           C  
ATOM   1436  CB  LYS A 176       8.980  -2.418 -27.378  1.00 95.78           C  
ATOM   1437  O   LYS A 176       6.257  -3.896 -28.491  1.00 95.78           O  
ATOM   1438  CG  LYS A 176       8.691  -1.630 -28.648  1.00 95.78           C  
ATOM   1439  CD  LYS A 176       9.937  -0.918 -29.159  1.00 95.78           C  
ATOM   1440  CE  LYS A 176       9.661  -0.171 -30.457  1.00 95.78           C  
ATOM   1441  NZ  LYS A 176      10.881   0.525 -30.966  1.00 95.78           N  
ATOM   1442  N   SER A 177       7.741  -5.359 -27.797  1.00 96.48           N  
ATOM   1443  CA  SER A 177       7.341  -6.416 -28.720  1.00 96.48           C  
ATOM   1444  C   SER A 177       5.950  -6.944 -28.385  1.00 96.48           C  
ATOM   1445  CB  SER A 177       8.351  -7.563 -28.693  1.00 96.48           C  
ATOM   1446  O   SER A 177       5.253  -7.468 -29.257  1.00 96.48           O  
ATOM   1447  OG  SER A 177       9.607  -7.139 -29.195  1.00 96.48           O  
ATOM   1448  N   ASN A 178       5.475  -6.724 -27.147  1.00 96.42           N  
ATOM   1449  CA  ASN A 178       4.204  -7.304 -26.725  1.00 96.42           C  
ATOM   1450  C   ASN A 178       3.133  -6.234 -26.540  1.00 96.42           C  
ATOM   1451  CB  ASN A 178       4.383  -8.104 -25.433  1.00 96.42           C  
ATOM   1452  O   ASN A 178       1.954  -6.552 -26.370  1.00 96.42           O  
ATOM   1453  CG  ASN A 178       5.122  -9.410 -25.652  1.00 96.42           C  
ATOM   1454  ND2 ASN A 178       6.434  -9.391 -25.449  1.00 96.42           N  
ATOM   1455  OD1 ASN A 178       4.518 -10.428 -26.001  1.00 96.42           O  
ATOM   1456  N   SER A 179       3.540  -4.898 -26.489  1.00 93.93           N  
ATOM   1457  CA  SER A 179       2.642  -3.800 -26.148  1.00 93.93           C  
ATOM   1458  C   SER A 179       1.526  -3.658 -27.178  1.00 93.93           C  
ATOM   1459  CB  SER A 179       3.417  -2.486 -26.040  1.00 93.93           C  
ATOM   1460  O   SER A 179       0.484  -3.065 -26.894  1.00 93.93           O  
ATOM   1461  OG  SER A 179       4.029  -2.160 -27.276  1.00 93.93           O  
ATOM   1462  N   GLY A 180       1.610  -4.321 -28.343  1.00 93.74           N  
ATOM   1463  CA  GLY A 180       0.595  -4.252 -29.382  1.00 93.74           C  
ATOM   1464  C   GLY A 180      -0.430  -5.367 -29.289  1.00 93.74           C  
ATOM   1465  O   GLY A 180      -1.456  -5.333 -29.971  1.00 93.74           O  
ATOM   1466  N   GLU A 181      -0.180  -6.226 -28.400  1.00 94.78           N  
ATOM   1467  CA  GLU A 181      -1.085  -7.361 -28.248  1.00 94.78           C  
ATOM   1468  C   GLU A 181      -2.261  -7.011 -27.340  1.00 94.78           C  
ATOM   1469  CB  GLU A 181      -0.336  -8.576 -27.694  1.00 94.78           C  
ATOM   1470  O   GLU A 181      -2.118  -6.215 -26.410  1.00 94.78           O  
ATOM   1471  CG  GLU A 181       0.845  -9.013 -28.548  1.00 94.78           C  
ATOM   1472  CD  GLU A 181       0.431  -9.613 -29.882  1.00 94.78           C  
ATOM   1473  OE1 GLU A 181       1.218  -9.537 -30.853  1.00 94.78           O  
ATOM   1474  OE2 GLU A 181      -0.690 -10.163 -29.957  1.00 94.78           O  
ATOM   1475  N   HIS A 182      -3.500  -7.486 -27.617  1.00 92.65           N  
ATOM   1476  CA  HIS A 182      -4.718  -7.136 -26.894  1.00 92.65           C  
ATOM   1477  C   HIS A 182      -4.670  -7.643 -25.457  1.00 92.65           C  
ATOM   1478  CB  HIS A 182      -5.947  -7.700 -27.609  1.00 92.65           C  
ATOM   1479  O   HIS A 182      -5.351  -7.104 -24.581  1.00 92.65           O  
ATOM   1480  CG  HIS A 182      -6.006  -9.194 -27.612  1.00 92.65           C  
ATOM   1481  CD2 HIS A 182      -6.756 -10.055 -26.885  1.00 92.65           C  
ATOM   1482  ND1 HIS A 182      -5.221  -9.969 -28.438  1.00 92.65           N  
ATOM   1483  CE1 HIS A 182      -5.487 -11.245 -28.219  1.00 92.65           C  
ATOM   1484  NE2 HIS A 182      -6.415 -11.325 -27.281  1.00 92.65           N  
ATOM   1485  N   TRP A 183      -3.894  -8.674 -25.244  1.00 92.06           N  
ATOM   1486  CA  TRP A 183      -3.831  -9.283 -23.919  1.00 92.06           C  
ATOM   1487  C   TRP A 183      -2.820  -8.560 -23.035  1.00 92.06           C  
ATOM   1488  CB  TRP A 183      -3.467 -10.766 -24.025  1.00 92.06           C  
ATOM   1489  O   TRP A 183      -2.786  -8.771 -21.820  1.00 92.06           O  
ATOM   1490  CG  TRP A 183      -2.210 -11.031 -24.799  1.00 92.06           C  
ATOM   1491  CD1 TRP A 183      -2.113 -11.389 -26.115  1.00 92.06           C  
ATOM   1492  CD2 TRP A 183      -0.870 -10.962 -24.302  1.00 92.06           C  
ATOM   1493  CE2 TRP A 183      -0.009 -11.290 -25.373  1.00 92.06           C  
ATOM   1494  CE3 TRP A 183      -0.313 -10.653 -23.054  1.00 92.06           C  
ATOM   1495  NE1 TRP A 183      -0.792 -11.547 -26.466  1.00 92.06           N  
ATOM   1496  CH2 TRP A 183       1.899 -11.012 -24.000  1.00 92.06           C  
ATOM   1497  CZ2 TRP A 183       1.380 -11.319 -25.232  1.00 92.06           C  
ATOM   1498  CZ3 TRP A 183       1.070 -10.681 -22.916  1.00 92.06           C  
ATOM   1499  N   PHE A 184      -1.952  -7.780 -23.618  1.00 94.14           N  
ATOM   1500  CA  PHE A 184      -0.853  -7.166 -22.883  1.00 94.14           C  
ATOM   1501  C   PHE A 184      -1.355  -6.016 -22.019  1.00 94.14           C  
ATOM   1502  CB  PHE A 184       0.227  -6.665 -23.848  1.00 94.14           C  
ATOM   1503  O   PHE A 184      -2.157  -5.196 -22.473  1.00 94.14           O  
ATOM   1504  CG  PHE A 184       1.390  -5.998 -23.164  1.00 94.14           C  
ATOM   1505  CD1 PHE A 184       1.444  -4.614 -23.046  1.00 94.14           C  
ATOM   1506  CD2 PHE A 184       2.429  -6.755 -22.639  1.00 94.14           C  
ATOM   1507  CE1 PHE A 184       2.519  -3.994 -22.413  1.00 94.14           C  
ATOM   1508  CE2 PHE A 184       3.506  -6.142 -22.005  1.00 94.14           C  
ATOM   1509  CZ  PHE A 184       3.550  -4.761 -21.894  1.00 94.14           C  
ATOM   1510  N   HIS A 185      -0.940  -6.013 -20.752  1.00 92.51           N  
ATOM   1511  CA  HIS A 185      -1.137  -4.969 -19.753  1.00 92.51           C  
ATOM   1512  C   HIS A 185       0.146  -4.702 -18.973  1.00 92.51           C  
ATOM   1513  CB  HIS A 185      -2.265  -5.353 -18.793  1.00 92.51           C  
ATOM   1514  O   HIS A 185       0.892  -5.633 -18.660  1.00 92.51           O  
ATOM   1515  CG  HIS A 185      -2.811  -4.197 -18.016  1.00 92.51           C  
ATOM   1516  CD2 HIS A 185      -3.987  -3.534 -18.117  1.00 92.51           C  
ATOM   1517  ND1 HIS A 185      -2.114  -3.593 -16.992  1.00 92.51           N  
ATOM   1518  CE1 HIS A 185      -2.840  -2.606 -16.495  1.00 92.51           C  
ATOM   1519  NE2 HIS A 185      -3.981  -2.549 -17.160  1.00 92.51           N  
ATOM   1520  N   HIS A 186       0.519  -3.434 -18.754  1.00 92.14           N  
ATOM   1521  CA  HIS A 186       1.793  -3.087 -18.135  1.00 92.14           C  
ATOM   1522  C   HIS A 186       1.948  -3.762 -16.777  1.00 92.14           C  
ATOM   1523  CB  HIS A 186       1.921  -1.570 -17.986  1.00 92.14           C  
ATOM   1524  O   HIS A 186       3.069  -3.972 -16.307  1.00 92.14           O  
ATOM   1525  CG  HIS A 186       0.934  -0.976 -17.032  1.00 92.14           C  
ATOM   1526  CD2 HIS A 186       1.029  -0.704 -15.709  1.00 92.14           C  
ATOM   1527  ND1 HIS A 186      -0.333  -0.592 -17.415  1.00 92.14           N  
ATOM   1528  CE1 HIS A 186      -0.976  -0.107 -16.366  1.00 92.14           C  
ATOM   1529  NE2 HIS A 186      -0.171  -0.164 -15.318  1.00 92.14           N  
ATOM   1530  N   ILE A 187       0.833  -4.122 -16.106  1.00 94.90           N  
ATOM   1531  CA  ILE A 187       0.874  -4.765 -14.797  1.00 94.90           C  
ATOM   1532  C   ILE A 187       1.626  -6.091 -14.897  1.00 94.90           C  
ATOM   1533  CB  ILE A 187      -0.546  -4.995 -14.235  1.00 94.90           C  
ATOM   1534  O   ILE A 187       2.172  -6.578 -13.904  1.00 94.90           O  
ATOM   1535  CG1 ILE A 187      -0.473  -5.523 -12.798  1.00 94.90           C  
ATOM   1536  CG2 ILE A 187      -1.333  -5.955 -15.132  1.00 94.90           C  
ATOM   1537  CD1 ILE A 187       0.056  -4.509 -11.792  1.00 94.90           C  
ATOM   1538  N   LEU A 188       1.612  -6.722 -16.112  1.00 96.15           N  
ATOM   1539  CA  LEU A 188       2.284  -8.003 -16.301  1.00 96.15           C  
ATOM   1540  C   LEU A 188       3.780  -7.877 -16.031  1.00 96.15           C  
ATOM   1541  CB  LEU A 188       2.052  -8.526 -17.721  1.00 96.15           C  
ATOM   1542  O   LEU A 188       4.389  -8.780 -15.454  1.00 96.15           O  
ATOM   1543  CG  LEU A 188       0.614  -8.906 -18.078  1.00 96.15           C  
ATOM   1544  CD1 LEU A 188       0.518  -9.296 -19.549  1.00 96.15           C  
ATOM   1545  CD2 LEU A 188       0.123 -10.040 -17.185  1.00 96.15           C  
ATOM   1546  N   THR A 189       4.301  -6.744 -16.485  1.00 96.84           N  
ATOM   1547  CA  THR A 189       5.711  -6.493 -16.208  1.00 96.84           C  
ATOM   1548  C   THR A 189       5.949  -6.346 -14.707  1.00 96.84           C  
ATOM   1549  CB  THR A 189       6.207  -5.229 -16.935  1.00 96.84           C  
ATOM   1550  O   THR A 189       6.931  -6.869 -14.175  1.00 96.84           O  
ATOM   1551  CG2 THR A 189       7.701  -5.018 -16.714  1.00 96.84           C  
ATOM   1552  OG1 THR A 189       5.958  -5.364 -18.339  1.00 96.84           O  
ATOM   1553  N   GLU A 190       5.122  -5.659 -13.970  1.00 96.49           N  
ATOM   1554  CA  GLU A 190       5.214  -5.520 -12.520  1.00 96.49           C  
ATOM   1555  C   GLU A 190       5.137  -6.879 -11.830  1.00 96.49           C  
ATOM   1556  CB  GLU A 190       4.108  -4.601 -11.996  1.00 96.49           C  
ATOM   1557  O   GLU A 190       5.890  -7.149 -10.892  1.00 96.49           O  
ATOM   1558  CG  GLU A 190       4.232  -3.159 -12.469  1.00 96.49           C  
ATOM   1559  CD  GLU A 190       3.057  -2.289 -12.053  1.00 96.49           C  
ATOM   1560  OE1 GLU A 190       3.061  -1.075 -12.362  1.00 96.49           O  
ATOM   1561  OE2 GLU A 190       2.124  -2.824 -11.413  1.00 96.49           O  
ATOM   1562  N   LEU A 191       4.215  -7.727 -12.328  1.00 96.47           N  
ATOM   1563  CA  LEU A 191       4.073  -9.061 -11.755  1.00 96.47           C  
ATOM   1564  C   LEU A 191       5.350  -9.872 -11.943  1.00 96.47           C  
ATOM   1565  CB  LEU A 191       2.890  -9.795 -12.392  1.00 96.47           C  
ATOM   1566  O   LEU A 191       5.764 -10.605 -11.042  1.00 96.47           O  
ATOM   1567  CG  LEU A 191       1.503  -9.208 -12.122  1.00 96.47           C  
ATOM   1568  CD1 LEU A 191       0.432 -10.035 -12.825  1.00 96.47           C  
ATOM   1569  CD2 LEU A 191       1.234  -9.137 -10.623  1.00 96.47           C  
ATOM   1570  N   ALA A 192       5.910  -9.746 -13.141  1.00 97.05           N  
ATOM   1571  CA  ALA A 192       7.175 -10.433 -13.390  1.00 97.05           C  
ATOM   1572  C   ALA A 192       8.248  -9.981 -12.404  1.00 97.05           C  
ATOM   1573  CB  ALA A 192       7.638 -10.191 -14.824  1.00 97.05           C  
ATOM   1574  O   ALA A 192       8.950 -10.808 -11.818  1.00 97.05           O  
ATOM   1575  N   PHE A 193       8.345  -8.683 -12.148  1.00 96.85           N  
ATOM   1576  CA  PHE A 193       9.323  -8.123 -11.222  1.00 96.85           C  
ATOM   1577  C   PHE A 193       9.069  -8.616  -9.803  1.00 96.85           C  
ATOM   1578  CB  PHE A 193       9.287  -6.592 -11.261  1.00 96.85           C  
ATOM   1579  O   PHE A 193      10.012  -8.901  -9.061  1.00 96.85           O  
ATOM   1580  CG  PHE A 193       9.834  -6.004 -12.534  1.00 96.85           C  
ATOM   1581  CD1 PHE A 193      10.545  -6.792 -13.431  1.00 96.85           C  
ATOM   1582  CD2 PHE A 193       9.639  -4.662 -12.833  1.00 96.85           C  
ATOM   1583  CE1 PHE A 193      11.053  -6.250 -14.609  1.00 96.85           C  
ATOM   1584  CE2 PHE A 193      10.143  -4.113 -14.008  1.00 96.85           C  
ATOM   1585  CZ  PHE A 193      10.851  -4.909 -14.895  1.00 96.85           C  
ATOM   1586  N   LEU A 194       7.852  -8.707  -9.402  1.00 95.84           N  
ATOM   1587  CA  LEU A 194       7.510  -9.163  -8.059  1.00 95.84           C  
ATOM   1588  C   LEU A 194       7.898 -10.625  -7.866  1.00 95.84           C  
ATOM   1589  CB  LEU A 194       6.013  -8.982  -7.797  1.00 95.84           C  
ATOM   1590  O   LEU A 194       8.345 -11.015  -6.785  1.00 95.84           O  
ATOM   1591  CG  LEU A 194       5.510  -7.540  -7.705  1.00 95.84           C  
ATOM   1592  CD1 LEU A 194       4.003  -7.518  -7.470  1.00 95.84           C  
ATOM   1593  CD2 LEU A 194       6.240  -6.788  -6.597  1.00 95.84           C  
ATOM   1594  N   GLU A 195       7.687 -11.439  -8.941  1.00 95.89           N  
ATOM   1595  CA  GLU A 195       8.099 -12.836  -8.843  1.00 95.89           C  
ATOM   1596  C   GLU A 195       9.615 -12.957  -8.717  1.00 95.89           C  
ATOM   1597  CB  GLU A 195       7.607 -13.628 -10.057  1.00 95.89           C  
ATOM   1598  O   GLU A 195      10.116 -13.810  -7.981  1.00 95.89           O  
ATOM   1599  CG  GLU A 195       6.100 -13.837 -10.086  1.00 95.89           C  
ATOM   1600  CD  GLU A 195       5.659 -14.890 -11.089  1.00 95.89           C  
ATOM   1601  OE1 GLU A 195       4.465 -14.908 -11.465  1.00 95.89           O  
ATOM   1602  OE2 GLU A 195       6.514 -15.704 -11.503  1.00 95.89           O  
ATOM   1603  N   ILE A 196      10.309 -12.121  -9.469  1.00 95.59           N  
ATOM   1604  CA  ILE A 196      11.762 -12.073  -9.353  1.00 95.59           C  
ATOM   1605  C   ILE A 196      12.154 -11.704  -7.924  1.00 95.59           C  
ATOM   1606  CB  ILE A 196      12.376 -11.068 -10.354  1.00 95.59           C  
ATOM   1607  O   ILE A 196      13.009 -12.356  -7.320  1.00 95.59           O  
ATOM   1608  CG1 ILE A 196      12.234 -11.589 -11.789  1.00 95.59           C  
ATOM   1609  CG2 ILE A 196      13.844 -10.795 -10.013  1.00 95.59           C  
ATOM   1610  CD1 ILE A 196      12.516 -10.543 -12.858  1.00 95.59           C  
ATOM   1611  N   ARG A 197      11.542 -10.662  -7.414  1.00 94.27           N  
ATOM   1612  CA  ARG A 197      11.790 -10.215  -6.047  1.00 94.27           C  
ATOM   1613  C   ARG A 197      11.538 -11.340  -5.049  1.00 94.27           C  
ATOM   1614  CB  ARG A 197      10.911  -9.008  -5.709  1.00 94.27           C  
ATOM   1615  O   ARG A 197      12.348 -11.570  -4.148  1.00 94.27           O  
ATOM   1616  CG  ARG A 197      11.184  -8.413  -4.336  1.00 94.27           C  
ATOM   1617  CD  ARG A 197      10.422  -7.113  -4.124  1.00 94.27           C  
ATOM   1618  NE  ARG A 197      10.768  -6.486  -2.851  1.00 94.27           N  
ATOM   1619  NH1 ARG A 197      11.845  -4.676  -3.800  1.00 94.27           N  
ATOM   1620  NH2 ARG A 197      11.699  -4.863  -1.520  1.00 94.27           N  
ATOM   1621  CZ  ARG A 197      11.437  -5.343  -2.727  1.00 94.27           C  
ATOM   1622  N   TYR A 198      10.422 -11.935  -5.177  1.00 93.79           N  
ATOM   1623  CA  TYR A 198      10.065 -13.031  -4.284  1.00 93.79           C  
ATOM   1624  C   TYR A 198      11.113 -14.137  -4.332  1.00 93.79           C  
ATOM   1625  CB  TYR A 198       8.691 -13.599  -4.651  1.00 93.79           C  
ATOM   1626  O   TYR A 198      11.545 -14.637  -3.291  1.00 93.79           O  
ATOM   1627  CG  TYR A 198       8.292 -14.803  -3.833  1.00 93.79           C  
ATOM   1628  CD1 TYR A 198       8.305 -16.081  -4.387  1.00 93.79           C  
ATOM   1629  CD2 TYR A 198       7.902 -14.665  -2.505  1.00 93.79           C  
ATOM   1630  CE1 TYR A 198       7.937 -17.193  -3.637  1.00 93.79           C  
ATOM   1631  CE2 TYR A 198       7.532 -15.770  -1.746  1.00 93.79           C  
ATOM   1632  OH  TYR A 198       7.188 -18.126  -1.573  1.00 93.79           O  
ATOM   1633  CZ  TYR A 198       7.553 -17.028  -2.320  1.00 93.79           C  
ATOM   1634  N   ASP A 199      11.542 -14.558  -5.521  1.00 93.53           N  
ATOM   1635  CA  ASP A 199      12.504 -15.640  -5.704  1.00 93.53           C  
ATOM   1636  C   ASP A 199      13.865 -15.270  -5.118  1.00 93.53           C  
ATOM   1637  CB  ASP A 199      12.646 -15.988  -7.187  1.00 93.53           C  
ATOM   1638  O   ASP A 199      14.543 -16.113  -4.529  1.00 93.53           O  
ATOM   1639  CG  ASP A 199      11.442 -16.729  -7.740  1.00 93.53           C  
ATOM   1640  OD1 ASP A 199      10.605 -17.211  -6.947  1.00 93.53           O  
ATOM   1641  OD2 ASP A 199      11.331 -16.835  -8.981  1.00 93.53           O  
ATOM   1642  N   GLN A 200      14.243 -14.024  -5.119  1.00 92.24           N  
ATOM   1643  CA  GLN A 200      15.572 -13.592  -4.701  1.00 92.24           C  
ATOM   1644  C   GLN A 200      15.614 -13.313  -3.201  1.00 92.24           C  
ATOM   1645  CB  GLN A 200      16.002 -12.347  -5.478  1.00 92.24           C  
ATOM   1646  O   GLN A 200      16.611 -13.604  -2.537  1.00 92.24           O  
ATOM   1647  CG  GLN A 200      16.442 -12.637  -6.907  1.00 92.24           C  
ATOM   1648  CD  GLN A 200      17.155 -11.462  -7.551  1.00 92.24           C  
ATOM   1649  NE2 GLN A 200      17.952 -11.742  -8.576  1.00 92.24           N  
ATOM   1650  OE1 GLN A 200      16.989 -10.312  -7.131  1.00 92.24           O  
ATOM   1651  N   GLU A 201      14.533 -12.755  -2.692  1.00 90.64           N  
ATOM   1652  CA  GLU A 201      14.560 -12.294  -1.307  1.00 90.64           C  
ATOM   1653  C   GLU A 201      13.789 -13.243  -0.394  1.00 90.64           C  
ATOM   1654  CB  GLU A 201      13.987 -10.878  -1.200  1.00 90.64           C  
ATOM   1655  O   GLU A 201      13.833 -13.108   0.830  1.00 90.64           O  
ATOM   1656  CG  GLU A 201      14.805  -9.826  -1.933  1.00 90.64           C  
ATOM   1657  CD  GLU A 201      14.265  -8.416  -1.758  1.00 90.64           C  
ATOM   1658  OE1 GLU A 201      14.828  -7.471  -2.356  1.00 90.64           O  
ATOM   1659  OE2 GLU A 201      13.270  -8.254  -1.016  1.00 90.64           O  
ATOM   1660  N   LYS A 202      13.116 -14.148  -0.888  1.00 87.86           N  
ATOM   1661  CA  LYS A 202      12.360 -15.184  -0.190  1.00 87.86           C  
ATOM   1662  C   LYS A 202      11.515 -14.587   0.931  1.00 87.86           C  
ATOM   1663  CB  LYS A 202      13.303 -16.248   0.373  1.00 87.86           C  
ATOM   1664  O   LYS A 202      10.598 -13.804   0.676  1.00 87.86           O  
ATOM   1665  CG  LYS A 202      14.093 -17.000  -0.688  1.00 87.86           C  
ATOM   1666  CD  LYS A 202      14.931 -18.115  -0.076  1.00 87.86           C  
ATOM   1667  CE  LYS A 202      15.715 -18.874  -1.138  1.00 87.86           C  
ATOM   1668  NZ  LYS A 202      16.587 -19.927  -0.537  1.00 87.86           N  
ATOM   1669  N   LYS A 203      11.875 -14.808   2.234  1.00 84.19           N  
ATOM   1670  CA  LYS A 203      11.055 -14.450   3.389  1.00 84.19           C  
ATOM   1671  C   LYS A 203      11.115 -12.950   3.662  1.00 84.19           C  
ATOM   1672  CB  LYS A 203      11.505 -15.227   4.627  1.00 84.19           C  
ATOM   1673  O   LYS A 203      10.258 -12.407   4.363  1.00 84.19           O  
ATOM   1674  CG  LYS A 203      11.230 -16.721   4.555  1.00 84.19           C  
ATOM   1675  CD  LYS A 203      11.609 -17.423   5.853  1.00 84.19           C  
ATOM   1676  CE  LYS A 203      11.335 -18.919   5.781  1.00 84.19           C  
ATOM   1677  NZ  LYS A 203      11.729 -19.616   7.042  1.00 84.19           N  
ATOM   1678  N   LYS A 204      12.005 -12.242   3.017  1.00 86.93           N  
ATOM   1679  CA  LYS A 204      12.161 -10.806   3.231  1.00 86.93           C  
ATOM   1680  C   LYS A 204      11.807 -10.021   1.971  1.00 86.93           C  
ATOM   1681  CB  LYS A 204      13.590 -10.480   3.668  1.00 86.93           C  
ATOM   1682  O   LYS A 204      12.428  -8.997   1.677  1.00 86.93           O  
ATOM   1683  CG  LYS A 204      13.983 -11.092   5.005  1.00 86.93           C  
ATOM   1684  CD  LYS A 204      15.404 -10.710   5.398  1.00 86.93           C  
ATOM   1685  CE  LYS A 204      15.815 -11.360   6.712  1.00 86.93           C  
ATOM   1686  NZ  LYS A 204      17.215 -11.003   7.092  1.00 86.93           N  
ATOM   1687  N   HIS A 205      10.889 -10.575   1.198  1.00 90.31           N  
ATOM   1688  CA  HIS A 205      10.600  -9.974  -0.100  1.00 90.31           C  
ATOM   1689  C   HIS A 205       9.813  -8.677   0.056  1.00 90.31           C  
ATOM   1690  CB  HIS A 205       9.827 -10.954  -0.984  1.00 90.31           C  
ATOM   1691  O   HIS A 205       9.810  -7.836  -0.845  1.00 90.31           O  
ATOM   1692  CG  HIS A 205       8.561 -11.452  -0.363  1.00 90.31           C  
ATOM   1693  CD2 HIS A 205       8.255 -12.646   0.198  1.00 90.31           C  
ATOM   1694  ND1 HIS A 205       7.422 -10.681  -0.275  1.00 90.31           N  
ATOM   1695  CE1 HIS A 205       6.468 -11.381   0.316  1.00 90.31           C  
ATOM   1696  NE2 HIS A 205       6.948 -12.577   0.613  1.00 90.31           N  
ATOM   1697  N   GLY A 206       9.226  -8.403   1.132  1.00 90.09           N  
ATOM   1698  CA  GLY A 206       8.563  -7.138   1.405  1.00 90.09           C  
ATOM   1699  C   GLY A 206       7.260  -6.971   0.647  1.00 90.09           C  
ATOM   1700  O   GLY A 206       6.756  -5.854   0.506  1.00 90.09           O  
ATOM   1701  N   ILE A 207       6.674  -8.007   0.072  1.00 92.39           N  
ATOM   1702  CA  ILE A 207       5.423  -7.909  -0.671  1.00 92.39           C  
ATOM   1703  C   ILE A 207       4.244  -8.151   0.269  1.00 92.39           C  
ATOM   1704  CB  ILE A 207       5.384  -8.909  -1.848  1.00 92.39           C  
ATOM   1705  O   ILE A 207       4.188  -9.175   0.953  1.00 92.39           O  
ATOM   1706  CG1 ILE A 207       6.550  -8.649  -2.809  1.00 92.39           C  
ATOM   1707  CG2 ILE A 207       4.042  -8.830  -2.581  1.00 92.39           C  
ATOM   1708  CD1 ILE A 207       6.796  -9.775  -3.804  1.00 92.39           C  
ATOM   1709  N   ILE A 208       3.345  -7.156   0.302  1.00 91.64           N  
ATOM   1710  CA  ILE A 208       2.118  -7.256   1.085  1.00 91.64           C  
ATOM   1711  C   ILE A 208       0.913  -7.319   0.150  1.00 91.64           C  
ATOM   1712  CB  ILE A 208       1.974  -6.071   2.066  1.00 91.64           C  
ATOM   1713  O   ILE A 208       0.701  -6.415  -0.662  1.00 91.64           O  
ATOM   1714  CG1 ILE A 208       3.193  -5.994   2.993  1.00 91.64           C  
ATOM   1715  CG2 ILE A 208       0.679  -6.192   2.873  1.00 91.64           C  
ATOM   1716  CD1 ILE A 208       3.301  -4.687   3.766  1.00 91.64           C  
ATOM   1717  N   SER A 209       0.066  -8.378   0.319  1.00 91.02           N  
ATOM   1718  CA  SER A 209      -1.094  -8.540  -0.551  1.00 91.02           C  
ATOM   1719  C   SER A 209      -2.339  -7.910   0.065  1.00 91.02           C  
ATOM   1720  CB  SER A 209      -1.349 -10.021  -0.834  1.00 91.02           C  
ATOM   1721  O   SER A 209      -2.641  -8.137   1.238  1.00 91.02           O  
ATOM   1722  OG  SER A 209      -2.481 -10.185  -1.672  1.00 91.02           O  
ATOM   1723  N   VAL A 210      -3.025  -7.073  -0.743  1.00 92.28           N  
ATOM   1724  CA  VAL A 210      -4.302  -6.468  -0.378  1.00 92.28           C  
ATOM   1725  C   VAL A 210      -5.391  -6.944  -1.336  1.00 92.28           C  
ATOM   1726  CB  VAL A 210      -4.221  -4.925  -0.386  1.00 92.28           C  
ATOM   1727  O   VAL A 210      -5.302  -6.724  -2.547  1.00 92.28           O  
ATOM   1728  CG1 VAL A 210      -5.588  -4.312  -0.088  1.00 92.28           C  
ATOM   1729  CG2 VAL A 210      -3.183  -4.441   0.625  1.00 92.28           C  
ATOM   1730  N   GLN A 211      -6.394  -7.595  -0.800  1.00 91.52           N  
ATOM   1731  CA  GLN A 211      -7.484  -8.107  -1.624  1.00 91.52           C  
ATOM   1732  C   GLN A 211      -8.550  -7.039  -1.851  1.00 91.52           C  
ATOM   1733  CB  GLN A 211      -8.110  -9.344  -0.978  1.00 91.52           C  
ATOM   1734  O   GLN A 211      -9.244  -6.637  -0.914  1.00 91.52           O  
ATOM   1735  CG  GLN A 211      -9.171 -10.017  -1.838  1.00 91.52           C  
ATOM   1736  CD  GLN A 211      -9.766 -11.248  -1.180  1.00 91.52           C  
ATOM   1737  NE2 GLN A 211     -10.696 -11.898  -1.871  1.00 91.52           N  
ATOM   1738  OE1 GLN A 211      -9.393 -11.611  -0.060  1.00 91.52           O  
ATOM   1739  N   LEU A 212      -8.654  -6.617  -3.096  1.00 91.51           N  
ATOM   1740  CA  LEU A 212      -9.652  -5.607  -3.431  1.00 91.51           C  
ATOM   1741  C   LEU A 212     -10.993  -6.256  -3.757  1.00 91.51           C  
ATOM   1742  CB  LEU A 212      -9.180  -4.761  -4.617  1.00 91.51           C  
ATOM   1743  O   LEU A 212     -12.047  -5.719  -3.409  1.00 91.51           O  
ATOM   1744  CG  LEU A 212      -7.866  -4.001  -4.427  1.00 91.51           C  
ATOM   1745  CD1 LEU A 212      -7.537  -3.191  -5.676  1.00 91.51           C  
ATOM   1746  CD2 LEU A 212      -7.944  -3.095  -3.202  1.00 91.51           C  
ATOM   1747  N   ASN A 213     -10.975  -7.304  -4.461  1.00 88.93           N  
ATOM   1748  CA  ASN A 213     -12.099  -8.160  -4.827  1.00 88.93           C  
ATOM   1749  C   ASN A 213     -11.628  -9.525  -5.319  1.00 88.93           C  
ATOM   1750  CB  ASN A 213     -12.965  -7.482  -5.891  1.00 88.93           C  
ATOM   1751  O   ASN A 213     -10.444  -9.852  -5.215  1.00 88.93           O  
ATOM   1752  CG  ASN A 213     -12.289  -7.428  -7.247  1.00 88.93           C  
ATOM   1753  ND2 ASN A 213     -13.014  -6.954  -8.253  1.00 88.93           N  
ATOM   1754  OD1 ASN A 213     -11.125  -7.811  -7.389  1.00 88.93           O  
ATOM   1755  N   GLY A 214     -12.648 -10.465  -5.653  1.00 80.46           N  
ATOM   1756  CA  GLY A 214     -12.302 -11.773  -6.186  1.00 80.46           C  
ATOM   1757  C   GLY A 214     -12.018 -12.801  -5.107  1.00 80.46           C  
ATOM   1758  O   GLY A 214     -12.381 -12.606  -3.945  1.00 80.46           O  
ATOM   1759  N   ASP A 215     -11.474 -13.976  -5.684  1.00 79.64           N  
ATOM   1760  CA  ASP A 215     -11.209 -15.126  -4.825  1.00 79.64           C  
ATOM   1761  C   ASP A 215      -9.912 -14.940  -4.041  1.00 79.64           C  
ATOM   1762  CB  ASP A 215     -11.143 -16.411  -5.653  1.00 79.64           C  
ATOM   1763  O   ASP A 215      -9.191 -13.961  -4.248  1.00 79.64           O  
ATOM   1764  CG  ASP A 215     -12.467 -16.764  -6.307  1.00 79.64           C  
ATOM   1765  OD1 ASP A 215     -13.533 -16.425  -5.749  1.00 79.64           O  
ATOM   1766  OD2 ASP A 215     -12.445 -17.390  -7.389  1.00 79.64           O  
ATOM   1767  N   ASP A 216      -9.673 -15.827  -3.188  1.00 82.39           N  
ATOM   1768  CA  ASP A 216      -8.476 -15.973  -2.366  1.00 82.39           C  
ATOM   1769  C   ASP A 216      -7.211 -15.768  -3.196  1.00 82.39           C  
ATOM   1770  CB  ASP A 216      -8.449 -17.348  -1.696  1.00 82.39           C  
ATOM   1771  O   ASP A 216      -7.069 -16.349  -4.274  1.00 82.39           O  
ATOM   1772  CG  ASP A 216      -7.328 -17.493  -0.683  1.00 82.39           C  
ATOM   1773  OD1 ASP A 216      -6.389 -16.668  -0.690  1.00 82.39           O  
ATOM   1774  OD2 ASP A 216      -7.381 -18.442   0.129  1.00 82.39           O  
ATOM   1775  N   PRO A 217      -6.303 -14.774  -2.826  1.00 83.36           N  
ATOM   1776  CA  PRO A 217      -5.104 -14.435  -3.596  1.00 83.36           C  
ATOM   1777  C   PRO A 217      -4.079 -15.567  -3.623  1.00 83.36           C  
ATOM   1778  CB  PRO A 217      -4.548 -13.212  -2.863  1.00 83.36           C  
ATOM   1779  O   PRO A 217      -2.914 -15.341  -3.959  1.00 83.36           O  
ATOM   1780  CG  PRO A 217      -5.000 -13.377  -1.448  1.00 83.36           C  
ATOM   1781  CD  PRO A 217      -6.325 -14.084  -1.450  1.00 83.36           C  
ATOM   1782  N   ARG A 218      -4.468 -16.761  -3.251  1.00 86.59           N  
ATOM   1783  CA  ARG A 218      -3.529 -17.879  -3.221  1.00 86.59           C  
ATOM   1784  C   ARG A 218      -3.027 -18.209  -4.622  1.00 86.59           C  
ATOM   1785  CB  ARG A 218      -4.181 -19.113  -2.594  1.00 86.59           C  
ATOM   1786  O   ARG A 218      -2.049 -18.943  -4.780  1.00 86.59           O  
ATOM   1787  CG  ARG A 218      -4.356 -19.018  -1.087  1.00 86.59           C  
ATOM   1788  CD  ARG A 218      -5.007 -20.270  -0.515  1.00 86.59           C  
ATOM   1789  NE  ARG A 218      -6.407 -20.380  -0.913  1.00 86.59           N  
ATOM   1790  NH1 ARG A 218      -6.808 -22.319   0.277  1.00 86.59           N  
ATOM   1791  NH2 ARG A 218      -8.487 -21.353  -0.949  1.00 86.59           N  
ATOM   1792  CZ  ARG A 218      -7.231 -21.350  -0.527  1.00 86.59           C  
ATOM   1793  N   TYR A 219      -3.657 -17.632  -5.586  1.00 85.82           N  
ATOM   1794  CA  TYR A 219      -3.173 -17.832  -6.948  1.00 85.82           C  
ATOM   1795  C   TYR A 219      -1.857 -17.099  -7.171  1.00 85.82           C  
ATOM   1796  CB  TYR A 219      -4.216 -17.356  -7.964  1.00 85.82           C  
ATOM   1797  O   TYR A 219      -1.163 -17.343  -8.161  1.00 85.82           O  
ATOM   1798  CG  TYR A 219      -4.539 -15.885  -7.858  1.00 85.82           C  
ATOM   1799  CD1 TYR A 219      -5.592 -15.440  -7.062  1.00 85.82           C  
ATOM   1800  CD2 TYR A 219      -3.795 -14.939  -8.554  1.00 85.82           C  
ATOM   1801  CE1 TYR A 219      -5.895 -14.086  -6.962  1.00 85.82           C  
ATOM   1802  CE2 TYR A 219      -4.089 -13.583  -8.462  1.00 85.82           C  
ATOM   1803  OH  TYR A 219      -5.435 -11.825  -7.570  1.00 85.82           O  
ATOM   1804  CZ  TYR A 219      -5.139 -13.166  -7.665  1.00 85.82           C  
ATOM   1805  N   LEU A 220      -1.483 -16.142  -6.358  1.00 86.20           N  
ATOM   1806  CA  LEU A 220      -0.218 -15.419  -6.445  1.00 86.20           C  
ATOM   1807  C   LEU A 220       0.923 -16.249  -5.866  1.00 86.20           C  
ATOM   1808  CB  LEU A 220      -0.314 -14.079  -5.711  1.00 86.20           C  
ATOM   1809  O   LEU A 220       0.801 -16.800  -4.770  1.00 86.20           O  
ATOM   1810  CG  LEU A 220      -1.356 -13.091  -6.239  1.00 86.20           C  
ATOM   1811  CD1 LEU A 220      -1.530 -11.933  -5.261  1.00 86.20           C  
ATOM   1812  CD2 LEU A 220      -0.955 -12.577  -7.617  1.00 86.20           C  
ATOM   1813  N   PRO A 221       2.015 -16.423  -6.559  1.00 83.21           N  
ATOM   1814  CA  PRO A 221       3.116 -17.274  -6.101  1.00 83.21           C  
ATOM   1815  C   PRO A 221       3.760 -16.764  -4.814  1.00 83.21           C  
ATOM   1816  CB  PRO A 221       4.108 -17.224  -7.266  1.00 83.21           C  
ATOM   1817  O   PRO A 221       4.480 -17.508  -4.143  1.00 83.21           O  
ATOM   1818  CG  PRO A 221       3.718 -16.012  -8.048  1.00 83.21           C  
ATOM   1819  CD  PRO A 221       2.279 -15.698  -7.756  1.00 83.21           C  
ATOM   1820  N   TYR A 222       3.607 -15.560  -4.451  1.00 80.48           N  
ATOM   1821  CA  TYR A 222       4.290 -15.005  -3.287  1.00 80.48           C  
ATOM   1822  C   TYR A 222       3.357 -14.949  -2.083  1.00 80.48           C  
ATOM   1823  CB  TYR A 222       4.827 -13.605  -3.596  1.00 80.48           C  
ATOM   1824  O   TYR A 222       3.707 -14.382  -1.045  1.00 80.48           O  
ATOM   1825  CG  TYR A 222       3.965 -12.821  -4.555  1.00 80.48           C  
ATOM   1826  CD1 TYR A 222       4.262 -12.779  -5.916  1.00 80.48           C  
ATOM   1827  CD2 TYR A 222       2.851 -12.121  -4.104  1.00 80.48           C  
ATOM   1828  CE1 TYR A 222       3.471 -12.057  -6.803  1.00 80.48           C  
ATOM   1829  CE2 TYR A 222       2.053 -11.395  -4.982  1.00 80.48           C  
ATOM   1830  OH  TYR A 222       1.584 -10.653  -7.201  1.00 80.48           O  
ATOM   1831  CZ  TYR A 222       2.370 -11.369  -6.328  1.00 80.48           C  
ATOM   1832  N   PHE A 223       2.136 -15.519  -2.295  1.00 75.48           N  
ATOM   1833  CA  PHE A 223       1.226 -15.578  -1.157  1.00 75.48           C  
ATOM   1834  C   PHE A 223       1.731 -16.564  -0.111  1.00 75.48           C  
ATOM   1835  CB  PHE A 223      -0.182 -15.971  -1.614  1.00 75.48           C  
ATOM   1836  O   PHE A 223       2.034 -17.715  -0.430  1.00 75.48           O  
ATOM   1837  CG  PHE A 223      -1.233 -15.804  -0.550  1.00 75.48           C  
ATOM   1838  CD1 PHE A 223      -1.664 -16.892   0.199  1.00 75.48           C  
ATOM   1839  CD2 PHE A 223      -1.791 -14.557  -0.299  1.00 75.48           C  
ATOM   1840  CE1 PHE A 223      -2.637 -16.740   1.184  1.00 75.48           C  
ATOM   1841  CE2 PHE A 223      -2.764 -14.397   0.684  1.00 75.48           C  
ATOM   1842  CZ  PHE A 223      -3.186 -15.490   1.423  1.00 75.48           C  
ATOM   1843  N   GLU A 224       2.323 -16.109   0.986  1.00 66.53           N  
ATOM   1844  CA  GLU A 224       2.773 -16.990   2.060  1.00 66.53           C  
ATOM   1845  C   GLU A 224       1.597 -17.485   2.897  1.00 66.53           C  
ATOM   1846  CB  GLU A 224       3.789 -16.274   2.953  1.00 66.53           C  
ATOM   1847  O   GLU A 224       0.785 -16.687   3.370  1.00 66.53           O  
ATOM   1848  CG  GLU A 224       5.158 -16.099   2.310  1.00 66.53           C  
ATOM   1849  CD  GLU A 224       6.170 -15.431   3.226  1.00 66.53           C  
ATOM   1850  OE1 GLU A 224       7.324 -15.207   2.795  1.00 66.53           O  
ATOM   1851  OE2 GLU A 224       5.807 -15.130   4.385  1.00 66.53           O  
ATOM   1852  N   VAL A 225       1.251 -18.829   2.664  1.00 54.14           N  
ATOM   1853  CA  VAL A 225       0.310 -19.568   3.498  1.00 54.14           C  
ATOM   1854  C   VAL A 225       0.652 -19.360   4.972  1.00 54.14           C  
ATOM   1855  CB  VAL A 225       0.311 -21.075   3.158  1.00 54.14           C  
ATOM   1856  O   VAL A 225       1.800 -19.544   5.381  1.00 54.14           O  
ATOM   1857  CG1 VAL A 225      -0.703 -21.824   4.022  1.00 54.14           C  
ATOM   1858  CG2 VAL A 225       0.014 -21.287   1.675  1.00 54.14           C  
ATOM   1859  N   GLY A 226      -0.041 -18.467   5.697  1.00 49.59           N  
ATOM   1860  CA  GLY A 226       0.149 -18.217   7.117  1.00 49.59           C  
ATOM   1861  C   GLY A 226       0.413 -16.757   7.435  1.00 49.59           C  
ATOM   1862  O   GLY A 226       0.513 -16.380   8.605  1.00 49.59           O  
ATOM   1863  N   SER A 227       0.705 -16.083   6.249  1.00 50.20           N  
ATOM   1864  CA  SER A 227       0.825 -14.649   6.490  1.00 50.20           C  
ATOM   1865  C   SER A 227      -0.545 -13.981   6.547  1.00 50.20           C  
ATOM   1866  CB  SER A 227       1.676 -13.991   5.402  1.00 50.20           C  
ATOM   1867  O   SER A 227      -1.385 -14.200   5.672  1.00 50.20           O  
ATOM   1868  OG  SER A 227       0.953 -13.894   4.187  1.00 50.20           O  
ATOM   1869  N   GLU A 228      -1.582 -14.652   7.377  1.00 47.89           N  
ATOM   1870  CA  GLU A 228      -2.794 -13.974   7.828  1.00 47.89           C  
ATOM   1871  C   GLU A 228      -2.940 -12.606   7.167  1.00 47.89           C  
ATOM   1872  CB  GLU A 228      -2.791 -13.824   9.352  1.00 47.89           C  
ATOM   1873  O   GLU A 228      -3.874 -11.861   7.470  1.00 47.89           O  
ATOM   1874  CG  GLU A 228      -3.060 -15.123  10.098  1.00 47.89           C  
ATOM   1875  CD  GLU A 228      -3.103 -14.950  11.608  1.00 47.89           C  
ATOM   1876  OE1 GLU A 228      -3.365 -15.942  12.325  1.00 47.89           O  
ATOM   1877  OE2 GLU A 228      -2.875 -13.813  12.077  1.00 47.89           O  
ATOM   1878  N   LEU A 229      -2.278 -12.269   6.021  1.00 59.22           N  
ATOM   1879  CA  LEU A 229      -2.077 -10.913   5.520  1.00 59.22           C  
ATOM   1880  C   LEU A 229      -3.130 -10.559   4.474  1.00 59.22           C  
ATOM   1881  CB  LEU A 229      -0.676 -10.765   4.921  1.00 59.22           C  
ATOM   1882  O   LEU A 229      -2.793 -10.133   3.368  1.00 59.22           O  
ATOM   1883  CG  LEU A 229       0.461 -10.506   5.911  1.00 59.22           C  
ATOM   1884  CD1 LEU A 229       1.746 -11.168   5.426  1.00 59.22           C  
ATOM   1885  CD2 LEU A 229       0.666  -9.008   6.110  1.00 59.22           C  
ATOM   1886  N   ARG A 230      -4.344 -11.077   4.725  1.00 65.47           N  
ATOM   1887  CA  ARG A 230      -5.383 -10.635   3.801  1.00 65.47           C  
ATOM   1888  C   ARG A 230      -6.064  -9.369   4.309  1.00 65.47           C  
ATOM   1889  CB  ARG A 230      -6.421 -11.740   3.591  1.00 65.47           C  
ATOM   1890  O   ARG A 230      -6.584  -9.342   5.426  1.00 65.47           O  
ATOM   1891  CG  ARG A 230      -7.458 -11.416   2.527  1.00 65.47           C  
ATOM   1892  CD  ARG A 230      -8.465 -12.546   2.359  1.00 65.47           C  
ATOM   1893  NE  ARG A 230      -9.529 -12.185   1.427  1.00 65.47           N  
ATOM   1894  NH1 ARG A 230     -10.705 -14.157   1.683  1.00 65.47           N  
ATOM   1895  NH2 ARG A 230     -11.479 -12.531   0.265  1.00 65.47           N  
ATOM   1896  CZ  ARG A 230     -10.568 -12.958   1.127  1.00 65.47           C  
ATOM   1897  N   VAL A 231      -5.651  -8.207   3.641  1.00 76.73           N  
ATOM   1898  CA  VAL A 231      -6.445  -7.018   3.931  1.00 76.73           C  
ATOM   1899  C   VAL A 231      -7.579  -6.892   2.917  1.00 76.73           C  
ATOM   1900  CB  VAL A 231      -5.577  -5.739   3.921  1.00 76.73           C  
ATOM   1901  O   VAL A 231      -7.339  -6.868   1.707  1.00 76.73           O  
ATOM   1902  CG1 VAL A 231      -6.420  -4.511   4.257  1.00 76.73           C  
ATOM   1903  CG2 VAL A 231      -4.413  -5.877   4.901  1.00 76.73           C  
ATOM   1904  N   ILE A 232      -8.772  -7.010   3.413  1.00 79.93           N  
ATOM   1905  CA  ILE A 232      -9.938  -6.941   2.539  1.00 79.93           C  
ATOM   1906  C   ILE A 232     -10.462  -5.507   2.490  1.00 79.93           C  
ATOM   1907  CB  ILE A 232     -11.053  -7.903   3.009  1.00 79.93           C  
ATOM   1908  O   ILE A 232     -10.795  -4.925   3.524  1.00 79.93           O  
ATOM   1909  CG1 ILE A 232     -10.533  -9.344   3.048  1.00 79.93           C  
ATOM   1910  CG2 ILE A 232     -12.282  -7.789   2.102  1.00 79.93           C  
ATOM   1911  CD1 ILE A 232     -11.498 -10.333   3.686  1.00 79.93           C  
ATOM   1912  N   LEU A 233     -10.366  -4.942   1.233  1.00 77.58           N  
ATOM   1913  CA  LEU A 233     -10.994  -3.644   1.013  1.00 77.58           C  
ATOM   1914  C   LEU A 233     -12.210  -3.776   0.101  1.00 77.58           C  
ATOM   1915  CB  LEU A 233      -9.992  -2.658   0.406  1.00 77.58           C  
ATOM   1916  O   LEU A 233     -12.099  -4.280  -1.019  1.00 77.58           O  
ATOM   1917  CG  LEU A 233      -8.789  -2.293   1.276  1.00 77.58           C  
ATOM   1918  CD1 LEU A 233      -7.822  -1.406   0.499  1.00 77.58           C  
ATOM   1919  CD2 LEU A 233      -9.244  -1.602   2.557  1.00 77.58           C  
ATOM   1920  N   LYS A 234     -13.413  -3.826   0.659  1.00 75.02           N  
ATOM   1921  CA  LYS A 234     -14.627  -4.034  -0.125  1.00 75.02           C  
ATOM   1922  C   LYS A 234     -15.263  -2.703  -0.516  1.00 75.02           C  
ATOM   1923  CB  LYS A 234     -15.630  -4.885   0.655  1.00 75.02           C  
ATOM   1924  O   LYS A 234     -15.294  -1.765   0.284  1.00 75.02           O  
ATOM   1925  CG  LYS A 234     -15.216  -6.341   0.813  1.00 75.02           C  
ATOM   1926  CD  LYS A 234     -16.322  -7.171   1.451  1.00 75.02           C  
ATOM   1927  CE  LYS A 234     -15.911  -8.629   1.602  1.00 75.02           C  
ATOM   1928  NZ  LYS A 234     -17.003  -9.453   2.204  1.00 75.02           N  
ATOM   1929  N   GLU A 235     -15.588  -2.496  -1.855  1.00 73.56           N  
ATOM   1930  CA  GLU A 235     -16.332  -1.320  -2.297  1.00 73.56           C  
ATOM   1931  C   GLU A 235     -17.806  -1.423  -1.913  1.00 73.56           C  
ATOM   1932  CB  GLU A 235     -16.196  -1.135  -3.811  1.00 73.56           C  
ATOM   1933  O   GLU A 235     -18.330  -2.524  -1.729  1.00 73.56           O  
ATOM   1934  CG  GLU A 235     -16.519   0.273  -4.289  1.00 73.56           C  
ATOM   1935  CD  GLU A 235     -16.155   0.510  -5.746  1.00 73.56           C  
ATOM   1936  OE1 GLU A 235     -16.300   1.656  -6.229  1.00 73.56           O  
ATOM   1937  OE2 GLU A 235     -15.722  -0.458  -6.410  1.00 73.56           O  
ATOM   1938  N   ASP A 236     -18.378  -0.179  -1.849  1.00 71.70           N  
ATOM   1939  CA  ASP A 236     -19.824  -0.074  -1.679  1.00 71.70           C  
ATOM   1940  C   ASP A 236     -20.560  -0.562  -2.924  1.00 71.70           C  
ATOM   1941  CB  ASP A 236     -20.223   1.369  -1.363  1.00 71.70           C  
ATOM   1942  O   ASP A 236     -20.170  -0.240  -4.049  1.00 71.70           O  
ATOM   1943  CG  ASP A 236     -19.758   1.827   0.008  1.00 71.70           C  
ATOM   1944  OD1 ASP A 236     -19.497   0.971   0.881  1.00 71.70           O  
ATOM   1945  OD2 ASP A 236     -19.655   3.055   0.219  1.00 71.70           O  
ATOM   1946  N   GLU A 237     -21.347  -1.546  -2.724  1.00 72.67           N  
ATOM   1947  CA  GLU A 237     -22.223  -1.927  -3.828  1.00 72.67           C  
ATOM   1948  C   GLU A 237     -23.361  -0.924  -4.000  1.00 72.67           C  
ATOM   1949  CB  GLU A 237     -22.789  -3.331  -3.605  1.00 72.67           C  
ATOM   1950  O   GLU A 237     -23.853  -0.361  -3.020  1.00 72.67           O  
ATOM   1951  CG  GLU A 237     -21.735  -4.429  -3.621  1.00 72.67           C  
ATOM   1952  CD  GLU A 237     -22.324  -5.828  -3.545  1.00 72.67           C  
ATOM   1953  OE1 GLU A 237     -21.551  -6.813  -3.526  1.00 72.67           O  
ATOM   1954  OE2 GLU A 237     -23.570  -5.941  -3.504  1.00 72.67           O  
ATOM   1955  N   ALA A 238     -23.481  -0.298  -5.234  1.00 75.29           N  
ATOM   1956  CA  ALA A 238     -24.457   0.726  -5.598  1.00 75.29           C  
ATOM   1957  C   ALA A 238     -25.812   0.447  -4.954  1.00 75.29           C  
ATOM   1958  CB  ALA A 238     -24.600   0.810  -7.116  1.00 75.29           C  
ATOM   1959  O   ALA A 238     -26.524   1.375  -4.564  1.00 75.29           O  
ATOM   1960  N   ASN A 239     -26.082  -0.802  -4.523  1.00 78.71           N  
ATOM   1961  CA  ASN A 239     -27.417  -1.134  -4.035  1.00 78.71           C  
ATOM   1962  C   ASN A 239     -27.407  -1.439  -2.540  1.00 78.71           C  
ATOM   1963  CB  ASN A 239     -27.995  -2.316  -4.815  1.00 78.71           C  
ATOM   1964  O   ASN A 239     -28.338  -2.059  -2.023  1.00 78.71           O  
ATOM   1965  CG  ASN A 239     -28.226  -1.993  -6.278  1.00 78.71           C  
ATOM   1966  ND2 ASN A 239     -28.111  -3.003  -7.133  1.00 78.71           N  
ATOM   1967  OD1 ASN A 239     -28.505  -0.846  -6.637  1.00 78.71           O  
ATOM   1968  N   TYR A 240     -26.385  -0.900  -1.901  1.00 82.20           N  
ATOM   1969  CA  TYR A 240     -26.318  -1.237  -0.484  1.00 82.20           C  
ATOM   1970  C   TYR A 240     -27.276  -0.374   0.328  1.00 82.20           C  
ATOM   1971  CB  TYR A 240     -24.889  -1.066   0.042  1.00 82.20           C  
ATOM   1972  O   TYR A 240     -27.492   0.797   0.006  1.00 82.20           O  
ATOM   1973  CG  TYR A 240     -24.008  -2.269  -0.194  1.00 82.20           C  
ATOM   1974  CD1 TYR A 240     -24.459  -3.350  -0.947  1.00 82.20           C  
ATOM   1975  CD2 TYR A 240     -22.723  -2.326   0.336  1.00 82.20           C  
ATOM   1976  CE1 TYR A 240     -23.651  -4.461  -1.166  1.00 82.20           C  
ATOM   1977  CE2 TYR A 240     -21.907  -3.432   0.124  1.00 82.20           C  
ATOM   1978  OH  TYR A 240     -21.574  -5.590  -0.841  1.00 82.20           O  
ATOM   1979  CZ  TYR A 240     -22.378  -4.493  -0.628  1.00 82.20           C  
ATOM   1980  N   THR A 241     -28.006  -1.063   1.213  1.00 85.30           N  
ATOM   1981  CA  THR A 241     -28.706  -0.301   2.242  1.00 85.30           C  
ATOM   1982  C   THR A 241     -27.729   0.564   3.033  1.00 85.30           C  
ATOM   1983  CB  THR A 241     -29.468  -1.232   3.204  1.00 85.30           C  
ATOM   1984  O   THR A 241     -26.514   0.370   2.953  1.00 85.30           O  
ATOM   1985  CG2 THR A 241     -30.448  -2.122   2.447  1.00 85.30           C  
ATOM   1986  OG1 THR A 241     -28.529  -2.059   3.903  1.00 85.30           O  
ATOM   1987  N   SER A 242     -28.126   1.657   3.599  1.00 84.11           N  
ATOM   1988  CA  SER A 242     -27.297   2.543   4.410  1.00 84.11           C  
ATOM   1989  C   SER A 242     -26.505   1.759   5.451  1.00 84.11           C  
ATOM   1990  CB  SER A 242     -28.159   3.599   5.103  1.00 84.11           C  
ATOM   1991  O   SER A 242     -25.330   2.047   5.691  1.00 84.11           O  
ATOM   1992  OG  SER A 242     -29.105   2.990   5.964  1.00 84.11           O  
ATOM   1993  N   THR A 243     -27.119   0.765   6.092  1.00 85.53           N  
ATOM   1994  CA  THR A 243     -26.466  -0.070   7.094  1.00 85.53           C  
ATOM   1995  C   THR A 243     -25.307  -0.848   6.478  1.00 85.53           C  
ATOM   1996  CB  THR A 243     -27.462  -1.051   7.739  1.00 85.53           C  
ATOM   1997  O   THR A 243     -24.225  -0.926   7.063  1.00 85.53           O  
ATOM   1998  CG2 THR A 243     -26.789  -1.884   8.825  1.00 85.53           C  
ATOM   1999  OG1 THR A 243     -28.544  -0.313   8.320  1.00 85.53           O  
ATOM   2000  N   LEU A 244     -25.507  -1.351   5.303  1.00 87.96           N  
ATOM   2001  CA  LEU A 244     -24.475  -2.110   4.606  1.00 87.96           C  
ATOM   2002  C   LEU A 244     -23.334  -1.198   4.165  1.00 87.96           C  
ATOM   2003  CB  LEU A 244     -25.066  -2.830   3.391  1.00 87.96           C  
ATOM   2004  O   LEU A 244     -22.170  -1.605   4.172  1.00 87.96           O  
ATOM   2005  CG  LEU A 244     -25.955  -4.039   3.686  1.00 87.96           C  
ATOM   2006  CD1 LEU A 244     -26.629  -4.526   2.408  1.00 87.96           C  
ATOM   2007  CD2 LEU A 244     -25.141  -5.158   4.327  1.00 87.96           C  
ATOM   2008  N   ARG A 245     -23.716   0.015   3.831  1.00 89.79           N  
ATOM   2009  CA  ARG A 245     -22.698   0.986   3.443  1.00 89.79           C  
ATOM   2010  C   ARG A 245     -21.784   1.320   4.617  1.00 89.79           C  
ATOM   2011  CB  ARG A 245     -23.350   2.262   2.905  1.00 89.79           C  
ATOM   2012  O   ARG A 245     -20.565   1.408   4.456  1.00 89.79           O  
ATOM   2013  CG  ARG A 245     -23.973   2.102   1.528  1.00 89.79           C  
ATOM   2014  CD  ARG A 245     -24.555   3.412   1.016  1.00 89.79           C  
ATOM   2015  NE  ARG A 245     -25.129   3.263  -0.318  1.00 89.79           N  
ATOM   2016  NH1 ARG A 245     -25.737   5.481  -0.530  1.00 89.79           N  
ATOM   2017  NH2 ARG A 245     -26.170   4.002  -2.227  1.00 89.79           N  
ATOM   2018  CZ  ARG A 245     -25.677   4.249  -1.022  1.00 89.79           C  
ATOM   2019  N   LEU A 246     -22.445   1.576   5.751  1.00 91.24           N  
ATOM   2020  CA  LEU A 246     -21.678   1.874   6.955  1.00 91.24           C  
ATOM   2021  C   LEU A 246     -20.755   0.713   7.312  1.00 91.24           C  
ATOM   2022  CB  LEU A 246     -22.615   2.176   8.127  1.00 91.24           C  
ATOM   2023  O   LEU A 246     -19.583   0.922   7.633  1.00 91.24           O  
ATOM   2024  CG  LEU A 246     -21.946   2.531   9.456  1.00 91.24           C  
ATOM   2025  CD1 LEU A 246     -21.051   3.755   9.289  1.00 91.24           C  
ATOM   2026  CD2 LEU A 246     -22.995   2.773  10.536  1.00 91.24           C  
ATOM   2027  N   SER A 247     -21.250  -0.500   7.309  1.00 90.42           N  
ATOM   2028  CA  SER A 247     -20.451  -1.684   7.607  1.00 90.42           C  
ATOM   2029  C   SER A 247     -19.284  -1.822   6.636  1.00 90.42           C  
ATOM   2030  CB  SER A 247     -21.319  -2.942   7.558  1.00 90.42           C  
ATOM   2031  O   SER A 247     -18.164  -2.136   7.043  1.00 90.42           O  
ATOM   2032  OG  SER A 247     -22.328  -2.897   8.552  1.00 90.42           O  
ATOM   2033  N   SER A 248     -19.582  -1.666   5.373  1.00 89.70           N  
ATOM   2034  CA  SER A 248     -18.540  -1.735   4.354  1.00 89.70           C  
ATOM   2035  C   SER A 248     -17.457  -0.688   4.599  1.00 89.70           C  
ATOM   2036  CB  SER A 248     -19.139  -1.543   2.960  1.00 89.70           C  
ATOM   2037  O   SER A 248     -16.266  -0.978   4.469  1.00 89.70           O  
ATOM   2038  OG  SER A 248     -18.129  -1.594   1.967  1.00 89.70           O  
ATOM   2039  N   LEU A 249     -17.894   0.511   4.918  1.00 92.33           N  
ATOM   2040  CA  LEU A 249     -16.967   1.593   5.231  1.00 92.33           C  
ATOM   2041  C   LEU A 249     -16.081   1.224   6.416  1.00 92.33           C  
ATOM   2042  CB  LEU A 249     -17.731   2.884   5.534  1.00 92.33           C  
ATOM   2043  O   LEU A 249     -14.864   1.418   6.371  1.00 92.33           O  
ATOM   2044  CG  LEU A 249     -16.884   4.136   5.764  1.00 92.33           C  
ATOM   2045  CD1 LEU A 249     -16.075   4.467   4.514  1.00 92.33           C  
ATOM   2046  CD2 LEU A 249     -17.766   5.314   6.163  1.00 92.33           C  
ATOM   2047  N   GLN A 250     -16.640   0.739   7.490  1.00 93.39           N  
ATOM   2048  CA  GLN A 250     -15.897   0.340   8.681  1.00 93.39           C  
ATOM   2049  C   GLN A 250     -14.895  -0.766   8.359  1.00 93.39           C  
ATOM   2050  CB  GLN A 250     -16.853  -0.121   9.782  1.00 93.39           C  
ATOM   2051  O   GLN A 250     -13.770  -0.757   8.862  1.00 93.39           O  
ATOM   2052  CG  GLN A 250     -17.715   0.995  10.355  1.00 93.39           C  
ATOM   2053  CD  GLN A 250     -18.696   0.500  11.401  1.00 93.39           C  
ATOM   2054  NE2 GLN A 250     -19.274   1.427  12.158  1.00 93.39           N  
ATOM   2055  OE1 GLN A 250     -18.934  -0.705  11.528  1.00 93.39           O  
ATOM   2056  N   ILE A 251     -15.273  -1.751   7.562  1.00 91.82           N  
ATOM   2057  CA  ILE A 251     -14.400  -2.846   7.152  1.00 91.82           C  
ATOM   2058  C   ILE A 251     -13.195  -2.290   6.397  1.00 91.82           C  
ATOM   2059  CB  ILE A 251     -15.154  -3.872   6.276  1.00 91.82           C  
ATOM   2060  O   ILE A 251     -12.059  -2.705   6.637  1.00 91.82           O  
ATOM   2061  CG1 ILE A 251     -16.180  -4.640   7.118  1.00 91.82           C  
ATOM   2062  CG2 ILE A 251     -14.170  -4.833   5.602  1.00 91.82           C  
ATOM   2063  CD1 ILE A 251     -17.140  -5.492   6.298  1.00 91.82           C  
ATOM   2064  N   ARG A 252     -13.448  -1.363   5.535  1.00 92.00           N  
ATOM   2065  CA  ARG A 252     -12.365  -0.739   4.782  1.00 92.00           C  
ATOM   2066  C   ARG A 252     -11.401  -0.009   5.711  1.00 92.00           C  
ATOM   2067  CB  ARG A 252     -12.924   0.231   3.739  1.00 92.00           C  
ATOM   2068  O   ARG A 252     -10.183  -0.136   5.574  1.00 92.00           O  
ATOM   2069  CG  ARG A 252     -13.542  -0.452   2.530  1.00 92.00           C  
ATOM   2070  CD  ARG A 252     -13.853   0.540   1.419  1.00 92.00           C  
ATOM   2071  NE  ARG A 252     -14.872   1.504   1.826  1.00 92.00           N  
ATOM   2072  NH1 ARG A 252     -15.030   2.522  -0.242  1.00 92.00           N  
ATOM   2073  NH2 ARG A 252     -16.328   3.250   1.501  1.00 92.00           N  
ATOM   2074  CZ  ARG A 252     -15.408   2.423   1.027  1.00 92.00           C  
ATOM   2075  N   HIS A 253     -11.986   0.785   6.575  1.00 94.85           N  
ATOM   2076  CA  HIS A 253     -11.151   1.521   7.518  1.00 94.85           C  
ATOM   2077  C   HIS A 253     -10.298   0.573   8.354  1.00 94.85           C  
ATOM   2078  CB  HIS A 253     -12.015   2.392   8.431  1.00 94.85           C  
ATOM   2079  O   HIS A 253      -9.095   0.794   8.516  1.00 94.85           O  
ATOM   2080  CG  HIS A 253     -12.678   3.530   7.723  1.00 94.85           C  
ATOM   2081  CD2 HIS A 253     -12.500   4.027   6.476  1.00 94.85           C  
ATOM   2082  ND1 HIS A 253     -13.657   4.303   8.310  1.00 94.85           N  
ATOM   2083  CE1 HIS A 253     -14.053   5.228   7.451  1.00 94.85           C  
ATOM   2084  NE2 HIS A 253     -13.366   5.082   6.331  1.00 94.85           N  
ATOM   2085  N   LYS A 254     -10.920  -0.449   8.862  1.00 93.31           N  
ATOM   2086  CA  LYS A 254     -10.189  -1.424   9.666  1.00 93.31           C  
ATOM   2087  C   LYS A 254      -9.123  -2.133   8.835  1.00 93.31           C  
ATOM   2088  CB  LYS A 254     -11.150  -2.449  10.270  1.00 93.31           C  
ATOM   2089  O   LYS A 254      -8.028  -2.411   9.328  1.00 93.31           O  
ATOM   2090  CG  LYS A 254     -12.013  -1.900  11.397  1.00 93.31           C  
ATOM   2091  CD  LYS A 254     -12.932  -2.971  11.970  1.00 93.31           C  
ATOM   2092  CE  LYS A 254     -13.805  -2.420  13.088  1.00 93.31           C  
ATOM   2093  NZ  LYS A 254     -14.751  -3.450  13.612  1.00 93.31           N  
ATOM   2094  N   GLY A 255      -9.491  -2.456   7.608  1.00 92.63           N  
ATOM   2095  CA  GLY A 255      -8.506  -3.021   6.700  1.00 92.63           C  
ATOM   2096  C   GLY A 255      -7.299  -2.125   6.497  1.00 92.63           C  
ATOM   2097  O   GLY A 255      -6.162  -2.602   6.471  1.00 92.63           O  
ATOM   2098  N   PHE A 256      -7.537  -0.849   6.394  1.00 94.66           N  
ATOM   2099  CA  PHE A 256      -6.445   0.100   6.217  1.00 94.66           C  
ATOM   2100  C   PHE A 256      -5.533   0.110   7.438  1.00 94.66           C  
ATOM   2101  CB  PHE A 256      -6.991   1.508   5.958  1.00 94.66           C  
ATOM   2102  O   PHE A 256      -4.308   0.139   7.303  1.00 94.66           O  
ATOM   2103  CG  PHE A 256      -5.922   2.538   5.715  1.00 94.66           C  
ATOM   2104  CD1 PHE A 256      -5.703   3.562   6.628  1.00 94.66           C  
ATOM   2105  CD2 PHE A 256      -5.135   2.483   4.572  1.00 94.66           C  
ATOM   2106  CE1 PHE A 256      -4.714   4.518   6.406  1.00 94.66           C  
ATOM   2107  CE2 PHE A 256      -4.145   3.435   4.342  1.00 94.66           C  
ATOM   2108  CZ  PHE A 256      -3.937   4.451   5.260  1.00 94.66           C  
ATOM   2109  N   PHE A 257      -6.106   0.141   8.663  1.00 94.81           N  
ATOM   2110  CA  PHE A 257      -5.300   0.089   9.876  1.00 94.81           C  
ATOM   2111  C   PHE A 257      -4.435  -1.166   9.898  1.00 94.81           C  
ATOM   2112  CB  PHE A 257      -6.194   0.132  11.120  1.00 94.81           C  
ATOM   2113  O   PHE A 257      -3.258  -1.109  10.261  1.00 94.81           O  
ATOM   2114  CG  PHE A 257      -6.769   1.492  11.407  1.00 94.81           C  
ATOM   2115  CD1 PHE A 257      -5.937   2.592  11.578  1.00 94.81           C  
ATOM   2116  CD2 PHE A 257      -8.142   1.671  11.506  1.00 94.81           C  
ATOM   2117  CE1 PHE A 257      -6.466   3.852  11.844  1.00 94.81           C  
ATOM   2118  CE2 PHE A 257      -8.679   2.928  11.772  1.00 94.81           C  
ATOM   2119  CZ  PHE A 257      -7.839   4.017  11.941  1.00 94.81           C  
ATOM   2120  N   LYS A 258      -5.029  -2.251   9.556  1.00 92.67           N  
ATOM   2121  CA  LYS A 258      -4.286  -3.507   9.503  1.00 92.67           C  
ATOM   2122  C   LYS A 258      -3.120  -3.415   8.523  1.00 92.67           C  
ATOM   2123  CB  LYS A 258      -5.210  -4.661   9.111  1.00 92.67           C  
ATOM   2124  O   LYS A 258      -2.033  -3.932   8.792  1.00 92.67           O  
ATOM   2125  CG  LYS A 258      -6.105  -5.148  10.241  1.00 92.67           C  
ATOM   2126  CD  LYS A 258      -6.901  -6.380   9.831  1.00 92.67           C  
ATOM   2127  CE  LYS A 258      -7.813  -6.857  10.954  1.00 92.67           C  
ATOM   2128  NZ  LYS A 258      -8.594  -8.066  10.558  1.00 92.67           N  
ATOM   2129  N   LEU A 259      -3.419  -2.760   7.373  1.00 93.43           N  
ATOM   2130  CA  LEU A 259      -2.357  -2.548   6.396  1.00 93.43           C  
ATOM   2131  C   LEU A 259      -1.230  -1.711   6.993  1.00 93.43           C  
ATOM   2132  CB  LEU A 259      -2.909  -1.862   5.144  1.00 93.43           C  
ATOM   2133  O   LEU A 259      -0.054  -2.060   6.859  1.00 93.43           O  
ATOM   2134  CG  LEU A 259      -1.885  -1.475   4.076  1.00 93.43           C  
ATOM   2135  CD1 LEU A 259      -1.125  -2.708   3.598  1.00 93.43           C  
ATOM   2136  CD2 LEU A 259      -2.570  -0.775   2.906  1.00 93.43           C  
ATOM   2137  N   LEU A 260      -1.538  -0.623   7.665  1.00 93.30           N  
ATOM   2138  CA  LEU A 260      -0.528   0.243   8.265  1.00 93.30           C  
ATOM   2139  C   LEU A 260       0.317  -0.527   9.274  1.00 93.30           C  
ATOM   2140  CB  LEU A 260      -1.188   1.445   8.945  1.00 93.30           C  
ATOM   2141  O   LEU A 260       1.530  -0.324   9.358  1.00 93.30           O  
ATOM   2142  CG  LEU A 260      -1.779   2.508   8.017  1.00 93.30           C  
ATOM   2143  CD1 LEU A 260      -2.423   3.624   8.833  1.00 93.30           C  
ATOM   2144  CD2 LEU A 260      -0.704   3.068   7.092  1.00 93.30           C  
ATOM   2145  N   GLU A 261      -0.243  -1.305  10.092  1.00 91.13           N  
ATOM   2146  CA  GLU A 261       0.461  -2.095  11.097  1.00 91.13           C  
ATOM   2147  C   GLU A 261       1.499  -3.009  10.453  1.00 91.13           C  
ATOM   2148  CB  GLU A 261      -0.529  -2.922  11.922  1.00 91.13           C  
ATOM   2149  O   GLU A 261       2.543  -3.288  11.047  1.00 91.13           O  
ATOM   2150  CG  GLU A 261      -1.383  -2.093  12.869  1.00 91.13           C  
ATOM   2151  CD  GLU A 261      -2.435  -2.912  13.601  1.00 91.13           C  
ATOM   2152  OE1 GLU A 261      -3.138  -2.356  14.474  1.00 91.13           O  
ATOM   2153  OE2 GLU A 261      -2.556  -4.120  13.298  1.00 91.13           O  
ATOM   2154  N   ARG A 262       1.333  -3.227   9.275  1.00 87.73           N  
ATOM   2155  CA  ARG A 262       2.255  -4.122   8.583  1.00 87.73           C  
ATOM   2156  C   ARG A 262       3.363  -3.337   7.888  1.00 87.73           C  
ATOM   2157  CB  ARG A 262       1.506  -4.984   7.564  1.00 87.73           C  
ATOM   2158  O   ARG A 262       4.458  -3.859   7.669  1.00 87.73           O  
ATOM   2159  CG  ARG A 262       0.524  -5.962   8.189  1.00 87.73           C  
ATOM   2160  CD  ARG A 262       1.238  -7.061   8.964  1.00 87.73           C  
ATOM   2161  NE  ARG A 262       0.305  -8.078   9.441  1.00 87.73           N  
ATOM   2162  NH1 ARG A 262       1.944  -9.549  10.140  1.00 87.73           N  
ATOM   2163  NH2 ARG A 262      -0.270 -10.089  10.389  1.00 87.73           N  
ATOM   2164  CZ  ARG A 262       0.662  -9.236   9.989  1.00 87.73           C  
ATOM   2165  N   LEU A 263       2.917  -2.288   7.448  1.00 90.07           N  
ATOM   2166  CA  LEU A 263       3.853  -1.458   6.697  1.00 90.07           C  
ATOM   2167  C   LEU A 263       4.875  -0.813   7.626  1.00 90.07           C  
ATOM   2168  CB  LEU A 263       3.102  -0.376   5.916  1.00 90.07           C  
ATOM   2169  O   LEU A 263       6.039  -0.646   7.255  1.00 90.07           O  
ATOM   2170  CG  LEU A 263       2.284  -0.851   4.714  1.00 90.07           C  
ATOM   2171  CD1 LEU A 263       1.471   0.302   4.137  1.00 90.07           C  
ATOM   2172  CD2 LEU A 263       3.196  -1.453   3.651  1.00 90.07           C  
ATOM   2173  N   LEU A 264       4.479  -0.616   8.809  1.00 87.59           N  
ATOM   2174  CA  LEU A 264       5.297   0.223   9.679  1.00 87.59           C  
ATOM   2175  C   LEU A 264       6.104  -0.629  10.654  1.00 87.59           C  
ATOM   2176  CB  LEU A 264       4.420   1.211  10.452  1.00 87.59           C  
ATOM   2177  O   LEU A 264       5.806  -1.811  10.845  1.00 87.59           O  
ATOM   2178  CG  LEU A 264       3.571   2.166   9.611  1.00 87.59           C  
ATOM   2179  CD1 LEU A 264       2.670   3.006  10.509  1.00 87.59           C  
ATOM   2180  CD2 LEU A 264       4.462   3.058   8.753  1.00 87.59           C  
ATOM   2181  N   THR A 265       7.143  -0.129  11.132  1.00 83.05           N  
ATOM   2182  CA  THR A 265       7.992  -0.794  12.114  1.00 83.05           C  
ATOM   2183  C   THR A 265       7.224  -1.050  13.408  1.00 83.05           C  
ATOM   2184  CB  THR A 265       9.252   0.037  12.417  1.00 83.05           C  
ATOM   2185  O   THR A 265       6.109  -0.554  13.582  1.00 83.05           O  
ATOM   2186  CG2 THR A 265      10.061   0.292  11.150  1.00 83.05           C  
ATOM   2187  OG1 THR A 265       8.863   1.295  12.983  1.00 83.05           O  
ATOM   2188  N   SER A 266       7.833  -1.865  14.282  1.00 79.71           N  
ATOM   2189  CA  SER A 266       7.192  -2.271  15.528  1.00 79.71           C  
ATOM   2190  C   SER A 266       6.805  -1.060  16.371  1.00 79.71           C  
ATOM   2191  CB  SER A 266       8.116  -3.187  16.332  1.00 79.71           C  
ATOM   2192  O   SER A 266       5.725  -1.031  16.966  1.00 79.71           O  
ATOM   2193  OG  SER A 266       9.323  -2.521  16.662  1.00 79.71           O  
ATOM   2194  N   HIS A 267       7.696   0.009  16.315  1.00 79.04           N  
ATOM   2195  CA  HIS A 267       7.422   1.192  17.123  1.00 79.04           C  
ATOM   2196  C   HIS A 267       6.216   1.957  16.589  1.00 79.04           C  
ATOM   2197  CB  HIS A 267       8.647   2.108  17.165  1.00 79.04           C  
ATOM   2198  O   HIS A 267       5.371   2.412  17.363  1.00 79.04           O  
ATOM   2199  CG  HIS A 267       8.411   3.393  17.893  1.00 79.04           C  
ATOM   2200  CD2 HIS A 267       8.644   3.741  19.180  1.00 79.04           C  
ATOM   2201  ND1 HIS A 267       7.867   4.503  17.285  1.00 79.04           N  
ATOM   2202  CE1 HIS A 267       7.776   5.482  18.170  1.00 79.04           C  
ATOM   2203  NE2 HIS A 267       8.241   5.045  19.328  1.00 79.04           N  
ATOM   2204  N   ASP A 268       6.019   2.030  15.411  1.00 83.67           N  
ATOM   2205  CA  ASP A 268       4.927   2.742  14.754  1.00 83.67           C  
ATOM   2206  C   ASP A 268       3.638   1.924  14.791  1.00 83.67           C  
ATOM   2207  CB  ASP A 268       5.297   3.076  13.308  1.00 83.67           C  
ATOM   2208  O   ASP A 268       2.540   2.484  14.791  1.00 83.67           O  
ATOM   2209  CG  ASP A 268       6.448   4.061  13.202  1.00 83.67           C  
ATOM   2210  OD1 ASP A 268       6.567   4.955  14.069  1.00 83.67           O  
ATOM   2211  OD2 ASP A 268       7.241   3.946  12.243  1.00 83.67           O  
ATOM   2212  N   LYS A 269       3.834   0.638  15.013  1.00 86.13           N  
ATOM   2213  CA  LYS A 269       2.688  -0.265  15.066  1.00 86.13           C  
ATOM   2214  C   LYS A 269       1.835   0.001  16.303  1.00 86.13           C  
ATOM   2215  CB  LYS A 269       3.152  -1.723  15.054  1.00 86.13           C  
ATOM   2216  O   LYS A 269       0.604  -0.038  16.235  1.00 86.13           O  
ATOM   2217  CG  LYS A 269       3.664  -2.198  13.702  1.00 86.13           C  
ATOM   2218  CD  LYS A 269       4.009  -3.681  13.725  1.00 86.13           C  
ATOM   2219  CE  LYS A 269       4.587  -4.142  12.394  1.00 86.13           C  
ATOM   2220  NZ  LYS A 269       4.955  -5.590  12.421  1.00 86.13           N  
ATOM   2221  N   ASP A 270       2.469   0.303  17.359  1.00 89.00           N  
ATOM   2222  CA  ASP A 270       1.749   0.590  18.595  1.00 89.00           C  
ATOM   2223  C   ASP A 270       0.901   1.852  18.457  1.00 89.00           C  
ATOM   2224  CB  ASP A 270       2.726   0.738  19.763  1.00 89.00           C  
ATOM   2225  O   ASP A 270      -0.231   1.903  18.944  1.00 89.00           O  
ATOM   2226  CG  ASP A 270       3.318  -0.586  20.213  1.00 89.00           C  
ATOM   2227  OD1 ASP A 270       2.794  -1.652  19.823  1.00 89.00           O  
ATOM   2228  OD2 ASP A 270       4.316  -0.563  20.966  1.00 89.00           O  
ATOM   2229  N   SER A 271       1.513   2.796  17.787  1.00 90.22           N  
ATOM   2230  CA  SER A 271       0.778   4.035  17.555  1.00 90.22           C  
ATOM   2231  C   SER A 271      -0.462   3.790  16.701  1.00 90.22           C  
ATOM   2232  CB  SER A 271       1.675   5.072  16.879  1.00 90.22           C  
ATOM   2233  O   SER A 271      -1.546   4.288  17.013  1.00 90.22           O  
ATOM   2234  OG  SER A 271       2.755   5.430  17.725  1.00 90.22           O  
ATOM   2235  N   VAL A 272      -0.291   3.037  15.669  1.00 92.50           N  
ATOM   2236  CA  VAL A 272      -1.405   2.703  14.788  1.00 92.50           C  
ATOM   2237  C   VAL A 272      -2.472   1.939  15.569  1.00 92.50           C  
ATOM   2238  CB  VAL A 272      -0.938   1.872  13.572  1.00 92.50           C  
ATOM   2239  O   VAL A 272      -3.667   2.205  15.423  1.00 92.50           O  
ATOM   2240  CG1 VAL A 272      -2.135   1.380  12.762  1.00 92.50           C  
ATOM   2241  CG2 VAL A 272       0.003   2.696  12.694  1.00 92.50           C  
ATOM   2242  N   ALA A 273      -2.048   1.011  16.439  1.00 93.25           N  
ATOM   2243  CA  ALA A 273      -2.972   0.215  17.242  1.00 93.25           C  
ATOM   2244  C   ALA A 273      -3.795   1.102  18.172  1.00 93.25           C  
ATOM   2245  CB  ALA A 273      -2.209  -0.832  18.049  1.00 93.25           C  
ATOM   2246  O   ALA A 273      -4.994   0.877  18.355  1.00 93.25           O  
ATOM   2247  N   GLN A 274      -3.177   2.076  18.734  1.00 93.09           N  
ATOM   2248  CA  GLN A 274      -3.870   2.997  19.628  1.00 93.09           C  
ATOM   2249  C   GLN A 274      -4.930   3.799  18.878  1.00 93.09           C  
ATOM   2250  CB  GLN A 274      -2.875   3.944  20.302  1.00 93.09           C  
ATOM   2251  O   GLN A 274      -6.045   3.980  19.372  1.00 93.09           O  
ATOM   2252  CG  GLN A 274      -2.004   3.272  21.355  1.00 93.09           C  
ATOM   2253  CD  GLN A 274      -1.002   4.224  21.982  1.00 93.09           C  
ATOM   2254  NE2 GLN A 274      -0.165   3.702  22.872  1.00 93.09           N  
ATOM   2255  OE1 GLN A 274      -0.980   5.418  21.668  1.00 93.09           O  
ATOM   2256  N   LEU A 275      -4.558   4.267  17.757  1.00 94.37           N  
ATOM   2257  CA  LEU A 275      -5.503   5.053  16.970  1.00 94.37           C  
ATOM   2258  C   LEU A 275      -6.618   4.170  16.420  1.00 94.37           C  
ATOM   2259  CB  LEU A 275      -4.783   5.763  15.821  1.00 94.37           C  
ATOM   2260  O   LEU A 275      -7.761   4.613  16.293  1.00 94.37           O  
ATOM   2261  CG  LEU A 275      -3.892   6.944  16.206  1.00 94.37           C  
ATOM   2262  CD1 LEU A 275      -3.104   7.431  14.994  1.00 94.37           C  
ATOM   2263  CD2 LEU A 275      -4.727   8.075  16.796  1.00 94.37           C  
ATOM   2264  N   ARG A 276      -6.277   2.953  16.074  1.00 95.75           N  
ATOM   2265  CA  ARG A 276      -7.307   1.997  15.679  1.00 95.75           C  
ATOM   2266  C   ARG A 276      -8.317   1.785  16.802  1.00 95.75           C  
ATOM   2267  CB  ARG A 276      -6.677   0.661  15.280  1.00 95.75           C  
ATOM   2268  O   ARG A 276      -9.524   1.740  16.559  1.00 95.75           O  
ATOM   2269  CG  ARG A 276      -7.679  -0.368  14.782  1.00 95.75           C  
ATOM   2270  CD  ARG A 276      -6.988  -1.609  14.235  1.00 95.75           C  
ATOM   2271  NE  ARG A 276      -6.212  -2.293  15.266  1.00 95.75           N  
ATOM   2272  NH1 ARG A 276      -6.558  -4.412  14.412  1.00 95.75           N  
ATOM   2273  NH2 ARG A 276      -5.301  -4.125  16.308  1.00 95.75           N  
ATOM   2274  CZ  ARG A 276      -6.026  -3.608  15.327  1.00 95.75           C  
ATOM   2275  N   LYS A 277      -7.827   1.608  18.020  1.00 96.17           N  
ATOM   2276  CA  LYS A 277      -8.704   1.466  19.178  1.00 96.17           C  
ATOM   2277  C   LYS A 277      -9.583   2.700  19.358  1.00 96.17           C  
ATOM   2278  CB  LYS A 277      -7.884   1.218  20.445  1.00 96.17           C  
ATOM   2279  O   LYS A 277     -10.767   2.584  19.681  1.00 96.17           O  
ATOM   2280  CG  LYS A 277      -7.291  -0.181  20.535  1.00 96.17           C  
ATOM   2281  CD  LYS A 277      -6.529  -0.382  21.838  1.00 96.17           C  
ATOM   2282  CE  LYS A 277      -5.844  -1.742  21.882  1.00 96.17           C  
ATOM   2283  NZ  LYS A 277      -5.030  -1.912  23.123  1.00 96.17           N  
ATOM   2284  N   CYS A 278      -8.953   3.840  19.190  1.00 96.20           N  
ATOM   2285  CA  CYS A 278      -9.697   5.094  19.239  1.00 96.20           C  
ATOM   2286  C   CYS A 278     -10.813   5.106  18.201  1.00 96.20           C  
ATOM   2287  CB  CYS A 278      -8.762   6.281  19.011  1.00 96.20           C  
ATOM   2288  O   CYS A 278     -11.957   5.437  18.517  1.00 96.20           O  
ATOM   2289  SG  CYS A 278      -9.613   7.872  18.929  1.00 96.20           S  
ATOM   2290  N   TYR A 279     -10.504   4.722  16.992  1.00 97.23           N  
ATOM   2291  CA  TYR A 279     -11.491   4.636  15.921  1.00 97.23           C  
ATOM   2292  C   TYR A 279     -12.640   3.714  16.311  1.00 97.23           C  
ATOM   2293  CB  TYR A 279     -10.838   4.138  14.628  1.00 97.23           C  
ATOM   2294  O   TYR A 279     -13.809   4.092  16.209  1.00 97.23           O  
ATOM   2295  CG  TYR A 279     -11.823   3.870  13.515  1.00 97.23           C  
ATOM   2296  CD1 TYR A 279     -12.263   2.577  13.244  1.00 97.23           C  
ATOM   2297  CD2 TYR A 279     -12.314   4.910  12.733  1.00 97.23           C  
ATOM   2298  CE1 TYR A 279     -13.169   2.325  12.219  1.00 97.23           C  
ATOM   2299  CE2 TYR A 279     -13.220   4.670  11.705  1.00 97.23           C  
ATOM   2300  OH  TYR A 279     -14.538   3.134  10.440  1.00 97.23           O  
ATOM   2301  CZ  TYR A 279     -13.641   3.377  11.456  1.00 97.23           C  
ATOM   2302  N   SER A 280     -12.304   2.498  16.789  1.00 96.83           N  
ATOM   2303  CA  SER A 280     -13.308   1.509  17.167  1.00 96.83           C  
ATOM   2304  C   SER A 280     -14.220   2.040  18.269  1.00 96.83           C  
ATOM   2305  CB  SER A 280     -12.639   0.213  17.628  1.00 96.83           C  
ATOM   2306  O   SER A 280     -15.435   1.840  18.226  1.00 96.83           O  
ATOM   2307  OG  SER A 280     -11.940  -0.399  16.558  1.00 96.83           O  
ATOM   2308  N   SER A 281     -13.658   2.725  19.185  1.00 95.32           N  
ATOM   2309  CA  SER A 281     -14.428   3.270  20.299  1.00 95.32           C  
ATOM   2310  C   SER A 281     -15.403   4.343  19.824  1.00 95.32           C  
ATOM   2311  CB  SER A 281     -13.496   3.852  21.362  1.00 95.32           C  
ATOM   2312  O   SER A 281     -16.553   4.383  20.265  1.00 95.32           O  
ATOM   2313  OG  SER A 281     -12.735   2.827  21.979  1.00 95.32           O  
ATOM   2314  N   CYS A 282     -14.967   5.180  18.926  1.00 95.54           N  
ATOM   2315  CA  CYS A 282     -15.805   6.252  18.402  1.00 95.54           C  
ATOM   2316  C   CYS A 282     -16.935   5.693  17.546  1.00 95.54           C  
ATOM   2317  CB  CYS A 282     -14.970   7.234  17.581  1.00 95.54           C  
ATOM   2318  O   CYS A 282     -18.085   6.117  17.673  1.00 95.54           O  
ATOM   2319  SG  CYS A 282     -13.807   8.202  18.567  1.00 95.54           S  
ATOM   2320  N   VAL A 283     -16.587   4.752  16.755  1.00 94.54           N  
ATOM   2321  CA  VAL A 283     -17.567   4.201  15.824  1.00 94.54           C  
ATOM   2322  C   VAL A 283     -18.638   3.433  16.596  1.00 94.54           C  
ATOM   2323  CB  VAL A 283     -16.900   3.280  14.778  1.00 94.54           C  
ATOM   2324  O   VAL A 283     -19.798   3.388  16.180  1.00 94.54           O  
ATOM   2325  CG1 VAL A 283     -17.953   2.472  14.021  1.00 94.54           C  
ATOM   2326  CG2 VAL A 283     -16.054   4.101  13.808  1.00 94.54           C  
ATOM   2327  N   GLU A 284     -18.317   2.793  17.721  1.00 93.77           N  
ATOM   2328  CA  GLU A 284     -19.270   2.071  18.558  1.00 93.77           C  
ATOM   2329  C   GLU A 284     -20.315   3.016  19.145  1.00 93.77           C  
ATOM   2330  CB  GLU A 284     -18.544   1.328  19.682  1.00 93.77           C  
ATOM   2331  O   GLU A 284     -21.432   2.597  19.458  1.00 93.77           O  
ATOM   2332  CG  GLU A 284     -17.812   0.077  19.218  1.00 93.77           C  
ATOM   2333  CD  GLU A 284     -17.030  -0.607  20.329  1.00 93.77           C  
ATOM   2334  OE1 GLU A 284     -16.380  -1.644  20.064  1.00 93.77           O  
ATOM   2335  OE2 GLU A 284     -17.068  -0.102  21.473  1.00 93.77           O  
ATOM   2336  N   LYS A 285     -19.983   4.271  19.142  1.00 92.56           N  
ATOM   2337  CA  LYS A 285     -20.873   5.240  19.775  1.00 92.56           C  
ATOM   2338  C   LYS A 285     -21.510   6.161  18.738  1.00 92.56           C  
ATOM   2339  CB  LYS A 285     -20.115   6.066  20.815  1.00 92.56           C  
ATOM   2340  O   LYS A 285     -21.899   7.287  19.055  1.00 92.56           O  
ATOM   2341  CG  LYS A 285     -19.586   5.252  21.987  1.00 92.56           C  
ATOM   2342  CD  LYS A 285     -20.707   4.839  22.931  1.00 92.56           C  
ATOM   2343  CE  LYS A 285     -20.165   4.148  24.175  1.00 92.56           C  
ATOM   2344  NZ  LYS A 285     -21.263   3.622  25.040  1.00 92.56           N  
ATOM   2345  N   LEU A 286     -21.544   5.702  17.534  1.00 90.54           N  
ATOM   2346  CA  LEU A 286     -22.057   6.528  16.447  1.00 90.54           C  
ATOM   2347  C   LEU A 286     -23.535   6.843  16.653  1.00 90.54           C  
ATOM   2348  CB  LEU A 286     -21.855   5.828  15.100  1.00 90.54           C  
ATOM   2349  O   LEU A 286     -24.018   7.889  16.215  1.00 90.54           O  
ATOM   2350  CG  LEU A 286     -20.460   5.934  14.483  1.00 90.54           C  
ATOM   2351  CD1 LEU A 286     -20.361   5.054  13.242  1.00 90.54           C  
ATOM   2352  CD2 LEU A 286     -20.134   7.385  14.143  1.00 90.54           C  
ATOM   2353  N   ASN A 287     -24.207   5.999  17.415  1.00 85.79           N  
ATOM   2354  CA  ASN A 287     -25.640   6.169  17.625  1.00 85.79           C  
ATOM   2355  C   ASN A 287     -25.931   6.962  18.896  1.00 85.79           C  
ATOM   2356  CB  ASN A 287     -26.340   4.809  17.676  1.00 85.79           C  
ATOM   2357  O   ASN A 287     -27.092   7.214  19.223  1.00 85.79           O  
ATOM   2358  CG  ASN A 287     -26.301   4.082  16.346  1.00 85.79           C  
ATOM   2359  ND2 ASN A 287     -26.102   2.770  16.394  1.00 85.79           N  
ATOM   2360  OD1 ASN A 287     -26.448   4.694  15.285  1.00 85.79           O  
ATOM   2361  N   SER A 288     -24.861   7.437  19.443  1.00 81.33           N  
ATOM   2362  CA  SER A 288     -25.073   8.066  20.743  1.00 81.33           C  
ATOM   2363  C   SER A 288     -25.589   9.492  20.590  1.00 81.33           C  
ATOM   2364  CB  SER A 288     -23.777   8.068  21.555  1.00 81.33           C  
ATOM   2365  O   SER A 288     -25.294  10.161  19.597  1.00 81.33           O  
ATOM   2366  OG  SER A 288     -23.913   8.866  22.718  1.00 81.33           O  
ATOM   2367  N   THR A 289     -26.607   9.881  21.367  1.00 71.31           N  
ATOM   2368  CA  THR A 289     -27.182  11.221  21.406  1.00 71.31           C  
ATOM   2369  C   THR A 289     -26.208  12.210  22.040  1.00 71.31           C  
ATOM   2370  CB  THR A 289     -28.512  11.236  22.183  1.00 71.31           C  
ATOM   2371  O   THR A 289     -26.447  13.419  22.028  1.00 71.31           O  
ATOM   2372  CG2 THR A 289     -29.577  10.415  21.464  1.00 71.31           C  
ATOM   2373  OG1 THR A 289     -28.301  10.687  23.489  1.00 71.31           O  
ATOM   2374  N   GLU A 290     -25.117  11.708  22.576  1.00 74.83           N  
ATOM   2375  CA  GLU A 290     -24.054  12.525  23.155  1.00 74.83           C  
ATOM   2376  C   GLU A 290     -23.409  13.420  22.101  1.00 74.83           C  
ATOM   2377  CB  GLU A 290     -22.993  11.639  23.814  1.00 74.83           C  
ATOM   2378  O   GLU A 290     -23.620  13.226  20.901  1.00 74.83           O  
ATOM   2379  CG  GLU A 290     -23.488  10.903  25.050  1.00 74.83           C  
ATOM   2380  CD  GLU A 290     -22.439   9.992  25.666  1.00 74.83           C  
ATOM   2381  OE1 GLU A 290     -22.745   9.302  26.665  1.00 74.83           O  
ATOM   2382  OE2 GLU A 290     -21.301   9.968  25.146  1.00 74.83           O  
ATOM   2383  N   ASP A 291     -22.838  14.573  22.674  1.00 88.34           N  
ATOM   2384  CA  ASP A 291     -22.008  15.455  21.860  1.00 88.34           C  
ATOM   2385  C   ASP A 291     -20.882  14.677  21.182  1.00 88.34           C  
ATOM   2386  CB  ASP A 291     -21.427  16.584  22.714  1.00 88.34           C  
ATOM   2387  O   ASP A 291     -19.810  14.494  21.762  1.00 88.34           O  
ATOM   2388  CG  ASP A 291     -20.766  17.673  21.887  1.00 88.34           C  
ATOM   2389  OD1 ASP A 291     -20.668  17.524  20.649  1.00 88.34           O  
ATOM   2390  OD2 ASP A 291     -20.337  18.687  22.478  1.00 88.34           O  
ATOM   2391  N   PHE A 292     -21.161  13.929  20.079  1.00 90.81           N  
ATOM   2392  CA  PHE A 292     -20.253  13.086  19.310  1.00 90.81           C  
ATOM   2393  C   PHE A 292     -18.924  13.794  19.076  1.00 90.81           C  
ATOM   2394  CB  PHE A 292     -20.885  12.698  17.969  1.00 90.81           C  
ATOM   2395  O   PHE A 292     -17.860  13.187  19.206  1.00 90.81           O  
ATOM   2396  CG  PHE A 292     -20.028  11.782  17.137  1.00 90.81           C  
ATOM   2397  CD1 PHE A 292     -19.395  12.249  15.992  1.00 90.81           C  
ATOM   2398  CD2 PHE A 292     -19.857  10.452  17.501  1.00 90.81           C  
ATOM   2399  CE1 PHE A 292     -18.601  11.403  15.221  1.00 90.81           C  
ATOM   2400  CE2 PHE A 292     -19.065   9.601  16.735  1.00 90.81           C  
ATOM   2401  CZ  PHE A 292     -18.439  10.078  15.595  1.00 90.81           C  
ATOM   2402  N   GLU A 293     -18.967  15.006  18.822  1.00 92.13           N  
ATOM   2403  CA  GLU A 293     -17.758  15.780  18.559  1.00 92.13           C  
ATOM   2404  C   GLU A 293     -16.853  15.825  19.786  1.00 92.13           C  
ATOM   2405  CB  GLU A 293     -18.116  17.202  18.118  1.00 92.13           C  
ATOM   2406  O   GLU A 293     -15.634  15.682  19.670  1.00 92.13           O  
ATOM   2407  CG  GLU A 293     -18.612  17.294  16.682  1.00 92.13           C  
ATOM   2408  CD  GLU A 293     -17.628  16.729  15.670  1.00 92.13           C  
ATOM   2409  OE1 GLU A 293     -18.069  16.188  14.631  1.00 92.13           O  
ATOM   2410  OE2 GLU A 293     -16.405  16.826  15.919  1.00 92.13           O  
ATOM   2411  N   THR A 294     -17.404  16.127  20.907  1.00 93.04           N  
ATOM   2412  CA  THR A 294     -16.649  16.143  22.155  1.00 93.04           C  
ATOM   2413  C   THR A 294     -16.043  14.771  22.438  1.00 93.04           C  
ATOM   2414  CB  THR A 294     -17.537  16.569  23.339  1.00 93.04           C  
ATOM   2415  O   THR A 294     -14.883  14.671  22.841  1.00 93.04           O  
ATOM   2416  CG2 THR A 294     -16.741  16.600  24.640  1.00 93.04           C  
ATOM   2417  OG1 THR A 294     -18.068  17.875  23.086  1.00 93.04           O  
ATOM   2418  N   LEU A 295     -16.813  13.742  22.176  1.00 93.38           N  
ATOM   2419  CA  LEU A 295     -16.325  12.380  22.364  1.00 93.38           C  
ATOM   2420  C   LEU A 295     -15.119  12.106  21.473  1.00 93.38           C  
ATOM   2421  CB  LEU A 295     -17.435  11.367  22.067  1.00 93.38           C  
ATOM   2422  O   LEU A 295     -14.097  11.601  21.942  1.00 93.38           O  
ATOM   2423  CG  LEU A 295     -17.056   9.891  22.189  1.00 93.38           C  
ATOM   2424  CD1 LEU A 295     -17.321   9.391  23.605  1.00 93.38           C  
ATOM   2425  CD2 LEU A 295     -17.822   9.055  21.169  1.00 93.38           C  
ATOM   2426  N   VAL A 296     -15.241  12.413  20.195  1.00 94.29           N  
ATOM   2427  CA  VAL A 296     -14.170  12.171  19.234  1.00 94.29           C  
ATOM   2428  C   VAL A 296     -12.920  12.944  19.649  1.00 94.29           C  
ATOM   2429  CB  VAL A 296     -14.592  12.569  17.802  1.00 94.29           C  
ATOM   2430  O   VAL A 296     -11.819  12.388  19.677  1.00 94.29           O  
ATOM   2431  CG1 VAL A 296     -13.394  12.526  16.855  1.00 94.29           C  
ATOM   2432  CG2 VAL A 296     -15.707  11.653  17.301  1.00 94.29           C  
ATOM   2433  N   THR A 297     -13.081  14.175  19.993  1.00 95.08           N  
ATOM   2434  CA  THR A 297     -11.964  15.028  20.385  1.00 95.08           C  
ATOM   2435  C   THR A 297     -11.244  14.452  21.601  1.00 95.08           C  
ATOM   2436  CB  THR A 297     -12.436  16.460  20.695  1.00 95.08           C  
ATOM   2437  O   THR A 297     -10.014  14.373  21.622  1.00 95.08           O  
ATOM   2438  CG2 THR A 297     -11.277  17.330  21.169  1.00 95.08           C  
ATOM   2439  OG1 THR A 297     -12.999  17.038  19.511  1.00 95.08           O  
ATOM   2440  N   ASN A 298     -11.983  14.039  22.603  1.00 94.85           N  
ATOM   2441  CA  ASN A 298     -11.404  13.494  23.826  1.00 94.85           C  
ATOM   2442  C   ASN A 298     -10.661  12.188  23.561  1.00 94.85           C  
ATOM   2443  CB  ASN A 298     -12.488  13.283  24.885  1.00 94.85           C  
ATOM   2444  O   ASN A 298      -9.550  11.990  24.054  1.00 94.85           O  
ATOM   2445  CG  ASN A 298     -12.997  14.587  25.468  1.00 94.85           C  
ATOM   2446  ND2 ASN A 298     -14.166  14.540  26.096  1.00 94.85           N  
ATOM   2447  OD1 ASN A 298     -12.345  15.628  25.353  1.00 94.85           O  
ATOM   2448  N   LYS A 299     -11.283  11.326  22.739  1.00 95.59           N  
ATOM   2449  CA  LYS A 299     -10.654  10.042  22.444  1.00 95.59           C  
ATOM   2450  C   LYS A 299      -9.373  10.230  21.637  1.00 95.59           C  
ATOM   2451  CB  LYS A 299     -11.622   9.131  21.688  1.00 95.59           C  
ATOM   2452  O   LYS A 299      -8.366   9.568  21.896  1.00 95.59           O  
ATOM   2453  CG  LYS A 299     -12.765   8.599  22.540  1.00 95.59           C  
ATOM   2454  CD  LYS A 299     -12.270   7.602  23.580  1.00 95.59           C  
ATOM   2455  CE  LYS A 299     -13.422   7.006  24.377  1.00 95.59           C  
ATOM   2456  NZ  LYS A 299     -12.934   6.146  25.497  1.00 95.59           N  
ATOM   2457  N   LEU A 300      -9.482  11.044  20.683  1.00 95.16           N  
ATOM   2458  CA  LEU A 300      -8.315  11.317  19.851  1.00 95.16           C  
ATOM   2459  C   LEU A 300      -7.191  11.933  20.678  1.00 95.16           C  
ATOM   2460  CB  LEU A 300      -8.686  12.252  18.697  1.00 95.16           C  
ATOM   2461  O   LEU A 300      -6.029  11.543  20.541  1.00 95.16           O  
ATOM   2462  CG  LEU A 300      -7.655  12.387  17.576  1.00 95.16           C  
ATOM   2463  CD1 LEU A 300      -7.367  11.024  16.953  1.00 95.16           C  
ATOM   2464  CD2 LEU A 300      -8.140  13.372  16.518  1.00 95.16           C  
ATOM   2465  N   ARG A 301      -7.496  12.889  21.497  1.00 95.21           N  
ATOM   2466  CA  ARG A 301      -6.499  13.513  22.361  1.00 95.21           C  
ATOM   2467  C   ARG A 301      -5.813  12.475  23.243  1.00 95.21           C  
ATOM   2468  CB  ARG A 301      -7.142  14.597  23.229  1.00 95.21           C  
ATOM   2469  O   ARG A 301      -4.589  12.486  23.385  1.00 95.21           O  
ATOM   2470  CG  ARG A 301      -6.151  15.369  24.085  1.00 95.21           C  
ATOM   2471  CD  ARG A 301      -6.850  16.381  24.982  1.00 95.21           C  
ATOM   2472  NE  ARG A 301      -7.562  17.390  24.203  1.00 95.21           N  
ATOM   2473  NH1 ARG A 301      -8.991  18.000  25.913  1.00 95.21           N  
ATOM   2474  NH2 ARG A 301      -9.140  19.025  23.868  1.00 95.21           N  
ATOM   2475  CZ  ARG A 301      -8.562  18.136  24.663  1.00 95.21           C  
ATOM   2476  N   SER A 302      -6.617  11.641  23.835  1.00 95.44           N  
ATOM   2477  CA  SER A 302      -6.078  10.589  24.692  1.00 95.44           C  
ATOM   2478  C   SER A 302      -5.155   9.660  23.911  1.00 95.44           C  
ATOM   2479  CB  SER A 302      -7.211   9.782  25.327  1.00 95.44           C  
ATOM   2480  O   SER A 302      -4.076   9.304  24.388  1.00 95.44           O  
ATOM   2481  OG  SER A 302      -6.693   8.754  26.154  1.00 95.44           O  
ATOM   2482  N   ALA A 303      -5.569   9.258  22.732  1.00 94.32           N  
ATOM   2483  CA  ALA A 303      -4.771   8.363  21.897  1.00 94.32           C  
ATOM   2484  C   ALA A 303      -3.456   9.021  21.489  1.00 94.32           C  
ATOM   2485  CB  ALA A 303      -5.560   7.946  20.658  1.00 94.32           C  
ATOM   2486  O   ALA A 303      -2.396   8.393  21.548  1.00 94.32           O  
ATOM   2487  N   VAL A 304      -3.526  10.234  21.135  1.00 92.67           N  
ATOM   2488  CA  VAL A 304      -2.339  10.977  20.725  1.00 92.67           C  
ATOM   2489  C   VAL A 304      -1.383  11.117  21.907  1.00 92.67           C  
ATOM   2490  CB  VAL A 304      -2.706  12.371  20.168  1.00 92.67           C  
ATOM   2491  O   VAL A 304      -0.168  10.974  21.752  1.00 92.67           O  
ATOM   2492  CG1 VAL A 304      -1.456  13.232  20.001  1.00 92.67           C  
ATOM   2493  CG2 VAL A 304      -3.447  12.236  18.839  1.00 92.67           C  
ATOM   2494  N   LYS A 305      -1.934  11.489  23.025  1.00 92.35           N  
ATOM   2495  CA  LYS A 305      -1.124  11.580  24.236  1.00 92.35           C  
ATOM   2496  C   LYS A 305      -0.387  10.270  24.505  1.00 92.35           C  
ATOM   2497  CB  LYS A 305      -1.995  11.947  25.439  1.00 92.35           C  
ATOM   2498  O   LYS A 305       0.811  10.274  24.792  1.00 92.35           O  
ATOM   2499  CG  LYS A 305      -1.212  12.178  26.723  1.00 92.35           C  
ATOM   2500  CD  LYS A 305      -2.132  12.546  27.880  1.00 92.35           C  
ATOM   2501  CE  LYS A 305      -1.359  12.699  29.183  1.00 92.35           C  
ATOM   2502  NZ  LYS A 305      -2.267  12.976  30.336  1.00 92.35           N  
ATOM   2503  N   ARG A 306      -1.054   9.122  24.379  1.00 91.11           N  
ATOM   2504  CA  ARG A 306      -0.443   7.817  24.607  1.00 91.11           C  
ATOM   2505  C   ARG A 306       0.638   7.530  23.570  1.00 91.11           C  
ATOM   2506  CB  ARG A 306      -1.503   6.714  24.577  1.00 91.11           C  
ATOM   2507  O   ARG A 306       1.684   6.966  23.896  1.00 91.11           O  
ATOM   2508  CG  ARG A 306      -2.392   6.680  25.811  1.00 91.11           C  
ATOM   2509  CD  ARG A 306      -3.262   5.432  25.845  1.00 91.11           C  
ATOM   2510  NE  ARG A 306      -4.393   5.538  24.927  1.00 91.11           N  
ATOM   2511  NH1 ARG A 306      -5.996   5.650  26.587  1.00 91.11           N  
ATOM   2512  NH2 ARG A 306      -6.615   5.730  24.381  1.00 91.11           N  
ATOM   2513  CZ  ARG A 306      -5.665   5.639  25.300  1.00 91.11           C  
ATOM   2514  N   MET A 307       0.358   7.933  22.377  1.00 89.54           N  
ATOM   2515  CA  MET A 307       1.333   7.770  21.302  1.00 89.54           C  
ATOM   2516  C   MET A 307       2.610   8.547  21.603  1.00 89.54           C  
ATOM   2517  CB  MET A 307       0.744   8.228  19.967  1.00 89.54           C  
ATOM   2518  O   MET A 307       3.713   8.021  21.448  1.00 89.54           O  
ATOM   2519  CG  MET A 307      -0.332   7.303  19.421  1.00 89.54           C  
ATOM   2520  SD  MET A 307      -1.157   7.986  17.932  1.00 89.54           S  
ATOM   2521  CE  MET A 307       0.272   8.166  16.828  1.00 89.54           C  
ATOM   2522  N   ASN A 308       2.458   9.788  22.008  1.00 87.18           N  
ATOM   2523  CA  ASN A 308       3.593  10.645  22.332  1.00 87.18           C  
ATOM   2524  C   ASN A 308       4.385  10.103  23.518  1.00 87.18           C  
ATOM   2525  CB  ASN A 308       3.124  12.074  22.616  1.00 87.18           C  
ATOM   2526  O   ASN A 308       5.616  10.151  23.522  1.00 87.18           O  
ATOM   2527  CG  ASN A 308       2.707  12.812  21.359  1.00 87.18           C  
ATOM   2528  ND2 ASN A 308       1.881  13.839  21.521  1.00 87.18           N  
ATOM   2529  OD1 ASN A 308       3.124  12.462  20.252  1.00 87.18           O  
ATOM   2530  N   GLU A 309       3.655   9.624  24.443  1.00 87.93           N  
ATOM   2531  CA  GLU A 309       4.308   9.038  25.609  1.00 87.93           C  
ATOM   2532  C   GLU A 309       5.141   7.819  25.221  1.00 87.93           C  
ATOM   2533  CB  GLU A 309       3.273   8.651  26.669  1.00 87.93           C  
ATOM   2534  O   GLU A 309       6.258   7.642  25.711  1.00 87.93           O  
ATOM   2535  CG  GLU A 309       2.671   9.841  27.403  1.00 87.93           C  
ATOM   2536  CD  GLU A 309       1.537   9.456  28.340  1.00 87.93           C  
ATOM   2537  OE1 GLU A 309       1.010  10.342  29.050  1.00 87.93           O  
ATOM   2538  OE2 GLU A 309       1.175   8.259  28.366  1.00 87.93           O  
ATOM   2539  N   ASN A 310       4.572   6.989  24.289  1.00 83.11           N  
ATOM   2540  CA  ASN A 310       5.284   5.796  23.842  1.00 83.11           C  
ATOM   2541  C   ASN A 310       6.536   6.154  23.048  1.00 83.11           C  
ATOM   2542  CB  ASN A 310       4.363   4.903  23.007  1.00 83.11           C  
ATOM   2543  O   ASN A 310       7.574   5.504  23.190  1.00 83.11           O  
ATOM   2544  CG  ASN A 310       3.337   4.171  23.850  1.00 83.11           C  
ATOM   2545  ND2 ASN A 310       2.296   3.660  23.205  1.00 83.11           N  
ATOM   2546  OD1 ASN A 310       3.478   4.068  25.071  1.00 83.11           O  
ATOM   2547  N   THR A 311       6.380   7.130  22.215  1.00 81.11           N  
ATOM   2548  CA  THR A 311       7.512   7.595  21.420  1.00 81.11           C  
ATOM   2549  C   THR A 311       8.612   8.149  22.320  1.00 81.11           C  
ATOM   2550  CB  THR A 311       7.080   8.673  20.409  1.00 81.11           C  
ATOM   2551  O   THR A 311       9.796   7.883  22.099  1.00 81.11           O  
ATOM   2552  CG2 THR A 311       8.254   9.117  19.544  1.00 81.11           C  
ATOM   2553  OG1 THR A 311       6.051   8.142  19.564  1.00 81.11           O  
ATOM   2554  N   MET A 312       8.234   8.943  23.306  1.00 82.11           N  
ATOM   2555  CA  MET A 312       9.193   9.508  24.252  1.00 82.11           C  
ATOM   2556  C   MET A 312       9.891   8.406  25.042  1.00 82.11           C  
ATOM   2557  CB  MET A 312       8.497  10.477  25.209  1.00 82.11           C  
ATOM   2558  O   MET A 312      11.098   8.477  25.280  1.00 82.11           O  
ATOM   2559  CG  MET A 312       8.065  11.780  24.556  1.00 82.11           C  
ATOM   2560  SD  MET A 312       9.484  12.744  23.904  1.00 82.11           S  
ATOM   2561  CE  MET A 312       9.987  13.628  25.406  1.00 82.11           C  
ATOM   2562  N   ARG A 313       9.122   7.428  25.433  1.00 81.57           N  
ATOM   2563  CA  ARG A 313       9.695   6.303  26.166  1.00 81.57           C  
ATOM   2564  C   ARG A 313      10.700   5.544  25.306  1.00 81.57           C  
ATOM   2565  CB  ARG A 313       8.594   5.355  26.645  1.00 81.57           C  
ATOM   2566  O   ARG A 313      11.755   5.132  25.792  1.00 81.57           O  
ATOM   2567  CG  ARG A 313       7.894   5.816  27.913  1.00 81.57           C  
ATOM   2568  CD  ARG A 313       6.955   4.748  28.458  1.00 81.57           C  
ATOM   2569  NE  ARG A 313       5.558   5.061  28.169  1.00 81.57           N  
ATOM   2570  NH1 ARG A 313       4.751   2.985  28.785  1.00 81.57           N  
ATOM   2571  NH2 ARG A 313       3.311   4.604  28.036  1.00 81.57           N  
ATOM   2572  CZ  ARG A 313       4.543   4.216  28.330  1.00 81.57           C  
ATOM   2573  N   ALA A 314      10.312   5.335  24.047  1.00 75.48           N  
ATOM   2574  CA  ALA A 314      11.203   4.633  23.127  1.00 75.48           C  
ATOM   2575  C   ALA A 314      12.486   5.426  22.895  1.00 75.48           C  
ATOM   2576  CB  ALA A 314      10.497   4.368  21.800  1.00 75.48           C  
ATOM   2577  O   ALA A 314      13.572   4.848  22.802  1.00 75.48           O  
ATOM   2578  N   HIS A 315      12.337   6.776  22.794  1.00 72.40           N  
ATOM   2579  CA  HIS A 315      13.494   7.642  22.593  1.00 72.40           C  
ATOM   2580  C   HIS A 315      14.379   7.677  23.834  1.00 72.40           C  
ATOM   2581  CB  HIS A 315      13.046   9.058  22.227  1.00 72.40           C  
ATOM   2582  O   HIS A 315      15.603   7.779  23.726  1.00 72.40           O  
ATOM   2583  CG  HIS A 315      12.676   9.217  20.786  1.00 72.40           C  
ATOM   2584  CD2 HIS A 315      11.538   9.664  20.205  1.00 72.40           C  
ATOM   2585  ND1 HIS A 315      13.533   8.892  19.758  1.00 72.40           N  
ATOM   2586  CE1 HIS A 315      12.937   9.134  18.602  1.00 72.40           C  
ATOM   2587  NE2 HIS A 315      11.725   9.603  18.846  1.00 72.40           N  
ATOM   2588  N   ARG A 316      13.732   7.695  24.991  1.00 73.37           N  
ATOM   2589  CA  ARG A 316      14.502   7.695  26.231  1.00 73.37           C  
ATOM   2590  C   ARG A 316      15.252   6.379  26.409  1.00 73.37           C  
ATOM   2591  CB  ARG A 316      13.588   7.944  27.432  1.00 73.37           C  
ATOM   2592  O   ARG A 316      16.352   6.355  26.966  1.00 73.37           O  
ATOM   2593  CG  ARG A 316      13.121   9.385  27.563  1.00 73.37           C  
ATOM   2594  CD  ARG A 316      12.271   9.592  28.808  1.00 73.37           C  
ATOM   2595  NE  ARG A 316      11.702  10.936  28.855  1.00 73.37           N  
ATOM   2596  NH1 ARG A 316      10.445  10.561  30.757  1.00 73.37           N  
ATOM   2597  NH2 ARG A 316      10.392  12.609  29.727  1.00 73.37           N  
ATOM   2598  CZ  ARG A 316      10.848  11.366  29.780  1.00 73.37           C  
ATOM   2599  N   ALA A 317      14.630   5.322  25.886  1.00 61.68           N  
ATOM   2600  CA  ALA A 317      15.266   4.014  26.025  1.00 61.68           C  
ATOM   2601  C   ALA A 317      16.410   3.852  25.028  1.00 61.68           C  
ATOM   2602  CB  ALA A 317      14.238   2.901  25.837  1.00 61.68           C  
ATOM   2603  O   ALA A 317      17.346   3.086  25.268  1.00 61.68           O  
ATOM   2604  N   ALA A 318      16.318   4.639  23.886  1.00 56.72           N  
ATOM   2605  CA  ALA A 318      17.297   4.472  22.815  1.00 56.72           C  
ATOM   2606  C   ALA A 318      18.674   4.965  23.248  1.00 56.72           C  
ATOM   2607  CB  ALA A 318      16.842   5.209  21.558  1.00 56.72           C  
ATOM   2608  O   ALA A 318      19.690   4.334  22.948  1.00 56.72           O  
ATOM   2609  N   PRO A 319      18.759   6.166  23.981  1.00 54.30           N  
ATOM   2610  CA  PRO A 319      20.107   6.542  24.416  1.00 54.30           C  
ATOM   2611  C   PRO A 319      20.675   5.590  25.466  1.00 54.30           C  
ATOM   2612  CB  PRO A 319      19.911   7.944  24.998  1.00 54.30           C  
ATOM   2613  O   PRO A 319      21.891   5.391  25.531  1.00 54.30           O  
ATOM   2614  CG  PRO A 319      18.498   8.301  24.667  1.00 54.30           C  
ATOM   2615  CD  PRO A 319      17.806   7.076  24.142  1.00 54.30           C  
ATOM   2616  N   GLN A 320      19.792   4.921  26.222  1.00 52.49           N  
ATOM   2617  CA  GLN A 320      20.347   3.988  27.197  1.00 52.49           C  
ATOM   2618  C   GLN A 320      20.908   2.745  26.512  1.00 52.49           C  
ATOM   2619  CB  GLN A 320      19.285   3.588  28.223  1.00 52.49           C  
ATOM   2620  O   GLN A 320      21.938   2.211  26.930  1.00 52.49           O  
ATOM   2621  CG  GLN A 320      19.267   4.469  29.464  1.00 52.49           C  
ATOM   2622  CD  GLN A 320      18.159   4.097  30.432  1.00 52.49           C  
ATOM   2623  NE2 GLN A 320      18.292   4.531  31.681  1.00 52.49           N  
ATOM   2624  OE1 GLN A 320      17.192   3.426  30.060  1.00 52.49           O  
ATOM   2625  N   LEU A 321      20.312   2.401  25.341  1.00 50.83           N  
ATOM   2626  CA  LEU A 321      20.838   1.261  24.597  1.00 50.83           C  
ATOM   2627  C   LEU A 321      22.004   1.684  23.709  1.00 50.83           C  
ATOM   2628  CB  LEU A 321      19.738   0.623  23.745  1.00 50.83           C  
ATOM   2629  O   LEU A 321      22.949   0.917  23.512  1.00 50.83           O  
ATOM   2630  CG  LEU A 321      18.815  -0.366  24.459  1.00 50.83           C  
ATOM   2631  CD1 LEU A 321      17.443  -0.386  23.794  1.00 50.83           C  
ATOM   2632  CD2 LEU A 321      19.431  -1.761  24.469  1.00 50.83           C  
ATOM   2633  N   SER A 322      21.922   3.007  23.183  1.00 49.22           N  
ATOM   2634  CA  SER A 322      23.002   3.531  22.354  1.00 49.22           C  
ATOM   2635  C   SER A 322      24.239   3.845  23.189  1.00 49.22           C  
ATOM   2636  CB  SER A 322      22.547   4.787  21.610  1.00 49.22           C  
ATOM   2637  O   SER A 322      25.368   3.676  22.724  1.00 49.22           O  
ATOM   2638  OG  SER A 322      23.299   5.916  22.022  1.00 49.22           O  
ATOM   2639  N   ARG A 323      24.044   4.166  24.486  1.00 49.60           N  
ATOM   2640  CA  ARG A 323      25.210   4.317  25.351  1.00 49.60           C  
ATOM   2641  C   ARG A 323      25.875   2.970  25.614  1.00 49.60           C  
ATOM   2642  CB  ARG A 323      24.815   4.974  26.675  1.00 49.60           C  
ATOM   2643  O   ARG A 323      27.103   2.869  25.617  1.00 49.60           O  
ATOM   2644  CG  ARG A 323      25.752   6.089  27.113  1.00 49.60           C  
ATOM   2645  CD  ARG A 323      25.281   6.748  28.402  1.00 49.60           C  
ATOM   2646  NE  ARG A 323      26.307   7.620  28.968  1.00 49.60           N  
ATOM   2647  NH1 ARG A 323      24.949   8.489  30.622  1.00 49.60           N  
ATOM   2648  NH2 ARG A 323      27.128   9.177  30.442  1.00 49.60           N  
ATOM   2649  CZ  ARG A 323      26.125   8.427  30.009  1.00 49.60           C  
ATOM   2650  N   GLU A 324      25.105   1.919  25.684  1.00 52.44           N  
ATOM   2651  CA  GLU A 324      25.717   0.609  25.890  1.00 52.44           C  
ATOM   2652  C   GLU A 324      26.300   0.062  24.590  1.00 52.44           C  
ATOM   2653  CB  GLU A 324      24.696  -0.377  26.464  1.00 52.44           C  
ATOM   2654  O   GLU A 324      27.387  -0.520  24.587  1.00 52.44           O  
ATOM   2655  CG  GLU A 324      24.567  -0.316  27.979  1.00 52.44           C  
ATOM   2656  CD  GLU A 324      23.477  -1.225  28.526  1.00 52.44           C  
ATOM   2657  OE1 GLU A 324      23.228  -1.203  29.752  1.00 52.44           O  
ATOM   2658  OE2 GLU A 324      22.869  -1.965  27.721  1.00 52.44           O  
ATOM   2659  N   GLU A 325      25.578   0.330  23.440  1.00 50.81           N  
ATOM   2660  CA  GLU A 325      26.069  -0.133  22.145  1.00 50.81           C  
ATOM   2661  C   GLU A 325      27.187   0.767  21.625  1.00 50.81           C  
ATOM   2662  CB  GLU A 325      24.928  -0.195  21.128  1.00 50.81           C  
ATOM   2663  O   GLU A 325      28.150   0.286  21.024  1.00 50.81           O  
ATOM   2664  CG  GLU A 325      24.058  -1.438  21.254  1.00 50.81           C  
ATOM   2665  CD  GLU A 325      22.886  -1.452  20.285  1.00 50.81           C  
ATOM   2666  OE1 GLU A 325      22.165  -2.473  20.220  1.00 50.81           O  
ATOM   2667  OE2 GLU A 325      22.689  -0.433  19.586  1.00 50.81           O  
ATOM   2668  N   SER A 326      27.031   2.091  21.889  1.00 52.33           N  
ATOM   2669  CA  SER A 326      28.115   3.011  21.563  1.00 52.33           C  
ATOM   2670  C   SER A 326      29.346   2.742  22.421  1.00 52.33           C  
ATOM   2671  CB  SER A 326      27.662   4.460  21.747  1.00 52.33           C  
ATOM   2672  O   SER A 326      30.477   2.810  21.933  1.00 52.33           O  
ATOM   2673  OG  SER A 326      28.735   5.269  22.197  1.00 52.33           O  
ATOM   2674  N   ALA A 327      29.068   2.399  23.728  1.00 57.56           N  
ATOM   2675  CA  ALA A 327      30.191   2.023  24.583  1.00 57.56           C  
ATOM   2676  C   ALA A 327      30.850   0.739  24.089  1.00 57.56           C  
ATOM   2677  CB  ALA A 327      29.727   1.857  26.028  1.00 57.56           C  
ATOM   2678  O   ALA A 327      32.079   0.631  24.072  1.00 57.56           O  
ATOM   2679  N   ALA A 328      29.955  -0.216  23.647  1.00 63.12           N  
ATOM   2680  CA  ALA A 328      30.496  -1.464  23.115  1.00 63.12           C  
ATOM   2681  C   ALA A 328      31.197  -1.233  21.779  1.00 63.12           C  
ATOM   2682  CB  ALA A 328      29.387  -2.501  22.959  1.00 63.12           C  
ATOM   2683  O   ALA A 328      32.262  -1.800  21.524  1.00 63.12           O  
ATOM   2684  N   ARG A 329      30.533  -0.421  20.889  1.00 58.71           N  
ATOM   2685  CA  ARG A 329      31.131  -0.091  19.599  1.00 58.71           C  
ATOM   2686  C   ARG A 329      32.399   0.736  19.778  1.00 58.71           C  
ATOM   2687  CB  ARG A 329      30.132   0.666  18.721  1.00 58.71           C  
ATOM   2688  O   ARG A 329      33.395   0.514  19.086  1.00 58.71           O  
ATOM   2689  CG  ARG A 329      29.773  -0.056  17.432  1.00 58.71           C  
ATOM   2690  CD  ARG A 329      28.769   0.734  16.604  1.00 58.71           C  
ATOM   2691  NE  ARG A 329      28.146  -0.097  15.577  1.00 58.71           N  
ATOM   2692  NH1 ARG A 329      27.136   1.663  14.473  1.00 58.71           N  
ATOM   2693  NH2 ARG A 329      26.868  -0.481  13.708  1.00 58.71           N  
ATOM   2694  CZ  ARG A 329      27.385   0.364  14.589  1.00 58.71           C  
ATOM   2695  N   SER A 330      32.301   1.747  20.690  1.00 66.38           N  
ATOM   2696  CA  SER A 330      33.487   2.537  21.007  1.00 66.38           C  
ATOM   2697  C   SER A 330      34.593   1.663  21.590  1.00 66.38           C  
ATOM   2698  CB  SER A 330      33.139   3.656  21.989  1.00 66.38           C  
ATOM   2699  O   SER A 330      35.771   1.857  21.284  1.00 66.38           O  
ATOM   2700  OG  SER A 330      32.842   4.857  21.298  1.00 66.38           O  
ATOM   2701  N   LYS A 331      34.216   0.683  22.391  1.00 72.98           N  
ATOM   2702  CA  LYS A 331      35.195  -0.255  22.934  1.00 72.98           C  
ATOM   2703  C   LYS A 331      35.801  -1.117  21.831  1.00 72.98           C  
ATOM   2704  CB  LYS A 331      34.553  -1.144  24.000  1.00 72.98           C  
ATOM   2705  O   LYS A 331      37.007  -1.374  21.829  1.00 72.98           O  
ATOM   2706  CG  LYS A 331      34.828  -0.696  25.428  1.00 72.98           C  
ATOM   2707  CD  LYS A 331      34.262  -1.681  26.442  1.00 72.98           C  
ATOM   2708  CE  LYS A 331      34.427  -1.174  27.868  1.00 72.98           C  
ATOM   2709  NZ  LYS A 331      33.885  -2.143  28.867  1.00 72.98           N  
ATOM   2710  N   THR A 332      34.911  -1.540  20.870  1.00 75.01           N  
ATOM   2711  CA  THR A 332      35.382  -2.337  19.742  1.00 75.01           C  
ATOM   2712  C   THR A 332      36.272  -1.503  18.825  1.00 75.01           C  
ATOM   2713  CB  THR A 332      34.203  -2.912  18.934  1.00 75.01           C  
ATOM   2714  O   THR A 332      37.327  -1.965  18.387  1.00 75.01           O  
ATOM   2715  CG2 THR A 332      34.689  -3.906  17.884  1.00 75.01           C  
ATOM   2716  OG1 THR A 332      33.301  -3.579  19.826  1.00 75.01           O  
ATOM   2717  N   ILE A 333      35.844  -0.276  18.539  1.00 73.78           N  
ATOM   2718  CA  ILE A 333      36.634   0.611  17.691  1.00 73.78           C  
ATOM   2719  C   ILE A 333      37.952   0.948  18.385  1.00 73.78           C  
ATOM   2720  CB  ILE A 333      35.860   1.904  17.352  1.00 73.78           C  
ATOM   2721  O   ILE A 333      39.016   0.909  17.763  1.00 73.78           O  
ATOM   2722  CG1 ILE A 333      34.695   1.596  16.405  1.00 73.78           C  
ATOM   2723  CG2 ILE A 333      36.799   2.951  16.743  1.00 73.78           C  
ATOM   2724  CD1 ILE A 333      33.791   2.790  16.128  1.00 73.78           C  
ATOM   2725  N   ASN A 334      37.861   1.251  19.686  1.00 75.75           N  
ATOM   2726  CA  ASN A 334      39.072   1.545  20.446  1.00 75.75           C  
ATOM   2727  C   ASN A 334      39.988   0.328  20.532  1.00 75.75           C  
ATOM   2728  CB  ASN A 334      38.718   2.044  21.848  1.00 75.75           C  
ATOM   2729  O   ASN A 334      41.211   0.459  20.453  1.00 75.75           O  
ATOM   2730  CG  ASN A 334      38.518   3.545  21.901  1.00 75.75           C  
ATOM   2731  ND2 ASN A 334      37.870   4.021  22.958  1.00 75.75           N  
ATOM   2732  OD1 ASN A 334      38.942   4.272  20.999  1.00 75.75           O  
ATOM   2733  N   ALA A 335      39.443  -0.891  20.682  1.00 77.81           N  
ATOM   2734  CA  ALA A 335      40.225  -2.124  20.677  1.00 77.81           C  
ATOM   2735  C   ALA A 335      40.902  -2.339  19.327  1.00 77.81           C  
ATOM   2736  CB  ALA A 335      39.338  -3.318  21.020  1.00 77.81           C  
ATOM   2737  O   ALA A 335      42.066  -2.744  19.266  1.00 77.81           O  
ATOM   2738  N   PHE A 336      40.140  -2.091  18.269  1.00 73.60           N  
ATOM   2739  CA  PHE A 336      40.671  -2.198  16.915  1.00 73.60           C  
ATOM   2740  C   PHE A 336      41.782  -1.180  16.687  1.00 73.60           C  
ATOM   2741  CB  PHE A 336      39.558  -1.999  15.882  1.00 73.60           C  
ATOM   2742  O   PHE A 336      42.831  -1.512  16.130  1.00 73.60           O  
ATOM   2743  CG  PHE A 336      39.940  -2.420  14.489  1.00 73.60           C  
ATOM   2744  CD1 PHE A 336      40.328  -1.477  13.545  1.00 73.60           C  
ATOM   2745  CD2 PHE A 336      39.910  -3.760  14.123  1.00 73.60           C  
ATOM   2746  CE1 PHE A 336      40.683  -1.864  12.254  1.00 73.60           C  
ATOM   2747  CE2 PHE A 336      40.263  -4.154  12.835  1.00 73.60           C  
ATOM   2748  CZ  PHE A 336      40.648  -3.204  11.902  1.00 73.60           C  
ATOM   2749  N   LEU A 337      41.606   0.084  17.102  1.00 75.07           N  
ATOM   2750  CA  LEU A 337      42.611   1.128  16.935  1.00 75.07           C  
ATOM   2751  C   LEU A 337      43.849   0.830  17.775  1.00 75.07           C  
ATOM   2752  CB  LEU A 337      42.035   2.493  17.319  1.00 75.07           C  
ATOM   2753  O   LEU A 337      44.974   1.091  17.343  1.00 75.07           O  
ATOM   2754  CG  LEU A 337      41.000   3.086  16.362  1.00 75.07           C  
ATOM   2755  CD1 LEU A 337      40.424   4.376  16.937  1.00 75.07           C  
ATOM   2756  CD2 LEU A 337      41.620   3.336  14.991  1.00 75.07           C  
ATOM   2757  N   THR A 338      43.684   0.370  18.985  1.00 76.41           N  
ATOM   2758  CA  THR A 338      44.789  -0.047  19.841  1.00 76.41           C  
ATOM   2759  C   THR A 338      45.578  -1.181  19.193  1.00 76.41           C  
ATOM   2760  CB  THR A 338      44.286  -0.494  21.225  1.00 76.41           C  
ATOM   2761  O   THR A 338      46.811  -1.183  19.222  1.00 76.41           O  
ATOM   2762  CG2 THR A 338      45.450  -0.836  22.150  1.00 76.41           C  
ATOM   2763  OG1 THR A 338      43.518   0.563  21.813  1.00 76.41           O  
ATOM   2764  N   LYS A 339      44.886  -2.149  18.591  1.00 73.70           N  
ATOM   2765  CA  LYS A 339      45.546  -3.237  17.874  1.00 73.70           C  
ATOM   2766  C   LYS A 339      46.307  -2.713  16.659  1.00 73.70           C  
ATOM   2767  CB  LYS A 339      44.526  -4.290  17.439  1.00 73.70           C  
ATOM   2768  O   LYS A 339      47.391  -3.205  16.339  1.00 73.70           O  
ATOM   2769  CG  LYS A 339      44.239  -5.347  18.496  1.00 73.70           C  
ATOM   2770  CD  LYS A 339      43.380  -6.475  17.939  1.00 73.70           C  
ATOM   2771  CE  LYS A 339      43.049  -7.507  19.008  1.00 73.70           C  
ATOM   2772  NZ  LYS A 339      42.202  -8.613  18.468  1.00 73.70           N  
ATOM   2773  N   LEU A 340      45.717  -1.736  16.024  1.00 65.92           N  
ATOM   2774  CA  LEU A 340      46.357  -1.131  14.862  1.00 65.92           C  
ATOM   2775  C   LEU A 340      47.633  -0.399  15.264  1.00 65.92           C  
ATOM   2776  CB  LEU A 340      45.398  -0.164  14.163  1.00 65.92           C  
ATOM   2777  O   LEU A 340      48.627  -0.427  14.535  1.00 65.92           O  
ATOM   2778  CG  LEU A 340      44.722  -0.680  12.892  1.00 65.92           C  
ATOM   2779  CD1 LEU A 340      43.311  -0.113  12.774  1.00 65.92           C  
ATOM   2780  CD2 LEU A 340      45.551  -0.323  11.663  1.00 65.92           C  
ATOM   2781  N   HIS A 341      47.595   0.227  16.437  1.00 62.83           N  
ATOM   2782  CA  HIS A 341      48.765   0.922  16.962  1.00 62.83           C  
ATOM   2783  C   HIS A 341      49.858  -0.064  17.363  1.00 62.83           C  
ATOM   2784  CB  HIS A 341      48.379   1.792  18.159  1.00 62.83           C  
ATOM   2785  O   HIS A 341      51.047   0.237  17.238  1.00 62.83           O  
ATOM   2786  CG  HIS A 341      48.829   3.213  18.038  1.00 62.83           C  
ATOM   2787  CD2 HIS A 341      48.254   4.279  17.433  1.00 62.83           C  
ATOM   2788  ND1 HIS A 341      50.011   3.668  18.579  1.00 62.83           N  
ATOM   2789  CE1 HIS A 341      50.144   4.957  18.313  1.00 62.83           C  
ATOM   2790  NE2 HIS A 341      49.091   5.352  17.618  1.00 62.83           N  
ATOM   2791  N   GLU A 342      49.488  -1.218  17.716  1.00 68.58           N  
ATOM   2792  CA  GLU A 342      50.465  -2.240  18.080  1.00 68.58           C  
ATOM   2793  C   GLU A 342      51.125  -2.839  16.841  1.00 68.58           C  
ATOM   2794  CB  GLU A 342      49.805  -3.344  18.909  1.00 68.58           C  
ATOM   2795  O   GLU A 342      52.277  -3.275  16.894  1.00 68.58           O  
ATOM   2796  CG  GLU A 342      49.452  -2.920  20.328  1.00 68.58           C  
ATOM   2797  CD  GLU A 342      48.712  -3.994  21.108  1.00 68.58           C  
ATOM   2798  OE1 GLU A 342      48.341  -3.747  22.278  1.00 68.58           O  
ATOM   2799  OE2 GLU A 342      48.502  -5.092  20.546  1.00 68.58           O  
ATOM   2800  N   TYR A 343      50.356  -2.665  15.708  1.00 62.34           N  
ATOM   2801  CA  TYR A 343      50.884  -3.190  14.454  1.00 62.34           C  
ATOM   2802  C   TYR A 343      51.717  -2.139  13.730  1.00 62.34           C  
ATOM   2803  CB  TYR A 343      49.745  -3.668  13.549  1.00 62.34           C  
ATOM   2804  O   TYR A 343      52.364  -2.436  12.724  1.00 62.34           O  
ATOM   2805  CG  TYR A 343      49.253  -5.057  13.875  1.00 62.34           C  
ATOM   2806  CD1 TYR A 343      49.911  -6.184  13.385  1.00 62.34           C  
ATOM   2807  CD2 TYR A 343      48.129  -5.247  14.672  1.00 62.34           C  
ATOM   2808  CE1 TYR A 343      49.459  -7.466  13.681  1.00 62.34           C  
ATOM   2809  CE2 TYR A 343      47.669  -6.524  14.975  1.00 62.34           C  
ATOM   2810  OH  TYR A 343      47.889  -8.892  14.772  1.00 62.34           O  
ATOM   2811  CZ  TYR A 343      48.340  -7.625  14.476  1.00 62.34           C  
ATOM   2812  N   ALA A 344      51.736  -0.868  14.349  1.00 51.69           N  
ATOM   2813  CA  ALA A 344      52.645   0.110  13.757  1.00 51.69           C  
ATOM   2814  C   ALA A 344      54.100  -0.240  14.058  1.00 51.69           C  
ATOM   2815  CB  ALA A 344      52.322   1.513  14.267  1.00 51.69           C  
ATOM   2816  O   ALA A 344      54.443  -0.566  15.196  1.00 51.69           O  
ATOM   2817  N   TRP A 345      54.646  -1.237  13.390  1.00 49.03           N  
ATOM   2818  CA  TRP A 345      56.013  -1.647  13.086  1.00 49.03           C  
ATOM   2819  C   TRP A 345      57.022  -0.714  13.748  1.00 49.03           C  
ATOM   2820  CB  TRP A 345      56.243  -1.676  11.572  1.00 49.03           C  
ATOM   2821  O   TRP A 345      56.975   0.502  13.550  1.00 49.03           O  
ATOM   2822  CG  TRP A 345      57.178  -2.757  11.119  1.00 49.03           C  
ATOM   2823  CD1 TRP A 345      58.540  -2.684  11.028  1.00 49.03           C  
ATOM   2824  CD2 TRP A 345      56.817  -4.073  10.688  1.00 49.03           C  
ATOM   2825  CE2 TRP A 345      58.013  -4.745  10.352  1.00 49.03           C  
ATOM   2826  CE3 TRP A 345      55.597  -4.750  10.555  1.00 49.03           C  
ATOM   2827  NE1 TRP A 345      59.048  -3.876  10.568  1.00 49.03           N  
ATOM   2828  CH2 TRP A 345      56.817  -6.703   9.769  1.00 49.03           C  
ATOM   2829  CZ2 TRP A 345      58.024  -6.064   9.890  1.00 49.03           C  
ATOM   2830  CZ3 TRP A 345      55.610  -6.062  10.095  1.00 49.03           C  
ATOM   2831  N   PRO A 346      57.628  -1.140  14.940  1.00 47.55           N  
ATOM   2832  CA  PRO A 346      58.837  -0.473  15.429  1.00 47.55           C  
ATOM   2833  C   PRO A 346      60.018  -0.618  14.473  1.00 47.55           C  
ATOM   2834  CB  PRO A 346      59.118  -1.183  16.756  1.00 47.55           C  
ATOM   2835  O   PRO A 346      60.232  -1.694  13.907  1.00 47.55           O  
ATOM   2836  CG  PRO A 346      58.233  -2.387  16.741  1.00 47.55           C  
ATOM   2837  CD  PRO A 346      57.526  -2.442  15.417  1.00 47.55           C  
ATOM   2838  N   GLY A 347      60.066   0.208  13.393  1.00 46.05           N  
ATOM   2839  CA  GLY A 347      61.417   0.234  12.855  1.00 46.05           C  
ATOM   2840  C   GLY A 347      61.534   1.044  11.577  1.00 46.05           C  
ATOM   2841  O   GLY A 347      61.047   0.626  10.524  1.00 46.05           O  
ATOM   2842  N   GLY A 348      61.497   2.344  11.584  1.00 40.76           N  
ATOM   2843  CA  GLY A 348      62.360   2.878  10.542  1.00 40.76           C  
ATOM   2844  C   GLY A 348      63.315   3.943  11.046  1.00 40.76           C  
ATOM   2845  O   GLY A 348      62.892   4.921  11.665  1.00 40.76           O  
ATOM   2846  N   ASP A 349      64.323   3.587  11.908  1.00 41.32           N  
ATOM   2847  CA  ASP A 349      65.706   4.034  11.775  1.00 41.32           C  
ATOM   2848  C   ASP A 349      66.130   4.082  10.308  1.00 41.32           C  
ATOM   2849  CB  ASP A 349      66.645   3.119  12.564  1.00 41.32           C  
ATOM   2850  O   ASP A 349      66.084   3.066   9.611  1.00 41.32           O  
ATOM   2851  CG  ASP A 349      66.758   3.506  14.028  1.00 41.32           C  
ATOM   2852  OD1 ASP A 349      66.293   4.602  14.407  1.00 41.32           O  
ATOM   2853  OD2 ASP A 349      67.319   2.707  14.809  1.00 41.32           O  
ATOM   2854  N   SER A 350      65.782   5.147   9.564  1.00 40.26           N  
ATOM   2855  CA  SER A 350      66.657   5.883   8.658  1.00 40.26           C  
ATOM   2856  C   SER A 350      66.223   7.340   8.531  1.00 40.26           C  
ATOM   2857  CB  SER A 350      66.675   5.226   7.278  1.00 40.26           C  
ATOM   2858  O   SER A 350      65.035   7.626   8.364  1.00 40.26           O  
ATOM   2859  OG  SER A 350      65.513   4.439   7.080  1.00 40.26           O  
TER    2860      SER A 350
ENDMDL
END
