# Supplementary material for: Exploring a diverse world of effector domains and amyloid signaling motifs in fungal NLR proteins
Source: PLoS Comput Biol. 2022 Dec 21;18(12):e1010787. doi: 10.1371/journal.pcbi.1010787 (PMC9815663; doi:10.1371/journal.pcbi.1010787)
Supplement: S4 Data — Full AlphaFold2/ColabFold outputs. (GZ) [file pcbi.1010787.s011.tar.gz › PQE30996_1_350/rank_2_model_4_ptm_seed_0_unrelaxed.pdb]

MODEL     1
ATOM      1  N   MET A   1      38.946  12.735 -43.862  1.00 40.51           N  
ATOM      2  CA  MET A   1      38.698  11.436 -43.243  1.00 40.51           C  
ATOM      3  C   MET A   1      37.962  11.596 -41.918  1.00 40.51           C  
ATOM      4  CB  MET A   1      40.012  10.684 -43.024  1.00 40.51           C  
ATOM      5  O   MET A   1      38.537  12.070 -40.936  1.00 40.51           O  
ATOM      6  CG  MET A   1      40.636  10.153 -44.304  1.00 40.51           C  
ATOM      7  SD  MET A   1      41.481   8.543 -44.060  1.00 40.51           S  
ATOM      8  CE  MET A   1      41.026   7.705 -45.604  1.00 40.51           C  
ATOM      9  N   SER A   2      36.838  12.299 -41.945  1.00 40.32           N  
ATOM     10  CA  SER A   2      35.693  12.555 -41.077  1.00 40.32           C  
ATOM     11  C   SER A   2      35.348  11.328 -40.240  1.00 40.32           C  
ATOM     12  CB  SER A   2      34.477  12.976 -41.904  1.00 40.32           C  
ATOM     13  O   SER A   2      35.052  10.262 -40.784  1.00 40.32           O  
ATOM     14  OG  SER A   2      33.493  13.578 -41.081  1.00 40.32           O  
ATOM     15  N   ASN A   3      36.108  10.913 -39.220  1.00 42.58           N  
ATOM     16  CA  ASN A   3      35.940  10.078 -38.034  1.00 42.58           C  
ATOM     17  C   ASN A   3      34.562  10.268 -37.406  1.00 42.58           C  
ATOM     18  CB  ASN A   3      37.036  10.375 -37.009  1.00 42.58           C  
ATOM     19  O   ASN A   3      34.286  11.310 -36.808  1.00 42.58           O  
ATOM     20  CG  ASN A   3      38.245   9.473 -37.169  1.00 42.58           C  
ATOM     21  ND2 ASN A   3      39.313   9.779 -36.443  1.00 42.58           N  
ATOM     22  OD1 ASN A   3      38.218   8.511 -37.940  1.00 42.58           O  
ATOM     23  N   SER A   4      33.501  10.052 -38.124  1.00 44.00           N  
ATOM     24  CA  SER A   4      32.147   9.811 -37.636  1.00 44.00           C  
ATOM     25  C   SER A   4      32.157   8.924 -36.395  1.00 44.00           C  
ATOM     26  CB  SER A   4      31.290   9.166 -38.726  1.00 44.00           C  
ATOM     27  O   SER A   4      32.542   7.755 -36.464  1.00 44.00           O  
ATOM     28  OG  SER A   4      31.937   8.026 -39.265  1.00 44.00           O  
ATOM     29  N   HIS A   5      32.855   9.203 -35.320  1.00 42.38           N  
ATOM     30  CA  HIS A   5      32.607   8.780 -33.946  1.00 42.38           C  
ATOM     31  C   HIS A   5      31.148   8.385 -33.746  1.00 42.38           C  
ATOM     32  CB  HIS A   5      32.989   9.891 -32.966  1.00 42.38           C  
ATOM     33  O   HIS A   5      30.255   9.232 -33.820  1.00 42.38           O  
ATOM     34  CG  HIS A   5      34.344   9.715 -32.358  1.00 42.38           C  
ATOM     35  CD2 HIS A   5      35.299  10.619 -32.037  1.00 42.38           C  
ATOM     36  ND1 HIS A   5      34.849   8.480 -32.012  1.00 42.38           N  
ATOM     37  CE1 HIS A   5      36.060   8.634 -31.502  1.00 42.38           C  
ATOM     38  NE2 HIS A   5      36.356   9.922 -31.506  1.00 42.38           N  
ATOM     39  N   THR A   6      30.642   7.509 -34.527  1.00 44.65           N  
ATOM     40  CA  THR A   6      29.394   6.806 -34.252  1.00 44.65           C  
ATOM     41  C   THR A   6      29.230   6.561 -32.755  1.00 44.65           C  
ATOM     42  CB  THR A   6      29.331   5.464 -35.005  1.00 44.65           C  
ATOM     43  O   THR A   6      30.025   5.840 -32.148  1.00 44.65           O  
ATOM     44  CG2 THR A   6      28.671   5.629 -36.370  1.00 44.65           C  
ATOM     45  OG1 THR A   6      30.661   4.963 -35.188  1.00 44.65           O  
ATOM     46  N   ASN A   7      29.386   7.544 -31.876  1.00 48.13           N  
ATOM     47  CA  ASN A   7      28.849   7.467 -30.522  1.00 48.13           C  
ATOM     48  C   ASN A   7      27.731   6.433 -30.420  1.00 48.13           C  
ATOM     49  CB  ASN A   7      28.346   8.838 -30.065  1.00 48.13           C  
ATOM     50  O   ASN A   7      26.754   6.492 -31.169  1.00 48.13           O  
ATOM     51  CG  ASN A   7      29.197   9.433 -28.960  1.00 48.13           C  
ATOM     52  ND2 ASN A   7      28.868  10.652 -28.549  1.00 48.13           N  
ATOM     53  OD1 ASN A   7      30.143   8.803 -28.480  1.00 48.13           O  
ATOM     54  N   ASN A   8      27.995   5.189 -30.694  1.00 51.50           N  
ATOM     55  CA  ASN A   8      27.204   4.013 -30.348  1.00 51.50           C  
ATOM     56  C   ASN A   8      26.197   4.320 -29.243  1.00 51.50           C  
ATOM     57  CB  ASN A   8      28.116   2.857 -29.930  1.00 51.50           C  
ATOM     58  O   ASN A   8      26.468   4.078 -28.066  1.00 51.50           O  
ATOM     59  CG  ASN A   8      28.546   1.999 -31.103  1.00 51.50           C  
ATOM     60  ND2 ASN A   8      29.469   1.077 -30.856  1.00 51.50           N  
ATOM     61  OD1 ASN A   8      28.054   2.163 -32.222  1.00 51.50           O  
ATOM     62  N   GLU A   9      25.508   5.396 -29.249  1.00 59.10           N  
ATOM     63  CA  GLU A   9      24.419   5.686 -28.321  1.00 59.10           C  
ATOM     64  C   GLU A   9      23.402   4.549 -28.291  1.00 59.10           C  
ATOM     65  CB  GLU A   9      23.728   7.000 -28.697  1.00 59.10           C  
ATOM     66  O   GLU A   9      23.043   4.002 -29.337  1.00 59.10           O  
ATOM     67  CG  GLU A   9      24.376   8.232 -28.084  1.00 59.10           C  
ATOM     68  CD  GLU A   9      23.649   9.524 -28.423  1.00 59.10           C  
ATOM     69  OE1 GLU A   9      24.106  10.608 -27.994  1.00 59.10           O  
ATOM     70  OE2 GLU A   9      22.613   9.451 -29.121  1.00 59.10           O  
ATOM     71  N   ILE A  10      23.542   3.679 -27.347  1.00 68.92           N  
ATOM     72  CA  ILE A  10      22.531   2.661 -27.083  1.00 68.92           C  
ATOM     73  C   ILE A  10      21.138   3.256 -27.273  1.00 68.92           C  
ATOM     74  CB  ILE A  10      22.675   2.076 -25.660  1.00 68.92           C  
ATOM     75  O   ILE A  10      20.899   4.416 -26.928  1.00 68.92           O  
ATOM     76  CG1 ILE A  10      24.057   1.436 -25.483  1.00 68.92           C  
ATOM     77  CG2 ILE A  10      21.562   1.063 -25.377  1.00 68.92           C  
ATOM     78  CD1 ILE A  10      24.333   0.939 -24.071  1.00 68.92           C  
ATOM     79  N   ASP A  11      20.351   2.479 -28.016  1.00 82.47           N  
ATOM     80  CA  ASP A  11      18.930   2.724 -28.247  1.00 82.47           C  
ATOM     81  C   ASP A  11      18.186   2.922 -26.928  1.00 82.47           C  
ATOM     82  CB  ASP A  11      18.307   1.569 -29.034  1.00 82.47           C  
ATOM     83  O   ASP A  11      18.349   2.136 -25.993  1.00 82.47           O  
ATOM     84  CG  ASP A  11      16.852   1.813 -29.392  1.00 82.47           C  
ATOM     85  OD1 ASP A  11      16.284   2.843 -28.970  1.00 82.47           O  
ATOM     86  OD2 ASP A  11      16.267   0.965 -30.100  1.00 82.47           O  
ATOM     87  N   GLU A  12      17.614   4.021 -26.562  1.00 83.25           N  
ATOM     88  CA  GLU A  12      16.856   4.385 -25.368  1.00 83.25           C  
ATOM     89  C   GLU A  12      15.885   3.276 -24.972  1.00 83.25           C  
ATOM     90  CB  GLU A  12      16.096   5.695 -25.592  1.00 83.25           C  
ATOM     91  O   GLU A  12      15.706   2.996 -23.785  1.00 83.25           O  
ATOM     92  CG  GLU A  12      16.981   6.932 -25.562  1.00 83.25           C  
ATOM     93  CD  GLU A  12      17.502   7.263 -24.172  1.00 83.25           C  
ATOM     94  OE1 GLU A  12      18.487   8.028 -24.060  1.00 83.25           O  
ATOM     95  OE2 GLU A  12      16.921   6.753 -23.189  1.00 83.25           O  
ATOM     96  N   ASP A  13      15.221   2.637 -25.950  1.00 85.74           N  
ATOM     97  CA  ASP A  13      14.328   1.520 -25.656  1.00 85.74           C  
ATOM     98  C   ASP A  13      15.075   0.389 -24.953  1.00 85.74           C  
ATOM     99  CB  ASP A  13      13.677   1.002 -26.940  1.00 85.74           C  
ATOM    100  O   ASP A  13      14.538  -0.245 -24.042  1.00 85.74           O  
ATOM    101  CG  ASP A  13      12.624   1.946 -27.493  1.00 85.74           C  
ATOM    102  OD1 ASP A  13      12.117   2.804 -26.739  1.00 85.74           O  
ATOM    103  OD2 ASP A  13      12.296   1.828 -28.694  1.00 85.74           O  
ATOM    104  N   LEU A  14      16.277   0.189 -25.477  1.00 88.67           N  
ATOM    105  CA  LEU A  14      17.128  -0.819 -24.856  1.00 88.67           C  
ATOM    106  C   LEU A  14      17.467  -0.435 -23.419  1.00 88.67           C  
ATOM    107  CB  LEU A  14      18.415  -1.006 -25.664  1.00 88.67           C  
ATOM    108  O   LEU A  14      17.479  -1.289 -22.530  1.00 88.67           O  
ATOM    109  CG  LEU A  14      19.369  -2.098 -25.176  1.00 88.67           C  
ATOM    110  CD1 LEU A  14      18.692  -3.462 -25.245  1.00 88.67           C  
ATOM    111  CD2 LEU A  14      20.654  -2.091 -25.997  1.00 88.67           C  
ATOM    112  N   ARG A  15      17.720   0.800 -23.148  1.00 90.04           N  
ATOM    113  CA  ARG A  15      18.011   1.284 -21.803  1.00 90.04           C  
ATOM    114  C   ARG A  15      16.832   1.042 -20.866  1.00 90.04           C  
ATOM    115  CB  ARG A  15      18.361   2.773 -21.830  1.00 90.04           C  
ATOM    116  O   ARG A  15      17.017   0.624 -19.721  1.00 90.04           O  
ATOM    117  CG  ARG A  15      19.709   3.078 -22.464  1.00 90.04           C  
ATOM    118  CD  ARG A  15      19.941   4.576 -22.603  1.00 90.04           C  
ATOM    119  NE  ARG A  15      20.078   5.223 -21.302  1.00 90.04           N  
ATOM    120  NH1 ARG A  15      20.066   7.376 -22.140  1.00 90.04           N  
ATOM    121  NH2 ARG A  15      20.260   7.020 -19.883  1.00 90.04           N  
ATOM    122  CZ  ARG A  15      20.135   6.538 -21.111  1.00 90.04           C  
ATOM    123  N   ILE A  16      15.693   1.372 -21.331  1.00 90.25           N  
ATOM    124  CA  ILE A  16      14.472   1.168 -20.559  1.00 90.25           C  
ATOM    125  C   ILE A  16      14.314  -0.314 -20.225  1.00 90.25           C  
ATOM    126  CB  ILE A  16      13.229   1.681 -21.320  1.00 90.25           C  
ATOM    127  O   ILE A  16      14.034  -0.672 -19.078  1.00 90.25           O  
ATOM    128  CG1 ILE A  16      13.254   3.211 -21.413  1.00 90.25           C  
ATOM    129  CG2 ILE A  16      11.944   1.194 -20.645  1.00 90.25           C  
ATOM    130  CD1 ILE A  16      12.194   3.792 -22.337  1.00 90.25           C  
ATOM    131  N   GLU A  17      14.536  -1.146 -21.234  1.00 91.45           N  
ATOM    132  CA  GLU A  17      14.448  -2.589 -21.030  1.00 91.45           C  
ATOM    133  C   GLU A  17      15.471  -3.064 -20.002  1.00 91.45           C  
ATOM    134  CB  GLU A  17      14.647  -3.333 -22.352  1.00 91.45           C  
ATOM    135  O   GLU A  17      15.147  -3.863 -19.120  1.00 91.45           O  
ATOM    136  CG  GLU A  17      14.439  -4.837 -22.250  1.00 91.45           C  
ATOM    137  CD  GLU A  17      14.645  -5.563 -23.570  1.00 91.45           C  
ATOM    138  OE1 GLU A  17      14.526  -6.809 -23.602  1.00 91.45           O  
ATOM    139  OE2 GLU A  17      14.928  -4.880 -24.579  1.00 91.45           O  
ATOM    140  N   ARG A  18      16.690  -2.583 -20.147  1.00 93.46           N  
ATOM    141  CA  ARG A  18      17.758  -2.957 -19.225  1.00 93.46           C  
ATOM    142  C   ARG A  18      17.436  -2.512 -17.803  1.00 93.46           C  
ATOM    143  CB  ARG A  18      19.092  -2.355 -19.674  1.00 93.46           C  
ATOM    144  O   ARG A  18      17.670  -3.254 -16.847  1.00 93.46           O  
ATOM    145  CG  ARG A  18      19.706  -3.047 -20.880  1.00 93.46           C  
ATOM    146  CD  ARG A  18      21.039  -2.423 -21.270  1.00 93.46           C  
ATOM    147  NE  ARG A  18      21.702  -3.185 -22.325  1.00 93.46           N  
ATOM    148  NH1 ARG A  18      23.448  -1.695 -22.588  1.00 93.46           N  
ATOM    149  NH2 ARG A  18      23.348  -3.589 -23.874  1.00 93.46           N  
ATOM    150  CZ  ARG A  18      22.831  -2.821 -22.926  1.00 93.46           C  
ATOM    151  N   CYS A  19      16.990  -1.307 -17.695  1.00 94.13           N  
ATOM    152  CA  CYS A  19      16.588  -0.786 -16.393  1.00 94.13           C  
ATOM    153  C   CYS A  19      15.527  -1.673 -15.754  1.00 94.13           C  
ATOM    154  CB  CYS A  19      16.059   0.642 -16.528  1.00 94.13           C  
ATOM    155  O   CYS A  19      15.647  -2.050 -14.587  1.00 94.13           O  
ATOM    156  SG  CYS A  19      15.586   1.394 -14.956  1.00 94.13           S  
ATOM    157  N   HIS A  20      14.507  -1.958 -16.471  1.00 94.00           N  
ATOM    158  CA  HIS A  20      13.432  -2.829 -16.007  1.00 94.00           C  
ATOM    159  C   HIS A  20      13.966  -4.202 -15.613  1.00 94.00           C  
ATOM    160  CB  HIS A  20      12.357  -2.973 -17.086  1.00 94.00           C  
ATOM    161  O   HIS A  20      13.576  -4.751 -14.580  1.00 94.00           O  
ATOM    162  CG  HIS A  20      11.170  -3.769 -16.646  1.00 94.00           C  
ATOM    163  CD2 HIS A  20      10.708  -4.975 -17.053  1.00 94.00           C  
ATOM    164  ND1 HIS A  20      10.300  -3.331 -15.671  1.00 94.00           N  
ATOM    165  CE1 HIS A  20       9.352  -4.237 -15.496  1.00 94.00           C  
ATOM    166  NE2 HIS A  20       9.577  -5.245 -16.323  1.00 94.00           N  
ATOM    167  N   GLU A  21      14.817  -4.759 -16.416  1.00 94.65           N  
ATOM    168  CA  GLU A  21      15.391  -6.075 -16.155  1.00 94.65           C  
ATOM    169  C   GLU A  21      16.154  -6.092 -14.833  1.00 94.65           C  
ATOM    170  CB  GLU A  21      16.315  -6.497 -17.300  1.00 94.65           C  
ATOM    171  O   GLU A  21      16.036  -7.040 -14.054  1.00 94.65           O  
ATOM    172  CG  GLU A  21      16.875  -7.904 -17.152  1.00 94.65           C  
ATOM    173  CD  GLU A  21      17.786  -8.310 -18.300  1.00 94.65           C  
ATOM    174  OE1 GLU A  21      18.459  -9.361 -18.198  1.00 94.65           O  
ATOM    175  OE2 GLU A  21      17.828  -7.572 -19.309  1.00 94.65           O  
ATOM    176  N   VAL A  22      16.975  -5.070 -14.632  1.00 95.94           N  
ATOM    177  CA  VAL A  22      17.719  -4.968 -13.380  1.00 95.94           C  
ATOM    178  C   VAL A  22      16.749  -4.970 -12.201  1.00 95.94           C  
ATOM    179  CB  VAL A  22      18.598  -3.698 -13.345  1.00 95.94           C  
ATOM    180  O   VAL A  22      16.938  -5.712 -11.234  1.00 95.94           O  
ATOM    181  CG1 VAL A  22      19.207  -3.502 -11.958  1.00 95.94           C  
ATOM    182  CG2 VAL A  22      19.694  -3.779 -14.406  1.00 95.94           C  
ATOM    183  N   PHE A  23      15.769  -4.168 -12.286  1.00 96.71           N  
ATOM    184  CA  PHE A  23      14.765  -4.069 -11.234  1.00 96.71           C  
ATOM    185  C   PHE A  23      14.116  -5.423 -10.976  1.00 96.71           C  
ATOM    186  CB  PHE A  23      13.696  -3.036 -11.604  1.00 96.71           C  
ATOM    187  O   PHE A  23      13.969  -5.838  -9.824  1.00 96.71           O  
ATOM    188  CG  PHE A  23      12.655  -2.830 -10.537  1.00 96.71           C  
ATOM    189  CD1 PHE A  23      11.329  -3.176 -10.765  1.00 96.71           C  
ATOM    190  CD2 PHE A  23      13.004  -2.291  -9.306  1.00 96.71           C  
ATOM    191  CE1 PHE A  23      10.363  -2.987  -9.779  1.00 96.71           C  
ATOM    192  CE2 PHE A  23      12.044  -2.099  -8.316  1.00 96.71           C  
ATOM    193  CZ  PHE A  23      10.724  -2.446  -8.554  1.00 96.71           C  
ATOM    194  N   GLU A  24      13.710  -6.133 -12.039  1.00 96.12           N  
ATOM    195  CA  GLU A  24      13.070  -7.439 -11.911  1.00 96.12           C  
ATOM    196  C   GLU A  24      13.988  -8.437 -11.211  1.00 96.12           C  
ATOM    197  CB  GLU A  24      12.661  -7.975 -13.286  1.00 96.12           C  
ATOM    198  O   GLU A  24      13.539  -9.215 -10.367  1.00 96.12           O  
ATOM    199  CG  GLU A  24      11.487  -7.235 -13.909  1.00 96.12           C  
ATOM    200  CD  GLU A  24      10.203  -7.360 -13.105  1.00 96.12           C  
ATOM    201  OE1 GLU A  24       9.419  -6.385 -13.056  1.00 96.12           O  
ATOM    202  OE2 GLU A  24       9.979  -8.442 -12.517  1.00 96.12           O  
ATOM    203  N   ARG A  25      15.187  -8.462 -11.471  1.00 95.84           N  
ATOM    204  CA  ARG A  25      16.146  -9.363 -10.838  1.00 95.84           C  
ATOM    205  C   ARG A  25      16.302  -9.041  -9.356  1.00 95.84           C  
ATOM    206  CB  ARG A  25      17.504  -9.281 -11.538  1.00 95.84           C  
ATOM    207  O   ARG A  25      16.423  -9.947  -8.528  1.00 95.84           O  
ATOM    208  CG  ARG A  25      17.516  -9.890 -12.932  1.00 95.84           C  
ATOM    209  CD  ARG A  25      18.917  -9.909 -13.526  1.00 95.84           C  
ATOM    210  NE  ARG A  25      18.910 -10.383 -14.907  1.00 95.84           N  
ATOM    211  NH1 ARG A  25      21.200 -10.652 -15.045  1.00 95.84           N  
ATOM    212  NH2 ARG A  25      19.873 -11.143 -16.849  1.00 95.84           N  
ATOM    213  CZ  ARG A  25      19.994 -10.725 -15.597  1.00 95.84           C  
ATOM    214  N   ILE A  26      16.312  -7.751  -9.106  1.00 95.85           N  
ATOM    215  CA  ILE A  26      16.384  -7.327  -7.712  1.00 95.85           C  
ATOM    216  C   ILE A  26      15.143  -7.805  -6.962  1.00 95.85           C  
ATOM    217  CB  ILE A  26      16.523  -5.792  -7.595  1.00 95.85           C  
ATOM    218  O   ILE A  26      15.242  -8.298  -5.836  1.00 95.85           O  
ATOM    219  CG1 ILE A  26      17.943  -5.354  -7.972  1.00 95.85           C  
ATOM    220  CG2 ILE A  26      16.162  -5.323  -6.182  1.00 95.85           C  
ATOM    221  CD1 ILE A  26      18.141  -3.844  -7.988  1.00 95.85           C  
ATOM    222  N   LEU A  27      13.971  -7.676  -7.561  1.00 95.02           N  
ATOM    223  CA  LEU A  27      12.743  -8.162  -6.942  1.00 95.02           C  
ATOM    224  C   LEU A  27      12.848  -9.649  -6.621  1.00 95.02           C  
ATOM    225  CB  LEU A  27      11.544  -7.910  -7.860  1.00 95.02           C  
ATOM    226  O   LEU A  27      12.415 -10.090  -5.553  1.00 95.02           O  
ATOM    227  CG  LEU A  27      11.095  -6.455  -8.006  1.00 95.02           C  
ATOM    228  CD1 LEU A  27       9.879  -6.365  -8.922  1.00 95.02           C  
ATOM    229  CD2 LEU A  27      10.790  -5.850  -6.640  1.00 95.02           C  
ATOM    230  N   ASP A  28      13.466 -10.392  -7.558  1.00 93.03           N  
ATOM    231  CA  ASP A  28      13.648 -11.826  -7.353  1.00 93.03           C  
ATOM    232  C   ASP A  28      14.525 -12.100  -6.134  1.00 93.03           C  
ATOM    233  CB  ASP A  28      14.260 -12.472  -8.598  1.00 93.03           C  
ATOM    234  O   ASP A  28      14.235 -13.001  -5.344  1.00 93.03           O  
ATOM    235  CG  ASP A  28      13.291 -12.547  -9.765  1.00 93.03           C  
ATOM    236  OD1 ASP A  28      12.064 -12.447  -9.547  1.00 93.03           O  
ATOM    237  OD2 ASP A  28      13.758 -12.709 -10.913  1.00 93.03           O  
ATOM    238  N   GLN A  29      15.532 -11.257  -5.980  1.00 92.94           N  
ATOM    239  CA  GLN A  29      16.418 -11.426  -4.833  1.00 92.94           C  
ATOM    240  C   GLN A  29      15.704 -11.075  -3.531  1.00 92.94           C  
ATOM    241  CB  GLN A  29      17.673 -10.568  -4.992  1.00 92.94           C  
ATOM    242  O   GLN A  29      15.859 -11.771  -2.525  1.00 92.94           O  
ATOM    243  CG  GLN A  29      18.557 -10.981  -6.162  1.00 92.94           C  
ATOM    244  CD  GLN A  29      18.927 -12.452  -6.126  1.00 92.94           C  
ATOM    245  NE2 GLN A  29      18.803 -13.122  -7.266  1.00 92.94           N  
ATOM    246  OE1 GLN A  29      19.324 -12.981  -5.083  1.00 92.94           O  
ATOM    247  N   LEU A  30      14.960 -10.034  -3.581  1.00 90.84           N  
ATOM    248  CA  LEU A  30      14.193  -9.647  -2.402  1.00 90.84           C  
ATOM    249  C   LEU A  30      13.205 -10.742  -2.012  1.00 90.84           C  
ATOM    250  CB  LEU A  30      13.445  -8.335  -2.655  1.00 90.84           C  
ATOM    251  O   LEU A  30      13.008 -11.012  -0.825  1.00 90.84           O  
ATOM    252  CG  LEU A  30      14.282  -7.056  -2.604  1.00 90.84           C  
ATOM    253  CD1 LEU A  30      13.493  -5.883  -3.175  1.00 90.84           C  
ATOM    254  CD2 LEU A  30      14.726  -6.764  -1.175  1.00 90.84           C  
ATOM    255  N   GLY A  31      12.605 -11.319  -2.971  1.00 88.40           N  
ATOM    256  CA  GLY A  31      11.652 -12.391  -2.734  1.00 88.40           C  
ATOM    257  C   GLY A  31      12.276 -13.611  -2.083  1.00 88.40           C  
ATOM    258  O   GLY A  31      11.577 -14.420  -1.469  1.00 88.40           O  
ATOM    259  N   ASN A  32      13.542 -13.712  -2.161  1.00 86.08           N  
ATOM    260  CA  ASN A  32      14.264 -14.849  -1.601  1.00 86.08           C  
ATOM    261  C   ASN A  32      14.688 -14.589  -0.159  1.00 86.08           C  
ATOM    262  CB  ASN A  32      15.484 -15.187  -2.461  1.00 86.08           C  
ATOM    263  O   ASN A  32      15.276 -15.458   0.486  1.00 86.08           O  
ATOM    264  CG  ASN A  32      15.106 -15.800  -3.795  1.00 86.08           C  
ATOM    265  ND2 ASN A  32      15.956 -15.609  -4.797  1.00 86.08           N  
ATOM    266  OD1 ASN A  32      14.059 -16.440  -3.924  1.00 86.08           O  
ATOM    267  N   ILE A  33      14.402 -13.384   0.266  1.00 82.56           N  
ATOM    268  CA  ILE A  33      14.710 -13.083   1.660  1.00 82.56           C  
ATOM    269  C   ILE A  33      13.731 -13.815   2.574  1.00 82.56           C  
ATOM    270  CB  ILE A  33      14.664 -11.563   1.933  1.00 82.56           C  
ATOM    271  O   ILE A  33      12.522 -13.577   2.518  1.00 82.56           O  
ATOM    272  CG1 ILE A  33      15.707 -10.834   1.077  1.00 82.56           C  
ATOM    273  CG2 ILE A  33      14.878 -11.275   3.421  1.00 82.56           C  
ATOM    274  CD1 ILE A  33      15.646  -9.317   1.185  1.00 82.56           C  
ATOM    275  N   ASP A  34      14.167 -14.789   3.342  1.00 74.19           N  
ATOM    276  CA  ASP A  34      13.405 -15.756   4.127  1.00 74.19           C  
ATOM    277  C   ASP A  34      12.489 -15.052   5.125  1.00 74.19           C  
ATOM    278  CB  ASP A  34      14.347 -16.713   4.862  1.00 74.19           C  
ATOM    279  O   ASP A  34      11.359 -15.489   5.354  1.00 74.19           O  
ATOM    280  CG  ASP A  34      14.944 -17.772   3.952  1.00 74.19           C  
ATOM    281  OD1 ASP A  34      14.453 -17.948   2.816  1.00 74.19           O  
ATOM    282  OD2 ASP A  34      15.913 -18.438   4.375  1.00 74.19           O  
ATOM    283  N   THR A  35      12.878 -13.906   5.621  1.00 75.00           N  
ATOM    284  CA  THR A  35      12.146 -13.245   6.695  1.00 75.00           C  
ATOM    285  C   THR A  35      10.801 -12.725   6.192  1.00 75.00           C  
ATOM    286  CB  THR A  35      12.958 -12.080   7.291  1.00 75.00           C  
ATOM    287  O   THR A  35       9.850 -12.601   6.966  1.00 75.00           O  
ATOM    288  CG2 THR A  35      14.185 -12.592   8.039  1.00 75.00           C  
ATOM    289  OG1 THR A  35      13.385 -11.212   6.233  1.00 75.00           O  
ATOM    290  N   LEU A  36      10.717 -12.528   4.972  1.00 74.45           N  
ATOM    291  CA  LEU A  36       9.509 -11.928   4.417  1.00 74.45           C  
ATOM    292  C   LEU A  36       8.435 -12.985   4.182  1.00 74.45           C  
ATOM    293  CB  LEU A  36       9.825 -11.204   3.105  1.00 74.45           C  
ATOM    294  O   LEU A  36       7.252 -12.658   4.066  1.00 74.45           O  
ATOM    295  CG  LEU A  36      10.753  -9.993   3.205  1.00 74.45           C  
ATOM    296  CD1 LEU A  36      11.031  -9.422   1.818  1.00 74.45           C  
ATOM    297  CD2 LEU A  36      10.148  -8.929   4.115  1.00 74.45           C  
ATOM    298  N   SER A  37       8.843 -14.279   4.220  1.00 74.39           N  
ATOM    299  CA  SER A  37       7.899 -15.356   3.942  1.00 74.39           C  
ATOM    300  C   SER A  37       7.475 -16.064   5.224  1.00 74.39           C  
ATOM    301  CB  SER A  37       8.510 -16.367   2.970  1.00 74.39           C  
ATOM    302  O   SER A  37       6.654 -16.984   5.189  1.00 74.39           O  
ATOM    303  OG  SER A  37       9.672 -16.959   3.524  1.00 74.39           O  
ATOM    304  N   LYS A  38       8.024 -15.563   6.336  1.00 79.38           N  
ATOM    305  CA  LYS A  38       7.740 -16.222   7.607  1.00 79.38           C  
ATOM    306  C   LYS A  38       6.312 -15.939   8.066  1.00 79.38           C  
ATOM    307  CB  LYS A  38       8.733 -15.771   8.679  1.00 79.38           C  
ATOM    308  O   LYS A  38       5.713 -14.938   7.666  1.00 79.38           O  
ATOM    309  CG  LYS A  38      10.164 -16.225   8.427  1.00 79.38           C  
ATOM    310  CD  LYS A  38      11.095 -15.788   9.550  1.00 79.38           C  
ATOM    311  CE  LYS A  38      12.524 -16.251   9.305  1.00 79.38           C  
ATOM    312  NZ  LYS A  38      13.448 -15.796  10.387  1.00 79.38           N  
ATOM    313  N   GLU A  39       5.755 -16.936   8.814  1.00 74.59           N  
ATOM    314  CA  GLU A  39       4.410 -16.815   9.370  1.00 74.59           C  
ATOM    315  C   GLU A  39       4.282 -15.566  10.237  1.00 74.59           C  
ATOM    316  CB  GLU A  39       4.051 -18.061  10.184  1.00 74.59           C  
ATOM    317  O   GLU A  39       3.205 -14.971  10.321  1.00 74.59           O  
ATOM    318  CG  GLU A  39       2.559 -18.224  10.433  1.00 74.59           C  
ATOM    319  CD  GLU A  39       2.203 -19.542  11.102  1.00 74.59           C  
ATOM    320  OE1 GLU A  39       1.004 -19.779  11.377  1.00 74.59           O  
ATOM    321  OE2 GLU A  39       3.129 -20.344  11.354  1.00 74.59           O  
ATOM    322  N   THR A  40       5.390 -15.096  10.750  1.00 80.12           N  
ATOM    323  CA  THR A  40       5.377 -13.970  11.677  1.00 80.12           C  
ATOM    324  C   THR A  40       5.561 -12.652  10.930  1.00 80.12           C  
ATOM    325  CB  THR A  40       6.474 -14.115  12.747  1.00 80.12           C  
ATOM    326  O   THR A  40       5.620 -11.587  11.547  1.00 80.12           O  
ATOM    327  CG2 THR A  40       6.218 -15.326  13.638  1.00 80.12           C  
ATOM    328  OG1 THR A  40       7.744 -14.271  12.102  1.00 80.12           O  
ATOM    329  N   SER A  41       5.670 -12.784   9.612  1.00 83.01           N  
ATOM    330  CA  SER A  41       5.876 -11.564   8.839  1.00 83.01           C  
ATOM    331  C   SER A  41       4.638 -10.673   8.872  1.00 83.01           C  
ATOM    332  CB  SER A  41       6.233 -11.900   7.391  1.00 83.01           C  
ATOM    333  O   SER A  41       3.519 -11.163   9.037  1.00 83.01           O  
ATOM    334  OG  SER A  41       5.167 -12.583   6.755  1.00 83.01           O  
ATOM    335  N   PRO A  42       4.914  -9.330   8.868  1.00 87.61           N  
ATOM    336  CA  PRO A  42       3.781  -8.402   8.917  1.00 87.61           C  
ATOM    337  C   PRO A  42       2.822  -8.580   7.741  1.00 87.61           C  
ATOM    338  CB  PRO A  42       4.449  -7.026   8.873  1.00 87.61           C  
ATOM    339  O   PRO A  42       3.238  -9.004   6.660  1.00 87.61           O  
ATOM    340  CG  PRO A  42       5.783  -7.269   8.243  1.00 87.61           C  
ATOM    341  CD  PRO A  42       6.210  -8.675   8.557  1.00 87.61           C  
ATOM    342  N   THR A  43       1.548  -8.379   7.985  1.00 90.02           N  
ATOM    343  CA  THR A  43       0.524  -8.391   6.947  1.00 90.02           C  
ATOM    344  C   THR A  43       0.200  -6.971   6.490  1.00 90.02           C  
ATOM    345  CB  THR A  43      -0.762  -9.081   7.438  1.00 90.02           C  
ATOM    346  O   THR A  43       0.257  -6.030   7.284  1.00 90.02           O  
ATOM    347  CG2 THR A  43      -0.507 -10.547   7.772  1.00 90.02           C  
ATOM    348  OG1 THR A  43      -1.238  -8.411   8.612  1.00 90.02           O  
ATOM    349  N   PHE A  44      -0.006  -6.847   5.214  1.00 92.44           N  
ATOM    350  CA  PHE A  44      -0.251  -5.533   4.630  1.00 92.44           C  
ATOM    351  C   PHE A  44      -1.581  -5.512   3.885  1.00 92.44           C  
ATOM    352  CB  PHE A  44       0.888  -5.144   3.683  1.00 92.44           C  
ATOM    353  O   PHE A  44      -2.012  -6.532   3.344  1.00 92.44           O  
ATOM    354  CG  PHE A  44       2.256  -5.270   4.295  1.00 92.44           C  
ATOM    355  CD1 PHE A  44       2.810  -4.220   5.017  1.00 92.44           C  
ATOM    356  CD2 PHE A  44       2.990  -6.440   4.148  1.00 92.44           C  
ATOM    357  CE1 PHE A  44       4.077  -4.335   5.585  1.00 92.44           C  
ATOM    358  CE2 PHE A  44       4.256  -6.562   4.713  1.00 92.44           C  
ATOM    359  CZ  PHE A  44       4.798  -5.508   5.430  1.00 92.44           C  
ATOM    360  N   PHE A  45      -2.228  -4.363   3.884  1.00 93.70           N  
ATOM    361  CA  PHE A  45      -3.427  -4.110   3.094  1.00 93.70           C  
ATOM    362  C   PHE A  45      -3.254  -2.866   2.231  1.00 93.70           C  
ATOM    363  CB  PHE A  45      -4.649  -3.951   4.005  1.00 93.70           C  
ATOM    364  O   PHE A  45      -2.943  -1.788   2.741  1.00 93.70           O  
ATOM    365  CG  PHE A  45      -5.964  -4.051   3.280  1.00 93.70           C  
ATOM    366  CD1 PHE A  45      -6.465  -2.969   2.567  1.00 93.70           C  
ATOM    367  CD2 PHE A  45      -6.699  -5.229   3.311  1.00 93.70           C  
ATOM    368  CE1 PHE A  45      -7.682  -3.059   1.895  1.00 93.70           C  
ATOM    369  CE2 PHE A  45      -7.916  -5.327   2.642  1.00 93.70           C  
ATOM    370  CZ  PHE A  45      -8.406  -4.241   1.935  1.00 93.70           C  
ATOM    371  N   VAL A  46      -3.434  -3.055   0.898  1.00 94.47           N  
ATOM    372  CA  VAL A  46      -3.312  -1.928  -0.020  1.00 94.47           C  
ATOM    373  C   VAL A  46      -4.692  -1.334  -0.296  1.00 94.47           C  
ATOM    374  CB  VAL A  46      -2.638  -2.347  -1.346  1.00 94.47           C  
ATOM    375  O   VAL A  46      -5.589  -2.029  -0.779  1.00 94.47           O  
ATOM    376  CG1 VAL A  46      -2.452  -1.139  -2.262  1.00 94.47           C  
ATOM    377  CG2 VAL A  46      -1.297  -3.024  -1.071  1.00 94.47           C  
ATOM    378  N   VAL A  47      -4.791   0.008   0.034  1.00 94.48           N  
ATOM    379  CA  VAL A  47      -6.031   0.739  -0.207  1.00 94.48           C  
ATOM    380  C   VAL A  47      -5.847   1.696  -1.382  1.00 94.48           C  
ATOM    381  CB  VAL A  47      -6.484   1.517   1.049  1.00 94.48           C  
ATOM    382  O   VAL A  47      -4.945   2.537  -1.370  1.00 94.48           O  
ATOM    383  CG1 VAL A  47      -7.749   2.323   0.757  1.00 94.48           C  
ATOM    384  CG2 VAL A  47      -6.715   0.559   2.216  1.00 94.48           C  
ATOM    385  N   TYR A  48      -6.667   1.538  -2.416  1.00 93.67           N  
ATOM    386  CA  TYR A  48      -6.605   2.454  -3.550  1.00 93.67           C  
ATOM    387  C   TYR A  48      -7.977   2.623  -4.190  1.00 93.67           C  
ATOM    388  CB  TYR A  48      -5.601   1.953  -4.592  1.00 93.67           C  
ATOM    389  O   TYR A  48      -8.843   1.755  -4.055  1.00 93.67           O  
ATOM    390  CG  TYR A  48      -6.014   0.665  -5.262  1.00 93.67           C  
ATOM    391  CD1 TYR A  48      -5.777  -0.566  -4.656  1.00 93.67           C  
ATOM    392  CD2 TYR A  48      -6.640   0.677  -6.504  1.00 93.67           C  
ATOM    393  CE1 TYR A  48      -6.154  -1.756  -5.271  1.00 93.67           C  
ATOM    394  CE2 TYR A  48      -7.021  -0.506  -7.128  1.00 93.67           C  
ATOM    395  OH  TYR A  48      -7.150  -2.890  -7.118  1.00 93.67           O  
ATOM    396  CZ  TYR A  48      -6.775  -1.716  -6.505  1.00 93.67           C  
ATOM    397  N   ALA A  49      -8.195   3.803  -4.773  1.00 92.05           N  
ATOM    398  CA  ALA A  49      -9.450   4.084  -5.464  1.00 92.05           C  
ATOM    399  C   ALA A  49      -9.409   3.578  -6.903  1.00 92.05           C  
ATOM    400  CB  ALA A  49      -9.750   5.580  -5.437  1.00 92.05           C  
ATOM    401  O   ALA A  49      -8.337   3.495  -7.508  1.00 92.05           O  
ATOM    402  N   HIS A  50     -10.609   3.117  -7.398  1.00 89.56           N  
ATOM    403  CA  HIS A  50     -10.731   2.785  -8.813  1.00 89.56           C  
ATOM    404  C   HIS A  50     -11.041   4.024  -9.645  1.00 89.56           C  
ATOM    405  CB  HIS A  50     -11.815   1.726  -9.024  1.00 89.56           C  
ATOM    406  O   HIS A  50     -11.448   5.055  -9.104  1.00 89.56           O  
ATOM    407  CG  HIS A  50     -11.530   0.430  -8.335  1.00 89.56           C  
ATOM    408  CD2 HIS A  50     -10.361  -0.201  -8.076  1.00 89.56           C  
ATOM    409  ND1 HIS A  50     -12.525  -0.375  -7.823  1.00 89.56           N  
ATOM    410  CE1 HIS A  50     -11.977  -1.448  -7.277  1.00 89.56           C  
ATOM    411  NE2 HIS A  50     -10.665  -1.367  -7.417  1.00 89.56           N  
ATOM    412  N   GLU A  51     -10.709   3.861 -10.981  1.00 86.19           N  
ATOM    413  CA  GLU A  51     -11.050   4.965 -11.873  1.00 86.19           C  
ATOM    414  C   GLU A  51     -12.534   5.310 -11.781  1.00 86.19           C  
ATOM    415  CB  GLU A  51     -10.678   4.624 -13.318  1.00 86.19           C  
ATOM    416  O   GLU A  51     -13.376   4.421 -11.634  1.00 86.19           O  
ATOM    417  CG  GLU A  51      -9.185   4.428 -13.539  1.00 86.19           C  
ATOM    418  CD  GLU A  51      -8.395   5.726 -13.479  1.00 86.19           C  
ATOM    419  OE1 GLU A  51      -7.148   5.682 -13.584  1.00 86.19           O  
ATOM    420  OE2 GLU A  51      -9.027   6.794 -13.325  1.00 86.19           O  
ATOM    421  N   SER A  52     -12.799   6.663 -11.716  1.00 85.40           N  
ATOM    422  CA  SER A  52     -14.171   7.156 -11.666  1.00 85.40           C  
ATOM    423  C   SER A  52     -14.337   8.416 -12.509  1.00 85.40           C  
ATOM    424  CB  SER A  52     -14.586   7.441 -10.222  1.00 85.40           C  
ATOM    425  O   SER A  52     -13.350   9.017 -12.938  1.00 85.40           O  
ATOM    426  OG  SER A  52     -14.109   8.708  -9.802  1.00 85.40           O  
ATOM    427  N   PRO A  53     -15.588   8.685 -12.820  1.00 85.38           N  
ATOM    428  CA  PRO A  53     -15.819   9.906 -13.596  1.00 85.38           C  
ATOM    429  C   PRO A  53     -15.286  11.156 -12.901  1.00 85.38           C  
ATOM    430  CB  PRO A  53     -17.343   9.960 -13.725  1.00 85.38           C  
ATOM    431  O   PRO A  53     -15.082  12.187 -13.547  1.00 85.38           O  
ATOM    432  CG  PRO A  53     -17.790   8.542 -13.571  1.00 85.38           C  
ATOM    433  CD  PRO A  53     -16.861   7.850 -12.615  1.00 85.38           C  
ATOM    434  N   ILE A  54     -14.952  11.086 -11.634  1.00 86.98           N  
ATOM    435  CA  ILE A  54     -14.584  12.287 -10.891  1.00 86.98           C  
ATOM    436  C   ILE A  54     -13.068  12.470 -10.925  1.00 86.98           C  
ATOM    437  CB  ILE A  54     -15.083  12.223  -9.430  1.00 86.98           C  
ATOM    438  O   ILE A  54     -12.552  13.503 -10.493  1.00 86.98           O  
ATOM    439  CG1 ILE A  54     -14.510  10.990  -8.723  1.00 86.98           C  
ATOM    440  CG2 ILE A  54     -16.614  12.219  -9.383  1.00 86.98           C  
ATOM    441  CD1 ILE A  54     -14.766  10.961  -7.223  1.00 86.98           C  
ATOM    442  N   GLY A  55     -12.397  11.475 -11.507  1.00 85.55           N  
ATOM    443  CA  GLY A  55     -10.959  11.673 -11.580  1.00 85.55           C  
ATOM    444  C   GLY A  55     -10.200  10.410 -11.939  1.00 85.55           C  
ATOM    445  O   GLY A  55     -10.806   9.377 -12.231  1.00 85.55           O  
ATOM    446  N   ASN A  56      -8.829  10.569 -12.045  1.00 88.36           N  
ATOM    447  CA  ASN A  56      -7.895   9.494 -12.360  1.00 88.36           C  
ATOM    448  C   ASN A  56      -7.234   8.939 -11.101  1.00 88.36           C  
ATOM    449  CB  ASN A  56      -6.832   9.979 -13.348  1.00 88.36           C  
ATOM    450  O   ASN A  56      -6.491   9.649 -10.420  1.00 88.36           O  
ATOM    451  CG  ASN A  56      -5.974   8.850 -13.883  1.00 88.36           C  
ATOM    452  ND2 ASN A  56      -5.276   9.106 -14.984  1.00 88.36           N  
ATOM    453  OD1 ASN A  56      -5.939   7.756 -13.313  1.00 88.36           O  
ATOM    454  N   ALA A  57      -7.499   7.689 -10.868  1.00 87.14           N  
ATOM    455  CA  ALA A  57      -6.987   7.069  -9.648  1.00 87.14           C  
ATOM    456  C   ALA A  57      -5.650   6.379  -9.903  1.00 87.14           C  
ATOM    457  CB  ALA A  57      -8.000   6.071  -9.093  1.00 87.14           C  
ATOM    458  O   ALA A  57      -5.011   5.886  -8.970  1.00 87.14           O  
ATOM    459  N   LYS A  58      -5.219   6.329 -11.112  1.00 88.69           N  
ATOM    460  CA  LYS A  58      -4.013   5.611 -11.514  1.00 88.69           C  
ATOM    461  C   LYS A  58      -4.041   4.168 -11.018  1.00 88.69           C  
ATOM    462  CB  LYS A  58      -2.765   6.322 -10.989  1.00 88.69           C  
ATOM    463  O   LYS A  58      -3.061   3.684 -10.447  1.00 88.69           O  
ATOM    464  CG  LYS A  58      -2.578   7.730 -11.535  1.00 88.69           C  
ATOM    465  CD  LYS A  58      -2.235   7.713 -13.019  1.00 88.69           C  
ATOM    466  CE  LYS A  58      -1.903   9.107 -13.533  1.00 88.69           C  
ATOM    467  NZ  LYS A  58      -1.576   9.097 -14.990  1.00 88.69           N  
ATOM    468  N   VAL A  59      -5.105   3.477 -11.348  1.00 88.46           N  
ATOM    469  CA  VAL A  59      -5.367   2.122 -10.874  1.00 88.46           C  
ATOM    470  C   VAL A  59      -4.277   1.179 -11.376  1.00 88.46           C  
ATOM    471  CB  VAL A  59      -6.756   1.621 -11.329  1.00 88.46           C  
ATOM    472  O   VAL A  59      -3.856   0.268 -10.659  1.00 88.46           O  
ATOM    473  CG1 VAL A  59      -6.893   0.118 -11.091  1.00 88.46           C  
ATOM    474  CG2 VAL A  59      -7.862   2.383 -10.601  1.00 88.46           C  
ATOM    475  N   LYS A  60      -3.751   1.401 -12.549  1.00 88.54           N  
ATOM    476  CA  LYS A  60      -2.717   0.543 -13.121  1.00 88.54           C  
ATOM    477  C   LYS A  60      -1.447   0.575 -12.275  1.00 88.54           C  
ATOM    478  CB  LYS A  60      -2.401   0.967 -14.556  1.00 88.54           C  
ATOM    479  O   LYS A  60      -0.809  -0.459 -12.065  1.00 88.54           O  
ATOM    480  CG  LYS A  60      -3.504   0.644 -15.553  1.00 88.54           C  
ATOM    481  CD  LYS A  60      -3.096   1.007 -16.975  1.00 88.54           C  
ATOM    482  CE  LYS A  60      -4.216   0.727 -17.968  1.00 88.54           C  
ATOM    483  NZ  LYS A  60      -3.840   1.131 -19.356  1.00 88.54           N  
ATOM    484  N   LEU A  61      -1.098   1.683 -11.800  1.00 88.74           N  
ATOM    485  CA  LEU A  61       0.083   1.820 -10.954  1.00 88.74           C  
ATOM    486  C   LEU A  61      -0.115   1.099  -9.624  1.00 88.74           C  
ATOM    487  CB  LEU A  61       0.396   3.297 -10.705  1.00 88.74           C  
ATOM    488  O   LEU A  61       0.806   0.452  -9.121  1.00 88.74           O  
ATOM    489  CG  LEU A  61       1.716   3.601  -9.996  1.00 88.74           C  
ATOM    490  CD1 LEU A  61       2.883   2.990 -10.764  1.00 88.74           C  
ATOM    491  CD2 LEU A  61       1.904   5.105  -9.835  1.00 88.74           C  
ATOM    492  N   ALA A  62      -1.273   1.280  -9.067  1.00 91.50           N  
ATOM    493  CA  ALA A  62      -1.582   0.568  -7.830  1.00 91.50           C  
ATOM    494  C   ALA A  62      -1.480  -0.942  -8.026  1.00 91.50           C  
ATOM    495  CB  ALA A  62      -2.976   0.944  -7.333  1.00 91.50           C  
ATOM    496  O   ALA A  62      -0.919  -1.648  -7.184  1.00 91.50           O  
ATOM    497  N   LYS A  63      -1.991  -1.433  -9.124  1.00 90.86           N  
ATOM    498  CA  LYS A  63      -1.927  -2.861  -9.421  1.00 90.86           C  
ATOM    499  C   LYS A  63      -0.482  -3.322  -9.598  1.00 90.86           C  
ATOM    500  CB  LYS A  63      -2.737  -3.186 -10.676  1.00 90.86           C  
ATOM    501  O   LYS A  63      -0.113  -4.409  -9.150  1.00 90.86           O  
ATOM    502  CG  LYS A  63      -4.244  -3.113 -10.476  1.00 90.86           C  
ATOM    503  CD  LYS A  63      -4.996  -3.510 -11.740  1.00 90.86           C  
ATOM    504  CE  LYS A  63      -6.501  -3.532 -11.512  1.00 90.86           C  
ATOM    505  NZ  LYS A  63      -7.247  -3.851 -12.767  1.00 90.86           N  
ATOM    506  N   LYS A  64       0.238  -2.531 -10.258  1.00 90.93           N  
ATOM    507  CA  LYS A  64       1.657  -2.831 -10.420  1.00 90.93           C  
ATOM    508  C   LYS A  64       2.362  -2.902  -9.068  1.00 90.93           C  
ATOM    509  CB  LYS A  64       2.330  -1.783 -11.308  1.00 90.93           C  
ATOM    510  O   LYS A  64       3.182  -3.793  -8.836  1.00 90.93           O  
ATOM    511  CG  LYS A  64       3.764  -2.123 -11.689  1.00 90.93           C  
ATOM    512  CD  LYS A  64       3.821  -3.301 -12.654  1.00 90.93           C  
ATOM    513  CE  LYS A  64       5.245  -3.581 -13.112  1.00 90.93           C  
ATOM    514  NZ  LYS A  64       5.302  -4.709 -14.089  1.00 90.93           N  
ATOM    515  N   LEU A  65       2.108  -1.972  -8.228  1.00 93.10           N  
ATOM    516  CA  LEU A  65       2.646  -1.984  -6.872  1.00 93.10           C  
ATOM    517  C   LEU A  65       2.307  -3.291  -6.165  1.00 93.10           C  
ATOM    518  CB  LEU A  65       2.102  -0.799  -6.069  1.00 93.10           C  
ATOM    519  O   LEU A  65       3.179  -3.917  -5.557  1.00 93.10           O  
ATOM    520  CG  LEU A  65       2.483  -0.752  -4.589  1.00 93.10           C  
ATOM    521  CD1 LEU A  65       3.993  -0.597  -4.435  1.00 93.10           C  
ATOM    522  CD2 LEU A  65       1.749   0.383  -3.883  1.00 93.10           C  
ATOM    523  N   ILE A  66       1.037  -3.688  -6.255  1.00 92.78           N  
ATOM    524  CA  ILE A  66       0.590  -4.929  -5.631  1.00 92.78           C  
ATOM    525  C   ILE A  66       1.375  -6.107  -6.204  1.00 92.78           C  
ATOM    526  CB  ILE A  66      -0.926  -5.148  -5.830  1.00 92.78           C  
ATOM    527  O   ILE A  66       1.833  -6.977  -5.460  1.00 92.78           O  
ATOM    528  CG1 ILE A  66      -1.725  -4.107  -5.037  1.00 92.78           C  
ATOM    529  CG2 ILE A  66      -1.325  -6.570  -5.424  1.00 92.78           C  
ATOM    530  CD1 ILE A  66      -3.214  -4.096  -5.355  1.00 92.78           C  
ATOM    531  N   GLU A  67       1.589  -6.097  -7.489  1.00 92.09           N  
ATOM    532  CA  GLU A  67       2.367  -7.144  -8.143  1.00 92.09           C  
ATOM    533  C   GLU A  67       3.798  -7.181  -7.614  1.00 92.09           C  
ATOM    534  CB  GLU A  67       2.373  -6.943  -9.660  1.00 92.09           C  
ATOM    535  O   GLU A  67       4.329  -8.254  -7.318  1.00 92.09           O  
ATOM    536  CG  GLU A  67       3.105  -8.037 -10.424  1.00 92.09           C  
ATOM    537  CD  GLU A  67       3.167  -7.785 -11.922  1.00 92.09           C  
ATOM    538  OE1 GLU A  67       3.950  -8.468 -12.620  1.00 92.09           O  
ATOM    539  OE2 GLU A  67       2.428  -6.896 -12.401  1.00 92.09           O  
ATOM    540  N   TRP A  68       4.382  -6.019  -7.498  1.00 94.18           N  
ATOM    541  CA  TRP A  68       5.746  -5.933  -6.986  1.00 94.18           C  
ATOM    542  C   TRP A  68       5.824  -6.453  -5.554  1.00 94.18           C  
ATOM    543  CB  TRP A  68       6.255  -4.490  -7.047  1.00 94.18           C  
ATOM    544  O   TRP A  68       6.740  -7.203  -5.208  1.00 94.18           O  
ATOM    545  CG  TRP A  68       6.499  -3.989  -8.439  1.00 94.18           C  
ATOM    546  CD1 TRP A  68       6.672  -4.741  -9.567  1.00 94.18           C  
ATOM    547  CD2 TRP A  68       6.602  -2.622  -8.848  1.00 94.18           C  
ATOM    548  CE2 TRP A  68       6.838  -2.619 -10.240  1.00 94.18           C  
ATOM    549  CE3 TRP A  68       6.517  -1.397  -8.172  1.00 94.18           C  
ATOM    550  NE1 TRP A  68       6.876  -3.923 -10.654  1.00 94.18           N  
ATOM    551  CH2 TRP A  68       6.901  -0.253 -10.284  1.00 94.18           C  
ATOM    552  CZ2 TRP A  68       6.989  -1.437 -10.970  1.00 94.18           C  
ATOM    553  CZ3 TRP A  68       6.668  -0.222  -8.899  1.00 94.18           C  
ATOM    554  N   LEU A  69       4.907  -6.072  -4.707  1.00 93.60           N  
ATOM    555  CA  LEU A  69       4.876  -6.499  -3.313  1.00 93.60           C  
ATOM    556  C   LEU A  69       4.729  -8.014  -3.211  1.00 93.60           C  
ATOM    557  CB  LEU A  69       3.730  -5.812  -2.567  1.00 93.60           C  
ATOM    558  O   LEU A  69       5.380  -8.651  -2.380  1.00 93.60           O  
ATOM    559  CG  LEU A  69       3.889  -4.312  -2.312  1.00 93.60           C  
ATOM    560  CD1 LEU A  69       2.573  -3.714  -1.827  1.00 93.60           C  
ATOM    561  CD2 LEU A  69       5.003  -4.056  -1.303  1.00 93.60           C  
ATOM    562  N   LYS A  70       3.913  -8.569  -4.068  1.00 91.03           N  
ATOM    563  CA  LYS A  70       3.740 -10.018  -4.092  1.00 91.03           C  
ATOM    564  C   LYS A  70       5.027 -10.718  -4.521  1.00 91.03           C  
ATOM    565  CB  LYS A  70       2.595 -10.406  -5.029  1.00 91.03           C  
ATOM    566  O   LYS A  70       5.388 -11.758  -3.966  1.00 91.03           O  
ATOM    567  CG  LYS A  70       1.211 -10.110  -4.471  1.00 91.03           C  
ATOM    568  CD  LYS A  70       0.115 -10.535  -5.440  1.00 91.03           C  
ATOM    569  CE  LYS A  70      -1.270 -10.340  -4.838  1.00 91.03           C  
ATOM    570  NZ  LYS A  70      -2.349 -10.727  -5.795  1.00 91.03           N  
ATOM    571  N   ARG A  71       5.626 -10.137  -5.444  1.00 91.46           N  
ATOM    572  CA  ARG A  71       6.860 -10.724  -5.956  1.00 91.46           C  
ATOM    573  C   ARG A  71       7.926 -10.794  -4.867  1.00 91.46           C  
ATOM    574  CB  ARG A  71       7.382  -9.923  -7.150  1.00 91.46           C  
ATOM    575  O   ARG A  71       8.756 -11.705  -4.861  1.00 91.46           O  
ATOM    576  CG  ARG A  71       8.454 -10.643  -7.953  1.00 91.46           C  
ATOM    577  CD  ARG A  71       8.474 -10.184  -9.405  1.00 91.46           C  
ATOM    578  NE  ARG A  71       9.556 -10.816 -10.155  1.00 91.46           N  
ATOM    579  NH1 ARG A  71       8.217 -11.502 -11.908  1.00 91.46           N  
ATOM    580  NH2 ARG A  71      10.462 -11.969 -11.922  1.00 91.46           N  
ATOM    581  CZ  ARG A  71       9.409 -11.427 -11.327  1.00 91.46           C  
ATOM    582  N   VAL A  72       7.874  -9.876  -3.957  1.00 91.20           N  
ATOM    583  CA  VAL A  72       8.860  -9.868  -2.881  1.00 91.20           C  
ATOM    584  C   VAL A  72       8.368 -10.733  -1.723  1.00 91.20           C  
ATOM    585  CB  VAL A  72       9.152  -8.433  -2.389  1.00 91.20           C  
ATOM    586  O   VAL A  72       8.968 -10.738  -0.645  1.00 91.20           O  
ATOM    587  CG1 VAL A  72       9.738  -7.584  -3.515  1.00 91.20           C  
ATOM    588  CG2 VAL A  72       7.881  -7.790  -1.837  1.00 91.20           C  
ATOM    589  N   SER A  73       7.238 -11.369  -1.914  1.00 88.89           N  
ATOM    590  CA  SER A  73       6.672 -12.382  -1.028  1.00 88.89           C  
ATOM    591  C   SER A  73       6.098 -11.751   0.236  1.00 88.89           C  
ATOM    592  CB  SER A  73       7.731 -13.420  -0.654  1.00 88.89           C  
ATOM    593  O   SER A  73       6.207 -12.320   1.324  1.00 88.89           O  
ATOM    594  OG  SER A  73       8.184 -14.113  -1.805  1.00 88.89           O  
ATOM    595  N   LEU A  74       5.724 -10.508   0.105  1.00 88.76           N  
ATOM    596  CA  LEU A  74       5.018  -9.889   1.222  1.00 88.76           C  
ATOM    597  C   LEU A  74       3.583 -10.398   1.307  1.00 88.76           C  
ATOM    598  CB  LEU A  74       5.024  -8.364   1.080  1.00 88.76           C  
ATOM    599  O   LEU A  74       2.989 -10.765   0.291  1.00 88.76           O  
ATOM    600  CG  LEU A  74       6.385  -7.677   1.198  1.00 88.76           C  
ATOM    601  CD1 LEU A  74       6.242  -6.175   0.976  1.00 88.76           C  
ATOM    602  CD2 LEU A  74       7.014  -7.965   2.557  1.00 88.76           C  
ATOM    603  N   LYS A  75       3.006 -10.479   2.576  1.00 88.13           N  
ATOM    604  CA  LYS A  75       1.615 -10.867   2.794  1.00 88.13           C  
ATOM    605  C   LYS A  75       0.672  -9.691   2.557  1.00 88.13           C  
ATOM    606  CB  LYS A  75       1.426 -11.414   4.210  1.00 88.13           C  
ATOM    607  O   LYS A  75       0.461  -8.869   3.451  1.00 88.13           O  
ATOM    608  CG  LYS A  75       2.230 -12.672   4.501  1.00 88.13           C  
ATOM    609  CD  LYS A  75       2.023 -13.149   5.933  1.00 88.13           C  
ATOM    610  CE  LYS A  75       2.868 -14.378   6.241  1.00 88.13           C  
ATOM    611  NZ  LYS A  75       2.720 -14.809   7.663  1.00 88.13           N  
ATOM    612  N   ILE A  76       0.197  -9.652   1.356  1.00 88.55           N  
ATOM    613  CA  ILE A  76      -0.570  -8.477   0.954  1.00 88.55           C  
ATOM    614  C   ILE A  76      -2.041  -8.852   0.794  1.00 88.55           C  
ATOM    615  CB  ILE A  76      -0.026  -7.868  -0.357  1.00 88.55           C  
ATOM    616  O   ILE A  76      -2.363  -9.909   0.246  1.00 88.55           O  
ATOM    617  CG1 ILE A  76       1.442  -7.460  -0.188  1.00 88.55           C  
ATOM    618  CG2 ILE A  76      -0.880  -6.674  -0.793  1.00 88.55           C  
ATOM    619  CD1 ILE A  76       1.657  -6.315   0.792  1.00 88.55           C  
ATOM    620  N   PHE A  77      -2.920  -7.924   1.287  1.00 86.62           N  
ATOM    621  CA  PHE A  77      -4.367  -7.998   1.124  1.00 86.62           C  
ATOM    622  C   PHE A  77      -4.889  -6.784   0.366  1.00 86.62           C  
ATOM    623  CB  PHE A  77      -5.058  -8.104   2.487  1.00 86.62           C  
ATOM    624  O   PHE A  77      -4.231  -5.742   0.323  1.00 86.62           O  
ATOM    625  CG  PHE A  77      -4.595  -9.274   3.313  1.00 86.62           C  
ATOM    626  CD1 PHE A  77      -5.193 -10.520   3.174  1.00 86.62           C  
ATOM    627  CD2 PHE A  77      -3.562  -9.126   4.229  1.00 86.62           C  
ATOM    628  CE1 PHE A  77      -4.767 -11.605   3.937  1.00 86.62           C  
ATOM    629  CE2 PHE A  77      -3.131 -10.206   4.995  1.00 86.62           C  
ATOM    630  CZ  PHE A  77      -3.735 -11.443   4.849  1.00 86.62           C  
ATOM    631  N   SER A  78      -5.897  -7.062  -0.401  1.00 84.86           N  
ATOM    632  CA  SER A  78      -6.627  -5.966  -1.029  1.00 84.86           C  
ATOM    633  C   SER A  78      -8.112  -6.292  -1.157  1.00 84.86           C  
ATOM    634  CB  SER A  78      -6.045  -5.653  -2.408  1.00 84.86           C  
ATOM    635  O   SER A  78      -8.556  -7.362  -0.736  1.00 84.86           O  
ATOM    636  OG  SER A  78      -6.472  -6.608  -3.363  1.00 84.86           O  
ATOM    637  N   ASP A  79      -8.864  -5.271  -1.583  1.00 78.62           N  
ATOM    638  CA  ASP A  79     -10.299  -5.515  -1.691  1.00 78.62           C  
ATOM    639  C   ASP A  79     -10.591  -6.642  -2.679  1.00 78.62           C  
ATOM    640  CB  ASP A  79     -11.030  -4.240  -2.117  1.00 78.62           C  
ATOM    641  O   ASP A  79     -11.631  -7.299  -2.590  1.00 78.62           O  
ATOM    642  CG  ASP A  79     -10.520  -3.675  -3.431  1.00 78.62           C  
ATOM    643  OD1 ASP A  79      -9.490  -4.161  -3.945  1.00 78.62           O  
ATOM    644  OD2 ASP A  79     -11.153  -2.733  -3.956  1.00 78.62           O  
ATOM    645  N   GLN A  80      -9.637  -6.949  -3.680  1.00 67.41           N  
ATOM    646  CA  GLN A  80      -9.850  -7.966  -4.705  1.00 67.41           C  
ATOM    647  C   GLN A  80      -9.036  -9.223  -4.410  1.00 67.41           C  
ATOM    648  CB  GLN A  80      -9.489  -7.420  -6.087  1.00 67.41           C  
ATOM    649  O   GLN A  80      -9.122 -10.211  -5.142  1.00 67.41           O  
ATOM    650  CG  GLN A  80     -10.459  -6.366  -6.605  1.00 67.41           C  
ATOM    651  CD  GLN A  80     -10.231  -6.025  -8.065  1.00 67.41           C  
ATOM    652  NE2 GLN A  80     -11.131  -5.232  -8.636  1.00 67.41           N  
ATOM    653  OE1 GLN A  80      -9.253  -6.470  -8.675  1.00 67.41           O  
ATOM    654  N   SER A  81      -8.797  -9.733  -3.153  1.00 52.91           N  
ATOM    655  CA  SER A  81      -8.087 -11.004  -3.249  1.00 52.91           C  
ATOM    656  C   SER A  81      -8.530 -11.969  -2.154  1.00 52.91           C  
ATOM    657  CB  SER A  81      -6.576 -10.783  -3.165  1.00 52.91           C  
ATOM    658  O   SER A  81      -8.733 -11.564  -1.007  1.00 52.91           O  
ATOM    659  OG  SER A  81      -6.275  -9.401  -3.077  1.00 52.91           O  
ATOM    660  N   PRO A  82      -8.890 -13.301  -2.288  1.00 46.46           N  
ATOM    661  CA  PRO A  82      -8.058 -14.062  -1.353  1.00 46.46           C  
ATOM    662  C   PRO A  82      -7.005 -14.914  -2.058  1.00 46.46           C  
ATOM    663  CB  PRO A  82      -9.071 -14.945  -0.619  1.00 46.46           C  
ATOM    664  O   PRO A  82      -7.246 -15.412  -3.161  1.00 46.46           O  
ATOM    665  CG  PRO A  82     -10.306 -14.890  -1.460  1.00 46.46           C  
ATOM    666  CD  PRO A  82     -10.145 -13.792  -2.472  1.00 46.46           C  
ATOM    667  N   ASP A  83      -5.718 -14.446  -2.266  1.00 50.22           N  
ATOM    668  CA  ASP A  83      -4.746 -15.502  -2.532  1.00 50.22           C  
ATOM    669  C   ASP A  83      -5.244 -16.850  -2.014  1.00 50.22           C  
ATOM    670  CB  ASP A  83      -3.396 -15.162  -1.898  1.00 50.22           C  
ATOM    671  O   ASP A  83      -5.956 -16.910  -1.010  1.00 50.22           O  
ATOM    672  CG  ASP A  83      -2.472 -14.410  -2.840  1.00 50.22           C  
ATOM    673  OD1 ASP A  83      -2.698 -14.438  -4.069  1.00 50.22           O  
ATOM    674  OD2 ASP A  83      -1.506 -13.787  -2.349  1.00 50.22           O  
ATOM    675  N   GLN A  84      -5.578 -17.824  -2.917  1.00 47.59           N  
ATOM    676  CA  GLN A  84      -5.865 -19.239  -2.710  1.00 47.59           C  
ATOM    677  C   GLN A  84      -5.290 -19.729  -1.384  1.00 47.59           C  
ATOM    678  CB  GLN A  84      -5.309 -20.075  -3.864  1.00 47.59           C  
ATOM    679  O   GLN A  84      -5.882 -20.585  -0.723  1.00 47.59           O  
ATOM    680  CG  GLN A  84      -6.363 -20.506  -4.875  1.00 47.59           C  
ATOM    681  CD  GLN A  84      -5.760 -21.112  -6.128  1.00 47.59           C  
ATOM    682  NE2 GLN A  84      -6.616 -21.530  -7.055  1.00 47.59           N  
ATOM    683  OE1 GLN A  84      -4.536 -21.204  -6.263  1.00 47.59           O  
ATOM    684  N   LEU A  85      -4.213 -18.988  -0.818  1.00 50.27           N  
ATOM    685  CA  LEU A  85      -3.591 -19.561   0.370  1.00 50.27           C  
ATOM    686  C   LEU A  85      -4.372 -19.187   1.626  1.00 50.27           C  
ATOM    687  CB  LEU A  85      -2.140 -19.088   0.497  1.00 50.27           C  
ATOM    688  O   LEU A  85      -4.262 -19.861   2.653  1.00 50.27           O  
ATOM    689  CG  LEU A  85      -1.126 -19.755  -0.432  1.00 50.27           C  
ATOM    690  CD1 LEU A  85       0.108 -18.872  -0.592  1.00 50.27           C  
ATOM    691  CD2 LEU A  85      -0.739 -21.131   0.098  1.00 50.27           C  
ATOM    692  N   TRP A  86      -5.650 -18.614   1.463  1.00 52.84           N  
ATOM    693  CA  TRP A  86      -6.287 -18.251   2.725  1.00 52.84           C  
ATOM    694  C   TRP A  86      -7.805 -18.333   2.611  1.00 52.84           C  
ATOM    695  CB  TRP A  86      -5.869 -16.842   3.152  1.00 52.84           C  
ATOM    696  O   TRP A  86      -8.519 -17.458   3.107  1.00 52.84           O  
ATOM    697  CG  TRP A  86      -4.396 -16.687   3.384  1.00 52.84           C  
ATOM    698  CD1 TRP A  86      -3.415 -16.613   2.434  1.00 52.84           C  
ATOM    699  CD2 TRP A  86      -3.736 -16.592   4.650  1.00 52.84           C  
ATOM    700  CE2 TRP A  86      -2.354 -16.461   4.392  1.00 52.84           C  
ATOM    701  CE3 TRP A  86      -4.180 -16.604   5.979  1.00 52.84           C  
ATOM    702  NE1 TRP A  86      -2.185 -16.477   3.034  1.00 52.84           N  
ATOM    703  CH2 TRP A  86      -1.872 -16.357   6.707  1.00 52.84           C  
ATOM    704  CZ2 TRP A  86      -1.411 -16.343   5.416  1.00 52.84           C  
ATOM    705  CZ3 TRP A  86      -3.241 -16.486   6.997  1.00 52.84           C  
ATOM    706  N   LEU A  87      -8.336 -19.315   1.829  1.00 49.73           N  
ATOM    707  CA  LEU A  87      -9.735 -19.676   1.627  1.00 49.73           C  
ATOM    708  C   LEU A  87     -10.422 -19.957   2.959  1.00 49.73           C  
ATOM    709  CB  LEU A  87      -9.847 -20.899   0.714  1.00 49.73           C  
ATOM    710  O   LEU A  87     -11.643 -19.830   3.072  1.00 49.73           O  
ATOM    711  CG  LEU A  87      -9.639 -20.651  -0.781  1.00 49.73           C  
ATOM    712  CD1 LEU A  87      -9.238 -21.944  -1.483  1.00 49.73           C  
ATOM    713  CD2 LEU A  87     -10.901 -20.066  -1.407  1.00 49.73           C  
ATOM    714  N   ASP A  88      -9.612 -20.001   4.087  1.00 53.18           N  
ATOM    715  CA  ASP A  88     -10.307 -20.345   5.323  1.00 53.18           C  
ATOM    716  C   ASP A  88     -10.724 -19.090   6.086  1.00 53.18           C  
ATOM    717  CB  ASP A  88      -9.425 -21.229   6.207  1.00 53.18           C  
ATOM    718  O   ASP A  88     -11.329 -19.179   7.157  1.00 53.18           O  
ATOM    719  CG  ASP A  88      -9.139 -22.587   5.590  1.00 53.18           C  
ATOM    720  OD1 ASP A  88      -9.961 -23.077   4.786  1.00 53.18           O  
ATOM    721  OD2 ASP A  88      -8.083 -23.173   5.913  1.00 53.18           O  
ATOM    722  N   ARG A  89     -10.475 -17.893   5.525  1.00 51.33           N  
ATOM    723  CA  ARG A  89     -10.903 -16.668   6.194  1.00 51.33           C  
ATOM    724  C   ARG A  89     -12.394 -16.426   5.990  1.00 51.33           C  
ATOM    725  CB  ARG A  89     -10.102 -15.468   5.683  1.00 51.33           C  
ATOM    726  O   ARG A  89     -12.922 -16.651   4.899  1.00 51.33           O  
ATOM    727  CG  ARG A  89     -10.057 -14.300   6.654  1.00 51.33           C  
ATOM    728  CD  ARG A  89      -9.207 -13.155   6.120  1.00 51.33           C  
ATOM    729  NE  ARG A  89      -9.552 -11.886   6.755  1.00 51.33           N  
ATOM    730  NH1 ARG A  89      -7.935 -10.658   5.653  1.00 51.33           N  
ATOM    731  NH2 ARG A  89      -9.334  -9.635   7.152  1.00 51.33           N  
ATOM    732  CZ  ARG A  89      -8.939 -10.729   6.518  1.00 51.33           C  
ATOM    733  N   GLU A  90     -13.163 -16.175   7.175  1.00 53.43           N  
ATOM    734  CA  GLU A  90     -14.591 -15.873   7.221  1.00 53.43           C  
ATOM    735  C   GLU A  90     -15.409 -16.970   6.547  1.00 53.43           C  
ATOM    736  CB  GLU A  90     -14.875 -14.522   6.559  1.00 53.43           C  
ATOM    737  O   GLU A  90     -16.315 -16.682   5.762  1.00 53.43           O  
ATOM    738  CG  GLU A  90     -14.366 -13.328   7.353  1.00 53.43           C  
ATOM    739  CD  GLU A  90     -15.060 -12.025   6.990  1.00 53.43           C  
ATOM    740  OE1 GLU A  90     -14.869 -11.016   7.705  1.00 53.43           O  
ATOM    741  OE2 GLU A  90     -15.803 -12.014   5.983  1.00 53.43           O  
ATOM    742  N   ASP A  91     -15.008 -18.264   6.582  1.00 55.13           N  
ATOM    743  CA  ASP A  91     -15.760 -19.395   6.047  1.00 55.13           C  
ATOM    744  C   ASP A  91     -15.769 -19.375   4.520  1.00 55.13           C  
ATOM    745  CB  ASP A  91     -17.193 -19.387   6.582  1.00 55.13           C  
ATOM    746  O   ASP A  91     -16.737 -19.813   3.895  1.00 55.13           O  
ATOM    747  CG  ASP A  91     -17.270 -19.647   8.077  1.00 55.13           C  
ATOM    748  OD1 ASP A  91     -16.386 -20.344   8.620  1.00 55.13           O  
ATOM    749  OD2 ASP A  91     -18.224 -19.153   8.715  1.00 55.13           O  
ATOM    750  N   GLY A  92     -14.802 -18.621   3.821  1.00 54.00           N  
ATOM    751  CA  GLY A  92     -14.796 -18.694   2.369  1.00 54.00           C  
ATOM    752  C   GLY A  92     -15.620 -17.602   1.713  1.00 54.00           C  
ATOM    753  O   GLY A  92     -15.773 -17.582   0.490  1.00 54.00           O  
ATOM    754  N   THR A  93     -16.254 -16.699   2.502  1.00 53.43           N  
ATOM    755  CA  THR A  93     -17.153 -15.714   1.910  1.00 53.43           C  
ATOM    756  C   THR A  93     -16.382 -14.471   1.474  1.00 53.43           C  
ATOM    757  CB  THR A  93     -18.266 -15.311   2.895  1.00 53.43           C  
ATOM    758  O   THR A  93     -16.944 -13.578   0.836  1.00 53.43           O  
ATOM    759  CG2 THR A  93     -19.169 -16.497   3.220  1.00 53.43           C  
ATOM    760  OG1 THR A  93     -17.673 -14.830   4.108  1.00 53.43           O  
ATOM    761  N   ALA A  94     -15.140 -14.386   1.829  1.00 53.27           N  
ATOM    762  CA  ALA A  94     -14.378 -13.174   1.542  1.00 53.27           C  
ATOM    763  C   ALA A  94     -14.332 -12.896   0.042  1.00 53.27           C  
ATOM    764  CB  ALA A  94     -12.963 -13.290   2.102  1.00 53.27           C  
ATOM    765  O   ALA A  94     -14.283 -11.739  -0.380  1.00 53.27           O  
ATOM    766  N   VAL A  95     -14.453 -13.951  -0.694  1.00 57.82           N  
ATOM    767  CA  VAL A  95     -14.379 -13.782  -2.142  1.00 57.82           C  
ATOM    768  C   VAL A  95     -15.626 -13.054  -2.641  1.00 57.82           C  
ATOM    769  CB  VAL A  95     -14.229 -15.139  -2.865  1.00 57.82           C  
ATOM    770  O   VAL A  95     -15.543 -12.212  -3.538  1.00 57.82           O  
ATOM    771  CG1 VAL A  95     -14.270 -14.951  -4.380  1.00 57.82           C  
ATOM    772  CG2 VAL A  95     -12.931 -15.826  -2.444  1.00 57.82           C  
ATOM    773  N   ASP A  96     -16.789 -13.143  -1.864  1.00 62.08           N  
ATOM    774  CA  ASP A  96     -18.058 -12.607  -2.346  1.00 62.08           C  
ATOM    775  C   ASP A  96     -18.459 -11.359  -1.564  1.00 62.08           C  
ATOM    776  CB  ASP A  96     -19.159 -13.665  -2.250  1.00 62.08           C  
ATOM    777  O   ASP A  96     -19.357 -10.622  -1.977  1.00 62.08           O  
ATOM    778  CG  ASP A  96     -18.947 -14.830  -3.201  1.00 62.08           C  
ATOM    779  OD1 ASP A  96     -18.345 -14.635  -4.279  1.00 62.08           O  
ATOM    780  OD2 ASP A  96     -19.389 -15.952  -2.871  1.00 62.08           O  
ATOM    781  N   ASP A  97     -17.730 -11.085  -0.446  1.00 74.74           N  
ATOM    782  CA  ASP A  97     -18.086  -9.993   0.454  1.00 74.74           C  
ATOM    783  C   ASP A  97     -16.928  -9.011   0.612  1.00 74.74           C  
ATOM    784  CB  ASP A  97     -18.502 -10.539   1.822  1.00 74.74           C  
ATOM    785  O   ASP A  97     -16.030  -9.227   1.427  1.00 74.74           O  
ATOM    786  CG  ASP A  97     -19.048  -9.466   2.748  1.00 74.74           C  
ATOM    787  OD1 ASP A  97     -19.034  -8.274   2.375  1.00 74.74           O  
ATOM    788  OD2 ASP A  97     -19.492  -9.817   3.863  1.00 74.74           O  
ATOM    789  N   ILE A  98     -16.833  -7.959  -0.270  1.00 82.39           N  
ATOM    790  CA  ILE A  98     -15.780  -6.949  -0.260  1.00 82.39           C  
ATOM    791  C   ILE A  98     -15.597  -6.410   1.157  1.00 82.39           C  
ATOM    792  CB  ILE A  98     -16.095  -5.794  -1.236  1.00 82.39           C  
ATOM    793  O   ILE A  98     -14.467  -6.231   1.619  1.00 82.39           O  
ATOM    794  CG1 ILE A  98     -16.035  -6.289  -2.686  1.00 82.39           C  
ATOM    795  CG2 ILE A  98     -15.133  -4.623  -1.016  1.00 82.39           C  
ATOM    796  CD1 ILE A  98     -16.511  -5.267  -3.709  1.00 82.39           C  
ATOM    797  N   LEU A  99     -16.667  -6.236   1.859  1.00 87.52           N  
ATOM    798  CA  LEU A  99     -16.627  -5.678   3.206  1.00 87.52           C  
ATOM    799  C   LEU A  99     -15.894  -6.614   4.161  1.00 87.52           C  
ATOM    800  CB  LEU A  99     -18.045  -5.413   3.719  1.00 87.52           C  
ATOM    801  O   LEU A  99     -15.173  -6.159   5.052  1.00 87.52           O  
ATOM    802  CG  LEU A  99     -18.165  -4.495   4.936  1.00 87.52           C  
ATOM    803  CD1 LEU A  99     -17.559  -3.129   4.631  1.00 87.52           C  
ATOM    804  CD2 LEU A  99     -19.623  -4.356   5.360  1.00 87.52           C  
ATOM    805  N   ALA A 100     -16.080  -7.873   3.982  1.00 84.06           N  
ATOM    806  CA  ALA A 100     -15.419  -8.839   4.855  1.00 84.06           C  
ATOM    807  C   ALA A 100     -13.904  -8.655   4.830  1.00 84.06           C  
ATOM    808  CB  ALA A 100     -15.786 -10.264   4.447  1.00 84.06           C  
ATOM    809  O   ALA A 100     -13.248  -8.716   5.872  1.00 84.06           O  
ATOM    810  N   ASN A 101     -13.374  -8.350   3.682  1.00 84.55           N  
ATOM    811  CA  ASN A 101     -11.938  -8.127   3.548  1.00 84.55           C  
ATOM    812  C   ASN A 101     -11.518  -6.796   4.166  1.00 84.55           C  
ATOM    813  CB  ASN A 101     -11.520  -8.185   2.077  1.00 84.55           C  
ATOM    814  O   ASN A 101     -10.421  -6.681   4.716  1.00 84.55           O  
ATOM    815  CG  ASN A 101     -11.552  -9.592   1.516  1.00 84.55           C  
ATOM    816  ND2 ASN A 101     -11.690  -9.703   0.200  1.00 84.55           N  
ATOM    817  OD1 ASN A 101     -11.455 -10.572   2.259  1.00 84.55           O  
ATOM    818  N   GLN A 102     -12.431  -5.868   4.188  1.00 91.97           N  
ATOM    819  CA  GLN A 102     -12.126  -4.510   4.623  1.00 91.97           C  
ATOM    820  C   GLN A 102     -12.089  -4.415   6.146  1.00 91.97           C  
ATOM    821  CB  GLN A 102     -13.149  -3.522   4.060  1.00 91.97           C  
ATOM    822  O   GLN A 102     -11.448  -3.521   6.702  1.00 91.97           O  
ATOM    823  CG  GLN A 102     -13.100  -3.383   2.545  1.00 91.97           C  
ATOM    824  CD  GLN A 102     -14.223  -2.522   1.998  1.00 91.97           C  
ATOM    825  NE2 GLN A 102     -14.111  -2.135   0.732  1.00 91.97           N  
ATOM    826  OE1 GLN A 102     -15.184  -2.208   2.707  1.00 91.97           O  
ATOM    827  N   PHE A 103     -12.771  -5.360   6.817  1.00 92.14           N  
ATOM    828  CA  PHE A 103     -12.844  -5.306   8.273  1.00 92.14           C  
ATOM    829  C   PHE A 103     -11.457  -5.440   8.889  1.00 92.14           C  
ATOM    830  CB  PHE A 103     -13.765  -6.408   8.807  1.00 92.14           C  
ATOM    831  O   PHE A 103     -11.229  -5.002  10.019  1.00 92.14           O  
ATOM    832  CG  PHE A 103     -15.230  -6.105   8.648  1.00 92.14           C  
ATOM    833  CD1 PHE A 103     -15.761  -4.907   9.111  1.00 92.14           C  
ATOM    834  CD2 PHE A 103     -16.077  -7.019   8.035  1.00 92.14           C  
ATOM    835  CE1 PHE A 103     -17.117  -4.624   8.965  1.00 92.14           C  
ATOM    836  CE2 PHE A 103     -17.434  -6.743   7.885  1.00 92.14           C  
ATOM    837  CZ  PHE A 103     -17.951  -5.545   8.352  1.00 92.14           C  
ATOM    838  N   CYS A 104     -10.536  -6.018   8.183  1.00 91.18           N  
ATOM    839  CA  CYS A 104      -9.181  -6.182   8.696  1.00 91.18           C  
ATOM    840  C   CYS A 104      -8.480  -4.834   8.823  1.00 91.18           C  
ATOM    841  CB  CYS A 104      -8.371  -7.104   7.785  1.00 91.18           C  
ATOM    842  O   CYS A 104      -7.387  -4.749   9.386  1.00 91.18           O  
ATOM    843  SG  CYS A 104      -8.122  -6.449   6.121  1.00 91.18           S  
ATOM    844  N   LEU A 105      -9.026  -3.778   8.279  1.00 94.27           N  
ATOM    845  CA  LEU A 105      -8.463  -2.435   8.371  1.00 94.27           C  
ATOM    846  C   LEU A 105      -8.747  -1.818   9.736  1.00 94.27           C  
ATOM    847  CB  LEU A 105      -9.029  -1.540   7.265  1.00 94.27           C  
ATOM    848  O   LEU A 105      -8.120  -0.827  10.117  1.00 94.27           O  
ATOM    849  CG  LEU A 105      -8.621  -1.890   5.833  1.00 94.27           C  
ATOM    850  CD1 LEU A 105      -9.416  -1.054   4.836  1.00 94.27           C  
ATOM    851  CD2 LEU A 105      -7.123  -1.684   5.638  1.00 94.27           C  
ATOM    852  N   LEU A 106      -9.690  -2.352  10.448  1.00 92.91           N  
ATOM    853  CA  LEU A 106     -10.037  -1.856  11.775  1.00 92.91           C  
ATOM    854  C   LEU A 106      -8.969  -2.238  12.794  1.00 92.91           C  
ATOM    855  CB  LEU A 106     -11.397  -2.405  12.214  1.00 92.91           C  
ATOM    856  O   LEU A 106      -8.230  -3.204  12.593  1.00 92.91           O  
ATOM    857  CG  LEU A 106     -12.622  -1.839  11.494  1.00 92.91           C  
ATOM    858  CD1 LEU A 106     -13.850  -2.695  11.783  1.00 92.91           C  
ATOM    859  CD2 LEU A 106     -12.863  -0.391  11.908  1.00 92.91           C  
ATOM    860  N   PRO A 107      -8.900  -1.487  13.885  1.00 89.18           N  
ATOM    861  CA  PRO A 107      -7.989  -1.894  14.956  1.00 89.18           C  
ATOM    862  C   PRO A 107      -8.336  -3.263  15.538  1.00 89.18           C  
ATOM    863  CB  PRO A 107      -8.165  -0.795  16.007  1.00 89.18           C  
ATOM    864  O   PRO A 107      -9.452  -3.753  15.348  1.00 89.18           O  
ATOM    865  CG  PRO A 107      -8.770   0.351  15.262  1.00 89.18           C  
ATOM    866  CD  PRO A 107      -9.588  -0.196  14.127  1.00 89.18           C  
ATOM    867  N   HIS A 108      -7.352  -3.823  16.213  1.00 83.61           N  
ATOM    868  CA  HIS A 108      -7.617  -5.113  16.838  1.00 83.61           C  
ATOM    869  C   HIS A 108      -8.709  -4.998  17.897  1.00 83.61           C  
ATOM    870  CB  HIS A 108      -6.340  -5.680  17.461  1.00 83.61           C  
ATOM    871  O   HIS A 108      -8.671  -4.099  18.739  1.00 83.61           O  
ATOM    872  CG  HIS A 108      -5.324  -6.117  16.454  1.00 83.61           C  
ATOM    873  CD2 HIS A 108      -5.059  -7.337  15.931  1.00 83.61           C  
ATOM    874  ND1 HIS A 108      -4.432  -5.243  15.871  1.00 83.61           N  
ATOM    875  CE1 HIS A 108      -3.660  -5.910  15.028  1.00 83.61           C  
ATOM    876  NE2 HIS A 108      -4.020  -7.182  15.046  1.00 83.61           N  
ATOM    877  N   PHE A 109      -9.875  -5.747  17.797  1.00 75.49           N  
ATOM    878  CA  PHE A 109     -11.017  -5.742  18.705  1.00 75.49           C  
ATOM    879  C   PHE A 109     -10.765  -6.656  19.897  1.00 75.49           C  
ATOM    880  CB  PHE A 109     -12.290  -6.174  17.971  1.00 75.49           C  
ATOM    881  O   PHE A 109     -11.169  -6.347  21.020  1.00 75.49           O  
ATOM    882  CG  PHE A 109     -12.643  -5.297  16.800  1.00 75.49           C  
ATOM    883  CD1 PHE A 109     -13.139  -4.014  16.999  1.00 75.49           C  
ATOM    884  CD2 PHE A 109     -12.480  -5.756  15.500  1.00 75.49           C  
ATOM    885  CE1 PHE A 109     -13.467  -3.200  15.917  1.00 75.49           C  
ATOM    886  CE2 PHE A 109     -12.805  -4.949  14.414  1.00 75.49           C  
ATOM    887  CZ  PHE A 109     -13.300  -3.672  14.625  1.00 75.49           C  
ATOM    888  N   HIS A 110      -9.935  -7.827  19.785  1.00 69.08           N  
ATOM    889  CA  HIS A 110      -9.727  -8.862  20.792  1.00 69.08           C  
ATOM    890  C   HIS A 110      -8.563  -9.771  20.415  1.00 69.08           C  
ATOM    891  CB  HIS A 110     -11.000  -9.689  20.981  1.00 69.08           C  
ATOM    892  O   HIS A 110      -8.071  -9.722  19.285  1.00 69.08           O  
ATOM    893  CG  HIS A 110     -12.170  -8.888  21.456  1.00 69.08           C  
ATOM    894  CD2 HIS A 110     -13.381  -8.663  20.893  1.00 69.08           C  
ATOM    895  ND1 HIS A 110     -12.167  -8.203  22.652  1.00 69.08           N  
ATOM    896  CE1 HIS A 110     -13.329  -7.589  22.804  1.00 69.08           C  
ATOM    897  NE2 HIS A 110     -14.083  -7.852  21.751  1.00 69.08           N  
ATOM    898  N   GLU A 111      -8.026 -10.449  21.494  1.00 61.22           N  
ATOM    899  CA  GLU A 111      -6.976 -11.436  21.260  1.00 61.22           C  
ATOM    900  C   GLU A 111      -7.438 -12.511  20.279  1.00 61.22           C  
ATOM    901  CB  GLU A 111      -6.538 -12.080  22.578  1.00 61.22           C  
ATOM    902  O   GLU A 111      -8.472 -13.148  20.491  1.00 61.22           O  
ATOM    903  CG  GLU A 111      -5.599 -11.212  23.403  1.00 61.22           C  
ATOM    904  CD  GLU A 111      -5.169 -11.866  24.707  1.00 61.22           C  
ATOM    905  OE1 GLU A 111      -4.448 -11.221  25.501  1.00 61.22           O  
ATOM    906  OE2 GLU A 111      -5.555 -13.035  24.935  1.00 61.22           O  
ATOM    907  N   THR A 112      -7.442 -12.301  19.007  1.00 59.81           N  
ATOM    908  CA  THR A 112      -7.791 -13.298  18.001  1.00 59.81           C  
ATOM    909  C   THR A 112      -6.807 -14.464  18.030  1.00 59.81           C  
ATOM    910  CB  THR A 112      -7.819 -12.682  16.590  1.00 59.81           C  
ATOM    911  O   THR A 112      -5.714 -14.347  18.589  1.00 59.81           O  
ATOM    912  CG2 THR A 112      -8.980 -11.704  16.440  1.00 59.81           C  
ATOM    913  OG1 THR A 112      -6.589 -11.986  16.354  1.00 59.81           O  
ATOM    914  N   ALA A 113      -7.371 -15.675  17.851  1.00 55.82           N  
ATOM    915  CA  ALA A 113      -6.598 -16.891  17.615  1.00 55.82           C  
ATOM    916  C   ALA A 113      -5.446 -16.630  16.648  1.00 55.82           C  
ATOM    917  CB  ALA A 113      -7.500 -17.999  17.076  1.00 55.82           C  
ATOM    918  O   ALA A 113      -5.484 -15.673  15.872  1.00 55.82           O  
ATOM    919  N   LYS A 114      -4.210 -17.099  16.981  1.00 56.48           N  
ATOM    920  CA  LYS A 114      -2.904 -17.004  16.334  1.00 56.48           C  
ATOM    921  C   LYS A 114      -3.034 -17.101  14.817  1.00 56.48           C  
ATOM    922  CB  LYS A 114      -1.969 -18.098  16.851  1.00 56.48           C  
ATOM    923  O   LYS A 114      -2.350 -16.384  14.083  1.00 56.48           O  
ATOM    924  CG  LYS A 114      -0.557 -17.615  17.150  1.00 56.48           C  
ATOM    925  CD  LYS A 114       0.319 -18.743  17.680  1.00 56.48           C  
ATOM    926  CE  LYS A 114       1.741 -18.268  17.950  1.00 56.48           C  
ATOM    927  NZ  LYS A 114       2.595 -19.362  18.501  1.00 56.48           N  
ATOM    928  N   ASN A 115      -4.210 -17.471  14.210  1.00 56.18           N  
ATOM    929  CA  ASN A 115      -4.208 -17.672  12.765  1.00 56.18           C  
ATOM    930  C   ASN A 115      -5.317 -16.871  12.087  1.00 56.18           C  
ATOM    931  CB  ASN A 115      -4.345 -19.158  12.429  1.00 56.18           C  
ATOM    932  O   ASN A 115      -5.482 -16.942  10.868  1.00 56.18           O  
ATOM    933  CG  ASN A 115      -3.123 -19.962  12.828  1.00 56.18           C  
ATOM    934  ND2 ASN A 115      -3.314 -21.255  13.063  1.00 56.18           N  
ATOM    935  OD1 ASN A 115      -2.017 -19.425  12.927  1.00 56.18           O  
ATOM    936  N   ASP A 116      -6.079 -16.039  12.820  1.00 64.88           N  
ATOM    937  CA  ASP A 116      -7.121 -15.201  12.233  1.00 64.88           C  
ATOM    938  C   ASP A 116      -6.651 -13.754  12.100  1.00 64.88           C  
ATOM    939  CB  ASP A 116      -8.397 -15.264  13.074  1.00 64.88           C  
ATOM    940  O   ASP A 116      -6.130 -13.175  13.055  1.00 64.88           O  
ATOM    941  CG  ASP A 116      -9.625 -14.777  12.325  1.00 64.88           C  
ATOM    942  OD1 ASP A 116      -9.512 -14.426  11.131  1.00 64.88           O  
ATOM    943  OD2 ASP A 116     -10.716 -14.742  12.936  1.00 64.88           O  
ATOM    944  N   ILE A 117      -6.331 -13.419  10.810  1.00 63.53           N  
ATOM    945  CA  ILE A 117      -5.953 -12.020  10.648  1.00 63.53           C  
ATOM    946  C   ILE A 117      -7.172 -11.127  10.867  1.00 63.53           C  
ATOM    947  CB  ILE A 117      -5.341 -11.757   9.253  1.00 63.53           C  
ATOM    948  O   ILE A 117      -8.050 -11.042  10.006  1.00 63.53           O  
ATOM    949  CG1 ILE A 117      -4.119 -12.656   9.028  1.00 63.53           C  
ATOM    950  CG2 ILE A 117      -4.971 -10.280   9.096  1.00 63.53           C  
ATOM    951  CD1 ILE A 117      -3.571 -12.611   7.609  1.00 63.53           C  
ATOM    952  N   SER A 118      -7.359 -10.712  12.037  1.00 78.45           N  
ATOM    953  CA  SER A 118      -8.481  -9.834  12.356  1.00 78.45           C  
ATOM    954  C   SER A 118      -8.166  -8.385  12.003  1.00 78.45           C  
ATOM    955  CB  SER A 118      -8.840  -9.941  13.839  1.00 78.45           C  
ATOM    956  O   SER A 118      -9.075  -7.590  11.755  1.00 78.45           O  
ATOM    957  OG  SER A 118      -7.736  -9.581  14.651  1.00 78.45           O  
ATOM    958  N   SER A 119      -6.815  -8.201  11.874  1.00 87.24           N  
ATOM    959  CA  SER A 119      -6.320  -6.867  11.551  1.00 87.24           C  
ATOM    960  C   SER A 119      -4.952  -6.934  10.878  1.00 87.24           C  
ATOM    961  CB  SER A 119      -6.235  -6.006  12.811  1.00 87.24           C  
ATOM    962  O   SER A 119      -4.144  -7.812  11.188  1.00 87.24           O  
ATOM    963  OG  SER A 119      -5.775  -4.702  12.500  1.00 87.24           O  
ATOM    964  N   VAL A 120      -4.807  -6.077   9.916  1.00 91.44           N  
ATOM    965  CA  VAL A 120      -3.507  -6.036   9.255  1.00 91.44           C  
ATOM    966  C   VAL A 120      -2.542  -5.175  10.066  1.00 91.44           C  
ATOM    967  CB  VAL A 120      -3.621  -5.495   7.812  1.00 91.44           C  
ATOM    968  O   VAL A 120      -2.966  -4.284  10.805  1.00 91.44           O  
ATOM    969  CG1 VAL A 120      -4.412  -6.462   6.933  1.00 91.44           C  
ATOM    970  CG2 VAL A 120      -4.272  -4.113   7.811  1.00 91.44           C  
ATOM    971  N   ASP A 121      -1.200  -5.448   9.932  1.00 90.85           N  
ATOM    972  CA  ASP A 121      -0.164  -4.709  10.647  1.00 90.85           C  
ATOM    973  C   ASP A 121       0.036  -3.321  10.043  1.00 90.85           C  
ATOM    974  CB  ASP A 121       1.155  -5.484  10.632  1.00 90.85           C  
ATOM    975  O   ASP A 121       0.171  -2.335  10.770  1.00 90.85           O  
ATOM    976  CG  ASP A 121       1.064  -6.822  11.344  1.00 90.85           C  
ATOM    977  OD1 ASP A 121       0.727  -6.852  12.547  1.00 90.85           O  
ATOM    978  OD2 ASP A 121       1.335  -7.857  10.696  1.00 90.85           O  
ATOM    979  N   LYS A 122       0.071  -3.268   8.748  1.00 92.56           N  
ATOM    980  CA  LYS A 122       0.304  -2.009   8.047  1.00 92.56           C  
ATOM    981  C   LYS A 122      -0.666  -1.841   6.881  1.00 92.56           C  
ATOM    982  CB  LYS A 122       1.746  -1.933   7.543  1.00 92.56           C  
ATOM    983  O   LYS A 122      -1.132  -2.827   6.308  1.00 92.56           O  
ATOM    984  CG  LYS A 122       2.791  -1.970   8.649  1.00 92.56           C  
ATOM    985  CD  LYS A 122       4.193  -1.736   8.102  1.00 92.56           C  
ATOM    986  CE  LYS A 122       5.237  -1.750   9.211  1.00 92.56           C  
ATOM    987  NZ  LYS A 122       6.616  -1.548   8.676  1.00 92.56           N  
ATOM    988  N   VAL A 123      -0.998  -0.558   6.625  1.00 93.72           N  
ATOM    989  CA  VAL A 123      -1.861  -0.204   5.503  1.00 93.72           C  
ATOM    990  C   VAL A 123      -1.112   0.720   4.546  1.00 93.72           C  
ATOM    991  CB  VAL A 123      -3.167   0.469   5.982  1.00 93.72           C  
ATOM    992  O   VAL A 123      -0.476   1.685   4.976  1.00 93.72           O  
ATOM    993  CG1 VAL A 123      -4.049   0.844   4.793  1.00 93.72           C  
ATOM    994  CG2 VAL A 123      -3.920  -0.450   6.942  1.00 93.72           C  
ATOM    995  N   ILE A 124      -1.126   0.306   3.279  1.00 94.17           N  
ATOM    996  CA  ILE A 124      -0.619   1.182   2.228  1.00 94.17           C  
ATOM    997  C   ILE A 124      -1.779   1.929   1.574  1.00 94.17           C  
ATOM    998  CB  ILE A 124       0.175   0.389   1.166  1.00 94.17           C  
ATOM    999  O   ILE A 124      -2.567   1.337   0.833  1.00 94.17           O  
ATOM   1000  CG1 ILE A 124       1.315  -0.395   1.826  1.00 94.17           C  
ATOM   1001  CG2 ILE A 124       0.713   1.328   0.082  1.00 94.17           C  
ATOM   1002  CD1 ILE A 124       1.967  -1.425   0.915  1.00 94.17           C  
ATOM   1003  N   LEU A 125      -1.873   3.250   1.855  1.00 94.02           N  
ATOM   1004  CA  LEU A 125      -2.926   4.073   1.271  1.00 94.02           C  
ATOM   1005  C   LEU A 125      -2.421   4.803   0.031  1.00 94.02           C  
ATOM   1006  CB  LEU A 125      -3.447   5.084   2.296  1.00 94.02           C  
ATOM   1007  O   LEU A 125      -1.604   5.721   0.136  1.00 94.02           O  
ATOM   1008  CG  LEU A 125      -4.485   6.087   1.793  1.00 94.02           C  
ATOM   1009  CD1 LEU A 125      -5.751   5.362   1.348  1.00 94.02           C  
ATOM   1010  CD2 LEU A 125      -4.804   7.116   2.872  1.00 94.02           C  
ATOM   1011  N   CYS A 126      -2.962   4.392  -1.125  1.00 92.81           N  
ATOM   1012  CA  CYS A 126      -2.575   5.020  -2.383  1.00 92.81           C  
ATOM   1013  C   CYS A 126      -3.395   6.279  -2.639  1.00 92.81           C  
ATOM   1014  CB  CYS A 126      -2.748   4.043  -3.546  1.00 92.81           C  
ATOM   1015  O   CYS A 126      -4.564   6.196  -3.021  1.00 92.81           O  
ATOM   1016  SG  CYS A 126      -1.742   2.550  -3.398  1.00 92.81           S  
ATOM   1017  N   SER A 127      -2.719   7.437  -2.443  1.00 91.48           N  
ATOM   1018  CA  SER A 127      -3.408   8.707  -2.649  1.00 91.48           C  
ATOM   1019  C   SER A 127      -3.526   9.038  -4.133  1.00 91.48           C  
ATOM   1020  CB  SER A 127      -2.679   9.838  -1.922  1.00 91.48           C  
ATOM   1021  O   SER A 127      -2.640   8.701  -4.921  1.00 91.48           O  
ATOM   1022  OG  SER A 127      -1.362   9.990  -2.424  1.00 91.48           O  
ATOM   1023  N   SER A 128      -4.678   9.618  -4.458  1.00 91.81           N  
ATOM   1024  CA  SER A 128      -4.975   9.972  -5.842  1.00 91.81           C  
ATOM   1025  C   SER A 128      -5.933  11.157  -5.916  1.00 91.81           C  
ATOM   1026  CB  SER A 128      -5.571   8.777  -6.585  1.00 91.81           C  
ATOM   1027  O   SER A 128      -6.449  11.609  -4.892  1.00 91.81           O  
ATOM   1028  OG  SER A 128      -6.849   8.448  -6.067  1.00 91.81           O  
ATOM   1029  N   GLU A 129      -6.119  11.759  -7.051  1.00 90.79           N  
ATOM   1030  CA  GLU A 129      -7.070  12.842  -7.281  1.00 90.79           C  
ATOM   1031  C   GLU A 129      -8.489  12.417  -6.914  1.00 90.79           C  
ATOM   1032  CB  GLU A 129      -7.019  13.302  -8.740  1.00 90.79           C  
ATOM   1033  O   GLU A 129      -9.273  13.222  -6.408  1.00 90.79           O  
ATOM   1034  CG  GLU A 129      -5.756  14.070  -9.098  1.00 90.79           C  
ATOM   1035  CD  GLU A 129      -5.695  14.476 -10.562  1.00 90.79           C  
ATOM   1036  OE1 GLU A 129      -4.707  15.127 -10.972  1.00 90.79           O  
ATOM   1037  OE2 GLU A 129      -6.645  14.142 -11.306  1.00 90.79           O  
ATOM   1038  N   VAL A 130      -8.759  11.174  -7.201  1.00 92.38           N  
ATOM   1039  CA  VAL A 130     -10.078  10.636  -6.887  1.00 92.38           C  
ATOM   1040  C   VAL A 130     -10.310  10.681  -5.379  1.00 92.38           C  
ATOM   1041  CB  VAL A 130     -10.241   9.191  -7.409  1.00 92.38           C  
ATOM   1042  O   VAL A 130     -11.352  11.153  -4.918  1.00 92.38           O  
ATOM   1043  CG1 VAL A 130     -11.552   8.582  -6.912  1.00 92.38           C  
ATOM   1044  CG2 VAL A 130     -10.181   9.165  -8.935  1.00 92.38           C  
ATOM   1045  N   LEU A 131      -9.340  10.225  -4.627  1.00 92.73           N  
ATOM   1046  CA  LEU A 131      -9.462  10.233  -3.173  1.00 92.73           C  
ATOM   1047  C   LEU A 131      -9.604  11.658  -2.647  1.00 92.73           C  
ATOM   1048  CB  LEU A 131      -8.248   9.558  -2.530  1.00 92.73           C  
ATOM   1049  O   LEU A 131     -10.375  11.907  -1.718  1.00 92.73           O  
ATOM   1050  CG  LEU A 131      -8.358   9.247  -1.036  1.00 92.73           C  
ATOM   1051  CD1 LEU A 131      -9.571   8.364  -0.766  1.00 92.73           C  
ATOM   1052  CD2 LEU A 131      -7.082   8.581  -0.533  1.00 92.73           C  
ATOM   1053  N   GLN A 132      -8.850  12.517  -3.214  1.00 92.45           N  
ATOM   1054  CA  GLN A 132      -8.943  13.923  -2.839  1.00 92.45           C  
ATOM   1055  C   GLN A 132     -10.365  14.447  -3.012  1.00 92.45           C  
ATOM   1056  CB  GLN A 132      -7.969  14.765  -3.665  1.00 92.45           C  
ATOM   1057  O   GLN A 132     -10.894  15.128  -2.131  1.00 92.45           O  
ATOM   1058  CG  GLN A 132      -7.927  16.232  -3.259  1.00 92.45           C  
ATOM   1059  CD  GLN A 132      -6.908  17.031  -4.050  1.00 92.45           C  
ATOM   1060  NE2 GLN A 132      -6.604  18.236  -3.579  1.00 92.45           N  
ATOM   1061  OE1 GLN A 132      -6.397  16.569  -5.075  1.00 92.45           O  
ATOM   1062  N   ARG A 133     -10.972  14.151  -4.085  1.00 92.91           N  
ATOM   1063  CA  ARG A 133     -12.332  14.600  -4.366  1.00 92.91           C  
ATOM   1064  C   ARG A 133     -13.326  13.981  -3.388  1.00 92.91           C  
ATOM   1065  CB  ARG A 133     -12.727  14.254  -5.803  1.00 92.91           C  
ATOM   1066  O   ARG A 133     -14.267  14.645  -2.948  1.00 92.91           O  
ATOM   1067  CG  ARG A 133     -11.997  15.072  -6.856  1.00 92.91           C  
ATOM   1068  CD  ARG A 133     -12.548  14.815  -8.252  1.00 92.91           C  
ATOM   1069  NE  ARG A 133     -11.806  15.554  -9.269  1.00 92.91           N  
ATOM   1070  NH1 ARG A 133     -13.133  14.869 -11.032  1.00 92.91           N  
ATOM   1071  NH2 ARG A 133     -11.358  16.271 -11.405  1.00 92.91           N  
ATOM   1072  CZ  ARG A 133     -12.101  15.563 -10.566  1.00 92.91           C  
ATOM   1073  N   TYR A 134     -13.064  12.743  -3.070  1.00 92.96           N  
ATOM   1074  CA  TYR A 134     -13.941  12.095  -2.101  1.00 92.96           C  
ATOM   1075  C   TYR A 134     -13.886  12.806  -0.754  1.00 92.96           C  
ATOM   1076  CB  TYR A 134     -13.559  10.622  -1.930  1.00 92.96           C  
ATOM   1077  O   TYR A 134     -14.920  13.032  -0.121  1.00 92.96           O  
ATOM   1078  CG  TYR A 134     -14.003   9.743  -3.074  1.00 92.96           C  
ATOM   1079  CD1 TYR A 134     -15.070  10.113  -3.889  1.00 92.96           C  
ATOM   1080  CD2 TYR A 134     -13.357   8.541  -3.341  1.00 92.96           C  
ATOM   1081  CE1 TYR A 134     -15.484   9.305  -4.943  1.00 92.96           C  
ATOM   1082  CE2 TYR A 134     -13.762   7.725  -4.393  1.00 92.96           C  
ATOM   1083  OH  TYR A 134     -15.230   7.312  -6.229  1.00 92.96           O  
ATOM   1084  CZ  TYR A 134     -14.825   8.115  -5.187  1.00 92.96           C  
ATOM   1085  N   TYR A 135     -12.714  13.210  -0.370  1.00 91.32           N  
ATOM   1086  CA  TYR A 135     -12.529  13.847   0.929  1.00 91.32           C  
ATOM   1087  C   TYR A 135     -13.058  15.276   0.917  1.00 91.32           C  
ATOM   1088  CB  TYR A 135     -11.050  13.841   1.325  1.00 91.32           C  
ATOM   1089  O   TYR A 135     -13.350  15.846   1.971  1.00 91.32           O  
ATOM   1090  CG  TYR A 135     -10.646  12.642   2.148  1.00 91.32           C  
ATOM   1091  CD1 TYR A 135     -10.957  12.565   3.504  1.00 91.32           C  
ATOM   1092  CD2 TYR A 135      -9.952  11.583   1.572  1.00 91.32           C  
ATOM   1093  CE1 TYR A 135     -10.586  11.463   4.266  1.00 91.32           C  
ATOM   1094  CE2 TYR A 135      -9.575  10.476   2.324  1.00 91.32           C  
ATOM   1095  OH  TYR A 135      -9.526   9.331   4.418  1.00 91.32           O  
ATOM   1096  CZ  TYR A 135      -9.896  10.424   3.668  1.00 91.32           C  
ATOM   1097  N   ALA A 136     -13.177  15.849  -0.249  1.00 92.61           N  
ATOM   1098  CA  ALA A 136     -13.680  17.216  -0.360  1.00 92.61           C  
ATOM   1099  C   ALA A 136     -15.205  17.237  -0.405  1.00 92.61           C  
ATOM   1100  CB  ALA A 136     -13.104  17.896  -1.599  1.00 92.61           C  
ATOM   1101  O   ALA A 136     -15.826  18.268  -0.133  1.00 92.61           O  
ATOM   1102  N   ASP A 137     -15.822  16.132  -0.683  1.00 94.79           N  
ATOM   1103  CA  ASP A 137     -17.268  16.035  -0.849  1.00 94.79           C  
ATOM   1104  C   ASP A 137     -17.964  15.839   0.496  1.00 94.79           C  
ATOM   1105  CB  ASP A 137     -17.623  14.888  -1.798  1.00 94.79           C  
ATOM   1106  O   ASP A 137     -17.668  14.887   1.221  1.00 94.79           O  
ATOM   1107  CG  ASP A 137     -19.092  14.871  -2.184  1.00 94.79           C  
ATOM   1108  OD1 ASP A 137     -19.957  14.762  -1.289  1.00 94.79           O  
ATOM   1109  OD2 ASP A 137     -19.386  14.964  -3.396  1.00 94.79           O  
ATOM   1110  N   LYS A 138     -19.028  16.702   0.837  1.00 95.60           N  
ATOM   1111  CA  LYS A 138     -19.728  16.718   2.118  1.00 95.60           C  
ATOM   1112  C   LYS A 138     -20.465  15.404   2.359  1.00 95.60           C  
ATOM   1113  CB  LYS A 138     -20.710  17.888   2.179  1.00 95.60           C  
ATOM   1114  O   LYS A 138     -20.440  14.866   3.468  1.00 95.60           O  
ATOM   1115  CG  LYS A 138     -21.372  18.071   3.537  1.00 95.60           C  
ATOM   1116  CD  LYS A 138     -22.337  19.249   3.534  1.00 95.60           C  
ATOM   1117  CE  LYS A 138     -23.068  19.378   4.864  1.00 95.60           C  
ATOM   1118  NZ  LYS A 138     -24.067  20.487   4.842  1.00 95.60           N  
ATOM   1119  N   ARG A 139     -21.093  14.855   1.355  1.00 95.51           N  
ATOM   1120  CA  ARG A 139     -21.844  13.610   1.485  1.00 95.51           C  
ATOM   1121  C   ARG A 139     -20.927  12.455   1.872  1.00 95.51           C  
ATOM   1122  CB  ARG A 139     -22.576  13.285   0.181  1.00 95.51           C  
ATOM   1123  O   ARG A 139     -21.282  11.630   2.716  1.00 95.51           O  
ATOM   1124  CG  ARG A 139     -23.689  14.263  -0.162  1.00 95.51           C  
ATOM   1125  CD  ARG A 139     -24.272  13.992  -1.541  1.00 95.51           C  
ATOM   1126  NE  ARG A 139     -23.309  14.281  -2.600  1.00 95.51           N  
ATOM   1127  NH1 ARG A 139     -24.763  13.816  -4.334  1.00 95.51           N  
ATOM   1128  NH2 ARG A 139     -22.614  14.478  -4.780  1.00 95.51           N  
ATOM   1129  CZ  ARG A 139     -23.564  14.191  -3.902  1.00 95.51           C  
ATOM   1130  N   MET A 140     -19.781  12.362   1.203  1.00 95.43           N  
ATOM   1131  CA  MET A 140     -18.797  11.323   1.492  1.00 95.43           C  
ATOM   1132  C   MET A 140     -18.260  11.463   2.912  1.00 95.43           C  
ATOM   1133  CB  MET A 140     -17.644  11.379   0.489  1.00 95.43           C  
ATOM   1134  O   MET A 140     -18.109  10.468   3.624  1.00 95.43           O  
ATOM   1135  CG  MET A 140     -18.063  11.086  -0.943  1.00 95.43           C  
ATOM   1136  SD  MET A 140     -16.752  11.502  -2.158  1.00 95.43           S  
ATOM   1137  CE  MET A 140     -17.636  11.174  -3.708  1.00 95.43           C  
ATOM   1138  N   LYS A 141     -18.037  12.661   3.354  1.00 95.21           N  
ATOM   1139  CA  LYS A 141     -17.570  12.920   4.713  1.00 95.21           C  
ATOM   1140  C   LYS A 141     -18.603  12.474   5.743  1.00 95.21           C  
ATOM   1141  CB  LYS A 141     -17.251  14.404   4.898  1.00 95.21           C  
ATOM   1142  O   LYS A 141     -18.251  11.894   6.773  1.00 95.21           O  
ATOM   1143  CG  LYS A 141     -15.951  14.844   4.243  1.00 95.21           C  
ATOM   1144  CD  LYS A 141     -15.662  16.316   4.508  1.00 95.21           C  
ATOM   1145  CE  LYS A 141     -14.379  16.767   3.823  1.00 95.21           C  
ATOM   1146  NZ  LYS A 141     -14.120  18.223   4.034  1.00 95.21           N  
ATOM   1147  N   GLU A 142     -19.871  12.797   5.452  1.00 96.64           N  
ATOM   1148  CA  GLU A 142     -20.945  12.387   6.352  1.00 96.64           C  
ATOM   1149  C   GLU A 142     -21.016  10.867   6.468  1.00 96.64           C  
ATOM   1150  CB  GLU A 142     -22.289  12.941   5.873  1.00 96.64           C  
ATOM   1151  O   GLU A 142     -21.227  10.331   7.558  1.00 96.64           O  
ATOM   1152  CG  GLU A 142     -22.460  14.434   6.116  1.00 96.64           C  
ATOM   1153  CD  GLU A 142     -23.716  15.006   5.478  1.00 96.64           C  
ATOM   1154  OE1 GLU A 142     -23.968  16.224   5.621  1.00 96.64           O  
ATOM   1155  OE2 GLU A 142     -24.453  14.230   4.830  1.00 96.64           O  
ATOM   1156  N   TYR A 143     -20.888  10.242   5.319  1.00 97.62           N  
ATOM   1157  CA  TYR A 143     -20.860   8.784   5.327  1.00 97.62           C  
ATOM   1158  C   TYR A 143     -19.733   8.265   6.212  1.00 97.62           C  
ATOM   1159  CB  TYR A 143     -20.697   8.241   3.903  1.00 97.62           C  
ATOM   1160  O   TYR A 143     -19.956   7.413   7.076  1.00 97.62           O  
ATOM   1161  CG  TYR A 143     -20.512   6.745   3.842  1.00 97.62           C  
ATOM   1162  CD1 TYR A 143     -19.239   6.180   3.836  1.00 97.62           C  
ATOM   1163  CD2 TYR A 143     -21.610   5.892   3.788  1.00 97.62           C  
ATOM   1164  CE1 TYR A 143     -19.064   4.801   3.777  1.00 97.62           C  
ATOM   1165  CE2 TYR A 143     -21.447   4.512   3.729  1.00 97.62           C  
ATOM   1166  OH  TYR A 143     -20.004   2.611   3.667  1.00 97.62           O  
ATOM   1167  CZ  TYR A 143     -20.172   3.977   3.725  1.00 97.62           C  
ATOM   1168  N   ILE A 144     -18.504   8.765   6.017  1.00 96.94           N  
ATOM   1169  CA  ILE A 144     -17.335   8.367   6.794  1.00 96.94           C  
ATOM   1170  C   ILE A 144     -17.593   8.614   8.278  1.00 96.94           C  
ATOM   1171  CB  ILE A 144     -16.068   9.124   6.337  1.00 96.94           C  
ATOM   1172  O   ILE A 144     -17.324   7.748   9.114  1.00 96.94           O  
ATOM   1173  CG1 ILE A 144     -15.647   8.664   4.936  1.00 96.94           C  
ATOM   1174  CG2 ILE A 144     -14.930   8.929   7.343  1.00 96.94           C  
ATOM   1175  CD1 ILE A 144     -14.522   9.488   4.326  1.00 96.94           C  
ATOM   1176  N   GLU A 145     -18.214   9.715   8.623  1.00 96.93           N  
ATOM   1177  CA  GLU A 145     -18.507  10.078  10.007  1.00 96.93           C  
ATOM   1178  C   GLU A 145     -19.538   9.134  10.618  1.00 96.93           C  
ATOM   1179  CB  GLU A 145     -19.003  11.524  10.090  1.00 96.93           C  
ATOM   1180  O   GLU A 145     -19.459   8.803  11.803  1.00 96.93           O  
ATOM   1181  CG  GLU A 145     -17.897  12.562   9.962  1.00 96.93           C  
ATOM   1182  CD  GLU A 145     -16.750  12.339  10.935  1.00 96.93           C  
ATOM   1183  OE1 GLU A 145     -15.577  12.326  10.498  1.00 96.93           O  
ATOM   1184  OE2 GLU A 145     -17.027  12.175  12.144  1.00 96.93           O  
ATOM   1185  N   SER A 146     -20.509   8.721   9.874  1.00 97.45           N  
ATOM   1186  CA  SER A 146     -21.517   7.786  10.362  1.00 97.45           C  
ATOM   1187  C   SER A 146     -20.884   6.468  10.798  1.00 97.45           C  
ATOM   1188  CB  SER A 146     -22.571   7.523   9.286  1.00 97.45           C  
ATOM   1189  O   SER A 146     -21.238   5.920  11.844  1.00 97.45           O  
ATOM   1190  OG  SER A 146     -23.299   8.704   8.996  1.00 97.45           O  
ATOM   1191  N   ILE A 147     -19.979   5.983  10.002  1.00 97.79           N  
ATOM   1192  CA  ILE A 147     -19.293   4.739  10.334  1.00 97.79           C  
ATOM   1193  C   ILE A 147     -18.443   4.936  11.586  1.00 97.79           C  
ATOM   1194  CB  ILE A 147     -18.415   4.248   9.161  1.00 97.79           C  
ATOM   1195  O   ILE A 147     -18.455   4.097  12.491  1.00 97.79           O  
ATOM   1196  CG1 ILE A 147     -19.294   3.750   8.008  1.00 97.79           C  
ATOM   1197  CG2 ILE A 147     -17.453   3.152   9.629  1.00 97.79           C  
ATOM   1198  CD1 ILE A 147     -18.509   3.247   6.804  1.00 97.79           C  
ATOM   1199  N   LYS A 148     -17.772   6.047  11.664  1.00 97.12           N  
ATOM   1200  CA  LYS A 148     -16.958   6.355  12.836  1.00 97.12           C  
ATOM   1201  C   LYS A 148     -17.810   6.398  14.101  1.00 97.12           C  
ATOM   1202  CB  LYS A 148     -16.229   7.686  12.649  1.00 97.12           C  
ATOM   1203  O   LYS A 148     -17.436   5.828  15.128  1.00 97.12           O  
ATOM   1204  CG  LYS A 148     -15.081   7.628  11.651  1.00 97.12           C  
ATOM   1205  CD  LYS A 148     -14.436   8.995  11.461  1.00 97.12           C  
ATOM   1206  CE  LYS A 148     -13.738   9.466  12.730  1.00 97.12           C  
ATOM   1207  NZ  LYS A 148     -13.330  10.900  12.638  1.00 97.12           N  
ATOM   1208  N   GLU A 149     -18.865   7.097  14.020  1.00 97.28           N  
ATOM   1209  CA  GLU A 149     -19.758   7.237  15.167  1.00 97.28           C  
ATOM   1210  C   GLU A 149     -20.257   5.877  15.647  1.00 97.28           C  
ATOM   1211  CB  GLU A 149     -20.944   8.140  14.818  1.00 97.28           C  
ATOM   1212  O   GLU A 149     -20.304   5.617  16.851  1.00 97.28           O  
ATOM   1213  CG  GLU A 149     -20.589   9.618  14.742  1.00 97.28           C  
ATOM   1214  CD  GLU A 149     -21.743  10.488  14.268  1.00 97.28           C  
ATOM   1215  OE1 GLU A 149     -21.570  11.724  14.169  1.00 97.28           O  
ATOM   1216  OE2 GLU A 149     -22.828   9.929  13.994  1.00 97.28           O  
ATOM   1217  N   LEU A 150     -20.594   5.069  14.664  1.00 96.89           N  
ATOM   1218  CA  LEU A 150     -21.041   3.726  15.019  1.00 96.89           C  
ATOM   1219  C   LEU A 150     -19.947   2.969  15.764  1.00 96.89           C  
ATOM   1220  CB  LEU A 150     -21.453   2.949  13.766  1.00 96.89           C  
ATOM   1221  O   LEU A 150     -20.212   2.332  16.786  1.00 96.89           O  
ATOM   1222  CG  LEU A 150     -21.937   1.515  13.986  1.00 96.89           C  
ATOM   1223  CD1 LEU A 150     -23.157   1.503  14.902  1.00 96.89           C  
ATOM   1224  CD2 LEU A 150     -22.256   0.848  12.653  1.00 96.89           C  
ATOM   1225  N   TYR A 151     -18.715   3.056  15.276  1.00 96.26           N  
ATOM   1226  CA  TYR A 151     -17.595   2.372  15.912  1.00 96.26           C  
ATOM   1227  C   TYR A 151     -17.386   2.873  17.336  1.00 96.26           C  
ATOM   1228  CB  TYR A 151     -16.313   2.566  15.097  1.00 96.26           C  
ATOM   1229  O   TYR A 151     -17.327   2.079  18.278  1.00 96.26           O  
ATOM   1230  CG  TYR A 151     -15.095   1.928  15.719  1.00 96.26           C  
ATOM   1231  CD1 TYR A 151     -14.272   2.648  16.582  1.00 96.26           C  
ATOM   1232  CD2 TYR A 151     -14.765   0.605  15.446  1.00 96.26           C  
ATOM   1233  CE1 TYR A 151     -13.147   2.065  17.157  1.00 96.26           C  
ATOM   1234  CE2 TYR A 151     -13.643   0.012  16.015  1.00 96.26           C  
ATOM   1235  OH  TYR A 151     -11.729   0.166  17.434  1.00 96.26           O  
ATOM   1236  CZ  TYR A 151     -12.842   0.748  16.868  1.00 96.26           C  
ATOM   1237  N   PHE A 152     -17.319   4.103  17.499  1.00 94.84           N  
ATOM   1238  CA  PHE A 152     -16.965   4.680  18.791  1.00 94.84           C  
ATOM   1239  C   PHE A 152     -18.112   4.531  19.783  1.00 94.84           C  
ATOM   1240  CB  PHE A 152     -16.592   6.158  18.638  1.00 94.84           C  
ATOM   1241  O   PHE A 152     -17.888   4.456  20.993  1.00 94.84           O  
ATOM   1242  CG  PHE A 152     -15.230   6.381  18.038  1.00 94.84           C  
ATOM   1243  CD1 PHE A 152     -14.083   5.996  18.721  1.00 94.84           C  
ATOM   1244  CD2 PHE A 152     -15.097   6.976  16.791  1.00 94.84           C  
ATOM   1245  CE1 PHE A 152     -12.821   6.202  18.169  1.00 94.84           C  
ATOM   1246  CE2 PHE A 152     -13.839   7.185  16.232  1.00 94.84           C  
ATOM   1247  CZ  PHE A 152     -12.702   6.798  16.923  1.00 94.84           C  
ATOM   1248  N   SER A 153     -19.341   4.412  19.336  1.00 94.32           N  
ATOM   1249  CA  SER A 153     -20.475   4.150  20.217  1.00 94.32           C  
ATOM   1250  C   SER A 153     -20.493   2.697  20.678  1.00 94.32           C  
ATOM   1251  CB  SER A 153     -21.790   4.487  19.512  1.00 94.32           C  
ATOM   1252  O   SER A 153     -21.065   2.378  21.723  1.00 94.32           O  
ATOM   1253  OG  SER A 153     -22.030   3.592  18.440  1.00 94.32           O  
ATOM   1254  N   SER A 154     -19.823   1.822  19.927  1.00 92.58           N  
ATOM   1255  CA  SER A 154     -19.857   0.394  20.221  1.00 92.58           C  
ATOM   1256  C   SER A 154     -18.526  -0.085  20.790  1.00 92.58           C  
ATOM   1257  CB  SER A 154     -20.201  -0.405  18.964  1.00 92.58           C  
ATOM   1258  O   SER A 154     -18.361  -1.271  21.084  1.00 92.58           O  
ATOM   1259  OG  SER A 154     -21.445   0.011  18.427  1.00 92.58           O  
ATOM   1260  N   ARG A 155     -17.573   0.756  20.928  1.00 89.23           N  
ATOM   1261  CA  ARG A 155     -16.185   0.379  21.176  1.00 89.23           C  
ATOM   1262  C   ARG A 155     -16.060  -0.434  22.460  1.00 89.23           C  
ATOM   1263  CB  ARG A 155     -15.295   1.621  21.253  1.00 89.23           C  
ATOM   1264  O   ARG A 155     -15.348  -1.440  22.498  1.00 89.23           O  
ATOM   1265  CG  ARG A 155     -13.852   1.323  21.626  1.00 89.23           C  
ATOM   1266  CD  ARG A 155     -13.051   2.599  21.846  1.00 89.23           C  
ATOM   1267  NE  ARG A 155     -11.694   2.311  22.302  1.00 89.23           N  
ATOM   1268  NH1 ARG A 155     -11.151   4.515  22.735  1.00 89.23           N  
ATOM   1269  NH2 ARG A 155      -9.613   2.856  23.106  1.00 89.23           N  
ATOM   1270  CZ  ARG A 155     -10.822   3.228  22.713  1.00 89.23           C  
ATOM   1271  N   ASN A 156     -16.751  -0.067  23.503  1.00 86.26           N  
ATOM   1272  CA  ASN A 156     -16.643  -0.732  24.798  1.00 86.26           C  
ATOM   1273  C   ASN A 156     -17.265  -2.125  24.766  1.00 86.26           C  
ATOM   1274  CB  ASN A 156     -17.295   0.117  25.892  1.00 86.26           C  
ATOM   1275  O   ASN A 156     -16.882  -2.998  25.547  1.00 86.26           O  
ATOM   1276  CG  ASN A 156     -16.532   1.397  26.170  1.00 86.26           C  
ATOM   1277  ND2 ASN A 156     -17.246   2.430  26.602  1.00 86.26           N  
ATOM   1278  OD1 ASN A 156     -15.312   1.458  25.997  1.00 86.26           O  
ATOM   1279  N   ASP A 157     -18.080  -2.365  23.764  1.00 87.48           N  
ATOM   1280  CA  ASP A 157     -18.819  -3.623  23.700  1.00 87.48           C  
ATOM   1281  C   ASP A 157     -18.134  -4.615  22.762  1.00 87.48           C  
ATOM   1282  CB  ASP A 157     -20.258  -3.376  23.244  1.00 87.48           C  
ATOM   1283  O   ASP A 157     -18.534  -5.778  22.681  1.00 87.48           O  
ATOM   1284  CG  ASP A 157     -21.064  -2.560  24.240  1.00 87.48           C  
ATOM   1285  OD1 ASP A 157     -20.781  -2.629  25.455  1.00 87.48           O  
ATOM   1286  OD2 ASP A 157     -21.992  -1.844  23.805  1.00 87.48           O  
ATOM   1287  N   LEU A 158     -17.063  -4.128  22.038  1.00 87.29           N  
ATOM   1288  CA  LEU A 158     -16.472  -4.945  20.984  1.00 87.29           C  
ATOM   1289  C   LEU A 158     -15.483  -5.951  21.564  1.00 87.29           C  
ATOM   1290  CB  LEU A 158     -15.771  -4.061  19.950  1.00 87.29           C  
ATOM   1291  O   LEU A 158     -14.568  -6.399  20.871  1.00 87.29           O  
ATOM   1292  CG  LEU A 158     -16.674  -3.172  19.094  1.00 87.29           C  
ATOM   1293  CD1 LEU A 158     -15.836  -2.317  18.150  1.00 87.29           C  
ATOM   1294  CD2 LEU A 158     -17.672  -4.019  18.311  1.00 87.29           C  
ATOM   1295  N   ARG A 159     -15.714  -6.428  22.849  1.00 85.23           N  
ATOM   1296  CA  ARG A 159     -14.801  -7.348  23.519  1.00 85.23           C  
ATOM   1297  C   ARG A 159     -15.235  -8.796  23.315  1.00 85.23           C  
ATOM   1298  CB  ARG A 159     -14.718  -7.031  25.014  1.00 85.23           C  
ATOM   1299  O   ARG A 159     -14.462  -9.723  23.568  1.00 85.23           O  
ATOM   1300  CG  ARG A 159     -14.094  -5.680  25.323  1.00 85.23           C  
ATOM   1301  CD  ARG A 159     -13.974  -5.444  26.823  1.00 85.23           C  
ATOM   1302  NE  ARG A 159     -13.329  -4.168  27.118  1.00 85.23           N  
ATOM   1303  NH1 ARG A 159     -13.463  -4.396  29.413  1.00 85.23           N  
ATOM   1304  NH2 ARG A 159     -12.506  -2.525  28.496  1.00 85.23           N  
ATOM   1305  CZ  ARG A 159     -13.101  -3.699  28.341  1.00 85.23           C  
ATOM   1306  N   THR A 160     -16.477  -8.989  22.827  1.00 86.13           N  
ATOM   1307  CA  THR A 160     -16.969 -10.343  22.597  1.00 86.13           C  
ATOM   1308  C   THR A 160     -17.169 -10.600  21.106  1.00 86.13           C  
ATOM   1309  CB  THR A 160     -18.292 -10.592  23.345  1.00 86.13           C  
ATOM   1310  O   THR A 160     -17.417  -9.668  20.338  1.00 86.13           O  
ATOM   1311  CG2 THR A 160     -18.163 -10.233  24.822  1.00 86.13           C  
ATOM   1312  OG1 THR A 160     -19.324  -9.790  22.758  1.00 86.13           O  
ATOM   1313  N   PRO A 161     -16.908 -11.838  20.660  1.00 85.06           N  
ATOM   1314  CA  PRO A 161     -17.140 -12.190  19.258  1.00 85.06           C  
ATOM   1315  C   PRO A 161     -18.547 -11.831  18.785  1.00 85.06           C  
ATOM   1316  CB  PRO A 161     -16.927 -13.706  19.235  1.00 85.06           C  
ATOM   1317  O   PRO A 161     -18.724 -11.382  17.649  1.00 85.06           O  
ATOM   1318  CG  PRO A 161     -16.011 -13.980  20.384  1.00 85.06           C  
ATOM   1319  CD  PRO A 161     -16.328 -13.012  21.488  1.00 85.06           C  
ATOM   1320  N   VAL A 162     -19.560 -12.021  19.621  1.00 88.38           N  
ATOM   1321  CA  VAL A 162     -20.946 -11.728  19.270  1.00 88.38           C  
ATOM   1322  C   VAL A 162     -21.108 -10.231  19.016  1.00 88.38           C  
ATOM   1323  CB  VAL A 162     -21.922 -12.190  20.375  1.00 88.38           C  
ATOM   1324  O   VAL A 162     -21.730  -9.826  18.031  1.00 88.38           O  
ATOM   1325  CG1 VAL A 162     -23.348 -11.744  20.057  1.00 88.38           C  
ATOM   1326  CG2 VAL A 162     -21.858 -13.708  20.541  1.00 88.38           C  
ATOM   1327  N   ALA A 163     -20.572  -9.406  19.895  1.00 89.71           N  
ATOM   1328  CA  ALA A 163     -20.644  -7.953  19.759  1.00 89.71           C  
ATOM   1329  C   ALA A 163     -19.952  -7.488  18.480  1.00 89.71           C  
ATOM   1330  CB  ALA A 163     -20.020  -7.274  20.975  1.00 89.71           C  
ATOM   1331  O   ALA A 163     -20.440  -6.583  17.798  1.00 89.71           O  
ATOM   1332  N   VAL A 164     -18.863  -8.116  18.208  1.00 89.26           N  
ATOM   1333  CA  VAL A 164     -18.117  -7.777  17.001  1.00 89.26           C  
ATOM   1334  C   VAL A 164     -18.962  -8.083  15.767  1.00 89.26           C  
ATOM   1335  CB  VAL A 164     -16.774  -8.539  16.930  1.00 89.26           C  
ATOM   1336  O   VAL A 164     -19.059  -7.260  14.854  1.00 89.26           O  
ATOM   1337  CG1 VAL A 164     -16.115  -8.345  15.566  1.00 89.26           C  
ATOM   1338  CG2 VAL A 164     -15.841  -8.080  18.049  1.00 89.26           C  
ATOM   1339  N   GLU A 165     -19.562  -9.191  15.696  1.00 90.06           N  
ATOM   1340  CA  GLU A 165     -20.410  -9.579  14.574  1.00 90.06           C  
ATOM   1341  C   GLU A 165     -21.609  -8.645  14.439  1.00 90.06           C  
ATOM   1342  CB  GLU A 165     -20.886 -11.025  14.734  1.00 90.06           C  
ATOM   1343  O   GLU A 165     -22.003  -8.289  13.326  1.00 90.06           O  
ATOM   1344  CG  GLU A 165     -19.813 -12.062  14.435  1.00 90.06           C  
ATOM   1345  CD  GLU A 165     -19.157 -11.873  13.077  1.00 90.06           C  
ATOM   1346  OE1 GLU A 165     -17.907 -11.860  13.002  1.00 90.06           O  
ATOM   1347  OE2 GLU A 165     -19.899 -11.735  12.078  1.00 90.06           O  
ATOM   1348  N   GLU A 166     -22.246  -8.299  15.567  1.00 92.52           N  
ATOM   1349  CA  GLU A 166     -23.349  -7.344  15.542  1.00 92.52           C  
ATOM   1350  C   GLU A 166     -22.905  -6.003  14.965  1.00 92.52           C  
ATOM   1351  CB  GLU A 166     -23.923  -7.147  16.947  1.00 92.52           C  
ATOM   1352  O   GLU A 166     -23.625  -5.393  14.172  1.00 92.52           O  
ATOM   1353  CG  GLU A 166     -24.726  -8.336  17.455  1.00 92.52           C  
ATOM   1354  CD  GLU A 166     -25.230  -8.155  18.878  1.00 92.52           C  
ATOM   1355  OE1 GLU A 166     -25.945  -9.048  19.387  1.00 92.52           O  
ATOM   1356  OE2 GLU A 166     -24.908  -7.112  19.489  1.00 92.52           O  
ATOM   1357  N   PHE A 167     -21.755  -5.572  15.415  1.00 93.47           N  
ATOM   1358  CA  PHE A 167     -21.164  -4.345  14.894  1.00 93.47           C  
ATOM   1359  C   PHE A 167     -20.963  -4.439  13.386  1.00 93.47           C  
ATOM   1360  CB  PHE A 167     -19.828  -4.055  15.584  1.00 93.47           C  
ATOM   1361  O   PHE A 167     -21.353  -3.534  12.645  1.00 93.47           O  
ATOM   1362  CG  PHE A 167     -19.013  -2.987  14.905  1.00 93.47           C  
ATOM   1363  CD1 PHE A 167     -17.872  -3.317  14.184  1.00 93.47           C  
ATOM   1364  CD2 PHE A 167     -19.389  -1.653  14.988  1.00 93.47           C  
ATOM   1365  CE1 PHE A 167     -17.116  -2.331  13.555  1.00 93.47           C  
ATOM   1366  CE2 PHE A 167     -18.638  -0.662  14.362  1.00 93.47           C  
ATOM   1367  CZ  PHE A 167     -17.502  -1.003  13.647  1.00 93.47           C  
ATOM   1368  N   LYS A 168     -20.353  -5.537  12.918  1.00 92.93           N  
ATOM   1369  CA  LYS A 168     -20.115  -5.752  11.494  1.00 92.93           C  
ATOM   1370  C   LYS A 168     -21.424  -5.743  10.710  1.00 92.93           C  
ATOM   1371  CB  LYS A 168     -19.377  -7.072  11.266  1.00 92.93           C  
ATOM   1372  O   LYS A 168     -21.495  -5.178   9.617  1.00 92.93           O  
ATOM   1373  CG  LYS A 168     -17.926  -7.057  11.725  1.00 92.93           C  
ATOM   1374  CD  LYS A 168     -17.242  -8.392  11.457  1.00 92.93           C  
ATOM   1375  CE  LYS A 168     -15.766  -8.349  11.830  1.00 92.93           C  
ATOM   1376  NZ  LYS A 168     -15.101  -9.668  11.611  1.00 92.93           N  
ATOM   1377  N   GLU A 169     -22.481  -6.319  11.273  1.00 94.12           N  
ATOM   1378  CA  GLU A 169     -23.788  -6.335  10.623  1.00 94.12           C  
ATOM   1379  C   GLU A 169     -24.360  -4.926  10.498  1.00 94.12           C  
ATOM   1380  CB  GLU A 169     -24.761  -7.231  11.395  1.00 94.12           C  
ATOM   1381  O   GLU A 169     -24.975  -4.588   9.484  1.00 94.12           O  
ATOM   1382  CG  GLU A 169     -24.514  -8.720  11.199  1.00 94.12           C  
ATOM   1383  CD  GLU A 169     -24.529  -9.143   9.738  1.00 94.12           C  
ATOM   1384  OE1 GLU A 169     -23.648  -9.931   9.326  1.00 94.12           O  
ATOM   1385  OE2 GLU A 169     -25.429  -8.682   9.001  1.00 94.12           O  
ATOM   1386  N   LYS A 170     -24.184  -4.138  11.502  1.00 96.09           N  
ATOM   1387  CA  LYS A 170     -24.643  -2.753  11.443  1.00 96.09           C  
ATOM   1388  C   LYS A 170     -23.908  -1.976  10.354  1.00 96.09           C  
ATOM   1389  CB  LYS A 170     -24.454  -2.066  12.796  1.00 96.09           C  
ATOM   1390  O   LYS A 170     -24.514  -1.180   9.635  1.00 96.09           O  
ATOM   1391  CG  LYS A 170     -25.424  -2.537  13.870  1.00 96.09           C  
ATOM   1392  CD  LYS A 170     -25.188  -1.815  15.190  1.00 96.09           C  
ATOM   1393  CE  LYS A 170     -26.127  -2.318  16.279  1.00 96.09           C  
ATOM   1394  NZ  LYS A 170     -25.848  -1.669  17.595  1.00 96.09           N  
ATOM   1395  N   ILE A 171     -22.612  -2.194  10.269  1.00 95.95           N  
ATOM   1396  CA  ILE A 171     -21.835  -1.565   9.207  1.00 95.95           C  
ATOM   1397  C   ILE A 171     -22.371  -2.003   7.846  1.00 95.95           C  
ATOM   1398  CB  ILE A 171     -20.333  -1.909   9.327  1.00 95.95           C  
ATOM   1399  O   ILE A 171     -22.553  -1.177   6.948  1.00 95.95           O  
ATOM   1400  CG1 ILE A 171     -19.739  -1.273  10.589  1.00 95.95           C  
ATOM   1401  CG2 ILE A 171     -19.574  -1.456   8.076  1.00 95.95           C  
ATOM   1402  CD1 ILE A 171     -19.757   0.250  10.582  1.00 95.95           C  
ATOM   1403  N   ARG A 172     -22.650  -3.260   7.735  1.00 94.74           N  
ATOM   1404  CA  ARG A 172     -23.208  -3.775   6.489  1.00 94.74           C  
ATOM   1405  C   ARG A 172     -24.521  -3.077   6.147  1.00 94.74           C  
ATOM   1406  CB  ARG A 172     -23.426  -5.286   6.580  1.00 94.74           C  
ATOM   1407  O   ARG A 172     -24.789  -2.784   4.980  1.00 94.74           O  
ATOM   1408  CG  ARG A 172     -22.139  -6.096   6.578  1.00 94.74           C  
ATOM   1409  CD  ARG A 172     -22.413  -7.591   6.496  1.00 94.74           C  
ATOM   1410  NE  ARG A 172     -21.177  -8.368   6.526  1.00 94.74           N  
ATOM   1411  NH1 ARG A 172     -21.292  -8.851   8.783  1.00 94.74           N  
ATOM   1412  NH2 ARG A 172     -19.541  -9.632   7.526  1.00 94.74           N  
ATOM   1413  CZ  ARG A 172     -20.673  -8.948   7.612  1.00 94.74           C  
ATOM   1414  N   GLY A 173     -25.312  -2.835   7.134  1.00 95.50           N  
ATOM   1415  CA  GLY A 173     -26.551  -2.099   6.939  1.00 95.50           C  
ATOM   1416  C   GLY A 173     -26.333  -0.698   6.399  1.00 95.50           C  
ATOM   1417  O   GLY A 173     -27.034  -0.264   5.482  1.00 95.50           O  
ATOM   1418  N   ILE A 174     -25.322   0.012   6.957  1.00 96.38           N  
ATOM   1419  CA  ILE A 174     -25.010   1.361   6.496  1.00 96.38           C  
ATOM   1420  C   ILE A 174     -24.555   1.316   5.039  1.00 96.38           C  
ATOM   1421  CB  ILE A 174     -23.925   2.021   7.376  1.00 96.38           C  
ATOM   1422  O   ILE A 174     -25.023   2.102   4.212  1.00 96.38           O  
ATOM   1423  CG1 ILE A 174     -24.458   2.257   8.794  1.00 96.38           C  
ATOM   1424  CG2 ILE A 174     -23.444   3.332   6.747  1.00 96.38           C  
ATOM   1425  CD1 ILE A 174     -23.413   2.782   9.769  1.00 96.38           C  
ATOM   1426  N   VAL A 175     -23.654   0.397   4.724  1.00 95.36           N  
ATOM   1427  CA  VAL A 175     -23.125   0.259   3.371  1.00 95.36           C  
ATOM   1428  C   VAL A 175     -24.260  -0.064   2.402  1.00 95.36           C  
ATOM   1429  CB  VAL A 175     -22.034  -0.833   3.297  1.00 95.36           C  
ATOM   1430  O   VAL A 175     -24.364   0.543   1.333  1.00 95.36           O  
ATOM   1431  CG1 VAL A 175     -21.651  -1.116   1.846  1.00 95.36           C  
ATOM   1432  CG2 VAL A 175     -20.806  -0.416   4.105  1.00 95.36           C  
ATOM   1433  N   LYS A 176     -25.092  -0.990   2.755  1.00 94.60           N  
ATOM   1434  CA  LYS A 176     -26.221  -1.388   1.918  1.00 94.60           C  
ATOM   1435  C   LYS A 176     -27.153  -0.209   1.655  1.00 94.60           C  
ATOM   1436  CB  LYS A 176     -26.996  -2.533   2.572  1.00 94.60           C  
ATOM   1437  O   LYS A 176     -27.620  -0.019   0.530  1.00 94.60           O  
ATOM   1438  CG  LYS A 176     -28.099  -3.112   1.698  1.00 94.60           C  
ATOM   1439  CD  LYS A 176     -28.790  -4.288   2.376  1.00 94.60           C  
ATOM   1440  CE  LYS A 176     -29.924  -4.839   1.522  1.00 94.60           C  
ATOM   1441  NZ  LYS A 176     -30.598  -5.999   2.178  1.00 94.60           N  
ATOM   1442  N   SER A 177     -27.403   0.637   2.612  1.00 95.02           N  
ATOM   1443  CA  SER A 177     -28.316   1.769   2.482  1.00 95.02           C  
ATOM   1444  C   SER A 177     -27.750   2.830   1.544  1.00 95.02           C  
ATOM   1445  CB  SER A 177     -28.603   2.387   3.850  1.00 95.02           C  
ATOM   1446  O   SER A 177     -28.502   3.598   0.940  1.00 95.02           O  
ATOM   1447  OG  SER A 177     -29.300   1.472   4.679  1.00 95.02           O  
ATOM   1448  N   ASN A 178     -26.459   2.808   1.332  1.00 95.53           N  
ATOM   1449  CA  ASN A 178     -25.834   3.863   0.541  1.00 95.53           C  
ATOM   1450  C   ASN A 178     -25.342   3.338  -0.805  1.00 95.53           C  
ATOM   1451  CB  ASN A 178     -24.680   4.503   1.316  1.00 95.53           C  
ATOM   1452  O   ASN A 178     -24.956   4.119  -1.677  1.00 95.53           O  
ATOM   1453  CG  ASN A 178     -25.158   5.374   2.461  1.00 95.53           C  
ATOM   1454  ND2 ASN A 178     -25.187   4.810   3.663  1.00 95.53           N  
ATOM   1455  OD1 ASN A 178     -25.499   6.544   2.267  1.00 95.53           O  
ATOM   1456  N   SER A 179     -25.239   1.972  -0.965  1.00 92.04           N  
ATOM   1457  CA  SER A 179     -24.614   1.347  -2.126  1.00 92.04           C  
ATOM   1458  C   SER A 179     -25.367   1.686  -3.408  1.00 92.04           C  
ATOM   1459  CB  SER A 179     -24.549  -0.170  -1.949  1.00 92.04           C  
ATOM   1460  O   SER A 179     -24.810   1.594  -4.504  1.00 92.04           O  
ATOM   1461  OG  SER A 179     -25.850  -0.720  -1.833  1.00 92.04           O  
ATOM   1462  N   GLY A 180     -26.609   2.234  -3.321  1.00 91.65           N  
ATOM   1463  CA  GLY A 180     -27.391   2.600  -4.490  1.00 91.65           C  
ATOM   1464  C   GLY A 180     -27.199   4.046  -4.908  1.00 91.65           C  
ATOM   1465  O   GLY A 180     -27.656   4.454  -5.978  1.00 91.65           O  
ATOM   1466  N   GLU A 181     -26.466   4.697  -4.121  1.00 93.13           N  
ATOM   1467  CA  GLU A 181     -26.243   6.110  -4.412  1.00 93.13           C  
ATOM   1468  C   GLU A 181     -25.116   6.294  -5.424  1.00 93.13           C  
ATOM   1469  CB  GLU A 181     -25.928   6.880  -3.127  1.00 93.13           C  
ATOM   1470  O   GLU A 181     -24.174   5.499  -5.463  1.00 93.13           O  
ATOM   1471  CG  GLU A 181     -27.011   6.771  -2.063  1.00 93.13           C  
ATOM   1472  CD  GLU A 181     -28.311   7.454  -2.457  1.00 93.13           C  
ATOM   1473  OE1 GLU A 181     -29.390   7.011  -2.003  1.00 93.13           O  
ATOM   1474  OE2 GLU A 181     -28.249   8.438  -3.227  1.00 93.13           O  
ATOM   1475  N   HIS A 182     -25.215   7.312  -6.352  1.00 90.94           N  
ATOM   1476  CA  HIS A 182     -24.254   7.523  -7.429  1.00 90.94           C  
ATOM   1477  C   HIS A 182     -22.889   7.923  -6.879  1.00 90.94           C  
ATOM   1478  CB  HIS A 182     -24.763   8.591  -8.399  1.00 90.94           C  
ATOM   1479  O   HIS A 182     -21.863   7.686  -7.521  1.00 90.94           O  
ATOM   1480  CG  HIS A 182     -24.873   9.952  -7.789  1.00 90.94           C  
ATOM   1481  CD2 HIS A 182     -24.053  11.027  -7.859  1.00 90.94           C  
ATOM   1482  ND1 HIS A 182     -25.933  10.326  -6.991  1.00 90.94           N  
ATOM   1483  CE1 HIS A 182     -25.759  11.576  -6.597  1.00 90.94           C  
ATOM   1484  NE2 HIS A 182     -24.626  12.024  -7.109  1.00 90.94           N  
ATOM   1485  N   TRP A 183     -22.886   8.541  -5.741  1.00 90.71           N  
ATOM   1486  CA  TRP A 183     -21.644   9.045  -5.165  1.00 90.71           C  
ATOM   1487  C   TRP A 183     -20.919   7.950  -4.389  1.00 90.71           C  
ATOM   1488  CB  TRP A 183     -21.921  10.240  -4.249  1.00 90.71           C  
ATOM   1489  O   TRP A 183     -19.753   8.109  -4.023  1.00 90.71           O  
ATOM   1490  CG  TRP A 183     -22.986   9.988  -3.225  1.00 90.71           C  
ATOM   1491  CD1 TRP A 183     -24.301  10.359  -3.295  1.00 90.71           C  
ATOM   1492  CD2 TRP A 183     -22.826   9.313  -1.973  1.00 90.71           C  
ATOM   1493  CE2 TRP A 183     -24.086   9.310  -1.336  1.00 90.71           C  
ATOM   1494  CE3 TRP A 183     -21.738   8.709  -1.329  1.00 90.71           C  
ATOM   1495  NE1 TRP A 183     -24.968   9.954  -2.162  1.00 90.71           N  
ATOM   1496  CH2 TRP A 183     -23.207   8.141   0.525  1.00 90.71           C  
ATOM   1497  CZ2 TRP A 183     -24.288   8.725  -0.083  1.00 90.71           C  
ATOM   1498  CZ3 TRP A 183     -21.941   8.127  -0.083  1.00 90.71           C  
ATOM   1499  N   PHE A 184     -21.619   6.885  -4.087  1.00 92.44           N  
ATOM   1500  CA  PHE A 184     -21.067   5.857  -3.212  1.00 92.44           C  
ATOM   1501  C   PHE A 184     -20.000   5.045  -3.937  1.00 92.44           C  
ATOM   1502  CB  PHE A 184     -22.176   4.930  -2.703  1.00 92.44           C  
ATOM   1503  O   PHE A 184     -20.186   4.656  -5.092  1.00 92.44           O  
ATOM   1504  CG  PHE A 184     -21.678   3.809  -1.831  1.00 92.44           C  
ATOM   1505  CD1 PHE A 184     -21.488   2.536  -2.353  1.00 92.44           C  
ATOM   1506  CD2 PHE A 184     -21.399   4.030  -0.489  1.00 92.44           C  
ATOM   1507  CE1 PHE A 184     -21.027   1.496  -1.549  1.00 92.44           C  
ATOM   1508  CE2 PHE A 184     -20.938   2.996   0.322  1.00 92.44           C  
ATOM   1509  CZ  PHE A 184     -20.754   1.730  -0.210  1.00 92.44           C  
ATOM   1510  N   HIS A 185     -18.869   4.878  -3.273  1.00 91.01           N  
ATOM   1511  CA  HIS A 185     -17.752   4.022  -3.657  1.00 91.01           C  
ATOM   1512  C   HIS A 185     -17.237   3.220  -2.467  1.00 91.01           C  
ATOM   1513  CB  HIS A 185     -16.620   4.858  -4.257  1.00 91.01           C  
ATOM   1514  O   HIS A 185     -17.188   3.729  -1.345  1.00 91.01           O  
ATOM   1515  CG  HIS A 185     -15.632   4.055  -5.042  1.00 91.01           C  
ATOM   1516  CD2 HIS A 185     -15.448   3.931  -6.377  1.00 91.01           C  
ATOM   1517  ND1 HIS A 185     -14.685   3.251  -4.445  1.00 91.01           N  
ATOM   1518  CE1 HIS A 185     -13.958   2.667  -5.383  1.00 91.01           C  
ATOM   1519  NE2 HIS A 185     -14.401   3.062  -6.564  1.00 91.01           N  
ATOM   1520  N   HIS A 186     -16.891   1.943  -2.678  1.00 90.94           N  
ATOM   1521  CA  HIS A 186     -16.508   1.054  -1.587  1.00 90.94           C  
ATOM   1522  C   HIS A 186     -15.279   1.581  -0.853  1.00 90.94           C  
ATOM   1523  CB  HIS A 186     -16.239  -0.357  -2.114  1.00 90.94           C  
ATOM   1524  O   HIS A 186     -15.067   1.263   0.319  1.00 90.94           O  
ATOM   1525  CG  HIS A 186     -17.481  -1.112  -2.465  1.00 90.94           C  
ATOM   1526  CD2 HIS A 186     -17.988  -1.482  -3.664  1.00 90.94           C  
ATOM   1527  ND1 HIS A 186     -18.363  -1.577  -1.513  1.00 90.94           N  
ATOM   1528  CE1 HIS A 186     -19.362  -2.201  -2.115  1.00 90.94           C  
ATOM   1529  NE2 HIS A 186     -19.158  -2.158  -3.420  1.00 90.94           N  
ATOM   1530  N   ILE A 187     -14.512   2.392  -1.471  1.00 93.71           N  
ATOM   1531  CA  ILE A 187     -13.302   2.931  -0.860  1.00 93.71           C  
ATOM   1532  C   ILE A 187     -13.674   3.814   0.329  1.00 93.71           C  
ATOM   1533  CB  ILE A 187     -12.462   3.732  -1.880  1.00 93.71           C  
ATOM   1534  O   ILE A 187     -12.867   4.011   1.241  1.00 93.71           O  
ATOM   1535  CG1 ILE A 187     -11.100   4.098  -1.280  1.00 93.71           C  
ATOM   1536  CG2 ILE A 187     -13.216   4.986  -2.333  1.00 93.71           C  
ATOM   1537  CD1 ILE A 187     -10.168   2.909  -1.090  1.00 93.71           C  
ATOM   1538  N   LEU A 188     -14.924   4.379   0.315  1.00 95.38           N  
ATOM   1539  CA  LEU A 188     -15.354   5.252   1.402  1.00 95.38           C  
ATOM   1540  C   LEU A 188     -15.367   4.502   2.729  1.00 95.38           C  
ATOM   1541  CB  LEU A 188     -16.745   5.823   1.111  1.00 95.38           C  
ATOM   1542  O   LEU A 188     -14.970   5.049   3.760  1.00 95.38           O  
ATOM   1543  CG  LEU A 188     -16.852   6.770  -0.085  1.00 95.38           C  
ATOM   1544  CD1 LEU A 188     -18.307   7.164  -0.320  1.00 95.38           C  
ATOM   1545  CD2 LEU A 188     -15.987   8.007   0.132  1.00 95.38           C  
ATOM   1546  N   THR A 189     -15.831   3.265   2.634  1.00 96.32           N  
ATOM   1547  CA  THR A 189     -15.827   2.441   3.838  1.00 96.32           C  
ATOM   1548  C   THR A 189     -14.400   2.194   4.319  1.00 96.32           C  
ATOM   1549  CB  THR A 189     -16.530   1.093   3.595  1.00 96.32           C  
ATOM   1550  O   THR A 189     -14.127   2.239   5.520  1.00 96.32           O  
ATOM   1551  CG2 THR A 189     -16.592   0.267   4.876  1.00 96.32           C  
ATOM   1552  OG1 THR A 189     -17.864   1.334   3.131  1.00 96.32           O  
ATOM   1553  N   GLU A 190     -13.454   1.922   3.453  1.00 95.91           N  
ATOM   1554  CA  GLU A 190     -12.046   1.745   3.798  1.00 95.91           C  
ATOM   1555  C   GLU A 190     -11.474   3.004   4.443  1.00 95.91           C  
ATOM   1556  CB  GLU A 190     -11.231   1.373   2.557  1.00 95.91           C  
ATOM   1557  O   GLU A 190     -10.741   2.923   5.431  1.00 95.91           O  
ATOM   1558  CG  GLU A 190     -11.597   0.021   1.963  1.00 95.91           C  
ATOM   1559  CD  GLU A 190     -10.983  -0.219   0.594  1.00 95.91           C  
ATOM   1560  OE1 GLU A 190     -11.223  -1.296   0.001  1.00 95.91           O  
ATOM   1561  OE2 GLU A 190     -10.254   0.676   0.110  1.00 95.91           O  
ATOM   1562  N   LEU A 191     -11.849   4.173   3.892  1.00 95.81           N  
ATOM   1563  CA  LEU A 191     -11.383   5.440   4.445  1.00 95.81           C  
ATOM   1564  C   LEU A 191     -11.902   5.636   5.866  1.00 95.81           C  
ATOM   1565  CB  LEU A 191     -11.829   6.608   3.561  1.00 95.81           C  
ATOM   1566  O   LEU A 191     -11.170   6.109   6.738  1.00 95.81           O  
ATOM   1567  CG  LEU A 191     -11.231   6.660   2.154  1.00 95.81           C  
ATOM   1568  CD1 LEU A 191     -11.769   7.867   1.394  1.00 95.81           C  
ATOM   1569  CD2 LEU A 191      -9.708   6.700   2.222  1.00 95.81           C  
ATOM   1570  N   ALA A 192     -13.131   5.276   6.038  1.00 96.49           N  
ATOM   1571  CA  ALA A 192     -13.699   5.370   7.380  1.00 96.49           C  
ATOM   1572  C   ALA A 192     -12.926   4.498   8.366  1.00 96.49           C  
ATOM   1573  CB  ALA A 192     -15.173   4.971   7.364  1.00 96.49           C  
ATOM   1574  O   ALA A 192     -12.570   4.950   9.457  1.00 96.49           O  
ATOM   1575  N   PHE A 193     -12.591   3.289   7.987  1.00 96.49           N  
ATOM   1576  CA  PHE A 193     -11.849   2.367   8.839  1.00 96.49           C  
ATOM   1577  C   PHE A 193     -10.457   2.910   9.140  1.00 96.49           C  
ATOM   1578  CB  PHE A 193     -11.742   0.990   8.177  1.00 96.49           C  
ATOM   1579  O   PHE A 193      -9.961   2.774  10.261  1.00 96.49           O  
ATOM   1580  CG  PHE A 193     -13.045   0.238   8.126  1.00 96.49           C  
ATOM   1581  CD1 PHE A 193     -14.142   0.670   8.862  1.00 96.49           C  
ATOM   1582  CD2 PHE A 193     -13.173  -0.901   7.342  1.00 96.49           C  
ATOM   1583  CE1 PHE A 193     -15.349  -0.023   8.817  1.00 96.49           C  
ATOM   1584  CE2 PHE A 193     -14.377  -1.599   7.292  1.00 96.49           C  
ATOM   1585  CZ  PHE A 193     -15.463  -1.159   8.031  1.00 96.49           C  
ATOM   1586  N   LEU A 194      -9.849   3.509   8.168  1.00 95.45           N  
ATOM   1587  CA  LEU A 194      -8.516   4.072   8.356  1.00 95.45           C  
ATOM   1588  C   LEU A 194      -8.550   5.228   9.349  1.00 95.45           C  
ATOM   1589  CB  LEU A 194      -7.942   4.549   7.019  1.00 95.45           C  
ATOM   1590  O   LEU A 194      -7.634   5.382  10.161  1.00 95.45           O  
ATOM   1591  CG  LEU A 194      -7.619   3.461   5.993  1.00 95.45           C  
ATOM   1592  CD1 LEU A 194      -7.067   4.084   4.715  1.00 95.45           C  
ATOM   1593  CD2 LEU A 194      -6.631   2.455   6.573  1.00 95.45           C  
ATOM   1594  N   GLU A 195      -9.606   6.041   9.267  1.00 95.37           N  
ATOM   1595  CA  GLU A 195      -9.729   7.133  10.228  1.00 95.37           C  
ATOM   1596  C   GLU A 195      -9.916   6.601  11.646  1.00 95.37           C  
ATOM   1597  CB  GLU A 195     -10.895   8.051   9.853  1.00 95.37           C  
ATOM   1598  O   GLU A 195      -9.353   7.145  12.598  1.00 95.37           O  
ATOM   1599  CG  GLU A 195     -10.639   8.894   8.612  1.00 95.37           C  
ATOM   1600  CD  GLU A 195     -11.626  10.039   8.451  1.00 95.37           C  
ATOM   1601  OE1 GLU A 195     -11.709  10.618   7.343  1.00 95.37           O  
ATOM   1602  OE2 GLU A 195     -12.321  10.362   9.440  1.00 95.37           O  
ATOM   1603  N   ILE A 196     -10.725   5.566  11.757  1.00 95.19           N  
ATOM   1604  CA  ILE A 196     -10.910   4.912  13.048  1.00 95.19           C  
ATOM   1605  C   ILE A 196      -9.567   4.401  13.565  1.00 95.19           C  
ATOM   1606  CB  ILE A 196     -11.925   3.750  12.952  1.00 95.19           C  
ATOM   1607  O   ILE A 196      -9.211   4.634  14.722  1.00 95.19           O  
ATOM   1608  CG1 ILE A 196     -13.338   4.294  12.712  1.00 95.19           C  
ATOM   1609  CG2 ILE A 196     -11.877   2.886  14.216  1.00 95.19           C  
ATOM   1610  CD1 ILE A 196     -14.351   3.230  12.311  1.00 95.19           C  
ATOM   1611  N   ARG A 197      -8.897   3.715  12.697  1.00 93.49           N  
ATOM   1612  CA  ARG A 197      -7.577   3.199  13.044  1.00 93.49           C  
ATOM   1613  C   ARG A 197      -6.659   4.321  13.519  1.00 93.49           C  
ATOM   1614  CB  ARG A 197      -6.949   2.479  11.849  1.00 93.49           C  
ATOM   1615  O   ARG A 197      -5.992   4.190  14.548  1.00 93.49           O  
ATOM   1616  CG  ARG A 197      -5.592   1.860  12.146  1.00 93.49           C  
ATOM   1617  CD  ARG A 197      -5.096   1.007  10.987  1.00 93.49           C  
ATOM   1618  NE  ARG A 197      -3.890   0.265  11.342  1.00 93.49           N  
ATOM   1619  NH1 ARG A 197      -4.889  -1.815  11.238  1.00 93.49           N  
ATOM   1620  NH2 ARG A 197      -2.670  -1.631  11.782  1.00 93.49           N  
ATOM   1621  CZ  ARG A 197      -3.819  -1.059  11.453  1.00 93.49           C  
ATOM   1622  N   TYR A 198      -6.559   5.307  12.743  1.00 92.99           N  
ATOM   1623  CA  TYR A 198      -5.714   6.444  13.090  1.00 92.99           C  
ATOM   1624  C   TYR A 198      -6.088   7.005  14.457  1.00 92.99           C  
ATOM   1625  CB  TYR A 198      -5.826   7.541  12.027  1.00 92.99           C  
ATOM   1626  O   TYR A 198      -5.217   7.241  15.297  1.00 92.99           O  
ATOM   1627  CG  TYR A 198      -5.057   8.795  12.366  1.00 92.99           C  
ATOM   1628  CD1 TYR A 198      -5.712   9.934  12.829  1.00 92.99           C  
ATOM   1629  CD2 TYR A 198      -3.674   8.844  12.223  1.00 92.99           C  
ATOM   1630  CE1 TYR A 198      -5.007  11.092  13.140  1.00 92.99           C  
ATOM   1631  CE2 TYR A 198      -2.960   9.997  12.532  1.00 92.99           C  
ATOM   1632  OH  TYR A 198      -2.932  12.258  13.296  1.00 92.99           O  
ATOM   1633  CZ  TYR A 198      -3.634  11.114  12.989  1.00 92.99           C  
ATOM   1634  N   ASP A 199      -7.350   7.218  14.741  1.00 92.30           N  
ATOM   1635  CA  ASP A 199      -7.827   7.797  15.993  1.00 92.30           C  
ATOM   1636  C   ASP A 199      -7.521   6.880  17.174  1.00 92.30           C  
ATOM   1637  CB  ASP A 199      -9.329   8.075  15.917  1.00 92.30           C  
ATOM   1638  O   ASP A 199      -7.149   7.349  18.252  1.00 92.30           O  
ATOM   1639  CG  ASP A 199      -9.669   9.267  15.038  1.00 92.30           C  
ATOM   1640  OD1 ASP A 199      -8.750  10.020  14.651  1.00 92.30           O  
ATOM   1641  OD2 ASP A 199     -10.866   9.455  14.733  1.00 92.30           O  
ATOM   1642  N   GLN A 200      -7.500   5.594  17.016  1.00 90.69           N  
ATOM   1643  CA  GLN A 200      -7.333   4.642  18.108  1.00 90.69           C  
ATOM   1644  C   GLN A 200      -5.856   4.367  18.377  1.00 90.69           C  
ATOM   1645  CB  GLN A 200      -8.062   3.334  17.797  1.00 90.69           C  
ATOM   1646  O   GLN A 200      -5.448   4.211  19.530  1.00 90.69           O  
ATOM   1647  CG  GLN A 200      -9.578   3.436  17.898  1.00 90.69           C  
ATOM   1648  CD  GLN A 200     -10.056   3.697  19.314  1.00 90.69           C  
ATOM   1649  NE2 GLN A 200     -11.055   4.562  19.453  1.00 90.69           N  
ATOM   1650  OE1 GLN A 200      -9.531   3.125  20.276  1.00 90.69           O  
ATOM   1651  N   GLU A 201      -5.100   4.348  17.316  1.00 89.10           N  
ATOM   1652  CA  GLU A 201      -3.714   3.915  17.470  1.00 89.10           C  
ATOM   1653  C   GLU A 201      -2.755   5.099  17.396  1.00 89.10           C  
ATOM   1654  CB  GLU A 201      -3.353   2.877  16.405  1.00 89.10           C  
ATOM   1655  O   GLU A 201      -1.571   4.967  17.713  1.00 89.10           O  
ATOM   1656  CG  GLU A 201      -4.143   1.582  16.515  1.00 89.10           C  
ATOM   1657  CD  GLU A 201      -3.720   0.532  15.499  1.00 89.10           C  
ATOM   1658  OE1 GLU A 201      -4.295  -0.579  15.499  1.00 89.10           O  
ATOM   1659  OE2 GLU A 201      -2.804   0.824  14.697  1.00 89.10           O  
ATOM   1660  N   LYS A 202      -3.160   6.214  16.997  1.00 87.07           N  
ATOM   1661  CA  LYS A 202      -2.415   7.466  16.897  1.00 87.07           C  
ATOM   1662  C   LYS A 202      -1.092   7.262  16.165  1.00 87.07           C  
ATOM   1663  CB  LYS A 202      -2.160   8.050  18.287  1.00 87.07           C  
ATOM   1664  O   LYS A 202      -1.078   6.950  14.973  1.00 87.07           O  
ATOM   1665  CG  LYS A 202      -3.425   8.300  19.096  1.00 87.07           C  
ATOM   1666  CD  LYS A 202      -4.328   9.323  18.418  1.00 87.07           C  
ATOM   1667  CE  LYS A 202      -5.530   9.670  19.286  1.00 87.07           C  
ATOM   1668  NZ  LYS A 202      -6.451  10.625  18.600  1.00 87.07           N  
ATOM   1669  N   LYS A 203       0.076   7.255  16.866  1.00 82.49           N  
ATOM   1670  CA  LYS A 203       1.398   7.229  16.247  1.00 82.49           C  
ATOM   1671  C   LYS A 203       1.743   5.828  15.747  1.00 82.49           C  
ATOM   1672  CB  LYS A 203       2.463   7.710  17.233  1.00 82.49           C  
ATOM   1673  O   LYS A 203       2.632   5.664  14.909  1.00 82.49           O  
ATOM   1674  CG  LYS A 203       2.369   9.190  17.572  1.00 82.49           C  
ATOM   1675  CD  LYS A 203       3.514   9.631  18.474  1.00 82.49           C  
ATOM   1676  CE  LYS A 203       3.417  11.111  18.821  1.00 82.49           C  
ATOM   1677  NZ  LYS A 203       4.515  11.539  19.737  1.00 82.49           N  
ATOM   1678  N   LYS A 204       0.991   4.850  16.176  1.00 85.77           N  
ATOM   1679  CA  LYS A 204       1.262   3.471  15.780  1.00 85.77           C  
ATOM   1680  C   LYS A 204       0.187   2.951  14.830  1.00 85.77           C  
ATOM   1681  CB  LYS A 204       1.355   2.567  17.010  1.00 85.77           C  
ATOM   1682  O   LYS A 204      -0.143   1.763  14.847  1.00 85.77           O  
ATOM   1683  CG  LYS A 204       2.512   2.905  17.940  1.00 85.77           C  
ATOM   1684  CD  LYS A 204       2.565   1.960  19.133  1.00 85.77           C  
ATOM   1685  CE  LYS A 204       3.691   2.327  20.089  1.00 85.77           C  
ATOM   1686  NZ  LYS A 204       3.743   1.406  21.264  1.00 85.77           N  
ATOM   1687  N   HIS A 205      -0.439   3.847  14.080  1.00 88.85           N  
ATOM   1688  CA  HIS A 205      -1.580   3.468  13.254  1.00 88.85           C  
ATOM   1689  C   HIS A 205      -1.144   2.600  12.078  1.00 88.85           C  
ATOM   1690  CB  HIS A 205      -2.310   4.712  12.746  1.00 88.85           C  
ATOM   1691  O   HIS A 205      -1.944   1.832  11.538  1.00 88.85           O  
ATOM   1692  CG  HIS A 205      -1.436   5.647  11.973  1.00 88.85           C  
ATOM   1693  CD2 HIS A 205      -0.878   6.832  12.317  1.00 88.85           C  
ATOM   1694  ND1 HIS A 205      -1.047   5.400  10.674  1.00 88.85           N  
ATOM   1695  CE1 HIS A 205      -0.284   6.395  10.252  1.00 88.85           C  
ATOM   1696  NE2 HIS A 205      -0.166   7.277  11.230  1.00 88.85           N  
ATOM   1697  N   GLY A 206       0.058   2.623  11.702  1.00 88.81           N  
ATOM   1698  CA  GLY A 206       0.585   1.731  10.682  1.00 88.81           C  
ATOM   1699  C   GLY A 206       0.158   2.112   9.277  1.00 88.81           C  
ATOM   1700  O   GLY A 206       0.206   1.287   8.363  1.00 88.81           O  
ATOM   1701  N   ILE A 207      -0.367   3.312   9.005  1.00 91.83           N  
ATOM   1702  CA  ILE A 207      -0.794   3.745   7.678  1.00 91.83           C  
ATOM   1703  C   ILE A 207       0.367   4.428   6.960  1.00 91.83           C  
ATOM   1704  CB  ILE A 207      -2.009   4.696   7.758  1.00 91.83           C  
ATOM   1705  O   ILE A 207       0.965   5.369   7.488  1.00 91.83           O  
ATOM   1706  CG1 ILE A 207      -3.181   4.007   8.468  1.00 91.83           C  
ATOM   1707  CG2 ILE A 207      -2.418   5.168   6.360  1.00 91.83           C  
ATOM   1708  CD1 ILE A 207      -4.284   4.960   8.908  1.00 91.83           C  
ATOM   1709  N   ILE A 208       0.677   3.879   5.787  1.00 90.73           N  
ATOM   1710  CA  ILE A 208       1.706   4.461   4.932  1.00 90.73           C  
ATOM   1711  C   ILE A 208       1.065   5.025   3.666  1.00 90.73           C  
ATOM   1712  CB  ILE A 208       2.791   3.424   4.567  1.00 90.73           C  
ATOM   1713  O   ILE A 208       0.398   4.300   2.924  1.00 90.73           O  
ATOM   1714  CG1 ILE A 208       3.426   2.846   5.837  1.00 90.73           C  
ATOM   1715  CG2 ILE A 208       3.854   4.050   3.659  1.00 90.73           C  
ATOM   1716  CD1 ILE A 208       4.252   1.590   5.599  1.00 90.73           C  
ATOM   1717  N   SER A 209       1.332   6.333   3.389  1.00 89.69           N  
ATOM   1718  CA  SER A 209       0.725   6.962   2.220  1.00 89.69           C  
ATOM   1719  C   SER A 209       1.647   6.880   1.007  1.00 89.69           C  
ATOM   1720  CB  SER A 209       0.384   8.423   2.513  1.00 89.69           C  
ATOM   1721  O   SER A 209       2.845   7.151   1.112  1.00 89.69           O  
ATOM   1722  OG  SER A 209      -0.135   9.060   1.358  1.00 89.69           O  
ATOM   1723  N   VAL A 210       1.055   6.450  -0.141  1.00 90.57           N  
ATOM   1724  CA  VAL A 210       1.733   6.417  -1.432  1.00 90.57           C  
ATOM   1725  C   VAL A 210       0.995   7.311  -2.426  1.00 90.57           C  
ATOM   1726  CB  VAL A 210       1.835   4.978  -1.984  1.00 90.57           C  
ATOM   1727  O   VAL A 210      -0.186   7.094  -2.708  1.00 90.57           O  
ATOM   1728  CG1 VAL A 210       2.467   4.976  -3.375  1.00 90.57           C  
ATOM   1729  CG2 VAL A 210       2.638   4.097  -1.028  1.00 90.57           C  
ATOM   1730  N   GLN A 211       1.711   8.283  -2.958  1.00 89.59           N  
ATOM   1731  CA  GLN A 211       1.098   9.214  -3.900  1.00 89.59           C  
ATOM   1732  C   GLN A 211       1.166   8.676  -5.327  1.00 89.59           C  
ATOM   1733  CB  GLN A 211       1.776  10.582  -3.822  1.00 89.59           C  
ATOM   1734  O   GLN A 211       2.251   8.558  -5.900  1.00 89.59           O  
ATOM   1735  CG  GLN A 211       1.110  11.648  -4.682  1.00 89.59           C  
ATOM   1736  CD  GLN A 211       1.791  13.000  -4.572  1.00 89.59           C  
ATOM   1737  NE2 GLN A 211       1.251  13.994  -5.270  1.00 89.59           N  
ATOM   1738  OE1 GLN A 211       2.792  13.150  -3.865  1.00 89.59           O  
ATOM   1739  N   LEU A 212       0.003   8.380  -5.877  1.00 88.96           N  
ATOM   1740  CA  LEU A 212      -0.049   7.861  -7.239  1.00 88.96           C  
ATOM   1741  C   LEU A 212      -0.140   8.998  -8.251  1.00 88.96           C  
ATOM   1742  CB  LEU A 212      -1.241   6.915  -7.408  1.00 88.96           C  
ATOM   1743  O   LEU A 212       0.396   8.896  -9.357  1.00 88.96           O  
ATOM   1744  CG  LEU A 212      -1.238   5.659  -6.535  1.00 88.96           C  
ATOM   1745  CD1 LEU A 212      -2.456   4.795  -6.846  1.00 88.96           C  
ATOM   1746  CD2 LEU A 212       0.050   4.869  -6.739  1.00 88.96           C  
ATOM   1747  N   ASN A 213      -0.878  10.018  -7.988  1.00 85.29           N  
ATOM   1748  CA  ASN A 213      -1.063  11.267  -8.717  1.00 85.29           C  
ATOM   1749  C   ASN A 213      -1.665  12.352  -7.828  1.00 85.29           C  
ATOM   1750  CB  ASN A 213      -1.941  11.044  -9.951  1.00 85.29           C  
ATOM   1751  O   ASN A 213      -1.778  12.173  -6.614  1.00 85.29           O  
ATOM   1752  CG  ASN A 213      -3.365  10.666  -9.593  1.00 85.29           C  
ATOM   1753  ND2 ASN A 213      -4.169  10.363 -10.605  1.00 85.29           N  
ATOM   1754  OD1 ASN A 213      -3.739  10.648  -8.418  1.00 85.29           O  
ATOM   1755  N   GLY A 214      -1.856  13.644  -8.514  1.00 74.90           N  
ATOM   1756  CA  GLY A 214      -2.523  14.694  -7.760  1.00 74.90           C  
ATOM   1757  C   GLY A 214      -1.596  15.425  -6.807  1.00 74.90           C  
ATOM   1758  O   GLY A 214      -0.372  15.332  -6.930  1.00 74.90           O  
ATOM   1759  N   ASP A 215      -2.347  16.379  -5.972  1.00 74.26           N  
ATOM   1760  CA  ASP A 215      -1.660  17.254  -5.026  1.00 74.26           C  
ATOM   1761  C   ASP A 215      -1.168  16.471  -3.811  1.00 74.26           C  
ATOM   1762  CB  ASP A 215      -2.582  18.391  -4.580  1.00 74.26           C  
ATOM   1763  O   ASP A 215      -1.453  15.279  -3.677  1.00 74.26           O  
ATOM   1764  CG  ASP A 215      -2.955  19.331  -5.713  1.00 74.26           C  
ATOM   1765  OD1 ASP A 215      -2.138  19.524  -6.639  1.00 74.26           O  
ATOM   1766  OD2 ASP A 215      -4.074  19.886  -5.678  1.00 74.26           O  
ATOM   1767  N   ASP A 216      -0.421  17.150  -3.001  1.00 78.32           N  
ATOM   1768  CA  ASP A 216       0.087  16.716  -1.703  1.00 78.32           C  
ATOM   1769  C   ASP A 216      -1.016  16.062  -0.873  1.00 78.32           C  
ATOM   1770  CB  ASP A 216       0.689  17.897  -0.940  1.00 78.32           C  
ATOM   1771  O   ASP A 216      -2.108  16.617  -0.735  1.00 78.32           O  
ATOM   1772  CG  ASP A 216       1.440  17.475   0.311  1.00 78.32           C  
ATOM   1773  OD1 ASP A 216       1.189  16.364   0.826  1.00 78.32           O  
ATOM   1774  OD2 ASP A 216       2.288  18.260   0.786  1.00 78.32           O  
ATOM   1775  N   PRO A 217      -0.834  14.728  -0.386  1.00 81.27           N  
ATOM   1776  CA  PRO A 217      -1.855  13.994   0.366  1.00 81.27           C  
ATOM   1777  C   PRO A 217      -2.158  14.627   1.722  1.00 81.27           C  
ATOM   1778  CB  PRO A 217      -1.235  12.605   0.539  1.00 81.27           C  
ATOM   1779  O   PRO A 217      -2.720  13.971   2.602  1.00 81.27           O  
ATOM   1780  CG  PRO A 217       0.241  12.841   0.523  1.00 81.27           C  
ATOM   1781  CD  PRO A 217       0.528  14.006  -0.380  1.00 81.27           C  
ATOM   1782  N   ARG A 218      -1.832  15.882   1.882  1.00 84.17           N  
ATOM   1783  CA  ARG A 218      -2.080  16.554   3.153  1.00 84.17           C  
ATOM   1784  C   ARG A 218      -3.575  16.652   3.438  1.00 84.17           C  
ATOM   1785  CB  ARG A 218      -1.453  17.950   3.155  1.00 84.17           C  
ATOM   1786  O   ARG A 218      -3.980  16.927   4.569  1.00 84.17           O  
ATOM   1787  CG  ARG A 218       0.059  17.946   3.309  1.00 84.17           C  
ATOM   1788  CD  ARG A 218       0.629  19.358   3.315  1.00 84.17           C  
ATOM   1789  NE  ARG A 218       0.555  19.974   1.993  1.00 84.17           N  
ATOM   1790  NH1 ARG A 218       1.680  21.898   2.600  1.00 84.17           N  
ATOM   1791  NH2 ARG A 218       0.932  21.632   0.449  1.00 84.17           N  
ATOM   1792  CZ  ARG A 218       1.056  21.166   1.684  1.00 84.17           C  
ATOM   1793  N   TYR A 219      -4.308  16.363   2.438  1.00 84.70           N  
ATOM   1794  CA  TYR A 219      -5.751  16.351   2.648  1.00 84.70           C  
ATOM   1795  C   TYR A 219      -6.173  15.141   3.473  1.00 84.70           C  
ATOM   1796  CB  TYR A 219      -6.490  16.349   1.306  1.00 84.70           C  
ATOM   1797  O   TYR A 219      -7.290  15.095   3.993  1.00 84.70           O  
ATOM   1798  CG  TYR A 219      -6.208  15.132   0.459  1.00 84.70           C  
ATOM   1799  CD1 TYR A 219      -5.177  15.133  -0.477  1.00 84.70           C  
ATOM   1800  CD2 TYR A 219      -6.973  13.978   0.594  1.00 84.70           C  
ATOM   1801  CE1 TYR A 219      -4.915  14.014  -1.261  1.00 84.70           C  
ATOM   1802  CE2 TYR A 219      -6.720  12.853  -0.184  1.00 84.70           C  
ATOM   1803  OH  TYR A 219      -5.436  11.770  -1.880  1.00 84.70           O  
ATOM   1804  CZ  TYR A 219      -5.690  12.880  -1.107  1.00 84.70           C  
ATOM   1805  N   LEU A 220      -5.384  14.139   3.583  1.00 85.12           N  
ATOM   1806  CA  LEU A 220      -5.675  12.955   4.384  1.00 85.12           C  
ATOM   1807  C   LEU A 220      -5.434  13.227   5.865  1.00 85.12           C  
ATOM   1808  CB  LEU A 220      -4.817  11.773   3.924  1.00 85.12           C  
ATOM   1809  O   LEU A 220      -4.392  13.770   6.239  1.00 85.12           O  
ATOM   1810  CG  LEU A 220      -5.031  11.298   2.486  1.00 85.12           C  
ATOM   1811  CD1 LEU A 220      -3.942  10.308   2.087  1.00 85.12           C  
ATOM   1812  CD2 LEU A 220      -6.413  10.671   2.331  1.00 85.12           C  
ATOM   1813  N   PRO A 221      -6.390  12.946   6.748  1.00 80.33           N  
ATOM   1814  CA  PRO A 221      -6.263  13.255   8.174  1.00 80.33           C  
ATOM   1815  C   PRO A 221      -5.122  12.491   8.844  1.00 80.33           C  
ATOM   1816  CB  PRO A 221      -7.616  12.829   8.749  1.00 80.33           C  
ATOM   1817  O   PRO A 221      -4.733  12.817   9.968  1.00 80.33           O  
ATOM   1818  CG  PRO A 221      -8.149  11.830   7.773  1.00 80.33           C  
ATOM   1819  CD  PRO A 221      -7.598  12.152   6.413  1.00 80.33           C  
ATOM   1820  N   TYR A 222      -4.626  11.520   8.295  1.00 78.50           N  
ATOM   1821  CA  TYR A 222      -3.620  10.671   8.923  1.00 78.50           C  
ATOM   1822  C   TYR A 222      -2.229  10.983   8.384  1.00 78.50           C  
ATOM   1823  CB  TYR A 222      -3.947   9.192   8.697  1.00 78.50           C  
ATOM   1824  O   TYR A 222      -1.270  10.261   8.667  1.00 78.50           O  
ATOM   1825  CG  TYR A 222      -4.615   8.913   7.372  1.00 78.50           C  
ATOM   1826  CD1 TYR A 222      -5.999   8.784   7.281  1.00 78.50           C  
ATOM   1827  CD2 TYR A 222      -3.864   8.779   6.210  1.00 78.50           C  
ATOM   1828  CE1 TYR A 222      -6.619   8.525   6.063  1.00 78.50           C  
ATOM   1829  CE2 TYR A 222      -4.473   8.520   4.986  1.00 78.50           C  
ATOM   1830  OH  TYR A 222      -6.457   8.140   3.714  1.00 78.50           O  
ATOM   1831  CZ  TYR A 222      -5.849   8.396   4.923  1.00 78.50           C  
ATOM   1832  N   PHE A 223      -2.103  12.015   7.512  1.00 70.92           N  
ATOM   1833  CA  PHE A 223      -0.799  12.401   6.987  1.00 70.92           C  
ATOM   1834  C   PHE A 223       0.101  12.921   8.102  1.00 70.92           C  
ATOM   1835  CB  PHE A 223      -0.950  13.465   5.895  1.00 70.92           C  
ATOM   1836  O   PHE A 223      -0.312  13.770   8.895  1.00 70.92           O  
ATOM   1837  CG  PHE A 223       0.323  13.750   5.145  1.00 70.92           C  
ATOM   1838  CD1 PHE A 223       1.085  14.873   5.444  1.00 70.92           C  
ATOM   1839  CD2 PHE A 223       0.758  12.895   4.141  1.00 70.92           C  
ATOM   1840  CE1 PHE A 223       2.264  15.140   4.751  1.00 70.92           C  
ATOM   1841  CE2 PHE A 223       1.935  13.155   3.445  1.00 70.92           C  
ATOM   1842  CZ  PHE A 223       2.686  14.279   3.751  1.00 70.92           C  
ATOM   1843  N   GLU A 224       1.203  12.206   8.483  1.00 65.15           N  
ATOM   1844  CA  GLU A 224       2.220  12.715   9.399  1.00 65.15           C  
ATOM   1845  C   GLU A 224       3.214  13.616   8.674  1.00 65.15           C  
ATOM   1846  CB  GLU A 224       2.957  11.559  10.081  1.00 65.15           C  
ATOM   1847  O   GLU A 224       3.631  13.315   7.553  1.00 65.15           O  
ATOM   1848  CG  GLU A 224       2.087  10.751  11.033  1.00 65.15           C  
ATOM   1849  CD  GLU A 224       2.858   9.677  11.784  1.00 65.15           C  
ATOM   1850  OE1 GLU A 224       2.255   8.975  12.628  1.00 65.15           O  
ATOM   1851  OE2 GLU A 224       4.075   9.538  11.528  1.00 65.15           O  
ATOM   1852  N   VAL A 225       3.163  15.009   8.885  1.00 52.36           N  
ATOM   1853  CA  VAL A 225       4.090  16.061   8.481  1.00 52.36           C  
ATOM   1854  C   VAL A 225       5.528  15.582   8.666  1.00 52.36           C  
ATOM   1855  CB  VAL A 225       3.854  17.363   9.279  1.00 52.36           C  
ATOM   1856  O   VAL A 225       5.881  15.055   9.724  1.00 52.36           O  
ATOM   1857  CG1 VAL A 225       4.787  18.470   8.794  1.00 52.36           C  
ATOM   1858  CG2 VAL A 225       2.395  17.801   9.164  1.00 52.36           C  
ATOM   1859  N   GLY A 226       6.266  15.068   7.535  1.00 51.39           N  
ATOM   1860  CA  GLY A 226       7.677  14.784   7.332  1.00 51.39           C  
ATOM   1861  C   GLY A 226       7.960  14.072   6.022  1.00 51.39           C  
ATOM   1862  O   GLY A 226       7.163  13.245   5.574  1.00 51.39           O  
ATOM   1863  N   SER A 227       8.206  14.900   4.957  1.00 45.31           N  
ATOM   1864  CA  SER A 227       8.794  14.666   3.642  1.00 45.31           C  
ATOM   1865  C   SER A 227       9.303  13.234   3.511  1.00 45.31           C  
ATOM   1866  CB  SER A 227       9.938  15.648   3.385  1.00 45.31           C  
ATOM   1867  O   SER A 227       9.401  12.704   2.402  1.00 45.31           O  
ATOM   1868  OG  SER A 227      11.107  15.252   4.082  1.00 45.31           O  
ATOM   1869  N   GLU A 228       9.169  12.431   4.545  1.00 48.82           N  
ATOM   1870  CA  GLU A 228       9.833  11.132   4.487  1.00 48.82           C  
ATOM   1871  C   GLU A 228       8.826  10.007   4.263  1.00 48.82           C  
ATOM   1872  CB  GLU A 228      10.630  10.877   5.769  1.00 48.82           C  
ATOM   1873  O   GLU A 228       9.207   8.882   3.933  1.00 48.82           O  
ATOM   1874  CG  GLU A 228      11.845  11.778   5.927  1.00 48.82           C  
ATOM   1875  CD  GLU A 228      12.680  11.450   7.155  1.00 48.82           C  
ATOM   1876  OE1 GLU A 228      13.748  12.074   7.347  1.00 48.82           O  
ATOM   1877  OE2 GLU A 228      12.262  10.562   7.930  1.00 48.82           O  
ATOM   1878  N   LEU A 229       7.498  10.352   3.956  1.00 53.82           N  
ATOM   1879  CA  LEU A 229       6.551   9.244   3.884  1.00 53.82           C  
ATOM   1880  C   LEU A 229       5.832   9.231   2.539  1.00 53.82           C  
ATOM   1881  CB  LEU A 229       5.531   9.336   5.021  1.00 53.82           C  
ATOM   1882  O   LEU A 229       4.895   8.454   2.339  1.00 53.82           O  
ATOM   1883  CG  LEU A 229       6.050   9.026   6.426  1.00 53.82           C  
ATOM   1884  CD1 LEU A 229       5.076   9.545   7.478  1.00 53.82           C  
ATOM   1885  CD2 LEU A 229       6.277   7.527   6.593  1.00 53.82           C  
ATOM   1886  N   ARG A 230       6.461  10.039   1.707  1.00 60.65           N  
ATOM   1887  CA  ARG A 230       5.802  10.155   0.410  1.00 60.65           C  
ATOM   1888  C   ARG A 230       6.519   9.318  -0.644  1.00 60.65           C  
ATOM   1889  CB  ARG A 230       5.742  11.618  -0.034  1.00 60.65           C  
ATOM   1890  O   ARG A 230       7.734   9.435  -0.816  1.00 60.65           O  
ATOM   1891  CG  ARG A 230       4.965  11.839  -1.322  1.00 60.65           C  
ATOM   1892  CD  ARG A 230       4.946  13.307  -1.725  1.00 60.65           C  
ATOM   1893  NE  ARG A 230       4.323  13.500  -3.031  1.00 60.65           N  
ATOM   1894  NH1 ARG A 230       4.603  15.793  -3.056  1.00 60.65           N  
ATOM   1895  NH2 ARG A 230       3.592  14.737  -4.822  1.00 60.65           N  
ATOM   1896  CZ  ARG A 230       4.174  14.676  -3.634  1.00 60.65           C  
ATOM   1897  N   VAL A 231       5.807   8.273  -1.082  1.00 64.82           N  
ATOM   1898  CA  VAL A 231       6.339   7.551  -2.233  1.00 64.82           C  
ATOM   1899  C   VAL A 231       5.605   7.986  -3.500  1.00 64.82           C  
ATOM   1900  CB  VAL A 231       6.223   6.022  -2.048  1.00 64.82           C  
ATOM   1901  O   VAL A 231       4.376   7.920  -3.566  1.00 64.82           O  
ATOM   1902  CG1 VAL A 231       6.801   5.286  -3.255  1.00 64.82           C  
ATOM   1903  CG2 VAL A 231       6.927   5.585  -0.764  1.00 64.82           C  
ATOM   1904  N   ILE A 232       6.269   8.659  -4.363  1.00 71.60           N  
ATOM   1905  CA  ILE A 232       5.692   9.119  -5.621  1.00 71.60           C  
ATOM   1906  C   ILE A 232       5.894   8.058  -6.701  1.00 71.60           C  
ATOM   1907  CB  ILE A 232       6.311  10.463  -6.068  1.00 71.60           C  
ATOM   1908  O   ILE A 232       7.027   7.676  -7.000  1.00 71.60           O  
ATOM   1909  CG1 ILE A 232       6.117  11.528  -4.982  1.00 71.60           C  
ATOM   1910  CG2 ILE A 232       5.706  10.920  -7.398  1.00 71.60           C  
ATOM   1911  CD1 ILE A 232       6.861  12.829  -5.251  1.00 71.60           C  
ATOM   1912  N   LEU A 233       4.791   7.534  -7.219  1.00 67.57           N  
ATOM   1913  CA  LEU A 233       4.854   6.600  -8.338  1.00 67.57           C  
ATOM   1914  C   LEU A 233       4.224   7.206  -9.588  1.00 67.57           C  
ATOM   1915  CB  LEU A 233       4.149   5.288  -7.982  1.00 67.57           C  
ATOM   1916  O   LEU A 233       3.144   6.786 -10.010  1.00 67.57           O  
ATOM   1917  CG  LEU A 233       4.788   4.456  -6.869  1.00 67.57           C  
ATOM   1918  CD1 LEU A 233       3.911   3.253  -6.537  1.00 67.57           C  
ATOM   1919  CD2 LEU A 233       6.188   4.008  -7.272  1.00 67.57           C  
ATOM   1920  N   LYS A 234       4.452   8.508 -10.029  1.00 64.66           N  
ATOM   1921  CA  LYS A 234       3.753   9.220 -11.094  1.00 64.66           C  
ATOM   1922  C   LYS A 234       4.092   8.634 -12.462  1.00 64.66           C  
ATOM   1923  CB  LYS A 234       4.099  10.709 -11.063  1.00 64.66           C  
ATOM   1924  O   LYS A 234       5.243   8.277 -12.722  1.00 64.66           O  
ATOM   1925  CG  LYS A 234       3.546  11.448  -9.852  1.00 64.66           C  
ATOM   1926  CD  LYS A 234       3.829  12.942  -9.932  1.00 64.66           C  
ATOM   1927  CE  LYS A 234       3.299  13.679  -8.709  1.00 64.66           C  
ATOM   1928  NZ  LYS A 234       3.574  15.145  -8.783  1.00 64.66           N  
ATOM   1929  N   GLU A 235       2.991   8.359 -13.343  1.00 61.01           N  
ATOM   1930  CA  GLU A 235       3.058   8.106 -14.779  1.00 61.01           C  
ATOM   1931  C   GLU A 235       2.852   9.391 -15.577  1.00 61.01           C  
ATOM   1932  CB  GLU A 235       2.018   7.060 -15.190  1.00 61.01           C  
ATOM   1933  O   GLU A 235       1.940  10.168 -15.287  1.00 61.01           O  
ATOM   1934  CG  GLU A 235       2.500   5.624 -15.046  1.00 61.01           C  
ATOM   1935  CD  GLU A 235       1.490   4.599 -15.538  1.00 61.01           C  
ATOM   1936  OE1 GLU A 235       1.769   3.382 -15.452  1.00 61.01           O  
ATOM   1937  OE2 GLU A 235       0.411   5.018 -16.015  1.00 61.01           O  
ATOM   1938  N   ASP A 236       3.824  10.044 -16.034  1.00 56.67           N  
ATOM   1939  CA  ASP A 236       3.435  11.052 -17.016  1.00 56.67           C  
ATOM   1940  C   ASP A 236       3.414  10.466 -18.426  1.00 56.67           C  
ATOM   1941  CB  ASP A 236       4.384  12.251 -16.959  1.00 56.67           C  
ATOM   1942  O   ASP A 236       4.461  10.110 -18.972  1.00 56.67           O  
ATOM   1943  CG  ASP A 236       3.844  13.396 -16.121  1.00 56.67           C  
ATOM   1944  OD1 ASP A 236       2.619  13.446 -15.874  1.00 56.67           O  
ATOM   1945  OD2 ASP A 236       4.649  14.258 -15.707  1.00 56.67           O  
ATOM   1946  N   GLU A 237       2.381   9.864 -18.986  1.00 57.66           N  
ATOM   1947  CA  GLU A 237       2.225   8.888 -20.060  1.00 57.66           C  
ATOM   1948  C   GLU A 237       1.733   9.552 -21.343  1.00 57.66           C  
ATOM   1949  CB  GLU A 237       1.260   7.776 -19.639  1.00 57.66           C  
ATOM   1950  O   GLU A 237       2.132   9.162 -22.442  1.00 57.66           O  
ATOM   1951  CG  GLU A 237       1.877   6.746 -18.705  1.00 57.66           C  
ATOM   1952  CD  GLU A 237       1.020   5.502 -18.532  1.00 57.66           C  
ATOM   1953  OE1 GLU A 237       1.473   4.540 -17.872  1.00 57.66           O  
ATOM   1954  OE2 GLU A 237      -0.114   5.490 -19.062  1.00 57.66           O  
ATOM   1955  N   ALA A 238       1.493  10.870 -21.462  1.00 55.11           N  
ATOM   1956  CA  ALA A 238       0.842  10.999 -22.763  1.00 55.11           C  
ATOM   1957  C   ALA A 238       1.666  11.873 -23.704  1.00 55.11           C  
ATOM   1958  CB  ALA A 238      -0.563  11.575 -22.599  1.00 55.11           C  
ATOM   1959  O   ALA A 238       1.720  11.618 -24.910  1.00 55.11           O  
ATOM   1960  N   ASN A 239       3.043  12.043 -23.406  1.00 57.53           N  
ATOM   1961  CA  ASN A 239       3.884  12.717 -24.391  1.00 57.53           C  
ATOM   1962  C   ASN A 239       5.365  12.575 -24.054  1.00 57.53           C  
ATOM   1963  CB  ASN A 239       3.503  14.195 -24.501  1.00 57.53           C  
ATOM   1964  O   ASN A 239       6.183  13.394 -24.476  1.00 57.53           O  
ATOM   1965  CG  ASN A 239       2.135  14.401 -25.120  1.00 57.53           C  
ATOM   1966  ND2 ASN A 239       1.489  15.509 -24.776  1.00 57.53           N  
ATOM   1967  OD1 ASN A 239       1.661  13.570 -25.899  1.00 57.53           O  
ATOM   1968  N   TYR A 240       5.779  11.387 -23.585  1.00 63.62           N  
ATOM   1969  CA  TYR A 240       7.167  11.389 -23.135  1.00 63.62           C  
ATOM   1970  C   TYR A 240       8.108  10.995 -24.267  1.00 63.62           C  
ATOM   1971  CB  TYR A 240       7.349  10.436 -21.950  1.00 63.62           C  
ATOM   1972  O   TYR A 240       7.757  10.174 -25.118  1.00 63.62           O  
ATOM   1973  CG  TYR A 240       7.016  11.057 -20.615  1.00 63.62           C  
ATOM   1974  CD1 TYR A 240       7.874  11.979 -20.020  1.00 63.62           C  
ATOM   1975  CD2 TYR A 240       5.844  10.722 -19.945  1.00 63.62           C  
ATOM   1976  CE1 TYR A 240       7.572  12.552 -18.789  1.00 63.62           C  
ATOM   1977  CE2 TYR A 240       5.532  11.289 -18.714  1.00 63.62           C  
ATOM   1978  OH  TYR A 240       6.097  12.766 -16.926  1.00 63.62           O  
ATOM   1979  CZ  TYR A 240       6.401  12.202 -18.145  1.00 63.62           C  
ATOM   1980  N   THR A 241       9.037  11.746 -24.463  1.00 72.47           N  
ATOM   1981  CA  THR A 241      10.278  11.288 -25.078  1.00 72.47           C  
ATOM   1982  C   THR A 241      10.836  10.078 -24.336  1.00 72.47           C  
ATOM   1983  CB  THR A 241      11.334  12.409 -25.106  1.00 72.47           C  
ATOM   1984  O   THR A 241      10.388   9.759 -23.233  1.00 72.47           O  
ATOM   1985  CG2 THR A 241      10.844  13.606 -25.914  1.00 72.47           C  
ATOM   1986  OG1 THR A 241      11.608  12.832 -23.765  1.00 72.47           O  
ATOM   1987  N   SER A 242      11.399   9.073 -24.987  1.00 72.32           N  
ATOM   1988  CA  SER A 242      12.065   7.905 -24.420  1.00 72.32           C  
ATOM   1989  C   SER A 242      12.826   8.266 -23.149  1.00 72.32           C  
ATOM   1990  CB  SER A 242      13.022   7.286 -25.439  1.00 72.32           C  
ATOM   1991  O   SER A 242      12.826   7.502 -22.181  1.00 72.32           O  
ATOM   1992  OG  SER A 242      14.009   8.222 -25.835  1.00 72.32           O  
ATOM   1993  N   THR A 243      13.487   9.414 -23.035  1.00 76.83           N  
ATOM   1994  CA  THR A 243      14.226   9.866 -21.862  1.00 76.83           C  
ATOM   1995  C   THR A 243      13.286  10.072 -20.677  1.00 76.83           C  
ATOM   1996  CB  THR A 243      14.986  11.174 -22.150  1.00 76.83           C  
ATOM   1997  O   THR A 243      13.601   9.675 -19.553  1.00 76.83           O  
ATOM   1998  CG2 THR A 243      15.846  11.585 -20.959  1.00 76.83           C  
ATOM   1999  OG1 THR A 243      15.830  10.987 -23.293  1.00 76.83           O  
ATOM   2000  N   LEU A 244      12.116  10.577 -20.898  1.00 81.04           N  
ATOM   2001  CA  LEU A 244      11.138  10.819 -19.843  1.00 81.04           C  
ATOM   2002  C   LEU A 244      10.566   9.505 -19.319  1.00 81.04           C  
ATOM   2003  CB  LEU A 244      10.006  11.713 -20.357  1.00 81.04           C  
ATOM   2004  O   LEU A 244      10.280   9.380 -18.127  1.00 81.04           O  
ATOM   2005  CG  LEU A 244      10.350  13.188 -20.569  1.00 81.04           C  
ATOM   2006  CD1 LEU A 244       9.194  13.908 -21.254  1.00 81.04           C  
ATOM   2007  CD2 LEU A 244      10.689  13.854 -19.240  1.00 81.04           C  
ATOM   2008  N   ARG A 245      10.503   8.548 -20.221  1.00 83.22           N  
ATOM   2009  CA  ARG A 245      10.004   7.236 -19.822  1.00 83.22           C  
ATOM   2010  C   ARG A 245      10.976   6.546 -18.871  1.00 83.22           C  
ATOM   2011  CB  ARG A 245       9.760   6.357 -21.050  1.00 83.22           C  
ATOM   2012  O   ARG A 245      10.560   5.948 -17.876  1.00 83.22           O  
ATOM   2013  CG  ARG A 245       8.556   6.777 -21.879  1.00 83.22           C  
ATOM   2014  CD  ARG A 245       8.332   5.843 -23.060  1.00 83.22           C  
ATOM   2015  NE  ARG A 245       7.188   6.260 -23.867  1.00 83.22           N  
ATOM   2016  NH1 ARG A 245       7.349   4.513 -25.371  1.00 83.22           N  
ATOM   2017  NH2 ARG A 245       5.698   6.085 -25.606  1.00 83.22           N  
ATOM   2018  CZ  ARG A 245       6.748   5.618 -24.946  1.00 83.22           C  
ATOM   2019  N   LEU A 246      12.242   6.584 -19.262  1.00 86.04           N  
ATOM   2020  CA  LEU A 246      13.272   5.996 -18.413  1.00 86.04           C  
ATOM   2021  C   LEU A 246      13.292   6.662 -17.042  1.00 86.04           C  
ATOM   2022  CB  LEU A 246      14.648   6.121 -19.074  1.00 86.04           C  
ATOM   2023  O   LEU A 246      13.357   5.980 -16.016  1.00 86.04           O  
ATOM   2024  CG  LEU A 246      15.830   5.545 -18.293  1.00 86.04           C  
ATOM   2025  CD1 LEU A 246      15.609   4.062 -18.013  1.00 86.04           C  
ATOM   2026  CD2 LEU A 246      17.132   5.763 -19.056  1.00 86.04           C  
ATOM   2027  N   SER A 247      13.293   7.964 -17.014  1.00 85.65           N  
ATOM   2028  CA  SER A 247      13.284   8.700 -15.754  1.00 85.65           C  
ATOM   2029  C   SER A 247      12.075   8.325 -14.903  1.00 85.65           C  
ATOM   2030  CB  SER A 247      13.288  10.207 -16.013  1.00 85.65           C  
ATOM   2031  O   SER A 247      12.197   8.135 -13.691  1.00 85.65           O  
ATOM   2032  OG  SER A 247      14.483  10.602 -16.664  1.00 85.65           O  
ATOM   2033  N   SER A 248      10.943   8.291 -15.522  1.00 84.40           N  
ATOM   2034  CA  SER A 248       9.717   7.909 -14.829  1.00 84.40           C  
ATOM   2035  C   SER A 248       9.833   6.510 -14.232  1.00 84.40           C  
ATOM   2036  CB  SER A 248       8.522   7.968 -15.781  1.00 84.40           C  
ATOM   2037  O   SER A 248       9.426   6.280 -13.092  1.00 84.40           O  
ATOM   2038  OG  SER A 248       7.335   7.560 -15.124  1.00 84.40           O  
ATOM   2039  N   LEU A 249      10.327   5.609 -15.030  1.00 89.30           N  
ATOM   2040  CA  LEU A 249      10.541   4.240 -14.572  1.00 89.30           C  
ATOM   2041  C   LEU A 249      11.467   4.211 -13.361  1.00 89.30           C  
ATOM   2042  CB  LEU A 249      11.127   3.384 -15.698  1.00 89.30           C  
ATOM   2043  O   LEU A 249      11.177   3.539 -12.368  1.00 89.30           O  
ATOM   2044  CG  LEU A 249      11.323   1.899 -15.388  1.00 89.30           C  
ATOM   2045  CD1 LEU A 249       9.984   1.242 -15.072  1.00 89.30           C  
ATOM   2046  CD2 LEU A 249      12.008   1.195 -16.554  1.00 89.30           C  
ATOM   2047  N   GLN A 250      12.579   4.876 -13.387  1.00 90.68           N  
ATOM   2048  CA  GLN A 250      13.532   4.931 -12.284  1.00 90.68           C  
ATOM   2049  C   GLN A 250      12.889   5.519 -11.031  1.00 90.68           C  
ATOM   2050  CB  GLN A 250      14.762   5.752 -12.677  1.00 90.68           C  
ATOM   2051  O   GLN A 250      13.133   5.042  -9.920  1.00 90.68           O  
ATOM   2052  CG  GLN A 250      15.627   5.091 -13.742  1.00 90.68           C  
ATOM   2053  CD  GLN A 250      16.832   5.930 -14.122  1.00 90.68           C  
ATOM   2054  NE2 GLN A 250      17.823   5.298 -14.742  1.00 90.68           N  
ATOM   2055  OE1 GLN A 250      16.873   7.137 -13.861  1.00 90.68           O  
ATOM   2056  N   ILE A 251      12.110   6.555 -11.202  1.00 88.76           N  
ATOM   2057  CA  ILE A 251      11.419   7.192 -10.087  1.00 88.76           C  
ATOM   2058  C   ILE A 251      10.497   6.183  -9.406  1.00 88.76           C  
ATOM   2059  CB  ILE A 251      10.612   8.426 -10.552  1.00 88.76           C  
ATOM   2060  O   ILE A 251      10.460   6.097  -8.177  1.00 88.76           O  
ATOM   2061  CG1 ILE A 251      11.559   9.565 -10.947  1.00 88.76           C  
ATOM   2062  CG2 ILE A 251       9.638   8.877  -9.460  1.00 88.76           C  
ATOM   2063  CD1 ILE A 251      10.870  10.729 -11.645  1.00 88.76           C  
ATOM   2064  N   ARG A 252       9.813   5.411 -10.179  1.00 89.90           N  
ATOM   2065  CA  ARG A 252       8.921   4.398  -9.624  1.00 89.90           C  
ATOM   2066  C   ARG A 252       9.705   3.345  -8.847  1.00 89.90           C  
ATOM   2067  CB  ARG A 252       8.106   3.731 -10.734  1.00 89.90           C  
ATOM   2068  O   ARG A 252       9.319   2.970  -7.738  1.00 89.90           O  
ATOM   2069  CG  ARG A 252       7.020   4.620 -11.320  1.00 89.90           C  
ATOM   2070  CD  ARG A 252       6.120   3.853 -12.279  1.00 89.90           C  
ATOM   2071  NE  ARG A 252       6.791   3.582 -13.547  1.00 89.90           N  
ATOM   2072  NH1 ARG A 252       4.861   3.013 -14.683  1.00 89.90           N  
ATOM   2073  NH2 ARG A 252       6.885   2.971 -15.759  1.00 89.90           N  
ATOM   2074  CZ  ARG A 252       6.178   3.190 -14.660  1.00 89.90           C  
ATOM   2075  N   HIS A 253      10.755   2.904  -9.490  1.00 93.67           N  
ATOM   2076  CA  HIS A 253      11.574   1.896  -8.825  1.00 93.67           C  
ATOM   2077  C   HIS A 253      12.112   2.414  -7.495  1.00 93.67           C  
ATOM   2078  CB  HIS A 253      12.732   1.467  -9.728  1.00 93.67           C  
ATOM   2079  O   HIS A 253      12.034   1.721  -6.478  1.00 93.67           O  
ATOM   2080  CG  HIS A 253      12.294   0.746 -10.963  1.00 93.67           C  
ATOM   2081  CD2 HIS A 253      11.077   0.290 -11.342  1.00 93.67           C  
ATOM   2082  ND1 HIS A 253      13.164   0.415 -11.979  1.00 93.67           N  
ATOM   2083  CE1 HIS A 253      12.498  -0.214 -12.933  1.00 93.67           C  
ATOM   2084  NE2 HIS A 253      11.230  -0.303 -12.571  1.00 93.67           N  
ATOM   2085  N   LYS A 254      12.620   3.595  -7.524  1.00 91.84           N  
ATOM   2086  CA  LYS A 254      13.151   4.196  -6.304  1.00 91.84           C  
ATOM   2087  C   LYS A 254      12.055   4.377  -5.258  1.00 91.84           C  
ATOM   2088  CB  LYS A 254      13.809   5.542  -6.611  1.00 91.84           C  
ATOM   2089  O   LYS A 254      12.283   4.155  -4.067  1.00 91.84           O  
ATOM   2090  CG  LYS A 254      15.128   5.429  -7.362  1.00 91.84           C  
ATOM   2091  CD  LYS A 254      15.749   6.798  -7.609  1.00 91.84           C  
ATOM   2092  CE  LYS A 254      17.055   6.688  -8.385  1.00 91.84           C  
ATOM   2093  NZ  LYS A 254      17.631   8.032  -8.693  1.00 91.84           N  
ATOM   2094  N   GLY A 255      10.912   4.787  -5.740  1.00 90.72           N  
ATOM   2095  CA  GLY A 255       9.767   4.891  -4.850  1.00 90.72           C  
ATOM   2096  C   GLY A 255       9.403   3.574  -4.190  1.00 90.72           C  
ATOM   2097  O   GLY A 255       9.104   3.535  -2.995  1.00 90.72           O  
ATOM   2098  N   PHE A 256       9.465   2.537  -4.966  1.00 93.59           N  
ATOM   2099  CA  PHE A 256       9.160   1.218  -4.426  1.00 93.59           C  
ATOM   2100  C   PHE A 256      10.159   0.831  -3.342  1.00 93.59           C  
ATOM   2101  CB  PHE A 256       9.160   0.166  -5.540  1.00 93.59           C  
ATOM   2102  O   PHE A 256       9.776   0.299  -2.298  1.00 93.59           O  
ATOM   2103  CG  PHE A 256       8.824  -1.222  -5.064  1.00 93.59           C  
ATOM   2104  CD1 PHE A 256       9.777  -2.233  -5.097  1.00 93.59           C  
ATOM   2105  CD2 PHE A 256       7.555  -1.516  -4.583  1.00 93.59           C  
ATOM   2106  CE1 PHE A 256       9.469  -3.518  -4.658  1.00 93.59           C  
ATOM   2107  CE2 PHE A 256       7.239  -2.798  -4.142  1.00 93.59           C  
ATOM   2108  CZ  PHE A 256       8.197  -3.798  -4.181  1.00 93.59           C  
ATOM   2109  N   PHE A 257      11.482   1.031  -3.537  1.00 93.43           N  
ATOM   2110  CA  PHE A 257      12.487   0.753  -2.518  1.00 93.43           C  
ATOM   2111  C   PHE A 257      12.194   1.533  -1.242  1.00 93.43           C  
ATOM   2112  CB  PHE A 257      13.887   1.098  -3.034  1.00 93.43           C  
ATOM   2113  O   PHE A 257      12.295   0.991  -0.139  1.00 93.43           O  
ATOM   2114  CG  PHE A 257      14.446   0.085  -3.997  1.00 93.43           C  
ATOM   2115  CD1 PHE A 257      14.599  -1.243  -3.619  1.00 93.43           C  
ATOM   2116  CD2 PHE A 257      14.818   0.462  -5.281  1.00 93.43           C  
ATOM   2117  CE1 PHE A 257      15.115  -2.183  -4.508  1.00 93.43           C  
ATOM   2118  CE2 PHE A 257      15.335  -0.472  -6.175  1.00 93.43           C  
ATOM   2119  CZ  PHE A 257      15.484  -1.793  -5.786  1.00 93.43           C  
ATOM   2120  N   LYS A 258      11.882   2.762  -1.414  1.00 91.35           N  
ATOM   2121  CA  LYS A 258      11.549   3.598  -0.264  1.00 91.35           C  
ATOM   2122  C   LYS A 258      10.357   3.030   0.501  1.00 91.35           C  
ATOM   2123  CB  LYS A 258      11.251   5.030  -0.709  1.00 91.35           C  
ATOM   2124  O   LYS A 258      10.347   3.029   1.734  1.00 91.35           O  
ATOM   2125  CG  LYS A 258      11.117   6.020   0.439  1.00 91.35           C  
ATOM   2126  CD  LYS A 258      10.991   7.451  -0.068  1.00 91.35           C  
ATOM   2127  CE  LYS A 258      10.844   8.441   1.080  1.00 91.35           C  
ATOM   2128  NZ  LYS A 258      10.736   9.847   0.588  1.00 91.35           N  
ATOM   2129  N   LEU A 259       9.373   2.565  -0.285  1.00 92.31           N  
ATOM   2130  CA  LEU A 259       8.213   1.939   0.340  1.00 92.31           C  
ATOM   2131  C   LEU A 259       8.624   0.704   1.135  1.00 92.31           C  
ATOM   2132  CB  LEU A 259       7.175   1.558  -0.718  1.00 92.31           C  
ATOM   2133  O   LEU A 259       8.220   0.540   2.288  1.00 92.31           O  
ATOM   2134  CG  LEU A 259       5.953   0.784  -0.220  1.00 92.31           C  
ATOM   2135  CD1 LEU A 259       5.204   1.596   0.832  1.00 92.31           C  
ATOM   2136  CD2 LEU A 259       5.033   0.431  -1.383  1.00 92.31           C  
ATOM   2137  N   LEU A 260       9.436  -0.170   0.569  1.00 92.34           N  
ATOM   2138  CA  LEU A 260       9.880  -1.379   1.254  1.00 92.34           C  
ATOM   2139  C   LEU A 260      10.607  -1.034   2.550  1.00 92.34           C  
ATOM   2140  CB  LEU A 260      10.796  -2.204   0.346  1.00 92.34           C  
ATOM   2141  O   LEU A 260      10.422  -1.705   3.568  1.00 92.34           O  
ATOM   2142  CG  LEU A 260      10.124  -2.914  -0.830  1.00 92.34           C  
ATOM   2143  CD1 LEU A 260      11.161  -3.666  -1.658  1.00 92.34           C  
ATOM   2144  CD2 LEU A 260       9.039  -3.864  -0.332  1.00 92.34           C  
ATOM   2145  N   GLU A 261      11.448  -0.087   2.558  1.00 89.57           N  
ATOM   2146  CA  GLU A 261      12.196   0.335   3.738  1.00 89.57           C  
ATOM   2147  C   GLU A 261      11.258   0.755   4.866  1.00 89.57           C  
ATOM   2148  CB  GLU A 261      13.148   1.482   3.391  1.00 89.57           C  
ATOM   2149  O   GLU A 261      11.580   0.587   6.044  1.00 89.57           O  
ATOM   2150  CG  GLU A 261      14.326   1.063   2.523  1.00 89.57           C  
ATOM   2151  CD  GLU A 261      15.194   2.231   2.085  1.00 89.57           C  
ATOM   2152  OE1 GLU A 261      16.249   1.999   1.451  1.00 89.57           O  
ATOM   2153  OE2 GLU A 261      14.818   3.388   2.379  1.00 89.57           O  
ATOM   2154  N   ARG A 262      10.091   1.027   4.463  1.00 85.88           N  
ATOM   2155  CA  ARG A 262       9.129   1.475   5.465  1.00 85.88           C  
ATOM   2156  C   ARG A 262       8.294   0.309   5.983  1.00 85.88           C  
ATOM   2157  CB  ARG A 262       8.216   2.559   4.888  1.00 85.88           C  
ATOM   2158  O   ARG A 262       7.813   0.339   7.117  1.00 85.88           O  
ATOM   2159  CG  ARG A 262       8.940   3.848   4.530  1.00 85.88           C  
ATOM   2160  CD  ARG A 262       9.505   4.538   5.763  1.00 85.88           C  
ATOM   2161  NE  ARG A 262      10.131   5.814   5.427  1.00 85.88           N  
ATOM   2162  NH1 ARG A 262      10.433   6.479   7.619  1.00 85.88           N  
ATOM   2163  NH2 ARG A 262      11.114   7.835   5.901  1.00 85.88           N  
ATOM   2164  CZ  ARG A 262      10.558   6.706   6.317  1.00 85.88           C  
ATOM   2165  N   LEU A 263       8.098  -0.507   5.124  1.00 88.70           N  
ATOM   2166  CA  LEU A 263       7.227  -1.632   5.447  1.00 88.70           C  
ATOM   2167  C   LEU A 263       7.967  -2.669   6.285  1.00 88.70           C  
ATOM   2168  CB  LEU A 263       6.691  -2.280   4.168  1.00 88.70           C  
ATOM   2169  O   LEU A 263       7.368  -3.322   7.143  1.00 88.70           O  
ATOM   2170  CG  LEU A 263       5.657  -1.473   3.381  1.00 88.70           C  
ATOM   2171  CD1 LEU A 263       5.323  -2.176   2.069  1.00 88.70           C  
ATOM   2172  CD2 LEU A 263       4.399  -1.259   4.215  1.00 88.70           C  
ATOM   2173  N   LEU A 264       9.241  -2.709   6.181  1.00 86.06           N  
ATOM   2174  CA  LEU A 264       9.976  -3.838   6.740  1.00 86.06           C  
ATOM   2175  C   LEU A 264      10.652  -3.452   8.051  1.00 86.06           C  
ATOM   2176  CB  LEU A 264      11.022  -4.343   5.742  1.00 86.06           C  
ATOM   2177  O   LEU A 264      10.799  -2.266   8.353  1.00 86.06           O  
ATOM   2178  CG  LEU A 264      10.493  -4.822   4.389  1.00 86.06           C  
ATOM   2179  CD1 LEU A 264      11.651  -5.178   3.463  1.00 86.06           C  
ATOM   2180  CD2 LEU A 264       9.561  -6.016   4.572  1.00 86.06           C  
ATOM   2181  N   THR A 265      10.945  -4.381   8.843  1.00 80.10           N  
ATOM   2182  CA  THR A 265      11.655  -4.204  10.105  1.00 80.10           C  
ATOM   2183  C   THR A 265      13.075  -3.700   9.862  1.00 80.10           C  
ATOM   2184  CB  THR A 265      11.705  -5.518  10.907  1.00 80.10           C  
ATOM   2185  O   THR A 265      13.545  -3.679   8.722  1.00 80.10           O  
ATOM   2186  CG2 THR A 265      10.301  -6.040  11.195  1.00 80.10           C  
ATOM   2187  OG1 THR A 265      12.423  -6.503  10.155  1.00 80.10           O  
ATOM   2188  N   SER A 266      13.757  -3.218  10.961  1.00 77.49           N  
ATOM   2189  CA  SER A 266      15.080  -2.608  10.867  1.00 77.49           C  
ATOM   2190  C   SER A 266      16.077  -3.551  10.201  1.00 77.49           C  
ATOM   2191  CB  SER A 266      15.588  -2.211  12.253  1.00 77.49           C  
ATOM   2192  O   SER A 266      16.882  -3.125   9.371  1.00 77.49           O  
ATOM   2193  OG  SER A 266      15.708  -3.349  13.090  1.00 77.49           O  
ATOM   2194  N   HIS A 267      15.969  -4.872  10.492  1.00 76.34           N  
ATOM   2195  CA  HIS A 267      16.925  -5.820   9.933  1.00 76.34           C  
ATOM   2196  C   HIS A 267      16.723  -5.984   8.430  1.00 76.34           C  
ATOM   2197  CB  HIS A 267      16.804  -7.177  10.629  1.00 76.34           C  
ATOM   2198  O   HIS A 267      17.694  -6.037   7.671  1.00 76.34           O  
ATOM   2199  CG  HIS A 267      17.720  -8.220  10.075  1.00 76.34           C  
ATOM   2200  CD2 HIS A 267      18.950  -8.625  10.471  1.00 76.34           C  
ATOM   2201  ND1 HIS A 267      17.400  -8.982   8.972  1.00 76.34           N  
ATOM   2202  CE1 HIS A 267      18.396  -9.813   8.714  1.00 76.34           C  
ATOM   2203  NE2 HIS A 267      19.349  -9.616   9.608  1.00 76.34           N  
ATOM   2204  N   ASP A 268      15.570  -5.984   7.947  1.00 82.54           N  
ATOM   2205  CA  ASP A 268      15.242  -6.158   6.535  1.00 82.54           C  
ATOM   2206  C   ASP A 268      15.499  -4.874   5.750  1.00 82.54           C  
ATOM   2207  CB  ASP A 268      13.783  -6.590   6.373  1.00 82.54           C  
ATOM   2208  O   ASP A 268      15.769  -4.919   4.548  1.00 82.54           O  
ATOM   2209  CG  ASP A 268      13.502  -7.962   6.960  1.00 82.54           C  
ATOM   2210  OD1 ASP A 268      14.385  -8.845   6.897  1.00 82.54           O  
ATOM   2211  OD2 ASP A 268      12.387  -8.164   7.488  1.00 82.54           O  
ATOM   2212  N   LYS A 269      15.567  -3.802   6.486  1.00 85.62           N  
ATOM   2213  CA  LYS A 269      15.802  -2.500   5.868  1.00 85.62           C  
ATOM   2214  C   LYS A 269      17.212  -2.411   5.293  1.00 85.62           C  
ATOM   2215  CB  LYS A 269      15.576  -1.377   6.880  1.00 85.62           C  
ATOM   2216  O   LYS A 269      17.414  -1.853   4.213  1.00 85.62           O  
ATOM   2217  CG  LYS A 269      14.111  -1.122   7.206  1.00 85.62           C  
ATOM   2218  CD  LYS A 269      13.946   0.061   8.151  1.00 85.62           C  
ATOM   2219  CE  LYS A 269      12.489   0.266   8.543  1.00 85.62           C  
ATOM   2220  NZ  LYS A 269      12.329   1.393   9.509  1.00 85.62           N  
ATOM   2221  N   ASP A 270      18.114  -2.977   5.985  1.00 87.19           N  
ATOM   2222  CA  ASP A 270      19.499  -2.960   5.524  1.00 87.19           C  
ATOM   2223  C   ASP A 270      19.651  -3.729   4.214  1.00 87.19           C  
ATOM   2224  CB  ASP A 270      20.426  -3.548   6.590  1.00 87.19           C  
ATOM   2225  O   ASP A 270      20.372  -3.295   3.313  1.00 87.19           O  
ATOM   2226  CG  ASP A 270      20.621  -2.626   7.781  1.00 87.19           C  
ATOM   2227  OD1 ASP A 270      20.277  -1.428   7.687  1.00 87.19           O  
ATOM   2228  OD2 ASP A 270      21.124  -3.101   8.822  1.00 87.19           O  
ATOM   2229  N   SER A 271      18.941  -4.838   4.170  1.00 89.20           N  
ATOM   2230  CA  SER A 271      18.979  -5.632   2.946  1.00 89.20           C  
ATOM   2231  C   SER A 271      18.406  -4.855   1.766  1.00 89.20           C  
ATOM   2232  CB  SER A 271      18.205  -6.938   3.130  1.00 89.20           C  
ATOM   2233  O   SER A 271      18.994  -4.840   0.682  1.00 89.20           O  
ATOM   2234  OG  SER A 271      18.826  -7.757   4.107  1.00 89.20           O  
ATOM   2235  N   VAL A 272      17.306  -4.225   2.016  1.00 91.59           N  
ATOM   2236  CA  VAL A 272      16.666  -3.420   0.981  1.00 91.59           C  
ATOM   2237  C   VAL A 272      17.603  -2.294   0.548  1.00 91.59           C  
ATOM   2238  CB  VAL A 272      15.321  -2.836   1.468  1.00 91.59           C  
ATOM   2239  O   VAL A 272      17.745  -2.022  -0.647  1.00 91.59           O  
ATOM   2240  CG1 VAL A 272      14.757  -1.852   0.444  1.00 91.59           C  
ATOM   2241  CG2 VAL A 272      14.321  -3.957   1.743  1.00 91.59           C  
ATOM   2242  N   ALA A 273      18.306  -1.685   1.495  1.00 92.06           N  
ATOM   2243  CA  ALA A 273      19.230  -0.591   1.207  1.00 92.06           C  
ATOM   2244  C   ALA A 273      20.377  -1.061   0.317  1.00 92.06           C  
ATOM   2245  CB  ALA A 273      19.776  -0.000   2.505  1.00 92.06           C  
ATOM   2246  O   ALA A 273      20.784  -0.353  -0.607  1.00 92.06           O  
ATOM   2247  N   GLN A 274      20.878  -2.234   0.572  1.00 92.06           N  
ATOM   2248  CA  GLN A 274      21.965  -2.790  -0.228  1.00 92.06           C  
ATOM   2249  C   GLN A 274      21.519  -3.038  -1.666  1.00 92.06           C  
ATOM   2250  CB  GLN A 274      22.480  -4.089   0.394  1.00 92.06           C  
ATOM   2251  O   GLN A 274      22.247  -2.723  -2.610  1.00 92.06           O  
ATOM   2252  CG  GLN A 274      23.190  -3.893   1.727  1.00 92.06           C  
ATOM   2253  CD  GLN A 274      24.432  -3.030   1.610  1.00 92.06           C  
ATOM   2254  NE2 GLN A 274      24.776  -2.337   2.690  1.00 92.06           N  
ATOM   2255  OE1 GLN A 274      25.077  -2.987   0.558  1.00 92.06           O  
ATOM   2256  N   LEU A 275      20.354  -3.579  -1.793  1.00 93.86           N  
ATOM   2257  CA  LEU A 275      19.852  -3.864  -3.132  1.00 93.86           C  
ATOM   2258  C   LEU A 275      19.495  -2.575  -3.865  1.00 93.86           C  
ATOM   2259  CB  LEU A 275      18.628  -4.781  -3.063  1.00 93.86           C  
ATOM   2260  O   LEU A 275      19.650  -2.486  -5.085  1.00 93.86           O  
ATOM   2261  CG  LEU A 275      18.893  -6.237  -2.675  1.00 93.86           C  
ATOM   2262  CD1 LEU A 275      17.577  -6.976  -2.458  1.00 93.86           C  
ATOM   2263  CD2 LEU A 275      19.732  -6.931  -3.743  1.00 93.86           C  
ATOM   2264  N   ARG A 276      19.011  -1.601  -3.134  1.00 94.74           N  
ATOM   2265  CA  ARG A 276      18.782  -0.288  -3.728  1.00 94.74           C  
ATOM   2266  C   ARG A 276      20.078   0.300  -4.275  1.00 94.74           C  
ATOM   2267  CB  ARG A 276      18.166   0.666  -2.701  1.00 94.74           C  
ATOM   2268  O   ARG A 276      20.103   0.837  -5.384  1.00 94.74           O  
ATOM   2269  CG  ARG A 276      17.841   2.043  -3.258  1.00 94.74           C  
ATOM   2270  CD  ARG A 276      17.056   2.884  -2.260  1.00 94.74           C  
ATOM   2271  NE  ARG A 276      17.829   3.142  -1.048  1.00 94.74           N  
ATOM   2272  NH1 ARG A 276      17.685   5.443  -1.198  1.00 94.74           N  
ATOM   2273  NH2 ARG A 276      18.821   4.471   0.540  1.00 94.74           N  
ATOM   2274  CZ  ARG A 276      18.110   4.351  -0.571  1.00 94.74           C  
ATOM   2275  N   LYS A 277      21.130   0.238  -3.502  1.00 94.97           N  
ATOM   2276  CA  LYS A 277      22.435   0.714  -3.951  1.00 94.97           C  
ATOM   2277  C   LYS A 277      22.891  -0.031  -5.203  1.00 94.97           C  
ATOM   2278  CB  LYS A 277      23.475   0.557  -2.841  1.00 94.97           C  
ATOM   2279  O   LYS A 277      23.438   0.574  -6.127  1.00 94.97           O  
ATOM   2280  CG  LYS A 277      23.323   1.558  -1.705  1.00 94.97           C  
ATOM   2281  CD  LYS A 277      24.420   1.391  -0.662  1.00 94.97           C  
ATOM   2282  CE  LYS A 277      24.216   2.328   0.521  1.00 94.97           C  
ATOM   2283  NZ  LYS A 277      25.235   2.102   1.589  1.00 94.97           N  
ATOM   2284  N   CYS A 278      22.660  -1.334  -5.176  1.00 94.36           N  
ATOM   2285  CA  CYS A 278      22.962  -2.152  -6.346  1.00 94.36           C  
ATOM   2286  C   CYS A 278      22.190  -1.664  -7.566  1.00 94.36           C  
ATOM   2287  CB  CYS A 278      22.630  -3.619  -6.075  1.00 94.36           C  
ATOM   2288  O   CYS A 278      22.769  -1.477  -8.638  1.00 94.36           O  
ATOM   2289  SG  CYS A 278      22.848  -4.692  -7.511  1.00 94.36           S  
ATOM   2290  N   TYR A 279      20.948  -1.446  -7.397  1.00 96.32           N  
ATOM   2291  CA  TYR A 279      20.106  -0.926  -8.468  1.00 96.32           C  
ATOM   2292  C   TYR A 279      20.664   0.382  -9.015  1.00 96.32           C  
ATOM   2293  CB  TYR A 279      18.673  -0.715  -7.971  1.00 96.32           C  
ATOM   2294  O   TYR A 279      20.854   0.526 -10.225  1.00 96.32           O  
ATOM   2295  CG  TYR A 279      17.785  -0.003  -8.963  1.00 96.32           C  
ATOM   2296  CD1 TYR A 279      17.536   1.363  -8.849  1.00 96.32           C  
ATOM   2297  CD2 TYR A 279      17.193  -0.694 -10.014  1.00 96.32           C  
ATOM   2298  CE1 TYR A 279      16.717   2.023  -9.760  1.00 96.32           C  
ATOM   2299  CE2 TYR A 279      16.372  -0.044 -10.930  1.00 96.32           C  
ATOM   2300  OH  TYR A 279      15.330   1.961 -11.700  1.00 96.32           O  
ATOM   2301  CZ  TYR A 279      16.141   1.312 -10.796  1.00 96.32           C  
ATOM   2302  N   SER A 280      20.927   1.356  -8.122  1.00 95.67           N  
ATOM   2303  CA  SER A 280      21.425   2.670  -8.519  1.00 95.67           C  
ATOM   2304  C   SER A 280      22.733   2.554  -9.294  1.00 95.67           C  
ATOM   2305  CB  SER A 280      21.627   3.559  -7.291  1.00 95.67           C  
ATOM   2306  O   SER A 280      22.926   3.237 -10.302  1.00 95.67           O  
ATOM   2307  OG  SER A 280      20.389   3.831  -6.658  1.00 95.67           O  
ATOM   2308  N   SER A 281      23.569   1.690  -8.861  1.00 93.74           N  
ATOM   2309  CA  SER A 281      24.857   1.498  -9.520  1.00 93.74           C  
ATOM   2310  C   SER A 281      24.679   0.939 -10.928  1.00 93.74           C  
ATOM   2311  CB  SER A 281      25.745   0.562  -8.699  1.00 93.74           C  
ATOM   2312  O   SER A 281      25.340   1.387 -11.867  1.00 93.74           O  
ATOM   2313  OG  SER A 281      26.117   1.168  -7.474  1.00 93.74           O  
ATOM   2314  N   CYS A 282      23.781  -0.006 -11.094  1.00 93.70           N  
ATOM   2315  CA  CYS A 282      23.521  -0.608 -12.397  1.00 93.70           C  
ATOM   2316  C   CYS A 282      22.890   0.403 -13.347  1.00 93.70           C  
ATOM   2317  CB  CYS A 282      22.608  -1.825 -12.253  1.00 93.70           C  
ATOM   2318  O   CYS A 282      23.278   0.491 -14.514  1.00 93.70           O  
ATOM   2319  SG  CYS A 282      23.394  -3.233 -11.440  1.00 93.70           S  
ATOM   2320  N   VAL A 283      21.979   1.138 -12.813  1.00 92.73           N  
ATOM   2321  CA  VAL A 283      21.252   2.100 -13.635  1.00 92.73           C  
ATOM   2322  C   VAL A 283      22.205   3.190 -14.121  1.00 92.73           C  
ATOM   2323  CB  VAL A 283      20.072   2.731 -12.861  1.00 92.73           C  
ATOM   2324  O   VAL A 283      22.071   3.686 -15.242  1.00 92.73           O  
ATOM   2325  CG1 VAL A 283      19.531   3.952 -13.603  1.00 92.73           C  
ATOM   2326  CG2 VAL A 283      18.966   1.700 -12.644  1.00 92.73           C  
ATOM   2327  N   GLU A 284      23.219   3.602 -13.349  1.00 91.02           N  
ATOM   2328  CA  GLU A 284      24.206   4.611 -13.725  1.00 91.02           C  
ATOM   2329  C   GLU A 284      25.056   4.140 -14.902  1.00 91.02           C  
ATOM   2330  CB  GLU A 284      25.102   4.957 -12.534  1.00 91.02           C  
ATOM   2331  O   GLU A 284      25.608   4.957 -15.641  1.00 91.02           O  
ATOM   2332  CG  GLU A 284      24.413   5.799 -11.469  1.00 91.02           C  
ATOM   2333  CD  GLU A 284      25.298   6.088 -10.268  1.00 91.02           C  
ATOM   2334  OE1 GLU A 284      24.852   6.807  -9.344  1.00 91.02           O  
ATOM   2335  OE2 GLU A 284      26.447   5.594 -10.250  1.00 91.02           O  
ATOM   2336  N   LYS A 285      25.018   2.845 -15.124  1.00 90.73           N  
ATOM   2337  CA  LYS A 285      25.885   2.283 -16.156  1.00 90.73           C  
ATOM   2338  C   LYS A 285      25.068   1.713 -17.311  1.00 90.73           C  
ATOM   2339  CB  LYS A 285      26.788   1.199 -15.566  1.00 90.73           C  
ATOM   2340  O   LYS A 285      25.523   0.806 -18.012  1.00 90.73           O  
ATOM   2341  CG  LYS A 285      27.803   1.718 -14.559  1.00 90.73           C  
ATOM   2342  CD  LYS A 285      28.766   0.622 -14.120  1.00 90.73           C  
ATOM   2343  CE  LYS A 285      29.814   1.153 -13.151  1.00 90.73           C  
ATOM   2344  NZ  LYS A 285      30.764   0.083 -12.722  1.00 90.73           N  
ATOM   2345  N   LEU A 286      23.888   2.217 -17.451  1.00 87.76           N  
ATOM   2346  CA  LEU A 286      22.985   1.690 -18.468  1.00 87.76           C  
ATOM   2347  C   LEU A 286      23.551   1.915 -19.866  1.00 87.76           C  
ATOM   2348  CB  LEU A 286      21.606   2.345 -18.352  1.00 87.76           C  
ATOM   2349  O   LEU A 286      23.261   1.149 -20.788  1.00 87.76           O  
ATOM   2350  CG  LEU A 286      20.707   1.836 -17.224  1.00 87.76           C  
ATOM   2351  CD1 LEU A 286      19.420   2.652 -17.162  1.00 87.76           C  
ATOM   2352  CD2 LEU A 286      20.399   0.355 -17.412  1.00 87.76           C  
ATOM   2353  N   ASN A 287      24.448   2.920 -19.985  1.00 83.46           N  
ATOM   2354  CA  ASN A 287      24.995   3.280 -21.289  1.00 83.46           C  
ATOM   2355  C   ASN A 287      26.309   2.554 -21.565  1.00 83.46           C  
ATOM   2356  CB  ASN A 287      25.195   4.794 -21.388  1.00 83.46           C  
ATOM   2357  O   ASN A 287      26.916   2.740 -22.621  1.00 83.46           O  
ATOM   2358  CG  ASN A 287      23.884   5.555 -21.422  1.00 83.46           C  
ATOM   2359  ND2 ASN A 287      23.845   6.700 -20.751  1.00 83.46           N  
ATOM   2360  OD1 ASN A 287      22.914   5.117 -22.047  1.00 83.46           O  
ATOM   2361  N   SER A 288      26.638   1.744 -20.618  1.00 78.28           N  
ATOM   2362  CA  SER A 288      27.950   1.127 -20.781  1.00 78.28           C  
ATOM   2363  C   SER A 288      27.958   0.146 -21.949  1.00 78.28           C  
ATOM   2364  CB  SER A 288      28.368   0.408 -19.498  1.00 78.28           C  
ATOM   2365  O   SER A 288      26.943  -0.492 -22.237  1.00 78.28           O  
ATOM   2366  OG  SER A 288      29.500  -0.413 -19.727  1.00 78.28           O  
ATOM   2367  N   THR A 289      28.963   0.210 -22.890  1.00 69.81           N  
ATOM   2368  CA  THR A 289      29.173  -0.719 -23.995  1.00 69.81           C  
ATOM   2369  C   THR A 289      29.639  -2.077 -23.478  1.00 69.81           C  
ATOM   2370  CB  THR A 289      30.201  -0.169 -25.000  1.00 69.81           C  
ATOM   2371  O   THR A 289      29.697  -3.049 -24.234  1.00 69.81           O  
ATOM   2372  CG2 THR A 289      29.669   1.072 -25.708  1.00 69.81           C  
ATOM   2373  OG1 THR A 289      31.406   0.172 -24.303  1.00 69.81           O  
ATOM   2374  N   GLU A 290      29.961  -2.161 -22.197  1.00 72.54           N  
ATOM   2375  CA  GLU A 290      30.370  -3.394 -21.530  1.00 72.54           C  
ATOM   2376  C   GLU A 290      29.231  -4.408 -21.497  1.00 72.54           C  
ATOM   2377  CB  GLU A 290      30.855  -3.101 -20.108  1.00 72.54           C  
ATOM   2378  O   GLU A 290      28.098  -4.089 -21.864  1.00 72.54           O  
ATOM   2379  CG  GLU A 290      32.159  -2.318 -20.051  1.00 72.54           C  
ATOM   2380  CD  GLU A 290      32.613  -2.010 -18.633  1.00 72.54           C  
ATOM   2381  OE1 GLU A 290      33.673  -1.366 -18.462  1.00 72.54           O  
ATOM   2382  OE2 GLU A 290      31.903  -2.417 -17.686  1.00 72.54           O  
ATOM   2383  N   ASP A 291      29.631  -5.757 -21.313  1.00 85.14           N  
ATOM   2384  CA  ASP A 291      28.665  -6.828 -21.087  1.00 85.14           C  
ATOM   2385  C   ASP A 291      27.739  -6.494 -19.920  1.00 85.14           C  
ATOM   2386  CB  ASP A 291      29.383  -8.153 -20.827  1.00 85.14           C  
ATOM   2387  O   ASP A 291      28.077  -6.747 -18.761  1.00 85.14           O  
ATOM   2388  CG  ASP A 291      28.446  -9.348 -20.842  1.00 85.14           C  
ATOM   2389  OD1 ASP A 291      27.217  -9.158 -20.969  1.00 85.14           O  
ATOM   2390  OD2 ASP A 291      28.941 -10.490 -20.722  1.00 85.14           O  
ATOM   2391  N   PHE A 292      26.729  -5.632 -20.061  1.00 88.21           N  
ATOM   2392  CA  PHE A 292      25.763  -5.188 -19.064  1.00 88.21           C  
ATOM   2393  C   PHE A 292      25.280  -6.359 -18.218  1.00 88.21           C  
ATOM   2394  CB  PHE A 292      24.571  -4.500 -19.737  1.00 88.21           C  
ATOM   2395  O   PHE A 292      25.157  -6.241 -16.997  1.00 88.21           O  
ATOM   2396  CG  PHE A 292      23.561  -3.949 -18.768  1.00 88.21           C  
ATOM   2397  CD1 PHE A 292      22.321  -4.557 -18.613  1.00 88.21           C  
ATOM   2398  CD2 PHE A 292      23.851  -2.822 -18.010  1.00 88.21           C  
ATOM   2399  CE1 PHE A 292      21.384  -4.049 -17.716  1.00 88.21           C  
ATOM   2400  CE2 PHE A 292      22.920  -2.308 -17.112  1.00 88.21           C  
ATOM   2401  CZ  PHE A 292      21.687  -2.923 -16.967  1.00 88.21           C  
ATOM   2402  N   GLU A 293      25.123  -7.438 -18.832  1.00 88.96           N  
ATOM   2403  CA  GLU A 293      24.652  -8.617 -18.111  1.00 88.96           C  
ATOM   2404  C   GLU A 293      25.672  -9.070 -17.070  1.00 88.96           C  
ATOM   2405  CB  GLU A 293      24.352  -9.759 -19.085  1.00 88.96           C  
ATOM   2406  O   GLU A 293      25.307  -9.405 -15.941  1.00 88.96           O  
ATOM   2407  CG  GLU A 293      23.063  -9.573 -19.873  1.00 88.96           C  
ATOM   2408  CD  GLU A 293      21.837  -9.414 -18.988  1.00 88.96           C  
ATOM   2409  OE1 GLU A 293      20.908  -8.665 -19.367  1.00 88.96           O  
ATOM   2410  OE2 GLU A 293      21.806 -10.043 -17.906  1.00 88.96           O  
ATOM   2411  N   THR A 294      26.876  -9.170 -17.448  1.00 90.05           N  
ATOM   2412  CA  THR A 294      27.945  -9.541 -16.528  1.00 90.05           C  
ATOM   2413  C   THR A 294      28.041  -8.541 -15.379  1.00 90.05           C  
ATOM   2414  CB  THR A 294      29.301  -9.625 -17.253  1.00 90.05           C  
ATOM   2415  O   THR A 294      28.195  -8.931 -14.221  1.00 90.05           O  
ATOM   2416  CG2 THR A 294      30.413 -10.039 -16.293  1.00 90.05           C  
ATOM   2417  OG1 THR A 294      29.213 -10.590 -18.309  1.00 90.05           O  
ATOM   2418  N   LEU A 295      27.895  -7.297 -15.711  1.00 90.48           N  
ATOM   2419  CA  LEU A 295      27.927  -6.249 -14.697  1.00 90.48           C  
ATOM   2420  C   LEU A 295      26.807  -6.441 -13.681  1.00 90.48           C  
ATOM   2421  CB  LEU A 295      27.810  -4.869 -15.349  1.00 90.48           C  
ATOM   2422  O   LEU A 295      27.047  -6.409 -12.472  1.00 90.48           O  
ATOM   2423  CG  LEU A 295      27.857  -3.667 -14.405  1.00 90.48           C  
ATOM   2424  CD1 LEU A 295      28.652  -2.528 -15.035  1.00 90.48           C  
ATOM   2425  CD2 LEU A 295      26.447  -3.209 -14.051  1.00 90.48           C  
ATOM   2426  N   VAL A 296      25.571  -6.601 -14.197  1.00 91.87           N  
ATOM   2427  CA  VAL A 296      24.407  -6.772 -13.335  1.00 91.87           C  
ATOM   2428  C   VAL A 296      24.599  -7.995 -12.441  1.00 91.87           C  
ATOM   2429  CB  VAL A 296      23.107  -6.912 -14.158  1.00 91.87           C  
ATOM   2430  O   VAL A 296      24.383  -7.926 -11.229  1.00 91.87           O  
ATOM   2431  CG1 VAL A 296      21.938  -7.311 -13.258  1.00 91.87           C  
ATOM   2432  CG2 VAL A 296      22.798  -5.610 -14.894  1.00 91.87           C  
ATOM   2433  N   THR A 297      25.043  -9.064 -12.984  1.00 92.93           N  
ATOM   2434  CA  THR A 297      25.257 -10.303 -12.244  1.00 92.93           C  
ATOM   2435  C   THR A 297      26.276 -10.096 -11.126  1.00 92.93           C  
ATOM   2436  CB  THR A 297      25.735 -11.433 -13.174  1.00 92.93           C  
ATOM   2437  O   THR A 297      26.051 -10.517  -9.990  1.00 92.93           O  
ATOM   2438  CG2 THR A 297      26.021 -12.708 -12.388  1.00 92.93           C  
ATOM   2439  OG1 THR A 297      24.719 -11.704 -14.148  1.00 92.93           O  
ATOM   2440  N   ASN A 298      27.392  -9.443 -11.416  1.00 92.54           N  
ATOM   2441  CA  ASN A 298      28.441  -9.199 -10.432  1.00 92.54           C  
ATOM   2442  C   ASN A 298      27.949  -8.306  -9.297  1.00 92.54           C  
ATOM   2443  CB  ASN A 298      29.670  -8.580 -11.101  1.00 92.54           C  
ATOM   2444  O   ASN A 298      28.216  -8.581  -8.126  1.00 92.54           O  
ATOM   2445  CG  ASN A 298      30.428  -9.571 -11.963  1.00 92.54           C  
ATOM   2446  ND2 ASN A 298      31.237  -9.059 -12.882  1.00 92.54           N  
ATOM   2447  OD1 ASN A 298      30.286 -10.786 -11.804  1.00 92.54           O  
ATOM   2448  N   LYS A 299      27.196  -7.256  -9.694  1.00 93.09           N  
ATOM   2449  CA  LYS A 299      26.692  -6.334  -8.681  1.00 93.09           C  
ATOM   2450  C   LYS A 299      25.681  -7.021  -7.766  1.00 93.09           C  
ATOM   2451  CB  LYS A 299      26.055  -5.109  -9.339  1.00 93.09           C  
ATOM   2452  O   LYS A 299      25.704  -6.825  -6.549  1.00 93.09           O  
ATOM   2453  CG  LYS A 299      27.054  -4.177 -10.008  1.00 93.09           C  
ATOM   2454  CD  LYS A 299      27.945  -3.484  -8.985  1.00 93.09           C  
ATOM   2455  CE  LYS A 299      28.884  -2.484  -9.645  1.00 93.09           C  
ATOM   2456  NZ  LYS A 299      29.869  -1.923  -8.673  1.00 93.09           N  
ATOM   2457  N   LEU A 300      24.804  -7.741  -8.356  1.00 92.13           N  
ATOM   2458  CA  LEU A 300      23.797  -8.450  -7.575  1.00 92.13           C  
ATOM   2459  C   LEU A 300      24.447  -9.469  -6.646  1.00 92.13           C  
ATOM   2460  CB  LEU A 300      22.797  -9.150  -8.499  1.00 92.13           C  
ATOM   2461  O   LEU A 300      24.069  -9.580  -5.478  1.00 92.13           O  
ATOM   2462  CG  LEU A 300      21.666  -8.284  -9.055  1.00 92.13           C  
ATOM   2463  CD1 LEU A 300      20.886  -9.049 -10.120  1.00 92.13           C  
ATOM   2464  CD2 LEU A 300      20.740  -7.826  -7.933  1.00 92.13           C  
ATOM   2465  N   ARG A 301      25.386 -10.227  -7.134  1.00 92.25           N  
ATOM   2466  CA  ARG A 301      26.100 -11.203  -6.317  1.00 92.25           C  
ATOM   2467  C   ARG A 301      26.760 -10.535  -5.116  1.00 92.25           C  
ATOM   2468  CB  ARG A 301      27.151 -11.937  -7.152  1.00 92.25           C  
ATOM   2469  O   ARG A 301      26.675 -11.038  -3.994  1.00 92.25           O  
ATOM   2470  CG  ARG A 301      27.845 -13.069  -6.411  1.00 92.25           C  
ATOM   2471  CD  ARG A 301      28.902 -13.744  -7.275  1.00 92.25           C  
ATOM   2472  NE  ARG A 301      28.310 -14.400  -8.437  1.00 92.25           N  
ATOM   2473  NH1 ARG A 301      30.311 -14.675  -9.559  1.00 92.25           N  
ATOM   2474  NH2 ARG A 301      28.354 -15.411 -10.499  1.00 92.25           N  
ATOM   2475  CZ  ARG A 301      28.993 -14.827  -9.496  1.00 92.25           C  
ATOM   2476  N   SER A 302      27.407  -9.444  -5.381  1.00 92.12           N  
ATOM   2477  CA  SER A 302      28.063  -8.700  -4.311  1.00 92.12           C  
ATOM   2478  C   SER A 302      27.056  -8.228  -3.268  1.00 92.12           C  
ATOM   2479  CB  SER A 302      28.821  -7.499  -4.879  1.00 92.12           C  
ATOM   2480  O   SER A 302      27.302  -8.338  -2.065  1.00 92.12           O  
ATOM   2481  OG  SER A 302      29.447  -6.763  -3.842  1.00 92.12           O  
ATOM   2482  N   ALA A 303      25.951  -7.686  -3.739  1.00 91.43           N  
ATOM   2483  CA  ALA A 303      24.916  -7.203  -2.829  1.00 91.43           C  
ATOM   2484  C   ALA A 303      24.352  -8.342  -1.984  1.00 91.43           C  
ATOM   2485  CB  ALA A 303      23.796  -6.520  -3.611  1.00 91.43           C  
ATOM   2486  O   ALA A 303      24.182  -8.198  -0.771  1.00 91.43           O  
ATOM   2487  N   VAL A 304      24.092  -9.423  -2.597  1.00 89.20           N  
ATOM   2488  CA  VAL A 304      23.547 -10.588  -1.909  1.00 89.20           C  
ATOM   2489  C   VAL A 304      24.551 -11.097  -0.878  1.00 89.20           C  
ATOM   2490  CB  VAL A 304      23.185 -11.716  -2.902  1.00 89.20           C  
ATOM   2491  O   VAL A 304      24.173 -11.460   0.239  1.00 89.20           O  
ATOM   2492  CG1 VAL A 304      22.858 -13.008  -2.156  1.00 89.20           C  
ATOM   2493  CG2 VAL A 304      22.012 -11.293  -3.785  1.00 89.20           C  
ATOM   2494  N   LYS A 305      25.764 -11.195  -1.277  1.00 88.47           N  
ATOM   2495  CA  LYS A 305      26.817 -11.597  -0.348  1.00 88.47           C  
ATOM   2496  C   LYS A 305      26.837 -10.694   0.882  1.00 88.47           C  
ATOM   2497  CB  LYS A 305      28.181 -11.572  -1.039  1.00 88.47           C  
ATOM   2498  O   LYS A 305      26.916 -11.179   2.013  1.00 88.47           O  
ATOM   2499  CG  LYS A 305      29.321 -12.096  -0.177  1.00 88.47           C  
ATOM   2500  CD  LYS A 305      30.650 -12.050  -0.920  1.00 88.47           C  
ATOM   2501  CE  LYS A 305      31.804 -12.492  -0.031  1.00 88.47           C  
ATOM   2502  NZ  LYS A 305      33.116 -12.396  -0.738  1.00 88.47           N  
ATOM   2503  N   ARG A 306      26.723  -9.377   0.707  1.00 87.53           N  
ATOM   2504  CA  ARG A 306      26.717  -8.433   1.820  1.00 87.53           C  
ATOM   2505  C   ARG A 306      25.494  -8.639   2.707  1.00 87.53           C  
ATOM   2506  CB  ARG A 306      26.753  -6.993   1.303  1.00 87.53           C  
ATOM   2507  O   ARG A 306      25.590  -8.557   3.933  1.00 87.53           O  
ATOM   2508  CG  ARG A 306      28.101  -6.574   0.740  1.00 87.53           C  
ATOM   2509  CD  ARG A 306      28.142  -5.085   0.422  1.00 87.53           C  
ATOM   2510  NE  ARG A 306      27.663  -4.810  -0.930  1.00 87.53           N  
ATOM   2511  NH1 ARG A 306      28.708  -2.757  -1.104  1.00 87.53           N  
ATOM   2512  NH2 ARG A 306      27.455  -3.562  -2.847  1.00 87.53           N  
ATOM   2513  CZ  ARG A 306      27.943  -3.710  -1.624  1.00 87.53           C  
ATOM   2514  N   MET A 307      24.420  -8.932   2.077  1.00 87.34           N  
ATOM   2515  CA  MET A 307      23.190  -9.202   2.817  1.00 87.34           C  
ATOM   2516  C   MET A 307      23.350 -10.429   3.708  1.00 87.34           C  
ATOM   2517  CB  MET A 307      22.017  -9.402   1.857  1.00 87.34           C  
ATOM   2518  O   MET A 307      22.970 -10.404   4.880  1.00 87.34           O  
ATOM   2519  CG  MET A 307      21.590  -8.133   1.137  1.00 87.34           C  
ATOM   2520  SD  MET A 307      20.386  -8.459  -0.209  1.00 87.34           S  
ATOM   2521  CE  MET A 307      19.053  -9.247   0.738  1.00 87.34           C  
ATOM   2522  N   ASN A 308      23.899 -11.470   3.123  1.00 84.61           N  
ATOM   2523  CA  ASN A 308      24.106 -12.715   3.856  1.00 84.61           C  
ATOM   2524  C   ASN A 308      25.083 -12.528   5.013  1.00 84.61           C  
ATOM   2525  CB  ASN A 308      24.601 -13.816   2.915  1.00 84.61           C  
ATOM   2526  O   ASN A 308      24.876 -13.070   6.100  1.00 84.61           O  
ATOM   2527  CG  ASN A 308      23.510 -14.338   2.002  1.00 84.61           C  
ATOM   2528  ND2 ASN A 308      23.906 -14.909   0.871  1.00 84.61           N  
ATOM   2529  OD1 ASN A 308      22.320 -14.227   2.309  1.00 84.61           O  
ATOM   2530  N   GLU A 309      26.102 -11.795   4.752  1.00 85.12           N  
ATOM   2531  CA  GLU A 309      27.083 -11.518   5.797  1.00 85.12           C  
ATOM   2532  C   GLU A 309      26.455 -10.745   6.954  1.00 85.12           C  
ATOM   2533  CB  GLU A 309      28.270 -10.737   5.226  1.00 85.12           C  
ATOM   2534  O   GLU A 309      26.723 -11.039   8.121  1.00 85.12           O  
ATOM   2535  CG  GLU A 309      29.190 -11.572   4.348  1.00 85.12           C  
ATOM   2536  CD  GLU A 309      30.274 -10.754   3.665  1.00 85.12           C  
ATOM   2537  OE1 GLU A 309      31.131 -11.343   2.968  1.00 85.12           O  
ATOM   2538  OE2 GLU A 309      30.267  -9.513   3.829  1.00 85.12           O  
ATOM   2539  N   ASN A 310      25.577  -9.772   6.589  1.00 80.99           N  
ATOM   2540  CA  ASN A 310      24.922  -8.978   7.624  1.00 80.99           C  
ATOM   2541  C   ASN A 310      23.961  -9.823   8.455  1.00 80.99           C  
ATOM   2542  CB  ASN A 310      24.184  -7.791   7.002  1.00 80.99           C  
ATOM   2543  O   ASN A 310      23.872  -9.654   9.672  1.00 80.99           O  
ATOM   2544  CG  ASN A 310      25.125  -6.700   6.530  1.00 80.99           C  
ATOM   2545  ND2 ASN A 310      24.627  -5.817   5.672  1.00 80.99           N  
ATOM   2546  OD1 ASN A 310      26.290  -6.652   6.932  1.00 80.99           O  
ATOM   2547  N   THR A 311      23.253 -10.681   7.766  1.00 77.60           N  
ATOM   2548  CA  THR A 311      22.329 -11.576   8.453  1.00 77.60           C  
ATOM   2549  C   THR A 311      23.082 -12.514   9.392  1.00 77.60           C  
ATOM   2550  CB  THR A 311      21.504 -12.404   7.450  1.00 77.60           C  
ATOM   2551  O   THR A 311      22.644 -12.754  10.520  1.00 77.60           O  
ATOM   2552  CG2 THR A 311      20.497 -13.296   8.169  1.00 77.60           C  
ATOM   2553  OG1 THR A 311      20.798 -11.517   6.573  1.00 77.60           O  
ATOM   2554  N   MET A 312      24.196 -13.044   8.926  1.00 78.16           N  
ATOM   2555  CA  MET A 312      25.022 -13.927   9.744  1.00 78.16           C  
ATOM   2556  C   MET A 312      25.577 -13.185  10.955  1.00 78.16           C  
ATOM   2557  CB  MET A 312      26.170 -14.510   8.917  1.00 78.16           C  
ATOM   2558  O   MET A 312      25.612 -13.730  12.060  1.00 78.16           O  
ATOM   2559  CG  MET A 312      25.734 -15.590   7.940  1.00 78.16           C  
ATOM   2560  SD  MET A 312      27.151 -16.548   7.274  1.00 78.16           S  
ATOM   2561  CE  MET A 312      27.280 -15.818   5.618  1.00 78.16           C  
ATOM   2562  N   ARG A 313      26.019 -11.981  10.748  1.00 76.52           N  
ATOM   2563  CA  ARG A 313      26.535 -11.174  11.849  1.00 76.52           C  
ATOM   2564  C   ARG A 313      25.448 -10.896  12.881  1.00 76.52           C  
ATOM   2565  CB  ARG A 313      27.110  -9.856  11.326  1.00 76.52           C  
ATOM   2566  O   ARG A 313      25.704 -10.935  14.086  1.00 76.52           O  
ATOM   2567  CG  ARG A 313      28.467 -10.000  10.654  1.00 76.52           C  
ATOM   2568  CD  ARG A 313      29.042  -8.649  10.251  1.00 76.52           C  
ATOM   2569  NE  ARG A 313      30.197  -8.797   9.370  1.00 76.52           N  
ATOM   2570  NH1 ARG A 313      30.371  -6.546   8.879  1.00 76.52           N  
ATOM   2571  NH2 ARG A 313      31.845  -8.041   7.960  1.00 76.52           N  
ATOM   2572  CZ  ARG A 313      30.802  -7.794   8.738  1.00 76.52           C  
ATOM   2573  N   ALA A 314      24.260 -10.584  12.420  1.00 72.10           N  
ATOM   2574  CA  ALA A 314      23.143 -10.313  13.322  1.00 72.10           C  
ATOM   2575  C   ALA A 314      22.771 -11.557  14.124  1.00 72.10           C  
ATOM   2576  CB  ALA A 314      21.935  -9.809  12.536  1.00 72.10           C  
ATOM   2577  O   ALA A 314      22.449 -11.464  15.311  1.00 72.10           O  
ATOM   2578  N   HIS A 315      22.856 -12.781  13.448  1.00 67.76           N  
ATOM   2579  CA  HIS A 315      22.548 -14.041  14.115  1.00 67.76           C  
ATOM   2580  C   HIS A 315      23.628 -14.406  15.128  1.00 67.76           C  
ATOM   2581  CB  HIS A 315      22.389 -15.165  13.089  1.00 67.76           C  
ATOM   2582  O   HIS A 315      23.334 -14.998  16.169  1.00 67.76           O  
ATOM   2583  CG  HIS A 315      21.036 -15.210  12.454  1.00 67.76           C  
ATOM   2584  CD2 HIS A 315      20.661 -15.455  11.176  1.00 67.76           C  
ATOM   2585  ND1 HIS A 315      19.874 -14.981  13.160  1.00 67.76           N  
ATOM   2586  CE1 HIS A 315      18.841 -15.085  12.341  1.00 67.76           C  
ATOM   2587  NE2 HIS A 315      19.291 -15.371  11.131  1.00 67.76           N  
ATOM   2588  N   ARG A 316      24.869 -14.056  14.805  1.00 69.03           N  
ATOM   2589  CA  ARG A 316      25.962 -14.342  15.729  1.00 69.03           C  
ATOM   2590  C   ARG A 316      25.904 -13.424  16.945  1.00 69.03           C  
ATOM   2591  CB  ARG A 316      27.313 -14.195  15.025  1.00 69.03           C  
ATOM   2592  O   ARG A 316      26.290 -13.820  18.047  1.00 69.03           O  
ATOM   2593  CG  ARG A 316      27.624 -15.319  14.049  1.00 69.03           C  
ATOM   2594  CD  ARG A 316      29.001 -15.155  13.421  1.00 69.03           C  
ATOM   2595  NE  ARG A 316      29.256 -16.176  12.409  1.00 69.03           N  
ATOM   2596  NH1 ARG A 316      31.318 -15.339  11.788  1.00 69.03           N  
ATOM   2597  NH2 ARG A 316      30.481 -17.212  10.766  1.00 69.03           N  
ATOM   2598  CZ  ARG A 316      30.351 -16.240  11.657  1.00 69.03           C  
ATOM   2599  N   ALA A 317      25.381 -12.186  16.790  1.00 59.10           N  
ATOM   2600  CA  ALA A 317      25.312 -11.224  17.888  1.00 59.10           C  
ATOM   2601  C   ALA A 317      24.151 -11.545  18.826  1.00 59.10           C  
ATOM   2602  CB  ALA A 317      25.175  -9.804  17.343  1.00 59.10           C  
ATOM   2603  O   ALA A 317      24.206 -11.237  20.019  1.00 59.10           O  
ATOM   2604  N   ALA A 318      23.099 -12.231  18.356  1.00 56.37           N  
ATOM   2605  CA  ALA A 318      21.907 -12.468  19.166  1.00 56.37           C  
ATOM   2606  C   ALA A 318      22.204 -13.432  20.311  1.00 56.37           C  
ATOM   2607  CB  ALA A 318      20.774 -13.011  18.299  1.00 56.37           C  
ATOM   2608  O   ALA A 318      21.777 -13.208  21.446  1.00 56.37           O  
ATOM   2609  N   PRO A 319      22.997 -14.559  20.120  1.00 54.78           N  
ATOM   2610  CA  PRO A 319      23.305 -15.369  21.301  1.00 54.78           C  
ATOM   2611  C   PRO A 319      24.291 -14.685  22.245  1.00 54.78           C  
ATOM   2612  CB  PRO A 319      23.913 -16.643  20.706  1.00 54.78           C  
ATOM   2613  O   PRO A 319      24.238 -14.897  23.459  1.00 54.78           O  
ATOM   2614  CG  PRO A 319      23.692 -16.519  19.233  1.00 54.78           C  
ATOM   2615  CD  PRO A 319      23.241 -15.119  18.934  1.00 54.78           C  
ATOM   2616  N   GLN A 320      25.175 -13.835  21.739  1.00 53.58           N  
ATOM   2617  CA  GLN A 320      26.100 -13.177  22.656  1.00 53.58           C  
ATOM   2618  C   GLN A 320      25.371 -12.183  23.554  1.00 53.58           C  
ATOM   2619  CB  GLN A 320      27.211 -12.468  21.880  1.00 53.58           C  
ATOM   2620  O   GLN A 320      25.701 -12.045  24.734  1.00 53.58           O  
ATOM   2621  CG  GLN A 320      28.392 -13.366  21.537  1.00 53.58           C  
ATOM   2622  CD  GLN A 320      29.470 -12.644  20.751  1.00 53.58           C  
ATOM   2623  NE2 GLN A 320      30.636 -13.269  20.631  1.00 53.58           N  
ATOM   2624  OE1 GLN A 320      29.257 -11.533  20.256  1.00 53.58           O  
ATOM   2625  N   LEU A 321      24.300 -11.575  23.060  1.00 52.03           N  
ATOM   2626  CA  LEU A 321      23.522 -10.668  23.896  1.00 52.03           C  
ATOM   2627  C   LEU A 321      22.649 -11.446  24.876  1.00 52.03           C  
ATOM   2628  CB  LEU A 321      22.649  -9.756  23.030  1.00 52.03           C  
ATOM   2629  O   LEU A 321      22.477 -11.031  26.024  1.00 52.03           O  
ATOM   2630  CG  LEU A 321      23.320  -8.495  22.483  1.00 52.03           C  
ATOM   2631  CD1 LEU A 321      22.669  -8.076  21.169  1.00 52.03           C  
ATOM   2632  CD2 LEU A 321      23.250  -7.365  23.504  1.00 52.03           C  
ATOM   2633  N   SER A 322      22.116 -12.636  24.442  1.00 53.92           N  
ATOM   2634  CA  SER A 322      21.335 -13.454  25.363  1.00 53.92           C  
ATOM   2635  C   SER A 322      22.216 -14.056  26.452  1.00 53.92           C  
ATOM   2636  CB  SER A 322      20.611 -14.570  24.608  1.00 53.92           C  
ATOM   2637  O   SER A 322      21.816 -14.122  27.616  1.00 53.92           O  
ATOM   2638  OG  SER A 322      20.591 -15.763  25.371  1.00 53.92           O  
ATOM   2639  N   ARG A 323      23.433 -14.328  26.141  1.00 53.32           N  
ATOM   2640  CA  ARG A 323      24.349 -14.835  27.158  1.00 53.32           C  
ATOM   2641  C   ARG A 323      24.776 -13.724  28.112  1.00 53.32           C  
ATOM   2642  CB  ARG A 323      25.581 -15.467  26.505  1.00 53.32           C  
ATOM   2643  O   ARG A 323      24.836 -13.931  29.326  1.00 53.32           O  
ATOM   2644  CG  ARG A 323      26.301 -16.470  27.392  1.00 53.32           C  
ATOM   2645  CD  ARG A 323      27.437 -17.163  26.652  1.00 53.32           C  
ATOM   2646  NE  ARG A 323      28.234 -17.997  27.547  1.00 53.32           N  
ATOM   2647  NH1 ARG A 323      29.459 -18.995  25.862  1.00 53.32           N  
ATOM   2648  NH2 ARG A 323      29.841 -19.558  28.051  1.00 53.32           N  
ATOM   2649  CZ  ARG A 323      29.176 -18.848  27.151  1.00 53.32           C  
ATOM   2650  N   GLU A 324      24.975 -12.546  27.629  1.00 56.48           N  
ATOM   2651  CA  GLU A 324      25.359 -11.435  28.495  1.00 56.48           C  
ATOM   2652  C   GLU A 324      24.188 -10.981  29.362  1.00 56.48           C  
ATOM   2653  CB  GLU A 324      25.885 -10.262  27.664  1.00 56.48           C  
ATOM   2654  O   GLU A 324      24.365 -10.676  30.543  1.00 56.48           O  
ATOM   2655  CG  GLU A 324      27.324 -10.433  27.200  1.00 56.48           C  
ATOM   2656  CD  GLU A 324      27.817  -9.283  26.336  1.00 56.48           C  
ATOM   2657  OE1 GLU A 324      28.979  -9.327  25.872  1.00 56.48           O  
ATOM   2658  OE2 GLU A 324      27.035  -8.330  26.122  1.00 56.48           O  
ATOM   2659  N   GLU A 325      22.973 -10.992  28.769  1.00 56.64           N  
ATOM   2660  CA  GLU A 325      21.792 -10.624  29.545  1.00 56.64           C  
ATOM   2661  C   GLU A 325      21.475 -11.678  30.602  1.00 56.64           C  
ATOM   2662  CB  GLU A 325      20.585 -10.422  28.625  1.00 56.64           C  
ATOM   2663  O   GLU A 325      21.098 -11.343  31.727  1.00 56.64           O  
ATOM   2664  CG  GLU A 325      20.600  -9.098  27.873  1.00 56.64           C  
ATOM   2665  CD  GLU A 325      19.417  -8.930  26.933  1.00 56.64           C  
ATOM   2666  OE1 GLU A 325      19.230  -7.819  26.386  1.00 56.64           O  
ATOM   2667  OE2 GLU A 325      18.671  -9.916  26.742  1.00 56.64           O  
ATOM   2668  N   SER A 326      21.657 -12.885  30.209  1.00 56.30           N  
ATOM   2669  CA  SER A 326      21.467 -13.968  31.169  1.00 56.30           C  
ATOM   2670  C   SER A 326      22.519 -13.921  32.271  1.00 56.30           C  
ATOM   2671  CB  SER A 326      21.515 -15.324  30.464  1.00 56.30           C  
ATOM   2672  O   SER A 326      22.207 -14.137  33.444  1.00 56.30           O  
ATOM   2673  OG  SER A 326      20.425 -15.465  29.569  1.00 56.30           O  
ATOM   2674  N   ALA A 327      23.709 -13.602  31.867  1.00 62.87           N  
ATOM   2675  CA  ALA A 327      24.773 -13.479  32.861  1.00 62.87           C  
ATOM   2676  C   ALA A 327      24.530 -12.285  33.780  1.00 62.87           C  
ATOM   2677  CB  ALA A 327      26.130 -13.351  32.174  1.00 62.87           C  
ATOM   2678  O   ALA A 327      24.738 -12.375  34.992  1.00 62.87           O  
ATOM   2679  N   ALA A 328      24.093 -11.194  33.219  1.00 66.85           N  
ATOM   2680  CA  ALA A 328      23.785 -10.015  34.024  1.00 66.85           C  
ATOM   2681  C   ALA A 328      22.601 -10.277  34.950  1.00 66.85           C  
ATOM   2682  CB  ALA A 328      23.497  -8.816  33.124  1.00 66.85           C  
ATOM   2683  O   ALA A 328      22.613  -9.869  36.114  1.00 66.85           O  
ATOM   2684  N   ARG A 329      21.566 -10.960  34.448  1.00 64.09           N  
ATOM   2685  CA  ARG A 329      20.406 -11.327  35.254  1.00 64.09           C  
ATOM   2686  C   ARG A 329      20.798 -12.288  36.372  1.00 64.09           C  
ATOM   2687  CB  ARG A 329      19.320 -11.956  34.379  1.00 64.09           C  
ATOM   2688  O   ARG A 329      20.336 -12.150  37.506  1.00 64.09           O  
ATOM   2689  CG  ARG A 329      18.076 -11.096  34.228  1.00 64.09           C  
ATOM   2690  CD  ARG A 329      17.011 -11.788  33.388  1.00 64.09           C  
ATOM   2691  NE  ARG A 329      15.936 -10.871  33.019  1.00 64.09           N  
ATOM   2692  NH1 ARG A 329      14.675 -12.463  31.919  1.00 64.09           N  
ATOM   2693  NH2 ARG A 329      13.935 -10.297  32.048  1.00 64.09           N  
ATOM   2694  CZ  ARG A 329      14.851 -11.213  32.329  1.00 64.09           C  
ATOM   2695  N   SER A 330      21.622 -13.199  36.014  1.00 66.08           N  
ATOM   2696  CA  SER A 330      22.111 -14.147  37.010  1.00 66.08           C  
ATOM   2697  C   SER A 330      22.956 -13.449  38.070  1.00 66.08           C  
ATOM   2698  CB  SER A 330      22.930 -15.253  36.341  1.00 66.08           C  
ATOM   2699  O   SER A 330      22.853 -13.761  39.258  1.00 66.08           O  
ATOM   2700  OG  SER A 330      22.082 -16.180  35.685  1.00 66.08           O  
ATOM   2701  N   LYS A 331      23.736 -12.520  37.663  1.00 73.77           N  
ATOM   2702  CA  LYS A 331      24.540 -11.742  38.600  1.00 73.77           C  
ATOM   2703  C   LYS A 331      23.656 -10.918  39.532  1.00 73.77           C  
ATOM   2704  CB  LYS A 331      25.505 -10.824  37.846  1.00 73.77           C  
ATOM   2705  O   LYS A 331      23.925 -10.828  40.732  1.00 73.77           O  
ATOM   2706  CG  LYS A 331      26.925 -11.362  37.752  1.00 73.77           C  
ATOM   2707  CD  LYS A 331      27.861 -10.357  37.093  1.00 73.77           C  
ATOM   2708  CE  LYS A 331      29.260 -10.930  36.911  1.00 73.77           C  
ATOM   2709  NZ  LYS A 331      30.184  -9.944  36.275  1.00 73.77           N  
ATOM   2710  N   THR A 332      22.599 -10.347  39.014  1.00 73.38           N  
ATOM   2711  CA  THR A 332      21.651  -9.569  39.805  1.00 73.38           C  
ATOM   2712  C   THR A 332      20.913 -10.462  40.797  1.00 73.38           C  
ATOM   2713  CB  THR A 332      20.633  -8.847  38.903  1.00 73.38           C  
ATOM   2714  O   THR A 332      20.755 -10.103  41.966  1.00 73.38           O  
ATOM   2715  CG2 THR A 332      19.759  -7.895  39.714  1.00 73.38           C  
ATOM   2716  OG1 THR A 332      21.335  -8.099  37.903  1.00 73.38           O  
ATOM   2717  N   ILE A 333      20.523 -11.600  40.352  1.00 71.42           N  
ATOM   2718  CA  ILE A 333      19.823 -12.552  41.207  1.00 71.42           C  
ATOM   2719  C   ILE A 333      20.759 -13.039  42.311  1.00 71.42           C  
ATOM   2720  CB  ILE A 333      19.281 -13.750  40.395  1.00 71.42           C  
ATOM   2721  O   ILE A 333      20.375 -13.092  43.481  1.00 71.42           O  
ATOM   2722  CG1 ILE A 333      18.103 -13.311  39.518  1.00 71.42           C  
ATOM   2723  CG2 ILE A 333      18.874 -14.894  41.328  1.00 71.42           C  
ATOM   2724  CD1 ILE A 333      17.587 -14.399  38.586  1.00 71.42           C  
ATOM   2725  N   ASN A 334      21.933 -13.325  41.929  1.00 72.94           N  
ATOM   2726  CA  ASN A 334      22.906 -13.776  42.918  1.00 72.94           C  
ATOM   2727  C   ASN A 334      23.256 -12.667  43.907  1.00 72.94           C  
ATOM   2728  CB  ASN A 334      24.171 -14.292  42.230  1.00 72.94           C  
ATOM   2729  O   ASN A 334      23.414 -12.922  45.102  1.00 72.94           O  
ATOM   2730  CG  ASN A 334      24.054 -15.741  41.802  1.00 72.94           C  
ATOM   2731  ND2 ASN A 334      24.931 -16.166  40.900  1.00 72.94           N  
ATOM   2732  OD1 ASN A 334      23.181 -16.472  42.277  1.00 72.94           O  
ATOM   2733  N   ALA A 335      23.366 -11.467  43.485  1.00 76.93           N  
ATOM   2734  CA  ALA A 335      23.609 -10.325  44.364  1.00 76.93           C  
ATOM   2735  C   ALA A 335      22.451 -10.128  45.338  1.00 76.93           C  
ATOM   2736  CB  ALA A 335      23.831  -9.058  43.542  1.00 76.93           C  
ATOM   2737  O   ALA A 335      22.666  -9.849  46.520  1.00 76.93           O  
ATOM   2738  N   PHE A 336      21.259 -10.286  44.808  1.00 74.64           N  
ATOM   2739  CA  PHE A 336      20.062 -10.182  45.633  1.00 74.64           C  
ATOM   2740  C   PHE A 336      20.030 -11.286  46.683  1.00 74.64           C  
ATOM   2741  CB  PHE A 336      18.802 -10.246  44.764  1.00 74.64           C  
ATOM   2742  O   PHE A 336      19.742 -11.028  47.854  1.00 74.64           O  
ATOM   2743  CG  PHE A 336      17.582  -9.655  45.419  1.00 74.64           C  
ATOM   2744  CD1 PHE A 336      16.664 -10.468  46.073  1.00 74.64           C  
ATOM   2745  CD2 PHE A 336      17.354  -8.286  45.380  1.00 74.64           C  
ATOM   2746  CE1 PHE A 336      15.535  -9.924  46.679  1.00 74.64           C  
ATOM   2747  CE2 PHE A 336      16.228  -7.735  45.984  1.00 74.64           C  
ATOM   2748  CZ  PHE A 336      15.319  -8.555  46.632  1.00 74.64           C  
ATOM   2749  N   LEU A 337      20.332 -12.471  46.323  1.00 73.02           N  
ATOM   2750  CA  LEU A 337      20.316 -13.600  47.246  1.00 73.02           C  
ATOM   2751  C   LEU A 337      21.416 -13.464  48.292  1.00 73.02           C  
ATOM   2752  CB  LEU A 337      20.481 -14.918  46.483  1.00 73.02           C  
ATOM   2753  O   LEU A 337      21.219 -13.818  49.457  1.00 73.02           O  
ATOM   2754  CG  LEU A 337      19.284 -15.371  45.646  1.00 73.02           C  
ATOM   2755  CD1 LEU A 337      19.642 -16.616  44.841  1.00 73.02           C  
ATOM   2756  CD2 LEU A 337      18.075 -15.633  46.538  1.00 73.02           C  
ATOM   2757  N   THR A 338      22.539 -12.997  47.919  1.00 74.51           N  
ATOM   2758  CA  THR A 338      23.631 -12.737  48.851  1.00 74.51           C  
ATOM   2759  C   THR A 338      23.240 -11.655  49.853  1.00 74.51           C  
ATOM   2760  CB  THR A 338      24.911 -12.314  48.107  1.00 74.51           C  
ATOM   2761  O   THR A 338      23.521 -11.777  51.047  1.00 74.51           O  
ATOM   2762  CG2 THR A 338      26.067 -12.104  49.079  1.00 74.51           C  
ATOM   2763  OG1 THR A 338      25.270 -13.334  47.167  1.00 74.51           O  
ATOM   2764  N   LYS A 339      22.587 -10.603  49.424  1.00 72.24           N  
ATOM   2765  CA  LYS A 339      22.103  -9.568  50.332  1.00 72.24           C  
ATOM   2766  C   LYS A 339      21.037 -10.118  51.275  1.00 72.24           C  
ATOM   2767  CB  LYS A 339      21.544  -8.382  49.544  1.00 72.24           C  
ATOM   2768  O   LYS A 339      20.987  -9.743  52.449  1.00 72.24           O  
ATOM   2769  CG  LYS A 339      22.584  -7.331  49.185  1.00 72.24           C  
ATOM   2770  CD  LYS A 339      21.939  -6.085  48.593  1.00 72.24           C  
ATOM   2771  CE  LYS A 339      22.984  -5.063  48.165  1.00 72.24           C  
ATOM   2772  NZ  LYS A 339      22.356  -3.842  47.577  1.00 72.24           N  
ATOM   2773  N   LEU A 340      20.232 -11.007  50.792  1.00 67.55           N  
ATOM   2774  CA  LEU A 340      19.223 -11.630  51.642  1.00 67.55           C  
ATOM   2775  C   LEU A 340      19.876 -12.496  52.714  1.00 67.55           C  
ATOM   2776  CB  LEU A 340      18.262 -12.475  50.803  1.00 67.55           C  
ATOM   2777  O   LEU A 340      19.410 -12.535  53.855  1.00 67.55           O  
ATOM   2778  CG  LEU A 340      16.858 -11.903  50.598  1.00 67.55           C  
ATOM   2779  CD1 LEU A 340      16.370 -12.189  49.182  1.00 67.55           C  
ATOM   2780  CD2 LEU A 340      15.891 -12.478  51.628  1.00 67.55           C  
ATOM   2781  N   HIS A 341      20.931 -13.146  52.361  1.00 65.39           N  
ATOM   2782  CA  HIS A 341      21.646 -13.977  53.324  1.00 65.39           C  
ATOM   2783  C   HIS A 341      22.352 -13.123  54.372  1.00 65.39           C  
ATOM   2784  CB  HIS A 341      22.657 -14.875  52.610  1.00 65.39           C  
ATOM   2785  O   HIS A 341      22.450 -13.516  55.536  1.00 65.39           O  
ATOM   2786  CG  HIS A 341      22.647 -16.291  53.091  1.00 65.39           C  
ATOM   2787  CD2 HIS A 341      22.175 -17.422  52.516  1.00 65.39           C  
ATOM   2788  ND1 HIS A 341      23.170 -16.666  54.310  1.00 65.39           N  
ATOM   2789  CE1 HIS A 341      23.019 -17.971  54.463  1.00 65.39           C  
ATOM   2790  NE2 HIS A 341      22.418 -18.453  53.389  1.00 65.39           N  
ATOM   2791  N   GLU A 342      22.713 -11.944  54.108  1.00 67.85           N  
ATOM   2792  CA  GLU A 342      23.343 -11.070  55.093  1.00 67.85           C  
ATOM   2793  C   GLU A 342      22.305 -10.450  56.024  1.00 67.85           C  
ATOM   2794  CB  GLU A 342      24.150  -9.971  54.398  1.00 67.85           C  
ATOM   2795  O   GLU A 342      22.628 -10.048  57.143  1.00 67.85           O  
ATOM   2796  CG  GLU A 342      25.433 -10.467  53.748  1.00 67.85           C  
ATOM   2797  CD  GLU A 342      26.181  -9.382  52.990  1.00 67.85           C  
ATOM   2798  OE1 GLU A 342      27.249  -9.675  52.407  1.00 67.85           O  
ATOM   2799  OE2 GLU A 342      25.694  -8.229  52.980  1.00 67.85           O  
ATOM   2800  N   TYR A 343      21.091 -10.519  55.600  1.00 58.60           N  
ATOM   2801  CA  TYR A 343      20.062 -10.003  56.496  1.00 58.60           C  
ATOM   2802  C   TYR A 343      19.495 -11.113  57.373  1.00 58.60           C  
ATOM   2803  CB  TYR A 343      18.935  -9.342  55.697  1.00 58.60           C  
ATOM   2804  O   TYR A 343      18.433 -10.954  57.978  1.00 58.60           O  
ATOM   2805  CG  TYR A 343      19.150  -7.868  55.450  1.00 58.60           C  
ATOM   2806  CD1 TYR A 343      18.760  -6.920  56.393  1.00 58.60           C  
ATOM   2807  CD2 TYR A 343      19.742  -7.421  54.274  1.00 58.60           C  
ATOM   2808  CE1 TYR A 343      18.954  -5.561  56.169  1.00 58.60           C  
ATOM   2809  CE2 TYR A 343      19.941  -6.065  54.039  1.00 58.60           C  
ATOM   2810  OH  TYR A 343      19.739  -3.799  54.764  1.00 58.60           O  
ATOM   2811  CZ  TYR A 343      19.545  -5.144  54.991  1.00 58.60           C  
ATOM   2812  N   ALA A 344      20.202 -12.324  57.340  1.00 52.53           N  
ATOM   2813  CA  ALA A 344      19.873 -13.342  58.334  1.00 52.53           C  
ATOM   2814  C   ALA A 344      19.864 -12.752  59.741  1.00 52.53           C  
ATOM   2815  CB  ALA A 344      20.861 -14.503  58.253  1.00 52.53           C  
ATOM   2816  O   ALA A 344      20.800 -12.053  60.134  1.00 52.53           O  
ATOM   2817  N   TRP A 345      18.762 -12.135  60.053  1.00 49.97           N  
ATOM   2818  CA  TRP A 345      17.982 -11.813  61.244  1.00 49.97           C  
ATOM   2819  C   TRP A 345      18.685 -12.304  62.505  1.00 49.97           C  
ATOM   2820  CB  TRP A 345      16.582 -12.427  61.153  1.00 49.97           C  
ATOM   2821  O   TRP A 345      19.003 -13.489  62.624  1.00 49.97           O  
ATOM   2822  CG  TRP A 345      15.506 -11.583  61.767  1.00 49.97           C  
ATOM   2823  CD1 TRP A 345      15.097 -11.590  63.071  1.00 49.97           C  
ATOM   2824  CD2 TRP A 345      14.696 -10.612  61.097  1.00 49.97           C  
ATOM   2825  CE2 TRP A 345      13.818 -10.066  62.059  1.00 49.97           C  
ATOM   2826  CE3 TRP A 345      14.630 -10.148  59.777  1.00 49.97           C  
ATOM   2827  NE1 TRP A 345      14.082 -10.679  63.254  1.00 49.97           N  
ATOM   2828  CH2 TRP A 345      12.838  -8.643  60.441  1.00 49.97           C  
ATOM   2829  CZ2 TRP A 345      12.882  -9.079  61.741  1.00 49.97           C  
ATOM   2830  CZ3 TRP A 345      13.698  -9.166  59.462  1.00 49.97           C  
ATOM   2831  N   PRO A 346      19.536 -11.372  63.222  1.00 47.77           N  
ATOM   2832  CA  PRO A 346      20.011 -11.752  64.555  1.00 47.77           C  
ATOM   2833  C   PRO A 346      18.873 -11.947  65.553  1.00 47.77           C  
ATOM   2834  CB  PRO A 346      20.899 -10.573  64.962  1.00 47.77           C  
ATOM   2835  O   PRO A 346      17.939 -11.142  65.596  1.00 47.77           O  
ATOM   2836  CG  PRO A 346      20.594  -9.503  63.964  1.00 47.77           C  
ATOM   2837  CD  PRO A 346      19.548 -10.017  63.017  1.00 47.77           C  
ATOM   2838  N   GLY A 347      18.219 -13.123  65.565  1.00 47.38           N  
ATOM   2839  CA  GLY A 347      17.482 -13.333  66.801  1.00 47.38           C  
ATOM   2840  C   GLY A 347      16.464 -14.454  66.704  1.00 47.38           C  
ATOM   2841  O   GLY A 347      15.407 -14.289  66.090  1.00 47.38           O  
ATOM   2842  N   GLY A 348      16.833 -15.736  66.513  1.00 42.19           N  
ATOM   2843  CA  GLY A 348      15.848 -16.678  67.019  1.00 42.19           C  
ATOM   2844  C   GLY A 348      16.400 -17.603  68.087  1.00 42.19           C  
ATOM   2845  O   GLY A 348      17.432 -18.246  67.885  1.00 42.19           O  
ATOM   2846  N   ASP A 349      16.709 -17.121  69.296  1.00 40.44           N  
ATOM   2847  CA  ASP A 349      16.495 -17.717  70.610  1.00 40.44           C  
ATOM   2848  C   ASP A 349      15.268 -18.626  70.607  1.00 40.44           C  
ATOM   2849  CB  ASP A 349      16.341 -16.629  71.675  1.00 40.44           C  
ATOM   2850  O   ASP A 349      14.171 -18.196  70.243  1.00 40.44           O  
ATOM   2851  CG  ASP A 349      17.671 -16.146  72.226  1.00 40.44           C  
ATOM   2852  OD1 ASP A 349      18.708 -16.797  71.974  1.00 40.44           O  
ATOM   2853  OD2 ASP A 349      17.682 -15.107  72.920  1.00 40.44           O  
ATOM   2854  N   SER A 350      15.303 -19.867  70.134  1.00 39.87           N  
ATOM   2855  CA  SER A 350      14.620 -20.989  70.771  1.00 39.87           C  
ATOM   2856  C   SER A 350      15.398 -22.287  70.584  1.00 39.87           C  
ATOM   2857  CB  SER A 350      13.207 -21.146  70.209  1.00 39.87           C  
ATOM   2858  O   SER A 350      15.835 -22.601  69.475  1.00 39.87           O  
ATOM   2859  OG  SER A 350      13.166 -20.782  68.840  1.00 39.87           O  
TER    2860      SER A 350
ENDMDL
END
