# Supplementary material for: Exploring a diverse world of effector domains and amyloid signaling motifs in fungal NLR proteins
Source: PLoS Comput Biol. 2022 Dec 21;18(12):e1010787. doi: 10.1371/journal.pcbi.1010787 (PMC9815663; doi:10.1371/journal.pcbi.1010787)
Supplement: S4 Data — Full AlphaFold2/ColabFold outputs. (GZ) [file pcbi.1010787.s011.tar.gz › PQE30996_1_350/upload.a3m]

>PQE30996.1
MSNSHTNNEIDEDLRIERCHEVFERILDQLGNIDTLSKETSPTFFVVYAHESPIGNAKVKLAKKLIEWLKRVSLKIFSDQSPDQLWLDREDGTAVDDILA
NQFCLLPHFHETAKNDISSVDKVILCSSEVLQRYYADKRMKEYIESIKELYFSSRNDLRTPVAVEEFKEKIRGIVKSNSGEHWFHHILTELAFLEIRYDQ
EKKKHGIISVQLNGDDPRYLPYFEVGSELRVILKEDEANYTSTLRLSSLQIRHKGFFKLLERLLTSHDKDSVAQLRKCYSSCVEKLNSTEDFETLVTNKL
RSAVKRMNENTMRAHRAAPQLSREESAARSKTINAFLTKLHEYAWPGGDSYISSKYRVSSPEDGTCKWFTNHNKFKAWESSDSPNSTS
>EXM13853.1
--------------MVNTaVETLFNDILKQLAATDVFSKSDTASIFIVYAHDNEqLGTANASCVIHLIQWLQEIRTRTISDRAPLPLLFYRTDDSgSVRN
ILSSQFCLLPQEN-ISdDGTIHRVDKVVVCGSKLLKKYYDDPFTSPFLEAIKTAYLKAQNE---PSKSETPEDAIRGVIEAQCQSNGFHHVLTELGLLML
RSPHKEHHKSVIPVTLDGSLMEWLPFWDSCDVVL---KLKS---------TATSHQHQLFFKLLAQIYSQ-EHRLINQYKDCYDLSCRELQSQPTls-RS
RTQQIIDMAILKTQRAISDIESAAFRGQRN-lnqtrshhetvrgvydkldfltstaeTKLDEKTFKRIVEWLSTCSYQLH-----HESVSKKVMEGSGEW
ITNHPNYQDWMSSTSS----
>OBS23301.1
---MDRDISFTQTARVGQaVDRLFNGILKQLAATDAFSKSDTASIFIVYAHDNEqLGTANASCVIHLIQWLQEIRTRTISDRAPLPLLFYRTDDSgSVRN
ILSSQFCLLPQEN-ISdDGTIHRVDKVVVCGSELLKKYYDHPFTSPFLEAIKVAWLNAKRD---PNSSETPQDAIRRLVETHCLSDGFHHVLTELGLLML
RAPHNEHHKSVIPVTLDGSLMEWLPFWDSCDVVL---KLKS---------MATGHQHQLFFKLLAQIYPQ-EHRLINQYKDCYELTCRELQSQSTis-ES
RTHQIIDMAILKTQRAVSEIESAAFRGQRH-lnqtrshhetvrgvydkldfltneaeTNLDEITFRRIIEWLSTCSYRLH-----HESVFKKVMQGSGEW
ITKHFNYQNWMSSTTS----
>XP_018760349.1
---MDRSIPATQSAEVDKaIETLFNNILNQLAATDVFSKSDAASIFVVYAHDNEqLGTANASCVIHLIEWLKEIRSRSVSDRAPLPLLFSRTDDSgSVRN
ILSSQFCLLPPDN-VSdDGTIHRVHKVVVCGSDVLKKYYDDTFTAPFLEAIKLSYLKAKNE---PGIRETPEDAIRRVVEAECQSNGFHHVLTELGLLML
RRSHKEHRTGVIPVTLDGSLMEWLPFWDSCDVVL---KLKS---------TATSHQHQLFFKLLAQIYPQ-EHRLINQYKDCYDLTCRELQSKPTls-SR
WTQQVIDMAILKAQRAISDIESASFRGQRN-lvqtrshhdtvrgvydkldfltsttkAELDEGTFKCIVEWLSTCSYELH-----HKSVSEKLMVGSGEW
IKNHPNYQHWLSTTSS----
>GAW14635.1
---------------MPLTDDQFVQLLEGFADLDIFNDPKTPVTFVVYAHDNEnaVGKAEDGVVRLLIKWLKAIRARAISDKSPLLLATQYTGSNPAGDI
LDNQFRLLPSD------GSDRVGKVILCGSEVLQQYLKDSSASGYIESIRNQYQA-------RVGLREFQDNVRKLVQKHWKDPWFHHILTELAFLQIRK
DAYPGNHGIIPIVLTGDDVrQYLPYVEAFNIFL---KH------------QNRDARKILFKLLKLIYVSaLDHYDIDEIEDCYESLQSKTD--------I
PRDIGVEIHNTIQKMIKNRSAAGRAQRSNYEDLEAQFNQCLIDLRSTDPQDDK--SRIESTKGGLLKDSSSWVFENKDFEKWRDDRNS----
>OTA56891.1
MSTSQRLLAVRYQLIVELaRKKLFSAILETFADTDVFSHSTSPSIFIVYAHDNDkEGVANAWCVRRLIEWLGAIRSRTLSDKSPLPLWSTREGGSaAIQN
ILDNQFCLLPAHDNSDdIGTIKSVDKVIVCGSELLKRYYENTLTVSYVDAIGTSYTKGQT---------------GGVVESNCCHDAFHHVLTELAFLKL
RRAQSlDNQHGIIPVTLDRELMTYLPFLENCDLVL---KLKS---------FEEFDLHRLFFRLLQQIYKE-EHSLVRRFENCYNEATERLKKEATmaQg
isQERLDAIVYSEIHKAVEELKRFHGATLRNVIREsrp----QMTQVSVLRDLATMPYRDR---K---DRNQERIQGTCEWFTSHQLFLEWKDSKDS---
-
>PGH27907.1
mSRSVGPPTPPPEVAVDEKcLEELFNRILRIVRSREIFHKS--PTFFVVYAHDNDsGLAANSGVVLDFIRWFKEAGCRISSDATPP----------ATRE
VTEGQFCLLPYGAYP----RRSVELVLLCGSDLLGDYMKKDKFNEFEDEMVVQYTQGRAE---NKSEEDIHKIVCDLQQKFCELmgDDFHHVQTEIALLK
ARVKFG-EKNSIIPFLLNGNLKNFPSFITDGQDSL---RTVLG-----PELGKDGSKYVCFLEVLEKLTHRpsharRPADLIRDMRDIYGKAVDELKKPG
SnpKalVENYRDKANTASNKWT-DNQRSSSNGV---------DAGDVREAL-----EKYTEP---LSVQTVLGQKLPICKHHIKLevvess---ISGTQS
SRSSCVG-
>POS69000.1
---MSQNIGEEDRLTAEDaRAKLFDEILEQLAMCDLFSNTalGEPTIFPVYAHDSVVGIAHASCVHDLIRWLQKIKAGILSDKSALPPLTSDHEDTsAQR
NIIANQIRLLPPGGHARpDTAVTCIDKVMVCGSDVLEKYCCTSYAKTYIEDVVKLCDSHDT-----QSMETLKSRIEDFVHGEARKDGFHHVLTEIAFLG
VRKSRRPGRHGMVPVALNGADHlRYLEIFGDSDITF---KLKA---------DSAADKHALFFKLLEQLFVQ-HNALAYDFKNCYNEVVKDLKLVVDskA
evdvsRRHLENSLNSNMTKMYRkhwsTFSTSMK---NGRFNEyagnlgkhvleilDQKKAQDRHDILQWVSPIGAPPMPGKYQEAGARAKRLDGTCDWVV
DDEKFKKWHECETS----
>PSN64173.1
mdTTWSNLDVEKDNTYLLNDaINEHFNRILGVLADTSVFGRPDSPSVFIVYAHDNDdVGSATAWYVKCLIKWLLAIRCSLLSDKSPL--RCKREGGIaAA
RNILSNQLCLLPRSGGASlpGNEVTGVEKVVLCGSKVLQQYYGHGLTAKYLDEIITFYEVNAK----SRDANHIQDGIRDIVERNYDRDEFHHVMTELAF
LDLRRRYRrAEDDGIVPFTLDGSGMKYLPFLEGCDLYL---SLQS---------EALDHQHKLFFKLLRQLYASpQAHSVIDNFQECYENACLSFTKEHT
it-REIFSSTSYREINKAQVAVLRSLGAEIRDEDWRkewqskTSSEFSRRDKILHWLPNYHHILD---I-HKHNLQQREDHTGAWMLKDERYVKWKDSKP
VGSTGviqpar
>RDW66117.1
mpnrrrqkrkaeflpeasvgakrtrgshhessgspsnaSALLNNDVRRKNDEPVGMrLDLVFKRVIECLADLDSFKKS-STSIFLVYAHENDkltpKLKA
EAEKAQKIIEWLLCLRAKALTDRSPLFRDSksVRDTGNlGAHDILSNQFCLLPNSGKATsIHEVSCVDKVILCSSEVLQVYHKDNKMKEYIRDIKAFYAS
-KKDLrvGTKEDQEDFRTGLRGIVRSYIGTqppdvdTSFHHVITEMAFLEIRAEQDkdESCQSIIPVILNGDRPPLVD--EL--HIRVHPSDISQD----
CVIHETQILHKMFFRLLKRIFEN-LDGCVGVFEKCYDECVKTAPTK---sEKDFEHLVSTNITNAFGEVIRDHLATCRTIPDQpsped-------KKCLI
DLRVTDPRDDK---KRIEDTKGGLLRDSYCWVLENTDFCRWRDNDQD----
>RDW73399.1
mpkrgrnkpqknatskrqrrsqepndkGLLLNGSGRLQNNRAVGDlLELGFNSVIETLADLDVFQDS-STHIFLVYAHENEklpQLEAKAEQAQMIIKWL
LQLRSKTISDRSPLFRDSisVRDNGKsGAHNILENQYCLLPRTSLSIkANEVSSIDKVILCSSEVLQSYYEDTEMQKYVTDIKAFYGR-QKFSrtNTILN
REEFKTGLHEIVTKYTE-sTSFHHVITEIALLEIRHEHE-VYKSIVPVILNGTGPSWLPVDEL--DIWLGVSNKSNA----WAIHETHILHKMFFRLLGR
LFED-LKPCIDEFEKCYDKCVDKISAGY-nf-slpfKHDFRKKVKIEVSNALTRVIDGKLAICRQTLKLidrsshed-------KEYLKTLFVTDPRNDK
---IRIEKTKGDLLEDLYRWILENAKFKQWRENDDEN---
>RDW87385.1
mpkrrrnksqkntaskrqrrsresedkTASLNNGSLLKNDKALGDlLELAFNFVIETLADLDVFQDS-STSIFLVYAHENEklpQLEAKAKQVQMIIKWL
LQLRSKTISDRSPLFRDSisVRDTGKsGAHNILENQYCLLPRSSTSIkANEVSSIDKVILCSSEVLQLYYEDTEMQKYITDMKAFYGG-QKPSrtNTFLN
REELETGLHEIVKKYMK-sTSFHHVITEIALLKIRQEED-SCKSIVPLILNGDHPSWLPVDEV--DIWLGLSDISED----WVIHETQILHKMFFKLLRR
IFED-LDGCICLFEDCYDKYVTRLSPKC-ns-slpsEQGFRNEVKTGMSNVLTRLIDGNLAICRQTRKTsdrsnhed-------KEYMKALFVTDPRGDK
---IRIQETKGGLLEDSYRWILENAEFKQWRENDDDEN--
>RDW80690.1
-------MAPSTENALEQaINAIFNGILDTFHDTDSFGREDSPTIFIVYAHHNTkvVGKAaGDHISTELIDILKRVGSRTYSDRYPSERVYWASRDSdAF
HNIIGNQSIILPNSRSEErRNKVHSSDKVILCWSEMLEEYYKDEGMKKYIEAIKTFYDTNGRHLrc---NDNDKLKDELKQIAATYSKDnPAFHHVLTEM
AFLEIRYEEM-RDHGIVPVQINGDSDlPKPEFLGNNTDLWQNPPDVDKSLDpNENVIYKKKRLHLWVFKLFKKLFVNfNQQIRIDEFEACYKACIAKLEK
QLEpsSditslPTLKELEDWPDLKKHVvakiTeafeEISRAHQRAQRTAPTVgnrdrae---KNQEIHRLPvaEASFNDDKINRDKRVCLENTRVRLLQE
IENWSVQdgge-----------------
>RDW69569.1
-------MAPSTEKALEQaINAIFNGILDTFHDTDSFGREDSPTIFIVYAHHNSnvAGKAaGDHISTELIDILKRVGSRTFSDRYPSERVYWSSRDSdAF
HNIIGNQSIILPKSRSEErRNKVHSSDKVILCWSEMLEEYYKDEGMKKYIEAIKIFYNTNGRHLrr---NDNDKLKDELKKITATYSKDnPVFHHVLTEM
AFLEIRYEEM-RHHGIVPVQINGDGDlPKPEFLGNNTDLWQNPPDVDKSLDpNENVIHKKKRLHLWVFKLLKKLFVDfNQQIRIDEFEACYKACIAKLEE
QQEpsSditslPTLKELEDWPDLKKNVvakiTeafeKISRAHQRAQRTAPTMgnkdrae---QNQEIRRLPvaEASFNDDKINRDKRVCLENTRVRLLQE
IEDWSVDdrge-----------------
>RDW91130.1
msgkrnaspgqdghsspkrlrsgsshgssfldeerniegsqegggsssrASADSRDRSMPSKTDARVvLDKTFELILDTFADSDDVLKS-LTTIFVVYAH
ENErlapEKKADAESARKIIKWLRSLRSRVKSDRSPLVRDSgdGRDTDTsGVHNILSNQLCLLPNIGNFRkGDDVRPVDKVILCRSEVLQVYLEDAKMKD
YLQKIKEFYDF-KKRLrtGTKEERSEFREGLEQILMEYRQSasvataptdttlsassdpdTGFHHVVTEMAFLKLREQENp-ECKTIVPVILNGKSE---
-SNEL--RVWLAPSDKLK-------LHKSQPLHRVFFRLLKRIFVE-LSDTIMAFETCYTNCVEIFSDDQAef-ghltDQGFFNKVESEINKALKEVNRD
LLANIRMLSYKkdmlqieatvd-QNAIRDaKVALKDY---YSTPGR---LSIERISGEQLPMEQCYINLaivekpeDREKKQSKSPSSLFARLkvdevrs
dihvalpelfdprkspsgtnitp
>RDW58024.1
mpakrktppgqdghsslrrskslrarsshcssfvddkkntegsqeggesssrVDSRDRSMPSKTDERVG-------------KYSDDVLKS-LTTIFVVY
AHENErlapEKKADAESAQKIIEWLISLRSRVNSDRSPLVRGSgdDREINTsGVHNILSNQLCLLPNIGDFHkGDEVRPVDKVILCRSKVLQAYLENVKM
KDYLQKIKEFYDS-KKELrsGTKEERSEFGDGLKQILIEYWQSssvatpptdttlsassgpdTGFHHVVTEMALLKLREQENp-ECETIVPVNLNGESD-
---LNEL--RVWVAPSDKSKP----WVFHKSQPLHQVFFKLLKRIFVG-LSETIRAFETCYNKCVKIFSDDHVrf-gdltDQGFFNKVERKINKALKKIK
RDHLADIRMLSYKkdilqivatmd-QNAISDaKVALKDY---YSTPGR---LSIERISGEQLPMEQCYINLaivekpeDMKKEQSKSPSSLFARLkvdev
rsdiqvalpelfdprkcsdgtditp
>RDW85982.1
mafsrikktfsklikklknqrkqdeaqtepdgssrsdgpsfpisgdsedsggghliergpvserteggiASLPENDRLLKNDEPTGElLNLAFELFLSAL
AESDAIKNS-PTSVFLVYAHDNKnlspKREADAEKAQKIIEWLKSLRSKIRSDRSPLIRDSlsIRGTDEsGAHNILSNQLCLLPNSGNV----SSSVDKV
ILCSSELLQSYQEDSIMRKYIEDIKDFYKS-KNDHenYAGKAYNDLEIGLRRIAARYIGLpsvrpagtapppahtdNGFHHVVTEMAFIQIRAECDsKLR
DSIIPVILNGPTDQ---FDKL--QIYIPLAASSEE----WVFHEAQILHEAFFKILKRVFVD-LTSAIDEFKHHYLKCIDALRKEA-ss-ssisKQNFTT
TVQTEIGNALDKVIRDKLATYRSILGGydlhrfaaslrplldrc-EIDLNDaHNALKEY---YDKPNR---LTIERISGEPLPMDHCYINLaivernnNE
IFVQQSSAFSRLDRFetdevskgarvslpelfsprkdpggrtisp
>RFN54379.1
--MVSTNSVAQEASHLEEaLDTLFSRILKQLAETDVFSKAEAPSLFVVYAHENKaYGTANASCVIELIKCLQDIRSRTVSDRAPLPLLFSRTGGSeSVRN
ILSNQFCLLPEKETSSeDGTIHRVDKVIVCGSEVLRQYYRDPFTGSYLEAIKKAFEDAQTR---QSTLKTTERAIRDVVEANCKNPRFHHVITELRLLEL
RSTHHRERNSIIPLALDEDLMEWLPFRDNCDLVT---KLKS---------TAKFHRHQLFFKLLGQIYSE-EHRLINHYKDCYDRTSDQLQNTT--KDMV
CQVVDSQISKTQRSLAEIENAALRGRRRDmdkvestrahhetiqsvqqdlksisadtkARSDDKMFTDVAVN----------------------------
---------------------
>AGO65992.1
--MVSNNHIAQSASDLEDaLDTLFNRILKQLAETDVFSKAEAPSLFVVYAHENKaYGTANASCVIELIKWLQDIRSRTVSDRAPLPLLYSRTGGSeSVRN
ILSNQFCLLPEKDASSeDGTVHRVDKVIVCGSEVLRRYYRDPFTTPYLDAVKKAYEDARTQ---SSPMMVTEQTIRDVVEAHCKNPHFHHVITELAFLEL
RSTHHKEPNSIIPLALDEDLMEWLPFRDNCDLVT---KLKS---------TAKLHRHQLFFKLLNQIYSE-EHLLINHFKDCYDTAADQLQNVS--PDMV
CHVVDSQISKTQRNLADIENAALRGRRRDmdkiestkahhetirdvqqdlksitadveARSHDKRFTEIANWLSASPY----------------------
---------------------
>RBR18750.1
-MMVSTNTAAQSASDLEDaLDTLFGRILKQLAETDVFSKAEAPSLFVVYAHDNKaYGTANASCVIELIKWLHDIRSRTVSDRAPLPLLYSRTGGSeSVRN
ILSNQFCLLPEKDASSeDGTVNRVDKVIVCGAEVLRRYYRDPFTTPYLEAVKKAYEDAQTK---STPMMATEKAIRNVVEAHCKNPRFHHVITELAFLEL
RSTHHKERNSIIPLALDEDLMGWLPFRDNCDLVT---KLKS---------TAKLHRHQLFFKLLNQIYSE-EHCLINHYKDCYDRTADQLRSIS--RDMV
CHEVDREISKTQRILADVENAALRGRRRDmdkmestrahhetirdvkqglksitadieARSHDKAFTDVANWISASPYWLH-----HQSVSDKVMPGSCS
WISNHPDYTDWHDSKTSL---
>XP_003720118.1
madllsRTWNAVLAWSS--WAAPLdRVSGSGKISAESASLDSFSGWSDPTIFIVYAHDNEnLGDAKAAVVGRMIRWLQCSRCRVISDRSPLDPLPDALPD
NaTVRNILDSQFRLLPSSSDR-----ESVAIVILCGSDVLEQYMRHPFTSSYLEKVQEAYKSAH----------DPRDKIRDVVEAHAGQAGFHHVLTEV
AFLDIRKQAQKKDDGIISLALSGDLPsTYLEFYDRCNVVL---KLKEE--------KCISNEHNLFFKLLYHVYPKeGAHSVIKEYEDCYNSIRDHFRQQ
APnt-MNTAKEIILPSLLSAAERII--ENRTAKGRLAGfvnidaERKLEEDRVRILGMLPPLPYLDR---K---NRNVIRAEDTCVWATTHPKLQQWQTA
SSS----
>ELQ44308.1
pwrlgmsnraptqvrgnkseingGTWNAVLAWSS--WAAPLdRVSGSGKISAESASLDSFSGWSDPTIFIVYAHDNEnLGDAKAAVVGRMIRWLQCSRCR
VISDRSPLDPLPDALPDNaTVRNILDSQFRLLPSSSDR-----ESVAIVILCGSDVLEQYMRHPFTSSYLEKVQEAYKSAH----------DPRDKIRDV
VEAHAGQAGFHHVLTEVAFLDIRKQAQKKDDGIISLALSGDLPsTYLEFYDRCNVVL---KLKEE--------KCISNEHNLFFKLLYHVYPKeGAHSVI
KEYEDCYNSIRDHFRQQAPnt-MNAAKEIILPSLLSAAERII--ENRTAKGRLAGfvnidaERKLEEDRVRILGMLPPLPYLDR---K---NRNVIRAED
TCVWATTHPKLQQWQTASSS----
>ELQ68563.1
msnraptqvrgnkseingGTWNAVLAWSS--WAAPLdRVSGSGKISAESASLDSFSGWSDPTIFIVYAHDNEnLGDAKAAVVGRMIRWLQCSRCRVISDR
SPLDPLPDALPDNaTVRNILDSQFRLLPSSSDR-----ESVAIVILCGSDVLEQYMRHPFTSSYLEKVQEAYKSAH----------DPRDKIRDVVEAHA
GQAGFHHVLTEVAFLDIRKQAQKKDDGIISLALSGDLPsTYLEFYDRCNVVL---KLKEE--------KCISNEHNLFFKLLYHVYPKeGAHSVIKEYED
CYNSIRDHFRQQAPnt-MNAAKEIILPSLLSAAERII--ENRTAKGRLAGfvnidaERKLEEDRVRILGMLPPLPYLDR---K---NRNVIRAEDTCVWA
TTHPKLQQWQTASSS----
>XP_007840340.1
MSVADTQPTSGDNLSVEAaLDSLFDKILESLKQIDIFSSSNQPIVFPVYAHDNPvAGTSHAWCVIQIIKWLEAAGCRVISDRTPLLPRHglGDENENaAI
RNILSSQLRLLPRNDDREnTYEPTYANKVIVFSSEVLRQYCVNAAAEQYVQSVAKAYRDSQG-----QPRDHLKSNIRAMVEENARNgsAWFHHVLTEIA
FMRIRKDHDCLDHGIIPVALDGDLPDYLPFVNPTDLVL---KQEINS-------LYSSDLHQLFFKIILQIYPK-QHLPIEKFKECYMALKARLIGGD--
ESVIRNLSDAEVVKFIRqvyeSILQQDRIATRQRLRDadshrgieQNAKLSRKRAFLSKLATVPYRDR---K---DRNPKRDEGTCEWFKHHTKFQEWQQ
SKKA----
>XP_013940806.1
mnPPSSLPEAVKEELYSIDDaLGELFDRLLDILADTDQFGRQASASIFIVYAHDSDiAGNAGAQCVRSLIKWLLVIRSRLLSDKSPL--RWPREGGIaVA
QNILSNQFCLLPRGGITSdtEEEITSVDKVILCGSNVLKKYYEHAFTDSYVDNIVACYEEAQNR---NMQSKDIQDKIRTIVESHCNSDGFHHVLTELAF
LKIRRSASpGDKGNIIPVTLGGDGMKYLSFIDKCDLFL---KLDSS--------QGLASQHKLFFKLLRQLYTSsHAHKVVDAFHECYTNANERLRGEKT
it-QKTFRKIAYAEIFKAQNVVLKVFKTAVRDEEWIlrewqqrTKSALSQRDEIIDWLPKFHDVTD---T-HRDNLQQRQGQTGTWILEHEKYQKWKESE
PASSSGsaeqlea
>OBT67656.1
mtslddmgPPGSDREPAKEDLYQIDDaLSELFDIVLDVLTDTDKFGRPTSPSIFIVYAHDNDgKGSAGAQCVRYLIRWLLAIRSRTLSDKSPL--RSSRE
GETaAARNILSNQFCLLPRDTRIGdaEDGITSVDKVILCGSEVLRHYCEHPFTSSYIDAIVACYDEAERR---NMQPEDAQSGIRRIVEEKCHSDGFHHV
LTELAFLKLRRSARlGDNDGVIPIALSGDGMKYLPFLDNCDLFL---KLDPS--------QCLAHQHKLFFNLLRQLYADsHTHTVIDAFQECYKVASER
LREKGAit-RAIFREIAYKEIYNAQDTVLQFLKGAIRDEEWRrewrsrTKSALSHRNEILDWLPKFHDITD---T-HRDNLQQRQGRTGAWILIDKKYEK
WKGWNPAGSAEsasaqqlkacr
>XP_024547074.1
MALQGLSKGVSEQYMLQRHDRTFKRILEEISDLDILSQKHSPTVFPVYAHAAE-----HEFVAEIFEWLKVGTSKVFGDRSPFQYWYGRENGTAGSDILS
NQFCLLPRFVEVEdSHDIKSVDRVIMFCSEVIQYYLEDERMKGYIEDIKEVYFKFEKECrlKTLGGLEEFKEEIRKIAKEYRTKDGYHRVLTELAFLEIR
SIHMGRNHGIIPVLLSGDNIDYLPFFETDDRIWVSISLKSND----QPTNSMSLKHEAFLKLLCQVYTE-DWEHINALKQCYKICTKFESNTPPekFENM
LEREILRVTKKINHKMRGDFRIGAQLHQPYNATATAQRNRCLAALRTTDPQADK--ERIQETKGGLLGNVSNWIFDNNDFQQWRYNQDN----
>CCD53236.1
MALPGLSKGVSEQYMLQRHHRIFERILEEISDLDILSQKHSPTVFPVYAHAAE-----HEFVAEIFEWLKVCTSKVFGDRSPFQYWYDREKGTAGSDILS
NQFCLLPRFVEVEdSHDIKSVDRVIIFCSEVIQDYLDDKRMKAYIEDIKDVYFKFEKECrlKTSSGLEEFKDEIRKIAKEYRTKDGYHRVLTELAFLEIR
SIHMGRNHGIIPVLLSGDNIDYLPFFETDDRIWVSISLKSND----QLTKSMSLKHEAFLKLLCQVYTE-DWEHINALKQCYKNCIKFESDIPPekFENM
LEREIGGVTKKINHKMRGNFRIGAQLHQPYNATATVQQNRCLAALRTTDPQVDK--ERIEETKGGLLGNVSNWIFDNNDFQQWRYNQDNC---
>XP_013269936.1
msqlprdakspqpnilawsldtvqeeernhpnvtipdmlsDADPEYNLPQASTETFGKiLEELFEEILNTLRNFDHFGRLHSPSIFLVYAHDKPnAGNAH
VSCVHHLIKWLQKVGAQILSDRSPLLEVSNRQNGGeAVRDILANQICLLPPVHGSAgdKEVISSVDKVLLCGSDVLREYCKGGLDSGYIDAVERLCTEEY
NR---GIYPENLQGRIRQVMNEFQKRGEVHHVHTELAFLRVRYQRAnTNGHGIIPVALNGDLMDYVQLFENSNLVL---KLKST--------TKLLDLHK
LFFKVLRQLFTD-HLQDIDEFENCYDAAYDRFSSSTNdr--AEPGIMIKTAIRNAVErc----KNRVIANRREWDrreesktrnrtgqcvsaiafslmli
llpgndSLLEDAIRQSLSSLRATDPELDM---TRIEHSKDALLKNCYEWILNDSVLQEWRDGDTS----
