# Supplementary material for: Exploring a diverse world of effector domains and amyloid signaling motifs in fungal NLR proteins
Source: PLoS Comput Biol. 2022 Dec 21;18(12):e1010787. doi: 10.1371/journal.pcbi.1010787 (PMC9815663; doi:10.1371/journal.pcbi.1010787)
Supplement: S4 Data — Full AlphaFold2/ColabFold outputs. (GZ) [file pcbi.1010787.s011.tar.gz › PQE30996_1_350/settings.txt]

notebook=https://colab.research.google.com/github/sokrypton/ColabFold/blob/main/beta/AlphaFold2_advanced_beta.ipynb
sequence=MSNSHTNNEIDEDLRIERCHEVFERILDQLGNIDTLSKETSPTFFVVYAHESPIGNAKVKLAKKLIEWLKRVSLKIFSDQSPDQLWLDREDGTAVDDILANQFCLLPHFHETAKNDISSVDKVILCSSEVLQRYYADKRMKEYIESIKELYFSSRNDLRTPVAVEEFKEKIRGIVKSNSGEHWFHHILTELAFLEIRYDQEKKKHGIISVQLNGDDPRYLPYFEVGSELRVILKEDEANYTSTLRLSSLQIRHKGFFKLLERLLTSHDKDSVAQLRKCYSSCVEKLNSTEDFETLVTNKLRSAVKRMNENTMRAHRAAPQLSREESAARSKTINAFLTKLHEYAWPGGDSYISSKYRVSSPEDGTCKWFTNHNKFKAWESSDSPNSTS
msa_method=single_sequence
add_custom_msa=True msa_format=fas
homooligomer=1
pair_mode=unpaired
mod_sequence=MSNSHTNNEIDEDLRIERCHEVFERILDQLGNIDTLSKETSPTFFVVYAHESPIGNAKVKLAKKLIEWLKRVSLKIFSDQSPDQLWLDREDGTAVDDILANQFCLLPHFHETAKNDISSVDKVILCSSEVLQRYYADKRMKEYIESIKELYFSSRNDLRTPVAVEEFKEKIRGIVKSNSGEHWFHHILTELAFLEIRYDQEKKKHGIISVQLNGDDPRYLPYFEVGSELRVILKEDEANYTSTLRLSSLQIRHKGFFKLLERLLTSHDKDSVAQLRKCYSSCVEKLNSTEDFETLVTNKLRSAVKRMNENTMRAHRAAPQLSREESAARSKTINAFLTKLHEYAWPGGDS
trim=1-350
trim_inverse=True
cov=0
qid=0
max_msa=512:1024
subsample_msa=True
num_relax=0
use_turbo=True
use_ptm=True
rank_by=pLDDT
num_models=5
num_samples=1
num_ensemble=1
max_recycles=3
tol=0
is_training=False
use_templates=False
-------------------------------------------------
rank_1_model_3_ptm_seed_0 pLDDT:83.07 pTMscore:0.7958
rank_2_model_4_ptm_seed_0 pLDDT:81.23 pTMscore:0.7818
rank_3_model_1_ptm_seed_0 pLDDT:80.35 pTMscore:0.7845
rank_4_model_2_ptm_seed_0 pLDDT:80.02 pTMscore:0.7830
rank_5_model_5_ptm_seed_0 pLDDT:79.68 pTMscore:0.7744
