# Supplementary material for: Exploring a diverse world of effector domains and amyloid signaling motifs in fungal NLR proteins
Source: PLoS Comput Biol. 2022 Dec 21;18(12):e1010787. doi: 10.1371/journal.pcbi.1010787 (PMC9815663; doi:10.1371/journal.pcbi.1010787)
Supplement: S4 Data — Full AlphaFold2/ColabFold outputs. (GZ) [file pcbi.1010787.s011.tar.gz › PQE30996_1_350/rank_4_model_2_ptm_seed_0_unrelaxed.pdb]

MODEL     1
ATOM      1  N   MET A   1      -7.189  39.044  32.805  1.00 48.85           N  
ATOM      2  CA  MET A   1      -8.039  38.267  31.907  1.00 48.85           C  
ATOM      3  C   MET A   1      -7.203  37.543  30.858  1.00 48.85           C  
ATOM      4  CB  MET A   1      -9.068  39.170  31.225  1.00 48.85           C  
ATOM      5  O   MET A   1      -7.566  37.513  29.681  1.00 48.85           O  
ATOM      6  CG  MET A   1     -10.190  39.624  32.144  1.00 48.85           C  
ATOM      7  SD  MET A   1     -11.826  39.618  31.312  1.00 48.85           S  
ATOM      8  CE  MET A   1     -12.704  38.409  32.342  1.00 48.85           C  
ATOM      9  N   SER A   2      -6.266  36.645  31.236  1.00 48.70           N  
ATOM     10  CA  SER A   2      -5.369  35.856  30.399  1.00 48.70           C  
ATOM     11  C   SER A   2      -5.022  34.526  31.061  1.00 48.70           C  
ATOM     12  CB  SER A   2      -4.088  36.636  30.102  1.00 48.70           C  
ATOM     13  O   SER A   2      -4.020  33.897  30.715  1.00 48.70           O  
ATOM     14  OG  SER A   2      -2.990  36.089  30.812  1.00 48.70           O  
ATOM     15  N   ASN A   3      -6.040  33.538  31.310  1.00 46.01           N  
ATOM     16  CA  ASN A   3      -5.649  32.183  31.685  1.00 46.01           C  
ATOM     17  C   ASN A   3      -6.641  31.149  31.161  1.00 46.01           C  
ATOM     18  CB  ASN A   3      -5.513  32.065  33.205  1.00 46.01           C  
ATOM     19  O   ASN A   3      -6.567  29.973  31.522  1.00 46.01           O  
ATOM     20  CG  ASN A   3      -4.118  32.402  33.693  1.00 46.01           C  
ATOM     21  ND2 ASN A   3      -3.944  32.443  35.009  1.00 46.01           N  
ATOM     22  OD1 ASN A   3      -3.204  32.624  32.895  1.00 46.01           O  
ATOM     23  N   SER A   4      -7.503  31.394  30.191  1.00 54.03           N  
ATOM     24  CA  SER A   4      -8.489  30.433  29.707  1.00 54.03           C  
ATOM     25  C   SER A   4      -8.002  29.729  28.445  1.00 54.03           C  
ATOM     26  CB  SER A   4      -9.823  31.126  29.432  1.00 54.03           C  
ATOM     27  O   SER A   4      -8.552  28.699  28.051  1.00 54.03           O  
ATOM     28  OG  SER A   4      -9.824  31.723  28.146  1.00 54.03           O  
ATOM     29  N   HIS A   5      -6.811  30.051  27.937  1.00 53.98           N  
ATOM     30  CA  HIS A   5      -6.331  29.443  26.701  1.00 53.98           C  
ATOM     31  C   HIS A   5      -5.390  28.278  26.989  1.00 53.98           C  
ATOM     32  CB  HIS A   5      -5.626  30.485  25.830  1.00 53.98           C  
ATOM     33  O   HIS A   5      -5.335  27.315  26.222  1.00 53.98           O  
ATOM     34  CG  HIS A   5      -6.559  31.290  24.983  1.00 53.98           C  
ATOM     35  CD2 HIS A   5      -6.593  32.615  24.710  1.00 53.98           C  
ATOM     36  ND1 HIS A   5      -7.618  30.728  24.303  1.00 53.98           N  
ATOM     37  CE1 HIS A   5      -8.263  31.677  23.645  1.00 53.98           C  
ATOM     38  NE2 HIS A   5      -7.662  32.831  23.875  1.00 53.98           N  
ATOM     39  N   THR A   6      -4.881  28.104  28.188  1.00 60.35           N  
ATOM     40  CA  THR A   6      -3.925  27.055  28.524  1.00 60.35           C  
ATOM     41  C   THR A   6      -4.647  25.798  29.000  1.00 60.35           C  
ATOM     42  CB  THR A   6      -2.938  27.526  29.608  1.00 60.35           C  
ATOM     43  O   THR A   6      -4.228  24.681  28.690  1.00 60.35           O  
ATOM     44  CG2 THR A   6      -1.688  28.139  28.985  1.00 60.35           C  
ATOM     45  OG1 THR A   6      -3.577  28.506  30.435  1.00 60.35           O  
ATOM     46  N   ASN A   7      -5.921  25.918  29.565  1.00 62.29           N  
ATOM     47  CA  ASN A   7      -6.687  24.784  30.071  1.00 62.29           C  
ATOM     48  C   ASN A   7      -7.395  24.037  28.944  1.00 62.29           C  
ATOM     49  CB  ASN A   7      -7.700  25.247  31.120  1.00 62.29           C  
ATOM     50  O   ASN A   7      -7.489  22.809  28.972  1.00 62.29           O  
ATOM     51  CG  ASN A   7      -7.161  25.156  32.534  1.00 62.29           C  
ATOM     52  ND2 ASN A   7      -7.936  25.640  33.497  1.00 62.29           N  
ATOM     53  OD1 ASN A   7      -6.056  24.655  32.759  1.00 62.29           O  
ATOM     54  N   ASN A   8      -7.698  24.749  27.845  1.00 63.57           N  
ATOM     55  CA  ASN A   8      -8.378  24.175  26.689  1.00 63.57           C  
ATOM     56  C   ASN A   8      -7.407  23.427  25.781  1.00 63.57           C  
ATOM     57  CB  ASN A   8      -9.110  25.264  25.902  1.00 63.57           C  
ATOM     58  O   ASN A   8      -7.746  22.376  25.235  1.00 63.57           O  
ATOM     59  CG  ASN A   8     -10.422  25.668  26.545  1.00 63.57           C  
ATOM     60  ND2 ASN A   8     -10.998  26.769  26.076  1.00 63.57           N  
ATOM     61  OD1 ASN A   8     -10.913  24.998  27.457  1.00 63.57           O  
ATOM     62  N   GLU A   9      -6.159  23.868  25.726  1.00 63.56           N  
ATOM     63  CA  GLU A   9      -5.126  23.240  24.909  1.00 63.56           C  
ATOM     64  C   GLU A   9      -4.630  21.945  25.545  1.00 63.56           C  
ATOM     65  CB  GLU A   9      -3.954  24.202  24.691  1.00 63.56           C  
ATOM     66  O   GLU A   9      -4.386  20.958  24.848  1.00 63.56           O  
ATOM     67  CG  GLU A   9      -4.225  25.273  23.644  1.00 63.56           C  
ATOM     68  CD  GLU A   9      -3.049  26.214  23.431  1.00 63.56           C  
ATOM     69  OE1 GLU A   9      -3.156  27.139  22.596  1.00 63.56           O  
ATOM     70  OE2 GLU A   9      -2.012  26.022  24.105  1.00 63.56           O  
ATOM     71  N   ILE A  10      -4.497  21.892  26.921  1.00 64.35           N  
ATOM     72  CA  ILE A  10      -4.084  20.718  27.683  1.00 64.35           C  
ATOM     73  C   ILE A  10      -5.161  19.639  27.593  1.00 64.35           C  
ATOM     74  CB  ILE A  10      -3.803  21.073  29.160  1.00 64.35           C  
ATOM     75  O   ILE A  10      -4.854  18.461  27.402  1.00 64.35           O  
ATOM     76  CG1 ILE A  10      -2.596  22.012  29.263  1.00 64.35           C  
ATOM     77  CG2 ILE A  10      -3.581  19.803  29.988  1.00 64.35           C  
ATOM     78  CD1 ILE A  10      -2.365  22.573  30.659  1.00 64.35           C  
ATOM     79  N   ASP A  11      -6.397  19.970  27.453  1.00 82.27           N  
ATOM     80  CA  ASP A  11      -7.536  19.065  27.340  1.00 82.27           C  
ATOM     81  C   ASP A  11      -7.625  18.466  25.938  1.00 82.27           C  
ATOM     82  CB  ASP A  11      -8.837  19.794  27.683  1.00 82.27           C  
ATOM     83  O   ASP A  11      -7.884  17.271  25.783  1.00 82.27           O  
ATOM     84  CG  ASP A  11     -10.020  18.854  27.841  1.00 82.27           C  
ATOM     85  OD1 ASP A  11      -9.841  17.732  28.361  1.00 82.27           O  
ATOM     86  OD2 ASP A  11     -11.139  19.239  27.439  1.00 82.27           O  
ATOM     87  N   GLU A  12      -7.204  19.131  24.976  1.00 83.15           N  
ATOM     88  CA  GLU A  12      -7.235  18.666  23.593  1.00 83.15           C  
ATOM     89  C   GLU A  12      -6.068  17.727  23.301  1.00 83.15           C  
ATOM     90  CB  GLU A  12      -7.211  19.851  22.626  1.00 83.15           C  
ATOM     91  O   GLU A  12      -6.230  16.725  22.601  1.00 83.15           O  
ATOM     92  CG  GLU A  12      -8.546  20.571  22.502  1.00 83.15           C  
ATOM     93  CD  GLU A  12      -9.638  19.709  21.889  1.00 83.15           C  
ATOM     94  OE1 GLU A  12     -10.834  19.958  22.163  1.00 83.15           O  
ATOM     95  OE2 GLU A  12      -9.295  18.777  21.127  1.00 83.15           O  
ATOM     96  N   ASP A  13      -4.904  18.101  23.768  1.00 86.11           N  
ATOM     97  CA  ASP A  13      -3.747  17.223  23.623  1.00 86.11           C  
ATOM     98  C   ASP A  13      -4.016  15.854  24.245  1.00 86.11           C  
ATOM     99  CB  ASP A  13      -2.508  17.856  24.259  1.00 86.11           C  
ATOM    100  O   ASP A  13      -3.610  14.827  23.697  1.00 86.11           O  
ATOM    101  CG  ASP A  13      -1.930  18.989  23.431  1.00 86.11           C  
ATOM    102  OD1 ASP A  13      -2.275  19.109  22.236  1.00 86.11           O  
ATOM    103  OD2 ASP A  13      -1.119  19.768  23.978  1.00 86.11           O  
ATOM    104  N   LEU A  14      -4.621  15.928  25.384  1.00 89.09           N  
ATOM    105  CA  LEU A  14      -5.008  14.683  26.039  1.00 89.09           C  
ATOM    106  C   LEU A  14      -5.977  13.890  25.169  1.00 89.09           C  
ATOM    107  CB  LEU A  14      -5.644  14.969  27.402  1.00 89.09           C  
ATOM    108  O   LEU A  14      -5.862  12.667  25.060  1.00 89.09           O  
ATOM    109  CG  LEU A  14      -6.007  13.750  28.250  1.00 89.09           C  
ATOM    110  CD1 LEU A  14      -4.745  13.011  28.683  1.00 89.09           C  
ATOM    111  CD2 LEU A  14      -6.831  14.168  29.463  1.00 89.09           C  
ATOM    112  N   ARG A  15      -6.843  14.525  24.511  1.00 90.04           N  
ATOM    113  CA  ARG A  15      -7.805  13.879  23.623  1.00 90.04           C  
ATOM    114  C   ARG A  15      -7.101  13.216  22.444  1.00 90.04           C  
ATOM    115  CB  ARG A  15      -8.834  14.892  23.116  1.00 90.04           C  
ATOM    116  O   ARG A  15      -7.444  12.096  22.060  1.00 90.04           O  
ATOM    117  CG  ARG A  15      -9.817  15.355  24.180  1.00 90.04           C  
ATOM    118  CD  ARG A  15     -10.734  16.453  23.659  1.00 90.04           C  
ATOM    119  NE  ARG A  15     -11.650  15.952  22.638  1.00 90.04           N  
ATOM    120  NH1 ARG A  15     -12.491  18.029  22.078  1.00 90.04           N  
ATOM    121  NH2 ARG A  15     -13.255  16.151  21.008  1.00 90.04           N  
ATOM    122  CZ  ARG A  15     -12.463  16.712  21.910  1.00 90.04           C  
ATOM    123  N   ILE A  16      -6.283  13.932  21.908  1.00 91.02           N  
ATOM    124  CA  ILE A  16      -5.508  13.419  20.783  1.00 91.02           C  
ATOM    125  C   ILE A  16      -4.753  12.161  21.209  1.00 91.02           C  
ATOM    126  CB  ILE A  16      -4.523  14.479  20.244  1.00 91.02           C  
ATOM    127  O   ILE A  16      -4.773  11.150  20.504  1.00 91.02           O  
ATOM    128  CG1 ILE A  16      -5.285  15.615  19.552  1.00 91.02           C  
ATOM    129  CG2 ILE A  16      -3.509  13.840  19.292  1.00 91.02           C  
ATOM    130  CD1 ILE A  16      -4.417  16.810  19.184  1.00 91.02           C  
ATOM    131  N   GLU A  17      -4.116  12.284  22.388  1.00 92.20           N  
ATOM    132  CA  GLU A  17      -3.374  11.142  22.913  1.00 92.20           C  
ATOM    133  C   GLU A  17      -4.291   9.943  23.138  1.00 92.20           C  
ATOM    134  CB  GLU A  17      -2.666  11.514  24.218  1.00 92.20           C  
ATOM    135  O   GLU A  17      -3.947   8.815  22.780  1.00 92.20           O  
ATOM    136  CG  GLU A  17      -1.746  10.425  24.751  1.00 92.20           C  
ATOM    137  CD  GLU A  17      -1.052  10.808  26.049  1.00 92.20           C  
ATOM    138  OE1 GLU A  17      -0.301   9.974  26.605  1.00 92.20           O  
ATOM    139  OE2 GLU A  17      -1.262  11.950  26.514  1.00 92.20           O  
ATOM    140  N   ARG A  18      -5.418  10.201  23.704  1.00 94.22           N  
ATOM    141  CA  ARG A  18      -6.373   9.136  23.991  1.00 94.22           C  
ATOM    142  C   ARG A  18      -6.905   8.516  22.703  1.00 94.22           C  
ATOM    143  CB  ARG A  18      -7.534   9.666  24.835  1.00 94.22           C  
ATOM    144  O   ARG A  18      -7.081   7.298  22.620  1.00 94.22           O  
ATOM    145  CG  ARG A  18      -7.174   9.912  26.292  1.00 94.22           C  
ATOM    146  CD  ARG A  18      -8.360  10.445  27.084  1.00 94.22           C  
ATOM    147  NE  ARG A  18      -8.059  10.534  28.510  1.00 94.22           N  
ATOM    148  NH1 ARG A  18     -10.045  11.572  29.074  1.00 94.22           N  
ATOM    149  NH2 ARG A  18      -8.493  11.097  30.694  1.00 94.22           N  
ATOM    150  CZ  ARG A  18      -8.866  11.068  29.423  1.00 94.22           C  
ATOM    151  N   CYS A  19      -7.235   9.375  21.777  1.00 94.14           N  
ATOM    152  CA  CYS A  19      -7.651   8.899  20.463  1.00 94.14           C  
ATOM    153  C   CYS A  19      -6.613   7.952  19.872  1.00 94.14           C  
ATOM    154  CB  CYS A  19      -7.879  10.075  19.514  1.00 94.14           C  
ATOM    155  O   CYS A  19      -6.952   6.860  19.414  1.00 94.14           O  
ATOM    156  SG  CYS A  19      -8.396   9.583  17.855  1.00 94.14           S  
ATOM    157  N   HIS A  20      -5.410   8.358  19.870  1.00 94.82           N  
ATOM    158  CA  HIS A  20      -4.312   7.548  19.356  1.00 94.82           C  
ATOM    159  C   HIS A  20      -4.174   6.247  20.139  1.00 94.82           C  
ATOM    160  CB  HIS A  20      -2.999   8.332  19.406  1.00 94.82           C  
ATOM    161  O   HIS A  20      -3.927   5.189  19.555  1.00 94.82           O  
ATOM    162  CG  HIS A  20      -1.858   7.634  18.737  1.00 94.82           C  
ATOM    163  CD2 HIS A  20      -0.677   7.190  19.228  1.00 94.82           C  
ATOM    164  ND1 HIS A  20      -1.859   7.323  17.395  1.00 94.82           N  
ATOM    165  CE1 HIS A  20      -0.725   6.715  17.089  1.00 94.82           C  
ATOM    166  NE2 HIS A  20       0.010   6.622  18.183  1.00 94.82           N  
ATOM    167  N   GLU A  21      -4.306   6.334  21.441  1.00 95.25           N  
ATOM    168  CA  GLU A  21      -4.206   5.154  22.295  1.00 95.25           C  
ATOM    169  C   GLU A  21      -5.257   4.113  21.924  1.00 95.25           C  
ATOM    170  CB  GLU A  21      -4.350   5.544  23.769  1.00 95.25           C  
ATOM    171  O   GLU A  21      -4.961   2.917  21.867  1.00 95.25           O  
ATOM    172  CG  GLU A  21      -4.133   4.388  24.735  1.00 95.25           C  
ATOM    173  CD  GLU A  21      -4.236   4.798  26.195  1.00 95.25           C  
ATOM    174  OE1 GLU A  21      -4.359   3.909  27.068  1.00 95.25           O  
ATOM    175  OE2 GLU A  21      -4.195   6.019  26.468  1.00 95.25           O  
ATOM    176  N   VAL A  22      -6.466   4.557  21.738  1.00 96.01           N  
ATOM    177  CA  VAL A  22      -7.534   3.651  21.330  1.00 96.01           C  
ATOM    178  C   VAL A  22      -7.151   2.952  20.028  1.00 96.01           C  
ATOM    179  CB  VAL A  22      -8.877   4.397  21.159  1.00 96.01           C  
ATOM    180  O   VAL A  22      -7.281   1.731  19.910  1.00 96.01           O  
ATOM    181  CG1 VAL A  22      -9.931   3.478  20.546  1.00 96.01           C  
ATOM    182  CG2 VAL A  22      -9.356   4.946  22.502  1.00 96.01           C  
ATOM    183  N   PHE A  23      -6.730   3.701  19.108  1.00 96.93           N  
ATOM    184  CA  PHE A  23      -6.316   3.178  17.811  1.00 96.93           C  
ATOM    185  C   PHE A  23      -5.232   2.120  17.974  1.00 96.93           C  
ATOM    186  CB  PHE A  23      -5.814   4.310  16.909  1.00 96.93           C  
ATOM    187  O   PHE A  23      -5.321   1.037  17.393  1.00 96.93           O  
ATOM    188  CG  PHE A  23      -5.410   3.856  15.533  1.00 96.93           C  
ATOM    189  CD1 PHE A  23      -4.095   3.981  15.102  1.00 96.93           C  
ATOM    190  CD2 PHE A  23      -6.347   3.303  14.669  1.00 96.93           C  
ATOM    191  CE1 PHE A  23      -3.719   3.562  13.828  1.00 96.93           C  
ATOM    192  CE2 PHE A  23      -5.978   2.881  13.394  1.00 96.93           C  
ATOM    193  CZ  PHE A  23      -4.664   3.012  12.976  1.00 96.93           C  
ATOM    194  N   GLU A  24      -4.234   2.366  18.774  1.00 96.14           N  
ATOM    195  CA  GLU A  24      -3.125   1.442  18.991  1.00 96.14           C  
ATOM    196  C   GLU A  24      -3.610   0.133  19.609  1.00 96.14           C  
ATOM    197  CB  GLU A  24      -2.058   2.081  19.883  1.00 96.14           C  
ATOM    198  O   GLU A  24      -3.153  -0.946  19.227  1.00 96.14           O  
ATOM    199  CG  GLU A  24      -1.263   3.183  19.197  1.00 96.14           C  
ATOM    200  CD  GLU A  24      -0.344   2.667  18.101  1.00 96.14           C  
ATOM    201  OE1 GLU A  24      -0.173   3.363  17.075  1.00 96.14           O  
ATOM    202  OE2 GLU A  24       0.209   1.557  18.271  1.00 96.14           O  
ATOM    203  N   ARG A  25      -4.445   0.192  20.483  1.00 95.55           N  
ATOM    204  CA  ARG A  25      -4.988  -1.003  21.123  1.00 95.55           C  
ATOM    205  C   ARG A  25      -5.763  -1.854  20.123  1.00 95.55           C  
ATOM    206  CB  ARG A  25      -5.891  -0.620  22.297  1.00 95.55           C  
ATOM    207  O   ARG A  25      -5.688  -3.084  20.158  1.00 95.55           O  
ATOM    208  CG  ARG A  25      -5.141  -0.058  23.494  1.00 95.55           C  
ATOM    209  CD  ARG A  25      -6.067   0.179  24.679  1.00 95.55           C  
ATOM    210  NE  ARG A  25      -5.371   0.832  25.784  1.00 95.55           N  
ATOM    211  NH1 ARG A  25      -7.061   0.492  27.322  1.00 95.55           N  
ATOM    212  NH2 ARG A  25      -5.141   1.578  27.944  1.00 95.55           N  
ATOM    213  CZ  ARG A  25      -5.859   0.966  27.014  1.00 95.55           C  
ATOM    214  N   ILE A  26      -6.482  -1.151  19.328  1.00 95.18           N  
ATOM    215  CA  ILE A  26      -7.220  -1.849  18.282  1.00 95.18           C  
ATOM    216  C   ILE A  26      -6.243  -2.541  17.334  1.00 95.18           C  
ATOM    217  CB  ILE A  26      -8.137  -0.885  17.497  1.00 95.18           C  
ATOM    218  O   ILE A  26      -6.456  -3.691  16.943  1.00 95.18           O  
ATOM    219  CG1 ILE A  26      -9.349  -0.489  18.347  1.00 95.18           C  
ATOM    220  CG2 ILE A  26      -8.579  -1.516  16.173  1.00 95.18           C  
ATOM    221  CD1 ILE A  26     -10.231   0.577  17.711  1.00 95.18           C  
ATOM    222  N   LEU A  27      -5.170  -1.871  16.941  1.00 94.65           N  
ATOM    223  CA  LEU A  27      -4.158  -2.478  16.085  1.00 94.65           C  
ATOM    224  C   LEU A  27      -3.605  -3.752  16.716  1.00 94.65           C  
ATOM    225  CB  LEU A  27      -3.019  -1.491  15.817  1.00 94.65           C  
ATOM    226  O   LEU A  27      -3.386  -4.748  16.024  1.00 94.65           O  
ATOM    227  CG  LEU A  27      -3.363  -0.278  14.951  1.00 94.65           C  
ATOM    228  CD1 LEU A  27      -2.115   0.561  14.695  1.00 94.65           C  
ATOM    229  CD2 LEU A  27      -3.994  -0.721  13.636  1.00 94.65           C  
ATOM    230  N   ASP A  28      -3.435  -3.688  18.039  1.00 92.86           N  
ATOM    231  CA  ASP A  28      -2.937  -4.856  18.759  1.00 92.86           C  
ATOM    232  C   ASP A  28      -3.902  -6.033  18.629  1.00 92.86           C  
ATOM    233  CB  ASP A  28      -2.712  -4.521  20.234  1.00 92.86           C  
ATOM    234  O   ASP A  28      -3.476  -7.171  18.425  1.00 92.86           O  
ATOM    235  CG  ASP A  28      -1.521  -3.605  20.459  1.00 92.86           C  
ATOM    236  OD1 ASP A  28      -0.646  -3.513  19.571  1.00 92.86           O  
ATOM    237  OD2 ASP A  28      -1.456  -2.972  21.535  1.00 92.86           O  
ATOM    238  N   GLN A  29      -5.158  -5.703  18.683  1.00 91.92           N  
ATOM    239  CA  GLN A  29      -6.161  -6.757  18.567  1.00 91.92           C  
ATOM    240  C   GLN A  29      -6.184  -7.340  17.157  1.00 91.92           C  
ATOM    241  CB  GLN A  29      -7.546  -6.223  18.937  1.00 91.92           C  
ATOM    242  O   GLN A  29      -6.295  -8.556  16.984  1.00 91.92           O  
ATOM    243  CG  GLN A  29      -7.680  -5.825  20.401  1.00 91.92           C  
ATOM    244  CD  GLN A  29      -7.280  -6.938  21.351  1.00 91.92           C  
ATOM    245  NE2 GLN A  29      -6.488  -6.599  22.362  1.00 91.92           N  
ATOM    246  OE1 GLN A  29      -7.681  -8.094  21.178  1.00 91.92           O  
ATOM    247  N   LEU A  30      -6.052  -6.479  16.217  1.00 89.86           N  
ATOM    248  CA  LEU A  30      -6.018  -6.937  14.832  1.00 89.86           C  
ATOM    249  C   LEU A  30      -4.803  -7.823  14.582  1.00 89.86           C  
ATOM    250  CB  LEU A  30      -6.000  -5.743  13.874  1.00 89.86           C  
ATOM    251  O   LEU A  30      -4.894  -8.821  13.864  1.00 89.86           O  
ATOM    252  CG  LEU A  30      -7.327  -5.006  13.684  1.00 89.86           C  
ATOM    253  CD1 LEU A  30      -7.105  -3.702  12.924  1.00 89.86           C  
ATOM    254  CD2 LEU A  30      -8.331  -5.892  12.954  1.00 89.86           C  
ATOM    255  N   GLY A  31      -3.723  -7.451  15.131  1.00 87.15           N  
ATOM    256  CA  GLY A  31      -2.497  -8.221  14.991  1.00 87.15           C  
ATOM    257  C   GLY A  31      -2.598  -9.616  15.579  1.00 87.15           C  
ATOM    258  O   GLY A  31      -1.834 -10.509  15.208  1.00 87.15           O  
ATOM    259  N   ASN A  32      -3.537  -9.816  16.427  1.00 85.32           N  
ATOM    260  CA  ASN A  32      -3.723 -11.104  17.087  1.00 85.32           C  
ATOM    261  C   ASN A  32      -4.671 -12.005  16.302  1.00 85.32           C  
ATOM    262  CB  ASN A  32      -4.239 -10.906  18.514  1.00 85.32           C  
ATOM    263  O   ASN A  32      -4.921 -13.145  16.697  1.00 85.32           O  
ATOM    264  CG  ASN A  32      -3.194 -10.309  19.436  1.00 85.32           C  
ATOM    265  ND2 ASN A  32      -3.643  -9.562  20.437  1.00 85.32           N  
ATOM    266  OD1 ASN A  32      -1.992 -10.517  19.249  1.00 85.32           O  
ATOM    267  N   ILE A  33      -5.188 -11.479  15.235  1.00 82.60           N  
ATOM    268  CA  ILE A  33      -6.041 -12.304  14.387  1.00 82.60           C  
ATOM    269  C   ILE A  33      -5.186 -13.306  13.615  1.00 82.60           C  
ATOM    270  CB  ILE A  33      -6.869 -11.441  13.409  1.00 82.60           C  
ATOM    271  O   ILE A  33      -4.291 -12.917  12.861  1.00 82.60           O  
ATOM    272  CG1 ILE A  33      -7.803 -10.503  14.183  1.00 82.60           C  
ATOM    273  CG2 ILE A  33      -7.662 -12.328  12.444  1.00 82.60           C  
ATOM    274  CD1 ILE A  33      -8.559  -9.517  13.303  1.00 82.60           C  
ATOM    275  N   ASP A  34      -5.323 -14.574  13.839  1.00 72.45           N  
ATOM    276  CA  ASP A  34      -4.486 -15.679  13.380  1.00 72.45           C  
ATOM    277  C   ASP A  34      -4.430 -15.729  11.855  1.00 72.45           C  
ATOM    278  CB  ASP A  34      -5.003 -17.009  13.931  1.00 72.45           C  
ATOM    279  O   ASP A  34      -3.388 -16.043  11.276  1.00 72.45           O  
ATOM    280  CG  ASP A  34      -4.669 -17.213  15.398  1.00 72.45           C  
ATOM    281  OD1 ASP A  34      -3.822 -16.470  15.940  1.00 72.45           O  
ATOM    282  OD2 ASP A  34      -5.255 -18.128  16.018  1.00 72.45           O  
ATOM    283  N   THR A  35      -5.487 -15.343  11.175  1.00 75.21           N  
ATOM    284  CA  THR A  35      -5.566 -15.477   9.725  1.00 75.21           C  
ATOM    285  C   THR A  35      -4.581 -14.532   9.041  1.00 75.21           C  
ATOM    286  CB  THR A  35      -6.991 -15.195   9.214  1.00 75.21           C  
ATOM    287  O   THR A  35      -4.144 -14.790   7.917  1.00 75.21           O  
ATOM    288  CG2 THR A  35      -7.958 -16.290   9.650  1.00 75.21           C  
ATOM    289  OG1 THR A  35      -7.440 -13.939   9.739  1.00 75.21           O  
ATOM    290  N   LEU A  36      -4.207 -13.545   9.679  1.00 74.20           N  
ATOM    291  CA  LEU A  36      -3.376 -12.512   9.071  1.00 74.20           C  
ATOM    292  C   LEU A  36      -1.898 -12.875   9.171  1.00 74.20           C  
ATOM    293  CB  LEU A  36      -3.627 -11.159   9.742  1.00 74.20           C  
ATOM    294  O   LEU A  36      -1.070 -12.332   8.436  1.00 74.20           O  
ATOM    295  CG  LEU A  36      -5.029 -10.569   9.575  1.00 74.20           C  
ATOM    296  CD1 LEU A  36      -5.151  -9.264  10.354  1.00 74.20           C  
ATOM    297  CD2 LEU A  36      -5.344 -10.349   8.099  1.00 74.20           C  
ATOM    298  N   SER A  37      -1.598 -13.894   9.971  1.00 72.77           N  
ATOM    299  CA  SER A  37      -0.201 -14.256  10.191  1.00 72.77           C  
ATOM    300  C   SER A  37       0.131 -15.598   9.548  1.00 72.77           C  
ATOM    301  CB  SER A  37       0.111 -14.307  11.687  1.00 72.77           C  
ATOM    302  O   SER A  37       1.265 -16.073   9.639  1.00 72.77           O  
ATOM    303  OG  SER A  37      -0.720 -15.249  12.342  1.00 72.77           O  
ATOM    304  N   LYS A  38      -0.839 -16.154   8.801  1.00 78.15           N  
ATOM    305  CA  LYS A  38      -0.632 -17.467   8.195  1.00 78.15           C  
ATOM    306  C   LYS A  38       0.277 -17.371   6.974  1.00 78.15           C  
ATOM    307  CB  LYS A  38      -1.971 -18.094   7.803  1.00 78.15           C  
ATOM    308  O   LYS A  38       0.389 -16.309   6.358  1.00 78.15           O  
ATOM    309  CG  LYS A  38      -2.846 -18.476   8.988  1.00 78.15           C  
ATOM    310  CD  LYS A  38      -4.137 -19.147   8.537  1.00 78.15           C  
ATOM    311  CE  LYS A  38      -5.018 -19.521   9.721  1.00 78.15           C  
ATOM    312  NZ  LYS A  38      -6.295 -20.159   9.282  1.00 78.15           N  
ATOM    313  N   GLU A  39       0.963 -18.459   6.734  1.00 75.04           N  
ATOM    314  CA  GLU A  39       1.825 -18.550   5.560  1.00 75.04           C  
ATOM    315  C   GLU A  39       1.046 -18.261   4.280  1.00 75.04           C  
ATOM    316  CB  GLU A  39       2.478 -19.932   5.478  1.00 75.04           C  
ATOM    317  O   GLU A  39       1.591 -17.693   3.331  1.00 75.04           O  
ATOM    318  CG  GLU A  39       3.591 -20.026   4.444  1.00 75.04           C  
ATOM    319  CD  GLU A  39       4.301 -21.370   4.448  1.00 75.04           C  
ATOM    320  OE1 GLU A  39       5.205 -21.582   3.608  1.00 75.04           O  
ATOM    321  OE2 GLU A  39       3.951 -22.219   5.298  1.00 75.04           O  
ATOM    322  N   THR A  40      -0.163 -18.493   4.289  1.00 78.79           N  
ATOM    323  CA  THR A  40      -0.982 -18.362   3.089  1.00 78.79           C  
ATOM    324  C   THR A  40      -1.563 -16.955   2.982  1.00 78.79           C  
ATOM    325  CB  THR A  40      -2.124 -19.395   3.076  1.00 78.79           C  
ATOM    326  O   THR A  40      -2.326 -16.661   2.059  1.00 78.79           O  
ATOM    327  CG2 THR A  40      -1.579 -20.818   3.020  1.00 78.79           C  
ATOM    328  OG1 THR A  40      -2.911 -19.243   4.264  1.00 78.79           O  
ATOM    329  N   SER A  41      -1.206 -16.132   3.939  1.00 82.49           N  
ATOM    330  CA  SER A  41      -1.734 -14.772   3.914  1.00 82.49           C  
ATOM    331  C   SER A  41      -1.180 -13.986   2.731  1.00 82.49           C  
ATOM    332  CB  SER A  41      -1.406 -14.045   5.219  1.00 82.49           C  
ATOM    333  O   SER A  41      -0.074 -14.259   2.260  1.00 82.49           O  
ATOM    334  OG  SER A  41      -0.005 -13.897   5.374  1.00 82.49           O  
ATOM    335  N   PRO A  42      -2.077 -13.078   2.222  1.00 87.04           N  
ATOM    336  CA  PRO A  42      -1.631 -12.288   1.073  1.00 87.04           C  
ATOM    337  C   PRO A  42      -0.402 -11.437   1.383  1.00 87.04           C  
ATOM    338  CB  PRO A  42      -2.842 -11.405   0.760  1.00 87.04           C  
ATOM    339  O   PRO A  42      -0.189 -11.050   2.535  1.00 87.04           O  
ATOM    340  CG  PRO A  42      -3.614 -11.350   2.038  1.00 87.04           C  
ATOM    341  CD  PRO A  42      -3.343 -12.606   2.814  1.00 87.04           C  
ATOM    342  N   THR A  43       0.438 -11.270   0.379  1.00 89.80           N  
ATOM    343  CA  THR A  43       1.603 -10.397   0.475  1.00 89.80           C  
ATOM    344  C   THR A  43       1.315  -9.040  -0.161  1.00 89.80           C  
ATOM    345  CB  THR A  43       2.833 -11.031  -0.200  1.00 89.80           C  
ATOM    346  O   THR A  43       0.567  -8.951  -1.137  1.00 89.80           O  
ATOM    347  CG2 THR A  43       3.238 -12.325   0.499  1.00 89.80           C  
ATOM    348  OG1 THR A  43       2.526 -11.317  -1.570  1.00 89.80           O  
ATOM    349  N   PHE A  44       1.874  -8.017   0.451  1.00 91.82           N  
ATOM    350  CA  PHE A  44       1.613  -6.655   0.000  1.00 91.82           C  
ATOM    351  C   PHE A  44       2.918  -5.910  -0.256  1.00 91.82           C  
ATOM    352  CB  PHE A  44       0.771  -5.898   1.032  1.00 91.82           C  
ATOM    353  O   PHE A  44       3.923  -6.158   0.414  1.00 91.82           O  
ATOM    354  CG  PHE A  44      -0.488  -6.618   1.433  1.00 91.82           C  
ATOM    355  CD1 PHE A  44      -1.670  -6.429   0.727  1.00 91.82           C  
ATOM    356  CD2 PHE A  44      -0.490  -7.485   2.519  1.00 91.82           C  
ATOM    357  CE1 PHE A  44      -2.836  -7.094   1.097  1.00 91.82           C  
ATOM    358  CE2 PHE A  44      -1.652  -8.153   2.894  1.00 91.82           C  
ATOM    359  CZ  PHE A  44      -2.824  -7.956   2.182  1.00 91.82           C  
ATOM    360  N   PHE A  45       2.863  -5.014  -1.243  1.00 93.36           N  
ATOM    361  CA  PHE A  45       3.961  -4.096  -1.524  1.00 93.36           C  
ATOM    362  C   PHE A  45       3.479  -2.651  -1.499  1.00 93.36           C  
ATOM    363  CB  PHE A  45       4.596  -4.415  -2.881  1.00 93.36           C  
ATOM    364  O   PHE A  45       2.503  -2.305  -2.169  1.00 93.36           O  
ATOM    365  CG  PHE A  45       5.971  -3.830  -3.060  1.00 93.36           C  
ATOM    366  CD1 PHE A  45       6.134  -2.484  -3.362  1.00 93.36           C  
ATOM    367  CD2 PHE A  45       7.100  -4.628  -2.927  1.00 93.36           C  
ATOM    368  CE1 PHE A  45       7.406  -1.940  -3.529  1.00 93.36           C  
ATOM    369  CE2 PHE A  45       8.374  -4.091  -3.092  1.00 93.36           C  
ATOM    370  CZ  PHE A  45       8.524  -2.747  -3.394  1.00 93.36           C  
ATOM    371  N   VAL A  46       4.196  -1.836  -0.694  1.00 94.01           N  
ATOM    372  CA  VAL A  46       3.819  -0.430  -0.599  1.00 94.01           C  
ATOM    373  C   VAL A  46       4.731   0.412  -1.488  1.00 94.01           C  
ATOM    374  CB  VAL A  46       3.880   0.076   0.859  1.00 94.01           C  
ATOM    375  O   VAL A  46       5.955   0.380  -1.339  1.00 94.01           O  
ATOM    376  CG1 VAL A  46       3.430   1.534   0.944  1.00 94.01           C  
ATOM    377  CG2 VAL A  46       3.024  -0.805   1.766  1.00 94.01           C  
ATOM    378  N   VAL A  47       4.047   1.170  -2.400  1.00 94.06           N  
ATOM    379  CA  VAL A  47       4.772   2.055  -3.306  1.00 94.06           C  
ATOM    380  C   VAL A  47       4.503   3.511  -2.932  1.00 94.06           C  
ATOM    381  CB  VAL A  47       4.381   1.802  -4.779  1.00 94.06           C  
ATOM    382  O   VAL A  47       3.348   3.936  -2.857  1.00 94.06           O  
ATOM    383  CG1 VAL A  47       5.098   2.784  -5.704  1.00 94.06           C  
ATOM    384  CG2 VAL A  47       4.697   0.361  -5.175  1.00 94.06           C  
ATOM    385  N   TYR A  48       5.568   4.267  -2.620  1.00 93.26           N  
ATOM    386  CA  TYR A  48       5.406   5.684  -2.315  1.00 93.26           C  
ATOM    387  C   TYR A  48       6.621   6.482  -2.772  1.00 93.26           C  
ATOM    388  CB  TYR A  48       5.182   5.889  -0.814  1.00 93.26           C  
ATOM    389  O   TYR A  48       7.717   5.933  -2.911  1.00 93.26           O  
ATOM    390  CG  TYR A  48       6.377   5.526   0.034  1.00 93.26           C  
ATOM    391  CD1 TYR A  48       6.609   4.208   0.418  1.00 93.26           C  
ATOM    392  CD2 TYR A  48       7.276   6.501   0.453  1.00 93.26           C  
ATOM    393  CE1 TYR A  48       7.708   3.869   1.200  1.00 93.26           C  
ATOM    394  CE2 TYR A  48       8.379   6.174   1.235  1.00 93.26           C  
ATOM    395  OH  TYR A  48       9.675   4.527   2.378  1.00 93.26           O  
ATOM    396  CZ  TYR A  48       8.586   4.857   1.603  1.00 93.26           C  
ATOM    397  N   ALA A  49       6.383   7.728  -3.148  1.00 92.28           N  
ATOM    398  CA  ALA A  49       7.465   8.618  -3.562  1.00 92.28           C  
ATOM    399  C   ALA A  49       8.173   9.220  -2.351  1.00 92.28           C  
ATOM    400  CB  ALA A  49       6.928   9.725  -4.465  1.00 92.28           C  
ATOM    401  O   ALA A  49       7.584   9.336  -1.274  1.00 92.28           O  
ATOM    402  N   HIS A  50       9.515   9.524  -2.505  1.00 89.55           N  
ATOM    403  CA  HIS A  50      10.267  10.256  -1.493  1.00 89.55           C  
ATOM    404  C   HIS A  50      10.183  11.761  -1.726  1.00 89.55           C  
ATOM    405  CB  HIS A  50      11.730   9.808  -1.483  1.00 89.55           C  
ATOM    406  O   HIS A  50       9.759  12.205  -2.795  1.00 89.55           O  
ATOM    407  CG  HIS A  50      11.916   8.375  -1.096  1.00 89.55           C  
ATOM    408  CD2 HIS A  50      11.281   7.614  -0.174  1.00 89.55           C  
ATOM    409  ND1 HIS A  50      12.857   7.561  -1.688  1.00 89.55           N  
ATOM    410  CE1 HIS A  50      12.792   6.357  -1.145  1.00 89.55           C  
ATOM    411  NE2 HIS A  50      11.843   6.362  -0.224  1.00 89.55           N  
ATOM    412  N   GLU A  51      10.496  12.413  -0.597  1.00 87.40           N  
ATOM    413  CA  GLU A  51      10.522  13.867  -0.732  1.00 87.40           C  
ATOM    414  C   GLU A  51      11.495  14.302  -1.824  1.00 87.40           C  
ATOM    415  CB  GLU A  51      10.897  14.524   0.599  1.00 87.40           C  
ATOM    416  O   GLU A  51      12.553  13.694  -1.999  1.00 87.40           O  
ATOM    417  CG  GLU A  51       9.896  14.265   1.716  1.00 87.40           C  
ATOM    418  CD  GLU A  51       8.556  14.948   1.491  1.00 87.40           C  
ATOM    419  OE1 GLU A  51       7.612  14.704   2.276  1.00 87.40           O  
ATOM    420  OE2 GLU A  51       8.450  15.733   0.522  1.00 87.40           O  
ATOM    421  N   SER A  52      10.961  15.276  -2.661  1.00 87.33           N  
ATOM    422  CA  SER A  52      11.772  15.825  -3.743  1.00 87.33           C  
ATOM    423  C   SER A  52      11.506  17.315  -3.931  1.00 87.33           C  
ATOM    424  CB  SER A  52      11.499  15.081  -5.050  1.00 87.33           C  
ATOM    425  O   SER A  52      10.510  17.841  -3.431  1.00 87.33           O  
ATOM    426  OG  SER A  52      12.043  15.785  -6.153  1.00 87.33           O  
ATOM    427  N   PRO A  53      12.501  17.945  -4.526  1.00 86.83           N  
ATOM    428  CA  PRO A  53      12.301  19.377  -4.759  1.00 86.83           C  
ATOM    429  C   PRO A  53      11.059  19.670  -5.598  1.00 86.83           C  
ATOM    430  CB  PRO A  53      13.573  19.795  -5.501  1.00 86.83           C  
ATOM    431  O   PRO A  53      10.569  20.802  -5.607  1.00 86.83           O  
ATOM    432  CG  PRO A  53      14.594  18.776  -5.113  1.00 86.83           C  
ATOM    433  CD  PRO A  53      13.898  17.465  -4.884  1.00 86.83           C  
ATOM    434  N   ILE A  54      10.468  18.704  -6.186  1.00 87.09           N  
ATOM    435  CA  ILE A  54       9.397  18.929  -7.150  1.00 87.09           C  
ATOM    436  C   ILE A  54       8.043  18.788  -6.459  1.00 87.09           C  
ATOM    437  CB  ILE A  54       9.495  17.952  -8.343  1.00 87.09           C  
ATOM    438  O   ILE A  54       6.999  19.035  -7.068  1.00 87.09           O  
ATOM    439  CG1 ILE A  54       9.427  16.501  -7.851  1.00 87.09           C  
ATOM    440  CG2 ILE A  54      10.778  18.200  -9.140  1.00 87.09           C  
ATOM    441  CD1 ILE A  54       9.305  15.474  -8.969  1.00 87.09           C  
ATOM    442  N   GLY A  55       8.147  18.478  -5.117  1.00 87.23           N  
ATOM    443  CA  GLY A  55       6.885  18.415  -4.396  1.00 87.23           C  
ATOM    444  C   GLY A  55       6.986  17.666  -3.080  1.00 87.23           C  
ATOM    445  O   GLY A  55       8.082  17.298  -2.652  1.00 87.23           O  
ATOM    446  N   ASN A  56       5.795  17.555  -2.401  1.00 89.52           N  
ATOM    447  CA  ASN A  56       5.671  16.877  -1.115  1.00 89.52           C  
ATOM    448  C   ASN A  56       5.052  15.491  -1.269  1.00 89.52           C  
ATOM    449  CB  ASN A  56       4.846  17.721  -0.141  1.00 89.52           C  
ATOM    450  O   ASN A  56       3.896  15.364  -1.676  1.00 89.52           O  
ATOM    451  CG  ASN A  56       4.878  17.179   1.274  1.00 89.52           C  
ATOM    452  ND2 ASN A  56       4.557  18.029   2.242  1.00 89.52           N  
ATOM    453  OD1 ASN A  56       5.190  16.006   1.496  1.00 89.52           O  
ATOM    454  N   ALA A  57       5.824  14.501  -0.884  1.00 88.86           N  
ATOM    455  CA  ALA A  57       5.382  13.120  -1.054  1.00 88.86           C  
ATOM    456  C   ALA A  57       4.710  12.598   0.213  1.00 88.86           C  
ATOM    457  CB  ALA A  57       6.561  12.227  -1.434  1.00 88.86           C  
ATOM    458  O   ALA A  57       4.150  11.500   0.219  1.00 88.86           O  
ATOM    459  N   LYS A  58       4.757  13.354   1.228  1.00 90.39           N  
ATOM    460  CA  LYS A  58       4.248  12.940   2.532  1.00 90.39           C  
ATOM    461  C   LYS A  58       4.840  11.598   2.953  1.00 90.39           C  
ATOM    462  CB  LYS A  58       2.721  12.855   2.510  1.00 90.39           C  
ATOM    463  O   LYS A  58       4.111  10.695   3.370  1.00 90.39           O  
ATOM    464  CG  LYS A  58       2.030  14.188   2.263  1.00 90.39           C  
ATOM    465  CD  LYS A  58       2.219  15.141   3.436  1.00 90.39           C  
ATOM    466  CE  LYS A  58       1.401  16.414   3.261  1.00 90.39           C  
ATOM    467  NZ  LYS A  58       1.583  17.351   4.410  1.00 90.39           N  
ATOM    468  N   VAL A  59       6.160  11.528   2.975  1.00 89.67           N  
ATOM    469  CA  VAL A  59       6.902  10.297   3.227  1.00 89.67           C  
ATOM    470  C   VAL A  59       6.650   9.825   4.656  1.00 89.67           C  
ATOM    471  CB  VAL A  59       8.417  10.489   2.988  1.00 89.67           C  
ATOM    472  O   VAL A  59       6.517   8.624   4.906  1.00 89.67           O  
ATOM    473  CG1 VAL A  59       9.194   9.252   3.432  1.00 89.67           C  
ATOM    474  CG2 VAL A  59       8.690  10.797   1.517  1.00 89.67           C  
ATOM    475  N   LYS A  60       6.514  10.724   5.566  1.00 89.33           N  
ATOM    476  CA  LYS A  60       6.279  10.363   6.961  1.00 89.33           C  
ATOM    477  C   LYS A  60       4.959   9.615   7.121  1.00 89.33           C  
ATOM    478  CB  LYS A  60       6.285  11.610   7.847  1.00 89.33           C  
ATOM    479  O   LYS A  60       4.879   8.639   7.871  1.00 89.33           O  
ATOM    480  CG  LYS A  60       7.662  12.231   8.033  1.00 89.33           C  
ATOM    481  CD  LYS A  60       7.618  13.407   9.000  1.00 89.33           C  
ATOM    482  CE  LYS A  60       8.987  14.057   9.152  1.00 89.33           C  
ATOM    483  NZ  LYS A  60       8.938  15.245  10.057  1.00 89.33           N  
ATOM    484  N   LEU A  61       3.993  10.079   6.491  1.00 89.16           N  
ATOM    485  CA  LEU A  61       2.692   9.421   6.538  1.00 89.16           C  
ATOM    486  C   LEU A  61       2.765   8.029   5.919  1.00 89.16           C  
ATOM    487  CB  LEU A  61       1.639  10.260   5.810  1.00 89.16           C  
ATOM    488  O   LEU A  61       2.170   7.082   6.439  1.00 89.16           O  
ATOM    489  CG  LEU A  61       0.199   9.750   5.879  1.00 89.16           C  
ATOM    490  CD1 LEU A  61      -0.226   9.558   7.331  1.00 89.16           C  
ATOM    491  CD2 LEU A  61      -0.744  10.712   5.164  1.00 89.16           C  
ATOM    492  N   ALA A  62       3.412   7.900   4.801  1.00 91.30           N  
ATOM    493  CA  ALA A  62       3.601   6.592   4.181  1.00 91.30           C  
ATOM    494  C   ALA A  62       4.309   5.631   5.131  1.00 91.30           C  
ATOM    495  CB  ALA A  62       4.390   6.728   2.881  1.00 91.30           C  
ATOM    496  O   ALA A  62       3.912   4.470   5.261  1.00 91.30           O  
ATOM    497  N   LYS A  63       5.315   6.121   5.803  1.00 90.32           N  
ATOM    498  CA  LYS A  63       6.054   5.296   6.754  1.00 90.32           C  
ATOM    499  C   LYS A  63       5.166   4.874   7.921  1.00 90.32           C  
ATOM    500  CB  LYS A  63       7.282   6.044   7.275  1.00 90.32           C  
ATOM    501  O   LYS A  63       5.246   3.737   8.390  1.00 90.32           O  
ATOM    502  CG  LYS A  63       8.402   6.180   6.254  1.00 90.32           C  
ATOM    503  CD  LYS A  63       9.619   6.878   6.849  1.00 90.32           C  
ATOM    504  CE  LYS A  63      10.781   6.913   5.865  1.00 90.32           C  
ATOM    505  NZ  LYS A  63      11.961   7.636   6.427  1.00 90.32           N  
ATOM    506  N   LYS A  64       4.419   5.768   8.352  1.00 91.17           N  
ATOM    507  CA  LYS A  64       3.463   5.455   9.410  1.00 91.17           C  
ATOM    508  C   LYS A  64       2.484   4.373   8.963  1.00 91.17           C  
ATOM    509  CB  LYS A  64       2.699   6.711   9.833  1.00 91.17           C  
ATOM    510  O   LYS A  64       2.163   3.463   9.731  1.00 91.17           O  
ATOM    511  CG  LYS A  64       1.854   6.529  11.085  1.00 91.17           C  
ATOM    512  CD  LYS A  64       2.719   6.456  12.337  1.00 91.17           C  
ATOM    513  CE  LYS A  64       1.872   6.388  13.600  1.00 91.17           C  
ATOM    514  NZ  LYS A  64       2.714   6.393  14.834  1.00 91.17           N  
ATOM    515  N   LEU A  65       1.990   4.518   7.827  1.00 92.79           N  
ATOM    516  CA  LEU A  65       1.119   3.502   7.249  1.00 92.79           C  
ATOM    517  C   LEU A  65       1.792   2.134   7.267  1.00 92.79           C  
ATOM    518  CB  LEU A  65       0.737   3.876   5.814  1.00 92.79           C  
ATOM    519  O   LEU A  65       1.181   1.142   7.672  1.00 92.79           O  
ATOM    520  CG  LEU A  65      -0.055   2.830   5.028  1.00 92.79           C  
ATOM    521  CD1 LEU A  65      -1.420   2.607   5.671  1.00 92.79           C  
ATOM    522  CD2 LEU A  65      -0.207   3.257   3.572  1.00 92.79           C  
ATOM    523  N   ILE A  66       3.011   2.083   6.795  1.00 92.12           N  
ATOM    524  CA  ILE A  66       3.769   0.837   6.772  1.00 92.12           C  
ATOM    525  C   ILE A  66       3.883   0.276   8.187  1.00 92.12           C  
ATOM    526  CB  ILE A  66       5.173   1.040   6.160  1.00 92.12           C  
ATOM    527  O   ILE A  66       3.691  -0.923   8.404  1.00 92.12           O  
ATOM    528  CG1 ILE A  66       5.063   1.367   4.667  1.00 92.12           C  
ATOM    529  CG2 ILE A  66       6.045  -0.198   6.387  1.00 92.12           C  
ATOM    530  CD1 ILE A  66       6.371   1.824   4.035  1.00 92.12           C  
ATOM    531  N   GLU A  67       4.097   1.136   9.122  1.00 92.20           N  
ATOM    532  CA  GLU A  67       4.178   0.729  10.522  1.00 92.20           C  
ATOM    533  C   GLU A  67       2.859   0.126  10.998  1.00 92.20           C  
ATOM    534  CB  GLU A  67       4.563   1.917  11.406  1.00 92.20           C  
ATOM    535  O   GLU A  67       2.849  -0.914  11.660  1.00 92.20           O  
ATOM    536  CG  GLU A  67       4.742   1.559  12.874  1.00 92.20           C  
ATOM    537  CD  GLU A  67       5.051   2.762  13.752  1.00 92.20           C  
ATOM    538  OE1 GLU A  67       4.975   2.641  14.996  1.00 92.20           O  
ATOM    539  OE2 GLU A  67       5.370   3.834  13.191  1.00 92.20           O  
ATOM    540  N   TRP A  68       1.813   0.789  10.682  1.00 94.40           N  
ATOM    541  CA  TRP A  68       0.493   0.299  11.064  1.00 94.40           C  
ATOM    542  C   TRP A  68       0.214  -1.063  10.436  1.00 94.40           C  
ATOM    543  CB  TRP A  68      -0.592   1.297  10.650  1.00 94.40           C  
ATOM    544  O   TRP A  68      -0.295  -1.967  11.101  1.00 94.40           O  
ATOM    545  CG  TRP A  68      -0.590   2.565  11.451  1.00 94.40           C  
ATOM    546  CD1 TRP A  68      -0.035   2.759  12.685  1.00 94.40           C  
ATOM    547  CD2 TRP A  68      -1.177   3.814  11.074  1.00 94.40           C  
ATOM    548  CE2 TRP A  68      -0.939   4.723  12.129  1.00 94.40           C  
ATOM    549  CE3 TRP A  68      -1.881   4.254   9.946  1.00 94.40           C  
ATOM    550  NE1 TRP A  68      -0.241   4.055  13.099  1.00 94.40           N  
ATOM    551  CH2 TRP A  68      -2.067   6.452  10.972  1.00 94.40           C  
ATOM    552  CZ2 TRP A  68      -1.381   6.048  12.087  1.00 94.40           C  
ATOM    553  CZ3 TRP A  68      -2.320   5.572   9.906  1.00 94.40           C  
ATOM    554  N   LEU A  69       0.513  -1.228   9.177  1.00 93.01           N  
ATOM    555  CA  LEU A  69       0.302  -2.488   8.472  1.00 93.01           C  
ATOM    556  C   LEU A  69       1.104  -3.613   9.118  1.00 93.01           C  
ATOM    557  CB  LEU A  69       0.690  -2.350   6.998  1.00 93.01           C  
ATOM    558  O   LEU A  69       0.602  -4.728   9.276  1.00 93.01           O  
ATOM    559  CG  LEU A  69      -0.230  -1.488   6.132  1.00 93.01           C  
ATOM    560  CD1 LEU A  69       0.429  -1.192   4.789  1.00 93.01           C  
ATOM    561  CD2 LEU A  69      -1.576  -2.176   5.933  1.00 93.01           C  
ATOM    562  N   LYS A  70       2.278  -3.325   9.514  1.00 89.98           N  
ATOM    563  CA  LYS A  70       3.125  -4.313  10.177  1.00 89.98           C  
ATOM    564  C   LYS A  70       2.557  -4.697  11.540  1.00 89.98           C  
ATOM    565  CB  LYS A  70       4.550  -3.781  10.333  1.00 89.98           C  
ATOM    566  O   LYS A  70       2.606  -5.865  11.932  1.00 89.98           O  
ATOM    567  CG  LYS A  70       5.339  -3.734   9.033  1.00 89.98           C  
ATOM    568  CD  LYS A  70       6.746  -3.193   9.253  1.00 89.98           C  
ATOM    569  CE  LYS A  70       7.560  -3.210   7.966  1.00 89.98           C  
ATOM    570  NZ  LYS A  70       8.927  -2.643   8.168  1.00 89.98           N  
ATOM    571  N   ARG A  71       2.107  -3.736  12.185  1.00 91.56           N  
ATOM    572  CA  ARG A  71       1.564  -3.963  13.521  1.00 91.56           C  
ATOM    573  C   ARG A  71       0.380  -4.923  13.476  1.00 91.56           C  
ATOM    574  CB  ARG A  71       1.142  -2.640  14.162  1.00 91.56           C  
ATOM    575  O   ARG A  71       0.127  -5.651  14.438  1.00 91.56           O  
ATOM    576  CG  ARG A  71       0.901  -2.730  15.661  1.00 91.56           C  
ATOM    577  CD  ARG A  71       0.949  -1.360  16.323  1.00 91.56           C  
ATOM    578  NE  ARG A  71       0.703  -1.448  17.760  1.00 91.56           N  
ATOM    579  NH1 ARG A  71       2.269   0.152  18.334  1.00 91.56           N  
ATOM    580  NH2 ARG A  71       1.034  -0.887  19.962  1.00 91.56           N  
ATOM    581  CZ  ARG A  71       1.336  -0.728  18.682  1.00 91.56           C  
ATOM    582  N   VAL A  72      -0.296  -4.976  12.371  1.00 90.34           N  
ATOM    583  CA  VAL A  72      -1.440  -5.874  12.255  1.00 90.34           C  
ATOM    584  C   VAL A  72      -0.991  -7.211  11.669  1.00 90.34           C  
ATOM    585  CB  VAL A  72      -2.559  -5.260  11.385  1.00 90.34           C  
ATOM    586  O   VAL A  72      -1.821  -8.048  11.308  1.00 90.34           O  
ATOM    587  CG1 VAL A  72      -3.099  -3.981  12.023  1.00 90.34           C  
ATOM    588  CG2 VAL A  72      -2.044  -4.980   9.974  1.00 90.34           C  
ATOM    589  N   SER A  73       0.289  -7.356  11.506  1.00 88.32           N  
ATOM    590  CA  SER A  73       0.962  -8.597  11.138  1.00 88.32           C  
ATOM    591  C   SER A  73       0.740  -8.931   9.667  1.00 88.32           C  
ATOM    592  CB  SER A  73       0.470  -9.753  12.011  1.00 88.32           C  
ATOM    593  O   SER A  73       0.607 -10.101   9.303  1.00 88.32           O  
ATOM    594  OG  SER A  73       0.786  -9.523  13.374  1.00 88.32           O  
ATOM    595  N   LEU A  74       0.497  -7.892   8.840  1.00 87.88           N  
ATOM    596  CA  LEU A  74       0.428  -8.115   7.400  1.00 87.88           C  
ATOM    597  C   LEU A  74       1.822  -8.319   6.815  1.00 87.88           C  
ATOM    598  CB  LEU A  74      -0.262  -6.938   6.706  1.00 87.88           C  
ATOM    599  O   LEU A  74       2.799  -7.763   7.320  1.00 87.88           O  
ATOM    600  CG  LEU A  74      -1.743  -6.735   7.028  1.00 87.88           C  
ATOM    601  CD1 LEU A  74      -2.282  -5.511   6.296  1.00 87.88           C  
ATOM    602  CD2 LEU A  74      -2.545  -7.979   6.663  1.00 87.88           C  
ATOM    603  N   LYS A  75       1.952  -9.185   5.723  1.00 86.98           N  
ATOM    604  CA  LYS A  75       3.210  -9.409   5.016  1.00 86.98           C  
ATOM    605  C   LYS A  75       3.493  -8.282   4.028  1.00 86.98           C  
ATOM    606  CB  LYS A  75       3.183 -10.752   4.285  1.00 86.98           C  
ATOM    607  O   LYS A  75       3.000  -8.300   2.898  1.00 86.98           O  
ATOM    608  CG  LYS A  75       3.043 -11.956   5.205  1.00 86.98           C  
ATOM    609  CD  LYS A  75       3.006 -13.260   4.419  1.00 86.98           C  
ATOM    610  CE  LYS A  75       2.809 -14.461   5.334  1.00 86.98           C  
ATOM    611  NZ  LYS A  75       2.703 -15.735   4.562  1.00 86.98           N  
ATOM    612  N   ILE A  76       4.296  -7.331   4.528  1.00 86.55           N  
ATOM    613  CA  ILE A  76       4.493  -6.110   3.754  1.00 86.55           C  
ATOM    614  C   ILE A  76       5.919  -6.068   3.210  1.00 86.55           C  
ATOM    615  CB  ILE A  76       4.204  -4.851   4.601  1.00 86.55           C  
ATOM    616  O   ILE A  76       6.871  -6.395   3.922  1.00 86.55           O  
ATOM    617  CG1 ILE A  76       2.771  -4.888   5.142  1.00 86.55           C  
ATOM    618  CG2 ILE A  76       4.448  -3.581   3.781  1.00 86.55           C  
ATOM    619  CD1 ILE A  76       1.700  -4.814   4.063  1.00 86.55           C  
ATOM    620  N   PHE A  77       6.051  -5.666   1.907  1.00 85.01           N  
ATOM    621  CA  PHE A  77       7.319  -5.416   1.233  1.00 85.01           C  
ATOM    622  C   PHE A  77       7.427  -3.958   0.805  1.00 85.01           C  
ATOM    623  CB  PHE A  77       7.473  -6.333   0.016  1.00 85.01           C  
ATOM    624  O   PHE A  77       6.412  -3.282   0.624  1.00 85.01           O  
ATOM    625  CG  PHE A  77       7.373  -7.799   0.343  1.00 85.01           C  
ATOM    626  CD1 PHE A  77       8.504  -8.525   0.697  1.00 85.01           C  
ATOM    627  CD2 PHE A  77       6.147  -8.450   0.297  1.00 85.01           C  
ATOM    628  CE1 PHE A  77       8.414  -9.882   1.000  1.00 85.01           C  
ATOM    629  CE2 PHE A  77       6.050  -9.806   0.599  1.00 85.01           C  
ATOM    630  CZ  PHE A  77       7.184 -10.520   0.950  1.00 85.01           C  
ATOM    631  N   SER A  78       8.633  -3.439   0.929  1.00 81.05           N  
ATOM    632  CA  SER A  78       8.917  -2.110   0.396  1.00 81.05           C  
ATOM    633  C   SER A  78      10.331  -2.033  -0.171  1.00 81.05           C  
ATOM    634  CB  SER A  78       8.735  -1.047   1.480  1.00 81.05           C  
ATOM    635  O   SER A  78      11.088  -3.003  -0.099  1.00 81.05           O  
ATOM    636  OG  SER A  78       9.828  -1.056   2.382  1.00 81.05           O  
ATOM    637  N   ASP A  79      10.579  -0.876  -0.925  1.00 72.80           N  
ATOM    638  CA  ASP A  79      11.859  -0.665  -1.594  1.00 72.80           C  
ATOM    639  C   ASP A  79      13.011  -0.679  -0.591  1.00 72.80           C  
ATOM    640  CB  ASP A  79      11.850   0.656  -2.365  1.00 72.80           C  
ATOM    641  O   ASP A  79      14.137  -1.045  -0.937  1.00 72.80           O  
ATOM    642  CG  ASP A  79      11.530   1.854  -1.488  1.00 72.80           C  
ATOM    643  OD1 ASP A  79      11.153   1.664  -0.312  1.00 72.80           O  
ATOM    644  OD2 ASP A  79      11.653   2.997  -1.979  1.00 72.80           O  
ATOM    645  N   GLN A  80      12.756  -0.356   0.747  1.00 63.32           N  
ATOM    646  CA  GLN A  80      13.767  -0.298   1.797  1.00 63.32           C  
ATOM    647  C   GLN A  80      13.585  -1.433   2.800  1.00 63.32           C  
ATOM    648  CB  GLN A  80      13.718   1.051   2.517  1.00 63.32           C  
ATOM    649  O   GLN A  80      14.261  -1.473   3.830  1.00 63.32           O  
ATOM    650  CG  GLN A  80      14.178   2.222   1.659  1.00 63.32           C  
ATOM    651  CD  GLN A  80      14.374   3.495   2.461  1.00 63.32           C  
ATOM    652  NE2 GLN A  80      14.869   4.540   1.804  1.00 63.32           N  
ATOM    653  OE1 GLN A  80      14.083   3.541   3.660  1.00 63.32           O  
ATOM    654  N   SER A  81      13.031  -2.580   2.384  1.00 49.34           N  
ATOM    655  CA  SER A  81      12.777  -3.478   3.506  1.00 49.34           C  
ATOM    656  C   SER A  81      14.064  -4.143   3.982  1.00 49.34           C  
ATOM    657  CB  SER A  81      11.754  -4.546   3.117  1.00 49.34           C  
ATOM    658  O   SER A  81      14.798  -4.730   3.184  1.00 49.34           O  
ATOM    659  OG  SER A  81      10.626  -3.959   2.492  1.00 49.34           O  
ATOM    660  N   PRO A  82      14.731  -3.736   5.128  1.00 43.03           N  
ATOM    661  CA  PRO A  82      15.527  -4.727   5.856  1.00 43.03           C  
ATOM    662  C   PRO A  82      14.676  -5.623   6.753  1.00 43.03           C  
ATOM    663  CB  PRO A  82      16.483  -3.870   6.689  1.00 43.03           C  
ATOM    664  O   PRO A  82      15.206  -6.300   7.637  1.00 43.03           O  
ATOM    665  CG  PRO A  82      15.758  -2.578   6.893  1.00 43.03           C  
ATOM    666  CD  PRO A  82      14.456  -2.639   6.148  1.00 43.03           C  
ATOM    667  N   ASP A  83      13.648  -6.469   6.321  1.00 43.79           N  
ATOM    668  CA  ASP A  83      13.275  -7.266   7.486  1.00 43.79           C  
ATOM    669  C   ASP A  83      12.906  -8.691   7.080  1.00 43.79           C  
ATOM    670  CB  ASP A  83      12.110  -6.612   8.232  1.00 43.79           C  
ATOM    671  O   ASP A  83      12.050  -8.894   6.217  1.00 43.79           O  
ATOM    672  CG  ASP A  83      12.551  -5.485   9.149  1.00 43.79           C  
ATOM    673  OD1 ASP A  83      13.741  -5.438   9.530  1.00 43.79           O  
ATOM    674  OD2 ASP A  83      11.701  -4.637   9.496  1.00 43.79           O  
ATOM    675  N   GLN A  84      13.929  -9.524   6.846  1.00 45.18           N  
ATOM    676  CA  GLN A  84      14.511 -10.801   7.243  1.00 45.18           C  
ATOM    677  C   GLN A  84      13.570 -11.572   8.164  1.00 45.18           C  
ATOM    678  CB  GLN A  84      15.860 -10.585   7.933  1.00 45.18           C  
ATOM    679  O   GLN A  84      13.955 -12.591   8.742  1.00 45.18           O  
ATOM    680  CG  GLN A  84      17.054 -10.692   6.994  1.00 45.18           C  
ATOM    681  CD  GLN A  84      18.361 -10.305   7.661  1.00 45.18           C  
ATOM    682  NE2 GLN A  84      19.457 -10.402   6.917  1.00 45.18           N  
ATOM    683  OE1 GLN A  84      18.384  -9.921   8.835  1.00 45.18           O  
ATOM    684  N   LEU A  85      12.177 -11.381   8.182  1.00 42.94           N  
ATOM    685  CA  LEU A  85      11.592 -12.346   9.106  1.00 42.94           C  
ATOM    686  C   LEU A  85      10.649 -13.296   8.374  1.00 42.94           C  
ATOM    687  CB  LEU A  85      10.840 -11.626  10.228  1.00 42.94           C  
ATOM    688  O   LEU A  85      10.413 -14.417   8.831  1.00 42.94           O  
ATOM    689  CG  LEU A  85      11.672 -11.206  11.441  1.00 42.94           C  
ATOM    690  CD1 LEU A  85      11.063  -9.973  12.100  1.00 42.94           C  
ATOM    691  CD2 LEU A  85      11.780 -12.354  12.439  1.00 42.94           C  
ATOM    692  N   TRP A  86      10.721 -13.309   6.989  1.00 46.30           N  
ATOM    693  CA  TRP A  86       9.721 -14.236   6.469  1.00 46.30           C  
ATOM    694  C   TRP A  86      10.259 -14.993   5.259  1.00 46.30           C  
ATOM    695  CB  TRP A  86       8.439 -13.489   6.091  1.00 46.30           C  
ATOM    696  O   TRP A  86       9.881 -16.143   5.020  1.00 46.30           O  
ATOM    697  CG  TRP A  86       7.777 -12.794   7.242  1.00 46.30           C  
ATOM    698  CD1 TRP A  86       7.978 -11.505   7.652  1.00 46.30           C  
ATOM    699  CD2 TRP A  86       6.810 -13.353   8.136  1.00 46.30           C  
ATOM    700  CE2 TRP A  86       6.466 -12.345   9.064  1.00 46.30           C  
ATOM    701  CE3 TRP A  86       6.199 -14.610   8.241  1.00 46.30           C  
ATOM    702  NE1 TRP A  86       7.193 -11.229   8.747  1.00 46.30           N  
ATOM    703  CH2 TRP A  86       4.954 -13.795  10.166  1.00 46.30           C  
ATOM    704  CZ2 TRP A  86       5.537 -12.557  10.086  1.00 46.30           C  
ATOM    705  CZ3 TRP A  86       5.274 -14.818   9.258  1.00 46.30           C  
ATOM    706  N   LEU A  87      11.647 -14.886   4.976  1.00 45.54           N  
ATOM    707  CA  LEU A  87      12.138 -15.699   3.869  1.00 45.54           C  
ATOM    708  C   LEU A  87      13.662 -15.692   3.823  1.00 45.54           C  
ATOM    709  CB  LEU A  87      11.573 -15.192   2.540  1.00 45.54           C  
ATOM    710  O   LEU A  87      14.295 -14.719   4.238  1.00 45.54           O  
ATOM    711  CG  LEU A  87      10.120 -15.562   2.235  1.00 45.54           C  
ATOM    712  CD1 LEU A  87       9.508 -14.553   1.269  1.00 45.54           C  
ATOM    713  CD2 LEU A  87      10.036 -16.974   1.665  1.00 45.54           C  
ATOM    714  N   ASP A  88      14.368 -16.800   4.126  1.00 43.98           N  
ATOM    715  CA  ASP A  88      15.716 -17.228   3.764  1.00 43.98           C  
ATOM    716  C   ASP A  88      16.260 -16.404   2.599  1.00 43.98           C  
ATOM    717  CB  ASP A  88      15.729 -18.716   3.408  1.00 43.98           C  
ATOM    718  O   ASP A  88      16.635 -16.957   1.563  1.00 43.98           O  
ATOM    719  CG  ASP A  88      15.590 -19.617   4.622  1.00 43.98           C  
ATOM    720  OD1 ASP A  88      15.920 -19.182   5.746  1.00 43.98           O  
ATOM    721  OD2 ASP A  88      15.149 -20.775   4.452  1.00 43.98           O  
ATOM    722  N   ARG A  89      15.848 -15.135   2.355  1.00 46.26           N  
ATOM    723  CA  ARG A  89      16.568 -14.343   1.363  1.00 46.26           C  
ATOM    724  C   ARG A  89      17.969 -13.994   1.852  1.00 46.26           C  
ATOM    725  CB  ARG A  89      15.795 -13.065   1.031  1.00 46.26           C  
ATOM    726  O   ARG A  89      18.129 -13.178   2.762  1.00 46.26           O  
ATOM    727  CG  ARG A  89      14.743 -13.245  -0.052  1.00 46.26           C  
ATOM    728  CD  ARG A  89      14.183 -11.910  -0.522  1.00 46.26           C  
ATOM    729  NE  ARG A  89      13.277 -12.074  -1.656  1.00 46.26           N  
ATOM    730  NH1 ARG A  89      12.882  -9.814  -1.932  1.00 46.26           N  
ATOM    731  NH2 ARG A  89      11.874 -11.337  -3.318  1.00 46.26           N  
ATOM    732  CZ  ARG A  89      12.680 -11.075  -2.299  1.00 46.26           C  
ATOM    733  N   GLU A  90      18.680 -15.037   2.491  1.00 38.52           N  
ATOM    734  CA  GLU A  90      20.068 -15.047   2.943  1.00 38.52           C  
ATOM    735  C   GLU A  90      21.033 -15.078   1.760  1.00 38.52           C  
ATOM    736  CB  GLU A  90      20.326 -16.243   3.863  1.00 38.52           C  
ATOM    737  O   GLU A  90      21.015 -16.017   0.962  1.00 38.52           O  
ATOM    738  CG  GLU A  90      20.118 -15.939   5.339  1.00 38.52           C  
ATOM    739  CD  GLU A  90      20.564 -17.069   6.254  1.00 38.52           C  
ATOM    740  OE1 GLU A  90      20.515 -16.902   7.493  1.00 38.52           O  
ATOM    741  OE2 GLU A  90      20.968 -18.129   5.726  1.00 38.52           O  
ATOM    742  N   ASP A  91      21.273 -13.860   1.165  1.00 39.40           N  
ATOM    743  CA  ASP A  91      22.690 -13.607   0.923  1.00 39.40           C  
ATOM    744  C   ASP A  91      22.932 -12.145   0.553  1.00 39.40           C  
ATOM    745  CB  ASP A  91      23.217 -14.523  -0.183  1.00 39.40           C  
ATOM    746  O   ASP A  91      22.394 -11.654  -0.441  1.00 39.40           O  
ATOM    747  CG  ASP A  91      23.463 -15.945   0.291  1.00 39.40           C  
ATOM    748  OD1 ASP A  91      23.611 -16.163   1.513  1.00 39.40           O  
ATOM    749  OD2 ASP A  91      23.512 -16.854  -0.565  1.00 39.40           O  
ATOM    750  N   GLY A  92      22.653 -11.158   1.438  1.00 40.00           N  
ATOM    751  CA  GLY A  92      23.507  -9.983   1.505  1.00 40.00           C  
ATOM    752  C   GLY A  92      23.504  -9.169   0.225  1.00 40.00           C  
ATOM    753  O   GLY A  92      24.217  -8.169   0.117  1.00 40.00           O  
ATOM    754  N   THR A  93      22.352  -9.069  -0.638  1.00 42.17           N  
ATOM    755  CA  THR A  93      22.417  -8.124  -1.747  1.00 42.17           C  
ATOM    756  C   THR A  93      21.174  -7.239  -1.777  1.00 42.17           C  
ATOM    757  CB  THR A  93      22.563  -8.853  -3.096  1.00 42.17           C  
ATOM    758  O   THR A  93      21.080  -6.319  -2.592  1.00 42.17           O  
ATOM    759  CG2 THR A  93      23.972  -9.412  -3.268  1.00 42.17           C  
ATOM    760  OG1 THR A  93      21.623  -9.933  -3.153  1.00 42.17           O  
ATOM    761  N   ALA A  94      20.142  -7.466  -0.963  1.00 42.06           N  
ATOM    762  CA  ALA A  94      18.855  -6.777  -1.005  1.00 42.06           C  
ATOM    763  C   ALA A  94      18.981  -5.346  -0.489  1.00 42.06           C  
ATOM    764  CB  ALA A  94      17.815  -7.542  -0.190  1.00 42.06           C  
ATOM    765  O   ALA A  94      18.306  -4.440  -0.982  1.00 42.06           O  
ATOM    766  N   VAL A  95      20.037  -5.081   0.354  1.00 47.75           N  
ATOM    767  CA  VAL A  95      20.269  -3.716   0.814  1.00 47.75           C  
ATOM    768  C   VAL A  95      20.993  -2.921  -0.271  1.00 47.75           C  
ATOM    769  CB  VAL A  95      21.083  -3.690   2.127  1.00 47.75           C  
ATOM    770  O   VAL A  95      20.719  -1.734  -0.467  1.00 47.75           O  
ATOM    771  CG1 VAL A  95      21.390  -2.253   2.544  1.00 47.75           C  
ATOM    772  CG2 VAL A  95      20.329  -4.422   3.236  1.00 47.75           C  
ATOM    773  N   ASP A  96      21.645  -3.670  -1.298  1.00 53.56           N  
ATOM    774  CA  ASP A  96      22.498  -3.001  -2.276  1.00 53.56           C  
ATOM    775  C   ASP A  96      21.823  -2.941  -3.644  1.00 53.56           C  
ATOM    776  CB  ASP A  96      23.848  -3.714  -2.386  1.00 53.56           C  
ATOM    777  O   ASP A  96      22.183  -2.113  -4.484  1.00 53.56           O  
ATOM    778  CG  ASP A  96      24.706  -3.554  -1.143  1.00 53.56           C  
ATOM    779  OD1 ASP A  96      24.559  -2.541  -0.426  1.00 53.56           O  
ATOM    780  OD2 ASP A  96      25.538  -4.449  -0.880  1.00 53.56           O  
ATOM    781  N   ASP A  97      20.545  -3.727  -3.768  1.00 72.53           N  
ATOM    782  CA  ASP A  97      19.906  -3.748  -5.080  1.00 72.53           C  
ATOM    783  C   ASP A  97      18.405  -3.495  -4.964  1.00 72.53           C  
ATOM    784  CB  ASP A  97      20.162  -5.084  -5.781  1.00 72.53           C  
ATOM    785  O   ASP A  97      17.621  -4.436  -4.817  1.00 72.53           O  
ATOM    786  CG  ASP A  97      19.718  -5.086  -7.233  1.00 72.53           C  
ATOM    787  OD1 ASP A  97      19.159  -4.071  -7.701  1.00 72.53           O  
ATOM    788  OD2 ASP A  97      19.925  -6.114  -7.914  1.00 72.53           O  
ATOM    789  N   ILE A  98      17.988  -2.213  -4.768  1.00 81.94           N  
ATOM    790  CA  ILE A  98      16.609  -1.751  -4.654  1.00 81.94           C  
ATOM    791  C   ILE A  98      15.767  -2.357  -5.774  1.00 81.94           C  
ATOM    792  CB  ILE A  98      16.525  -0.209  -4.693  1.00 81.94           C  
ATOM    793  O   ILE A  98      14.636  -2.791  -5.544  1.00 81.94           O  
ATOM    794  CG1 ILE A  98      17.178   0.394  -3.445  1.00 81.94           C  
ATOM    795  CG2 ILE A  98      15.069   0.249  -4.825  1.00 81.94           C  
ATOM    796  CD1 ILE A  98      17.305   1.911  -3.483  1.00 81.94           C  
ATOM    797  N   LEU A  99      16.319  -2.487  -6.859  1.00 87.33           N  
ATOM    798  CA  LEU A  99      15.619  -2.983  -8.039  1.00 87.33           C  
ATOM    799  C   LEU A  99      15.219  -4.444  -7.859  1.00 87.33           C  
ATOM    800  CB  LEU A  99      16.495  -2.832  -9.285  1.00 87.33           C  
ATOM    801  O   LEU A  99      14.138  -4.854  -8.289  1.00 87.33           O  
ATOM    802  CG  LEU A  99      15.845  -3.202 -10.620  1.00 87.33           C  
ATOM    803  CD1 LEU A  99      14.555  -2.414 -10.817  1.00 87.33           C  
ATOM    804  CD2 LEU A  99      16.812  -2.954 -11.773  1.00 87.33           C  
ATOM    805  N   ALA A 100      15.998  -5.210  -7.250  1.00 84.26           N  
ATOM    806  CA  ALA A 100      15.699  -6.623  -7.031  1.00 84.26           C  
ATOM    807  C   ALA A 100      14.400  -6.794  -6.249  1.00 84.26           C  
ATOM    808  CB  ALA A 100      16.852  -7.304  -6.298  1.00 84.26           C  
ATOM    809  O   ALA A 100      13.600  -7.684  -6.548  1.00 84.26           O  
ATOM    810  N   ASN A 101      14.132  -5.888  -5.352  1.00 83.69           N  
ATOM    811  CA  ASN A 101      12.934  -5.949  -4.521  1.00 83.69           C  
ATOM    812  C   ASN A 101      11.694  -5.504  -5.291  1.00 83.69           C  
ATOM    813  CB  ASN A 101      13.110  -5.099  -3.261  1.00 83.69           C  
ATOM    814  O   ASN A 101      10.572  -5.872  -4.938  1.00 83.69           O  
ATOM    815  CG  ASN A 101      14.112  -5.694  -2.291  1.00 83.69           C  
ATOM    816  ND2 ASN A 101      14.727  -4.843  -1.479  1.00 83.69           N  
ATOM    817  OD1 ASN A 101      14.331  -6.908  -2.273  1.00 83.69           O  
ATOM    818  N   GLN A 102      11.939  -4.820  -6.344  1.00 91.28           N  
ATOM    819  CA  GLN A 102      10.834  -4.215  -7.079  1.00 91.28           C  
ATOM    820  C   GLN A 102      10.259  -5.186  -8.107  1.00 91.28           C  
ATOM    821  CB  GLN A 102      11.289  -2.928  -7.770  1.00 91.28           C  
ATOM    822  O   GLN A 102       9.116  -5.033  -8.541  1.00 91.28           O  
ATOM    823  CG  GLN A 102      11.699  -1.824  -6.804  1.00 91.28           C  
ATOM    824  CD  GLN A 102      12.271  -0.609  -7.511  1.00 91.28           C  
ATOM    825  NE2 GLN A 102      12.469   0.472  -6.765  1.00 91.28           N  
ATOM    826  OE1 GLN A 102      12.535  -0.643  -8.717  1.00 91.28           O  
ATOM    827  N   PHE A 103      11.036  -6.196  -8.461  1.00 91.27           N  
ATOM    828  CA  PHE A 103      10.595  -7.120  -9.499  1.00 91.27           C  
ATOM    829  C   PHE A 103       9.329  -7.852  -9.069  1.00 91.27           C  
ATOM    830  CB  PHE A 103      11.699  -8.130  -9.827  1.00 91.27           C  
ATOM    831  O   PHE A 103       8.574  -8.344  -9.911  1.00 91.27           O  
ATOM    832  CG  PHE A 103      12.790  -7.573 -10.702  1.00 91.27           C  
ATOM    833  CD1 PHE A 103      12.496  -7.047 -11.954  1.00 91.27           C  
ATOM    834  CD2 PHE A 103      14.111  -7.576 -10.271  1.00 91.27           C  
ATOM    835  CE1 PHE A 103      13.504  -6.531 -12.765  1.00 91.27           C  
ATOM    836  CE2 PHE A 103      15.123  -7.062 -11.076  1.00 91.27           C  
ATOM    837  CZ  PHE A 103      14.818  -6.541 -12.323  1.00 91.27           C  
ATOM    838  N   CYS A 104       9.106  -7.950  -7.805  1.00 90.57           N  
ATOM    839  CA  CYS A 104       7.916  -8.620  -7.292  1.00 90.57           C  
ATOM    840  C   CYS A 104       6.654  -7.850  -7.662  1.00 90.57           C  
ATOM    841  CB  CYS A 104       8.003  -8.777  -5.774  1.00 90.57           C  
ATOM    842  O   CYS A 104       5.542  -8.340  -7.462  1.00 90.57           O  
ATOM    843  SG  CYS A 104       8.039  -7.208  -4.881  1.00 90.57           S  
ATOM    844  N   LEU A 105       6.770  -6.675  -8.190  1.00 93.58           N  
ATOM    845  CA  LEU A 105       5.647  -5.854  -8.627  1.00 93.58           C  
ATOM    846  C   LEU A 105       5.158  -6.290 -10.005  1.00 93.58           C  
ATOM    847  CB  LEU A 105       6.044  -4.375  -8.658  1.00 93.58           C  
ATOM    848  O   LEU A 105       4.053  -5.932 -10.418  1.00 93.58           O  
ATOM    849  CG  LEU A 105       6.279  -3.708  -7.302  1.00 93.58           C  
ATOM    850  CD1 LEU A 105       6.890  -2.324  -7.492  1.00 93.58           C  
ATOM    851  CD2 LEU A 105       4.976  -3.620  -6.516  1.00 93.58           C  
ATOM    852  N   LEU A 106       5.943  -6.982 -10.727  1.00 93.11           N  
ATOM    853  CA  LEU A 106       5.572  -7.470 -12.051  1.00 93.11           C  
ATOM    854  C   LEU A 106       4.558  -8.604 -11.948  1.00 93.11           C  
ATOM    855  CB  LEU A 106       6.812  -7.946 -12.813  1.00 93.11           C  
ATOM    856  O   LEU A 106       4.470  -9.272 -10.915  1.00 93.11           O  
ATOM    857  CG  LEU A 106       7.770  -6.857 -13.297  1.00 93.11           C  
ATOM    858  CD1 LEU A 106       9.091  -7.474 -13.745  1.00 93.11           C  
ATOM    859  CD2 LEU A 106       7.138  -6.053 -14.428  1.00 93.11           C  
ATOM    860  N   PRO A 107       3.793  -8.826 -13.083  1.00 90.54           N  
ATOM    861  CA  PRO A 107       2.904  -9.990 -13.088  1.00 90.54           C  
ATOM    862  C   PRO A 107       3.659 -11.310 -12.943  1.00 90.54           C  
ATOM    863  CB  PRO A 107       2.216  -9.902 -14.453  1.00 90.54           C  
ATOM    864  O   PRO A 107       4.870 -11.361 -13.171  1.00 90.54           O  
ATOM    865  CG  PRO A 107       2.386  -8.478 -14.875  1.00 90.54           C  
ATOM    866  CD  PRO A 107       3.665  -7.956 -14.286  1.00 90.54           C  
ATOM    867  N   HIS A 108       2.930 -12.331 -12.601  1.00 84.74           N  
ATOM    868  CA  HIS A 108       3.523 -13.650 -12.414  1.00 84.74           C  
ATOM    869  C   HIS A 108       4.050 -14.209 -13.732  1.00 84.74           C  
ATOM    870  CB  HIS A 108       2.504 -14.615 -11.805  1.00 84.74           C  
ATOM    871  O   HIS A 108       3.340 -14.206 -14.740  1.00 84.74           O  
ATOM    872  CG  HIS A 108       2.285 -14.409 -10.340  1.00 84.74           C  
ATOM    873  CD2 HIS A 108       2.741 -15.098  -9.268  1.00 84.74           C  
ATOM    874  ND1 HIS A 108       1.507 -13.387  -9.840  1.00 84.74           N  
ATOM    875  CE1 HIS A 108       1.495 -13.457  -8.520  1.00 84.74           C  
ATOM    876  NE2 HIS A 108       2.236 -14.486  -8.147  1.00 84.74           N  
ATOM    877  N   PHE A 109       5.477 -14.409 -13.949  1.00 72.11           N  
ATOM    878  CA  PHE A 109       6.171 -14.805 -15.170  1.00 72.11           C  
ATOM    879  C   PHE A 109       6.477 -16.298 -15.159  1.00 72.11           C  
ATOM    880  CB  PHE A 109       7.467 -14.004 -15.336  1.00 72.11           C  
ATOM    881  O   PHE A 109       6.548 -16.930 -16.215  1.00 72.11           O  
ATOM    882  CG  PHE A 109       7.264 -12.513 -15.327  1.00 72.11           C  
ATOM    883  CD1 PHE A 109       6.764 -11.859 -16.446  1.00 72.11           C  
ATOM    884  CD2 PHE A 109       7.575 -11.765 -14.199  1.00 72.11           C  
ATOM    885  CE1 PHE A 109       6.575 -10.479 -16.441  1.00 72.11           C  
ATOM    886  CE2 PHE A 109       7.390 -10.386 -14.186  1.00 72.11           C  
ATOM    887  CZ  PHE A 109       6.891  -9.744 -15.308  1.00 72.11           C  
ATOM    888  N   HIS A 110       6.060 -17.177 -14.056  1.00 67.21           N  
ATOM    889  CA  HIS A 110       6.372 -18.598 -13.965  1.00 67.21           C  
ATOM    890  C   HIS A 110       6.136 -19.125 -12.553  1.00 67.21           C  
ATOM    891  CB  HIS A 110       7.820 -18.857 -14.387  1.00 67.21           C  
ATOM    892  O   HIS A 110       6.082 -18.348 -11.597  1.00 67.21           O  
ATOM    893  CG  HIS A 110       8.165 -20.309 -14.486  1.00 67.21           C  
ATOM    894  CD2 HIS A 110       9.216 -21.008 -13.997  1.00 67.21           C  
ATOM    895  ND1 HIS A 110       7.379 -21.216 -15.162  1.00 67.21           N  
ATOM    896  CE1 HIS A 110       7.932 -22.414 -15.083  1.00 67.21           C  
ATOM    897  NE2 HIS A 110       9.048 -22.315 -14.382  1.00 67.21           N  
ATOM    898  N   GLU A 111       5.954 -20.494 -12.498  1.00 60.65           N  
ATOM    899  CA  GLU A 111       5.819 -21.161 -11.206  1.00 60.65           C  
ATOM    900  C   GLU A 111       7.128 -21.116 -10.423  1.00 60.65           C  
ATOM    901  CB  GLU A 111       5.368 -22.611 -11.394  1.00 60.65           C  
ATOM    902  O   GLU A 111       8.185 -21.469 -10.950  1.00 60.65           O  
ATOM    903  CG  GLU A 111       3.884 -22.759 -11.697  1.00 60.65           C  
ATOM    904  CD  GLU A 111       3.441 -24.207 -11.836  1.00 60.65           C  
ATOM    905  OE1 GLU A 111       2.241 -24.453 -12.097  1.00 60.65           O  
ATOM    906  OE2 GLU A 111       4.301 -25.103 -11.683  1.00 60.65           O  
ATOM    907  N   THR A 112       7.385 -20.121  -9.688  1.00 58.86           N  
ATOM    908  CA  THR A 112       8.580 -19.942  -8.871  1.00 58.86           C  
ATOM    909  C   THR A 112       8.596 -20.935  -7.712  1.00 58.86           C  
ATOM    910  CB  THR A 112       8.671 -18.506  -8.321  1.00 58.86           C  
ATOM    911  O   THR A 112       7.567 -21.527  -7.380  1.00 58.86           O  
ATOM    912  CG2 THR A 112       9.132 -17.532  -9.400  1.00 58.86           C  
ATOM    913  OG1 THR A 112       7.381 -18.100  -7.847  1.00 58.86           O  
ATOM    914  N   ALA A 113       9.779 -21.454  -7.407  1.00 55.34           N  
ATOM    915  CA  ALA A 113      10.073 -22.257  -6.222  1.00 55.34           C  
ATOM    916  C   ALA A 113       9.308 -21.741  -5.007  1.00 55.34           C  
ATOM    917  CB  ALA A 113      11.573 -22.261  -5.941  1.00 55.34           C  
ATOM    918  O   ALA A 113       8.943 -20.565  -4.948  1.00 55.34           O  
ATOM    919  N   LYS A 114       8.651 -22.561  -4.243  1.00 54.61           N  
ATOM    920  CA  LYS A 114       7.748 -22.482  -3.099  1.00 54.61           C  
ATOM    921  C   LYS A 114       8.241 -21.461  -2.078  1.00 54.61           C  
ATOM    922  CB  LYS A 114       7.598 -23.854  -2.439  1.00 54.61           C  
ATOM    923  O   LYS A 114       7.441 -20.738  -1.480  1.00 54.61           O  
ATOM    924  CG  LYS A 114       6.378 -24.635  -2.904  1.00 54.61           C  
ATOM    925  CD  LYS A 114       6.205 -25.925  -2.112  1.00 54.61           C  
ATOM    926  CE  LYS A 114       5.039 -26.752  -2.637  1.00 54.61           C  
ATOM    927  NZ  LYS A 114       4.858 -28.012  -1.857  1.00 54.61           N  
ATOM    928  N   ASN A 115       9.490 -20.794  -2.317  1.00 57.06           N  
ATOM    929  CA  ASN A 115       9.939 -19.917  -1.241  1.00 57.06           C  
ATOM    930  C   ASN A 115      10.382 -18.557  -1.774  1.00 57.06           C  
ATOM    931  CB  ASN A 115      11.073 -20.573  -0.451  1.00 57.06           C  
ATOM    932  O   ASN A 115      10.814 -17.696  -1.006  1.00 57.06           O  
ATOM    933  CG  ASN A 115      10.611 -21.779   0.343  1.00 57.06           C  
ATOM    934  ND2 ASN A 115      11.525 -22.707   0.598  1.00 57.06           N  
ATOM    935  OD1 ASN A 115       9.441 -21.877   0.722  1.00 57.06           O  
ATOM    936  N   ASP A 116      10.140 -18.236  -3.125  1.00 65.83           N  
ATOM    937  CA  ASP A 116      10.473 -16.934  -3.696  1.00 65.83           C  
ATOM    938  C   ASP A 116       9.215 -16.186  -4.130  1.00 65.83           C  
ATOM    939  CB  ASP A 116      11.424 -17.097  -4.883  1.00 65.83           C  
ATOM    940  O   ASP A 116       8.301 -16.780  -4.705  1.00 65.83           O  
ATOM    941  CG  ASP A 116      12.181 -15.823  -5.216  1.00 65.83           C  
ATOM    942  OD1 ASP A 116      12.040 -14.821  -4.483  1.00 65.83           O  
ATOM    943  OD2 ASP A 116      12.923 -15.821  -6.222  1.00 65.83           O  
ATOM    944  N   ILE A 117       9.063 -14.956  -3.449  1.00 64.93           N  
ATOM    945  CA  ILE A 117       7.908 -14.180  -3.887  1.00 64.93           C  
ATOM    946  C   ILE A 117       8.176 -13.590  -5.269  1.00 64.93           C  
ATOM    947  CB  ILE A 117       7.568 -13.057  -2.881  1.00 64.93           C  
ATOM    948  O   ILE A 117       9.017 -12.702  -5.420  1.00 64.93           O  
ATOM    949  CG1 ILE A 117       7.283 -13.648  -1.496  1.00 64.93           C  
ATOM    950  CG2 ILE A 117       6.380 -12.228  -3.379  1.00 64.93           C  
ATOM    951  CD1 ILE A 117       7.138 -12.606  -0.396  1.00 64.93           C  
ATOM    952  N   SER A 118       7.641 -14.195  -6.258  1.00 78.70           N  
ATOM    953  CA  SER A 118       7.828 -13.775  -7.643  1.00 78.70           C  
ATOM    954  C   SER A 118       6.912 -12.607  -7.995  1.00 78.70           C  
ATOM    955  CB  SER A 118       7.569 -14.941  -8.598  1.00 78.70           C  
ATOM    956  O   SER A 118       7.230 -11.806  -8.876  1.00 78.70           O  
ATOM    957  OG  SER A 118       6.235 -15.405  -8.475  1.00 78.70           O  
ATOM    958  N   SER A 119       5.844 -12.521  -7.124  1.00 88.20           N  
ATOM    959  CA  SER A 119       4.855 -11.461  -7.291  1.00 88.20           C  
ATOM    960  C   SER A 119       4.024 -11.275  -6.026  1.00 88.20           C  
ATOM    961  CB  SER A 119       3.935 -11.768  -8.474  1.00 88.20           C  
ATOM    962  O   SER A 119       3.702 -12.247  -5.340  1.00 88.20           O  
ATOM    963  OG  SER A 119       2.991 -10.728  -8.659  1.00 88.20           O  
ATOM    964  N   VAL A 120       3.798 -10.028  -5.738  1.00 91.34           N  
ATOM    965  CA  VAL A 120       2.949  -9.776  -4.579  1.00 91.34           C  
ATOM    966  C   VAL A 120       1.480  -9.875  -4.983  1.00 91.34           C  
ATOM    967  CB  VAL A 120       3.237  -8.392  -3.954  1.00 91.34           C  
ATOM    968  O   VAL A 120       1.139  -9.698  -6.155  1.00 91.34           O  
ATOM    969  CG1 VAL A 120       4.644  -8.351  -3.360  1.00 91.34           C  
ATOM    970  CG2 VAL A 120       3.061  -7.289  -4.996  1.00 91.34           C  
ATOM    971  N   ASP A 121       0.590 -10.134  -3.936  1.00 90.49           N  
ATOM    972  CA  ASP A 121      -0.844 -10.273  -4.171  1.00 90.49           C  
ATOM    973  C   ASP A 121      -1.492  -8.914  -4.430  1.00 90.49           C  
ATOM    974  CB  ASP A 121      -1.519 -10.959  -2.981  1.00 90.49           C  
ATOM    975  O   ASP A 121      -2.323  -8.779  -5.330  1.00 90.49           O  
ATOM    976  CG  ASP A 121      -1.036 -12.382  -2.766  1.00 90.49           C  
ATOM    977  OD1 ASP A 121      -1.144 -13.210  -3.696  1.00 90.49           O  
ATOM    978  OD2 ASP A 121      -0.547 -12.680  -1.655  1.00 90.49           O  
ATOM    979  N   LYS A 122      -1.124  -7.959  -3.641  1.00 92.78           N  
ATOM    980  CA  LYS A 122      -1.689  -6.617  -3.751  1.00 92.78           C  
ATOM    981  C   LYS A 122      -0.606  -5.551  -3.603  1.00 92.78           C  
ATOM    982  CB  LYS A 122      -2.780  -6.405  -2.701  1.00 92.78           C  
ATOM    983  O   LYS A 122       0.424  -5.789  -2.970  1.00 92.78           O  
ATOM    984  CG  LYS A 122      -3.981  -7.324  -2.862  1.00 92.78           C  
ATOM    985  CD  LYS A 122      -5.063  -7.016  -1.835  1.00 92.78           C  
ATOM    986  CE  LYS A 122      -6.267  -7.933  -1.997  1.00 92.78           C  
ATOM    987  NZ  LYS A 122      -7.362  -7.585  -1.043  1.00 92.78           N  
ATOM    988  N   VAL A 123      -0.883  -4.415  -4.292  1.00 93.51           N  
ATOM    989  CA  VAL A 123       0.018  -3.271  -4.213  1.00 93.51           C  
ATOM    990  C   VAL A 123      -0.734  -2.057  -3.670  1.00 93.51           C  
ATOM    991  CB  VAL A 123       0.639  -2.941  -5.588  1.00 93.51           C  
ATOM    992  O   VAL A 123      -1.851  -1.766  -4.104  1.00 93.51           O  
ATOM    993  CG1 VAL A 123       1.595  -1.754  -5.479  1.00 93.51           C  
ATOM    994  CG2 VAL A 123       1.362  -4.162  -6.154  1.00 93.51           C  
ATOM    995  N   ILE A 124      -0.107  -1.458  -2.647  1.00 93.98           N  
ATOM    996  CA  ILE A 124      -0.614  -0.186  -2.146  1.00 93.98           C  
ATOM    997  C   ILE A 124       0.177   0.965  -2.764  1.00 93.98           C  
ATOM    998  CB  ILE A 124      -0.545  -0.117  -0.604  1.00 93.98           C  
ATOM    999  O   ILE A 124       1.360   1.143  -2.465  1.00 93.98           O  
ATOM   1000  CG1 ILE A 124      -1.300  -1.297   0.018  1.00 93.98           C  
ATOM   1001  CG2 ILE A 124      -1.100   1.217  -0.098  1.00 93.98           C  
ATOM   1002  CD1 ILE A 124      -1.020  -1.499   1.500  1.00 93.98           C  
ATOM   1003  N   LEU A 125      -0.507   1.739  -3.638  1.00 93.67           N  
ATOM   1004  CA  LEU A 125       0.132   2.887  -4.273  1.00 93.67           C  
ATOM   1005  C   LEU A 125      -0.269   4.184  -3.578  1.00 93.67           C  
ATOM   1006  CB  LEU A 125      -0.238   2.954  -5.757  1.00 93.67           C  
ATOM   1007  O   LEU A 125      -1.426   4.603  -3.655  1.00 93.67           O  
ATOM   1008  CG  LEU A 125       0.281   4.166  -6.531  1.00 93.67           C  
ATOM   1009  CD1 LEU A 125       1.806   4.168  -6.552  1.00 93.67           C  
ATOM   1010  CD2 LEU A 125      -0.278   4.175  -7.950  1.00 93.67           C  
ATOM   1011  N   CYS A 126       0.738   4.766  -2.947  1.00 92.88           N  
ATOM   1012  CA  CYS A 126       0.489   6.021  -2.247  1.00 92.88           C  
ATOM   1013  C   CYS A 126       0.630   7.209  -3.190  1.00 92.88           C  
ATOM   1014  CB  CYS A 126       1.449   6.176  -1.068  1.00 92.88           C  
ATOM   1015  O   CYS A 126       1.739   7.545  -3.610  1.00 92.88           O  
ATOM   1016  SG  CYS A 126       1.301   4.869   0.170  1.00 92.88           S  
ATOM   1017  N   SER A 127      -0.523   7.785  -3.517  1.00 91.59           N  
ATOM   1018  CA  SER A 127      -0.518   8.929  -4.422  1.00 91.59           C  
ATOM   1019  C   SER A 127      -0.084  10.202  -3.701  1.00 91.59           C  
ATOM   1020  CB  SER A 127      -1.902   9.130  -5.040  1.00 91.59           C  
ATOM   1021  O   SER A 127      -0.329  10.357  -2.503  1.00 91.59           O  
ATOM   1022  OG  SER A 127      -2.859   9.437  -4.041  1.00 91.59           O  
ATOM   1023  N   SER A 128       0.654  11.014  -4.424  1.00 91.81           N  
ATOM   1024  CA  SER A 128       1.180  12.257  -3.868  1.00 91.81           C  
ATOM   1025  C   SER A 128       1.408  13.298  -4.958  1.00 91.81           C  
ATOM   1026  CB  SER A 128       2.488  11.997  -3.118  1.00 91.81           C  
ATOM   1027  O   SER A 128       1.302  12.992  -6.148  1.00 91.81           O  
ATOM   1028  OG  SER A 128       3.517  11.621  -4.018  1.00 91.81           O  
ATOM   1029  N   GLU A 129       1.628  14.537  -4.624  1.00 91.45           N  
ATOM   1030  CA  GLU A 129       1.954  15.622  -5.543  1.00 91.45           C  
ATOM   1031  C   GLU A 129       3.203  15.299  -6.359  1.00 91.45           C  
ATOM   1032  CB  GLU A 129       2.151  16.934  -4.779  1.00 91.45           C  
ATOM   1033  O   GLU A 129       3.287  15.646  -7.539  1.00 91.45           O  
ATOM   1034  CG  GLU A 129       0.861  17.522  -4.225  1.00 91.45           C  
ATOM   1035  CD  GLU A 129       1.076  18.809  -3.445  1.00 91.45           C  
ATOM   1036  OE1 GLU A 129       0.080  19.412  -2.983  1.00 91.45           O  
ATOM   1037  OE2 GLU A 129       2.248  19.219  -3.295  1.00 91.45           O  
ATOM   1038  N   VAL A 130       4.133  14.676  -5.712  1.00 92.80           N  
ATOM   1039  CA  VAL A 130       5.376  14.295  -6.375  1.00 92.80           C  
ATOM   1040  C   VAL A 130       5.076  13.326  -7.516  1.00 92.80           C  
ATOM   1041  CB  VAL A 130       6.376  13.659  -5.384  1.00 92.80           C  
ATOM   1042  O   VAL A 130       5.563  13.505  -8.635  1.00 92.80           O  
ATOM   1043  CG1 VAL A 130       7.587  13.097  -6.126  1.00 92.80           C  
ATOM   1044  CG2 VAL A 130       6.814  14.682  -4.338  1.00 92.80           C  
ATOM   1045  N   LEU A 131       4.269  12.316  -7.245  1.00 92.78           N  
ATOM   1046  CA  LEU A 131       3.928  11.343  -8.277  1.00 92.78           C  
ATOM   1047  C   LEU A 131       3.209  12.016  -9.442  1.00 92.78           C  
ATOM   1048  CB  LEU A 131       3.052  10.231  -7.695  1.00 92.78           C  
ATOM   1049  O   LEU A 131       3.435  11.665 -10.602  1.00 92.78           O  
ATOM   1050  CG  LEU A 131       3.767   9.177  -6.848  1.00 92.78           C  
ATOM   1051  CD1 LEU A 131       2.796   8.072  -6.445  1.00 92.78           C  
ATOM   1052  CD2 LEU A 131       4.958   8.600  -7.605  1.00 92.78           C  
ATOM   1053  N   GLN A 132       2.363  12.904  -9.055  1.00 92.53           N  
ATOM   1054  CA  GLN A 132       1.655  13.660 -10.083  1.00 92.53           C  
ATOM   1055  C   GLN A 132       2.632  14.375 -11.011  1.00 92.53           C  
ATOM   1056  CB  GLN A 132       0.700  14.671  -9.446  1.00 92.53           C  
ATOM   1057  O   GLN A 132       2.475  14.340 -12.234  1.00 92.53           O  
ATOM   1058  CG  GLN A 132      -0.150  15.433 -10.453  1.00 92.53           C  
ATOM   1059  CD  GLN A 132      -1.127  16.388  -9.793  1.00 92.53           C  
ATOM   1060  NE2 GLN A 132      -2.113  16.848 -10.555  1.00 92.53           N  
ATOM   1061  OE1 GLN A 132      -0.996  16.709  -8.607  1.00 92.53           O  
ATOM   1062  N   ARG A 133       3.586  14.954 -10.470  1.00 93.17           N  
ATOM   1063  CA  ARG A 133       4.582  15.680 -11.251  1.00 93.17           C  
ATOM   1064  C   ARG A 133       5.404  14.726 -12.111  1.00 93.17           C  
ATOM   1065  CB  ARG A 133       5.503  16.485 -10.333  1.00 93.17           C  
ATOM   1066  O   ARG A 133       5.737  15.044 -13.255  1.00 93.17           O  
ATOM   1067  CG  ARG A 133       4.819  17.656  -9.645  1.00 93.17           C  
ATOM   1068  CD  ARG A 133       5.815  18.531  -8.897  1.00 93.17           C  
ATOM   1069  NE  ARG A 133       5.150  19.628  -8.200  1.00 93.17           N  
ATOM   1070  NH1 ARG A 133       7.100  20.584  -7.413  1.00 93.17           N  
ATOM   1071  NH2 ARG A 133       5.073  21.530  -6.914  1.00 93.17           N  
ATOM   1072  CZ  ARG A 133       5.776  20.578  -7.510  1.00 93.17           C  
ATOM   1073  N   TYR A 134       5.729  13.622 -11.550  1.00 92.92           N  
ATOM   1074  CA  TYR A 134       6.465  12.631 -12.328  1.00 92.92           C  
ATOM   1075  C   TYR A 134       5.681  12.220 -13.568  1.00 92.92           C  
ATOM   1076  CB  TYR A 134       6.773  11.398 -11.473  1.00 92.92           C  
ATOM   1077  O   TYR A 134       6.246  12.111 -14.659  1.00 92.92           O  
ATOM   1078  CG  TYR A 134       7.871  11.619 -10.461  1.00 92.92           C  
ATOM   1079  CD1 TYR A 134       8.736  12.706 -10.570  1.00 92.92           C  
ATOM   1080  CD2 TYR A 134       8.047  10.743  -9.396  1.00 92.92           C  
ATOM   1081  CE1 TYR A 134       9.751  12.913  -9.642  1.00 92.92           C  
ATOM   1082  CE2 TYR A 134       9.058  10.941  -8.461  1.00 92.92           C  
ATOM   1083  OH  TYR A 134      10.906  12.228  -7.670  1.00 92.92           O  
ATOM   1084  CZ  TYR A 134       9.903  12.027  -8.592  1.00 92.92           C  
ATOM   1085  N   TYR A 135       4.396  12.051 -13.415  1.00 91.35           N  
ATOM   1086  CA  TYR A 135       3.548  11.594 -14.510  1.00 91.35           C  
ATOM   1087  C   TYR A 135       3.327  12.706 -15.529  1.00 91.35           C  
ATOM   1088  CB  TYR A 135       2.200  11.100 -13.977  1.00 91.35           C  
ATOM   1089  O   TYR A 135       2.987  12.439 -16.685  1.00 91.35           O  
ATOM   1090  CG  TYR A 135       2.161   9.616 -13.706  1.00 91.35           C  
ATOM   1091  CD1 TYR A 135       1.998   8.703 -14.746  1.00 91.35           C  
ATOM   1092  CD2 TYR A 135       2.287   9.123 -12.412  1.00 91.35           C  
ATOM   1093  CE1 TYR A 135       1.959   7.334 -14.501  1.00 91.35           C  
ATOM   1094  CE2 TYR A 135       2.250   7.756 -12.156  1.00 91.35           C  
ATOM   1095  OH  TYR A 135       2.050   5.517 -12.957  1.00 91.35           O  
ATOM   1096  CZ  TYR A 135       2.087   6.871 -13.205  1.00 91.35           C  
ATOM   1097  N   ALA A 136       3.536  13.914 -15.137  1.00 92.59           N  
ATOM   1098  CA  ALA A 136       3.360  15.046 -16.043  1.00 92.59           C  
ATOM   1099  C   ALA A 136       4.636  15.320 -16.833  1.00 92.59           C  
ATOM   1100  CB  ALA A 136       2.942  16.291 -15.265  1.00 92.59           C  
ATOM   1101  O   ALA A 136       4.599  15.977 -17.877  1.00 92.59           O  
ATOM   1102  N   ASP A 137       5.731  14.760 -16.376  1.00 95.14           N  
ATOM   1103  CA  ASP A 137       7.034  15.017 -16.981  1.00 95.14           C  
ATOM   1104  C   ASP A 137       7.293  14.069 -18.150  1.00 95.14           C  
ATOM   1105  CB  ASP A 137       8.146  14.883 -15.939  1.00 95.14           C  
ATOM   1106  O   ASP A 137       7.256  12.848 -17.986  1.00 95.14           O  
ATOM   1107  CG  ASP A 137       9.493  15.369 -16.443  1.00 95.14           C  
ATOM   1108  OD1 ASP A 137      10.010  14.814 -17.437  1.00 95.14           O  
ATOM   1109  OD2 ASP A 137      10.045  16.315 -15.840  1.00 95.14           O  
ATOM   1110  N   LYS A 138       7.692  14.593 -19.362  1.00 96.08           N  
ATOM   1111  CA  LYS A 138       7.871  13.836 -20.598  1.00 96.08           C  
ATOM   1112  C   LYS A 138       9.010  12.830 -20.467  1.00 96.08           C  
ATOM   1113  CB  LYS A 138       8.138  14.780 -21.772  1.00 96.08           C  
ATOM   1114  O   LYS A 138       8.883  11.681 -20.895  1.00 96.08           O  
ATOM   1115  CG  LYS A 138       8.195  14.086 -23.124  1.00 96.08           C  
ATOM   1116  CD  LYS A 138       8.463  15.076 -24.250  1.00 96.08           C  
ATOM   1117  CE  LYS A 138       8.608  14.372 -25.593  1.00 96.08           C  
ATOM   1118  NZ  LYS A 138       8.934  15.332 -26.689  1.00 96.08           N  
ATOM   1119  N   ARG A 139      10.083  13.205 -19.900  1.00 96.25           N  
ATOM   1120  CA  ARG A 139      11.243  12.334 -19.743  1.00 96.25           C  
ATOM   1121  C   ARG A 139      10.900  11.112 -18.898  1.00 96.25           C  
ATOM   1122  CB  ARG A 139      12.408  13.098 -19.110  1.00 96.25           C  
ATOM   1123  O   ARG A 139      11.301   9.993 -19.223  1.00 96.25           O  
ATOM   1124  CG  ARG A 139      12.981  14.193 -19.997  1.00 96.25           C  
ATOM   1125  CD  ARG A 139      14.022  15.026 -19.263  1.00 96.25           C  
ATOM   1126  NE  ARG A 139      13.409  15.896 -18.264  1.00 96.25           N  
ATOM   1127  NH1 ARG A 139      15.374  16.967 -17.690  1.00 96.25           N  
ATOM   1128  NH2 ARG A 139      13.409  17.538 -16.658  1.00 96.25           N  
ATOM   1129  CZ  ARG A 139      14.065  16.799 -17.540  1.00 96.25           C  
ATOM   1130  N   MET A 140      10.264  11.352 -17.800  1.00 95.67           N  
ATOM   1131  CA  MET A 140       9.854  10.274 -16.904  1.00 95.67           C  
ATOM   1132  C   MET A 140       8.882   9.328 -17.600  1.00 95.67           C  
ATOM   1133  CB  MET A 140       9.213  10.843 -15.636  1.00 95.67           C  
ATOM   1134  O   MET A 140       8.992   8.108 -17.464  1.00 95.67           O  
ATOM   1135  CG  MET A 140      10.167  11.662 -14.782  1.00 95.67           C  
ATOM   1136  SD  MET A 140       9.328  12.454 -13.355  1.00 95.67           S  
ATOM   1137  CE  MET A 140      10.688  13.464 -12.705  1.00 95.67           C  
ATOM   1138  N   LYS A 141       7.982   9.858 -18.364  1.00 95.10           N  
ATOM   1139  CA  LYS A 141       7.036   9.043 -19.121  1.00 95.10           C  
ATOM   1140  C   LYS A 141       7.760   8.161 -20.135  1.00 95.10           C  
ATOM   1141  CB  LYS A 141       6.014   9.929 -19.834  1.00 95.10           C  
ATOM   1142  O   LYS A 141       7.414   6.990 -20.306  1.00 95.10           O  
ATOM   1143  CG  LYS A 141       4.955  10.516 -18.913  1.00 95.10           C  
ATOM   1144  CD  LYS A 141       3.949  11.361 -19.684  1.00 95.10           C  
ATOM   1145  CE  LYS A 141       2.914  11.984 -18.758  1.00 95.10           C  
ATOM   1146  NZ  LYS A 141       1.957  12.856 -19.503  1.00 95.10           N  
ATOM   1147  N   GLU A 142       8.712   8.761 -20.799  1.00 96.82           N  
ATOM   1148  CA  GLU A 142       9.494   8.005 -21.773  1.00 96.82           C  
ATOM   1149  C   GLU A 142      10.236   6.850 -21.108  1.00 96.82           C  
ATOM   1150  CB  GLU A 142      10.485   8.922 -22.495  1.00 96.82           C  
ATOM   1151  O   GLU A 142      10.319   5.755 -21.668  1.00 96.82           O  
ATOM   1152  CG  GLU A 142       9.837   9.852 -23.510  1.00 96.82           C  
ATOM   1153  CD  GLU A 142      10.800  10.880 -24.082  1.00 96.82           C  
ATOM   1154  OE1 GLU A 142      10.387  11.681 -24.951  1.00 96.82           O  
ATOM   1155  OE2 GLU A 142      11.977  10.885 -23.657  1.00 96.82           O  
ATOM   1156  N   TYR A 143      10.775   7.168 -19.974  1.00 97.73           N  
ATOM   1157  CA  TYR A 143      11.442   6.122 -19.206  1.00 97.73           C  
ATOM   1158  C   TYR A 143      10.480   4.984 -18.886  1.00 97.73           C  
ATOM   1159  CB  TYR A 143      12.023   6.694 -17.910  1.00 97.73           C  
ATOM   1160  O   TYR A 143      10.792   3.814 -19.124  1.00 97.73           O  
ATOM   1161  CG  TYR A 143      12.592   5.645 -16.985  1.00 97.73           C  
ATOM   1162  CD1 TYR A 143      11.820   5.099 -15.962  1.00 97.73           C  
ATOM   1163  CD2 TYR A 143      13.901   5.200 -17.131  1.00 97.73           C  
ATOM   1164  CE1 TYR A 143      12.339   4.134 -15.106  1.00 97.73           C  
ATOM   1165  CE2 TYR A 143      14.431   4.235 -16.281  1.00 97.73           C  
ATOM   1166  OH  TYR A 143      14.163   2.753 -14.428  1.00 97.73           O  
ATOM   1167  CZ  TYR A 143      13.644   3.708 -15.273  1.00 97.73           C  
ATOM   1168  N   ILE A 144       9.327   5.312 -18.338  1.00 96.90           N  
ATOM   1169  CA  ILE A 144       8.306   4.329 -17.991  1.00 96.90           C  
ATOM   1170  C   ILE A 144       7.929   3.518 -19.228  1.00 96.90           C  
ATOM   1171  CB  ILE A 144       7.053   5.005 -17.390  1.00 96.90           C  
ATOM   1172  O   ILE A 144       7.863   2.288 -19.175  1.00 96.90           O  
ATOM   1173  CG1 ILE A 144       7.368   5.579 -16.004  1.00 96.90           C  
ATOM   1174  CG2 ILE A 144       5.887   4.015 -17.321  1.00 96.90           C  
ATOM   1175  CD1 ILE A 144       6.253   6.435 -15.421  1.00 96.90           C  
ATOM   1176  N   GLU A 145       7.775   4.139 -20.327  1.00 97.15           N  
ATOM   1177  CA  GLU A 145       7.396   3.488 -21.578  1.00 97.15           C  
ATOM   1178  C   GLU A 145       8.493   2.544 -22.063  1.00 97.15           C  
ATOM   1179  CB  GLU A 145       7.086   4.531 -22.655  1.00 97.15           C  
ATOM   1180  O   GLU A 145       8.204   1.477 -22.608  1.00 97.15           O  
ATOM   1181  CG  GLU A 145       6.492   3.943 -23.927  1.00 97.15           C  
ATOM   1182  CD  GLU A 145       5.220   3.147 -23.684  1.00 97.15           C  
ATOM   1183  OE1 GLU A 145       4.974   2.159 -24.412  1.00 97.15           O  
ATOM   1184  OE2 GLU A 145       4.463   3.516 -22.758  1.00 97.15           O  
ATOM   1185  N   SER A 146       9.713   2.897 -21.903  1.00 97.74           N  
ATOM   1186  CA  SER A 146      10.827   2.049 -22.314  1.00 97.74           C  
ATOM   1187  C   SER A 146      10.804   0.712 -21.582  1.00 97.74           C  
ATOM   1188  CB  SER A 146      12.160   2.755 -22.062  1.00 97.74           C  
ATOM   1189  O   SER A 146      11.028  -0.338 -22.187  1.00 97.74           O  
ATOM   1190  OG  SER A 146      12.274   3.916 -22.867  1.00 97.74           O  
ATOM   1191  N   ILE A 147      10.564   0.764 -20.356  1.00 97.90           N  
ATOM   1192  CA  ILE A 147      10.496  -0.454 -19.556  1.00 97.90           C  
ATOM   1193  C   ILE A 147       9.292  -1.288 -19.989  1.00 97.90           C  
ATOM   1194  CB  ILE A 147      10.412  -0.135 -18.047  1.00 97.90           C  
ATOM   1195  O   ILE A 147       9.401  -2.505 -20.158  1.00 97.90           O  
ATOM   1196  CG1 ILE A 147      11.748   0.424 -17.544  1.00 97.90           C  
ATOM   1197  CG2 ILE A 147      10.006  -1.381 -17.253  1.00 97.90           C  
ATOM   1198  CD1 ILE A 147      11.752   0.781 -16.064  1.00 97.90           C  
ATOM   1199  N   LYS A 148       8.203  -0.625 -20.194  1.00 97.21           N  
ATOM   1200  CA  LYS A 148       6.998  -1.311 -20.651  1.00 97.21           C  
ATOM   1201  C   LYS A 148       7.239  -2.018 -21.981  1.00 97.21           C  
ATOM   1202  CB  LYS A 148       5.836  -0.325 -20.785  1.00 97.21           C  
ATOM   1203  O   LYS A 148       6.852  -3.176 -22.154  1.00 97.21           O  
ATOM   1204  CG  LYS A 148       5.283   0.165 -19.455  1.00 97.21           C  
ATOM   1205  CD  LYS A 148       4.173   1.189 -19.655  1.00 97.21           C  
ATOM   1206  CE  LYS A 148       2.947   0.565 -20.310  1.00 97.21           C  
ATOM   1207  NZ  LYS A 148       1.993   1.604 -20.800  1.00 97.21           N  
ATOM   1208  N   GLU A 149       7.784  -1.317 -22.866  1.00 97.66           N  
ATOM   1209  CA  GLU A 149       8.058  -1.870 -24.188  1.00 97.66           C  
ATOM   1210  C   GLU A 149       8.958  -3.099 -24.097  1.00 97.66           C  
ATOM   1211  CB  GLU A 149       8.701  -0.814 -25.090  1.00 97.66           C  
ATOM   1212  O   GLU A 149       8.726  -4.098 -24.781  1.00 97.66           O  
ATOM   1213  CG  GLU A 149       7.727   0.244 -25.589  1.00 97.66           C  
ATOM   1214  CD  GLU A 149       8.403   1.365 -26.362  1.00 97.66           C  
ATOM   1215  OE1 GLU A 149       7.701   2.293 -26.825  1.00 97.66           O  
ATOM   1216  OE2 GLU A 149       9.645   1.316 -26.506  1.00 97.66           O  
ATOM   1217  N   LEU A 150       9.920  -2.955 -23.294  1.00 97.13           N  
ATOM   1218  CA  LEU A 150      10.813  -4.093 -23.101  1.00 97.13           C  
ATOM   1219  C   LEU A 150      10.043  -5.305 -22.587  1.00 97.13           C  
ATOM   1220  CB  LEU A 150      11.935  -3.734 -22.123  1.00 97.13           C  
ATOM   1221  O   LEU A 150      10.229  -6.419 -23.082  1.00 97.13           O  
ATOM   1222  CG  LEU A 150      12.932  -4.847 -21.797  1.00 97.13           C  
ATOM   1223  CD1 LEU A 150      13.660  -5.293 -23.060  1.00 97.13           C  
ATOM   1224  CD2 LEU A 150      13.925  -4.382 -20.737  1.00 97.13           C  
ATOM   1225  N   TYR A 151       9.163  -5.103 -21.610  1.00 96.16           N  
ATOM   1226  CA  TYR A 151       8.375  -6.195 -21.048  1.00 96.16           C  
ATOM   1227  C   TYR A 151       7.491  -6.833 -22.113  1.00 96.16           C  
ATOM   1228  CB  TYR A 151       7.513  -5.694 -19.885  1.00 96.16           C  
ATOM   1229  O   TYR A 151       7.500  -8.055 -22.285  1.00 96.16           O  
ATOM   1230  CG  TYR A 151       6.618  -6.755 -19.293  1.00 96.16           C  
ATOM   1231  CD1 TYR A 151       5.303  -6.906 -19.727  1.00 96.16           C  
ATOM   1232  CD2 TYR A 151       7.084  -7.607 -18.297  1.00 96.16           C  
ATOM   1233  CE1 TYR A 151       4.473  -7.881 -19.182  1.00 96.16           C  
ATOM   1234  CE2 TYR A 151       6.264  -8.585 -17.745  1.00 96.16           C  
ATOM   1235  OH  TYR A 151       4.145  -9.681 -17.651  1.00 96.16           O  
ATOM   1236  CZ  TYR A 151       4.962  -8.714 -18.194  1.00 96.16           C  
ATOM   1237  N   PHE A 152       6.792  -6.060 -22.814  1.00 95.39           N  
ATOM   1238  CA  PHE A 152       5.795  -6.574 -23.746  1.00 95.39           C  
ATOM   1239  C   PHE A 152       6.465  -7.220 -24.953  1.00 95.39           C  
ATOM   1240  CB  PHE A 152       4.856  -5.454 -24.204  1.00 95.39           C  
ATOM   1241  O   PHE A 152       5.913  -8.141 -25.558  1.00 95.39           O  
ATOM   1242  CG  PHE A 152       3.830  -5.063 -23.175  1.00 95.39           C  
ATOM   1243  CD1 PHE A 152       2.845  -5.960 -22.781  1.00 95.39           C  
ATOM   1244  CD2 PHE A 152       3.851  -3.799 -22.601  1.00 95.39           C  
ATOM   1245  CE1 PHE A 152       1.893  -5.602 -21.828  1.00 95.39           C  
ATOM   1246  CE2 PHE A 152       2.903  -3.433 -21.649  1.00 95.39           C  
ATOM   1247  CZ  PHE A 152       1.925  -4.336 -21.265  1.00 95.39           C  
ATOM   1248  N   SER A 153       7.656  -6.822 -25.282  1.00 95.02           N  
ATOM   1249  CA  SER A 153       8.390  -7.454 -26.374  1.00 95.02           C  
ATOM   1250  C   SER A 153       8.975  -8.794 -25.944  1.00 95.02           C  
ATOM   1251  CB  SER A 153       9.507  -6.535 -26.871  1.00 95.02           C  
ATOM   1252  O   SER A 153       9.258  -9.652 -26.783  1.00 95.02           O  
ATOM   1253  OG  SER A 153      10.487  -6.346 -25.864  1.00 95.02           O  
ATOM   1254  N   SER A 154       9.104  -8.988 -24.646  1.00 92.67           N  
ATOM   1255  CA  SER A 154       9.780 -10.175 -24.131  1.00 92.67           C  
ATOM   1256  C   SER A 154       8.795 -11.123 -23.455  1.00 92.67           C  
ATOM   1257  CB  SER A 154      10.880  -9.780 -23.145  1.00 92.67           C  
ATOM   1258  O   SER A 154       9.183 -12.190 -22.975  1.00 92.67           O  
ATOM   1259  OG  SER A 154      11.823  -8.920 -23.760  1.00 92.67           O  
ATOM   1260  N   ARG A 155       7.556 -10.762 -23.385  1.00 90.02           N  
ATOM   1261  CA  ARG A 155       6.604 -11.429 -22.502  1.00 90.02           C  
ATOM   1262  C   ARG A 155       6.421 -12.890 -22.897  1.00 90.02           C  
ATOM   1263  CB  ARG A 155       5.254 -10.708 -22.524  1.00 90.02           C  
ATOM   1264  O   ARG A 155       6.289 -13.760 -22.034  1.00 90.02           O  
ATOM   1265  CG  ARG A 155       4.473 -10.901 -23.814  1.00 90.02           C  
ATOM   1266  CD  ARG A 155       3.122 -10.201 -23.766  1.00 90.02           C  
ATOM   1267  NE  ARG A 155       2.385 -10.364 -25.015  1.00 90.02           N  
ATOM   1268  NH1 ARG A 155       0.645  -8.970 -24.412  1.00 90.02           N  
ATOM   1269  NH2 ARG A 155       0.641  -9.995 -26.463  1.00 90.02           N  
ATOM   1270  CZ  ARG A 155       1.226  -9.776 -25.294  1.00 90.02           C  
ATOM   1271  N   ASN A 156       6.402 -13.196 -24.130  1.00 87.54           N  
ATOM   1272  CA  ASN A 156       6.173 -14.558 -24.599  1.00 87.54           C  
ATOM   1273  C   ASN A 156       7.364 -15.463 -24.297  1.00 87.54           C  
ATOM   1274  CB  ASN A 156       5.869 -14.564 -26.099  1.00 87.54           C  
ATOM   1275  O   ASN A 156       7.219 -16.684 -24.226  1.00 87.54           O  
ATOM   1276  CG  ASN A 156       4.540 -13.913 -26.428  1.00 87.54           C  
ATOM   1277  ND2 ASN A 156       4.464 -13.274 -27.589  1.00 87.54           N  
ATOM   1278  OD1 ASN A 156       3.589 -13.984 -25.644  1.00 87.54           O  
ATOM   1279  N   ASP A 157       8.449 -14.863 -23.979  1.00 87.74           N  
ATOM   1280  CA  ASP A 157       9.685 -15.614 -23.782  1.00 87.74           C  
ATOM   1281  C   ASP A 157       9.986 -15.795 -22.296  1.00 87.74           C  
ATOM   1282  CB  ASP A 157      10.855 -14.913 -24.474  1.00 87.74           C  
ATOM   1283  O   ASP A 157      10.958 -16.461 -21.931  1.00 87.74           O  
ATOM   1284  CG  ASP A 157      10.710 -14.869 -25.985  1.00 87.74           C  
ATOM   1285  OD1 ASP A 157      10.107 -15.796 -26.568  1.00 87.74           O  
ATOM   1286  OD2 ASP A 157      11.206 -13.900 -26.600  1.00 87.74           O  
ATOM   1287  N   LEU A 158       9.089 -15.188 -21.432  1.00 87.98           N  
ATOM   1288  CA  LEU A 158       9.377 -15.175 -20.002  1.00 87.98           C  
ATOM   1289  C   LEU A 158       8.890 -16.459 -19.338  1.00 87.98           C  
ATOM   1290  CB  LEU A 158       8.725 -13.962 -19.335  1.00 87.98           C  
ATOM   1291  O   LEU A 158       8.548 -16.458 -18.153  1.00 87.98           O  
ATOM   1292  CG  LEU A 158       9.254 -12.590 -19.757  1.00 87.98           C  
ATOM   1293  CD1 LEU A 158       8.488 -11.483 -19.040  1.00 87.98           C  
ATOM   1294  CD2 LEU A 158      10.749 -12.483 -19.473  1.00 87.98           C  
ATOM   1295  N   ARG A 159       9.045 -17.616 -19.995  1.00 85.76           N  
ATOM   1296  CA  ARG A 159       8.519 -18.875 -19.476  1.00 85.76           C  
ATOM   1297  C   ARG A 159       9.618 -19.695 -18.810  1.00 85.76           C  
ATOM   1298  CB  ARG A 159       7.864 -19.686 -20.596  1.00 85.76           C  
ATOM   1299  O   ARG A 159       9.334 -20.654 -18.089  1.00 85.76           O  
ATOM   1300  CG  ARG A 159       6.634 -19.026 -21.198  1.00 85.76           C  
ATOM   1301  CD  ARG A 159       5.989 -19.900 -22.264  1.00 85.76           C  
ATOM   1302  NE  ARG A 159       4.782 -19.285 -22.808  1.00 85.76           N  
ATOM   1303  NH1 ARG A 159       4.311 -21.011 -24.270  1.00 85.76           N  
ATOM   1304  NH2 ARG A 159       2.936 -19.179 -24.171  1.00 85.76           N  
ATOM   1305  CZ  ARG A 159       4.013 -19.827 -23.748  1.00 85.76           C  
ATOM   1306  N   THR A 160      10.865 -19.250 -19.042  1.00 86.68           N  
ATOM   1307  CA  THR A 160      11.975 -19.989 -18.452  1.00 86.68           C  
ATOM   1308  C   THR A 160      12.750 -19.112 -17.473  1.00 86.68           C  
ATOM   1309  CB  THR A 160      12.931 -20.520 -19.537  1.00 86.68           C  
ATOM   1310  O   THR A 160      12.738 -17.885 -17.587  1.00 86.68           O  
ATOM   1311  CG2 THR A 160      12.170 -21.288 -20.613  1.00 86.68           C  
ATOM   1312  OG1 THR A 160      13.614 -19.417 -20.145  1.00 86.68           O  
ATOM   1313  N   PRO A 161      13.317 -19.719 -16.476  1.00 85.89           N  
ATOM   1314  CA  PRO A 161      14.137 -18.965 -15.525  1.00 85.89           C  
ATOM   1315  C   PRO A 161      15.249 -18.170 -16.205  1.00 85.89           C  
ATOM   1316  CB  PRO A 161      14.720 -20.054 -14.620  1.00 85.89           C  
ATOM   1317  O   PRO A 161      15.534 -17.037 -15.809  1.00 85.89           O  
ATOM   1318  CG  PRO A 161      13.721 -21.165 -14.669  1.00 85.89           C  
ATOM   1319  CD  PRO A 161      13.125 -21.211 -16.047  1.00 85.89           C  
ATOM   1320  N   VAL A 162      15.853 -18.699 -17.192  1.00 88.87           N  
ATOM   1321  CA  VAL A 162      16.939 -18.037 -17.907  1.00 88.87           C  
ATOM   1322  C   VAL A 162      16.413 -16.781 -18.598  1.00 88.87           C  
ATOM   1323  CB  VAL A 162      17.595 -18.979 -18.942  1.00 88.87           C  
ATOM   1324  O   VAL A 162      17.027 -15.715 -18.515  1.00 88.87           O  
ATOM   1325  CG1 VAL A 162      18.616 -18.222 -19.790  1.00 88.87           C  
ATOM   1326  CG2 VAL A 162      18.254 -20.165 -18.240  1.00 88.87           C  
ATOM   1327  N   ALA A 163      15.298 -16.894 -19.275  1.00 90.12           N  
ATOM   1328  CA  ALA A 163      14.680 -15.764 -19.963  1.00 90.12           C  
ATOM   1329  C   ALA A 163      14.297 -14.664 -18.977  1.00 90.12           C  
ATOM   1330  CB  ALA A 163      13.451 -16.224 -20.745  1.00 90.12           C  
ATOM   1331  O   ALA A 163      14.459 -13.476 -19.269  1.00 90.12           O  
ATOM   1332  N   VAL A 164      13.831 -15.096 -17.868  1.00 89.42           N  
ATOM   1333  CA  VAL A 164      13.451 -14.147 -16.827  1.00 89.42           C  
ATOM   1334  C   VAL A 164      14.682 -13.375 -16.358  1.00 89.42           C  
ATOM   1335  CB  VAL A 164      12.778 -14.857 -15.631  1.00 89.42           C  
ATOM   1336  O   VAL A 164      14.644 -12.148 -16.240  1.00 89.42           O  
ATOM   1337  CG1 VAL A 164      12.620 -13.896 -14.453  1.00 89.42           C  
ATOM   1338  CG2 VAL A 164      11.423 -15.429 -16.043  1.00 89.42           C  
ATOM   1339  N   GLU A 165      15.716 -14.015 -16.081  1.00 89.63           N  
ATOM   1340  CA  GLU A 165      16.952 -13.381 -15.632  1.00 89.63           C  
ATOM   1341  C   GLU A 165      17.505 -12.437 -16.695  1.00 89.63           C  
ATOM   1342  CB  GLU A 165      17.998 -14.439 -15.272  1.00 89.63           C  
ATOM   1343  O   GLU A 165      18.006 -11.357 -16.374  1.00 89.63           O  
ATOM   1344  CG  GLU A 165      17.728 -15.148 -13.953  1.00 89.63           C  
ATOM   1345  CD  GLU A 165      17.525 -14.192 -12.789  1.00 89.63           C  
ATOM   1346  OE1 GLU A 165      16.550 -14.366 -12.022  1.00 89.63           O  
ATOM   1347  OE2 GLU A 165      18.347 -13.260 -12.641  1.00 89.63           O  
ATOM   1348  N   GLU A 166      17.462 -12.850 -17.938  1.00 92.93           N  
ATOM   1349  CA  GLU A 166      17.895 -11.987 -19.033  1.00 92.93           C  
ATOM   1350  C   GLU A 166      17.061 -10.711 -19.094  1.00 92.93           C  
ATOM   1351  CB  GLU A 166      17.816 -12.732 -20.368  1.00 92.93           C  
ATOM   1352  O   GLU A 166      17.598  -9.621 -19.301  1.00 92.93           O  
ATOM   1353  CG  GLU A 166      18.896 -13.788 -20.548  1.00 92.93           C  
ATOM   1354  CD  GLU A 166      18.752 -14.580 -21.839  1.00 92.93           C  
ATOM   1355  OE1 GLU A 166      19.621 -15.435 -22.126  1.00 92.93           O  
ATOM   1356  OE2 GLU A 166      17.764 -14.342 -22.568  1.00 92.93           O  
ATOM   1357  N   PHE A 167      15.820 -10.901 -18.979  1.00 93.57           N  
ATOM   1358  CA  PHE A 167      14.902  -9.769 -18.936  1.00 93.57           C  
ATOM   1359  C   PHE A 167      15.260  -8.824 -17.796  1.00 93.57           C  
ATOM   1360  CB  PHE A 167      13.456 -10.253 -18.783  1.00 93.57           C  
ATOM   1361  O   PHE A 167      15.364  -7.612 -17.996  1.00 93.57           O  
ATOM   1362  CG  PHE A 167      12.482  -9.157 -18.445  1.00 93.57           C  
ATOM   1363  CD1 PHE A 167      11.932  -9.064 -17.173  1.00 93.57           C  
ATOM   1364  CD2 PHE A 167      12.116  -8.219 -19.402  1.00 93.57           C  
ATOM   1365  CE1 PHE A 167      11.030  -8.050 -16.858  1.00 93.57           C  
ATOM   1366  CE2 PHE A 167      11.215  -7.203 -19.095  1.00 93.57           C  
ATOM   1367  CZ  PHE A 167      10.672  -7.121 -17.822  1.00 93.57           C  
ATOM   1368  N   LYS A 168      15.432  -9.354 -16.564  1.00 92.63           N  
ATOM   1369  CA  LYS A 168      15.797  -8.559 -15.394  1.00 92.63           C  
ATOM   1370  C   LYS A 168      17.104  -7.807 -15.627  1.00 92.63           C  
ATOM   1371  CB  LYS A 168      15.918  -9.450 -14.157  1.00 92.63           C  
ATOM   1372  O   LYS A 168      17.231  -6.642 -15.246  1.00 92.63           O  
ATOM   1373  CG  LYS A 168      14.588  -9.980 -13.643  1.00 92.63           C  
ATOM   1374  CD  LYS A 168      14.768 -10.814 -12.381  1.00 92.63           C  
ATOM   1375  CE  LYS A 168      13.430 -11.271 -11.816  1.00 92.63           C  
ATOM   1376  NZ  LYS A 168      13.603 -12.108 -10.591  1.00 92.63           N  
ATOM   1377  N   GLU A 169      18.045  -8.439 -16.273  1.00 93.83           N  
ATOM   1378  CA  GLU A 169      19.324  -7.804 -16.576  1.00 93.83           C  
ATOM   1379  C   GLU A 169      19.145  -6.637 -17.544  1.00 93.83           C  
ATOM   1380  CB  GLU A 169      20.307  -8.823 -17.159  1.00 93.83           C  
ATOM   1381  O   GLU A 169      19.810  -5.607 -17.412  1.00 93.83           O  
ATOM   1382  CG  GLU A 169      20.895  -9.770 -16.123  1.00 93.83           C  
ATOM   1383  CD  GLU A 169      21.585  -9.051 -14.975  1.00 93.83           C  
ATOM   1384  OE1 GLU A 169      21.334  -9.402 -13.800  1.00 93.83           O  
ATOM   1385  OE2 GLU A 169      22.383  -8.128 -15.253  1.00 93.83           O  
ATOM   1386  N   LYS A 170      18.319  -6.797 -18.507  1.00 96.44           N  
ATOM   1387  CA  LYS A 170      18.035  -5.714 -19.444  1.00 96.44           C  
ATOM   1388  C   LYS A 170      17.417  -4.516 -18.729  1.00 96.44           C  
ATOM   1389  CB  LYS A 170      17.104  -6.198 -20.557  1.00 96.44           C  
ATOM   1390  O   LYS A 170      17.760  -3.368 -19.020  1.00 96.44           O  
ATOM   1391  CG  LYS A 170      17.772  -7.122 -21.565  1.00 96.44           C  
ATOM   1392  CD  LYS A 170      16.797  -7.566 -22.648  1.00 96.44           C  
ATOM   1393  CE  LYS A 170      17.451  -8.529 -23.629  1.00 96.44           C  
ATOM   1394  NZ  LYS A 170      16.482  -9.019 -24.654  1.00 96.44           N  
ATOM   1395  N   ILE A 171      16.517  -4.782 -17.851  1.00 95.79           N  
ATOM   1396  CA  ILE A 171      15.922  -3.716 -17.051  1.00 95.79           C  
ATOM   1397  C   ILE A 171      17.008  -3.012 -16.241  1.00 95.79           C  
ATOM   1398  CB  ILE A 171      14.821  -4.260 -16.114  1.00 95.79           C  
ATOM   1399  O   ILE A 171      17.044  -1.781 -16.177  1.00 95.79           O  
ATOM   1400  CG1 ILE A 171      13.624  -4.760 -16.931  1.00 95.79           C  
ATOM   1401  CG2 ILE A 171      14.389  -3.188 -15.110  1.00 95.79           C  
ATOM   1402  CD1 ILE A 171      12.879  -3.661 -17.674  1.00 95.79           C  
ATOM   1403  N   ARG A 172      17.896  -3.807 -15.664  1.00 94.89           N  
ATOM   1404  CA  ARG A 172      19.000  -3.230 -14.905  1.00 94.89           C  
ATOM   1405  C   ARG A 172      19.835  -2.297 -15.776  1.00 94.89           C  
ATOM   1406  CB  ARG A 172      19.885  -4.332 -14.320  1.00 94.89           C  
ATOM   1407  O   ARG A 172      20.289  -1.248 -15.314  1.00 94.89           O  
ATOM   1408  CG  ARG A 172      19.247  -5.086 -13.164  1.00 94.89           C  
ATOM   1409  CD  ARG A 172      20.230  -6.043 -12.504  1.00 94.89           C  
ATOM   1410  NE  ARG A 172      19.586  -6.851 -11.472  1.00 94.89           N  
ATOM   1411  NH1 ARG A 172      19.385  -8.741 -12.785  1.00 94.89           N  
ATOM   1412  NH2 ARG A 172      18.622  -8.755 -10.624  1.00 94.89           N  
ATOM   1413  CZ  ARG A 172      19.199  -8.113 -11.629  1.00 94.89           C  
ATOM   1414  N   GLY A 173      20.016  -2.673 -16.990  1.00 95.44           N  
ATOM   1415  CA  GLY A 173      20.722  -1.824 -17.936  1.00 95.44           C  
ATOM   1416  C   GLY A 173      20.040  -0.488 -18.165  1.00 95.44           C  
ATOM   1417  O   GLY A 173      20.698   0.554 -18.194  1.00 95.44           O  
ATOM   1418  N   ILE A 174      18.716  -0.512 -18.298  1.00 96.33           N  
ATOM   1419  CA  ILE A 174      17.954   0.715 -18.499  1.00 96.33           C  
ATOM   1420  C   ILE A 174      18.096   1.617 -17.275  1.00 96.33           C  
ATOM   1421  CB  ILE A 174      16.463   0.416 -18.772  1.00 96.33           C  
ATOM   1422  O   ILE A 174      18.351   2.817 -17.407  1.00 96.33           O  
ATOM   1423  CG1 ILE A 174      16.302  -0.321 -20.107  1.00 96.33           C  
ATOM   1424  CG2 ILE A 174      15.641   1.708 -18.758  1.00 96.33           C  
ATOM   1425  CD1 ILE A 174      14.884  -0.802 -20.382  1.00 96.33           C  
ATOM   1426  N   VAL A 175      17.941   1.066 -16.096  1.00 94.72           N  
ATOM   1427  CA  VAL A 175      18.030   1.806 -14.842  1.00 94.72           C  
ATOM   1428  C   VAL A 175      19.421   2.419 -14.700  1.00 94.72           C  
ATOM   1429  CB  VAL A 175      17.718   0.904 -13.627  1.00 94.72           C  
ATOM   1430  O   VAL A 175      19.556   3.602 -14.379  1.00 94.72           O  
ATOM   1431  CG1 VAL A 175      18.025   1.632 -12.320  1.00 94.72           C  
ATOM   1432  CG2 VAL A 175      16.260   0.451 -13.660  1.00 94.72           C  
ATOM   1433  N   LYS A 176      20.426   1.645 -14.940  1.00 94.41           N  
ATOM   1434  CA  LYS A 176      21.808   2.099 -14.814  1.00 94.41           C  
ATOM   1435  C   LYS A 176      22.094   3.260 -15.763  1.00 94.41           C  
ATOM   1436  CB  LYS A 176      22.779   0.949 -15.086  1.00 94.41           C  
ATOM   1437  O   LYS A 176      22.767   4.222 -15.389  1.00 94.41           O  
ATOM   1438  CG  LYS A 176      24.234   1.284 -14.793  1.00 94.41           C  
ATOM   1439  CD  LYS A 176      25.142   0.084 -15.027  1.00 94.41           C  
ATOM   1440  CE  LYS A 176      26.606   0.438 -14.806  1.00 94.41           C  
ATOM   1441  NZ  LYS A 176      27.500  -0.737 -15.029  1.00 94.41           N  
ATOM   1442  N   SER A 177      21.540   3.264 -16.927  1.00 95.26           N  
ATOM   1443  CA  SER A 177      21.788   4.297 -17.928  1.00 95.26           C  
ATOM   1444  C   SER A 177      21.124   5.614 -17.539  1.00 95.26           C  
ATOM   1445  CB  SER A 177      21.282   3.847 -19.299  1.00 95.26           C  
ATOM   1446  O   SER A 177      21.517   6.679 -18.019  1.00 95.26           O  
ATOM   1447  OG  SER A 177      21.993   2.707 -19.748  1.00 95.26           O  
ATOM   1448  N   ASN A 178      20.151   5.507 -16.595  1.00 95.21           N  
ATOM   1449  CA  ASN A 178      19.390   6.706 -16.259  1.00 95.21           C  
ATOM   1450  C   ASN A 178      19.675   7.170 -14.834  1.00 95.21           C  
ATOM   1451  CB  ASN A 178      17.892   6.461 -16.448  1.00 95.21           C  
ATOM   1452  O   ASN A 178      19.292   8.276 -14.448  1.00 95.21           O  
ATOM   1453  CG  ASN A 178      17.495   6.361 -17.908  1.00 95.21           C  
ATOM   1454  ND2 ASN A 178      17.398   5.137 -18.413  1.00 95.21           N  
ATOM   1455  OD1 ASN A 178      17.280   7.375 -18.577  1.00 95.21           O  
ATOM   1456  N   SER A 179      20.297   6.354 -13.974  1.00 91.06           N  
ATOM   1457  CA  SER A 179      20.465   6.585 -12.543  1.00 91.06           C  
ATOM   1458  C   SER A 179      21.279   7.847 -12.278  1.00 91.06           C  
ATOM   1459  CB  SER A 179      21.142   5.384 -11.881  1.00 91.06           C  
ATOM   1460  O   SER A 179      21.179   8.443 -11.204  1.00 91.06           O  
ATOM   1461  OG  SER A 179      22.430   5.166 -12.431  1.00 91.06           O  
ATOM   1462  N   GLY A 180      22.019   8.365 -13.304  1.00 90.67           N  
ATOM   1463  CA  GLY A 180      22.831   9.561 -13.144  1.00 90.67           C  
ATOM   1464  C   GLY A 180      22.097  10.835 -13.518  1.00 90.67           C  
ATOM   1465  O   GLY A 180      22.595  11.937 -13.280  1.00 90.67           O  
ATOM   1466  N   GLU A 181      20.918  10.635 -13.961  1.00 93.16           N  
ATOM   1467  CA  GLU A 181      20.134  11.789 -14.391  1.00 93.16           C  
ATOM   1468  C   GLU A 181      19.410  12.433 -13.212  1.00 93.16           C  
ATOM   1469  CB  GLU A 181      19.125  11.382 -15.468  1.00 93.16           C  
ATOM   1470  O   GLU A 181      18.987  11.742 -12.283  1.00 93.16           O  
ATOM   1471  CG  GLU A 181      19.760  10.740 -16.694  1.00 93.16           C  
ATOM   1472  CD  GLU A 181      20.599  11.708 -17.512  1.00 93.16           C  
ATOM   1473  OE1 GLU A 181      21.524  11.257 -18.225  1.00 93.16           O  
ATOM   1474  OE2 GLU A 181      20.330  12.928 -17.439  1.00 93.16           O  
ATOM   1475  N   HIS A 182      19.320  13.778 -13.198  1.00 91.30           N  
ATOM   1476  CA  HIS A 182      18.755  14.524 -12.080  1.00 91.30           C  
ATOM   1477  C   HIS A 182      17.265  14.237 -11.922  1.00 91.30           C  
ATOM   1478  CB  HIS A 182      18.983  16.025 -12.268  1.00 91.30           C  
ATOM   1479  O   HIS A 182      16.715  14.376 -10.827  1.00 91.30           O  
ATOM   1480  CG  HIS A 182      18.280  16.594 -13.459  1.00 91.30           C  
ATOM   1481  CD2 HIS A 182      17.191  17.393 -13.550  1.00 91.30           C  
ATOM   1482  ND1 HIS A 182      18.691  16.352 -14.751  1.00 91.30           N  
ATOM   1483  CE1 HIS A 182      17.883  16.980 -15.589  1.00 91.30           C  
ATOM   1484  NE2 HIS A 182      16.964  17.619 -14.886  1.00 91.30           N  
ATOM   1485  N   TRP A 183      16.684  13.868 -12.969  1.00 91.20           N  
ATOM   1486  CA  TRP A 183      15.241  13.655 -12.955  1.00 91.20           C  
ATOM   1487  C   TRP A 183      14.904  12.237 -12.507  1.00 91.20           C  
ATOM   1488  CB  TRP A 183      14.644  13.922 -14.340  1.00 91.20           C  
ATOM   1489  O   TRP A 183      13.754  11.941 -12.175  1.00 91.20           O  
ATOM   1490  CG  TRP A 183      15.296  13.144 -15.444  1.00 91.20           C  
ATOM   1491  CD1 TRP A 183      16.274  13.580 -16.293  1.00 91.20           C  
ATOM   1492  CD2 TRP A 183      15.010  11.793 -15.820  1.00 91.20           C  
ATOM   1493  CE2 TRP A 183      15.855  11.475 -16.907  1.00 91.20           C  
ATOM   1494  CE3 TRP A 183      14.122  10.820 -15.343  1.00 91.20           C  
ATOM   1495  NE1 TRP A 183      16.615  12.581 -17.175  1.00 91.20           N  
ATOM   1496  CH2 TRP A 183      14.958   9.289 -17.039  1.00 91.20           C  
ATOM   1497  CZ2 TRP A 183      15.836  10.222 -17.525  1.00 91.20           C  
ATOM   1498  CZ3 TRP A 183      14.105   9.574 -15.960  1.00 91.20           C  
ATOM   1499  N   PHE A 184      15.852  11.364 -12.531  1.00 92.70           N  
ATOM   1500  CA  PHE A 184      15.610   9.948 -12.280  1.00 92.70           C  
ATOM   1501  C   PHE A 184      15.421   9.687 -10.791  1.00 92.70           C  
ATOM   1502  CB  PHE A 184      16.766   9.100 -12.820  1.00 92.70           C  
ATOM   1503  O   PHE A 184      16.177  10.200  -9.964  1.00 92.70           O  
ATOM   1504  CG  PHE A 184      16.615   7.627 -12.551  1.00 92.70           C  
ATOM   1505  CD1 PHE A 184      17.266   7.032 -11.477  1.00 92.70           C  
ATOM   1506  CD2 PHE A 184      15.821   6.837 -13.372  1.00 92.70           C  
ATOM   1507  CE1 PHE A 184      17.128   5.668 -11.226  1.00 92.70           C  
ATOM   1508  CE2 PHE A 184      15.678   5.474 -13.128  1.00 92.70           C  
ATOM   1509  CZ  PHE A 184      16.333   4.892 -12.055  1.00 92.70           C  
ATOM   1510  N   HIS A 185      14.352   8.868 -10.513  1.00 91.08           N  
ATOM   1511  CA  HIS A 185      14.034   8.329  -9.196  1.00 91.08           C  
ATOM   1512  C   HIS A 185      13.594   6.872  -9.289  1.00 91.08           C  
ATOM   1513  CB  HIS A 185      12.943   9.165  -8.524  1.00 91.08           C  
ATOM   1514  O   HIS A 185      12.911   6.485 -10.240  1.00 91.08           O  
ATOM   1515  CG  HIS A 185      12.861   8.967  -7.044  1.00 91.08           C  
ATOM   1516  CD2 HIS A 185      13.249   9.761  -6.018  1.00 91.08           C  
ATOM   1517  ND1 HIS A 185      12.328   7.832  -6.473  1.00 91.08           N  
ATOM   1518  CE1 HIS A 185      12.391   7.937  -5.157  1.00 91.08           C  
ATOM   1519  NE2 HIS A 185      12.946   9.098  -4.855  1.00 91.08           N  
ATOM   1520  N   HIS A 186      14.007   6.022  -8.363  1.00 90.99           N  
ATOM   1521  CA  HIS A 186      13.748   4.589  -8.445  1.00 90.99           C  
ATOM   1522  C   HIS A 186      12.251   4.302  -8.491  1.00 90.99           C  
ATOM   1523  CB  HIS A 186      14.387   3.861  -7.262  1.00 90.99           C  
ATOM   1524  O   HIS A 186      11.830   3.254  -8.986  1.00 90.99           O  
ATOM   1525  CG  HIS A 186      13.847   4.285  -5.933  1.00 90.99           C  
ATOM   1526  CD2 HIS A 186      12.881   3.746  -5.152  1.00 90.99           C  
ATOM   1527  ND1 HIS A 186      14.307   5.398  -5.264  1.00 90.99           N  
ATOM   1528  CE1 HIS A 186      13.647   5.524  -4.125  1.00 90.99           C  
ATOM   1529  NE2 HIS A 186      12.776   4.534  -4.033  1.00 90.99           N  
ATOM   1530  N   ILE A 187      11.435   5.220  -7.980  1.00 93.28           N  
ATOM   1531  CA  ILE A 187       9.986   5.047  -7.968  1.00 93.28           C  
ATOM   1532  C   ILE A 187       9.468   4.942  -9.401  1.00 93.28           C  
ATOM   1533  CB  ILE A 187       9.285   6.207  -7.228  1.00 93.28           C  
ATOM   1534  O   ILE A 187       8.421   4.336  -9.646  1.00 93.28           O  
ATOM   1535  CG1 ILE A 187       7.788   5.912  -7.070  1.00 93.28           C  
ATOM   1536  CG2 ILE A 187       9.508   7.531  -7.964  1.00 93.28           C  
ATOM   1537  CD1 ILE A 187       7.481   4.749  -6.137  1.00 93.28           C  
ATOM   1538  N   LEU A 188      10.201   5.509 -10.363  1.00 95.32           N  
ATOM   1539  CA  LEU A 188       9.790   5.470 -11.762  1.00 95.32           C  
ATOM   1540  C   LEU A 188       9.747   4.035 -12.276  1.00 95.32           C  
ATOM   1541  CB  LEU A 188      10.742   6.305 -12.623  1.00 95.32           C  
ATOM   1542  O   LEU A 188       8.845   3.669 -13.033  1.00 95.32           O  
ATOM   1543  CG  LEU A 188      10.760   7.810 -12.351  1.00 95.32           C  
ATOM   1544  CD1 LEU A 188      11.829   8.490 -13.199  1.00 95.32           C  
ATOM   1545  CD2 LEU A 188       9.388   8.419 -12.621  1.00 95.32           C  
ATOM   1546  N   THR A 189      10.718   3.289 -11.826  1.00 96.16           N  
ATOM   1547  CA  THR A 189      10.726   1.878 -12.194  1.00 96.16           C  
ATOM   1548  C   THR A 189       9.521   1.156 -11.597  1.00 96.16           C  
ATOM   1549  CB  THR A 189      12.022   1.187 -11.731  1.00 96.16           C  
ATOM   1550  O   THR A 189       8.890   0.334 -12.265  1.00 96.16           O  
ATOM   1551  CG2 THR A 189      12.066  -0.266 -12.193  1.00 96.16           C  
ATOM   1552  OG1 THR A 189      13.149   1.884 -12.276  1.00 96.16           O  
ATOM   1553  N   GLU A 190       9.153   1.411 -10.384  1.00 95.73           N  
ATOM   1554  CA  GLU A 190       7.973   0.844  -9.739  1.00 95.73           C  
ATOM   1555  C   GLU A 190       6.701   1.203 -10.501  1.00 95.73           C  
ATOM   1556  CB  GLU A 190       7.870   1.322  -8.289  1.00 95.73           C  
ATOM   1557  O   GLU A 190       5.833   0.352 -10.707  1.00 95.73           O  
ATOM   1558  CG  GLU A 190       8.986   0.808  -7.391  1.00 95.73           C  
ATOM   1559  CD  GLU A 190       9.027   1.492  -6.033  1.00 95.73           C  
ATOM   1560  OE1 GLU A 190       9.856   1.100  -5.181  1.00 95.73           O  
ATOM   1561  OE2 GLU A 190       8.223   2.427  -5.820  1.00 95.73           O  
ATOM   1562  N   LEU A 191       6.658   2.452 -10.928  1.00 95.77           N  
ATOM   1563  CA  LEU A 191       5.495   2.902 -11.685  1.00 95.77           C  
ATOM   1564  C   LEU A 191       5.374   2.139 -13.000  1.00 95.77           C  
ATOM   1565  CB  LEU A 191       5.584   4.405 -11.960  1.00 95.77           C  
ATOM   1566  O   LEU A 191       4.269   1.781 -13.415  1.00 95.77           O  
ATOM   1567  CG  LEU A 191       5.503   5.324 -10.739  1.00 95.77           C  
ATOM   1568  CD1 LEU A 191       5.603   6.784 -11.168  1.00 95.77           C  
ATOM   1569  CD2 LEU A 191       4.212   5.075  -9.967  1.00 95.77           C  
ATOM   1570  N   ALA A 192       6.498   1.936 -13.607  1.00 96.54           N  
ATOM   1571  CA  ALA A 192       6.488   1.161 -14.845  1.00 96.54           C  
ATOM   1572  C   ALA A 192       5.946  -0.245 -14.608  1.00 96.54           C  
ATOM   1573  CB  ALA A 192       7.893   1.092 -15.441  1.00 96.54           C  
ATOM   1574  O   ALA A 192       5.091  -0.722 -15.358  1.00 96.54           O  
ATOM   1575  N   PHE A 193       6.378  -0.876 -13.566  1.00 96.43           N  
ATOM   1576  CA  PHE A 193       5.935  -2.224 -13.232  1.00 96.43           C  
ATOM   1577  C   PHE A 193       4.437  -2.247 -12.949  1.00 96.43           C  
ATOM   1578  CB  PHE A 193       6.705  -2.760 -12.021  1.00 96.43           C  
ATOM   1579  O   PHE A 193       3.738  -3.180 -13.351  1.00 96.43           O  
ATOM   1580  CG  PHE A 193       8.138  -3.112 -12.321  1.00 96.43           C  
ATOM   1581  CD1 PHE A 193       8.596  -3.161 -13.631  1.00 96.43           C  
ATOM   1582  CD2 PHE A 193       9.026  -3.393 -11.291  1.00 96.43           C  
ATOM   1583  CE1 PHE A 193       9.922  -3.486 -13.912  1.00 96.43           C  
ATOM   1584  CE2 PHE A 193      10.351  -3.718 -11.563  1.00 96.43           C  
ATOM   1585  CZ  PHE A 193      10.797  -3.765 -12.874  1.00 96.43           C  
ATOM   1586  N   LEU A 194       3.981  -1.274 -12.266  1.00 95.19           N  
ATOM   1587  CA  LEU A 194       2.562  -1.206 -11.934  1.00 95.19           C  
ATOM   1588  C   LEU A 194       1.716  -1.052 -13.193  1.00 95.19           C  
ATOM   1589  CB  LEU A 194       2.290  -0.041 -10.978  1.00 95.19           C  
ATOM   1590  O   LEU A 194       0.636  -1.640 -13.297  1.00 95.19           O  
ATOM   1591  CG  LEU A 194       2.883  -0.165  -9.573  1.00 95.19           C  
ATOM   1592  CD1 LEU A 194       2.518   1.055  -8.734  1.00 95.19           C  
ATOM   1593  CD2 LEU A 194       2.402  -1.446  -8.900  1.00 95.19           C  
ATOM   1594  N   GLU A 195       2.212  -0.234 -14.164  1.00 95.31           N  
ATOM   1595  CA  GLU A 195       1.489  -0.086 -15.423  1.00 95.31           C  
ATOM   1596  C   GLU A 195       1.452  -1.402 -16.196  1.00 95.31           C  
ATOM   1597  CB  GLU A 195       2.122   1.011 -16.282  1.00 95.31           C  
ATOM   1598  O   GLU A 195       0.437  -1.741 -16.807  1.00 95.31           O  
ATOM   1599  CG  GLU A 195       1.925   2.415 -15.730  1.00 95.31           C  
ATOM   1600  CD  GLU A 195       2.256   3.508 -16.734  1.00 95.31           C  
ATOM   1601  OE1 GLU A 195       2.493   4.664 -16.317  1.00 95.31           O  
ATOM   1602  OE2 GLU A 195       2.279   3.205 -17.948  1.00 95.31           O  
ATOM   1603  N   ILE A 196       2.551  -2.070 -16.165  1.00 95.40           N  
ATOM   1604  CA  ILE A 196       2.612  -3.390 -16.784  1.00 95.40           C  
ATOM   1605  C   ILE A 196       1.590  -4.315 -16.129  1.00 95.40           C  
ATOM   1606  CB  ILE A 196       4.029  -3.997 -16.680  1.00 95.40           C  
ATOM   1607  O   ILE A 196       0.826  -4.995 -16.819  1.00 95.40           O  
ATOM   1608  CG1 ILE A 196       5.007  -3.230 -17.577  1.00 95.40           C  
ATOM   1609  CG2 ILE A 196       4.007  -5.486 -17.041  1.00 95.40           C  
ATOM   1610  CD1 ILE A 196       6.472  -3.546 -17.308  1.00 95.40           C  
ATOM   1611  N   ARG A 197       1.620  -4.326 -14.857  1.00 93.63           N  
ATOM   1612  CA  ARG A 197       0.678  -5.138 -14.093  1.00 93.63           C  
ATOM   1613  C   ARG A 197      -0.762  -4.805 -14.469  1.00 93.63           C  
ATOM   1614  CB  ARG A 197       0.888  -4.934 -12.591  1.00 93.63           C  
ATOM   1615  O   ARG A 197      -1.574  -5.705 -14.693  1.00 93.63           O  
ATOM   1616  CG  ARG A 197       0.033  -5.841 -11.721  1.00 93.63           C  
ATOM   1617  CD  ARG A 197       0.419  -5.741 -10.251  1.00 93.63           C  
ATOM   1618  NE  ARG A 197      -0.361  -6.658  -9.425  1.00 93.63           N  
ATOM   1619  NH1 ARG A 197       1.468  -7.816  -8.619  1.00 93.63           N  
ATOM   1620  NH2 ARG A 197      -0.648  -8.400  -7.957  1.00 93.63           N  
ATOM   1621  CZ  ARG A 197       0.155  -7.623  -8.669  1.00 93.63           C  
ATOM   1622  N   TYR A 198      -1.077  -3.585 -14.415  1.00 92.56           N  
ATOM   1623  CA  TYR A 198      -2.422  -3.135 -14.752  1.00 92.56           C  
ATOM   1624  C   TYR A 198      -2.818  -3.599 -16.149  1.00 92.56           C  
ATOM   1625  CB  TYR A 198      -2.518  -1.609 -14.662  1.00 92.56           C  
ATOM   1626  O   TYR A 198      -3.921  -4.113 -16.350  1.00 92.56           O  
ATOM   1627  CG  TYR A 198      -3.860  -1.059 -15.079  1.00 92.56           C  
ATOM   1628  CD1 TYR A 198      -4.029  -0.446 -16.319  1.00 92.56           C  
ATOM   1629  CD2 TYR A 198      -4.961  -1.150 -14.235  1.00 92.56           C  
ATOM   1630  CE1 TYR A 198      -5.264   0.064 -16.706  1.00 92.56           C  
ATOM   1631  CE2 TYR A 198      -6.201  -0.644 -14.612  1.00 92.56           C  
ATOM   1632  OH  TYR A 198      -7.566   0.464 -16.227  1.00 92.56           O  
ATOM   1633  CZ  TYR A 198      -6.342  -0.040 -15.848  1.00 92.56           C  
ATOM   1634  N   ASP A 199      -1.961  -3.448 -17.117  1.00 92.47           N  
ATOM   1635  CA  ASP A 199      -2.236  -3.804 -18.506  1.00 92.47           C  
ATOM   1636  C   ASP A 199      -2.417  -5.312 -18.661  1.00 92.47           C  
ATOM   1637  CB  ASP A 199      -1.112  -3.312 -19.419  1.00 92.47           C  
ATOM   1638  O   ASP A 199      -3.282  -5.765 -19.413  1.00 92.47           O  
ATOM   1639  CG  ASP A 199      -1.114  -1.805 -19.604  1.00 92.47           C  
ATOM   1640  OD1 ASP A 199      -2.129  -1.152 -19.278  1.00 92.47           O  
ATOM   1641  OD2 ASP A 199      -0.093  -1.265 -20.082  1.00 92.47           O  
ATOM   1642  N   GLN A 200      -1.748  -6.102 -17.864  1.00 91.40           N  
ATOM   1643  CA  GLN A 200      -1.759  -7.553 -18.021  1.00 91.40           C  
ATOM   1644  C   GLN A 200      -2.906  -8.182 -17.237  1.00 91.40           C  
ATOM   1645  CB  GLN A 200      -0.425  -8.152 -17.573  1.00 91.40           C  
ATOM   1646  O   GLN A 200      -3.529  -9.141 -17.699  1.00 91.40           O  
ATOM   1647  CG  GLN A 200       0.722  -7.891 -18.539  1.00 91.40           C  
ATOM   1648  CD  GLN A 200       0.523  -8.567 -19.883  1.00 91.40           C  
ATOM   1649  NE2 GLN A 200       0.869  -7.865 -20.956  1.00 91.40           N  
ATOM   1650  OE1 GLN A 200       0.063  -9.710 -19.955  1.00 91.40           O  
ATOM   1651  N   GLU A 201      -3.180  -7.657 -16.090  1.00 88.92           N  
ATOM   1652  CA  GLU A 201      -4.119  -8.315 -15.186  1.00 88.92           C  
ATOM   1653  C   GLU A 201      -5.461  -7.589 -15.161  1.00 88.92           C  
ATOM   1654  CB  GLU A 201      -3.538  -8.397 -13.772  1.00 88.92           C  
ATOM   1655  O   GLU A 201      -6.434  -8.091 -14.594  1.00 88.92           O  
ATOM   1656  CG  GLU A 201      -2.304  -9.280 -13.664  1.00 88.92           C  
ATOM   1657  CD  GLU A 201      -1.771  -9.396 -12.245  1.00 88.92           C  
ATOM   1658  OE1 GLU A 201      -0.792 -10.145 -12.023  1.00 88.92           O  
ATOM   1659  OE2 GLU A 201      -2.337  -8.733 -11.348  1.00 88.92           O  
ATOM   1660  N   LYS A 202      -5.591  -6.500 -15.765  1.00 86.54           N  
ATOM   1661  CA  LYS A 202      -6.798  -5.690 -15.893  1.00 86.54           C  
ATOM   1662  C   LYS A 202      -7.531  -5.578 -14.559  1.00 86.54           C  
ATOM   1663  CB  LYS A 202      -7.730  -6.277 -16.954  1.00 86.54           C  
ATOM   1664  O   LYS A 202      -6.988  -5.044 -13.590  1.00 86.54           O  
ATOM   1665  CG  LYS A 202      -7.102  -6.388 -18.336  1.00 86.54           C  
ATOM   1666  CD  LYS A 202      -6.781  -5.016 -18.916  1.00 86.54           C  
ATOM   1667  CE  LYS A 202      -6.197  -5.124 -20.318  1.00 86.54           C  
ATOM   1668  NZ  LYS A 202      -5.921  -3.779 -20.907  1.00 86.54           N  
ATOM   1669  N   LYS A 203      -8.684  -6.183 -14.345  1.00 81.57           N  
ATOM   1670  CA  LYS A 203      -9.536  -6.021 -13.171  1.00 81.57           C  
ATOM   1671  C   LYS A 203      -8.954  -6.750 -11.964  1.00 81.57           C  
ATOM   1672  CB  LYS A 203     -10.949  -6.530 -13.459  1.00 81.57           C  
ATOM   1673  O   LYS A 203      -9.334  -6.476 -10.824  1.00 81.57           O  
ATOM   1674  CG  LYS A 203     -11.718  -5.686 -14.466  1.00 81.57           C  
ATOM   1675  CD  LYS A 203     -13.154  -6.171 -14.621  1.00 81.57           C  
ATOM   1676  CE  LYS A 203     -13.925  -5.325 -15.626  1.00 81.57           C  
ATOM   1677  NZ  LYS A 203     -15.320  -5.824 -15.814  1.00 81.57           N  
ATOM   1678  N   LYS A 204      -7.970  -7.568 -12.192  1.00 85.47           N  
ATOM   1679  CA  LYS A 204      -7.399  -8.347 -11.097  1.00 85.47           C  
ATOM   1680  C   LYS A 204      -5.985  -7.877 -10.767  1.00 85.47           C  
ATOM   1681  CB  LYS A 204      -7.388  -9.836 -11.447  1.00 85.47           C  
ATOM   1682  O   LYS A 204      -5.165  -8.656 -10.275  1.00 85.47           O  
ATOM   1683  CG  LYS A 204      -8.773 -10.442 -11.619  1.00 85.47           C  
ATOM   1684  CD  LYS A 204      -8.697 -11.931 -11.933  1.00 85.47           C  
ATOM   1685  CE  LYS A 204     -10.081 -12.530 -12.144  1.00 85.47           C  
ATOM   1686  NZ  LYS A 204     -10.008 -13.977 -12.505  1.00 85.47           N  
ATOM   1687  N   HIS A 205      -5.708  -6.646 -11.067  1.00 89.51           N  
ATOM   1688  CA  HIS A 205      -4.340  -6.154 -10.947  1.00 89.51           C  
ATOM   1689  C   HIS A 205      -3.951  -5.961  -9.485  1.00 89.51           C  
ATOM   1690  CB  HIS A 205      -4.174  -4.841 -11.713  1.00 89.51           C  
ATOM   1691  O   HIS A 205      -2.765  -5.983  -9.146  1.00 89.51           O  
ATOM   1692  CG  HIS A 205      -5.147  -3.781 -11.305  1.00 89.51           C  
ATOM   1693  CD2 HIS A 205      -6.240  -3.288 -11.935  1.00 89.51           C  
ATOM   1694  ND1 HIS A 205      -5.045  -3.096 -10.114  1.00 89.51           N  
ATOM   1695  CE1 HIS A 205      -6.038  -2.225 -10.028  1.00 89.51           C  
ATOM   1696  NE2 HIS A 205      -6.776  -2.322 -11.120  1.00 89.51           N  
ATOM   1697  N   GLY A 206      -4.855  -5.854  -8.617  1.00 89.12           N  
ATOM   1698  CA  GLY A 206      -4.577  -5.851  -7.190  1.00 89.12           C  
ATOM   1699  C   GLY A 206      -3.942  -4.560  -6.708  1.00 89.12           C  
ATOM   1700  O   GLY A 206      -3.305  -4.531  -5.653  1.00 89.12           O  
ATOM   1701  N   ILE A 207      -4.009  -3.448  -7.470  1.00 91.30           N  
ATOM   1702  CA  ILE A 207      -3.460  -2.154  -7.081  1.00 91.30           C  
ATOM   1703  C   ILE A 207      -4.518  -1.350  -6.328  1.00 91.30           C  
ATOM   1704  CB  ILE A 207      -2.957  -1.361  -8.308  1.00 91.30           C  
ATOM   1705  O   ILE A 207      -5.620  -1.134  -6.837  1.00 91.30           O  
ATOM   1706  CG1 ILE A 207      -1.888  -2.163  -9.060  1.00 91.30           C  
ATOM   1707  CG2 ILE A 207      -2.417   0.007  -7.883  1.00 91.30           C  
ATOM   1708  CD1 ILE A 207      -1.567  -1.619 -10.445  1.00 91.30           C  
ATOM   1709  N   ILE A 208      -4.117  -0.971  -5.099  1.00 90.31           N  
ATOM   1710  CA  ILE A 208      -4.973  -0.129  -4.270  1.00 90.31           C  
ATOM   1711  C   ILE A 208      -4.345   1.255  -4.120  1.00 90.31           C  
ATOM   1712  CB  ILE A 208      -5.214  -0.761  -2.881  1.00 90.31           C  
ATOM   1713  O   ILE A 208      -3.216   1.383  -3.641  1.00 90.31           O  
ATOM   1714  CG1 ILE A 208      -5.828  -2.158  -3.030  1.00 90.31           C  
ATOM   1715  CG2 ILE A 208      -6.108   0.141  -2.025  1.00 90.31           C  
ATOM   1716  CD1 ILE A 208      -5.785  -2.992  -1.756  1.00 90.31           C  
ATOM   1717  N   SER A 209      -5.117   2.294  -4.474  1.00 88.89           N  
ATOM   1718  CA  SER A 209      -4.578   3.648  -4.403  1.00 88.89           C  
ATOM   1719  C   SER A 209      -4.911   4.306  -3.067  1.00 88.89           C  
ATOM   1720  CB  SER A 209      -5.118   4.502  -5.550  1.00 88.89           C  
ATOM   1721  O   SER A 209      -6.058   4.261  -2.616  1.00 88.89           O  
ATOM   1722  OG  SER A 209      -4.647   5.835  -5.450  1.00 88.89           O  
ATOM   1723  N   VAL A 210      -3.848   4.893  -2.446  1.00 90.57           N  
ATOM   1724  CA  VAL A 210      -3.987   5.652  -1.208  1.00 90.57           C  
ATOM   1725  C   VAL A 210      -3.522   7.090  -1.428  1.00 90.57           C  
ATOM   1726  CB  VAL A 210      -3.191   5.005  -0.053  1.00 90.57           C  
ATOM   1727  O   VAL A 210      -2.372   7.326  -1.805  1.00 90.57           O  
ATOM   1728  CG1 VAL A 210      -3.278   5.862   1.209  1.00 90.57           C  
ATOM   1729  CG2 VAL A 210      -3.702   3.592   0.221  1.00 90.57           C  
ATOM   1730  N   GLN A 211      -4.436   8.005  -1.169  1.00 89.93           N  
ATOM   1731  CA  GLN A 211      -4.108   9.413  -1.369  1.00 89.93           C  
ATOM   1732  C   GLN A 211      -3.470  10.012  -0.119  1.00 89.93           C  
ATOM   1733  CB  GLN A 211      -5.358  10.206  -1.753  1.00 89.93           C  
ATOM   1734  O   GLN A 211      -4.117  10.116   0.925  1.00 89.93           O  
ATOM   1735  CG  GLN A 211      -5.081  11.665  -2.088  1.00 89.93           C  
ATOM   1736  CD  GLN A 211      -6.332  12.422  -2.493  1.00 89.93           C  
ATOM   1737  NE2 GLN A 211      -6.185  13.718  -2.749  1.00 89.93           N  
ATOM   1738  OE1 GLN A 211      -7.422  11.847  -2.576  1.00 89.93           O  
ATOM   1739  N   LEU A 212      -2.217  10.433  -0.296  1.00 89.38           N  
ATOM   1740  CA  LEU A 212      -1.513  11.014   0.842  1.00 89.38           C  
ATOM   1741  C   LEU A 212      -1.679  12.530   0.868  1.00 89.38           C  
ATOM   1742  CB  LEU A 212      -0.026  10.653   0.794  1.00 89.38           C  
ATOM   1743  O   LEU A 212      -1.770  13.130   1.941  1.00 89.38           O  
ATOM   1744  CG  LEU A 212       0.312   9.162   0.849  1.00 89.38           C  
ATOM   1745  CD1 LEU A 212       1.823   8.960   0.843  1.00 89.38           C  
ATOM   1746  CD2 LEU A 212      -0.314   8.516   2.081  1.00 89.38           C  
ATOM   1747  N   ASN A 213      -1.607  13.130  -0.272  1.00 86.46           N  
ATOM   1748  CA  ASN A 213      -1.837  14.552  -0.501  1.00 86.46           C  
ATOM   1749  C   ASN A 213      -2.158  14.840  -1.965  1.00 86.46           C  
ATOM   1750  CB  ASN A 213      -0.625  15.372  -0.052  1.00 86.46           C  
ATOM   1751  O   ASN A 213      -2.332  13.915  -2.760  1.00 86.46           O  
ATOM   1752  CG  ASN A 213       0.585  15.159  -0.939  1.00 86.46           C  
ATOM   1753  ND2 ASN A 213       1.659  15.889  -0.663  1.00 86.46           N  
ATOM   1754  OD1 ASN A 213       0.554  14.346  -1.867  1.00 86.46           O  
ATOM   1755  N   GLY A 214      -2.413  16.287  -2.256  1.00 75.06           N  
ATOM   1756  CA  GLY A 214      -2.626  16.680  -3.640  1.00 75.06           C  
ATOM   1757  C   GLY A 214      -4.036  16.404  -4.129  1.00 75.06           C  
ATOM   1758  O   GLY A 214      -4.936  16.145  -3.327  1.00 75.06           O  
ATOM   1759  N   ASP A 215      -4.195  16.666  -5.459  1.00 71.44           N  
ATOM   1760  CA  ASP A 215      -5.502  16.579  -6.104  1.00 71.44           C  
ATOM   1761  C   ASP A 215      -5.866  15.130  -6.415  1.00 71.44           C  
ATOM   1762  CB  ASP A 215      -5.523  17.414  -7.387  1.00 71.44           C  
ATOM   1763  O   ASP A 215      -5.089  14.215  -6.135  1.00 71.44           O  
ATOM   1764  CG  ASP A 215      -5.362  18.902  -7.129  1.00 71.44           C  
ATOM   1765  OD1 ASP A 215      -5.763  19.380  -6.046  1.00 71.44           O  
ATOM   1766  OD2 ASP A 215      -4.832  19.602  -8.018  1.00 71.44           O  
ATOM   1767  N   ASP A 216      -6.996  14.914  -6.820  1.00 77.59           N  
ATOM   1768  CA  ASP A 216      -7.563  13.643  -7.260  1.00 77.59           C  
ATOM   1769  C   ASP A 216      -6.565  12.862  -8.113  1.00 77.59           C  
ATOM   1770  CB  ASP A 216      -8.857  13.874  -8.043  1.00 77.59           C  
ATOM   1771  O   ASP A 216      -5.958  13.418  -9.031  1.00 77.59           O  
ATOM   1772  CG  ASP A 216      -9.593  12.585  -8.366  1.00 77.59           C  
ATOM   1773  OD1 ASP A 216      -8.992  11.495  -8.253  1.00 77.59           O  
ATOM   1774  OD2 ASP A 216     -10.783  12.661  -8.740  1.00 77.59           O  
ATOM   1775  N   PRO A 217      -6.222  11.547  -7.685  1.00 79.79           N  
ATOM   1776  CA  PRO A 217      -5.211  10.752  -8.386  1.00 79.79           C  
ATOM   1777  C   PRO A 217      -5.662  10.321  -9.780  1.00 79.79           C  
ATOM   1778  CB  PRO A 217      -5.022   9.537  -7.473  1.00 79.79           C  
ATOM   1779  O   PRO A 217      -5.248   9.266 -10.268  1.00 79.79           O  
ATOM   1780  CG  PRO A 217      -6.346   9.354  -6.803  1.00 79.79           C  
ATOM   1781  CD  PRO A 217      -6.986  10.702  -6.636  1.00 79.79           C  
ATOM   1782  N   ARG A 218      -6.434  11.072 -10.436  1.00 83.17           N  
ATOM   1783  CA  ARG A 218      -6.923  10.722 -11.766  1.00 83.17           C  
ATOM   1784  C   ARG A 218      -5.786  10.715 -12.783  1.00 83.17           C  
ATOM   1785  CB  ARG A 218      -8.017  11.695 -12.210  1.00 83.17           C  
ATOM   1786  O   ARG A 218      -5.925  10.155 -13.873  1.00 83.17           O  
ATOM   1787  CG  ARG A 218      -9.338  11.512 -11.479  1.00 83.17           C  
ATOM   1788  CD  ARG A 218     -10.398  12.484 -11.978  1.00 83.17           C  
ATOM   1789  NE  ARG A 218     -10.174  13.834 -11.470  1.00 83.17           N  
ATOM   1790  NH1 ARG A 218     -12.062  14.738 -12.447  1.00 83.17           N  
ATOM   1791  NH2 ARG A 218     -10.670  16.059 -11.193  1.00 83.17           N  
ATOM   1792  CZ  ARG A 218     -10.969  14.874 -11.705  1.00 83.17           C  
ATOM   1793  N   TYR A 219      -4.726  11.214 -12.327  1.00 83.58           N  
ATOM   1794  CA  TYR A 219      -3.566  11.221 -13.211  1.00 83.58           C  
ATOM   1795  C   TYR A 219      -2.956   9.828 -13.321  1.00 83.58           C  
ATOM   1796  CB  TYR A 219      -2.513  12.214 -12.709  1.00 83.58           C  
ATOM   1797  O   TYR A 219      -2.167   9.559 -14.230  1.00 83.58           O  
ATOM   1798  CG  TYR A 219      -1.960  11.875 -11.346  1.00 83.58           C  
ATOM   1799  CD1 TYR A 219      -2.527  12.409 -10.191  1.00 83.58           C  
ATOM   1800  CD2 TYR A 219      -0.870  11.022 -11.210  1.00 83.58           C  
ATOM   1801  CE1 TYR A 219      -2.020  12.101  -8.932  1.00 83.58           C  
ATOM   1802  CE2 TYR A 219      -0.354  10.708  -9.957  1.00 83.58           C  
ATOM   1803  OH  TYR A 219      -0.429  10.943  -7.583  1.00 83.58           O  
ATOM   1804  CZ  TYR A 219      -0.935  11.251  -8.826  1.00 83.58           C  
ATOM   1805  N   LEU A 220      -3.225   8.938 -12.448  1.00 84.38           N  
ATOM   1806  CA  LEU A 220      -2.728   7.568 -12.498  1.00 84.38           C  
ATOM   1807  C   LEU A 220      -3.567   6.719 -13.447  1.00 84.38           C  
ATOM   1808  CB  LEU A 220      -2.732   6.945 -11.099  1.00 84.38           C  
ATOM   1809  O   LEU A 220      -4.798   6.752 -13.393  1.00 84.38           O  
ATOM   1810  CG  LEU A 220      -1.816   7.598 -10.063  1.00 84.38           C  
ATOM   1811  CD1 LEU A 220      -2.137   7.075  -8.667  1.00 84.38           C  
ATOM   1812  CD2 LEU A 220      -0.352   7.348 -10.410  1.00 84.38           C  
ATOM   1813  N   PRO A 221      -2.957   6.020 -14.357  1.00 77.63           N  
ATOM   1814  CA  PRO A 221      -3.678   5.244 -15.368  1.00 77.63           C  
ATOM   1815  C   PRO A 221      -4.445   4.066 -14.772  1.00 77.63           C  
ATOM   1816  CB  PRO A 221      -2.564   4.756 -16.298  1.00 77.63           C  
ATOM   1817  O   PRO A 221      -5.298   3.477 -15.441  1.00 77.63           O  
ATOM   1818  CG  PRO A 221      -1.327   4.784 -15.460  1.00 77.63           C  
ATOM   1819  CD  PRO A 221      -1.482   5.854 -14.417  1.00 77.63           C  
ATOM   1820  N   TYR A 222      -4.213   3.784 -13.505  1.00 74.95           N  
ATOM   1821  CA  TYR A 222      -4.814   2.623 -12.858  1.00 74.95           C  
ATOM   1822  C   TYR A 222      -6.041   3.024 -12.047  1.00 74.95           C  
ATOM   1823  CB  TYR A 222      -3.795   1.925 -11.952  1.00 74.95           C  
ATOM   1824  O   TYR A 222      -6.705   2.172 -11.452  1.00 74.95           O  
ATOM   1825  CG  TYR A 222      -2.390   1.929 -12.503  1.00 74.95           C  
ATOM   1826  CD1 TYR A 222      -2.022   1.063 -13.531  1.00 74.95           C  
ATOM   1827  CD2 TYR A 222      -1.428   2.797 -11.998  1.00 74.95           C  
ATOM   1828  CE1 TYR A 222      -0.727   1.062 -14.041  1.00 74.95           C  
ATOM   1829  CE2 TYR A 222      -0.131   2.804 -12.500  1.00 74.95           C  
ATOM   1830  OH  TYR A 222       1.492   1.938 -14.021  1.00 74.95           O  
ATOM   1831  CZ  TYR A 222       0.209   1.935 -13.520  1.00 74.95           C  
ATOM   1832  N   PHE A 223      -6.269   4.327 -12.170  1.00 71.48           N  
ATOM   1833  CA  PHE A 223      -7.390   4.825 -11.381  1.00 71.48           C  
ATOM   1834  C   PHE A 223      -8.707   4.611 -12.117  1.00 71.48           C  
ATOM   1835  CB  PHE A 223      -7.204   6.311 -11.058  1.00 71.48           C  
ATOM   1836  O   PHE A 223      -8.834   4.968 -13.290  1.00 71.48           O  
ATOM   1837  CG  PHE A 223      -8.140   6.823  -9.997  1.00 71.48           C  
ATOM   1838  CD1 PHE A 223      -9.291   7.521 -10.345  1.00 71.48           C  
ATOM   1839  CD2 PHE A 223      -7.870   6.607  -8.652  1.00 71.48           C  
ATOM   1840  CE1 PHE A 223     -10.159   7.997  -9.365  1.00 71.48           C  
ATOM   1841  CE2 PHE A 223      -8.734   7.079  -7.668  1.00 71.48           C  
ATOM   1842  CZ  PHE A 223      -9.877   7.775  -8.027  1.00 71.48           C  
ATOM   1843  N   GLU A 224      -9.654   3.759 -11.628  1.00 62.68           N  
ATOM   1844  CA  GLU A 224     -10.982   3.562 -12.200  1.00 62.68           C  
ATOM   1845  C   GLU A 224     -12.002   4.502 -11.563  1.00 62.68           C  
ATOM   1846  CB  GLU A 224     -11.430   2.108 -12.031  1.00 62.68           C  
ATOM   1847  O   GLU A 224     -11.979   4.721 -10.350  1.00 62.68           O  
ATOM   1848  CG  GLU A 224     -10.637   1.119 -12.873  1.00 62.68           C  
ATOM   1849  CD  GLU A 224     -11.144  -0.310 -12.757  1.00 62.68           C  
ATOM   1850  OE1 GLU A 224     -10.594  -1.207 -13.435  1.00 62.68           O  
ATOM   1851  OE2 GLU A 224     -12.101  -0.534 -11.982  1.00 62.68           O  
ATOM   1852  N   VAL A 225     -12.545   5.598 -12.405  1.00 46.54           N  
ATOM   1853  CA  VAL A 225     -13.589   6.569 -12.093  1.00 46.54           C  
ATOM   1854  C   VAL A 225     -14.819   5.848 -11.547  1.00 46.54           C  
ATOM   1855  CB  VAL A 225     -13.971   7.409 -13.333  1.00 46.54           C  
ATOM   1856  O   VAL A 225     -15.260   4.844 -12.111  1.00 46.54           O  
ATOM   1857  CG1 VAL A 225     -15.038   8.442 -12.977  1.00 46.54           C  
ATOM   1858  CG2 VAL A 225     -12.735   8.092 -13.915  1.00 46.54           C  
ATOM   1859  N   GLY A 226     -14.884   5.781 -10.136  1.00 49.73           N  
ATOM   1860  CA  GLY A 226     -15.999   5.189  -9.415  1.00 49.73           C  
ATOM   1861  C   GLY A 226     -15.568   4.136  -8.410  1.00 49.73           C  
ATOM   1862  O   GLY A 226     -16.408   3.493  -7.778  1.00 49.73           O  
ATOM   1863  N   SER A 227     -14.466   4.251  -7.757  1.00 43.61           N  
ATOM   1864  CA  SER A 227     -14.111   3.072  -6.976  1.00 43.61           C  
ATOM   1865  C   SER A 227     -13.932   3.419  -5.501  1.00 43.61           C  
ATOM   1866  CB  SER A 227     -12.830   2.435  -7.517  1.00 43.61           C  
ATOM   1867  O   SER A 227     -13.379   4.469  -5.168  1.00 43.61           O  
ATOM   1868  OG  SER A 227     -11.705   3.247  -7.231  1.00 43.61           O  
ATOM   1869  N   GLU A 228     -14.923   3.410  -4.687  1.00 47.31           N  
ATOM   1870  CA  GLU A 228     -14.863   2.707  -3.410  1.00 47.31           C  
ATOM   1871  C   GLU A 228     -13.421   2.410  -3.009  1.00 47.31           C  
ATOM   1872  CB  GLU A 228     -15.670   1.407  -3.473  1.00 47.31           C  
ATOM   1873  O   GLU A 228     -13.166   1.911  -1.911  1.00 47.31           O  
ATOM   1874  CG  GLU A 228     -17.176   1.619  -3.499  1.00 47.31           C  
ATOM   1875  CD  GLU A 228     -17.965   0.319  -3.500  1.00 47.31           C  
ATOM   1876  OE1 GLU A 228     -19.215   0.367  -3.456  1.00 47.31           O  
ATOM   1877  OE2 GLU A 228     -17.327  -0.757  -3.544  1.00 47.31           O  
ATOM   1878  N   LEU A 229     -12.271   3.001  -3.827  1.00 53.23           N  
ATOM   1879  CA  LEU A 229     -10.902   2.524  -3.658  1.00 53.23           C  
ATOM   1880  C   LEU A 229      -9.981   3.658  -3.222  1.00 53.23           C  
ATOM   1881  CB  LEU A 229     -10.387   1.904  -4.959  1.00 53.23           C  
ATOM   1882  O   LEU A 229      -8.757   3.506  -3.227  1.00 53.23           O  
ATOM   1883  CG  LEU A 229     -10.991   0.555  -5.354  1.00 53.23           C  
ATOM   1884  CD1 LEU A 229     -10.758   0.284  -6.837  1.00 53.23           C  
ATOM   1885  CD2 LEU A 229     -10.404  -0.564  -4.501  1.00 53.23           C  
ATOM   1886  N   ARG A 230     -10.704   4.761  -2.842  1.00 63.60           N  
ATOM   1887  CA  ARG A 230      -9.880   5.889  -2.422  1.00 63.60           C  
ATOM   1888  C   ARG A 230      -9.766   5.948  -0.902  1.00 63.60           C  
ATOM   1889  CB  ARG A 230     -10.455   7.203  -2.955  1.00 63.60           C  
ATOM   1890  O   ARG A 230     -10.775   5.899  -0.196  1.00 63.60           O  
ATOM   1891  CG  ARG A 230      -9.568   8.412  -2.699  1.00 63.60           C  
ATOM   1892  CD  ARG A 230     -10.190   9.692  -3.242  1.00 63.60           C  
ATOM   1893  NE  ARG A 230      -9.405  10.868  -2.878  1.00 63.60           N  
ATOM   1894  NH1 ARG A 230     -10.866  12.390  -3.820  1.00 63.60           N  
ATOM   1895  NH2 ARG A 230      -8.956  13.118  -2.782  1.00 63.60           N  
ATOM   1896  CZ  ARG A 230      -9.744  12.123  -3.161  1.00 63.60           C  
ATOM   1897  N   VAL A 231      -8.466   5.729  -0.492  1.00 70.56           N  
ATOM   1898  CA  VAL A 231      -8.239   5.936   0.934  1.00 70.56           C  
ATOM   1899  C   VAL A 231      -7.484   7.245   1.153  1.00 70.56           C  
ATOM   1900  CB  VAL A 231      -7.458   4.759   1.562  1.00 70.56           C  
ATOM   1901  O   VAL A 231      -6.407   7.450   0.589  1.00 70.56           O  
ATOM   1902  CG1 VAL A 231      -7.234   4.995   3.054  1.00 70.56           C  
ATOM   1903  CG2 VAL A 231      -8.200   3.444   1.331  1.00 70.56           C  
ATOM   1904  N   ILE A 232      -8.200   8.129   1.796  1.00 77.21           N  
ATOM   1905  CA  ILE A 232      -7.629   9.451   2.029  1.00 77.21           C  
ATOM   1906  C   ILE A 232      -6.965   9.491   3.403  1.00 77.21           C  
ATOM   1907  CB  ILE A 232      -8.702  10.557   1.919  1.00 77.21           C  
ATOM   1908  O   ILE A 232      -7.617   9.247   4.422  1.00 77.21           O  
ATOM   1909  CG1 ILE A 232      -9.374  10.515   0.542  1.00 77.21           C  
ATOM   1910  CG2 ILE A 232      -8.087  11.934   2.186  1.00 77.21           C  
ATOM   1911  CD1 ILE A 232     -10.573  11.444   0.410  1.00 77.21           C  
ATOM   1912  N   LEU A 233      -5.607   9.730   3.367  1.00 74.54           N  
ATOM   1913  CA  LEU A 233      -4.854   9.895   4.605  1.00 74.54           C  
ATOM   1914  C   LEU A 233      -4.265  11.298   4.700  1.00 74.54           C  
ATOM   1915  CB  LEU A 233      -3.736   8.853   4.695  1.00 74.54           C  
ATOM   1916  O   LEU A 233      -3.189  11.487   5.272  1.00 74.54           O  
ATOM   1917  CG  LEU A 233      -4.177   7.391   4.789  1.00 74.54           C  
ATOM   1918  CD1 LEU A 233      -2.963   6.469   4.769  1.00 74.54           C  
ATOM   1919  CD2 LEU A 233      -5.007   7.163   6.048  1.00 74.54           C  
ATOM   1920  N   LYS A 234      -4.920  12.358   4.230  1.00 69.19           N  
ATOM   1921  CA  LYS A 234      -4.412  13.716   4.060  1.00 69.19           C  
ATOM   1922  C   LYS A 234      -4.134  14.372   5.410  1.00 69.19           C  
ATOM   1923  CB  LYS A 234      -5.402  14.563   3.260  1.00 69.19           C  
ATOM   1924  O   LYS A 234      -4.887  14.179   6.367  1.00 69.19           O  
ATOM   1925  CG  LYS A 234      -5.432  14.242   1.774  1.00 69.19           C  
ATOM   1926  CD  LYS A 234      -6.337  15.202   1.012  1.00 69.19           C  
ATOM   1927  CE  LYS A 234      -6.409  14.849  -0.467  1.00 69.19           C  
ATOM   1928  NZ  LYS A 234      -7.304  15.781  -1.217  1.00 69.19           N  
ATOM   1929  N   GLU A 235      -2.871  15.059   5.470  1.00 64.56           N  
ATOM   1930  CA  GLU A 235      -2.464  15.930   6.569  1.00 64.56           C  
ATOM   1931  C   GLU A 235      -2.757  17.393   6.250  1.00 64.56           C  
ATOM   1932  CB  GLU A 235      -0.976  15.747   6.877  1.00 64.56           C  
ATOM   1933  O   GLU A 235      -2.474  17.863   5.146  1.00 64.56           O  
ATOM   1934  CG  GLU A 235      -0.622  15.956   8.342  1.00 64.56           C  
ATOM   1935  CD  GLU A 235       0.813  15.576   8.673  1.00 64.56           C  
ATOM   1936  OE1 GLU A 235       1.198  15.637   9.863  1.00 64.56           O  
ATOM   1937  OE2 GLU A 235       1.558  15.216   7.734  1.00 64.56           O  
ATOM   1938  N   ASP A 236      -3.786  17.986   6.724  1.00 57.64           N  
ATOM   1939  CA  ASP A 236      -3.877  19.430   6.528  1.00 57.64           C  
ATOM   1940  C   ASP A 236      -3.035  20.178   7.559  1.00 57.64           C  
ATOM   1941  CB  ASP A 236      -5.334  19.891   6.604  1.00 57.64           C  
ATOM   1942  O   ASP A 236      -3.409  20.263   8.731  1.00 57.64           O  
ATOM   1943  CG  ASP A 236      -5.778  20.659   5.372  1.00 57.64           C  
ATOM   1944  OD1 ASP A 236      -4.913  21.101   4.584  1.00 57.64           O  
ATOM   1945  OD2 ASP A 236      -7.003  20.826   5.188  1.00 57.64           O  
ATOM   1946  N   GLU A 237      -1.754  20.259   7.503  1.00 55.95           N  
ATOM   1947  CA  GLU A 237      -0.771  20.669   8.501  1.00 55.95           C  
ATOM   1948  C   GLU A 237      -0.484  22.165   8.411  1.00 55.95           C  
ATOM   1949  CB  GLU A 237       0.526  19.873   8.338  1.00 55.95           C  
ATOM   1950  O   GLU A 237      -0.133  22.796   9.410  1.00 55.95           O  
ATOM   1951  CG  GLU A 237       0.428  18.431   8.815  1.00 55.95           C  
ATOM   1952  CD  GLU A 237       1.781  17.754   8.961  1.00 55.95           C  
ATOM   1953  OE1 GLU A 237       1.836  16.610   9.467  1.00 55.95           O  
ATOM   1954  OE2 GLU A 237       2.795  18.372   8.566  1.00 55.95           O  
ATOM   1955  N   ALA A 238      -1.133  22.989   7.576  1.00 52.30           N  
ATOM   1956  CA  ALA A 238      -0.538  24.322   7.525  1.00 52.30           C  
ATOM   1957  C   ALA A 238      -1.460  25.359   8.162  1.00 52.30           C  
ATOM   1958  CB  ALA A 238      -0.225  24.709   6.082  1.00 52.30           C  
ATOM   1959  O   ALA A 238      -0.995  26.381   8.672  1.00 52.30           O  
ATOM   1960  N   ASN A 239      -2.169  24.947   9.401  1.00 54.91           N  
ATOM   1961  CA  ASN A 239      -2.869  25.977  10.161  1.00 54.91           C  
ATOM   1962  C   ASN A 239      -3.863  25.368  11.146  1.00 54.91           C  
ATOM   1963  CB  ASN A 239      -3.582  26.948   9.219  1.00 54.91           C  
ATOM   1964  O   ASN A 239      -4.811  26.033  11.568  1.00 54.91           O  
ATOM   1965  CG  ASN A 239      -2.619  27.840   8.461  1.00 54.91           C  
ATOM   1966  ND2 ASN A 239      -3.027  28.283   7.277  1.00 54.91           N  
ATOM   1967  OD1 ASN A 239      -1.516  28.127   8.934  1.00 54.91           O  
ATOM   1968  N   TYR A 240      -3.449  24.259  11.853  1.00 60.95           N  
ATOM   1969  CA  TYR A 240      -4.579  23.616  12.513  1.00 60.95           C  
ATOM   1970  C   TYR A 240      -4.633  23.990  13.990  1.00 60.95           C  
ATOM   1971  CB  TYR A 240      -4.495  22.094  12.364  1.00 60.95           C  
ATOM   1972  O   TYR A 240      -3.593  24.153  14.634  1.00 60.95           O  
ATOM   1973  CG  TYR A 240      -4.980  21.588  11.027  1.00 60.95           C  
ATOM   1974  CD1 TYR A 240      -6.341  21.537  10.732  1.00 60.95           C  
ATOM   1975  CD2 TYR A 240      -4.080  21.159  10.057  1.00 60.95           C  
ATOM   1976  CE1 TYR A 240      -6.793  21.070   9.502  1.00 60.95           C  
ATOM   1977  CE2 TYR A 240      -4.521  20.690   8.824  1.00 60.95           C  
ATOM   1978  OH  TYR A 240      -6.319  20.185   7.337  1.00 60.95           O  
ATOM   1979  CZ  TYR A 240      -5.877  20.649   8.556  1.00 60.95           C  
ATOM   1980  N   THR A 241      -5.568  24.659  14.475  1.00 69.27           N  
ATOM   1981  CA  THR A 241      -6.055  24.618  15.849  1.00 69.27           C  
ATOM   1982  C   THR A 241      -6.117  23.181  16.358  1.00 69.27           C  
ATOM   1983  CB  THR A 241      -7.446  25.268  15.968  1.00 69.27           C  
ATOM   1984  O   THR A 241      -5.996  22.235  15.578  1.00 69.27           O  
ATOM   1985  CG2 THR A 241      -7.415  26.721  15.506  1.00 69.27           C  
ATOM   1986  OG1 THR A 241      -8.378  24.540  15.159  1.00 69.27           O  
ATOM   1987  N   SER A 242      -5.810  22.867  17.631  1.00 65.91           N  
ATOM   1988  CA  SER A 242      -5.884  21.579  18.311  1.00 65.91           C  
ATOM   1989  C   SER A 242      -7.099  20.780  17.852  1.00 65.91           C  
ATOM   1990  CB  SER A 242      -5.937  21.775  19.827  1.00 65.91           C  
ATOM   1991  O   SER A 242      -7.020  19.561  17.683  1.00 65.91           O  
ATOM   1992  OG  SER A 242      -7.025  22.608  20.189  1.00 65.91           O  
ATOM   1993  N   THR A 243      -8.245  21.283  17.486  1.00 71.59           N  
ATOM   1994  CA  THR A 243      -9.443  20.610  16.997  1.00 71.59           C  
ATOM   1995  C   THR A 243      -9.218  20.059  15.592  1.00 71.59           C  
ATOM   1996  CB  THR A 243     -10.655  21.559  16.991  1.00 71.59           C  
ATOM   1997  O   THR A 243      -9.621  18.934  15.289  1.00 71.59           O  
ATOM   1998  CG2 THR A 243     -11.935  20.815  16.628  1.00 71.59           C  
ATOM   1999  OG1 THR A 243     -10.805  22.140  18.293  1.00 71.59           O  
ATOM   2000  N   LEU A 244      -8.460  20.740  14.817  1.00 79.79           N  
ATOM   2001  CA  LEU A 244      -8.168  20.313  13.453  1.00 79.79           C  
ATOM   2002  C   LEU A 244      -7.180  19.151  13.447  1.00 79.79           C  
ATOM   2003  CB  LEU A 244      -7.607  21.479  12.634  1.00 79.79           C  
ATOM   2004  O   LEU A 244      -7.239  18.285  12.570  1.00 79.79           O  
ATOM   2005  CG  LEU A 244      -8.602  22.572  12.242  1.00 79.79           C  
ATOM   2006  CD1 LEU A 244      -7.865  23.779  11.671  1.00 79.79           C  
ATOM   2007  CD2 LEU A 244      -9.618  22.036  11.239  1.00 79.79           C  
ATOM   2008  N   ARG A 245      -6.382  19.097  14.523  1.00 82.34           N  
ATOM   2009  CA  ARG A 245      -5.421  18.006  14.655  1.00 82.34           C  
ATOM   2010  C   ARG A 245      -6.123  16.695  14.993  1.00 82.34           C  
ATOM   2011  CB  ARG A 245      -4.380  18.335  15.727  1.00 82.34           C  
ATOM   2012  O   ARG A 245      -5.780  15.643  14.449  1.00 82.34           O  
ATOM   2013  CG  ARG A 245      -3.414  19.440  15.331  1.00 82.34           C  
ATOM   2014  CD  ARG A 245      -2.441  19.769  16.454  1.00 82.34           C  
ATOM   2015  NE  ARG A 245      -1.476  18.693  16.663  1.00 82.34           N  
ATOM   2016  NH1 ARG A 245      -0.484  19.662  18.511  1.00 82.34           N  
ATOM   2017  NH2 ARG A 245       0.260  17.638  17.734  1.00 82.34           N  
ATOM   2018  CZ  ARG A 245      -0.569  18.667  17.636  1.00 82.34           C  
ATOM   2019  N   LEU A 246      -7.072  16.765  15.933  1.00 85.12           N  
ATOM   2020  CA  LEU A 246      -7.839  15.583  16.311  1.00 85.12           C  
ATOM   2021  C   LEU A 246      -8.636  15.051  15.125  1.00 85.12           C  
ATOM   2022  CB  LEU A 246      -8.783  15.905  17.473  1.00 85.12           C  
ATOM   2023  O   LEU A 246      -8.653  13.844  14.875  1.00 85.12           O  
ATOM   2024  CG  LEU A 246      -9.642  14.750  17.988  1.00 85.12           C  
ATOM   2025  CD1 LEU A 246      -8.758  13.609  18.478  1.00 85.12           C  
ATOM   2026  CD2 LEU A 246     -10.571  15.228  19.099  1.00 85.12           C  
ATOM   2027  N   SER A 247      -9.272  15.924  14.438  1.00 85.63           N  
ATOM   2028  CA  SER A 247     -10.043  15.524  13.265  1.00 85.63           C  
ATOM   2029  C   SER A 247      -9.153  14.869  12.215  1.00 85.63           C  
ATOM   2030  CB  SER A 247     -10.760  16.730  12.658  1.00 85.63           C  
ATOM   2031  O   SER A 247      -9.525  13.853  11.624  1.00 85.63           O  
ATOM   2032  OG  SER A 247     -11.736  17.238  13.551  1.00 85.63           O  
ATOM   2033  N   SER A 248      -8.070  15.484  11.980  1.00 84.69           N  
ATOM   2034  CA  SER A 248      -7.117  14.937  11.019  1.00 84.69           C  
ATOM   2035  C   SER A 248      -6.669  13.536  11.422  1.00 84.69           C  
ATOM   2036  CB  SER A 248      -5.900  15.853  10.890  1.00 84.69           C  
ATOM   2037  O   SER A 248      -6.587  12.639  10.581  1.00 84.69           O  
ATOM   2038  OG  SER A 248      -4.946  15.299  10.000  1.00 84.69           O  
ATOM   2039  N   LEU A 249      -6.351  13.391  12.666  1.00 89.63           N  
ATOM   2040  CA  LEU A 249      -5.950  12.092  13.193  1.00 89.63           C  
ATOM   2041  C   LEU A 249      -7.054  11.060  12.994  1.00 89.63           C  
ATOM   2042  CB  LEU A 249      -5.600  12.202  14.680  1.00 89.63           C  
ATOM   2043  O   LEU A 249      -6.788   9.933  12.571  1.00 89.63           O  
ATOM   2044  CG  LEU A 249      -5.067  10.933  15.346  1.00 89.63           C  
ATOM   2045  CD1 LEU A 249      -3.782  10.475  14.664  1.00 89.63           C  
ATOM   2046  CD2 LEU A 249      -4.833  11.168  16.835  1.00 89.63           C  
ATOM   2047  N   GLN A 250      -8.253  11.371  13.315  1.00 90.56           N  
ATOM   2048  CA  GLN A 250      -9.391  10.473  13.144  1.00 90.56           C  
ATOM   2049  C   GLN A 250      -9.562  10.075  11.681  1.00 90.56           C  
ATOM   2050  CB  GLN A 250     -10.673  11.126  13.664  1.00 90.56           C  
ATOM   2051  O   GLN A 250      -9.857   8.917  11.378  1.00 90.56           O  
ATOM   2052  CG  GLN A 250     -10.710  11.289  15.177  1.00 90.56           C  
ATOM   2053  CD  GLN A 250     -11.983  11.955  15.665  1.00 90.56           C  
ATOM   2054  NE2 GLN A 250     -12.054  12.217  16.965  1.00 90.56           N  
ATOM   2055  OE1 GLN A 250     -12.895  12.232  14.879  1.00 90.56           O  
ATOM   2056  N   ILE A 251      -9.424  11.042  10.798  1.00 88.56           N  
ATOM   2057  CA  ILE A 251      -9.531  10.787   9.366  1.00 88.56           C  
ATOM   2058  C   ILE A 251      -8.487   9.754   8.947  1.00 88.56           C  
ATOM   2059  CB  ILE A 251      -9.359  12.085   8.546  1.00 88.56           C  
ATOM   2060  O   ILE A 251      -8.792   8.824   8.196  1.00 88.56           O  
ATOM   2061  CG1 ILE A 251     -10.579  12.996   8.728  1.00 88.56           C  
ATOM   2062  CG2 ILE A 251      -9.131  11.764   7.066  1.00 88.56           C  
ATOM   2063  CD1 ILE A 251     -10.386  14.405   8.183  1.00 88.56           C  
ATOM   2064  N   ARG A 252      -7.331   9.867   9.479  1.00 89.97           N  
ATOM   2065  CA  ARG A 252      -6.267   8.921   9.160  1.00 89.97           C  
ATOM   2066  C   ARG A 252      -6.604   7.525   9.671  1.00 89.97           C  
ATOM   2067  CB  ARG A 252      -4.936   9.389   9.754  1.00 89.97           C  
ATOM   2068  O   ARG A 252      -6.445   6.538   8.949  1.00 89.97           O  
ATOM   2069  CG  ARG A 252      -4.330  10.587   9.040  1.00 89.97           C  
ATOM   2070  CD  ARG A 252      -2.911  10.867   9.513  1.00 89.97           C  
ATOM   2071  NE  ARG A 252      -2.891  11.394  10.875  1.00 89.97           N  
ATOM   2072  NH1 ARG A 252      -0.995  12.678  10.571  1.00 89.97           N  
ATOM   2073  NH2 ARG A 252      -2.058  12.659  12.601  1.00 89.97           N  
ATOM   2074  CZ  ARG A 252      -1.981  12.243  11.346  1.00 89.97           C  
ATOM   2075  N   HIS A 253      -6.990   7.517  10.914  1.00 94.30           N  
ATOM   2076  CA  HIS A 253      -7.348   6.230  11.501  1.00 94.30           C  
ATOM   2077  C   HIS A 253      -8.455   5.549  10.704  1.00 94.30           C  
ATOM   2078  CB  HIS A 253      -7.782   6.408  12.957  1.00 94.30           C  
ATOM   2079  O   HIS A 253      -8.353   4.364  10.379  1.00 94.30           O  
ATOM   2080  CG  HIS A 253      -6.670   6.814  13.870  1.00 94.30           C  
ATOM   2081  CD2 HIS A 253      -5.329   6.840  13.682  1.00 94.30           C  
ATOM   2082  ND1 HIS A 253      -6.887   7.259  15.156  1.00 94.30           N  
ATOM   2083  CE1 HIS A 253      -5.725   7.542  15.720  1.00 94.30           C  
ATOM   2084  NE2 HIS A 253      -4.764   7.296  14.847  1.00 94.30           N  
ATOM   2085  N   LYS A 254      -9.447   6.310  10.370  1.00 91.76           N  
ATOM   2086  CA  LYS A 254     -10.564   5.762   9.607  1.00 91.76           C  
ATOM   2087  C   LYS A 254     -10.118   5.326   8.214  1.00 91.76           C  
ATOM   2088  CB  LYS A 254     -11.694   6.786   9.499  1.00 91.76           C  
ATOM   2089  O   LYS A 254     -10.571   4.300   7.704  1.00 91.76           O  
ATOM   2090  CG  LYS A 254     -12.443   7.023  10.802  1.00 91.76           C  
ATOM   2091  CD  LYS A 254     -13.580   8.020  10.621  1.00 91.76           C  
ATOM   2092  CE  LYS A 254     -14.326   8.261  11.926  1.00 91.76           C  
ATOM   2093  NZ  LYS A 254     -15.405   9.282  11.767  1.00 91.76           N  
ATOM   2094  N   GLY A 255      -9.297   6.137   7.641  1.00 90.94           N  
ATOM   2095  CA  GLY A 255      -8.722   5.767   6.358  1.00 90.94           C  
ATOM   2096  C   GLY A 255      -7.967   4.452   6.400  1.00 90.94           C  
ATOM   2097  O   GLY A 255      -8.075   3.639   5.480  1.00 90.94           O  
ATOM   2098  N   PHE A 256      -7.275   4.260   7.449  1.00 94.17           N  
ATOM   2099  CA  PHE A 256      -6.525   3.019   7.600  1.00 94.17           C  
ATOM   2100  C   PHE A 256      -7.468   1.824   7.682  1.00 94.17           C  
ATOM   2101  CB  PHE A 256      -5.637   3.073   8.846  1.00 94.17           C  
ATOM   2102  O   PHE A 256      -7.211   0.781   7.077  1.00 94.17           O  
ATOM   2103  CG  PHE A 256      -4.801   1.838   9.051  1.00 94.17           C  
ATOM   2104  CD1 PHE A 256      -5.039   0.991  10.126  1.00 94.17           C  
ATOM   2105  CD2 PHE A 256      -3.777   1.525   8.167  1.00 94.17           C  
ATOM   2106  CE1 PHE A 256      -4.267  -0.153  10.318  1.00 94.17           C  
ATOM   2107  CE2 PHE A 256      -3.002   0.384   8.351  1.00 94.17           C  
ATOM   2108  CZ  PHE A 256      -3.248  -0.453   9.428  1.00 94.17           C  
ATOM   2109  N   PHE A 257      -8.541   1.906   8.443  1.00 93.66           N  
ATOM   2110  CA  PHE A 257      -9.522   0.830   8.516  1.00 93.66           C  
ATOM   2111  C   PHE A 257     -10.085   0.516   7.135  1.00 93.66           C  
ATOM   2112  CB  PHE A 257     -10.658   1.201   9.474  1.00 93.66           C  
ATOM   2113  O   PHE A 257     -10.242  -0.652   6.773  1.00 93.66           O  
ATOM   2114  CG  PHE A 257     -10.270   1.143  10.927  1.00 93.66           C  
ATOM   2115  CD1 PHE A 257      -9.809  -0.040  11.491  1.00 93.66           C  
ATOM   2116  CD2 PHE A 257     -10.366   2.273  11.729  1.00 93.66           C  
ATOM   2117  CE1 PHE A 257      -9.449  -0.097  12.835  1.00 93.66           C  
ATOM   2118  CE2 PHE A 257     -10.008   2.224  13.073  1.00 93.66           C  
ATOM   2119  CZ  PHE A 257      -9.551   1.038  13.625  1.00 93.66           C  
ATOM   2120  N   LYS A 258     -10.393   1.558   6.451  1.00 91.55           N  
ATOM   2121  CA  LYS A 258     -10.904   1.380   5.095  1.00 91.55           C  
ATOM   2122  C   LYS A 258      -9.900   0.632   4.223  1.00 91.55           C  
ATOM   2123  CB  LYS A 258     -11.239   2.733   4.466  1.00 91.55           C  
ATOM   2124  O   LYS A 258     -10.282  -0.221   3.420  1.00 91.55           O  
ATOM   2125  CG  LYS A 258     -12.530   3.352   4.980  1.00 91.55           C  
ATOM   2126  CD  LYS A 258     -12.862   4.644   4.245  1.00 91.55           C  
ATOM   2127  CE  LYS A 258     -14.157   5.263   4.756  1.00 91.55           C  
ATOM   2128  NZ  LYS A 258     -14.485   6.532   4.040  1.00 91.55           N  
ATOM   2129  N   LEU A 259      -8.657   1.030   4.413  1.00 92.41           N  
ATOM   2130  CA  LEU A 259      -7.603   0.338   3.679  1.00 92.41           C  
ATOM   2131  C   LEU A 259      -7.572  -1.143   4.040  1.00 92.41           C  
ATOM   2132  CB  LEU A 259      -6.241   0.975   3.968  1.00 92.41           C  
ATOM   2133  O   LEU A 259      -7.521  -2.001   3.155  1.00 92.41           O  
ATOM   2134  CG  LEU A 259      -5.024   0.278   3.359  1.00 92.41           C  
ATOM   2135  CD1 LEU A 259      -5.158   0.206   1.841  1.00 92.41           C  
ATOM   2136  CD2 LEU A 259      -3.740   1.000   3.753  1.00 92.41           C  
ATOM   2137  N   LEU A 260      -7.653  -1.474   5.301  1.00 92.14           N  
ATOM   2138  CA  LEU A 260      -7.625  -2.863   5.744  1.00 92.14           C  
ATOM   2139  C   LEU A 260      -8.788  -3.648   5.147  1.00 92.14           C  
ATOM   2140  CB  LEU A 260      -7.674  -2.939   7.273  1.00 92.14           C  
ATOM   2141  O   LEU A 260      -8.624  -4.802   4.747  1.00 92.14           O  
ATOM   2142  CG  LEU A 260      -6.402  -2.523   8.013  1.00 92.14           C  
ATOM   2143  CD1 LEU A 260      -6.612  -2.616   9.521  1.00 92.14           C  
ATOM   2144  CD2 LEU A 260      -5.223  -3.387   7.578  1.00 92.14           C  
ATOM   2145  N   GLU A 261      -9.926  -3.117   5.123  1.00 89.64           N  
ATOM   2146  CA  GLU A 261     -11.115  -3.761   4.573  1.00 89.64           C  
ATOM   2147  C   GLU A 261     -10.920  -4.117   3.102  1.00 89.64           C  
ATOM   2148  CB  GLU A 261     -12.340  -2.857   4.737  1.00 89.64           C  
ATOM   2149  O   GLU A 261     -11.448  -5.124   2.626  1.00 89.64           O  
ATOM   2150  CG  GLU A 261     -12.816  -2.722   6.176  1.00 89.64           C  
ATOM   2151  CD  GLU A 261     -13.965  -1.739   6.338  1.00 89.64           C  
ATOM   2152  OE1 GLU A 261     -14.506  -1.617   7.461  1.00 89.64           O  
ATOM   2153  OE2 GLU A 261     -14.329  -1.087   5.334  1.00 89.64           O  
ATOM   2154  N   ARG A 262     -10.026  -3.411   2.558  1.00 86.63           N  
ATOM   2155  CA  ARG A 262      -9.794  -3.640   1.136  1.00 86.63           C  
ATOM   2156  C   ARG A 262      -8.717  -4.696   0.919  1.00 86.63           C  
ATOM   2157  CB  ARG A 262      -9.398  -2.336   0.439  1.00 86.63           C  
ATOM   2158  O   ARG A 262      -8.718  -5.393  -0.098  1.00 86.63           O  
ATOM   2159  CG  ARG A 262     -10.495  -1.283   0.431  1.00 86.63           C  
ATOM   2160  CD  ARG A 262     -11.672  -1.701  -0.438  1.00 86.63           C  
ATOM   2161  NE  ARG A 262     -12.678  -0.647  -0.526  1.00 86.63           N  
ATOM   2162  NH1 ARG A 262     -13.662  -1.462  -2.451  1.00 86.63           N  
ATOM   2163  NH2 ARG A 262     -14.468   0.444  -1.465  1.00 86.63           N  
ATOM   2164  CZ  ARG A 262     -13.600  -0.557  -1.481  1.00 86.63           C  
ATOM   2165  N   LEU A 263      -7.890  -4.671   1.796  1.00 88.04           N  
ATOM   2166  CA  LEU A 263      -6.748  -5.570   1.679  1.00 88.04           C  
ATOM   2167  C   LEU A 263      -7.133  -6.992   2.074  1.00 88.04           C  
ATOM   2168  CB  LEU A 263      -5.589  -5.082   2.553  1.00 88.04           C  
ATOM   2169  O   LEU A 263      -6.624  -7.959   1.502  1.00 88.04           O  
ATOM   2170  CG  LEU A 263      -4.860  -3.827   2.072  1.00 88.04           C  
ATOM   2171  CD1 LEU A 263      -3.846  -3.370   3.116  1.00 88.04           C  
ATOM   2172  CD2 LEU A 263      -4.177  -4.085   0.733  1.00 88.04           C  
ATOM   2173  N   LEU A 264      -8.127  -7.118   2.898  1.00 85.56           N  
ATOM   2174  CA  LEU A 264      -8.374  -8.413   3.523  1.00 85.56           C  
ATOM   2175  C   LEU A 264      -9.566  -9.111   2.876  1.00 85.56           C  
ATOM   2176  CB  LEU A 264      -8.619  -8.246   5.025  1.00 85.56           C  
ATOM   2177  O   LEU A 264     -10.348  -8.479   2.163  1.00 85.56           O  
ATOM   2178  CG  LEU A 264      -7.489  -7.599   5.828  1.00 85.56           C  
ATOM   2179  CD1 LEU A 264      -7.921  -7.391   7.276  1.00 85.56           C  
ATOM   2180  CD2 LEU A 264      -6.227  -8.452   5.758  1.00 85.56           C  
ATOM   2181  N   THR A 265      -9.683 -10.404   3.030  1.00 79.97           N  
ATOM   2182  CA  THR A 265     -10.785 -11.220   2.533  1.00 79.97           C  
ATOM   2183  C   THR A 265     -12.080 -10.886   3.268  1.00 79.97           C  
ATOM   2184  CB  THR A 265     -10.479 -12.722   2.683  1.00 79.97           C  
ATOM   2185  O   THR A 265     -12.065 -10.163   4.266  1.00 79.97           O  
ATOM   2186  CG2 THR A 265      -9.199 -13.099   1.946  1.00 79.97           C  
ATOM   2187  OG1 THR A 265     -10.328 -13.036   4.073  1.00 79.97           O  
ATOM   2188  N   SER A 266     -13.210 -11.387   2.733  1.00 74.66           N  
ATOM   2189  CA  SER A 266     -14.542 -11.064   3.234  1.00 74.66           C  
ATOM   2190  C   SER A 266     -14.673 -11.406   4.715  1.00 74.66           C  
ATOM   2191  CB  SER A 266     -15.611 -11.808   2.433  1.00 74.66           C  
ATOM   2192  O   SER A 266     -15.250 -10.636   5.486  1.00 74.66           O  
ATOM   2193  OG  SER A 266     -15.437 -13.210   2.544  1.00 74.66           O  
ATOM   2194  N   HIS A 267     -14.004 -12.505   5.156  1.00 74.72           N  
ATOM   2195  CA  HIS A 267     -14.125 -12.908   6.552  1.00 74.72           C  
ATOM   2196  C   HIS A 267     -13.389 -11.940   7.472  1.00 74.72           C  
ATOM   2197  CB  HIS A 267     -13.590 -14.328   6.748  1.00 74.72           C  
ATOM   2198  O   HIS A 267     -13.909 -11.557   8.522  1.00 74.72           O  
ATOM   2199  CG  HIS A 267     -13.614 -14.788   8.171  1.00 74.72           C  
ATOM   2200  CD2 HIS A 267     -14.575 -15.422   8.884  1.00 74.72           C  
ATOM   2201  ND1 HIS A 267     -12.553 -14.604   9.030  1.00 74.72           N  
ATOM   2202  CE1 HIS A 267     -12.860 -15.107  10.214  1.00 74.72           C  
ATOM   2203  NE2 HIS A 267     -14.082 -15.609  10.152  1.00 74.72           N  
ATOM   2204  N   ASP A 268     -12.292 -11.459   7.144  1.00 81.95           N  
ATOM   2205  CA  ASP A 268     -11.475 -10.545   7.936  1.00 81.95           C  
ATOM   2206  C   ASP A 268     -12.017  -9.119   7.861  1.00 81.95           C  
ATOM   2207  CB  ASP A 268     -10.019 -10.580   7.466  1.00 81.95           C  
ATOM   2208  O   ASP A 268     -11.834  -8.330   8.791  1.00 81.95           O  
ATOM   2209  CG  ASP A 268      -9.342 -11.913   7.734  1.00 81.95           C  
ATOM   2210  OD1 ASP A 268      -9.687 -12.583   8.731  1.00 81.95           O  
ATOM   2211  OD2 ASP A 268      -8.453 -12.295   6.942  1.00 81.95           O  
ATOM   2212  N   LYS A 269     -12.763  -8.882   6.839  1.00 85.18           N  
ATOM   2213  CA  LYS A 269     -13.368  -7.567   6.645  1.00 85.18           C  
ATOM   2214  C   LYS A 269     -14.386  -7.263   7.740  1.00 85.18           C  
ATOM   2215  CB  LYS A 269     -14.034  -7.479   5.271  1.00 85.18           C  
ATOM   2216  O   LYS A 269     -14.451  -6.137   8.239  1.00 85.18           O  
ATOM   2217  CG  LYS A 269     -13.054  -7.359   4.114  1.00 85.18           C  
ATOM   2218  CD  LYS A 269     -13.776  -7.177   2.786  1.00 85.18           C  
ATOM   2219  CE  LYS A 269     -12.800  -7.142   1.617  1.00 85.18           C  
ATOM   2220  NZ  LYS A 269     -13.507  -7.005   0.309  1.00 85.18           N  
ATOM   2221  N   ASP A 270     -15.101  -8.256   8.121  1.00 86.43           N  
ATOM   2222  CA  ASP A 270     -16.110  -8.084   9.162  1.00 86.43           C  
ATOM   2223  C   ASP A 270     -15.462  -7.745  10.503  1.00 86.43           C  
ATOM   2224  CB  ASP A 270     -16.965  -9.345   9.295  1.00 86.43           C  
ATOM   2225  O   ASP A 270     -15.976  -6.914  11.254  1.00 86.43           O  
ATOM   2226  CG  ASP A 270     -17.924  -9.537   8.133  1.00 86.43           C  
ATOM   2227  OD1 ASP A 270     -18.154  -8.576   7.367  1.00 86.43           O  
ATOM   2228  OD2 ASP A 270     -18.457 -10.657   7.984  1.00 86.43           O  
ATOM   2229  N   SER A 271     -14.342  -8.449  10.711  1.00 88.60           N  
ATOM   2230  CA  SER A 271     -13.612  -8.170  11.944  1.00 88.60           C  
ATOM   2231  C   SER A 271     -13.117  -6.729  11.980  1.00 88.60           C  
ATOM   2232  CB  SER A 271     -12.430  -9.129  12.096  1.00 88.60           C  
ATOM   2233  O   SER A 271     -13.241  -6.049  13.000  1.00 88.60           O  
ATOM   2234  OG  SER A 271     -12.880 -10.467  12.217  1.00 88.60           O  
ATOM   2235  N   VAL A 272     -12.590  -6.303  10.900  1.00 91.24           N  
ATOM   2236  CA  VAL A 272     -12.100  -4.933  10.782  1.00 91.24           C  
ATOM   2237  C   VAL A 272     -13.254  -3.953  10.978  1.00 91.24           C  
ATOM   2238  CB  VAL A 272     -11.420  -4.690   9.417  1.00 91.24           C  
ATOM   2239  O   VAL A 272     -13.113  -2.951  11.683  1.00 91.24           O  
ATOM   2240  CG1 VAL A 272     -11.080  -3.211   9.239  1.00 91.24           C  
ATOM   2241  CG2 VAL A 272     -10.164  -5.550   9.286  1.00 91.24           C  
ATOM   2242  N   ALA A 273     -14.394  -4.249  10.420  1.00 91.36           N  
ATOM   2243  CA  ALA A 273     -15.566  -3.384  10.534  1.00 91.36           C  
ATOM   2244  C   ALA A 273     -16.010  -3.252  11.988  1.00 91.36           C  
ATOM   2245  CB  ALA A 273     -16.710  -3.921   9.678  1.00 91.36           C  
ATOM   2246  O   ALA A 273     -16.360  -2.160  12.441  1.00 91.36           O  
ATOM   2247  N   GLN A 274     -15.989  -4.317  12.695  1.00 90.89           N  
ATOM   2248  CA  GLN A 274     -16.373  -4.308  14.102  1.00 90.89           C  
ATOM   2249  C   GLN A 274     -15.421  -3.446  14.926  1.00 90.89           C  
ATOM   2250  CB  GLN A 274     -16.406  -5.732  14.660  1.00 90.89           C  
ATOM   2251  O   GLN A 274     -15.858  -2.667  15.776  1.00 90.89           O  
ATOM   2252  CG  GLN A 274     -17.580  -6.562  14.156  1.00 90.89           C  
ATOM   2253  CD  GLN A 274     -17.617  -7.953  14.761  1.00 90.89           C  
ATOM   2254  NE2 GLN A 274     -18.577  -8.762  14.327  1.00 90.89           N  
ATOM   2255  OE1 GLN A 274     -16.789  -8.298  15.610  1.00 90.89           O  
ATOM   2256  N   LEU A 275     -14.196  -3.604  14.675  1.00 93.02           N  
ATOM   2257  CA  LEU A 275     -13.201  -2.838  15.418  1.00 93.02           C  
ATOM   2258  C   LEU A 275     -13.244  -1.366  15.025  1.00 93.02           C  
ATOM   2259  CB  LEU A 275     -11.799  -3.403  15.175  1.00 93.02           C  
ATOM   2260  O   LEU A 275     -12.990  -0.489  15.855  1.00 93.02           O  
ATOM   2261  CG  LEU A 275     -11.481  -4.740  15.847  1.00 93.02           C  
ATOM   2262  CD1 LEU A 275     -10.147  -5.281  15.344  1.00 93.02           C  
ATOM   2263  CD2 LEU A 275     -11.463  -4.586  17.364  1.00 93.02           C  
ATOM   2264  N   ARG A 276     -13.540  -1.106  13.763  1.00 94.67           N  
ATOM   2265  CA  ARG A 276     -13.756   0.272  13.335  1.00 94.67           C  
ATOM   2266  C   ARG A 276     -14.915   0.907  14.096  1.00 94.67           C  
ATOM   2267  CB  ARG A 276     -14.022   0.332  11.829  1.00 94.67           C  
ATOM   2268  O   ARG A 276     -14.816   2.049  14.549  1.00 94.67           O  
ATOM   2269  CG  ARG A 276     -14.206   1.743  11.292  1.00 94.67           C  
ATOM   2270  CD  ARG A 276     -14.381   1.752   9.780  1.00 94.67           C  
ATOM   2271  NE  ARG A 276     -15.615   1.084   9.376  1.00 94.67           N  
ATOM   2272  NH1 ARG A 276     -16.463   2.899   8.225  1.00 94.67           N  
ATOM   2273  NH2 ARG A 276     -17.658   0.946   8.336  1.00 94.67           N  
ATOM   2274  CZ  ARG A 276     -16.576   1.645   8.647  1.00 94.67           C  
ATOM   2275  N   LYS A 277     -16.017   0.172  14.247  1.00 94.33           N  
ATOM   2276  CA  LYS A 277     -17.164   0.653  15.012  1.00 94.33           C  
ATOM   2277  C   LYS A 277     -16.782   0.918  16.466  1.00 94.33           C  
ATOM   2278  CB  LYS A 277     -18.313  -0.354  14.947  1.00 94.33           C  
ATOM   2279  O   LYS A 277     -17.214   1.911  17.055  1.00 94.33           O  
ATOM   2280  CG  LYS A 277     -19.033  -0.387  13.607  1.00 94.33           C  
ATOM   2281  CD  LYS A 277     -20.196  -1.371  13.621  1.00 94.33           C  
ATOM   2282  CE  LYS A 277     -20.863  -1.468  12.255  1.00 94.33           C  
ATOM   2283  NZ  LYS A 277     -21.940  -2.502  12.238  1.00 94.33           N  
ATOM   2284  N   CYS A 278     -15.984   0.007  16.998  1.00 94.09           N  
ATOM   2285  CA  CYS A 278     -15.470   0.176  18.352  1.00 94.09           C  
ATOM   2286  C   CYS A 278     -14.661   1.462  18.471  1.00 94.09           C  
ATOM   2287  CB  CYS A 278     -14.605  -1.019  18.750  1.00 94.09           C  
ATOM   2288  O   CYS A 278     -14.856   2.238  19.409  1.00 94.09           O  
ATOM   2289  SG  CYS A 278     -13.821  -0.844  20.368  1.00 94.09           S  
ATOM   2290  N   TYR A 279     -13.803   1.681  17.537  1.00 96.12           N  
ATOM   2291  CA  TYR A 279     -13.006   2.902  17.498  1.00 96.12           C  
ATOM   2292  C   TYR A 279     -13.899   4.136  17.484  1.00 96.12           C  
ATOM   2293  CB  TYR A 279     -12.090   2.907  16.270  1.00 96.12           C  
ATOM   2294  O   TYR A 279     -13.728   5.044  18.301  1.00 96.12           O  
ATOM   2295  CG  TYR A 279     -11.374   4.218  16.052  1.00 96.12           C  
ATOM   2296  CD1 TYR A 279     -11.837   5.139  15.115  1.00 96.12           C  
ATOM   2297  CD2 TYR A 279     -10.234   4.538  16.781  1.00 96.12           C  
ATOM   2298  CE1 TYR A 279     -11.181   6.348  14.910  1.00 96.12           C  
ATOM   2299  CE2 TYR A 279      -9.569   5.744  16.584  1.00 96.12           C  
ATOM   2300  OH  TYR A 279      -9.395   7.836  15.448  1.00 96.12           O  
ATOM   2301  CZ  TYR A 279     -10.049   6.641  15.648  1.00 96.12           C  
ATOM   2302  N   SER A 280     -14.859   4.170  16.571  1.00 95.16           N  
ATOM   2303  CA  SER A 280     -15.750   5.317  16.424  1.00 95.16           C  
ATOM   2304  C   SER A 280     -16.530   5.578  17.707  1.00 95.16           C  
ATOM   2305  CB  SER A 280     -16.720   5.096  15.263  1.00 95.16           C  
ATOM   2306  O   SER A 280     -16.690   6.729  18.119  1.00 95.16           O  
ATOM   2307  OG  SER A 280     -16.023   5.018  14.032  1.00 95.16           O  
ATOM   2308  N   SER A 281     -16.921   4.522  18.317  1.00 93.21           N  
ATOM   2309  CA  SER A 281     -17.684   4.641  19.555  1.00 93.21           C  
ATOM   2310  C   SER A 281     -16.831   5.224  20.677  1.00 93.21           C  
ATOM   2311  CB  SER A 281     -18.236   3.280  19.979  1.00 93.21           C  
ATOM   2312  O   SER A 281     -17.287   6.095  21.421  1.00 93.21           O  
ATOM   2313  OG  SER A 281     -19.015   3.397  21.157  1.00 93.21           O  
ATOM   2314  N   CYS A 282     -15.590   4.805  20.811  1.00 92.83           N  
ATOM   2315  CA  CYS A 282     -14.683   5.291  21.844  1.00 92.83           C  
ATOM   2316  C   CYS A 282     -14.328   6.755  21.614  1.00 92.83           C  
ATOM   2317  CB  CYS A 282     -13.409   4.447  21.879  1.00 92.83           C  
ATOM   2318  O   CYS A 282     -14.341   7.556  22.550  1.00 92.83           O  
ATOM   2319  SG  CYS A 282     -13.657   2.782  22.532  1.00 92.83           S  
ATOM   2320  N   VAL A 283     -14.094   7.064  20.395  1.00 92.25           N  
ATOM   2321  CA  VAL A 283     -13.658   8.415  20.060  1.00 92.25           C  
ATOM   2322  C   VAL A 283     -14.804   9.399  20.283  1.00 92.25           C  
ATOM   2323  CB  VAL A 283     -13.155   8.504  18.602  1.00 92.25           C  
ATOM   2324  O   VAL A 283     -14.584  10.529  20.724  1.00 92.25           O  
ATOM   2325  CG1 VAL A 283     -12.987   9.962  18.176  1.00 92.25           C  
ATOM   2326  CG2 VAL A 283     -11.840   7.743  18.444  1.00 92.25           C  
ATOM   2327  N   GLU A 284     -16.076   9.013  20.057  1.00 91.06           N  
ATOM   2328  CA  GLU A 284     -17.251   9.856  20.256  1.00 91.06           C  
ATOM   2329  C   GLU A 284     -17.451  10.183  21.733  1.00 91.06           C  
ATOM   2330  CB  GLU A 284     -18.502   9.176  19.693  1.00 91.06           C  
ATOM   2331  O   GLU A 284     -17.996  11.235  22.073  1.00 91.06           O  
ATOM   2332  CG  GLU A 284     -18.597   9.224  18.175  1.00 91.06           C  
ATOM   2333  CD  GLU A 284     -19.793   8.464  17.625  1.00 91.06           C  
ATOM   2334  OE1 GLU A 284     -19.967   8.420  16.386  1.00 91.06           O  
ATOM   2335  OE2 GLU A 284     -20.564   7.908  18.440  1.00 91.06           O  
ATOM   2336  N   LYS A 285     -16.865   9.310  22.555  1.00 88.97           N  
ATOM   2337  CA  LYS A 285     -17.117   9.461  23.986  1.00 88.97           C  
ATOM   2338  C   LYS A 285     -15.871   9.956  24.714  1.00 88.97           C  
ATOM   2339  CB  LYS A 285     -17.587   8.137  24.590  1.00 88.97           C  
ATOM   2340  O   LYS A 285     -15.743   9.778  25.927  1.00 88.97           O  
ATOM   2341  CG  LYS A 285     -18.986   7.721  24.159  1.00 88.97           C  
ATOM   2342  CD  LYS A 285     -19.449   6.470  24.896  1.00 88.97           C  
ATOM   2343  CE  LYS A 285     -20.857   6.066  24.482  1.00 88.97           C  
ATOM   2344  NZ  LYS A 285     -21.305   4.825  25.181  1.00 88.97           N  
ATOM   2345  N   LEU A 286     -14.979  10.528  23.937  1.00 86.35           N  
ATOM   2346  CA  LEU A 286     -13.723  10.979  24.527  1.00 86.35           C  
ATOM   2347  C   LEU A 286     -13.965  12.101  25.531  1.00 86.35           C  
ATOM   2348  CB  LEU A 286     -12.758  11.452  23.437  1.00 86.35           C  
ATOM   2349  O   LEU A 286     -13.219  12.242  26.502  1.00 86.35           O  
ATOM   2350  CG  LEU A 286     -11.990  10.361  22.690  1.00 86.35           C  
ATOM   2351  CD1 LEU A 286     -11.170  10.970  21.557  1.00 86.35           C  
ATOM   2352  CD2 LEU A 286     -11.094   9.585  23.649  1.00 86.35           C  
ATOM   2353  N   ASN A 287     -15.135  12.761  25.444  1.00 79.63           N  
ATOM   2354  CA  ASN A 287     -15.439  13.885  26.323  1.00 79.63           C  
ATOM   2355  C   ASN A 287     -16.400  13.481  27.437  1.00 79.63           C  
ATOM   2356  CB  ASN A 287     -16.018  15.052  25.520  1.00 79.63           C  
ATOM   2357  O   ASN A 287     -16.840  14.325  28.220  1.00 79.63           O  
ATOM   2358  CG  ASN A 287     -15.009  15.663  24.568  1.00 79.63           C  
ATOM   2359  ND2 ASN A 287     -15.481  16.113  23.412  1.00 79.63           N  
ATOM   2360  OD1 ASN A 287     -13.814  15.729  24.868  1.00 79.63           O  
ATOM   2361  N   SER A 288     -16.595  12.250  27.506  1.00 82.11           N  
ATOM   2362  CA  SER A 288     -17.562  11.782  28.494  1.00 82.11           C  
ATOM   2363  C   SER A 288     -16.936  11.698  29.883  1.00 82.11           C  
ATOM   2364  CB  SER A 288     -18.120  10.416  28.094  1.00 82.11           C  
ATOM   2365  O   SER A 288     -15.713  11.755  30.022  1.00 82.11           O  
ATOM   2366  OG  SER A 288     -17.232   9.379  28.473  1.00 82.11           O  
ATOM   2367  N   THR A 289     -17.775  11.787  30.955  1.00 78.06           N  
ATOM   2368  CA  THR A 289     -17.331  11.740  32.344  1.00 78.06           C  
ATOM   2369  C   THR A 289     -16.947  10.318  32.741  1.00 78.06           C  
ATOM   2370  CB  THR A 289     -18.421  12.266  33.297  1.00 78.06           C  
ATOM   2371  O   THR A 289     -16.368  10.101  33.808  1.00 78.06           O  
ATOM   2372  CG2 THR A 289     -18.662  13.757  33.088  1.00 78.06           C  
ATOM   2373  OG1 THR A 289     -19.642  11.557  33.054  1.00 78.06           O  
ATOM   2374  N   GLU A 290     -17.199   9.475  31.817  1.00 82.99           N  
ATOM   2375  CA  GLU A 290     -16.876   8.074  32.070  1.00 82.99           C  
ATOM   2376  C   GLU A 290     -15.366   7.858  32.130  1.00 82.99           C  
ATOM   2377  CB  GLU A 290     -17.494   7.177  30.995  1.00 82.99           C  
ATOM   2378  O   GLU A 290     -14.604   8.580  31.485  1.00 82.99           O  
ATOM   2379  CG  GLU A 290     -17.440   5.692  31.327  1.00 82.99           C  
ATOM   2380  CD  GLU A 290     -18.156   4.823  30.307  1.00 82.99           C  
ATOM   2381  OE1 GLU A 290     -18.201   3.585  30.488  1.00 82.99           O  
ATOM   2382  OE2 GLU A 290     -18.677   5.384  29.317  1.00 82.99           O  
ATOM   2383  N   ASP A 291     -14.917   6.937  32.977  1.00 89.84           N  
ATOM   2384  CA  ASP A 291     -13.514   6.540  33.058  1.00 89.84           C  
ATOM   2385  C   ASP A 291     -13.031   5.957  31.732  1.00 89.84           C  
ATOM   2386  CB  ASP A 291     -13.308   5.526  34.185  1.00 89.84           C  
ATOM   2387  O   ASP A 291     -13.559   4.947  31.263  1.00 89.84           O  
ATOM   2388  CG  ASP A 291     -11.860   5.095  34.336  1.00 89.84           C  
ATOM   2389  OD1 ASP A 291     -11.021   5.915  34.768  1.00 89.84           O  
ATOM   2390  OD2 ASP A 291     -11.554   3.925  34.018  1.00 89.84           O  
ATOM   2391  N   PHE A 292     -12.113   6.654  31.013  1.00 89.50           N  
ATOM   2392  CA  PHE A 292     -11.612   6.363  29.675  1.00 89.50           C  
ATOM   2393  C   PHE A 292     -11.147   4.915  29.574  1.00 89.50           C  
ATOM   2394  CB  PHE A 292     -10.464   7.309  29.311  1.00 89.50           C  
ATOM   2395  O   PHE A 292     -11.515   4.203  28.637  1.00 89.50           O  
ATOM   2396  CG  PHE A 292      -9.798   6.980  28.002  1.00 89.50           C  
ATOM   2397  CD1 PHE A 292      -8.527   6.419  27.975  1.00 89.50           C  
ATOM   2398  CD2 PHE A 292     -10.443   7.232  26.798  1.00 89.50           C  
ATOM   2399  CE1 PHE A 292      -7.907   6.113  26.766  1.00 89.50           C  
ATOM   2400  CE2 PHE A 292      -9.830   6.929  25.586  1.00 89.50           C  
ATOM   2401  CZ  PHE A 292      -8.562   6.371  25.572  1.00 89.50           C  
ATOM   2402  N   GLU A 293     -10.424   4.449  30.524  1.00 91.19           N  
ATOM   2403  CA  GLU A 293      -9.866   3.101  30.494  1.00 91.19           C  
ATOM   2404  C   GLU A 293     -10.967   2.046  30.557  1.00 91.19           C  
ATOM   2405  CB  GLU A 293      -8.879   2.901  31.648  1.00 91.19           C  
ATOM   2406  O   GLU A 293     -10.922   1.051  29.830  1.00 91.19           O  
ATOM   2407  CG  GLU A 293      -7.537   3.584  31.434  1.00 91.19           C  
ATOM   2408  CD  GLU A 293      -6.827   3.130  30.168  1.00 91.19           C  
ATOM   2409  OE1 GLU A 293      -6.115   3.950  29.544  1.00 91.19           O  
ATOM   2410  OE2 GLU A 293      -6.986   1.946  29.797  1.00 91.19           O  
ATOM   2411  N   THR A 294     -11.846   2.235  31.419  1.00 90.33           N  
ATOM   2412  CA  THR A 294     -12.963   1.307  31.556  1.00 90.33           C  
ATOM   2413  C   THR A 294     -13.794   1.267  30.277  1.00 90.33           C  
ATOM   2414  CB  THR A 294     -13.865   1.690  32.745  1.00 90.33           C  
ATOM   2415  O   THR A 294     -14.177   0.192  29.812  1.00 90.33           O  
ATOM   2416  CG2 THR A 294     -15.013   0.700  32.906  1.00 90.33           C  
ATOM   2417  OG1 THR A 294     -13.083   1.699  33.946  1.00 90.33           O  
ATOM   2418  N   LEU A 295     -14.015   2.437  29.721  1.00 91.17           N  
ATOM   2419  CA  LEU A 295     -14.776   2.543  28.481  1.00 91.17           C  
ATOM   2420  C   LEU A 295     -14.098   1.765  27.358  1.00 91.17           C  
ATOM   2421  CB  LEU A 295     -14.938   4.010  28.075  1.00 91.17           C  
ATOM   2422  O   LEU A 295     -14.734   0.943  26.695  1.00 91.17           O  
ATOM   2423  CG  LEU A 295     -15.600   4.271  26.721  1.00 91.17           C  
ATOM   2424  CD1 LEU A 295     -17.089   3.945  26.788  1.00 91.17           C  
ATOM   2425  CD2 LEU A 295     -15.383   5.717  26.289  1.00 91.17           C  
ATOM   2426  N   VAL A 296     -12.824   2.006  27.155  1.00 90.80           N  
ATOM   2427  CA  VAL A 296     -12.065   1.380  26.077  1.00 90.80           C  
ATOM   2428  C   VAL A 296     -12.029  -0.133  26.281  1.00 90.80           C  
ATOM   2429  CB  VAL A 296     -10.627   1.941  25.996  1.00 90.80           C  
ATOM   2430  O   VAL A 296     -12.289  -0.897  25.349  1.00 90.80           O  
ATOM   2431  CG1 VAL A 296      -9.788   1.134  25.007  1.00 90.80           C  
ATOM   2432  CG2 VAL A 296     -10.652   3.416  25.601  1.00 90.80           C  
ATOM   2433  N   THR A 297     -11.763  -0.568  27.445  1.00 92.06           N  
ATOM   2434  CA  THR A 297     -11.666  -1.990  27.756  1.00 92.06           C  
ATOM   2435  C   THR A 297     -12.987  -2.698  27.467  1.00 92.06           C  
ATOM   2436  CB  THR A 297     -11.272  -2.214  29.228  1.00 92.06           C  
ATOM   2437  O   THR A 297     -13.005  -3.756  26.835  1.00 92.06           O  
ATOM   2438  CG2 THR A 297     -11.245  -3.700  29.570  1.00 92.06           C  
ATOM   2439  OG1 THR A 297      -9.971  -1.658  29.458  1.00 92.06           O  
ATOM   2440  N   ASN A 298     -14.064  -2.122  27.891  1.00 91.09           N  
ATOM   2441  CA  ASN A 298     -15.378  -2.727  27.698  1.00 91.09           C  
ATOM   2442  C   ASN A 298     -15.736  -2.829  26.219  1.00 91.09           C  
ATOM   2443  CB  ASN A 298     -16.449  -1.934  28.451  1.00 91.09           C  
ATOM   2444  O   ASN A 298     -16.205  -3.873  25.760  1.00 91.09           O  
ATOM   2445  CG  ASN A 298     -16.376  -2.133  29.952  1.00 91.09           C  
ATOM   2446  ND2 ASN A 298     -17.008  -1.236  30.700  1.00 91.09           N  
ATOM   2447  OD1 ASN A 298     -15.756  -3.084  30.435  1.00 91.09           O  
ATOM   2448  N   LYS A 299     -15.472  -1.732  25.495  1.00 92.23           N  
ATOM   2449  CA  LYS A 299     -15.815  -1.712  24.076  1.00 92.23           C  
ATOM   2450  C   LYS A 299     -14.961  -2.703  23.290  1.00 92.23           C  
ATOM   2451  CB  LYS A 299     -15.646  -0.305  23.502  1.00 92.23           C  
ATOM   2452  O   LYS A 299     -15.466  -3.406  22.412  1.00 92.23           O  
ATOM   2453  CG  LYS A 299     -16.671   0.698  24.010  1.00 92.23           C  
ATOM   2454  CD  LYS A 299     -18.064   0.394  23.474  1.00 92.23           C  
ATOM   2455  CE  LYS A 299     -19.074   1.447  23.908  1.00 92.23           C  
ATOM   2456  NZ  LYS A 299     -20.465   1.079  23.509  1.00 92.23           N  
ATOM   2457  N   LEU A 300     -13.755  -2.701  23.628  1.00 91.00           N  
ATOM   2458  CA  LEU A 300     -12.851  -3.616  22.940  1.00 91.00           C  
ATOM   2459  C   LEU A 300     -13.219  -5.067  23.234  1.00 91.00           C  
ATOM   2460  CB  LEU A 300     -11.402  -3.351  23.353  1.00 91.00           C  
ATOM   2461  O   LEU A 300     -13.231  -5.905  22.330  1.00 91.00           O  
ATOM   2462  CG  LEU A 300     -10.678  -2.229  22.607  1.00 91.00           C  
ATOM   2463  CD1 LEU A 300      -9.342  -1.923  23.276  1.00 91.00           C  
ATOM   2464  CD2 LEU A 300     -10.476  -2.603  21.143  1.00 91.00           C  
ATOM   2465  N   ARG A 301     -13.456  -5.388  24.465  1.00 91.47           N  
ATOM   2466  CA  ARG A 301     -13.851  -6.740  24.847  1.00 91.47           C  
ATOM   2467  C   ARG A 301     -15.090  -7.187  24.078  1.00 91.47           C  
ATOM   2468  CB  ARG A 301     -14.112  -6.819  26.353  1.00 91.47           C  
ATOM   2469  O   ARG A 301     -15.141  -8.311  23.573  1.00 91.47           O  
ATOM   2470  CG  ARG A 301     -14.410  -8.224  26.854  1.00 91.47           C  
ATOM   2471  CD  ARG A 301     -14.719  -8.237  28.344  1.00 91.47           C  
ATOM   2472  NE  ARG A 301     -13.559  -7.844  29.139  1.00 91.47           N  
ATOM   2473  NH1 ARG A 301     -14.744  -7.545  31.099  1.00 91.47           N  
ATOM   2474  NH2 ARG A 301     -12.481  -7.181  31.055  1.00 91.47           N  
ATOM   2475  CZ  ARG A 301     -13.597  -7.524  30.429  1.00 91.47           C  
ATOM   2476  N   SER A 302     -16.023  -6.324  24.019  1.00 91.51           N  
ATOM   2477  CA  SER A 302     -17.261  -6.624  23.306  1.00 91.51           C  
ATOM   2478  C   SER A 302     -16.998  -6.884  21.827  1.00 91.51           C  
ATOM   2479  CB  SER A 302     -18.260  -5.476  23.460  1.00 91.51           C  
ATOM   2480  O   SER A 302     -17.549  -7.823  21.249  1.00 91.51           O  
ATOM   2481  OG  SER A 302     -18.693  -5.364  24.805  1.00 91.51           O  
ATOM   2482  N   ALA A 303     -16.215  -6.042  21.249  1.00 90.16           N  
ATOM   2483  CA  ALA A 303     -15.889  -6.184  19.833  1.00 90.16           C  
ATOM   2484  C   ALA A 303     -15.162  -7.500  19.566  1.00 90.16           C  
ATOM   2485  CB  ALA A 303     -15.040  -5.006  19.361  1.00 90.16           C  
ATOM   2486  O   ALA A 303     -15.475  -8.205  18.604  1.00 90.16           O  
ATOM   2487  N   VAL A 304     -14.263  -7.814  20.408  1.00 89.19           N  
ATOM   2488  CA  VAL A 304     -13.494  -9.046  20.263  1.00 89.19           C  
ATOM   2489  C   VAL A 304     -14.415 -10.253  20.424  1.00 89.19           C  
ATOM   2490  CB  VAL A 304     -12.338  -9.117  21.286  1.00 89.19           C  
ATOM   2491  O   VAL A 304     -14.298 -11.234  19.686  1.00 89.19           O  
ATOM   2492  CG1 VAL A 304     -11.713 -10.511  21.298  1.00 89.19           C  
ATOM   2493  CG2 VAL A 304     -11.283  -8.058  20.972  1.00 89.19           C  
ATOM   2494  N   LYS A 305     -15.215 -10.203  21.386  1.00 88.34           N  
ATOM   2495  CA  LYS A 305     -16.187 -11.272  21.594  1.00 88.34           C  
ATOM   2496  C   LYS A 305     -17.035 -11.494  20.344  1.00 88.34           C  
ATOM   2497  CB  LYS A 305     -17.088 -10.954  22.788  1.00 88.34           C  
ATOM   2498  O   LYS A 305     -17.236 -12.633  19.919  1.00 88.34           O  
ATOM   2499  CG  LYS A 305     -18.039 -12.081  23.163  1.00 88.34           C  
ATOM   2500  CD  LYS A 305     -18.900 -11.710  24.364  1.00 88.34           C  
ATOM   2501  CE  LYS A 305     -19.911 -12.802  24.687  1.00 88.34           C  
ATOM   2502  NZ  LYS A 305     -20.799 -12.416  25.824  1.00 88.34           N  
ATOM   2503  N   ARG A 306     -17.493 -10.412  19.709  1.00 88.03           N  
ATOM   2504  CA  ARG A 306     -18.304 -10.508  18.500  1.00 88.03           C  
ATOM   2505  C   ARG A 306     -17.503 -11.110  17.350  1.00 88.03           C  
ATOM   2506  CB  ARG A 306     -18.840  -9.131  18.100  1.00 88.03           C  
ATOM   2507  O   ARG A 306     -18.025 -11.919  16.580  1.00 88.03           O  
ATOM   2508  CG  ARG A 306     -19.963  -8.625  18.992  1.00 88.03           C  
ATOM   2509  CD  ARG A 306     -20.540  -7.313  18.481  1.00 88.03           C  
ATOM   2510  NE  ARG A 306     -21.361  -6.654  19.493  1.00 88.03           N  
ATOM   2511  NH1 ARG A 306     -22.233  -5.071  18.054  1.00 88.03           N  
ATOM   2512  NH2 ARG A 306     -22.850  -5.084  20.262  1.00 88.03           N  
ATOM   2513  CZ  ARG A 306     -22.146  -5.605  19.268  1.00 88.03           C  
ATOM   2514  N   MET A 307     -16.313 -10.734  17.308  1.00 86.16           N  
ATOM   2515  CA  MET A 307     -15.421 -11.271  16.284  1.00 86.16           C  
ATOM   2516  C   MET A 307     -15.272 -12.781  16.429  1.00 86.16           C  
ATOM   2517  CB  MET A 307     -14.048 -10.600  16.362  1.00 86.16           C  
ATOM   2518  O   MET A 307     -15.344 -13.514  15.441  1.00 86.16           O  
ATOM   2519  CG  MET A 307     -14.051  -9.145  15.923  1.00 86.16           C  
ATOM   2520  SD  MET A 307     -12.442  -8.316  16.226  1.00 86.16           S  
ATOM   2521  CE  MET A 307     -11.338  -9.408  15.287  1.00 86.16           C  
ATOM   2522  N   ASN A 308     -15.035 -13.194  17.648  1.00 83.70           N  
ATOM   2523  CA  ASN A 308     -14.857 -14.614  17.932  1.00 83.70           C  
ATOM   2524  C   ASN A 308     -16.125 -15.408  17.633  1.00 83.70           C  
ATOM   2525  CB  ASN A 308     -14.432 -14.821  19.388  1.00 83.70           C  
ATOM   2526  O   ASN A 308     -16.057 -16.514  17.093  1.00 83.70           O  
ATOM   2527  CG  ASN A 308     -12.987 -14.435  19.634  1.00 83.70           C  
ATOM   2528  ND2 ASN A 308     -12.655 -14.147  20.887  1.00 83.70           N  
ATOM   2529  OD1 ASN A 308     -12.175 -14.395  18.706  1.00 83.70           O  
ATOM   2530  N   GLU A 309     -17.212 -14.837  17.964  1.00 84.81           N  
ATOM   2531  CA  GLU A 309     -18.490 -15.489  17.699  1.00 84.81           C  
ATOM   2532  C   GLU A 309     -18.724 -15.658  16.200  1.00 84.81           C  
ATOM   2533  CB  GLU A 309     -19.640 -14.695  18.324  1.00 84.81           C  
ATOM   2534  O   GLU A 309     -19.193 -16.707  15.754  1.00 84.81           O  
ATOM   2535  CG  GLU A 309     -19.700 -14.791  19.842  1.00 84.81           C  
ATOM   2536  CD  GLU A 309     -20.746 -13.878  20.460  1.00 84.81           C  
ATOM   2537  OE1 GLU A 309     -20.921 -13.907  21.700  1.00 84.81           O  
ATOM   2538  OE2 GLU A 309     -21.396 -13.126  19.700  1.00 84.81           O  
ATOM   2539  N   ASN A 310     -18.374 -14.619  15.435  1.00 80.82           N  
ATOM   2540  CA  ASN A 310     -18.552 -14.671  13.988  1.00 80.82           C  
ATOM   2541  C   ASN A 310     -17.637 -15.710  13.347  1.00 80.82           C  
ATOM   2542  CB  ASN A 310     -18.308 -13.294  13.367  1.00 80.82           C  
ATOM   2543  O   ASN A 310     -18.037 -16.401  12.408  1.00 80.82           O  
ATOM   2544  CG  ASN A 310     -19.450 -12.329  13.619  1.00 80.82           C  
ATOM   2545  ND2 ASN A 310     -19.197 -11.042  13.410  1.00 80.82           N  
ATOM   2546  OD1 ASN A 310     -20.551 -12.736  13.999  1.00 80.82           O  
ATOM   2547  N   THR A 311     -16.447 -15.712  13.851  1.00 76.54           N  
ATOM   2548  CA  THR A 311     -15.491 -16.692  13.348  1.00 76.54           C  
ATOM   2549  C   THR A 311     -15.975 -18.112  13.626  1.00 76.54           C  
ATOM   2550  CB  THR A 311     -14.099 -16.489  13.976  1.00 76.54           C  
ATOM   2551  O   THR A 311     -15.870 -18.989  12.766  1.00 76.54           O  
ATOM   2552  CG2 THR A 311     -13.076 -17.440  13.365  1.00 76.54           C  
ATOM   2553  OG1 THR A 311     -13.673 -15.139  13.752  1.00 76.54           O  
ATOM   2554  N   MET A 312     -16.457 -18.340  14.779  1.00 77.32           N  
ATOM   2555  CA  MET A 312     -16.981 -19.649  15.157  1.00 77.32           C  
ATOM   2556  C   MET A 312     -18.184 -20.023  14.297  1.00 77.32           C  
ATOM   2557  CB  MET A 312     -17.369 -19.668  16.636  1.00 77.32           C  
ATOM   2558  O   MET A 312     -18.315 -21.171  13.870  1.00 77.32           O  
ATOM   2559  CG  MET A 312     -16.180 -19.649  17.583  1.00 77.32           C  
ATOM   2560  SD  MET A 312     -15.122 -21.139  17.412  1.00 77.32           S  
ATOM   2561  CE  MET A 312     -16.067 -22.319  18.417  1.00 77.32           C  
ATOM   2562  N   ARG A 313     -19.057 -19.096  14.098  1.00 77.13           N  
ATOM   2563  CA  ARG A 313     -20.228 -19.328  13.257  1.00 77.13           C  
ATOM   2564  C   ARG A 313     -19.817 -19.670  11.829  1.00 77.13           C  
ATOM   2565  CB  ARG A 313     -21.144 -18.102  13.260  1.00 77.13           C  
ATOM   2566  O   ARG A 313     -20.413 -20.546  11.199  1.00 77.13           O  
ATOM   2567  CG  ARG A 313     -21.997 -17.974  14.512  1.00 77.13           C  
ATOM   2568  CD  ARG A 313     -22.973 -16.810  14.413  1.00 77.13           C  
ATOM   2569  NE  ARG A 313     -23.585 -16.508  15.704  1.00 77.13           N  
ATOM   2570  NH1 ARG A 313     -24.647 -14.587  14.984  1.00 77.13           N  
ATOM   2571  NH2 ARG A 313     -24.871 -15.280  17.157  1.00 77.13           N  
ATOM   2572  CZ  ARG A 313     -24.366 -15.459  15.945  1.00 77.13           C  
ATOM   2573  N   ALA A 314     -18.888 -18.924  11.307  1.00 71.40           N  
ATOM   2574  CA  ALA A 314     -18.399 -19.162   9.952  1.00 71.40           C  
ATOM   2575  C   ALA A 314     -17.776 -20.550   9.830  1.00 71.40           C  
ATOM   2576  CB  ALA A 314     -17.387 -18.090   9.555  1.00 71.40           C  
ATOM   2577  O   ALA A 314     -17.947 -21.227   8.813  1.00 71.40           O  
ATOM   2578  N   HIS A 315     -17.042 -20.956  10.888  1.00 67.96           N  
ATOM   2579  CA  HIS A 315     -16.407 -22.269  10.901  1.00 67.96           C  
ATOM   2580  C   HIS A 315     -17.441 -23.380  11.048  1.00 67.96           C  
ATOM   2581  CB  HIS A 315     -15.380 -22.356  12.032  1.00 67.96           C  
ATOM   2582  O   HIS A 315     -17.272 -24.468  10.492  1.00 67.96           O  
ATOM   2583  CG  HIS A 315     -14.075 -21.699  11.709  1.00 67.96           C  
ATOM   2584  CD2 HIS A 315     -13.405 -20.700  12.331  1.00 67.96           C  
ATOM   2585  ND1 HIS A 315     -13.309 -22.061  10.623  1.00 67.96           N  
ATOM   2586  CE1 HIS A 315     -12.219 -21.312  10.591  1.00 67.96           C  
ATOM   2587  NE2 HIS A 315     -12.254 -20.478  11.616  1.00 67.96           N  
ATOM   2588  N   ARG A 316     -18.490 -23.095  11.781  1.00 64.37           N  
ATOM   2589  CA  ARG A 316     -19.570 -24.058  11.973  1.00 64.37           C  
ATOM   2590  C   ARG A 316     -20.427 -24.177  10.718  1.00 64.37           C  
ATOM   2591  CB  ARG A 316     -20.441 -23.658  13.166  1.00 64.37           C  
ATOM   2592  O   ARG A 316     -20.963 -25.248  10.425  1.00 64.37           O  
ATOM   2593  CG  ARG A 316     -19.781 -23.890  14.516  1.00 64.37           C  
ATOM   2594  CD  ARG A 316     -20.716 -23.547  15.667  1.00 64.37           C  
ATOM   2595  NE  ARG A 316     -20.050 -23.678  16.960  1.00 64.37           N  
ATOM   2596  NH1 ARG A 316     -21.841 -22.900  18.194  1.00 64.37           N  
ATOM   2597  NH2 ARG A 316     -19.904 -23.527  19.247  1.00 64.37           N  
ATOM   2598  CZ  ARG A 316     -20.600 -23.368  18.131  1.00 64.37           C  
ATOM   2599  N   ALA A 317     -20.594 -23.137   9.930  1.00 59.18           N  
ATOM   2600  CA  ALA A 317     -21.357 -23.112   8.684  1.00 59.18           C  
ATOM   2601  C   ALA A 317     -20.558 -23.730   7.540  1.00 59.18           C  
ATOM   2602  CB  ALA A 317     -21.760 -21.681   8.336  1.00 59.18           C  
ATOM   2603  O   ALA A 317     -21.128 -24.129   6.522  1.00 59.18           O  
ATOM   2604  N   ALA A 318     -19.193 -23.865   7.648  1.00 53.90           N  
ATOM   2605  CA  ALA A 318     -18.303 -24.394   6.618  1.00 53.90           C  
ATOM   2606  C   ALA A 318     -18.325 -25.920   6.604  1.00 53.90           C  
ATOM   2607  CB  ALA A 318     -16.879 -23.888   6.833  1.00 53.90           C  
ATOM   2608  O   ALA A 318     -18.135 -26.541   5.556  1.00 53.90           O  
ATOM   2609  N   PRO A 319     -18.900 -26.647   7.695  1.00 49.82           N  
ATOM   2610  CA  PRO A 319     -19.016 -28.099   7.547  1.00 49.82           C  
ATOM   2611  C   PRO A 319     -20.314 -28.521   6.863  1.00 49.82           C  
ATOM   2612  CB  PRO A 319     -18.971 -28.605   8.992  1.00 49.82           C  
ATOM   2613  O   PRO A 319     -20.479 -29.692   6.511  1.00 49.82           O  
ATOM   2614  CG  PRO A 319     -19.145 -27.380   9.831  1.00 49.82           C  
ATOM   2615  CD  PRO A 319     -19.374 -26.208   8.921  1.00 49.82           C  
ATOM   2616  N   GLN A 320     -21.041 -27.667   6.140  1.00 45.23           N  
ATOM   2617  CA  GLN A 320     -22.187 -28.194   5.406  1.00 45.23           C  
ATOM   2618  C   GLN A 320     -21.926 -28.193   3.903  1.00 45.23           C  
ATOM   2619  CB  GLN A 320     -23.445 -27.383   5.721  1.00 45.23           C  
ATOM   2620  O   GLN A 320     -22.510 -28.990   3.166  1.00 45.23           O  
ATOM   2621  CG  GLN A 320     -24.379 -28.058   6.715  1.00 45.23           C  
ATOM   2622  CD  GLN A 320     -25.556 -27.183   7.104  1.00 45.23           C  
ATOM   2623  NE2 GLN A 320     -26.515 -27.761   7.818  1.00 45.23           N  
ATOM   2624  OE1 GLN A 320     -25.601 -25.996   6.765  1.00 45.23           O  
ATOM   2625  N   LEU A 321     -20.700 -27.755   3.447  1.00 44.54           N  
ATOM   2626  CA  LEU A 321     -20.362 -27.816   2.030  1.00 44.54           C  
ATOM   2627  C   LEU A 321     -19.177 -28.747   1.793  1.00 44.54           C  
ATOM   2628  CB  LEU A 321     -20.042 -26.418   1.494  1.00 44.54           C  
ATOM   2629  O   LEU A 321     -18.938 -29.179   0.663  1.00 44.54           O  
ATOM   2630  CG  LEU A 321     -21.233 -25.584   1.021  1.00 44.54           C  
ATOM   2631  CD1 LEU A 321     -20.963 -24.100   1.245  1.00 44.54           C  
ATOM   2632  CD2 LEU A 321     -21.532 -25.863  -0.448  1.00 44.54           C  
ATOM   2633  N   SER A 322     -18.593 -29.427   2.846  1.00 45.10           N  
ATOM   2634  CA  SER A 322     -17.444 -30.319   2.726  1.00 45.10           C  
ATOM   2635  C   SER A 322     -17.808 -31.746   3.122  1.00 45.10           C  
ATOM   2636  CB  SER A 322     -16.286 -29.820   3.592  1.00 45.10           C  
ATOM   2637  O   SER A 322     -16.996 -32.457   3.718  1.00 45.10           O  
ATOM   2638  OG  SER A 322     -15.582 -30.909   4.165  1.00 45.10           O  
ATOM   2639  N   ARG A 323     -19.125 -32.048   3.303  1.00 45.20           N  
ATOM   2640  CA  ARG A 323     -19.540 -33.408   3.635  1.00 45.20           C  
ATOM   2641  C   ARG A 323     -19.256 -34.363   2.481  1.00 45.20           C  
ATOM   2642  CB  ARG A 323     -21.027 -33.445   3.993  1.00 45.20           C  
ATOM   2643  O   ARG A 323     -19.016 -35.553   2.698  1.00 45.20           O  
ATOM   2644  CG  ARG A 323     -21.335 -34.221   5.263  1.00 45.20           C  
ATOM   2645  CD  ARG A 323     -22.818 -34.177   5.605  1.00 45.20           C  
ATOM   2646  NE  ARG A 323     -23.145 -35.079   6.706  1.00 45.20           N  
ATOM   2647  NH1 ARG A 323     -25.250 -34.202   7.074  1.00 45.20           N  
ATOM   2648  NH2 ARG A 323     -24.484 -35.935   8.364  1.00 45.20           N  
ATOM   2649  CZ  ARG A 323     -24.292 -35.070   7.379  1.00 45.20           C  
ATOM   2650  N   GLU A 324     -18.765 -33.892   1.353  1.00 49.49           N  
ATOM   2651  CA  GLU A 324     -18.443 -34.866   0.314  1.00 49.49           C  
ATOM   2652  C   GLU A 324     -16.937 -35.092   0.218  1.00 49.49           C  
ATOM   2653  CB  GLU A 324     -18.994 -34.410  -1.039  1.00 49.49           C  
ATOM   2654  O   GLU A 324     -16.486 -36.218  -0.001  1.00 49.49           O  
ATOM   2655  CG  GLU A 324     -20.411 -34.890  -1.319  1.00 49.49           C  
ATOM   2656  CD  GLU A 324     -20.975 -34.363  -2.629  1.00 49.49           C  
ATOM   2657  OE1 GLU A 324     -22.138 -34.684  -2.962  1.00 49.49           O  
ATOM   2658  OE2 GLU A 324     -20.247 -33.623  -3.329  1.00 49.49           O  
ATOM   2659  N   GLU A 325     -16.088 -34.201   0.855  1.00 46.07           N  
ATOM   2660  CA  GLU A 325     -14.635 -34.338   0.822  1.00 46.07           C  
ATOM   2661  C   GLU A 325     -14.097 -34.840   2.158  1.00 46.07           C  
ATOM   2662  CB  GLU A 325     -13.978 -33.004   0.458  1.00 46.07           C  
ATOM   2663  O   GLU A 325     -13.100 -35.564   2.200  1.00 46.07           O  
ATOM   2664  CG  GLU A 325     -13.940 -32.724  -1.037  1.00 46.07           C  
ATOM   2665  CD  GLU A 325     -13.319 -31.379  -1.381  1.00 46.07           C  
ATOM   2666  OE1 GLU A 325     -13.143 -31.082  -2.584  1.00 46.07           O  
ATOM   2667  OE2 GLU A 325     -13.004 -30.618  -0.439  1.00 46.07           O  
ATOM   2668  N   SER A 326     -14.881 -34.777   3.251  1.00 48.21           N  
ATOM   2669  CA  SER A 326     -14.606 -35.247   4.605  1.00 48.21           C  
ATOM   2670  C   SER A 326     -14.966 -36.721   4.762  1.00 48.21           C  
ATOM   2671  CB  SER A 326     -15.378 -34.413   5.629  1.00 48.21           C  
ATOM   2672  O   SER A 326     -14.279 -37.461   5.469  1.00 48.21           O  
ATOM   2673  OG  SER A 326     -15.428 -35.075   6.882  1.00 48.21           O  
ATOM   2674  N   ALA A 327     -15.854 -37.249   3.880  1.00 51.42           N  
ATOM   2675  CA  ALA A 327     -16.169 -38.675   3.884  1.00 51.42           C  
ATOM   2676  C   ALA A 327     -15.087 -39.477   3.165  1.00 51.42           C  
ATOM   2677  CB  ALA A 327     -17.529 -38.922   3.236  1.00 51.42           C  
ATOM   2678  O   ALA A 327     -14.742 -40.583   3.587  1.00 51.42           O  
ATOM   2679  N   ALA A 328     -14.362 -38.797   2.193  1.00 52.71           N  
ATOM   2680  CA  ALA A 328     -13.276 -39.432   1.451  1.00 52.71           C  
ATOM   2681  C   ALA A 328     -11.971 -39.384   2.241  1.00 52.71           C  
ATOM   2682  CB  ALA A 328     -13.096 -38.761   0.092  1.00 52.71           C  
ATOM   2683  O   ALA A 328     -11.192 -40.339   2.222  1.00 52.71           O  
ATOM   2684  N   ARG A 329     -11.762 -38.394   3.144  1.00 49.96           N  
ATOM   2685  CA  ARG A 329     -10.584 -38.213   3.986  1.00 49.96           C  
ATOM   2686  C   ARG A 329     -10.696 -39.031   5.268  1.00 49.96           C  
ATOM   2687  CB  ARG A 329     -10.387 -36.733   4.324  1.00 49.96           C  
ATOM   2688  O   ARG A 329      -9.710 -39.609   5.729  1.00 49.96           O  
ATOM   2689  CG  ARG A 329      -9.118 -36.132   3.741  1.00 49.96           C  
ATOM   2690  CD  ARG A 329      -8.964 -34.665   4.119  1.00 49.96           C  
ATOM   2691  NE  ARG A 329      -7.912 -34.016   3.342  1.00 49.96           N  
ATOM   2692  NH1 ARG A 329      -8.011 -32.015   4.492  1.00 49.96           N  
ATOM   2693  NH2 ARG A 329      -6.520 -32.281   2.772  1.00 49.96           N  
ATOM   2694  CZ  ARG A 329      -7.483 -32.772   3.537  1.00 49.96           C  
ATOM   2695  N   SER A 330     -11.953 -39.207   5.739  1.00 52.62           N  
ATOM   2696  CA  SER A 330     -12.223 -40.053   6.897  1.00 52.62           C  
ATOM   2697  C   SER A 330     -12.144 -41.531   6.532  1.00 52.62           C  
ATOM   2698  CB  SER A 330     -13.599 -39.737   7.483  1.00 52.62           C  
ATOM   2699  O   SER A 330     -11.668 -42.348   7.324  1.00 52.62           O  
ATOM   2700  OG  SER A 330     -13.538 -38.598   8.325  1.00 52.62           O  
ATOM   2701  N   LYS A 331     -12.407 -41.899   5.240  1.00 55.40           N  
ATOM   2702  CA  LYS A 331     -12.256 -43.260   4.732  1.00 55.40           C  
ATOM   2703  C   LYS A 331     -10.785 -43.604   4.511  1.00 55.40           C  
ATOM   2704  CB  LYS A 331     -13.037 -43.437   3.429  1.00 55.40           C  
ATOM   2705  O   LYS A 331     -10.353 -44.720   4.805  1.00 55.40           O  
ATOM   2706  CG  LYS A 331     -14.254 -44.342   3.555  1.00 55.40           C  
ATOM   2707  CD  LYS A 331     -14.937 -44.550   2.209  1.00 55.40           C  
ATOM   2708  CE  LYS A 331     -16.188 -45.407   2.343  1.00 55.40           C  
ATOM   2709  NZ  LYS A 331     -16.848 -45.635   1.023  1.00 55.40           N  
ATOM   2710  N   THR A 332      -9.949 -42.557   4.191  1.00 54.62           N  
ATOM   2711  CA  THR A 332      -8.521 -42.728   3.950  1.00 54.62           C  
ATOM   2712  C   THR A 332      -7.753 -42.784   5.268  1.00 54.62           C  
ATOM   2713  CB  THR A 332      -7.962 -41.592   3.074  1.00 54.62           C  
ATOM   2714  O   THR A 332      -6.853 -43.610   5.434  1.00 54.62           O  
ATOM   2715  CG2 THR A 332      -6.565 -41.928   2.563  1.00 54.62           C  
ATOM   2716  OG1 THR A 332      -8.832 -41.387   1.954  1.00 54.62           O  
ATOM   2717  N   ILE A 333      -8.198 -42.084   6.280  1.00 57.68           N  
ATOM   2718  CA  ILE A 333      -7.581 -42.059   7.602  1.00 57.68           C  
ATOM   2719  C   ILE A 333      -7.962 -43.320   8.374  1.00 57.68           C  
ATOM   2720  CB  ILE A 333      -7.995 -40.799   8.395  1.00 57.68           C  
ATOM   2721  O   ILE A 333      -7.111 -43.948   9.008  1.00 57.68           O  
ATOM   2722  CG1 ILE A 333      -7.378 -39.545   7.766  1.00 57.68           C  
ATOM   2723  CG2 ILE A 333      -7.590 -40.930   9.866  1.00 57.68           C  
ATOM   2724  CD1 ILE A 333      -7.848 -38.241   8.397  1.00 57.68           C  
ATOM   2725  N   ASN A 334      -9.186 -43.773   8.132  1.00 58.82           N  
ATOM   2726  CA  ASN A 334      -9.638 -45.016   8.748  1.00 58.82           C  
ATOM   2727  C   ASN A 334      -9.034 -46.236   8.058  1.00 58.82           C  
ATOM   2728  CB  ASN A 334     -11.166 -45.099   8.732  1.00 58.82           C  
ATOM   2729  O   ASN A 334      -8.691 -47.220   8.716  1.00 58.82           O  
ATOM   2730  CG  ASN A 334     -11.796 -44.517   9.982  1.00 58.82           C  
ATOM   2731  ND2 ASN A 334     -13.083 -44.200   9.904  1.00 58.82           N  
ATOM   2732  OD1 ASN A 334     -11.131 -44.353  11.008  1.00 58.82           O  
ATOM   2733  N   ALA A 335      -8.755 -46.137   6.764  1.00 62.08           N  
ATOM   2734  CA  ALA A 335      -8.078 -47.181   5.999  1.00 62.08           C  
ATOM   2735  C   ALA A 335      -6.598 -47.255   6.363  1.00 62.08           C  
ATOM   2736  CB  ALA A 335      -8.244 -46.936   4.502  1.00 62.08           C  
ATOM   2737  O   ALA A 335      -6.034 -48.346   6.478  1.00 62.08           O  
ATOM   2738  N   PHE A 336      -5.969 -46.112   6.710  1.00 55.80           N  
ATOM   2739  CA  PHE A 336      -4.582 -45.994   7.144  1.00 55.80           C  
ATOM   2740  C   PHE A 336      -4.420 -46.480   8.579  1.00 55.80           C  
ATOM   2741  CB  PHE A 336      -4.102 -44.544   7.024  1.00 55.80           C  
ATOM   2742  O   PHE A 336      -3.472 -47.203   8.892  1.00 55.80           O  
ATOM   2743  CG  PHE A 336      -2.605 -44.404   6.952  1.00 55.80           C  
ATOM   2744  CD1 PHE A 336      -1.865 -44.116   8.092  1.00 55.80           C  
ATOM   2745  CD2 PHE A 336      -1.939 -44.561   5.744  1.00 55.80           C  
ATOM   2746  CE1 PHE A 336      -0.479 -43.986   8.029  1.00 55.80           C  
ATOM   2747  CE2 PHE A 336      -0.554 -44.432   5.673  1.00 55.80           C  
ATOM   2748  CZ  PHE A 336       0.173 -44.144   6.816  1.00 55.80           C  
ATOM   2749  N   LEU A 337      -5.356 -46.251   9.425  1.00 59.58           N  
ATOM   2750  CA  LEU A 337      -5.338 -46.688  10.816  1.00 59.58           C  
ATOM   2751  C   LEU A 337      -5.638 -48.180  10.921  1.00 59.58           C  
ATOM   2752  CB  LEU A 337      -6.352 -45.893  11.642  1.00 59.58           C  
ATOM   2753  O   LEU A 337      -5.063 -48.876  11.761  1.00 59.58           O  
ATOM   2754  CG  LEU A 337      -5.987 -44.439  11.948  1.00 59.58           C  
ATOM   2755  CD1 LEU A 337      -7.149 -43.734  12.638  1.00 59.58           C  
ATOM   2756  CD2 LEU A 337      -4.729 -44.373  12.807  1.00 59.58           C  
ATOM   2757  N   THR A 338      -6.431 -48.718  10.027  1.00 62.12           N  
ATOM   2758  CA  THR A 338      -6.724 -50.144   9.926  1.00 62.12           C  
ATOM   2759  C   THR A 338      -5.518 -50.906   9.382  1.00 62.12           C  
ATOM   2760  CB  THR A 338      -7.946 -50.401   9.024  1.00 62.12           C  
ATOM   2761  O   THR A 338      -5.198 -51.995   9.862  1.00 62.12           O  
ATOM   2762  CG2 THR A 338      -8.429 -51.842   9.151  1.00 62.12           C  
ATOM   2763  OG1 THR A 338      -9.007 -49.517   9.405  1.00 62.12           O  
ATOM   2764  N   LYS A 339      -4.733 -50.333   8.469  1.00 58.35           N  
ATOM   2765  CA  LYS A 339      -3.498 -50.897   7.933  1.00 58.35           C  
ATOM   2766  C   LYS A 339      -2.376 -50.846   8.967  1.00 58.35           C  
ATOM   2767  CB  LYS A 339      -3.075 -50.156   6.664  1.00 58.35           C  
ATOM   2768  O   LYS A 339      -1.548 -51.756   9.037  1.00 58.35           O  
ATOM   2769  CG  LYS A 339      -3.616 -50.768   5.380  1.00 58.35           C  
ATOM   2770  CD  LYS A 339      -3.008 -50.111   4.148  1.00 58.35           C  
ATOM   2771  CE  LYS A 339      -3.597 -50.677   2.863  1.00 58.35           C  
ATOM   2772  NZ  LYS A 339      -2.988 -50.052   1.651  1.00 58.35           N  
ATOM   2773  N   LEU A 340      -2.414 -49.941   9.871  1.00 52.00           N  
ATOM   2774  CA  LEU A 340      -1.444 -49.786  10.950  1.00 52.00           C  
ATOM   2775  C   LEU A 340      -1.715 -50.784  12.071  1.00 52.00           C  
ATOM   2776  CB  LEU A 340      -1.479 -48.359  11.502  1.00 52.00           C  
ATOM   2777  O   LEU A 340      -0.780 -51.297  12.691  1.00 52.00           O  
ATOM   2778  CG  LEU A 340      -0.346 -47.432  11.057  1.00 52.00           C  
ATOM   2779  CD1 LEU A 340      -0.854 -46.001  10.921  1.00 52.00           C  
ATOM   2780  CD2 LEU A 340       0.818 -47.501  12.040  1.00 52.00           C  
ATOM   2781  N   HIS A 341      -2.937 -51.191  12.183  1.00 54.52           N  
ATOM   2782  CA  HIS A 341      -3.353 -52.206  13.145  1.00 54.52           C  
ATOM   2783  C   HIS A 341      -3.072 -53.610  12.621  1.00 54.52           C  
ATOM   2784  CB  HIS A 341      -4.840 -52.056  13.472  1.00 54.52           C  
ATOM   2785  O   HIS A 341      -2.783 -54.522  13.399  1.00 54.52           O  
ATOM   2786  CG  HIS A 341      -5.112 -51.790  14.918  1.00 54.52           C  
ATOM   2787  CD2 HIS A 341      -5.440 -50.647  15.565  1.00 54.52           C  
ATOM   2788  ND1 HIS A 341      -5.056 -52.775  15.879  1.00 54.52           N  
ATOM   2789  CE1 HIS A 341      -5.340 -52.248  17.059  1.00 54.52           C  
ATOM   2790  NE2 HIS A 341      -5.576 -50.958  16.896  1.00 54.52           N  
ATOM   2791  N   GLU A 342      -2.883 -53.749  11.382  1.00 56.35           N  
ATOM   2792  CA  GLU A 342      -2.557 -55.020  10.742  1.00 56.35           C  
ATOM   2793  C   GLU A 342      -1.047 -55.233  10.675  1.00 56.35           C  
ATOM   2794  CB  GLU A 342      -3.160 -55.086   9.337  1.00 56.35           C  
ATOM   2795  O   GLU A 342      -0.580 -56.366  10.545  1.00 56.35           O  
ATOM   2796  CG  GLU A 342      -4.670 -55.276   9.324  1.00 56.35           C  
ATOM   2797  CD  GLU A 342      -5.260 -55.305   7.923  1.00 56.35           C  
ATOM   2798  OE1 GLU A 342      -6.489 -55.496   7.786  1.00 56.35           O  
ATOM   2799  OE2 GLU A 342      -4.485 -55.136   6.955  1.00 56.35           O  
ATOM   2800  N   TYR A 343      -0.247 -54.112  11.023  1.00 49.26           N  
ATOM   2801  CA  TYR A 343       1.210 -54.183  11.060  1.00 49.26           C  
ATOM   2802  C   TYR A 343       1.714 -54.302  12.493  1.00 49.26           C  
ATOM   2803  CB  TYR A 343       1.825 -52.949  10.392  1.00 49.26           C  
ATOM   2804  O   TYR A 343       2.917 -54.201  12.745  1.00 49.26           O  
ATOM   2805  CG  TYR A 343       2.105 -53.133   8.920  1.00 49.26           C  
ATOM   2806  CD1 TYR A 343       3.300 -53.701   8.483  1.00 49.26           C  
ATOM   2807  CD2 TYR A 343       1.176 -52.738   7.963  1.00 49.26           C  
ATOM   2808  CE1 TYR A 343       3.563 -53.870   7.128  1.00 49.26           C  
ATOM   2809  CE2 TYR A 343       1.428 -52.903   6.605  1.00 49.26           C  
ATOM   2810  OH  TYR A 343       2.878 -53.635   4.855  1.00 49.26           O  
ATOM   2811  CZ  TYR A 343       2.622 -53.469   6.198  1.00 49.26           C  
ATOM   2812  N   ALA A 344       0.761 -54.679  13.520  1.00 46.68           N  
ATOM   2813  CA  ALA A 344       1.232 -55.062  14.849  1.00 46.68           C  
ATOM   2814  C   ALA A 344       1.987 -56.387  14.803  1.00 46.68           C  
ATOM   2815  CB  ALA A 344       0.059 -55.155  15.822  1.00 46.68           C  
ATOM   2816  O   ALA A 344       1.512 -57.359  14.212  1.00 46.68           O  
ATOM   2817  N   TRP A 345       3.303 -56.336  14.456  1.00 44.94           N  
ATOM   2818  CA  TRP A 345       4.417 -57.230  14.756  1.00 44.94           C  
ATOM   2819  C   TRP A 345       3.998 -58.308  15.749  1.00 44.94           C  
ATOM   2820  CB  TRP A 345       5.606 -56.441  15.311  1.00 44.94           C  
ATOM   2821  O   TRP A 345       3.445 -58.003  16.809  1.00 44.94           O  
ATOM   2822  CG  TRP A 345       6.941 -56.954  14.860  1.00 44.94           C  
ATOM   2823  CD1 TRP A 345       7.507 -58.160  15.168  1.00 44.94           C  
ATOM   2824  CD2 TRP A 345       7.880 -56.271  14.023  1.00 44.94           C  
ATOM   2825  CE2 TRP A 345       8.994 -57.124  13.864  1.00 44.94           C  
ATOM   2826  CE3 TRP A 345       7.886 -55.021  13.391  1.00 44.94           C  
ATOM   2827  NE1 TRP A 345       8.742 -58.268  14.571  1.00 44.94           N  
ATOM   2828  CH2 TRP A 345      10.086 -55.536  12.490  1.00 44.94           C  
ATOM   2829  CZ2 TRP A 345      10.106 -56.765  13.097  1.00 44.94           C  
ATOM   2830  CZ3 TRP A 345       8.993 -54.665  12.629  1.00 44.94           C  
ATOM   2831  N   PRO A 346       3.775 -59.605  15.312  1.00 49.19           N  
ATOM   2832  CA  PRO A 346       3.727 -60.714  16.268  1.00 49.19           C  
ATOM   2833  C   PRO A 346       5.084 -61.001  16.906  1.00 49.19           C  
ATOM   2834  CB  PRO A 346       3.263 -61.896  15.414  1.00 49.19           C  
ATOM   2835  O   PRO A 346       6.111 -60.967  16.224  1.00 49.19           O  
ATOM   2836  CG  PRO A 346       3.550 -61.486  14.006  1.00 49.19           C  
ATOM   2837  CD  PRO A 346       4.184 -60.125  14.025  1.00 49.19           C  
ATOM   2838  N   GLY A 347       5.380 -60.280  18.061  1.00 45.79           N  
ATOM   2839  CA  GLY A 347       6.292 -61.047  18.895  1.00 45.79           C  
ATOM   2840  C   GLY A 347       7.203 -60.177  19.740  1.00 45.79           C  
ATOM   2841  O   GLY A 347       7.944 -59.346  19.210  1.00 45.79           O  
ATOM   2842  N   GLY A 348       6.856 -59.962  20.949  1.00 34.74           N  
ATOM   2843  CA  GLY A 348       7.914 -60.274  21.897  1.00 34.74           C  
ATOM   2844  C   GLY A 348       7.504 -60.060  23.341  1.00 34.74           C  
ATOM   2845  O   GLY A 348       6.892 -59.043  23.675  1.00 34.74           O  
ATOM   2846  N   ASP A 349       6.940 -61.134  23.999  1.00 42.44           N  
ATOM   2847  CA  ASP A 349       7.235 -61.706  25.309  1.00 42.44           C  
ATOM   2848  C   ASP A 349       8.409 -60.988  25.970  1.00 42.44           C  
ATOM   2849  CB  ASP A 349       7.535 -63.202  25.186  1.00 42.44           C  
ATOM   2850  O   ASP A 349       9.481 -60.860  25.375  1.00 42.44           O  
ATOM   2851  CG  ASP A 349       6.282 -64.059  25.172  1.00 42.44           C  
ATOM   2852  OD1 ASP A 349       5.189 -63.547  25.497  1.00 42.44           O  
ATOM   2853  OD2 ASP A 349       6.389 -65.258  24.837  1.00 42.44           O  
ATOM   2854  N   SER A 350       8.102 -60.152  26.973  1.00 37.35           N  
ATOM   2855  CA  SER A 350       8.508 -59.902  28.353  1.00 37.35           C  
ATOM   2856  C   SER A 350       8.124 -58.494  28.796  1.00 37.35           C  
ATOM   2857  CB  SER A 350      10.016 -60.102  28.512  1.00 37.35           C  
ATOM   2858  O   SER A 350       8.437 -57.516  28.114  1.00 37.35           O  
ATOM   2859  OG  SER A 350      10.724 -59.431  27.484  1.00 37.35           O  
TER    2860      SER A 350
ENDMDL
END
