# Supplementary material for: Exploring a diverse world of effector domains and amyloid signaling motifs in fungal NLR proteins
Source: PLoS Comput Biol. 2022 Dec 21;18(12):e1010787. doi: 10.1371/journal.pcbi.1010787 (PMC9815663; doi:10.1371/journal.pcbi.1010787)
Supplement: S4 Data — Full AlphaFold2/ColabFold outputs. (GZ) [file pcbi.1010787.s011.tar.gz › PQE30996_1_350/rank_5_model_5_ptm_seed_0_unrelaxed.pdb]

MODEL     1
ATOM      1  N   MET A   1      24.637 -37.249 -23.582  1.00 40.97           N  
ATOM      2  CA  MET A   1      24.454 -35.889 -24.080  1.00 40.97           C  
ATOM      3  C   MET A   1      23.548 -35.087 -23.152  1.00 40.97           C  
ATOM      4  CB  MET A   1      23.870 -35.907 -25.494  1.00 40.97           C  
ATOM      5  O   MET A   1      23.067 -34.014 -23.522  1.00 40.97           O  
ATOM      6  CG  MET A   1      24.873 -36.298 -26.567  1.00 40.97           C  
ATOM      7  SD  MET A   1      24.535 -35.484 -28.176  1.00 40.97           S  
ATOM      8  CE  MET A   1      26.231 -35.161 -28.734  1.00 40.97           C  
ATOM      9  N   SER A   2      23.783 -35.120 -21.834  1.00 45.30           N  
ATOM     10  CA  SER A   2      23.029 -34.410 -20.806  1.00 45.30           C  
ATOM     11  C   SER A   2      23.951 -33.581 -19.918  1.00 45.30           C  
ATOM     12  CB  SER A   2      22.233 -35.396 -19.949  1.00 45.30           C  
ATOM     13  O   SER A   2      23.747 -33.502 -18.705  1.00 45.30           O  
ATOM     14  OG  SER A   2      23.032 -35.905 -18.894  1.00 45.30           O  
ATOM     15  N   ASN A   3      24.771 -32.656 -20.405  1.00 45.41           N  
ATOM     16  CA  ASN A   3      25.357 -31.772 -19.403  1.00 45.41           C  
ATOM     17  C   ASN A   3      25.286 -30.311 -19.835  1.00 45.41           C  
ATOM     18  CB  ASN A   3      26.806 -32.172 -19.116  1.00 45.41           C  
ATOM     19  O   ASN A   3      25.895 -29.443 -19.206  1.00 45.41           O  
ATOM     20  CG  ASN A   3      26.920 -33.213 -18.020  1.00 45.41           C  
ATOM     21  ND2 ASN A   3      28.119 -33.751 -17.836  1.00 45.41           N  
ATOM     22  OD1 ASN A   3      25.937 -33.531 -17.346  1.00 45.41           O  
ATOM     23  N   SER A   4      24.453 -29.920 -20.822  1.00 48.66           N  
ATOM     24  CA  SER A   4      24.425 -28.505 -21.180  1.00 48.66           C  
ATOM     25  C   SER A   4      23.327 -27.765 -20.424  1.00 48.66           C  
ATOM     26  CB  SER A   4      24.221 -28.337 -22.686  1.00 48.66           C  
ATOM     27  O   SER A   4      23.203 -26.543 -20.537  1.00 48.66           O  
ATOM     28  OG  SER A   4      22.872 -28.587 -23.042  1.00 48.66           O  
ATOM     29  N   HIS A   5      22.638 -28.424 -19.479  1.00 48.61           N  
ATOM     30  CA  HIS A   5      21.585 -27.708 -18.767  1.00 48.61           C  
ATOM     31  C   HIS A   5      22.124 -27.052 -17.501  1.00 48.61           C  
ATOM     32  CB  HIS A   5      20.435 -28.655 -18.419  1.00 48.61           C  
ATOM     33  O   HIS A   5      21.562 -26.065 -17.021  1.00 48.61           O  
ATOM     34  CG  HIS A   5      19.257 -28.529 -19.331  1.00 48.61           C  
ATOM     35  CD2 HIS A   5      18.104 -29.236 -19.397  1.00 48.61           C  
ATOM     36  ND1 HIS A   5      19.186 -27.581 -20.329  1.00 48.61           N  
ATOM     37  CE1 HIS A   5      18.036 -27.709 -20.970  1.00 48.61           C  
ATOM     38  NE2 HIS A   5      17.361 -28.707 -20.424  1.00 48.61           N  
ATOM     39  N   THR A   6      23.359 -27.357 -17.079  1.00 54.95           N  
ATOM     40  CA  THR A   6      23.778 -26.799 -15.799  1.00 54.95           C  
ATOM     41  C   THR A   6      24.387 -25.412 -15.986  1.00 54.95           C  
ATOM     42  CB  THR A   6      24.793 -27.718 -15.094  1.00 54.95           C  
ATOM     43  O   THR A   6      24.196 -24.526 -15.151  1.00 54.95           O  
ATOM     44  CG2 THR A   6      24.094 -28.675 -14.134  1.00 54.95           C  
ATOM     45  OG1 THR A   6      25.503 -28.479 -16.078  1.00 54.95           O  
ATOM     46  N   ASN A   7      24.949 -25.108 -17.233  1.00 57.55           N  
ATOM     47  CA  ASN A   7      25.618 -23.821 -17.389  1.00 57.55           C  
ATOM     48  C   ASN A   7      24.616 -22.692 -17.615  1.00 57.55           C  
ATOM     49  CB  ASN A   7      26.625 -23.875 -18.540  1.00 57.55           C  
ATOM     50  O   ASN A   7      24.809 -21.578 -17.125  1.00 57.55           O  
ATOM     51  CG  ASN A   7      28.057 -23.992 -18.058  1.00 57.55           C  
ATOM     52  ND2 ASN A   7      28.998 -24.017 -18.994  1.00 57.55           N  
ATOM     53  OD1 ASN A   7      28.316 -24.059 -16.853  1.00 57.55           O  
ATOM     54  N   ASN A   8      23.450 -23.023 -18.270  1.00 59.51           N  
ATOM     55  CA  ASN A   8      22.472 -21.978 -18.552  1.00 59.51           C  
ATOM     56  C   ASN A   8      21.711 -21.568 -17.295  1.00 59.51           C  
ATOM     57  CB  ASN A   8      21.497 -22.434 -19.639  1.00 59.51           C  
ATOM     58  O   ASN A   8      21.399 -20.391 -17.109  1.00 59.51           O  
ATOM     59  CG  ASN A   8      22.083 -22.326 -21.033  1.00 59.51           C  
ATOM     60  ND2 ASN A   8      21.408 -22.923 -22.008  1.00 59.51           N  
ATOM     61  OD1 ASN A   8      23.133 -21.711 -21.232  1.00 59.51           O  
ATOM     62  N   GLU A   9      21.496 -22.580 -16.365  1.00 59.03           N  
ATOM     63  CA  GLU A   9      20.744 -22.284 -15.149  1.00 59.03           C  
ATOM     64  C   GLU A   9      21.549 -21.398 -14.204  1.00 59.03           C  
ATOM     65  CB  GLU A   9      20.338 -23.579 -14.439  1.00 59.03           C  
ATOM     66  O   GLU A   9      20.998 -20.495 -13.571  1.00 59.03           O  
ATOM     67  CG  GLU A   9      19.116 -24.255 -15.043  1.00 59.03           C  
ATOM     68  CD  GLU A   9      18.699 -25.514 -14.300  1.00 59.03           C  
ATOM     69  OE1 GLU A   9      17.706 -26.158 -14.709  1.00 59.03           O  
ATOM     70  OE2 GLU A   9      19.369 -25.858 -13.302  1.00 59.03           O  
ATOM     71  N   ILE A  10      22.911 -21.694 -14.073  1.00 63.27           N  
ATOM     72  CA  ILE A  10      23.777 -20.904 -13.205  1.00 63.27           C  
ATOM     73  C   ILE A  10      23.811 -19.456 -13.689  1.00 63.27           C  
ATOM     74  CB  ILE A  10      25.207 -21.485 -13.152  1.00 63.27           C  
ATOM     75  O   ILE A  10      23.731 -18.524 -12.885  1.00 63.27           O  
ATOM     76  CG1 ILE A  10      25.199 -22.865 -12.484  1.00 63.27           C  
ATOM     77  CG2 ILE A  10      26.152 -20.528 -12.419  1.00 63.27           C  
ATOM     78  CD1 ILE A  10      26.539 -23.585 -12.534  1.00 63.27           C  
ATOM     79  N   ASP A  11      23.744 -19.233 -15.040  1.00 82.83           N  
ATOM     80  CA  ASP A  11      23.811 -17.895 -15.619  1.00 82.83           C  
ATOM     81  C   ASP A  11      22.518 -17.122 -15.369  1.00 82.83           C  
ATOM     82  CB  ASP A  11      24.096 -17.973 -17.120  1.00 82.83           C  
ATOM     83  O   ASP A  11      22.551 -15.934 -15.044  1.00 82.83           O  
ATOM     84  CG  ASP A  11      24.500 -16.637 -17.718  1.00 82.83           C  
ATOM     85  OD1 ASP A  11      25.032 -15.776 -16.983  1.00 82.83           O  
ATOM     86  OD2 ASP A  11      24.282 -16.441 -18.933  1.00 82.83           O  
ATOM     87  N   GLU A  12      21.400 -17.812 -15.225  1.00 84.24           N  
ATOM     88  CA  GLU A  12      20.109 -17.161 -15.027  1.00 84.24           C  
ATOM     89  C   GLU A  12      19.904 -16.774 -13.565  1.00 84.24           C  
ATOM     90  CB  GLU A  12      18.970 -18.072 -15.494  1.00 84.24           C  
ATOM     91  O   GLU A  12      19.354 -15.711 -13.270  1.00 84.24           O  
ATOM     92  CG  GLU A  12      18.874 -18.209 -17.007  1.00 84.24           C  
ATOM     93  CD  GLU A  12      18.422 -16.932 -17.697  1.00 84.24           C  
ATOM     94  OE1 GLU A  12      18.646 -16.792 -18.921  1.00 84.24           O  
ATOM     95  OE2 GLU A  12      17.841 -16.064 -17.008  1.00 84.24           O  
ATOM     96  N   ASP A  13      20.307 -17.651 -12.657  1.00 85.61           N  
ATOM     97  CA  ASP A  13      20.216 -17.343 -11.233  1.00 85.61           C  
ATOM     98  C   ASP A  13      21.010 -16.084 -10.892  1.00 85.61           C  
ATOM     99  CB  ASP A  13      20.716 -18.522 -10.396  1.00 85.61           C  
ATOM    100  O   ASP A  13      20.580 -15.278 -10.064  1.00 85.61           O  
ATOM    101  CG  ASP A  13      19.730 -19.676 -10.348  1.00 85.61           C  
ATOM    102  OD1 ASP A  13      18.531 -19.465 -10.631  1.00 85.61           O  
ATOM    103  OD2 ASP A  13      20.155 -20.805 -10.022  1.00 85.61           O  
ATOM    104  N   LEU A  14      22.182 -16.025 -11.482  1.00 87.79           N  
ATOM    105  CA  LEU A  14      23.002 -14.831 -11.309  1.00 87.79           C  
ATOM    106  C   LEU A  14      22.275 -13.593 -11.823  1.00 87.79           C  
ATOM    107  CB  LEU A  14      24.340 -14.990 -12.035  1.00 87.79           C  
ATOM    108  O   LEU A  14      22.329 -12.531 -11.197  1.00 87.79           O  
ATOM    109  CG  LEU A  14      25.347 -13.852 -11.858  1.00 87.79           C  
ATOM    110  CD1 LEU A  14      25.825 -13.787 -10.412  1.00 87.79           C  
ATOM    111  CD2 LEU A  14      26.526 -14.028 -12.809  1.00 87.79           C  
ATOM    112  N   ARG A  15      21.562 -13.713 -12.872  1.00 89.99           N  
ATOM    113  CA  ARG A  15      20.796 -12.611 -13.446  1.00 89.99           C  
ATOM    114  C   ARG A  15      19.685 -12.166 -12.501  1.00 89.99           C  
ATOM    115  CB  ARG A  15      20.203 -13.016 -14.797  1.00 89.99           C  
ATOM    116  O   ARG A  15      19.440 -10.968 -12.343  1.00 89.99           O  
ATOM    117  CG  ARG A  15      21.233 -13.148 -15.907  1.00 89.99           C  
ATOM    118  CD  ARG A  15      20.614 -13.685 -17.190  1.00 89.99           C  
ATOM    119  NE  ARG A  15      19.648 -12.748 -17.756  1.00 89.99           N  
ATOM    120  NH1 ARG A  15      18.757 -14.255 -19.263  1.00 89.99           N  
ATOM    121  NH2 ARG A  15      17.952 -12.111 -19.168  1.00 89.99           N  
ATOM    122  CZ  ARG A  15      18.788 -13.040 -18.728  1.00 89.99           C  
ATOM    123  N   ILE A  16      19.018 -13.089 -12.008  1.00 90.77           N  
ATOM    124  CA  ILE A  16      17.944 -12.820 -11.058  1.00 90.77           C  
ATOM    125  C   ILE A  16      18.500 -12.068  -9.850  1.00 90.77           C  
ATOM    126  CB  ILE A  16      17.251 -14.124 -10.605  1.00 90.77           C  
ATOM    127  O   ILE A  16      17.926 -11.066  -9.417  1.00 90.77           O  
ATOM    128  CG1 ILE A  16      16.457 -14.738 -11.764  1.00 90.77           C  
ATOM    129  CG2 ILE A  16      16.344 -13.863  -9.398  1.00 90.77           C  
ATOM    130  CD1 ILE A  16      15.944 -16.144 -11.487  1.00 90.77           C  
ATOM    131  N   GLU A  17      19.620 -12.572  -9.356  1.00 91.04           N  
ATOM    132  CA  GLU A  17      20.267 -11.932  -8.214  1.00 91.04           C  
ATOM    133  C   GLU A  17      20.678 -10.500  -8.543  1.00 91.04           C  
ATOM    134  CB  GLU A  17      21.488 -12.740  -7.765  1.00 91.04           C  
ATOM    135  O   GLU A  17      20.473  -9.589  -7.739  1.00 91.04           O  
ATOM    136  CG  GLU A  17      22.127 -12.228  -6.483  1.00 91.04           C  
ATOM    137  CD  GLU A  17      23.334 -13.043  -6.046  1.00 91.04           C  
ATOM    138  OE1 GLU A  17      23.978 -12.680  -5.036  1.00 91.04           O  
ATOM    139  OE2 GLU A  17      23.638 -14.052  -6.721  1.00 91.04           O  
ATOM    140  N   ARG A  18      21.286 -10.327  -9.708  1.00 93.57           N  
ATOM    141  CA  ARG A  18      21.734  -9.008 -10.144  1.00 93.57           C  
ATOM    142  C   ARG A  18      20.553  -8.058 -10.317  1.00 93.57           C  
ATOM    143  CB  ARG A  18      22.519  -9.113 -11.453  1.00 93.57           C  
ATOM    144  O   ARG A  18      20.640  -6.881  -9.964  1.00 93.57           O  
ATOM    145  CG  ARG A  18      23.915  -9.693 -11.290  1.00 93.57           C  
ATOM    146  CD  ARG A  18      24.648  -9.782 -12.621  1.00 93.57           C  
ATOM    147  NE  ARG A  18      26.032 -10.212 -12.446  1.00 93.57           N  
ATOM    148  NH1 ARG A  18      26.463 -10.442 -14.704  1.00 93.57           N  
ATOM    149  NH2 ARG A  18      28.103 -10.895 -13.168  1.00 93.57           N  
ATOM    150  CZ  ARG A  18      26.863 -10.515 -13.440  1.00 93.57           C  
ATOM    151  N   CYS A  19      19.528  -8.586 -10.938  1.00 93.85           N  
ATOM    152  CA  CYS A  19      18.306  -7.804 -11.090  1.00 93.85           C  
ATOM    153  C   CYS A  19      17.796  -7.322  -9.737  1.00 93.85           C  
ATOM    154  CB  CYS A  19      17.226  -8.628 -11.789  1.00 93.85           C  
ATOM    155  O   CYS A  19      17.499  -6.138  -9.566  1.00 93.85           O  
ATOM    156  SG  CYS A  19      15.678  -7.733 -12.042  1.00 93.85           S  
ATOM    157  N   HIS A  20      17.658  -8.201  -8.833  1.00 94.31           N  
ATOM    158  CA  HIS A  20      17.201  -7.884  -7.485  1.00 94.31           C  
ATOM    159  C   HIS A  20      18.135  -6.887  -6.806  1.00 94.31           C  
ATOM    160  CB  HIS A  20      17.090  -9.156  -6.643  1.00 94.31           C  
ATOM    161  O   HIS A  20      17.678  -5.969  -6.121  1.00 94.31           O  
ATOM    162  CG  HIS A  20      16.467  -8.936  -5.301  1.00 94.31           C  
ATOM    163  CD2 HIS A  20      16.955  -9.125  -4.053  1.00 94.31           C  
ATOM    164  ND1 HIS A  20      15.181  -8.467  -5.146  1.00 94.31           N  
ATOM    165  CE1 HIS A  20      14.905  -8.376  -3.856  1.00 94.31           C  
ATOM    166  NE2 HIS A  20      15.965  -8.770  -3.171  1.00 94.31           N  
ATOM    167  N   GLU A  21      19.404  -7.071  -6.967  1.00 94.39           N  
ATOM    168  CA  GLU A  21      20.398  -6.179  -6.376  1.00 94.39           C  
ATOM    169  C   GLU A  21      20.216  -4.747  -6.869  1.00 94.39           C  
ATOM    170  CB  GLU A  21      21.814  -6.668  -6.691  1.00 94.39           C  
ATOM    171  O   GLU A  21      20.304  -3.799  -6.085  1.00 94.39           O  
ATOM    172  CG  GLU A  21      22.909  -5.860  -6.009  1.00 94.39           C  
ATOM    173  CD  GLU A  21      24.307  -6.388  -6.290  1.00 94.39           C  
ATOM    174  OE1 GLU A  21      25.295  -5.726  -5.901  1.00 94.39           O  
ATOM    175  OE2 GLU A  21      24.414  -7.473  -6.904  1.00 94.39           O  
ATOM    176  N   VAL A  22      20.040  -4.583  -8.165  1.00 95.55           N  
ATOM    177  CA  VAL A  22      19.814  -3.258  -8.731  1.00 95.55           C  
ATOM    178  C   VAL A  22      18.597  -2.614  -8.070  1.00 95.55           C  
ATOM    179  CB  VAL A  22      19.619  -3.320 -10.262  1.00 95.55           C  
ATOM    180  O   VAL A  22      18.649  -1.454  -7.655  1.00 95.55           O  
ATOM    181  CG1 VAL A  22      19.210  -1.954 -10.811  1.00 95.55           C  
ATOM    182  CG2 VAL A  22      20.895  -3.813 -10.943  1.00 95.55           C  
ATOM    183  N   PHE A  23      17.573  -3.350  -7.991  1.00 96.55           N  
ATOM    184  CA  PHE A  23      16.342  -2.872  -7.373  1.00 96.55           C  
ATOM    185  C   PHE A  23      16.593  -2.433  -5.935  1.00 96.55           C  
ATOM    186  CB  PHE A  23      15.264  -3.959  -7.409  1.00 96.55           C  
ATOM    187  O   PHE A  23      16.156  -1.356  -5.524  1.00 96.55           O  
ATOM    188  CG  PHE A  23      13.944  -3.526  -6.829  1.00 96.55           C  
ATOM    189  CD1 PHE A  23      13.449  -4.117  -5.674  1.00 96.55           C  
ATOM    190  CD2 PHE A  23      13.199  -2.526  -7.441  1.00 96.55           C  
ATOM    191  CE1 PHE A  23      12.228  -3.718  -5.135  1.00 96.55           C  
ATOM    192  CE2 PHE A  23      11.978  -2.121  -6.908  1.00 96.55           C  
ATOM    193  CZ  PHE A  23      11.494  -2.719  -5.756  1.00 96.55           C  
ATOM    194  N   GLU A  24      17.334  -3.258  -5.181  1.00 95.47           N  
ATOM    195  CA  GLU A  24      17.626  -2.956  -3.783  1.00 95.47           C  
ATOM    196  C   GLU A  24      18.426  -1.663  -3.654  1.00 95.47           C  
ATOM    197  CB  GLU A  24      18.387  -4.113  -3.130  1.00 95.47           C  
ATOM    198  O   GLU A  24      18.166  -0.852  -2.762  1.00 95.47           O  
ATOM    199  CG  GLU A  24      17.544  -5.362  -2.920  1.00 95.47           C  
ATOM    200  CD  GLU A  24      16.433  -5.171  -1.900  1.00 95.47           C  
ATOM    201  OE1 GLU A  24      15.346  -5.770  -2.066  1.00 95.47           O  
ATOM    202  OE2 GLU A  24      16.650  -4.414  -0.927  1.00 95.47           O  
ATOM    203  N   ARG A  25      19.314  -1.438  -4.465  1.00 95.25           N  
ATOM    204  CA  ARG A  25      20.122  -0.223  -4.444  1.00 95.25           C  
ATOM    205  C   ARG A  25      19.274   1.004  -4.763  1.00 95.25           C  
ATOM    206  CB  ARG A  25      21.282  -0.331  -5.436  1.00 95.25           C  
ATOM    207  O   ARG A  25      19.463   2.067  -4.168  1.00 95.25           O  
ATOM    208  CG  ARG A  25      22.355  -1.326  -5.024  1.00 95.25           C  
ATOM    209  CD  ARG A  25      23.546  -1.296  -5.971  1.00 95.25           C  
ATOM    210  NE  ARG A  25      24.508  -2.350  -5.660  1.00 95.25           N  
ATOM    211  NH1 ARG A  25      26.191  -1.491  -6.990  1.00 95.25           N  
ATOM    212  NH2 ARG A  25      26.535  -3.421  -5.803  1.00 95.25           N  
ATOM    213  CZ  ARG A  25      25.742  -2.418  -6.152  1.00 95.25           C  
ATOM    214  N   ILE A  26      18.381   0.815  -5.661  1.00 95.23           N  
ATOM    215  CA  ILE A  26      17.475   1.903  -6.013  1.00 95.23           C  
ATOM    216  C   ILE A  26      16.573   2.227  -4.824  1.00 95.23           C  
ATOM    217  CB  ILE A  26      16.623   1.550  -7.252  1.00 95.23           C  
ATOM    218  O   ILE A  26      16.333   3.398  -4.520  1.00 95.23           O  
ATOM    219  CG1 ILE A  26      17.474   1.625  -8.525  1.00 95.23           C  
ATOM    220  CG2 ILE A  26      15.405   2.474  -7.352  1.00 95.23           C  
ATOM    221  CD1 ILE A  26      16.756   1.146  -9.779  1.00 95.23           C  
ATOM    222  N   LEU A  27      16.079   1.191  -4.141  1.00 93.71           N  
ATOM    223  CA  LEU A  27      15.253   1.413  -2.959  1.00 93.71           C  
ATOM    224  C   LEU A  27      16.004   2.236  -1.918  1.00 93.71           C  
ATOM    225  CB  LEU A  27      14.816   0.077  -2.352  1.00 93.71           C  
ATOM    226  O   LEU A  27      15.428   3.132  -1.296  1.00 93.71           O  
ATOM    227  CG  LEU A  27      13.775  -0.718  -3.141  1.00 93.71           C  
ATOM    228  CD1 LEU A  27      13.416  -2.003  -2.401  1.00 93.71           C  
ATOM    229  CD2 LEU A  27      12.531   0.128  -3.389  1.00 93.71           C  
ATOM    230  N   ASP A  28      17.311   1.918  -1.800  1.00 91.97           N  
ATOM    231  CA  ASP A  28      18.144   2.647  -0.848  1.00 91.97           C  
ATOM    232  C   ASP A  28      18.229   4.127  -1.213  1.00 91.97           C  
ATOM    233  CB  ASP A  28      19.546   2.038  -0.786  1.00 91.97           C  
ATOM    234  O   ASP A  28      18.156   4.993  -0.339  1.00 91.97           O  
ATOM    235  CG  ASP A  28      19.573   0.678  -0.112  1.00 91.97           C  
ATOM    236  OD1 ASP A  28      18.622   0.344   0.627  1.00 91.97           O  
ATOM    237  OD2 ASP A  28      20.556  -0.066  -0.319  1.00 91.97           O  
ATOM    238  N   GLN A  29      18.311   4.371  -2.470  1.00 90.21           N  
ATOM    239  CA  GLN A  29      18.396   5.754  -2.927  1.00 90.21           C  
ATOM    240  C   GLN A  29      17.077   6.488  -2.709  1.00 90.21           C  
ATOM    241  CB  GLN A  29      18.789   5.808  -4.404  1.00 90.21           C  
ATOM    242  O   GLN A  29      17.068   7.655  -2.310  1.00 90.21           O  
ATOM    243  CG  GLN A  29      20.199   5.305  -4.684  1.00 90.21           C  
ATOM    244  CD  GLN A  29      21.250   6.006  -3.845  1.00 90.21           C  
ATOM    245  NE2 GLN A  29      22.164   5.232  -3.270  1.00 90.21           N  
ATOM    246  OE1 GLN A  29      21.242   7.234  -3.714  1.00 90.21           O  
ATOM    247  N   LEU A  30      16.006   5.811  -2.971  1.00 89.13           N  
ATOM    248  CA  LEU A  30      14.695   6.406  -2.739  1.00 89.13           C  
ATOM    249  C   LEU A  30      14.500   6.734  -1.263  1.00 89.13           C  
ATOM    250  CB  LEU A  30      13.586   5.464  -3.216  1.00 89.13           C  
ATOM    251  O   LEU A  30      13.929   7.772  -0.923  1.00 89.13           O  
ATOM    252  CG  LEU A  30      13.358   5.395  -4.726  1.00 89.13           C  
ATOM    253  CD1 LEU A  30      12.440   4.227  -5.071  1.00 89.13           C  
ATOM    254  CD2 LEU A  30      12.778   6.707  -5.241  1.00 89.13           C  
ATOM    255  N   GLY A  31      14.962   5.857  -0.484  1.00 86.88           N  
ATOM    256  CA  GLY A  31      14.859   6.044   0.954  1.00 86.88           C  
ATOM    257  C   GLY A  31      15.642   7.242   1.458  1.00 86.88           C  
ATOM    258  O   GLY A  31      15.357   7.766   2.537  1.00 86.88           O  
ATOM    259  N   ASN A  32      16.584   7.685   0.717  1.00 84.08           N  
ATOM    260  CA  ASN A  32      17.387   8.839   1.105  1.00 84.08           C  
ATOM    261  C   ASN A  32      16.733  10.148   0.671  1.00 84.08           C  
ATOM    262  CB  ASN A  32      18.798   8.732   0.523  1.00 84.08           C  
ATOM    263  O   ASN A  32      17.251  11.230   0.954  1.00 84.08           O  
ATOM    264  CG  ASN A  32      19.629   7.660   1.201  1.00 84.08           C  
ATOM    265  ND2 ASN A  32      20.577   7.091   0.465  1.00 84.08           N  
ATOM    266  OD1 ASN A  32      19.421   7.346   2.375  1.00 84.08           O  
ATOM    267  N   ILE A  33      15.704  10.020  -0.064  1.00 79.45           N  
ATOM    268  CA  ILE A  33      15.031  11.251  -0.463  1.00 79.45           C  
ATOM    269  C   ILE A  33      14.382  11.903   0.756  1.00 79.45           C  
ATOM    270  CB  ILE A  33      13.973  10.988  -1.557  1.00 79.45           C  
ATOM    271  O   ILE A  33      13.537  11.294   1.417  1.00 79.45           O  
ATOM    272  CG1 ILE A  33      14.635  10.406  -2.811  1.00 79.45           C  
ATOM    273  CG2 ILE A  33      13.208  12.273  -1.888  1.00 79.45           C  
ATOM    274  CD1 ILE A  33      13.649   9.977  -3.889  1.00 79.45           C  
ATOM    275  N   ASP A  34      14.822  13.031   1.199  1.00 70.31           N  
ATOM    276  CA  ASP A  34      14.471  13.738   2.427  1.00 70.31           C  
ATOM    277  C   ASP A  34      12.966  13.983   2.509  1.00 70.31           C  
ATOM    278  CB  ASP A  34      15.227  15.066   2.517  1.00 70.31           C  
ATOM    279  O   ASP A  34      12.381  13.927   3.592  1.00 70.31           O  
ATOM    280  CG  ASP A  34      16.672  14.897   2.951  1.00 70.31           C  
ATOM    281  OD1 ASP A  34      17.048  13.796   3.407  1.00 70.31           O  
ATOM    282  OD2 ASP A  34      17.442  15.876   2.838  1.00 70.31           O  
ATOM    283  N   THR A  35      12.278  14.134   1.393  1.00 71.67           N  
ATOM    284  CA  THR A  35      10.878  14.544   1.373  1.00 71.67           C  
ATOM    285  C   THR A  35       9.980  13.430   1.902  1.00 71.67           C  
ATOM    286  CB  THR A  35      10.431  14.937  -0.047  1.00 71.67           C  
ATOM    287  O   THR A  35       8.921  13.697   2.473  1.00 71.67           O  
ATOM    288  CG2 THR A  35      11.053  16.263  -0.473  1.00 71.67           C  
ATOM    289  OG1 THR A  35      10.834  13.915  -0.968  1.00 71.67           O  
ATOM    290  N   LEU A  36      10.417  12.241   1.778  1.00 71.91           N  
ATOM    291  CA  LEU A  36       9.579  11.106   2.147  1.00 71.91           C  
ATOM    292  C   LEU A  36       9.617  10.869   3.653  1.00 71.91           C  
ATOM    293  CB  LEU A  36      10.030   9.843   1.408  1.00 71.91           C  
ATOM    294  O   LEU A  36       8.721  10.228   4.208  1.00 71.91           O  
ATOM    295  CG  LEU A  36       9.881   9.858  -0.114  1.00 71.91           C  
ATOM    296  CD1 LEU A  36      10.407   8.557  -0.711  1.00 71.91           C  
ATOM    297  CD2 LEU A  36       8.424  10.082  -0.506  1.00 71.91           C  
ATOM    298  N   SER A  37      10.629  11.488   4.310  1.00 71.26           N  
ATOM    299  CA  SER A  37      10.793  11.271   5.743  1.00 71.26           C  
ATOM    300  C   SER A  37      10.262  12.454   6.546  1.00 71.26           C  
ATOM    301  CB  SER A  37      12.264  11.031   6.085  1.00 71.26           C  
ATOM    302  O   SER A  37      10.275  12.431   7.778  1.00 71.26           O  
ATOM    303  OG  SER A  37      13.059  12.135   5.687  1.00 71.26           O  
ATOM    304  N   LYS A  38       9.715  13.431   5.816  1.00 75.76           N  
ATOM    305  CA  LYS A  38       9.256  14.637   6.498  1.00 75.76           C  
ATOM    306  C   LYS A  38       7.938  14.390   7.225  1.00 75.76           C  
ATOM    307  CB  LYS A  38       9.098  15.788   5.503  1.00 75.76           C  
ATOM    308  O   LYS A  38       7.184  13.483   6.864  1.00 75.76           O  
ATOM    309  CG  LYS A  38      10.411  16.285   4.917  1.00 75.76           C  
ATOM    310  CD  LYS A  38      10.194  17.470   3.984  1.00 75.76           C  
ATOM    311  CE  LYS A  38      11.509  17.978   3.409  1.00 75.76           C  
ATOM    312  NZ  LYS A  38      11.297  19.103   2.450  1.00 75.76           N  
ATOM    313  N   GLU A  39       7.715  15.216   8.267  1.00 72.12           N  
ATOM    314  CA  GLU A  39       6.494  15.137   9.063  1.00 72.12           C  
ATOM    315  C   GLU A  39       5.258  15.389   8.205  1.00 72.12           C  
ATOM    316  CB  GLU A  39       6.543  16.137  10.222  1.00 72.12           C  
ATOM    317  O   GLU A  39       4.192  14.828   8.463  1.00 72.12           O  
ATOM    318  CG  GLU A  39       7.410  15.685  11.388  1.00 72.12           C  
ATOM    319  CD  GLU A  39       7.399  16.658  12.556  1.00 72.12           C  
ATOM    320  OE1 GLU A  39       8.092  16.401  13.567  1.00 72.12           O  
ATOM    321  OE2 GLU A  39       6.691  17.685  12.461  1.00 72.12           O  
ATOM    322  N   THR A  40       5.462  16.076   7.122  1.00 76.98           N  
ATOM    323  CA  THR A  40       4.332  16.460   6.283  1.00 76.98           C  
ATOM    324  C   THR A  40       4.085  15.416   5.198  1.00 76.98           C  
ATOM    325  CB  THR A  40       4.561  17.836   5.632  1.00 76.98           C  
ATOM    326  O   THR A  40       3.204  15.588   4.352  1.00 76.98           O  
ATOM    327  CG2 THR A  40       4.628  18.938   6.684  1.00 76.98           C  
ATOM    328  OG1 THR A  40       5.794  17.813   4.901  1.00 76.98           O  
ATOM    329  N   SER A  41       4.908  14.397   5.223  1.00 79.76           N  
ATOM    330  CA  SER A  41       4.744  13.383   4.186  1.00 79.76           C  
ATOM    331  C   SER A  41       3.425  12.636   4.347  1.00 79.76           C  
ATOM    332  CB  SER A  41       5.908  12.392   4.216  1.00 79.76           C  
ATOM    333  O   SER A  41       2.898  12.528   5.456  1.00 79.76           O  
ATOM    334  OG  SER A  41       5.923  11.670   5.435  1.00 79.76           O  
ATOM    335  N   PRO A  42       2.858  12.248   3.183  1.00 85.74           N  
ATOM    336  CA  PRO A  42       1.577  11.541   3.247  1.00 85.74           C  
ATOM    337  C   PRO A  42       1.660  10.240   4.043  1.00 85.74           C  
ATOM    338  CB  PRO A  42       1.256  11.261   1.777  1.00 85.74           C  
ATOM    339  O   PRO A  42       2.723   9.617   4.106  1.00 85.74           O  
ATOM    340  CG  PRO A  42       2.575  11.327   1.078  1.00 85.74           C  
ATOM    341  CD  PRO A  42       3.481  12.238   1.854  1.00 85.74           C  
ATOM    342  N   THR A  43       0.601   9.907   4.751  1.00 88.63           N  
ATOM    343  CA  THR A  43       0.482   8.651   5.483  1.00 88.63           C  
ATOM    344  C   THR A  43      -0.306   7.625   4.674  1.00 88.63           C  
ATOM    345  CB  THR A  43      -0.197   8.863   6.849  1.00 88.63           C  
ATOM    346  O   THR A  43      -1.228   7.984   3.938  1.00 88.63           O  
ATOM    347  CG2 THR A  43       0.641   9.769   7.745  1.00 88.63           C  
ATOM    348  OG1 THR A  43      -1.482   9.464   6.649  1.00 88.63           O  
ATOM    349  N   PHE A  44       0.116   6.413   4.752  1.00 90.19           N  
ATOM    350  CA  PHE A  44      -0.491   5.348   3.963  1.00 90.19           C  
ATOM    351  C   PHE A  44      -0.942   4.200   4.859  1.00 90.19           C  
ATOM    352  CB  PHE A  44       0.492   4.833   2.907  1.00 90.19           C  
ATOM    353  O   PHE A  44      -0.310   3.916   5.878  1.00 90.19           O  
ATOM    354  CG  PHE A  44       1.144   5.925   2.101  1.00 90.19           C  
ATOM    355  CD1 PHE A  44       0.513   6.452   0.980  1.00 90.19           C  
ATOM    356  CD2 PHE A  44       2.387   6.425   2.465  1.00 90.19           C  
ATOM    357  CE1 PHE A  44       1.114   7.462   0.233  1.00 90.19           C  
ATOM    358  CE2 PHE A  44       2.994   7.435   1.723  1.00 90.19           C  
ATOM    359  CZ  PHE A  44       2.356   7.951   0.607  1.00 90.19           C  
ATOM    360  N   PHE A  45      -2.012   3.567   4.523  1.00 92.47           N  
ATOM    361  CA  PHE A  45      -2.487   2.352   5.174  1.00 92.47           C  
ATOM    362  C   PHE A  45      -2.620   1.215   4.167  1.00 92.47           C  
ATOM    363  CB  PHE A  45      -3.831   2.601   5.865  1.00 92.47           C  
ATOM    364  O   PHE A  45      -3.294   1.360   3.145  1.00 92.47           O  
ATOM    365  CG  PHE A  45      -4.193   1.553   6.884  1.00 92.47           C  
ATOM    366  CD1 PHE A  45      -4.725   0.333   6.487  1.00 92.47           C  
ATOM    367  CD2 PHE A  45      -4.001   1.790   8.239  1.00 92.47           C  
ATOM    368  CE1 PHE A  45      -5.061  -0.638   7.427  1.00 92.47           C  
ATOM    369  CE2 PHE A  45      -4.334   0.825   9.184  1.00 92.47           C  
ATOM    370  CZ  PHE A  45      -4.865  -0.389   8.777  1.00 92.47           C  
ATOM    371  N   VAL A  46      -1.957   0.123   4.484  1.00 93.27           N  
ATOM    372  CA  VAL A  46      -2.025  -1.028   3.589  1.00 93.27           C  
ATOM    373  C   VAL A  46      -3.079  -2.012   4.091  1.00 93.27           C  
ATOM    374  CB  VAL A  46      -0.655  -1.732   3.464  1.00 93.27           C  
ATOM    375  O   VAL A  46      -2.997  -2.495   5.223  1.00 93.27           O  
ATOM    376  CG1 VAL A  46      -0.726  -2.875   2.453  1.00 93.27           C  
ATOM    377  CG2 VAL A  46       0.426  -0.729   3.067  1.00 93.27           C  
ATOM    378  N   VAL A  47      -4.071  -2.296   3.177  1.00 93.31           N  
ATOM    379  CA  VAL A  47      -5.132  -3.248   3.494  1.00 93.31           C  
ATOM    380  C   VAL A  47      -4.922  -4.537   2.703  1.00 93.31           C  
ATOM    381  CB  VAL A  47      -6.529  -2.661   3.195  1.00 93.31           C  
ATOM    382  O   VAL A  47      -4.851  -4.513   1.472  1.00 93.31           O  
ATOM    383  CG1 VAL A  47      -7.619  -3.695   3.468  1.00 93.31           C  
ATOM    384  CG2 VAL A  47      -6.766  -1.399   4.024  1.00 93.31           C  
ATOM    385  N   TYR A  48      -4.769  -5.624   3.439  1.00 92.22           N  
ATOM    386  CA  TYR A  48      -4.623  -6.911   2.769  1.00 92.22           C  
ATOM    387  C   TYR A  48      -5.241  -8.031   3.598  1.00 92.22           C  
ATOM    388  CB  TYR A  48      -3.146  -7.214   2.501  1.00 92.22           C  
ATOM    389  O   TYR A  48      -5.368  -7.910   4.819  1.00 92.22           O  
ATOM    390  CG  TYR A  48      -2.342  -7.471   3.752  1.00 92.22           C  
ATOM    391  CD1 TYR A  48      -1.862  -6.416   4.524  1.00 92.22           C  
ATOM    392  CD2 TYR A  48      -2.061  -8.769   4.164  1.00 92.22           C  
ATOM    393  CE1 TYR A  48      -1.119  -6.648   5.677  1.00 92.22           C  
ATOM    394  CE2 TYR A  48      -1.319  -9.013   5.316  1.00 92.22           C  
ATOM    395  OH  TYR A  48      -0.119  -8.184   7.205  1.00 92.22           O  
ATOM    396  CZ  TYR A  48      -0.854  -7.948   6.064  1.00 92.22           C  
ATOM    397  N   ALA A  49      -5.723  -9.050   2.896  1.00 90.37           N  
ATOM    398  CA  ALA A  49      -6.313 -10.202   3.573  1.00 90.37           C  
ATOM    399  C   ALA A  49      -5.240 -11.203   3.987  1.00 90.37           C  
ATOM    400  CB  ALA A  49      -7.347 -10.876   2.673  1.00 90.37           C  
ATOM    401  O   ALA A  49      -4.175 -11.274   3.368  1.00 90.37           O  
ATOM    402  N   HIS A  50      -5.492 -11.900   5.129  1.00 87.56           N  
ATOM    403  CA  HIS A  50      -4.638 -13.013   5.528  1.00 87.56           C  
ATOM    404  C   HIS A  50      -5.087 -14.314   4.872  1.00 87.56           C  
ATOM    405  CB  HIS A  50      -4.634 -13.166   7.050  1.00 87.56           C  
ATOM    406  O   HIS A  50      -6.198 -14.397   4.343  1.00 87.56           O  
ATOM    407  CG  HIS A  50      -4.069 -11.984   7.771  1.00 87.56           C  
ATOM    408  CD2 HIS A  50      -3.335 -10.938   7.324  1.00 87.56           C  
ATOM    409  ND1 HIS A  50      -4.236 -11.789   9.124  1.00 87.56           N  
ATOM    410  CE1 HIS A  50      -3.628 -10.669   9.479  1.00 87.56           C  
ATOM    411  NE2 HIS A  50      -3.074 -10.133   8.405  1.00 87.56           N  
ATOM    412  N   GLU A  51      -4.101 -15.263   4.834  1.00 84.00           N  
ATOM    413  CA  GLU A  51      -4.455 -16.552   4.247  1.00 84.00           C  
ATOM    414  C   GLU A  51      -5.680 -17.152   4.931  1.00 84.00           C  
ATOM    415  CB  GLU A  51      -3.275 -17.524   4.332  1.00 84.00           C  
ATOM    416  O   GLU A  51      -5.824 -17.057   6.151  1.00 84.00           O  
ATOM    417  CG  GLU A  51      -2.134 -17.191   3.383  1.00 84.00           C  
ATOM    418  CD  GLU A  51      -2.380 -17.667   1.959  1.00 84.00           C  
ATOM    419  OE1 GLU A  51      -1.518 -17.428   1.083  1.00 84.00           O  
ATOM    420  OE2 GLU A  51      -3.443 -18.281   1.719  1.00 84.00           O  
ATOM    421  N   SER A  52      -6.630 -17.676   4.058  1.00 83.21           N  
ATOM    422  CA  SER A  52      -7.866 -18.307   4.509  1.00 83.21           C  
ATOM    423  C   SER A  52      -8.207 -19.526   3.660  1.00 83.21           C  
ATOM    424  CB  SER A  52      -9.024 -17.308   4.469  1.00 83.21           C  
ATOM    425  O   SER A  52      -7.755 -19.640   2.518  1.00 83.21           O  
ATOM    426  OG  SER A  52     -10.259 -17.960   4.710  1.00 83.21           O  
ATOM    427  N   PRO A  53      -8.922 -20.441   4.310  1.00 85.06           N  
ATOM    428  CA  PRO A  53      -9.310 -21.627   3.543  1.00 85.06           C  
ATOM    429  C   PRO A  53     -10.163 -21.288   2.322  1.00 85.06           C  
ATOM    430  CB  PRO A  53     -10.107 -22.455   4.553  1.00 85.06           C  
ATOM    431  O   PRO A  53     -10.276 -22.098   1.399  1.00 85.06           O  
ATOM    432  CG  PRO A  53      -9.679 -21.942   5.890  1.00 85.06           C  
ATOM    433  CD  PRO A  53      -9.254 -20.510   5.738  1.00 85.06           C  
ATOM    434  N   ILE A  54     -10.649 -20.114   2.194  1.00 86.73           N  
ATOM    435  CA  ILE A  54     -11.604 -19.786   1.142  1.00 86.73           C  
ATOM    436  C   ILE A  54     -10.862 -19.244  -0.078  1.00 86.73           C  
ATOM    437  CB  ILE A  54     -12.653 -18.761   1.629  1.00 86.73           C  
ATOM    438  O   ILE A  54     -11.456 -19.059  -1.143  1.00 86.73           O  
ATOM    439  CG1 ILE A  54     -11.966 -17.469   2.084  1.00 86.73           C  
ATOM    440  CG2 ILE A  54     -13.504 -19.355   2.756  1.00 86.73           C  
ATOM    441  CD1 ILE A  54     -12.924 -16.311   2.328  1.00 86.73           C  
ATOM    442  N   GLY A  55      -9.548 -19.029   0.141  1.00 85.98           N  
ATOM    443  CA  GLY A  55      -8.791 -18.536  -0.999  1.00 85.98           C  
ATOM    444  C   GLY A  55      -7.373 -18.131  -0.643  1.00 85.98           C  
ATOM    445  O   GLY A  55      -6.963 -18.239   0.515  1.00 85.98           O  
ATOM    446  N   ASN A  56      -6.599 -17.742  -1.704  1.00 87.67           N  
ATOM    447  CA  ASN A  56      -5.217 -17.298  -1.554  1.00 87.67           C  
ATOM    448  C   ASN A  56      -5.128 -15.781  -1.416  1.00 87.67           C  
ATOM    449  CB  ASN A  56      -4.369 -17.775  -2.735  1.00 87.67           C  
ATOM    450  O   ASN A  56      -5.460 -15.048  -2.349  1.00 87.67           O  
ATOM    451  CG  ASN A  56      -2.884 -17.573  -2.506  1.00 87.67           C  
ATOM    452  ND2 ASN A  56      -2.064 -18.299  -3.258  1.00 87.67           N  
ATOM    453  OD1 ASN A  56      -2.477 -16.773  -1.661  1.00 87.67           O  
ATOM    454  N   ALA A  57      -4.641 -15.361  -0.259  1.00 86.46           N  
ATOM    455  CA  ALA A  57      -4.564 -13.930   0.019  1.00 86.46           C  
ATOM    456  C   ALA A  57      -3.247 -13.344  -0.484  1.00 86.46           C  
ATOM    457  CB  ALA A  57      -4.723 -13.669   1.515  1.00 86.46           C  
ATOM    458  O   ALA A  57      -3.099 -12.123  -0.574  1.00 86.46           O  
ATOM    459  N   LYS A  58      -2.277 -14.219  -0.749  1.00 86.63           N  
ATOM    460  CA  LYS A  58      -0.927 -13.823  -1.139  1.00 86.63           C  
ATOM    461  C   LYS A  58      -0.296 -12.914  -0.088  1.00 86.63           C  
ATOM    462  CB  LYS A  58      -0.945 -13.120  -2.497  1.00 86.63           C  
ATOM    463  O   LYS A  58       0.281 -11.877  -0.422  1.00 86.63           O  
ATOM    464  CG  LYS A  58      -1.522 -13.964  -3.623  1.00 86.63           C  
ATOM    465  CD  LYS A  58      -0.626 -15.152  -3.947  1.00 86.63           C  
ATOM    466  CE  LYS A  58      -1.147 -15.938  -5.143  1.00 86.63           C  
ATOM    467  NZ  LYS A  58      -0.324 -17.155  -5.408  1.00 86.63           N  
ATOM    468  N   VAL A  59      -0.368 -13.335   1.054  1.00 87.05           N  
ATOM    469  CA  VAL A  59       0.051 -12.556   2.215  1.00 87.05           C  
ATOM    470  C   VAL A  59       1.550 -12.273   2.134  1.00 87.05           C  
ATOM    471  CB  VAL A  59      -0.283 -13.283   3.537  1.00 87.05           C  
ATOM    472  O   VAL A  59       2.004 -11.189   2.509  1.00 87.05           O  
ATOM    473  CG1 VAL A  59       0.547 -14.558   3.676  1.00 87.05           C  
ATOM    474  CG2 VAL A  59      -0.049 -12.356   4.728  1.00 87.05           C  
ATOM    475  N   LYS A  60       2.324 -13.153   1.564  1.00 87.01           N  
ATOM    476  CA  LYS A  60       3.768 -12.968   1.461  1.00 87.01           C  
ATOM    477  C   LYS A  60       4.109 -11.783   0.563  1.00 87.01           C  
ATOM    478  CB  LYS A  60       4.435 -14.238   0.930  1.00 87.01           C  
ATOM    479  O   LYS A  60       5.010 -11.001   0.872  1.00 87.01           O  
ATOM    480  CG  LYS A  60       4.469 -15.384   1.930  1.00 87.01           C  
ATOM    481  CD  LYS A  60       5.233 -16.582   1.381  1.00 87.01           C  
ATOM    482  CE  LYS A  60       5.227 -17.748   2.361  1.00 87.01           C  
ATOM    483  NZ  LYS A  60       5.940 -18.939   1.810  1.00 87.01           N  
ATOM    484  N   LEU A  61       3.419 -11.688  -0.487  1.00 87.29           N  
ATOM    485  CA  LEU A  61       3.639 -10.578  -1.407  1.00 87.29           C  
ATOM    486  C   LEU A  61       3.255  -9.251  -0.760  1.00 87.29           C  
ATOM    487  CB  LEU A  61       2.838 -10.782  -2.696  1.00 87.29           C  
ATOM    488  O   LEU A  61       3.952  -8.248  -0.929  1.00 87.29           O  
ATOM    489  CG  LEU A  61       3.176  -9.849  -3.860  1.00 87.29           C  
ATOM    490  CD1 LEU A  61       4.660  -9.940  -4.198  1.00 87.29           C  
ATOM    491  CD2 LEU A  61       2.323 -10.184  -5.079  1.00 87.29           C  
ATOM    492  N   ALA A  62       2.140  -9.250  -0.067  1.00 89.90           N  
ATOM    493  CA  ALA A  62       1.721  -8.047   0.648  1.00 89.90           C  
ATOM    494  C   ALA A  62       2.773  -7.620   1.667  1.00 89.90           C  
ATOM    495  CB  ALA A  62       0.379  -8.278   1.338  1.00 89.90           C  
ATOM    496  O   ALA A  62       3.101  -6.436   1.771  1.00 89.90           O  
ATOM    497  N   LYS A  63       3.312  -8.569   2.353  1.00 89.18           N  
ATOM    498  CA  LYS A  63       4.338  -8.275   3.350  1.00 89.18           C  
ATOM    499  C   LYS A  63       5.602  -7.728   2.693  1.00 89.18           C  
ATOM    500  CB  LYS A  63       4.670  -9.527   4.163  1.00 89.18           C  
ATOM    501  O   LYS A  63       6.238  -6.815   3.223  1.00 89.18           O  
ATOM    502  CG  LYS A  63       3.583  -9.933   5.147  1.00 89.18           C  
ATOM    503  CD  LYS A  63       4.011 -11.124   5.994  1.00 89.18           C  
ATOM    504  CE  LYS A  63       2.979 -11.450   7.065  1.00 89.18           C  
ATOM    505  NZ  LYS A  63       3.362 -12.658   7.854  1.00 89.18           N  
ATOM    506  N   LYS A  64       5.925  -8.341   1.663  1.00 88.91           N  
ATOM    507  CA  LYS A  64       7.070  -7.848   0.903  1.00 88.91           C  
ATOM    508  C   LYS A  64       6.848  -6.410   0.446  1.00 88.91           C  
ATOM    509  CB  LYS A  64       7.339  -8.747  -0.305  1.00 88.91           C  
ATOM    510  O   LYS A  64       7.757  -5.581   0.522  1.00 88.91           O  
ATOM    511  CG  LYS A  64       8.602  -8.387  -1.075  1.00 88.91           C  
ATOM    512  CD  LYS A  64       9.856  -8.703  -0.269  1.00 88.91           C  
ATOM    513  CE  LYS A  64      11.119  -8.485  -1.092  1.00 88.91           C  
ATOM    514  NZ  LYS A  64      12.351  -8.798  -0.308  1.00 88.91           N  
ATOM    515  N   LEU A  65       5.702  -6.128  -0.091  1.00 91.14           N  
ATOM    516  CA  LEU A  65       5.336  -4.769  -0.472  1.00 91.14           C  
ATOM    517  C   LEU A  65       5.509  -3.810   0.701  1.00 91.14           C  
ATOM    518  CB  LEU A  65       3.891  -4.723  -0.975  1.00 91.14           C  
ATOM    519  O   LEU A  65       6.090  -2.733   0.548  1.00 91.14           O  
ATOM    520  CG  LEU A  65       3.322  -3.335  -1.276  1.00 91.14           C  
ATOM    521  CD1 LEU A  65       4.103  -2.676  -2.408  1.00 91.14           C  
ATOM    522  CD2 LEU A  65       1.841  -3.429  -1.626  1.00 91.14           C  
ATOM    523  N   ILE A  66       5.011  -4.209   1.859  1.00 90.94           N  
ATOM    524  CA  ILE A  66       5.112  -3.391   3.063  1.00 90.94           C  
ATOM    525  C   ILE A  66       6.581  -3.150   3.402  1.00 90.94           C  
ATOM    526  CB  ILE A  66       4.387  -4.051   4.257  1.00 90.94           C  
ATOM    527  O   ILE A  66       6.972  -2.030   3.736  1.00 90.94           O  
ATOM    528  CG1 ILE A  66       2.871  -4.054   4.027  1.00 90.94           C  
ATOM    529  CG2 ILE A  66       4.741  -3.338   5.565  1.00 90.94           C  
ATOM    530  CD1 ILE A  66       2.095  -4.902   5.025  1.00 90.94           C  
ATOM    531  N   GLU A  67       7.368  -4.150   3.256  1.00 90.64           N  
ATOM    532  CA  GLU A  67       8.803  -4.028   3.494  1.00 90.64           C  
ATOM    533  C   GLU A  67       9.436  -3.016   2.543  1.00 90.64           C  
ATOM    534  CB  GLU A  67       9.490  -5.388   3.349  1.00 90.64           C  
ATOM    535  O   GLU A  67      10.235  -2.177   2.963  1.00 90.64           O  
ATOM    536  CG  GLU A  67      10.985  -5.356   3.632  1.00 90.64           C  
ATOM    537  CD  GLU A  67      11.674  -6.684   3.368  1.00 90.64           C  
ATOM    538  OE1 GLU A  67      12.924  -6.715   3.289  1.00 90.64           O  
ATOM    539  OE2 GLU A  67      10.960  -7.703   3.238  1.00 90.64           O  
ATOM    540  N   TRP A  68       9.084  -3.130   1.297  1.00 92.34           N  
ATOM    541  CA  TRP A  68       9.607  -2.209   0.293  1.00 92.34           C  
ATOM    542  C   TRP A  68       9.185  -0.775   0.597  1.00 92.34           C  
ATOM    543  CB  TRP A  68       9.128  -2.609  -1.106  1.00 92.34           C  
ATOM    544  O   TRP A  68       9.993   0.151   0.494  1.00 92.34           O  
ATOM    545  CG  TRP A  68       9.781  -3.848  -1.641  1.00 92.34           C  
ATOM    546  CD1 TRP A  68      10.883  -4.482  -1.138  1.00 92.34           C  
ATOM    547  CD2 TRP A  68       9.373  -4.601  -2.787  1.00 92.34           C  
ATOM    548  CE2 TRP A  68      10.274  -5.681  -2.921  1.00 92.34           C  
ATOM    549  CE3 TRP A  68       8.331  -4.468  -3.715  1.00 92.34           C  
ATOM    550  NE1 TRP A  68      11.185  -5.585  -1.904  1.00 92.34           N  
ATOM    551  CH2 TRP A  68       9.136  -6.469  -4.841  1.00 92.34           C  
ATOM    552  CZ2 TRP A  68      10.164  -6.623  -3.947  1.00 92.34           C  
ATOM    553  CZ3 TRP A  68       8.223  -5.407  -4.735  1.00 92.34           C  
ATOM    554  N   LEU A  69       7.947  -0.580   0.927  1.00 92.01           N  
ATOM    555  CA  LEU A  69       7.431   0.746   1.249  1.00 92.01           C  
ATOM    556  C   LEU A  69       8.168   1.340   2.445  1.00 92.01           C  
ATOM    557  CB  LEU A  69       5.929   0.681   1.541  1.00 92.01           C  
ATOM    558  O   LEU A  69       8.497   2.529   2.448  1.00 92.01           O  
ATOM    559  CG  LEU A  69       5.017   0.402   0.346  1.00 92.01           C  
ATOM    560  CD1 LEU A  69       3.608   0.065   0.821  1.00 92.01           C  
ATOM    561  CD2 LEU A  69       4.996   1.598  -0.601  1.00 92.01           C  
ATOM    562  N   LYS A  70       8.430   0.519   3.419  1.00 89.08           N  
ATOM    563  CA  LYS A  70       9.166   0.963   4.599  1.00 89.08           C  
ATOM    564  C   LYS A  70      10.600   1.344   4.242  1.00 89.08           C  
ATOM    565  CB  LYS A  70       9.165  -0.126   5.673  1.00 89.08           C  
ATOM    566  O   LYS A  70      11.140   2.316   4.773  1.00 89.08           O  
ATOM    567  CG  LYS A  70       7.831  -0.291   6.387  1.00 89.08           C  
ATOM    568  CD  LYS A  70       7.894  -1.387   7.443  1.00 89.08           C  
ATOM    569  CE  LYS A  70       6.589  -1.489   8.222  1.00 89.08           C  
ATOM    570  NZ  LYS A  70       6.636  -2.581   9.239  1.00 89.08           N  
ATOM    571  N   ARG A  71      11.133   0.595   3.438  1.00 89.82           N  
ATOM    572  CA  ARG A  71      12.517   0.829   3.038  1.00 89.82           C  
ATOM    573  C   ARG A  71      12.668   2.187   2.361  1.00 89.82           C  
ATOM    574  CB  ARG A  71      13.002  -0.280   2.103  1.00 89.82           C  
ATOM    575  O   ARG A  71      13.721   2.822   2.459  1.00 89.82           O  
ATOM    576  CG  ARG A  71      14.511  -0.313   1.917  1.00 89.82           C  
ATOM    577  CD  ARG A  71      14.979  -1.641   1.337  1.00 89.82           C  
ATOM    578  NE  ARG A  71      16.418  -1.645   1.094  1.00 89.82           N  
ATOM    579  NH1 ARG A  71      16.631  -3.945   1.158  1.00 89.82           N  
ATOM    580  NH2 ARG A  71      18.472  -2.629   0.790  1.00 89.82           N  
ATOM    581  CZ  ARG A  71      17.170  -2.740   1.015  1.00 89.82           C  
ATOM    582  N   VAL A  72      11.657   2.657   1.735  1.00 89.08           N  
ATOM    583  CA  VAL A  72      11.739   3.947   1.058  1.00 89.08           C  
ATOM    584  C   VAL A  72      11.306   5.059   2.011  1.00 89.08           C  
ATOM    585  CB  VAL A  72      10.871   3.973  -0.220  1.00 89.08           C  
ATOM    586  O   VAL A  72      11.133   6.207   1.597  1.00 89.08           O  
ATOM    587  CG1 VAL A  72      11.389   2.965  -1.245  1.00 89.08           C  
ATOM    588  CG2 VAL A  72       9.409   3.689   0.122  1.00 89.08           C  
ATOM    589  N   SER A  73      11.095   4.661   3.254  1.00 86.82           N  
ATOM    590  CA  SER A  73      10.851   5.560   4.376  1.00 86.82           C  
ATOM    591  C   SER A  73       9.466   6.192   4.287  1.00 86.82           C  
ATOM    592  CB  SER A  73      11.917   6.655   4.428  1.00 86.82           C  
ATOM    593  O   SER A  73       9.289   7.363   4.630  1.00 86.82           O  
ATOM    594  OG  SER A  73      13.202   6.096   4.643  1.00 86.82           O  
ATOM    595  N   LEU A  74       8.544   5.518   3.630  1.00 86.30           N  
ATOM    596  CA  LEU A  74       7.162   5.983   3.624  1.00 86.30           C  
ATOM    597  C   LEU A  74       6.495   5.724   4.971  1.00 86.30           C  
ATOM    598  CB  LEU A  74       6.369   5.296   2.509  1.00 86.30           C  
ATOM    599  O   LEU A  74       6.834   4.759   5.661  1.00 86.30           O  
ATOM    600  CG  LEU A  74       6.748   5.674   1.076  1.00 86.30           C  
ATOM    601  CD1 LEU A  74       5.972   4.819   0.080  1.00 86.30           C  
ATOM    602  CD2 LEU A  74       6.492   7.157   0.829  1.00 86.30           C  
ATOM    603  N   LYS A  75       5.542   6.625   5.400  1.00 86.16           N  
ATOM    604  CA  LYS A  75       4.757   6.441   6.618  1.00 86.16           C  
ATOM    605  C   LYS A  75       3.612   5.459   6.391  1.00 86.16           C  
ATOM    606  CB  LYS A  75       4.208   7.781   7.110  1.00 86.16           C  
ATOM    607  O   LYS A  75       2.544   5.843   5.910  1.00 86.16           O  
ATOM    608  CG  LYS A  75       5.284   8.789   7.488  1.00 86.16           C  
ATOM    609  CD  LYS A  75       4.677  10.113   7.936  1.00 86.16           C  
ATOM    610  CE  LYS A  75       5.752  11.142   8.255  1.00 86.16           C  
ATOM    611  NZ  LYS A  75       5.162  12.465   8.619  1.00 86.16           N  
ATOM    612  N   ILE A  76       3.914   4.274   6.754  1.00 85.85           N  
ATOM    613  CA  ILE A  76       2.969   3.219   6.406  1.00 85.85           C  
ATOM    614  C   ILE A  76       2.344   2.646   7.676  1.00 85.85           C  
ATOM    615  CB  ILE A  76       3.650   2.097   5.590  1.00 85.85           C  
ATOM    616  O   ILE A  76       3.030   2.459   8.683  1.00 85.85           O  
ATOM    617  CG1 ILE A  76       4.289   2.671   4.321  1.00 85.85           C  
ATOM    618  CG2 ILE A  76       2.645   0.993   5.247  1.00 85.85           C  
ATOM    619  CD1 ILE A  76       3.283   3.100   3.261  1.00 85.85           C  
ATOM    620  N   PHE A  77       1.018   2.371   7.605  1.00 86.14           N  
ATOM    621  CA  PHE A  77       0.256   1.704   8.654  1.00 86.14           C  
ATOM    622  C   PHE A  77      -0.395   0.432   8.125  1.00 86.14           C  
ATOM    623  CB  PHE A  77      -0.812   2.642   9.224  1.00 86.14           C  
ATOM    624  O   PHE A  77      -0.587   0.283   6.916  1.00 86.14           O  
ATOM    625  CG  PHE A  77      -0.263   3.943   9.744  1.00 86.14           C  
ATOM    626  CD1 PHE A  77       0.173   4.054  11.059  1.00 86.14           C  
ATOM    627  CD2 PHE A  77      -0.182   5.056   8.917  1.00 86.14           C  
ATOM    628  CE1 PHE A  77       0.682   5.257  11.542  1.00 86.14           C  
ATOM    629  CE2 PHE A  77       0.326   6.262   9.393  1.00 86.14           C  
ATOM    630  CZ  PHE A  77       0.756   6.360  10.706  1.00 86.14           C  
ATOM    631  N   SER A  78      -0.550  -0.522   8.999  1.00 84.30           N  
ATOM    632  CA  SER A  78      -1.347  -1.704   8.688  1.00 84.30           C  
ATOM    633  C   SER A  78      -2.028  -2.256   9.937  1.00 84.30           C  
ATOM    634  CB  SER A  78      -0.475  -2.788   8.052  1.00 84.30           C  
ATOM    635  O   SER A  78      -1.889  -1.694  11.025  1.00 84.30           O  
ATOM    636  OG  SER A  78       0.321  -3.432   9.032  1.00 84.30           O  
ATOM    637  N   ASP A  79      -2.830  -3.275   9.731  1.00 75.79           N  
ATOM    638  CA  ASP A  79      -3.521  -3.802  10.904  1.00 75.79           C  
ATOM    639  C   ASP A  79      -2.528  -4.358  11.923  1.00 75.79           C  
ATOM    640  CB  ASP A  79      -4.520  -4.887  10.497  1.00 75.79           C  
ATOM    641  O   ASP A  79      -2.838  -4.450  13.113  1.00 75.79           O  
ATOM    642  CG  ASP A  79      -3.871  -6.041   9.754  1.00 75.79           C  
ATOM    643  OD1 ASP A  79      -2.676  -5.945   9.401  1.00 75.79           O  
ATOM    644  OD2 ASP A  79      -4.562  -7.056   9.516  1.00 75.79           O  
ATOM    645  N   GLN A  80      -1.335  -4.903  11.520  1.00 66.38           N  
ATOM    646  CA  GLN A  80      -0.367  -5.490  12.441  1.00 66.38           C  
ATOM    647  C   GLN A  80       0.703  -4.476  12.834  1.00 66.38           C  
ATOM    648  CB  GLN A  80       0.284  -6.727  11.819  1.00 66.38           C  
ATOM    649  O   GLN A  80       1.640  -4.806  13.565  1.00 66.38           O  
ATOM    650  CG  GLN A  80      -0.649  -7.925  11.712  1.00 66.38           C  
ATOM    651  CD  GLN A  80       0.077  -9.202  11.333  1.00 66.38           C  
ATOM    652  NE2 GLN A  80      -0.665 -10.301  11.242  1.00 66.38           N  
ATOM    653  OE1 GLN A  80       1.294  -9.202  11.124  1.00 66.38           O  
ATOM    654  N   SER A  81       0.466  -3.171  12.731  1.00 49.71           N  
ATOM    655  CA  SER A  81       1.627  -2.377  13.121  1.00 49.71           C  
ATOM    656  C   SER A  81       1.548  -1.965  14.587  1.00 49.71           C  
ATOM    657  CB  SER A  81       1.746  -1.134  12.239  1.00 49.71           C  
ATOM    658  O   SER A  81       0.534  -1.424  15.031  1.00 49.71           O  
ATOM    659  OG  SER A  81       0.705  -1.097  11.278  1.00 49.71           O  
ATOM    660  N   PRO A  82       2.342  -2.359  15.654  1.00 41.92           N  
ATOM    661  CA  PRO A  82       2.667  -1.214  16.508  1.00 41.92           C  
ATOM    662  C   PRO A  82       4.119  -0.765  16.365  1.00 41.92           C  
ATOM    663  CB  PRO A  82       2.394  -1.739  17.920  1.00 41.92           C  
ATOM    664  O   PRO A  82       4.530   0.216  16.992  1.00 41.92           O  
ATOM    665  CG  PRO A  82       2.524  -3.224  17.807  1.00 41.92           C  
ATOM    666  CD  PRO A  82       2.706  -3.578  16.359  1.00 41.92           C  
ATOM    667  N   ASP A  83       4.846  -0.976  15.153  1.00 41.21           N  
ATOM    668  CA  ASP A  83       6.287  -0.802  15.312  1.00 41.21           C  
ATOM    669  C   ASP A  83       6.728   0.583  14.842  1.00 41.21           C  
ATOM    670  CB  ASP A  83       7.046  -1.885  14.542  1.00 41.21           C  
ATOM    671  O   ASP A  83       7.916   0.908  14.881  1.00 41.21           O  
ATOM    672  CG  ASP A  83       6.921  -3.260  15.174  1.00 41.21           C  
ATOM    673  OD1 ASP A  83       6.648  -3.349  16.391  1.00 41.21           O  
ATOM    674  OD2 ASP A  83       7.100  -4.263  14.450  1.00 41.21           O  
ATOM    675  N   GLN A  84       5.843   1.576  14.770  1.00 41.99           N  
ATOM    676  CA  GLN A  84       6.505   2.825  14.408  1.00 41.99           C  
ATOM    677  C   GLN A  84       6.458   3.826  15.559  1.00 41.99           C  
ATOM    678  CB  GLN A  84       5.865   3.431  13.158  1.00 41.99           C  
ATOM    679  O   GLN A  84       5.430   3.966  16.225  1.00 41.99           O  
ATOM    680  CG  GLN A  84       6.550   3.027  11.859  1.00 41.99           C  
ATOM    681  CD  GLN A  84       5.844   3.570  10.631  1.00 41.99           C  
ATOM    682  NE2 GLN A  84       6.434   3.346   9.461  1.00 41.99           N  
ATOM    683  OE1 GLN A  84       4.778   4.184  10.732  1.00 41.99           O  
ATOM    684  N   LEU A  85       7.546   4.010  16.393  1.00 37.91           N  
ATOM    685  CA  LEU A  85       8.027   5.073  17.269  1.00 37.91           C  
ATOM    686  C   LEU A  85       7.692   6.445  16.694  1.00 37.91           C  
ATOM    687  CB  LEU A  85       9.538   4.950  17.481  1.00 37.91           C  
ATOM    688  O   LEU A  85       8.081   7.471  17.258  1.00 37.91           O  
ATOM    689  CG  LEU A  85       9.991   4.058  18.638  1.00 37.91           C  
ATOM    690  CD1 LEU A  85      11.246   3.283  18.250  1.00 37.91           C  
ATOM    691  CD2 LEU A  85      10.235   4.890  19.892  1.00 37.91           C  
ATOM    692  N   TRP A  86       6.784   6.602  15.568  1.00 45.15           N  
ATOM    693  CA  TRP A  86       6.672   7.989  15.127  1.00 45.15           C  
ATOM    694  C   TRP A  86       5.439   8.654  15.729  1.00 45.15           C  
ATOM    695  CB  TRP A  86       6.614   8.065  13.599  1.00 45.15           C  
ATOM    696  O   TRP A  86       5.426   9.867  15.952  1.00 45.15           O  
ATOM    697  CG  TRP A  86       7.854   7.570  12.917  1.00 45.15           C  
ATOM    698  CD1 TRP A  86       8.222   6.268  12.719  1.00 45.15           C  
ATOM    699  CD2 TRP A  86       8.892   8.372  12.346  1.00 45.15           C  
ATOM    700  CE2 TRP A  86       9.860   7.489  11.818  1.00 45.15           C  
ATOM    701  CE3 TRP A  86       9.098   9.753  12.229  1.00 45.15           C  
ATOM    702  NE1 TRP A  86       9.428   6.213  12.059  1.00 45.15           N  
ATOM    703  CH2 TRP A  86      11.194   9.300  11.081  1.00 45.15           C  
ATOM    704  CZ2 TRP A  86      11.018   7.944  11.182  1.00 45.15           C  
ATOM    705  CZ3 TRP A  86      10.251  10.204  11.596  1.00 45.15           C  
ATOM    706  N   LEU A  87       4.932   8.103  16.811  1.00 44.72           N  
ATOM    707  CA  LEU A  87       3.832   8.890  17.358  1.00 44.72           C  
ATOM    708  C   LEU A  87       3.403   8.352  18.719  1.00 44.72           C  
ATOM    709  CB  LEU A  87       2.640   8.886  16.397  1.00 44.72           C  
ATOM    710  O   LEU A  87       3.583   7.167  19.008  1.00 44.72           O  
ATOM    711  CG  LEU A  87       2.769   9.770  15.155  1.00 44.72           C  
ATOM    712  CD1 LEU A  87       1.877   9.244  14.036  1.00 44.72           C  
ATOM    713  CD2 LEU A  87       2.420  11.216  15.489  1.00 44.72           C  
ATOM    714  N   ASP A  88       3.679   9.018  19.840  1.00 41.22           N  
ATOM    715  CA  ASP A  88       3.018   8.847  21.131  1.00 41.22           C  
ATOM    716  C   ASP A  88       1.673   8.144  20.970  1.00 41.22           C  
ATOM    717  CB  ASP A  88       2.826  10.200  21.819  1.00 41.22           C  
ATOM    718  O   ASP A  88       0.662   8.594  21.515  1.00 41.22           O  
ATOM    719  CG  ASP A  88       4.123  10.785  22.349  1.00 41.22           C  
ATOM    720  OD1 ASP A  88       5.073  10.019  22.620  1.00 41.22           O  
ATOM    721  OD2 ASP A  88       4.195  12.024  22.500  1.00 41.22           O  
ATOM    722  N   ARG A  89       1.476   7.272  19.974  1.00 43.25           N  
ATOM    723  CA  ARG A  89       0.292   6.419  19.941  1.00 43.25           C  
ATOM    724  C   ARG A  89       0.231   5.519  21.171  1.00 43.25           C  
ATOM    725  CB  ARG A  89       0.277   5.569  18.669  1.00 43.25           C  
ATOM    726  O   ARG A  89       1.263   5.049  21.655  1.00 43.25           O  
ATOM    727  CG  ARG A  89      -0.361   6.260  17.474  1.00 43.25           C  
ATOM    728  CD  ARG A  89      -0.597   5.293  16.323  1.00 43.25           C  
ATOM    729  NE  ARG A  89      -1.715   5.716  15.484  1.00 43.25           N  
ATOM    730  NH1 ARG A  89      -1.448   4.035  13.922  1.00 43.25           N  
ATOM    731  NH2 ARG A  89      -3.125   5.578  13.676  1.00 43.25           N  
ATOM    732  CZ  ARG A  89      -2.094   5.109  14.363  1.00 43.25           C  
ATOM    733  N   GLU A  90      -0.429   6.024  22.264  1.00 37.77           N  
ATOM    734  CA  GLU A  90      -0.972   5.313  23.418  1.00 37.77           C  
ATOM    735  C   GLU A  90      -0.164   4.055  23.721  1.00 37.77           C  
ATOM    736  CB  GLU A  90      -2.441   4.951  23.183  1.00 37.77           C  
ATOM    737  O   GLU A  90       0.236   3.331  22.806  1.00 37.77           O  
ATOM    738  CG  GLU A  90      -3.413   6.068  23.536  1.00 37.77           C  
ATOM    739  CD  GLU A  90      -4.870   5.637  23.470  1.00 37.77           C  
ATOM    740  OE1 GLU A  90      -5.758   6.446  23.823  1.00 37.77           O  
ATOM    741  OE2 GLU A  90      -5.125   4.482  23.064  1.00 37.77           O  
ATOM    742  N   ASP A  91       0.977   4.238  24.448  1.00 38.96           N  
ATOM    743  CA  ASP A  91       1.566   3.232  25.327  1.00 38.96           C  
ATOM    744  C   ASP A  91       1.151   1.825  24.905  1.00 38.96           C  
ATOM    745  CB  ASP A  91       1.161   3.487  26.780  1.00 38.96           C  
ATOM    746  O   ASP A  91      -0.029   1.474  24.970  1.00 38.96           O  
ATOM    747  CG  ASP A  91       1.914   4.645  27.411  1.00 38.96           C  
ATOM    748  OD1 ASP A  91       2.965   5.055  26.872  1.00 38.96           O  
ATOM    749  OD2 ASP A  91       1.454   5.149  28.458  1.00 38.96           O  
ATOM    750  N   GLY A  92       1.509   1.317  23.782  1.00 37.28           N  
ATOM    751  CA  GLY A  92       1.679  -0.126  23.712  1.00 37.28           C  
ATOM    752  C   GLY A  92       0.364  -0.879  23.648  1.00 37.28           C  
ATOM    753  O   GLY A  92       0.349  -2.112  23.626  1.00 37.28           O  
ATOM    754  N   THR A  93      -0.822  -0.206  23.285  1.00 36.79           N  
ATOM    755  CA  THR A  93      -2.023  -1.031  23.220  1.00 36.79           C  
ATOM    756  C   THR A  93      -2.465  -1.230  21.773  1.00 36.79           C  
ATOM    757  CB  THR A  93      -3.174  -0.407  24.030  1.00 36.79           C  
ATOM    758  O   THR A  93      -3.445  -1.929  21.508  1.00 36.79           O  
ATOM    759  CG2 THR A  93      -2.865  -0.418  25.523  1.00 36.79           C  
ATOM    760  OG1 THR A  93      -3.371   0.947  23.604  1.00 36.79           O  
ATOM    761  N   ALA A  94      -1.857  -0.627  20.771  1.00 43.29           N  
ATOM    762  CA  ALA A  94      -2.306  -0.825  19.395  1.00 43.29           C  
ATOM    763  C   ALA A  94      -2.103  -2.271  18.954  1.00 43.29           C  
ATOM    764  CB  ALA A  94      -1.570   0.125  18.453  1.00 43.29           C  
ATOM    765  O   ALA A  94      -2.884  -2.800  18.160  1.00 43.29           O  
ATOM    766  N   VAL A  95      -1.203  -2.941  19.620  1.00 46.02           N  
ATOM    767  CA  VAL A  95      -1.042  -4.344  19.252  1.00 46.02           C  
ATOM    768  C   VAL A  95      -2.240  -5.149  19.749  1.00 46.02           C  
ATOM    769  CB  VAL A  95       0.269  -4.932  19.821  1.00 46.02           C  
ATOM    770  O   VAL A  95      -2.690  -6.082  19.079  1.00 46.02           O  
ATOM    771  CG1 VAL A  95       0.376  -6.422  19.500  1.00 46.02           C  
ATOM    772  CG2 VAL A  95       1.476  -4.175  19.271  1.00 46.02           C  
ATOM    773  N   ASP A  96      -3.002  -4.583  20.810  1.00 51.54           N  
ATOM    774  CA  ASP A  96      -4.081  -5.381  21.384  1.00 51.54           C  
ATOM    775  C   ASP A  96      -5.434  -4.967  20.812  1.00 51.54           C  
ATOM    776  CB  ASP A  96      -4.092  -5.251  22.909  1.00 51.54           C  
ATOM    777  O   ASP A  96      -6.415  -5.704  20.928  1.00 51.54           O  
ATOM    778  CG  ASP A  96      -2.887  -5.899  23.568  1.00 51.54           C  
ATOM    779  OD1 ASP A  96      -2.326  -6.862  23.002  1.00 51.54           O  
ATOM    780  OD2 ASP A  96      -2.497  -5.445  24.665  1.00 51.54           O  
ATOM    781  N   ASP A  97      -5.419  -3.801  20.036  1.00 71.47           N  
ATOM    782  CA  ASP A  97      -6.710  -3.348  19.529  1.00 71.47           C  
ATOM    783  C   ASP A  97      -6.650  -3.089  18.026  1.00 71.47           C  
ATOM    784  CB  ASP A  97      -7.162  -2.084  20.264  1.00 71.47           C  
ATOM    785  O   ASP A  97      -6.404  -1.960  17.595  1.00 71.47           O  
ATOM    786  CG  ASP A  97      -8.598  -1.700  19.956  1.00 71.47           C  
ATOM    787  OD1 ASP A  97      -9.254  -2.392  19.148  1.00 71.47           O  
ATOM    788  OD2 ASP A  97      -9.077  -0.695  20.525  1.00 71.47           O  
ATOM    789  N   ILE A  98      -6.608  -4.116  17.178  1.00 80.86           N  
ATOM    790  CA  ILE A  98      -6.544  -4.067  15.722  1.00 80.86           C  
ATOM    791  C   ILE A  98      -7.551  -3.047  15.195  1.00 80.86           C  
ATOM    792  CB  ILE A  98      -6.810  -5.455  15.097  1.00 80.86           C  
ATOM    793  O   ILE A  98      -7.238  -2.264  14.295  1.00 80.86           O  
ATOM    794  CG1 ILE A  98      -5.672  -6.423  15.442  1.00 80.86           C  
ATOM    795  CG2 ILE A  98      -6.991  -5.339  13.581  1.00 80.86           C  
ATOM    796  CD1 ILE A  98      -5.943  -7.865  15.038  1.00 80.86           C  
ATOM    797  N   LEU A  99      -8.677  -3.033  15.824  1.00 86.86           N  
ATOM    798  CA  LEU A  99      -9.752  -2.152  15.383  1.00 86.86           C  
ATOM    799  C   LEU A  99      -9.353  -0.688  15.537  1.00 86.86           C  
ATOM    800  CB  LEU A  99     -11.032  -2.430  16.175  1.00 86.86           C  
ATOM    801  O   LEU A  99      -9.696   0.145  14.696  1.00 86.86           O  
ATOM    802  CG  LEU A  99     -12.291  -1.698  15.709  1.00 86.86           C  
ATOM    803  CD1 LEU A  99     -12.540  -1.963  14.228  1.00 86.86           C  
ATOM    804  CD2 LEU A  99     -13.496  -2.119  16.543  1.00 86.86           C  
ATOM    805  N   ALA A 100      -8.643  -0.357  16.563  1.00 84.22           N  
ATOM    806  CA  ALA A 100      -8.226   1.025  16.783  1.00 84.22           C  
ATOM    807  C   ALA A 100      -7.392   1.539  15.613  1.00 84.22           C  
ATOM    808  CB  ALA A 100      -7.437   1.142  18.086  1.00 84.22           C  
ATOM    809  O   ALA A 100      -7.545   2.688  15.192  1.00 84.22           O  
ATOM    810  N   ASN A 101      -6.582   0.671  15.073  1.00 84.09           N  
ATOM    811  CA  ASN A 101      -5.733   1.051  13.948  1.00 84.09           C  
ATOM    812  C   ASN A 101      -6.547   1.239  12.671  1.00 84.09           C  
ATOM    813  CB  ASN A 101      -4.633   0.011  13.729  1.00 84.09           C  
ATOM    814  O   ASN A 101      -6.168   2.022  11.798  1.00 84.09           O  
ATOM    815  CG  ASN A 101      -3.561   0.061  14.800  1.00 84.09           C  
ATOM    816  ND2 ASN A 101      -2.789  -1.014  14.916  1.00 84.09           N  
ATOM    817  OD1 ASN A 101      -3.428   1.056  15.516  1.00 84.09           O  
ATOM    818  N   GLN A 102      -7.677   0.623  12.624  1.00 90.99           N  
ATOM    819  CA  GLN A 102      -8.479   0.608  11.405  1.00 90.99           C  
ATOM    820  C   GLN A 102      -9.327   1.871  11.289  1.00 90.99           C  
ATOM    821  CB  GLN A 102      -9.374  -0.632  11.366  1.00 90.99           C  
ATOM    822  O   GLN A 102      -9.742   2.248  10.191  1.00 90.99           O  
ATOM    823  CG  GLN A 102      -8.606  -1.942  11.260  1.00 90.99           C  
ATOM    824  CD  GLN A 102      -9.503  -3.160  11.382  1.00 90.99           C  
ATOM    825  NE2 GLN A 102      -8.955  -4.333  11.084  1.00 90.99           N  
ATOM    826  OE1 GLN A 102     -10.679  -3.047  11.742  1.00 90.99           O  
ATOM    827  N   PHE A 103      -9.548   2.522  12.433  1.00 91.64           N  
ATOM    828  CA  PHE A 103     -10.403   3.704  12.411  1.00 91.64           C  
ATOM    829  C   PHE A 103      -9.796   4.795  11.537  1.00 91.64           C  
ATOM    830  CB  PHE A 103     -10.626   4.233  13.831  1.00 91.64           C  
ATOM    831  O   PHE A 103     -10.507   5.682  11.059  1.00 91.64           O  
ATOM    832  CG  PHE A 103     -11.639   3.448  14.620  1.00 91.64           C  
ATOM    833  CD1 PHE A 103     -12.927   3.261  14.133  1.00 91.64           C  
ATOM    834  CD2 PHE A 103     -11.302   2.895  15.849  1.00 91.64           C  
ATOM    835  CE1 PHE A 103     -13.866   2.534  14.861  1.00 91.64           C  
ATOM    836  CE2 PHE A 103     -12.235   2.168  16.582  1.00 91.64           C  
ATOM    837  CZ  PHE A 103     -13.517   1.989  16.086  1.00 91.64           C  
ATOM    838  N   CYS A 104      -8.478   4.761  11.344  1.00 90.55           N  
ATOM    839  CA  CYS A 104      -7.823   5.770  10.519  1.00 90.55           C  
ATOM    840  C   CYS A 104      -8.249   5.643   9.061  1.00 90.55           C  
ATOM    841  CB  CYS A 104      -6.303   5.648  10.628  1.00 90.55           C  
ATOM    842  O   CYS A 104      -7.924   6.500   8.238  1.00 90.55           O  
ATOM    843  SG  CYS A 104      -5.652   4.080  10.012  1.00 90.55           S  
ATOM    844  N   LEU A 105      -8.947   4.567   8.672  1.00 93.57           N  
ATOM    845  CA  LEU A 105      -9.415   4.360   7.306  1.00 93.57           C  
ATOM    846  C   LEU A 105     -10.663   5.190   7.027  1.00 93.57           C  
ATOM    847  CB  LEU A 105      -9.708   2.878   7.059  1.00 93.57           C  
ATOM    848  O   LEU A 105     -11.042   5.378   5.868  1.00 93.57           O  
ATOM    849  CG  LEU A 105      -8.499   1.942   7.037  1.00 93.57           C  
ATOM    850  CD1 LEU A 105      -8.955   0.488   6.977  1.00 93.57           C  
ATOM    851  CD2 LEU A 105      -7.588   2.271   5.860  1.00 93.57           C  
ATOM    852  N   LEU A 106     -11.315   5.607   8.062  1.00 92.67           N  
ATOM    853  CA  LEU A 106     -12.513   6.425   7.910  1.00 92.67           C  
ATOM    854  C   LEU A 106     -12.157   7.830   7.436  1.00 92.67           C  
ATOM    855  CB  LEU A 106     -13.283   6.499   9.231  1.00 92.67           C  
ATOM    856  O   LEU A 106     -11.042   8.303   7.667  1.00 92.67           O  
ATOM    857  CG  LEU A 106     -13.996   5.220   9.674  1.00 92.67           C  
ATOM    858  CD1 LEU A 106     -14.430   5.333  11.131  1.00 92.67           C  
ATOM    859  CD2 LEU A 106     -15.193   4.936   8.774  1.00 92.67           C  
ATOM    860  N   PRO A 107     -13.106   8.510   6.774  1.00 89.74           N  
ATOM    861  CA  PRO A 107     -12.870   9.912   6.421  1.00 89.74           C  
ATOM    862  C   PRO A 107     -12.623  10.794   7.643  1.00 89.74           C  
ATOM    863  CB  PRO A 107     -14.162  10.318   5.707  1.00 89.74           C  
ATOM    864  O   PRO A 107     -12.993  10.425   8.760  1.00 89.74           O  
ATOM    865  CG  PRO A 107     -14.791   9.027   5.293  1.00 89.74           C  
ATOM    866  CD  PRO A 107     -14.392   7.965   6.277  1.00 89.74           C  
ATOM    867  N   HIS A 108     -11.998  11.958   7.371  1.00 84.21           N  
ATOM    868  CA  HIS A 108     -11.755  12.859   8.492  1.00 84.21           C  
ATOM    869  C   HIS A 108     -13.064  13.310   9.130  1.00 84.21           C  
ATOM    870  CB  HIS A 108     -10.946  14.075   8.036  1.00 84.21           C  
ATOM    871  O   HIS A 108     -13.997  13.706   8.429  1.00 84.21           O  
ATOM    872  CG  HIS A 108      -9.500  13.778   7.797  1.00 84.21           C  
ATOM    873  CD2 HIS A 108      -8.416  13.937   8.593  1.00 84.21           C  
ATOM    874  ND1 HIS A 108      -9.034  13.252   6.611  1.00 84.21           N  
ATOM    875  CE1 HIS A 108      -7.723  13.100   6.689  1.00 84.21           C  
ATOM    876  NE2 HIS A 108      -7.323  13.508   7.881  1.00 84.21           N  
ATOM    877  N   PHE A 109     -13.262  13.158  10.480  1.00 75.25           N  
ATOM    878  CA  PHE A 109     -14.459  13.511  11.235  1.00 75.25           C  
ATOM    879  C   PHE A 109     -14.328  14.905  11.837  1.00 75.25           C  
ATOM    880  CB  PHE A 109     -14.721  12.484  12.341  1.00 75.25           C  
ATOM    881  O   PHE A 109     -15.323  15.613  11.999  1.00 75.25           O  
ATOM    882  CG  PHE A 109     -14.843  11.070  11.839  1.00 75.25           C  
ATOM    883  CD1 PHE A 109     -15.973  10.661  11.141  1.00 75.25           C  
ATOM    884  CD2 PHE A 109     -13.828  10.150  12.066  1.00 75.25           C  
ATOM    885  CE1 PHE A 109     -16.088   9.353  10.676  1.00 75.25           C  
ATOM    886  CE2 PHE A 109     -13.936   8.842  11.604  1.00 75.25           C  
ATOM    887  CZ  PHE A 109     -15.068   8.445  10.910  1.00 75.25           C  
ATOM    888  N   HIS A 110     -13.078  15.416  12.174  1.00 66.44           N  
ATOM    889  CA  HIS A 110     -12.831  16.669  12.878  1.00 66.44           C  
ATOM    890  C   HIS A 110     -11.347  17.021  12.872  1.00 66.44           C  
ATOM    891  CB  HIS A 110     -13.345  16.586  14.317  1.00 66.44           C  
ATOM    892  O   HIS A 110     -10.512  16.200  12.486  1.00 66.44           O  
ATOM    893  CG  HIS A 110     -12.573  15.635  15.176  1.00 66.44           C  
ATOM    894  CD2 HIS A 110     -11.697  15.858  16.183  1.00 66.44           C  
ATOM    895  ND1 HIS A 110     -12.660  14.267  15.035  1.00 66.44           N  
ATOM    896  CE1 HIS A 110     -11.870  13.688  15.924  1.00 66.44           C  
ATOM    897  NE2 HIS A 110     -11.274  14.632  16.633  1.00 66.44           N  
ATOM    898  N   GLU A 111     -11.080  18.332  13.255  1.00 59.48           N  
ATOM    899  CA  GLU A 111      -9.690  18.760  13.385  1.00 59.48           C  
ATOM    900  C   GLU A 111      -8.980  17.999  14.501  1.00 59.48           C  
ATOM    901  CB  GLU A 111      -9.613  20.267  13.644  1.00 59.48           C  
ATOM    902  O   GLU A 111      -9.510  17.872  15.607  1.00 59.48           O  
ATOM    903  CG  GLU A 111      -9.637  21.111  12.378  1.00 59.48           C  
ATOM    904  CD  GLU A 111      -9.506  22.601  12.647  1.00 59.48           C  
ATOM    905  OE1 GLU A 111      -9.552  23.399  11.683  1.00 59.48           O  
ATOM    906  OE2 GLU A 111      -9.356  22.974  13.832  1.00 59.48           O  
ATOM    907  N   THR A 112      -8.180  17.042  14.229  1.00 59.10           N  
ATOM    908  CA  THR A 112      -7.433  16.253  15.201  1.00 59.10           C  
ATOM    909  C   THR A 112      -6.175  16.993  15.647  1.00 59.10           C  
ATOM    910  CB  THR A 112      -7.046  14.878  14.625  1.00 59.10           C  
ATOM    911  O   THR A 112      -5.738  17.938  14.987  1.00 59.10           O  
ATOM    912  CG2 THR A 112      -8.273  13.987  14.459  1.00 59.10           C  
ATOM    913  OG1 THR A 112      -6.424  15.059  13.347  1.00 59.10           O  
ATOM    914  N   ALA A 113      -5.808  16.772  16.917  1.00 57.09           N  
ATOM    915  CA  ALA A 113      -4.516  17.212  17.436  1.00 57.09           C  
ATOM    916  C   ALA A 113      -3.389  16.866  16.467  1.00 57.09           C  
ATOM    917  CB  ALA A 113      -4.250  16.585  18.803  1.00 57.09           C  
ATOM    918  O   ALA A 113      -3.534  15.971  15.630  1.00 57.09           O  
ATOM    919  N   LYS A 114      -2.399  17.777  16.242  1.00 54.70           N  
ATOM    920  CA  LYS A 114      -1.260  17.758  15.329  1.00 54.70           C  
ATOM    921  C   LYS A 114      -0.573  16.395  15.336  1.00 54.70           C  
ATOM    922  CB  LYS A 114      -0.257  18.852  15.699  1.00 54.70           C  
ATOM    923  O   LYS A 114      -0.148  15.903  14.289  1.00 54.70           O  
ATOM    924  CG  LYS A 114      -0.476  20.166  14.963  1.00 54.70           C  
ATOM    925  CD  LYS A 114       0.636  21.164  15.259  1.00 54.70           C  
ATOM    926  CE  LYS A 114       0.375  22.507  14.590  1.00 54.70           C  
ATOM    927  NZ  LYS A 114       1.459  23.492  14.885  1.00 54.70           N  
ATOM    928  N   ASN A 115      -0.860  15.497  16.307  1.00 55.24           N  
ATOM    929  CA  ASN A 115      -0.070  14.271  16.335  1.00 55.24           C  
ATOM    930  C   ASN A 115      -0.957  13.031  16.269  1.00 55.24           C  
ATOM    931  CB  ASN A 115       0.810  14.228  17.586  1.00 55.24           C  
ATOM    932  O   ASN A 115      -0.465  11.905  16.362  1.00 55.24           O  
ATOM    933  CG  ASN A 115       1.874  15.307  17.589  1.00 55.24           C  
ATOM    934  ND2 ASN A 115       2.309  15.708  18.777  1.00 55.24           N  
ATOM    935  OD1 ASN A 115       2.301  15.778  16.531  1.00 55.24           O  
ATOM    936  N   ASP A 116      -2.273  13.212  16.085  1.00 66.23           N  
ATOM    937  CA  ASP A 116      -3.173  12.068  15.977  1.00 66.23           C  
ATOM    938  C   ASP A 116      -3.595  11.835  14.528  1.00 66.23           C  
ATOM    939  CB  ASP A 116      -4.407  12.271  16.859  1.00 66.23           C  
ATOM    940  O   ASP A 116      -3.978  12.776  13.829  1.00 66.23           O  
ATOM    941  CG  ASP A 116      -5.171  10.984  17.116  1.00 66.23           C  
ATOM    942  OD1 ASP A 116      -4.705   9.904  16.695  1.00 66.23           O  
ATOM    943  OD2 ASP A 116      -6.251  11.052  17.742  1.00 66.23           O  
ATOM    944  N   ILE A 117      -3.141  10.667  14.030  1.00 63.23           N  
ATOM    945  CA  ILE A 117      -3.607  10.359  12.682  1.00 63.23           C  
ATOM    946  C   ILE A 117      -5.041   9.838  12.739  1.00 63.23           C  
ATOM    947  CB  ILE A 117      -2.689   9.327  11.989  1.00 63.23           C  
ATOM    948  O   ILE A 117      -5.283   8.712  13.182  1.00 63.23           O  
ATOM    949  CG1 ILE A 117      -1.256   9.864  11.897  1.00 63.23           C  
ATOM    950  CG2 ILE A 117      -3.230   8.969  10.601  1.00 63.23           C  
ATOM    951  CD1 ILE A 117      -0.243   8.842  11.402  1.00 63.23           C  
ATOM    952  N   SER A 118      -5.967  10.716  12.500  1.00 79.49           N  
ATOM    953  CA  SER A 118      -7.377  10.343  12.540  1.00 79.49           C  
ATOM    954  C   SER A 118      -7.823   9.722  11.221  1.00 79.49           C  
ATOM    955  CB  SER A 118      -8.245  11.561  12.859  1.00 79.49           C  
ATOM    956  O   SER A 118      -8.814   8.990  11.177  1.00 79.49           O  
ATOM    957  OG  SER A 118      -8.063  12.576  11.886  1.00 79.49           O  
ATOM    958  N   SER A 119      -6.933  10.022  10.213  1.00 87.10           N  
ATOM    959  CA  SER A 119      -7.203   9.505   8.875  1.00 87.10           C  
ATOM    960  C   SER A 119      -5.930   9.452   8.036  1.00 87.10           C  
ATOM    961  CB  SER A 119      -8.253  10.364   8.170  1.00 87.10           C  
ATOM    962  O   SER A 119      -5.026  10.270   8.219  1.00 87.10           O  
ATOM    963  OG  SER A 119      -8.548   9.844   6.885  1.00 87.10           O  
ATOM    964  N   VAL A 120      -5.811   8.418   7.281  1.00 90.40           N  
ATOM    965  CA  VAL A 120      -4.648   8.334   6.403  1.00 90.40           C  
ATOM    966  C   VAL A 120      -4.953   9.021   5.074  1.00 90.40           C  
ATOM    967  CB  VAL A 120      -4.225   6.868   6.160  1.00 90.40           C  
ATOM    968  O   VAL A 120      -6.116   9.133   4.678  1.00 90.40           O  
ATOM    969  CG1 VAL A 120      -3.713   6.232   7.451  1.00 90.40           C  
ATOM    970  CG2 VAL A 120      -5.393   6.063   5.592  1.00 90.40           C  
ATOM    971  N   ASP A 121      -3.867   9.489   4.373  1.00 89.98           N  
ATOM    972  CA  ASP A 121      -4.003  10.195   3.102  1.00 89.98           C  
ATOM    973  C   ASP A 121      -4.384   9.234   1.979  1.00 89.98           C  
ATOM    974  CB  ASP A 121      -2.704  10.924   2.752  1.00 89.98           C  
ATOM    975  O   ASP A 121      -5.240   9.549   1.149  1.00 89.98           O  
ATOM    976  CG  ASP A 121      -2.334  11.994   3.764  1.00 89.98           C  
ATOM    977  OD1 ASP A 121      -3.173  12.873   4.058  1.00 89.98           O  
ATOM    978  OD2 ASP A 121      -1.191  11.961   4.270  1.00 89.98           O  
ATOM    979  N   LYS A 122      -3.749   8.117   1.969  1.00 91.49           N  
ATOM    980  CA  LYS A 122      -3.980   7.128   0.919  1.00 91.49           C  
ATOM    981  C   LYS A 122      -4.064   5.719   1.500  1.00 91.49           C  
ATOM    982  CB  LYS A 122      -2.873   7.195  -0.134  1.00 91.49           C  
ATOM    983  O   LYS A 122      -3.483   5.440   2.550  1.00 91.49           O  
ATOM    984  CG  LYS A 122      -2.796   8.527  -0.867  1.00 91.49           C  
ATOM    985  CD  LYS A 122      -1.776   8.484  -1.998  1.00 91.49           C  
ATOM    986  CE  LYS A 122      -1.722   9.806  -2.753  1.00 91.49           C  
ATOM    987  NZ  LYS A 122      -0.712   9.774  -3.852  1.00 91.49           N  
ATOM    988  N   VAL A 123      -4.876   4.891   0.825  1.00 92.67           N  
ATOM    989  CA  VAL A 123      -5.020   3.491   1.210  1.00 92.67           C  
ATOM    990  C   VAL A 123      -4.607   2.590   0.049  1.00 92.67           C  
ATOM    991  CB  VAL A 123      -6.467   3.168   1.647  1.00 92.67           C  
ATOM    992  O   VAL A 123      -5.031   2.802  -1.090  1.00 92.67           O  
ATOM    993  CG1 VAL A 123      -6.594   1.700   2.049  1.00 92.67           C  
ATOM    994  CG2 VAL A 123      -6.893   4.080   2.796  1.00 92.67           C  
ATOM    995  N   ILE A 124      -3.716   1.686   0.388  1.00 92.80           N  
ATOM    996  CA  ILE A 124      -3.351   0.651  -0.573  1.00 92.80           C  
ATOM    997  C   ILE A 124      -4.170  -0.610  -0.310  1.00 92.80           C  
ATOM    998  CB  ILE A 124      -1.840   0.332  -0.514  1.00 92.80           C  
ATOM    999  O   ILE A 124      -3.990  -1.272   0.715  1.00 92.80           O  
ATOM   1000  CG1 ILE A 124      -1.016   1.603  -0.746  1.00 92.80           C  
ATOM   1001  CG2 ILE A 124      -1.477  -0.751  -1.535  1.00 92.80           C  
ATOM   1002  CD1 ILE A 124       0.462   1.452  -0.414  1.00 92.80           C  
ATOM   1003  N   LEU A 125      -5.075  -0.935  -1.215  1.00 92.75           N  
ATOM   1004  CA  LEU A 125      -5.897  -2.132  -1.076  1.00 92.75           C  
ATOM   1005  C   LEU A 125      -5.359  -3.265  -1.944  1.00 92.75           C  
ATOM   1006  CB  LEU A 125      -7.350  -1.832  -1.452  1.00 92.75           C  
ATOM   1007  O   LEU A 125      -5.423  -3.194  -3.174  1.00 92.75           O  
ATOM   1008  CG  LEU A 125      -8.310  -3.022  -1.452  1.00 92.75           C  
ATOM   1009  CD1 LEU A 125      -8.424  -3.612  -0.050  1.00 92.75           C  
ATOM   1010  CD2 LEU A 125      -9.680  -2.605  -1.975  1.00 92.75           C  
ATOM   1011  N   CYS A 126      -4.862  -4.280  -1.270  1.00 91.60           N  
ATOM   1012  CA  CYS A 126      -4.329  -5.438  -1.980  1.00 91.60           C  
ATOM   1013  C   CYS A 126      -5.441  -6.416  -2.341  1.00 91.60           C  
ATOM   1014  CB  CYS A 126      -3.270  -6.144  -1.135  1.00 91.60           C  
ATOM   1015  O   CYS A 126      -5.974  -7.105  -1.469  1.00 91.60           O  
ATOM   1016  SG  CYS A 126      -1.858  -5.099  -0.713  1.00 91.60           S  
ATOM   1017  N   SER A 127      -5.759  -6.415  -3.640  1.00 89.11           N  
ATOM   1018  CA  SER A 127      -6.809  -7.316  -4.105  1.00 89.11           C  
ATOM   1019  C   SER A 127      -6.338  -8.766  -4.095  1.00 89.11           C  
ATOM   1020  CB  SER A 127      -7.263  -6.928  -5.513  1.00 89.11           C  
ATOM   1021  O   SER A 127      -5.170  -9.047  -4.375  1.00 89.11           O  
ATOM   1022  OG  SER A 127      -7.718  -5.586  -5.543  1.00 89.11           O  
ATOM   1023  N   SER A 128      -7.224  -9.621  -3.699  1.00 89.06           N  
ATOM   1024  CA  SER A 128      -6.911 -11.043  -3.605  1.00 89.06           C  
ATOM   1025  C   SER A 128      -8.156 -11.898  -3.817  1.00 89.06           C  
ATOM   1026  CB  SER A 128      -6.286 -11.366  -2.247  1.00 89.06           C  
ATOM   1027  O   SER A 128      -9.273 -11.379  -3.858  1.00 89.06           O  
ATOM   1028  OG  SER A 128      -7.235 -11.206  -1.206  1.00 89.06           O  
ATOM   1029  N   GLU A 129      -7.965 -13.181  -4.061  1.00 88.64           N  
ATOM   1030  CA  GLU A 129      -9.057 -14.142  -4.183  1.00 88.64           C  
ATOM   1031  C   GLU A 129      -9.927 -14.150  -2.929  1.00 88.64           C  
ATOM   1032  CB  GLU A 129      -8.509 -15.546  -4.452  1.00 88.64           C  
ATOM   1033  O   GLU A 129     -11.149 -14.283  -3.017  1.00 88.64           O  
ATOM   1034  CG  GLU A 129      -9.588 -16.583  -4.733  1.00 88.64           C  
ATOM   1035  CD  GLU A 129      -9.032 -17.980  -4.961  1.00 88.64           C  
ATOM   1036  OE1 GLU A 129      -9.829 -18.940  -5.065  1.00 88.64           O  
ATOM   1037  OE2 GLU A 129      -7.790 -18.115  -5.034  1.00 88.64           O  
ATOM   1038  N   VAL A 130      -9.320 -13.992  -1.837  1.00 90.33           N  
ATOM   1039  CA  VAL A 130     -10.029 -13.978  -0.561  1.00 90.33           C  
ATOM   1040  C   VAL A 130     -11.012 -12.810  -0.528  1.00 90.33           C  
ATOM   1041  CB  VAL A 130      -9.050 -13.885   0.631  1.00 90.33           C  
ATOM   1042  O   VAL A 130     -12.182 -12.985  -0.181  1.00 90.33           O  
ATOM   1043  CG1 VAL A 130      -9.812 -13.694   1.941  1.00 90.33           C  
ATOM   1044  CG2 VAL A 130      -8.171 -15.133   0.698  1.00 90.33           C  
ATOM   1045  N   LEU A 131     -10.548 -11.650  -0.919  1.00 91.17           N  
ATOM   1046  CA  LEU A 131     -11.415 -10.477  -0.918  1.00 91.17           C  
ATOM   1047  C   LEU A 131     -12.585 -10.665  -1.878  1.00 91.17           C  
ATOM   1048  CB  LEU A 131     -10.623  -9.224  -1.300  1.00 91.17           C  
ATOM   1049  O   LEU A 131     -13.705 -10.238  -1.589  1.00 91.17           O  
ATOM   1050  CG  LEU A 131      -9.636  -8.702  -0.255  1.00 91.17           C  
ATOM   1051  CD1 LEU A 131      -9.036  -7.375  -0.708  1.00 91.17           C  
ATOM   1052  CD2 LEU A 131     -10.320  -8.550   1.099  1.00 91.17           C  
ATOM   1053  N   GLN A 132     -12.256 -11.209  -2.955  1.00 91.47           N  
ATOM   1054  CA  GLN A 132     -13.301 -11.490  -3.934  1.00 91.47           C  
ATOM   1055  C   GLN A 132     -14.398 -12.364  -3.332  1.00 91.47           C  
ATOM   1056  CB  GLN A 132     -12.710 -12.169  -5.171  1.00 91.47           C  
ATOM   1057  O   GLN A 132     -15.586 -12.088  -3.510  1.00 91.47           O  
ATOM   1058  CG  GLN A 132     -13.720 -12.404  -6.285  1.00 91.47           C  
ATOM   1059  CD  GLN A 132     -13.091 -12.993  -7.534  1.00 91.47           C  
ATOM   1060  NE2 GLN A 132     -13.802 -12.908  -8.653  1.00 91.47           N  
ATOM   1061  OE1 GLN A 132     -11.974 -13.520  -7.493  1.00 91.47           O  
ATOM   1062  N   ARG A 133     -14.035 -13.388  -2.656  1.00 91.46           N  
ATOM   1063  CA  ARG A 133     -14.989 -14.301  -2.036  1.00 91.46           C  
ATOM   1064  C   ARG A 133     -15.790 -13.599  -0.944  1.00 91.46           C  
ATOM   1065  CB  ARG A 133     -14.268 -15.520  -1.455  1.00 91.46           C  
ATOM   1066  O   ARG A 133     -16.988 -13.844  -0.792  1.00 91.46           O  
ATOM   1067  CG  ARG A 133     -13.670 -16.441  -2.507  1.00 91.46           C  
ATOM   1068  CD  ARG A 133     -13.223 -17.767  -1.907  1.00 91.46           C  
ATOM   1069  NE  ARG A 133     -12.668 -18.657  -2.922  1.00 91.46           N  
ATOM   1070  NH1 ARG A 133     -12.275 -20.408  -1.467  1.00 91.46           N  
ATOM   1071  NH2 ARG A 133     -11.743 -20.616  -3.687  1.00 91.46           N  
ATOM   1072  CZ  ARG A 133     -12.230 -19.892  -2.690  1.00 91.46           C  
ATOM   1073  N   TYR A 134     -15.111 -12.743  -0.251  1.00 92.02           N  
ATOM   1074  CA  TYR A 134     -15.805 -11.998   0.793  1.00 92.02           C  
ATOM   1075  C   TYR A 134     -16.896 -11.115   0.199  1.00 92.02           C  
ATOM   1076  CB  TYR A 134     -14.817 -11.142   1.590  1.00 92.02           C  
ATOM   1077  O   TYR A 134     -18.001 -11.033   0.741  1.00 92.02           O  
ATOM   1078  CG  TYR A 134     -13.998 -11.928   2.585  1.00 92.02           C  
ATOM   1079  CD1 TYR A 134     -14.410 -13.188   3.016  1.00 92.02           C  
ATOM   1080  CD2 TYR A 134     -12.812 -11.414   3.097  1.00 92.02           C  
ATOM   1081  CE1 TYR A 134     -13.660 -13.915   3.934  1.00 92.02           C  
ATOM   1082  CE2 TYR A 134     -12.053 -12.133   4.016  1.00 92.02           C  
ATOM   1083  OH  TYR A 134     -11.738 -14.096   5.336  1.00 92.02           O  
ATOM   1084  CZ  TYR A 134     -12.485 -13.380   4.427  1.00 92.02           C  
ATOM   1085  N   TYR A 135     -16.581 -10.508  -0.907  1.00 90.92           N  
ATOM   1086  CA  TYR A 135     -17.534  -9.606  -1.544  1.00 90.92           C  
ATOM   1087  C   TYR A 135     -18.683 -10.384  -2.175  1.00 90.92           C  
ATOM   1088  CB  TYR A 135     -16.838  -8.749  -2.605  1.00 90.92           C  
ATOM   1089  O   TYR A 135     -19.762  -9.832  -2.405  1.00 90.92           O  
ATOM   1090  CG  TYR A 135     -16.274  -7.457  -2.068  1.00 90.92           C  
ATOM   1091  CD1 TYR A 135     -17.114  -6.410  -1.694  1.00 90.92           C  
ATOM   1092  CD2 TYR A 135     -14.902  -7.278  -1.934  1.00 90.92           C  
ATOM   1093  CE1 TYR A 135     -16.599  -5.216  -1.200  1.00 90.92           C  
ATOM   1094  CE2 TYR A 135     -14.376  -6.089  -1.441  1.00 90.92           C  
ATOM   1095  OH  TYR A 135     -14.716  -3.885  -0.588  1.00 90.92           O  
ATOM   1096  CZ  TYR A 135     -15.231  -5.065  -1.077  1.00 90.92           C  
ATOM   1097  N   ALA A 136     -18.479 -11.626  -2.440  1.00 92.05           N  
ATOM   1098  CA  ALA A 136     -19.515 -12.451  -3.056  1.00 92.05           C  
ATOM   1099  C   ALA A 136     -20.425 -13.069  -1.998  1.00 92.05           C  
ATOM   1100  CB  ALA A 136     -18.884 -13.544  -3.915  1.00 92.05           C  
ATOM   1101  O   ALA A 136     -21.540 -13.498  -2.304  1.00 92.05           O  
ATOM   1102  N   ASP A 137     -20.004 -13.092  -0.771  1.00 94.02           N  
ATOM   1103  CA  ASP A 137     -20.738 -13.716   0.325  1.00 94.02           C  
ATOM   1104  C   ASP A 137     -21.769 -12.756   0.913  1.00 94.02           C  
ATOM   1105  CB  ASP A 137     -19.775 -14.187   1.416  1.00 94.02           C  
ATOM   1106  O   ASP A 137     -21.419 -11.670   1.380  1.00 94.02           O  
ATOM   1107  CG  ASP A 137     -20.448 -15.046   2.472  1.00 94.02           C  
ATOM   1108  OD1 ASP A 137     -21.390 -14.566   3.139  1.00 94.02           O  
ATOM   1109  OD2 ASP A 137     -20.031 -16.212   2.640  1.00 94.02           O  
ATOM   1110  N   LYS A 138     -23.072 -13.186   1.031  1.00 94.96           N  
ATOM   1111  CA  LYS A 138     -24.194 -12.361   1.470  1.00 94.96           C  
ATOM   1112  C   LYS A 138     -24.012 -11.909   2.916  1.00 94.96           C  
ATOM   1113  CB  LYS A 138     -25.511 -13.124   1.322  1.00 94.96           C  
ATOM   1114  O   LYS A 138     -24.286 -10.755   3.250  1.00 94.96           O  
ATOM   1115  CG  LYS A 138     -26.748 -12.284   1.602  1.00 94.96           C  
ATOM   1116  CD  LYS A 138     -28.026 -13.093   1.421  1.00 94.96           C  
ATOM   1117  CE  LYS A 138     -29.261 -12.276   1.777  1.00 94.96           C  
ATOM   1118  NZ  LYS A 138     -30.511 -13.086   1.669  1.00 94.96           N  
ATOM   1119  N   ARG A 139     -23.556 -12.780   3.778  1.00 94.85           N  
ATOM   1120  CA  ARG A 139     -23.354 -12.457   5.187  1.00 94.85           C  
ATOM   1121  C   ARG A 139     -22.331 -11.339   5.351  1.00 94.85           C  
ATOM   1122  CB  ARG A 139     -22.906 -13.697   5.964  1.00 94.85           C  
ATOM   1123  O   ARG A 139     -22.515 -10.437   6.171  1.00 94.85           O  
ATOM   1124  CG  ARG A 139     -23.970 -14.777   6.067  1.00 94.85           C  
ATOM   1125  CD  ARG A 139     -23.416 -16.058   6.676  1.00 94.85           C  
ATOM   1126  NE  ARG A 139     -22.519 -16.749   5.753  1.00 94.85           N  
ATOM   1127  NH1 ARG A 139     -22.149 -18.558   7.142  1.00 94.85           N  
ATOM   1128  NH2 ARG A 139     -21.140 -18.460   5.086  1.00 94.85           N  
ATOM   1129  CZ  ARG A 139     -21.938 -17.921   5.996  1.00 94.85           C  
ATOM   1130  N   MET A 140     -21.221 -11.420   4.614  1.00 94.72           N  
ATOM   1131  CA  MET A 140     -20.170 -10.408   4.663  1.00 94.72           C  
ATOM   1132  C   MET A 140     -20.683  -9.065   4.153  1.00 94.72           C  
ATOM   1133  CB  MET A 140     -18.958 -10.850   3.842  1.00 94.72           C  
ATOM   1134  O   MET A 140     -20.384  -8.020   4.734  1.00 94.72           O  
ATOM   1135  CG  MET A 140     -18.327 -12.145   4.330  1.00 94.72           C  
ATOM   1136  SD  MET A 140     -16.759 -12.534   3.460  1.00 94.72           S  
ATOM   1137  CE  MET A 140     -16.213 -13.978   4.414  1.00 94.72           C  
ATOM   1138  N   LYS A 141     -21.468  -9.108   3.155  1.00 94.37           N  
ATOM   1139  CA  LYS A 141     -22.053  -7.889   2.603  1.00 94.37           C  
ATOM   1140  C   LYS A 141     -22.976  -7.215   3.614  1.00 94.37           C  
ATOM   1141  CB  LYS A 141     -22.821  -8.198   1.317  1.00 94.37           C  
ATOM   1142  O   LYS A 141     -22.971  -5.990   3.747  1.00 94.37           O  
ATOM   1143  CG  LYS A 141     -21.931  -8.453   0.110  1.00 94.37           C  
ATOM   1144  CD  LYS A 141     -22.752  -8.687  -1.151  1.00 94.37           C  
ATOM   1145  CE  LYS A 141     -21.862  -8.953  -2.358  1.00 94.37           C  
ATOM   1146  NZ  LYS A 141     -22.663  -9.216  -3.591  1.00 94.37           N  
ATOM   1147  N   GLU A 142     -23.782  -8.045   4.277  1.00 96.20           N  
ATOM   1148  CA  GLU A 142     -24.680  -7.517   5.299  1.00 96.20           C  
ATOM   1149  C   GLU A 142     -23.900  -6.859   6.434  1.00 96.20           C  
ATOM   1150  CB  GLU A 142     -25.578  -8.627   5.852  1.00 96.20           C  
ATOM   1151  O   GLU A 142     -24.300  -5.811   6.944  1.00 96.20           O  
ATOM   1152  CG  GLU A 142     -26.676  -9.065   4.894  1.00 96.20           C  
ATOM   1153  CD  GLU A 142     -27.454 -10.274   5.386  1.00 96.20           C  
ATOM   1154  OE1 GLU A 142     -28.394 -10.717   4.686  1.00 96.20           O  
ATOM   1155  OE2 GLU A 142     -27.123 -10.783   6.480  1.00 96.20           O  
ATOM   1156  N   TYR A 143     -22.843  -7.540   6.815  1.00 96.84           N  
ATOM   1157  CA  TYR A 143     -21.980  -6.971   7.844  1.00 96.84           C  
ATOM   1158  C   TYR A 143     -21.442  -5.612   7.413  1.00 96.84           C  
ATOM   1159  CB  TYR A 143     -20.818  -7.918   8.155  1.00 96.84           C  
ATOM   1160  O   TYR A 143     -21.528  -4.637   8.163  1.00 96.84           O  
ATOM   1161  CG  TYR A 143     -19.814  -7.348   9.128  1.00 96.84           C  
ATOM   1162  CD1 TYR A 143     -18.693  -6.656   8.677  1.00 96.84           C  
ATOM   1163  CD2 TYR A 143     -19.985  -7.502  10.500  1.00 96.84           C  
ATOM   1164  CE1 TYR A 143     -17.764  -6.131   9.569  1.00 96.84           C  
ATOM   1165  CE2 TYR A 143     -19.063  -6.981  11.402  1.00 96.84           C  
ATOM   1166  OH  TYR A 143     -17.042  -5.779  11.816  1.00 96.84           O  
ATOM   1167  CZ  TYR A 143     -17.958  -6.297  10.928  1.00 96.84           C  
ATOM   1168  N   ILE A 144     -20.862  -5.508   6.217  1.00 96.53           N  
ATOM   1169  CA  ILE A 144     -20.314  -4.271   5.671  1.00 96.53           C  
ATOM   1170  C   ILE A 144     -21.399  -3.196   5.639  1.00 96.53           C  
ATOM   1171  CB  ILE A 144     -19.733  -4.487   4.255  1.00 96.53           C  
ATOM   1172  O   ILE A 144     -21.166  -2.058   6.055  1.00 96.53           O  
ATOM   1173  CG1 ILE A 144     -18.452  -5.327   4.327  1.00 96.53           C  
ATOM   1174  CG2 ILE A 144     -19.469  -3.143   3.569  1.00 96.53           C  
ATOM   1175  CD1 ILE A 144     -17.916  -5.755   2.967  1.00 96.53           C  
ATOM   1176  N   GLU A 145     -22.581  -3.559   5.268  1.00 96.43           N  
ATOM   1177  CA  GLU A 145     -23.698  -2.625   5.173  1.00 96.43           C  
ATOM   1178  C   GLU A 145     -24.120  -2.125   6.552  1.00 96.43           C  
ATOM   1179  CB  GLU A 145     -24.887  -3.280   4.464  1.00 96.43           C  
ATOM   1180  O   GLU A 145     -24.505  -0.964   6.706  1.00 96.43           O  
ATOM   1181  CG  GLU A 145     -24.740  -3.349   2.951  1.00 96.43           C  
ATOM   1182  CD  GLU A 145     -24.433  -2.002   2.316  1.00 96.43           C  
ATOM   1183  OE1 GLU A 145     -23.461  -1.907   1.533  1.00 96.43           O  
ATOM   1184  OE2 GLU A 145     -25.170  -1.033   2.605  1.00 96.43           O  
ATOM   1185  N   SER A 146     -24.111  -2.968   7.524  1.00 97.29           N  
ATOM   1186  CA  SER A 146     -24.466  -2.569   8.882  1.00 97.29           C  
ATOM   1187  C   SER A 146     -23.545  -1.467   9.393  1.00 97.29           C  
ATOM   1188  CB  SER A 146     -24.409  -3.771   9.826  1.00 97.29           C  
ATOM   1189  O   SER A 146     -24.002  -0.510  10.022  1.00 97.29           O  
ATOM   1190  OG  SER A 146     -23.080  -4.244   9.958  1.00 97.29           O  
ATOM   1191  N   ILE A 147     -22.308  -1.597   9.135  1.00 97.53           N  
ATOM   1192  CA  ILE A 147     -21.341  -0.590   9.557  1.00 97.53           C  
ATOM   1193  C   ILE A 147     -21.571   0.705   8.782  1.00 97.53           C  
ATOM   1194  CB  ILE A 147     -19.890  -1.083   9.358  1.00 97.53           C  
ATOM   1195  O   ILE A 147     -21.568   1.793   9.364  1.00 97.53           O  
ATOM   1196  CG1 ILE A 147     -19.563  -2.198  10.358  1.00 97.53           C  
ATOM   1197  CG2 ILE A 147     -18.901   0.079   9.492  1.00 97.53           C  
ATOM   1198  CD1 ILE A 147     -18.155  -2.761  10.219  1.00 97.53           C  
ATOM   1199  N   LYS A 148     -21.806   0.565   7.532  1.00 96.95           N  
ATOM   1200  CA  LYS A 148     -22.077   1.735   6.702  1.00 96.95           C  
ATOM   1201  C   LYS A 148     -23.305   2.491   7.202  1.00 96.95           C  
ATOM   1202  CB  LYS A 148     -22.274   1.324   5.242  1.00 96.95           C  
ATOM   1203  O   LYS A 148     -23.285   3.719   7.305  1.00 96.95           O  
ATOM   1204  CG  LYS A 148     -20.993   0.893   4.542  1.00 96.95           C  
ATOM   1205  CD  LYS A 148     -21.263   0.431   3.116  1.00 96.95           C  
ATOM   1206  CE  LYS A 148     -21.730   1.580   2.234  1.00 96.95           C  
ATOM   1207  NZ  LYS A 148     -22.245   1.095   0.919  1.00 96.95           N  
ATOM   1208  N   GLU A 149     -24.317   1.801   7.426  1.00 97.38           N  
ATOM   1209  CA  GLU A 149     -25.559   2.404   7.900  1.00 97.38           C  
ATOM   1210  C   GLU A 149     -25.343   3.152   9.213  1.00 97.38           C  
ATOM   1211  CB  GLU A 149     -26.642   1.337   8.075  1.00 97.38           C  
ATOM   1212  O   GLU A 149     -25.855   4.259   9.394  1.00 97.38           O  
ATOM   1213  CG  GLU A 149     -27.228   0.835   6.763  1.00 97.38           C  
ATOM   1214  CD  GLU A 149     -28.224  -0.299   6.946  1.00 97.38           C  
ATOM   1215  OE1 GLU A 149     -28.775  -0.792   5.935  1.00 97.38           O  
ATOM   1216  OE2 GLU A 149     -28.457  -0.697   8.109  1.00 97.38           O  
ATOM   1217  N   LEU A 150     -24.629   2.479  10.052  1.00 96.93           N  
ATOM   1218  CA  LEU A 150     -24.329   3.123  11.326  1.00 96.93           C  
ATOM   1219  C   LEU A 150     -23.583   4.435  11.109  1.00 96.93           C  
ATOM   1220  CB  LEU A 150     -23.499   2.192  12.215  1.00 96.93           C  
ATOM   1221  O   LEU A 150     -23.911   5.450  11.728  1.00 96.93           O  
ATOM   1222  CG  LEU A 150     -23.117   2.734  13.593  1.00 96.93           C  
ATOM   1223  CD1 LEU A 150     -24.369   3.053  14.403  1.00 96.93           C  
ATOM   1224  CD2 LEU A 150     -22.235   1.735  14.334  1.00 96.93           C  
ATOM   1225  N   TYR A 151     -22.607   4.438  10.214  1.00 95.87           N  
ATOM   1226  CA  TYR A 151     -21.829   5.639   9.936  1.00 95.87           C  
ATOM   1227  C   TYR A 151     -22.714   6.744   9.373  1.00 95.87           C  
ATOM   1228  CB  TYR A 151     -20.692   5.330   8.957  1.00 95.87           C  
ATOM   1229  O   TYR A 151     -22.695   7.875   9.864  1.00 95.87           O  
ATOM   1230  CG  TYR A 151     -19.908   6.548   8.533  1.00 95.87           C  
ATOM   1231  CD1 TYR A 151     -20.230   7.236   7.365  1.00 95.87           C  
ATOM   1232  CD2 TYR A 151     -18.844   7.013   9.298  1.00 95.87           C  
ATOM   1233  CE1 TYR A 151     -19.509   8.358   6.969  1.00 95.87           C  
ATOM   1234  CE2 TYR A 151     -18.116   8.133   8.912  1.00 95.87           C  
ATOM   1235  OH  TYR A 151     -17.738   9.908   7.361  1.00 95.87           O  
ATOM   1236  CZ  TYR A 151     -18.455   8.798   7.748  1.00 95.87           C  
ATOM   1237  N   PHE A 152     -23.471   6.454   8.415  1.00 95.08           N  
ATOM   1238  CA  PHE A 152     -24.238   7.467   7.699  1.00 95.08           C  
ATOM   1239  C   PHE A 152     -25.387   7.983   8.558  1.00 95.08           C  
ATOM   1240  CB  PHE A 152     -24.781   6.902   6.383  1.00 95.08           C  
ATOM   1241  O   PHE A 152     -25.807   9.133   8.416  1.00 95.08           O  
ATOM   1242  CG  PHE A 152     -23.738   6.765   5.306  1.00 95.08           C  
ATOM   1243  CD1 PHE A 152     -23.084   7.885   4.806  1.00 95.08           C  
ATOM   1244  CD2 PHE A 152     -23.412   5.517   4.793  1.00 95.08           C  
ATOM   1245  CE1 PHE A 152     -22.118   7.761   3.810  1.00 95.08           C  
ATOM   1246  CE2 PHE A 152     -22.449   5.385   3.797  1.00 95.08           C  
ATOM   1247  CZ  PHE A 152     -21.804   6.509   3.306  1.00 95.08           C  
ATOM   1248  N   SER A 153     -25.833   7.190   9.508  1.00 95.00           N  
ATOM   1249  CA  SER A 153     -26.863   7.648  10.434  1.00 95.00           C  
ATOM   1250  C   SER A 153     -26.277   8.570  11.499  1.00 95.00           C  
ATOM   1251  CB  SER A 153     -27.552   6.458  11.102  1.00 95.00           C  
ATOM   1252  O   SER A 153     -26.995   9.381  12.088  1.00 95.00           O  
ATOM   1253  OG  SER A 153     -26.648   5.758  11.939  1.00 95.00           O  
ATOM   1254  N   SER A 154     -24.991   8.473  11.699  1.00 93.55           N  
ATOM   1255  CA  SER A 154     -24.354   9.226  12.775  1.00 93.55           C  
ATOM   1256  C   SER A 154     -23.523  10.380  12.226  1.00 93.55           C  
ATOM   1257  CB  SER A 154     -23.470   8.308  13.621  1.00 93.55           C  
ATOM   1258  O   SER A 154     -22.946  11.156  12.991  1.00 93.55           O  
ATOM   1259  OG  SER A 154     -24.231   7.249  14.177  1.00 93.55           O  
ATOM   1260  N   ARG A 155     -23.400  10.510  10.944  1.00 90.13           N  
ATOM   1261  CA  ARG A 155     -22.392  11.352  10.309  1.00 90.13           C  
ATOM   1262  C   ARG A 155     -22.551  12.809  10.730  1.00 90.13           C  
ATOM   1263  CB  ARG A 155     -22.474  11.235   8.786  1.00 90.13           C  
ATOM   1264  O   ARG A 155     -21.562  13.493  11.002  1.00 90.13           O  
ATOM   1265  CG  ARG A 155     -23.236  12.370   8.121  1.00 90.13           C  
ATOM   1266  CD  ARG A 155     -23.388  12.147   6.623  1.00 90.13           C  
ATOM   1267  NE  ARG A 155     -24.190  13.196   6.000  1.00 90.13           N  
ATOM   1268  NH1 ARG A 155     -24.389  12.122   3.964  1.00 90.13           N  
ATOM   1269  NH2 ARG A 155     -25.367  14.171   4.285  1.00 90.13           N  
ATOM   1270  CZ  ARG A 155     -24.647  13.161   4.751  1.00 90.13           C  
ATOM   1271  N   ASN A 156     -23.776  13.274  10.805  1.00 87.82           N  
ATOM   1272  CA  ASN A 156     -24.026  14.674  11.131  1.00 87.82           C  
ATOM   1273  C   ASN A 156     -23.659  14.987  12.579  1.00 87.82           C  
ATOM   1274  CB  ASN A 156     -25.488  15.035  10.864  1.00 87.82           C  
ATOM   1275  O   ASN A 156     -23.378  16.138  12.918  1.00 87.82           O  
ATOM   1276  CG  ASN A 156     -25.833  15.022   9.388  1.00 87.82           C  
ATOM   1277  ND2 ASN A 156     -27.083  14.704   9.073  1.00 87.82           N  
ATOM   1278  OD1 ASN A 156     -24.983  15.295   8.537  1.00 87.82           O  
ATOM   1279  N   ASP A 157     -23.526  13.949  13.358  1.00 89.13           N  
ATOM   1280  CA  ASP A 157     -23.288  14.144  14.784  1.00 89.13           C  
ATOM   1281  C   ASP A 157     -21.806  13.992  15.120  1.00 89.13           C  
ATOM   1282  CB  ASP A 157     -24.118  13.155  15.607  1.00 89.13           C  
ATOM   1283  O   ASP A 157     -21.390  14.256  16.250  1.00 89.13           O  
ATOM   1284  CG  ASP A 157     -25.613  13.391  15.486  1.00 89.13           C  
ATOM   1285  OD1 ASP A 157     -26.031  14.546  15.252  1.00 89.13           O  
ATOM   1286  OD2 ASP A 157     -26.380  12.414  15.628  1.00 89.13           O  
ATOM   1287  N   LEU A 158     -20.987  13.513  14.085  1.00 88.90           N  
ATOM   1288  CA  LEU A 158     -19.595  13.166  14.354  1.00 88.90           C  
ATOM   1289  C   LEU A 158     -18.714  14.411  14.344  1.00 88.90           C  
ATOM   1290  CB  LEU A 158     -19.085  12.157  13.321  1.00 88.90           C  
ATOM   1291  O   LEU A 158     -17.586  14.374  13.848  1.00 88.90           O  
ATOM   1292  CG  LEU A 158     -19.718  10.766  13.363  1.00 88.90           C  
ATOM   1293  CD1 LEU A 158     -19.157   9.894  12.245  1.00 88.90           C  
ATOM   1294  CD2 LEU A 158     -19.488  10.114  14.722  1.00 88.90           C  
ATOM   1295  N   ARG A 159     -19.201  15.506  14.959  1.00 85.25           N  
ATOM   1296  CA  ARG A 159     -18.454  16.759  14.933  1.00 85.25           C  
ATOM   1297  C   ARG A 159     -17.721  16.988  16.250  1.00 85.25           C  
ATOM   1298  CB  ARG A 159     -19.388  17.936  14.641  1.00 85.25           C  
ATOM   1299  O   ARG A 159     -16.824  17.829  16.330  1.00 85.25           O  
ATOM   1300  CG  ARG A 159     -20.019  17.894  13.259  1.00 85.25           C  
ATOM   1301  CD  ARG A 159     -20.867  19.129  12.988  1.00 85.25           C  
ATOM   1302  NE  ARG A 159     -21.400  19.129  11.629  1.00 85.25           N  
ATOM   1303  NH1 ARG A 159     -22.470  21.167  11.828  1.00 85.25           N  
ATOM   1304  NH2 ARG A 159     -22.582  19.996   9.861  1.00 85.25           N  
ATOM   1305  CZ  ARG A 159     -22.150  20.098  11.109  1.00 85.25           C  
ATOM   1306  N   THR A 160     -18.084  16.179  17.265  1.00 86.65           N  
ATOM   1307  CA  THR A 160     -17.449  16.339  18.568  1.00 86.65           C  
ATOM   1308  C   THR A 160     -16.653  15.090  18.938  1.00 86.65           C  
ATOM   1309  CB  THR A 160     -18.489  16.632  19.664  1.00 86.65           C  
ATOM   1310  O   THR A 160     -16.973  13.988  18.489  1.00 86.65           O  
ATOM   1311  CG2 THR A 160     -19.390  17.798  19.271  1.00 86.65           C  
ATOM   1312  OG1 THR A 160     -19.298  15.467  19.871  1.00 86.65           O  
ATOM   1313  N   PRO A 161     -15.573  15.276  19.657  1.00 85.05           N  
ATOM   1314  CA  PRO A 161     -14.780  14.130  20.110  1.00 85.05           C  
ATOM   1315  C   PRO A 161     -15.619  13.085  20.843  1.00 85.05           C  
ATOM   1316  CB  PRO A 161     -13.751  14.762  21.050  1.00 85.05           C  
ATOM   1317  O   PRO A 161     -15.393  11.883  20.681  1.00 85.05           O  
ATOM   1318  CG  PRO A 161     -13.599  16.167  20.562  1.00 85.05           C  
ATOM   1319  CD  PRO A 161     -14.926  16.636  20.038  1.00 85.05           C  
ATOM   1320  N   VAL A 162     -16.581  13.489  21.636  1.00 89.07           N  
ATOM   1321  CA  VAL A 162     -17.432  12.577  22.394  1.00 89.07           C  
ATOM   1322  C   VAL A 162     -18.282  11.746  21.435  1.00 89.07           C  
ATOM   1323  CB  VAL A 162     -18.339  13.339  23.386  1.00 89.07           C  
ATOM   1324  O   VAL A 162     -18.398  10.528  21.594  1.00 89.07           O  
ATOM   1325  CG1 VAL A 162     -19.335  12.388  24.047  1.00 89.07           C  
ATOM   1326  CG2 VAL A 162     -17.495  14.052  24.440  1.00 89.07           C  
ATOM   1327  N   ALA A 163     -18.877  12.379  20.466  1.00 90.18           N  
ATOM   1328  CA  ALA A 163     -19.696  11.700  19.464  1.00 90.18           C  
ATOM   1329  C   ALA A 163     -18.869  10.688  18.676  1.00 90.18           C  
ATOM   1330  CB  ALA A 163     -20.331  12.716  18.519  1.00 90.18           C  
ATOM   1331  O   ALA A 163     -19.345   9.592  18.369  1.00 90.18           O  
ATOM   1332  N   VAL A 164     -17.665  11.079  18.412  1.00 89.65           N  
ATOM   1333  CA  VAL A 164     -16.766  10.202  17.670  1.00 89.65           C  
ATOM   1334  C   VAL A 164     -16.461   8.955  18.497  1.00 89.65           C  
ATOM   1335  CB  VAL A 164     -15.453  10.924  17.290  1.00 89.65           C  
ATOM   1336  O   VAL A 164     -16.509   7.834  17.983  1.00 89.65           O  
ATOM   1337  CG1 VAL A 164     -14.431   9.931  16.739  1.00 89.65           C  
ATOM   1338  CG2 VAL A 164     -15.728  12.031  16.275  1.00 89.65           C  
ATOM   1339  N   GLU A 165     -16.171   9.094  19.686  1.00 89.71           N  
ATOM   1340  CA  GLU A 165     -15.873   7.979  20.580  1.00 89.71           C  
ATOM   1341  C   GLU A 165     -17.081   7.061  20.739  1.00 89.71           C  
ATOM   1342  CB  GLU A 165     -15.419   8.494  21.949  1.00 89.71           C  
ATOM   1343  O   GLU A 165     -16.935   5.838  20.794  1.00 89.71           O  
ATOM   1344  CG  GLU A 165     -13.978   8.982  21.975  1.00 89.71           C  
ATOM   1345  CD  GLU A 165     -12.988   7.958  21.443  1.00 89.71           C  
ATOM   1346  OE1 GLU A 165     -12.165   8.307  20.566  1.00 89.71           O  
ATOM   1347  OE2 GLU A 165     -13.036   6.796  21.906  1.00 89.71           O  
ATOM   1348  N   GLU A 166     -18.263   7.637  20.919  1.00 93.18           N  
ATOM   1349  CA  GLU A 166     -19.490   6.849  20.993  1.00 93.18           C  
ATOM   1350  C   GLU A 166     -19.692   6.021  19.728  1.00 93.18           C  
ATOM   1351  CB  GLU A 166     -20.700   7.758  21.226  1.00 93.18           C  
ATOM   1352  O   GLU A 166     -20.088   4.856  19.799  1.00 93.18           O  
ATOM   1353  CG  GLU A 166     -20.778   8.330  22.634  1.00 93.18           C  
ATOM   1354  CD  GLU A 166     -21.938   9.293  22.827  1.00 93.18           C  
ATOM   1355  OE1 GLU A 166     -22.154   9.763  23.968  1.00 93.18           O  
ATOM   1356  OE2 GLU A 166     -22.637   9.581  21.830  1.00 93.18           O  
ATOM   1357  N   PHE A 167     -19.469   6.663  18.632  1.00 93.24           N  
ATOM   1358  CA  PHE A 167     -19.550   5.983  17.345  1.00 93.24           C  
ATOM   1359  C   PHE A 167     -18.569   4.818  17.285  1.00 93.24           C  
ATOM   1360  CB  PHE A 167     -19.272   6.963  16.200  1.00 93.24           C  
ATOM   1361  O   PHE A 167     -18.940   3.707  16.901  1.00 93.24           O  
ATOM   1362  CG  PHE A 167     -19.068   6.296  14.867  1.00 93.24           C  
ATOM   1363  CD1 PHE A 167     -17.809   6.252  14.281  1.00 93.24           C  
ATOM   1364  CD2 PHE A 167     -20.137   5.712  14.198  1.00 93.24           C  
ATOM   1365  CE1 PHE A 167     -17.618   5.635  13.047  1.00 93.24           C  
ATOM   1366  CE2 PHE A 167     -19.953   5.094  12.965  1.00 93.24           C  
ATOM   1367  CZ  PHE A 167     -18.693   5.058  12.390  1.00 93.24           C  
ATOM   1368  N   LYS A 168     -17.300   5.067  17.679  1.00 92.34           N  
ATOM   1369  CA  LYS A 168     -16.274   4.028  17.698  1.00 92.34           C  
ATOM   1370  C   LYS A 168     -16.679   2.872  18.608  1.00 92.34           C  
ATOM   1371  CB  LYS A 168     -14.932   4.606  18.151  1.00 92.34           C  
ATOM   1372  O   LYS A 168     -16.460   1.706  18.274  1.00 92.34           O  
ATOM   1373  CG  LYS A 168     -14.279   5.525  17.130  1.00 92.34           C  
ATOM   1374  CD  LYS A 168     -12.941   6.056  17.631  1.00 92.34           C  
ATOM   1375  CE  LYS A 168     -12.237   6.891  16.570  1.00 92.34           C  
ATOM   1376  NZ  LYS A 168     -10.936   7.432  17.064  1.00 92.34           N  
ATOM   1377  N   GLU A 169     -17.303   3.187  19.727  1.00 93.68           N  
ATOM   1378  CA  GLU A 169     -17.757   2.158  20.658  1.00 93.68           C  
ATOM   1379  C   GLU A 169     -18.874   1.316  20.049  1.00 93.68           C  
ATOM   1380  CB  GLU A 169     -18.232   2.791  21.969  1.00 93.68           C  
ATOM   1381  O   GLU A 169     -18.938   0.105  20.271  1.00 93.68           O  
ATOM   1382  CG  GLU A 169     -17.099   3.268  22.867  1.00 93.68           C  
ATOM   1383  CD  GLU A 169     -16.102   2.172  23.208  1.00 93.68           C  
ATOM   1384  OE1 GLU A 169     -14.878   2.419  23.129  1.00 93.68           O  
ATOM   1385  OE2 GLU A 169     -16.549   1.057  23.558  1.00 93.68           O  
ATOM   1386  N   LYS A 170     -19.731   1.942  19.312  1.00 95.81           N  
ATOM   1387  CA  LYS A 170     -20.793   1.205  18.632  1.00 95.81           C  
ATOM   1388  C   LYS A 170     -20.218   0.238  17.601  1.00 95.81           C  
ATOM   1389  CB  LYS A 170     -21.769   2.170  17.958  1.00 95.81           C  
ATOM   1390  O   LYS A 170     -20.689  -0.895  17.474  1.00 95.81           O  
ATOM   1391  CG  LYS A 170     -22.668   2.920  18.929  1.00 95.81           C  
ATOM   1392  CD  LYS A 170     -23.626   3.853  18.199  1.00 95.81           C  
ATOM   1393  CE  LYS A 170     -24.502   4.630  19.171  1.00 95.81           C  
ATOM   1394  NZ  LYS A 170     -25.394   5.597  18.463  1.00 95.81           N  
ATOM   1395  N   ILE A 171     -19.247   0.686  16.906  1.00 95.18           N  
ATOM   1396  CA  ILE A 171     -18.573  -0.174  15.940  1.00 95.18           C  
ATOM   1397  C   ILE A 171     -17.916  -1.348  16.663  1.00 95.18           C  
ATOM   1398  CB  ILE A 171     -17.521   0.608  15.123  1.00 95.18           C  
ATOM   1399  O   ILE A 171     -18.023  -2.495  16.224  1.00 95.18           O  
ATOM   1400  CG1 ILE A 171     -18.203   1.666  14.248  1.00 95.18           C  
ATOM   1401  CG2 ILE A 171     -16.678  -0.346  14.271  1.00 95.18           C  
ATOM   1402  CD1 ILE A 171     -19.104   1.087  13.166  1.00 95.18           C  
ATOM   1403  N   ARG A 172     -17.293  -1.051  17.758  1.00 94.06           N  
ATOM   1404  CA  ARG A 172     -16.679  -2.108  18.554  1.00 94.06           C  
ATOM   1405  C   ARG A 172     -17.711  -3.151  18.970  1.00 94.06           C  
ATOM   1406  CB  ARG A 172     -15.997  -1.523  19.792  1.00 94.06           C  
ATOM   1407  O   ARG A 172     -17.422  -4.349  18.981  1.00 94.06           O  
ATOM   1408  CG  ARG A 172     -14.722  -0.752  19.487  1.00 94.06           C  
ATOM   1409  CD  ARG A 172     -13.976  -0.371  20.758  1.00 94.06           C  
ATOM   1410  NE  ARG A 172     -12.793   0.435  20.467  1.00 94.06           N  
ATOM   1411  NH1 ARG A 172     -13.771   2.449  21.036  1.00 94.06           N  
ATOM   1412  NH2 ARG A 172     -11.597   2.389  20.312  1.00 94.06           N  
ATOM   1413  CZ  ARG A 172     -12.723   1.756  20.606  1.00 94.06           C  
ATOM   1414  N   GLY A 173     -18.859  -2.711  19.300  1.00 94.75           N  
ATOM   1415  CA  GLY A 173     -19.954  -3.606  19.641  1.00 94.75           C  
ATOM   1416  C   GLY A 173     -20.346  -4.529  18.503  1.00 94.75           C  
ATOM   1417  O   GLY A 173     -20.571  -5.722  18.714  1.00 94.75           O  
ATOM   1418  N   ILE A 174     -20.414  -3.974  17.279  1.00 95.40           N  
ATOM   1419  CA  ILE A 174     -20.764  -4.769  16.107  1.00 95.40           C  
ATOM   1420  C   ILE A 174     -19.688  -5.824  15.860  1.00 95.40           C  
ATOM   1421  CB  ILE A 174     -20.944  -3.882  14.855  1.00 95.40           C  
ATOM   1422  O   ILE A 174     -19.999  -6.995  15.631  1.00 95.40           O  
ATOM   1423  CG1 ILE A 174     -22.161  -2.965  15.021  1.00 95.40           C  
ATOM   1424  CG2 ILE A 174     -21.075  -4.745  13.597  1.00 95.40           C  
ATOM   1425  CD1 ILE A 174     -22.338  -1.962  13.889  1.00 95.40           C  
ATOM   1426  N   VAL A 175     -18.462  -5.414  15.928  1.00 94.35           N  
ATOM   1427  CA  VAL A 175     -17.336  -6.312  15.691  1.00 94.35           C  
ATOM   1428  C   VAL A 175     -17.336  -7.427  16.735  1.00 94.35           C  
ATOM   1429  CB  VAL A 175     -15.990  -5.554  15.722  1.00 94.35           C  
ATOM   1430  O   VAL A 175     -17.183  -8.603  16.396  1.00 94.35           O  
ATOM   1431  CG1 VAL A 175     -14.818  -6.534  15.695  1.00 94.35           C  
ATOM   1432  CG2 VAL A 175     -15.901  -4.578  14.550  1.00 94.35           C  
ATOM   1433  N   LYS A 176     -17.489  -7.050  17.955  1.00 93.10           N  
ATOM   1434  CA  LYS A 176     -17.509  -8.016  19.049  1.00 93.10           C  
ATOM   1435  C   LYS A 176     -18.632  -9.033  18.864  1.00 93.10           C  
ATOM   1436  CB  LYS A 176     -17.664  -7.303  20.393  1.00 93.10           C  
ATOM   1437  O   LYS A 176     -18.436 -10.230  19.086  1.00 93.10           O  
ATOM   1438  CG  LYS A 176     -17.539  -8.222  21.599  1.00 93.10           C  
ATOM   1439  CD  LYS A 176     -17.653  -7.448  22.906  1.00 93.10           C  
ATOM   1440  CE  LYS A 176     -17.594  -8.374  24.113  1.00 93.10           C  
ATOM   1441  NZ  LYS A 176     -17.699  -7.618  25.397  1.00 93.10           N  
ATOM   1442  N   SER A 177     -19.784  -8.638  18.401  1.00 94.29           N  
ATOM   1443  CA  SER A 177     -20.941  -9.512  18.239  1.00 94.29           C  
ATOM   1444  C   SER A 177     -20.726 -10.512  17.109  1.00 94.29           C  
ATOM   1445  CB  SER A 177     -22.201  -8.689  17.969  1.00 94.29           C  
ATOM   1446  O   SER A 177     -21.326 -11.589  17.102  1.00 94.29           O  
ATOM   1447  OG  SER A 177     -22.515  -7.869  19.082  1.00 94.29           O  
ATOM   1448  N   ASN A 178     -19.830 -10.182  16.230  1.00 94.39           N  
ATOM   1449  CA  ASN A 178     -19.648 -11.040  15.064  1.00 94.39           C  
ATOM   1450  C   ASN A 178     -18.328 -11.804  15.131  1.00 94.39           C  
ATOM   1451  CB  ASN A 178     -19.721 -10.218  13.776  1.00 94.39           C  
ATOM   1452  O   ASN A 178     -18.087 -12.706  14.327  1.00 94.39           O  
ATOM   1453  CG  ASN A 178     -21.133  -9.777  13.444  1.00 94.39           C  
ATOM   1454  ND2 ASN A 178     -21.484  -8.561  13.845  1.00 94.39           N  
ATOM   1455  OD1 ASN A 178     -21.902 -10.523  12.832  1.00 94.39           O  
ATOM   1456  N   SER A 179     -17.427 -11.417  16.078  1.00 90.93           N  
ATOM   1457  CA  SER A 179     -16.071 -11.952  16.139  1.00 90.93           C  
ATOM   1458  C   SER A 179     -16.079 -13.449  16.431  1.00 90.93           C  
ATOM   1459  CB  SER A 179     -15.253 -11.221  17.204  1.00 90.93           C  
ATOM   1460  O   SER A 179     -15.109 -14.150  16.137  1.00 90.93           O  
ATOM   1461  OG  SER A 179     -15.833 -11.388  18.486  1.00 90.93           O  
ATOM   1462  N   GLY A 180     -17.194 -13.982  16.931  1.00 90.50           N  
ATOM   1463  CA  GLY A 180     -17.303 -15.400  17.237  1.00 90.50           C  
ATOM   1464  C   GLY A 180     -17.796 -16.227  16.066  1.00 90.50           C  
ATOM   1465  O   GLY A 180     -17.768 -17.459  16.113  1.00 90.50           O  
ATOM   1466  N   GLU A 181     -18.104 -15.551  15.040  1.00 92.07           N  
ATOM   1467  CA  GLU A 181     -18.624 -16.241  13.864  1.00 92.07           C  
ATOM   1468  C   GLU A 181     -17.492 -16.750  12.977  1.00 92.07           C  
ATOM   1469  CB  GLU A 181     -19.547 -15.319  13.063  1.00 92.07           C  
ATOM   1470  O   GLU A 181     -16.443 -16.110  12.872  1.00 92.07           O  
ATOM   1471  CG  GLU A 181     -20.715 -14.768  13.867  1.00 92.07           C  
ATOM   1472  CD  GLU A 181     -21.721 -15.834  14.272  1.00 92.07           C  
ATOM   1473  OE1 GLU A 181     -22.418 -15.653  15.296  1.00 92.07           O  
ATOM   1474  OE2 GLU A 181     -21.812 -16.858  13.560  1.00 92.07           O  
ATOM   1475  N   HIS A 182     -17.631 -17.948  12.384  1.00 90.17           N  
ATOM   1476  CA  HIS A 182     -16.579 -18.589  11.604  1.00 90.17           C  
ATOM   1477  C   HIS A 182     -16.265 -17.792  10.342  1.00 90.17           C  
ATOM   1478  CB  HIS A 182     -16.980 -20.018  11.236  1.00 90.17           C  
ATOM   1479  O   HIS A 182     -15.158 -17.879   9.807  1.00 90.17           O  
ATOM   1480  CG  HIS A 182     -18.165 -20.094  10.327  1.00 90.17           C  
ATOM   1481  CD2 HIS A 182     -18.250 -20.310   8.993  1.00 90.17           C  
ATOM   1482  ND1 HIS A 182     -19.458 -19.933  10.776  1.00 90.17           N  
ATOM   1483  CE1 HIS A 182     -20.290 -20.049   9.754  1.00 90.17           C  
ATOM   1484  NE2 HIS A 182     -19.582 -20.278   8.661  1.00 90.17           N  
ATOM   1485  N   TRP A 183     -17.249 -17.041   9.915  1.00 89.05           N  
ATOM   1486  CA  TRP A 183     -17.086 -16.312   8.661  1.00 89.05           C  
ATOM   1487  C   TRP A 183     -16.412 -14.965   8.898  1.00 89.05           C  
ATOM   1488  CB  TRP A 183     -18.441 -16.105   7.979  1.00 89.05           C  
ATOM   1489  O   TRP A 183     -15.982 -14.303   7.950  1.00 89.05           O  
ATOM   1490  CG  TRP A 183     -19.468 -15.446   8.850  1.00 89.05           C  
ATOM   1491  CD1 TRP A 183     -20.429 -16.062   9.602  1.00 89.05           C  
ATOM   1492  CD2 TRP A 183     -19.637 -14.040   9.056  1.00 89.05           C  
ATOM   1493  CE2 TRP A 183     -20.722 -13.875   9.946  1.00 89.05           C  
ATOM   1494  CE3 TRP A 183     -18.976 -12.902   8.574  1.00 89.05           C  
ATOM   1495  NE1 TRP A 183     -21.187 -15.123  10.264  1.00 89.05           N  
ATOM   1496  CH2 TRP A 183     -20.496 -11.520   9.878  1.00 89.05           C  
ATOM   1497  CZ2 TRP A 183     -21.160 -12.617  10.364  1.00 89.05           C  
ATOM   1498  CZ3 TRP A 183     -19.414 -11.650   8.991  1.00 89.05           C  
ATOM   1499  N   PHE A 184     -16.365 -14.512  10.073  1.00 90.70           N  
ATOM   1500  CA  PHE A 184     -15.893 -13.170  10.392  1.00 90.70           C  
ATOM   1501  C   PHE A 184     -14.375 -13.092  10.290  1.00 90.70           C  
ATOM   1502  CB  PHE A 184     -16.348 -12.758  11.796  1.00 90.70           C  
ATOM   1503  O   PHE A 184     -13.669 -13.983  10.768  1.00 90.70           O  
ATOM   1504  CG  PHE A 184     -15.879 -11.389  12.208  1.00 90.70           C  
ATOM   1505  CD1 PHE A 184     -14.762 -11.237  13.021  1.00 90.70           C  
ATOM   1506  CD2 PHE A 184     -16.555 -10.253  11.782  1.00 90.70           C  
ATOM   1507  CE1 PHE A 184     -14.326  -9.971  13.404  1.00 90.70           C  
ATOM   1508  CE2 PHE A 184     -16.125  -8.984  12.161  1.00 90.70           C  
ATOM   1509  CZ  PHE A 184     -15.011  -8.846  12.973  1.00 90.70           C  
ATOM   1510  N   HIS A 185     -13.894 -12.021   9.591  1.00 89.43           N  
ATOM   1511  CA  HIS A 185     -12.499 -11.611   9.477  1.00 89.43           C  
ATOM   1512  C   HIS A 185     -12.354 -10.101   9.638  1.00 89.43           C  
ATOM   1513  CB  HIS A 185     -11.918 -12.054   8.133  1.00 89.43           C  
ATOM   1514  O   HIS A 185     -13.228  -9.341   9.215  1.00 89.43           O  
ATOM   1515  CG  HIS A 185     -10.423 -12.095   8.110  1.00 89.43           C  
ATOM   1516  CD2 HIS A 185      -9.561 -13.137   8.180  1.00 89.43           C  
ATOM   1517  ND1 HIS A 185      -9.648 -10.960   8.007  1.00 89.43           N  
ATOM   1518  CE1 HIS A 185      -8.371 -11.304   8.013  1.00 89.43           C  
ATOM   1519  NE2 HIS A 185      -8.291 -12.619   8.117  1.00 89.43           N  
ATOM   1520  N   HIS A 186     -11.266  -9.662  10.287  1.00 88.82           N  
ATOM   1521  CA  HIS A 186     -11.094  -8.249  10.603  1.00 88.82           C  
ATOM   1522  C   HIS A 186     -11.055  -7.401   9.336  1.00 88.82           C  
ATOM   1523  CB  HIS A 186      -9.817  -8.034  11.419  1.00 88.82           C  
ATOM   1524  O   HIS A 186     -11.385  -6.214   9.368  1.00 88.82           O  
ATOM   1525  CG  HIS A 186      -9.915  -8.526  12.827  1.00 88.82           C  
ATOM   1526  CD2 HIS A 186      -9.313  -9.567  13.449  1.00 88.82           C  
ATOM   1527  ND1 HIS A 186     -10.716  -7.923  13.773  1.00 88.82           N  
ATOM   1528  CE1 HIS A 186     -10.601  -8.574  14.918  1.00 88.82           C  
ATOM   1529  NE2 HIS A 186      -9.756  -9.575  14.749  1.00 88.82           N  
ATOM   1530  N   ILE A 187     -10.693  -7.985   8.260  1.00 92.75           N  
ATOM   1531  CA  ILE A 187     -10.579  -7.255   7.002  1.00 92.75           C  
ATOM   1532  C   ILE A 187     -11.953  -6.744   6.576  1.00 92.75           C  
ATOM   1533  CB  ILE A 187      -9.965  -8.135   5.891  1.00 92.75           C  
ATOM   1534  O   ILE A 187     -12.056  -5.761   5.838  1.00 92.75           O  
ATOM   1535  CG1 ILE A 187      -9.596  -7.278   4.674  1.00 92.75           C  
ATOM   1536  CG2 ILE A 187     -10.929  -9.258   5.498  1.00 92.75           C  
ATOM   1537  CD1 ILE A 187      -8.629  -7.955   3.712  1.00 92.75           C  
ATOM   1538  N   LEU A 188     -13.035  -7.409   7.049  1.00 93.99           N  
ATOM   1539  CA  LEU A 188     -14.386  -6.993   6.690  1.00 93.99           C  
ATOM   1540  C   LEU A 188     -14.673  -5.583   7.196  1.00 93.99           C  
ATOM   1541  CB  LEU A 188     -15.417  -7.971   7.260  1.00 93.99           C  
ATOM   1542  O   LEU A 188     -15.298  -4.783   6.496  1.00 93.99           O  
ATOM   1543  CG  LEU A 188     -15.412  -9.382   6.669  1.00 93.99           C  
ATOM   1544  CD1 LEU A 188     -16.382 -10.279   7.430  1.00 93.99           C  
ATOM   1545  CD2 LEU A 188     -15.763  -9.342   5.186  1.00 93.99           C  
ATOM   1546  N   THR A 189     -14.197  -5.345   8.412  1.00 95.41           N  
ATOM   1547  CA  THR A 189     -14.357  -4.004   8.965  1.00 95.41           C  
ATOM   1548  C   THR A 189     -13.575  -2.984   8.144  1.00 95.41           C  
ATOM   1549  CB  THR A 189     -13.896  -3.948  10.433  1.00 95.41           C  
ATOM   1550  O   THR A 189     -14.063  -1.881   7.886  1.00 95.41           O  
ATOM   1551  CG2 THR A 189     -14.149  -2.570  11.036  1.00 95.41           C  
ATOM   1552  OG1 THR A 189     -14.615  -4.928  11.192  1.00 95.41           O  
ATOM   1553  N   GLU A 190     -12.354  -3.275   7.708  1.00 95.36           N  
ATOM   1554  CA  GLU A 190     -11.557  -2.402   6.852  1.00 95.36           C  
ATOM   1555  C   GLU A 190     -12.272  -2.119   5.534  1.00 95.36           C  
ATOM   1556  CB  GLU A 190     -10.183  -3.021   6.583  1.00 95.36           C  
ATOM   1557  O   GLU A 190     -12.286  -0.981   5.061  1.00 95.36           O  
ATOM   1558  CG  GLU A 190      -9.304  -3.128   7.820  1.00 95.36           C  
ATOM   1559  CD  GLU A 190      -8.037  -3.935   7.588  1.00 95.36           C  
ATOM   1560  OE1 GLU A 190      -7.212  -4.054   8.523  1.00 95.36           O  
ATOM   1561  OE2 GLU A 190      -7.866  -4.453   6.461  1.00 95.36           O  
ATOM   1562  N   LEU A 191     -12.898  -3.194   4.999  1.00 95.41           N  
ATOM   1563  CA  LEU A 191     -13.625  -3.031   3.744  1.00 95.41           C  
ATOM   1564  C   LEU A 191     -14.813  -2.092   3.923  1.00 95.41           C  
ATOM   1565  CB  LEU A 191     -14.105  -4.387   3.222  1.00 95.41           C  
ATOM   1566  O   LEU A 191     -15.104  -1.279   3.043  1.00 95.41           O  
ATOM   1567  CG  LEU A 191     -13.017  -5.374   2.795  1.00 95.41           C  
ATOM   1568  CD1 LEU A 191     -13.644  -6.679   2.316  1.00 95.41           C  
ATOM   1569  CD2 LEU A 191     -12.140  -4.764   1.706  1.00 95.41           C  
ATOM   1570  N   ALA A 192     -15.476  -2.274   5.018  1.00 96.02           N  
ATOM   1571  CA  ALA A 192     -16.590  -1.377   5.311  1.00 96.02           C  
ATOM   1572  C   ALA A 192     -16.124   0.075   5.374  1.00 96.02           C  
ATOM   1573  CB  ALA A 192     -17.262  -1.774   6.623  1.00 96.02           C  
ATOM   1574  O   ALA A 192     -16.745   0.959   4.780  1.00 96.02           O  
ATOM   1575  N   PHE A 193     -15.024   0.330   6.014  1.00 96.03           N  
ATOM   1576  CA  PHE A 193     -14.475   1.675   6.136  1.00 96.03           C  
ATOM   1577  C   PHE A 193     -14.081   2.225   4.770  1.00 96.03           C  
ATOM   1578  CB  PHE A 193     -13.263   1.679   7.073  1.00 96.03           C  
ATOM   1579  O   PHE A 193     -14.277   3.409   4.492  1.00 96.03           O  
ATOM   1580  CG  PHE A 193     -13.615   1.472   8.521  1.00 96.03           C  
ATOM   1581  CD1 PHE A 193     -14.933   1.565   8.951  1.00 96.03           C  
ATOM   1582  CD2 PHE A 193     -12.627   1.185   9.454  1.00 96.03           C  
ATOM   1583  CE1 PHE A 193     -15.262   1.374  10.291  1.00 96.03           C  
ATOM   1584  CE2 PHE A 193     -12.948   0.993  10.795  1.00 96.03           C  
ATOM   1585  CZ  PHE A 193     -14.266   1.089  11.211  1.00 96.03           C  
ATOM   1586  N   LEU A 194     -13.497   1.405   3.965  1.00 94.76           N  
ATOM   1587  CA  LEU A 194     -13.087   1.839   2.634  1.00 94.76           C  
ATOM   1588  C   LEU A 194     -14.297   2.235   1.794  1.00 94.76           C  
ATOM   1589  CB  LEU A 194     -12.301   0.732   1.927  1.00 94.76           C  
ATOM   1590  O   LEU A 194     -14.242   3.206   1.036  1.00 94.76           O  
ATOM   1591  CG  LEU A 194     -10.926   0.400   2.508  1.00 94.76           C  
ATOM   1592  CD1 LEU A 194     -10.269  -0.720   1.708  1.00 94.76           C  
ATOM   1593  CD2 LEU A 194     -10.040   1.641   2.527  1.00 94.76           C  
ATOM   1594  N   GLU A 195     -15.415   1.470   1.950  1.00 95.04           N  
ATOM   1595  CA  GLU A 195     -16.625   1.821   1.213  1.00 95.04           C  
ATOM   1596  C   GLU A 195     -17.197   3.152   1.691  1.00 95.04           C  
ATOM   1597  CB  GLU A 195     -17.677   0.717   1.349  1.00 95.04           C  
ATOM   1598  O   GLU A 195     -17.683   3.950   0.887  1.00 95.04           O  
ATOM   1599  CG  GLU A 195     -17.320  -0.566   0.613  1.00 95.04           C  
ATOM   1600  CD  GLU A 195     -18.506  -1.500   0.426  1.00 95.04           C  
ATOM   1601  OE1 GLU A 195     -18.294  -2.712   0.195  1.00 95.04           O  
ATOM   1602  OE2 GLU A 195     -19.656  -1.015   0.512  1.00 95.04           O  
ATOM   1603  N   ILE A 196     -17.141   3.319   2.968  1.00 94.93           N  
ATOM   1604  CA  ILE A 196     -17.563   4.595   3.535  1.00 94.93           C  
ATOM   1605  C   ILE A 196     -16.710   5.723   2.958  1.00 94.93           C  
ATOM   1606  CB  ILE A 196     -17.469   4.588   5.077  1.00 94.93           C  
ATOM   1607  O   ILE A 196     -17.238   6.749   2.524  1.00 94.93           O  
ATOM   1608  CG1 ILE A 196     -18.532   3.657   5.672  1.00 94.93           C  
ATOM   1609  CG2 ILE A 196     -17.610   6.007   5.634  1.00 94.93           C  
ATOM   1610  CD1 ILE A 196     -18.329   3.351   7.150  1.00 94.93           C  
ATOM   1611  N   ARG A 197     -15.404   5.500   3.011  1.00 92.93           N  
ATOM   1612  CA  ARG A 197     -14.460   6.469   2.464  1.00 92.93           C  
ATOM   1613  C   ARG A 197     -14.783   6.785   1.007  1.00 92.93           C  
ATOM   1614  CB  ARG A 197     -13.026   5.950   2.582  1.00 92.93           C  
ATOM   1615  O   ARG A 197     -14.810   7.952   0.610  1.00 92.93           O  
ATOM   1616  CG  ARG A 197     -11.973   6.930   2.089  1.00 92.93           C  
ATOM   1617  CD  ARG A 197     -10.565   6.467   2.435  1.00 92.93           C  
ATOM   1618  NE  ARG A 197      -9.586   7.534   2.249  1.00 92.93           N  
ATOM   1619  NH1 ARG A 197      -8.448   7.114   4.215  1.00 92.93           N  
ATOM   1620  NH2 ARG A 197      -7.767   8.810   2.831  1.00 92.93           N  
ATOM   1621  CZ  ARG A 197      -8.602   7.817   3.099  1.00 92.93           C  
ATOM   1622  N   TYR A 198     -14.930   5.821   0.240  1.00 92.50           N  
ATOM   1623  CA  TYR A 198     -15.240   5.984  -1.176  1.00 92.50           C  
ATOM   1624  C   TYR A 198     -16.518   6.791  -1.366  1.00 92.50           C  
ATOM   1625  CB  TYR A 198     -15.378   4.619  -1.857  1.00 92.50           C  
ATOM   1626  O   TYR A 198     -16.559   7.720  -2.176  1.00 92.50           O  
ATOM   1627  CG  TYR A 198     -15.749   4.703  -3.318  1.00 92.50           C  
ATOM   1628  CD1 TYR A 198     -17.036   4.390  -3.749  1.00 92.50           C  
ATOM   1629  CD2 TYR A 198     -14.814   5.096  -4.269  1.00 92.50           C  
ATOM   1630  CE1 TYR A 198     -17.381   4.464  -5.095  1.00 92.50           C  
ATOM   1631  CE2 TYR A 198     -15.148   5.174  -5.617  1.00 92.50           C  
ATOM   1632  OH  TYR A 198     -16.769   4.933  -7.352  1.00 92.50           O  
ATOM   1633  CZ  TYR A 198     -16.432   4.857  -6.019  1.00 92.50           C  
ATOM   1634  N   ASP A 199     -17.563   6.481  -0.662  1.00 92.24           N  
ATOM   1635  CA  ASP A 199     -18.858   7.142  -0.790  1.00 92.24           C  
ATOM   1636  C   ASP A 199     -18.772   8.606  -0.364  1.00 92.24           C  
ATOM   1637  CB  ASP A 199     -19.917   6.414   0.042  1.00 92.24           C  
ATOM   1638  O   ASP A 199     -19.368   9.479  -0.999  1.00 92.24           O  
ATOM   1639  CG  ASP A 199     -20.328   5.081  -0.559  1.00 92.24           C  
ATOM   1640  OD1 ASP A 199     -20.000   4.814  -1.735  1.00 92.24           O  
ATOM   1641  OD2 ASP A 199     -20.989   4.291   0.150  1.00 92.24           O  
ATOM   1642  N   GLN A 200     -17.954   8.917   0.579  1.00 90.93           N  
ATOM   1643  CA  GLN A 200     -17.891  10.257   1.151  1.00 90.93           C  
ATOM   1644  C   GLN A 200     -16.963  11.158   0.342  1.00 90.93           C  
ATOM   1645  CB  GLN A 200     -17.426  10.198   2.607  1.00 90.93           C  
ATOM   1646  O   GLN A 200     -17.255  12.339   0.142  1.00 90.93           O  
ATOM   1647  CG  GLN A 200     -18.492   9.698   3.573  1.00 90.93           C  
ATOM   1648  CD  GLN A 200     -19.656  10.661   3.714  1.00 90.93           C  
ATOM   1649  NE2 GLN A 200     -20.858  10.119   3.876  1.00 90.93           N  
ATOM   1650  OE1 GLN A 200     -19.476  11.883   3.678  1.00 90.93           O  
ATOM   1651  N   GLU A 201     -15.876  10.581  -0.076  1.00 89.55           N  
ATOM   1652  CA  GLU A 201     -14.848  11.409  -0.700  1.00 89.55           C  
ATOM   1653  C   GLU A 201     -14.902  11.303  -2.221  1.00 89.55           C  
ATOM   1654  CB  GLU A 201     -13.459  11.014  -0.194  1.00 89.55           C  
ATOM   1655  O   GLU A 201     -14.256  12.080  -2.927  1.00 89.55           O  
ATOM   1656  CG  GLU A 201     -13.241  11.294   1.286  1.00 89.55           C  
ATOM   1657  CD  GLU A 201     -11.823  11.000   1.750  1.00 89.55           C  
ATOM   1658  OE1 GLU A 201     -11.494  11.297   2.921  1.00 89.55           O  
ATOM   1659  OE2 GLU A 201     -11.035  10.470   0.935  1.00 89.55           O  
ATOM   1660  N   LYS A 202     -15.623  10.410  -2.733  1.00 86.75           N  
ATOM   1661  CA  LYS A 202     -15.856  10.192  -4.158  1.00 86.75           C  
ATOM   1662  C   LYS A 202     -14.539  10.120  -4.926  1.00 86.75           C  
ATOM   1663  CB  LYS A 202     -16.738  11.300  -4.734  1.00 86.75           C  
ATOM   1664  O   LYS A 202     -13.741   9.204  -4.716  1.00 86.75           O  
ATOM   1665  CG  LYS A 202     -18.124  11.375  -4.109  1.00 86.75           C  
ATOM   1666  CD  LYS A 202     -18.961  12.482  -4.738  1.00 86.75           C  
ATOM   1667  CE  LYS A 202     -20.350  12.554  -4.118  1.00 86.75           C  
ATOM   1668  NZ  LYS A 202     -21.163  13.660  -4.708  1.00 86.75           N  
ATOM   1669  N   LYS A 203     -14.147  11.150  -5.726  1.00 82.00           N  
ATOM   1670  CA  LYS A 203     -12.994  11.110  -6.621  1.00 82.00           C  
ATOM   1671  C   LYS A 203     -11.693  11.319  -5.851  1.00 82.00           C  
ATOM   1672  CB  LYS A 203     -13.128  12.166  -7.719  1.00 82.00           C  
ATOM   1673  O   LYS A 203     -10.613  10.987  -6.344  1.00 82.00           O  
ATOM   1674  CG  LYS A 203     -14.259  11.896  -8.701  1.00 82.00           C  
ATOM   1675  CD  LYS A 203     -14.265  12.910  -9.838  1.00 82.00           C  
ATOM   1676  CE  LYS A 203     -15.384  12.631 -10.832  1.00 82.00           C  
ATOM   1677  NZ  LYS A 203     -15.417  13.644 -11.929  1.00 82.00           N  
ATOM   1678  N   LYS A 204     -11.799  11.752  -4.630  1.00 85.57           N  
ATOM   1679  CA  LYS A 204     -10.605  12.024  -3.835  1.00 85.57           C  
ATOM   1680  C   LYS A 204     -10.456  11.013  -2.703  1.00 85.57           C  
ATOM   1681  CB  LYS A 204     -10.649  13.444  -3.268  1.00 85.57           C  
ATOM   1682  O   LYS A 204      -9.919  11.336  -1.641  1.00 85.57           O  
ATOM   1683  CG  LYS A 204     -10.637  14.535  -4.328  1.00 85.57           C  
ATOM   1684  CD  LYS A 204     -10.656  15.924  -3.702  1.00 85.57           C  
ATOM   1685  CE  LYS A 204     -10.691  17.016  -4.762  1.00 85.57           C  
ATOM   1686  NZ  LYS A 204     -10.744  18.378  -4.153  1.00 85.57           N  
ATOM   1687  N   HIS A 205     -11.022   9.820  -2.891  1.00 89.61           N  
ATOM   1688  CA  HIS A 205     -11.073   8.834  -1.818  1.00 89.61           C  
ATOM   1689  C   HIS A 205      -9.683   8.295  -1.498  1.00 89.61           C  
ATOM   1690  CB  HIS A 205     -12.008   7.682  -2.193  1.00 89.61           C  
ATOM   1691  O   HIS A 205      -9.444   7.796  -0.396  1.00 89.61           O  
ATOM   1692  CG  HIS A 205     -11.629   6.991  -3.464  1.00 89.61           C  
ATOM   1693  CD2 HIS A 205     -12.181   7.037  -4.700  1.00 89.61           C  
ATOM   1694  ND1 HIS A 205     -10.561   6.125  -3.550  1.00 89.61           N  
ATOM   1695  CE1 HIS A 205     -10.470   5.668  -4.788  1.00 89.61           C  
ATOM   1696  NE2 HIS A 205     -11.442   6.206  -5.506  1.00 89.61           N  
ATOM   1697  N   GLY A 206      -8.733   8.393  -2.334  1.00 88.17           N  
ATOM   1698  CA  GLY A 206      -7.346   8.053  -2.058  1.00 88.17           C  
ATOM   1699  C   GLY A 206      -7.099   6.557  -2.002  1.00 88.17           C  
ATOM   1700  O   GLY A 206      -6.085   6.110  -1.461  1.00 88.17           O  
ATOM   1701  N   ILE A 207      -8.031   5.704  -2.439  1.00 90.43           N  
ATOM   1702  CA  ILE A 207      -7.855   4.256  -2.414  1.00 90.43           C  
ATOM   1703  C   ILE A 207      -7.158   3.799  -3.693  1.00 90.43           C  
ATOM   1704  CB  ILE A 207      -9.205   3.525  -2.248  1.00 90.43           C  
ATOM   1705  O   ILE A 207      -7.632   4.075  -4.798  1.00 90.43           O  
ATOM   1706  CG1 ILE A 207      -9.907   3.984  -0.964  1.00 90.43           C  
ATOM   1707  CG2 ILE A 207      -9.001   2.007  -2.247  1.00 90.43           C  
ATOM   1708  CD1 ILE A 207     -11.375   3.589  -0.886  1.00 90.43           C  
ATOM   1709  N   ILE A 208      -5.993   3.136  -3.444  1.00 89.25           N  
ATOM   1710  CA  ILE A 208      -5.229   2.587  -4.559  1.00 89.25           C  
ATOM   1711  C   ILE A 208      -5.303   1.062  -4.533  1.00 89.25           C  
ATOM   1712  CB  ILE A 208      -3.756   3.052  -4.519  1.00 89.25           C  
ATOM   1713  O   ILE A 208      -4.889   0.430  -3.558  1.00 89.25           O  
ATOM   1714  CG1 ILE A 208      -3.680   4.584  -4.518  1.00 89.25           C  
ATOM   1715  CG2 ILE A 208      -2.972   2.465  -5.696  1.00 89.25           C  
ATOM   1716  CD1 ILE A 208      -2.309   5.135  -4.154  1.00 89.25           C  
ATOM   1717  N   SER A 209      -5.802   0.485  -5.644  1.00 87.92           N  
ATOM   1718  CA  SER A 209      -5.924  -0.968  -5.692  1.00 87.92           C  
ATOM   1719  C   SER A 209      -4.667  -1.611  -6.268  1.00 87.92           C  
ATOM   1720  CB  SER A 209      -7.142  -1.377  -6.522  1.00 87.92           C  
ATOM   1721  O   SER A 209      -4.146  -1.161  -7.290  1.00 87.92           O  
ATOM   1722  OG  SER A 209      -7.221  -2.787  -6.638  1.00 87.92           O  
ATOM   1723  N   VAL A 210      -4.114  -2.653  -5.522  1.00 88.64           N  
ATOM   1724  CA  VAL A 210      -2.958  -3.424  -5.967  1.00 88.64           C  
ATOM   1725  C   VAL A 210      -3.360  -4.883  -6.175  1.00 88.64           C  
ATOM   1726  CB  VAL A 210      -1.791  -3.332  -4.958  1.00 88.64           C  
ATOM   1727  O   VAL A 210      -3.854  -5.535  -5.253  1.00 88.64           O  
ATOM   1728  CG1 VAL A 210      -0.631  -4.226  -5.391  1.00 88.64           C  
ATOM   1729  CG2 VAL A 210      -1.328  -1.884  -4.811  1.00 88.64           C  
ATOM   1730  N   GLN A 211      -3.119  -5.453  -7.357  1.00 85.66           N  
ATOM   1731  CA  GLN A 211      -3.410  -6.855  -7.640  1.00 85.66           C  
ATOM   1732  C   GLN A 211      -2.236  -7.750  -7.255  1.00 85.66           C  
ATOM   1733  CB  GLN A 211      -3.753  -7.044  -9.119  1.00 85.66           C  
ATOM   1734  O   GLN A 211      -1.132  -7.595  -7.782  1.00 85.66           O  
ATOM   1735  CG  GLN A 211      -5.030  -6.337  -9.550  1.00 85.66           C  
ATOM   1736  CD  GLN A 211      -5.351  -6.547 -11.018  1.00 85.66           C  
ATOM   1737  NE2 GLN A 211      -6.534  -6.110 -11.435  1.00 85.66           N  
ATOM   1738  OE1 GLN A 211      -4.542  -7.098 -11.771  1.00 85.66           O  
ATOM   1739  N   LEU A 212      -2.536  -8.667  -6.497  1.00 82.85           N  
ATOM   1740  CA  LEU A 212      -1.460  -9.556  -6.076  1.00 82.85           C  
ATOM   1741  C   LEU A 212      -1.447 -10.830  -6.915  1.00 82.85           C  
ATOM   1742  CB  LEU A 212      -1.605  -9.909  -4.593  1.00 82.85           C  
ATOM   1743  O   LEU A 212      -0.405 -11.472  -7.060  1.00 82.85           O  
ATOM   1744  CG  LEU A 212      -1.544  -8.741  -3.609  1.00 82.85           C  
ATOM   1745  CD1 LEU A 212      -1.715  -9.242  -2.179  1.00 82.85           C  
ATOM   1746  CD2 LEU A 212      -0.230  -7.981  -3.761  1.00 82.85           C  
ATOM   1747  N   ASN A 213      -2.564 -11.217  -7.624  1.00 73.04           N  
ATOM   1748  CA  ASN A 213      -2.621 -12.461  -8.385  1.00 73.04           C  
ATOM   1749  C   ASN A 213      -3.127 -12.226  -9.805  1.00 73.04           C  
ATOM   1750  CB  ASN A 213      -3.501 -13.488  -7.670  1.00 73.04           C  
ATOM   1751  O   ASN A 213      -3.564 -13.163 -10.476  1.00 73.04           O  
ATOM   1752  CG  ASN A 213      -2.764 -14.222  -6.568  1.00 73.04           C  
ATOM   1753  ND2 ASN A 213      -3.510 -14.914  -5.714  1.00 73.04           N  
ATOM   1754  OD1 ASN A 213      -1.534 -14.167  -6.483  1.00 73.04           O  
ATOM   1755  N   GLY A 214      -3.049 -10.947 -10.333  1.00 65.03           N  
ATOM   1756  CA  GLY A 214      -3.568 -10.735 -11.675  1.00 65.03           C  
ATOM   1757  C   GLY A 214      -5.083 -10.761 -11.740  1.00 65.03           C  
ATOM   1758  O   GLY A 214      -5.663 -10.715 -12.827  1.00 65.03           O  
ATOM   1759  N   ASP A 215      -5.781 -11.096 -10.542  1.00 68.87           N  
ATOM   1760  CA  ASP A 215      -7.240 -11.113 -10.583  1.00 68.87           C  
ATOM   1761  C   ASP A 215      -7.796  -9.729 -10.907  1.00 68.87           C  
ATOM   1762  CB  ASP A 215      -7.808 -11.611  -9.253  1.00 68.87           C  
ATOM   1763  O   ASP A 215      -7.138  -8.716 -10.660  1.00 68.87           O  
ATOM   1764  CG  ASP A 215      -7.431 -13.050  -8.947  1.00 68.87           C  
ATOM   1765  OD1 ASP A 215      -7.157 -13.822  -9.892  1.00 68.87           O  
ATOM   1766  OD2 ASP A 215      -7.410 -13.416  -7.752  1.00 68.87           O  
ATOM   1767  N   ASP A 216      -8.963  -9.838 -11.654  1.00 74.27           N  
ATOM   1768  CA  ASP A 216      -9.709  -8.634 -12.012  1.00 74.27           C  
ATOM   1769  C   ASP A 216     -10.314  -7.975 -10.775  1.00 74.27           C  
ATOM   1770  CB  ASP A 216     -10.808  -8.965 -13.023  1.00 74.27           C  
ATOM   1771  O   ASP A 216     -11.163  -8.564 -10.103  1.00 74.27           O  
ATOM   1772  CG  ASP A 216     -11.527  -7.732 -13.542  1.00 74.27           C  
ATOM   1773  OD1 ASP A 216     -11.257  -6.616 -13.048  1.00 74.27           O  
ATOM   1774  OD2 ASP A 216     -12.372  -7.879 -14.451  1.00 74.27           O  
ATOM   1775  N   PRO A 217      -9.887  -6.812 -10.371  1.00 77.87           N  
ATOM   1776  CA  PRO A 217     -10.392  -6.142  -9.170  1.00 77.87           C  
ATOM   1777  C   PRO A 217     -11.781  -5.540  -9.370  1.00 77.87           C  
ATOM   1778  CB  PRO A 217      -9.354  -5.046  -8.915  1.00 77.87           C  
ATOM   1779  O   PRO A 217     -12.253  -4.774  -8.527  1.00 77.87           O  
ATOM   1780  CG  PRO A 217      -8.820  -4.703 -10.268  1.00 77.87           C  
ATOM   1781  CD  PRO A 217      -8.821  -5.946 -11.111  1.00 77.87           C  
ATOM   1782  N   ARG A 218     -12.434  -5.826 -10.449  1.00 83.42           N  
ATOM   1783  CA  ARG A 218     -13.706  -5.188 -10.774  1.00 83.42           C  
ATOM   1784  C   ARG A 218     -14.769  -5.522  -9.733  1.00 83.42           C  
ATOM   1785  CB  ARG A 218     -14.182  -5.614 -12.164  1.00 83.42           C  
ATOM   1786  O   ARG A 218     -15.787  -4.834  -9.635  1.00 83.42           O  
ATOM   1787  CG  ARG A 218     -13.422  -4.956 -13.305  1.00 83.42           C  
ATOM   1788  CD  ARG A 218     -13.992  -5.345 -14.661  1.00 83.42           C  
ATOM   1789  NE  ARG A 218     -13.742  -6.751 -14.968  1.00 83.42           N  
ATOM   1790  NH1 ARG A 218     -14.782  -6.699 -17.030  1.00 83.42           N  
ATOM   1791  NH2 ARG A 218     -13.843  -8.645 -16.263  1.00 83.42           N  
ATOM   1792  CZ  ARG A 218     -14.123  -7.362 -16.087  1.00 83.42           C  
ATOM   1793  N   TYR A 219     -14.483  -6.504  -8.972  1.00 83.91           N  
ATOM   1794  CA  TYR A 219     -15.448  -6.846  -7.933  1.00 83.91           C  
ATOM   1795  C   TYR A 219     -15.446  -5.802  -6.822  1.00 83.91           C  
ATOM   1796  CB  TYR A 219     -15.144  -8.229  -7.351  1.00 83.91           C  
ATOM   1797  O   TYR A 219     -16.359  -5.767  -5.994  1.00 83.91           O  
ATOM   1798  CG  TYR A 219     -13.797  -8.321  -6.676  1.00 83.91           C  
ATOM   1799  CD1 TYR A 219     -12.660  -8.688  -7.394  1.00 83.91           C  
ATOM   1800  CD2 TYR A 219     -13.658  -8.042  -5.321  1.00 83.91           C  
ATOM   1801  CE1 TYR A 219     -11.417  -8.775  -6.776  1.00 83.91           C  
ATOM   1802  CE2 TYR A 219     -12.419  -8.126  -4.693  1.00 83.91           C  
ATOM   1803  OH  TYR A 219     -10.079  -8.578  -4.811  1.00 83.91           O  
ATOM   1804  CZ  TYR A 219     -11.307  -8.493  -5.427  1.00 83.91           C  
ATOM   1805  N   LEU A 220     -14.436  -5.009  -6.733  1.00 85.04           N  
ATOM   1806  CA  LEU A 220     -14.343  -3.960  -5.724  1.00 85.04           C  
ATOM   1807  C   LEU A 220     -15.175  -2.746  -6.122  1.00 85.04           C  
ATOM   1808  CB  LEU A 220     -12.884  -3.546  -5.513  1.00 85.04           C  
ATOM   1809  O   LEU A 220     -15.111  -2.293  -7.267  1.00 85.04           O  
ATOM   1810  CG  LEU A 220     -11.944  -4.625  -4.973  1.00 85.04           C  
ATOM   1811  CD1 LEU A 220     -10.496  -4.152  -5.047  1.00 85.04           C  
ATOM   1812  CD2 LEU A 220     -12.319  -4.993  -3.541  1.00 85.04           C  
ATOM   1813  N   PRO A 221     -16.004  -2.227  -5.271  1.00 79.83           N  
ATOM   1814  CA  PRO A 221     -16.896  -1.112  -5.599  1.00 79.83           C  
ATOM   1815  C   PRO A 221     -16.139   0.176  -5.913  1.00 79.83           C  
ATOM   1816  CB  PRO A 221     -17.742  -0.954  -4.333  1.00 79.83           C  
ATOM   1817  O   PRO A 221     -16.725   1.128  -6.435  1.00 79.83           O  
ATOM   1818  CG  PRO A 221     -16.925  -1.577  -3.247  1.00 79.83           C  
ATOM   1819  CD  PRO A 221     -16.015  -2.601  -3.863  1.00 79.83           C  
ATOM   1820  N   TYR A 222     -14.885   0.198  -5.589  1.00 76.69           N  
ATOM   1821  CA  TYR A 222     -14.112   1.428  -5.716  1.00 76.69           C  
ATOM   1822  C   TYR A 222     -13.349   1.458  -7.036  1.00 76.69           C  
ATOM   1823  CB  TYR A 222     -13.135   1.572  -4.545  1.00 76.69           C  
ATOM   1824  O   TYR A 222     -12.674   2.442  -7.347  1.00 76.69           O  
ATOM   1825  CG  TYR A 222     -13.643   0.979  -3.254  1.00 76.69           C  
ATOM   1826  CD1 TYR A 222     -14.670   1.592  -2.539  1.00 76.69           C  
ATOM   1827  CD2 TYR A 222     -13.098  -0.195  -2.746  1.00 76.69           C  
ATOM   1828  CE1 TYR A 222     -15.140   1.050  -1.348  1.00 76.69           C  
ATOM   1829  CE2 TYR A 222     -13.561  -0.747  -1.555  1.00 76.69           C  
ATOM   1830  OH  TYR A 222     -15.043  -0.660   0.314  1.00 76.69           O  
ATOM   1831  CZ  TYR A 222     -14.581  -0.118  -0.865  1.00 76.69           C  
ATOM   1832  N   PHE A 223     -13.625   0.345  -7.758  1.00 69.26           N  
ATOM   1833  CA  PHE A 223     -12.933   0.257  -9.038  1.00 69.26           C  
ATOM   1834  C   PHE A 223     -13.486   1.280 -10.024  1.00 69.26           C  
ATOM   1835  CB  PHE A 223     -13.055  -1.154  -9.622  1.00 69.26           C  
ATOM   1836  O   PHE A 223     -14.700   1.368 -10.218  1.00 69.26           O  
ATOM   1837  CG  PHE A 223     -12.247  -1.365 -10.874  1.00 69.26           C  
ATOM   1838  CD1 PHE A 223     -12.850  -1.310 -12.124  1.00 69.26           C  
ATOM   1839  CD2 PHE A 223     -10.884  -1.619 -10.800  1.00 69.26           C  
ATOM   1840  CE1 PHE A 223     -12.105  -1.505 -13.285  1.00 69.26           C  
ATOM   1841  CE2 PHE A 223     -10.132  -1.814 -11.955  1.00 69.26           C  
ATOM   1842  CZ  PHE A 223     -10.745  -1.758 -13.197  1.00 69.26           C  
ATOM   1843  N   GLU A 224     -12.708   2.288 -10.446  1.00 60.81           N  
ATOM   1844  CA  GLU A 224     -13.077   3.147 -11.567  1.00 60.81           C  
ATOM   1845  C   GLU A 224     -12.543   2.593 -12.885  1.00 60.81           C  
ATOM   1846  CB  GLU A 224     -12.561   4.571 -11.348  1.00 60.81           C  
ATOM   1847  O   GLU A 224     -11.403   2.128 -12.953  1.00 60.81           O  
ATOM   1848  CG  GLU A 224     -13.252   5.307 -10.210  1.00 60.81           C  
ATOM   1849  CD  GLU A 224     -12.771   6.739 -10.041  1.00 60.81           C  
ATOM   1850  OE1 GLU A 224     -13.293   7.455  -9.157  1.00 60.81           O  
ATOM   1851  OE2 GLU A 224     -11.865   7.150 -10.801  1.00 60.81           O  
ATOM   1852  N   VAL A 225     -13.552   2.249 -13.904  1.00 49.13           N  
ATOM   1853  CA  VAL A 225     -13.233   1.956 -15.297  1.00 49.13           C  
ATOM   1854  C   VAL A 225     -12.325   3.047 -15.861  1.00 49.13           C  
ATOM   1855  CB  VAL A 225     -14.510   1.828 -16.157  1.00 49.13           C  
ATOM   1856  O   VAL A 225     -12.619   4.237 -15.729  1.00 49.13           O  
ATOM   1857  CG1 VAL A 225     -14.154   1.511 -17.609  1.00 49.13           C  
ATOM   1858  CG2 VAL A 225     -15.433   0.755 -15.584  1.00 49.13           C  
ATOM   1859  N   GLY A 226     -10.953   2.791 -16.075  1.00 47.68           N  
ATOM   1860  CA  GLY A 226      -9.926   3.708 -16.545  1.00 47.68           C  
ATOM   1861  C   GLY A 226      -8.915   4.071 -15.473  1.00 47.68           C  
ATOM   1862  O   GLY A 226      -8.008   4.871 -15.714  1.00 47.68           O  
ATOM   1863  N   SER A 227      -9.301   3.644 -14.232  1.00 45.71           N  
ATOM   1864  CA  SER A 227      -8.265   3.866 -13.228  1.00 45.71           C  
ATOM   1865  C   SER A 227      -7.091   2.913 -13.426  1.00 45.71           C  
ATOM   1866  CB  SER A 227      -8.838   3.696 -11.820  1.00 45.71           C  
ATOM   1867  O   SER A 227      -7.284   1.709 -13.602  1.00 45.71           O  
ATOM   1868  OG  SER A 227      -8.925   2.325 -11.474  1.00 45.71           O  
ATOM   1869  N   GLU A 228      -6.546   2.856 -14.683  1.00 44.95           N  
ATOM   1870  CA  GLU A 228      -5.159   2.479 -14.933  1.00 44.95           C  
ATOM   1871  C   GLU A 228      -4.392   2.296 -13.627  1.00 44.95           C  
ATOM   1872  CB  GLU A 228      -4.466   3.527 -15.808  1.00 44.95           C  
ATOM   1873  O   GLU A 228      -3.177   2.089 -13.638  1.00 44.95           O  
ATOM   1874  CG  GLU A 228      -4.944   3.537 -17.252  1.00 44.95           C  
ATOM   1875  CD  GLU A 228      -4.175   4.509 -18.133  1.00 44.95           C  
ATOM   1876  OE1 GLU A 228      -4.402   4.522 -19.364  1.00 44.95           O  
ATOM   1877  OE2 GLU A 228      -3.338   5.262 -17.587  1.00 44.95           O  
ATOM   1878  N   LEU A 229      -5.014   1.876 -12.464  1.00 52.71           N  
ATOM   1879  CA  LEU A 229      -4.381   1.756 -11.155  1.00 52.71           C  
ATOM   1880  C   LEU A 229      -4.017   0.305 -10.857  1.00 52.71           C  
ATOM   1881  CB  LEU A 229      -5.306   2.297 -10.061  1.00 52.71           C  
ATOM   1882  O   LEU A 229      -4.183  -0.162  -9.728  1.00 52.71           O  
ATOM   1883  CG  LEU A 229      -5.530   3.810 -10.049  1.00 52.71           C  
ATOM   1884  CD1 LEU A 229      -6.775   4.155  -9.240  1.00 52.71           C  
ATOM   1885  CD2 LEU A 229      -4.306   4.527  -9.489  1.00 52.71           C  
ATOM   1886  N   ARG A 230      -3.772  -0.422 -11.974  1.00 56.98           N  
ATOM   1887  CA  ARG A 230      -3.457  -1.831 -11.762  1.00 56.98           C  
ATOM   1888  C   ARG A 230      -1.965  -2.028 -11.515  1.00 56.98           C  
ATOM   1889  CB  ARG A 230      -3.905  -2.669 -12.962  1.00 56.98           C  
ATOM   1890  O   ARG A 230      -1.138  -1.638 -12.342  1.00 56.98           O  
ATOM   1891  CG  ARG A 230      -5.411  -2.860 -13.052  1.00 56.98           C  
ATOM   1892  CD  ARG A 230      -5.797  -3.750 -14.225  1.00 56.98           C  
ATOM   1893  NE  ARG A 230      -7.244  -3.796 -14.413  1.00 56.98           N  
ATOM   1894  NH1 ARG A 230      -7.173  -5.256 -16.202  1.00 56.98           N  
ATOM   1895  NH2 ARG A 230      -9.187  -4.480 -15.430  1.00 56.98           N  
ATOM   1896  CZ  ARG A 230      -7.865  -4.510 -15.348  1.00 56.98           C  
ATOM   1897  N   VAL A 231      -1.639  -2.164 -10.207  1.00 64.85           N  
ATOM   1898  CA  VAL A 231      -0.278  -2.619  -9.945  1.00 64.85           C  
ATOM   1899  C   VAL A 231      -0.266  -4.134  -9.758  1.00 64.85           C  
ATOM   1900  CB  VAL A 231       0.325  -1.923  -8.704  1.00 64.85           C  
ATOM   1901  O   VAL A 231      -0.993  -4.668  -8.917  1.00 64.85           O  
ATOM   1902  CG1 VAL A 231       1.752  -2.407  -8.453  1.00 64.85           C  
ATOM   1903  CG2 VAL A 231       0.294  -0.406  -8.876  1.00 64.85           C  
ATOM   1904  N   ILE A 232       0.343  -4.801 -10.683  1.00 68.64           N  
ATOM   1905  CA  ILE A 232       0.446  -6.254 -10.601  1.00 68.64           C  
ATOM   1906  C   ILE A 232       1.728  -6.640  -9.868  1.00 68.64           C  
ATOM   1907  CB  ILE A 232       0.414  -6.902 -12.004  1.00 68.64           C  
ATOM   1908  O   ILE A 232       2.824  -6.238 -10.266  1.00 68.64           O  
ATOM   1909  CG1 ILE A 232      -0.874  -6.517 -12.741  1.00 68.64           C  
ATOM   1910  CG2 ILE A 232       0.549  -8.424 -11.898  1.00 68.64           C  
ATOM   1911  CD1 ILE A 232      -0.906  -6.954 -14.199  1.00 68.64           C  
ATOM   1912  N   LEU A 233       1.523  -7.352  -8.780  1.00 65.41           N  
ATOM   1913  CA  LEU A 233       2.666  -7.971  -8.118  1.00 65.41           C  
ATOM   1914  C   LEU A 233       2.579  -9.492  -8.191  1.00 65.41           C  
ATOM   1915  CB  LEU A 233       2.746  -7.522  -6.656  1.00 65.41           C  
ATOM   1916  O   LEU A 233       1.635 -10.089  -7.667  1.00 65.41           O  
ATOM   1917  CG  LEU A 233       3.006  -6.034  -6.418  1.00 65.41           C  
ATOM   1918  CD1 LEU A 233       2.873  -5.704  -4.935  1.00 65.41           C  
ATOM   1919  CD2 LEU A 233       4.386  -5.642  -6.936  1.00 65.41           C  
ATOM   1920  N   LYS A 234       3.118 -10.094  -9.235  1.00 69.61           N  
ATOM   1921  CA  LYS A 234       2.999 -11.538  -9.421  1.00 69.61           C  
ATOM   1922  C   LYS A 234       4.009 -12.288  -8.558  1.00 69.61           C  
ATOM   1923  CB  LYS A 234       3.190 -11.907 -10.893  1.00 69.61           C  
ATOM   1924  O   LYS A 234       5.183 -11.916  -8.502  1.00 69.61           O  
ATOM   1925  CG  LYS A 234       1.967 -11.646 -11.760  1.00 69.61           C  
ATOM   1926  CD  LYS A 234       2.154 -12.196 -13.169  1.00 69.61           C  
ATOM   1927  CE  LYS A 234       0.959 -11.876 -14.057  1.00 69.61           C  
ATOM   1928  NZ  LYS A 234       1.129 -12.430 -15.434  1.00 69.61           N  
ATOM   1929  N   GLU A 235       3.510 -13.281  -7.733  1.00 65.84           N  
ATOM   1930  CA  GLU A 235       4.419 -14.161  -7.005  1.00 65.84           C  
ATOM   1931  C   GLU A 235       5.130 -15.125  -7.951  1.00 65.84           C  
ATOM   1932  CB  GLU A 235       3.663 -14.943  -5.928  1.00 65.84           C  
ATOM   1933  O   GLU A 235       4.590 -15.486  -8.999  1.00 65.84           O  
ATOM   1934  CG  GLU A 235       4.563 -15.536  -4.853  1.00 65.84           C  
ATOM   1935  CD  GLU A 235       3.794 -16.075  -3.657  1.00 65.84           C  
ATOM   1936  OE1 GLU A 235       4.426 -16.409  -2.629  1.00 65.84           O  
ATOM   1937  OE2 GLU A 235       2.549 -16.164  -3.749  1.00 65.84           O  
ATOM   1938  N   ASP A 236       6.371 -15.469  -7.483  1.00 68.16           N  
ATOM   1939  CA  ASP A 236       7.067 -16.549  -8.175  1.00 68.16           C  
ATOM   1940  C   ASP A 236       6.320 -17.871  -8.022  1.00 68.16           C  
ATOM   1941  CB  ASP A 236       8.497 -16.689  -7.649  1.00 68.16           C  
ATOM   1942  O   ASP A 236       5.889 -18.223  -6.922  1.00 68.16           O  
ATOM   1943  CG  ASP A 236       9.435 -15.623  -8.189  1.00 68.16           C  
ATOM   1944  OD1 ASP A 236       9.068 -14.920  -9.156  1.00 68.16           O  
ATOM   1945  OD2 ASP A 236      10.552 -15.486  -7.644  1.00 68.16           O  
ATOM   1946  N   GLU A 237       5.961 -18.451  -9.162  1.00 69.19           N  
ATOM   1947  CA  GLU A 237       5.423 -19.804  -9.068  1.00 69.19           C  
ATOM   1948  C   GLU A 237       6.536 -20.828  -8.863  1.00 69.19           C  
ATOM   1949  CB  GLU A 237       4.615 -20.150 -10.322  1.00 69.19           C  
ATOM   1950  O   GLU A 237       7.638 -20.669  -9.392  1.00 69.19           O  
ATOM   1951  CG  GLU A 237       3.360 -19.308 -10.497  1.00 69.19           C  
ATOM   1952  CD  GLU A 237       2.463 -19.794 -11.625  1.00 69.19           C  
ATOM   1953  OE1 GLU A 237       1.403 -19.173 -11.868  1.00 69.19           O  
ATOM   1954  OE2 GLU A 237       2.823 -20.804 -12.270  1.00 69.19           O  
ATOM   1955  N   ALA A 238       6.331 -21.679  -7.840  1.00 72.09           N  
ATOM   1956  CA  ALA A 238       7.325 -22.678  -7.455  1.00 72.09           C  
ATOM   1957  C   ALA A 238       7.849 -23.429  -8.676  1.00 72.09           C  
ATOM   1958  CB  ALA A 238       6.732 -23.658  -6.446  1.00 72.09           C  
ATOM   1959  O   ALA A 238       9.033 -23.767  -8.744  1.00 72.09           O  
ATOM   1960  N   ASN A 239       7.085 -23.460  -9.774  1.00 76.25           N  
ATOM   1961  CA  ASN A 239       7.485 -24.254 -10.931  1.00 76.25           C  
ATOM   1962  C   ASN A 239       8.041 -23.376 -12.048  1.00 76.25           C  
ATOM   1963  CB  ASN A 239       6.307 -25.085 -11.444  1.00 76.25           C  
ATOM   1964  O   ASN A 239       8.247 -23.847 -13.169  1.00 76.25           O  
ATOM   1965  CG  ASN A 239       5.782 -26.057 -10.406  1.00 76.25           C  
ATOM   1966  ND2 ASN A 239       4.511 -26.423 -10.525  1.00 76.25           N  
ATOM   1967  OD1 ASN A 239       6.512 -26.476  -9.504  1.00 76.25           O  
ATOM   1968  N   TYR A 240       8.251 -22.174 -11.738  1.00 79.85           N  
ATOM   1969  CA  TYR A 240       8.713 -21.293 -12.805  1.00 79.85           C  
ATOM   1970  C   TYR A 240      10.132 -21.649 -13.231  1.00 79.85           C  
ATOM   1971  CB  TYR A 240       8.654 -19.830 -12.356  1.00 79.85           C  
ATOM   1972  O   TYR A 240      10.967 -22.005 -12.396  1.00 79.85           O  
ATOM   1973  CG  TYR A 240       7.286 -19.207 -12.492  1.00 79.85           C  
ATOM   1974  CD1 TYR A 240       6.181 -19.978 -12.849  1.00 79.85           C  
ATOM   1975  CD2 TYR A 240       7.095 -17.848 -12.266  1.00 79.85           C  
ATOM   1976  CE1 TYR A 240       4.918 -19.408 -12.977  1.00 79.85           C  
ATOM   1977  CE2 TYR A 240       5.837 -17.268 -12.392  1.00 79.85           C  
ATOM   1978  OH  TYR A 240       3.509 -17.486 -12.872  1.00 79.85           O  
ATOM   1979  CZ  TYR A 240       4.757 -18.055 -12.746  1.00 79.85           C  
ATOM   1980  N   THR A 241      10.294 -21.662 -14.545  1.00 81.73           N  
ATOM   1981  CA  THR A 241      11.659 -21.682 -15.059  1.00 81.73           C  
ATOM   1982  C   THR A 241      12.417 -20.428 -14.632  1.00 81.73           C  
ATOM   1983  CB  THR A 241      11.675 -21.796 -16.595  1.00 81.73           C  
ATOM   1984  O   THR A 241      11.814 -19.465 -14.154  1.00 81.73           O  
ATOM   1985  CG2 THR A 241      10.968 -23.065 -17.060  1.00 81.73           C  
ATOM   1986  OG1 THR A 241      11.012 -20.659 -17.160  1.00 81.73           O  
ATOM   1987  N   SER A 242      13.743 -20.443 -14.643  1.00 78.47           N  
ATOM   1988  CA  SER A 242      14.552 -19.286 -14.273  1.00 78.47           C  
ATOM   1989  C   SER A 242      14.146 -18.051 -15.070  1.00 78.47           C  
ATOM   1990  CB  SER A 242      16.037 -19.578 -14.492  1.00 78.47           C  
ATOM   1991  O   SER A 242      14.076 -16.948 -14.522  1.00 78.47           O  
ATOM   1992  OG  SER A 242      16.470 -20.637 -13.655  1.00 78.47           O  
ATOM   1993  N   THR A 243      13.888 -18.149 -16.398  1.00 80.22           N  
ATOM   1994  CA  THR A 243      13.472 -17.046 -17.257  1.00 80.22           C  
ATOM   1995  C   THR A 243      12.148 -16.457 -16.778  1.00 80.22           C  
ATOM   1996  CB  THR A 243      13.336 -17.499 -18.722  1.00 80.22           C  
ATOM   1997  O   THR A 243      11.993 -15.235 -16.716  1.00 80.22           O  
ATOM   1998  CG2 THR A 243      12.997 -16.323 -19.633  1.00 80.22           C  
ATOM   1999  OG1 THR A 243      14.572 -18.082 -19.153  1.00 80.22           O  
ATOM   2000  N   LEU A 244      11.243 -17.309 -16.401  1.00 84.94           N  
ATOM   2001  CA  LEU A 244       9.939 -16.866 -15.920  1.00 84.94           C  
ATOM   2002  C   LEU A 244      10.062 -16.184 -14.562  1.00 84.94           C  
ATOM   2003  CB  LEU A 244       8.972 -18.049 -15.825  1.00 84.94           C  
ATOM   2004  O   LEU A 244       9.335 -15.232 -14.272  1.00 84.94           O  
ATOM   2005  CG  LEU A 244       8.451 -18.607 -17.150  1.00 84.94           C  
ATOM   2006  CD1 LEU A 244       7.658 -19.888 -16.911  1.00 84.94           C  
ATOM   2007  CD2 LEU A 244       7.595 -17.569 -17.868  1.00 84.94           C  
ATOM   2008  N   ARG A 245      10.992 -16.647 -13.795  1.00 86.43           N  
ATOM   2009  CA  ARG A 245      11.235 -16.034 -12.493  1.00 86.43           C  
ATOM   2010  C   ARG A 245      11.759 -14.610 -12.647  1.00 86.43           C  
ATOM   2011  CB  ARG A 245      12.225 -16.872 -11.681  1.00 86.43           C  
ATOM   2012  O   ARG A 245      11.352 -13.710 -11.911  1.00 86.43           O  
ATOM   2013  CG  ARG A 245      11.645 -18.179 -11.162  1.00 86.43           C  
ATOM   2014  CD  ARG A 245      12.677 -18.983 -10.384  1.00 86.43           C  
ATOM   2015  NE  ARG A 245      13.023 -18.338  -9.120  1.00 86.43           N  
ATOM   2016  NH1 ARG A 245      14.655 -19.868  -8.546  1.00 86.43           N  
ATOM   2017  NH2 ARG A 245      14.187 -18.108  -7.154  1.00 86.43           N  
ATOM   2018  CZ  ARG A 245      13.954 -18.773  -8.277  1.00 86.43           C  
ATOM   2019  N   LEU A 246      12.739 -14.530 -13.536  1.00 87.35           N  
ATOM   2020  CA  LEU A 246      13.295 -13.209 -13.810  1.00 87.35           C  
ATOM   2021  C   LEU A 246      12.212 -12.255 -14.300  1.00 87.35           C  
ATOM   2022  CB  LEU A 246      14.416 -13.304 -14.849  1.00 87.35           C  
ATOM   2023  O   LEU A 246      12.126 -11.115 -13.836  1.00 87.35           O  
ATOM   2024  CG  LEU A 246      15.086 -11.988 -15.245  1.00 87.35           C  
ATOM   2025  CD1 LEU A 246      15.683 -11.306 -14.018  1.00 87.35           C  
ATOM   2026  CD2 LEU A 246      16.158 -12.230 -16.302  1.00 87.35           C  
ATOM   2027  N   SER A 247      11.432 -12.644 -15.255  1.00 86.60           N  
ATOM   2028  CA  SER A 247      10.341 -11.830 -15.781  1.00 86.60           C  
ATOM   2029  C   SER A 247       9.360 -11.442 -14.680  1.00 86.60           C  
ATOM   2030  CB  SER A 247       9.604 -12.575 -16.894  1.00 86.60           C  
ATOM   2031  O   SER A 247       8.918 -10.294 -14.611  1.00 86.60           O  
ATOM   2032  OG  SER A 247       8.565 -11.776 -17.432  1.00 86.60           O  
ATOM   2033  N   SER A 248       8.998 -12.415 -13.924  1.00 86.10           N  
ATOM   2034  CA  SER A 248       8.090 -12.169 -12.808  1.00 86.10           C  
ATOM   2035  C   SER A 248       8.668 -11.142 -11.841  1.00 86.10           C  
ATOM   2036  CB  SER A 248       7.792 -13.471 -12.064  1.00 86.10           C  
ATOM   2037  O   SER A 248       7.953 -10.258 -11.365  1.00 86.10           O  
ATOM   2038  OG  SER A 248       6.920 -13.237 -10.971  1.00 86.10           O  
ATOM   2039  N   LEU A 249       9.941 -11.303 -11.518  1.00 90.00           N  
ATOM   2040  CA  LEU A 249      10.639 -10.364 -10.647  1.00 90.00           C  
ATOM   2041  C   LEU A 249      10.601  -8.954 -11.226  1.00 90.00           C  
ATOM   2042  CB  LEU A 249      12.091 -10.804 -10.440  1.00 90.00           C  
ATOM   2043  O   LEU A 249      10.310  -7.992 -10.510  1.00 90.00           O  
ATOM   2044  CG  LEU A 249      12.929  -9.948  -9.489  1.00 90.00           C  
ATOM   2045  CD1 LEU A 249      12.316  -9.951  -8.092  1.00 90.00           C  
ATOM   2046  CD2 LEU A 249      14.369 -10.448  -9.447  1.00 90.00           C  
ATOM   2047  N   GLN A 250      10.885  -8.768 -12.477  1.00 90.70           N  
ATOM   2048  CA  GLN A 250      10.872  -7.472 -13.147  1.00 90.70           C  
ATOM   2049  C   GLN A 250       9.477  -6.853 -13.120  1.00 90.70           C  
ATOM   2050  CB  GLN A 250      11.357  -7.609 -14.591  1.00 90.70           C  
ATOM   2051  O   GLN A 250       9.332  -5.645 -12.921  1.00 90.70           O  
ATOM   2052  CG  GLN A 250      12.837  -7.948 -14.713  1.00 90.70           C  
ATOM   2053  CD  GLN A 250      13.287  -8.102 -16.154  1.00 90.70           C  
ATOM   2054  NE2 GLN A 250      14.596  -8.200 -16.358  1.00 90.70           N  
ATOM   2055  OE1 GLN A 250      12.465  -8.134 -17.075  1.00 90.70           O  
ATOM   2056  N   ILE A 251       8.481  -7.646 -13.352  1.00 88.31           N  
ATOM   2057  CA  ILE A 251       7.097  -7.184 -13.315  1.00 88.31           C  
ATOM   2058  C   ILE A 251       6.772  -6.641 -11.926  1.00 88.31           C  
ATOM   2059  CB  ILE A 251       6.114  -8.315 -13.692  1.00 88.31           C  
ATOM   2060  O   ILE A 251       6.147  -5.586 -11.796  1.00 88.31           O  
ATOM   2061  CG1 ILE A 251       6.231  -8.649 -15.184  1.00 88.31           C  
ATOM   2062  CG2 ILE A 251       4.678  -7.926 -13.329  1.00 88.31           C  
ATOM   2063  CD1 ILE A 251       5.494  -9.916 -15.595  1.00 88.31           C  
ATOM   2064  N   ARG A 252       7.238  -7.332 -10.898  1.00 89.66           N  
ATOM   2065  CA  ARG A 252       7.012  -6.892  -9.526  1.00 89.66           C  
ATOM   2066  C   ARG A 252       7.702  -5.558  -9.258  1.00 89.66           C  
ATOM   2067  CB  ARG A 252       7.508  -7.946  -8.534  1.00 89.66           C  
ATOM   2068  O   ARG A 252       7.104  -4.650  -8.676  1.00 89.66           O  
ATOM   2069  CG  ARG A 252       6.605  -9.165  -8.428  1.00 89.66           C  
ATOM   2070  CD  ARG A 252       6.959 -10.026  -7.224  1.00 89.66           C  
ATOM   2071  NE  ARG A 252       8.307 -10.577  -7.331  1.00 89.66           N  
ATOM   2072  NH1 ARG A 252       7.622 -12.781  -7.423  1.00 89.66           N  
ATOM   2073  NH2 ARG A 252       9.853 -12.265  -7.517  1.00 89.66           N  
ATOM   2074  CZ  ARG A 252       8.591 -11.873  -7.424  1.00 89.66           C  
ATOM   2075  N   HIS A 253       8.939  -5.513  -9.684  1.00 92.94           N  
ATOM   2076  CA  HIS A 253       9.695  -4.281  -9.488  1.00 92.94           C  
ATOM   2077  C   HIS A 253       9.026  -3.106 -10.195  1.00 92.94           C  
ATOM   2078  CB  HIS A 253      11.130  -4.448  -9.990  1.00 92.94           C  
ATOM   2079  O   HIS A 253       8.852  -2.038  -9.603  1.00 92.94           O  
ATOM   2080  CG  HIS A 253      11.945  -5.400  -9.173  1.00 92.94           C  
ATOM   2081  CD2 HIS A 253      11.670  -6.030  -8.007  1.00 92.94           C  
ATOM   2082  ND1 HIS A 253      13.213  -5.797  -9.538  1.00 92.94           N  
ATOM   2083  CE1 HIS A 253      13.684  -6.634  -8.629  1.00 92.94           C  
ATOM   2084  NE2 HIS A 253      12.767  -6.793  -7.689  1.00 92.94           N  
ATOM   2085  N   LYS A 254       8.655  -3.313 -11.413  1.00 90.67           N  
ATOM   2086  CA  LYS A 254       7.998  -2.263 -12.186  1.00 90.67           C  
ATOM   2087  C   LYS A 254       6.661  -1.875 -11.560  1.00 90.67           C  
ATOM   2088  CB  LYS A 254       7.789  -2.711 -13.633  1.00 90.67           C  
ATOM   2089  O   LYS A 254       6.295  -0.698 -11.544  1.00 90.67           O  
ATOM   2090  CG  LYS A 254       9.069  -2.773 -14.453  1.00 90.67           C  
ATOM   2091  CD  LYS A 254       8.791  -3.188 -15.892  1.00 90.67           C  
ATOM   2092  CE  LYS A 254      10.074  -3.271 -16.708  1.00 90.67           C  
ATOM   2093  NZ  LYS A 254       9.814  -3.737 -18.103  1.00 90.67           N  
ATOM   2094  N   GLY A 255       5.978  -2.886 -11.081  1.00 89.47           N  
ATOM   2095  CA  GLY A 255       4.746  -2.625 -10.353  1.00 89.47           C  
ATOM   2096  C   GLY A 255       4.949  -1.751  -9.130  1.00 89.47           C  
ATOM   2097  O   GLY A 255       4.149  -0.851  -8.864  1.00 89.47           O  
ATOM   2098  N   PHE A 256       6.023  -1.992  -8.456  1.00 92.22           N  
ATOM   2099  CA  PHE A 256       6.321  -1.193  -7.273  1.00 92.22           C  
ATOM   2100  C   PHE A 256       6.600   0.256  -7.654  1.00 92.22           C  
ATOM   2101  CB  PHE A 256       7.518  -1.777  -6.516  1.00 92.22           C  
ATOM   2102  O   PHE A 256       6.129   1.180  -6.989  1.00 92.22           O  
ATOM   2103  CG  PHE A 256       7.849  -1.042  -5.245  1.00 92.22           C  
ATOM   2104  CD1 PHE A 256       9.034  -0.326  -5.127  1.00 92.22           C  
ATOM   2105  CD2 PHE A 256       6.974  -1.068  -4.166  1.00 92.22           C  
ATOM   2106  CE1 PHE A 256       9.343   0.354  -3.952  1.00 92.22           C  
ATOM   2107  CE2 PHE A 256       7.276  -0.390  -2.989  1.00 92.22           C  
ATOM   2108  CZ  PHE A 256       8.462   0.320  -2.883  1.00 92.22           C  
ATOM   2109  N   PHE A 257       7.391   0.513  -8.721  1.00 92.30           N  
ATOM   2110  CA  PHE A 257       7.646   1.871  -9.186  1.00 92.30           C  
ATOM   2111  C   PHE A 257       6.343   2.574  -9.545  1.00 92.30           C  
ATOM   2112  CB  PHE A 257       8.586   1.859 -10.395  1.00 92.30           C  
ATOM   2113  O   PHE A 257       6.151   3.746  -9.213  1.00 92.30           O  
ATOM   2114  CG  PHE A 257      10.021   1.567 -10.046  1.00 92.30           C  
ATOM   2115  CD1 PHE A 257      10.716   2.384  -9.163  1.00 92.30           C  
ATOM   2116  CD2 PHE A 257      10.674   0.474 -10.601  1.00 92.30           C  
ATOM   2117  CE1 PHE A 257      12.044   2.116  -8.838  1.00 92.30           C  
ATOM   2118  CE2 PHE A 257      12.001   0.200 -10.281  1.00 92.30           C  
ATOM   2119  CZ  PHE A 257      12.684   1.022  -9.400  1.00 92.30           C  
ATOM   2120  N   LYS A 258       5.537   1.864 -10.205  1.00 89.90           N  
ATOM   2121  CA  LYS A 258       4.244   2.425 -10.585  1.00 89.90           C  
ATOM   2122  C   LYS A 258       3.429   2.813  -9.354  1.00 89.90           C  
ATOM   2123  CB  LYS A 258       3.458   1.431 -11.441  1.00 89.90           C  
ATOM   2124  O   LYS A 258       2.769   3.855  -9.343  1.00 89.90           O  
ATOM   2125  CG  LYS A 258       2.210   2.019 -12.084  1.00 89.90           C  
ATOM   2126  CD  LYS A 258       1.590   1.054 -13.086  1.00 89.90           C  
ATOM   2127  CE  LYS A 258       0.333   1.635 -13.720  1.00 89.90           C  
ATOM   2128  NZ  LYS A 258      -0.275   0.695 -14.709  1.00 89.90           N  
ATOM   2129  N   LEU A 259       3.494   1.921  -8.350  1.00 90.86           N  
ATOM   2130  CA  LEU A 259       2.810   2.212  -7.095  1.00 90.86           C  
ATOM   2131  C   LEU A 259       3.363   3.482  -6.456  1.00 90.86           C  
ATOM   2132  CB  LEU A 259       2.947   1.037  -6.125  1.00 90.86           C  
ATOM   2133  O   LEU A 259       2.600   4.357  -6.041  1.00 90.86           O  
ATOM   2134  CG  LEU A 259       2.381   1.248  -4.719  1.00 90.86           C  
ATOM   2135  CD1 LEU A 259       0.893   1.572  -4.791  1.00 90.86           C  
ATOM   2136  CD2 LEU A 259       2.624   0.016  -3.854  1.00 90.86           C  
ATOM   2137  N   LEU A 260       4.694   3.649  -6.383  1.00 90.92           N  
ATOM   2138  CA  LEU A 260       5.315   4.826  -5.784  1.00 90.92           C  
ATOM   2139  C   LEU A 260       4.901   6.094  -6.523  1.00 90.92           C  
ATOM   2140  CB  LEU A 260       6.840   4.691  -5.793  1.00 90.92           C  
ATOM   2141  O   LEU A 260       4.651   7.128  -5.898  1.00 90.92           O  
ATOM   2142  CG  LEU A 260       7.437   3.677  -4.815  1.00 90.92           C  
ATOM   2143  CD1 LEU A 260       8.954   3.627  -4.963  1.00 90.92           C  
ATOM   2144  CD2 LEU A 260       7.045   4.022  -3.382  1.00 90.92           C  
ATOM   2145  N   GLU A 261       4.912   6.120  -7.785  1.00 88.57           N  
ATOM   2146  CA  GLU A 261       4.532   7.269  -8.601  1.00 88.57           C  
ATOM   2147  C   GLU A 261       3.115   7.733  -8.276  1.00 88.57           C  
ATOM   2148  CB  GLU A 261       4.646   6.932 -10.090  1.00 88.57           C  
ATOM   2149  O   GLU A 261       2.815   8.926  -8.350  1.00 88.57           O  
ATOM   2150  CG  GLU A 261       6.080   6.797 -10.582  1.00 88.57           C  
ATOM   2151  CD  GLU A 261       6.177   6.342 -12.030  1.00 88.57           C  
ATOM   2152  OE1 GLU A 261       7.294   6.347 -12.594  1.00 88.57           O  
ATOM   2153  OE2 GLU A 261       5.126   5.980 -12.605  1.00 88.57           O  
ATOM   2154  N   ARG A 262       2.478   6.901  -7.664  1.00 84.74           N  
ATOM   2155  CA  ARG A 262       1.090   7.243  -7.369  1.00 84.74           C  
ATOM   2156  C   ARG A 262       0.943   7.748  -5.937  1.00 84.74           C  
ATOM   2157  CB  ARG A 262       0.179   6.034  -7.594  1.00 84.74           C  
ATOM   2158  O   ARG A 262       0.029   8.518  -5.636  1.00 84.74           O  
ATOM   2159  CG  ARG A 262       0.120   5.568  -9.040  1.00 84.74           C  
ATOM   2160  CD  ARG A 262      -0.491   6.626  -9.949  1.00 84.74           C  
ATOM   2161  NE  ARG A 262      -0.617   6.149 -11.323  1.00 84.74           N  
ATOM   2162  NH1 ARG A 262      -2.327   7.595 -11.887  1.00 84.74           N  
ATOM   2163  NH2 ARG A 262      -1.516   6.113 -13.436  1.00 84.74           N  
ATOM   2164  CZ  ARG A 262      -1.486   6.620 -12.212  1.00 84.74           C  
ATOM   2165  N   LEU A 263       1.701   7.100  -5.208  1.00 87.41           N  
ATOM   2166  CA  LEU A 263       1.645   7.434  -3.789  1.00 87.41           C  
ATOM   2167  C   LEU A 263       2.238   8.815  -3.531  1.00 87.41           C  
ATOM   2168  CB  LEU A 263       2.389   6.383  -2.961  1.00 87.41           C  
ATOM   2169  O   LEU A 263       1.782   9.534  -2.639  1.00 87.41           O  
ATOM   2170  CG  LEU A 263       1.719   5.014  -2.842  1.00 87.41           C  
ATOM   2171  CD1 LEU A 263       2.637   4.035  -2.118  1.00 87.41           C  
ATOM   2172  CD2 LEU A 263       0.381   5.134  -2.120  1.00 87.41           C  
ATOM   2173  N   LEU A 264       3.106   9.203  -4.383  1.00 84.15           N  
ATOM   2174  CA  LEU A 264       3.905  10.381  -4.061  1.00 84.15           C  
ATOM   2175  C   LEU A 264       3.406  11.601  -4.827  1.00 84.15           C  
ATOM   2176  CB  LEU A 264       5.381  10.131  -4.380  1.00 84.15           C  
ATOM   2177  O   LEU A 264       2.673  11.466  -5.809  1.00 84.15           O  
ATOM   2178  CG  LEU A 264       6.045   8.964  -3.649  1.00 84.15           C  
ATOM   2179  CD1 LEU A 264       7.465   8.754  -4.165  1.00 84.15           C  
ATOM   2180  CD2 LEU A 264       6.049   9.208  -2.144  1.00 84.15           C  
ATOM   2181  N   THR A 265       3.681  12.755  -4.369  1.00 75.71           N  
ATOM   2182  CA  THR A 265       3.331  14.028  -4.989  1.00 75.71           C  
ATOM   2183  C   THR A 265       4.050  14.194  -6.325  1.00 75.71           C  
ATOM   2184  CB  THR A 265       3.675  15.212  -4.067  1.00 75.71           C  
ATOM   2185  O   THR A 265       4.943  13.412  -6.657  1.00 75.71           O  
ATOM   2186  CG2 THR A 265       2.939  15.104  -2.735  1.00 75.71           C  
ATOM   2187  OG1 THR A 265       5.086  15.225  -3.821  1.00 75.71           O  
ATOM   2188  N   SER A 266       3.673  15.248  -7.138  1.00 73.27           N  
ATOM   2189  CA  SER A 266       4.195  15.460  -8.485  1.00 73.27           C  
ATOM   2190  C   SER A 266       5.711  15.623  -8.471  1.00 73.27           C  
ATOM   2191  CB  SER A 266       3.548  16.690  -9.123  1.00 73.27           C  
ATOM   2192  O   SER A 266       6.407  15.081  -9.333  1.00 73.27           O  
ATOM   2193  OG  SER A 266       3.841  17.858  -8.375  1.00 73.27           O  
ATOM   2194  N   HIS A 267       6.271  16.292  -7.405  1.00 71.75           N  
ATOM   2195  CA  HIS A 267       7.712  16.512  -7.362  1.00 71.75           C  
ATOM   2196  C   HIS A 267       8.461  15.210  -7.100  1.00 71.75           C  
ATOM   2197  CB  HIS A 267       8.064  17.545  -6.290  1.00 71.75           C  
ATOM   2198  O   HIS A 267       9.477  14.934  -7.742  1.00 71.75           O  
ATOM   2199  CG  HIS A 267       9.523  17.866  -6.223  1.00 71.75           C  
ATOM   2200  CD2 HIS A 267      10.210  18.969  -6.604  1.00 71.75           C  
ATOM   2201  ND1 HIS A 267      10.456  16.988  -5.714  1.00 71.75           N  
ATOM   2202  CE1 HIS A 267      11.656  17.540  -5.784  1.00 71.75           C  
ATOM   2203  NE2 HIS A 267      11.534  18.742  -6.320  1.00 71.75           N  
ATOM   2204  N   ASP A 268       7.979  14.392  -6.298  1.00 78.13           N  
ATOM   2205  CA  ASP A 268       8.598  13.120  -5.937  1.00 78.13           C  
ATOM   2206  C   ASP A 268       8.403  12.083  -7.041  1.00 78.13           C  
ATOM   2207  CB  ASP A 268       8.024  12.599  -4.618  1.00 78.13           C  
ATOM   2208  O   ASP A 268       9.224  11.177  -7.200  1.00 78.13           O  
ATOM   2209  CG  ASP A 268       8.369  13.482  -3.431  1.00 78.13           C  
ATOM   2210  OD1 ASP A 268       9.463  14.087  -3.419  1.00 78.13           O  
ATOM   2211  OD2 ASP A 268       7.542  13.570  -2.499  1.00 78.13           O  
ATOM   2212  N   LYS A 269       7.432  12.352  -7.869  1.00 82.44           N  
ATOM   2213  CA  LYS A 269       7.136  11.446  -8.975  1.00 82.44           C  
ATOM   2214  C   LYS A 269       8.246  11.473 -10.021  1.00 82.44           C  
ATOM   2215  CB  LYS A 269       5.797  11.806  -9.621  1.00 82.44           C  
ATOM   2216  O   LYS A 269       8.602  10.436 -10.584  1.00 82.44           O  
ATOM   2217  CG  LYS A 269       4.583  11.403  -8.798  1.00 82.44           C  
ATOM   2218  CD  LYS A 269       3.284  11.694  -9.538  1.00 82.44           C  
ATOM   2219  CE  LYS A 269       2.067  11.351  -8.689  1.00 82.44           C  
ATOM   2220  NZ  LYS A 269       0.791  11.685  -9.390  1.00 82.44           N  
ATOM   2221  N   ASP A 270       8.803  12.611 -10.216  1.00 84.89           N  
ATOM   2222  CA  ASP A 270       9.881  12.752 -11.190  1.00 84.89           C  
ATOM   2223  C   ASP A 270      11.119  11.969 -10.756  1.00 84.89           C  
ATOM   2224  CB  ASP A 270      10.235  14.227 -11.391  1.00 84.89           C  
ATOM   2225  O   ASP A 270      11.791  11.351 -11.585  1.00 84.89           O  
ATOM   2226  CG  ASP A 270       9.177  14.990 -12.167  1.00 84.89           C  
ATOM   2227  OD1 ASP A 270       8.306  14.354 -12.799  1.00 84.89           O  
ATOM   2228  OD2 ASP A 270       9.215  16.240 -12.149  1.00 84.89           O  
ATOM   2229  N   SER A 271      11.335  12.022  -9.467  1.00 86.78           N  
ATOM   2230  CA  SER A 271      12.473  11.279  -8.936  1.00 86.78           C  
ATOM   2231  C   SER A 271      12.288   9.776  -9.122  1.00 86.78           C  
ATOM   2232  CB  SER A 271      12.676  11.596  -7.454  1.00 86.78           C  
ATOM   2233  O   SER A 271      13.214   9.078  -9.540  1.00 86.78           O  
ATOM   2234  OG  SER A 271      13.014  12.961  -7.274  1.00 86.78           O  
ATOM   2235  N   VAL A 272      11.104   9.355  -8.832  1.00 89.84           N  
ATOM   2236  CA  VAL A 272      10.786   7.940  -8.995  1.00 89.84           C  
ATOM   2237  C   VAL A 272      10.930   7.543 -10.463  1.00 89.84           C  
ATOM   2238  CB  VAL A 272       9.360   7.617  -8.494  1.00 89.84           C  
ATOM   2239  O   VAL A 272      11.482   6.485 -10.775  1.00 89.84           O  
ATOM   2240  CG1 VAL A 272       8.982   6.177  -8.832  1.00 89.84           C  
ATOM   2241  CG2 VAL A 272       9.257   7.861  -6.989  1.00 89.84           C  
ATOM   2242  N   ALA A 273      10.502   8.411 -11.366  1.00 90.97           N  
ATOM   2243  CA  ALA A 273      10.568   8.142 -12.800  1.00 90.97           C  
ATOM   2244  C   ALA A 273      12.015   8.014 -13.268  1.00 90.97           C  
ATOM   2245  CB  ALA A 273       9.854   9.242 -13.581  1.00 90.97           C  
ATOM   2246  O   ALA A 273      12.335   7.151 -14.088  1.00 90.97           O  
ATOM   2247  N   GLN A 274      12.860   8.838 -12.764  1.00 90.93           N  
ATOM   2248  CA  GLN A 274      14.273   8.796 -13.125  1.00 90.93           C  
ATOM   2249  C   GLN A 274      14.921   7.495 -12.661  1.00 90.93           C  
ATOM   2250  CB  GLN A 274      15.015   9.994 -12.532  1.00 90.93           C  
ATOM   2251  O   GLN A 274      15.685   6.876 -13.405  1.00 90.93           O  
ATOM   2252  CG  GLN A 274      14.714  11.312 -13.231  1.00 90.93           C  
ATOM   2253  CD  GLN A 274      15.563  11.527 -14.470  1.00 90.93           C  
ATOM   2254  NE2 GLN A 274      15.428  12.696 -15.086  1.00 90.93           N  
ATOM   2255  OE1 GLN A 274      16.335  10.649 -14.869  1.00 90.93           O  
ATOM   2256  N   LEU A 275      14.620   7.120 -11.472  1.00 92.58           N  
ATOM   2257  CA  LEU A 275      15.197   5.893 -10.935  1.00 92.58           C  
ATOM   2258  C   LEU A 275      14.609   4.668 -11.628  1.00 92.58           C  
ATOM   2259  CB  LEU A 275      14.958   5.804  -9.426  1.00 92.58           C  
ATOM   2260  O   LEU A 275      15.301   3.664 -11.817  1.00 92.58           O  
ATOM   2261  CG  LEU A 275      15.791   6.742  -8.551  1.00 92.58           C  
ATOM   2262  CD1 LEU A 275      15.296   6.701  -7.109  1.00 92.58           C  
ATOM   2263  CD2 LEU A 275      17.268   6.372  -8.626  1.00 92.58           C  
ATOM   2264  N   ARG A 276      13.360   4.779 -11.981  1.00 94.45           N  
ATOM   2265  CA  ARG A 276      12.754   3.713 -12.772  1.00 94.45           C  
ATOM   2266  C   ARG A 276      13.476   3.540 -14.104  1.00 94.45           C  
ATOM   2267  CB  ARG A 276      11.271   4.000 -13.014  1.00 94.45           C  
ATOM   2268  O   ARG A 276      13.737   2.414 -14.533  1.00 94.45           O  
ATOM   2269  CG  ARG A 276      10.549   2.905 -13.784  1.00 94.45           C  
ATOM   2270  CD  ARG A 276       9.060   3.193 -13.912  1.00 94.45           C  
ATOM   2271  NE  ARG A 276       8.808   4.369 -14.741  1.00 94.45           N  
ATOM   2272  NH1 ARG A 276       6.760   3.636 -15.521  1.00 94.45           N  
ATOM   2273  NH2 ARG A 276       7.594   5.659 -16.202  1.00 94.45           N  
ATOM   2274  CZ  ARG A 276       7.721   4.552 -15.486  1.00 94.45           C  
ATOM   2275  N   LYS A 277      13.778   4.625 -14.773  1.00 94.22           N  
ATOM   2276  CA  LYS A 277      14.533   4.585 -16.021  1.00 94.22           C  
ATOM   2277  C   LYS A 277      15.908   3.956 -15.812  1.00 94.22           C  
ATOM   2278  CB  LYS A 277      14.683   5.991 -16.604  1.00 94.22           C  
ATOM   2279  O   LYS A 277      16.379   3.187 -16.653  1.00 94.22           O  
ATOM   2280  CG  LYS A 277      13.403   6.551 -17.207  1.00 94.22           C  
ATOM   2281  CD  LYS A 277      13.623   7.938 -17.796  1.00 94.22           C  
ATOM   2282  CE  LYS A 277      12.325   8.534 -18.325  1.00 94.22           C  
ATOM   2283  NZ  LYS A 277      12.519   9.928 -18.826  1.00 94.22           N  
ATOM   2284  N   CYS A 278      16.509   4.331 -14.710  1.00 94.03           N  
ATOM   2285  CA  CYS A 278      17.791   3.744 -14.336  1.00 94.03           C  
ATOM   2286  C   CYS A 278      17.675   2.232 -14.182  1.00 94.03           C  
ATOM   2287  CB  CYS A 278      18.304   4.360 -13.034  1.00 94.03           C  
ATOM   2288  O   CYS A 278      18.493   1.484 -14.721  1.00 94.03           O  
ATOM   2289  SG  CYS A 278      19.809   3.584 -12.405  1.00 94.03           S  
ATOM   2290  N   TYR A 279      16.681   1.799 -13.504  1.00 96.01           N  
ATOM   2291  CA  TYR A 279      16.415   0.376 -13.326  1.00 96.01           C  
ATOM   2292  C   TYR A 279      16.282  -0.326 -14.672  1.00 96.01           C  
ATOM   2293  CB  TYR A 279      15.143   0.166 -12.499  1.00 96.01           C  
ATOM   2294  O   TYR A 279      16.939  -1.340 -14.918  1.00 96.01           O  
ATOM   2295  CG  TYR A 279      14.704  -1.276 -12.417  1.00 96.01           C  
ATOM   2296  CD1 TYR A 279      13.723  -1.776 -13.271  1.00 96.01           C  
ATOM   2297  CD2 TYR A 279      15.269  -2.141 -11.486  1.00 96.01           C  
ATOM   2298  CE1 TYR A 279      13.314  -3.103 -13.197  1.00 96.01           C  
ATOM   2299  CE2 TYR A 279      14.867  -3.470 -11.403  1.00 96.01           C  
ATOM   2300  OH  TYR A 279      13.490  -5.256 -12.185  1.00 96.01           O  
ATOM   2301  CZ  TYR A 279      13.891  -3.941 -12.262  1.00 96.01           C  
ATOM   2302  N   SER A 280      15.429   0.215 -15.552  1.00 95.68           N  
ATOM   2303  CA  SER A 280      15.171  -0.376 -16.861  1.00 95.68           C  
ATOM   2304  C   SER A 280      16.453  -0.487 -17.680  1.00 95.68           C  
ATOM   2305  CB  SER A 280      14.137   0.450 -17.627  1.00 95.68           C  
ATOM   2306  O   SER A 280      16.688  -1.502 -18.339  1.00 95.68           O  
ATOM   2307  OG  SER A 280      12.882   0.421 -16.969  1.00 95.68           O  
ATOM   2308  N   SER A 281      17.232   0.502 -17.579  1.00 93.07           N  
ATOM   2309  CA  SER A 281      18.490   0.517 -18.317  1.00 93.07           C  
ATOM   2310  C   SER A 281      19.442  -0.561 -17.808  1.00 93.07           C  
ATOM   2311  CB  SER A 281      19.158   1.888 -18.213  1.00 93.07           C  
ATOM   2312  O   SER A 281      20.084  -1.254 -18.600  1.00 93.07           O  
ATOM   2313  OG  SER A 281      18.408   2.867 -18.911  1.00 93.07           O  
ATOM   2314  N   CYS A 282      19.550  -0.726 -16.514  1.00 93.18           N  
ATOM   2315  CA  CYS A 282      20.436  -1.711 -15.904  1.00 93.18           C  
ATOM   2316  C   CYS A 282      19.963  -3.129 -16.201  1.00 93.18           C  
ATOM   2317  CB  CYS A 282      20.517  -1.496 -14.393  1.00 93.18           C  
ATOM   2318  O   CYS A 282      20.768  -3.997 -16.541  1.00 93.18           O  
ATOM   2319  SG  CYS A 282      21.403   0.004 -13.917  1.00 93.18           S  
ATOM   2320  N   VAL A 283      18.709  -3.302 -16.112  1.00 92.57           N  
ATOM   2321  CA  VAL A 283      18.145  -4.636 -16.291  1.00 92.57           C  
ATOM   2322  C   VAL A 283      18.301  -5.072 -17.746  1.00 92.57           C  
ATOM   2323  CB  VAL A 283      16.658  -4.685 -15.876  1.00 92.57           C  
ATOM   2324  O   VAL A 283      18.489  -6.258 -18.029  1.00 92.57           O  
ATOM   2325  CG1 VAL A 283      16.005  -5.981 -16.354  1.00 92.57           C  
ATOM   2326  CG2 VAL A 283      16.521  -4.541 -14.361  1.00 92.57           C  
ATOM   2327  N   GLU A 284      18.222  -4.146 -18.713  1.00 90.40           N  
ATOM   2328  CA  GLU A 284      18.391  -4.441 -20.133  1.00 90.40           C  
ATOM   2329  C   GLU A 284      19.808  -4.922 -20.432  1.00 90.40           C  
ATOM   2330  CB  GLU A 284      18.064  -3.210 -20.982  1.00 90.40           C  
ATOM   2331  O   GLU A 284      20.030  -5.651 -21.402  1.00 90.40           O  
ATOM   2332  CG  GLU A 284      16.574  -2.924 -21.102  1.00 90.40           C  
ATOM   2333  CD  GLU A 284      16.265  -1.686 -21.928  1.00 90.40           C  
ATOM   2334  OE1 GLU A 284      15.069  -1.370 -22.124  1.00 90.40           O  
ATOM   2335  OE2 GLU A 284      17.226  -1.028 -22.384  1.00 90.40           O  
ATOM   2336  N   LYS A 285      20.710  -4.606 -19.530  1.00 89.39           N  
ATOM   2337  CA  LYS A 285      22.117  -4.910 -19.778  1.00 89.39           C  
ATOM   2338  C   LYS A 285      22.610  -6.022 -18.856  1.00 89.39           C  
ATOM   2339  CB  LYS A 285      22.976  -3.658 -19.596  1.00 89.39           C  
ATOM   2340  O   LYS A 285      23.809  -6.130 -18.592  1.00 89.39           O  
ATOM   2341  CG  LYS A 285      22.742  -2.588 -20.651  1.00 89.39           C  
ATOM   2342  CD  LYS A 285      23.742  -1.446 -20.522  1.00 89.39           C  
ATOM   2343  CE  LYS A 285      23.555  -0.410 -21.621  1.00 89.39           C  
ATOM   2344  NZ  LYS A 285      24.557   0.693 -21.520  1.00 89.39           N  
ATOM   2345  N   LEU A 286      21.694  -6.773 -18.339  1.00 86.29           N  
ATOM   2346  CA  LEU A 286      22.060  -7.811 -17.382  1.00 86.29           C  
ATOM   2347  C   LEU A 286      22.955  -8.860 -18.033  1.00 86.29           C  
ATOM   2348  CB  LEU A 286      20.807  -8.477 -16.808  1.00 86.29           C  
ATOM   2349  O   LEU A 286      23.787  -9.476 -17.362  1.00 86.29           O  
ATOM   2350  CG  LEU A 286      20.042  -7.683 -15.748  1.00 86.29           C  
ATOM   2351  CD1 LEU A 286      18.763  -8.416 -15.357  1.00 86.29           C  
ATOM   2352  CD2 LEU A 286      20.920  -7.439 -14.525  1.00 86.29           C  
ATOM   2353  N   ASN A 287      22.877  -8.947 -19.405  1.00 81.54           N  
ATOM   2354  CA  ASN A 287      23.672  -9.942 -20.118  1.00 81.54           C  
ATOM   2355  C   ASN A 287      24.972  -9.345 -20.648  1.00 81.54           C  
ATOM   2356  CB  ASN A 287      22.863 -10.555 -21.263  1.00 81.54           C  
ATOM   2357  O   ASN A 287      25.766 -10.041 -21.284  1.00 81.54           O  
ATOM   2358  CG  ASN A 287      21.740 -11.447 -20.773  1.00 81.54           C  
ATOM   2359  ND2 ASN A 287      20.631 -11.460 -21.503  1.00 81.54           N  
ATOM   2360  OD1 ASN A 287      21.867 -12.118 -19.745  1.00 81.54           O  
ATOM   2361  N   SER A 288      25.169  -8.176 -20.282  1.00 78.31           N  
ATOM   2362  CA  SER A 288      26.318  -7.510 -20.886  1.00 78.31           C  
ATOM   2363  C   SER A 288      27.624  -7.983 -20.257  1.00 78.31           C  
ATOM   2364  CB  SER A 288      26.194  -5.992 -20.743  1.00 78.31           C  
ATOM   2365  O   SER A 288      27.633  -8.475 -19.127  1.00 78.31           O  
ATOM   2366  OG  SER A 288      27.423  -5.356 -21.047  1.00 78.31           O  
ATOM   2367  N   THR A 289      28.753  -8.120 -21.036  1.00 73.16           N  
ATOM   2368  CA  THR A 289      30.077  -8.517 -20.571  1.00 73.16           C  
ATOM   2369  C   THR A 289      30.712  -7.410 -19.736  1.00 73.16           C  
ATOM   2370  CB  THR A 289      31.001  -8.868 -21.752  1.00 73.16           C  
ATOM   2371  O   THR A 289      31.766  -7.610 -19.128  1.00 73.16           O  
ATOM   2372  CG2 THR A 289      30.556 -10.156 -22.436  1.00 73.16           C  
ATOM   2373  OG1 THR A 289      30.974  -7.799 -22.706  1.00 73.16           O  
ATOM   2374  N   GLU A 290      30.032  -6.309 -19.734  1.00 76.22           N  
ATOM   2375  CA  GLU A 290      30.519  -5.165 -18.969  1.00 76.22           C  
ATOM   2376  C   GLU A 290      30.529  -5.466 -17.473  1.00 76.22           C  
ATOM   2377  CB  GLU A 290      29.664  -3.926 -19.251  1.00 76.22           C  
ATOM   2378  O   GLU A 290      29.836  -6.375 -17.012  1.00 76.22           O  
ATOM   2379  CG  GLU A 290      29.840  -3.364 -20.654  1.00 76.22           C  
ATOM   2380  CD  GLU A 290      28.983  -2.137 -20.920  1.00 76.22           C  
ATOM   2381  OE1 GLU A 290      29.023  -1.603 -22.051  1.00 76.22           O  
ATOM   2382  OE2 GLU A 290      28.266  -1.706 -19.989  1.00 76.22           O  
ATOM   2383  N   ASP A 291      31.520  -4.876 -16.779  1.00 86.91           N  
ATOM   2384  CA  ASP A 291      31.548  -4.916 -15.320  1.00 86.91           C  
ATOM   2385  C   ASP A 291      30.224  -4.432 -14.732  1.00 86.91           C  
ATOM   2386  CB  ASP A 291      32.703  -4.069 -14.782  1.00 86.91           C  
ATOM   2387  O   ASP A 291      29.962  -3.228 -14.687  1.00 86.91           O  
ATOM   2388  CG  ASP A 291      32.873  -4.186 -13.277  1.00 86.91           C  
ATOM   2389  OD1 ASP A 291      32.139  -4.971 -12.639  1.00 86.91           O  
ATOM   2390  OD2 ASP A 291      33.748  -3.485 -12.724  1.00 86.91           O  
ATOM   2391  N   PHE A 292      29.298  -5.252 -14.397  1.00 87.71           N  
ATOM   2392  CA  PHE A 292      27.944  -4.992 -13.920  1.00 87.71           C  
ATOM   2393  C   PHE A 292      27.956  -3.976 -12.784  1.00 87.71           C  
ATOM   2394  CB  PHE A 292      27.277  -6.291 -13.456  1.00 87.71           C  
ATOM   2395  O   PHE A 292      27.154  -3.040 -12.773  1.00 87.71           O  
ATOM   2396  CG  PHE A 292      25.897  -6.095 -12.889  1.00 87.71           C  
ATOM   2397  CD1 PHE A 292      25.675  -6.178 -11.520  1.00 87.71           C  
ATOM   2398  CD2 PHE A 292      24.821  -5.829 -13.726  1.00 87.71           C  
ATOM   2399  CE1 PHE A 292      24.399  -5.998 -10.993  1.00 87.71           C  
ATOM   2400  CE2 PHE A 292      23.543  -5.647 -13.206  1.00 87.71           C  
ATOM   2401  CZ  PHE A 292      23.333  -5.733 -11.839  1.00 87.71           C  
ATOM   2402  N   GLU A 293      28.867  -4.134 -11.896  1.00 89.59           N  
ATOM   2403  CA  GLU A 293      28.952  -3.249 -10.738  1.00 89.59           C  
ATOM   2404  C   GLU A 293      29.253  -1.814 -11.160  1.00 89.59           C  
ATOM   2405  CB  GLU A 293      30.020  -3.745  -9.760  1.00 89.59           C  
ATOM   2406  O   GLU A 293      28.652  -0.870 -10.644  1.00 89.59           O  
ATOM   2407  CG  GLU A 293      29.585  -4.943  -8.929  1.00 89.59           C  
ATOM   2408  CD  GLU A 293      28.317  -4.690  -8.129  1.00 89.59           C  
ATOM   2409  OE1 GLU A 293      27.483  -5.615  -8.004  1.00 89.59           O  
ATOM   2410  OE2 GLU A 293      28.156  -3.556  -7.625  1.00 89.59           O  
ATOM   2411  N   THR A 294      30.181  -1.625 -11.995  1.00 90.00           N  
ATOM   2412  CA  THR A 294      30.537  -0.306 -12.508  1.00 90.00           C  
ATOM   2413  C   THR A 294      29.366   0.313 -13.266  1.00 90.00           C  
ATOM   2414  CB  THR A 294      31.768  -0.380 -13.430  1.00 90.00           C  
ATOM   2415  O   THR A 294      29.073   1.499 -13.105  1.00 90.00           O  
ATOM   2416  CG2 THR A 294      32.159   1.005 -13.936  1.00 90.00           C  
ATOM   2417  OG1 THR A 294      32.869  -0.939 -12.703  1.00 90.00           O  
ATOM   2418  N   LEU A 295      28.695  -0.502 -14.029  1.00 90.42           N  
ATOM   2419  CA  LEU A 295      27.538  -0.038 -14.787  1.00 90.42           C  
ATOM   2420  C   LEU A 295      26.450   0.483 -13.854  1.00 90.42           C  
ATOM   2421  CB  LEU A 295      26.982  -1.167 -15.659  1.00 90.42           C  
ATOM   2422  O   LEU A 295      25.939   1.588 -14.047  1.00 90.42           O  
ATOM   2423  CG  LEU A 295      25.711  -0.850 -16.448  1.00 90.42           C  
ATOM   2424  CD1 LEU A 295      26.045  -0.008 -17.675  1.00 90.42           C  
ATOM   2425  CD2 LEU A 295      24.998  -2.136 -16.854  1.00 90.42           C  
ATOM   2426  N   VAL A 296      26.095  -0.327 -12.873  1.00 90.90           N  
ATOM   2427  CA  VAL A 296      25.038   0.028 -11.932  1.00 90.90           C  
ATOM   2428  C   VAL A 296      25.418   1.305 -11.185  1.00 90.90           C  
ATOM   2429  CB  VAL A 296      24.764  -1.115 -10.928  1.00 90.90           C  
ATOM   2430  O   VAL A 296      24.608   2.227 -11.068  1.00 90.90           O  
ATOM   2431  CG1 VAL A 296      23.830  -0.644  -9.816  1.00 90.90           C  
ATOM   2432  CG2 VAL A 296      24.176  -2.326 -11.648  1.00 90.90           C  
ATOM   2433  N   THR A 297      26.603   1.388 -10.710  1.00 92.97           N  
ATOM   2434  CA  THR A 297      27.087   2.543  -9.963  1.00 92.97           C  
ATOM   2435  C   THR A 297      26.997   3.811 -10.808  1.00 92.97           C  
ATOM   2436  CB  THR A 297      28.539   2.337  -9.494  1.00 92.97           C  
ATOM   2437  O   THR A 297      26.517   4.844 -10.338  1.00 92.97           O  
ATOM   2438  CG2 THR A 297      29.067   3.576  -8.777  1.00 92.97           C  
ATOM   2439  OG1 THR A 297      28.592   1.221  -8.597  1.00 92.97           O  
ATOM   2440  N   ASN A 298      27.438   3.760 -12.048  1.00 92.08           N  
ATOM   2441  CA  ASN A 298      27.430   4.917 -12.937  1.00 92.08           C  
ATOM   2442  C   ASN A 298      26.009   5.378 -13.245  1.00 92.08           C  
ATOM   2443  CB  ASN A 298      28.180   4.604 -14.233  1.00 92.08           C  
ATOM   2444  O   ASN A 298      25.718   6.575 -13.210  1.00 92.08           O  
ATOM   2445  CG  ASN A 298      29.681   4.526 -14.036  1.00 92.08           C  
ATOM   2446  ND2 ASN A 298      30.370   3.886 -14.973  1.00 92.08           N  
ATOM   2447  OD1 ASN A 298      30.217   5.036 -13.048  1.00 92.08           O  
ATOM   2448  N   LYS A 299      25.136   4.400 -13.481  1.00 92.93           N  
ATOM   2449  CA  LYS A 299      23.758   4.751 -13.813  1.00 92.93           C  
ATOM   2450  C   LYS A 299      23.043   5.366 -12.614  1.00 92.93           C  
ATOM   2451  CB  LYS A 299      22.994   3.520 -14.304  1.00 92.93           C  
ATOM   2452  O   LYS A 299      22.288   6.329 -12.761  1.00 92.93           O  
ATOM   2453  CG  LYS A 299      23.422   3.035 -15.682  1.00 92.93           C  
ATOM   2454  CD  LYS A 299      22.997   4.008 -16.774  1.00 92.93           C  
ATOM   2455  CE  LYS A 299      23.337   3.478 -18.160  1.00 92.93           C  
ATOM   2456  NZ  LYS A 299      23.117   4.510 -19.218  1.00 92.93           N  
ATOM   2457  N   LEU A 300      23.280   4.749 -11.524  1.00 92.08           N  
ATOM   2458  CA  LEU A 300      22.660   5.263 -10.308  1.00 92.08           C  
ATOM   2459  C   LEU A 300      23.166   6.666  -9.990  1.00 92.08           C  
ATOM   2460  CB  LEU A 300      22.939   4.328  -9.128  1.00 92.08           C  
ATOM   2461  O   LEU A 300      22.382   7.545  -9.625  1.00 92.08           O  
ATOM   2462  CG  LEU A 300      21.986   3.143  -8.962  1.00 92.08           C  
ATOM   2463  CD1 LEU A 300      22.511   2.186  -7.897  1.00 92.08           C  
ATOM   2464  CD2 LEU A 300      20.585   3.629  -8.608  1.00 92.08           C  
ATOM   2465  N   ARG A 301      24.424   6.862 -10.071  1.00 91.99           N  
ATOM   2466  CA  ARG A 301      25.007   8.177  -9.828  1.00 91.99           C  
ATOM   2467  C   ARG A 301      24.391   9.227 -10.747  1.00 91.99           C  
ATOM   2468  CB  ARG A 301      26.524   8.137 -10.022  1.00 91.99           C  
ATOM   2469  O   ARG A 301      24.042  10.322 -10.301  1.00 91.99           O  
ATOM   2470  CG  ARG A 301      27.226   9.436  -9.658  1.00 91.99           C  
ATOM   2471  CD  ARG A 301      28.726   9.354  -9.903  1.00 91.99           C  
ATOM   2472  NE  ARG A 301      29.357   8.347  -9.054  1.00 91.99           N  
ATOM   2473  NH1 ARG A 301      31.100   7.914 -10.507  1.00 91.99           N  
ATOM   2474  NH2 ARG A 301      30.957   6.791  -8.514  1.00 91.99           N  
ATOM   2475  CZ  ARG A 301      30.470   7.686  -9.360  1.00 91.99           C  
ATOM   2476  N   SER A 302      24.309   8.885 -12.001  1.00 91.69           N  
ATOM   2477  CA  SER A 302      23.722   9.790 -12.984  1.00 91.69           C  
ATOM   2478  C   SER A 302      22.272  10.113 -12.641  1.00 91.69           C  
ATOM   2479  CB  SER A 302      23.800   9.182 -14.385  1.00 91.69           C  
ATOM   2480  O   SER A 302      21.851  11.268 -12.727  1.00 91.69           O  
ATOM   2481  OG  SER A 302      23.254  10.067 -15.348  1.00 91.69           O  
ATOM   2482  N   ALA A 303      21.525   9.124 -12.285  1.00 90.77           N  
ATOM   2483  CA  ALA A 303      20.117   9.313 -11.946  1.00 90.77           C  
ATOM   2484  C   ALA A 303      19.964  10.199 -10.713  1.00 90.77           C  
ATOM   2485  CB  ALA A 303      19.439   7.965 -11.715  1.00 90.77           C  
ATOM   2486  O   ALA A 303      19.115  11.094 -10.686  1.00 90.77           O  
ATOM   2487  N   VAL A 304      20.771   9.965  -9.756  1.00 88.39           N  
ATOM   2488  CA  VAL A 304      20.740  10.747  -8.524  1.00 88.39           C  
ATOM   2489  C   VAL A 304      21.103  12.199  -8.824  1.00 88.39           C  
ATOM   2490  CB  VAL A 304      21.697  10.167  -7.459  1.00 88.39           C  
ATOM   2491  O   VAL A 304      20.490  13.124  -8.286  1.00 88.39           O  
ATOM   2492  CG1 VAL A 304      21.856  11.138  -6.290  1.00 88.39           C  
ATOM   2493  CG2 VAL A 304      21.190   8.813  -6.967  1.00 88.39           C  
ATOM   2494  N   LYS A 305      22.122  12.342  -9.580  1.00 87.79           N  
ATOM   2495  CA  LYS A 305      22.514  13.684 -10.001  1.00 87.79           C  
ATOM   2496  C   LYS A 305      21.351  14.412 -10.669  1.00 87.79           C  
ATOM   2497  CB  LYS A 305      23.708  13.621 -10.953  1.00 87.79           C  
ATOM   2498  O   LYS A 305      21.080  15.575 -10.360  1.00 87.79           O  
ATOM   2499  CG  LYS A 305      24.254  14.984 -11.353  1.00 87.79           C  
ATOM   2500  CD  LYS A 305      25.445  14.854 -12.294  1.00 87.79           C  
ATOM   2501  CE  LYS A 305      25.939  16.217 -12.763  1.00 87.79           C  
ATOM   2502  NZ  LYS A 305      27.058  16.093 -13.744  1.00 87.79           N  
ATOM   2503  N   ARG A 306      20.614  13.799 -11.571  1.00 85.93           N  
ATOM   2504  CA  ARG A 306      19.474  14.393 -12.263  1.00 85.93           C  
ATOM   2505  C   ARG A 306      18.354  14.728 -11.284  1.00 85.93           C  
ATOM   2506  CB  ARG A 306      18.955  13.451 -13.352  1.00 85.93           C  
ATOM   2507  O   ARG A 306      17.703  15.768 -11.410  1.00 85.93           O  
ATOM   2508  CG  ARG A 306      19.844  13.385 -14.583  1.00 85.93           C  
ATOM   2509  CD  ARG A 306      19.175  12.625 -15.721  1.00 85.93           C  
ATOM   2510  NE  ARG A 306      19.346  11.182 -15.578  1.00 85.93           N  
ATOM   2511  NH1 ARG A 306      20.319  10.883 -17.652  1.00 85.93           N  
ATOM   2512  NH2 ARG A 306      19.992   9.088 -16.265  1.00 85.93           N  
ATOM   2513  CZ  ARG A 306      19.885  10.387 -16.499  1.00 85.93           C  
ATOM   2514  N   MET A 307      18.190  13.880 -10.333  1.00 85.87           N  
ATOM   2515  CA  MET A 307      17.184  14.107  -9.299  1.00 85.87           C  
ATOM   2516  C   MET A 307      17.493  15.375  -8.509  1.00 85.87           C  
ATOM   2517  CB  MET A 307      17.104  12.908  -8.353  1.00 85.87           C  
ATOM   2518  O   MET A 307      16.604  16.193  -8.267  1.00 85.87           O  
ATOM   2519  CG  MET A 307      16.474  11.674  -8.978  1.00 85.87           C  
ATOM   2520  SD  MET A 307      16.631  10.188  -7.914  1.00 85.87           S  
ATOM   2521  CE  MET A 307      15.787  10.774  -6.419  1.00 85.87           C  
ATOM   2522  N   ASN A 308      18.735  15.463  -8.120  1.00 82.70           N  
ATOM   2523  CA  ASN A 308      19.176  16.615  -7.340  1.00 82.70           C  
ATOM   2524  C   ASN A 308      19.056  17.911  -8.136  1.00 82.70           C  
ATOM   2525  CB  ASN A 308      20.615  16.418  -6.859  1.00 82.70           C  
ATOM   2526  O   ASN A 308      18.668  18.945  -7.591  1.00 82.70           O  
ATOM   2527  CG  ASN A 308      20.724  15.394  -5.746  1.00 82.70           C  
ATOM   2528  ND2 ASN A 308      21.910  14.817  -5.585  1.00 82.70           N  
ATOM   2529  OD1 ASN A 308      19.751  15.122  -5.038  1.00 82.70           O  
ATOM   2530  N   GLU A 309      19.364  17.819  -9.371  1.00 83.12           N  
ATOM   2531  CA  GLU A 309      19.247  18.981 -10.247  1.00 83.12           C  
ATOM   2532  C   GLU A 309      17.795  19.430 -10.378  1.00 83.12           C  
ATOM   2533  CB  GLU A 309      19.830  18.674 -11.629  1.00 83.12           C  
ATOM   2534  O   GLU A 309      17.506  20.629 -10.361  1.00 83.12           O  
ATOM   2535  CG  GLU A 309      21.350  18.606 -11.655  1.00 83.12           C  
ATOM   2536  CD  GLU A 309      21.907  18.148 -12.993  1.00 83.12           C  
ATOM   2537  OE1 GLU A 309      23.148  18.120 -13.156  1.00 83.12           O  
ATOM   2538  OE2 GLU A 309      21.096  17.815 -13.886  1.00 83.12           O  
ATOM   2539  N   ASN A 310      16.884  18.415 -10.491  1.00 78.96           N  
ATOM   2540  CA  ASN A 310      15.466  18.731 -10.626  1.00 78.96           C  
ATOM   2541  C   ASN A 310      14.912  19.376  -9.359  1.00 78.96           C  
ATOM   2542  CB  ASN A 310      14.667  17.473 -10.975  1.00 78.96           C  
ATOM   2543  O   ASN A 310      14.087  20.288  -9.431  1.00 78.96           O  
ATOM   2544  CG  ASN A 310      14.867  17.034 -12.412  1.00 78.96           C  
ATOM   2545  ND2 ASN A 310      14.518  15.787 -12.705  1.00 78.96           N  
ATOM   2546  OD1 ASN A 310      15.334  17.808 -13.251  1.00 78.96           O  
ATOM   2547  N   THR A 311      15.348  18.846  -8.255  1.00 74.32           N  
ATOM   2548  CA  THR A 311      14.924  19.392  -6.970  1.00 74.32           C  
ATOM   2549  C   THR A 311      15.403  20.832  -6.810  1.00 74.32           C  
ATOM   2550  CB  THR A 311      15.450  18.540  -5.800  1.00 74.32           C  
ATOM   2551  O   THR A 311      14.657  21.690  -6.333  1.00 74.32           O  
ATOM   2552  CG2 THR A 311      14.941  19.069  -4.463  1.00 74.32           C  
ATOM   2553  OG1 THR A 311      15.009  17.187  -5.965  1.00 74.32           O  
ATOM   2554  N   MET A 312      16.629  21.091  -7.191  1.00 74.91           N  
ATOM   2555  CA  MET A 312      17.200  22.433  -7.112  1.00 74.91           C  
ATOM   2556  C   MET A 312      16.457  23.395  -8.033  1.00 74.91           C  
ATOM   2557  CB  MET A 312      18.686  22.407  -7.473  1.00 74.91           C  
ATOM   2558  O   MET A 312      16.201  24.542  -7.663  1.00 74.91           O  
ATOM   2559  CG  MET A 312      19.571  21.820  -6.386  1.00 74.91           C  
ATOM   2560  SD  MET A 312      21.328  22.319  -6.563  1.00 74.91           S  
ATOM   2561  CE  MET A 312      21.793  21.342  -8.020  1.00 74.91           C  
ATOM   2562  N   ARG A 313      16.141  22.941  -9.201  1.00 72.42           N  
ATOM   2563  CA  ARG A 313      15.412  23.766 -10.160  1.00 72.42           C  
ATOM   2564  C   ARG A 313      14.018  24.104  -9.644  1.00 72.42           C  
ATOM   2565  CB  ARG A 313      15.312  23.057 -11.513  1.00 72.42           C  
ATOM   2566  O   ARG A 313      13.541  25.227  -9.819  1.00 72.42           O  
ATOM   2567  CG  ARG A 313      16.581  23.139 -12.347  1.00 72.42           C  
ATOM   2568  CD  ARG A 313      16.383  22.545 -13.734  1.00 72.42           C  
ATOM   2569  NE  ARG A 313      17.656  22.343 -14.421  1.00 72.42           N  
ATOM   2570  NH1 ARG A 313      16.748  21.183 -16.201  1.00 72.42           N  
ATOM   2571  NH2 ARG A 313      19.005  21.575 -16.113  1.00 72.42           N  
ATOM   2572  CZ  ARG A 313      17.800  21.701 -15.577  1.00 72.42           C  
ATOM   2573  N   ALA A 314      13.362  23.089  -9.079  1.00 68.85           N  
ATOM   2574  CA  ALA A 314      12.022  23.296  -8.537  1.00 68.85           C  
ATOM   2575  C   ALA A 314      12.044  24.305  -7.393  1.00 68.85           C  
ATOM   2576  CB  ALA A 314      11.428  21.972  -8.064  1.00 68.85           C  
ATOM   2577  O   ALA A 314      11.125  25.117  -7.254  1.00 68.85           O  
ATOM   2578  N   HIS A 315      13.163  24.256  -6.593  1.00 63.47           N  
ATOM   2579  CA  HIS A 315      13.313  25.190  -5.483  1.00 63.47           C  
ATOM   2580  C   HIS A 315      13.630  26.595  -5.984  1.00 63.47           C  
ATOM   2581  CB  HIS A 315      14.409  24.714  -4.527  1.00 63.47           C  
ATOM   2582  O   HIS A 315      13.224  27.584  -5.369  1.00 63.47           O  
ATOM   2583  CG  HIS A 315      13.980  23.595  -3.632  1.00 63.47           C  
ATOM   2584  CD2 HIS A 315      14.448  22.331  -3.503  1.00 63.47           C  
ATOM   2585  ND1 HIS A 315      12.943  23.717  -2.733  1.00 63.47           N  
ATOM   2586  CE1 HIS A 315      12.793  22.573  -2.086  1.00 63.47           C  
ATOM   2587  NE2 HIS A 315      13.694  21.716  -2.535  1.00 63.47           N  
ATOM   2588  N   ARG A 316      14.334  26.653  -7.146  1.00 60.79           N  
ATOM   2589  CA  ARG A 316      14.626  27.962  -7.721  1.00 60.79           C  
ATOM   2590  C   ARG A 316      13.383  28.563  -8.370  1.00 60.79           C  
ATOM   2591  CB  ARG A 316      15.755  27.858  -8.748  1.00 60.79           C  
ATOM   2592  O   ARG A 316      13.210  29.784  -8.377  1.00 60.79           O  
ATOM   2593  CG  ARG A 316      17.133  27.675  -8.132  1.00 60.79           C  
ATOM   2594  CD  ARG A 316      18.227  27.658  -9.191  1.00 60.79           C  
ATOM   2595  NE  ARG A 316      19.540  27.407  -8.605  1.00 60.79           N  
ATOM   2596  NH1 ARG A 316      20.679  27.481 -10.614  1.00 60.79           N  
ATOM   2597  NH2 ARG A 316      21.815  27.096  -8.660  1.00 60.79           N  
ATOM   2598  CZ  ARG A 316      20.675  27.329  -9.294  1.00 60.79           C  
ATOM   2599  N   ALA A 317      12.516  27.708  -8.988  1.00 54.33           N  
ATOM   2600  CA  ALA A 317      11.351  28.191  -9.724  1.00 54.33           C  
ATOM   2601  C   ALA A 317      10.194  28.500  -8.778  1.00 54.33           C  
ATOM   2602  CB  ALA A 317      10.919  27.166 -10.770  1.00 54.33           C  
ATOM   2603  O   ALA A 317       9.218  29.145  -9.169  1.00 54.33           O  
ATOM   2604  N   ALA A 318      10.215  27.948  -7.516  1.00 45.47           N  
ATOM   2605  CA  ALA A 318       9.159  28.361  -6.595  1.00 45.47           C  
ATOM   2606  C   ALA A 318       9.210  29.864  -6.341  1.00 45.47           C  
ATOM   2607  CB  ALA A 318       9.274  27.597  -5.278  1.00 45.47           C  
ATOM   2608  O   ALA A 318      10.292  30.446  -6.233  1.00 45.47           O  
ATOM   2609  N   PRO A 319       8.270  30.774  -6.995  1.00 42.52           N  
ATOM   2610  CA  PRO A 319       8.300  32.219  -6.753  1.00 42.52           C  
ATOM   2611  C   PRO A 319       8.728  32.570  -5.330  1.00 42.52           C  
ATOM   2612  CB  PRO A 319       6.854  32.649  -7.010  1.00 42.52           C  
ATOM   2613  O   PRO A 319       8.384  31.856  -4.385  1.00 42.52           O  
ATOM   2614  CG  PRO A 319       6.124  31.379  -7.306  1.00 42.52           C  
ATOM   2615  CD  PRO A 319       7.060  30.227  -7.078  1.00 42.52           C  
ATOM   2616  N   GLN A 320      10.070  32.909  -5.099  1.00 41.05           N  
ATOM   2617  CA  GLN A 320      10.525  33.870  -4.100  1.00 41.05           C  
ATOM   2618  C   GLN A 320       9.379  34.303  -3.191  1.00 41.05           C  
ATOM   2619  CB  GLN A 320      11.149  35.092  -4.776  1.00 41.05           C  
ATOM   2620  O   GLN A 320       9.308  35.464  -2.782  1.00 41.05           O  
ATOM   2621  CG  GLN A 320      12.664  35.013  -4.914  1.00 41.05           C  
ATOM   2622  CD  GLN A 320      13.266  36.273  -5.506  1.00 41.05           C  
ATOM   2623  NE2 GLN A 320      14.555  36.486  -5.260  1.00 41.05           N  
ATOM   2624  OE1 GLN A 320      12.580  37.048  -6.179  1.00 41.05           O  
ATOM   2625  N   LEU A 321       8.145  33.630  -3.204  1.00 38.12           N  
ATOM   2626  CA  LEU A 321       7.130  33.985  -2.219  1.00 38.12           C  
ATOM   2627  C   LEU A 321       7.432  33.341  -0.870  1.00 38.12           C  
ATOM   2628  CB  LEU A 321       5.741  33.559  -2.702  1.00 38.12           C  
ATOM   2629  O   LEU A 321       6.914  33.776   0.161  1.00 38.12           O  
ATOM   2630  CG  LEU A 321       5.025  34.525  -3.646  1.00 38.12           C  
ATOM   2631  CD1 LEU A 321       4.060  33.766  -4.550  1.00 38.12           C  
ATOM   2632  CD2 LEU A 321       4.290  35.601  -2.854  1.00 38.12           C  
ATOM   2633  N   SER A 322       8.743  33.178  -0.517  1.00 47.16           N  
ATOM   2634  CA  SER A 322       8.863  33.053   0.932  1.00 47.16           C  
ATOM   2635  C   SER A 322      10.281  33.362   1.398  1.00 47.16           C  
ATOM   2636  CB  SER A 322       8.463  31.647   1.384  1.00 47.16           C  
ATOM   2637  O   SER A 322      10.832  32.650   2.241  1.00 47.16           O  
ATOM   2638  OG  SER A 322       9.522  30.730   1.170  1.00 47.16           O  
ATOM   2639  N   ARG A 323      11.146  34.124   0.629  1.00 44.57           N  
ATOM   2640  CA  ARG A 323      12.423  34.630   1.123  1.00 44.57           C  
ATOM   2641  C   ARG A 323      12.367  34.888   2.625  1.00 44.57           C  
ATOM   2642  CB  ARG A 323      12.815  35.913   0.385  1.00 44.57           C  
ATOM   2643  O   ARG A 323      13.335  34.627   3.341  1.00 44.57           O  
ATOM   2644  CG  ARG A 323      14.313  36.071   0.178  1.00 44.57           C  
ATOM   2645  CD  ARG A 323      14.643  37.335  -0.604  1.00 44.57           C  
ATOM   2646  NE  ARG A 323      16.053  37.692  -0.481  1.00 44.57           N  
ATOM   2647  NH1 ARG A 323      15.947  39.466  -1.957  1.00 44.57           N  
ATOM   2648  NH2 ARG A 323      17.931  38.932  -0.939  1.00 44.57           N  
ATOM   2649  CZ  ARG A 323      16.641  38.696  -1.126  1.00 44.57           C  
ATOM   2650  N   GLU A 324      11.200  34.869   3.187  1.00 48.71           N  
ATOM   2651  CA  GLU A 324      11.262  35.020   4.637  1.00 48.71           C  
ATOM   2652  C   GLU A 324      11.277  33.663   5.334  1.00 48.71           C  
ATOM   2653  CB  GLU A 324      10.083  35.857   5.141  1.00 48.71           C  
ATOM   2654  O   GLU A 324      11.986  33.476   6.325  1.00 48.71           O  
ATOM   2655  CG  GLU A 324      10.339  37.357   5.119  1.00 48.71           C  
ATOM   2656  CD  GLU A 324       9.118  38.180   5.499  1.00 48.71           C  
ATOM   2657  OE1 GLU A 324       9.198  39.429   5.479  1.00 48.71           O  
ATOM   2658  OE2 GLU A 324       8.074  37.570   5.820  1.00 48.71           O  
ATOM   2659  N   GLU A 325      10.742  32.624   4.700  1.00 48.31           N  
ATOM   2660  CA  GLU A 325      10.794  31.314   5.343  1.00 48.31           C  
ATOM   2661  C   GLU A 325      12.112  30.605   5.046  1.00 48.31           C  
ATOM   2662  CB  GLU A 325       9.616  30.446   4.892  1.00 48.31           C  
ATOM   2663  O   GLU A 325      12.644  29.891   5.898  1.00 48.31           O  
ATOM   2664  CG  GLU A 325       8.314  30.751   5.619  1.00 48.31           C  
ATOM   2665  CD  GLU A 325       7.135  29.943   5.100  1.00 48.31           C  
ATOM   2666  OE1 GLU A 325       6.061  29.955   5.744  1.00 48.31           O  
ATOM   2667  OE2 GLU A 325       7.287  29.291   4.043  1.00 48.31           O  
ATOM   2668  N   SER A 326      12.715  30.943   3.911  1.00 49.89           N  
ATOM   2669  CA  SER A 326      14.005  30.345   3.583  1.00 49.89           C  
ATOM   2670  C   SER A 326      15.124  30.946   4.427  1.00 49.89           C  
ATOM   2671  CB  SER A 326      14.320  30.531   2.098  1.00 49.89           C  
ATOM   2672  O   SER A 326      16.032  30.234   4.860  1.00 49.89           O  
ATOM   2673  OG  SER A 326      15.600  30.008   1.786  1.00 49.89           O  
ATOM   2674  N   ALA A 327      14.963  32.234   4.775  1.00 55.66           N  
ATOM   2675  CA  ALA A 327      15.952  32.872   5.640  1.00 55.66           C  
ATOM   2676  C   ALA A 327      15.899  32.294   7.052  1.00 55.66           C  
ATOM   2677  CB  ALA A 327      15.731  34.382   5.678  1.00 55.66           C  
ATOM   2678  O   ALA A 327      16.938  32.070   7.677  1.00 55.66           O  
ATOM   2679  N   ALA A 328      14.657  31.943   7.446  1.00 59.32           N  
ATOM   2680  CA  ALA A 328      14.521  31.352   8.775  1.00 59.32           C  
ATOM   2681  C   ALA A 328      15.076  29.931   8.802  1.00 59.32           C  
ATOM   2682  CB  ALA A 328      13.058  31.358   9.213  1.00 59.32           C  
ATOM   2683  O   ALA A 328      15.723  29.529   9.772  1.00 59.32           O  
ATOM   2684  N   ARG A 329      14.904  29.193   7.726  1.00 54.93           N  
ATOM   2685  CA  ARG A 329      15.389  27.819   7.640  1.00 54.93           C  
ATOM   2686  C   ARG A 329      16.910  27.781   7.543  1.00 54.93           C  
ATOM   2687  CB  ARG A 329      14.769  27.104   6.438  1.00 54.93           C  
ATOM   2688  O   ARG A 329      17.557  26.948   8.182  1.00 54.93           O  
ATOM   2689  CG  ARG A 329      14.327  25.679   6.730  1.00 54.93           C  
ATOM   2690  CD  ARG A 329      13.655  25.038   5.523  1.00 54.93           C  
ATOM   2691  NE  ARG A 329      13.028  23.766   5.868  1.00 54.93           N  
ATOM   2692  NH1 ARG A 329      12.444  23.229   3.698  1.00 54.93           N  
ATOM   2693  NH2 ARG A 329      11.924  21.803   5.416  1.00 54.93           N  
ATOM   2694  CZ  ARG A 329      12.467  22.936   4.993  1.00 54.93           C  
ATOM   2695  N   SER A 330      17.450  28.727   6.688  1.00 62.10           N  
ATOM   2696  CA  SER A 330      18.899  28.832   6.544  1.00 62.10           C  
ATOM   2697  C   SER A 330      19.560  29.209   7.865  1.00 62.10           C  
ATOM   2698  CB  SER A 330      19.258  29.861   5.472  1.00 62.10           C  
ATOM   2699  O   SER A 330      20.629  28.694   8.200  1.00 62.10           O  
ATOM   2700  OG  SER A 330      19.354  29.248   4.197  1.00 62.10           O  
ATOM   2701  N   LYS A 331      18.789  29.971   8.640  1.00 68.29           N  
ATOM   2702  CA  LYS A 331      19.302  30.364   9.949  1.00 68.29           C  
ATOM   2703  C   LYS A 331      19.333  29.176  10.906  1.00 68.29           C  
ATOM   2704  CB  LYS A 331      18.457  31.492  10.541  1.00 68.29           C  
ATOM   2705  O   LYS A 331      20.296  28.999  11.655  1.00 68.29           O  
ATOM   2706  CG  LYS A 331      19.273  32.645  11.109  1.00 68.29           C  
ATOM   2707  CD  LYS A 331      18.377  33.735  11.683  1.00 68.29           C  
ATOM   2708  CE  LYS A 331      19.193  34.891  12.245  1.00 68.29           C  
ATOM   2709  NZ  LYS A 331      18.318  35.967  12.800  1.00 68.29           N  
ATOM   2710  N   THR A 332      18.334  28.295  10.769  1.00 67.95           N  
ATOM   2711  CA  THR A 332      18.245  27.122  11.632  1.00 67.95           C  
ATOM   2712  C   THR A 332      19.321  26.102  11.270  1.00 67.95           C  
ATOM   2713  CB  THR A 332      16.856  26.463  11.537  1.00 67.95           C  
ATOM   2714  O   THR A 332      19.974  25.541  12.153  1.00 67.95           O  
ATOM   2715  CG2 THR A 332      16.693  25.370  12.588  1.00 67.95           C  
ATOM   2716  OG1 THR A 332      15.846  27.459  11.739  1.00 67.95           O  
ATOM   2717  N   ILE A 333      19.510  25.916   9.969  1.00 67.20           N  
ATOM   2718  CA  ILE A 333      20.513  24.965   9.501  1.00 67.20           C  
ATOM   2719  C   ILE A 333      21.907  25.452   9.891  1.00 67.20           C  
ATOM   2720  CB  ILE A 333      20.426  24.758   7.972  1.00 67.20           C  
ATOM   2721  O   ILE A 333      22.723  24.676  10.394  1.00 67.20           O  
ATOM   2722  CG1 ILE A 333      19.152  23.986   7.610  1.00 67.20           C  
ATOM   2723  CG2 ILE A 333      21.671  24.034   7.454  1.00 67.20           C  
ATOM   2724  CD1 ILE A 333      18.902  23.872   6.112  1.00 67.20           C  
ATOM   2725  N   ASN A 334      22.104  26.730   9.718  1.00 74.55           N  
ATOM   2726  CA  ASN A 334      23.397  27.305  10.074  1.00 74.55           C  
ATOM   2727  C   ASN A 334      23.642  27.246  11.579  1.00 74.55           C  
ATOM   2728  CB  ASN A 334      23.498  28.749   9.576  1.00 74.55           C  
ATOM   2729  O   ASN A 334      24.766  27.002  12.020  1.00 74.55           O  
ATOM   2730  CG  ASN A 334      23.875  28.835   8.110  1.00 74.55           C  
ATOM   2731  ND2 ASN A 334      23.579  29.971   7.488  1.00 74.55           N  
ATOM   2732  OD1 ASN A 334      24.426  27.890   7.541  1.00 74.55           O  
ATOM   2733  N   ALA A 335      22.549  27.340  12.304  1.00 71.73           N  
ATOM   2734  CA  ALA A 335      22.662  27.228  13.756  1.00 71.73           C  
ATOM   2735  C   ALA A 335      23.004  25.800  14.171  1.00 71.73           C  
ATOM   2736  CB  ALA A 335      21.367  27.678  14.427  1.00 71.73           C  
ATOM   2737  O   ALA A 335      23.824  25.587  15.068  1.00 71.73           O  
ATOM   2738  N   PHE A 336      22.414  24.890  13.439  1.00 71.27           N  
ATOM   2739  CA  PHE A 336      22.663  23.479  13.713  1.00 71.27           C  
ATOM   2740  C   PHE A 336      24.090  23.098  13.334  1.00 71.27           C  
ATOM   2741  CB  PHE A 336      21.666  22.599  12.954  1.00 71.27           C  
ATOM   2742  O   PHE A 336      24.773  22.403  14.089  1.00 71.27           O  
ATOM   2743  CG  PHE A 336      21.362  21.295  13.640  1.00 71.27           C  
ATOM   2744  CD1 PHE A 336      22.069  20.143  13.319  1.00 71.27           C  
ATOM   2745  CD2 PHE A 336      20.369  21.221  14.608  1.00 71.27           C  
ATOM   2746  CE1 PHE A 336      21.790  18.934  13.953  1.00 71.27           C  
ATOM   2747  CE2 PHE A 336      20.085  20.017  15.246  1.00 71.27           C  
ATOM   2748  CZ  PHE A 336      20.796  18.874  14.916  1.00 71.27           C  
ATOM   2749  N   LEU A 337      24.610  23.554  12.195  1.00 75.55           N  
ATOM   2750  CA  LEU A 337      25.963  23.252  11.740  1.00 75.55           C  
ATOM   2751  C   LEU A 337      27.000  23.870  12.671  1.00 75.55           C  
ATOM   2752  CB  LEU A 337      26.174  23.761  10.311  1.00 75.55           C  
ATOM   2753  O   LEU A 337      28.038  23.263  12.941  1.00 75.55           O  
ATOM   2754  CG  LEU A 337      25.480  22.972   9.201  1.00 75.55           C  
ATOM   2755  CD1 LEU A 337      25.631  23.692   7.865  1.00 75.55           C  
ATOM   2756  CD2 LEU A 337      26.043  21.557   9.118  1.00 75.55           C  
ATOM   2757  N   THR A 338      26.692  25.031  13.153  1.00 71.09           N  
ATOM   2758  CA  THR A 338      27.553  25.700  14.123  1.00 71.09           C  
ATOM   2759  C   THR A 338      27.628  24.902  15.421  1.00 71.09           C  
ATOM   2760  CB  THR A 338      27.054  27.126  14.422  1.00 71.09           C  
ATOM   2761  O   THR A 338      28.708  24.733  15.991  1.00 71.09           O  
ATOM   2762  CG2 THR A 338      28.005  27.854  15.367  1.00 71.09           C  
ATOM   2763  OG1 THR A 338      26.963  27.861  13.195  1.00 71.09           O  
ATOM   2764  N   LYS A 339      26.482  24.371  15.828  1.00 68.79           N  
ATOM   2765  CA  LYS A 339      26.470  23.550  17.035  1.00 68.79           C  
ATOM   2766  C   LYS A 339      27.234  22.247  16.822  1.00 68.79           C  
ATOM   2767  CB  LYS A 339      25.033  23.251  17.466  1.00 68.79           C  
ATOM   2768  O   LYS A 339      27.906  21.759  17.733  1.00 68.79           O  
ATOM   2769  CG  LYS A 339      24.451  24.273  18.432  1.00 68.79           C  
ATOM   2770  CD  LYS A 339      23.090  23.834  18.957  1.00 68.79           C  
ATOM   2771  CE  LYS A 339      22.488  24.874  19.891  1.00 68.79           C  
ATOM   2772  NZ  LYS A 339      21.152  24.450  20.406  1.00 68.79           N  
ATOM   2773  N   LEU A 340      27.152  21.750  15.654  1.00 61.92           N  
ATOM   2774  CA  LEU A 340      27.865  20.516  15.340  1.00 61.92           C  
ATOM   2775  C   LEU A 340      29.372  20.744  15.338  1.00 61.92           C  
ATOM   2776  CB  LEU A 340      27.417  19.969  13.982  1.00 61.92           C  
ATOM   2777  O   LEU A 340      30.136  19.883  15.780  1.00 61.92           O  
ATOM   2778  CG  LEU A 340      26.809  18.565  13.984  1.00 61.92           C  
ATOM   2779  CD1 LEU A 340      25.464  18.570  13.266  1.00 61.92           C  
ATOM   2780  CD2 LEU A 340      27.764  17.568  13.336  1.00 61.92           C  
ATOM   2781  N   HIS A 341      29.744  21.928  14.870  1.00 62.78           N  
ATOM   2782  CA  HIS A 341      31.157  22.288  14.906  1.00 62.78           C  
ATOM   2783  C   HIS A 341      31.631  22.513  16.338  1.00 62.78           C  
ATOM   2784  CB  HIS A 341      31.412  23.540  14.065  1.00 62.78           C  
ATOM   2785  O   HIS A 341      32.780  22.211  16.670  1.00 62.78           O  
ATOM   2786  CG  HIS A 341      32.502  23.372  13.055  1.00 62.78           C  
ATOM   2787  CD2 HIS A 341      32.453  23.074  11.735  1.00 62.78           C  
ATOM   2788  ND1 HIS A 341      33.837  23.510  13.370  1.00 62.78           N  
ATOM   2789  CE1 HIS A 341      34.563  23.304  12.284  1.00 62.78           C  
ATOM   2790  NE2 HIS A 341      33.747  23.038  11.278  1.00 62.78           N  
ATOM   2791  N   GLU A 342      30.774  22.902  17.157  1.00 66.19           N  
ATOM   2792  CA  GLU A 342      31.191  23.083  18.544  1.00 66.19           C  
ATOM   2793  C   GLU A 342      31.234  21.750  19.286  1.00 66.19           C  
ATOM   2794  CB  GLU A 342      30.254  24.056  19.265  1.00 66.19           C  
ATOM   2795  O   GLU A 342      31.951  21.609  20.278  1.00 66.19           O  
ATOM   2796  CG  GLU A 342      30.412  25.503  18.822  1.00 66.19           C  
ATOM   2797  CD  GLU A 342      29.398  26.440  19.460  1.00 66.19           C  
ATOM   2798  OE1 GLU A 342      29.427  27.657  19.168  1.00 66.19           O  
ATOM   2799  OE2 GLU A 342      28.567  25.953  20.259  1.00 66.19           O  
ATOM   2800  N   TYR A 343      30.552  20.766  18.723  1.00 56.51           N  
ATOM   2801  CA  TYR A 343      30.601  19.467  19.384  1.00 56.51           C  
ATOM   2802  C   TYR A 343      31.716  18.602  18.808  1.00 56.51           C  
ATOM   2803  CB  TYR A 343      29.257  18.744  19.248  1.00 56.51           C  
ATOM   2804  O   TYR A 343      31.906  17.459  19.231  1.00 56.51           O  
ATOM   2805  CG  TYR A 343      28.303  19.015  20.386  1.00 56.51           C  
ATOM   2806  CD1 TYR A 343      28.373  18.282  21.569  1.00 56.51           C  
ATOM   2807  CD2 TYR A 343      27.331  20.003  20.281  1.00 56.51           C  
ATOM   2808  CE1 TYR A 343      27.495  18.528  22.619  1.00 56.51           C  
ATOM   2809  CE2 TYR A 343      26.448  20.257  21.325  1.00 56.51           C  
ATOM   2810  OH  TYR A 343      25.666  19.763  23.526  1.00 56.51           O  
ATOM   2811  CZ  TYR A 343      26.538  19.516  22.489  1.00 56.51           C  
ATOM   2812  N   ALA A 344      32.442  19.222  17.809  1.00 45.84           N  
ATOM   2813  CA  ALA A 344      33.647  18.486  17.438  1.00 45.84           C  
ATOM   2814  C   ALA A 344      34.627  18.413  18.606  1.00 45.84           C  
ATOM   2815  CB  ALA A 344      34.315  19.133  16.227  1.00 45.84           C  
ATOM   2816  O   ALA A 344      34.896  19.422  19.262  1.00 45.84           O  
ATOM   2817  N   TRP A 345      34.294  17.574  19.601  1.00 41.50           N  
ATOM   2818  CA  TRP A 345      35.131  16.957  20.625  1.00 41.50           C  
ATOM   2819  C   TRP A 345      36.588  17.376  20.462  1.00 41.50           C  
ATOM   2820  CB  TRP A 345      35.015  15.431  20.566  1.00 41.50           C  
ATOM   2821  O   TRP A 345      37.150  17.277  19.369  1.00 41.50           O  
ATOM   2822  CG  TRP A 345      35.199  14.755  21.892  1.00 41.50           C  
ATOM   2823  CD1 TRP A 345      36.379  14.527  22.543  1.00 41.50           C  
ATOM   2824  CD2 TRP A 345      34.169  14.216  22.726  1.00 41.50           C  
ATOM   2825  CE2 TRP A 345      34.798  13.675  23.869  1.00 41.50           C  
ATOM   2826  CE3 TRP A 345      32.774  14.137  22.617  1.00 41.50           C  
ATOM   2827  NE1 TRP A 345      36.145  13.878  23.733  1.00 41.50           N  
ATOM   2828  CH2 TRP A 345      32.714  13.000  24.767  1.00 41.50           C  
ATOM   2829  CZ2 TRP A 345      34.077  13.063  24.898  1.00 41.50           C  
ATOM   2830  CZ3 TRP A 345      32.059  13.528  23.642  1.00 41.50           C  
ATOM   2831  N   PRO A 346      37.054  18.392  21.284  1.00 43.35           N  
ATOM   2832  CA  PRO A 346      38.466  18.783  21.285  1.00 43.35           C  
ATOM   2833  C   PRO A 346      39.393  17.647  21.712  1.00 43.35           C  
ATOM   2834  CB  PRO A 346      38.512  19.934  22.293  1.00 43.35           C  
ATOM   2835  O   PRO A 346      40.576  17.878  21.977  1.00 43.35           O  
ATOM   2836  CG  PRO A 346      37.265  19.782  23.103  1.00 43.35           C  
ATOM   2837  CD  PRO A 346      36.503  18.594  22.588  1.00 43.35           C  
ATOM   2838  N   GLY A 347      39.277  16.459  21.001  1.00 41.13           N  
ATOM   2839  CA  GLY A 347      40.423  15.602  21.262  1.00 41.13           C  
ATOM   2840  C   GLY A 347      40.678  14.594  20.158  1.00 41.13           C  
ATOM   2841  O   GLY A 347      41.399  13.615  20.359  1.00 41.13           O  
ATOM   2842  N   GLY A 348      40.878  14.942  18.906  1.00 33.55           N  
ATOM   2843  CA  GLY A 348      41.592  13.885  18.207  1.00 33.55           C  
ATOM   2844  C   GLY A 348      42.738  14.400  17.358  1.00 33.55           C  
ATOM   2845  O   GLY A 348      42.541  15.251  16.488  1.00 33.55           O  
ATOM   2846  N   ASP A 349      43.778  14.939  17.978  1.00 36.04           N  
ATOM   2847  CA  ASP A 349      45.176  14.630  17.695  1.00 36.04           C  
ATOM   2848  C   ASP A 349      45.353  13.152  17.350  1.00 36.04           C  
ATOM   2849  CB  ASP A 349      46.060  15.001  18.887  1.00 36.04           C  
ATOM   2850  O   ASP A 349      45.072  12.280  18.174  1.00 36.04           O  
ATOM   2851  CG  ASP A 349      46.441  16.471  18.907  1.00 36.04           C  
ATOM   2852  OD1 ASP A 349      46.226  17.171  17.894  1.00 36.04           O  
ATOM   2853  OD2 ASP A 349      46.964  16.933  19.944  1.00 36.04           O  
ATOM   2854  N   SER A 350      45.002  12.618  16.174  1.00 35.68           N  
ATOM   2855  CA  SER A 350      45.666  11.626  15.334  1.00 35.68           C  
ATOM   2856  C   SER A 350      45.048  11.578  13.941  1.00 35.68           C  
ATOM   2857  CB  SER A 350      45.593  10.241  15.980  1.00 35.68           C  
ATOM   2858  O   SER A 350      43.832  11.426  13.800  1.00 35.68           O  
ATOM   2859  OG  SER A 350      44.267   9.942  16.381  1.00 35.68           O  
TER    2860      SER A 350
ENDMDL
END
