# Supplementary material for: Exploring a diverse world of effector domains and amyloid signaling motifs in fungal NLR proteins
Source: PLoS Comput Biol. 2022 Dec 21;18(12):e1010787. doi: 10.1371/journal.pcbi.1010787 (PMC9815663; doi:10.1371/journal.pcbi.1010787)
Supplement: S4 Data — Full AlphaFold2/ColabFold outputs. (GZ) [file pcbi.1010787.s011.tar.gz › PQE30996_1_350/rank_2_model_4_ptm_seed_0.raw.txt]

i	j	aa_i	aa_j	p(cbcb<8)	maxdistbin
0	1	M	S	1.000	5.75
0	2	M	N	0.816	7.31
0	3	M	S	0.118	10.12
0	4	M	H	0.020	13.25
0	5	M	T	0.012	15.44
0	6	M	N	0.005	18.25
0	7	M	N	0.006	>21.69
0	8	M	E	0.008	>21.69
0	9	M	I	0.006	>21.69
0	10	M	D	0.008	>21.69
0	11	M	E	0.004	>21.69
0	12	M	D	0.008	>21.69
0	13	M	L	0.007	>21.69
0	14	M	R	0.001	>21.69
0	15	M	I	0.002	>21.69
0	16	M	E	0.008	>21.69
0	17	M	R	0.003	>21.69
0	18	M	C	0.001	>21.69
0	19	M	H	0.003	>21.69
0	20	M	E	0.004	>21.69
0	23	M	E	0.003	>21.69
0	24	M	R	0.001	>21.69
0	27	M	D	0.001	>21.69
0	59	M	K	0.001	>21.69
0	237	M	A	0.002	>21.69
0	238	M	N	0.004	>21.69
0	239	M	Y	0.003	>21.69
0	240	M	T	0.007	>21.69
0	241	M	S	0.004	>21.69
0	242	M	T	0.005	>21.69
0	243	M	L	0.002	>21.69
0	244	M	R	0.001	>21.69
0	245	M	L	0.001	>21.69
0	246	M	S	0.002	>21.69
0	280	M	S	0.001	>21.69
0	283	M	E	0.003	>21.69
0	284	M	K	0.002	>21.69
0	285	M	L	0.001	>21.69
0	286	M	N	0.004	>21.69
0	287	M	S	0.004	>21.69
0	288	M	T	0.006	>21.69
0	289	M	E	0.009	>21.69
0	290	M	D	0.009	>21.69
0	291	M	F	0.004	>21.69
0	292	M	E	0.006	>21.69
0	293	M	T	0.004	>21.69
0	294	M	L	0.002	>21.69
0	296	M	T	0.001	>21.69
0	297	M	N	0.001	>21.69
1	2	S	N	1.000	5.75
1	3	S	S	0.877	7.00
1	4	S	H	0.127	9.81
1	5	S	T	0.076	12.62
1	6	S	N	0.017	15.12
1	7	S	N	0.011	17.94
1	8	S	E	0.016	>21.69
1	9	S	I	0.010	>21.69
1	10	S	D	0.011	>21.69
1	11	S	E	0.006	>21.69
1	12	S	D	0.010	>21.69
1	13	S	L	0.006	>21.69
1	14	S	R	0.002	>21.69
1	15	S	I	0.003	>21.69
1	16	S	E	0.006	>21.69
1	17	S	R	0.003	>21.69
1	18	S	C	0.001	>21.69
1	19	S	H	0.003	>21.69
1	20	S	E	0.003	>21.69
1	23	S	E	0.002	>21.69
1	59	S	K	0.002	>21.69
1	235	S	D	0.001	>21.69
1	236	S	E	0.002	>21.69
1	237	S	A	0.003	>21.69
1	238	S	N	0.005	>21.69
1	239	S	Y	0.004	>21.69
1	240	S	T	0.007	>21.69
1	241	S	S	0.005	>21.69
1	242	S	T	0.006	>21.69
1	243	S	L	0.002	>21.69
1	244	S	R	0.002	>21.69
1	245	S	L	0.001	>21.69
1	246	S	S	0.002	>21.69
1	249	S	Q	0.001	>21.69
1	279	S	S	0.001	>21.69
1	280	S	S	0.002	>21.69
1	282	S	V	0.001	>21.69
1	283	S	E	0.005	>21.69
1	284	S	K	0.004	>21.69
1	285	S	L	0.002	>21.69
1	286	S	N	0.007	>21.69
1	287	S	S	0.007	>21.69
1	288	S	T	0.013	>21.69
1	289	S	E	0.013	>21.69
1	290	S	D	0.012	>21.69
1	291	S	F	0.005	>21.69
1	292	S	E	0.007	>21.69
1	293	S	T	0.004	>21.69
1	294	S	L	0.003	>21.69
1	296	S	T	0.001	>21.69
1	297	S	N	0.002	>21.69
2	3	N	S	1.000	5.75
2	4	N	H	0.878	7.00
2	5	N	T	0.288	9.81
2	6	N	N	0.096	12.31
2	7	N	N	0.019	14.81
2	8	N	E	0.016	17.31
2	9	N	I	0.011	>21.69
2	10	N	D	0.014	>21.69
2	11	N	E	0.005	>21.69
2	12	N	D	0.009	>21.69
2	13	N	L	0.008	>21.69
2	14	N	R	0.002	>21.69
2	15	N	I	0.002	>21.69
2	16	N	E	0.007	>21.69
2	17	N	R	0.002	>21.69
2	19	N	H	0.002	>21.69
2	20	N	E	0.002	>21.69
2	23	N	E	0.001	>21.69
2	59	N	K	0.001	>21.69
2	236	N	E	0.001	>21.69
2	237	N	A	0.003	>21.69
2	238	N	N	0.006	>21.69
2	239	N	Y	0.003	>21.69
2	240	N	T	0.007	>21.69
2	241	N	S	0.005	>21.69
2	242	N	T	0.006	>21.69
2	243	N	L	0.003	>21.69
2	244	N	R	0.001	>21.69
2	245	N	L	0.001	>21.69
2	246	N	S	0.003	>21.69
2	279	N	S	0.001	>21.69
2	280	N	S	0.001	>21.69
2	283	N	E	0.005	>21.69
2	284	N	K	0.003	>21.69
2	285	N	L	0.002	>21.69
2	286	N	N	0.012	>21.69
2	287	N	S	0.008	>21.69
2	288	N	T	0.017	>21.69
2	289	N	E	0.014	>21.69
2	290	N	D	0.010	>21.69
2	291	N	F	0.004	>21.69
2	292	N	E	0.006	>21.69
2	293	N	T	0.004	>21.69
2	294	N	L	0.002	>21.69
2	296	N	T	0.001	>21.69
2	297	N	N	0.001	>21.69
3	4	S	H	1.000	5.75
3	5	S	T	0.876	7.31
3	6	S	N	0.216	10.12
3	7	S	N	0.101	12.94
3	8	S	E	0.040	14.19
3	9	S	I	0.018	17.94
3	10	S	D	0.022	>21.69
3	11	S	E	0.010	>21.69
3	12	S	D	0.011	>21.69
3	13	S	L	0.007	>21.69
3	14	S	R	0.002	>21.69
3	15	S	I	0.002	>21.69
3	16	S	E	0.005	>21.69
3	17	S	R	0.001	>21.69
3	19	S	H	0.001	>21.69
3	20	S	E	0.002	>21.69
3	23	S	E	0.001	>21.69
3	59	S	K	0.001	>21.69
3	234	S	E	0.001	>21.69
3	235	S	D	0.002	>21.69
3	236	S	E	0.002	>21.69
3	237	S	A	0.003	>21.69
3	238	S	N	0.005	>21.69
3	239	S	Y	0.005	>21.69
3	240	S	T	0.010	>21.69
3	241	S	S	0.008	>21.69
3	242	S	T	0.007	>21.69
3	243	S	L	0.003	>21.69
3	244	S	R	0.002	>21.69
3	245	S	L	0.002	>21.69
3	246	S	S	0.002	>21.69
3	283	S	E	0.005	>21.69
3	284	S	K	0.004	>21.69
3	285	S	L	0.003	>21.69
3	286	S	N	0.016	>21.69
3	287	S	S	0.012	>21.69
3	288	S	T	0.023	>21.69
3	289	S	E	0.014	>21.69
3	290	S	D	0.009	>21.69
3	291	S	F	0.004	>21.69
3	292	S	E	0.005	>21.69
3	293	S	T	0.003	>21.69
3	294	S	L	0.002	>21.69
4	5	H	T	1.000	5.75
4	6	H	N	0.881	7.31
4	7	H	N	0.203	9.81
4	8	H	E	0.138	12.00
4	9	H	I	0.028	15.44
4	10	H	D	0.036	17.62
4	11	H	E	0.011	>21.69
4	12	H	D	0.011	>21.69
4	13	H	L	0.008	>21.69
4	14	H	R	0.002	>21.69
4	15	H	I	0.002	>21.69
4	16	H	E	0.003	>21.69
4	235	H	D	0.001	>21.69
4	236	H	E	0.002	>21.69
4	237	H	A	0.004	>21.69
4	238	H	N	0.006	>21.69
4	239	H	Y	0.005	>21.69
4	240	H	T	0.011	>21.69
4	241	H	S	0.013	>21.69
4	242	H	T	0.009	>21.69
4	243	H	L	0.004	>21.69
4	244	H	R	0.002	>21.69
4	245	H	L	0.002	>21.69
4	246	H	S	0.002	>21.69
4	283	H	E	0.003	>21.69
4	284	H	K	0.003	>21.69
4	285	H	L	0.003	>21.69
4	286	H	N	0.021	>21.69
4	287	H	S	0.014	>21.69
4	288	H	T	0.029	>21.69
4	289	H	E	0.014	>21.69
4	290	H	D	0.006	>21.69
4	291	H	F	0.003	>21.69
4	292	H	E	0.003	>21.69
4	293	H	T	0.001	>21.69
5	6	T	N	1.000	5.75
5	7	T	N	0.861	7.31
5	8	T	E	0.295	9.81
5	9	T	I	0.093	12.94
5	10	T	D	0.065	14.50
5	11	T	E	0.020	17.62
5	12	T	D	0.011	>21.69
5	13	T	L	0.013	17.00
5	14	T	R	0.003	17.62
5	15	T	I	0.002	>21.69
5	16	T	E	0.003	>21.69
5	17	T	R	0.001	>21.69
5	59	T	K	0.001	>21.69
5	235	T	D	0.001	>21.69
5	236	T	E	0.002	>21.69
5	237	T	A	0.004	>21.69
5	238	T	N	0.004	>21.69
5	239	T	Y	0.005	>21.69
5	240	T	T	0.013	>21.69
5	241	T	S	0.017	>21.69
5	242	T	T	0.013	>21.69
5	243	T	L	0.003	>21.69
5	244	T	R	0.002	>21.69
5	245	T	L	0.003	>21.69
5	246	T	S	0.002	>21.69
5	282	T	V	0.001	>21.69
5	283	T	E	0.004	>21.69
5	284	T	K	0.005	>21.69
5	285	T	L	0.005	>21.69
5	286	T	N	0.040	>21.69
5	287	T	S	0.021	>21.69
5	288	T	T	0.057	>21.69
5	289	T	E	0.017	>21.69
5	290	T	D	0.006	>21.69
5	291	T	F	0.003	>21.69
5	292	T	E	0.002	>21.69
5	293	T	T	0.001	>21.69
5	294	T	L	0.001	>21.69
6	7	N	N	1.000	5.75
6	8	N	E	0.881	7.00
6	9	N	I	0.216	10.12
6	10	N	D	0.147	12.94
6	11	N	E	0.033	14.81
6	12	N	D	0.014	17.62
6	13	N	L	0.008	15.12
6	14	N	R	0.004	15.12
6	15	N	I	0.002	19.81
6	16	N	E	0.002	>21.69
6	17	N	R	0.001	18.25
6	236	N	E	0.001	>21.69
6	237	N	A	0.003	>21.69
6	238	N	N	0.004	>21.69
6	239	N	Y	0.004	>21.69
6	240	N	T	0.012	>21.69
6	241	N	S	0.020	>21.69
6	242	N	T	0.010	>21.69
6	243	N	L	0.003	>21.69
6	244	N	R	0.002	>21.69
6	245	N	L	0.003	>21.69
6	246	N	S	0.001	>21.69
6	283	N	E	0.002	>21.69
6	284	N	K	0.004	>21.69
6	285	N	L	0.006	>21.69
6	286	N	N	0.108	>21.69
6	287	N	S	0.038	>21.69
6	288	N	T	0.110	>21.69
6	289	N	E	0.017	>21.69
6	290	N	D	0.003	>21.69
6	291	N	F	0.003	>21.69
6	292	N	E	0.001	>21.69
7	8	N	E	1.000	5.75
7	9	N	I	0.824	7.31
7	10	N	D	0.279	10.44
7	11	N	E	0.229	13.56
7	12	N	D	0.034	15.44
7	13	N	L	0.025	11.69
7	14	N	R	0.021	13.25
7	15	N	I	0.002	17.62
7	16	N	E	0.003	17.00
7	17	N	R	0.002	15.12
7	18	N	C	0.000	18.56
7	236	N	E	0.001	>21.69
7	237	N	A	0.002	>21.69
7	238	N	N	0.004	>21.69
7	239	N	Y	0.003	>21.69
7	240	N	T	0.016	>21.69
7	241	N	S	0.069	>21.69
7	242	N	T	0.041	17.62
7	243	N	L	0.002	>21.69
7	244	N	R	0.003	>21.69
7	245	N	L	0.008	17.62
7	284	N	K	0.002	>21.69
7	285	N	L	0.010	13.25
7	286	N	N	0.213	8.88
7	287	N	S	0.064	>21.69
7	288	N	T	0.266	>21.69
7	289	N	E	0.032	>21.69
7	290	N	D	0.004	>21.69
7	291	N	F	0.002	>21.69
8	9	E	I	1.000	5.75
8	10	E	D	0.833	7.62
8	11	E	E	0.278	9.50
8	12	E	D	0.332	12.31
8	13	E	L	0.046	9.81
8	14	E	R	0.032	10.12
8	15	E	I	0.004	14.50
8	16	E	E	0.005	15.12
8	17	E	R	0.002	13.56
8	18	E	C	0.000	16.06
8	19	E	H	0.000	19.19
8	20	E	E	0.000	18.88
8	233	E	K	0.001	>21.69
8	234	E	E	0.001	>21.69
8	235	E	D	0.002	>21.69
8	236	E	E	0.002	>21.69
8	237	E	A	0.003	>21.69
8	238	E	N	0.007	>21.69
8	239	E	Y	0.009	>21.69
8	240	E	T	0.039	>21.69
8	241	E	S	0.111	12.31
8	242	E	T	0.024	12.62
8	243	E	L	0.012	17.62
8	244	E	R	0.011	17.00
8	245	E	L	0.005	14.19
8	246	E	S	0.001	17.31
8	248	E	L	0.000	18.88
8	282	E	V	0.000	16.38
8	285	E	L	0.009	11.06
8	286	E	N	0.342	6.69
8	287	E	S	0.041	>21.69
8	288	E	T	0.109	>21.69
8	289	E	E	0.009	>21.69
8	291	E	F	0.002	13.56
9	10	I	D	1.000	5.44
9	11	I	E	0.889	7.62
9	12	I	D	0.233	9.19
9	13	I	L	0.783	5.44
9	14	I	R	0.649	5.75
9	15	I	I	0.007	10.44
9	16	I	E	0.005	10.12
9	17	I	R	0.225	7.94
9	18	I	C	0.000	11.06
9	19	I	H	0.000	14.19
9	20	I	E	0.000	13.25
9	21	I	V	0.000	13.87
9	236	I	E	0.001	>21.69
9	237	I	A	0.001	>21.69
9	238	I	N	0.002	>21.69
9	239	I	Y	0.005	17.94
9	240	I	T	0.019	15.75
9	241	I	S	0.093	11.06
9	242	I	T	0.019	12.31
9	243	I	L	0.005	16.69
9	244	I	R	0.008	14.50
9	245	I	L	0.006	11.06
9	246	I	S	0.001	15.75
9	247	I	S	0.001	18.25
9	248	I	L	0.001	15.44
9	249	I	Q	0.000	15.44
9	281	I	C	0.000	13.56
9	282	I	V	0.000	12.94
9	283	I	E	0.001	13.25
9	284	I	K	0.001	10.44
9	285	I	L	0.407	7.31
9	286	I	N	0.617	5.12
9	287	I	S	0.237	8.25
9	288	I	T	0.347	7.00
9	289	I	E	0.020	10.75
9	290	I	D	0.002	12.62
9	291	I	F	0.033	8.88
9	292	I	E	0.001	13.25
9	295	I	V	0.000	14.50
10	11	D	E	1.000	5.75
10	12	D	D	0.973	5.12
10	13	D	L	0.971	3.88
10	14	D	R	0.966	7.00
10	15	D	I	0.008	9.19
10	16	D	E	0.020	9.19
10	17	D	R	0.011	10.12
10	18	D	C	0.001	12.62
10	19	D	H	0.000	14.19
10	20	D	E	0.000	14.50
10	21	D	V	0.000	16.38
10	22	D	F	0.000	18.56
10	23	D	E	0.000	19.50
10	24	D	R	0.000	20.44
10	234	D	E	0.001	>21.69
10	237	D	A	0.002	>21.69
10	238	D	N	0.002	>21.69
10	239	D	Y	0.002	16.06
10	240	D	T	0.006	13.56
10	241	D	S	0.165	8.56
10	242	D	T	0.010	12.00
10	243	D	L	0.003	15.44
10	244	D	R	0.004	12.62
10	245	D	L	0.006	11.38
10	246	D	S	0.000	16.06
10	247	D	S	0.000	17.62
10	248	D	L	0.000	15.12
10	249	D	Q	0.000	17.00
10	250	D	I	0.000	21.06
10	251	D	R	0.000	21.06
10	252	D	H	0.000	19.81
10	278	D	Y	0.000	20.75
10	281	D	C	0.000	17.62
10	282	D	V	0.000	16.06
10	283	D	E	0.000	17.62
10	284	D	K	0.001	15.44
10	285	D	L	0.043	10.75
10	286	D	N	0.129	10.12
10	287	D	S	0.025	13.25
10	288	D	T	0.043	12.00
10	289	D	E	0.006	15.75
10	290	D	D	0.001	16.69
10	291	D	F	0.004	12.62
10	292	D	E	0.000	16.38
10	293	D	T	0.000	19.50
10	294	D	L	0.000	17.62
10	295	D	V	0.000	17.62
11	12	E	D	1.000	5.12
11	13	E	L	0.991	7.00
11	14	E	R	0.992	5.12
11	15	E	I	0.978	6.38
11	16	E	E	0.003	9.50
11	17	E	R	0.001	10.44
11	18	E	C	0.000	10.44
11	19	E	H	0.000	12.62
11	20	E	E	0.000	14.81
11	21	E	V	0.000	15.75
11	22	E	F	0.000	16.69
11	23	E	E	0.000	18.56
11	24	E	R	0.000	20.44
11	25	E	I	0.000	21.37
11	233	E	K	0.003	>21.69
11	234	E	E	0.004	17.62
11	235	E	D	0.003	16.38
11	236	E	E	0.004	15.12
11	237	E	A	0.010	17.00
11	238	E	N	0.012	15.12
11	239	E	Y	0.020	10.75
11	240	E	T	0.238	8.25
11	241	E	S	0.804	3.88
11	242	E	T	0.730	6.38
11	243	E	L	0.052	10.12
11	244	E	R	0.638	7.94
11	245	E	L	0.896	6.69
11	246	E	S	0.007	11.06
11	247	E	S	0.001	12.62
11	248	E	L	0.002	11.38
11	249	E	Q	0.000	12.94
11	250	E	I	0.000	16.38
11	251	E	R	0.000	17.00
11	252	E	H	0.000	16.69
11	253	E	K	0.000	19.19
11	278	E	Y	0.000	18.88
11	279	E	S	0.000	19.19
11	280	E	S	0.000	20.12
11	281	E	C	0.000	16.69
11	282	E	V	0.001	13.56
11	283	E	E	0.000	16.06
11	284	E	K	0.001	15.44
11	285	E	L	0.005	9.81
11	286	E	N	0.024	10.12
11	287	E	S	0.003	14.50
11	288	E	T	0.001	15.12
11	289	E	E	0.001	18.25
11	290	E	D	0.000	19.81
11	291	E	F	0.001	14.50
11	292	E	E	0.000	18.56
11	294	E	L	0.000	18.88
11	295	E	V	0.000	18.56
12	13	D	L	1.000	5.12
12	14	D	R	0.997	7.00
12	15	D	I	0.989	5.44
12	16	D	E	0.988	6.38
12	17	D	R	0.003	9.50
12	18	D	C	0.001	10.75
12	19	D	H	0.000	10.75
12	20	D	E	0.000	12.31
12	21	D	V	0.000	15.12
12	22	D	F	0.000	15.75
12	23	D	E	0.000	16.38
12	24	D	R	0.000	18.88
12	25	D	I	0.000	20.75
12	26	D	L	0.000	21.06
12	63	D	K	0.000	19.50
12	233	D	K	0.001	>21.69
12	234	D	E	0.003	>21.69
12	235	D	D	0.003	>21.69
12	236	D	E	0.002	>21.69
12	237	D	A	0.005	>21.69
12	238	D	N	0.004	16.06
12	239	D	Y	0.009	12.31
12	240	D	T	0.017	11.38
12	241	D	S	0.648	6.38
12	242	D	T	0.008	11.06
12	243	D	L	0.005	12.94
12	244	D	R	0.093	8.88
12	245	D	L	0.012	9.19
12	246	D	S	0.001	14.19
12	247	D	S	0.001	14.19
12	248	D	L	0.001	11.69
12	249	D	Q	0.000	15.12
12	250	D	I	0.000	18.25
12	251	D	R	0.000	17.31
12	252	D	H	0.000	17.31
12	253	D	K	0.000	20.75
12	278	D	Y	0.000	19.50
12	279	D	S	0.000	21.06
12	281	D	C	0.000	17.31
12	282	D	V	0.000	15.44
12	283	D	E	0.000	18.56
12	284	D	K	0.000	17.31
12	285	D	L	0.003	11.69
12	286	D	N	0.003	13.25
12	287	D	S	0.002	16.38
12	288	D	T	0.001	16.06
12	289	D	E	0.000	19.19
12	290	D	D	0.000	18.88
12	291	D	F	0.002	14.19
12	292	D	E	0.000	17.00
12	294	D	L	0.000	19.19
12	295	D	V	0.000	17.62
13	14	L	R	1.000	5.12
13	15	L	I	0.998	7.00
13	16	L	E	0.997	5.44
13	17	L	R	0.994	6.06
13	18	L	C	0.001	9.50
13	19	L	H	0.001	10.75
13	20	L	E	0.001	10.12
13	21	L	V	0.000	12.62
13	22	L	F	0.000	14.81
13	23	L	E	0.000	15.44
13	24	L	R	0.000	16.06
13	25	L	I	0.000	18.56
13	26	L	L	0.000	20.12
13	27	L	D	0.000	20.75
13	239	L	Y	0.000	16.38
13	240	L	T	0.001	15.12
13	241	L	S	0.004	9.81
13	242	L	T	0.001	12.94
13	243	L	L	0.000	16.06
13	244	L	R	0.001	12.31
13	245	L	L	0.002	10.44
13	246	L	S	0.000	15.75
13	247	L	S	0.000	16.69
13	248	L	L	0.001	12.94
13	249	L	Q	0.000	15.12
13	250	L	I	0.000	19.50
13	251	L	R	0.000	18.56
13	252	L	H	0.000	17.00
13	253	L	K	0.000	20.44
13	277	L	C	0.000	20.12
13	278	L	Y	0.000	17.62
13	279	L	S	0.000	19.19
13	280	L	S	0.000	18.56
13	281	L	C	0.000	13.87
13	282	L	V	0.001	13.25
13	283	L	E	0.000	15.75
13	284	L	K	0.002	13.25
13	285	L	L	0.136	8.56
13	286	L	N	0.070	9.50
13	287	L	S	0.018	11.38
13	288	L	T	0.048	11.38
13	289	L	E	0.024	13.87
13	290	L	D	0.002	13.87
13	291	L	F	0.022	9.19
13	292	L	E	0.001	12.31
13	293	L	T	0.000	16.06
13	294	L	L	0.000	14.19
13	295	L	V	0.001	13.56
13	296	L	T	0.000	17.62
13	297	L	N	0.000	19.81
13	298	L	K	0.000	18.25
13	299	L	L	0.000	19.50
14	15	R	I	1.000	5.12
14	16	R	E	0.999	7.00
14	17	R	R	0.999	5.44
14	18	R	C	0.997	6.06
14	19	R	H	0.000	9.50
14	20	R	E	0.000	10.44
14	21	R	V	0.000	10.75
14	22	R	F	0.000	12.62
14	23	R	E	0.000	14.81
14	24	R	R	0.000	15.75
14	25	R	I	0.000	16.69
14	26	R	L	0.000	18.88
14	27	R	D	0.000	20.44
14	28	R	Q	0.000	21.37
14	60	R	L	0.000	21.06
14	63	R	K	0.000	19.50
14	67	R	W	0.000	20.44
14	232	R	L	0.000	20.12
14	234	R	E	0.001	17.94
14	238	R	N	0.001	18.56
14	239	R	Y	0.001	13.56
14	240	R	T	0.002	12.31
14	241	R	S	0.426	7.62
14	242	R	T	0.029	8.88
14	243	R	L	0.008	12.31
14	244	R	R	0.013	9.50
14	245	R	L	0.965	5.75
14	246	R	S	0.002	10.75
14	247	R	S	0.001	12.62
14	248	R	L	0.002	9.50
14	249	R	Q	0.001	10.12
14	250	R	I	0.000	14.81
14	251	R	R	0.000	15.12
14	252	R	H	0.000	13.25
14	253	R	K	0.000	16.06
14	254	R	G	0.000	19.19
14	255	R	F	0.000	18.88
14	256	R	F	0.000	19.19
14	274	R	L	0.000	20.12
14	275	R	R	0.000	19.19
14	276	R	K	0.000	19.50
14	277	R	C	0.000	17.31
14	278	R	Y	0.000	14.19
14	279	R	S	0.000	14.81
14	280	R	S	0.000	15.12
14	281	R	C	0.001	11.38
14	282	R	V	0.034	8.88
14	283	R	E	0.002	11.38
14	284	R	K	0.004	10.44
14	285	R	L	0.955	4.50
14	286	R	N	0.866	7.00
14	287	R	S	0.026	10.44
14	288	R	T	0.017	12.31
14	289	R	E	0.004	13.87
14	290	R	D	0.001	15.44
14	291	R	F	0.005	9.81
14	292	R	E	0.001	13.87
14	293	R	T	0.000	17.00
14	294	R	L	0.000	13.56
14	295	R	V	0.000	13.25
14	296	R	T	0.000	18.25
14	297	R	N	0.000	19.19
14	298	R	K	0.000	16.38
14	299	R	L	0.000	18.25
14	302	R	A	0.000	21.06
15	16	I	E	1.000	5.12
15	17	I	R	0.999	7.31
15	18	I	C	0.999	5.44
15	19	I	H	0.998	6.38
15	20	I	E	0.001	9.50
15	21	I	V	0.000	10.75
15	22	I	F	0.000	10.75
15	23	I	E	0.000	12.62
15	24	I	R	0.000	15.12
15	25	I	I	0.000	15.75
15	26	I	L	0.000	16.38
15	27	I	D	0.000	18.88
15	28	I	Q	0.000	20.75
15	29	I	L	0.000	21.06
15	57	I	K	0.000	19.50
15	59	I	K	0.000	17.00
15	60	I	L	0.000	16.69
15	62	I	K	0.000	19.81
15	63	I	K	0.000	15.12
15	64	I	L	0.000	18.88
15	66	I	E	0.000	17.94
15	67	I	W	0.000	17.00
15	70	I	R	0.000	19.19
15	211	I	L	0.000	20.75
15	231	I	I	0.003	19.19
15	232	I	L	0.014	16.69
15	233	I	K	0.004	16.69
15	234	I	E	0.008	14.19
15	235	I	D	0.007	14.19
15	236	I	E	0.015	13.87
15	237	I	A	0.012	16.06
15	238	I	N	0.005	15.12
15	239	I	Y	0.006	10.44
15	240	I	T	0.013	11.06
15	241	I	S	0.637	6.69
15	242	I	T	0.020	9.81
15	243	I	L	0.036	10.44
15	244	I	R	0.956	5.75
15	245	I	L	0.976	5.12
15	246	I	S	0.008	10.12
15	247	I	S	0.005	9.50
15	248	I	L	0.982	6.06
15	249	I	Q	0.005	9.50
15	250	I	I	0.000	12.94
15	251	I	R	0.000	11.69
15	252	I	H	0.000	11.38
15	253	I	K	0.000	15.12
15	254	I	G	0.000	17.00
15	255	I	F	0.000	16.38
15	256	I	F	0.000	18.25
15	257	I	K	0.000	20.75
15	258	I	L	0.000	21.37
15	274	I	L	0.000	20.12
15	275	I	R	0.000	19.19
15	276	I	K	0.000	21.06
15	277	I	C	0.000	18.56
15	278	I	Y	0.000	14.50
15	279	I	S	0.000	16.38
15	280	I	S	0.000	17.62
15	281	I	C	0.000	13.25
15	282	I	V	0.002	10.75
15	283	I	E	0.000	15.12
15	284	I	K	0.000	14.50
15	285	I	L	0.020	8.88
15	286	I	N	0.003	12.31
15	287	I	S	0.001	15.12
15	288	I	T	0.000	17.31
15	289	I	E	0.000	18.56
15	290	I	D	0.000	18.88
15	291	I	F	0.001	12.94
15	292	I	E	0.000	16.06
15	293	I	T	0.000	19.81
15	294	I	L	0.000	17.00
15	295	I	V	0.000	14.81
15	296	I	T	0.000	19.81
15	298	I	K	0.000	18.56
15	299	I	L	0.000	19.19
16	17	E	R	1.000	5.12
16	18	E	C	0.999	7.00
16	19	E	H	0.998	5.75
16	20	E	E	0.999	6.06
16	21	E	V	0.001	9.81
16	22	E	F	0.000	10.75
16	23	E	E	0.000	10.44
16	24	E	R	0.000	12.31
16	25	E	I	0.000	14.81
16	26	E	L	0.000	15.44
16	27	E	D	0.000	16.38
16	28	E	Q	0.000	18.88
16	29	E	L	0.000	20.12
16	59	E	K	0.000	19.19
16	60	E	L	0.000	19.50
16	63	E	K	0.000	16.38
16	64	E	L	0.000	20.75
16	66	E	E	0.000	17.94
16	67	E	W	0.000	17.31
16	70	E	R	0.000	17.94
16	71	E	V	0.000	21.06
16	232	E	L	0.001	20.12
16	239	E	Y	0.001	15.44
16	240	E	T	0.001	15.75
16	241	E	S	0.001	10.75
16	242	E	T	0.000	14.50
16	243	E	L	0.001	15.75
16	244	E	R	0.001	10.75
16	245	E	L	0.001	9.81
16	246	E	S	0.000	14.81
16	247	E	S	0.000	14.19
16	248	E	L	0.001	10.12
16	249	E	Q	0.000	13.25
16	250	E	I	0.000	17.00
16	251	E	R	0.000	15.12
16	252	E	H	0.000	13.56
16	253	E	K	0.000	17.94
16	254	E	G	0.000	19.81
16	255	E	F	0.000	17.94
16	256	E	F	0.000	19.81
16	274	E	L	0.000	19.50
16	275	E	R	0.000	20.12
16	277	E	C	0.000	17.94
16	278	E	Y	0.000	14.81
16	279	E	S	0.000	17.62
16	280	E	S	0.000	17.94
16	281	E	C	0.000	12.94
16	282	E	V	0.001	12.31
16	283	E	E	0.000	16.38
16	284	E	K	0.000	14.50
16	285	E	L	0.002	9.81
16	286	E	N	0.001	12.94
16	287	E	S	0.001	14.19
16	288	E	T	0.001	16.06
16	289	E	E	0.001	16.38
16	290	E	D	0.000	15.75
16	291	E	F	0.005	10.12
16	292	E	E	0.001	12.00
16	293	E	T	0.000	16.69
16	294	E	L	0.000	14.81
16	295	E	V	0.002	12.31
16	296	E	T	0.000	16.38
16	297	E	N	0.000	19.50
16	298	E	K	0.000	17.31
16	299	E	L	0.000	17.00
16	302	E	A	0.000	21.06
17	18	R	C	1.000	5.12
17	19	R	H	0.999	7.00
17	20	R	E	0.999	5.44
17	21	R	V	0.998	6.38
17	22	R	F	0.000	9.50
17	23	R	E	0.000	10.44
17	24	R	R	0.000	10.44
17	25	R	I	0.000	12.62
17	26	R	L	0.000	14.81
17	27	R	D	0.000	15.44
17	28	R	Q	0.000	16.69
17	29	R	L	0.000	18.56
17	30	R	G	0.000	20.75
17	63	R	K	0.000	18.56
17	66	R	E	0.000	19.81
17	67	R	W	0.000	17.94
17	70	R	R	0.000	18.56
17	71	R	V	0.000	20.75
17	232	R	L	0.000	20.44
17	239	R	Y	0.000	17.31
17	240	R	T	0.000	17.31
17	241	R	S	0.000	12.62
17	242	R	T	0.000	14.19
17	243	R	L	0.000	16.69
17	244	R	R	0.000	12.62
17	245	R	L	0.001	9.50
17	246	R	S	0.000	14.19
17	247	R	S	0.000	15.12
17	248	R	L	0.001	10.44
17	249	R	Q	0.000	11.38
17	250	R	I	0.000	16.38
17	251	R	R	0.000	15.44
17	252	R	H	0.000	12.31
17	253	R	K	0.000	16.06
17	254	R	G	0.000	18.88
17	255	R	F	0.000	17.31
17	256	R	F	0.000	17.62
17	271	R	V	0.000	21.37
17	273	R	Q	0.000	20.12
17	274	R	L	0.000	16.69
17	275	R	R	0.000	17.00
17	276	R	K	0.000	17.62
17	277	R	C	0.000	13.87
17	278	R	Y	0.000	11.69
17	279	R	S	0.000	13.87
17	280	R	S	0.000	12.94
17	281	R	C	0.600	7.94
17	282	R	V	0.325	8.25
17	283	R	E	0.002	11.69
17	284	R	K	0.013	9.19
17	285	R	L	0.962	5.44
17	286	R	N	0.059	9.19
17	287	R	S	0.019	9.19
17	288	R	T	0.063	12.31
17	289	R	E	0.012	12.31
17	290	R	D	0.005	11.69
17	291	R	F	0.973	5.75
17	292	R	E	0.047	8.88
17	293	R	T	0.001	12.62
17	294	R	L	0.003	9.81
17	295	R	V	0.415	8.25
17	296	R	T	0.002	12.94
17	297	R	N	0.000	14.81
17	298	R	K	0.001	12.62
17	299	R	L	0.000	13.56
17	300	R	R	0.000	17.62
17	301	R	S	0.000	18.25
17	302	R	A	0.000	17.00
17	303	R	V	0.000	19.50
17	335	R	F	0.002	>21.69
17	336	R	L	0.001	>21.69
17	339	R	L	0.002	>21.69
17	342	R	Y	0.001	>21.69
18	19	C	H	1.000	5.12
18	20	C	E	1.000	7.00
18	21	C	V	0.999	5.75
18	22	C	F	0.999	6.38
18	23	C	E	0.000	9.81
18	24	C	R	0.000	11.06
18	25	C	I	0.000	10.75
18	26	C	L	0.000	12.94
18	27	C	D	0.000	15.12
18	28	C	Q	0.000	16.06
18	29	C	L	0.000	16.69
18	30	C	G	0.000	19.19
18	31	C	N	0.000	21.06
18	57	C	K	0.000	20.12
18	59	C	K	0.000	18.56
18	60	C	L	0.000	16.69
18	61	C	A	0.000	21.06
18	62	C	K	0.000	20.12
18	63	C	K	0.000	14.81
18	64	C	L	0.000	17.31
18	65	C	I	0.000	20.75
18	66	C	E	0.000	17.00
18	67	C	W	0.000	14.50
18	68	C	L	0.000	19.50
18	69	C	K	0.000	20.75
18	70	C	R	0.000	16.38
18	71	C	V	0.000	17.94
18	209	C	V	0.000	20.75
18	211	C	L	0.000	20.44
18	230	C	V	0.000	18.88
18	231	C	I	0.001	17.62
18	232	C	L	0.002	15.44
18	233	C	K	0.001	16.06
18	234	C	E	0.000	15.44
18	238	C	N	0.000	19.50
18	239	C	Y	0.000	14.19
18	240	C	T	0.001	14.81
18	241	C	S	0.001	11.06
18	242	C	T	0.001	12.00
18	243	C	L	0.003	12.94
18	244	C	R	0.003	9.50
18	245	C	L	0.966	6.06
18	246	C	S	0.006	9.81
18	247	C	S	0.002	10.44
18	248	C	L	0.994	5.75
18	249	C	Q	0.989	6.38
18	250	C	I	0.000	11.06
18	251	C	R	0.001	10.12
18	252	C	H	0.967	7.62
18	253	C	K	0.000	11.06
18	254	C	G	0.000	13.87
18	255	C	F	0.000	12.62
18	256	C	F	0.000	13.56
18	257	C	K	0.000	17.00
18	258	C	L	0.000	17.94
18	259	C	L	0.000	17.62
18	260	C	E	0.000	19.81
18	270	C	S	0.000	21.06
18	271	C	V	0.000	18.25
18	272	C	A	0.000	19.19
18	273	C	Q	0.000	18.56
18	274	C	L	0.000	14.50
18	275	C	R	0.000	13.87
18	276	C	K	0.000	15.44
18	277	C	C	0.001	12.94
18	278	C	Y	0.015	8.88
18	279	C	S	0.001	11.06
18	280	C	S	0.000	12.31
18	281	C	C	0.438	8.25
18	282	C	V	0.983	5.44
18	283	C	E	0.003	10.75
18	284	C	K	0.003	10.75
18	285	C	L	0.947	6.06
18	286	C	N	0.024	11.06
18	287	C	S	0.002	12.62
18	288	C	T	0.000	16.38
18	289	C	E	0.000	16.06
18	290	C	D	0.000	16.38
18	291	C	F	0.004	10.44
18	292	C	E	0.001	13.56
18	293	C	T	0.000	16.69
18	294	C	L	0.000	12.94
18	295	C	V	0.003	10.44
18	296	C	T	0.000	15.75
18	297	C	N	0.000	17.31
18	298	C	K	0.000	13.56
18	299	C	L	0.000	14.19
18	300	C	R	0.000	19.19
18	301	C	S	0.000	19.19
18	302	C	A	0.000	16.38
18	303	C	V	0.000	19.50
18	339	C	L	0.001	>21.69
19	20	H	E	1.000	5.12
19	21	H	V	1.000	7.31
19	22	H	F	0.999	5.44
19	23	H	E	0.999	6.06
19	24	H	R	0.000	9.81
19	25	H	I	0.000	10.75
19	26	H	L	0.000	10.44
19	27	H	D	0.000	12.62
19	28	H	Q	0.000	15.12
19	29	H	L	0.000	15.44
19	30	H	G	0.000	17.00
19	31	H	N	0.000	19.19
19	32	H	I	0.000	20.75
19	57	H	K	0.000	18.56
19	58	H	V	0.000	20.44
19	59	H	K	0.000	15.44
19	60	H	L	0.000	14.81
19	61	H	A	0.000	18.56
19	62	H	K	0.000	16.38
19	63	H	K	0.000	11.69
19	64	H	L	0.000	15.12
19	65	H	I	0.000	17.31
19	66	H	E	0.000	12.94
19	67	H	W	0.000	11.69
19	68	H	L	0.000	17.00
19	69	H	K	0.000	17.00
19	70	H	R	0.000	12.94
19	71	H	V	0.000	15.75
19	72	H	S	0.000	19.81
19	73	H	L	0.000	20.12
19	209	H	V	0.000	19.81
19	211	H	L	0.000	19.50
19	230	H	V	0.000	19.19
19	231	H	I	0.002	18.56
19	232	H	L	0.003	15.12
19	233	H	K	0.002	17.00
19	234	H	E	0.002	14.81
19	235	H	D	0.002	>21.69
19	236	H	E	0.001	>21.69
19	239	H	Y	0.001	14.81
19	240	H	T	0.000	17.00
19	241	H	S	0.001	12.94
19	242	H	T	0.000	15.12
19	243	H	L	0.001	15.12
19	244	H	R	0.001	10.44
19	245	H	L	0.004	9.50
19	246	H	S	0.001	13.25
19	247	H	S	0.001	11.69
19	248	H	L	0.987	6.38
19	249	H	Q	0.002	9.81
19	250	H	I	0.000	13.25
19	251	H	R	0.002	10.12
19	252	H	H	0.163	8.25
19	253	H	K	0.000	13.25
19	254	H	G	0.000	14.50
19	255	H	F	0.000	12.31
19	256	H	F	0.000	14.50
19	257	H	K	0.000	18.25
19	258	H	L	0.000	17.62
19	259	H	L	0.000	17.31
19	260	H	E	0.000	20.75
19	271	H	V	0.000	18.56
19	272	H	A	0.000	21.06
19	273	H	Q	0.000	20.12
19	274	H	L	0.000	15.44
19	275	H	R	0.000	15.75
19	276	H	K	0.000	18.25
19	277	H	C	0.000	14.81
19	278	H	Y	0.000	11.06
19	279	H	S	0.000	14.81
19	280	H	S	0.000	16.06
19	281	H	C	0.000	11.38
19	282	H	V	0.001	10.44
19	283	H	E	0.000	15.44
19	284	H	K	0.000	15.12
19	285	H	L	0.001	10.75
19	286	H	N	0.000	15.44
19	287	H	S	0.000	16.38
19	288	H	T	0.000	19.50
19	289	H	E	0.000	19.19
19	290	H	D	0.000	18.25
19	291	H	F	0.001	12.62
19	292	H	E	0.000	13.87
19	293	H	T	0.000	18.25
19	294	H	L	0.000	15.75
19	295	H	V	0.001	11.69
19	296	H	T	0.000	16.38
19	297	H	N	0.000	19.19
19	298	H	K	0.000	15.75
19	299	H	L	0.000	14.81
19	300	H	R	0.000	19.81
19	301	H	S	0.000	21.06
19	302	H	A	0.000	17.94
19	303	H	V	0.000	19.81
20	21	E	V	1.000	5.12
20	22	E	F	1.000	7.00
20	23	E	E	0.999	5.44
20	24	E	R	0.998	6.38
20	25	E	I	0.000	9.50
20	26	E	L	0.000	10.44
20	27	E	D	0.000	10.75
20	28	E	Q	0.000	12.94
20	29	E	L	0.000	14.81
20	30	E	G	0.000	16.38
20	31	E	N	0.000	17.00
20	32	E	I	0.000	19.81
20	59	E	K	0.000	20.12
20	60	E	L	0.000	19.81
20	62	E	K	0.000	20.44
20	63	E	K	0.000	15.75
20	64	E	L	0.000	18.88
20	65	E	I	0.000	20.75
20	66	E	E	0.000	15.75
20	67	E	W	0.000	14.50
20	68	E	L	0.000	19.19
20	69	E	K	0.000	18.88
20	70	E	R	0.000	13.87
20	71	E	V	0.000	16.38
20	72	E	S	0.000	19.81
20	232	E	L	0.000	19.50
20	241	E	S	0.000	16.06
20	242	E	T	0.000	18.25
20	243	E	L	0.000	19.50
20	244	E	R	0.000	14.81
20	245	E	L	0.000	12.94
20	246	E	S	0.000	17.00
20	247	E	S	0.000	16.38
20	248	E	L	0.000	11.06
20	249	E	Q	0.000	12.94
20	250	E	I	0.000	17.31
20	251	E	R	0.000	14.50
20	252	E	H	0.000	11.38
20	253	E	K	0.000	16.06
20	254	E	G	0.000	17.94
20	255	E	F	0.000	15.12
20	256	E	F	0.000	16.06
20	257	E	K	0.000	20.75
20	258	E	L	0.000	20.44
20	259	E	L	0.000	18.88
20	270	E	S	0.000	20.44
20	271	E	V	0.000	18.88
20	272	E	A	0.000	21.06
20	273	E	Q	0.000	18.88
20	274	E	L	0.000	14.19
20	275	E	R	0.000	16.06
20	276	E	K	0.000	17.62
20	277	E	C	0.000	12.94
20	278	E	Y	0.000	11.06
20	279	E	S	0.000	14.81
20	280	E	S	0.000	14.50
20	281	E	C	0.003	9.19
20	282	E	V	0.000	10.75
20	283	E	E	0.000	15.12
20	284	E	K	0.000	12.94
20	285	E	L	0.004	10.12
20	286	E	N	0.001	14.50
20	287	E	S	0.000	13.87
20	288	E	T	0.001	17.00
20	289	E	E	0.000	15.75
20	290	E	D	0.000	13.87
20	291	E	F	0.176	8.88
20	292	E	E	0.138	8.88
20	293	E	T	0.001	13.25
20	294	E	L	0.001	11.69
20	295	E	V	0.860	7.62
20	296	E	T	0.004	11.38
20	297	E	N	0.000	14.81
20	298	E	K	0.001	12.62
20	299	E	L	0.003	11.06
20	300	E	R	0.001	15.75
20	301	E	S	0.000	17.62
20	302	E	A	0.000	15.44
20	303	E	V	0.000	16.69
20	304	E	K	0.000	20.75
20	306	E	M	0.000	20.12
20	329	E	S	0.001	>21.69
20	331	E	T	0.001	>21.69
20	332	E	I	0.001	>21.69
20	335	E	F	0.003	>21.69
20	336	E	L	0.001	>21.69
20	338	E	K	0.002	>21.69
20	339	E	L	0.001	>21.69
20	342	E	Y	0.002	>21.69
20	343	E	A	0.001	>21.69
20	344	E	W	0.002	>21.69
20	345	E	P	0.001	>21.69
20	346	E	G	0.001	>21.69
21	22	V	F	1.000	5.12
21	23	V	E	1.000	7.31
21	24	V	R	0.999	5.75
21	25	V	I	0.999	6.38
21	26	V	L	0.000	9.81
21	27	V	D	0.000	10.75
21	28	V	Q	0.000	10.75
21	29	V	L	0.000	12.62
21	30	V	G	0.000	15.12
21	31	V	N	0.000	16.06
21	32	V	I	0.000	17.62
21	60	V	L	0.000	19.50
21	63	V	K	0.000	16.38
21	64	V	L	0.000	18.25
21	65	V	I	0.000	20.75
21	66	V	E	0.000	17.00
21	67	V	W	0.000	13.87
21	68	V	L	0.000	18.25
21	69	V	K	0.000	19.19
21	70	V	R	0.000	14.19
21	71	V	V	0.000	15.12
21	72	V	S	0.000	19.19
21	73	V	L	0.000	20.12
21	230	V	V	0.000	19.81
21	232	V	L	0.000	17.94
21	241	V	S	0.000	17.00
21	242	V	T	0.000	17.62
21	243	V	L	0.000	18.88
21	244	V	R	0.000	15.44
21	245	V	L	0.000	12.00
21	246	V	S	0.000	15.12
21	247	V	S	0.000	15.44
21	248	V	L	0.000	10.44
21	249	V	Q	0.000	10.12
21	250	V	I	0.000	14.81
21	251	V	R	0.000	12.94
21	252	V	H	0.030	8.56
21	253	V	K	0.000	12.31
21	254	V	G	0.000	14.81
21	255	V	F	0.000	12.62
21	256	V	F	0.000	12.00
21	257	V	K	0.000	17.00
21	258	V	L	0.000	17.62
21	259	V	L	0.000	15.75
21	260	V	E	0.000	18.25
21	262	V	L	0.000	21.06
21	263	V	L	0.000	20.44
21	267	V	D	0.000	20.12
21	268	V	K	0.000	20.44
21	269	V	D	0.000	19.81
21	270	V	S	0.000	16.69
21	271	V	V	0.000	14.81
21	272	V	A	0.000	16.06
21	273	V	Q	0.000	14.19
21	274	V	L	0.000	10.12
21	275	V	R	0.000	11.38
21	276	V	K	0.000	12.31
21	277	V	C	0.426	8.25
21	278	V	Y	0.992	6.06
21	279	V	S	0.001	9.81
21	280	V	S	0.001	9.50
21	281	V	C	0.988	4.50
21	282	V	V	0.956	6.38
21	283	V	E	0.001	10.75
21	284	V	K	0.003	9.81
21	285	V	L	0.387	8.25
21	286	V	N	0.001	13.25
21	287	V	S	0.001	12.31
21	288	V	T	0.001	16.69
21	289	V	E	0.000	15.12
21	290	V	D	0.001	13.87
21	291	V	F	0.067	8.88
21	292	V	E	0.016	10.12
21	293	V	T	0.001	12.94
21	294	V	L	0.008	9.50
21	295	V	V	0.959	5.44
21	296	V	T	0.006	10.44
21	297	V	N	0.001	12.31
21	298	V	K	0.090	8.56
21	299	V	L	0.292	8.25
21	300	V	R	0.000	13.25
21	301	V	S	0.000	13.87
21	302	V	A	0.002	11.38
21	303	V	V	0.001	13.87
21	304	V	K	0.000	17.31
21	305	V	R	0.000	17.00
21	306	V	M	0.000	16.38
21	307	V	N	0.000	19.81
21	332	V	I	0.001	>21.69
21	335	V	F	0.004	>21.69
21	336	V	L	0.002	>21.69
21	339	V	L	0.004	>21.69
21	342	V	Y	0.001	>21.69
21	343	V	A	0.001	>21.69
21	344	V	W	0.001	>21.69
22	23	F	E	1.000	5.12
22	24	F	R	1.000	7.31
22	25	F	I	1.000	5.44
22	26	F	L	1.000	6.38
22	27	F	D	0.000	9.81
22	28	F	Q	0.000	10.75
22	29	F	L	0.000	10.12
22	30	F	G	0.000	12.94
22	31	F	N	0.000	15.12
22	32	F	I	0.000	16.06
22	33	F	D	0.000	21.37
22	34	F	T	0.000	20.75
22	35	F	L	0.000	17.00
22	43	F	F	0.000	19.81
22	45	F	V	0.000	19.19
22	47	F	Y	0.000	21.06
22	57	F	K	0.000	18.88
22	58	F	V	0.000	20.75
22	59	F	K	0.000	16.69
22	60	F	L	0.000	14.81
22	61	F	A	0.000	17.62
22	62	F	K	0.000	16.38
22	63	F	K	0.000	11.38
22	64	F	L	0.000	12.94
22	65	F	I	0.000	15.75
22	66	F	E	0.000	12.00
22	67	F	W	0.009	8.56
22	68	F	L	0.000	13.56
22	69	F	K	0.000	14.81
22	70	F	R	0.000	10.12
22	71	F	V	0.000	11.38
22	72	F	S	0.000	16.06
22	73	F	L	0.000	16.06
22	75	F	I	0.000	18.25
22	123	F	I	0.000	18.88
22	125	F	C	0.000	19.50
22	207	F	I	0.000	20.44
22	209	F	V	0.000	17.00
22	210	F	Q	0.000	19.50
22	211	F	L	0.000	18.56
22	229	F	R	0.000	20.75
22	230	F	V	0.000	15.75
22	231	F	I	0.001	16.38
22	232	F	L	0.002	13.25
22	233	F	K	0.000	16.38
22	234	F	E	0.000	15.44
22	240	F	T	0.000	20.12
22	241	F	S	0.000	17.00
22	242	F	T	0.000	17.62
22	243	F	L	0.000	17.31
22	244	F	R	0.000	13.87
22	245	F	L	0.000	11.69
22	246	F	S	0.000	13.87
22	247	F	S	0.000	12.62
22	248	F	L	0.721	7.94
22	249	F	Q	0.005	8.88
22	250	F	I	0.000	11.69
22	251	F	R	0.006	8.88
22	252	F	H	0.996	4.81
22	253	F	K	0.000	9.81
22	254	F	G	0.000	11.06
22	255	F	F	0.636	7.94
22	256	F	F	0.001	9.19
22	257	F	K	0.000	13.56
22	258	F	L	0.000	13.25
22	259	F	L	0.000	12.31
22	260	F	E	0.000	15.44
22	261	F	R	0.000	18.25
22	262	F	L	0.000	17.31
22	263	F	L	0.000	17.31
22	267	F	D	0.000	17.94
22	268	F	K	0.000	18.56
22	269	F	D	0.000	19.19
22	270	F	S	0.000	15.75
22	271	F	V	0.000	12.94
22	272	F	A	0.000	15.44
22	273	F	Q	0.000	14.81
22	274	F	L	0.001	9.81
22	275	F	R	0.000	10.44
22	276	F	K	0.000	13.56
22	277	F	C	0.000	10.44
22	278	F	Y	0.996	6.38
22	279	F	S	0.000	11.06
22	280	F	S	0.000	12.94
22	281	F	C	0.002	8.88
22	282	F	V	0.074	8.56
22	283	F	E	0.000	13.87
22	284	F	K	0.000	14.19
22	285	F	L	0.000	11.69
22	286	F	N	0.000	17.00
22	287	F	S	0.000	17.00
22	290	F	D	0.000	18.88
22	291	F	F	0.000	13.56
22	292	F	E	0.000	14.50
22	293	F	T	0.000	17.62
22	294	F	L	0.000	14.81
22	295	F	V	0.001	10.44
22	296	F	T	0.000	14.50
22	297	F	N	0.000	16.69
22	298	F	K	0.000	12.62
22	299	F	L	0.000	11.38
22	300	F	R	0.000	16.69
22	301	F	S	0.000	17.00
22	302	F	A	0.000	13.25
22	303	F	V	0.000	15.44
22	304	F	K	0.000	19.81
22	305	F	R	0.000	18.56
22	306	F	M	0.000	17.00
22	307	F	N	0.000	21.06
22	335	F	F	0.002	>21.69
22	336	F	L	0.002	>21.69
22	339	F	L	0.002	>21.69
23	24	E	R	1.000	5.12
23	25	E	I	1.000	7.00
23	26	E	L	1.000	5.44
23	27	E	D	0.997	6.38
23	28	E	Q	0.000	9.81
23	29	E	L	0.000	10.44
23	30	E	G	0.000	11.38
23	31	E	N	0.000	12.94
23	32	E	I	0.000	15.75
23	33	E	D	0.000	20.12
23	34	E	T	0.000	20.75
23	35	E	L	0.000	16.69
23	43	E	F	0.000	20.75
23	45	E	V	0.000	20.12
23	59	E	K	0.000	17.62
23	60	E	L	0.000	16.69
23	61	E	A	0.000	18.88
23	62	E	K	0.000	16.38
23	63	E	K	0.000	12.00
23	64	E	L	0.000	14.50
23	65	E	I	0.000	15.75
23	66	E	E	0.000	10.75
23	67	E	W	0.002	9.50
23	68	E	L	0.000	13.87
23	69	E	K	0.000	13.25
23	70	E	R	0.449	8.25
23	71	E	V	0.000	11.38
23	72	E	S	0.000	14.50
23	73	E	L	0.000	16.06
23	74	E	K	0.000	21.06
23	75	E	I	0.000	18.25
23	123	E	I	0.000	20.75
23	209	E	V	0.000	20.12
23	230	E	V	0.000	19.81
23	232	E	L	0.000	16.69
23	243	E	L	0.000	21.06
23	244	E	R	0.000	16.38
23	245	E	L	0.000	15.44
23	246	E	S	0.000	18.25
23	247	E	S	0.000	16.69
23	248	E	L	0.000	11.69
23	249	E	Q	0.000	13.87
23	250	E	I	0.000	16.69
23	251	E	R	0.000	12.62
23	252	E	H	0.000	9.81
23	253	E	K	0.000	14.81
23	254	E	G	0.000	15.44
23	255	E	F	0.000	11.69
23	256	E	F	0.000	13.56
23	257	E	K	0.000	17.94
23	258	E	L	0.000	16.69
23	259	E	L	0.000	14.81
23	260	E	E	0.000	19.19
23	262	E	L	0.000	19.19
23	263	E	L	0.000	19.19
23	267	E	D	0.000	19.50
23	270	E	S	0.000	17.31
23	271	E	V	0.000	15.75
23	272	E	A	0.000	18.88
23	273	E	Q	0.000	17.00
23	274	E	L	0.000	12.00
23	275	E	R	0.000	14.50
23	276	E	K	0.000	17.00
23	277	E	C	0.000	12.94
23	278	E	Y	0.000	10.75
23	279	E	S	0.000	15.44
23	280	E	S	0.000	16.06
23	281	E	C	0.000	11.69
23	282	E	V	0.000	12.94
23	283	E	E	0.000	17.94
23	284	E	K	0.000	17.00
23	285	E	L	0.000	14.50
23	286	E	N	0.000	19.50
23	287	E	S	0.000	18.88
23	290	E	D	0.000	18.56
23	291	E	F	0.000	14.19
23	292	E	E	0.000	13.25
23	293	E	T	0.000	17.31
23	294	E	L	0.000	15.75
23	295	E	V	0.001	10.44
23	296	E	T	0.000	13.25
23	297	E	N	0.000	17.00
23	298	E	K	0.000	14.19
23	299	E	L	0.001	11.06
23	300	E	R	0.000	16.06
23	301	E	S	0.000	18.25
23	302	E	A	0.000	14.81
23	303	E	V	0.000	15.12
23	304	E	K	0.000	20.12
23	305	E	R	0.000	20.12
23	306	E	M	0.000	17.62
23	307	E	N	0.000	20.75
23	328	E	R	0.001	>21.69
23	329	E	S	0.003	>21.69
23	332	E	I	0.002	>21.69
23	333	E	N	0.001	>21.69
23	334	E	A	0.001	>21.69
23	335	E	F	0.002	>21.69
23	336	E	L	0.002	>21.69
23	337	E	T	0.001	>21.69
23	338	E	K	0.002	>21.69
23	339	E	L	0.002	>21.69
23	340	E	H	0.003	>21.69
23	341	E	E	0.002	>21.69
23	342	E	Y	0.003	>21.69
23	343	E	A	0.002	>21.69
23	344	E	W	0.002	>21.69
23	345	E	P	0.002	>21.69
23	346	E	G	0.002	>21.69
23	347	E	G	0.001	>21.69
24	25	R	I	1.000	5.12
24	26	R	L	1.000	7.00
24	27	R	D	0.998	5.44
24	28	R	Q	0.998	6.69
24	29	R	L	0.000	9.81
24	30	R	G	0.000	11.06
24	31	R	N	0.000	10.75
24	32	R	I	0.000	13.87
24	33	R	D	0.000	18.25
24	34	R	T	0.000	19.50
24	35	R	L	0.000	16.38
24	60	R	L	0.000	21.06
24	62	R	K	0.000	21.06
24	63	R	K	0.000	17.00
24	64	R	L	0.000	18.25
24	65	R	I	0.000	19.81
24	66	R	E	0.000	15.44
24	67	R	W	0.000	12.94
24	68	R	L	0.000	16.69
24	69	R	K	0.000	16.38
24	70	R	R	0.000	11.06
24	71	R	V	0.000	12.31
24	72	R	S	0.000	15.12
24	73	R	L	0.000	17.94
24	75	R	I	0.000	20.75
24	244	R	R	0.000	19.81
24	245	R	L	0.000	17.31
24	246	R	S	0.000	20.44
24	247	R	S	0.000	19.81
24	248	R	L	0.000	14.50
24	249	R	Q	0.000	15.12
24	250	R	I	0.000	18.88
24	251	R	R	0.000	16.06
24	252	R	H	0.000	11.69
24	253	R	K	0.000	15.75
24	254	R	G	0.000	17.31
24	255	R	F	0.000	13.87
24	256	R	F	0.000	13.87
24	257	R	K	0.000	18.88
24	258	R	L	0.000	18.56
24	259	R	L	0.000	15.44
24	260	R	E	0.000	18.88
24	262	R	L	0.000	20.44
24	263	R	L	0.000	19.19
24	267	R	D	0.000	18.25
24	268	R	K	0.000	20.12
24	269	R	D	0.000	19.19
24	270	R	S	0.000	14.81
24	271	R	V	0.000	14.50
24	272	R	A	0.000	16.69
24	273	R	Q	0.000	13.87
24	274	R	L	0.000	9.50
24	275	R	R	0.000	13.25
24	276	R	K	0.000	14.19
24	277	R	C	0.004	9.19
24	278	R	Y	0.002	9.19
24	279	R	S	0.000	13.87
24	280	R	S	0.000	12.94
24	281	R	C	0.010	8.88
24	282	R	V	0.000	12.00
24	283	R	E	0.000	16.06
24	284	R	K	0.000	14.50
24	285	R	L	0.000	13.87
24	286	R	N	0.000	18.56
24	287	R	S	0.000	16.38
24	288	R	T	0.000	20.44
24	289	R	E	0.000	17.62
24	290	R	D	0.000	15.44
24	291	R	F	0.009	11.69
24	292	R	E	0.011	10.12
24	293	R	T	0.001	12.94
24	294	R	L	0.003	11.69
24	295	R	V	0.968	6.69
24	296	R	T	0.136	8.56
24	297	R	N	0.001	12.00
24	298	R	K	0.003	9.50
24	299	R	L	0.969	6.06
24	300	R	R	0.006	10.75
24	301	R	S	0.000	13.25
24	302	R	A	0.002	10.44
24	303	R	V	0.003	10.44
24	304	R	K	0.001	15.12
24	305	R	R	0.000	15.75
24	306	R	M	0.000	13.87
24	307	R	N	0.000	16.69
24	308	R	E	0.000	19.81
24	309	R	N	0.000	19.81
24	310	R	T	0.000	19.81
24	322	R	R	0.001	>21.69
24	324	R	E	0.001	>21.69
24	325	R	S	0.001	>21.69
24	326	R	A	0.001	>21.69
24	328	R	R	0.002	>21.69
24	329	R	S	0.003	>21.69
24	330	R	K	0.001	>21.69
24	331	R	T	0.001	>21.69
24	332	R	I	0.004	>21.69
24	333	R	N	0.004	>21.69
24	334	R	A	0.002	>21.69
24	335	R	F	0.005	>21.69
24	336	R	L	0.006	>21.69
24	337	R	T	0.003	>21.69
24	338	R	K	0.002	>21.69
24	339	R	L	0.004	>21.69
24	340	R	H	0.006	>21.69
24	341	R	E	0.003	>21.69
24	342	R	Y	0.005	>21.69
24	343	R	A	0.004	>21.69
24	344	R	W	0.005	>21.69
24	345	R	P	0.003	>21.69
24	346	R	G	0.002	>21.69
24	347	R	G	0.002	>21.69
25	26	I	L	1.000	5.12
25	27	I	D	1.000	7.00
25	28	I	Q	1.000	5.44
25	29	I	L	0.997	6.06
25	30	I	G	0.000	9.50
25	31	I	N	0.000	10.75
25	32	I	I	0.000	11.06
25	33	I	D	0.000	16.69
25	34	I	T	0.000	16.38
25	35	I	L	0.000	13.25
25	36	I	S	0.000	16.69
25	37	I	K	0.000	20.44
25	40	I	S	0.000	19.19
25	41	I	P	0.000	20.44
25	43	I	F	0.000	19.19
25	45	I	V	0.000	20.44
25	59	I	K	0.000	21.06
25	60	I	L	0.000	18.88
25	61	I	A	0.000	20.44
25	62	I	K	0.000	19.50
25	63	I	K	0.000	15.12
25	64	I	L	0.000	15.12
25	65	I	I	0.000	17.62
25	66	I	E	0.000	14.19
25	67	I	W	0.000	10.12
25	68	I	L	0.000	13.56
25	69	I	K	0.000	14.81
25	70	I	R	0.000	9.81
25	71	I	V	0.003	9.19
25	72	I	S	0.000	13.56
25	73	I	L	0.000	14.50
25	74	I	K	0.000	19.81
25	75	I	I	0.000	18.25
25	123	I	I	0.000	19.50
25	207	I	I	0.000	20.44
25	209	I	V	0.000	18.88
25	230	I	V	0.000	17.00
25	231	I	I	0.000	19.19
25	232	I	L	0.000	16.38
25	244	I	R	0.000	19.19
25	245	I	L	0.000	16.69
25	246	I	S	0.000	18.25
25	247	I	S	0.000	17.94
25	248	I	L	0.000	13.25
25	249	I	Q	0.000	12.62
25	250	I	I	0.000	15.44
25	251	I	R	0.000	12.94
25	252	I	H	0.120	8.25
25	253	I	K	0.000	11.69
25	254	I	G	0.000	12.94
25	255	I	F	0.001	9.50
25	256	I	F	0.047	8.56
25	257	I	K	0.000	13.87
25	258	I	L	0.000	13.56
25	259	I	L	0.001	10.44
25	260	I	E	0.000	13.56
25	261	I	R	0.000	17.31
25	262	I	L	0.000	15.75
25	263	I	L	0.000	14.50
25	264	I	T	0.000	18.88
25	265	I	S	0.000	19.81
25	266	I	H	0.000	17.94
25	267	I	D	0.000	13.87
25	268	I	K	0.000	15.12
25	269	I	D	0.000	14.81
25	270	I	S	0.000	10.75
25	271	I	V	0.002	9.50
25	272	I	A	0.000	12.00
25	273	I	Q	0.001	9.81
25	274	I	L	0.993	4.81
25	275	I	R	0.472	8.25
25	276	I	K	0.000	10.44
25	277	I	C	0.988	6.38
25	278	I	Y	0.996	5.44
25	279	I	S	0.001	10.44
25	280	I	S	0.000	11.06
25	281	I	C	0.105	8.56
25	282	I	V	0.001	10.44
25	283	I	E	0.000	14.50
25	284	I	K	0.000	14.50
25	285	I	L	0.000	14.19
25	286	I	N	0.000	19.19
25	287	I	S	0.000	17.94
25	290	I	D	0.000	18.56
25	291	I	F	0.001	14.50
25	292	I	E	0.000	14.50
25	293	I	T	0.000	16.38
25	294	I	L	0.001	13.56
25	295	I	V	0.023	9.50
25	296	I	T	0.001	12.00
25	297	I	N	0.000	13.87
25	298	I	K	0.004	9.50
25	299	I	L	0.952	7.00
25	300	I	R	0.001	12.31
25	301	I	S	0.001	12.62
25	302	I	A	0.308	8.25
25	303	I	V	0.009	10.12
25	304	I	K	0.000	14.50
25	305	I	R	0.000	13.56
25	306	I	M	0.001	11.38
25	307	I	N	0.000	15.44
25	308	I	E	0.000	17.94
25	309	I	N	0.000	16.38
25	310	I	T	0.000	17.00
25	332	I	I	0.002	>21.69
25	335	I	F	0.006	>21.69
25	336	I	L	0.006	>21.69
25	339	I	L	0.005	>21.69
25	340	I	H	0.002	>21.69
25	342	I	Y	0.001	>21.69
25	343	I	A	0.001	>21.69
26	27	L	D	1.000	5.12
26	28	L	Q	1.000	7.31
26	29	L	L	1.000	5.44
26	30	L	G	0.990	6.69
26	31	L	N	0.001	9.81
26	32	L	I	0.000	10.75
26	33	L	D	0.000	15.75
26	34	L	T	0.000	15.44
26	35	L	L	0.000	11.38
26	36	L	S	0.000	13.87
26	37	L	K	0.000	18.25
26	40	L	S	0.000	16.38
26	41	L	P	0.000	18.25
26	42	L	T	0.000	19.50
26	43	L	F	0.000	16.06
26	44	L	F	0.000	20.44
26	45	L	V	0.000	16.38
26	47	L	Y	0.000	19.81
26	57	L	K	0.000	20.44
26	58	L	V	0.000	20.75
26	59	L	K	0.000	17.62
26	60	L	L	0.000	16.06
26	61	L	A	0.000	17.00
26	62	L	K	0.000	15.12
26	63	L	K	0.000	11.38
26	64	L	L	0.000	11.69
26	65	L	I	0.000	12.94
26	66	L	E	0.001	9.19
26	67	L	W	0.996	6.06
26	68	L	L	0.000	9.50
26	69	L	K	0.000	9.50
26	70	L	R	0.992	4.50
26	71	L	V	0.993	5.75
26	72	L	S	0.002	9.81
26	73	L	L	0.000	11.06
26	74	L	K	0.000	16.06
26	75	L	I	0.000	13.87
26	76	L	F	0.000	19.50
26	77	L	S	0.000	18.56
26	121	L	K	0.000	19.19
26	123	L	I	0.000	16.69
26	125	L	C	0.000	18.88
26	207	L	I	0.000	18.88
26	209	L	V	0.000	17.00
26	210	L	Q	0.000	21.06
26	211	L	L	0.000	19.50
26	230	L	V	0.000	16.38
26	231	L	I	0.000	18.88
26	232	L	L	0.000	14.81
26	244	L	R	0.000	19.50
26	245	L	L	0.000	18.25
26	246	L	S	0.000	19.81
26	247	L	S	0.000	17.94
26	248	L	L	0.000	13.56
26	249	L	Q	0.000	14.81
26	250	L	I	0.000	16.38
26	251	L	R	0.000	12.31
26	252	L	H	0.001	9.50
26	253	L	K	0.000	13.56
26	254	L	G	0.000	12.94
26	255	L	F	0.040	8.56
26	256	L	F	0.002	10.44
26	257	L	K	0.000	14.50
26	258	L	L	0.000	12.62
26	259	L	L	0.004	9.81
26	260	L	E	0.000	14.50
26	261	L	R	0.000	17.00
26	262	L	L	0.000	14.19
26	263	L	L	0.000	13.87
26	264	L	T	0.000	18.88
26	265	L	S	0.000	21.06
26	266	L	H	0.000	19.19
26	267	L	D	0.000	14.19
26	268	L	K	0.000	16.38
26	269	L	D	0.000	17.31
26	270	L	S	0.000	12.94
26	271	L	V	0.001	11.06
26	272	L	A	0.000	15.12
26	273	L	Q	0.000	14.19
26	274	L	L	0.006	8.88
26	275	L	R	0.000	11.69
26	276	L	K	0.000	15.44
26	277	L	C	0.000	12.00
26	278	L	Y	0.001	9.81
26	279	L	S	0.000	15.12
26	280	L	S	0.000	16.38
26	281	L	C	0.000	13.25
26	282	L	V	0.000	14.50
26	283	L	E	0.000	19.19
26	284	L	K	0.000	19.19
26	285	L	L	0.000	17.62
26	291	L	F	0.000	17.94
26	292	L	E	0.000	17.00
26	293	L	T	0.000	20.12
26	294	L	L	0.000	17.94
26	295	L	V	0.000	13.25
26	296	L	T	0.000	15.44
26	297	L	N	0.000	18.25
26	298	L	K	0.000	14.81
26	299	L	L	0.000	11.38
26	300	L	R	0.000	16.06
26	301	L	S	0.000	17.31
26	302	L	A	0.000	12.94
26	303	L	V	0.001	13.25
26	304	L	K	0.000	18.25
26	305	L	R	0.000	17.62
26	306	L	M	0.000	14.19
26	307	L	N	0.000	17.94
26	309	L	N	0.000	19.50
26	310	L	T	0.000	18.88
26	329	L	S	0.002	>21.69
26	332	L	I	0.003	>21.69
26	335	L	F	0.003	>21.69
26	336	L	L	0.005	>21.69
26	337	L	T	0.001	>21.69
26	338	L	K	0.001	>21.69
26	339	L	L	0.004	>21.69
26	340	L	H	0.005	>21.69
26	341	L	E	0.001	>21.69
26	342	L	Y	0.001	>21.69
26	343	L	A	0.001	>21.69
26	344	L	W	0.001	>21.69
27	28	D	Q	1.000	5.12
27	29	D	L	0.999	7.00
27	30	D	G	0.992	6.38
27	31	D	N	0.958	6.69
27	32	D	I	0.002	10.44
27	33	D	D	0.001	14.19
27	34	D	T	0.001	15.75
27	35	D	L	0.000	12.31
27	36	D	S	0.000	13.25
27	37	D	K	0.000	18.25
27	40	D	S	0.000	17.94
27	41	D	P	0.000	20.75
27	43	D	F	0.000	19.50
27	45	D	V	0.000	21.06
27	60	D	L	0.000	21.06
27	62	D	K	0.000	19.19
27	63	D	K	0.000	16.06
27	64	D	L	0.000	17.00
27	65	D	I	0.000	17.00
27	66	D	E	0.000	12.94
27	67	D	W	0.000	11.06
27	68	D	L	0.000	13.56
27	69	D	K	0.000	12.31
27	70	D	R	0.926	7.31
27	71	D	V	0.039	8.88
27	72	D	S	0.002	10.12
27	73	D	L	0.000	13.87
27	74	D	K	0.000	17.94
27	75	D	I	0.000	17.00
27	123	D	I	0.000	21.37
27	245	D	L	0.000	21.06
27	248	D	L	0.000	17.31
27	249	D	Q	0.000	18.56
27	250	D	I	0.000	21.06
27	251	D	R	0.000	17.31
27	252	D	H	0.000	13.87
27	253	D	K	0.000	17.94
27	254	D	G	0.000	18.25
27	255	D	F	0.000	13.87
27	256	D	F	0.000	14.50
27	257	D	K	0.000	19.19
27	258	D	L	0.000	17.62
27	259	D	L	0.000	13.87
27	260	D	E	0.000	18.25
27	261	D	R	0.000	21.06
27	262	D	L	0.000	17.94
27	263	D	L	0.000	16.69
27	266	D	H	0.000	19.81
27	267	D	D	0.000	15.75
27	268	D	K	0.000	18.88
27	269	D	D	0.000	18.56
27	270	D	S	0.000	13.25
27	271	D	V	0.000	13.56
27	272	D	A	0.000	17.31
27	273	D	Q	0.000	14.50
27	274	D	L	0.000	10.12
27	275	D	R	0.000	14.81
27	276	D	K	0.000	16.69
27	277	D	C	0.000	12.31
27	278	D	Y	0.000	12.31
27	279	D	S	0.000	17.62
27	280	D	S	0.000	17.31
27	281	D	C	0.000	13.87
27	282	D	V	0.000	16.69
27	283	D	E	0.000	20.75
27	284	D	K	0.000	19.81
27	285	D	L	0.000	18.88
27	290	D	D	0.000	20.44
27	291	D	F	0.000	17.31
27	292	D	E	0.000	14.81
27	293	D	T	0.000	17.62
27	294	D	L	0.000	17.00
27	295	D	V	0.001	11.69
27	296	D	T	0.001	12.31
27	297	D	N	0.000	16.06
27	298	D	K	0.000	13.87
27	299	D	L	0.009	9.19
27	300	D	R	0.001	12.94
27	301	D	S	0.000	15.75
27	302	D	A	0.001	12.31
27	303	D	V	0.002	10.44
27	304	D	K	0.001	15.75
27	305	D	R	0.000	16.69
27	306	D	M	0.000	13.25
27	307	D	N	0.001	15.44
27	308	D	E	0.001	19.50
27	309	D	N	0.000	18.88
27	310	D	T	0.000	17.62
27	311	D	M	0.001	>21.69
27	312	D	R	0.001	>21.69
27	315	D	R	0.001	>21.69
27	318	D	P	0.001	>21.69
27	319	D	Q	0.001	>21.69
27	321	D	S	0.002	>21.69
27	322	D	R	0.002	>21.69
27	323	D	E	0.001	>21.69
27	324	D	E	0.002	>21.69
27	325	D	S	0.004	>21.69
27	326	D	A	0.004	>21.69
27	327	D	A	0.002	>21.69
27	328	D	R	0.005	>21.69
27	329	D	S	0.008	>21.69
27	330	D	K	0.004	>21.69
27	331	D	T	0.003	>21.69
27	332	D	I	0.008	>21.69
27	333	D	N	0.006	>21.69
27	334	D	A	0.003	>21.69
27	335	D	F	0.003	>21.69
27	336	D	L	0.006	>21.69
27	337	D	T	0.006	>21.69
27	338	D	K	0.005	>21.69
27	339	D	L	0.004	>21.69
27	340	D	H	0.022	>21.69
27	341	D	E	0.007	>21.69
27	342	D	Y	0.006	>21.69
27	343	D	A	0.005	>21.69
27	344	D	W	0.005	>21.69
27	345	D	P	0.005	>21.69
27	346	D	G	0.003	>21.69
27	347	D	G	0.003	>21.69
27	348	D	D	0.002	>21.69
27	349	D	S	0.001	>21.69
28	29	Q	L	1.000	5.12
28	30	Q	G	1.000	6.69
28	31	Q	N	0.991	5.44
28	32	Q	I	0.928	7.31
28	33	Q	D	0.016	12.00
28	34	Q	T	0.002	12.94
28	35	Q	L	0.000	10.75
28	36	Q	S	0.001	13.25
28	37	Q	K	0.000	17.00
28	40	Q	S	0.000	16.69
28	41	Q	P	0.000	19.50
28	43	Q	F	0.000	19.81
28	63	Q	K	0.000	18.56
28	64	Q	L	0.000	18.25
28	65	Q	I	0.000	19.19
28	66	Q	E	0.000	16.38
28	67	Q	W	0.000	12.94
28	68	Q	L	0.000	14.81
28	69	Q	K	0.000	15.12
28	70	Q	R	0.000	10.44
28	71	Q	V	0.002	8.88
28	72	Q	S	0.000	11.06
28	73	Q	L	0.000	14.19
28	74	Q	K	0.000	18.56
28	75	Q	I	0.000	18.56
28	248	Q	L	0.000	18.56
28	249	Q	Q	0.000	18.25
28	250	Q	I	0.000	21.06
28	251	Q	R	0.000	18.25
28	252	Q	H	0.000	13.87
28	253	Q	K	0.000	16.69
28	254	Q	G	0.000	17.31
28	255	Q	F	0.000	13.56
28	256	Q	F	0.000	12.31
28	257	Q	K	0.000	17.31
28	258	Q	L	0.000	16.69
28	259	Q	L	0.000	12.00
28	260	Q	E	0.000	15.44
28	261	Q	R	0.000	19.19
28	262	Q	L	0.000	16.69
28	263	Q	L	0.000	14.19
28	264	Q	T	0.000	17.62
28	265	Q	S	0.000	18.88
28	266	Q	H	0.000	15.75
28	267	Q	D	0.000	12.31
28	268	Q	K	0.000	14.81
28	269	Q	D	0.000	13.56
28	270	Q	S	0.098	8.56
28	271	Q	V	0.001	10.12
28	272	Q	A	0.000	12.94
28	273	Q	Q	0.001	9.50
28	274	Q	L	0.974	5.75
28	275	Q	R	0.000	11.38
28	276	Q	K	0.000	12.62
28	277	Q	C	0.109	8.56
28	278	Q	Y	0.000	10.12
[truncated: 16,072 more rows]
