# Supplementary material for: Exploring a diverse world of effector domains and amyloid signaling motifs in fungal NLR proteins
Source: PLoS Comput Biol. 2022 Dec 21;18(12):e1010787. doi: 10.1371/journal.pcbi.1010787 (PMC9815663; doi:10.1371/journal.pcbi.1010787)
Supplement: S5 Data — The file includes previously unpublished grammars used in [52] and a sample scanning configuration. (GZ) [file pcbi.1010787.s012.tar.gz › bass-m5-struct.wcfg]

grammar_type	WCFG
start_symbol	36
7	0	0	0
7	0	0	1
7	0	0	2
7	0	0	3
7	0	0	4
7	0	0	5
7	0	0	6
7	0	0	7
7	0	0	8
7	0	0	9
7	0	0	10
7	0	0	11
7	0	0	12
7	0	0	13
7	0	0	14
7	0	0	15
7	0	0	16
7	0	0	17
7	0	0	18
7	0	0	19
7	0	0	20
7	0	0	21
7	0	0	22
7	0	0	23
7	0	0	24
7	0	0	25
7	0	0	26
7	0	0	27
7	0	0	28
7	0	0	29
7	0	0	30
7	0	0	31
7	0	0	32
7	0	0	33
7	0	0	34
7	0	0	35
7	0	0	36
7	0	1	0
7	0	1	1
7	0	1	2
7	0	1	3
7	0	1	4
7	0	1	5
7	0	1	6
7	0	1	7
7	1.14917e-06	1	8
7	0	1	9
7	0	1	10
7	0	1	11
7	0	1	12
7	0	1	13
7	0	1	14
7	0	1	15
7	0	1	16
7	0	1	17
7	0	1	18
7	0	1	19
7	0	1	20
7	0	1	21
7	0	1	22
7	0	1	23
7	0	1	24
7	0	1	25
7	0	1	26
7	0	1	27
7	0	1	28
7	0	1	29
7	0	1	30
7	0	1	31
7	0	1	32
7	0	1	33
7	0	1	34
7	0	1	35
7	0	1	36
7	0	2	0
7	0	2	1
7	0	2	2
7	0	2	3
7	0	2	4
7	0	2	5
7	0	2	6
7	0	2	7
7	0	2	8
7	0	2	9
7	0.0179583	2	10
7	0	2	11
7	0	2	12
7	0	2	13
7	0	2	14
7	0	2	15
7	0	2	16
7	0	2	17
7	0	2	18
7	0	2	19
7	0	2	20
7	0	2	21
7	0	2	22
7	0	2	23
7	0	2	24
7	0	2	25
7	0	2	26
7	0	2	27
7	0	2	28
7	0	2	29
7	0	2	30
7	0	2	31
7	0	2	32
7	0	2	33
7	0	2	34
7	0	2	35
7	0	2	36
7	0	3	0
7	0	3	1
7	0	3	2
7	0	3	3
7	0	3	4
7	0	3	5
7	0	3	6
7	1.4013e-45	3	7
7	0	3	8
7	0	3	9
7	0	3	10
7	0	3	11
7	0	3	12
7	0	3	13
7	0	3	14
7	0	3	15
7	0	3	16
7	0	3	17
7	0	3	18
7	0	3	19
7	0	3	20
7	0	3	21
7	0	3	22
7	0	3	23
7	0	3	24
7	0	3	25
7	0	3	26
7	0	3	27
7	0	3	28
7	0	3	29
7	0	3	30
7	0	3	31
7	0	3	32
7	0	3	33
7	0	3	34
7	0	3	35
7	0	3	36
7	0	4	0
7	0	4	1
7	0	4	2
7	0	4	3
7	0	4	4
7	0	4	5
7	0	4	6
7	0	4	7
7	0	4	8
7	0	4	9
7	0	4	10
7	0	4	11
7	0	4	12
7	0	4	13
7	0	4	14
7	0	4	15
7	0	4	16
7	0	4	17
7	0	4	18
7	0	4	19
7	0	4	20
7	0	4	21
7	0	4	22
7	0	4	23
7	0	4	24
7	0	4	25
7	0	4	26
7	0	4	27
7	0	4	28
7	0	4	29
7	0	4	30
7	0	4	31
7	0	4	32
7	0	4	33
7	0	4	34
7	0	4	35
7	0	4	36
7	1.4013e-45	5	0
7	0	5	1
7	0	5	2
7	0	5	3
7	0	5	4
7	0.00584494	5	5
7	0	5	6
7	0	5	7
7	0	5	8
7	0	5	9
7	0	5	10
7	0	5	11
7	0	5	12
7	0	5	13
7	0	5	14
7	0	5	15
7	0	5	16
7	0	5	17
7	0	5	18
7	0	5	19
7	0	5	20
7	0	5	21
7	0	5	22
7	0	5	23
7	0	5	24
7	0	5	25
7	0	5	26
7	0	5	27
7	0	5	28
7	0	5	29
7	0	5	30
7	0	5	31
7	0	5	32
7	0	5	33
7	0	5	34
7	0	5	35
7	0	5	36
7	0	6	0
7	0	6	1
7	0	6	2
7	0	6	3
7	0	6	4
7	0	6	5
7	0	6	6
7	0	6	7
7	0	6	8
7	0	6	9
7	0	6	10
7	0	6	11
7	0	6	12
7	0	6	13
7	0	6	14
7	0	6	15
7	0	6	16
7	0	6	17
7	0	6	18
7	0	6	19
7	0	6	20
7	0	6	21
7	0	6	22
7	0	6	23
7	0	6	24
7	0	6	25
7	0	6	26
7	0	6	27
7	0	6	28
7	0	6	29
7	0	6	30
7	0	6	31
7	0	6	32
7	0	6	33
7	0	6	34
7	0	6	35
7	0	6	36
7	0	7	0
7	0	7	1
7	0	7	2
7	0	7	3
7	1.4013e-45	7	4
7	0	7	5
7	0	7	6
7	0	7	7
7	0	7	8
7	0	7	9
7	0	7	10
7	0	7	11
7	0	7	12
7	0	7	13
7	0	7	14
7	0	7	15
7	0	7	16
7	0	7	17
7	0	7	18
7	0	7	19
7	0	7	20
7	0	7	21
7	0	7	22
7	0	7	23
7	0	7	24
7	0	7	25
7	0	7	26
7	0	7	27
7	0	7	28
7	0	7	29
7	0	7	30
7	0	7	31
7	0	7	32
7	0	7	33
7	0	7	34
7	0	7	35
7	0	7	36
7	1.01879e-14	8	0
7	0	8	1
7	0	8	2
7	0	8	3
7	0	8	4
7	0	8	5
7	0	8	6
7	0	8	7
7	0	8	8
7	0	8	9
7	0	8	10
7	0	8	11
7	0	8	12
7	0	8	13
7	0	8	14
7	0	8	15
7	0	8	16
7	0	8	17
7	0	8	18
7	0	8	19
7	0	8	20
7	0	8	21
7	0	8	22
7	0	8	23
7	0	8	24
7	0	8	25
7	0	8	26
7	0	8	27
7	0	8	28
7	0	8	29
7	0	8	30
7	0	8	31
7	0	8	32
7	0	8	33
7	0	8	34
7	0	8	35
7	0	8	36
7	0	9	0
7	0.00850454	9	1
7	0	9	2
7	0	9	3
7	0	9	4
7	0.00491318	9	5
7	0	9	6
7	0	9	7
7	0	9	8
7	0	9	9
7	0	9	10
7	0	9	11
7	0	9	12
7	0	9	13
7	0	9	14
7	0	9	15
7	0	9	16
7	0	9	17
7	0	9	18
7	0	9	19
7	0	9	20
7	0	9	21
7	0	9	22
7	0	9	23
7	0	9	24
7	0	9	25
7	0	9	26
7	0	9	27
7	0	9	28
7	0	9	29
7	0	9	30
7	0	9	31
7	0	9	32
7	0	9	33
7	0	9	34
7	0	9	35
7	0	9	36
7	0	10	0
7	0	10	1
7	0	10	2
7	0	10	3
7	0	10	4
7	0	10	5
7	0	10	6
7	0	10	7
7	0	10	8
7	0	10	9
7	0	10	10
7	0	10	11
7	0	10	12
7	0	10	13
7	0	10	14
7	0	10	15
7	0	10	16
7	0	10	17
7	0	10	18
7	0	10	19
7	0	10	20
7	0	10	21
7	0	10	22
7	0	10	23
7	0	10	24
7	0	10	25
7	0	10	26
7	0	10	27
7	0	10	28
7	0	10	29
7	0	10	30
7	0	10	31
7	0	10	32
7	0	10	33
7	0	10	34
7	0	10	35
7	0	10	36
7	0	11	0
7	0	11	1
7	0	11	2
7	0	11	3
7	0	11	4
7	0	11	5
7	0	11	6
7	0	11	7
7	0	11	8
7	0	11	9
7	0	11	10
7	0	11	11
7	0	11	12
7	0	11	13
7	0	11	14
7	0	11	15
7	0	11	16
7	0	11	17
7	0	11	18
7	0	11	19
7	0	11	20
7	0	11	21
7	0	11	22
7	0	11	23
7	0	11	24
7	0	11	25
7	0	11	26
7	0	11	27
7	0	11	28
7	0	11	29
7	0	11	30
7	0	11	31
7	0	11	32
7	0	11	33
7	0	11	34
7	0	11	35
7	0	11	36
7	0	12	0
7	0	12	1
7	0	12	2
7	0	12	3
7	0	12	4
7	0	12	5
7	0	12	6
7	0	12	7
7	0	12	8
7	0	12	9
7	0	12	10
7	0	12	11
7	0	12	12
7	0	12	13
7	0	12	14
7	0	12	15
7	0	12	16
7	0	12	17
7	0	12	18
7	0	12	19
7	0	12	20
7	0	12	21
7	0	12	22
7	0	12	23
7	0	12	24
7	0	12	25
7	0	12	26
7	0	12	27
7	0	12	28
7	0	12	29
7	0	12	30
7	0	12	31
7	0	12	32
7	0	12	33
7	0	12	34
7	0	12	35
7	0	12	36
7	0	13	0
7	0	13	1
7	0	13	2
7	0	13	3
7	0	13	4
7	0	13	5
7	0	13	6
7	0	13	7
7	0	13	8
7	0	13	9
7	0	13	10
7	0	13	11
7	0	13	12
7	0	13	13
7	0	13	14
7	0	13	15
7	0	13	16
7	0	13	17
7	0	13	18
7	0	13	19
7	0	13	20
7	0	13	21
7	0	13	22
7	0	13	23
7	0	13	24
7	0	13	25
7	0	13	26
7	0	13	27
7	0	13	28
7	0	13	29
7	0	13	30
7	0	13	31
7	0	13	32
7	0	13	33
7	0	13	34
7	0	13	35
7	0	13	36
7	0	14	0
7	0	14	1
7	0	14	2
7	0	14	3
7	0	14	4
7	0	14	5
7	0	14	6
7	0	14	7
7	0	14	8
7	0	14	9
7	0	14	10
7	0	14	11
7	0	14	12
7	0	14	13
7	0	14	14
7	0	14	15
7	0	14	16
7	0	14	17
7	0	14	18
7	0	14	19
7	0	14	20
7	0	14	21
7	0	14	22
7	0	14	23
7	0	14	24
7	0	14	25
7	0	14	26
7	0	14	27
7	0	14	28
7	0	14	29
7	0	14	30
7	0	14	31
7	0	14	32
7	0	14	33
7	0	14	34
7	0	14	35
7	0	14	36
7	0	15	0
7	0	15	1
7	0	15	2
7	0	15	3
7	0	15	4
7	0	15	5
7	0	15	6
7	0	15	7
7	0	15	8
7	0	15	9
7	0	15	10
7	0	15	11
7	0	15	12
7	0	15	13
7	0	15	14
7	0	15	15
7	0	15	16
7	0	15	17
7	0	15	18
7	0	15	19
7	0	15	20
7	0	15	21
7	0	15	22
7	0	15	23
7	0	15	24
7	0	15	25
7	0	15	26
7	0	15	27
7	0	15	28
7	0	15	29
7	0	15	30
7	0	15	31
7	0	15	32
7	0	15	33
7	0	15	34
7	0	15	35
7	0	15	36
7	0	16	0
7	0	16	1
7	0	16	2
7	0	16	3
7	0	16	4
7	0	16	5
7	0	16	6
7	0	16	7
7	0	16	8
7	0	16	9
7	0	16	10
7	0	16	11
7	0	16	12
7	0	16	13
7	0	16	14
7	0	16	15
7	0	16	16
7	0	16	17
7	0	16	18
7	0	16	19
7	0	16	20
7	0	16	21
7	0	16	22
7	0	16	23
7	0	16	24
7	0	16	25
7	0	16	26
7	0	16	27
7	0	16	28
7	0	16	29
7	0	16	30
7	0	16	31
7	0	16	32
7	0	16	33
7	0	16	34
7	0	16	35
7	0	16	36
7	0	17	0
7	0	17	1
7	0	17	2
7	0	17	3
7	0	17	4
7	0	17	5
7	0	17	6
7	0	17	7
7	0	17	8
7	0	17	9
7	0	17	10
7	0	17	11
7	0	17	12
7	0	17	13
7	0	17	14
7	0	17	15
7	0	17	16
7	0	17	17
7	0	17	18
7	0	17	19
7	0	17	20
7	0	17	21
7	0	17	22
7	0	17	23
7	0	17	24
7	0	17	25
7	0	17	26
7	0	17	27
7	0	17	28
7	0	17	29
7	0	17	30
7	0	17	31
7	0	17	32
7	0	17	33
7	0	17	34
7	0	17	35
7	0	17	36
7	0	18	0
7	0	18	1
7	0	18	2
7	0	18	3
7	0	18	4
7	0	18	5
7	0	18	6
7	0	18	7
7	0	18	8
7	0	18	9
7	0	18	10
7	0	18	11
7	0	18	12
7	0	18	13
7	0	18	14
7	0	18	15
7	0	18	16
7	0	18	17
7	0	18	18
7	0	18	19
7	0	18	20
7	0	18	21
7	0	18	22
7	0	18	23
7	0	18	24
7	0	18	25
7	0	18	26
7	0	18	27
7	0	18	28
7	0	18	29
7	0	18	30
7	0	18	31
7	0	18	32
7	0	18	33
7	0	18	34
7	0	18	35
7	0	18	36
7	0	19	0
7	0	19	1
7	0	19	2
7	0	19	3
7	0	19	4
7	0	19	5
7	0	19	6
7	0	19	7
7	0	19	8
7	0	19	9
7	0	19	10
7	0	19	11
7	0	19	12
7	0	19	13
7	0	19	14
7	0	19	15
7	0	19	16
7	0	19	17
7	0	19	18
7	0	19	19
7	0	19	20
7	0	19	21
7	0	19	22
7	0	19	23
7	0	19	24
7	0	19	25
7	0	19	26
7	0	19	27
7	0	19	28
7	0	19	29
7	0	19	30
7	0	19	31
7	0	19	32
7	0	19	33
7	0	19	34
7	0	19	35
7	0	19	36
7	0	20	0
7	0	20	1
7	0	20	2
7	0	20	3
7	0	20	4
7	0	20	5
7	0	20	6
7	0	20	7
7	0	20	8
7	0	20	9
7	0	20	10
7	0	20	11
7	0	20	12
7	0	20	13
7	0	20	14
7	0	20	15
7	0	20	16
7	0	20	17
7	0	20	18
7	0	20	19
7	0	20	20
7	0	20	21
7	0	20	22
7	0	20	23
7	0	20	24
7	0	20	25
7	0	20	26
7	0	20	27
7	0	20	28
7	0	20	29
7	0	20	30
7	0	20	31
7	0	20	32
7	0	20	33
7	0	20	34
7	0	20	35
7	0	20	36
7	0	21	0
7	0	21	1
7	0	21	2
7	0	21	3
7	0	21	4
7	0	21	5
7	0	21	6
7	0	21	7
7	0	21	8
7	0	21	9
7	0	21	10
7	0	21	11
7	0	21	12
7	0	21	13
7	0	21	14
7	0	21	15
7	0	21	16
7	0	21	17
7	0	21	18
7	0	21	19
7	0	21	20
7	0	21	21
7	0	21	22
7	0	21	23
7	0	21	24
7	0	21	25
7	0	21	26
7	0	21	27
7	0	21	28
7	0	21	29
7	0	21	30
7	0	21	31
7	0	21	32
7	0	21	33
7	0	21	34
7	0	21	35
7	0	21	36
7	0	22	0
7	0	22	1
7	0	22	2
7	0	22	3
7	0	22	4
7	0	22	5
7	0	22	6
7	0	22	7
7	0	22	8
7	0	22	9
7	0	22	10
7	0	22	11
7	0	22	12
7	0	22	13
7	0	22	14
7	0	22	15
7	0	22	16
7	0	22	17
7	0	22	18
7	0	22	19
7	0	22	20
7	0	22	21
7	0	22	22
7	0	22	23
7	0	22	24
7	0	22	25
7	0	22	26
7	0	22	27
7	0	22	28
7	0	22	29
7	0	22	30
7	0	22	31
7	0	22	32
7	0	22	33
7	0	22	34
7	0	22	35
7	0	22	36
7	0	23	0
7	0	23	1
7	0	23	2
7	0	23	3
7	0	23	4
7	0	23	5
7	0	23	6
7	0	23	7
7	0	23	8
7	0	23	9
7	0	23	10
7	0	23	11
7	0	23	12
7	0	23	13
7	0	23	14
7	0	23	15
7	0	23	16
7	0	23	17
7	0	23	18
7	0	23	19
7	0	23	20
7	0	23	21
7	0	23	22
7	0	23	23
7	0	23	24
7	0	23	25
7	0	23	26
7	0	23	27
7	0	23	28
7	0	23	29
7	0	23	30
7	0	23	31
7	0	23	32
7	0	23	33
7	0	23	34
7	0	23	35
7	0	23	36
7	0	24	0
7	0	24	1
7	0	24	2
7	0	24	3
7	0	24	4
7	0	24	5
7	0	24	6
7	0	24	7
7	0	24	8
7	0	24	9
7	0	24	10
7	0	24	11
7	0	24	12
7	0	24	13
7	0	24	14
7	0	24	15
7	0	24	16
7	0	24	17
7	0	24	18
7	0	24	19
7	0	24	20
7	0	24	21
7	0	24	22
7	0	24	23
7	0	24	24
7	0	24	25
7	0	24	26
7	0	24	27
7	0	24	28
7	0	24	29
7	0	24	30
7	0	24	31
7	0	24	32
7	0	24	33
7	0	24	34
7	0	24	35
7	0	24	36
7	0	25	0
7	0	25	1
7	0	25	2
7	0	25	3
7	0	25	4
7	0	25	5
7	0	25	6
7	0	25	7
7	0	25	8
7	0	25	9
7	0	25	10
7	0	25	11
7	0	25	12
7	0	25	13
7	0	25	14
7	0	25	15
7	0	25	16
7	0	25	17
7	0	25	18
7	0	25	19
7	0	25	20
7	0.00613545	25	21
7	0	25	22
7	0	25	23
7	0	25	24
7	0	25	25
7	0	25	26
7	0	25	27
7	0	25	28
7	0	25	29
7	0	25	30
7	0	25	31
7	0	25	32
7	0	25	33
7	0	25	34
7	0	25	35
7	0	25	36
7	0	26	0
7	0	26	1
7	0	26	2
7	0	26	3
7	0	26	4
7	0	26	5
7	0	26	6
7	0	26	7
7	0	26	8
7	0	26	9
7	0	26	10
7	0	26	11
7	0	26	12
7	0	26	13
7	0	26	14
7	0	26	15
7	0	26	16
7	0	26	17
7	0	26	18
7	0	26	19
7	0	26	20
7	0	26	21
7	0	26	22
7	0	26	23
7	0	26	24
7	0	26	25
7	0	26	26
7	0	26	27
7	0	26	28
7	0	26	29
7	0	26	30
7	0	26	31
7	0	26	32
7	0	26	33
7	0	26	34
7	0	26	35
7	0	26	36
7	0	27	0
7	0	27	1
7	0	27	2
7	0	27	3
7	0	27	4
7	0	27	5
7	0	27	6
7	0	27	7
7	0	27	8
7	0	27	9
7	0	27	10
7	0	27	11
7	0	27	12
7	0	27	13
7	0	27	14
7	0	27	15
7	0	27	16
7	0	27	17
7	0	27	18
7	0	27	19
7	0	27	20
7	0	27	21
7	0	27	22
7	0	27	23
7	0	27	24
7	0	27	25
7	0	27	26
7	0	27	27
7	0	27	28
7	0	27	29
7	0	27	30
7	0	27	31
7	0	27	32
7	0	27	33
7	0	27	34
7	0	27	35
7	0	27	36
7	0	28	0
7	0	28	1
7	0	28	2
7	0	28	3
7	0	28	4
7	0	28	5
7	0	28	6
7	0	28	7
7	0	28	8
7	0	28	9
7	0	28	10
7	0	28	11
7	0	28	12
7	0	28	13
7	0	28	14
7	0	28	15
7	0	28	16
7	0	28	17
7	0	28	18
7	0	28	19
7	0	28	20
7	0	28	21
7	0	28	22
7	0	28	23
7	0	28	24
7	0	28	25
7	0	28	26
7	0	28	27
7	0	28	28
7	0	28	29
7	0	28	30
7	0	28	31
7	0	28	32
7	0	28	33
7	0	28	34
7	0	28	35
7	0	28	36
7	0	29	0
7	0	29	1
7	0	29	2
7	0	29	3
7	0	29	4
7	0	29	5
7	0	29	6
7	0	29	7
7	0	29	8
7	0	29	9
7	0	29	10
7	0	29	11
7	0	29	12
7	0	29	13
7	0	29	14
7	0	29	15
7	0	29	16
7	0	29	17
7	0	29	18
7	0	29	19
7	0	29	20
7	0	29	21
7	0	29	22
7	0	29	23
7	0	29	24
7	0	29	25
7	0	29	26
7	0	29	27
7	0	29	28
7	0	29	29
7	0	29	30
7	0	29	31
7	0	29	32
7	0	29	33
7	0	29	34
7	0	29	35
7	0	29	36
7	0	30	0
7	0	30	1
7	0	30	2
7	0	30	3
7	0	30	4
7	0	30	5
7	0	30	6
7	0	30	7
7	0	30	8
7	0	30	9
7	0	30	10
7	0	30	11
7	0	30	12
7	0	30	13
7	0	30	14
7	0	30	15
7	0	30	16
7	0	30	17
7	0	30	18
7	0	30	19
7	0	30	20
7	0	30	21
7	0	30	22
7	0	30	23
7	0	30	24
7	0	30	25
7	0	30	26
7	0	30	27
7	0	30	28
7	0	30	29
7	0	30	30
7	0	30	31
7	0	30	32
7	0	30	33
7	0	30	34
7	0	30	35
7	0	30	36
7	0	31	0
7	0	31	1
7	0	31	2
7	0	31	3
7	0	31	4
7	0	31	5
7	0	31	6
7	0	31	7
7	0	31	8
7	0	31	9
7	0	31	10
7	0	31	11
7	0	31	12
7	0	31	13
7	0	31	14
7	0	31	15
7	0	31	16
7	0	31	17
7	0	31	18
7	0	31	19
7	0	31	20
7	0	31	21
7	0	31	22
7	0	31	23
7	0	31	24
7	0	31	25
7	0	31	26
7	0	31	27
7	0	31	28
7	0	31	29
7	0	31	30
7	0	31	31
7	0	31	32
7	0	31	33
7	0	31	34
7	0	31	35
7	0	31	36
7	0	32	0
7	0	32	1
7	0	32	2
7	0	32	3
7	0	32	4
7	0.01631	32	5
7	0	32	6
7	0	32	7
7	0	32	8
7	0	32	9
7	0	32	10
7	0	32	11
7	0	32	12
7	0	32	13
7	0	32	14
7	0	32	15
7	0	32	16
7	0	32	17
7	0	32	18
7	0	32	19
7	0	32	20
7	0	32	21
7	7.06254e-42	32	22
7	0	32	23
7	0	32	24
7	0	32	25
7	0	32	26
7	0	32	27
7	0	32	28
7	0	32	29
7	0	32	30
7	0	32	31
7	0	32	32
7	0	32	33
7	0	32	34
7	0	32	35
7	0	32	36
7	0	33	0
7	0	33	1
7	0	33	2
7	0	33	3
7	0	33	4
7	0	33	5
7	0	33	6
7	0	33	7
7	0	33	8
7	0	33	9
7	0	33	10
7	0	33	11
7	0	33	12
7	0	33	13
7	0	33	14
7	0	33	15
7	0	33	16
7	0	33	17
7	0	33	18
7	0	33	19
7	0	33	20
7	0	33	21
7	0	33	22
7	0	33	23
7	0	33	24
7	0	33	25
7	0	33	26
7	0	33	27
7	0	33	28
7	0	33	29
7	0	33	30
7	0	33	31
7	0	33	32
7	0	33	33
7	0	33	34
7	0	33	35
7	0	33	36
7	0	34	0
7	0	34	1
7	0	34	2
7	0	34	3
7	0	34	4
7	0	34	5
7	0	34	6
7	0	34	7
7	0	34	8
7	0	34	9
7	0	34	10
7	0	34	11
7	0	34	12
7	0	34	13
7	0	34	14
7	0	34	15
7	0	34	16
7	0	34	17
7	0	34	18
7	0	34	19
7	0	34	20
7	0	34	21
7	0	34	22
7	0	34	23
7	0	34	24
7	0	34	25
7	0	34	26
7	0	34	27
7	0	34	28
7	0	34	29
7	0	34	30
7	0	34	31
7	0	34	32
7	0	34	33
7	0	34	34
7	0	34	35
7	0	34	36
7	0	35	0
7	0	35	1
7	0	35	2
7	0	35	3
7	0	35	4
7	0	35	5
7	0	35	6
7	0	35	7
7	0	35	8
7	0	35	9
7	0	35	10
7	0	35	11
7	0	35	12
7	0	35	13
7	0	35	14
7	0	35	15
7	0	35	16
7	0	35	17
7	0	35	18
7	0	35	19
7	0	35	20
7	0	35	21
7	0	35	22
7	0	35	23
7	0	35	24
7	0	35	25
7	0	35	26
7	0	35	27
7	0	35	28
7	0	35	29
7	0	35	30
7	0	35	31
7	0	35	32
7	0	35	33
7	0	35	34
7	0	35	35
7	0	35	36
7	0	36	0
7	0	36	1
7	0	36	2
7	0	36	3
7	0	36	4
7	0	36	5
7	0	36	6
7	0	36	7
7	0	36	8
7	0	36	9
7	0	36	10
7	0	36	11
7	0	36	12
7	0	36	13
7	0	36	14
7	0	36	15
7	0	36	16
7	0	36	17
7	0	36	18
7	0	36	19
7	0	36	20
7	0	36	21
7	0	36	22
7	0	36	23
7	0	36	24
7	0	36	25
7	0	36	26
7	0	36	27
7	0	36	28
7	0	36	29
7	0	36	30
7	0	36	31
7	0	36	32
7	0	36	33
7	0	36	34
7	0	36	35
7	0	36	36
7	0	0	7	0
7	0.0066342	0	8	0
7	0	0	9	0
7	0	0	10	0
7	0	0	11	0
7	0	0	12	0
7	0	0	13	0
7	0	0	14	0
7	0	0	15	0
7	0	0	16	0
7	0	0	17	0
7	0	0	18	0
7	0	0	19	0
7	0	0	20	0
7	0.0618569	0	21	0
7	0	0	22	0
7	0	0	23	0
7	0	0	24	0
7	0	0	25	0
7	0.0114044	0	26	0
7	0	0	27	0
7	0	0	28	0
7	0	0	29	0
7	0	0	30	0
7	0	0	31	0
7	0	0	32	0
7	0	0	33	0
7	0	0	34	0
7	0	0	35	0
7	0	0	36	0
7	0	0	7	1
7	0	0	8	1
7	0	0	9	1
7	0	0	10	1
7	0	0	11	1
7	0	0	12	1
7	0	0	13	1
7	0	0	14	1
7	0	0	15	1
7	0	0	16	1
7	0	0	17	1
7	0	0	18	1
7	0	0	19	1
7	0	0	20	1
7	0	0	21	1
7	0	0	22	1
7	0	0	23	1
7	0	0	24	1
7	0	0	25	1
7	0	0	26	1
7	0	0	27	1
7	0	0	28	1
7	0	0	29	1
7	0	0	30	1
7	0	0	31	1
7	0	0	32	1
7	0	0	33	1
7	0	0	34	1
7	0	0	35	1
7	0	0	36	1
7	0	0	7	2
7	0	0	8	2
7	0	0	9	2
7	0	0	10	2
7	0	0	11	2
7	0	0	12	2
7	0	0	13	2
7	0	0	14	2
7	0	0	15	2
7	0	0	16	2
7	0	0	17	2
7	0	0	18	2
7	0	0	19	2
7	0	0	20	2
7	0	0	21	2
7	0	0	22	2
7	0	0	23	2
7	0	0	24	2
7	0	0	25	2
7	0	0	26	2
7	0	0	27	2
7	0	0	28	2
7	0	0	29	2
7	0	0	30	2
7	0	0	31	2
7	0	0	32	2
7	0	0	33	2
7	0	0	34	2
7	0	0	35	2
7	0	0	36	2
7	0	0	7	3
7	0	0	8	3
7	0	0	9	3
7	0	0	10	3
7	0	0	11	3
7	0	0	12	3
7	0	0	13	3
7	0.00486672	0	14	3
7	0	0	15	3
7	0	0	16	3
7	0	0	17	3
7	0	0	18	3
7	0	0	19	3
7	0	0	20	3
7	0	0	21	3
7	0	0	22	3
7	0	0	23	3
7	0	0	24	3
7	0	0	25	3
7	0	0	26	3
7	0	0	27	3
7	0	0	28	3
7	0	0	29	3
7	0	0	30	3
7	0	0	31	3
7	0	0	32	3
7	0	0	33	3
7	0	0	34	3
7	0	0	35	3
7	0	0	36	3
7	0	0	7	4
7	0	0	8	4
7	0	0	9	4
7	0	0	10	4
7	0	0	11	4
7	0	0	12	4
7	0	0	13	4
7	0	0	14	4
7	0	0	15	4
7	0	0	16	4
7	0	0	17	4
7	0	0	18	4
7	0	0	19	4
7	0	0	20	4
7	0.0277666	0	21	4
7	0	0	22	4
7	0	0	23	4
7	0	0	24	4
7	0	0	25	4
7	0	0	26	4
7	0	0	27	4
7	0	0	28	4
7	0	0	29	4
7	0	0	30	4
7	0	0	31	4
7	0	0	32	4
7	0	0	33	4
7	0	0	34	4
7	0	0	35	4
7	0	0	36	4
7	0	0	7	5
7	0	0	8	5
7	0	0	9	5
7	0	0	10	5
7	0	0	11	5
7	0	0	12	5
7	0	0	13	5
7	0	0	14	5
7	0	0	15	5
7	0	0	16	5
7	0	0	17	5
7	0	0	18	5
7	0	0	19	5
7	0	0	20	5
7	0.112168	0	21	5
7	0	0	22	5
7	0	0	23	5
7	0	0	24	5
7	0	0	25	5
7	0	0	26	5
7	0	0	27	5
7	0	0	28	5
7	0	0	29	5
7	0	0	30	5
7	0	0	31	5
7	0	0	32	5
7	0	0	33	5
7	0	0	34	5
7	0	0	35	5
7	0	0	36	5
7	0	0	7	6
7	0	0	8	6
7	0	0	9	6
7	0	0	10	6
7	0	0	11	6
7	0	0	12	6
7	0	0	13	6
7	0	0	14	6
7	0	0	15	6
7	0	0	16	6
7	0	0	17	6
7	0	0	18	6
7	0	0	19	6
7	0	0	20	6
7	0	0	21	6
7	0	0	22	6
7	0	0	23	6
7	0	0	24	6
7	0	0	25	6
7	0	0	26	6
7	0	0	27	6
7	0	0	28	6
7	0	0	29	6
7	0	0	30	6
7	0	0	31	6
7	0.0058296	0	32	6
7	0	0	33	6
7	0	0	34	6
7	0	0	35	6
7	0	0	36	6
7	0	1	7	0
7	0	1	8	0
7	0	1	9	0
7	0	1	10	0
7	0	1	11	0
7	0	1	12	0
7	0	1	13	0
7	0	1	14	0
7	0	1	15	0
7	0	1	16	0
7	0	1	17	0
7	0	1	18	0
7	0	1	19	0
7	0	1	20	0
7	0.00603954	1	21	0
7	0	1	22	0
7	0	1	23	0
7	0	1	24	0
7	0	1	25	0
7	0	1	26	0
7	0	1	27	0
7	0	1	28	0
7	0	1	29	0
7	0	1	30	0
7	0	1	31	0
7	0	1	32	0
7	0	1	33	0
7	0	1	34	0
7	0	1	35	0
7	0	1	36	0
7	0	1	7	1
7	0	1	8	1
7	0	1	9	1
7	1.4013e-45	1	10	1
7	0	1	11	1
7	0	1	12	1
7	0	1	13	1
7	0	1	14	1
7	1.19931e-28	1	15	1
7	0.0199926	1	16	1
7	0	1	17	1
7	0	1	18	1
7	0	1	19	1
7	0	1	20	1
7	0	1	21	1
7	0	1	22	1
7	0	1	23	1
7	0	1	24	1
7	0	1	25	1
7	0	1	26	1
7	0	1	27	1
7	0	1	28	1
7	0	1	29	1
7	0	1	30	1
7	0	1	31	1
7	0	1	32	1
7	0	1	33	1
7	0	1	34	1
7	0.00772385	1	35	1
7	0	1	36	1
7	0	1	7	2
7	0	1	8	2
7	0	1	9	2
7	0	1	10	2
7	0	1	11	2
7	0	1	12	2
7	0	1	13	2
7	0	1	14	2
7	0	1	15	2
7	0	1	16	2
7	0	1	17	2
7	0	1	18	2
7	0	1	19	2
7	0	1	20	2
7	0	1	21	2
7	0	1	22	2
7	0	1	23	2
7	0	1	24	2
7	0	1	25	2
7	0	1	26	2
7	0	1	27	2
7	0	1	28	2
7	0	1	29	2
7	0	1	30	2
7	0	1	31	2
7	0	1	32	2
7	0	1	33	2
7	0	1	34	2
7	0	1	35	2
7	0	1	36	2
7	0	1	7	3
7	0	1	8	3
7	0	1	9	3
7	0	1	10	3
7	0	1	11	3
7	0	1	12	3
7	0	1	13	3
7	0	1	14	3
7	0	1	15	3
7	0	1	16	3
7	0	1	17	3
7	0	1	18	3
7	0.00514558	1	19	3
7	0	1	20	3
7	0	1	21	3
7	0	1	22	3
7	0	1	23	3
7	0	1	24	3
7	0	1	25	3
7	0	1	26	3
7	0	1	27	3
7	0	1	28	3
7	0	1	29	3
7	0	1	30	3
7	0	1	31	3
7	0	1	32	3
7	0	1	33	3
7	0	1	34	3
7	0	1	35	3
7	0	1	36	3
7	0	1	7	4
7	0	1	8	4
7	0	1	9	4
7	0	1	10	4
7	0	1	11	4
7	0	1	12	4
7	0	1	13	4
7	0	1	14	4
7	0	1	15	4
7	0	1	16	4
7	0	1	17	4
7	0	1	18	4
7	0	1	19	4
7	0	1	20	4
7	0	1	21	4
7	0	1	22	4
7	0	1	23	4
7	0	1	24	4
7	0	1	25	4
7	0	1	26	4
7	0	1	27	4
7	0	1	28	4
7	0	1	29	4
7	0	1	30	4
7	0	1	31	4
7	0	1	32	4
7	0	1	33	4
7	0	1	34	4
7	0	1	35	4
7	0	1	36	4
7	0	1	7	5
7	0	1	8	5
7	0	1	9	5
7	0	1	10	5
7	0	1	11	5
7	0	1	12	5
7	0	1	13	5
7	0	1	14	5
7	0	1	15	5
7	0	1	16	5
7	0	1	17	5
7	0	1	18	5
7	0	1	19	5
7	0	1	20	5
7	0	1	21	5
7	0	1	22	5
7	0	1	23	5
7	0	1	24	5
7	0	1	25	5
7	0	1	26	5
7	0	1	27	5
7	0	1	28	5
7	0	1	29	5
7	0	1	30	5
7	0	1	31	5
7	0	1	32	5
7	0	1	33	5
7	0	1	34	5
7	0	1	35	5
7	0	1	36	5
7	0	1	7	6
7	0	1	8	6
7	0	1	9	6
7	0	1	10	6
7	0	1	11	6
7	0	1	12	6
7	0	1	13	6
7	0	1	14	6
7	0	1	15	6
7	0	1	16	6
7	0	1	17	6
7	0	1	18	6
7	0	1	19	6
7	0	1	20	6
7	0	1	21	6
7	0	1	22	6
7	0	1	23	6
7	0	1	24	6
7	0	1	25	6
7	0	1	26	6
7	0	1	27	6
7	0	1	28	6
7	0	1	29	6
7	0	1	30	6
7	0	1	31	6
7	0	1	32	6
7	0	1	33	6
7	0	1	34	6
7	0	1	35	6
7	0	1	36	6
7	0	2	7	0
7	1.4013e-45	2	8	0
7	0	2	9	0
7	0	2	10	0
7	0	2	11	0
7	0	2	12	0
7	0	2	13	0
7	0	2	14	0
7	0	2	15	0
7	0	2	16	0
7	0	2	17	0
7	0	2	18	0
7	0	2	19	0
7	0	2	20	0
7	0	2	21	0
7	0	2	22	0
7	0	2	23	0
7	0	2	24	0
7	0	2	25	0
7	0	2	26	0
7	0	2	27	0
7	0	2	28	0
7	0	2	29	0
7	0	2	30	0
7	0	2	31	0
7	0	2	32	0
7	0	2	33	0
7	0	2	34	0
7	0	2	35	0
7	0	2	36	0
7	0	2	7	1
7	0	2	8	1
7	0	2	9	1
7	0	2	10	1
7	0	2	11	1
7	0	2	12	1
7	0	2	13	1
7	0	2	14	1
7	0	2	15	1
7	0	2	16	1
7	0	2	17	1
7	0	2	18	1
7	0	2	19	1
7	0	2	20	1
7	0	2	21	1
7	0	2	22	1
7	0	2	23	1
7	0	2	24	1
7	0	2	25	1
7	0	2	26	1
7	0	2	27	1
7	0	2	28	1
7	0	2	29	1
7	0	2	30	1
7	0	2	31	1
7	0	2	32	1
7	0	2	33	1
7	0	2	34	1
7	0	2	35	1
7	0	2	36	1
7	2.79359e-10	2	7	2
7	0	2	8	2
7	0	2	9	2
7	0	2	10	2
7	0	2	11	2
7	0	2	12	2
7	0	2	13	2
7	0	2	14	2
7	0	2	15	2
7	0	2	16	2
7	0	2	17	2
7	0	2	18	2
7	0	2	19	2
7	0	2	20	2
7	0	2	21	2
7	0	2	22	2
7	0	2	23	2
7	0	2	24	2
7	0	2	25	2
7	0	2	26	2
7	0	2	27	2
7	0	2	28	2
7	0	2	29	2
7	0	2	30	2
7	0	2	31	2
7	0	2	32	2
7	0	2	33	2
7	0	2	34	2
7	0	2	35	2
7	0	2	36	2
7	0	2	7	3
7	0	2	8	3
7	0	2	9	3
7	1.4013e-45	2	10	3
7	0	2	11	3
7	0	2	12	3
7	0	2	13	3
7	0	2	14	3
7	0	2	15	3
7	0	2	16	3
7	0	2	17	3
7	0	2	18	3
7	0	2	19	3
7	0	2	20	3
7	0	2	21	3
7	0	2	22	3
7	0	2	23	3
7	0	2	24	3
7	0	2	25	3
7	0	2	26	3
7	0	2	27	3
7	0	2	28	3
7	0	2	29	3
7	0	2	30	3
7	0	2	31	3
7	0	2	32	3
7	0	2	33	3
7	0	2	34	3
7	0	2	35	3
7	0	2	36	3
7	0	2	7	4
7	0	2	8	4
7	0	2	9	4
7	0	2	10	4
7	0	2	11	4
7	0	2	12	4
7	0	2	13	4
7	0	2	14	4
7	0	2	15	4
7	0	2	16	4
7	0	2	17	4
7	0	2	18	4
7	0	2	19	4
7	0	2	20	4
7	0	2	21	4
7	0	2	22	4
7	0	2	23	4
7	0	2	24	4
7	0	2	25	4
7	0	2	26	4
7	0	2	27	4
7	0	2	28	4
7	0	2	29	4
7	0	2	30	4
7	0	2	31	4
7	0	2	32	4
7	0	2	33	4
7	0	2	34	4
7	0	2	35	4
7	0	2	36	4
7	0	2	7	5
7	0	2	8	5
7	0	2	9	5
7	0	2	10	5
7	0	2	11	5
7	0	2	12	5
7	0	2	13	5
7	0	2	14	5
7	0	2	15	5
7	0	2	16	5
7	0	2	17	5
7	0	2	18	5
7	0	2	19	5
7	0	2	20	5
7	1.89175e-43	2	21	5
7	0	2	22	5
7	0	2	23	5
7	0	2	24	5
7	0	2	25	5
7	0	2	26	5
7	0	2	27	5
7	0	2	28	5
7	0	2	29	5
7	0	2	30	5
7	0	2	31	5
7	0	2	32	5
7	0	2	33	5
7	0	2	34	5
7	0	2	35	5
7	0	2	36	5
7	0	2	7	6
7	0	2	8	6
7	0	2	9	6
7	0	2	10	6
7	0	2	11	6
7	0	2	12	6
7	0	2	13	6
7	0	2	14	6
7	0	2	15	6
7	0	2	16	6
7	0	2	17	6
7	0	2	18	6
7	0	2	19	6
7	0	2	20	6
7	0	2	21	6
7	0	2	22	6
7	0	2	23	6
7	0	2	24	6
7	0	2	25	6
7	0	2	26	6
7	0	2	27	6
7	0	2	28	6
7	0	2	29	6
7	0	2	30	6
7	0	2	31	6
7	0	2	32	6
7	0	2	33	6
7	0	2	34	6
7	0	2	35	6
[truncated: 83,172 more rows]
