# Supplementary material for: Exploring a diverse world of effector domains and amyloid signaling motifs in fungal NLR proteins
Source: PLoS Comput Biol. 2022 Dec 21;18(12):e1010787. doi: 10.1371/journal.pcbi.1010787 (PMC9815663; doi:10.1371/journal.pcbi.1010787)
Supplement: S5 Data — The file includes previously unpublished grammars used in [52] and a sample scanning configuration. (GZ) [file pcbi.1010787.s012.tar.gz › bass-scan.conf]

struct=bass-m0-struct.wcfg,bass-m1-struct.wcfg,bass-m2-struct.wcfg,bass-m3-struct.wcfg,bass-m4-struct.wcfg,bass-m5-struct.wcfg
lex=bass-m0-lex.wcfg,bass-m1-lex.wcfg,bass-m2-lex.wcfg,bass-m3-lex.wcfg,bass-m4-lex.wcfg,bass-m5-lex.wcfg
smooth=10
null=p
struct-gain=1
struct-thresh=1e-5
winmin=20
winmax=40
