# Supplementary material for: Exploring a diverse world of effector domains and amyloid signaling motifs in fungal NLR proteins
Source: PLoS Comput Biol. 2022 Dec 21;18(12):e1010787. doi: 10.1371/journal.pcbi.1010787 (PMC9815663; doi:10.1371/journal.pcbi.1010787)
Supplement: S6 Data — The FASTA file includes sequences from clusters with high content of ASM-like sequences, according to the BASS PCFGs (S5 Data). (FA) [file pcbi.1010787.s013.fa]

>AFB35584.1_1_119
MSNQRFITRFEDVHSRQRPVAGVRGDYSGNIGSHNIAGSGNFTASGRTTNYGHITNHGITTNNYFTDTNSGSSGAEILRTLYTSRYQSHLARVREPAAGTCTWVTKHPRYKEWLRRKTT
>AFB35585.1_1_119
MSNQRFITRFEDVHSRQRPVAGVRGDYSGNIGSHNIAGSGNFTASGRTTNYGHITNHGITTNNYFTDTNSGSSGAEILRTLYTSRYQSHLARVREPAAGTCTWVTKHPRYKEWLRRKTT
>AFB35586.1_1_119
MSNQRFITRFEDVHSRQRPVAGVRGDYSGNIGSHNIAGSGNFTASGRTTNYGHITNHGITTNNYFTDTNSGSSGAEILRTLYTSRYQSHLARVREPAAGTCTWVTKHPRYKEWLRRKTT
>AFB35587.1_1_119
MSNQRFITRFEDVHSRQRPVAGVRGDYSGNIGSHNIAGSGNFTASGRTTNYGHITNHGITTNNYFTDTNSGSSGAEILRTLYTSRYQSHLARVREPAAGTCTWVTKHPRYKEWLRRKTT
>AFB35588.1_1_119
MSNQRFITRFEDVHSRQRPVAGVRGDYSGNIGSHNIAGSGNFTASGRTTNYGHITNHGITTNNYFTDTNSGSSGAEILRTLYTSRYQSHLARVREPAAGTCTWVTKHPRYKEWLRRKTT
>AFB35594.1_1_107
MSNQQSGIPFEATSSLQGYTSGSTAVPHNTVNFSIIANSGNTNSFNTTNINYYGETDSSQSHAEILQCLYTSKYEEHRDRVREPVEGTCTWVTEHSRYKDWLGKKSS
>AFB35595.1_1_107
MSNQQSGIPFEATSSLQGYTSGSTAVPHNTVNFSIIANSGNTNSFNTTNINYYGETDSSQSHAEILQCLYTSKYEEHRDRVREPVEGTCTWVTEHSRYKDWLGKKSS
>AFB35596.1_1_107
MSNQQSGIPFEATSSLQGYTSGSTAVPHNTVNFSIIANSGNTNSFNTTNINYYGETDSSQSHAEILQCLYTSKYEEHRDRVREPVEGTCTWVTEHSRYKDWLGKKSS
>AFB35597.1_1_107
MSNQQSGIPFEATSSLQGYTSGSTAVPHNTVNFSIIANSGNTNSFNTTNINYYGETDSSQSHAEILQCLYTSKYEEHRDRVREPVEGTCTWVTEHSRYKDWLGKKSS
>AFB35598.1_1_107
MSNQQSGIPFEATSSLQGYTSGSTAVPHNTVNFSIIANSGNTNSFNTTNINYYGETDSSQSHAEILQCLYTSKYEEHRDRVREPVEGTCTWVTEHSRYKDWLGKKSS
>AIA58902.1_1_50
MAHPSISTTFAGAGNQGLQVGYNSGSIYVAAVGKASRDSPAAVVLRAVPS
>CAL30200.1_1_85
MDQYNSEDSKIQLRKLIDVAGALEKQQEKRHQDDGDKQCLRDLLETDPRDDKTRIEDTKGGLLRDSYRWILDHADFQRFRDDPQS
>CCD34122.1_1_32
MSFGDNNSGFQAGIINGAVNTNFYHNAPPAAL
>CCF38037.1_1_96
MESGTTGYRTVPDLVENNNSGTGTQNNNSGAGRQYNAHTITIVSEKDSSFLADLRVTDPRDDKSRIERTKGGLLRDVYRWILDHDDYQRWRAGSDN
>CDM32769.1_1_41
MASTSHSGVNHGAQVGINYGTFTALFHLPPEPPETPPSPLS
>CDM37255.1_1_85
MAYTTSYGGSNSGFQVGQNLGHITNQFLQSETSWNQACLRDLRTTDPKHDKDRIQNTNGGLLKDSYCWVLDNDEFQQWRDNQNNC
>CEF74871.1_1_82
MLDNRTIAGSQFGDSAQIHLGDNNYNCSHDDKKRCLLDLRMTDPKLDKARIVQAKGGLREESYCWIFENEDFKQWKDTESDS
>CEF88745.1_1_118
MPVQFSESAEDAMPTSRQDIRHISVTNGGMSFAGNFQNLTIANKQQGNSHTQAPGTLSLTYHQVNFKDKIKNCSNHVFVSHPDIDRESLASAKGQRAPGTCQWILDDPQYQSWLTGAF
>CEG02763.1_1_91
MDSNASNSLQSLSVAGTSRVQVGNNYNTTHNYNKESDQDDTRKLLEALRSTDPRHDKRNIEQTNNHLLREAYVWILENPEFLSWRDQKNES
>CEJ57454.1_1_79
MGSSIRFDGSNSGLQVANNNAPITANFNNLINIESSLSIVYEAAFDSWEEQHEDICLTGTRTDVLDQIETWEASPQARC
>CEJ60880.1_1_89
MGSRSSASFDGSTNLGGFQNGINNGTINVFKEDGDNECLSALLSTHPRVSDPGAHIRKIEEEKGGLLKDSYEWMIHHPSFRQIQFDDQK
>CEJ62505.1_1_83
MTTQVDIRGNIAQAEAIQVNSVNLTTVHTLAEVDQLCLRTLRCANALVVKNKLKENKDKLLYDLIAWVFQDRQYLSWQDGEKI
>CEJ62554.1_1_79
MGSTASFRGSNYGSQIGANYGSVTNEFHLPWDLDDKLSPVSGAAFDSYVDQHEDQCLPGTRTDLLYQISEWASSPQGRC
>CEJ62576.1_1_83
MASTTSFGDSNSGLQAAIINGNVTAQFEQSALLNQACIRDLRTTHPPDDKDRIQNTNGGLLRDSYSWILDNEGFKQWQDSRES
>CEJ62687.1_1_81
MLTMTSIYFDKNNSGFQVGISNGPVYLHPAEDRQYRDTLQATDPCLDKARIEEDKGGLLRDSYIWVLDDVDFQRWRDVRCG
>CEJ62717.1_1_84
MATNISYDGPNSGLQIGHNHGDITAHFSQSETSLNQACLRDLRTTNPDDDKERIEKTNGGLFQDSYRWIWDNEQFRQWQDNKSG
>CEJ62843.1_1_84
MATNISYDGPNSGLQIGQNHGPITAHFLQSEASLNQACLRDLRTTSPHDDKGRIERTNGGLLIDSYRWILDNEQFRQWQDSQSS
>CEO59708.1_1_87
MMASTSYTGTNHGLQVGNNQGSITAEFNLSSHTTEDIDRFCLRDLRCPDSRVVKNRLKENKDKLIPQSIKWILQDPQYKKWQNGDDV
>CEO59719.1_1_94
MASDESPTPSGHRFNNISVSGGKAHLGDAHYHYTSEDPSKELEKKIDACRNELLLTDPLIDLETLKSSKGERTQGTCEWIRDNGSYKHWLHGDS
>CRG89233.1_1_89
MMATSTAFNATNHGLQIGNNSGSITAEFHVARAYTTEDIDRICLHALRCPDSLAVKNRLKESKDRLVHQSIQWILEDPQYKDWANGDEV
>CRK25942.1_1_120
QFLSADERQRKPLEEPFLAFDAQVRPQQSIRHVSANNGSTAVAVFTTGPVNLPNAVHPQDVLATQGTKPSVIRTKIFLSDPQVDRERVISKKGERTPKTCEWIKGHELFKKWLTKKSDLS
>CRL24535.1_1_95
MMASAAYFNGPNSGAQVGYNSGHITNNIYLPQGWLRMKGQSETSADQSCLRDLQTTNPHDDKTRIEKTKGGLLKYSYRWVLQNNDFQKWREDEEV
>CRL27575.1_1_83
MAYTTSYDGSNSGLQVGQNLGHITNQFLQSKALNQACLRDLRTTDPHHDKGRIQNTNGGLLKDSYCWVLDNEEFQQWRDNQNN
>CRL31138.1_1_89
MAAIMACTVSYDGSNTGIQVGQNNGHIITQFLQSETSLNQACLRDLRTTNPHHDKDRIENTNGGLLKDSYCWILDNEEFQQWQNNQSNC
>CVK90632.1_1_36
MAGPRFNDPVYGSNVVTGISATGNAHQTFNFNQHFE
>CVK92128.1_1_36
MAGPRFNDPVYGSNVVTGISATGNAHQTFNFNQHFE
>CVK97757.1_1_77
MNDMHIGKAANVGHVKIDKQTNYIYDTDDSCLKDLYITNPEADKQRIEREKGGLLKECYTWILYNDNFLQWRHDPDL
>CVK97834.1_1_151
MASTALIENDPSPEKFRRDVIARKLVKSSTKLATQTTATVEACKVDDSPRNDTPVSTWGNSFSVSGGIQYNNTGNGNQFLGSQFHGDVNFVGGNGDNEDQSRERRKAQVLNRLATSPYRGRKDRNPSAVQGTCEWFISHHLYHEWLGQDAS
>CVL03808.1_1_91
MENPTSSTVQSLNASGSSRVHVGNSYNITHNHGRGSEDEGVKKYLDALRSTDPRDDKTRIEQTNGGLLKDSYVWILESPEFIAWRDESKTG
>CVL05011.1_1_103
MSTEHQNPDSVAQQRSQQNLHHISANNGSYLFAGNVSHVSLPHSEKTALSFEDIIKKCRDALFVSHPDVDRASIAEAKGQRAPGTCEWILENSQFQTWLDKKT
>CVL05449.1_1_151
MASVVLIKDDPFTERPKPDVIIRKPVKSSTKLATQTTATVGACKVDDSPRNDTPVSTWGNSFNVSGGIQYNNTGNGNQFLGSQFHGDVNFVGGNGESEDQSRKKRKAQVLKRLATSPYCGRKDRNPSAVHGTCEWFISHHLYHEWLGQEAS
>CVL06861.1_1_91
METPTSSTVQSLNATGSSRVHVGNSFNVNHHHYQESEQDGVKKYLDALRSTDPRDDKVRIEHTNGGLLKDSYIWILESPEFITWRDESEAG
>CZR41588.1_1_151
MASTALIENDPSPEKFRRDVIARKPVKSSTTLATQTTATVEACKVDDSPRNDTPVSTWGNSFNVSGGIQYNNTGNGNQFLGSQFHGDVNFVGGNGDNEDQSRERRKAQVLNRLATSPYRGRKDRNPSAVQGTCEWFISHHLYHEWLGQDAS
>CZR41682.1_1_81
MSDGIHMQKAVNAGHIEIAQQINNLCDADGRKDSCLEDLYITDPIADKKRIEDDKGGLLKDCYKWILENDNFAKWRDDPEQ
>CZR43568.1_1_35
MNGPTFQDPVYGSNVVTGITATGNAHQTFNFNQRA
>CZR49054.1_1_92
MEIPTSSTVQSLNATGSSRVHVGNSFNVTHHHYQNLEQDGVKKYLDALRSTNPRDDKARIEQTNGGLLKDSYTWVLESPEYISWRDEGEAGG
>CZR51282.1_1_33
MAHNEISFGDRNIGLQVGQSFAPINAEIHLPLD
>CZR65952.1_1_85
MQQESYNRILSNNSFGSNVRIHQGDVYMSGSDVGADERCFRDLLLTDPRDDKTRIETEKGGLFRDSYRWILDHSSFINWRDTNES
>CZR68085.1_1_30
MASVISFGDANAGFQAGIINGSANVVFNAP
>CZR69583.1_1_93
MVAAAYAKDLLCRIAPNRVEAEKRISDILSDVQQGVGKLLRVQHNEEHNSILNWLTPTDYADQQHDFITRRQEGTGQWLLDSAEFKEWIESDK
>CZS92415.1_1_114
MKELGKAIKVIKKLPSSRAEAKGSITQTSSGSGDNIGHSGSGNNYGGHSYHIQNSGDMYYGNNNTNACLQDLRITDPRDNKKRIEETKGSLLTDSYRWILGNPDFQQWHNGEQS
>CZS92456.1_1_99
MKQLPSSLAEEMESVNQTHSGSGDNIAHRGSGAIYAGNDFGDVNYSIDDPKACLRDLRTTDSRDEKKRIQDTKGDILKYFYTWVLGHSTFRQWHDDEQS
>DAA77537.1_1_117
MSTLDIDLKRRPSDDLANSAKSLRLEDKKDNQYNNDGDGSQYNNTSTGRQYVADQINITENRIDKGENLEFLKDLRLTDPRDDKSRILDTKGGLLTKSYEWIVDFGDFKKWRSDQGS
>EDP48735.1_1_96
MLNRLLPHQVSINNTSATDGGQTFAGVNFGSVSFAGTESCATVSEEKASRCRNALFLSDPYVDRECLISEKGTRVAGTCEWITQHESYRAWLYGDT
>EEB89972.1_1_85
MPWNNVLSMFANARRVNINGGQFSNVGRDQINYSAEPLQLLWQLVSDVGASHNSEIRYPPPQCHPETRREVLNLLTDWIHDDSSD
>EEB90887.1_1_86
MAFAKSSDFAIHGGAHNVVYGVQDIGHTTNYIGDSDKFLELLTERVAPNAFFDSEQRFPPPNCHPGTRAAILQKLSHWIEDDSRTT
>EEB91176.1_1_110
MAFNRSKVNVTGDAVNIVYGGQINYAHGTVSQNLDDPDPSEYTDPHDRTTLITINHSSSGESSQTACTEGRPQCVLQSEQRYPPPNCHPGTRTRTLEELSQWIEDDSKAT
>EEB91626.1_1_115
DSWIQLPTPLIPNQEITQLHRILPFMAFNNSNIRRMRDANNVVYGDQINNVYGSISPKLDDPISEATLQLLAQKAAPNACFDSEQRFPPPNCHPGTRASTLKGLSKWVEDDSKTT
>EEB93282.1_1_95
MFNGSKGATIQGGAHNTVGRDQNNYAVQGNMTIAYTGDISQNLDDPISEANLKLLAQKAAPNFRQRFPPPNCHPGTRASILEELSKWIEDDSKAT
>EEB93378.1_1_79
MSFINSQGFKISGGQFNHVEGDQYQSADPILLLWQTIKDVGASHNSETRYPPPKCHPDTRRRVLNVIRDWIHSESPEDC
>EEB94713.1_1_79
MSMFPGAQGFHISGGQFNVAGRDINNEADPLLLLWLAIGDVGASHNSGIRYPPPRCHPGTRQQIMGILHKWIYGPFPGE
>EEB96115.1_1_80
MFSHAKNFKVHGGHFNVVSGDQTNHTYANDPLRTLWKVIEKVGAGHDSEMRYPPPKCHPNTRQKTLTTLHEWVKNKDSAP
>EEB96849.1_1_79
MFNGSSQVSITGGEFVVARDYHENTTYIYAHDSLRSSSVLNAAYNSGERVSTAPRCTPGTREAVIRLIMKWTTNPFTPQ
>EEB99259.1_1_78
MRDAYNIVYGNQINNVYGSTLSNKLDDSKILKLLAQQAAPNACYDSEQRFPPPNCHPGTRTRVIEKLSKWIGDDSRTT
>EEB99368.1_1_74
MAFNRSKVNVAGNAVPEVPPLTKEDAFKLLAQNAARNACYNSEQRYPPPNCHLGTRTEVLVKLSKWIEGHSHNT
>EGD95927.1_1_117
MSTFDMDLKRRPSDDLANSAKSLRLEDKQDNKYNNEGDGSQYNNTSAGRQYVADQINITENRIDKGENLEFLKDLRLTDPRDDKSRILDTKGGLLAKSYEWIVDFGDFKKWRSDQGS
>EGE01227.1_1_117
MSTFDMDLKRRPSDDLANSAKSLRLEDKQDNKYNNEGDGSQYNNTSAGRQYVADQINITENRIDKGENLEFLKDLRLTDPRDDKSRILDTKGGLLAKSYEWIVDFGDFKKWRSDQGS
>EGN91711.1_1_98
MPAHDIDVREAIGQAQFVDASRSTFTEIHPNGQQINGNHITINQNSRNSDKERHELSDWLTLLNFRQKQNDTYGNKQEGTGDWVFDNERFKEWERGDV
>EGN92362.1_1_86
MPLTQSGANPEANIRTYNDVTGNQVINATNITNVHTGSGDDTILAMLKPVDHNRHYVQPCMDGTRKDIFTEIQHWLDQPADAQEAK
>EGN92374.1_1_86
MPLTQSGANPEANIRTYNDVTGNQVINATNITNVHTGSGDDAILAMLKPVDHNRHYVQPCMEGTRKDIFKEIQRWLDQPGDAQEGK
>EGN94188.1_1_96
MSAQQGDVHNMMAHASSVDARHSVFSEVHGQQINGNHAIVNHYSKDIAQVRQELADWLTPLDFRQKQNDIYGNRQEGTGGWVFDNKIYKDWERGDA
>EGN94771.1_1_80
MPFTQTGSYAEANIDNYQDIGRDQLNANITINQSGASDEVILARLNPVDYNRHYVQPCMDGTRQDIFDRIDIWLADPSAK
>EGN97887.1_1_102
MPVNVPTLERVDVARALNQAQNVNASHGHFNEVHDNGQQVNFITTINNVGQHNTQERRELAEWVSPLNFPQKQSNVSETRQKGTGSWVLDDERFKEWKSGDV
>EGN98877.1_1_96
MFQGVDVQGMMAQASSVDARHSMFSEVHGQQINGDNTVINNYSRYNERKELAKWLTPLNFRQTQSDVYGSRREGTGDWVFDDETFKEWIKDDTKYK
>EGN99239.1_1_99
MSHDVDVQGTMAQASSVDARHSTFSEVHGQQVNVNGDHTTINTYSRDNVEERKKLAAWLTPLNFRRTQSDVYGSKQEGTGDWVLDDEKFKEWIRCDTKF
>EGO00481.1_1_98
MHLVNRPGWPVATVDARGSAFNEIHGHGKQINNHINSNAAITQFFAPLTVPDPPELAEWLSPLNFRQTHSEIYGSRREGTGEWVLEDERFQDWKKGKT
>EGO00913.1_1_100
MSAHAVDVQGAMAQAPYVDAQRSTFNDISGGRQINLGPITINQHSEDSEEKAEAQRKLADWLTPLNFRQKQSEVYGKRREGTGDWVLDDERFKEWQAGDK
>EGO02941.1_1_119
MSIAESSLPDVSDIDVRGMVARSPLVDARHGRFNEVYGPQINNEVHCTQTHNTTINYSYSQDNDSSESATLKERKELENWLSPLNFRQTQSEVRGVWREGTGGWVLNDERFKRWQNGDM
>EGO02980.1_1_89
MSHDVDVRGTMAQAWSVDARHSTFSEVHGQQVNGDHTIINNYNTDDAEERSKLAAWFTPLNFRQKHSDVYGSRREGTGDWVLDDEKFKE
>EGO03310.1_1_90
MSANGVDVLGLVSQAQSVNAPYSMFNNVRGQQINNYYNKDTEKERRELADWLTPLNFRQTQSNIYGNRREGTGDWVLDNEVFKEWQTGCA
>EGU74156.1_1_104
MDQPDRQQLDIATNNEDNMGTMNSLGHATVGDNGRLQVGNNYTTNNYNYTEPSRNKCITDLRLTDPRHDKTRIEQTKGGLLKDSYRWILDHEDFRRWRDDDDSR
>EGU76596.1_1_36
MAGPRFDDPVYGSNVVTGISATGNAHQTFNFNQRFE
>EGU79492.1_1_95
MAPVNSDECMARPTNLVRDVNADGESRIQVGNNYTEVHNYNEPNRNRCIADLRLTDPRDDKARIEQTKGGLLKDSYKWVLDHEDFRRWRDDRDSR
>EGU83004.1_1_147
MASTALIESGPSPAKSRRDVISRKPVKSSTKLVEQTSTLVEACKSDSSRDDTPISTWGNGFNVSGGTQYNNIGSGNQFLGSQFHGDVNFVGGNGDSGKEGRKAQVLKRLATSPYRDRKDRNPSAVQGTCEWFISHHLYHEWLGQEAS
>EGU86761.1_1_45
MAYCVSSVAFGDGGRGVQVGQSNAPIQASFYYPPEPVEPTPPPFA
>EGU86896.1_1_91
MENPSSTAVQSLNASGSSRVHVGNSYNITHHHRSGSGQDGAKKYLDALRSTNPRDDKARIEQTNGGLLKDSYVWVLDSPEFITWRDESESG
>ELA24066.1_1_88
MNLNNTSSGKQYNNVGNGSQYNAENITIHHAASDSSDKDRQFLIDLKLSDPRLDKDRIERTKGGLFKDSYLWILNNVDFQRWRDDFQN
>ELA34023.1_1_96
MAGTEYQHNSSGPGDQFIAAGPQNNNSGSGTQYNAHNINFNAPQDSDASLLADLRITDPRDDKDRIEHTKGGLFRDSYRWILENSDFQEWRNGSER
>ELA36520.1_1_91
MSGHGNASTSVTIGDVNVAAGATAILGINQIGQGKGDTSAKLRDCTNALFITDPKVDRNELLIFKGERVKGTGEWIRQDGTYKAWLNSGDS
>EMT63117.1_1_36
MAGPRFDDPVYGSNVVTGISATGNAHQTFNFNQRFE
>EMT72092.1_1_91
MENPSSTAVQSLNASGSSRVHVGNSYNITHHHRSGSGQDGAKKYLDALRSTNPRDDKARIEQTNGGLLKDSYVWVLDSPEFITWRDESESG
>ENH67486.1_1_36
MVGPRFNDPVYGSNVVTGISATGNAHQTFNFNQRFE
>ENH70188.1_1_91
MENPSSSSVQSLNASGSSRVHVGNSYNITHHHRKGSEQDSVKKYLDALRSTDPRDDKARIEQTNGGLLKDSYVWILESPEFITWRDESEAG
>EPS29053.1_1_83
MASTTSFGDSNSGLQAAIINGNVTAQFEQSTSLNQACLRDLRTTHPPDDKDRIQTTNGGLLRDSYSWILDNEEFKQWQDSRES
>EPS29057.1_1_86
MATYISYDGPNSGLQVGQNHGHITAHFPSVQSETSLNQACLRDLRTTNPYDDKDRIEKTNGGLLKDSYCWIFDNEEFKQWQDNQSS
>EPS32151.1_1_35
MTSISFGNNNRGFQVGHSSGSIHAEIHLPPAAAPL
>EPS39416.1_1_85
MAENEYTNTENQIALQGPVFNHGVINIGDDSRARDVRAEKEMKILRTLHQSTEINRKDRNPDRVPGTCEWFTAHPRFQQWKTNKS
>EQB43709.1_1_96
MAGATHLYSNFGPGGQFVTAGPQHNNTSSGNQFIAQNMSFHAAEEGLPSLLADLRITDPRDDKDRIEHTKGGLLRDSYRWILDNAEFQGWQNDAER
>EQB50683.1_1_88
MSTNTRSEFHGHGIALSGAGNITVGGDFIIGAQNSSDQDKQFVADLYSTDPRDDKRRIERTKGGLLKDSCQWILDHDDFCRWRDNDES
>EQB54983.1_1_86
MHPPSITFGDVNIWPGATGVVGVNQFGSGGENPETKLKSCMEAFYVTDPRVDRSELINFKGERTDGTCEWIRDDETYKAWLANKCS
>EQB56566.1_1_117
MSTQHAGQKRRRRSTSSDIQDDRTARIRADFNHFSGGAQHNNSATGTQNNNSGLGTQYNATNINIINKQKDNFLADLRVTDPRDDKTRIERTKGSLLKDSYRWILEHKDFCQWRADK
>ESK80979.1_1_77
MFTNARGVNIHGGHFNNIGRDQINYTTEPLQLLWQLIHDVGAGYNSETRYPPPQCHPKTRQDVLNLLLDWIHDDSPH
>ESK81538.1_1_87
MSISNSNGITVDGGIHNFVFGDQKTTNYIKESSDNEFFMLLAGKAARNALYDSEQRYPLPSCHPGTRAPVLDKLSRWIEGEDGTRNT
>ESK81947.1_1_77
MFTNARGVNVNGGQFNNGWGDQINYSAEPLQLLWQLIHDVGAGYNSETRYPPPQCHPETRQDVLNLLLDWIYDDSPH
>ESK82249.1_1_89
MPGDNIPSMFTNARGVNINGGQFNNVGRDQINSTNYYSTEPLERLWQLIHDVGAGYNSETRYPPPQCHPETRRDVLKLLLDWIHSDSPH
>ESK82421.1_1_88
MSFSGSSNFIVLGGAYNVVHGDQINDSRIITNYTGRTDESFHKLAEQVAVNALHSSEQRSPPPNCHPGTRARILDELSRWIEHGPKST
>ESK82448.1_1_87
MFSSTRNVTIHDGEFQNLVYGDQVNYTVQGDTSRNSDDVLRLVTAKAAANAFYNAGQRFPPPNCHPGTRTKVLDQLNRWISNESKAE
>ESK83251.1_1_95
MNTITSANEVHFSGGQFSNIVNGPQITTNTANTANTTNYFLDSSESILEFLAGKAAINALHDSEQRFPPPNCLPGTRAKMLEKLGRWIEDRRSAT
>ESK83327.1_1_76
MFNNNQNFNISGGHFNNNTNFYSVDDPIGRLYEYIKDVGAAHDAEARYPPPQCHPGTRQAVLKEIHDWIYSPEPQN
>ESK83762.1_1_85
MPTDNMPSMFANARRVNISGGQFNNVGRDQINYSTEPLQLLWHSIRDVGASHDSEIRYPPPQCHPKTRRDVLKLLLDWIRGDSSH
>ESK84058.1_1_81
MSFVNSQGFNISGGQFTNVAGDQHYHQFVDPILTLSQAIKDVGANHNSETRHPPPKCHPDTRKGVLNEIYNWIHSESSDEL
>ESK84618.1_1_68
MYGLTINIEGAQINYLTEPLQLLWQFTSDVGASHDSETRYPPPRCHEGTREDILKPLLDWIHGDSPLD
>ESK85033.1_1_85
MSFIGSKVQVKGDAINDVGRDQYNNVFNLNLDKSNMVLQLLGEKAATNAFLDAEQRFPPPNCHQGTRIRILGELSKWIEGDSKTN
>ESK85360.1_1_84
MSMFQSSHSFQISGGQFNVAGRDIHRYQINNFNDPLHDLWDAIKDVGASHNSETRYPPPKCDPDTRRDVMEILRTWIYSRSWWH
>ESK85364.1_1_85
MGSEQRQSMFENSHGFQINGGYFSIADRVINNYNDPLRDLWDAIKDVGASHNSETRYPPPKCHPDTRQHILEILHRWIYDPSWAD
>ESK85509.1_1_88
MFSDAQGLNISGGQFNNVGRDQINNTTTHYHLTDRKPATFHDLYEEVKDVGASYDSETRYPQPQCHPDTRQDVLKLLLDWIHSTSPSD
>ESK85671.1_1_83
MFSRTRVGEISGGTFNNVARDQINTTVNYSNDGIQMLWNAITDVGATHDAEARYPPPKCHPQTRVALLDTLLDWIRDNEGSAP
>ESK85846.1_1_82
MFDKAYQFSVNDGMFNNVETGAINVNTAHGRTAIEILSEFTKGVGAAHYSASRHPPPRCYSETRQEIKDDILQWCRNPSSNA
>ESK86205.1_1_83
MAGAFHSARDFDISGGTFNVIHGVQNNHFSAPDDVLRFLAGRASGNAAYNAGQRFPPPKCHPGTRVKVLEALSKWIEDDSKST
>ESK86206.1_1_88
MAFNSPSGVKIRGGAHNVVHGDQNSASTTIYNFSSAGDTSILQSLAARAAESAGYNAEQRSPPPRCHPNTRVTVLDRLSRWIEGNSKT
>ESK86209.1_1_88
MSVFEGASAFDISGGTFNAVHGIQNNHYGSFHLDPSDGIILRDLAAHAAGNAAYNAGHRFPPPKCHSGTRVKIFETLTQWIEDDSKTT
>ESK86530.1_1_88
MAFNRSNVNVARDAKNIVYGDQVIYGSISSNLDDAVSEATLKSLAQRSAPNACHDSEQRSPPPNCHPGTRTRILEELSQWFEDSSKTT
>ESK86709.1_1_85
MAFFSAQGVQIHGGEFRNVVYGNQDNRTFPVADSDRILEILASKAAVNAFYNAEQRFPPPKCHPRTRIKLLEKLNRWILDEPKST
>ESK86730.1_1_86
MAFFSSTQDVDIHGGEFRNVVYGNQDNRTFQIPDSNKALEVLAGKAAVNAFYDAEERFPPPNCHPGTRIKILEQLNRWITQEPKNT
>ESK86793.1_1_82
MFNNVHRFSIHSSNLNHVRRDQINFNMVQDHAALDILSEAIADVGATHNSAERYPPPRCHSETQQEIKADILQWCCSPSGNA
>ESK86794.1_1_83
MFNNARGFTVDRSSFTSVGRDQIIVSMIQDSRTTCEILSEFTRDIGAAHDSATRCHPPKCHPKTRKEIKDDILEWCRNPSNDP
>ESK86798.1_1_82
MFNNAQGFTVNRSIFNNVGRDQINLNMIQDRAALEILSEFTKDVGAAHDSAARYPLPRCHPETRQEIKADILQWCRSPSSDA
>ESK86804.1_1_82
MFNNARQFSVNGGTFNNVEMGVMNVNVADNRTAIEMLSKFTNNVGAAHDSAERYPPPRCHPETRQEIKDDILQWCRDPLNDA
>ESK86868.1_1_88
MAFNASTGSVTVHGGARNMVHGDQHNVNTTNYFGTSDDAILQDLAGHAAGNACYDAGQRFPPPKCHPGTRVEILETLAHWIEDELRSC
>ESK86870.1_1_88
MAFNASTGSVTVHGGARNMVHGDQHNVNTTNYFGTSDDAILQDLAGHAAGNACYNAGQRFPPPKCHPGTRVKVLEALIQWIKDDSKSC
>ESK86939.1_1_77
MFTNARRVNINGGHFNNVGRDQINYSAEPLQLLWQLVYDVGAGYNSETRYPPPQCHPETRRDVLKLLRDWIRGDSSH
>ESK86941.1_1_80
MSFNNSQAFHIFGGVFTNVESGGQKQPADPALYYLSQAIYGVGAGHNAEKRSPPPKCHPDTRRDVLDILHNWSRRSSSED
>ESK87464.1_1_90
MSFTCSQVQVEGDVINDIGRDQYIVARDHNVVNLNVDDPNATLHFLAQKVAANAFLDAEQRFPPPNCYAGTRTRIIGELSEWIEDGSKPN
>ESK88093.1_1_85
MAFVGSEVGIQGDAYNTVGRDQYVYNLNLSNLSTEKAFRSLAERAAINACYDSEQRFPPPNCHPGTRANILATLSEWIESDLKTT
>ESK88197.1_1_78
MFNGSSQFSITGGDFVVARDYHEHTHIYIHDFLRSSSVLNAAYNSGERVSTAPRCTPGTREAVIRLIMKWTTNPFTPQ
>ESK88210.1_1_81
MFSRSSKFVIEGGEFYNVDGDYHETTNVYYAYDILRSISMPNAAYYAGERRVAGAPRCTPGTRTSVIDIVMSWATNPFTRE
>ESK89165.1_1_80
MFTNSHHYRFYGGQFNNVGRDINYINNVDPLHDLWNTIKDVGASHNSEVRYPPPKCHPDTRQGVLEMIHKWVYSTSWWDG
>ESK89203.1_1_82
MFQNSSGFHIDGGQFYNIHGDHNEITNVYMHDLLRNASVLHAAHNSGERVKNAPRCMSGTREDVISTIMTWIHNKFVPPSNQ
>ESK89609.1_1_78
MIHNAQGFHISGGQFNSDKAGDQYQSADPILALWRAIEDVGASHDSATRYPAPKCHPNTCQEVQNVIYDWIHSPSPEN
>ESK90269.1_1_83
MAFNGSDVQVLGDTNNTVGRDQYVYNLSVSDSKTTLELLAQKAAHNACYNSEQRFPPPNCHPGTRAKILEELCHWIEDDSKST
>ESK90274.1_1_89
MDFAGSEHNQRNAHNMVYRDQINTVYRSATPSFNDSIAEKTLQSLAEKAAAHASYDSAQRFPPPNCHPDTRTEMLGTLSEWIDSHTPPI
>ESK90275.1_1_86
MAVYGAEAVHVQGDANNNVAGDQVNNVYNLSLSDTEIMLHSLAEKAAANACYDSEQRFPPPNCHPGTRTEILGILCKWIDHSSKGP
>ESK90280.1_1_90
MAFNGSNVHVARDAKNIVYGDQINNVHGGVSSKLDDSIFQETFKLLAKKAAPNACYDSEQRFPPPNCHPGTRTRILEELSGWIEDNPKTT
>ESK90283.1_1_100
MFNGSKGTAIHGGAHSTVGRDQNVNAYEVHGNMTNVYHNEGISKDLDDPKAALKVLAQKAAPNACYDSEQRFPPPNCHPGTRASILGKMSDWIEDNSKPT
>ESK90514.1_1_83
MSFFKKARRLRISGGEFVSIGRDQLNFHAYHLTDPLHRLWEAIKDVGASYNSEIRYPQPKCHPNTRQEVLQLLREWVHSSSSD
>ESK90531.1_1_80
MFANARSFQINDGQFNVAGRDIIQTWYSVDPLQALWYAIKDVGATHNSEIRQPPPKCHPDTRQEVLVVLHDWIYSPWHSE
>ESK90535.1_1_81
MFEQARDFSVHGGHFNVAGRDINNNFNSVDDPIRLLYNTIKDVGAGHDSEARYPPPNCHPGTREKVKREIRSWIYRLNPQD
>ESK91378.1_1_102
MFNGSKGAIVHGDAHNTVGRDQNVNAYEVHGSMTNVYNNGGISENLDDPISLETLSMLAQKAAANACYDSEQRFPPPNCHPGTRTQILKKLGEWIEDDSKAT
>ESK91669.1_1_79
MFNGSSAFSVTGGEFYNVNGDHYEITNIYAHDFLRGASVLNAAYNSGERVTTASRCTDGTRKEVIRFIMKWTTNPFTSQ
>ESK91749.1_1_86
MAVNGASSVSIHGGAYNLVHGEQMNTNTTNYFGSPDVTLEKLAAHAAMNATCNSGKRFPPPNCYPGTRTNTLDTLSRWIEDDTRTT
>ESK91753.1_1_87
MAFANSSDFAIHGGAHNVVYGVQDISHTTNYIGDSDNKFLELLTERAAPNAFFDSERRFPPPNCHPGTRAAILQKLSHWIEDDSRTT
>ESK93417.1_1_104
MFNRSRGATIWGDAHNNVGRDQSHCNNAYEVHGNVIHNVYSGGISPNLDDPISKDTLRLLAEKAAPNACYDSEQRFPPPNCHPGTRAEILAKLSQWIEGERRSS
>ESK93501.1_1_84
MFQNASGFSIGYGVFNNVGRDQIVYELRDSESPLGLLSEVIKGVGAAHDSAARSPPPKCHPETRLEILAEIQGWILNPSTDESP
>ESK94146.1_1_80
MSMFPNAQDFQILGGQFNVAGRDINNYSADPLQVLWQSIKDVGASHDSGIRYPPPQCHPDTRRGVIRVLHEWIHSPFPEQ
>ESK94148.1_1_81
MSMFQGAHGVHVSGGQLIAIGRDVNHNYLTDPLHDLWQAIKDVGASHNSEIRYPPPRCHPETRQDVIRVLHEWIHCPFPGQ
>ESK94211.1_1_78
MSMFQDARGFHISGGQFNAAINHIYSADPLHPLWLVIKDVGANHNSGTRYPPPRCHPDTRQDVIHVLHEWIHCPFPGQ
>ESK95381.1_1_74
MFPDRGNFMMSGGQFISDIPYTLDPLQSLSEAVKDVGASHDSGGRYPPPQCHPGTRREVLEIINDWIHSHSSED
>ESK95633.1_1_90
MAFNNSNVRRMRDANNVVYGDQINNVYGSISPKLDDPISEATLQLLANKAAPNACFDSEQRFPPPNCHPGTRASTLNVLSKWVEDNSKIT
>ESK96780.1_1_87
MSFTGCSGFVINGRVVNRVEGDQITTIYNGVAGTHPGYGLRILAQNIALNALHDAEQGHLPPKCHPGTRVRILELMSDWIVDDSKAK
>ETR97107.1_1_94
NNHQRIAPGGTGHQSHFSGQGQQISTGGDIINHYHEEQNDLNPERTAREGILQALYKLPYGQQKDRNSDRVPGTCEWFMGHRHFQDWRNSKSSC
>ETS00306.1_1_69
MRDLLQELVKRLAQELGPQERRCLQDLHITDPRLDRDRIISTKGGLLQASYQWILEDSTVRHWRQERQK
>EWY82909.1_1_91
MENPSSSSVQSLNASGSSRVHVGNSYNITHHHRKGSEQDSVKKYLDALRSTDPRDDKARIEQTNGGLLKDSYVWILESPEFITWRDESEAG
>EWY86057.1_1_151
MASTAMIESGPSPEKSRRDVIIRKPVKSSTKQVEQTSAIVEACKSDDSPRDDTPVSTWGNSFNVSGGTQYNNTGNGNQFLGSQFHGEVNFVGGNGDSGNHSREGRKAQVLKRLATSPYRDRKDRNPSAVQGTCEWFISHHLYHEWLGHEAS
>EWZ28470.1_1_75
MNLQDIHSAIQDQTRQQEKRYQDAKYEKCMQDLHVTDPREDKKRIQVTKGGLLRDSYRWILDHAKFQQFRDDPQS
>EWZ31589.1_1_80
MTDMHIGKAANVGHVEIAQQTNNVYDTDVEKDSCLKDLYITNPSADKKRIERDKGGLLKDCYSWILYNDNFVQWRDDPEQ
>EWZ31680.1_1_151
MASTAMIESGPSPEKSRRDVIIRKPVKSSTKQVEQTSAIVEACKSDDSPRDDTPVSTWGNSFNVSGGTQYNNTGNGNQFLGSQFHGEVNFVGGNGDSGNHSREGRKAQVLKRLATSPYRDRKDRNPSAVQGTCEWFISHHLYHEWLGHEAS
>EWZ36198.1_1_103
MAAESPDSDCTGQQRSPQNIHDISANNGSFLFAGAVSQVSFSHSGQTTPSFEDAVKNCRDVLFVSHPDADRANIADAKGTRAPGTCQWILENSEYQTWLEKKS
>EWZ36689.1_1_36
MAGPRFDDPVYGSNVVTGISATGNAHQTFNFNQHFE
>EWZ48986.1_1_33
MANRVSSMFFGDGNRGIEVGQSNAPIQASFYYP
>EWZ85340.1_1_91
MENPSSSSVQSLNASGSSRVHVGNSYNITHHHRKGSEQDSVKKYLDALRSTDPRDDKARIEQTNGGLLKDSYVWILESPEFNTWRDESEAG
>EWZ94172.1_1_80
MTDMHIGKAANVGHVEIAQQTNNVYDTDVEKDSCLKDLYVTNPSADKKRIERDKGGLLKDCYSWILYNGNFVQWRDDPEQ
>EWZ94264.1_1_151
MASTAMIESGPSPEKSRRDVIIRKPVKSSTKQVEQTSAIVEACKSDDSPRDDTPVSTWGNSFNVSGGTQYNNTGNGNQFLGSQFHGEVNFVGGNGDSGNYSREGRKAQVLKRLATSPYRDRKDRNPSAVQGTCEWFISHHLYHEWLGHEAS
>EWZ95805.1_1_103
MAAESPDSDCTGQQRSPQNIHDISANNGSFLFAGAVSQVSFSHSGQTTPSFEDAVKNCRDVLFVSHPDADRANIADAKGTRAPGTCQWILENSEYQIWLEKKS
>EXA28436.1_1_79
MNSLGHATVDGNGRLQVGNNYTYNYNGPYHNQCIADLRLTDPRDDKIRIEQTKGGLLKDSYRWILAHEDFRRWREDPES
>EXA35068.1_1_91
MENPSSSSVQSLNASGSSRVHVGNSYNITHHHRKGSEQDSVKKYLDALRSTDPRDDKARIEQTNGGLLKDSYVWILESPEFIAWRDESEAG
>EXA39602.1_1_147
MASTALIESGPSPAKSRRDVISRKPVKSSTKLVEQTSTLVEACKSDSSRDDTPISTWGNGFNVSGGTQYNNIGSGNQFLGSQFHGDVNFVGGNGDSGKEGRKAQVLKRLATSPYRDRKDRNPSAVQGTCEWFISHHLYHEWLGQEAS
>EXA39703.1_1_80
MTDMHIGKAANVGHVEIAQQTNNVYDTDVEKDSCLKDLYITNPSADKKRIERDKGGLLKDCYSWILYNDNFVQWRDDPEQ
>EXA39704.1_1_80
MTDMHIGKAANVGHVEIAQQTNNVYDTDVEKDSCLKDLYITNPSADKKRIERDKGGLLKDCYSWILYNDNFVQWRDDPEQ
>EXA39705.1_1_80
MTDMHIGKAANVGHVEIAQQTNNVYDTDVEKDSCLKDLYITNPSADKKRIERDKGGLLKDCYSWILYNDNFVQWRDDPEQ
>EXA44268.1_1_36
MVGPRFNDPVYGSNVVTGISATGNAHQTFNFNQRFE
>EXF81488.1_1_80
MSLQVGDIFPYRSRSNWANISWIGEHAKDELRICIDALFITNPDIDKQEILDSTGGIVEGTCEWIRSEDKYRMWLESEES
>EXK23354.1_1_45
MAYCVSSVAFGDGDRGVQVGQSNAPIQTSFYYPPEPVEPTPPPFA
>EXK35827.1_1_91
MENPSSSSVQSLNASGSSRVHVGNSYNITHHHRKGSEQDSVKKYLDALRSTDPRDDKARIEQTNGGLLKDSYVWILESPEFITWRDESEAG
>EXK38297.1_1_147
MASTALIESGPSPEKSRRDVISRKPVKSSTKLVEQTSTLVEACKSDSPRDDTPISTWGNGFNVSGGTQYNNIGSGNQFLGSQFHGDINFVGGNGDSGKEGRKAQVLKRLATSPYRDRKDRNPSAVQGTCEWFISHHLYHEWLGQEAS
>EXK38396.1_1_80
MTDMHIGKAANVGHVEIAQQTNNVYDTDVEKDSCLKDLYVTNPSADKKRIERDKGGLLKDCYSWILYNDNFVQWRDDPEQ
>EXK76045.1_1_104
MDQPDRQQLDIATNNEDNMGTMNSLGHATVGDNGRLQVGNNYTTNNYNYTEPSRNKCITDLRLTDPRHDKTRIEQTKGGLLKDSYRWILDHEDFRRWRDDDDSR
>EXK76440.1_1_82
MKDAPRHIEAAVNVGPSYINQQTNNFYDSQEKDDQCLRDLHITDPRDDKTRIQNTKGGLLKDSYSWVLNNGSFTKWRDSPQC
>EXK77196.1_1_91
MENPSSSSVQSLNASGSSRVHVGNSYNITHHHRKGSEQDSVKKHLDALRSTDPRDDKARIEQTNGGLLKDSYVWILESPEFITWRDESEAG
>EXK79657.1_1_45
MAYCVSSVAFGDGDRGVQVGQSNAPIQASFYYPPEPVEPTPPLFA
>EXK93331.1_1_147
MASTALIESGPSPEKSRRDVISRKPVKSSTKLVEQTSTLVEACKSDSSRDDTPISTWGNGFNVSGGTQYNNIGSGNQFLGSQFHGDVNFVGGNGDSGKEGRKAQVLKRLATSPYRDRKDRNPSAVQGTCEWFISHHLYHEWLGQEAS
>EXL39652.1_1_80
MAQSTNRVQHVNAHDQSKVQIGDNYYNDSNHDRCIADLRLTDPRDDKERIQDTKGGLLRDSYSWVLNHDNFQRWRDDPQS
>EXL42867.1_1_80
MTDMHIGKAANVGHVEIAQQTNNVYDTDVEKDSCLKDLYVTNPSADKKRIEGDKGGLLKDCYSWILYNDNFVQWRNDPEQ
>EXL42956.1_1_151
MASTAMIESGPSPEKSRRDVIIRKPVKSSTKQVEQTSAIVEACKSDDSPRDDTPVSTWGNSFNVSGGTQYNNTGNGNQFLGSQFHGEVNFVGGNGDSGNHSREGRKAQVLKRLATSPYRDRKDRNPSAVQGTCEWFISHHLYHEWLGHEAS
>EXL45108.1_1_90
MASANRGGRTVNSAGHVEARDYSSVHVGNKYTKNIYNEPNHNRCIADLRLTDPRDDKTRIEETQGGLLKDSYKWILDHEDFRRWRDDRES
>EXL56150.1_1_36
MAGPRFDDPVYGSNVVTGISATGNAHQTFNFNQHFE
>EXL64764.1_1_45
MAYCVSSVAFGDGGRGVQVGQSNAPIQASFYYPPEPVEPTPPPFA
>EXL65105.1_1_104
MDQPDRQQLDIATNNEDNMGTMNSLGHATVGDNGRLQVGNNYTTNNYNYTEPSRNKCITDLRLTDPRHDKTRIEQTKGGLLKDSYRWILDHEDFRRWRDDDDSR
>EXL69432.1_1_80
MTDMHIGKAANVGHVEIAQQTNNVYDTDVEKDSCLKDLYITNPSADKKRIERDKGGLLKDCYSWILYNDNFVQWRDDPEQ
>EXL71260.1_1_91
MENPSSTAVQSLNASGSSRVHVGNSYNITHHHRSGSGQDGAKKYLDALRSTNPRDDKARIEQTNGGLLKDSYVWVLDSPEFITWRDESESG
>EXL73516.1_1_36
MAGPRFDDPVYGSNVVTGISATGNAHQTFNFNQRFE
>EXL90224.1_1_81
MAQSTSHVQLLNAHDQSKVQIGNNYYNDSNHDRCITDLRLTDPRDDKERIQDTKGGLLRDSYSWVLNHDNFQRWRDDPQSL
>EXL98140.1_1_91
MENPSSTAVQSLNASGSSRVHVGNSYNITHHHRSGSGQDGAKKYLDALRSTNPRDDKARIEQTNGGLLKDSYVWVLDSPEFITWRDESESG
>EXL99195.1_1_86
MENKSSISVQSLTAAESSRVHVGNNYSITNYFGQDEINKYLDALRSTDPREDKERIEQTNGGLLKDSYAWIVKNPDFVSWRDDQNT
>EXM00607.1_1_148
MASTALIESGPSPEKSGRDVISRKPVKSSTKLVEQTSTLVDVCKSDDSPRDDTPISTWGNGFNVSGGTQYNNIGSGNQFLGSQFHGDVNFVGGNGDSGKEGRKAQVLKRLATSPYRDRKDRNPSAVQGTCEWFISHHLYHEWLGQEAS
>EXM13903.1_1_45
MAYCVSSVAFGDGDRGVQVGQSNAPIQTSFYYPPEPVEPTPPPFA
>EXM14896.1_1_100
MATNDERGKGTINSLRNATISGNGKLQVGDNYTTNNYMTNHYASHSDPNLDQCLIDLQVTDPRHDKRRIEETKGGLLKDSYKWILHHEDFRRWRDDRDSR
>EXM19725.1_1_36
MVGPRFNDPVYGSNVVTGISATGNAHQTFNFNQRFE
>EXM19964.1_1_80
MNDMHIGKAANVGHVKIDKQTNYIYDTDVKKDSCLEDLYITNPEADKKRIEHEKGGLLKDCYSWILYNENFVQWRDDPEQ
>EXM20378.1_1_86
MENKPSISVQSLTAAESSRVHVGNNYSITNYFGQDEINKYLDALRSTDPREDKERIEQTNGGLLKDSYAWIVKNPDFVSWRDDQNT
>EXM20798.1_1_91
MENPSSSSVQSLNASGSSRVHVGNSYNITHHHRKGSEQDGAKKYLDTLRSTDPRDDKARIEQTNGGLLKDSYVWILESPEFITWRDESEAG
>EXU97692.1_1_109
MDVKSSVPDPESKSSRTHYEQSIGSGAMGHQVINVGPDQKNNYGDGTMIVGHNINLEQSNKLTRDEILKTLNKSPYERRKNRNPDRVPGTCEWFTGHDYFKQWQESKSS
>EYB23052.1_1_119
MSTQFSESAGDAMPTSQQDIRYISVTNGGMSFAGNFQNLTIANNQQGNSHTRAPRTLSLTFPPQVNFKDKIKNCSNHFFVSHPDIDRESLASAKGQRTPGTCQWILNDPQYQSWIAKEF
>EYB25401.1_1_91
MDSNTGNTLQSLSVAGASRVQVGNNYNTTHNYNGESDQDDTKKLLESLRSTDPRHDKKNIEQTNNHLLREAYVWILQNPEFLSWRDKNHDS
>EYB33391.1_1_80
MSANSAHTVNASDSSRVHIGNNNYLHQDTKDRDCIGALYETDPSLDKQQIIDTKGGLLPGASDWILTNDNFTRWRDGEKC
>EZF32162.1_1_117
MSTFDMDLKRRPSDDLANSAKSLRLEDKQDNKYNNEGDGSQYNNTSAGRQYVADQINITENRIDKGENLEFLKDLRLTDPRDDKSRILDTKGGLLAKSYEWIVDFGDFKKWRSDQGS
>EZF39404.1_1_112
MDLKRRPSDELASSAKALRLEDKKDNQYNNDGDGSQYNNTSTGRQYVADQINITENRIDKGENLEFLKDLRLTDPRDDKSRILDTKGGLLAKSYEWIVDFGDFKKWRSDQGS
>EZF71241.1_1_117
MSSLDMDLKRRPSDELASSAKALRLEDKKDNQYNNDGDGSQYNNTSTGRQYVADQINITENRIDKGENLEFLKDLRLTDPRDDKSRILDTKGGLLAKSYEWIVDFGDFKKWRSDQGS
>EZG03672.1_1_117
MSSLDMDLKRRPSDELASSAKALRLEDKKDNQYNNDGDGSQYNNTSTSRQYVADQINITENRIDKGENLEFLKDLRLTDPRDDKSRILDTKGGLLAKSYEWIVDFGDFKKWRSDQGS
>GAA91162.1_1_85
MTLVEVEGPNSGSQAGTNDGSIQYTFEQRSTSRDERVTRYIKLLNTCPYEDRKNRNDRRVPGTCEWFTTHPRFTNWQQCSSHDLA
>GAD95438.1_1_23
MADISFGDRNTGLQMGISNGSVT
>GAM42304.1_1_85
MAPATSFRGPNYGFQVGSNHGQIIAQFNVSENVSADQACLRDLQTTNPRHDKDRIETTKGGLLNNAYNWILNHADFKRWRYEQQS
>GAM44151.1_1_105
MSNRSLPRQVNINNTSATDGGQTFAGVNFGSVYFAGAEGREMNIVNKAITAVSEEKASRCRNAIFLSDPHVDRECLISEKGTRVAGTCEWITQNESYQAWLHGDT
>GAP86249.2_1_87
MAETHDTISQRAISAGAVTAADNARVHVGDQFYLAPAGNPKVRSDFLRGLFTSPYRDRKDRNPKRADGTCEWFTSHRLFQNWRGDTS
>GAP88112.1_1_112
MSLKRGREPDDPLEQTPRSDGPLPSQVIGNITVASNSQVLTGIFNMSPDDRKPQNPQEVFQKKVDNCRDTLLLTDPDDDRATLVSAKGKRTSGTCEWIRGNKTYQSWLGGDA
>GAP93061.2_1_77
MELHGQGIQNSGIFNVAGDINIATTNTNNDTLLKIRLTDPLDDKARIEEQKGGLLYDSYKWIFKHENFQKWRDGEGN
>GAQ09897.1_1_89
MMATSTAFNATNHGLQIGNNSGSITAEFHVARAYTSEDIDRICLHALRCPDSLAVKNRLKESKDRLVHQSIQWILEDPQYKDWENGDDV
>GAQ46426.1_1_85
MTSLEVEGPNSGSQAGTNDGSIQCTFEQSSTSRDERVTRFLDLLNTCPYEDRKNRNDRRVPGTCEWFTAHPKFTNWQQCSSHDLA
>GAT18987.1_1_85
MTLVEVEGPNSGSQAGTNDGSIQYTFEQRSTSRDERVTRYIKLLNTCPYEDRKNRNDRRVPGTCEWFTTHPRFTNWQQCSSHDLA
>GAW05073.1_1_82
MFSQAHNFRISGGQFNNVQGNQYQYNMGSGLDKLNPSYQAFFDTDMGVELSRSFCTRGTRTEVLDRILAWVTESNLNDNHSG
>GAW08703.1_1_67
MFYQAKNFAIYGGNFIAVGGDDINKIHKWLNAPDCSANFVTTADNRCSGTGQWIFELDAYKEWGSNH
>GAW19636.1_1_112
MSFERVGALNDLPDRNIAHRGPLPSQLHIGDTSTKSGSQAFVGINLGSIQYAGTQNSHDPQYEVNACRDALFLTDPYVDRDGLMRTKGKRTAGTCEWIRDNDLYRSWLNDDA
>GAW20559.1_1_110
MDNPAKRRKTDHTHDSVHSTNGTNAADPYSLVKFHGQGIQNTESGHISVGRDINIGSRSNDIETLRKVRLTDPRDDKTRIEQQKGGLLHDSYAWILDHKDFQRWRDDEGS
>KDE76038.1_1_100
MSFTNDHGSGDMFNSHMSTQNNNTGSGNQFSGSTFYGPVNFPQNTQNEGPLQSRQMDVLKRLNVSKYRDQKDRNPVRVRGTCDWFVTHPTFRAWQETQTS
>KDR66253.1_1_87
MSSQIFPNSRNFGIYESTFNNFSEYHGPIHLSNDKTGMQVLLEAASPGAFHNSGERYDPPKCYPNTRVAVLKKVMDWIIGTFGWEEY
>KDR66274.1_1_72
MFHNSRNFRITGSIFNNLSQYNGPVHLPNHKTSMEILLEAASPGAFHNSGERSDPPKCYPNTRVDVLSKVMD
>KDR67104.1_1_89
MPTSMLGSQTLVTGGQFHQQINTHQHIHHHNLVSKGPWERLLEAASSTAFYNSNDVHDPPKCHPKTRVAVLDKIMNWIRGLNSETRDAL
>KDR67137.1_1_89
MPTSMLGSHTVVTGGQFHQHIHQSSIHQHHNPVSKDPWERLLEAASPTAFHNSNDVYDPPKCHPNTRVAVLNKIMKWIRGLDPEAREAL
>KDR67176.1_1_84
MPTSMFGSQVVVTGGQFHQQNIHNHNTVSKDPWERLLEAASPTAFHNSSDVYDPPKCHPNTRVAVLDKIMNWFRGLDSETRDAL
>KDR67178.1_1_85
MPTSMFGSQTVVTGGQFHLQNTHHHHNTVSKDPWECLLEAASPTAFHNSNDICDPPKCHPNTRVAVLNKIMDWIRGLDSETREAL
>KDR67310.1_1_82
MFHNGRNFRINGGVFNNLSEYHGPVQFANHKTGMEILLEAASPGAFHNSGERFDPPKCYQNTRVAVLKKVMDWIIGNFGWEE
>KDR67318.1_1_80
MFQHSRNFGIDRSTFHSEYHGPIHLSSHKTGMEVLLQAASPGAFHNSGERFDPPKCYPNTRVAVLKKVMDWIIGTFGWEE
>KDR67333.1_1_92
MTLNTTQHLNISSTSSVFSGPTIVTGGRITQQVYGSTTKGGFERLVETSSPAAFHNSEQRLDPPKCHPDTRIAVLNRITDWVLGTDAGPRDR
>KDR67515.1_1_79
MYSNSNVVVTGGHATYVAGNAVNHFGHSRPGFERLEKQVAAEALHNSGEVSDQPKCHPGTRVAILEYLETWAMAIIFTY
>KDR67797.1_1_73
MFSGGGNILITGGSFTQNLHQEKGINLLRDKVASGAFHNSDERYDPPKCHPGTRKAVINDVMEWVKTLDREQF
>KDR67864.1_1_95
MNLHIHAVNSDPQPITGLFRDARHTNVNRLNVSNVSGGIHHYSGTSGMDALLNDISQGAVYNSQDRYAAGTCHPGTREEIIQDILDWVHDPTDTG
>KDR68083.1_1_83
MPPMFSSNTLITGGTFVHNHDNRHVHTSKGNLDRLAEAASSAAFHNSGERRDPPKCHPNTRVAILEKLKDWIFSLDPESRNAL
>KDR68256.1_1_78
MFPRSNLNINGGAFTQINQINNGNGGFELLQNAASPAAFHDSADRRDPPKCHPNTRVAIVEKLMGWVHGLDPESLDAL
>KDR68312.1_1_81
MSTGILSNSSNFVISGGAFTQLVNHYDVKSGFEQLARFALSAGMHDAGGSYDRPRCYENTRVAILQQLMDWLVQDTEKDML
>KDR68595.1_1_92
MSSLPNIPESTPMFQMPHAHVLITGGSFTNVTHIDTSVDYTETIEKYFKEYIAPDATHDTNGLANPPRCHPGTRTTILQSLFVWAQNRVNPS
>KDR68606.1_1_82
MFSRSHQVTVSGGNFLAVEGDYNLSVRVEKRRGIDILFEGIAQGALHNSGERFDAPKCHPNTRTALLQKIMDWIQNDDPSSP
>KDR68617.1_1_83
MFSRSQQVTVNGGNFLAVEGDYNPSVRVENRRGIDILLEGVAKGALHNSGERFDPPKCHPNTRTAVLQKIMDWIQNGDPSSPE
>KDR68648.1_1_85
MFSRSHQVTVNGGSFLAVEGDYYDNSSVRVEKRRGIDILLEGIAKGALHNSGERFDPPKCHPNTRTAVLQKIMDWVQNSDPSSPE
>KDR68815.1_1_80
MFSNAPVIISGGSFTNVSNTGVFPVDHGEVIDRYFTNYIAPDATHDTNGLENPPVCHPGTRTTILQRLVDWSRNADQASF
>KDR68993.1_1_68
MLSRSQNVITGGTFTQVNNSGKGGYERLENATAPAAFHDSAERGDPPKCHPNTRVAVTEKIMSWILGL
>KDR69331.1_1_89
MFTGPAVVTGGAFNQVHGDFIQVNDNRHYSGTVGADSATFRLLLQETAPNALHNSGERRDAATCLPNTRVAIREKIMEWIEGLDTQTMN
>KDR69337.1_1_83
MSNGTPSQFQFGGDVAIMGGSFHHQTSISAIEPGFERLQKRVAASAMHDSGESFEKPKCHENTRVAVLAQLTDWILGSIEQDK
>KDR69450.1_1_79
MSISMFNNARDFSIVGGNITNITTQKSRDGIDLLREAIAPGAFHNSSERYDPPKCHPNTRVAVIQAIIDWIEDGQKTTF
>KDR69758.1_1_79
MFGSQTLITGGHFQQHVHQYTAVCKSAFDRLLEVTAPAAFHNSNDLYDPPKCHRNTRVAILNKIMEWIRGLDSETRDAL
>KDR69766.1_1_81
MFSVNAPTTVTGGTFIMNVPELTGSMKGFDRLVEASAPAAFHNSKQRFDPPKCHPNTRVAVLRRITEWVQGTNTDAEDRQA
>KDR69961.1_1_79
MFSSAHSILITGGTFVDHPQIQAPKGGFERLQKAVAPGAFHNSGERFDPPKCHPNTRVAVIKWIMDWIHRQHPDTRKAF
>KDR70024.1_1_84
MFSNSHKVTVHGGSFIAVGGDYHSNTRVQRRPGIEILVEGIAQGALHNSGERFDPPKCHPNTRTAVLQKIMDWLQKSRDPSSPD
>KDR70074.1_1_98
MTSNQRIHREFVPTDAPMFQAFNAPIMITGGTFNNMTTIHPVTNYPKVIQEAFKEHIAPNATHDTNDVVDPPRCHPKTREAILQKLRDWLINPDNTAL
>KDR70099.1_1_99
MSTNERRLHPEGTSSSSSALFNMSNAQVMITGGTFTNVNHIDTAIDYGEIIEKYFRGHIAADATHDTYESADPPQCHPGTRTAILQKLMEWAQKKDNDS
>KDR70136.1_1_77
MFRDARNMVITGGTFTSQIMSSNDGREGLVSLQKNIASGAFHNSAERYDPPKCHQQTREAVLKSIMDWVKDAAKLCL
>KDR70268.1_1_75
MFSRSHNLQINGGVFTEYNGAPKRVGIELLLDAASPSAFHNSGERFDPPKCYPNTRSAILTMITDWIVGKIGWEQ
>KDR70772.1_1_68
MFAQSNNLITGGAFTQISQINITEKGGFERLEHAVSPNAFYDSAGRCDPPKCHPNTRVAVLEKIMAWI
>KDR71198.1_1_78
MFENSQDFTISQSTFNQEIHLHEPSNSIGFERLVQAASPSAFHNSGHRFDPPKCHPKTRLKVLEKIHNWIDGTEHPNE
>KDR71778.1_1_80
MSTGLLSHNTNLVISGGIFTQINADGSQSSFERLRSHVVSSAMHNSGGCYDKPKCYENTRVAILHRLMEWTAGRVESNKI
>KDR71808.1_1_88
MSSPRALISHSVITGGTFIQHTHDNRRIQIQGGKSGFDRLQDAVAPAAFHNSGERFDPPKCHPNTRVAVMKKIMDWIQGQDSETRNAL
>KDR72172.1_1_71
MFKNSRNFSIHGGNFAVFTGKDIWDNHIAPGAFHNSRERLEYDPPKCHPKTRVAVIQAIIDWIEDGQRTTF
>KDR72397.1_1_73
MYTNSNIVITGGTSTMVHNHTSNQGFEKLGKQVAVGALHNSAEVSDQPKCQPGTRVAILENLEAWAAAVTYKH
>KDR72734.1_1_75
MFSARNLVISGGTFNSTNIQNAHENNAGFERLERATEPSAFHDSGERFDPPKCHPNTRLEVLETITSWIDDDEGS
>KDR73014.1_1_72
MFEGAHDFIIQGGRFTVEQNGRTGLQLLHQKMTHGATHDSAERYPPPRCHPDTRKAIVGEITDWIDDRSRTS
>KDR73059.1_1_83
MEENNAEHNFLITGGTFLEVHGSYYAHSASLETGIFALSLAISTGAMYDSATRYPVSRSLLGTRKMVIKTIMDWVNNPSSSTD
>KDR73106.1_1_76
MFSRSHNLQISGGVFTQHNGPSKRTGLELLLDAASPSAFHSSGERFDPPKCYTNTRTAILAEITDWIVGKIGWERY
>KDR73130.1_1_85
MYRNCNNILVTGGSSTYVARGSVVNIHTSRPDVSFLLFRQLKDHVAEGALHNSGEVSDHPKCHPGTRTAILEHLETWTRALTYIY
>KDR73182.1_1_84
MFSYAHIGAVTGGTFTTVEGDFHTHYNASGDIGLGGIRLLHGHIAVGAFHNSAERFDPPKCHPSTRKSILKRIMDWVRDDDKTH
>KDR73183.1_1_79
MFSAANVSSINGGMFNSVEGDLHVHGHEGRGIELLVEQTAPGAFHDSLERRPAPQCHPDTRRVVLKEIMDWAREHEQLH
>KDR73203.1_1_79
MSLNTTRHSNIPSTSVFSGPTVVTGGSITQQVYGSITKGGFERLVEATSSAAFHNSEQRSDAPKCHPNTRVGVLKRITD
>KDR73205.1_1_77
MFSGLNSLLITGGTFVQQTDHPLKTPFQCLEEATAPGAFHNSADRFDPPRCHPDTRTAIIKRVVDWVLGVDASVQER
>KDR73241.1_1_80
MFPHAKNLVVTGGTFIVQNEFHSHTHVARTEGLSLLQQHIAPGAFHNSDERYDPPKCHPHTRQAVLKKIMDWVKDPQKLA
>KDR73816.1_1_90
MKMVSGPAVVTGGDFKQIQGDFIVHDNRQYASADDSATFGFLLQQTAPNALHNSGERRDAVTCHPNTRITIQERIRAWVESLDAQTLDRL
>KDR74221.1_1_100
MARRREPNLPPGFLQDFRGATIQSGSGGSNGRGGDIGSHNVHAVFNVAGTHNHGFELLAKAACPSAFHDSGDSCDRPKCHPETRLEVQREIMNWTKNPKE
>KDR74699.1_1_79
MPSLISSSQILITGGNFHQSNRGSKDPFDRLLEAASPAAFHDSDDTHDPQKCHPSTRVAVLNKIMDWIHGADPETPNAL
>KDR74704.1_1_79
MASIISGSQFVIAGGNFHQINTTSKDPFERLLEATSPAAFHDSDDVYDCPKCHPNTRVDVLNKIMDWIHNAAPKTRDAL
>KDR74738.1_1_79
MASLISNSQILITGGNFQQSIKGSKDPFDRLLEATSPAAFHNSDDVHDPPKCHPNTRVAVLHKIMDWIHGADPETRNAL
>KDR74792.1_1_79
MLSQVSASNILITGGNFYQSNKTSKDPFERLLEATAPAAFHDSDDVHDPPKCHPNTRVAILNKIMDWIHGADPETRNAL
>KDR75969.1_1_83
MFSESRQVTVQGGNFFAVDGDYNLNNQMIQRTGIDILFESIAKGALYNSGERFDPPKCHPKTRTAILKMIMEWVQYRDQLSPD
>KDR76528.1_1_82
MFSKPRQVSVLGGNFLAVQGDYNYVQKRSRPGIEILFDNIAQGALHDSGERFDPPKCHPNTRKAVLKLIMEWIEYQNPSSPD
>KDR76535.1_1_79
MSSIFSNSQNILITGGQLISNNTRIEGSQNGLDVLRHRTALAALLDSTERFDPPKCAPDTRVAIINDILDWVSNDDEFA
>KDR76633.1_1_79
MFSSHPLLITGGNFTQINDVRPIHTTSLDRLLKSVSPAAFHNSGERRDPPKCHPNTRVAILKKLKEWILGLDPMTRSAL
>KDR76919.1_1_82
MSIGSNVLVTGSSLTHVEGDYIVHAGGSKNALAFEQFVEDHVVAGALHNSEEVSDQPKCHPGTRVAILDHLIAWATALTIAI
>KDR77579.1_1_91
MLKAGINPAVHQIFTSNVLVSGGSSTYVARDLNVHTSKTDTSNFRRLEAQVAAGALHNSGEVSDQPKCHPGTRIAILEHLKAWATALKYIY
>KDR77622.1_1_74
MLDNSKNIVINGGSFTSSISPRVKGIDLLREHITPGAFHNSAERYDPPKCHPRTRLAVVESIMAWVEDIQRTSF
>KDR77943.1_1_86
MLSATGPMLVTGGTFITHNNTTQLRKRHNRHRRTIQESFKGHVALNATHDTNSADNPRCHPGTRTSVLQTLADWAQARCAADSNPS
>KDR77950.1_1_85
MSIFAPSGSMLVTGGTFINNARLKKRRNRHRRTIQESFKGHVAFDATHDTNSADNPRCHPGTRIVVLRALVDWAQPRSAENSDPS
>KDR77964.1_1_85
MSIFAPNGPMLVTGGTFINNARLKKRSNRHRRTIQESFNGHIALDATHDTNSADNSRCHPGTRTAVLQTLDDWAQNRSAEDSNPS
>KDR78117.1_1_73
MFNNSSHVSISGGRFTNITRPNGRKDLLRERMAPGAFHNSSERYDSPRCHPKTRVAVIQEIMDWIEDDQKTTF
>KDR78428.1_1_102
MSMLCGVSLLLFLPPARSNAFHIHLAPTMFQNSKKILIQGGNFTAVTNRKGNDLWREHIAPGAFHNSRERLEYDPPKCHPETRVAVIQAIIDWIKDGQKTTF
>KDR78435.1_1_62
MSRYLICVCPGKDIWHNRIAPGAFHNSRERLEYDPPKCHPDTRVAVIQAIIDWIEDGQKTTF
>KDR78440.1_1_74
MFKKSKHISIHGGNFTAVTNKKGKDIWRKHIAPGAFHNSRERLEYDPPKCHPETRVAVIQAIIDWIEDGQKTTF
>KDR78446.1_1_76
MLNNSNNISIHGGNFTAITQNSKTGKDIWDNRIAPGAFHDSRERLEYDPPKCHPETRVAVIQAIIDWIEDGQKTTF
>KDR78467.1_1_112
MAVSSLWPEAVKSIWLFVLTYHQQGRAAFPAHLAPSMLNNSKNISIHGGNFTAITQNSKTGKDIWDNHIAPGAFHDSRERLEYDPPKCHPETRVAVIQAIIDWIEDGQKTTF
>KDR78470.1_1_71
MFQNPQNFSINGGNFAVYTGKDLWKNHIAPGAFHNSRERLEYDPPKCHPETRVAVIQAIIDWIEDGQKTTF
>KDR78480.1_1_93
MFKNSKNISVHGGNFTAITQNSKTGMLCPPQMFRYLNRVCPGKDIWDNHIAPGAFHDSSERLEYDPPKCHPETRVAVIQAIIDWIEDGQKTTF
>KDR78483.1_1_62
MLRYLTRVCPGKDIWRNHIAPGAFHNSRERLEYDPPKCHPDTRVAVIQAIIDWIEDGQKTTF
>KDR78523.1_1_89
MFQKSKNIKIYGGSFTAVGGKGVAPSQRLRFLTHVYLGKDIWHNHIAPGAFHNSRERLESDPPKCHPDTRVAVIQAIIDWIEDGQKTTF
>KDR78558.1_1_74
MFQNSKNISIHGGNFTAVTQKQGKDIWGNHIAPGAFHNSRERLEYDPPKCHPQTRVAVIQAIIDWIEDGQKTSF
>KDR78562.1_1_107
MKKLRQGRVSDIVTLVLTTTTVEQLSPSPPAPSMFKKSKNISIQGGNFTAVTNKKGKDIWRKHIAPGAFHNSRERLEYDPPKCHPETRVAVIQAIIDWIEDGQKTTF
>KDR78567.1_1_85
MREVPQGCSKAVRGMFQKSKNIKIYGGSFTAVGGKDIWHNHIAPGAFHNSRERLESDPPKCHPDTRVAVIQAIIDWIEDGQKTTF
>KDR78569.1_1_72
MFQKAKNIKIYGGNFTAVGGKEDIWHNHIAPGAFHNSRERLEYDPPKCHPDTRVAVIQAIIDWIEDGQKTTF
>KDR78765.1_1_100
MNSGASRISTISSGEVSTAPSRISISGSVITGGTFTQHNYQVQGAKNGFDRLQEVVAPGAFHDSGERSNPPQHRTENTLAVKKTIMDWVLGQDSKTQHAF
>KDR79076.1_1_62
MLQYLSRVYPGKDLWDNHIAPGAFHNSRERLEYDPPKCHPETRVAVIQAIIDWIEDGQKTTF
>KDR79782.1_1_76
MNFSHSVITGGNFVRHNTNPSVNGFERLFNMAAPCAFHNSAERFDPPKCHENTRVAVLKKIMDWILRQDPDTRDAI
>KDR79883.1_1_93
MSTVVDQGFFARSDVLIQGGAFTQVAGDVNNYQIHNHNHDSEPGLRALRKSIVVGALHDASERFPPPKCHPETRKKILALIMAWIEDPTHLED
>KDR79938.1_1_83
MSNAMFHGSNVVVTGGTITQVNDNRQTGKVSIERLQEAAAPAAFHDSGDRRDPPRCHPNTRVAVQEKIMNWILGLDPETRNAL
>KDR80291.1_1_88
MLSRSKNVITGGTFIQVNSPGKGKQRSKQYLCCLITKSLAEHHLVGGYERLENAAAPAAFHDSAERGDPPKCHPNTRVAVTEKIMSWI
>KDR81215.1_1_92
MDLSTSEHPGQQAMISSSVITGGTFVYHNARSQQNVGKGGFERLQDAVAPGALHDSKERFDPPKCHRNTRLAVLKRIMDWILRQDDTTRDAI
>KDR81237.1_1_91
MDLRTSETPGLQPMISSAVITGGTFIYQARNQQTVGKGGFERLQDAVVPGALHNSDDRFDPPKCHPNTRLAVLKRIMDWVLRQDATTQDAF
>KDR82286.1_1_80
MFSGAHRPSITGGTFTTIQGDFHAHVYVENGFQALQNKVAPGAFHNSAERYDPPKCHEGTRQAILKEIADWVQDLGKEAF
>KDR84165.1_1_79
MYNNSSVLVTGGSSTYVAGDYMINADQLRKGFERLEKQVTAGAMHNSVEVSDQPKCHPGTRVAILEYLVAWATALAYEY
>KDR84223.1_1_85
MFSNSNVLITGGTSTYVAGNVVYHREPVDLHHSLASGFKDLCAQVPAGALHNSGEVSDQPKCHPGTRVAILEHLVAWAGALAYAY
>KDR84234.1_1_79
MYQRSNVIVAGGSSTYVAGDYNINTDSSRKGFEMLGTHVATGAMHNSGEVSAQPKCHPGTRVAILDHLIAWATALTLTF
>KDR84242.1_1_76
MYNNSNVLVSGGTSNYIAGDFVQTNRRGFETLEKYVTPGALHNSGEVSEQPKCHPGTRVAILEYLEAWGRALTYIY
>KDR84244.1_1_123
MSARGESVTKRDQTSDILRFLEGCEGTWESPRMCRGPARPLPNWFLTMYHNSNILIAGGTANYVAGDFVQSNGQGLRRLEEHVSAGALHNSGEVSDQPKCHPGTRVAILQHLLAWATALTYTY
>KDR84402.1_1_84
MSFYTNCDVNIHGGSSNIISGDQIIYTPSHGSSSGFERLEKQVAANALHNSGEVSARPNCHPGTRIAILDYLIAWATALTYPHP
>KDR84485.1_1_112
MGCPGMDIPSSFRLLRLFRLSPRQMFSSSAVITGGTFIQQTQRVENQHAQQLGPNPRGGFERLYEAVSPAAFHDRFDITNHQSEPHTDVLTHIMDWVSGNGASESDSQIQSG
>KDR84498.1_1_90
MLRSVGGTFGSGNSYTISGGTFNEVHGNYQVNFSGQLQDAGLIALSQAISHAAMYDSAERYPAGHCHPGTRKDVINTIMDWTKDPNPSYD
>KDR84612.1_1_90
MSLSRNHLERGGLFGGVRDVVITGGTFIETHGVPNSVQESGLFMLNQAISHGAVHDSAERYPPGKCHPGTREEVLRLILEWINDPAPEAD
>KDR85967.1_1_79
MFSGENILVTGGTFTTVVEAQVALEQERREKAIERLRKNVAQGAFHNAAERYDPPRCHTGTREAIMKEVMDWINSLNDE
>KDR86042.1_1_95
MSDLARRPGGNPFFAGASGTRVYDSTFTQVHGDVHHNNFSGQSQDAGLIALSHVISHGAIHDSLERYPAGKCHPGTREGIIETIQEWIKDPNPPS
>KDR86060.1_1_95
MSDLTRRPGGNPFFAGASGTRVYDSTFTQVQGDVHHNNFFGQSQEPGLIALSQVISHGAIHDSLERYEAGKCHPGTREEIIKTIQDWVRDPNPPS
>KDR86063.1_1_97
MSDLTRHPGGNPFFAGASGTRVYDSTFTQVQGDVHHNHNNFSAQSQDAGLIALSQVISHGAIHDSLERYPAGKCHPGTREEIIKTIQEWVKDPNPPS
>KDR86087.1_1_84
MFTGENVLVTGGNFTTVTVVEAKVDCAEKERREKAIETLHKNITSGAFHNAAERYDPPRCHEGTRKIIIKKIMDWVQSLDKKEL
>KEQ78797.1_1_89
MSVDHLINISGELTVNVRDNIAGANATQIINTVIRQPTASIQACLRALDCPDAGAIKTEIHSADGVILECIEWIFQDDRFLKWKEPGEN
>KFX45409.1_1_81
MAMESSVSFHSQNSGMQIGINYGTTNTYFGPQADPLDKLPIAYGAEFDSYADQHEDFCLPGTRTELLSQILAWAESPDGKC
>KFX85879.1_1_87
MSDHDQPGGSSNQYRNIRINEGAKAQLGDIYHVGREDPLSLLPSATHAPFNSKVHQHEPPCLRGTRVDLLQDIYDWDDGKDGQDERC
>KFX86235.1_1_98
EAVVKKHFEELRRFKETLQLKINVSQLKQGHQTGQDVQFIKAAIQLGSEEDKCLQSLFITNPMDDRDAIITAKGVRVDGTCEWITSTNEYRAWIASPP
>KFY02933.1_1_85
MSAPEQAGGPSKLFQHITVKEGARAHIGDYIGREDPLSLLPFATPAPFNSKVNQHEPPCLPGTRVDLLQDIYDWADRQDGQDEQF
>KFY17840.1_1_85
MVSAISFGGVNSGFQAGNVNGSVHAEVHHHAAPEDSLRLLPFATQAPFNSYNRQHEPACLLGTRVDLLQDIYDWVDGKDEQDERC
>KFY18250.1_1_84
MEPSIAFGDANSGLQAGTINGSVHTEFHHHAPLDPLSLLPSATHASFNSYNRQHEPACLPGTRVDLLQEIYDWADGKDEQNERC
>KFY20674.1_1_88
MGHRVPISQTIGDITMGDGARAIIGYHDGPTWETEDELAKRCKRAFIISEPSIDRDELIEFKGAPTKGTCEWIRKDPFYQSLLQADGS
>KFY28683.1_1_79
MATHSGAAEPQPHHRWSTPRKNVTVDDIDRSCLRSLRCPDTLLVKNRLKENKDKLLHKSIDWILQDPQYISWKDGDDVC
>KFY93175.1_1_92
MDEGSSLQTNHFNGGLWSNGGTVLLGNNINSSTINIGTSDSATQCLRHLCLTDPRHDKVRIEAGKDPLLEGSCSWVLDDPSFLEWWQVDGPS
>KFZ16002.1_1_85
MEPPIAFGDANSGFQAGIVNGSVHTECHHHAAPEDPLRHLPFAVHAPFNSYHRQHEPACLPDTRVDLLQEIYDWADGKDGQNDRC
>KFZ24428.1_1_85
MSDPEQPSGSGNQYRNIRINEGAKAQLGNIYHISREDPLSLLPFATQAPFNSYDRQHEPACLPDTRVDLLQEIYEWADRQDGQDE
>KGO39071.1_1_88
MSLENSSPSTNIRTVEANHQSIVHIGNNNNYNYINLFVPGIVLSTLPNASEVAFDSHHNQYEANCLQDTRAELLRDIKAWVEGPDESC
>KGO66372.1_1_30
MATSTSFGGVNSGIQTSILNGTVNAQFHLP
>KID85954.1_1_27
MTAISFGDANSGFQAGTINGPVSTEIH
>KIJ08710.1_1_99
MFNNSTNVDASHSTFSEVHRDQYYNSRVNVQGSQTVNTTIHGNQVFQGSQTGLEALQKASALSALYDSAERYPAPQCLKGTRVQLLDRLSRWMEDANEK
>KIJ15382.1_1_99
MFNNSTNVDASHSTFSEVHRDQYYNSRVNVQGSQTVNTIVHGNQVFQGSQTGLEALQKASALSAIYDSAERYPAPQCLKGTRVQLLDRLSGWMEDADEK
>KIJ19609.1_1_100
MFNNASNVDASHSTFSEVHRDQYIHSQTHIQGNQTVNTIIHGNQIFELGSSGIESLFRASVTSAAFDSIERHPAPACLPGTRLDLLARLGGWVDDPDVDQ
>KIJ62505.1_1_99
MFNNASHIDASHSTFSEVHRDQHIHSQTRVQGNQTVNTIVHGNQIFYGSSGLDSLIRASVTGAAFDSIDRHPAPTCLSGTRLGLLARLTEWADNCDTDQ
>KIJ63807.1_1_99
MFNNSSNIDASHSTFSEVHRDQYYNSRPTVQGNQTVNTVVHGNQIFQASNSSLEALQKASAFSAAYDSVERHPAATCLEGTRVQLLARLTEWIEDTNEK
>KIJ63822.1_1_99
MFNNSSNIDASHSTFSEVHRDQYYNSRPTVQGNQTVNTVVHGNQIFQASNSSLEALQKASALSAAYDSVERHPAATCLEGTRVQLLARLTEWIEDTNEK
>KIJ89672.1_1_82
MASNTILENSTGTTISGNAQVVNAGGNVTISQGSLSAGLSQLLRPVSNATHTRSGPVSKCDPGTRLEVIDAIKKWLDRRDKQ
>KIJ90211.1_1_88
MESSSSSAQLQNAIGTTISGSAQLNNAGRDIVFHGPSAPPAAGLPGLLRPVSNATHTRAGHVARCDPGTRLEVIAEIEQWLDNSDKRA
>KIJ90248.1_1_45
MSGASFFAGAHHFDASNSTFIEAKTINIHTNYGNRTTFDGVISLM
>KIJ90382.1_1_89
MEPSSSTALLQNAIGTTISGRAQVINAGRDVVLHSPLPAAGTSSLLRPVSNATHTRAGHVARCDPGTRLEVIAQIREWLDGHDNDKRAV
>KIJ90462.1_1_42
MSGASFFAGARHFVARDNTFIDVAIHNNYGNTATFDGVISLM
>KIJ90544.1_1_80
SNTILQNATGTTISGNAQVINTGRNVNIVHGPPAGLSQLLRPVSNMTHTRSGPVAKCYLGTHLKVINTIRNWLGRCDKQS
>KIJ91347.1_1_37
MLTGAHHFVASNNIFNEAKTINIHNNNYGNRTMSDGV
>KIJ91589.1_1_87
MSSSPPAVFENAHDFTISEGAQFNAAGRDVNVYGSRSSAPAALHDLLRPVSNATHTRSGHVARCDPGTRLEIIAQIKEWLNGSDKRA
>KIJ91991.1_1_44
MAETHVLTGARNVVLPNSTVNAAGTMVNNIHHNYGNRTTSGDAI
>KIJ92115.1_1_39
MSGTNFFAGAHHFVASNNTFESKTINIHNNYGNRTSDGV
>KIJ92198.1_1_88
MEPSSSTALLQNAIGTTISGSAQLNNAGRDIVFHGSPAPPSTSLPELLRPVSNATHTRAGHVARCDPGTRQNVIAEIEQWLDDSDKRA
>KIJ92215.1_1_92
MSPSPPALFQNAHDTNISGNPQFNTAGRDIVVNVHESRSSARAALPDLLRPVSDATHTRAGHVPRCDPGTRLEVIAQIRRWLDGHDNDKRAV
>KIJ92347.1_1_81
MASNTILQDATGTTISGDAQVINAGRDVNIVHGPPAGLSQLLRPVSNATHTRSGPVAKCYPGTRVEVINTIRNWLGRRDKQ
>KIJ92606.1_1_82
MPSNTILQGSTEPTISGNAQLINAGRDVTIVHGLPSTGLSQLLRPVSNATHTRSGPVAKCNPGTRLEVIDTIEQWLNRRDQQ
>KIJ92936.1_1_40
MSGINVFSGARNVVVSGAITVAETINYNVQLSNRITSGAA
>KIJ93378.1_1_45
MSGASLLAGAHHFVARDNTFIEAKTVNIHNNYGNTTTSDGVICLM
>KIJ93417.1_1_82
MPIFSNSTSMTFPGDPTFYDVGGDAHFHSNPASPIGLYEQLRPVEDAGHTRGGQVARCDPGTRVTLIDTIKKWVDTKGRDVP
>KIJ93499.1_1_39
MSGASFFAGARHFVARDNTFIDINIHTNYGNSATSDGVI
>KIJ93506.1_1_85
MESSSSTALLQNAITTFSGNVQVINVGLNVVDAGHNVVVRIADLLKPVSNATHTRSGPVARCDPGTRVEIIAQIKEWLNGSDKRA
>KIJ93512.1_1_34
MSGGSSFAGAHHFVARDNTFIEAKTVNIHNNYGN
>KIJ93870.1_1_81
MLNQASLRDISGGEFYNVGRDAHIYNSTKSSVNRLEHLHKFIAASAFHDSNERHPPPRCHPSTRKTIRLKIRQWITEDSST
>KIJ94403.1_1_85
SPRAALLQGAIRPTISGNAQVVNVGGNVVFHGSPAPPPAGLPDLLRPVSNASHTRAGHVARCDPGTRLQVIAEIEQWLDDSDKRA
>KIJ94675.1_1_87
MSPSPPALFQKAHDFTISEDAQFNVAGRDVIVYGSRSSAPAALHDLLSPVSNATHTRAGHVARCDPGTRLEVITQIEQRLNGSDRRA
>KIJ95045.1_1_92
MSPSPPALFQNAHDTNISGNPQFNTAGRDVIVNVHESRSSARAALPDLLRPVSDATHTRAGHVPRCDPGTRLEVIAKIRRRLDRHDNDKRAV
>KIJ95180.1_1_40
MSGTHVLSGAHHFGLNDCTINAASTININNFRNKRTSDAV
>KIJ95284.1_1_94
MTQLFNNSKEFVVSGGSWTVIQGDSITYESRHAAYPTNGRAGIQALKMLQKNIAAGAMHNSKERHDAPKCHPDTRKAVLGDITSWVSDHSKETL
>KIJ95791.1_1_79
MFNNTSDWEIHGGSYYNVSGDASISLGGGERGFKLLAKSIVASVFHNSQEHFPPPKCHPDTRKRILNDLMTLITWDLSP
>KIJ95842.1_1_79
MESSSSASLLQNAIGTTISGSTQVNVAGCDIIFHGYPAPPAIGLSDLLRPVSNATHTHEGPVARCDPGTCLKVITQIKQ
>KIJ95989.1_1_42
MRGVSVLAGAHHFVASDNMFNTAHTMHIHYYNYGNRATSDGV
>KIJ96382.1_1_92
MFEHAKEVTVTGGSITEIHGDSHTYGRPVTIVNGPRSLTEKQGLQILQKHVAAGAMHNSKERYDAPKCHPDTRKAVVKDITSWASDDSKDTL
>KIJ96564.1_1_86
MPTTSIQTSLHSHNDNSYVDNSTHFSQVNNRTVRKDARGFEILASKAVVTALYNSSERGSAAACLPRTRQDVLNRVYTWADSRSDS
>KIJ97354.1_1_89
MASSSRAAQLQNAIGTTISGRAQLITAGRDVVLHGPLPAASLASLLRPVSNATHTRAGHVARCDPGTRLEVIAKIRRRLDGHDNDKRAV
>KIJ97380.1_1_89
MESSSRAALLQHANGTTISGRAQLIAAGRDVVLHGPLPAAGTSNLLRPVSNATHTRAGHVARCDPGTRLEVIAKIRQRLDGHDNDNRAV
>KIJ97583.1_1_88
MESSSSTALLQNAVGTTISGGAQVINAGRDVVLQGSPAPPPAGLPDLLRPVSNATHTRAGHVARCDPGTRLEVIAQIKQWLNGSGKQA
>KIJ97679.1_1_99
MSASNTNSFNNHHSTAIDSNNDYSSTDNRNIINHTTIHDTLVNRTTVNYAQGLEILRDLVVMSASFDSKERKAAAPCLPGTRQVLLDRIYEWGDSRDDR
>KIJ97760.1_1_89
MASSSRAALLQNASGITISGRAQLITAGRDVNFNAPLPAPGLAHLLRPVSNATHTRAGHVARCDPGTRLEVIAQVREWLDGHDNDERAV
>KIJ97793.1_1_40
MSGTNIFAGAHDFVVSGTINAARNINIYNNFGERAISNAV
>KIJ98303.1_1_39
MSGTNILQGAENVVVSGSTLNATNTINYNYSNRTTFDAV
>KIJ98306.1_1_39
MRRRTVFQGARNFVVSGGTINAADTIYYNLGNRTTSDAV
>KIK00347.1_1_33
MSRASILAGAHHFVARDNMFITANSMHIHNNDY
>KIK00376.1_1_76
IGTTISGNAQIINAGGNVVLHSSPAPPPTGLPGLLRPVSNATHTRVGHVARCDPGTRLEVIAGIEKWLDDPDKRAV
>KIK00831.1_1_40
MSGTHVFPGAHHFRLSNCTINAASTININNFVNRGTSDAV
>KIK01459.1_1_40
MSGTHVFSGAHHLGLSDCTINAASTINITNFGNRRVTDAV
>KIK01523.1_1_87
MESSSSNARLRNAIGTTISGSAQVVNAHNVRVLHGSPAPPAGLAAWLTPVSNATHTRAGHVAQCDPGTRLDVITHIEQWLNGSDKRA
>KIK01532.1_1_89
MESSSSTALLQSAIGTTISGSAQVINAGHDIIFHGSLPAPGTSSLLRPVSNATHTRAGHVPRCDPETRLEVIAEIREWLDGHDNDKRAV
>KIK01547.1_1_52
MSGASLFASAHHFVASNNTFNEANTVSECLPKINIHNNYGNRTMSDGVIPLM
>KIK01650.1_1_34
MSGASVLASAHHFVASNNTFNTTNNTFNTTNTVS
>KIK02240.1_1_99
MPHFENAQIRDIKGGMFYDIRGEARVQVSTGGGLSAFEILHRHVAESAFHDSSARFPPPRCHPDTRKGVISEIMAWHFHGADKDRCGSQSYSGEQAQKK
>KIK02411.1_1_82
MALLQNAIGTTISGNAQVINAGHNVVLHGSAAPPPAGLPDLLRPVSNATHTRLGHIARCDPGTRLEIIAQIKEWLNDSDNRA
>KIK02461.1_1_41
MSRANLFAGAHHFVASNSTFIEAKTINFHNNYGDRTTPDGV
>KIK02793.1_1_81
MTSNTILQNATETTISGDAQVINAGRDVNMVHGPPAGLSQLLRPVSNATYTRSGPVAKCDPGTRVEVINMIRNWLNRRDKQ
>KIK02820.1_1_88
MESSSRAALLQDAIRPTISGNAQVINAGHDVVLHGSSAPPPAGLRDLLRPVSNATHTRAGHVARCDPGTRLKVIAQIKQWLNSLDKRA
>KIK04147.1_1_96
MSSTTPIVSQPHPGLLNNSHFHNLNGGNFYNTIGDAHIHNSTTISPTNPVASLYRFIADSAMHDSKERFPQPKCHPFTRERILRRILNWAKSDSAE
>KIK04153.1_1_95
MASTPPFVSQPQLGLFNNSRVRDVVDGTYISVAGDSYINNFANPSTKRLAHLHSFIAASAMHDSKERFPQPKCHPSTRERILQRILNWVESDSCE
>KIK04159.1_1_96
MASTTPMTSEPQIGLFNNSHLHNINSGTFNNAAGDSHIYNSFVNSSTNQLAHLYNFIAVSAMHDSEERFPQPKCHPSTRERILQRILNWVESDSGE
>KIK04163.1_1_95
MASTTPFVSQPQLGLFNHSSVRDVVDGTYISAAGDSHINNFVNPSTNPLARLHDFIAASAMHDSEERFPQPICYPSTRKKILERILNWVECDSCE
>KIK04169.1_1_79
MFASASGFLVQHSTFNEVHGDLNQGTRGLSGLQILDRVVAAGAMHDSAERFPPPKCHPRTRLAIVNDILGWVKDPNHRS
>KIK04205.1_1_96
MAFTTPIVSQPQIGLLNNSHLHNINGGTFNNVAGDSPIYNSFVNSSTNQLAHLYSFIAASAMHDSNERFPQPKCHPCTRERILQRILNWVESDSCE
>KIK05347.1_1_40
MSGTSVLAGAQNVVASNNTFNTAKSIQINNYGNKMMSDGV
>KIK05633.1_1_40
MSGANVLAGAHHFVASNNTFNNVNTMNINNYGNRTTSDGV
>KIK05813.1_1_41
MSGASSFAGAHHFVARNNAFIEAQTVNIHNKYGNRMSSDGV
>KIK05958.1_1_94
MPHFENAHIRDIIRGTFVDAKDDAHVQVFTTFEILHRNVAQSAFHDSSARFPQPKCHPDTRQVVIKTITVTWLEAENNDRDLCEGGSVECCRKK
>KIK05980.1_1_97
MPHFENARIRDINQGTFVDVKGDAHVLMFTGGGLSGFEIIYRNVAESAFHDSGARFPQPKCHPETRKAVMETIMAWLKADDDDGDLGEGRSAERRKK
>KIK06024.1_1_91
MESSPRAALLQGAIRPSISGNAQVINAGGNVVVHSPPVPPTPPPTGLAGLLRPVINATHTRAGHVARCDHGTRPEVIAQIEQWLDGSDKRA
>KIK06319.1_1_76
MESSSSTTLLQNAVGTIISGSAQVINTGRDVVLQGSPAPPPAGLPDLLRPVSNATHTRAGHVARCDPGTRLEVIAQ
>KIK06328.1_1_83
MLNNSHNVAISGGHLYNVHGSAHISHGGGQPGFELLTKAIAASAFHDSKERFPPPKCHPNTREAILRNIMSWITDDTSKGSLP
>KIK07581.1_1_39
MRRTSVLNGARNVVMSGSTVNTANTINYNVVNAMTSDAV
>KIK08108.1_1_54
MSGASVLAGAHHFVASNNTFHTANTVSRMIITVDRGQMNIQNNNYGNRTTSDGV
>KIK09701.1_1_41
MSGASVLAGAHHFVASNNTFNAANTIIIHKNYGNRMMSDGV
>KIK09991.1_1_40
MNGTNILPGAHDFVVSGTINAARIMNIYNNIGGRVVSDVV
>KIK49912.1_1_83
MSDSQPIQNSVVYGSMFANTSRFSIHGGTFIVTSKDEREKIQKWLNAPNCATNFQTADDKRTEGTGQWILDHSEYKKWKQSPG
>KIK50445.1_1_67
MFSHARNFTIYGGQFTVTTRDEVCDIRDWLQAPDCSANCADAADKKAEGTGQWILSHPEYQKWKGQP
>KIK50446.1_1_71
MSGNMFSNARNFTIYGGQFTVSTRDEVRDIRDWLQAPDCSANRADAADKKAEGTGQWILSHPKYQKWKGQP
>KIK50930.1_1_69
SMFPNASGFTINNSTFTVVSSDERKNIREWLNAPDSATNFQTADDKRTEGTGQWILDHPEYNEWKQSPG
>KIK51899.1_1_68
MFSNAHHFTIKDSQFTVITDNEVGKIRKWLQAPDCSANRADAADKKTEGTGQWILSHTEYKKWKGQPG
>KIK52293.1_1_86
MSNSQHTRDSEWTTITGGTMFPNASHFSIHGGTFIVVSNDEKEGIQKWLNAPDCTLNFQAADDKRTEGTGQWILNHSEYIKWKQSP
>KIK52383.1_1_86
MSLSSLNPQMFTGSQNFTIGGGTFNNIGISFEAGEIGLLELFRHSSSSAIFNAEARFPLPRCHPGTRESILKDLKSWIYLDRYGPN
>KIK52688.1_1_82
MFNGSHNFAITGGTFNSAGGDVNIFFPEKERGLTTLYHHTSTSASFDAGARYPPPLCHPGTRQVILQDLKDWGSKAVGTNNP
>KIK53217.1_1_71
MSGSMFSNAHDFTIYGGQFTVATRDEVRDIRDWLQAPDCSANRADAAHKKAEGTGQWILSHPEYRKWKGQP
>KIK53220.1_1_87
MFSNAQEFTINGGSFVAGNLYNIRNWHGKDEDQDSPGKGIEILYQNAVVGAAYNAELRCPPPNCHPGTRTRILEILRNWVSHDTKTT
>KIK54111.1_1_86
MSLSSLNPQMFTGSHDFTIGGGTFNNIGISFEAGETGLLELFRHSSSSALFNAEAQFPLPRCHPGTRESILKDLKSWVYVDRYGPN
>KIK54240.1_1_67
MFQNASNFAIHGGTFIIVSKDEKEEIHKWLNAPDCTTNFQAADDKRTEGTGQWILSEPEYIKWKQSP
>KIK54248.1_1_76
MTVVNASGSMFQNASNFAIHGGTFIVVSNDEKEKIHKWLNAPDCTINFQAADDKRTKGTGQWILNHPEYIKWKQSS
>KIK54275.1_1_68
MFPNASHFTINNSTFTVVSNDEREKIQKWLNAPDCARNFQTADDKRTEGTGQWILDHPEYNEWKQCPG
>KIK54300.1_1_101
MQNSVINGSMFPNASHFTINNSTFTVGLSDETKLAEEKKLAEEKKLAEEKKLAEERKNIREWLNAPDCATNFQTAADKRTDGTGQWILDHSEYKKWKQNPG
>KIK54425.1_1_86
MFSKSHDFTIAGGVFHNAVGDLNISNVSIEDKQKGLLLLHRHTSTSAPYDAEARFPPPLCHPRTREGVLKDLHRWIQSSKRQDKVN
>KIK55229.1_1_74
MTLLSGNAFQGASHFTIKHATFTAVSNDEKEKIQKWLNAPDCTTNFQAADDQRTKGTGQWILNHPKYIQWKKSP
>KIK55286.1_1_76
MTVVNASGSMFQNASNFAIHGGTFIVVSNDEKEKIHKWLNAPDCTINFQAADDKRTKGTGQWILNHPEYIKWKQSP
>KIK56042.1_1_80
MFTETIRSAMSAHMFREAHNFTITGGQFTVISSDESTKIHNWLKAPNCSANHVAAADKKTPGTGQWILDHPEYQKWKSHP
>KIK56722.1_1_68
MFSNAHHFTIKDSQFTVITRDEVRDIRDWLQAPDCSANRADAADKKAEGTGQWILSHTEYKKWKGQPG
>KIK56734.1_1_68
MFSNAHHFTIKDSQFTVITDNEVGKIRKWLQAPDCSANRADAADKKAEGTGQWILSHTEYKKWKGQPG
>KIK56806.1_1_68
MFSNAHSFTIKDSQFTVITRDEVREIRDWLQAPDCSANRADAADKKAEGTGEWILSHTEYKKWKGQPG
>KIK57943.1_1_67
MFSNAQNFTISGGQFMVITSDEAAKIYDWLKAPDCSANHVAAADKKTPGTGQWILAHPEYQKWKEHP
>KIK57978.1_1_88
SSLLEMFEGSHDFAITGGTFNNAGRDVNIYEQRGERGLATLYHHTSTSASYDAGARYPPPLCHPGTREAVLQDLKDWANGATGADNPP
>KIK57989.1_1_84
MFKQSHDFIIEGGTFQNIGGDLNISIHEREKYGGLLLLHRQTSNSAPYDAEARYPPPRVHPGTRTAILDDLKDWMNSESERNVA
>KIK58040.1_1_83
MFNGSHNFAIHGGTFNSAGGDVHIYEERGERGLATLYHHTSTSASYDAGARYPPPLCHPGTRQAILQDLGYWANRAAGAHNPP
>KIK58058.1_1_88
MNTPQMFNGSQNFTIEGGNFHNIGRDLNILKLKENRERGLYLLYQHTCTSALFNAEARYPPPVCHPGTRESILNDFKSWIDSSHSHNH
>KIK58406.1_1_79
SMFKGSRNFAISGGTFNNAYRDVNIYEEGLSILQRCASTSASYNAEARYPPPRCHPETRKAVLHDLECWANSTAGSDNS
>KIK59994.1_1_84
MLNGSQDFTINGGTFNSVGGDMNIRVFEQRGEQGLATLYSHTSTSASYDAGARYPPPLCHPGTRESILHDLNQWASRSDQPDNP
>KIK59996.1_1_81
MFNGAQDFTISGGNFSNVGHDLIIHEGGQIGLLTLHRRTSLSASYDAEARCPPPLCHPNTRKAALQDLEHWANSTTGVGSA
>KIK59997.1_1_81
MFNGAQDFTISGGNFSNVGHDLIIHEGGQIGLLTLHRHTSLSASYDAEARCPPPLCHPNTRKAVLRDLEHWANSTADVGDA
>KIK60073.1_1_81
MFNRAHDFTIRGGTFNNAGRDLNLSIYEERGLRSLYHYTSTSASFDAGARYPPPLCHPGTRTAILQDLERWANTPTGPGNP
>KIK60078.1_1_84
MFNRSHNFTISGGNFNNAGRDLNLNIYEERGERGLSTLHRYTTTTASFDAEARYPPPLCHPGTRDAILRDLESWASSTAESDNF
>KIK60084.1_1_82
LPMFNDSHDFVIRGGAFHNAGRDLNIFQEGERGLLTLHRYTSTSALYNAEARFPPPLCHPGTRIAVLEDLDRWMKSGESHDF
>KIK61949.1_1_86
MTFFPNAQRFDINNASFIAGNQYNFHPIHGEHVAQDFRLEALHQNAAAGAAYNAEQRFPPPNCYPGTRIQVLEILRNWVKNSTKIV
>KIK61953.1_1_91
MSSILSRAQGVIKGGTFNSVAGDQYNFNLRSGEPEVLPPPGKGIEILHQNAVVGAAYDAEQRFPPPNCYPGTRTETLEILRNWVNDSTKTT
>KIK61960.1_1_92
MSFFSNAQGFSISDGSFTNVAGDLNYNFHPRGGKGEDQDSPGQGIKILSENIVAGAAHDAEQRFPPPNCYPGTRIQILEIVRNWVNDSTKPA
>KIK61962.1_1_93
MSSFSHAQGFTINGGSFNSVSGDLNYNFQHPRREESEDWNRAGKGLEILYENAVAGAAHNAEQRFPPPNCHPGTRTQILEILRNWVNDSTKTT
>KIK61983.1_1_91
MSFFSNAQGLAIHDGSFTNISGDLYNIHLRRGEHEDQDARGKGLEILYQTAVVGAAHNAEQRFPPPNCYPGTRTQILGLLRNWVNDGTKTA
>KIK61993.1_1_92
MSSFSNARGFTINDGSFTNVAGDQYNFHVRGSGPEDLDFPGKGLGMLFKTAVVSAAHDAEQRFPPPNCHPGTRIRILEILRNWVNDNSTEIA
>KIK61998.1_1_91
MSFFPNAQRFIISDGSFTNVAGDFNYNIHLRRGEGENQDPPGKGLEILYQNAVAGAAHDAEQRFPPPNCYPGTRTQILEYLRNWVNDRTKS
>KIK62144.1_1_67
MFANASGFTVINSNFIVVSNNERKKIQEWLNAPDCTINFQVADDKRTEGTGKWILSHPEYMKWKQSP
>KIK62190.1_1_85
MINLQHIQDSEMTVNNGSMFANASGFTVINSKFIVISNDEKENIRKWLDAPDCAINFRVADDKRTEGTGQWILMQPEYIQWKRGP
>KIK62567.1_1_84
MFNNSHEFTINGGIFSNVGRDLNLNVVEKKGLSKLYYHTSTSALYDAGARYPPPLCLPGTRKAILHDLNHWANVSHSAAGLDRT
>KIK62626.1_1_90
MDGMFNNSREFAINGGTFNNAGRDLSLNLNVFEEKGERGLSTLYHHSSTSASYDAGARYPPPMCLPGTREAILRDLNQWANSVADLHNAP
>KIK63517.1_1_73
MSGNIFPNARHFAINGGQFTVINGGNEVRDIRDWLQAPDCSANRADATDKKTEGTGQWILNHPEYQKWKGKPS
>KIK64437.1_1_73
MQVIGNMFSNAHNFTISGGQFTVTTDDEVGKIRKWLQAPDCSANRADAADKKVEGTGQWILSHPEYQKWKGQP
>KIK64485.1_1_73
MQEIGNIFPNAHHFTINGGIFTVTAHDEIRNIRDWLQAPDCSANRAAAADKKTKGTGQWILNHPEYQKWKGQP
>KIK64500.1_1_71
MSGNMFSNAHHFTIKNSQFTVITRDEVREIRDWLQAPNCSANRAAAADKKTQGTGQWILNHPEYQKWKGQP
>KIK66656.1_1_88
LLLMFNNAHEFTVNGGIFSNAGRDLTLNIFQEKSEGGLLTLHRYTSTSASYDAGARYPPPLCHPGTREAILNDLERWANSTEGEENSA
>KIK69252.1_1_88
MSFFSNAQGFAINDRSFTNVAYNFHLRHGEGDDQDFPGKGLEILFQNAVGSAAHDAEQRFPPPNCYPGTRTQILEILRNWVNNSAETA
>KIK71540.1_1_83
MSFSTQMFAGSHDFTTGGDTFSSIGISIEESEKGLLELFRHSSSSALFNAEARFPPPKCHPGTRESILEDLENWVHLDPSRSN
>KIK71542.1_1_87
MSLSSLNPQMFAGSHDFTIEGGIFNINTSLEKGETGLLELFRHSSSSALFDAEARFPPPKCHPGTRQRILKDLKGWVHSDPYSPDSA
>KIK71573.1_1_86
MSRSSLNPQMFAGSHSFAIEGGTFNNIGISVEESEKGLLELFRHSSSSALFNAEARFPPPKCHPGTRESILKDLQSWVHSDPYSPN
>KIK92818.1_1_99
MFNNSTNVDASHSTFSEVHRDQYYNSRVNVQGNQTVNTIVHGNQIFQGSQTGLEALQKASALSALYDSAERYPAPQCLKGTRIQLLDRLSGWMEDANEK
>KIL54811.1_1_108
MTSFASGVSPHCPQQLLRSLHTNNQNNNGLIGDGSHNIVNSGNGQVNITQVATPKGEDVELDRLLDRHVSKDALRNSFHSPPECHPNTRTTIRDEIGCWLDESVSEKS
>KIL56093.1_1_107
MSSFPLSNPQSSSPAGPSNIHRGDKNEHNNGIIGPGSKNFVANNNKDCQFHTYAAPEDGNELDKVLYHSISDDALHYSEGAPTKCHPGTRKTSCNSIGEWMLDPAGS
>KIL57433.1_1_119
MHHASGTTTMPSSASGASSQQPLQSSHINNQNNNGLIGDGFNNIVNSGNNNQVNQFNTTFHVATEEEEVVELDRLFAGHVSKDALRNYFYSPPECHPNTRTTVRNEIGGWIDESESKKS
>KIL57596.1_1_105
MPSSNSGISCLQPLLSSLTNNQHNDGIIGDGSYNIINSGDIQVNISQVIKADNEDVELDGLLDGFVSEDALHSFCRSPPKCHPGTRKIVRKEIGEWVDNRNSTKS
>KIL57815.1_1_111
MSPTYPPSSRLSNPQSSPPGPSNIHQGDKNDQNNGYIGHGNGNIVAGGDGSHIQINQVMKEDGNELDKLLYPTISDDALHYSEGAPTNCHPGTRETSCKSIREWMLDPAGS
>KIL60005.1_1_105
MVSSTSGASPQQLLQSFKSLQTNNQDNKGLIGDGSNNIVNSGDGQVNQFNITQAEGEDVELDRLLDRHVSNDGLFYSPPEFHPNTRTTIRDEIGEWLDESVSKKS
>KIL60007.1_1_110
MVSSTSGTSPQQLLQSFKSLQTNNQNNKGLIGDGSNNIINSGDGQVNQFNITQVDTAEDVELDRLLDRHVSKDALRNSFHSPPGCHPNTRTTIRNEIRTEWLDESVSKKS
>KIL60011.1_1_131
MQYEVSNSTRASRPGFKASTVTTTMLSSTSGASSRNLLQNLQTNMQNNGLNGDGSNNIVNSGNSHFNHFNITQVTTAEGEDVELDRLLDSYVSKDALRNSVRSPPECHPNTRTTIRNQIGWWLDESESKKS
>KIL60017.1_1_96
MLSSASSASSQQLLQSLQTNNGLNGDGSNNTVNSGNSQVATAEGEDVELDRLLDRHASKDALRNSFRSHAECHPNTRTTIRNGIGCWLDESVSKKS
>KIL60548.1_1_101
MPPSTSGASSSHPLQSIQINNEGNNGLIGDGSNNVVMVNSGDLIIDINDSEEEADRLLSRYLSKDALHNSFYSPPECYPNTRTTVCNEIGQWIDESGSDNS
>KIL60549.1_1_101
MLSPTPWDSQQPLHISQLTNNQKNKGIVGNGSSNIVNFGNNNRFSIPQAEEDQLDSLLNGYISKDALYDSFDSSPEFHPDTRKTVRNEIVEWFDESGSKKS
>KIL60551.1_1_95
MPSSACGVSPKHNNDLNARGGSNNAVSSGNTNQINVTQAKGEDVGLDRSLGGYRNVSEDVVHSSSHSPPECHPNTRTTVRNEIRQWTDESVSEKS
>KIL61690.1_1_94
MPASDSGASCQQPLLSTHISNQNNHGIIGNGSNNIVNSCNHPEDELDKLLDGLLSKDALHDSFYSPPECHPNTRVTVRNEIGEWIDESGFKEKS
>KIL61830.1_1_116
MRSRPSPPTSQSPKKRKKKKSDRDYFGTHNQNNHGIIGNGFNNIVNSGNNNPVIITKVTNAEGEDVELDRLLDSSISKDALHNTFDALPECHPGTRKTVLKEFGEWFDNSSSEKSL
>KIL63361.1_1_117
MLSSAPSASPPQPLPSPHINNENNKGLNGDGDHNIVNSGSNNQVNQQFNVTQVGPPLAEEEDVELDRLLNGYVSDDARHTVQPSDSSSSLPKCHPNTRTTICEEIRKWIDDSESEKS
>KIL64295.1_1_104
MLSSASGASPQQLLQSLQTNNGLFGDGSNNTVNSGNSQVNHFNITQVATAEGEDVELDRLLDRHVSKDALRNSFRSHAECHPNTRTAIRNDIGCWLDESVSKKS
>KIL64299.1_1_103
MPSFPSGASPLQSLQTNNQNNNGIIGGGSNNIVNSGPNSQVYITHVPTAEGEDVELNKLLDRHVSKDALRNSFRSPPECHPNTRTTIRNEIGWWLDESEPKKS
>KIL64340.1_1_111
MIFPVPRPSCPPTPHSPQSGDCSRTNNQNNHGVIGNGSDNLVNTGNNNLFTITQITNAEGEDVELDKLLDGYLSKDALHNSFHSPPECYSDTRKTIRKEVGEWTDDSSTKS
>KIL65319.1_1_83
MQANNQDNRGLIGNGSNNIVNSSPGSIQINDPEDALVRLLGRRISEDALCTSFYSPPECHPNTRTTIRNEIGGWIDESGSEKS
>KIL65782.1_1_98
MAQSPQSRDYSRNNNQNNRGIIGNASDNFVNSGSINITHVTNAEGEDNELNRLLDGCTSKDALHNSYHSPPECYSGTRKTVRNVIGDWMDDSSSAKSL
>KIL67207.1_1_101
MDSTGSETLHLSILQSAHTNNQDNYGIIGNGSNNFVNSGNITINMDDELEELHRLLRHFTPETFSMQDVRNSPLDECHPNTRTTVRDEIGDWVDESESKKS
>KIL67209.1_1_99
MRSTTSEAPHQLLLESAHTNNQNNHDIIGSGSNNTFSSGNITIEINDLEDELDRLLGRHVSKDALRNSFHSPPECYPNTRTTVRNEIGDWVEENGSEKS
>KIL67212.1_1_104
MLSSDSGAPCQLPLQSPQSSNENNRGIIGNGSNNFVNSGNIINSDIVIEINDLEDELERLLSRHVSKDALRNSFYSPPECHPNTRTTVRNEIGEWIDESGSEKS
>KIL67248.1_1_90
MLSSAFGASPAQLLQSGNNSGIIGDSANSWNISNITPLEDEEAQLDGLLDGYISDDAIHNYSSPECYPDTRTTVRNEIGWRVDESRFQKS
>KIL67249.1_1_121
MGNFNSRHMLHSSLKPQNRSTTMLSSDSSASIQQPLQSPQINDQNNNGLGSNNIDASGNYQSNITPPEDDEAQLDRPLDRYVSKDALLDSIHSPPVCHPRTRITVRNEIGKWMDESGFAKS
>KIL90044.1_1_91
MQSSTSNSVQSLSATDASRIHVGNSYNTTQNYYKGTDQDETKQLLKALRSTDPRLDKLRIQGTNGGLLKESYMWILETPEFLAWRNEDHES
>KIM34767.1_1_97
MYLVSVSFTFVIHLVAEMSMLSGSYRPSIHGGTFNVFAANQITTPTGFERLVQAVSPNAFYNSDDRPDPPKCHENTRVAVINKIIDWATGRIEKDAF
>KIM34852.1_1_102
MSMSTNIIGVEPTTNVPHMFTGSKNVTCNGGVFQSANHIVNYSGQQPFQRGLDILQHHIAPGAFHNSAERFDPPRCYPNTREAIQAKIEAWVKERPENGDRL
>KIM34854.1_1_85
MRHGPQMFTEARVQSISGGTFIINNNALKPHKKGLKILEKRIALGAFHNSAERFDPPKCYPKTRQAILEKIEAWVKERPEHRENF
>KIM34988.1_1_77
MFAGSRGIQISGGTFTVTNPEPEVAARKGLELLQQKIVPGAFHNSEERYDPPKCHPQTRQAVLQEIMDWVEDMDRTT
>KIM35290.1_1_94
MLNSLPRTFIFDATMLSGASHNLFTGGTYNVHNVHVQGTTIGGFERLQQAVSPGAFHDAGDTVDPPKCHPNTRTAVINRIMDWILGRLEEGDEA
>KIM35380.1_1_74
MFSGNVLVTGGTFIQSGVSDKMAAFDLLYNATAYSALHNSGERFDPPRCHPNTRVAVLDRIMIWAEGHENGEEA
>KIM35685.1_1_93
MFRSSASNLQDEIHIDRSTFNHVHGDWNHYQIAGDVYTDDGERGLLALSKAASLDALHDASARFPPPKCHPETRTEVRSILMSWIKDPSPIAY
>KIM35700.1_1_72
MFHDSQAVITGGSFNIFHGHRGLNLLQEATLPSAFHNSLHRSDPPKCHKHTREAILDKIMEWVRKKIDRDAF
>KIM35817.1_1_86
MFSDAINPIINGGTFNDYSSNEYTSRVYGSTTTGGFERLQQAVAPGAFHDSGDIFDPAKCHPRTRMAVIKKIMDWIAGRLEEGDEA
>KIM35967.1_1_78
MFSRSINPTVNGGTFQVHNHWGTIGGFERLQSSVATSAFHDSGEVVDPPKCHPNTRTSVINKIMDWILRRGIDDQRAV
>KIM36067.1_1_77
MFSHSRNVAIFGGNFTQVTVLQHGARGIDLLQDASSPSAIHNSEERFPPPKCHENTRVAIIEQLMRWILGHENRDAL
>KIM36349.1_1_93
MFANSRNVAITGGSFHLNVRQSSLDLGAITTGAGEGSDTGAYPGLNILHRHVAAGALHDSANRSNPPKCHPDTRMAVLDDIIGWVRLEDRETD
>KIM36705.1_1_81
MQSIFSNAQNLQINGGQFTNSSRKVEISGLHNGLDILRQRSALEAVLDSKERFDPPKCDPDTRIAIIAQVMAWIRDEDPVA
>KIM36992.1_1_101
MNEEGSNSTTIATPLSLLTNATNTSITGGNIVAVSMGDVAVLQQPMPTQRGLDLLYNNIALGALHNSAERYDPPKCLPQTREEILSDIMGWVKMHPNNKEF
>KIM37001.1_1_102
MHKLGSDPTNLSTSGMSLFANARNTSISGGSFVTVSMGGVNVQQHPTTLQRGLDLLNEHIASGAIHDSAERYDPPKCLPRTREAILRKIMDWVERCPENKGL
>KIM37004.1_1_118
MNMGSSDTTNIATSEVSWWANATNTLINGGTFLSVSVGDVNLQRSLIIQRGMSVLPIDCGRCYISGLGLDLLNQNIASGAIYDSAERYDPPKCLPRTREAILCKIMDWVERRPENKEL
>KIM37132.1_1_74
MFKKSRDIRIKGGNFTVITRKKGRDPWRKNIAPGAFHNSRERLEFDPPKCHPQTRVAVIQAIIDWIEDRQKTTF
>KIM37206.1_1_66
MPMFKSSSNLLITGGTFIDKSSNGLSAIHYLYREITSSAIHDSEERYDPPKCHPKTRTAIIGNILG
>KIM37588.1_1_81
MSSMFASNALITGGTVTQVHGDAHYHGFREGANILYRETATNAFHNSYERFDPPKCHPNTRMAILEKIMKWIQWEEDLDAF
>KIM37600.1_1_82
MSSMFASNTLINGGTFIQVNSNDVQYHGFREGSDILHRATAASAFHTSKERFDPPTCHPNTRLAVLNKVMRWIKWEDDLDAF
>KIM37634.1_1_76
MFSNAHNLVITGGNFNHFASPEEVADLNFFQDYVALGALHNSGERFDPPKCHPNTRVSILQKIMEWIKSSEKIDEL
>KIM39462.1_1_82
MSALLSGQDITIQGGVFNNVHGDYHLHQSRRSEGFDILRRSIAAGAFHDSQDRSNPPKCFPGTREAALSRVMAWVVDEQNTH
>KIM39470.1_1_86
MAMFAESRNALILGGNFAAVEKGDVHFHMGTIPGQRGWDLLQKNIAPGVFHDAAERPDPPRCHPRTRQSILKKIMTWIKDLDTQQL
>KIM40824.1_1_81
MFNSASNFSITGGTFSVFTDNSGHYHGIRERSDILYREIATAAFHNSKERFDPPKCHPETRLAVLSEIMKWIKWEGDLHSF
>KIM41271.1_1_70
MFNGAINTTIYGGTFTVASNFENDLLEKYVVPGAFHDSAERYDPPKCHPHTREAVLKRIMLWVDDAANEA
>KIM41356.1_1_81
MLSTTKNLTVKDGSFMSVGNVHSVASERQLSPELELLGNHVISSALYDSVERHDPPKCHPHTREVVLKRIREWVDDPANLG
>KIM43453.1_1_72
MFNNANGLVVTGGTFTHFAHNENQEGLKLLQKNIASGAFHNSAERFDPPKCYPNTRVAILEKIMDWVEDPDK
>KIM43685.1_1_80
MSMFSEAAHTTITGGTFNATTVYTLDDARKGIELLGLKVAVGAAHNSAERYDPPQCRAHTRVAVLTKIMDWIEGRHNRRL
>KIM43687.1_1_76
MAFFSDARDFTISGGTFTSNLHRAEGEKGRELLASRVAQGALHNAAERYDPPKCHPRTRKAILKRIMEWVDSPEGQ
>KIM44060.1_1_72
MFQYANNIKIRGGSFTVLNEQNGMTGLQMLHRWVSDGAAHDSAQHAPKCHPDTRKTIIGEIMSWIEDPARTS
>KIM44126.1_1_82
MFPNAKNTIIKGGTFTMQGDFHSQPNLNDGRRSMEILQENIAPGAFHNSAERYDPPKCHPHTRRAVLKKIEDWARDANKVAL
>KIM44198.1_1_79
MSMFNRSNRPSIYGGTFNAYTSTVTGPTAFERLMRAVSSNAFYDSDDRPDPPKCHENTRVAVINRIMDWATGKIDKDAF
>KIM45368.1_1_76
MFAYSSNVVITGGTFTHIEHHGVKKGLDLLHKEVAQAALHNSGERFEPPKCHPNTRTAVLEKIMNWVLKNAGPKAL
>KIM46550.1_1_76
MFSGAQNTLISGGNFISHPSPVGEASEGLKLLQEKTAHGAFHDSDERFLAPRCYPHTRDDVLKTITDWIDDSGKKE
>KIM46625.1_1_96
MGDNAMDDIQDHIRSLNVFGGNFTDVKGDHYHIRGNFLNREPESGRGIDKLSQVVSLSAIHDSSERCPPPRCHPETQTRVRTIIFWWIEDPNPTCC
>KIM46631.1_1_87
MFGGSQHVTITGGNFTEVQGDANHYHIKGNYHNHNTEVGLHILSQATSLGAIHDSSERFPPPKCHPDTRHEVIRIVMRWIEDDDPDS
>KIM46666.1_1_96
MDEASNSQDNGRPLNIFGGNFTDVKGDVHHYHIRGNFVKHEPELGRGIDKLSQVVSLSAIHDSSERYPPPRCHPETRTLVRSVIICWIEDPNPTSF
>KIM46821.1_1_75
MFASHTLISGGTFTNNRNDHVHYHGFRESAGILHRATATTAFHNSGERFDPTKCPPAVLTKLMKWIKREENLDAF
>KIM46945.1_1_99
MSNDGSESLAPAPNMFSKSTIKTIKGGTFVAAEQYLHYNIQAKEHHAALKILRKRVALGAFHDAAERFDPPKCYPHTREAILKKIMAWVNQRPEDLSLF
>KIM47225.1_1_79
MFSRASNNLFTGGTFNVHMHGSTLGGGFERLQQAVAPSAFHDAGHIIDPPKCHPNTRIAVINKIMDWILGLREDDRNAV
>KIM74988.1_1_77
MPISSYESTYIDARNSTIIHAGRDHITYANQTAEAKEILGRLKPVERGYYYVPPCMKGTREEIFEEINQWLIDIDAP
>KIM77436.1_1_77
MAELRMNFANSEFKDIHGSVGSYNNITVHAASLPIDILESLNPVKRGHYHNVPPCMDGTRKLVMEEFDQWLKDDEAP
>KIM77624.1_1_77
MSPTADVDDAQFTDARYSHFTQIVRNQNIHNATSSAESLLASLKPVRQRRFVMPCMEGTREGVFRRIDSWLGDFDVR
>KIM80280.1_1_84
MSSPPRSPVFFHQPDVRGGHFSSVSGNQTNHFSNQLFRHKDLDELLAPVDDAAYSRSGPVAKCLRGTREKVIGEIRQCIRTGDR
>KIM83291.1_1_83
MSSPLPFHGSSAVDARGGTFTEVHRDQIVNYFQNDKMGLHKLLSPVHEAEYTRSENVARCLPCTREGVINEIKQSIDSNTGNA
>KIM86551.1_1_80
MPYFKNSKRTVVKHSTLNDNTGDLNVYFPNSQEEPEEKILAALNPAVVERRGYDVPGCMEGTRKGVFEDIDGWLEDFGAP
>KIM95293.1_1_104
MSFGFSVGDFITVIELANKIRKEFVDAPSQFRAISDDQIITETKRGVDQLNQNQDDQERNIILDWVTTIDHASQQSDFINRRQAGTGQWLIDSEEYQAWVQTSK
>KIM95704.1_1_87
MATPADPPVGITNAGGKVAIQAVNYNAHGETVVNVGRDEDLLTRLPYAAEAPFNSYAKQHEPTCLPDTNVDLLQTIYNWADGQDERC
>KIV86312.1_1_65
MYSLSDGATFSGNWLCVPHVKDIANWLAAGVYTEHQGDFFSKVHPGTGKWIFTDPVYRKWLDGGL
>KJA14772.1_1_83
MFRNTHGNIINDSTLIQVNGDYHYNYVSPEVRKQEALQRLFEHIALGAFHNSGDRRDPPKCHPHTREAVKRDIMKWAQDPSNL
>KJA14778.1_1_100
MAAPTRNEMLRNAHGNNIRDSTLMQVNGDYHHNQYNQNHYNNFVSPEVRKQEALRRLFEHIAPGAFHDSAERRDPPKCHPHTREAVIRDILAWARKPANL
>KJA14781.1_1_93
MFHNMHSAQFYGGQYTNVGRDLKTINHYHTTLQETPSDPAVLKREAIKKLFEHIAPGAFHNSGERYDSPRCHPDTRKAILSKIMDWARGPHNL
>KJA14786.1_1_94
MLHNTHNARFYGGEFTNVGRDLQTTVNNYYTPLQESSNNPAVLKEKALEKLFEHIAPGAFHNSGERHDPPRCHENTRMAILRKVMTWARDPENL
>KJA15419.1_1_91
MSLIDTVRQSFFDCANNVTILGGSFIANGRQGTGKDKSGFELLLEHVATSAFHNSKQRLDPPRCHEHTREAVLQELFGWIVGKVPRTTWMA
>KJA16495.1_1_80
MLDNLNSVTINGGVFTQHNSTMASSLSVEAFARLQQAVVPGAFHNSGERFDPPKCHPRTRLAVTERIRNWILGKESTNSF
>KJA16550.1_1_73
MLSHSSVVITGGTFTQFGSSQNALDRLMGASAPNALHDSSARFDPPKCHPNTRLAVLECIMEWIFGSDDREAL
>KJA16563.1_1_73
MLSHSSVVITGGTFTQFGSSQNALGRLMGASAPNALHDSSARFDPPKCHPNTRLAVLECIMEWIFGSDDREAL
>KJA16845.1_1_91
MQQTGGISQTAPPSSNFFIQGGRLVQDGQVLDAHNCYDTDDGFTHLLAHVAPTAYTFQQEGDAPKCYPNTRNAVLNAMIHWVTAATTGLQW
>KJA16852.1_1_121
MLQINWHQPSAPTSSSTFTTTTPVSYSRAHMQQAGGIFQQGPRSRFLDPGEEYVQHSYGGKIHTCYDADPDGFRHLHAHVAPAAYASQQEGDAPKCHPNTRTAVLTAIIHWMTVATMGLQW
>KJA17615.1_1_98
MIRSSKSFGAFFHGANGVKIDGGTFNEVHGNFTHFEDHRTIVNNQAELGWNALSNAIASGAIHNADERSSAPKCHPDTRTEILDMVKTWIKDPNSQSG
>KJA17957.1_1_83
MQKSGGFLGKKNFISGGQFIQHNISNHYYISKGGLENLMSRVATSAFHNSSQRVDPPRCHEHTRKAVLDEIFNWIITETSRTS
>KJA18123.1_1_96
MAAPTRNEMLHNAHGNIIHDSTFIQVGRDCHNYNNYNNYVSPEVRKQEALKRLFEHIAPGAFHDSADRRDPPKCHPHTREAVQRDIMKWAQDPSNL
>KJA19264.1_1_74
MSYFNNARHITINDSTFGGSARTGIDKLEKAANSNAMHNSSTRYDPPKCHPGTREAILEHIMQWIFGSDDRPAL
>KJA19292.1_1_74
MSFFNNARDVVINGGSFNAFVQSGMDRLVKAANPNAMHDSSARYDPPKCHPGTREAILEHIMGWVFGSDDKDAL
>KJA19303.1_1_78
MSILSYSKDVTINGGIFTAVTTSPTQMGIDILVKASNPNAMHNSSARYDPPKCHPGTREAILEHIMQWIFGSDDRDAL
>KJA19322.1_1_91
MTGTNVWNSHEKGRLFPNATNTLIQGGHFTVVNGSDAQAGAFERLQRHVSTSAFHNSAQRVDPPRCHKNTRQALMQEIFNWIVGDVMRTAW
>KJA20301.1_1_89
MTTIPFSSSTSQMQHTGGVFQVGPSSNQPVHNCYDADKDGFKHLQAHVAPTAYASQQGGDAPKCHPNTRTVILKAMMDWVLVATMGLQW
>KJA20322.1_1_85
MRQDRGVIQAGNGSSLLIQGGQFIQHNYPPTHNADDVFNRLKPYVAPTAYATQQEGDAPKCHPRTREAVLNAIMTWMTIAITGIQ
>KJA20654.1_1_92
MHNSHSASSLGFFENAHHFNISGSQFTNYVHNQQAAVKDGFQILQEHVAPAAFHNSKERFNPPRCHERTREVILEELFDWIVGNVSQDKWMA
>KJA20657.1_1_88
MPNSQAGPSSGFFAHADRTAINGGIFTINNGLKAEKSGFQILQEHVAPAAFHNSKERFNPPRCHERTREAVLEELFDWIVGNISPDKW
>KJA20931.1_1_96
MGKKRRGRGPRAQQHPGGFFEQANNTVINGGTFTSVNSSVHTQRNGFDILQEHVAATAFHNSKQRLDPPHCQENTRRAVLEHLFGWIVGNVPRSTW
>KJA20932.1_1_95
MLEEQCPDIIQHQHHGGEFFSDANHTTINGSNFINVSSVRAERNGFDRLLDHVATTAFHNSKQRVDPPRCHECTREAVLEELFAWIVQNIKRDTW
>KJA20933.1_1_99
METLPESPQHHKHVHNFGFFHNADHTTVFGGNFTTVTNITNIHERDNGFSILQSNVATAAFHSSKQRLDPPRCHAHTREAVLAELLEWIEAPHNIRTAW
>KJA20938.1_1_97
MPAVQSAEAVHRLELSPAVEFFSNADHPVINGGSFTVVNNLPTRKDGFQILQEHVAPSAFHNSKQRVDPPRCHPRTREAVLDELFDWIVGAVPRQAW
>KJA20941.1_1_95
MPVFSKPAHQPELNRHGVEFFSHANHTVVNGGSFMSVNYSTTQNSGFEILQEHVSPAAFHNSKQRVDPPRCHANTREAVLDELLDWIVGNVQREA
>KJA20944.1_1_94
MPELSQPARPELYQHTDYFRNARNFVVHSSTFTSVSETKPHKDGFQILQDHVAPAAFHNSKQRVDPPRCHPRTREAVLEELFDWIVGSMPRKAW
>KJA20948.1_1_98
MPTLSKPVNPPAHLQQTAEFFSHAEHSMIYGNSFNVHQSTTQYAEKNGFQILQENVATAAFHNSKERFNPPRCHEHTREAVLDEIFEWIIGNVPRETW
>KJA20951.1_1_96
MPVFSQPTRQPDVSQHAGEFFTNARHTMITGGNFTNINHSITQKNGFQILQEHVATAAFHNSKERFDPPRCHEHTREAVLDEIFDWIVGTVPRETW
>KJA20957.1_1_94
MSGRRPPEPSRHQNQSGGLFGNADNTVIYGGNFTSIGGTKDKSGFQILQEHVAAAAFHNSKHRFNPPRCHKNTREAVLDEIFEWIVGDKPREAW
>KJA20958.1_1_115
MAQLTSYAWLPYKPDSIQNSIPTSMASSAPSQHTVEFFRNAAHTVIHGANFMSIANSATRKDGFQLLQEHVAPAAFHNSWQRADPPRCHAHTREAVLEELFDWIVGHIPREAWMA
>KJA20969.1_1_98
MPSFSKPLPELPTRKHTAEFFSNAVHPVINGGSFINTNNSPTPSQKDGFQILQEHVATAAFHNSWQRADPPRCHAHTREAVLEELFDWIVGNVPREAW
>KJA20970.1_1_99
MPTFSRPARQPHLSQYTSEFFSNAHRPVINGGIFTSVNNSTTQLAQKDGFQILQEHVAPAAFHNSKQRVDPPRCYAHTREAVLEELFDWIVGNVPREAW
>KJA20974.1_1_94
MADQLRPAMVQQQQYSGGLFGNADHTVIYGGSFTSVGSAKTEKSGFQILQEHVAAPAFHNSKQRLDPPRCHENTRQAVLQELFEWIVGNAIRTA
>KJA21271.1_1_69
MSIFGNKGALLVTGGTFTQHVGPSYTTRTAFERLESEVAHGAFHNSGERFDPPKCHPRTRLAVTERIMN
>KJA21296.1_1_81
MSMIGQSNLVIINDGTFTQHVASSESLPQAAFEKLTKAVALGAFHNSGERFDPPKCHPRTRIAITERIMNWILGKESTNDF
>KJA21320.1_1_82
MSMINNTQSLAIHGGVFTQHNSLAVQSLSQSAFERLQKEVAPGAFHNSGERFDPPKCHPRTRVAVIERIMNWVLWKERTNSL
>KJA22023.1_1_74
MTYFNNARDFTIHGATFTSIGHTGIEQLGKVANANAIHNSSARYDPPKCHPGTRKAILERIMQWIFGSDDKDAL
>KJA22366.1_1_97
MPVFSRPARRAEPAHPIVEFFSNADHPVIYGGSFTNVSNSTTARKDGFQILQDHVSTAAFHNSKQRVDPPRCHAHTREAVLEELFDWIVGNVPREAW
>KJA22368.1_1_92
MPVFSRPTHRKDTVEFFSNADHPVIYGGHFTSVSNSTTQKDGFQILQEHVSTAAFHNSKQRVDPPRCHAHTREAVLEELFNWVVGDVPREAW
>KJA22473.1_1_89
MFNHSANIVINGGTFAIQNPGLNPDIRRPRRKDSYVSGSSGLDILYAYIAPGAMHDSAERSNAPACHPDTRTKILADVRSWIADDNRKT
>KJA22785.1_1_102
MNSRLLSNPSSSLQQSGGVFQASRGGTVRIHGGQFVQHNQAQGSHNCHDADDGLKHLQAHVATTAFDSGQHVDAPKCHPNTRQAVLDEIMKWIVLAVARVQW
>KJA22808.1_1_104
MDTQLLRTSTGRSILQQSGGVFQAGHGSTVQINGGQFVQHNQTQVPHNCHEADDGLKHLQAHVATTAFDSGQHVDAPKCHPNTRQAVLDEIMNWIILAVARVQW
>KJA25138.1_1_84
MSMFDRSQSVVIHGGTFTAQQISTVGPTQSLSEAFKILQSKVAPGAFHNSGERFDPPKCHPRTRRAVIERIMNWILGKESMNSL
>KJA29450.1_1_110
MADGQAFFTGSPLQLEPEQNGSFFSHASHAVIEGGEFTINNQIHCVQAGYEHSAHLTSPALNTLMDHVATSAFHNSAGRFDPPRCHENTRKAVLEEIFHWITQDAAREAW
>KJA29452.1_1_111
MTDEALLTNSPQQLNPRHSGGIFSHASHTVIQGGEFTIHNDIRFVEAGAGPGRSKRVKDPALEALTEHVAASAFHNSGHRIDPPRCHENTRQAVLDEIFTWIMQDAARIAC
>KJA29529.1_1_98
MPPRNPRLVPGATAPHWTNMFQTGGGMIISGGNFVQQNQTSQVVHQCHEADDGFKHLQAHVAPNAYATQQMCDAPKCHPNTRTAVLNDIWSWIVLFST
>KJA29536.1_1_100
MRRNAKATSDHDQLQAAAGPSQPGYRSVHAQASQTQWPTPHICVNMADDGSRHLQPHVSTTAFDSDDKEDAPKCHSNTRQAVLDVIINWITIQTAIRTQW
>KJA29541.1_1_101
MPRKNKPASDRGRLQSTAASQAGRRSSGDATRGRLGPVPTFQGSMGHICADADDGFKHLQAHVATTAFDSNDSVDAPKCHPHTRQAVLDDIMRCIEKRIKD
>KJA29544.1_1_103
MPSSSVYPPLVANDSPPQANMFQPGGGMVISGGTFIQQNQTSQALHHCHEADDGFKHLQAHVAPTAYATQQAGDAPKCHPNTRTAVLDDTWNWIILLTTRIHW
>KJA29546.1_1_121
MRRKANAAFDHDQLQTTAPWQTGQRSRGDVLSSQGQWPTAHVCADAEGLQQLVSHFGDEWLIAATIPYADGFKHLQAHVATRAFDSDDNVDAPKCHPNTRQAVLAAIMDWITIQTAIRIYW
>KJK68700.1_1_100
MSFTNDHGGGDMFNSHMSTQNNNTGSGNQFSGSTFHGPVEFSQNTQNERSLNSRQMDVLRRLNVSKYLDQKDRNPVRVGGTCDWFVTHSKFKAWQETQTS
>KJK81012.1_1_95
MAAAAYAKDLLSQIPQNSVEDLRRTSSGISLQPRRGENQSLNDEQRSVLLESLRFDQIDARQMTIKNAHAKTCKWLLKTPAYLDWLDPNKFNEHF
>KJZ72271.1_1_75
MSNTVHSLTADGNARIQVGNNIYATENRCLADLRITDPRLDKKRIEQTKGGMLANVHRCMLANDDFQRWRHDRQS
>KJZ75124.1_1_79
MAPEVSGHATVGIIADSFSANNPIFNFNNHSMHARNILQTLHTSPYQDRKNRNPDRVPGTCEWFVDHDYFRQWRESRSS
>KKF92369.1_1_124
MRSIRLYHRNWGVAIAKGVLKTDDWKTQLNDIKEAEETLKRQMDQYNTQENKIWLRSLRETVSALARRHEDENDKRCLSDLHITDPYIEKKNIEENKGGLLKDSYKWILDHADFQHFRNEMQSG
>KKO96425.1_1_88
MMNPTTPHFRDIANNNFGDNTRIHQGDIHNYNNHAPGQVDPCLADLRITDPRDDKTRIEETKGSLLRDSYCWILEHADFMTWRNDPQC
>KKO96442.1_1_90
MDLTATYSREITGNHFGNNTTFHQGDVHYHSPNDTTRENEDMKCLTHLRITDPRDDKNRIEDTKGGLLKDSYRWILEHSDFRQWRDDERS
>KKO97220.1_1_84
MNPTAPHSCDIANNKFGDNVRIHQGDIHNHAARQTDPCLADLRITDPRDDKTRIEETKGGLLKDSYRWIFNHADFQMWRNDPQC
>KKO98596.1_1_87
MNSTTPHPYDITNNTFGNDVRIHQGDIHNYDSHAPSQADPCLVDLRTTDPRDDKTRIEETKGNLLKDSYCWILEHADFQIWLNDPQC
>KKP00035.1_1_79
MNIEGNSFGDNATIHQGNVYHYSSEGASDRCLADLRSTDPRDDKSRIEQTKGGLLRELYSWILQNDKFKSWYDDDDTQG
>KKP01520.1_1_84
MDSIEQSSRNVANNSFGDNVTIYQGDIQNPVADQTDQCLKDLRLTDPRDDKTRIQQTKGGLLKESSDWIFENETFKQWHNDEQN
>KKP03037.1_1_103
MANIRKISGNTIGSNVIIVQGDLNTADPKKELSAFGIHHLDNIDRDKLLVAKNKDFLNHFAQTDPIYDRKRILELNGPFLHESFNWILDHEGFKKWRSTRESG
>KKP05399.1_1_88
MEENRTIASNTFGNENYIIQGNVNYNHYAGSHAETSPGQVDNVLKCLYKSPYKDRKDRNPQRVQGTCDWFASHEHFRTWNESSSLSLL
>KKZ68201.1_1_90
MGTPRDPKQTTFKNTHGRVAIQVGQQINYGDVNVNHRRDGDMQLLEQLPYSAEAAFNSFSKQHDPFCLPNTRRDVLKQITAWINGPDKRC
>KLJ12813.1_1_89
MGTPRDPKQIAFKNTHGKVAIQVGQQINYGDVRVNQRDDDTQLLEQLPHSAEAAFNSFSKQHDPFCLPNTRRGVLNQVTAWINGPDKRC
>KLO83570.1_1_103
MSTEHQNSDSVTQQRSQQNLHHISANNGSYLFAGNVSHVSLPHCEKATPSSEDIIKKCRDALFVSHPDVDRAGIAEAKGQRAPGTCEWIQENPQYQEWLEKKT
>KLO88890.1_1_36
MAGPRFNDPVYGSNVVTGISATGNAHQTFNFNQHFE
>KLO93100.1_1_80
MNDMHVGKAANAGHVKIDKQTNYIYETDVKKDSCLKDLYITNPEADKERIEGEKGGLLKDCYSWILYSDNFLQWRDVPEQ
>KLO93175.1_1_151
MASTALVENDPSPEKFRRDVIARKPVRSSTKLATQTTATVEACKVDDSPRNDTPVSTWGNSFNVSGGIQYNNTGNGNQFLGSQFHGDVNFVGGNGDSGDQSRERRKAQVLNRLATSPYRGRKDRNPSAVQGTCEWFISHHLYHEWLGQDAS
>KLO94669.1_1_36
MAGPRFNDPVYGSNVVTGISATGNAHQTFNFNQHFE
>KLO97530.1_1_43
MTERISSIVYGDGNNGVQVGYNYGPIRFNLPPEPLEPTPPPFA
>KLP00638.1_1_151
MASTALVENDPSPEKFRRDVIARKPVKSSTKLATQTTATVEACKVDDSPRNDTSVSTWGNSFNVSGGIQYNNTGNGSQFLGSQFHGDVNFVGGNGESEDQSRERRKAQILKRLATSPYRGRKDRNPSAVQGTCEWFISHHLYHEWLGQDAS
>KLP07155.1_1_80
MNDLHVGKAANAGHVKIDKQTNYIYETDVQKDSCLKDLYITNPEADKKRIEREKGGLLEDCYSWILHNDNFLQWRDDPEQ
>KLP09099.1_1_81
MSDGIHMQKAVNAGHIEIAQQINNLCDADGRKDSCLEDLYITDPVADKKRIEDDKGGLLKDCYKWILENDNFAKWRDDPEQ
>KLP17118.1_1_91
MENPTASTVQSLNASGSSRVHVGNSYNITHNHGRGSEDDGAKKYLDALRSTDPRDDKARIEQTNGGLLKDSYVWILESPEFITWRDERKTG
>KLU84065.1_1_102
MGLDASASSDASPSRDAAIHANASGNILQGSGMQINAPIAAINQYFQDVESKEALFVRDLYITDPWRDKKRIEDAKGGLLEESYSWILERPAFRDWRDRSDA
>KMK56594.1_1_96
MLNRLLPHQVSINNTSATDGGQTFAGVNFGSVSFAGTESCATVSEEKASRCRNALFLSDPYVDRECLISEKGTRVAGTCEWITQHESYRAWLYGDT
>KND86281.1_1_96
MTGLGTMPAPRDSSRDVGALSDFHGHGIQHSGSGSLKARDIYIGTASDQLLADLRGTDPRYDKKRIEETKGGLLKDSYRWILDHRDFQQWRHDQES
>KND91038.1_1_78
MSNAVHSVTADGNARIHVGNVYGTAGTAPRLCLADLRITDPHDDKTRIEDAKGGLLKNSYDWIVTHDDFLRWRNDKHS
>KND91690.1_1_80
MSVVTTFHGTGIQNSGYGDFNARDIHIGAGPDHLLADLRVTDPRDDKVRIQATKGGLLKDSYRWILDHDDFLQWRNDPHG
>KNG46890.1_1_79
MVSTTSNTTFGNNQNGFQAHTIHGSVHVGLENTLVRLPYAEDAPFNSYAKQHEPACLADTRVDLLREIHSWADGQDERC
>KNG47734.1_1_30
MASTISFGDANAGFEAGIVNGPVSATFHLP
>KOC12912.1_1_100
MAFTNDHGNGDMFNSHMSTQNNNTGSGNQFSGSTFYGPVNFPQNTQNEGPLQSRQMDVLKRLNVSKYRDQKDRNPVRVRGTCDWFVTHPTFRAWQETQTS
>KOS36106.1_1_85
MASTISFDGPNSGLQAGIINGNVTAQIFQSETPLNQACLRDLRTTDPHHDKDRIQKSNGGLLKDSYCWVLDNEEFQQWQDSQSNC
>KOS36644.1_1_87
MTMASTVSFSGSNYGLQVGDNRGQITTQFYVSENVSMDQACLRDLQTTNPRHDKDRIETAKGGLLKDAYNWILDHADFKRWRDQQQN
>KOS39496.1_1_85
MRSQQWDNNGGNVQFQGTATNPIFHMHVEHQDKQSRDRCLDYFAVTDPRDIKMIIHQTRGAALKESYGWILRHPQFQHWRDSNDS
>KOS39556.1_1_89
MMATSTAFNATNHGLQIGKNSGSITAEFHVARGYTTEDIDRICLHALRCPDSLAVKNRLKESKDRLVHQSIQWILENPQYKGWENGDDL
>KOS43788.1_1_30
MTSISFGNKNSGLQAGIVNGPVNAQFYLPG
>KOS44075.1_1_94
MASTISLGCSNSGFQIGLNHGSVVNNFHPSIEELKKKDQRACLENLFVTEPEEDLNMWKRRKGPRTSGTFSWFLESVEVISWFRQAKAATDIKQ
>KOS44516.1_1_88
MASAAYFNGPNSGAQIGHNSGQITNNIYLPQGQSETSADQNCLRDLQTTNPRDDKTRIEKAKGGLLKDSYLWVLQNNDFQKWRLDEEV
>KPA35260.1_1_123
MVRLDDWAGQLSEIQEAEAAVQRDMEQYNTEDIKIQLRKLTDAAGALKMNLQNIHSAIQDQTRQQKEIHHCDKYMKSMQDLFVTDPSKDKETIENMKGGLLDDSYRWILGHADYLQFLNDQQS
>KPM43948.1_1_148
METVQNAPSTPSSYDWRAKVESIKKKASSLRDDRKQSEPEELELQLYTIVNTLENLCLDVKGLKSAVRDQDLNRLMKTVESAVHNQTQVMRDHYKVKANFKCLRDLYIGSPEDSKEDIERENGGLLKDSYSWILDHDDFRRFNNSPAS
>KPM45221.1_1_87
MDHDHSSAITHSLVGSGIQHSGSGDFNARDIFIDSTKGRELLADLYVTDPRLDKARIESTKGSLLEGSYRWALDNYEFLQWRNGPQS
>KTB27879.1_1_88
MAFNRSNVNVARDAKNIVYGDQVIYGSISSNLDDAVSEATLKSLAQRSAPNACHDSEQRSPPPNCHPGTRTRILEELSQWFEDSSKTT
>KTB28083.1_1_83
MAGAFHSARDFDISGGTFNVIHGVQNNHFSAPDDVLRFLAGRASGNAAYNAGQRFPPPKCHPGTRVKVLEALSKWIEDDSKST
>KTB28087.1_1_88
MSVFEGASAFDISGGTFNAVHGIQNNHYGSFHLDPSDGIILRDLAAHAAGNAAYNAGHRFPPPKCHSGTRVKIFETLTQWIEDDSKTT
>KTB29349.1_1_80
MFPNARGFNIHGGQFNNVGRDQMINTYYSTSPLDALYDVIKDVGASLDSETRYPPPQCHPGTRKAVLKLLVEWMHDTSPS
>KTB30712.1_1_68
MSLNGSSGISIHGGVHNVVYGNQHNVNTINYFGTSDLTGHAAGNADYNARQRFPPPRCHPGTRVKVLE
>KTB31091.1_1_83
MAFVGSEVGIQGDAYNTVGRDQYVYNLNLSNLKKAFRSLAERAAINACYDSEQRFPPPNCHPGTRANILATLSEWIESDLKTT
>KTB31355.1_1_95
MNTITSANEVHFSGGQFSNIVNGPQITTNTANTANTTNYFLDSSESILEFLAGKAAINALHDSEQRFPPPNCLPGTRAKMLEKLGRWIEDRRSAT
>KTB31547.1_1_82
MLNNAHGFSIYDGTFNNVEGGQVNINMTRDRTAREILLGFIKDIGAAHDSAERYPHPRCHPETRQEIKDHILQWCRDPSSDV
>KTB32039.1_1_88
MAFESCHQIEIRGGTFNAVEGDRITTHYYGQSDRRYPLSILSQHAALNAIHNSEQRYPPPKCHPETRCEILERLSTWIQRKDRSKACG
>KTB32491.1_1_81
MFEQARDFSVHGGHFNVAGRDINNNFNSVDDPIRLLYNTIKDVGAGHDSEARYPLPNCHPGTREKVLHEIRDWIYSPNPQD
>KTB32594.1_1_84
MFQNASGFSIGYGVFNNVGRDQIVYELRDSESPLGLLSEVIKGVGAAHDSAARSPPPKCHPETRLEILAEIQGWILNPSTDESP
>KTB33151.1_1_86
MAFFSSTQDVDIHGGEFRNVVYGNQDNRTFQIPDSNKALEVLAGKAAVNAFYDAEERFPPPNCHPGTRIKILEQLNRWITQEPKNT
>KTB33153.1_1_85
MAFFSAQGVQIHGGEFRNVVYGNQDNRTFPVADSDRILEILASKAAVNAFYNAEQRFPPPKCHPRTRIKLLEKLNRWILDEPKST
>KTB33197.1_1_81
MFTNARGVNINGGQFNNVGRDQINSTNYYSTEPLERLWQLIHDVGAGYNSETRYPPPQCHPETRRDVLKLLLDWIHSDSPH
>KTB36187.1_1_82
MFQSSHSFQISGGQFNVAGRDIHRYQINNFNDPLHDLWDAIKDVGASHNSETRYPPPKCDPDTRRDVMEILRTWIYSRSWWH
>KTB37391.1_1_83
MAFNGSDVQVLGDTNNTVGRDQYVYNLSVSDSKTTLELLAQKAAHNACYNSEQRFPPPNCHPGTRAKILEELCHWIEDDSKST
>KTB37398.1_1_89
MDFAGSEHNQRNAHNMVYRDQINTVYRSATPSFNDSIAEKTLQSLAEKAAAHASYDSAQRFPPPNCHPDTRTEMLGTLSEWIDSHTPPI
>KTB37399.1_1_86
MAVYGAEAVHVQGDANNNVAGDQVNNVYNLSLSDTEIMLHSLAEKAAANACYDSEQRFPPPNCHPGTRTEILGILCKWIDHSSKGP
>KTB37404.1_1_90
MAFNGSNVHVARDAKNIVYGDQINNVHGGVSSKLDDSIFQETFKLLAKKAAPNACYDSEQRFPPPNCHPGTRTRILEELSGWIEDNPKTT
>KTB37412.1_1_100
MFNGSKGIAIHGGAHSTVGRDQNVNAYEVHGNMTNVYHNEGISKDLDDPKAALKVLAQKAAPNACYDSEQRFPPPNCHPGTRASILGKMSDWIEDNSKPT
>KTB38251.1_1_79
MFQGAHGVHVSGGQLIAIGRDVNHNYLTDPLHDLWQAIKDVGASHNSEIRYPPPRCHPETRQDVIRVLHEWIHCPFPGQ
>KTB38253.1_1_78
MFPNAQDFQILGGQFNVAGRDINNYSADPLQVLWQSIKDVGASHDSGIRYPPPQCHPDTRRGVIRVLHEWIHSPFPEQ
>KTB38396.1_1_83
MFSRARIGEISGGIFNNVARDQINTTVNYSNDGIQMLWNAITDVGATHDAEARYPPPKCHPQTRVALLDTLLDWIRDNEGSAP
>KTB39024.1_1_77
MLAIVIEETVAGLTINIEGAQINYLTEPLQLLWQFTSDVGASHDSETRYPPPRCHEGTREDILKPLLDWIHGDSPLD
>KTB39637.1_1_69
MFTNARGVNINGGQFNNVGRDQINYTTEPLERLWQLVSDVGAGYNSETRYPPPQCHPKTRRSVLKLLLN
>KTB40098.1_1_76
MFNNNQNFNISGGHFNNNTNFYSVDDPIGRLYEYIKDVGAAHDAEARYPPPQCHPGTRQAVLKEIHDWIYSPEPQN
>KTB40463.1_1_77
MFTNARGVNVNGGQFNNGWGDQINYSAEPLQLLWQLIHDVGAGYNSETRYPPPQCHPETRQDVLNLLLDWIYDDSPH
>KTB40511.1_1_80
MFANARSFQINDGQFNVAGRDIIQTWYSVDPLQALWYAIKDVGATHNSEIRQPPPKCHPDTRQEVLVVLHDWIYSPWHSE
>KTB40537.1_1_83
MSFFKKARRLRISGGEFVSIGRDQLNFHAYHLTDPLHRLWEAIKDVGASYNSEIRYPQPKCHPNTRQEVLQLLREWVHSSSSD
>KTB40580.1_1_79
MFNGSSAFSVTGGEFYNVNGDHYEITNIYAHDFLRGASVLNAAYNSGERVTTAPRCTDGTRKEVIRFIMKWTTNPFTSQ
>KTB40812.1_1_81
MFTNSRNFQLSGRDFNHVHGDQITHYHVHSDPILALWKIIEDVDAGHKAEGRQPHPRCHPDTRKEILHRLRKWAYGTNTSQ
>KTB42613.1_1_99
MFNGSKGAIVHGDAHNTVGRDQNVNAYEVHGSMTNVYNNGGISENLDDPKTLSMLAQKAAANACYDSEQRFPPPNCHPGTRTQILKKLGEWIEDDSKAT
>KTB43199.1_1_102
MFNGSNGTTIQGGAHNTVGGDQNIYTYGYEVHGNVTNVYNGGISQDLLDDPKATLQLLARKAAPNACYDSEQRFPPPNCHPGTRKRILEDLGKWIEDDSKVT
>KTB43259.1_1_76
MFQDARGFHISGGQFNAAINHIYSADPLHPLWLVIKDVGANHNSGTRYPPPRCHPDTRQDVIHVLHEWIHCPFPGQ
>KTB43790.1_1_74
MFANSHSFRIDGGQFNIAGHNSDPLRDLWDAIKDVGASHNSEMRYPPPKCHPNTRQKVLRMIHKWVYSTSWWDG
>KTB44102.1_1_87
MSISNSNGITVDGGIHNFVFGDQKTTNYIKESSDNEFFMLLAGKAARNALYDSEQRYPLPSCHPGTRAPVLDKLSRWIEGEDGTRNT
>KTB44119.1_1_88
MAFNASTGSVTVHGGARNMVHGDQHNVNTTNYFGTSDDAILQDLAGHAAGNACYNAGQRFPPPKCHPGTRVKVLEALIQWIKDDSKSC
>KTB44662.1_1_87
MSFTGCSGFVINGRVVNRVEGDQITTIYNGVAGTHPGYGLRILAQNIALNALHDAEQGHLPPKCHPGTRVRILELMSDWIVDDSKAK
>KTB44665.1_1_89
MSFESCSRFTINGNVVNRVEGDQITTTTIYNGTVGTSTGYGLQILAHNVASNALHDAEQGHPPPKCHPGTRVRILEFMSNWIMDGSKAK
>KTB44737.1_1_78
MIHNAQGFHISGGQFNSDKAGDQYQSADPILALWRAIEDVGASHDSATRYPAPKCHPNTCQEVQNVIYDWIHSPSPEN
>KTB44989.1_1_101
MFNRSRGATIWGDAHNNVGRDQSHCNNAYEVHGNVIHNVYSGGISPNLDDPNTLRLLAEKAAPNACYDSEQRFPPPNCHPGTRAEILAKLSQWIEGERRSS
>KTB45134.1_1_88
MSFSGSSNFIVLGGAYNVVHGDQINDSRIITNYTGRTDESFHKLAEQVAVNALHSSEQRSPPPNCHPGTRARILDELSRWIEHGPKST
>KTB45212.1_1_78
MIKNSHGFRIYGGQLNNAGRDINYINVDPLRDLWDAIKDVGATHNSEMRYPPPKCHPGTRQEVLKMIHRWVYSPAWSD
>KTB45285.1_1_88
MFSDAQGLNISGGQFNNVGRDQINNTTTHYHLTDRKPATFHDLYEEVKDVGASYDSETRYPQPQCHPDTRQDVLKLLLDWIHSTSPSD
>KTB45912.1_1_82
MFQNSSGFHIDGGQFYNIHGDHNEITNVYMHDLLRNASVLHAAHNSGERVKNAPRCMSGTREDVISTIMTWIHNKFVPPSNQ
>KTB46466.1_1_81
MFSRSSKFVIEGGEFYNVDGDYHETTNVYYAYDILRSISVPNAAYYAGERRVAGAPRCTPGTRTSVIDIVMSWATNPFTRE
>KTB46939.1_1_82
MFDKAYQFSVNDGMFNNVETGAINVNTAHGRTAIEILSEFTKGVGAAHYSASRHPPPRCYSETRQEIKDDILQWCRNPSSNA
>KUL82100.1_1_100
MQCSDQRETRFEFSASGGTQNNNAGSGNQFQGAIFHGLVNFGDLKEAPHNDQSCLQALQGVDPFVVKNRLKENKDKLLFEVMEWIFRDSHYLRWQNEDDV
>KUM66967.1_1_89
MMDTSTAFNATNHGLQIGNNSGSITAEFHVARAYTTGDIDRICLHALRCPDSLAVKNRLKESKDRLVHQSIQWILEDPQYKDWENGDNV
>KXG46843.1_1_85
MAYTTSYDGTNSGLQVGQNLGHITTQFLQSEASLNQACLRDLRTTNPHHDKDRIQNTNGGLLKDSYCWIFDSEEFQQWQDNQSNC
>KXH38341.1_1_80
MHVLLGETKEAISHQTKQQERRHEDGKSEECLRELFQTNPKDDRERIIRRKDNAPTLFKSSYEWILNVEEFRRWRTDPES
>KXH45617.1_1_80
MHVLLGETKEAISHQTKQQERRHEDGKSEECLRELFQTNPKDDRERIIRRKDNTPTLFKSSYEWILNVEEFRRWRTDPES
>KXH51058.1_1_110
MDDPTTKESADDNEENAIDSKSGSLRHSRGSAPDPYPHELVPGQNTAIWSPARKHEVKTESQKQADCHRAFKTSIYEDPKNINPERIPGTCDWVLQHTLYREWQQSRQDD
>KXL48428.1_1_89
MEPRVQNDKRHNENITIGGSARVNFGDTYHHYGNVDGRLSLNNVLRSLPTAKAAPFNSYQRQHEPTCLSGTRADLLQDIYDWADSERSP
>KXN80735.1_1_94
MSIFPSAQNFVINGGDFGVQVHNSNPGGTVYFCVVLANLTITLRTGMEILLEASDPNAAVDDESRKYAARCFPGTREQYIHDVVHWATASVDET
>KXN80736.1_1_76
MSILSSAQNFVINGGDFGIQVHNSNPGGMEILLEASDPNAAVDDESRKYAARCFPGTREQYIHDVVHWATTSVDET
>KXN80985.1_1_153
MISAQWYGVSYVTNVACSHPSSGMPIDALFDALLGRLKSSARRRAEAERRILHQTSDYGNQVGPNSSTHSAGFFNHANGFIINQPTMIENRGQIVNHMLSSGKTVLEHLAPHTIPDAAMDSSARHPPPRCHPGTRLTIGSTLEKWVHNPERQW
>KXN81186.1_1_76
MSAFHAAQNFSVHGGDFVTVQNNHVGPSGIDALLDAAYPNAAVDSEARKYDPVCFPGTREQYINDITSWATGASDS
>KXN81261.1_1_78
MFSHAHGFQINSSTFTENRVEITDNERSGLRELLSHSMRDAFHDSSARWPPPMCHPGTQEDRISLIVDWGIGTSEHTE
>KXN81272.1_1_84
MHILHRAHNIVVNNSQFIDNSLNHQGSGLDGIKTLLEASVIDALHDSSTSYSLPRCFPGTRQQFIEEITSWATSQLPTSDNNHG
>KXN81737.1_1_74
MLTNAHDFTISNSNFYEIRNNEQSGMEALLSRYLPDAAYDSAARENKASCYPGTRTQHIDDITGWATVFGQNPR
>KXN81738.1_1_74
MFTNAHGFTISNPNFYEIRNNEQSGMEALLSRYLPDAAYDSAARENKASCYPGTRTQHIDDITGWATVSGQNPR
>KXN83279.1_1_74
MYEKASNFTIHGGNFTEINHHGPSGIDTLLARCLPDAAYDSAARETKASCYPGTRTQYIADITDWTITFGQNAR
>KXN83282.1_1_75
MYEKASSFTINGGNFTEINHHHVQNGMEVLLSRCLTDAAYNSAAREQKANCYPGTRTQHINDITGWATVSGQNPR
>KXN83344.1_1_121
MTTGDFANGLNLARTLPRFIHTPRLAPDVSPAPSPPSRASGSRGILSGANNFIMNQPHLVDNSRTTITTNRKSGMQILFRSCVPEAAYDAGAREYAPRCHPGTRQNYIGQITHWTGSPKYQ
>KXN83787.1_1_85
MSVFSGAQNFSVQGHSEFTSVQNYYLSPHTGPSGLDILLEASAPDAAVDAEARTYAPKCFPDTRKQYIHDIVHWATAADVDEKLL
>KXN84177.1_1_90
MNYPGYSRDHSNFFQGASQFLLNNVTMMDRPTIVNSTEGTVLQTLEQEMVPGVDIDSSERYPPPRCHPGTRAPLTTQIVDWLEDDHREHD
>KXN84362.1_1_130
MPYDSFIDPLVSGVRHLIGRKSKRRNPKQEPHYSGGGSNESRGHPSSSMISGCFNYAHDIVIQNATMIEKAEYTFSNNNTVLDILEPYTMPEAAMDSSARDPPPRCHPGTRVHIVSKLKRLRDNPNRQWD
>KXN85500.1_1_78
MFSGAQNIAINGPNEFIVHNSTRIGRGGIDILLDASLQDAAVDSEARKYDPICFPGTREQYIHDITHWATAADAEGVL
>KXN85501.1_1_84
MSILPGAQNFAIQGHNEFISVQNTHLNTRTGPSGIDILLEASYPDAAVDAEAREYVPKCFPGTREQYIHDIMHWATASDTEGLL
>KXN85502.1_1_79
MSAFHAAQNFSIHGGEFVTIQNSHVGPNGKCIDILLDAAYPDAAVDSEARKYDPMCFPGTREQYIHDITSWATTSANDS
>KXN85505.1_1_78
MGGADCSAHNFAINCGEFISIQTNHVGPSGIDILLAASYPDAAVDSEARKYDPVCFPGTREQHIEDITSWATASANDA
>KXN85616.1_1_78
MSAFHAAQNFSIHGGEFVTVQNNHAGPSGIDVLLDAAYPDAAVDSEARKYGPVCFPGTREQYINDITSWATGADDSIL
>KXN87830.1_1_79
MPFLHKAENVIINGGLFLDNSVIRDGPSGIDTLLKASSPDAAYDSAMRNDPPRCFPGTREQYITDIVQWVSSGLDNAPL
>KXN90424.1_1_124
MSSHSFIDSLKYWFKRRSRARMRQNPKSSQSSPESEGNEAHRRPGLSSGPFANAQNFTINNAVMAENMFLQGNTVFQHLASYTTPEAAVDSSARYPPPTCHPRTRLTIRTKLTNWLDDPARQWD
>KXN91235.1_1_86
MTAHFLENAQNLVISNSCFVDNSMTFQNTQDGAGLRVLLEASVPEAAHDSAARYPPPRCHPETRKGFIQEILSWAQPDPNQNVFKP
>KXN91407.1_1_131
MPHDSFIDPLISHVWHLIGRKSKRRNRKPEPHYSGGGNDNGSGGQRTSSMVNGSFNYAHDFVVQHATMIERAEYTIFNNNTVLESLEPYTMPEAAIDSSARDPPPKCHPGTRARILTTLETLIDNPNRQCG
>KXN91411.1_1_130
MPHDSFIDPLVSRVSHLIGRKSKHDDKKKEPYYSGGGSNGPQEHSSASVISGSFNYAHDFVIQNATMTERAEYTFSNNNTVLGSLVPYTMPEAAMDSSARDPPPRCHPGTRVHIVSKLERLRDNPNRQWD
>KXN91774.1_1_102
MQNYTFSQKSSRGEAMAGPAGPFSNAHDFMLNMPNSLMIHGNVSLNAAPASDNFMEYFAKRTIPGAEFDSSERHPPPRCHPGTRKSIVDHIQFWLHDSCRTN
>KXN91802.1_1_77
MFQRARNLEINGGTFNVIEGGVAASRPGLQKLLEHSMPDAFHDSSTRWPPPRCHEGTCEDLIATVIDWGCHTGPDRP
>KXN91945.1_1_134
MCTLPRAGRLFQAIMLFDFTPLQGYFRHRSAPGEYTDRSPLAPSGGNAQAGALSGGFLHQSSHFIVKNSPMYDFSNAQLVMHGHPTLDRLLPYTCPEAAVDSSARIPPPKCHPGTREKVKGKISTWFHDPDRTA
>KXN92735.1_1_78
MFSHAHDFKIEKSTFTENRVEITDNERSGLRELLSHSMRDAFHDSSARWPPPMCHPGTQEDRISLIVDWGMGTSEHTE
>KXT10567.1_1_94
MAAEVAQRTYHNNQFYGHAKTVAGDVHGDVQYNDHYHYSGHHDDTDRDVLEALFLTAPEVDREEIISAKGRRVPGTCDWIFGDAQFKSWLDGDL
>KXX72946.1_1_44
MIQMASASFGSGNYGLQVGQSYAPINAEFHMPPERPETPPPPFA
>KXX73738.1_1_114
MVSKRRASNELENPSKAIKLGEQNSDTYTNMDAGRQVVNSDRGSQYVADEMHFHTHQGDQGDGYIECLKDLRGTDPRVDKRVIENAKGNPLREACQCILGSSGFDAWRDDPRSG
>KXX79286.1_1_84
MDGHTPSTLESIRVDNVRTDGSSHLQIGNNYYSSEESCLRHLRLTDPRYDKKRIEQTKGGLRRDSYCWILDNAYFQRWRDDPQS
>KYG41272.1_1_89
MEPRVQNDKRHNENITIGGSARVNFGDTYHHYGNVDGRLSLNNVLRSLPTAKAAPFNSYQRQHEPTCLSGTRADLLQDIYDWADSERSP
>KZL72125.1_1_138
MTTLTQSLSVLQDSNAYAMEHRDKRPWPEQVSDFYDNPLKRRAATQNGDSSGESGGSSEFEGTGIQHSGPGNFSARDIYIGSTSNSERDRELLRDLRVSDPRDDKERIERTKGGLLQESFRWILDHDDFRQWHDDGQS
>KZL75752.1_1_120
MSWPGKVSGLYDNPSERRVAPQNNNSSGPSHILQEPGAWSEFEGTGIQHSGPGNFSARDIYIGSSSNSERDRELLKDLRVSDPRDDKERIERTKGGLLQESFRWILDHDDFCQWHDDEQS
>KZL83346.1_1_102
LHRHQCPEMMAAGSTVGPGVLSQFAGTGIHNPGFFNVGRDVNIGVQDHSERDTKFLAALRSTDPRKDKARIERTKGGLLRDSYRWILDHDDFRRWRDDDDQS
>KZP13149.1_1_85
MSSASPVFNTTHVGGNAQVTNVNGDFNVVQNVYPITPDQEHRIYQWLGAPDSSGNFHTAQEKHHEQTGTWFIEGEEYRTWKETPK
>KZP17123.1_1_83
MSSASTIFNTNYAGGNAQVNNVNGDYVQNVYQMTPDQAHRIYEWLGAPDSSGNLHAARERHHGNTGTWFLEGEQYVKWKETTD
>KZP17138.1_1_81
MSSPSAIFNTTHAGGNAQITNINGDFKFYQMTPDQEDKIYQWLGAPDSSGNFHAAREKHHGNTGTWFLEGERYVQWKETPD
>KZP17157.1_1_84
MYSKTRFNTTSHGTGDVQINNVDGDLHIHNVYQMTPDQEHRVYEWLGAPDSSGNFHAAREKHHGNTGSWFLEGEEYVKWKETPD
>KZP24030.1_1_81
MATPGPVFNSENYAGGTNNNINGNVIYMISEDKVDKEKIYRWLDAPDSSGNFLAAREKHHGKTGAWFIEGDEYITWKKTPD
>KZP25847.1_1_95
MPSYSAASSFNTSRISGNASVINAGHDVNIYNVDSSDEEKEIEKKKKDKEICHWLAAPDPTANYYAAREIHHTQTGLWFIHDEKFARWKKISNSP
>KZP30127.1_1_77
MTAILHYAPDSNFNDVGGDQYNIHWQEPPAVSAFQEAVSTALNAVVRDRYYVPKCMQGTRHWIIDDIHRWLDDYDAP
>KZP30129.1_1_92
MPMHMHGILPLASVYQDARYITFNRVEGDQINIFNPSPALTASSSREAYIAALNPVDRIPYYQSVPKCFGGSRQWIFDKIHTWLDDYDEETP
>OAK94516.1_1_85
MTNHQPVNISNNRGRVGQQAGKIYVSGDNIIHTTSAQDTLSQLPHAADAPFNSYAKQHEPACLRDTRVDLLREIHSWADGEDERC
>OAL06354.1_1_42
MASISFGDANAGFQASYINGAVNNAFHLPPERPETPPPPSIV
>OAL46892.1_1_43
MALPAVTTTFAGDGNRGLQVGYNSGSIHLAPERPETPPRPSCF
>OAL48295.1_1_92
MADGPLPQRLAIHNTTATAGGQSFAGFNLGTINYANNNNNDLNDVLLKSLPTAAEAQFSAYQRQHVPKCHPDTRIDLLEDIYKWAADDESPV
>OAL55283.1_1_44
MASTISFGNANAGFQQVGIINGPVNNAFHLPPERRETPPPPSIV
>OAL70008.1_1_117
MSSLDMDLKRRPSDELASSAKALRLEDKKDNQYNNDGDGSQYNNTSTGRQYVADQINITENRIDKGENLEFLKDLRLTDPRDDKSRILDTKGGLLAKSYEWIVDFGDFKKWRSDQGS
>OBS23225.1_1_91
MENSTSNLVHSLNAANNARVQVGNNYHTTNNYHSGADRDDTKKLLEALRSTDPRHDKINIEQTNNHLLRDAYKWILENPEFLAWHDKSHED
>OBS28611.1_1_82
MSGHRTITENNFRDGTRIHQGDNYYNFSHDDKKKCLLDLRITDPSHDKARIEQSKGGLREESYCWIFENEEFKQWKKSESDS
>OBT38473.1_1_87
MPYPDQPGGSGNQYRNIRINEGAKAQLGDIYHISRDDPLDLLPSATHAPFNSKVHQHEPPCLPGTRVDLLQDIYDWADRQDGQDEQC
>OBT39270.1_1_81
MSSAITFGDVNSGFQAGIVNGSVHAEFHQRDPLSLLPFATQAPFNSYDHQHESACLPGTRVDLLQEIYDWADGKDGHDERC
>OBT39271.1_1_83
MEPPISFDGANSGFQAGIVNGSVHTEFHHHAAPDPLSLLPFATHAPFNSYNHQHEPTCLPDTRVDLLQEIYDWADGKDGQDGR
>OBT39539.1_1_92
MAEESSHQINHFNGGLWSNGGPVLLGNNINSSTINIGATDSATQCLGRLCLTDPRCDKKRIEAGKNPLLEGSCSWVLDDPSFLEWWQVDGPS
>OBT40532.1_1_90
MSDPEQLGGSGNQYRNIRINEGAKAQLGNIYHISREDPLSLLPLATQAPFNSYERQHAPACLPGTRVDLLQEIYDWADGKDEQDEQDERC
>OBT42047.1_1_87
MSDPEQPGGSGNQYRNIRINEGAKAQLGDIYHIGREDPLSVLPFAAHALFNSYDRQHEPACLPGTRVDLLQEIYEWADGQDRQNERC
>OBT54069.1_1_87
MSDPEQPRGSNKQYRDISINDGARAHLGDIYHITREDPLSLLPFATDAPFNSYVRQHEPACLPNTRVDLLKDIYGWADGKDGQDERC
>OBT61032.1_1_42
MECFGDANSGLQAGTINGPVNTEFHHHTPPERPETPPNPSIV
>OBT65133.1_1_96
MATNVHNKLSLAIKDCLAELHRSNEELKDDMNAVRSTIPAIQDGINKIKLGHDIEQNDKLLAWISSSDFPSQLSDIIARRQAGTGQWFLESPEFNN
>OBT67626.1_1_82
MASAIDFGDVNSGFQAGIVNGSVHADFHHHAAPEDPLRRLPFATNAPFNSCDRQYELACLPGTRVDLLQKIYNWADGEDERC
>OBT68002.1_1_73
MTLRVSCKRSKLAGANDGPTLEDPLRLLPFAPHAPFNSYDHQHEPACLPGTRVDLLQEIYEWADGKDGQDERC
>OBT69729.1_1_72
MPLPVSCKGSKLAGANDGPTLEDPLSLLPFTTNAPFNSYNHQHEPTCLPDTRVDLLQEIYDWADGKDRQDGR
>OBT75575.1_1_95
MSGREPQSGGLPPRPGHTFQGNHAGENAQVQYGDRYNISRENPLSLLPFATQAPFNSYNRQHEPACLPDTRVDILQEIYDWADGKDKEDEQDKRC
>OBT75901.1_1_28
MASAISFGDANSGLQAGIINGSVNTNSH
>OBT82394.1_1_87
MSDPDQFGGSGNQYGNIHINGDARAQLGDTYHIGREDPLSLLPFATHAPFNSYVQQHEPACLPGTRVDLLQEIYNWADGKDGQDQRC
>OBU00199.2_1_84
MSYPKQPGRSSKQLGNIYTNENAIVHVGDIHHIGREDPLDLLPFATNAPFNSYDGQHEPTCLPDTRVDLLQQIYDWADRQDERC
>OBW69187.1_1_89
MSVDHLINMSGELTVNVRDNIAGANATQIIDTVIRQPTASIQACLRALDCPDAGAIKTEIHSADGVILECIEWIFQDDRFLKWKDPGEN
>OCK73467.1_1_87
MASAISFGNANSGLQVGQSYAPITAEFHYANGANSSNLNDVLKILPMAADAPFNTYQRQHDPTCLPDTRVELLRDIYNWADGRDERC
>OCK85164.1_1_27
MISFGDGNRGFQVGQSYGSISAEIHLP
>OCK88161.1_1_82
MSGSTQLISGVSATNSAQVVAGIVHGPVYFGDSENSPLNRLPYAIDASFNAYNREDESLCLPNTRIDLLREIYNWGDGHDEK
>OCK88686.1_1_86
MPAARRRAKLQLDFSFSYGPQHRYAVGRPRLTTVKKSSTCLADLRSTDPSDDKTRIERTKGGLLKDAYRWILNHADFQRWRNDKES
>OCK91732.1_1_85
MSGGTQLISGVSANSYSQLIAGTVHGSVYFGDNGSLNDLLKTLPTAADAPFNAYQRQHEPTYLPDTRVNLLQEIYNWANREDTPC
>OCK91805.1_1_30
MATAISFGDANSGLQAGIINGPVNTTFHLP
>OCK91963.1_1_89
MSQQRNDYHSIQGGTVLAGVVLNTDGGPVIIGDSSHSRDDQCLRDLGRNTDPRDDKARIESSKDDLLRDSWAWILNDEDFLSWRDCDET
>OCK95822.1_1_91
MASGSLPHHLAIHNTSATEGGQSFAGINLGTINYANSEDRSDLNDVLKTLPMAADAPFSAYRRQHEPTCLPDTRIDLLREIYNWASGDSLP
>OCK97189.1_1_28
MTSAISFGDANAGFQAGIIHGPVNTTFH
>OCK97858.1_1_102
MSSQPSPRQEHTPLSPEPISGITQHISDVSINNDSQAAVGIFYGPVNIGSSQNLNRVLNSLPTAKDAPFSTRKREHEQTCLPGTRTDLLRDIYNWVDGESPQ
>OCK99178.1_1_98
MDTYRNSQNNMFSGGFHSNGGHLLAGNIFDIGGGDVHFASPAADGDADNQCLSAWRLTDPREDKDRILSSKDPLLEGSCTWILHDRAFTQWWNDDKSC
>OCL05319.1_1_92
MIHNQKSDLLLALHALQIDATSVTIDGMNDLNQIITQLSQEVAQSNNMLRFLIGSVRSTHHSIINKHERREPGTGNWFLESQEFRTWGTSGS
>OHW95965.1_1_134
MVQRAYAMEDNLKRSRPQHFTDLDDRPGKRQATPDAVPRNDSGGAFHRAIEPSSRSELHGTGIQHAGSGSFSARDIYFGPTSDSDREFLKDLHVTDPRDDKARIERTKGGLLRDSYRWILDHDDFRRWRDDEQS
>OHW95967.1_1_93
MAAGSTVGPGVLSQFAGTGIHNPGFFNVGRDVNIGVQDHSERDTKFLAALRSTDPRKDKARIERTKGGLLRDSYRWILDHDDFRRWRDDDDQS
>OHW97867.1_1_99
MTTREDATSQWNPDPRSEFHGQGISHSGSGNFNVGRDVNIIVHDRSEHDTRFLTDLRTTDPRDDKTRIEHTKGGLLRDSYYWILDNDDFRRWRDDDNQS
>OIW25508.1_1_47
MEQMPSNSFGPRNQVLQVGLSNAPVTAEFHLPPEQPQTPTPPPPCAN
>OJD10872.1_1_100
MLSSNVPRPEKRLRKDTGSQKGHVYEKITASGNTKVHLGDVLHNGYYIDPDSQCLKDLWQTNPEHDKERIQLSKGGLLKDSYIWILENPDFQKWCDNQQS
>OJI88690.1_1_85
MTSLEVEGPESGSQAGTNDGSIQCTFEQRSTSRDERVTGFLDLLNTCPYEDRKNRNDRRVPGTCEWFTTHPKFTNWQQCSSHDLA
>OJJ33444.1_1_84
MTPHIDIQGNTAQPGSTQINNVSFTTSHTVDYINQLCLRALQCPDTLVVKNRLIESKDKLLYKSFEWILQDPHYVSWRDGDRVC
>OJJ40176.1_1_111
MDRINRPLKRSRHKAGLSEDNSVAGHNSSFGADNSGLQLVQNNGNITANFQSQSDYLEASENRNCLRALHATNPHYDKTRIETVKGGLLEDAYIWALENEEFKRWRYEQES
>OJZ81490.1_1_85
MTLVEVEGTNSGSQAGTNDGSIQYTYAQCSTSRDERVERFLDLLNTCPYEDRKNRNDRRVPGTCEWFTSHPKFTNWQQCSSHDLA
>OKO97611.1_1_84
MGTNISYGGPNSGLQIGENRGHITAQFVQPEASLNQACLRDLRTTSPHDDKDRIEQTNGGLLIDSYRWILDNEQFRQWQDNQSS
>OKP09567.1_1_84
MGTNISYDGSNSGLQIGENHGDITAQFVQPEASLNQACLRDLRTTSPHDDKDRIEQTNGGLLIDSYRWILDNEQFKQWQDNQSS
>OKP12980.1_1_33
MTSISFGDKNRGLQVGHSSGSIHAEIHLPQVDS
>OKP15154.1_1_104
MPLTQLSDWQLQWRQLGIMTSAIFGGRNDGVQIGIHHGPFTAEFHRAYITEDIDRICIQNLRCPDSLAIKTRLKEVKDKLLRQSFEWVLQDPQYRSWQNGNDVC
>OLN95573.1_1_131
MENRTKRRRLNGQASDLAVGERLPEQRTTSEQWSPHEPVGHATGQPISGPSTEFHGQGVQNSGTFHVAGNLNVGAYDRSDQDSRFLADLRSTDPHDDKARIERTKGGLLRDSYSWILDHADFRRWRDDDES
>OOO05203.1_1_100
MSFTNDHGSGDMFNSHMSTQNNNTGNGNQFPGSNFPGTVNFYQNTQNERSLQSRQMDVLKRLNVSKYRDQKDRNPVRVRGTCEWFVTHPTFRAWQETQTS
>OOQ85866.1_1_27
MASVSISFGEGNRGTQVGINNGSIHLP
>OOQ86570.1_1_79
MGSTASFRGTNYGSQIGISYGSVTNNFHLPWDLDDKLSPVPGAAFDSYVDQHEDQCLPGTRTDLLSQIGEWASSPQGRC
>OOQ87346.1_1_101
MAPNGSPSGGHGGGHQYSTTINHGKLHQGDHYGDVHNHYGTARGPQRAFQEKVDACRNALFLTDPIIDRETLKSTKGERTAGTCEWIKDNETYKSWLEGNP
>OPB41130.1_1_86
MEENRTISSNTFGNENYIIQGNVNYNHYASTNAETPPGQVDNVLKCLYKSPYKDRKDRNPQRVQGTCDWFVSHEHFRTWNESSSSS
>OPB43637.1_1_100
MTAAAYAKDLLCRISLNRIEAEKRIGEILSDVKEQITDMSQNITKIVRKQLDQELQAILDWITPTDYASQQNDLIKSRQPGTGEWLINSEEFQNWIAKKR
>OPB43886.1_1_82
MADMISNTHVGSVDLKDNARAHIGNVVHIHQAEDRCLSDLRITDPRLDKARIEDTKGGLFKDSYRWILEHSDFRQWRDDEQS
>OPB46050.1_1_79
MNIEGNSFGDNATIHQGNIYHYSSEGASDRCLADLRSTDPRDDKVRIEQTKGGLLRELYNWIFENDKFKLWYNDDDTQG
>OQD60825.1_1_90
MMASAAYFSGPNSGAQIGYNSGQITNNIYLPPGQSETSADQNCLRDLQTTNPRDDKTRIEKAKGGLLKDSYCWVLQNNDFQKWRVDEEVC
>OQD67116.1_1_83
MASTTSFGDSNSGLQAAIINGNVTAQFEQSASSNQACLRDLRTTHPPDDKDRIQNTNGGLLRDSYSWILDTEEFKQWQDSRES
>OQD70846.1_1_89
MMDTSTAFNATNNGLQIGNNSGSITAEFHVARAYTTGDIDRICLHALRCPDSLAVKNRLKESKDRLVHQSIQWILEDPQYKEWENGDNV
>OQD78091.1_1_85
MAYTTSYDGTNSGLQVGQNLGHITVTAQVQSETLNQACLRDLRTTNPHHDKNRIQNTNGGLLKDSYCWILDNDEFQQWQDNESKF
>OQD86920.1_1_84
MAFTTSYDGSNSGIQVGQNLGHITNQFLQSETSLNQACLRDLRTTNPHHDKDRIQNTNGGLLKDSYCWVLDNKEFQQWQDNASN
>OQD92511.1_1_87
MASSTFNATNHGLQIGNNQGSITAEFHVARTYTTEDIDRICLHALHCPDSLAVKNRLKESKDKLVHQSIHWILQDPQYKSWENGDDI
>OQD93370.1_1_88
MASAAYFNGPNNGAQVGYNSGNITNNIYLPQGQSETSADQNCLRDLQTTNPRDDKTRIEKTKGGLLKDSYGWVLQNNDFQKWRLDEEV
>OQD94166.1_1_74
MAGILESSFTGYNSGLQIAHNSGLLNANFYSGTGDESSYDKSRIESFKEGLLKDAYSWVLDHDDFNEWLYKDHF
>OQE07888.1_1_84
MAYTTLYDGSNSGSQVGQNLGHITNQFLQSESLNQACLRDLRTTDPHHDKDRIQNTNGGLLKDSYCWVLDNEEFQRWRDNQDNC
>OQE13759.1_1_29
MTSISVDFGNANLGSQVGINYGSIHLAPG
>OQE16973.1_1_28
MGSISFGDGNRGFQIGKNDGHVEFYLPS
>OQE21911.1_1_85
MMASATFGHTNKGVQVLTNNGSLHAEFHQAYTTDDIDRSCLQNLRCPDSLIVKNRLKVSKDKLHRQTWAWILDTPEYKSWRNDSD
>OQE21964.1_1_85
MATSTFHGENYGAQIGNNYGTITAEFRTYDTADSDRICVQALGCPDTLAVKNSLKQAKDKLLRQSFEWVLQNPSYLSWRDGNDVC
>OQE24399.1_1_40
MTSAASFENSNSGLQVGVNNASINHIQLPPERPETPPEPF
>OQE26467.1_1_74
MSLASSFGPSNSGIQIGVNNGSINFNLDQELPTAEGAAFDSYDHQHEERCLPGTRIEVLSQIQEWAASQDHGKC
>OQE27401.1_1_82
MTTEISFGSSNSGFQIGVNHGNVTNHFYPEDVDRDCLRDLMTSDPREDKGRIEQIKGGLLEDVSQWILDNEVFNNWRNEADN
>OQE31408.1_1_88
MASASTFSGGEHNQGNQIWQNSGTINIGSHSQNDERVRDEKCRRELQTPNPRLEKKRIEGKKGGLLKDSYEWVLEHKDFRTWRDEKHS
>OQE34396.1_1_28
MTSISFGNTNSGLQAGVVNGTINAQFYL
>OQE36694.1_1_86
MTSTTYTGPNHGLQIGNNHGPVTAEFHQSYTTEDIDRFCLQDLCCPDSLVVKNRLKETKDKLLPQSFQWIFQDPQYQSWRNGADIC
>OQE41123.1_1_100
MTAYRPGRSEAAGTQNANVGNGPQYNNNAGGVQKFQETINNFTSHEDRQSRDRCLDYFAVTDPRDVKTNIHQTRGQALKQSYEWILHHPQFQSWRDSSDS
>OQE46834.1_1_30
MSSNISFGDGNHGIQVGINSGVINAQLHLP
>OQE67775.1_1_89
MAAIMACTVSYDGSNTGIQVGQNNGHIITQFLQSETSLNQACLRDLRTTNPHHDKDRIENTNGGLLKDSYCWILDNEEFQQWQNNQSNC
>OQV11244.1_1_84
MAYSTQDISGVSINNHSRAAVGTFHGPVYLGNNENLNNVLNSLPIAADAPFNAYKRQHEPTCLPETRIDLLRKIYDWADRENSP
>ORY18351.1_1_86
MRSSTSRPPVNFTNDGGRVAIQAGRYIVHGNSVVQHAPDPLAQLHRAEDAPFNSYTKRHEPTCLANTRVDLLDEIYGWAEGPDERC
>ORY55255.1_1_119
MDSRSKRLGSDELAPAYIGRPKKRQATPTLVSPHSHHEPASQVYHSGTGNQNVGPGNIIIEGNQILEIPHSQCLADLRSTDPRHDKSRIQNAKGYLLKESYCWILDHADFQKWRHDPNH
>ORY58727.1_1_121
MDGRSKRRRSNEGSTDLMFRDRSEKRQATATLDSAIGLHGPAVQAEFHGEGLQAVHNSNISIGGDVNYGVSRSQCLPDLRSTYPPHDKKRIVQAKGGLLEGSYRWILQHADFVRWRNDPQS
>ORY63313.1_1_129
MKRPHKRQKFDAWHDEEEQQADGDTDYRQHRQIENRFDGQGIQNSNGNIQVCRDVNITNINRTDRTIGDHEILASRRDNRKALMDRLSFDQMDSRRSTIKMAYPTTCEWLLRHPEYVGWLDAEKLVQHH
>ORY63362.1_1_121
MDGIFKKRPSDEQAADLAAKTRSEKRQATATSDSLVDRREPDLRAGHYGIGIQNVGGGSISIGGDAIFGDSHTQCLKDLRSTDPRDDKKRIQDAKGGLLKDSYRWILEHSDFIRWRDDPQS
>ORY71005.1_1_111
MGSACKRHRSDEQEHDLAVSDRPGKRQASERAMQAEHHGTGIQLVGSGNITIRGDANFGARHNQCLADLRSTDPRHDKTRIQDAKGGLLEDSYRWILEHAYFIQWRDDPLS
>OSS43475.1_1_26
MASAITFGNDNSGFQAGAVHGPVNNT
>OSS51700.1_1_81
MTTFQINGNVAKEYATQVNNFTILEANNTDESRWACLDALQCPDTLIIKNSLKEKDKLLNGLTKWVIQDAQYARWQNDEDV
>OTA89295.1_1_145
MAHRDKRSKPNDYYERHNAYASAVPNYHAESSQGGSRGLTELSGQGVLIRDGEFYNGGNFETSKNNHSYNTTTINQTFNTRSPNNSESTITKQEKRDELLKSLDFAHIDARRTNIKSAHRNTCKWFLKTPQYQEWLDTTESDKHG
>OWW32591.1_1_79
MASTVTFRNTNTGLQIGFNSGTVHSINNFTDPLDKLPITSGAAFDSYTTNQDDSQCLPGTRADLLEQIEKWVRSPDESC
>OWW38370.1_1_85
MTSVQFDGRNSGFQTGNNYGSIQYTVEQGSDPRDEKVKEFLSLLNTCPYEDRKNRNNRRVPGTCEWFTTHLKFTNWQQSTSHDLA
>OWY43226.1_1_87
MDARATAQTIGFNNEGGRIAIQAAEYHVYGNNIVNQAQEGGLKNLLYAAEAPFNAYTRQHDPECLPSTRTALLEDIYAWTDGHDERC
>OXN06853.1_1_96
MLNRLLPHQVSINNTSATDGGQTFAGVNFGSVSFAGTESCATVSEEKASRCRNALFLSDPYVDRECLISEKGTRVAGTCEWITQHESYRAWLYGDT
>OXN22397.1_1_24
MEPTISFGERNSGLQVGMSHAPIT
>OXN26042.1_1_96
MLNRLLPHQVSINNTSATDGGQTFAGVNFGSVSFAGTESCATVSEEKASRCRNALFLSDPYVDRECLISEKGTRVAGTCEWITQHESYRAWLYGDT
>PAV14591.1_1_90
MPFNQSGSNPSATFGIYNDVAGDQINIQGFRNEINIFNQHLNVHKALTSELKSRLNPSSFAGDNRLQCLENTRKQTLQSIDEWVNTEGYP
>PAV14635.1_1_94
MSFNQSGYSPSATFGTYNDITGTQTITTFQGPVNVQNNISINKDSDVHRALKRELRDILNPSNFSGDDRSQCLENTRRQTLPSIYEWANAKGYP
>PAV14636.1_1_94
MPYNQSASTSSATFGTFNDVTGTQTNTTFQGPVNIQEINVFNRHSNSHEAFIYELRRKLNPSIFTGNDRPHCLEDTRKQTLQDIYNWVDAQGYP
>PAV14640.1_1_94
MSFEQSGSNPSATFGTYNDIARDQTITTIQGTVNVQEINVFNRDSNVHGALIRELRDKLNPSIFVGNDRPQCLENTRKGTLQSIYNWVETEGCP
>PAV14651.1_1_72
MSYDQSGPNSSTSIGTCNNVTGNQDNTTIEIQQLNVFKQHPNTHETLKRDLKKILNPSIFTGDDRLECLENT
>PAV14655.1_1_90
MSYDQSGPNSSTSIGTCNNVTGNQDNTTIEIQQLNVFNRHPNTHETLKRDLKKILNPSIFTGDDRLECLENTRKKMLEYIYDWVNAEGPP
>PAV14658.1_1_74
MPFTQPGSSPSATFDTYNDINQAIIAPHGNVNVQNNIAISRDSNSHRELIRELKNILNPSIFTGDDRPECLENT
>PAV14667.1_1_74
MSFNQTGPSSSASFVQNNNVSNQHLNEHEALIRELRGKLKPSNFSGDDRPECLGNSRKRTLEDIYDWANAKGRP
>PAV14672.1_1_82
MPFAQSGSSPSATFDTYSDINQAIIAPHGNVNVQNNIAISRDSNSHRELIRDLKNILNPSIFTGDDRPECLENTRKKTLEYI
>PAV14676.1_1_72
MPFNQSGSSSSANIGIYNDISGTVSTISSVTHVHNNFNQDSSTHGALVRELRERLNPFNLTGENRIRCLENT
>PAV14678.1_1_90
MSYIQSGPNSSSSIGTCNNVTGNQDNTTIKIQQLNVFNQHPNTHEALIRELRGKLKPSNFSGDDRPECLENTRKRTLEDIYDWANAKGRP
>PAV14684.1_1_93
MPFTQSGSSSSATFGTYHDISGTGNTISNVTHVRNVYNQDNQDSSEHGALKRDLKNVLNPSIFTGDHRPECLENTREKTLEDIYDWANAKERP
>PAV14687.1_1_72
MPFNQFGSSSSANFGIYNDISGIANTINSVTHVHNNFNQDSSAHGALVRELRERLNPFNLTGENRIRCLENT
>PAV14701.1_1_111
MPFTQSGSGPSAAFDTYNDINQAIIAPHGNVNVQNNIAISRDSNGHSELKRGMIRHIQNTGEYTTDTVYLELKNILNPSIFTGDHRPECLENTRNKTLEYIYDWANAKGRP
>PAV14704.1_1_72
MSYNQSGPNSSTSIGTCNNVTGNQDNTTIEIQQLNVFNQHPNTHETLKRDLKKILNPSIFTGDDRLECLENT
>PAV14707.1_1_93
MPFTQSGSGSSATFGTYHDISGTRNTISNVTHVRNVYNQDNQDSSEHGALKRDLKNVLNPSIFTGDHRPECLENTREKTLEDIYDWANVKGRP
>PAV14710.1_1_95
MSFNQTGPSSSANFGAYNDISGDQNTVNNNTYNSKVQNNNVSNQHLNEHEALIRELRGKLKPSNFSGDDRPECLGNTRKRTLEDIYDWANAKGRP
>PAV14712.1_1_76
MPFNLFGSRSSAIFGTYNDISGTRNTINNNQTRVRNVYNQVNQYSSEHGALKRELKTILNPSIFIGDDRLECLENT
>PAV14715.1_1_72
MSYNQSGPNSSTSIGTCNNVTGNQDNTTIEIQQLNVFNQHPNTHETLKRDLKKILNPSIFTGDDRLECLENT
>PAV14717.1_1_93
MPVNHSGPSSSATFGTYNDPSGNGNIINSVTNVRNVYNQDNQDSSEHGALKRELKNILNPSIFTGDHRPECLENTRKRTLEDIYDWANAKGRP
>PAV14720.1_1_93
MPFHQPGSGSSANIGTYNDPSGNGNIIYSVTNVQNVYNQDNQDLSEHGALKRELENILNPSIFTGDHRPECLENTRKRTLEDIYDWANAKGRP
>PAV14723.1_1_72
MSYIQSGPNSSTSIGTCNNVTGNQDNTTIEIQQLNVFNQHPNTHETLKRDLKKILNPSIFTGNDRLECLENT
>PAV14753.1_1_79
MPLTQSGSNSSANIETYNDYGNVTNVYSSSESNKLKKLKDILKPLPVTDQEANRSKCLKGTRVDLLQQIRTWAQRVDPP
>PAV14872.1_1_79
MPITQNGLYSSANIETYNDYGNITNVYNESDSNKLKRLKDILRPLSVTDREANRPKCLKGTCIDLLQQIHTWAQRSDLP
>PAV14881.1_1_79
MPITQNGLYSSANIETYNDYGNITNVYNESDSNKLKRLKDILRPLSVTDREANRPKCLKGTCIDLLQQIRTWAQSSDLP
>PAV14882.1_1_72
MNGSNSTANFVTYNDTTNVYNESDSNKLKKLKDVLKPLTVTDQEANRPKCLKGTRVDLLQQIRTWARSTEYP
>PAV15787.1_1_87
MELRQSGSHASATIGTINDVGGNQTNIIHTLNMLSQDLDAHGVLIRRLGGKLSPSILPGDNRPECLKNTRIQTLREIYDWVDSTDRP
>PAV17353.1_1_104
MPMKQSGSNNTVFIGTHNEVEGIQYSITGNEALQNSVFEIQGNATFNYVSASERTVADGDLITRLKNMLGPSNFSGDDRPECLRNTRERTLEDLSNWVNSTSKP
>PAV17354.1_1_80
MPSQQTGPNASADVSAINDVGGSQYNVAGNNRLPYIEREDPHEALIRRLKDTLNPSHIPGDSLPECLENTRVQTLQDIHG
>PAV17355.1_1_80
MSLQQSGPNASAYIGVVNDVGGSQYSVNGNNNTFNLGTSDTDGALITRLKNTLNPSHIPGDGRPECLENTRVQTLQDIYE
>PAV17359.1_1_80
MSFHQSGPNASAYVGVVNDVGGSQYSVNGNNNTFNLGTNDTDNALITRLKNTLNPSHIPGDSRPECLESTRVQTLKGIDE
>PAV17360.1_1_69
MSFQQTGPNASAYIGTSNDVGRDQYNFTGLKNSLNPSQIPGDDRPECLENTRVQTLQDIHEWTSETGYP
>PAV17361.1_1_89
MSFQRNGPNASAYIGTFNDVGRDQNNFHGNNNTINYIEREDTHEVLIRRLKDTLNPSHLPGDGRPECLENTRAQTLQGIYEWVSETGYP
>PAV17362.1_1_86
MSFHQRGANAIAVVGVANDVGGSQYNVTGNNNTFNNLGPNEALIGRLKNTLNPSHLPGTGRPECLENTRVRTLQYIREWVSGTEDS
>PAV17363.1_1_81
MSFYQSGPNASAHIGTFNDVGRDQNNFHGNNNTINYIEREDSPEVLIRRLKDTLNPSHLPGDGRPECLENTRVQTLQDIYK
>PAV17364.1_1_89
MSFHQRGANAIAVVGVANDVGGSQYNVTGNNNTFNNLGPNEIHEALIGRLKNTLNPSRLPGTGRPECLENTRVRTLQYIHEWVSGTEDS
>PAV17365.1_1_81
MSFHQSGPNASAYIGTLNDVGGSQYNVTGNNNTINYIEREETHQGLIGRLKNTLNPSHLPGDGRPECLENTRVQTLQNIYK
>PAV17371.1_1_81
MSFHQSGPNASAKVDSFNDVGRDQNNINGNNNTINYMEREDTYENVIKRLKDTLNPSHIPGDGRPECLENTRVQTLKDIDG
>PAV17373.1_1_86
MSLHQRGANAIAVVGVANDVGGSQYNVTGNNNTFNNLGANEALIGRLKNTLNPSQIPGDDRPECLENTRVQTLQDIHEWTSETGYP
>PAV17375.1_1_81
MSFHQGGPNASAYIGTLNDVGGSQYNVTGNNNTINYIERGDTHQGLIRRLKNTLNPSHLPGDGRPECLENTRVQTLQNIYE
>PAV17376.1_1_81
MSLYQRGDNPIAVIGVANDVGGNQYNVTGNNNTFNNLGGNENHGALIGRLKNTLNPSHLPGDGRPECLENTRVQTLLNIYE
>PAV17573.1_1_70
MPFRLFAFLSNLTFGTYNDVTGNQTNTTFNAQKINIFNQHSNAHEAHLTEEKIESPEFSGNDRPHCLEDT
>PAV17574.1_1_86
MPYNQPASTSSANFGTYYDIAGNQTLNTFQGPVTVQNNNFPNQYPNEHGTLIRELRDRLSPSNFSGDNRPQCLENTRKHTLQSINE
>PAV19324.1_1_97
MSFNQSGPDSSIRVGNSFAFGCNQSNTTTNITNATIIQNLDGASGVGVDEQRIQKLRDKLKPMTVPEQEANRPKCLQNTRVDLLKQIRSWASVIDKP
>PAV19326.1_1_97
MPVNQSGDYSTANIGTHNEFGTSQYNFTVNADNPTINVRLDGPHNKVTNKPDMKELKEILKPMTVTEQEANRPKCLKGTRVALLQRIREWTESSDSP
>PAV19328.1_1_97
MPVNQSGDHSTANIGTHNEYGSRQNNLALNVDNSTINVHMGDPLNRATDEPDMKKLKEILKPIAVPEQEANRPKCLDGTRVDLLQRIREWASSSNSP
>PAV19331.1_1_97
MPVNQSGDYSTTNIETHNELGTSQYNLSLNADNPTINVHLNGPANKIIIEPDMQKLKEILKPMTVPEQEANRPKCLDGTRVDLLQKIREWASSSDSP
>PAV21523.1_1_90
MPFRLFGLLSNLTFGTYNNVTGNQTNTTVNVQGISVYNQHSNVHEDLICQLKKKLNPPEFSGNNRPHCLKGTRLQTLQSIDEWVNAEGYP
>PAV21525.1_1_89
MPFRLFAFLSNLTFGTYNDVTGNQTNTYNVQGINVYNQALNVHEAHLCELKKKLNPPEFSGNDRPDCLKGTRLQTLQSIDEWVNAEGYP
>PAV21526.1_1_79
MPYNQSASTSSVTFGTYNDIAGNQVNNMFQGSVSMQTNIFNQDSNIHGTLIRELRDRLGPSNLSGNNRPQCLEDTRLQT
>PAV21527.1_1_85
MPYNPSASTSSTNFGTYNDVAGNQTNNTFQGPVTVQANVFNQDSNVHGSLIRELRDRLGPSNLSGNNRPQCLENTRKQTLQSIDE
>PAV21528.1_1_76
MQYNPFASTYFATSGTYNDVAVDQTNNTFQGPVIVQTNSPFNQDSNVHSALIRELRDRLNPSDFFGDDQPHCLEGT
>PAV21529.1_1_76
MPDNQSASTSSATSGLYNDIAKYQTNNEFQGLVYGQSNYFPNQYQNEHKALLHKLKTLLNPSNFAGDDRPDCLENT
>PAV21530.1_1_70
MPFRLFAFLSNLTFGTYNDVTGNQTNTTFNGINFYNQHSNVHEAHLCGLKRQLNPPEFSGNDRPQCLKDT
>PAV21532.1_1_85
MPYNPPASTSSTNFGTYNDITGNQTNNTFQGPVAVQTNVFNQDSNVHGSLIRELRDRLSTSDFSGNNRPQCLENTRKQTLQSIDE
>PAV21536.1_1_79
MPYSHEGPNASATFGNYNDINETQNIFTNITNVQNNTVKNKKVYKRTPKSHQNLKRDLRDILNPSDFVGNTRFCCLENT
>PAV22976.1_1_73
MPSNHSGPSFTRNYYDIAGRQTNTTIQGDVNVQEIKVFNQDSNTHRALMRELKDILNPSDFAGDDRPECLENT
>PAV22977.1_1_76
MSFNQSGPNPSATFGTYNDISGNQTNTTTINRIVNLQANVLNQDPNAHTALIRDLKDKLNPSDFAGDDLPECLENT
>PAV22980.1_1_90
MPSNHAGPSFTGKYYDIAGRQSNTTINGPVNVHTNVFNQDPNAREAVIFELKNRLKPADFDGDDRQECLENTRRQTLKSIYGWVNARGYP
>PAV22981.1_1_75
MPFNQPGFNASANFGTYNDAAGDQTITTINGPVNVQTNVFNRDPNGREAVMRELENRLKPAYFDGDNRPECLENT
>PAV22982.1_1_72
MPSNHSGPSFTGNYYDIAGRQTNTTINGPVNVHTNVFNQGPYAREAVMRELENRLKPAYFDGDNRPECLENT
>PAV22985.1_1_76
MSFNQSGSNLSATFGVYNNVAGNQTNTTIQGDVNVQEIKVFDQDSNTHRALMRELKDILNPSDFAGDDRPECLENT
>PAV22986.1_1_76
MSFNQSGSNASATFGTYNDVSGNQTNTTIQGIVHVQNNNFTNQDPNVHTALIRDLKDKLNPSDFAGDDRPECLENT
>PAV22987.1_1_72
MPSNHAGPSFTGNYYDIAGRQTNTTINGPVNVQTNVFNQGPYAREAVIRELKDRLKPADFDGASRPECLGDT
>PAV22989.1_1_76
MSFNQSGSNASATFGTYNDVSGNQTNTTIQGIVHVQNNNFTNQDPNVHTALIRDLKDKLNPSDFAGDDRPECLENT
>PAV22990.1_1_75
MSFNQSGPNPSATFGTYNDISGNQTNTTINRIVNLQANFLNQDPNAHTALIRDLKDKLNPSDFAGDDRPECLENT
>PAV22991.1_1_79
MAFGTYNDVTGNQTNTTFHVQNINVVNQNSNTHQDLVCELKKKLDPPNFCGNDRLHCLDDTRKQTLQSIDDWVNTEGYP
>PAV22992.1_1_94
MSFNQSGPNPSATFGTYNDVSGDQTNTTTINRIVNLQAQVSNQDSNTHRALIRELKDKLNPSDFAGDDRPECLENTRKETLDSIYHWVDARGYP
>PAV23000.1_1_92
MEFNQFGSSSTANTDNFNVVAGILGLTSGINTVQSDNFFHQDLNSRKALTRELKNRLNPSDVAGDNRPGCLENTRKDTLRRIYEWVGAKVYA
>PAV23006.1_1_95
MPSNHAGPSFTGNYYDIAGRQTNITINRPVNVHANILNQDPNAREAVMRELKNRLKPAYFDGDNRPECLENTRKDTLNSIYHGDWEKYYRDDGSR
>PAV23008.1_1_76
MSFNQSGSNPSATFGTYNDVTGNQTNTTIQGDVNVQNNNFFNQNPNAHRALIRELKDMLNPSDFTGDDRPECLENT
>PAV23009.1_1_76
MSFNQSGSNPSATFGTYNDVTGNQTNTTIQGDVNVQNNNFFNQNPNAHRALIHDLKDMLNPSDFTGDDRPECLENT
>PAV23016.1_1_76
MSFNQSCPPSTGNFGNYYDIAGKQTNTTVQGDVNVQEINVFNQHSNIHDALLSGLRKKLNPSEFDGGNRPECLENT
>PAV23018.1_1_82
MPYNLPGSSSTGNISNYYDIAGKQTNTTIQGGVNVQELNVFNQHSNIHDALISGLKKKLNPSDFSGDDLSECLENTRKQTLQ
>PAV23019.1_1_76
MPLIQSGTSFTANIGIYNDFASNQVNTQGDVNVQHNNYIKKDPNGHKALIHELKDRLNPSELTGDDRPECLKNTRR
>PAV23021.1_1_92
MPLNQIGSGSTANVGTYNDVGGNQVNVQGDLIVHRNDSIDQDPRVHRELIRELKDILNPSNFTGDNRPQCLENTREHTLQSIYQWADAKECP
>PAV23022.1_1_94
MPFNQSGSRSTTDIGTYNDIAGTQNITTFQGDVNVQEINVFNQRSNAHRDLIRELKDRLNPSIFTGNDRPQCLDNTRKETLQNIYDWVNTEGYP
>PAV23025.1_1_92
MPFNQPGSSSTANIGIYNDVAGNQTNIQGDVNVQNNNYYNQDPNGHRELIRELKDRLNPSELTGDDRPECLENTRRETLQSIYRWADAREYP
>PAV23158.1_1_92
MPSNQPDLSSTANVSSYYDIVGKQTNITVQGDVNEINIFNQHSNVHEALISGLRGDLNPSDFDGDGCPECLEDTRKGTLQSIYQRVDASTYP
>PCD20331.1_1_42
MAERISSMVFGDWNRGLQVGQNNATIHYYSPEPPEPTPPPFA
>PCD20336.1_1_45
MADRVSSMAFGEGNRGMEVGQSNAPIQASFYYPPEPPEPTPPPFA
>PCD20337.1_1_45
MANRVSSVTFGPGNHGVEVVENYAPINVNIHYPPEPPEPTPPPFA
>PCD21680.1_1_80
MSANSAHTVNASDSSRVHIGNNNYLHQDTKDRDCIGALYETDPSLDKQQIIDTKGGLLPGASDWILTNDNFTRWRDGEKC
>PCD25331.1_1_91
MENPSSSSVQSLNASGSSRVHVGNSYNITHHHRKGSEQDSVKKYLDALRSTDPRDDKARIEQTNGGLLKDSYVWILESPEFITWRDESEAG
>PCD29896.1_1_118
MPVQFSESAEDAMPTSRQDIRHISVTNGGMSFAGNFQNLTIANKQQGNSHTQAPGTLSLTYHQVNFKDKIKNCSNHVFVSHPDIDRESLASAKGQRAPGTCQWILDDPQYQSWLTGAF
>PCD31295.1_1_146
MIESGPSPEKSRRDVIIRKPVKSSTKQVEQTSAIVEACKSDDSPRDDTPVSTWGNSFNVSGGTQYNNTGNGNQFLGSQFHGEVNFVGGNGDSGNHSREGRKAQVLKRLATSPYRDRKDRNPSAVQGTCEWFISHHLYHEWLGHEAS
>PCD34864.1_1_36
MAGPRFNDPVYGSNVVTGISATGNAHQTFNFNQRFE
>PCD36342.1_1_82
MLDNRTIAGSQFGDSAQIHLGDNNYNCSHDDKKRCLLDLRMTDPKLDKARIVQAKGGLREESYCWIFENEDFKQWKDTESDS
>PCG88151.1_1_85
MAPAMSFSGRNSGFQVGDNHGSITAQFYVLEDTSADQACLRDLQTTNPRYDKDRIETAKGGLLNGAYNWILNHADFKRWRYERQS
>PCG88354.1_1_83
MAPAEYQTTFSNSRNYGLQVGHNAGNIETHHHYAADDPLTRLVYAKNARFNSNYRQHAQICHENTRTDLLREIYNWVDGEDER
>PGH06950.1_1_86
MSTAFNATNHGLQIGNNSGSITAEFHVARAYTTEDIDRICLHALRCPDSLAVKNRLKESKDRLVHQSIQWILEDPQYKDWENGDDA
>PGH12591.1_1_30
MASTISFADANAGLQIGNSNALITAQFHLP
>PGH33420.1_1_89
MGTPRDPKQTTFKNTHGRVAIQVGQQINYGDVNVNQRDDDMQLLEQLPYSAEATFNSFSKQHDPFCLPNTRRDVLKQITAWINGPDKRC
>PHH52931.1_1_99
MEQYNSQESQLKMDKLNNTAAALQASLGNIYAEIQSQAKHQTKTQEDGKDQQCLRDLFVTDPHKDKKNIEDKKGGLLKDSCKWILEHKDFQNFKNDAKS
>PHH52965.1_1_123
MFLIDDWPGQLDDIKATENTVLHDMEQYNTQEIQTQIRDLNNTASHLQVSLENIHVAIQSQAEQQEKRYHDDKDNECLRDLYTTDPRTDKEKIQDKKGGLLRDSYKWILEHKDFQKFKNEAAS
>PIG79045.1_1_98
MSSSNDYGDRFSTHMGTQNNNTGSGNQFPGASFSGTVNMIQNIRNEPSLESRGMDVLKRLNVSKYRDQKDRNPVRIPGTCVWFTTHPIFEAWQETRTS
>PIG84614.1_1_84
MTTNISHIGINGGFQAGVINGNIGRVTIGQTASLDLECLRALRTTDPHHDKERIKESKGGLLEDCYRWILDNQAFRQWQHSQSN
>PKK41772.1_1_123
MDDNSRKRPLSLQWLSENSERVGQKLRVGSIDVSNATSNFSGQGIQHTGQGDFNVRGSVHITTNNTAPTSAAEEGCRRDLFITDPSEDRTALKRKKGNRATGTCEWILETDELTAWLGQEKTS
>PKK46035.1_1_83
MFIEMNIEGNSFGDNATIHQGNVYHYSSEGASDRCLADLRSTDPRDDKIRIEQTKGGLLRELYNWILENDKFKSWYDDDDTQG
>PKK46807.1_1_87
MNSTTPHSYDITNNTFGNNVRIHQGDIHNYDSHAPSQADPCLVDLRTTDPRDDKTRIEETKGNLLKDSYCWILEHADFQMWLNDPEC
>PKK47264.1_1_86
MEENRTISSNTFGNENYIIQGNVNYNHYASTNAETPPGQVDNVLKCLYKSPYKDRKDRNRQRVQGTCDWFVSHEHFQTWNKSSSSS
>PKK49412.1_1_97
MERGSGSDFAQHIASNGTGHQHYYGGQGHQIITGSGTINNYNGIYSSVDSSQEEIMRALDTSPYEQRKNRNPDRVLGTCEWFMSHDDFHHWRDSLSS
>PKS05670.1_1_98
MAAAAYAKELLCEILPTKVQAEKIGEDISKIYSAAKVNLIDQNVYSLMSDNHRIRIDNWLILADPSTNYKDVKTKRHPRTGDWLIASDTFVEWASGTP
>PNP43620.1_1_95
MKDDNEGNNAQYNARGGTGHQYTGQSQQIYSGSGMTINNNAATYTFEDSREKIIQALYTSPYLQRKNRNPDRVRGTCEWFLNHPDFQHWRDSTSS
>PNP45323.1_1_79
MDITGNSFGNNATVHQGNVYNHSSDGTSDRCLADLRPTDPRDDKIRLEKTKGGLLRDSYSWILENDQFKVWLDDDDPQG
>PNP48902.1_1_83
MAETVSSNIHVGYVSLKDNARAHIGNVVHIHQAEDRCLPDLRNTDPRDDKARIEAIKGGLLEDSYRWILQHSDFQQWLNDKHS
>PNP51308.1_1_79
MNIEGNSFGDNATIHQGNVYHYSSQGASDRCLADLRSTDPRDDKIRIEQTKGGLLRELYNWVLENDKFKLWYDDDDTKG
>PNP52713.1_1_100
MATNDERGKGTINSLRNATISGNGKLQVGDDYTTNNYMTNHYASHSDPNLDQCLIDLQVTDPRHDKRRIEETKGGLLKDSYKWILHHEDFRRWRDDRDSR
>PNP54495.1_1_86
MENSRNISENTVGNNAIVNQGDDNHITINADTSNADKSFLQQISKTDPIYDKKRILMLKGPLLKESFSWILEHEDFNKWRHTKESG
>PNP59222.1_1_33
MANRVSSMFFGDGNRGIEVGQSNAPIQASFYYP
>PNP60593.1_1_100
MATNDEREKGTINSLRNATVTGNGRLQVGDNYTINNHMTNNCANHNDPNLNQCLIDLQVTDPRHDKRRIEETKGGLLKDSYKWILHHQDFRRWRDDRDSR
>PNP73815.1_1_80
MSDYHIGKAANAGNVKINEQTNHIYGTDVEKDSCLKDLYITNPEADKKRIEREKGGLLEDCYSWILYNDNFLQWRDDPEQ
>PNP80499.1_1_36
MAGPRFNDPVYGSNVVTGISATGNAHQTFNFNQQLE
>POR31696.1_1_77
MPNAAGNINARNNAEVQIGDRINVYQTAERCLADLRITDPRHDKVRIEDTKGGLLQDSYRWVLAHDDFLRWRDDESR
>PPQ66803.1_1_99
MAMIASGSLLISGGTFSQTIEGGSRGERWRPFVPRFNVYHVVVDLFFFNADFEKLAQRVATQARHDTGELAEPAKCHPDTRVAILTDLLDWAQAITYNY
>PPQ66805.1_1_87
MPRPAPASPFSSSAMFSGRSLLITGGTFTQAIAEPSTRCFEPLAQQVATRARHDSGELSDPAKCHPETRVAILADPEEWAEGITFNY
>PPQ67940.1_1_111
MAFLDSSDSRASTFGSPPQTSSAAGRRPIYHGDNYDGPMNSSIIGGRENFNQINVHNHGLGLVFDRFCTFVAANAMHNSIEISEQPKCHPGTRIAILDYLNAIAEELSYTY
>PPQ68685.1_1_68
MFSNITSALITGGTYNQVIGPAEGRHIAAGALHDSAERFNPPRCLPGTRRALLSEIMDWVTSPNRTEY
>PPQ69539.1_1_93
MSQMDLQRQATPSHPPPQILRQNVMINNPQISTYNYTSQVQTTTAQALEVLYNRSAPAAFHNSLERCNPPRCHPSTRRSIRQKLLTFTKDLSA
>PPQ70187.1_1_93
MCLTSGITRHNLLVTQSTFTVNQQQDHSGMDLNHQPDLKAHAFSAFYLLNSSVCANAFHNSDLFDDVKCHPGTRAALLKALGDWVSTHSQISQ
>PPQ71572.1_1_87
MFHLPEGRMIVSGGNFTTISGGVYHGTVHQSLASPEEAMKRLYDHVAQGATHDSGERFDAPKCHPDTRVAILEDLITWATNDFSHQL
>PPQ74279.1_1_86
MGNALTTGNNKVLVNNPVFNFQAITTPGQNLSPAFEKLCNHICTSAFHNSDEFDETKCHPGTRVSILSLLEQWALTKTLNSDDGIT
>PPQ74595.1_1_99
MTMPSPASLQSSSSTMMTISNSVIAGGTYTQYNQQTVNHSVQAPTTAWEHLQRAVAPGAFHNSGERFDPPKCHPNTRVAVMNRIMDWILGQNPDTKSYL
>PPQ75339.1_1_98
MSSVAPLNETNSIAPFPNVGRGSKVFVSHLSQHSVTNNYTTSGSNAMQLLAQHYAKGASHDSRERYAEPQCHKDTRSAILDSLYWWGSGTTRQASQWR
>PPQ75498.1_1_79
MFPNSNNVLINGGTFIENHENNHAQSSEAVKRLLEASSPGALYNSGERFDPLKCHPNTRTAILQKLMDWFIGVFGWDNL
>PPQ78003.1_1_79
MASILPNSSNIVITGGQIISNTTSIEGYRDGVDQLRQHTALGALLDSTERFDPPKCAPDTRVAIINEILEWMTDAGQDS
>PPQ78351.1_1_94
MALEAKHDEGSRAMFDVKAPMLITGGTFNITTGGADNDNHRQKVYKAFERYVAQNATNDSIEIMDAPRCHPKTRRAILKKVVDWVTSQNSDRSE
>PPQ78497.1_1_78
MLAFNQAAFIAGGSFTQINHNVESAGFKLLQQSVADGAFHNSSERFDPPKCYEKTRIAVLQRILDWVFRKDKDTRDAF
>PPQ80040.1_1_82
MFRNSNNVLINGGTFTENNEHHEHHHAQSSEAMKRLLEASSLSALHNSGERFDPPKCHPNTRTAVLQELMDWFIGEVGWDNF
>PPQ80389.1_1_99
MPEDEKYSEIRSHCTLNSGMQVLQGARNFTITGGSFRQIEGNYYDGGRDLGLHILEQHIVADAMYNSAERFPPPKCHPGTREKIISTILSWVNDPTPKK
>PPQ81161.1_1_99
MPKDKKYSSIRAHRTLNSGMQLLQGARNFTITGGSFRQIEGDYYDGGRDLGLLILGQHIAPDAIYNSAERFPPAKCHPGTREKIISTILDWANDPTPRE
>PPQ81422.1_1_102
MSNLVDHCIPASLTHHATMNLLQGASNVTFSGDTSFTQIGGDYHVEGRNDFDAVLAILSQHVAPGATFNSAERYPPGKCHPGTREAIVNAIVDWINDPAPQF
>PPQ81455.1_1_84
MSQYFHGSRNISIDGSTFNTVATYQYQSPKGGFERLQEHVAHGAFHDSCERFDPPKCHHNTRVAIIKRIMDWISGLNEDTREAL
>PPQ81660.1_1_120
MFDNGYPEEKYSAMRSHRTLNSGMQLFQGARNVMITGGSIRQVEENHYDGGMDVNSSRHHTLSIYINSGAIGMHILGQHIAFDAIYNSAEWFPPAKCHPGTRKKIISTILDWVNDPSPKE
>PPQ81731.1_1_106
MSNFIGEGDKYEKARFKGSIVGGRDNINVLKINNFSNVVSARCALSSVFLPPGTDSGRVNWVDRHVAANAAFDSGEVSDQPKCHEGTRIAILDHLMTWATALTYTY
>PPQ81737.1_1_116
MGHPTYNDYALLILLDLSSQVSFRRDTAYGANNVSITRLFFCVTLESLRGPSDHSATVLINGRAIVSDVFNIEDTRVLEFLQKHVVHGAFHDSGERFDPQKCHPNTRIAIIKRITD
>PPQ81773.1_1_77
MNHGILAGAENILINGGTFVNSQKTDDKLMEILRSKTASGAFHNSDDRRDPPKCHPHTREAVIKDIMDWVTNVDRNE
>PPQ82414.1_1_78
MPPMFSSHTVVTGGHYQQFNNDSKGAWDLLVKAASPAAFHNSGDRRDHPKCHPNTRVAVLKKIMDWIHGLDPATQTAL
>PPQ82991.1_1_83
MSQYFPGSSNFTIESGIFNTVTHQYQNPKGVLESLQKYVAHGAFYDSGERFDPPKCHPNTRVAIINRITDWISGLNEDTREAF
>PPQ83499.1_1_83
MSQYFPGSSNFIIEGGTFNTVTNRYQSAKGGFERLQEYVAHGAFHDSGERFDPPKCHANTRVVIIKRITNWICGLNENTREAL
>PPQ84050.1_1_69
MSQYFHGARNFSIGTSTFNTVTTNQYQSPKGGFERLQEYVAHGAFHDSGERFDPPKCHDNTRVAIIKRI
>PPQ84072.1_1_69
MSQYFHGARNFSIGTSTFNTVTTNQYQSPKGGFERLQEYVAHGAFHDSGERFDPPKCHENTRVAIIKRI
>PPQ84421.1_1_77
MSFSNANNIVISGGTFINTHETGSVGSSSLALLSSKIASGAFHNSAERFDPPKCHPNTREAILQTIMNWLDDPAKLA
>PPQ85048.1_1_78
MPPMFSSHTVITGGHYQQFNNDSKGAWDLLVKTASPAAFHNSGDRRDPPKCHSNTRVAVLKKIMDWIHGLEPAMQKAL
>PPQ85049.1_1_78
MPSMFSSHTVVTGGNYHLVNNDSKGAWDRLVDAASPAAFHNSSDRRDPPKCHHNTRVVVLKKVMDWIHGLEPATQHAV
>PPQ85050.1_1_78
MPSMFSSHTVIAGGNYQQFINDSKGAWDLLVKAASPAAFHNSGDRRDPPKCHPNTRIAVLKKIMDWIHGLDPAMQKAL
>PPQ85051.1_1_78
MPSLFGSHIVVTGGTYLQFINDSKGGWDRLVEAASPAAFHNSGDRHVPPKCHPNTRVAVLKKIMDWIHGLDPAMQKAL
>PPQ85328.1_1_88
MTINGWNFFVPTRPXAENVLINGGIFNVTHQHYKNDDDKWMELLRSNTAPGAFHNSDDRRDPPKCHPHTREAVIKDIMDWVIDADRKE
>PPQ85335.1_1_79
MSMFNQATDFSINNSTFQLQLQSSKGGFERLQEYVAYGAFHDSGERFDPPKCHHNTRVAIIKRIMDWIGGLNEDTREAL
>PPQ85680.1_1_98
MDNHRDRSATSHSASTGFFNGSRNATVVGSTFNIIAGDYHVTSQGAGLAGLRLLSRAISHGAMFDSAERYPAGKCHPGTREEVQGIILDWINEPLPAE
>PPQ85788.1_1_78
MPSMFGSHTVVTGGHYQQFINDSKGAWDRLVKAASPAAFHNSSDRRHPPKCYPHTRVAVLNKIMDWIHGIDPATQNAL
>PPQ86053.1_1_96
MDKLCFYSNTPAAVSMFRTANYVFINGGTFTENHQHHQITSFAVSAIDRLIEAASLGALYNSGERFDPPKCHPNTRTAVLQKLISWFIGKFGRDNF
>PPQ86054.1_1_81
MFRTAKNVIINGGTFTEHHQHNQITQYSVRAIDRLIEAASLGALYNSGERFDPPKCHPNTRTTVLKNLMDLFIGHFGWDNF
>PPQ86055.1_1_81
MFRTANNVFINGGTFTEHNQHNQGTTFSVRAIDRLVEAASLGALHNSGDRFDPPKCHPNTRTAVLQNLMDWFIGEFGWDNF
>PPQ86269.1_1_80
MSQFAQATNFTIHNSTFNTQQLENPKSGFEYLQEYVAHGAFHDSGERFDPPKCHPTTRVAIIKAIINWISGLDEDTRDAL
>PPQ86431.1_1_76
MFEHSNNILIHGGTFTEHHHAQSSEAIKRLLEASSLGALHNSGERFDPPKCHPNTRTAVLQKLMDWFIGVFLWNKF
>PPQ86587.1_1_84
MSQYFHGARNFSIDTGTFNTVTTNQYQSPKGGFERLQEHVAHGAFHDSGERFDPPKCHDNTRVAIIKRIMDWISGLDEDTREAL
>PPQ86919.1_1_108
MEIAAAAAAIAGVQPVQDTYQTGNISMYSTPRNISISGGTHTLVNGPSYTLHNVTTDRRWIIDLQNHTAPGAFHNSGERYDAPKCHPDTRVAVIKDIMDWVRDPNRVE
>PPQ86936.1_1_99
MAGGQPVQDTCQTGNISMYSTPRNISISGGTHTLVNGSSYTLHNVTTDRQWIKDLQNHTAPGAFHNSGERYDAPKCHPDTRVAVIKDIMDWVRDPNRVE
>PPQ87592.1_1_100
MPKDEKDSTIRSYRSHMSGMQQFQGARNVMITGGSIRQVVEGNYYEGGRDVGLHILGQHIAADAIYNSAERFPPPKCHPGTREKIINTILDWVNDPTAKK
>PPQ87781.1_1_101
MFRAANNVVIRGGTFTEHHQHYQSTQYSVRGMCISYLRLTSLTTHLMFLAAIDRLMEAASLGALYNSGERFDAPKCHPNTRTAVLQKLMNWFIGKFGRDNF
>PPQ87782.1_1_100
MLDHSNNVLINGGTFTEHHCEHHHARSSEGMWFPRSLSIILKYNQCMSTAMKRLLETSSLGALHNSGERFDPPKCHPNTRTAVLQKLMDWFIGEVGWDNF
>PPQ87783.1_1_101
MFRTANNVFINGGTFTDHHQHNQGTSSSVRGMSIACLRLTLLTSQFIFPAAIDRLMEAASLGALYNSGERFDPPKCHANTRTAVLKNLMDLFIGHFGWDNF
>PPQ87784.1_1_81
MFRTASNVIINGGTFTEHHQHNQGIPSSVRAIDRLIEAASLAALHNSGERFDPPKCHPNTRTAVLKTLMDWFIGVFGWDNF
>PPQ87792.1_1_76
MLEHLNNVLINGGTYIEHHYGQSSEAIKRLLEASSLGALHNSGERFDPPKCHPNTRTAVLKKLMDWFIGEFGWDDL
>PPQ87794.1_1_86
MFENTSNIVINGGTFAQHQHQHGPSLLNINNASKTAIDRLMEAASLGALHNSGERFDPPKCHSNTRTVVLQKLMEWFIGQLGWNML
>PPQ87896.1_1_94
MAFLEAKHDESRAMFDVKALTLITGGIFNFTTGGDDRDDHRHKVHKAFERYVAQNATNDSIEVMDAPRCHPKTRRTILKKLADWVEQSSHRSSE
>PPQ88225.1_1_94
MSIFNRPRDFSINNSTFHTHQLQLQLQSSKGTILNASLYVMLMQRSTIGGFERLQEYVAYGAFHDSGERFDPPKCHHNTRVAIIKRIMDWIGGL
>PPQ88276.1_1_83
MSHYFPGSSNFTIEGGTFNTVTHQYQSPKGVLESLRKYVAHGAFHDSGERFDPPKCHPNTRIAIIKRITDWISGLNGDTRDAL
>PPQ88758.1_1_94
MTMFNRPTDFSINNSIFHNHQLQSSKGTMLNPTELYESTIGGFERLQEHVAHGAFHDSGERFDPPKCHPNTRVAIIKRITDWINGLNEDTREAL
>PPQ88771.1_1_92
MPKNQKNSAIRSYRSRTSGMQQFQGARNVLITGGSFRQVVEGNYYEGGGDHIAADAMYNSAERFPPPKCHPGTREKIISAILDWVNEPILKE
>PPQ88794.1_1_96
MSGNGGRFFKNAQGVTVQNSHFFNVEKDYIRYEIAGDYHNHSYDNEEGIKTLVKVIVPDAVHTSSERSTIRCHPGTRERILAAILTWIKDNNSQED
>PPQ88809.1_1_81
MFRTANNVFINGGTFTEHNQHHQHTSPTIRAIDRLIEAASLGALHNSGERFDPPKCHPKTRTAVLQKLMDWFIGKLGWDNF
>PPQ88929.1_1_87
MSQYFPGSSNFTIEGGTFNTVTYRYQSAKASAIGGFERLQEHVAHGAFHDSGERFDPPKCHHNTRVAIIKRIMAWINGLNQDTREAL
>PPQ89222.1_1_78
MFSSAIVTGGTFIQHVHGGELQQTKTSLELLQEAASANAFHNSGERRDPPKCHHDTRVAILEKIMLWILSCNPLIDKL
>PPQ89342.1_1_80
MFENSRNIRINGGNFATYVSTIQAEGQKGMEILQDNIAPGAFHNSDESCDPPKCHPRTRQAILAKIMAWIQTPDVERLTF
>PPQ89427.1_1_79
MFRNSNNVLINGGTFIEHNENHRAQSSEAIKQLLEASSLGALHNSGDRFDPPKCHPNTRTTVLQKLMDWFIGKFGWDNF
>PPQ89428.1_1_79
MFRTANNVFVNGGTFTEHNQQHTSSTIRAIDRLTEAASLGALHNSGERFDPPKCHPNTRTAVLQNLMDWFIGKFGWDNF
>PPQ89614.1_1_79
MFENAQNTLISGGTFTTHTTAIAPSDGREGLSLIRDKIAVGAFHNSAERYDPPKCHPNTRGIVLNKIMEWVRDAQKLFF
>PPQ90207.1_1_83
MSQYFHGSRNVTIDTGTFNTVTYQYQSPKGGFERLQEHVAHGAFHDSGERFDPPKCHHNTRVAVIKRIMDWIDGLNKDTREAL
>PPQ90671.1_1_100
MPKDEKYSAIRSHRTLNSGMQLFQGARNVMINGGSIRQVEEIHYDGGKDAGLHILGQHIATDAMYNSAERFPPAKCHPGTREKIISTILGWVNDPTPKEW
>PPQ90703.1_1_79
MFANTSNLVFTGGTFVTHHNFHTHNHVQSNEGLALLQRNIAPGAFHNSDERYDPPKCHPRTRQAVLRRIMDWVKDPKKL
>PPQ90930.1_1_88
MFENTRNIIINGGTFTGHQHQHQHGPSSLNINNASKTAIDRLMEAASLGALHNSAERFDPPKCHPNTRTVVLQKLMDWFIGEFGWDNF
>PPQ90975.1_1_100
MFQNSHHFSIDRSTFIAEHHEHHHAQPSKGMWLSQSPSIMLTYNRWMSIAIKRLLEASSLGALHNSGNRFDPPKCHPNTRKTILQELMDWFIGELGWDNF
>PPQ91078.1_1_83
MSQYFHGSRNFSIDNSTFNTVTNQYQGPKGGFEHLQEHVAHGAFHDSSERFDPPKCHHNTRVAIIKRITDWISGLNEDTREAL
>PPQ91216.1_1_87
MSHYFHGSRNITIDNSTFNNVIHQYQSPKASTIGVFESLQKYVAHGAFHDSGERFDPPKCHPNTRVAIIKRVTDWISGLNEDTRDAL
>PPQ91548.1_1_101
MPKNEKDSTIRSHRSHISGMQQFQGARDVTITGGSFRQIQGDYYDGGRDVASGLHILAQHIAADAMYNSAERFPPAKCHPGTRKKIISAILDWVNDPTPKE
>PPQ91639.1_1_79
MSHYFAGSKNFAIQNSTFNTYHSGSKGGFERLQEYVAHGAFHDSGERFDPPKCHPNTRVAVIKWITEWIDGSNEETRKA
>PPQ92124.1_1_85
MFGQGQNTLVTGGTFVDRRVEYHGKHTHVSKQSTGIDNLIKASSPSAFYNAGNRFDAPKCHPNTRTAILDKIMEWVVGNLTLDEF
>PPQ92644.1_1_84
MSQYFHGARNVTIDTSTFNTVTTNHYQSAKGGFERLQEHVAHGAFHDSGERFDPPKCHHNTRVAIIKRITDWISGLNEDTREAL
>PPQ93051.1_1_78
MFRNARNVRVFGGTFTSYFNVYSTNGSEMDRLMEVTSLGALHNSGLRIDPPKCHPNTCTAVLQKLMDWFIGEVEWDIF
>PPQ93107.1_1_88
MFRAANNVFINGGTFMDQHHQSTSFTVRGMSISWLRLTLLTSQFMFLAAIDRLMEAASLGALHNSGERFDPPKCHPNTRTAVLQKLMD
>PPQ93115.1_1_72
MSQYFPGSSNFTIEGGTFNTMTYSYRNAKGSTTGGFERLQEYVAHGAFHDSGERFDPPKCHDNTRVAIIKKI
>PPQ93116.1_1_88
MSQYFHGARNFSFDTGIFNTVTTNQYQSYKGSTIGGFDRLQEHVAYGAFHDSGERFDPPKCHHNTRVAIIKRITNWISGLNEDTREAL
>PPQ93151.1_1_83
MSQYFHGSRNFTIDNSTFHTVTHQYQSPKGVLESLQKHVAHGAFHDSSERFDPPKCHPDTRAAIIKRIMDWISGLNEDTREAL
>PPQ94100.1_1_79
MFQNSNNVLINGGTFIEHHENHRAQSSEAIKLLLEASSLDAFHNSGDRFDPPKCHPNTRTAVLQKLINWFIGEFGWDNL
>PPQ94103.1_1_101
MFRTANNVFINGGAFTVHNQHNQGTPFTVRSMSNSWLRLKLLTSQFAFLQAIDRLMEAASLGALHNSGERFDPPKCHPNTRTAVLQKLMDWFIGEFGWDNF
>PPQ94105.1_1_84
MFKNTNNMLISGGTFTDHHHGASLVSIQNAGKSAIERLMEAASLGAFHNSGKRFDPPKCHPNTRTAVLQRLMDWYIGEVGLDMF
>PPQ94143.1_1_99
MPKDEKYSAIRAHRTHNSGMQLFQGARNVMITGGSIQQVEGDYYDGGRDVGLHILGQHIATDAMYNSAERFPPAKCHPGTREKIISAIIGWVYDPTPKK
>PPQ94745.1_1_100
MPKDEKYSAIRSHRTLNSNMQMLQGARNVMITGGSFRQVVEENYYDGRRDVGLHILGQHIAADAMYNSAERFPPAKCHPGTREKIIRTILDWVNDPTPKE
>PPQ94750.1_1_99
MPKDEKYSAIRSHRTLNSGMQQFQGARNVMITGGSFRQVEEIHYDGGRDAGLHILGQHIAADAMYNSAERFPPAKCHPGTREKIISTILDWINDPTPKE
>PPQ94751.1_1_99
MPKDEKYSAIRSHRTQNSGMQLLQGARNFMITGSSIQQVEGDYYDGGRDVGLHILGQHIAADAMYNSAERFPPAKCHPGTREKIISAILGWVNDPTPKE
>PPQ94752.1_1_99
MPKDEKYSSIRSHRTLNSGMQLLQGARNVMITGGSFRQVEENHYDGGRDAGLHILGQHIAADAMYNSAERFPPAKCHPGTREKIINTILDWINDPTPKE
>PPQ95014.1_1_70
MSQYFPGSSNFTIEGGTFNTVTYRNQNAKGGFERLQEYVAHGAFHDSGERFDPPKCHHNTRVAIIKRITN
>PPQ95015.1_1_87
MSQYFPGSSNFTIEGSTFNTVTYRNQNAKGSIIGGFERLQEYVAHGAFHDSAERFDPPKCHHNTRVAIINRITDWINGLNEDTREAL
>PPQ95553.1_1_80
MSMFNRPTDFSIHNSTFNTHQYQSPKGGFERLQEHVAHGAFHDSGERFDPPKCHYNTRVAIIKRITDWIGGFNEDTREAL
>PPQ96090.1_1_90
MNGNHTNLHMFSNAQDVQIHSGNFQINNVTNHTGEGAIKAGLNLLQERIAAGAFHDSEERFDPPKCHPRTREAVIEKIRGWVNDRSKQSY
>PPQ96700.1_1_76
MFQNSQNTVITGGTFTSTHIASPRVQESREGFLNLQRKVAPGAFHNSAERYEPPKCHPQTREAVLNKILEWVRDAT
>PPQ97706.1_1_86
MAVYSNSNVTVTGGSSTYVAGNSNYFVEVHEQRGTTVAFERLLQFVAGNALHNSWELSDEPICHPGTRRNILDDLLAWSASLTYKH
>PPR00960.1_1_94
MDMPGEKPMTAGPSMISVSNSVITGGTYTQHIVNEIQRVRPGFELLREAIAPSAFHNSGERFDPPKCHPNTRSNVLQKIMDWITDQDPDTKGAM
>PPR01303.1_1_98
MSSIVPANQTSSFTLPGSFGSRNKVFISHLSQQSVTNNVVGSNAMQLLAQHHALGASHDTIKKYAQPQCHEDTCTAILDSLYSWGTGTTSTNQNSPWR
>PPR02788.1_1_85
MGNALTTGNNKVLVNNPNFNFQTFVNQQNLSPALEKLSNHICTSAFHNSDEFDPVKCHPGTRVSILSLLEEWALTKALNAEDGIT
>PPR05482.1_1_98
MGSLPTVRSRTSGEGDLYTAQIDHSIVGGRGNINSVQIINNGNRPPGIDGFQVLYENISRDAMHNSGEVSDQPKCHPGTREAIMKYLLQWASDLKSFC
>PPR05796.1_1_78
MSTIDASNISNSIINGGSLTWVKGDLNLHPQDASRDRASGAFHNSAERFDAPKCHPQTRRAILREIIEWVQANNGNDY
>PPR06017.1_1_82
MTSISHAIINGGTFTHYNGQQTNINVAESGFTLLRKTVAHGAFHNSGERFDPPRCHPNTRVAVIRKIKDWILGQDPNTRNAY
>PPR07248.1_1_82
MFEGSSNILVVGGTFHQENLTQSPPGSPSAVSGFERLVQAASPAAFHNAGERFSPPKCHPNTRLDILKEINHWIDNAEDSGK
>PQE28655.1_1_28
MASTIFSGDGNRGLQVGTNNGPVNFYAP
>PQK16766.1_1_44
MNTMTFSGVNSGFQAGIIHGPVSAEIHHHPAPERPETPPTPSIL
>PSN58826.1_1_29
MSFGDANAGFQAGVVNGPVSTTHVYSLGK
>PSN59264.1_1_97
MSGALPIRQQRIGQISARGGSQIAAGIFYGNVQFGNIEDSRKGAFEQAASACRNALFLTDPYTDRESIRSAKGVRVTGTCEWIAYNDSYCDWLDGNT
>PSN61266.1_1_87
MSSLPAHQPGHFTNDNNRIAIQAGQFNAYGNITVQHHDQDPLDRLPYAAEAAFNSYAKQHESLCLQGTRSDLLKEVYTWAEGKDPRC
>PSN62772.1_1_26
MAFMLGHGNRGLQAAVIHGPVNATFT
>PTB72141.1_1_120
MASVIETSNHQHIAPSGTGHQSHYSGQGQQISTGGDIINNHYHDRAGYNYDRKAQFSIADDQKAPPRDAKHEKAREQILQALYSIPYVERKNRNPDRVPGTCEWFMGHGHFLEWRKSESS
>PUU83435.1_1_103
MGNQQSRAPLRGTSAQELTVAQSDIRGNYNGNNGSHNNFHSGNTTTNHYHGGMNTSDYSEISQCLYTSEYKSHRNRIREPVEGTCTWVIEHPKYKDWLDERSS
>PVF91181.1_1_79
MNKFGSQEDPNYVKVAQEVQRMVHQTLYERGPTSEEADILRKIEPKDLDNSCPHEPCMEGTRQDILEQINMWVDDLDAP
>PVF91804.1_1_79
MNKFPSRRDPNYVKVSQELIRIAHIALNGEHLSLQDEAILQSLKPKDVERDSPHDECMEGTRQDILQEIESWATNFDAP
>PVH69237.1_1_100
MPLARQDDPPRSPQLNSQSISGLSATVNSTLLAGQFLGDVHIGESKNLNDVLGSLPIAKDAPFNAYNRQDEPACLPNTRVDLLQEIYDWADGNAGHNERF
>PVH91746.1_1_73
MAVNIYNTGPVGQPGRFGDLTSKEEECLRDLFITDPCHDKIRIEEIKGGLQEDCYRWVLEHDGFLQWRDGEHS
>PVH97942.1_1_91
MTSGSLPHSLHSHGTSATNGGQSFAGLNLGTINYVKSDNGASLNEVLKSLPTAKDAPFNAYGRQHDPTCLPDTGVDLLREIHDWADGEHSP
>PVH98433.1_1_100
MSESLPHYQQISGVSAENHSQVFAGSAGNVYFAGSTGPQDAAEQAASKCREALYLTDPESDRGSIISAKGERVDGTCEWVTHDDRYQAWLNDDGDSNGCT
>PWO05977.1_1_30
MSPSISFGDANAGFQAGIINGNVDAAFYLP
>PWO05980.1_1_30
MASTISFGNANAGFQAGIITGNVDATFYLS
>PWO20778.1_1_30
MSPSISFGDANAGFQAGIINGNVDAAFYLP
>PWW71642.1_1_109
MDNQRSKNPSEGRSSPAVHGASSPTPRGIRGHYSGNIGDYSTYGNVSTTNNYYNNGPTNTSGKLPEILQCLYTSRYESHRNRVREPVGGTCAWVTEHEKYKDWLGQKTS
>PWW71784.1_1_106
MGNLLSNTPGEDHSSQQGVSSSGSARVAHSYIEGSYSGNINSNNTTNIHHNYGSTSSPESCAEILQQLYTSAYESHRRRVREPVEGTCIWVTEHPKYRDWLRIKRS
>PWW72234.1_1_103
MSSRRTNTPFGDPPSHPDHSAPAGGIRGDYTGNTGDNNNFNSGNTNNNYYGDTHLSMEDRILRCLYTSGYESHRMRVRGPVEGTCAWVTEHPRYKEWLEKKTS
>PWW73086.1_1_111
MAHMDNEQSSTLHEGPPSPQQGYRSSIATGGNFQGNFSGNHGSYNNFGSNITQNYHYGAPNPSQTQAEILQCLYTSKYEEHRERVHEPVEGTCTWVTHHPKYRDWLESKTS
>PWW73858.1_1_88
MDNQLLSTPSEGLSSPQGNTTNSGNITNNHYRYREDTYSSQNYAEILRCRYTSAYGSHRNRTREPARGTCTWVTEHPKYTDWLRGDTS
>PWW74072.1_1_106
MGNWLSKIPSGDDSSSRSGPPNTTNSVNIGSGNINSGNINSGNITYNTFCIYGDTNSPENYTKIMQCLYSSGYEEHRGRVRTPVEGTCTWVTEHPKYREWFENKTS
>PWW74076.1_1_85
MYSCSSIGSGNISSGNINSGNITYNIYCHHGDTDSPENYAKIMQCLYSSGYEEHRGRVQTPVEGTCAWVTEHPKYREWFENKTSG
>PWW74371.1_1_115
MSSGRSGTPVEGYPSHPRYAPGMRLVAAADASSSIRGDYSGNTGYHNIIGSGNTVNTYHGGTPTNSPADCAQILQCLYTSRYEEHRNRLQEPVEGTCIWVTKHPKYEDWLKSNTP
>PWW74874.1_1_92
MDDQQSSTRSEGLPSTQRGNSGSHIFGSGNTTHAYYDPGAHSTSQRQADILQFLYTSRYEEHRDRVRKPVEGTCTWVTKHPRYQEWLVDRRS
>PWW74982.1_1_100
MSNQDLSLPSEGTCPPQHCASPSIQGDYSGNTGHGNRFNSDDFINYHIVSSAGNRDEILQCLYTSAYEAHRRRVREPVEGTCAWVTEHPKYKEWLGKKMS
>PWW75032.1_1_82
MQPLVLLLASSFGQMALLTIGSGSYGSSTAANGYIHGAEILQCLYTSVYESHRGRVREPAGGTCTWVTEHPKYKDWLEKKTS
>PWW75216.1_1_86
MSSGQSNSPFEDFSSPQRYGPGISSEATRSIQGNFSGNIGDNNIYGTGHISGYEEQRKRVREPVEGTCTWVTEHPKFRDWLGKNAS
>PWW75226.1_1_99
MSSEQSNTPFHLSSPQSYGFSSAPRQSIRGDYSGNVGDNNIYGSGNIIHYHGDTNLYDQILQCLYRGGYEEQRKRVREAVEGTCTEHPRYKDWLETKTS
>PWW75243.1_1_102
MDNQQSNPYAAGPSGPQRYAPGISVVHNTGSNNNFNSHNATYNSYHNNGGTNSSPKYEDIVRCLYKSDYVSHRHRVAAPAEGTCIWVTKHVKYEEWLEKKGL
>PWW75383.1_1_112
MDNQQSGTLYEGLPSAQRGNVWSIGANSNVRGNYSGNLGSRNTYGSFNIKHTQNYYYGAPNLSQREADILQCLYTSKYGEHRDRVRKPAEGTCTWVTRHPKYCDWLENETSC
>PWW75945.1_1_112
MGGLLSVQLFIPGDCSGNSGSNNTTDSNNTTTGSNNNTTTGSNNTTTTNNNNYYNHGGGKTPEDYEKVLQQLYPPGSGYESHRNRVPDPAKGTCTWVTDHPKYKEWLENKTS
>PWW75946.1_1_97
MGGLLSVQLFIPGDCSGNSGSNNTTGSNNTTTTNNNNYYNHGGGKTPKDYEKVLQQLYPPGSGYESHRNRVPDPAKGTCTWVTDHPKYKEWLKNKTA
>PWW75948.1_1_92
MGIMLSVPRFIQGNYSGNTGSNNIFGSNNINNYYDQAGRDTPESYTKILQQLYLPGSGYKSHRNRVPQPVKGTCTWVIDHPKYREWLDNETS
>PWW75969.1_1_93
MGNQLSSTPSEGLPSSQLSVPCGGTTGFANIEPNRCDNHRDTGSSQNGDEILEYLSTSKYHEHRNRIPTPVEGKCTWVTKHSSYTHWLEEKTS
>PWW76064.1_1_106
MGNWLSGTPSEYGSSPQRGGPSLTANSNNQGNYSGNTNSNNSNYNNTININHSDTSPSRKHTEILQCLYTSSYESHRDRVPEPVEGTCTWVTEHQKYLDWSAKKTS
>PWW77153.1_1_106
MSAGQSNTPFGEPSSSQSAPLSTNIHGDHSGNTGSNNTTNSGNTTNYNYCNHVPMNSPENYTEIVQCLYTSRYEEHRNRIRKPVEGTCNWVTKHPRYKDWLDNNTS
>PWW77350.1_1_117
MLAECRLSLLALLIINVDRYGSRAAINTNIRGDHCGNTGSHNITDSGNTTTTTTTTTHIHYNQPLMSSLVNYTKISQCLYTSQYERHRNRIREPVEGTCTWVTKHSRYEDWLGNNTS
>PWW77828.1_1_92
MENQQSNAHLEDLSLPQRANSHSNNTTNSYNNNTYCNTLGRSSTQNFAEIMQCLYTSRYVEHRGRVREPVEGTCTWVTEHPKYKRWLEERPS
>PWW78753.1_1_103
MSNQQPNTPFETNHSPQRYSLGTYIHGDGSGNSGSNNINSGNTTFNFNRENANSFGSSADVLQCLYTSEYGSHRGRVREPAEGTCTWVLEHPKYQEWSEKNVS
>PWW79136.1_1_105
MGGLLSRTPSEGHSSPQCSGGSCSTANSNIQGNYSGNTGSNNSNCNININYGDTSPSRKHVEILQCLYTSRYESHRERVPEPVEGTCTWVTEHPKYRDWSEKKTP
>PWW79138.1_1_105
MDDRQAGKHSERLPLPQLSTTANSYIRGDRSGNKDSNNINSFNTNNYYSHGGTSSSPNYAKNLQCLYISDYGSHRSRVREPVEGTCTWVTEHQKYKEWLGKETSG
>PWW80015.1_1_111
MPLGCLPYMLVVALIIINVRGYRSSIGPGRNVEGNYSGNAGSYNNYGDGNITHNHHYGAPDPSQNQADILRCLYTSKYEEHRDRVRKHVEGTCTWVTRHPKYMDWLGNKTS
>PYH97534.1_1_98
MSFNASFNESNNRGIQVGQYVKNVENVENVERLERHSHNGSSEESQVQACLRDLRITNPRDDKTRIERFKGGLLYNSYCWVLENDIFKQWRDNNGDGG
>PYI14033.1_1_94
MNTSTALFNNSTNAGLQLGQNNGNVEFHNHHEPSQAARNEACLRDLRITNPRDDKARIQDFKGGLLMDSYRWILSNNEFRKWRNDGGPDRDAND
>PYI22787.1_1_91
MNNSTTSYAGYNAGFQLGQNVGQINNNYYNQLDDSKVSEISSAIGSAGNCATDPELDKKRIQEEKGGLLRDSYRWVLDHDDFKHWRYTAGN
>PYI26279.1_1_79
MASNVIFGNTNSGLQIGINSGTVHWVNSYTDPLDKLPIAYGAAFDSYTTNENDNQCLPGTRAKLLEEIKEWVLSPDGKC
>PYI26896.1_1_76
MNSTASFTGDNAGFQLGQNTGQITNHYHIQSDDSKAFDPRFDKQRIEEEKGGLFYGSYCWVLSHVDFLQWRSAGGG
>PYI33509.1_1_95
MMNTSTALFNNSTNAGLQLGQNNGNVEFHNHHGPSQASRNEACLRDLRITNPRDDKARIQDFKGGLLMDSYRWVLSNDEFRKWRDDGEPDRGVND
>PZC94556.1_1_30
MSPSISFGDANAGFQAGIINGNVDAAFYLP
>PZC98630.1_1_30
MASTISFGNANAGFQAGIITGNVDATFYLS
>PZD22953.1_1_84
MSGSTQLISGVYASDHSQIVAGTVHGPVYFGRNEDLNDTLNTLPTARDAPFNAYQRQHDPTCLPDTRVDLLREIHDWADGDDSP
>PZD22955.1_1_91
MASSALPHSLHVNGTSANNGGQTFAGINVGTINYANSNNPSSLDDALNSLPTARDAPFNAYQRQHDPTCLPDTRVGLLREIHDWADGEDSP
>PZD29771.1_1_104
MSEDLPHHQHIRGVSTQNHSQTIVGSARDVYFAVSHKPQEASEQAAVACRNALRLTDPHVDREGIISAKGSRVVGTCEWITHNASYRAWLNRDGDGNSSNNDNT
>PZD29773.1_1_105
MSGDPWPHQQSISHVSVQQGTRAYVGTFSNCRFGNNDESQKALEQAVVECRNALFLTDPHVDREGIISAKGSRVVGTCEWITHNASYRAWLNRDGDGNSSNNDNT
>RAK72848.1_1_81
MNNSTASFTADNIGLQVGQNPGQINSQFYYNYYNQSDDSKTINPELDKRRIEEEKGGLLRDSYRWVLDHDDFIRWRYTAGN
>RAQ43520.1_1_100
MSFTNDHGSGDMFNSHMSTQNNNTGNGNQFPGSHFPGTVNFYQNTQNERSLQSRQMDVLKRLNVSKYRDQKDRNPVRVRGTCDWFVTHPTFRAWQETQTS
>RAQ65352.1_1_100
MAFTNDHGNGDMFNSHMSTQNNNTGSGNQFSGSTFYGPVNFPQNTQNEGPLQSRQMDVLKRLNVSKYRDQKDRNPVRVRGTCDWFVTHPTFRAWQETQTS
>RAQ69306.1_1_100
MAFTNDHGNGDMFNSHMSTQNNNTGSGNQFSGSTFYGPVNFPQNTQNEGPLQSRQMDVLKRLNVSKYRDQKDRNPVRVRGTCDWFVTHPTFRAWQETQTS
>RAR01836.1_1_31
MASTISFGDANAGFQAGIVNGPVSAAFHLPL
>RAR04073.1_1_30
MASTISFGDANAGFEAGIVNGPVSATFHLP
>RBA13214.1_1_81
MSDGMHMQKAVNAGHIEIAQQINNLCDADRSKDSCLEDLYITDPVADKKRIEDDKGGLLKDCYKWILENDNFAKWRDDPEQ
>RBA14432.1_1_91
MENPTASTVQSLNASGSSRVHVGNSYNITHHHGKGSEDEGAKKYLDALRSTDPRDDKARIEQTNGGLLKDSYVWILESPEFITWRDESKTG
>RBA21306.1_1_36
MAGPRFNDPVYGSNVVTGISATGNAHQTFNFNQHFE
>RBQ66104.1_1_36
MAGPRFNDPVYGSSVVTGISATGNAHQTFNFNQHLE
>RBQ96753.1_1_91
MESSTSSTVQSLNASGSSRVHVGNNYSITHHHGRGSEDDGAKKYLDALRSTDPRDDKARIEQTNGGLLKDSYVWILDSPEFITWRDESKAG
>RBR16192.1_1_91
MENSTSSTVQSLNASGSSRVHVGNNYSITHHHGRGSEDDGAKKYLDALRSTDPRDDKARIEQTNGGLLKDSYVWILDSPEFITWRDESKAG
>RBR18156.1_1_121
MATQVPLPVDSGEPGTNQGIHNVLARDQSVSLAGTYHDVNITIGDVQKSEDHLSNYNFGPSTFFSVATFKEEIKRCRNAVFVSHPDIDREALANAKGKRADGTCEWILQSPHYQSWLAKEF
>RDB16162.1_1_91
MFSHSSNVQIYGSSFNDIQGNMISYQSITGDVIIQHQPEFGLQMLKDVISYGAAFDSEERSPPPRCHPDTRKEVISTIEEWVHRCSARRDG
>RDB16180.1_1_87
MAFSHSRNVQVFDSSFIDVQGNMNIYQPVRDVVLEPGLQILMRATSTGAAFDSQERYPAPRCHPETRKDVITTLQRWIRAASVRDTA
>RDB16276.1_1_84
MSFANSENTNILNSTFIDVRGDFVRHETRENLTGLRLLYKAISTGASYNSQERYPFPTCHPGTRTTVLNDIWQWINDGSTTRDG
>RDB27533.1_1_92
MAFSHSHNVRISRSSFIDVQGNMTVNQPAKGNIVIYQQEFGLQILMRAISVGAAFDSMERYPPPRCHPETRKDKISTIQEWVQSRSERNDGG
>RDB30578.1_1_90
MFSHSSNVQIYGSSFNDVHGNMISYQSTAGDVIVHQHEFGLQRLMQGISGGAAFDSDDRYPPPRCHPHTRKEVVSTIEEWVQSCSARHDG
>RDH14953.1_1_79
MASTVTFRNTNTGLQIGFNSGTVHSINNFTDPLDKLPITSGAAFDSYTTNQDDSQCLPGTRADLLEQIEKWVRSPDESC
>RDH35758.1_1_85
MTSVQFEGPNSGFQTGNNYGSIQYTVEQSSNPRDDRVRKFLSLLNTCPYEDRKNRNNRRVPGTCEWFTTHPKFTIWQQSTSHDLA
>RDK42561.1_1_85
MTPLKFEGPNSGFQAGSNYGSIQCTFEQGSSSRDERVGKLLSLLNTCPYEDRKNRNNRRVPGTCEWFTTHPKFTNWQQCTSHDLA
>RDW58781.1_1_82
MSNSTEIIQAYDGSAVQVGHHIEDIHHHHEADFDRCLADLRVTDPRDDRTRIHRTKGGLLKDSYRWILEHEDFRRWRDDEQS
>RDW66409.1_1_90
MSDFERLGGLSKQYENIQINDNSKAHLGDTYHAHYHALPDREQCLRDLVVTDPREDKARIEQNKDRLLKQCYGWILEDTSFQRWRAKGNT
>RDW68062.1_1_32
MASTITFGDANSGFQAGIVNGPASAEFHYHVP
>RFN46148.1_1_133
MEYRPKRQRPDMQASDAEERREKRLLTPEHRSPHNRSGAPSEALCRSNEPGVRLAFYGQGIQNSGSFQVGGNLNIGVQDNFDKDAEFFAALRSTDPSDDRTRIQREKGGLLEDSYSWILDHADFRRWRDDEQS
>RFU31129.1_1_91
MSLPEQPSRQTPTQSNQYHHIQIREGATAQLGNIFHNSPEDLLNLLPFATNAAFNSYSRQHEPVCLPDTRVDLLQDIYNWADGKDAQDVQG
>SCN63944.1_1_36
MAGPRFNDPVYGSNVVTGISATGNAHQTFNFNQHFE
>SCN82178.1_1_43
MTERISSIVYGDGNNGVQVGYNYGPIRFNLPPEPLEPTPPPFA
>SCO12049.1_1_130
MASTALVENDPSPEKFRRDVIARKPVKSSTKLATQTTATVEACKVDDSPRNDTSVSTWGNSFNVSGGIQYNNTGNGKDQSRERRKAQILKRLATSPYRGRKDRNPSAVQGTCEWFISHHLYHEWLGQDAS
>SCO20404.1_1_151
MASTALVENDPSPEKFRRDVIARKPVKSSTKLATQTTATVEACKVDDSPRNDTSVSTWGNSFNVSGGIQYNNTGNGSQFLGSQFHGDVNFVGGNGESEDQSRERRKAQILKRLATSPYRGRKDRNPSAVQGTCEWFISHHLYHEWLGQDAS
>SCO52508.1_1_92
MESSISSSVQSLNVTGSSRVHVGNSFNVTHHHYQESKQDGVKKYLDALRSTDPRDDKARIERTNSGLLKNSYIWILESPEFITWRDESEAGG
>SCO75794.1_1_79
MNSLGHATVDGNARLQVGNNYTYNYNERSHNQCIADLRLTDPRDDKIRIEQTKGGLLEDSYKWILNNADFQQWRNDEQS
>SCO78152.1_1_36
MAGPRFDDPVYGSNVVTGISATGNAHQTFNFNQRFE
>SCO88782.1_1_80
MTDMHIGKAANVGHVEIAQQTNNVYDTDVEKDSCLKDLYITNPSADKKRIERDKGGLLKDCYNWILYNDNFVQWRDDPEQ
>SCO92149.1_1_91
MENPSSSSVQSLNASGSSRVHVGNSYNITHHHRKGSEQDSVKKYLDALRSTDPRDDKARIEQTNGGLLKDSYVWILESPEFITWRDESEAG
>SCV28723.1_1_36
MAGPRFNDPVYGSNVVTGISATGNAHQTFNFNQHFE
>SCV39843.1_1_76
MENPTASTVQSLNASGSSRRIRGRRSEEIPGRTALDRSSDDKARIEQTNGGLLKDSYVWILESPEFITWRDERKTG
>SCV56993.1_1_151
MASTALVENDPSPEKFRRDVIARKPVKSSTKLATQTTATVEACKVDDSPRNDTSVSTWGNSFNVSGGIQYNNTGNGSQFLGSQFHGDVNFVGGNGESEDQSRERRKAQILKRLATSPYRGRKDRNPSAVQGTCEWFISHHLYHEWLGQDAS
>SCV57098.1_1_151
MASTALVENDPSPEKFRRDVIARKPVKSSTKLATQTTATVEACKVDDSPRNDTPVSTWGNSFNVSGGIQYNNTGNGNQFLGSQFHGDVNFVGGNGDSGDQSRERRKAQVLNRLATSPYRGRKDRNPSAVQGTCEWFISHHLYHEWLGQDAS
>SCV57254.1_1_80
MNDMHVGKAANAGHVKIDKQTNYIYETDVKKDSCLKDLYITNPEADKERIEGEKGGLLKDCYSWILYSDNFLQWRDVPEQ
>SPB42951.1_1_79
MASTVTFRNTNTGLQIGFNSGTVHSINNFTDPLDKLPITSGAAFDSYTTNQDDSQCLPGTRADLLEQIEKWVRSPDESC
>XP_001220947.1_1_37
MSASFGSNHHGLQVGYNYGSIEFPPPERRETPPIPFA
>XP_001227591.1_1_39
MAQMSASFGSNHHGLQVGYNYGSIEFPPPERRETPPIPF
>XP_001228358.1_1_37
MSASFGSNHHGLQVGYNYGSIEFPPPERRETPPIPFA
>XP_001228461.1_1_37
MSASFGSNHHGLQVGYNYGSIEFPPPERRETPPIPFA
>XP_001228779.1_1_96
MAGPYGNPATGSLESYATGNSVTGSGLQINAPIGELRQYINATESKEAQWLRQLFVTDPRHDKQHLEEAKGGIVLAACDWIVRPPTFQTWRDDTDA
>XP_001229751.1_1_47
MAQMSASFGSNHHGLQVGYNYGSIEFPPPGKITVAPCRSPMGCPTNV
>XP_001395174.2_1_85
MTSAKFEGPNSGFQLANNNGSVHITVEQSSIYRDERVRRFLSLLNTCPYEDRKNRNNRRVPGTCEWFTKHPKFTNWQRCTSHDLA
>XP_001805100.1_1_85
MSTAQDHSSHWNSHNSGSQIANNSGTVNNNFNQGSDSNKALAHLFITDPDVDRHNLLAEKGCRVPGTCDWLLQDPDYLAWINSDS
>XP_001824279.1_1_100
MSFTNDHGSGDMFNSHMSTQNNNTGNGNQFPGSNFPGTVNFYQSTQNERSLQSRQMDVLKRLNVSKYRDQKDRNPVRVRGTCDWFVTHPTFRAWQETQTS
>XP_001828478.2_1_77
MPLFQNAQNLTINGGNFNDFSTSGLDPLVYLEQYSAPGAMHDSMERYPPPRCHAETRRRALETIEHWGTLPRADRRK
>XP_001828499.2_1_77
MPLFDHAQDIVINGGNFNDFSTNGLDPLVFLEQCSAPGAMHDSMERFPPPRCHAETRKRALGIIEHWGTLPRVDREK
>XP_001830810.1_1_84
MAFHHATGFVVHGGNFTNADNAYLIFPQCHAHHELNPMKALLSHSAIEATDESPSFHYPLEPVHAPRQAVIDIFMEWVADHGGL
>XP_001838242.1_1_78
MPLFERAHDFVINNGTFNDFSSSNGLEPLAYLEQYAAPGATHDSAERYPAPKCHESTRVRILEILKAWVEQTREEREK
>XP_001838248.1_1_78
MPIFERAQNLVINGGTFNDFSSSNGIEPLAYLEHYAASGATYDSAERYPPPRCHESTRVRILEILKGWVSQPREEREK
>XP_001838254.2_1_78
MPILERAHNLVINGGTFNDFSSSHGLEPLAYLEQYAASGATYDSAERYPPPRCHELTRVRVLGVLKSWVEQPREEMDK
>XP_001838303.2_1_77
MPLFDKAKNFTINGGNFTDYSSNGMEPLVYLREYAAAGAAHDSAERYPPPRCHKATRERTLKIIMDWVKQTREERKK
>XP_001838367.2_1_81
MAFHQASHFVIDRSHFMNAKVINVANGPAKDPIATLLGHSAVEATHESSTATFAPKCMPGTRTQVINDIINWIPSGDTSNK
>XP_001838653.2_1_84
MAAPSSIFHQASQFQVHHSQFNNARTIYNISRNDNEPLPILRLLRHCTIEATHESSTATYAPKCKPGTRLQVIGDIQSTISDVK
>XP_001840254.2_1_78
MPLFENSHHFTINGGTFNDFSQSHGLEPLVYLERYAATGATHDSADRFPPPRCHAETRIRVLDRITTWAARPRAERPK
>XP_001877577.1_1_80
MASNTILENSIGATISGNAQVVNARDVTIVHGPSAGLSQLLRPVSNATHIRSGPVAKCDPGTRLKVIETIKKWLNRRDKQ
>XP_002149463.1_1_81
MAMESSVSFHSQNSGMQIGINYGTTNTYFGPQADPLDKLPIAYGAEFDSYADQHEDFCLPGTRTELLSQILAWAESPDGKC
>XP_002339873.1_1_86
MAPDNTITFAGNNNQGFQLGVNQGTIGDIVYNFKEANDKCLNDLRLTDPRDDKERIKRTKGGLLEGSYKWILDHSDFQKWRNDDQS
>XP_002342049.1_1_76
MASSVSFHGSNDGMQIGNNYGTVNASFTDPLDKLPIAEGAEFDSYADQHEDFCLPGTRSELLSQIFEWAESSDGKC
>XP_002381387.1_1_100
MSFTNDHGSGDMFNSHMSTQNNNTGNGNQFSGSTFHGPVNFPQNTQNERPLQSRQMDVLKRLNVSKYRDQKDRNPVRVRGTCDWFVTHPTFRAWQETQTS
>XP_002484554.1_1_78
MVSRLEITMVLSRLNFIFRGAAYTTEDIDRFCLRDLRCPDSLVVKNRLKENKDKLLSQSIEWILQDPQYETWRNGDDV
>XP_002488371.1_1_83
MAPAEYQNTFSNSLNYGLQVGHNTGNIETHHHYAADNPLTRLIYSKNARFNSNYRQHAQICHENTRTDLLRDIYNWVDGEDER
>XP_002843092.1_1_102
MSGLEKDTEIMAGHSYKNIQITGDARAQIGDIIHYHDRVLNRGLEQGNPLDTDCQCLNDLWPDNPDYEKEGIQKSKGGLLKDSCIWVLKNPEFLRWRGDQQS
>XP_003015249.1_1_117
MSTLDIDLKRRPSDDLANSAKSLRLEDKKDNQYNNDGDGSQYNNTSTGRQYVADQINITENRIDKGENLEFLKDLRLTDPRDDKSRILDTKGGLLTKSYEWIVDFGDFKKWRSDQGS
>XP_003018569.1_1_117
MSTLDIDLKRRPSDDLANSAKSLRLEDKKDNQYNNDGDGSQYNNTSTGRQYVADQINITENRIDKGENLEFLKDLRLTDPRDDKSRILDTKGGLLTKSYEWIVDFGDFKKWRSDQGS
>XP_003043833.1_1_77
MSNTVHALTASGNANIHIGNRHYYNHGDDHCLSDLRTTDPRDDKKRIEGARGGLVKDSYRWILSHDNFRNWRDDQHR
>XP_003044939.1_1_100
MASFQRKRLNSSSNGCTANKIKSLRADGSSRVQVGNTYTEVHNYEGRHADDECLRDLRTTDPRIDKTRIEKGKGGLMQGSYRWVLEDSKFQQWAQETEGC
>XP_003047889.1_1_90
MEHSNSNHVGSMSAAGSARIQIGNTSTINNTTNNFSQTDNKKCLKALCSTDPRHDKIRIEQTNGGLLKDSYRWVLQSPEYQRWCDPKENH
>XP_003049173.1_1_97
MKHAFPPTQDTNSILKASELESNLERAAENEKETDINTVYGSNPRSRDGSTHQELLQKLYSSSHYHFKNSHPQRIDGTCEWFTSHPRFHLWRDSEHS
>XP_003052860.1_1_78
MANNSVKELSASGRSQVHVGDNYISSSEDGKCMIDLRGTDPRRDKDRIEELKGGLLAKLCDWIFADACFTQWRNPESN
>XP_003169309.1_1_81
MSVEALPAARIESFTAKDQSKVHIGDAYTVERDRCLEHLRITDPRHDKRRIERTAGGLLKDAYQWVLSCDEYHQWSDDPET
>XP_003172362.1_1_113
MDLKRRPSEDLANSAKSLRIEDEKGDQYNNADSGSQYNNTSAGRQYVADQINITENRIERKGENLEFLKDLRLTDPRDDKSRIMDTKGGLLAKSYEWIVDFGDFKKWRSDHSS
>XP_003237130.1_1_117
MSSLDMDLKRRPSDELASSAKALRLEDKKDNQYNNDGDGSQYNNTSTGRQYVADQINITENRIDKGENLEFLKDLRLTDPRDDKSRILDTKGGLLAKSYEWIVDFGDFKKWRSDQGS
>XP_006455283.1_1_77
MQAFQNAQNFVLSSPVFTHQSNYYQSSLNGIDILRESSAPEAAFDSDSRRYAPSCFPGTRLQYVEDILDWGTTQSAF
>XP_006455290.1_1_93
MQAFHNARNFVLSNPVFSHQSNHYQSGLNGGFHPEFRTKSDHFTQGIDILRESSAPEAAFDSDSRRYAPSCFPGTRSQYIEDIVNWATTQSAF
>XP_006455291.1_1_93
MQAFQNAQNFVVSNPVFSHQSNHYQSGLNGGFHPEFRTKSNHSTQGIEILRESSAPEATFDSDSRRYAPSCFPGTRLQYIKDILNWATAQSAF
>XP_006455296.1_1_77
MQAFSHSQNFVLSNPVITDHSNHYHSGLSSIDLLRESSAPEAAFDSNFRRYAPSCFPGTRSQYIKDIVIWGTAQSAF
>XP_006455324.1_1_77
MQAFQNAQNFVLSHPVITDRSVHYQSGLNGIDILRASSAPEAAFDSDSRRYAPSCFPGTRSQYIEDIVNWATTRSGF
>XP_006455500.1_1_70
MFEHAQGFTVSGGTFINSVDNFMEKLLEKTLLGAAFDSSARDPPPRCHPGTRLAILQRCLDFILNCTDTQ
>XP_006455594.1_1_73
MFAQPSNFTITGGEFNDYSNSDNCKVSQLNLETIPGAEFDSSDRNPPPRCHPGTRLAIIKRCQYFIVNCRDTH
>XP_006455688.1_1_73
MFSGSHNVSMVGNTFVDNSIISDNFMKEFLQQTLLGAEFDSSDRDPPPRCHPGTRLAIVQRCLDFIVQCHDER
>XP_006456140.1_1_78
MPMFDRASNVIVHNGTFMDIGQVVHGQRGIDILREASIPEAAYDSEARHPAPSCFPGTRTQYIEDIIQWATSDDATFP
>XP_006456141.1_1_80
MPMFDKASNFVVHNGTFMDIGQVVHGQSGIDILREASIPEAAYDSEARHPAPSCFPGTRTQYIEDIIQWATSDDPTFPLH
>XP_006456276.1_1_152
MLATWEPAFLPTPTTLARFVRLKTPPSINMASRSKRQKFMALILKPFSKTKDNVVSNTPGNHASSSGGIFPNASHFAVNNPIMMDNAVNPTVNIYGASDRSKAMDRLFEHIIRGAAHDSSARDPPPKCHPGTRIRINEHIITWFYDEEKGEL
>XP_006456479.1_1_92
MSPGAFQEAHDFILNNPQFVYSHVHTTNHTINNNVIAFVPGSGIQMLLQKSMPDAFHDSSARYPPPRCHTGTREALIKTIIDWGNGASDYSD
>XP_006456515.1_1_78
MFDRASNVVVHNGTFMDIGQIVHGQSGVDILREASIPEAAYDSEARHPAPSCFPGTRTQYIEDIIQWATSDDSTFPLH
>XP_006456992.1_1_175
MAEEGGTLLVKTSVRVTEHMLSGFILRFLEDPTQAVFIAFGLTGPVLFEPEKHRNVKKVWMSGAADWASISAHHGLGDEGGIQDGRQRPGNFIHHSTNNTINVIGDNNRVVRSDGLGDRHMIVTQMMGLLSQYIIRGAEHDSSARDPPPRCHPETRVKLIARIIAWFEDQASLEL
>XP_006456993.1_1_123
MTLKRKFDEFKAWLRDIFPSEDGIRDGARRPTDPGGFFTNAHDLALNNPNMNYVHGNQYNIAPTAGDRKITAKIMNLLSQHIIRGAAHDDSARDPPPRCHPETRVKLIARITAWFEGQSSLEL
>XP_006456994.1_1_144
MGCSASRQQCCFFPSTSTSLLSLYEMTPGRRWNRFKAWMWDFFFLEDEDGIQDGRQRPGNFIHHSTNNTINVIGDNNRVVRSDGQGDRHMIVKQVIDLLSQHIIRGSAHDSSARKPPPRCHPQTRVKLIARIIAWFENQASLEF
>XP_006456995.1_1_123
MTLRRKFEEFKAWLREVFPSEDRIQDGPRRHAEPGGFFQNAQHTAVHNSTMNQVHGNQYITVYSEGDRKIVAKMMELLSQHIIRGSAHDSSARKPPPRCHPETRVKLIARIIAWFEDQASLEL
>XP_006457012.1_1_126
MTTTRKWIRFKASLRDFFFSEDEDGIQNGPRRPAGPEGFFTNAQHSTLHNPTMTAVHGNQYNTFSSTEGDRNVVTQMMNLLSQNIIRGAAHDSSVRDPPPRCHPDTRVKLINRITAWFEGQASLEL
>XP_006457014.1_1_120
MAPGRKRVKFKKWLWGFFHPKGSRYVLDGPHARPGGFFHYAEGFVLIDPIMTSVQVDNTTVINMQGTATQVMNFLSQHIIRGAAHDDSAREPPPRCHPDTRVKFIARITAWFDGQAQQEL
>XP_006457027.1_1_126
MTPRRKWDRFKAWLRDFFLSEDEDGNQDGSPRHAGSGEFFNNAQHSTVHNSTMTAVHGNQYNMFSSIEGDRSIVTQMMSLLSQHIIRGAAHDSSARKPPPRCHPETRVKLINRITAWFEGQASLEL
>XP_006457030.1_1_118
MIPRRKWGRFRAWLRDFCFSEGEEQDGSGGFISHAQRFALHNPTMTAVHGNQYNMFSSTEGDRNVVTQIMSLLSQHIIRGAAHDSSARDPPPRCHPDTRVKLIARITAWFDGQASLEL
>XP_006457042.1_1_127
MTSERERGRDPVSGSIPPVNDIRCVPDHHDGAQQGGGPGGFFGQAQNFALHNPTMTDVQGNQYTTFVQGDYHSIVPQIMSLLSQHTIPGAAHDDSAREPPPRCYPGTRVKLIARITAWFDGQAQQEL
>XP_006457631.1_1_76
MSLPVPSIADRTKNWLRLLKRRPRSSSIRPVEGTEPYTCLDATKDSSARHPPPRCHPETRLKVRERLAKWLSNDEW
>XP_006457751.1_1_77
MFNQAHDFTVMGTFIESNVIHNNLTPNQFMKEFLEKTIPGAEFDSSDRDPPPRCHPKTRLAILDRCLYFIQNCDGKE
>XP_006458645.1_1_120
MILEQWFSRRFLPKSKQDRKDKTTTDSVPETRSKDVGNGFLAHARNFTINGAIMGEHQQIVQTMYNTITTGTTALDRLLPYTCPDAAVDSSARDPPPRCHPGTRQRILDTLNAWLVDYLW
>XP_006458720.1_1_66
MVDNSQHYHNQGDQPDGTLLWLNDYVMQGAEFNSSARDPPPRCHPNTRASIIERTITWIKDPRREK
>XP_006458722.1_1_67
MIDNSHHTTCTHGERPDGTLCWLENYIMQGAEFDSSDRVPPPRCHPGTRASIIERTIDWIKDPQREK
>XP_006458931.1_1_122
MGPKRRRDRFKAWFWGFFSSKDEMHFMPDGPRRGNSANHTQNVRIDNAIHVQGDHNTVVRPDGQGDRNIVTQIMRLLSEHIIPGAAHDSSPRDPPPRCHPNTRVKLIARITAWIENQASLEL
>XP_006458953.1_1_123
MLMQNSQLLRAAQPSITGHQLEDSTLHNYSVHSSQRSLRTSPGQTYYGNGMFGGSHNLAFSDSTFIDNSITSDNFMKEFLQHTIIGAEFDSSDRHPPPRCHPGTRLAIIERCKVFITQCDGKE
>XP_006459046.1_1_112
MRGSIYQDYPIYQQPTFLQVPPAPGPAFSSQRQTYYGQGMFSGSHHFSLEGSTFIDNSITADNFMKELLQATIIGAEFDSSDRDPPPRCHPGTRLAILQRCLDFIIRCRNEG
>XP_006459637.1_1_127
MAPRRKRNKVREWLLGFFSSKDEIHYMPDGPQRHTGPGGFFSNAQHSTVNNSTMTAVHGNQYNTFLSTEGDRSIVTHIMKLLSDHIILGAAHDDSIRVPPPRCHPGTRVSLIARITAWFNSEQLQEL
>XP_006459638.1_1_125
MAPRRKRNKIREWLLGFFSSKDEIHYMPDGPQRHTGPGGFFNNAQHSTVNNSAMTAVHGNQYFLSTEGDRNIATHIMKLLSDHIILGAAHDDSIRVPPPRCHPGTRVSLIARITAWFNSEQLQEL
>XP_006459651.1_1_91
MIPSGYAAPASGGFFSRAQNTVITDTTMIDNSKAFHFYGGQNIHEILHKHSIEGTEMNSLARYPPPRCHPGTRESVTKAIFEWMRNLSRKW
>XP_006459667.1_1_73
MFNGSHHFTLEGGTFIDNSTTEDNFMEKLLQHTIIGAEFDSSDRDPPPRCHPGTRLAILQRCLEFIIQCLNEG
>XP_006459710.1_1_121
MSQHSPSVVDRTKSWLRLFKRQRSPSIHPGQHSGSFANAQGVTINGGQFIDAGDINEVKINYFNTVISSRQAVFELLEPYTCLDATKDSSARYPPPRCHPDTRLKIRERLMRWLVYEYDER
>XP_006459799.1_1_71
MFSDACQFSINNGTFIDHGSNDFMEKFLQNTIIGAEVDSSDRHPPPRCHPGTRLAIIHRCLDFIVQCKDKE
>XP_006461514.1_1_122
MSQHSPSVVDRTKSWLRLFKRQRSPSIHPDQPHSGSFANAQGVIVNGGQFIDVGDINELKFNYFNTVISSRQAVFELLEPYTCLDATKDSSARYPPPRCHPDTRLKIRERLMRWIVYEYDEW
>XP_006461541.1_1_120
MALPAPSIADRTKNWLRLLGRQSQSSIRPNQQIGMGKSSFSNARDFTVNGGQFTTEQKINYINNVISTRQAVFELLEPYTCLDATKDSSARHPPPRCHPDTRLKIRERLMRWLSKEYDDW
>XP_006461542.1_1_75
FSNARDFTVNGGQFIDINELKINYINIFELLDPYTCLDATKDSSARYPPPRCHLDTRLKVRERLMRWLLTEYDDW
>XP_006461547.1_1_127
MSSTTPSFLRRTKRWLLKRKSPSAVASIRGDEKQNPGLFSKAHDFTINGGQFTSTETKNYINEMNTTYVNNVIANRSAVFELLEPYACLDATKDSSARYPPPKCHPGTRSKIRDKLMNWLCGDDLGW
>XP_006461548.1_1_116
MSLPVQSIVDRTKNWVLRRLTQSASTRREEKKGLFYKSHDFNVNNANFIEADTYITKVTQVISSGKAVFELLEPYTCLDAAQDSSARYPPPRCHPGTRLKIRDKLMDWLCGDDLGW
>XP_006461549.1_1_113
MTDLRMQCEVDTRRLKTATLNKRCDGGMTGGFFANAHEFTINGGHFINNEHISYFNNAMSSGQAVFQLLEPYACLDATKDSSARHPPPKCHPDTRLKIRERLMRWLVHEYDEW
>XP_006461556.1_1_132
MPFWNNAQGRHTIRLLRDFDDTVFMKAHEGALLAEDERKIDAATRSFSNARDFTITGGQFIDAGGVNEINNSYITNVISSGRAVFELLEPYACLEATKDSSARHPPPRCHPGTRLRIQDRLTQWLFNESDER
>XP_006461557.1_1_118
MTLPATSIVDRTRNWLRILSRRSRSSTRPDQQIGSFSNAHDFTVNGGQFIDINELKINYINNVISTRQAVFELLEPSTCLDATKDSSARYPPPRCHPDTRLKIREKLMRWLVHEYDEW
>XP_006461558.1_1_119
MTLPSPSIVDRTKNWLRLLSRRSRSPSIRPDQQIGSFSNAHDFTVSGGQFIDINELKMNYINNVISSRQAVFELLEPYTCLDATKDSSARHPPPRCHPDTRLKIRERLMRWLVYEYDEW
>XP_006461567.1_1_115
MSLRFPSPLSHRDDDRQEHPGASKSLVLARTSFFSNARDFTVNGGQFQLTQTNNYVNNAVSDRRAVFEILKPHACLDATKDSSARHPPPRCHPGTREKIRERLMQWLLTGCDEWM
>XP_006461584.1_1_119
MPLDSFIDTLRRRLGHPESRNDRSRTSQKPIGRQGDHDYFNNARDFVINQPHFVEQKNYMNNTPLIENAVFELLQPYTTPDAAMDSSARYPPPRCHPHTRVSIGNKLEEWVYKKQQQQH
>XP_006463115.1_1_78
MFNQAQNFTVMGGNFFAGNVTHNDLTSNHFMEKLLKETIPGAEFDSSARDPPPRCYPGTRLEILDRCLYFIHNCDGMT
>XP_006463128.1_1_78
MFHQAQNIKVMGGNFFAGNVTHNDLSSNQFMEKLLEKTILGAEFDSSARDPPPRCHPGTRLQILERCRHFVRTSNGKR
>XP_006463159.1_1_69
MFHQAQNINVTGGNFFAGNSEIPSARLETIPGAEFDSSARNPPPRCHPGTRLAILDRSLYFIHHCDGMT
>XP_006463161.1_1_78
MFHQAQNIKVTGGNFFAGNVTHNDLSSNQFMEKLLEKTIPGAEFDSSARDPPPRCHPGTRLAILDRCLFFIHNCVGMR
>XP_006463207.1_1_73
MLKNPHNFSITGSTFVDVNVTNNNIMKELLKETIPGAASDSSARDPPPQCHPGTRLAILERCIHFVTNCTGKQ
>XP_006463213.1_1_80
MFNKAHDVTATGNFIDGNVGSVTYIGNTSTHFMEKLLQETIPGAASDSSARYPPPRCHPGTRLAILERCLSFIANCSGVK
>XP_006464159.1_1_122
MTRTFPISGSLYLPVIKVNLTCDPTRHSAPRFSFLPQRLKLSSMLSNPRNFVINNSHFTDQSFNVFSNGPSGIDVLLKASTSEAAYDSSARDPPPRCFPGTREQYIQDIIHWALSNDDQASQ
>XP_006967480.1_1_69
MRDLLQELVKRLAQELGPQERRCLQDLHITDPRLDRDRIISTKGGLLQASYQWILEDSTVRHWRQERQK
>XP_007313145.1_1_86
MPYFENSSNIDASHGVFNDIAGSQYNHTTNITNIYSAGVKSENERILSRLKPANRYLRYVQPCMEGTREDIFKEIHHWLDNSTAEE
>XP_007313636.1_1_110
MSPSTSSMALDNVTKTMAQASAVDARGSNFNDVHDNGYQLNSENHGPQTINTTINQYTQGNAKERQEFADWLSPLSFRQTRGDIYGHRREGTGKWVLDDKNFKDWQSGTV
>XP_007314828.1_1_101
MVARSPLVDARHGRFNEVYGPQINNEVHCTQTHNTTINYSYSQDNDSSESATLKERKELENWLSPLNFRQTQSEVRGVWREGTGGWVLNDERFKRWQNGDM
>XP_007314862.1_1_89
MSHDVDVRGTMAQAWSVDARHSTFSEVHGQQVNGDHTIINNYNTDDAEERSKLAAWFTPLNFRQKHSDVYGSRREGTGDWVLDDEKFKE
>XP_007316703.1_1_100
MSAHAVDVQGAMAQAPYVDAQRSTFNDISGGRQINLGPITINQHSEDSEEKAEAQRKLADWLTPLNFRQKQSEVYGKRREGTGDWVLDDERFKEWQAGDK
>XP_007318240.1_1_86
MPLTQSGANPEANIRTYNDVTGNQVINATNITNVHTGSGDDTILAMLKPVDHNRHYVQPCMDGTRKDIFTEIQHWLDQPADAQEAK
>XP_007318251.1_1_86
MPLTQSGANPEANIRTYNDVTGNQVNTTTNITNVHTGSGDDAILAMLKPVDHNRNYVQPCMDGTREDIFTEIQHWLDQPADAQEGK
>XP_007318253.1_1_86
MPLTQSGANPEANIRTYNDVTGNQVINATNITNVHTGSGDDAILAMLKPVDHNRHYVQPCMEGTRKDIFKEIQRWLDQPGDAQEGK
>XP_007318719.1_1_78
MFNGANNTHIPHGTFVDVSGTSGLRFNINNVTADPLKGLYDLLHPVQASYKDRSGKLARCLEGTREKVLHEIKTWVDG
>XP_007319136.1_1_96
GVDGVAQSQTVDAHNSHFNYVHGNGRQVNNEIHGNQINNINQYHQDLANARENLAEWLSPLNFPQRQSNVNEIRQEGTGNWVLDDERFKEWKTGDV
>XP_007322634.1_1_78
MPFTQTAANSVANIGTYNDVSGNQYITTVHQDSGDDAILAKLNPVDHNRHYVQPCMEGTRKDIFETINDWLDDPNAHK
>XP_007323019.1_1_80
MPFTQTGSYAEANIDNYQDIGRDQLNANITINQSGASDEVILARLNPVDYNRHYVQPCMDGTRQDIFDRIDIWLADPSAK
>XP_007323042.1_1_85
MPFTQAGSHVEAHIANYQDIGRDQHNTNITNIQSGASDKAILVRLDPVDYNRHYVQPFMDGICQDIFNRIDEWLVDPSAKNILWI
>XP_007323422.1_1_92
MMAQSHSVDARHSKFNEVHSNGYQVDNEIHGPQTNHTTINHYTQDIQHTAKERLEFADWLSPLNFRQTQNEVRGTWREGTGGWVLEDEKFKQ
>XP_007323746.1_1_96
MSAQQGDVHNMMAHASSVDARHSVFSEVHGQQINGNHAIVNHYSKDIAQVRQELADWLTPLDFRQKQNDIYGNRQEGTGGWVFDNKIYKDWERGDA
>XP_007326295.1_1_120
MILEQWFSRRFLPKSKQDRKDKTTMDSVPETRSEDVGNGFLAHARNFTINGAIMGEHQQIIQTMYNTITTGTTALDRLLPYTCPDAAVDSSARDPPPRCHPGTRQRILDTLNAWLVDYLW
>XP_007327176.1_1_75
FSNARDFTVNGGQFIDINELKINYINIFELLEPYTCLDATKDSSARHPPPRCHLDTRSKIRERLMRWLSKEYDDW
>XP_007327358.1_1_118
MALPAPSIVDRTKNWLRLLGRQSQSSIRPNQQIGSFSNARDFIVNGGQFIDINELKINYINSVISSRQAVFELLDPYTCLDATKDSSARYPPPRCHLDTRLKVRERLMRWLLTEYDDW
>XP_007327362.1_1_127
MSSTTPSFLRRTKRWLLKRKSPSAVASIRGDEKQNPGLFSKAHDFTINGGQFTSTETKNYINEMNTTYVNNVIANRSAVFELLEPYACLDATKDSSARYPPPKCHPGTRSKIRDKLMNWLCGDDLGW
>XP_007327364.1_1_116
MSLHVQSIVDRTKNWVLRRLTQSTATRREEKKGLFYKAHDFNVNNANFIEADTYITKVTQVISSGKAVFELLEPYTCLDAAQDSSARYPPPRCHPGTRLKIRDRLMDWLCGDGVGW
>XP_007327370.1_1_119
MTLPSPSIVDRTKNWLRLLSRRSRSPSIRPDQQIGSFSNAHDFTVSGGQFIDINELKMNYINNVISSRQAVFELLEPYTCLDATKDSSARYPPPRCHPDTQWKIRERLMRWLVYEYDEW
>XP_007327374.1_1_121
MSQQSPSVVDRTKSWLKFLKRGRFPTTRPDQHSGSFANAQDFTVNGGQFIDAGDINEMKVNYINNVISSRQAVFELLEPYTCLDATKDSSARHPPPRCHPDTRLKIRERLMRWLMKEYDEW
>XP_007327377.1_1_120
MSPSVPSFLDRAKGWLSGRRSPSPLIRRDEKTGSFSNARDFTITGGEFIDAGGVNEMNISYITKVISSGRAVFELLEPYACLEATKDSSARHPPPRCHPGTRLRIQDGLTQWLFNESDER
>XP_007327378.1_1_118
MTLPATSIVDRTRNWLRILSRRSRSSTRPDQQIGPFSNAHDFTVNGGQFIDINELKINYINNVISTRQAVFELLEPYTCLDATKDSSARYPPPRCHPDTRLKIREKLMRWLVQEYDEW
>XP_007327379.1_1_125
MTNMDARLLSRRSRSPSIRPNQQIGIGKATLESSFSNAHDFTVNGGQFIDINELKMNYINNVISSRQAAKRSLALKVFELLEPYTCLDATKDSSARHPPPRCHPDTRWKIRERLMRWLVYEYNEW
>XP_007327383.1_1_93
MTLPAPSIVDRTKNWLRLLSRRSPSPSIRPNQQIDIGKSSFSNAHDFTINGVSFQAGKQDSSARYPPPRCHPDTRLKIREKLMRWLVTEYDDW
>XP_007330315.1_1_73
MFNGSHHFTLEGGTFIDNSTTADNFMEKLLQHTIIGAEFDSSDRDPPPRCHPGTRLAILQRCLEFIIQCHNEG
>XP_007330740.1_1_148
MVRISARLSDDGILTTYNTGHRRAFRRRKRNKIREWLLGFFSSKDEIHYMPDGPQRHTGPGGFFSNAQHSTVNNSTMTAVHGNQYFLSTEGDRNIGTHIMKLLSDHIILGAAHEDSVRVPPPRCHPGTRVSLIARITAWFNSEQLQEL
>XP_007330755.1_1_124
MTLRRKLDEFKAWLHDIFSSENGIQDGLQRHAGPGGFFNNAQHSAVHNSTMTAVQGNQYNTVTYSEGNRHIVAQMMGLLSQHITRGAAHDSSARKPPPRCHPETRVKLIARITAWFEGQTSLEL
>XP_007330838.1_1_77
MQAFQNAQNFVVSNPVFSHQSNHYQSGLNGIDILRESSAPEATFDSDSRRYAPSCFPGTRLQYIEDVLNWATAQSAF
>XP_007331100.1_1_93
MQAFHNARNFVLSNPVFSHQSNHYQSGLNGGFHPEFRTKSDDSTQGIDILRESSAPEAAFDSDSRRYAPSCFPGTRSQYIEDIVNWATTQSAF
>XP_007331101.1_1_93
MQAFQNAQNFVLSNPVFSNQSNHYQSGLNGGFHPEFRTKSDDSTQGIDILRESSAPEATFDSDSRRYAPSCFPGTRSQYIEDILNWATAQSAF
>XP_007331106.1_1_77
MQAFSHSQNFVLSNPVITDHSNHYHSGLSGIDFLRESSALEAAFDSNFRRYAPSCFPGTRSQYIKDIVIWGTAQSAF
>XP_007331301.1_1_118
MTPRRKWNTFKVSLRDFFFSEDEDGIQSDLRRRRDFIQNITNNAIYVRGENNTVVRQDGQGDRYIVTQIMSLLSKHIIPGAAHDSSARDPPPRCHPDTRVKLVDRITAWFEGQAPLEL
>XP_007331329.1_1_122
MGPKRRRDRFKAWFWGFFSSKDEMHFMPDGPRRGNSPNHTQNIRIDNAIHVQGDHNTVVRQDGQGDRNIVTQIMSLLSKHIIPGAAHDSSPRDPPPRCHPNTRVKLIARITAWIENQASLEL
>XP_007331345.1_1_123
MLMQNSQLLRAAQPSITGHQLEDSTYHNYSVHSSQRSLRTSPGQTYYGNGMFGGSHNLAFSDSTFIDNSITSDNFMKEFLQHTIIGAEFDSSDRHPPPRCHPGTRLAIIERCKVFITQCDGKE
>XP_007331562.1_1_102
MPMLDRASNVVVHNSTFMDICQVEVQGQSDQARFGFPTYDPLTIDRYHAEGIDILREASIPEAAYDSEARHPAPSCFPGTRTQYIEDIIQWATSDDLTFPLH
>XP_007331563.1_1_80
MPMFDKASNFVVQNGTFMDIGQVVHSQSGIDILREASIPEAAYDSEARHPAPSCFPGTRTQYIEDIIQWATSDDSTFPLH
>XP_007331743.1_1_126
MTLGRIRDKLKAWIWGFFSSKEKIRFMPDGPQRHAGPGAFFNNVQRFTLHNPTMTAVHGNQYNTFTNAQGDHSVVAQMMGLLSKHIIRGAAHNSSARSPPPRCHPDTRIKLIARITAWFEGQTSLE
>XP_007332144.1_1_126
MTTTRKWIRFKVSLRDFFFSEDEDGIQNGPRRPAGPEGFFTNAQHSTLHNPTMTAVHGNQYNTFSPTEGDRNVVTQMMSLLSQNIIRGAAHDSSVRDPPPRCHPDTRVKLINRITAWFEGQASLEL
>XP_007332151.1_1_127
MARRRRNNKIKEWFWSLFSSNDAIRYMPDGPQRHARSGSFFKNAQHTAIHNSIMTAVHGNQYNTFSPTEGDRNNVTQIMSLLSQHIIRGAAHDSSPREPPPRCHPGTRVKLIARITAWFENQASLEL
>XP_007332152.1_1_128
MPPRRKKNKISEWVLGFFSSKDEIHYMPDGPQRHAGPGGFFNNAQQLTVNNSTMTAVQGNQYHYTTTYVHGDGNLTTHIMKLLSDHIILGAAHDDSARVPPPRCHPGTRVSLISRITAWFNDEQLQEL
>XP_007332171.1_1_120
MAPRKEWRKFRVWFRGILSSEDENHYVPDGGPQWQGDYIQNIINNGIHVHGDNNTVVRQDGQGDRNIMTQIMSLLSQHVIHGAAHDSSARTPPPRCHPETRVKLIARITAWFEDQASLEL
>XP_007332483.1_1_95
MGLLKEAHHFVANNSQFLDQSHHVHVPGQTGECYTIVYKVIFERRQGIDILRNSRENEAAYNSYARVDAPTCFPGTREQYIEDIIDWATPPSCHS
>XP_007332605.1_1_80
MFNKAHDVTATGNFIDGDVGSVTYIGNTSTHFMEKLLQETIPGAASDSSARYPPPRCHPGTRLAILKRCLSFIANSSGVK
>XP_007332696.1_1_77
MFGQPSNFTITGGEFNDYSNSDNCSSLLVMEKLLKETIPGAEFDSSDRNPPPRCHPGTRLAIIKRCQYFIVNCRDTH
>XP_007332819.1_1_73
MFSGSHNVSMVGNTFVDNSIISDNFMKEFLQQTLLGAEFDSSDRDPPPRCHPGTRLAIVQRCLDFIVQCHDER
>XP_007333068.1_1_80
MPMFDRASNVVVHNGTFMDIGQIVHGQSGVDILREASIPEAAYDSEARHPAPSCFPGTRTQYIEDIIQWATSDDSTFPLH
>XP_007333100.1_1_92
MSPGAFQEAHDFILNNPQFIYSHVHTTNHTINNDVIAFVPGSGIQMLLQKSMPDAFHDSSARYPPPRCHTGTREALIKTIIDWGNGASNYSD
>XP_007333428.1_1_70
MFEHAQGFTVSGGTFINSVDNFMEKLLEKTLLGAAFDSSARDPPPRCHPGTRLAILQRCLDFILNCTDTQ
>XP_007333585.1_1_119
MSLPFPSLFDRAKNWFSFSEKRRSRNHLDETSFFSHAQNVTVSGGQFIDASNVNDMRINYVNNVISNGKAVFELLEPYACLEATKDSSARHPPPLCHPETRLKIRNRLRKWLFSDHNEW
>XP_007333600.1_1_71
MFSDACQFSINNGTFIDHGSNDFMEKFLQYTIIGAEVDSSDRHPPPRCHPGTRLAIIHRCLDFIVQCSDKE
>XP_007333868.1_1_76
MSLPVPSIADRTKNWLRLLKRRPRPSSIRPVEGTEPYTCLDATKDSSARHPPPRCHPETRLKVRERLAKWLSNDEW
>XP_007334222.1_1_78
MFNQAHNFTVMGGTFIAGNVTHNNLTSSQFMEKLLEKTIPGAEFDSSARDPPPRCHPGTRLAILEQCLSFVRNCEDNK
>XP_007334248.1_1_119
MKFPISGSLPVIKVNLTCDPTRHSAPRFSFLPQRSVKLSSTFSNPRNFVINNSHFTDQSVNVFSNGPSGIDVLLKASTSEAAYDSSARDPPPRCFPGTREQYIQDIIHWALSNDDQARQ
>XP_007334283.1_1_77
MKHGPFNQAHNFVMNSPVFIDNNTTMDNFMKELLQATIIGAEFDSSDRDPPPRCHPGTRLAIIQRCLEFVVGDSGDR
>XP_007693306.1_1_87
MLFHGDAMTSTTSNIQFGDAVSSVQANNINGDVHIGRHENTLDRLPRAEDAPFNSFAKQHEPACLADTRVDLLQEIHSWADGQDERC
>XP_007693458.1_1_88
MYTPADQTTKYTGNQADGNSTNHYGHNITNNYYQGGPNADECLRDLRVTDPREDRARIEGDKDRLLRDCYAWILDDDSFQRWRTHDEA
>XP_007693719.1_1_99
MQERPLPHQQNIDRVSAQKNSLAVAGNVRDIYYIVPRSEDPQKAFEQAASKCRKDLFLTDPYIDREKVISEKGKRVAGTCEWITHNESYCAWLNGDGNT
>XP_007693736.1_1_106
MSGDPRPHQDIRYVSVLQGSRAYIGTFSNCDFGNTEESQNASKQAAIACRSALFLTDPHVDRESVISAKGTRVAGTCEWITHNETYRAWLDSDGDGNGGDSKDNNT
>XP_007696121.1_1_80
MTSTTSNIQFGDAVSSVQANNINGDVHIGRHENTLDRLPCAEDAPFNSYARQHEHGCLSDTRVDLLQEIHSWADGQDERC
>XP_007698984.1_1_94
MPSPHGHTTTYDSNRIDGSAIAILGNVHGDIHFPERPRGAGGPSPHQCLRDLHVTDPREERARIEGDKDKLLRDCYAWILDDASFRRWRTQDES
>XP_007700113.1_1_104
MAEDRILNQHINGVSTQNGSQAFVGSAQNVYFADRKSPQESQERAALQCRDALFVTDPHVDRESLITAKGTRVPSTCEWIRNDVKYRAWLNGGSHGDSGSTNDI
>XP_007700432.1_1_79
MVSTTSNIAFGNAYKSVQANNINGSIHIGLENTLDRLPRAEDAPFNSYAKQHEPICLADTRVDLLQEIYSWADGQDERC
>XP_007703133.1_1_93
MQPTASPAAAYTNNRADGGNIIYGNVTGDVHFPSGDSGAARSTHHECLRDLRVTDPREDRTRIEDGKDKLLRDCYIWILEDRNFQQWRSQGGP
>XP_007705505.1_1_91
MLSYRDAMASTTSNTAFGNAYKSVQANNINGSVHIGTSRDRLENTLDRLPCAEDALFNSYAKQHEPACLPDTRVDLLQEIYSWADGQDERC
>XP_007705850.1_1_86
MLFYRDAMASTTSNTAFGNAYKSVQANNINGSVHIGLENTLDRLPRAEDAPFNSYAKQHEPICLPNTRVDLLQEIYSWADGQDERC
>XP_007717349.1_1_104
MAEDRIRNQHISGVSTQNGSQAFVGSAQNVYFADHKSSQELLEKAAVQCRDALFVTDPYVDRESLITAKGARVPGTCEWIRNDVNYRVWLNGGGPGGCDSTSER
>XP_007718129.1_1_80
MAASTTSNIAFGNAYKSVQANNINGSIHIGLENIFDRLPRAEDAPFNSYAKQHEPTCLPDTRVDLLQEIYSWADGQDERC
>XP_007718911.1_1_81
IIIIIDQIERLKNLVGIALQSGVDQIRQDQADEKRRKIVEWISPTNYPAQQSDIIARRQEGTGKWFLGAPEFARWLGEPKG
>XP_007726625.1_1_84
MAHRIEITGNKAEAGATLISNVNLSTSHTNDDIDRACLRALRCPDSLAVKHRLKENKDKLVHKSFDWILKDPQYLRWQDESDVG
>XP_007726775.1_1_84
MAHRIEITGNKAEAGATLISNVNLSTSHTNDDIDRACLRALRCPDSLAVKHRLKENKDKLVHKSFDWILKDPQYLRWQDESDVG
>XP_007728687.1_1_33
MAHIPVQFSGDNNRGLQVGSNLGMINYYSQNAI
>XP_007732401.1_1_83
MTHRIEITGNRAEANSTQVNNMTLNTSHTTEEIDRTCLLALRCPDSLVVKNLLKENKDKLVHKSFDWILQDSQYLSWQDGSDV
>XP_007734310.1_1_84
MTPRIDITGNQAEAGATQVNNVTLSTSHTNDDIDRPCVRALRCPDSLAVKHRLKENKDKLVPKSFDWILKDPQYLRWQDESDMG
>XP_007738045.1_1_102
MAGSNQDISGVSITDHSRAAVGTFHGPVYLGNDKSECILSFARYEKKLICHLDLNNILNSLPIAADAPCNAYNRQHDPVCLPNTRKELRREIYDWADGKTSR
>XP_007799870.1_1_103
MDRGPTYGDDYAWSATVSSGGGYVQQGNMQAENINISYTTPGLTQSSQFHEKWDECQQALLLRDPLDDRNGYTTEKGIEVPDSCDWIQAEPCYRQWNNPKNPP
>XP_007825235.1_1_109
MDVKSSVPDPESKSSRTHYEQSIGSGAMGHQVINVGPDQKNNYGDGTMIVGHNINLEQSNKLTRDEILKTLNKSPYERRKNRNPDRVPGTCEWFTGHDYFKQWQESKSS
>XP_007837829.1_1_121
MASRKTTTDRNDTNTLPSTILSPDATLESPSQSIAQHGSQFAGNCKVSGNGNVHQGNNINNNNNTINHHHTTDQCLADLRITDPRHDKQRIQEVKGGLIQDSYIWVLENSDFCQWLGNENS
>XP_008025377.1_1_94
MSGTPPHHQHVSGISIQNHLARDELFAGSNTSPEELNRVLEALFVSDPYLHRKRRIAVLGEPFPDSCKWITYDENYSAWLNGKNTGDRNYNSNT
>XP_009225998.1_1_97
MSVKDGEEPTASDTTAIATSNVLTGSGVQINAPIGTISQYFGGAENKEALCLRDLYITNPWLDKQRIEDAKGGLLQDSYRWILEQDAFRQWRDGADA
>XP_009228193.1_1_39
MEVTFGSKNRGMQVGQIFGNAYFTQAAPERPETPPRPFA
>XP_009228702.1_1_33
MTTHLLSASFGPGNRGQQVGQNYGTINTKIHLP
>XP_009229409.1_1_90
MATPEMRQAMNGQRQNIIQHQGTGDHNKYETHHHTHVEYAQSNHCPKYLAEVDPHEVKTRIEETKGGLLKDASSWILHHADFQQWRDRDS
>XP_009252117.1_1_80
MSANSAHTVNASDSSRVHIGNNNYLHQDTKDRDCIGALYETDPLRDKQQIIDTKGGLLPGASDWILTNDNFTRWRDGEEC
>XP_009256859.1_1_89
MGINISNIVESLDADGSSKVQVGNNTTYIYNSERDQDEKKKLLQALRSTDPRHDKTNIEQTNNDLLKEAYIWILENPEFLAWRQGTGEC
>XP_009260069.1_1_82
MSGHRTIAESQFGDSARIHLGDNNYNCSHDDKKRCLLDLRITDPKIDKARIVQSKGGLREESYCWIFENEDFKQWKDSESDS
>XP_011117471.1_1_87
MFYNQGGQTGFQAETVNTNGNTNFNFGGSELLESLESKRKKLLRTLYKLSKTEYENQKNQNPVRVPGTCEWFTNHQIFQDWKSSPSS
>XP_011119008.1_1_89
MDPVLGTFHNREASVGLQANSVNITGGVTINGADAAAASQREKEIKVLSALYKSTNKNRKDRNPDRVPGTCKWFTTHQTFRDWKFSPSS
>XP_011123121.1_1_105
MDQEIPDTSAGVTFKNTSLGPKIGVQAGSINVQGDMKFDGIDSAQLQSESQKNKLLSALYKLVEKNRKDRNPDRVEGTCEWFTNHRKFRNWRAPAPSRLGDIPFK
>XP_011123389.1_1_89
MDYTEENVFNNTECHIGLQGTIINYGHINTTNDHYLSGRLDARKREILRELYKTSYQDHKERNIDRIPGTCEWFTTHKRFREWQENKSS
>XP_011123815.1_1_90
MMESTRESAFSNTECRVGFQAGTIINHGQITTVDNQYSSEKLKSRKHSVLQRLYKTSYQEHKDRNPDRVPGTCEWFVTHPRFQEWQESKS
>XP_011124413.1_1_88
MNKTTFNNPGNHVGIQGNVYNHGSIVIAKDKHSREKLKKKEREILRKLDKSPYQDRKDRNPDRVSGTCEWFVGHELFKDWQENKTSTS
>XP_011124857.1_1_83
MEQTTFTATNSRVGIQGSIGNYGVINFNNVGADPEDTKRNILKKLYQSLEKNQKDLHPHRVPGTCEWFTSHPQYLDWKARESS
>XP_011127371.1_1_114
MESFKRQRRDSDELADIRPEKRPVFDHQYVSQSSFRGQGLQQSGSGTITVGGNLNIGNEFDRTQNAHCLADLRVTDPCDDKTRIESMKGGLLADSYSWICEHADFKRWRDDEDS
>XP_011318495.1_1_99
MTTRDCSHQALVSTQARPAYSFCHTTGCLIIEQSLEIKLTKKSGSHDDKKRCLLDLRMTDPKLDKARIVQAKGGLREESYCWIFENEDFKQWKDTESDS
>XP_011319604.1_1_80
MSSNSVASVFASDSSRVHIGNNNYLHQDTKDRDCIGALYETDPLRDRQQIIDTKGGLLPGASDWILTNDNFTRWREGEEC
>XP_011320669.1_1_91
MDSNTCNTLQSLSVAGASRVQVGNNYNTTHNYNGESDQDDTKKLLESLHSTDPRHDKKNIEQTNNHLLREAYVWILQNPEFLSWRDKNHGS
>XP_011328855.1_1_33
MAECVSSMTFGDGNRGVQVGHSNAPIQATFNLP
>XP_013940831.1_1_97
MKNVNGDNNAQHNAPGGTGHQYTGQGQHIYSGPDMTINNNAATYTLDSDKSREEIMQALYTSPYRQRKDRNPDRVTGTCEWFLNHIDYHNWRDSTSS
>XP_013943995.1_1_87
MATREVLGNTFGNDATLFLGDITHNITNVNADPFDADNAFLQEISKTNPVDDKKRILESKGPLIHDSYRWILEHNDFKKWRDKQNNG
>XP_013944057.1_1_83
MAETVSSNIHVDYVSLKDNARAHIGNVVHVHQAEDRCLPDLRNTDPRDDKARIEAIKGGLLEDSYRWILQHGDFQQWLNDKHS
>XP_013946721.1_1_82
MEGDRKIFDNKFGNNNTFVQGNATINRPGESSQRQGKNDILKRLYTSLYKDRKDRNPPRVPGTCDWFVTHEDFQTWNESHSS
>XP_013950418.1_1_99
MAKREYGNRDAMSQHNASNGTAYQNHYSGQDHQINAGSGTMNIYNGADLNDNTRSEILQALKTSPYAQRKDRNPDRVTGTCEWFMSHIDFHNWRDSRSS
>XP_013950666.1_1_87
MAAAAYAKDLLYRIPPTKIEAEKRILDIISGVREGVDKLLHTQRVKEQETILNWLSPVNYTPLQMDYIRKRQPGTGNWFLESAEYQA
>XP_013950895.1_1_111
MMSNRLLDMVASIHVISVIQRSDSSGRRLLHFWSVTPILFLRVLRWTQFANSRQDAESPQSKVKACRDALFLADPIVDREILKSTKGQRTAGTCEWIRDNEAYRSWLNGGS
>XP_013954020.1_1_88
MDLTAPSSRNITGNHFGDYTTINQVDFHYHSPNKPREEDTKCLTHLRTTDPRDDKARIETTKGGLFKDSYRWILEHSDFRQWRDDERN
>XP_013954031.1_1_87
MNSTTPQFRDITNNNFGDNTRIHQGDIHNYDNHARGQADPCLADLRITDPRDDKTRIEETKGSLLRDSYCWILDHADFQTWRNDPQF
>XP_013954032.1_1_90
MDLAATYSREITGNHFGNNTTIHQGDVHYHSSTDKTRENEDLKCLTDLRTTDPRDDKTRIEATKGGLFKDSYRWILDHSDFQKWRDEERS
>XP_013954066.1_1_89
MDLAATHSRKITGNHFGDDTTINQVDFHYHSPNDKTREDDTKCLADLRITDPRDDKTRIEATKGGLFEDSYRWILEHSDFRQWRDDERS
>XP_013954141.1_1_68
MPTHVLDYRPSHTPFTDEDIQCLMNLRVTDPRDDKTRIEETKGGLLRDSFKWVFDHADFQDWHNSWQG
>XP_013955055.1_1_68
MMSSPAILTTSEGDRNADNIFLQEISKTNPIDDKERILASKGPFIYESFCWILEHPDFKTWRDTRNSG
>XP_013955358.1_1_101
MSVDQRNDNSGACRTETLGRAEFHGQGIQHTGPGSFNVRGDVYIESHGNDGDDELLRALRTTDPRGDKTRIVRQKGGLLVDSYRWILDHDDFQQWRDGEET
>XP_013957254.1_1_90
MVSKVSNAVGDLRIEGHGRAHVGNIIYNYPAVVEKAENDIEDRCLADLRVTDPRDDKKRIELTKGGLLKGSYRWILENDDFKRWYDDENS
>XP_014077505.1_1_80
MTSTTSNINFGDAVSSVQANNINGDVHIGRHENTLDHLPRAEDAPFNSYARQHEHGCLPDTRVDLLQEIHSWADGQDERC
>XP_014081264.1_1_113
MASGALPHSLYIHGTSSTTNGSQSFASLNLGTINHAPINNNNNNNNNNNNNNDDDDNISCNLALNEILHALPIAKDAPFNAYQRQRDPTCLPNTRTDLLREIDNLVDSEESPG
>XP_014550460.1_1_81
DAMVSTTSNIAFGNAYKSVQANNINGSVHIGLENTLDRLPRAEDAPFNSYAKQHEPTCLPDTRVDLLQEIYSWADGQDERC
>XP_014560345.1_1_104
MAEDRIRNQHISGVSTQNGSQAFVGSAQNVYFADHKSSQELLEKAAVQCRDALFVTDPYVDRESLITAKGARVPGTCEWIRNDVNYRVWLNGGGPGGCDSTSER
>XP_014561696.1_1_79
MTSTTSNIAFGNAYSSVQANNINGSVHIEHENILDRLPRAEDAPFNSYARQHEHGCLPDTRVDLLQEIYSWADGQDERC
>XP_016253695.1_1_86
MADSTQTQDISGVSINNHSRAAVGTFHGPVYLGNNENLNNVLNSLPIAADAPFNAYRRQHEPTCLPETRIDLLRKIYDWADRENSP
>XP_016596460.1_1_88
MSLENSSPSTNIRTVEANHQSIVHIGNNNNYNYINLFVPGIVLSTLPNASEVAFDSHHNQYEANCLQDTRAELLRDIKAWVEGPDESC
>XP_016599100.1_1_30
MATSTSFGGVNSGIQTSILNGTVNAQFHLP
>XP_016602120.1_1_79
MDNAVSFGSLNSGVQTGINHGTINASLNLSTDPLDKLYIAHGAEFNSYGDQHEDDCLPGTRIELLETIQQWVRSPHGKC
>XP_016641592.1_1_78
MNSVDALTASGQARVQVGNITNNYSESATNQCLRDLRLTDPRDDKKRIEQTKGGLFRDSYHWILDNADFRRWRHDPRS
>XP_018035249.1_1_31
MNSGIAFGDDNNGFQAGTINGPVQASFYYAT
>XP_018035252.1_1_38
MANVISFGDANTGLQAGIINGPVTFQPPPETPPPPSIL
>XP_018035255.1_1_43
MASTFSFGDANAGFQAGIINGPVNNAFHLLPERPETPPPPSIV
>XP_018036993.1_1_85
MSGSRKPRPVSFTNEGGRIGAQIGQNNVNGDFIVQYDKDPLKQLPYAVEAPFNSYTKRHEPTCLPDTRVDLLHRIHSWVDGQDER
>XP_018040915.1_1_79
MSSTTSNLAFGNAYSSVQANNFTGSVHWGHEDTFARLPYAEDAPFNSYAKRHDLPCLANTRIDLLEEIRSWADGPNQRC
>XP_018067104.1_1_100
MPLARQDDPPWSPQLNNQSISGLSATVNSTLLAGHFLGDVHIGESKSLDDVLGSLPIAKDAPFNAYIRQDEPACLHNTRVDLLQEIYDWADGKAGHNERC
>XP_018078375.1_1_28
MASAISFGDANAGFQAGIINGPTSTEFH
>XP_018127297.1_1_87
MSDPEQPRGSNKQYRDININDGARAHLGDIYHITREDPLSLLPFATDAPFNSYVRQHEPACLPNTRVDLLKDIYGWADGKDGQGERC
>XP_018133533.1_1_85
MAGITQDISSVFIDHHSRGAVGTFHAPVYFGNKENFYDVLNTLPNAVNARFNAYQRQHDPTCLPNTRVDLLQDIYSWADGQDERY
>XP_018133931.1_1_84
MSYPKQPGRSSKQLGNIYTNENAIVHVGDIHHIGREDPLDLLPFATNAPFNSYDGQHEPTCLPDTRVDLLQQIYDWADRQDERC
>XP_018150701.1_1_126
MEDNLKRPRPQHFSDLDDRPRKRQATPDAVPRNDGWAFRRTIEPGARSELHGTGIRHSGSGSFSARDIYFGPTSDSDREFLKDLYVTDPRDDKARIERTKGGLLRDSYRWILDHDDFRRWRDDGQS
>XP_018158395.1_1_96
MESGTTGYRTVPDLVENNNSGTGTQNNNSGAGRQYNAHTITIVSEKDSSFLADLRVTDPRDDKSRIERTKGGLLRDVYRWILDHDDYQRWRAGSDN
>XP_018239834.1_1_36
MAGPRFDDPVYGSNVVTGISATGNAHQTFNFNQRFE
>XP_018242484.1_1_98
MSGAPSEAICRSNGPGVRLAFYGQGIQNSGNFQVGGNLNIGVQDNSDKDAEFLAALRSTDPSDDRTRIQRQKGGLLEDSYSWILDHADFRRWRDDEQS
>XP_018242713.1_1_98
MSGAPSEAICRSNGPGVRLAFYGQGIQNSGNFQVGGNLNIGVQDNSDKDAEFLAALRSTDPSDDRTRIQRQKGGLLEDSYSWILDHADFRRWRDDEQS
>XP_018250213.1_1_103
MAAESPDSDCTGQQRSPQNIHDISANNGSFLFAGAVSQVSFSHSGQTTPSFEDAVKNCRDVLFVSHPDADRANIADAKGTRAPGTCQWILENSVYQTWLEKKS
>XP_018251429.1_1_147
MASTALIESGPSPEKSRRNVISRKPVKSSTKLVEQTNTLVEACKSDSPRDDTPISTWGNGFNVSGGTQYNNIGSGNQFLGSQFHGDVNFVGGNGDSGKEGRKAQVLKRLATSPYRDRKDRNPSAVQGTCEWFISHHLYHEWLGQEAS
>XP_018258280.1_1_100
MATNDERGKGTINSLRNATISGNGRLEVGDNYTTNNYMTNNYANHSDLNLDQCLIDLQVTDPRHDKRRIEETKGGLIKDSYKWILHHQDFRRWRDDRDSR
>XP_018386161.1_1_87
MNARATGQTIGFNNEGGRIAIQAAEYHVHGDNIVNQAQEGDLEKLPYAAEAPFNAYNRQHDPECLPSTRTALLDDIYAWTDGLDERC
>XP_018664922.1_1_79
MDITGNSFGNNATVHQGNVYHHSSEGTSDRCLADLRPTDPRDDKIRLEQTKGGLLRESYSWILENDKFKLWHDGDDAQG
>XP_018665185.1_1_83
MAETVSSNIHVGYVSLKDNARAHIGNVVHIHQAEDRCLPDLRNTDPRDDKARIEAIKGGLLEDSYRWILQHSDFQQWLNDKHS
>XP_018665721.1_1_90
MDSRVISGNTFGPNAIVVQGNLTSPEPLWTVNNAAHADRQRREREIEILRRLYKSPYEDRKDRNPDRTRGTCEWFVAHKLFQEWQESKQS
>XP_018666293.1_1_84
MGQSNSKTRDVSNNQFGNNVTITQGDVHNHASDQENQCLKDLRSTDPRDDKLRIQNTKGGLLIDSYRWILENKNFKDWRDNAQN
>XP_018687846.1_1_86
MAGSTQDISRVSVNDHSRAAVGTFHGPVYLGNNESEYLNNVLNSLPIAADAPFNAYKRQHDPTCLPDTRSNLLRKIYDWADGKNSP
>XP_018747190.1_1_36
MAGPRFNDPVYGSSVVTGISATGNAHQTFNFNQHLE
>XP_018747477.1_1_95
MKRAASSSSRGARSKFRGQGVSHSGSGDFTVGRDLIIGGNSHYSQDDRVLAELRSTDPSVDKDRIERTKGDLRSESYGWIFHNAEFQQWRDDDQN
>XP_018759359.1_1_151
MASTALIGNVSSPERSRRDVIIRKPVNSPTKLATQTTATVEACKVDDSPRNDTPVSTWGSSFNASGGIQYNNTGNGNQFLGSQFHGDVNFVGGNGDSEDQSRERRKAQVLKRLATSPYRGRKDRNPSAVQGTCEWFISHHLYHEWLGQEAS
>XP_018759450.1_1_81
MSDGIHIQKTVNAGHIEIAQQINNLYDTDGRKASCLEDLYITDPVADKKRIEADKGGLLKDCYRWIIYNDNFLQWRSDPEQ
>XP_018761688.1_1_91
MESSTSSTVQSLNASGSSRVHVGNNYSITHHHGRGSEDDGAKKYLDALRSTDPRDDKARIEQTNGGLLKDSYVWILDSPEFVTWRDESKAG
>XP_020053741.1_1_88
MATTATFNAANHGLQIGNNSGSITAEFHVARAYTTEDIDRVCLRALRCPDSLAVKNRLKESKDRLIHQSIQWIFDDPQYKDWENGDEV
>XP_020054824.1_1_94
MNTSAALFNNSTNAGLQLGQNNGNVEFHNHHEPSQASRNEACLRDLRITNPRDDKARIQDFKGGLLMDSYRWVLSNDEFRKWRNHGEPDRNVND
>XP_020122648.1_1_82
MVEVVQKLCEDMMLSLRKVEVDIKKNINDLLLEHRHLERDHVRGSILDWITPFEYSRQQNETISKRQPGTCQWFLDSLEFQK
>XP_022284660.1_1_32
MNTITFGDGNSGFQAGTIHGLVSTEFHYYPAS
>XP_022482188.1_1_84
MASTISYGGPNSGFQAGVINGNVTAQFAQSETSLNQACLRDLRTTNPHDDKDRIKNMNGGLLKDSYCWILDNEEYRHWQNDQSS
>XP_022484274.1_1_85
MAPTTYIGVNHGIQVGNNQGSIEASFHAYTAEDIDRLCLRDLGCPDSLVVKNRLKETKDKLLLQSFEWILQTQEYQSWRDGTDIC
>XP_022484620.1_1_85
MAYTTSYDGSNSGFQVGQNLGHITNQFLQSETSLNQACLRDLRTTDPHHDKDRIQNTNGGLLKDSYCWILDNKEFQQWQDDQSNC
>XP_022484868.1_1_26
MTSISFGDQNRGLQVGTSHGDIYYTS
>XP_022485086.1_1_88
MATSTAFNATNHGLQIGNNSGSITAEFHVARAYTTEDIDRICLHALRCPDSLAVKNRLKESKDRLVHQSIQWILEDPQYNGWENGDDV
>XP_022577718.1_1_84
MANHINIHGNTAEAGATQVNNMSMNTTYTIHEIDRLCLRALQCPPDSLIVKNRLKETKDKLHLESIKWVFQSQDFRRWRDKDDS
>XP_023430282.1_1_36
MAGPRFNDPVYGSNVVTGISATGNAHQTFNFNQHFE
>XP_023433823.1_1_81
MSDGIHMQKAVNAGHIEIAQQINNLCDADGRKDSCLEDLYITDPVADKKRIEDDKGGLLKDCYKWILENDNFAKWRDDPEQ
>XP_023433990.1_1_151
MASTALVENDPSPEKFRRDVIARKPVKSSTKLATQTTATVEACKVDDSPRNDTSVSTWGNSFNVSGGIQYNNTGNGSQFLGSQFHGDVNFVGGNGESEDQSRERRKAQILKRLATSPYRGRKDRNPSAVQGTCEWFISHHLYHEWLGQDAS
>XP_023435006.1_1_91
MENPTASTVQSLNASGSSRVHVGNSYNITHNHGRGSEDDGAKKYLDALRSTDPRDDKARIEQTNGGLLKDSYVWILESPEFITWRDERKTG
>XP_024404627.1_1_83
MDDSHNLSGNIIGDNAAIFQGNFNYNADYSSLETSFLEKISRTDPFYDKKRILDLKGPLLYESFSWILKHDDFSKWTNSKESG
>XP_024404706.1_1_82
MEGDRIISENTIGNGNVFFQGNVSVNNHAQDSQKQGEHDVLKRLYTSPYQDRKDRNPPRVPGTCDWFVSHEHFRTWNESNSS
>XP_024405576.1_1_93
MILFKMAELRQFSENTVGDNASIFQGNIANMTNNFEANHAAADESFLQKFSKTNPIDNKNRILESKGGLLDDSYRWILEHEQFRKWRDTENSG
>XP_024405752.1_1_87
MTSTREVTGNTFGNDATVLLGDLINNVINVSTDPSAADTAFLQDISKTNPVDDKKRILESKGPLIYDSYRWILAHKEFRKWRDKQKN
>XP_024406309.1_1_95
MEHGNGDNNAQHNAPGGTGHQYTGQGQHIYSGVGMTINNNAAAHTFENSREKIIQALYTSPYLQRKNRNPDRVTGTCEWFLNHADFHHWRDSTSS
>XP_024406529.1_1_98
MCDNRTISKSTFGQDAHIHQGDAIVYFEGSVSVTNNYGMSSPETTSTNRRDGEDGILRRLYTTPYEDRKNRNPSRVPGTCNWFTSHELFQDWQESKSS
>XP_024731249.1_1_24
MASAISFGDANSGFQAGTINGPVN
>XP_024756408.1_1_86
MEQQQRRENNNNLFGDSITLNQGDVHSYWHNTQEEEKARCLSGLRITDPCHDKIPIESTKGGLLEDSYTWIFEHDDFQQWRDNEDC
>XP_024758090.1_1_82
MERGRIISENTIGNGNLFIQGNVNVNSYAEASQRQGENDILKRLYKSPYKDRKDRNPPRVLGTCDWFVSHEHFRTWNESNSS
>XP_024758132.1_1_90
MDRRAVSNNTFGPNTIIVQGDFTSPGPLPTVNNAAHANGSRREREIEILRRLYKLPYDDRKNRNPDRAQKTCEWFVAHKRFQEWQESKQS
>XP_024758183.1_1_87
MASSQTLSGNKFGNSNNVHQGDNIYNDCQIVQAENDSDNVYLRDLSQTDPRLDKMRILETKGPLLRESYSWILGHRDFQQWLDAQNG
>XP_024759168.1_1_83
MSHDVSNSRSVFNNDFGNNVTLHLGDVHRVSDQANQCLKDLRSTDPRDDKTRIQNTKGGLLKDSYRWIIENKNFKDWRNNAQN
>XP_024760071.1_1_87
MNPRTSHYRDITKNTFGNNTRIHQGDIHNHDSHARGQADPCLTDLRITDPRDDKTRIEETKGNLLRDSYCWILDHADFQMWRNDPQC
>XP_024760082.1_1_89
MDLAVPYSRDITSNCFGDNARIHQGDNHYHSTNEKSQEDDMKCLKDLRITDPRDDKTRIEATKGGLFKDSYRWILEHSDFRRWRDDECS
>XP_024760096.1_1_87
MNPRTPHLCDITNNTFGNNTTIHQGDIHNHDGHARGQADPCLADLRITDPRDDKTRIEETKGGLLKDSYRWILDHADFQMWQNDPQC
>XP_024760128.1_1_84
MNATASHPRDIANNHFGNNVRIHQGDVYHYSPDQIDRCLADLRPTDPRLDKTRIQQTKGGLLKSSYYWIFKNENFKQWRDNKQH
>XP_024761124.1_1_85
MTSMREVSANTFGNDAKVILGNITNNITNDPSAADNIFLQEISKTNPVDDKKRILESKGPLIYESYCWILGHNDFKQWRDKKNNG
>XP_024763309.1_1_90
MDVTATYLREITGNRFGDNTAIHQGDVHYHSPNDTTRENEDIKCLTDLRITDPRDDKARIEATKGGLFKGSYRWILQHSDFRQWRDDECS
>XP_024768511.1_1_79
MNIEGNSFGDNATIHQGNVYHYSSEGASDRCLADLRSTDPRDDKIRIEQTKGGLLRELYNWILENDKFKSWYDDDDTQG
>XP_024772817.1_1_84
MDSMDSSFRNITSNSFGDNITINQNNIQNPAADQTDQCLKDLRLTDPRDDKTRIQQTKGGLLKESSSWIFENETFKQWRDDEQN
>XP_024774029.1_1_83
MADVREISENTIGNNVTLVQGDFNTINTGPSDSNDSFLNKISKTDPSYDKKRILELKGPLLHDSFKWILDHEGFKKWRHTEES
>XP_024774067.1_1_105
MDDNSRKRPLSLQWLSENSERVGQKLRVGSIDGDFNVRGSVHITTNNTAPTSAAEEGCRRDLFITDPSEDRTALKRKKGNRATGTCEWILETDELTAWLGQEKTS
>XP_024774474.1_1_86
MENHRNFSGNTLGNNATVNQGNFAQITVNTNTSNADKSFLQEISKTDPFYDKKRILTLKGPLLWESFSWILRHQQFNEWRHTKQSG
>XP_025429748.1_1_77
MNNSTTSYAGYNAGFQLGQNVGQINNNYYNQLDDSKAINPELDKQRIEKEKGGLLRDSYRWVLDHDDFKNWRYTAGN
>XP_025439059.1_1_85
MNTSTALFNNSTNAGLQLGQNNGSVEFHNHHACLRDLRISNPRDDKTRIEELKGGILKDSYSWVLQNNEFLRWRDNGGPDRDAND
>XP_025451651.1_1_85
MTSAKFEGPNSGFQLANNNGSVHITVEQSSIYRDERVRRFLSLLNTCPYEDRKNRNNRRVPGTCEWFTKHPKFTNWQRCTSHDLA
>XP_025476160.1_1_84
MTSLEVEGPNSGSQTETSGSIQCTFDQRSSSRDERVTRFLGLLNTCPYEDRKNRNDRRVPGTCEWFTTHPKFTHWQQCPSHELA
>XP_025502315.1_1_94
MTNSTAWFDHSVNSGLQLGQNNGHVEFHSHHGASEASRNEACLRDLRISNPRDDKTRIEELKGGILKDSYSWVLRNNEFLRWRDNGGPDRDAND
>XP_025511870.1_1_85
MRLVEVEGPNSGSQAGTNDGSIQYTFAQCSTSRDERVEKFLDLLNTCPYEDRKNRNDRRVPGTCEWFTTHPKFTNWQQCSSHDAA
>XP_025522575.1_1_80
MNSEASFTGYNTGFQVGQNPGQINSQFYYNYYNQPDDSKAIDPELDKQRIEKEKGGLLRDSYCWVLKHDNFKRWRDAAVA
>XP_025525135.1_1_90
MNTSTALFNNSTNAGLQIGQNNSNVEFHNHHASRNEACLRDLRITNPRDDKARIQDFKGGLLMDSYRWVLSNHEFRKWRNDGGPDRDAND
>XP_025541797.1_1_85
MTSIEVEGPNSDSQAGTNDGSIQCTFEQRSTSRDERVTRFIDLLNTCPYEDRKNRNDKRVPGTCEWFTTHPKFTNWQQCSSHDLA
>XP_025546994.1_1_80
MNSTAYFTGHNAGIQVGQNPGQINSQFNYNYYNQQDDSKSINPELDKQRIEKEKGGLLRDSYRWVLDHDDFKSWRYTAGN
>XP_025553833.1_1_83
MTANTANTTIQGTNHGMQIGQNLGNIEAHFQSAEDHCIRDLLTTDPQDDRKRIIQEKGGLLQDSFRWVLECEEFQQWQTNADS
>XP_025557896.1_1_85
MTLVEVEGSNSGSQAGTNDRSIQCTFEQRSTSRDERVTKFLDLLNICPYEDRKNRNDRRVPGTCEWFTTHPKFTNWQQCPNHDLA
>XP_025576537.1_1_82
MLTDTMNNSTTSYAGYNAGFQLGQNVGQIHNNYYNQLDDSKATDPELDKKRIQEEKGGLLRDSYRWVLDHDDFKDWRYTAGN
>XP_025577862.1_1_70
MSQQWDNHGVNVQFQGTATNPDRCLDYFAVTDPRNVKMRIHQTRGAALKESYDWILHHPQFQHWRNNNDS
>XP_025590184.1_1_82
MSDYRTIAESNFRDGVRIHQGDNYYKCSHDDKKRCLLDLRITDPAHDKARIKQSKGGLREESYCWIFENEDFKQWKKSKSDS
>XP_659625.1_1_88
MATSTAFNAANHGLQIGNNSGSITAEFHVARAYTTEDIDRICLHALRCPDSLAVKNRLKESKDRLVYQSIQWILEDAQYKDWENGDDV
>XP_747379.1_1_96
MLNRLLPHQVSINNTSATDGGQTFAGVNFGSVSFAGTESCATVSEEKASRCRNALFLSDPYVDRECLISEKGTRVAGTCEWITQHESYRAWLYGDT
