# Supplementary material for: Exploring a diverse world of effector domains and amyloid signaling motifs in fungal NLR proteins
Source: PLoS Comput Biol. 2022 Dec 21;18(12):e1010787. doi: 10.1371/journal.pcbi.1010787 (PMC9815663; doi:10.1371/journal.pcbi.1010787)
Supplement: S8 Data — The profile is based on the motifs identified in [45]. (HMM) [file pcbi.1010787.s015.hmm]

HMMER3/f [3.2.1 | June 2018]
NAME  srep12494-s2a.mafft.trimmed
LENG  21
ALPH  amino
RF    no
MM    no
CONS  yes
CS    no
MAP   yes
DATE  Tue Oct 19 11:21:16 2021
NSEQ  407
EFFN  407.000000
CKSUM 970128417
STATS LOCAL MSV       -6.9924  0.75446
STATS LOCAL VITERBI   -6.9685  0.75446
STATS LOCAL FORWARD   -3.0649  0.75446
HMM          A        C        D        E        F        G        H        I        K        L        M        N        P        Q        R        S        T        V        W        Y   
            m->m     m->i     m->d     i->m     i->i     d->m     d->d
  COMPO   2.41911  6.37521  2.93565  3.29024  3.63898  2.09632  3.22061  2.69000  3.09193  3.40911  4.09064  2.47593  4.79633  2.99063  2.93971  2.49824  2.65993  2.34823  6.07658  3.85167
          2.68618  4.42225  2.77519  2.73123  3.46354  2.40513  3.72494  3.29354  2.67741  2.69355  4.24690  2.90347  2.73739  3.18146  2.89801  2.37887  2.77519  2.98518  4.58477  3.61503
          0.03093  9.59358  3.49356  0.61958  0.77255  0.00000        *
      1   2.35396  9.05562  4.80716  4.70272  3.62208  2.18926  3.50833  2.67155  3.18988  3.93314  3.78031  4.44544  3.19993  3.57821  3.09624  2.01355  1.47997  2.53735  9.49602  8.09289      1 t - - -
          2.68618  4.42225  2.77519  2.73123  3.46354  2.40513  3.72494  3.29354  2.67741  2.69355  4.24690  2.90347  2.73739  3.18146  2.89801  2.37887  2.77519  2.98518  4.58477  3.61503
          0.00010  9.56275 10.28510  0.61958  0.77255  2.14513  0.12449
      2   3.10960  4.71357  3.36390  3.46992  4.73403  1.40776  3.54770  3.68882  2.85647  4.71938  3.70411  2.25505  3.42129  3.35936  2.56253  2.02360  2.81318  3.68326  5.43234  4.48387      2 g - - -
          2.68618  4.42225  2.77519  2.73123  3.46354  2.40513  3.72494  3.29354  2.67741  2.69355  4.24690  2.90347  2.73739  3.18146  2.89801  2.37887  2.77519  2.98518  4.58477  3.61503
          0.00010  9.56457 10.28692  0.61958  0.77255  0.52846  0.89041
      3   3.84102  9.08176  4.08554  4.72662  4.60329  4.60447  1.85438  3.40982  5.07564  3.45943  4.83566  1.20097  4.35538  1.32352  3.94090  3.71508  3.59862  3.07845  9.52006  8.11478      3 n - - -
          2.68618  4.42225  2.77519  2.73123  3.46354  2.40513  3.72494  3.29354  2.67741  2.69355  4.24690  2.90347  2.73739  3.18146  2.89801  2.37887  2.77519  2.98518  4.58477  3.61503
          0.00010  9.58168 10.30403  0.61958  0.77255  1.94372  0.15452
      4   3.22587  9.10007  2.79387  3.19108  4.47090  3.96667  2.94097  3.52403  2.56656  3.38523  4.70971  3.42819  4.76956  3.19114  2.39826  1.52001  1.97532  2.98645  5.34899  3.22050      4 s - - -
          2.68618  4.42225  2.77519  2.73123  3.46354  2.40513  3.72494  3.29354  2.67741  2.69355  4.24690  2.90347  2.73739  3.18146  2.89801  2.37887  2.77519  2.98518  4.58477  3.61503
          0.00010  9.58168 10.30403  0.61958  0.77255  1.94372  0.15452
      5   1.95119  8.17668  8.78390  8.16748  1.89691  4.40017  8.30986  1.19930  7.94877  3.33376  4.80184  8.14305  4.49448  8.07695  7.95131  7.28744  3.94729  1.96036  4.64948  1.79276      5 i - - -
          2.68618  4.42225  2.77519  2.73123  3.46354  2.40513  3.72494  3.29354  2.67741  2.69355  4.24690  2.90347  2.73739  3.18146  2.89801  2.37887  2.77519  2.98518  4.58477  3.61503
          0.01175  9.58168  4.45552  0.61958  0.77255  0.09381  2.41306
      6   3.61508  9.10488  1.89663  2.60041  8.45136  1.69320  2.85652  4.42434  2.34026  4.19566  8.14517  3.49968  5.30932  3.07960  2.34703  2.00325  3.02776  4.00795  9.53672  5.28553      6 g - - -
          2.68618  4.42225  2.77519  2.73123  3.46354  2.40513  3.72494  3.29354  2.67741  2.69355  4.24690  2.90347  2.73739  3.18146  2.89801  2.37887  2.77519  2.98518  4.58477  3.61503
          0.00112  9.58207  6.85654  0.61958  0.77255  1.91840  0.15881
      7   3.17747  4.80328  1.81331  2.65264  4.62780  1.93639  3.14048  4.82746  2.89752  7.40965  8.14408  1.72709  7.75672  3.38665  3.09629  2.52731  2.93352  3.33766  9.53565  3.53157      7 n - - -
          2.68618  4.42225  2.77519  2.73123  3.46354  2.40513  3.72494  3.29354  2.67741  2.69355  4.24690  2.90347  2.73739  3.18146  2.89801  2.37887  2.77519  2.98518  4.58477  3.61503
          0.01951  9.58105  3.95011  0.61958  0.77255  1.60729  0.22368
      8   2.49413  8.15667  8.76362  8.14714  4.51843  4.50853  8.28948  1.62726  7.92840  2.27852  3.31485  2.47655  8.31868  3.36127  7.93094  4.20177  2.85152  1.03541  8.77867  4.45350      8 v - - -
          2.68618  4.42225  2.77519  2.73123  3.46354  2.40513  3.72494  3.29354  2.67741  2.69355  4.24690  2.90347  2.73739  3.18146  2.89801  2.37887  2.77519  2.98518  4.58477  3.61503
          0.00010  9.56269 10.28503  0.61958  0.77255  2.73494  0.06710
      9   4.06493  4.59350  3.23186  2.43414  4.27189  3.71777  3.44972  2.63139  2.02811  4.15527  5.00220  2.47484  7.74193  3.04500  2.65199  2.15827  1.81214  3.04966  5.53215  4.09135      9 t - - -
          2.68618  4.42225  2.77519  2.73123  3.46354  2.40513  3.72494  3.29354  2.67741  2.69355  4.24690  2.90347  2.73739  3.18146  2.89801  2.37887  2.77519  2.98518  4.58477  3.61503
          0.00010  9.56269 10.28503  0.61958  0.77255  0.47330  0.97535
     10   0.93865  8.17597  8.78187  8.16546  4.87024  3.43613  8.30851  1.98704  7.94692  3.34916  3.53324  3.71741  8.33775  5.04389  5.16487  4.05761  1.76897  1.95826  8.79797  7.62234     10 a - - -
          2.68618  4.42225  2.77519  2.73123  3.46354  2.40513  3.72494  3.29354  2.67741  2.69355  4.24690  2.90347  2.73739  3.18146  2.89801  2.37887  2.77519  2.98518  4.58477  3.61503
          0.00010  9.58207 10.30442  0.61958  0.77255  1.91840  0.15881
     11   2.76444  9.10485  2.07100  2.17600  4.54915  2.47080  4.12441  4.97380  2.15082  4.12620  4.64966  3.45401  7.75771  3.33853  2.87969  1.88292  1.87146  7.49623  9.53670  5.00806     11 t - - -
          2.68618  4.42225  2.77519  2.73123  3.46354  2.40513  3.72494  3.29354  2.67741  2.69355  4.24690  2.90347  2.73739  3.18146  2.89801  2.37887  2.77519  2.98518  4.58477  3.61503
          0.00233  9.58207  6.09159  0.61958  0.77255  1.91840  0.15881
     12   4.39191  9.10272  1.74647  1.88553  8.44920  0.98189  3.76143  7.93617  3.50367  7.40860  5.11679  2.04115  4.84962  3.84698  4.68309  3.61080  4.10708  4.72085  9.53456  5.20482     12 g - - -
          2.68618  4.42225  2.77519  2.73123  3.46354  2.40513  3.72494  3.29354  2.67741  2.69355  4.24690  2.90347  2.73739  3.18146  2.89801  2.37887  2.77519  2.98518  4.58477  3.61503
          0.05647  9.57984  2.90349  0.61958  0.77255  0.08349  2.52449
     13   4.60233  9.06147  2.42483  2.40112  5.31851  1.91250  2.54319  7.89492  2.47059  4.65165  4.08140  1.74675  3.51560  3.21026  2.77502  2.49430  2.79447  7.45287  4.74930  4.77015     13 n - - -
          2.68618  4.42225  2.77519  2.73123  3.46354  2.40513  3.72494  3.29354  2.67741  2.69355  4.24690  2.90347  2.73739  3.18146  2.89801  2.37887  2.77519  2.98518  4.58477  3.61503
          0.00011  9.53802 10.26036  0.61958  0.77255  1.21499  0.35199
     14   1.02057  9.16678  9.97017  9.98717  9.96242  1.82354 10.26007  4.22537  9.77574  4.42252  9.91103  4.46428  8.88388  9.77529  9.64337  0.90099  4.00136  4.20815 11.34444 10.35055     14 s - - -
          2.68618  4.42225  2.77519  2.73123  3.46354  2.40513  3.72494  3.29354  2.67741  2.69355  4.24690  2.90347  2.73739  3.18146  2.89801  2.37887  2.77519  2.98518  4.58477  3.61503
          0.00011  9.55364 10.27599  0.61958  0.77255  0.03283  3.43279
     15   4.09555  5.16316  4.63760  4.41932  3.41331  4.87363  3.68725  3.40073  1.65515  3.82990  3.75682  3.16224  7.79085  2.99542  0.91372  3.39473  2.93349  3.60354  4.90899  5.17639     15 r - - -
          2.68618  4.42225  2.77519  2.73123  3.46354  2.40513  3.72494  3.29354  2.67741  2.69355  4.24690  2.90347  2.73739  3.18146  2.89801  2.37887  2.77519  2.98518  4.58477  3.61503
          0.00411  9.59358  5.51232  0.61958  0.77255  0.48576  0.95510
     16   1.25578  8.18373  8.79045  8.17403  3.71988  3.52457  8.31663  3.10002  7.95537  2.53988  4.57046  4.51776  8.34573  2.82262  7.95801  3.12543  3.00782  1.01900  8.80589  7.63028     16 v - - -
          2.68618  4.42225  2.77519  2.73123  3.46354  2.40513  3.72494  3.29354  2.67741  2.69355  4.24690  2.90347  2.73739  3.18146  2.89801  2.37887  2.77519  2.98518  4.58477  3.61503
          0.00645  9.58957  5.05711  0.61958  0.77255  0.36166  1.19243
     17   3.56611  8.23010  8.39256  4.47914  2.10415  5.08168  1.62128  3.00296  3.72060  1.87344  2.85644  3.19377  8.28047  2.03018  2.59105  4.55787  7.02066  2.64164  4.76690  4.55507     17 h - - -
          2.68618  4.42225  2.77519  2.73123  3.46354  2.40513  3.72494  3.29354  2.67741  2.69355  4.24690  2.90347  2.73739  3.18146  2.89801  2.37887  2.77519  2.98518  4.58477  3.61503
          0.00010  9.58633 10.30867  0.61958  0.77255  0.23952  1.54649
     18   2.02876  8.18711  5.31796  5.13911  3.37385  5.11392  4.42577  1.71138  7.95219  2.90933  4.15518  3.08532  8.34721  2.40477  7.95751  7.29520  2.98738  1.26055  8.80898  2.49222     18 v - - -
          2.68618  4.42225  2.77519  2.73123  3.46354  2.40513  3.72494  3.29354  2.67741  2.69355  4.24690  2.90347  2.73739  3.18146  2.89801  2.37887  2.77519  2.98518  4.58477  3.61503
          0.00010  9.59266 10.31501  0.61958  0.77255  0.71479  0.67196
     19   8.22280 10.06134  4.21284  9.38713 10.63675  0.04591 10.58009 10.24472 10.07186  4.30691 10.79759  9.40718  9.57044 10.04982 10.18736  8.42095  8.80353  4.17189 11.69236 10.88121     19 G - - -
          2.68618  4.42225  2.77519  2.73123  3.46354  2.40513  3.72494  3.29354  2.67741  2.69355  4.24690  2.90347  2.73739  3.18146  2.89801  2.37887  2.77519  2.98518  4.58477  3.61503
          0.00010  9.59266 10.31501  0.61958  0.77255  0.71479  0.67196
     20   4.20258  8.97403  1.62190  5.14366  3.92208  4.40006  2.79871  2.50462  4.16074  3.85064  3.77303  1.00204  7.81271  3.49640  4.32253  3.86457  3.88333  2.58805  9.44431  3.95634     20 n - - -
          2.68618  4.42225  2.77519  2.73123  3.46354  2.40513  3.72494  3.29354  2.67741  2.69355  4.24690  2.90347  2.73739  3.18146  2.89801  2.37887  2.77519  2.98518  4.58477  3.61503
          0.00010  9.59266 10.31501  0.61958  0.77255  0.71479  0.67196
     21   3.04269  9.07129  3.76441  2.67066  2.98942  7.38814  3.74912  2.07689  3.62471  4.36513  3.14300  2.79055  3.76854  2.89513  3.23140  2.40184  2.49776  1.59803  9.51554  3.77144     21 v - - -
          2.68618  4.42225  2.77519  2.73123  3.46354  2.40513  3.72494  3.29354  2.67741  2.69355  4.24690  2.90347  2.73739  3.18146  2.89801  2.37887  2.77519  2.98518  4.58477  3.61503
          0.00007  9.59263        *  0.61958  0.77255  0.00000        *
//
