# Supplementary material for: Exploring a diverse world of effector domains and amyloid signaling motifs in fungal NLR proteins
Source: PLoS Comput Biol. 2022 Dec 21;18(12):e1010787. doi: 10.1371/journal.pcbi.1010787 (PMC9815663; doi:10.1371/journal.pcbi.1010787)
Supplement: S9 Data — The FASTA file concerns target proteins listed in S2 Table. (FA) [file pcbi.1010787.s016.fa]

>CAK40784.1_265_364
VAQLYQDVVEDDSTCGPERNVFRYAVCLAQNTAQGVDPVQVTSGKVREWVLAPRWKAEVEGGKVLIVRSDTLPPLNILGFCPIAVAGRDHHGSTWLAGGK
>CAK40785.1_227_326
VPGVHDEQTGKKVIRSRMLLRNIEDPATGSAASGLASYLTLTAAGEGKVEYDIVQGVEMGRRSDISVAVSTKGGAGGEKKIETVELRGSAVKVMSGELVV
>CAK40786.1_138_237
AGQRIPIGMIGNGVARPEVVRGGGEDGGGRGRNTKYTTERQKMVLTGRNFGRGGEETKNRKGRSKEAHRGFKGKANSRSASSGEENKVLRWMFLAWCRFS
>CAK40798.1_138_237
AAEFTELSLLSVVVGGGGCQQSHLPRASSSRIPPGVMRLPAGLTVCVGNQRLLAAEQLDSCGLMQDSSTDLLGAGATDGGRNELLSSFVRRAVFITQLIS
>CAK40799.1_129_228
KESVLEEAAGRYVSPTPTQCSSNANDEPEIWKYTSRLWEDGSNHGVTPNVKESCLSSYPPKFRITISYKGIQASGEGKTKKLAKHIAAKGVCHRLGLQPC
>CAK40802.1_231_330
TALPYLDRASGRVEEGISCSGCQVSLEVTLTEESRLRPDGLGIRDRVYSHEGFIGHFRECMKAQEVWKLRKNGTSVAGISEFVRRRGYFKERDVVMSFHS
>CCD34121.1_186_285
LEELSLSSDGDDGDDDDTVEFREDKTEAVRQFEEEFLGMKASQKLLTQLLSKSQEEAVAKAAGYQNGSTTVSSVSFGSQNSGFQAGIINGGVSGTTFGRN
>CCD34128.1_143_242
SLTEETQKAAGILGREQAIKNAISKADDYAKVLGRKVAATEVRDNGTNLKAVKRKGYAAMVPRRGIGADQRTMVDGLALEPQNVEIIEKVHVRFVSIDGV
>CCF38036.1_300_399
IPCIVVKGVCDYADSHKNKVWQPFAAAAAASVTKALLSRYTQTDKPESSRAVEKDGTDAAAPRSANSGAGQQFNNTGSGTQNNNSGDGRQYNAQTMNFKD
>CEF87692.1_269_368
DHVKDQRIFGFAGRFNWNQVLDILRKHYPEKTFPENFADGEDANEIEPRDKAEQLLKDLGRPGWTSLEDAIIANVEDLDKDGDDVWYKDYAELESLAQPA
>CEF88741.1_198_297
DKRALLNEIIRQKGMIEAFQRTSEEALKATVSERTKQNIRDVKTTGNSIALAGLINTDREETNIEQNISQIHTDGHSISVAGVAKNLDINSMFSQMRSLE
>CEF88892.1_175_274
ASAKAGLLGLTHSMAVSLQPYGIRVNLVAPGRIKAAHECKEGDENGVEWAHLNEEKDVEDHLSNRAGRPLDIAQAIEYLVNAGFVSGQDLTVDGGAVMIK
>CEG02762.1_186_285
EIEIEEVNDQQELKMIQDAAKDSDPILADTTKSKRQEISGQNTVGYISGQGRTSVGDIFLTGSFAQPSVRTSNRVDHVNGGEASRVQIGNTYGGKSFWDY
>CEG02765.1_214_313
HKGTIMMGGSTLYRWANEFLPTFHDVDISGDTVKVSIVAFFNFPDMEIIPRNMSTQDDGFFHDIRRIKEDDKLPHGELSPLWDIIIKNHNLSLPPVCASG
>CEJ57446.1_172_271
YNYPEHANLVKTMQRTLKKTPEAVALVIFTPYEPWLLPQTEKFFPRAEEGGFTVTKIFQKLMDKVLFEEDPGDETLRKTVFGYELRWKPDQLENSASKTA
>CEJ57449.1_265_364
VIRRTTEMRALLQKGLSTLETLDVQKYLIGYSLWPMAVLGAIALGEDEQRIIDGIIDPWARAGRGQAVRLRGRLKTIWATPEDNQETLLLRRLHLLMEMN
>CEJ57453.1_212_311
QENPGITAVSLDPGLVPTDMGHSVPYLAQFLHDTPELSGGIAVWLATGDKRFLTARYVAANWNVEELESRKEEIMDGNFLTFGLKGKFGISGVVVEGRKQ
>CEJ57455.1_105_204
PTRSAANKIKRRSTLLLDANFGTTPRPETADGPMPMRSRPMSIFSVSTPQRGLSRRLSRRLSIFSTRSKTATVSNSASISSPNLIGSSTQYANGSQTTFI
>CEJ62349.1_212_311
ELANFNAHLVLRDLRRPGTTERGIPSGFGFNWVTCPNYMFEILAWIGVYLVSQLSWSVLFFTLVGGLQMWSWAWKKEIRYRKDFGDKYKKKRTVLMAGLF
>CEJ62350.1_217_316
RFFLDLWFDPLYRSYSFAKAETHGLDHIMQWHPTVLARTALVPQRVLNAYSKDSSGASPDGTYKDGDFVIRFPACDEEKSRDCDELDPYYTMWWKKFKGT
>CEJ62351.1_128_227
DNYLLSDRPARLKELGVFGWHLRYQVMQSPTIKEQFRQQREKMGLPEPLSFEEWIKTKEEEIEAKVEERINIKPITRPRPKGQGDSQNDVRKIAAAEALP
>CEJ62353.1_125_224
QQLLSGTERLERSSARLQGAQRTALETEDVGRNVLADLYGQRQTIQHTRDNLQQSEGYVDTSIKTLRGMARRMATNRIITIAIITVLVLLIVAVIFSKFH
>CEJ62354.1_231_330
PTGEELRDLEDRWMDEGSTVAQAQDGGEGGAIGDDDNALGSGSRTAMDDMLWGAVMGFFWPVGCAMWLRREEGIWSWRKGVAVFVGVVVNAGFGAMRIMS
>CEJ62357.1_147_246
PLATEQLRKLMAQPEPKFIRVGVKNRGCSGLAYHLEYVEKPGKFDEIVEQDGVKVLIDSKALFSIIGSEMDWHEDPLSRRFVFRNPNIKEECGCGESFMV
>CEJ62359.1_217_316
KLLLYRYERPQYRIFRKKFANTPGGKGPVDIYGAEHLIRLFSLLPELLAQTNMDLQATQRLREELSKFSLWLSKNSEKYFRTDYISAEDHYVKQSLKDVN
>CEJ62360.1_101_200
DLHLFGQNLTTGPDDYHSVDSLLASMETASANIEREIADIDREAATLLKELNTTVGDLSDLRYGKLQGPAGTANTLASETIQGLQNLEEACYKSMGFGPS
>CEJ62366.1_258_357
MCVFDPAMASRTMAPNLSMTERLQYLRHEIEAVQEMLDGAEDCKYIYQALIECTLLVSKVAGQLSAEDREQILSWLSELKQLDPLRKQRWLDFEKALPSA
>CEJ62476.1_209_308
KPDVPADHEGDNLKILMKHHQSFGPFPASYDEIANQERRAVLAWVMQNWLPNTMRPFHLTTSREICNEDKEFVLKVMRLDPRDRPSTQELLEDSWFASWE
>CEJ62485.1_115_214
WANERHMADRFPSYRMFIVIDEESLQSLQDTPIPEECFPGSKHWLGHYVKLVEAWQEPEHPFMGWMKCSLRGLWDVWRNMQDGDYMRKSYVLICKYRDVY
>CEJ62503.1_220_319
AKSFSFRDDDHCVCGAQETVTHVLVDSPSLRDIRMELRWEVGDAFRSVSSLLGGSTEGKKGKPDTVSRVKTVKAVLDFAEASHRFWSRAPRGQPNNGNGN
>CEJ62504.1_242_341
NVSNNEAGKGALMGAGIYTSQTLRELLRDSRASETTLALQSLQTQPHSTDDTDIQSLLHSFSVQCKQELPSTSEVSSSRRLIISEHVSTTETLYPPTTPP
>CEJ62506.1_240_339
IRRREVLEAVLNIYIGQVASADTVMKSGQHRDEIVRKENVIGFEMEGAGVWDNVPCVIIKGACDYADSHKSKLWQAYAAATGASAAKAFLEYWMPATHEG
>CEJ62507.1_293_392
QNMDRSTLEPTHGFLGYSVLHWPQHASLAQTEFVDQSEHEKFFQDVLGTWRTWLDNYNHLKKRLLGRSRDGEIGRQRCTRAVPIAYCRRKYSTRSHEIVD
>CEJ62508.1_177_276
LRHTISVDGTITNIEFSEHLPQLITNMGSFSIQVCYESLLLNVSEKVAEVSLAGRWVTIQGRRELWLPPDYQPSSSTARYGTIGLGCTNGRIVIIMFSIT
>CEJ62510.1_149_248
AWKVQIQSGNFSFHFKHKIGDLGLGMVLPDWEDSEYECPDRLTRITLYLHTEGEPHALEHFRQTIFQQLGDLQQTSLLFFAEPQADRNLLLRWQWWDEAI
>CEJ62552.1_248_347
DDKKPQGLTALSDKSYCSIELSEEDVAIESESDNEHPTPRSPAIPDQTAKTEFDHEGHTTEPEQLSAAHVRATIIKRGKKKEKAAAKMQSPVEPEFEYPA
>CEJ62557.1_179_278
SPPAGYGCPSHLPGWDRRQLPRRLAATIGRCTTSITVIPLGARVILAMLEVVGVTNTVYVVLRTGNACLIPRCGKTIISPRLVLSSLSGTLPSARVTSRF
>CEJ62571.1_189_288
RYTGKSQKDHTLEKYRNGAVWANRCIALLLENGWGHKSWEIFLLNSQTPAQIARFAAYDKDSYKAVAHRLGPANVPLWETGWIPYCLPCIVNYLTGYTIS
>CEJ62574.1_219_318
RDSNRNISDSHHLAGMIAIMGAPPKEILQNSEYAMKFFDRDGHWIGTAEIPSISLEKLEDNLQGTQQRLFLCFMRKMLQWQPENRASAKELLADPWLKSN
>CEJ62577.1_293_392
AQGFRSFLEWCTVDFENSLPLDHTDFVSRSNHMDFMAPGLPSSRLHFIRDMIQECRGNARVLGNAGDFGALVVPGKVALTSAQRRWRLFLGDLETAGVDQ
>CEJ62580.1_246_345
PHVSCCACRSDGALDALRRSPRARANPDPACEDAETHAALVVERSDTTDSPQQTSSDRLPVQSVPSRRRRALSSTTRSVRRSARLAENNTPRRSPRLNRT
>CEJ62583.1_207_306
KLAFQAARIVGLYRRLWESCTSKHIEGSKLAKANHGLRETHRYMTDERNKMQSRHDDQIARLQFFDQALESSRLRLSDILKDWDRYSEGVLAQSTVNDGE
>CEJ62686.1_157_256
NHITRDELHMTLKELHSLSSTVTDKIGTKMNESQESQYVYFGTCLPGPDVAQDSWTAQTGQFTIAENPLLPESTGPLFDISNSQNLPDLDTYGTMPGSMG
>CEJ62712.1_132_231
ISTPHGDFILDPQLRGPLYHNGITLTSSTVGGAFLFAYNFASLTTCHERHRLKSWRDAARQVQRIWEEAPCKQKDTILPLLVDLLRKHARSADAEMIGPF
>CEJ62714.1_259_358
PHVSCCACRSDGALDALLRSPRARANPDPASEDAEIHAALLVERSDATDSPHQSGSGRLPVQSVSSPHRRALCSTTRSVRRSARLAENNTPRRSPRLNRT
>CEJ62718.1_227_326
KSVIVMDNASFHHSDRIKEMCADAGVKLLYLPPYSPDLNPIEEFFSERKAYIRRHWQKYEQSPDQGFDTFLEGCVDAVGSRQRSAIGHFRHSGVVVENYH
>CEJ62723.1_193_292
SDLELNISRVPPIYLAAERGHLEVVHRLVSLHKVDINQTYWRKSPLFIAIEKGYRSIAKLLLKQGSRLNVNAKTSLEDTALHIAVSYGDSEIVELLLRDD
>CEJ62838.1_171_270
ASRLHLSLGLRVFQQLLPSPNRDNCCALFAFCSTIMLYTYGSLQETGDTIDSSTVLDNVLTGFRLCRGTLTILPYLKLVEPHDLEPLLSPEYAPCFEEHF
>CEJ62839.1_105_204
VGLYRRLWESCMAKHMEGKKLAQANDDLRETQQMLTNEKNRMQSSHDNQLAQLHFLDQALESSRLRLSEILKEWNRYSHSRNRLHQYTLRLSFSAPPPRS
>CEJ62840.1_118_217
NGGWRKTSWPDFEEFTRLVCGDREHSSHTRGGNSNAPLQGAVVAFDISKAYSVICPATCLRGHTSAGFRSASAASPVATTSKPIMQRMVDREAAIATWLL
>CEL04213.1_265_364
GLRELELDAGLLNSRDFVRELRTLRAGKVRFIEKSKHIGFDSYDQGYRERKVTPWLAYRREYTDELSELLVTSMTQEVVDEEPIGRAWGKRPRIMPDEED
>CEL04214.1_214_313
GERIATALGPKCRSVILQNHGMITCGKTVDEATFLFIALDRCCHAQLLANAAVCPGFEKRVIDDEMAKVGYKRSGNSSKMWLAFQPYYGQVVKEEPDLME
>CEL04216.1_167_266
VDNIDEICAVPGVDMIFIGPNDLALSLLGYVPARGDEPEFVEAIERIVAAGRTHKKWISRLSNDGASCKEHLKVFDTVAMSYDIRAIKNWYTAELRAARS
>CEL04220.1_261_360
ELGRDYVYPPGHGVGEPTIHIGLVASGDQVMRSEEVRDRLIEKEGVIAFEMEGAGIWDTFPCLVIKGVADYADAYKNKNWQNYAAATAAACAKGFLELWS
>CEL04221.1_227_326
LYNNYYRNITGYGNYARGKTEMLIETSYFEDVFDPIVAGPEGRIRTNWVKFKRCEGERHLDVRGETVFRASDFYNYTLADPYDIPIDVPYNAGPKADIGV
>CEL04224.1_232_331
AGVNVRPGSVFLGRPWRDHARTVFQNSELSEIVHPEGWNPWDKAPNFGNIFYAEYGNYGPGADTANRVDWSYQLEEPISIDEAVAGWGEFVDTQYWSGDE
>CEL04225.1_216_315
RTVLMGDACHPLLPYLAQGRARHRRLRMRVFWRVLSLGGDDVDIPTRLKVYELVRKERAEKIQNSAAETRLALHLPDGEKQRQRDEAIRSGGFESGSLGV
>CEL04227.1_188_287
GQKAFKGYFREGEDKWKEHDATELVKGWKGKNVDILIDVGTGDNFYKQGQLLPENLEKAAKEAGVTGINVRYQPDYDHSYYTMATFSDDHVEHAAKYLFA
>CEO58311.1_268_367
VYAMLVEITERAMAHVGSQQVLIVGGVGSNERLQEMMGIMARDRGGSVYATDERFCIDNGIMIAQAGMLAYKTGFRTPLKESTCTQRFRTDEVFVKWRED
>CEO58316.1_213_312
NGKSLVEAFQRVHDRESALWALRCTQRLDKYNAWITVRGGGVTGQAEAITLAIGRALLLHEPALKPVLRKAGVISVDARRVERKKPGHVKARKMPTWVKR
>CEO58321.1_272_371
REEAVIAEHKKKEKEAIRDGKKSTPYYLKKSDLKKQVMQKKYEEMGSRDRAKALERRRKKIASKERKDMPMERRGWEGMGGGDEPPARGGGGGGKRRRLE
>CEO59709.1_211_310
ADALEWHDEAKRQILLGALNKTMTNSLMNRGIPATFSDLISRLHEISSDIDALNITKAERPRRPRSPRQNDDEIDWTPTISVNRTETHTKHHRSRTGAPR
>CRG89227.1_116_215
QLVEHLNSKQHLIAIGESGEVKRASVGDVRNRLRWLAHKKRAKEEEDRRALNLDLDSRLKEREEEDAREREEKRAKRREKRRALKQEEDEGWEGRLGIIA
>CRG89231.1_148_247
RYIQNLESHIKDLNAKHQSLEANYKKSTDHVSALYTQLLELQSELEAWRSFAHHTSAGPSTPSSSSMQSPINPEETEIMQALQIHPFYPPPRSAFGTISS
>CRG89235.1_201_300
GDTGKDVKIVDEALARGPDAPPPERLARNQLRLSQYDAEDDKDFKKVVRVLTQWASKIVLPEEEKGAANVSNATFSGSHNSGLQLGQNVGTLKGFSFGRG
>CRG89239.1_137_236
ISPSAVRLLTTLDKRICEHFQESDLLVNITKHELVPKHVLLSAEEKARLLDRYRLKESQLPRIQFSDPISRYLGLRRGQVIKIIRKSETAGRYASYRWVI
>CRG89241.1_223_322
PWVPNEARVTKEEMRDQMSRIYMDTAATAATGMEPAVKMAGIEHIVYGADCGVPCLTEATMEENREYVIAIAQKITGNSNFVGKKGFDLFPNAKARAASG
>CRK25941.1_247_346
WSLANCNSEAETDSDDHEDLYQREPLLEYATLYWFRHAAYMDTKSSQLYNLQRPFFAEHSVTRANWVRAYIYHRSYRGQSLSQDSNLLIVSARFNVLNLA
>CRL24524.1_173_272
VVLEAHRFGGRNALQAGIVDAVGGAEEALALIQTRKLQTKAATGIYGTMKEEMYSRVLSGLDDHAGNLQWREKVEDKNNVVRERSLEAVQQFEKNGKAKL
>CRL24525.1_169_268
AMAIGKFFSTRRSEFNTIEEFITGIQTRFMTARDLNGHVVPYHMMVIITLELSKIPEWKSFINMKNNELRRNPDPGSKLAIDDVRAYCREIIEKPLGRTI
>CRL24530.1_159_258
DDEDEEGSKRTNPDGSPASNFGHIPVPQNIVRMPPINWAKYQVVGEPLDRMHEEQLHRPSSGEPRRTRAPEHVLASPYRPLVDQLDGPPRLGRPSKAKKT
>CRL24540.1_281_380
GSGSESGSGSSTGSGSGSGSTGTGSGSNGSGSGSGSGSGSGSGTGSGSGSGSGSGTEGSASPSSTDYTPSSPGSKVTGPQVGVLSAVIGSIVYGAVMLLA
>CRL27348.1_232_331
KEVDTTLIPVPSSTAGQVFVPFESLNFILTECITASGPMRGFIIRNQARELLKYIQTYTEEYHLFQDPRVYFDIGRYIERLNPGKNDEKANDVVLPGGRE
>CRL27354.1_173_272
PTGSPSYVDIARIPLLSHLVAEAKIGVGVWVLRDELYLIKVDSVNKTTVLDKKGKVRAGVEVAFSEENKTTVAKIVWLSKKDSVKVYGFMVVYLTKGSDV
>CRL27357.1_223_322
FPGDSEIDEIFKIFRVLGTPDEELWPDVTSFPDYKATFPKWKRPGASIVPGMEPAGLELLEALLEYDPTHRLSAKQACIHPYFRNGSSYYSGRLKCNGHQ
>CRL27359.1_248_347
KNAKWPIGAWPKMKSLKEAGFVNMQHWLAGMEGYSMYLLTKYGDPVPWSKEEVQVYVAQMRKAVKNPRFHAYQYAKRIWARKPFTEELAKCKTTVYIKQE
>CRL27362.1_111_210
DATVSRCISSQDSDVAYDCDQPGSNTELVDAQHTPCTRKGLRWSVEGDSLLVKLREEQNLAWSEVTKLFAQKFPGRSKGSIQVYWSTTLKKQRRSLADAT
>CRL27363.1_292_391
RRLSPSFTSHSDPRIVFTHGDIRPDNIMVELADNNKYMVSGILDWEYSGFYPDYYESVRCTNCLSPYEEDDWFLYLPECVSPKIYAQWWLLDRVRETRVV
>CRL27563.1_115_214
SNYSRLINKIFILLNAAAGLLTALDNIYTSRSGHWSVMAIATIIVTALLMVILSLLFAYNIYVKLRRVIAEDGEGLEVQGPSQEQKLVQDANRTMHPLTK
>CRL27571.1_300_399
TGGPLSVADSVKLIMLARGDLDQLYIILDEFDICERIALRTFEILLSVKPPLNILIAGRPTILLSEALQGYPLVSIEDARPSKIIHEIVDAMIQGHLGNH
>CRL27572.1_141_240
TAIGTSTSETARADQSPTPIFTSTPTDSLTLSLISAGKSATETPRADQSPTPIFTSTPTDSSSLASISAGKSATGTPLADHSPTLTSTPACKCSCKSAVI
>CRL27576.1_215_314
LHPNPEIEERFHLYHPDLGPGNILVSNQRLSAIIDWECAGFYPRFWISTKPSVSPGLNFHPPIPGIDEIEWRKRLRMKLEERGYPRFAEWFMEWRRTKSR
>CRL27579.1_134_233
LIGVMSSGQGSISNNETGLREVYRGTKAALNMFMRSFAARQGPSRPMVVMAPGWVKTELGGPDARLTIEESIPSLVNVLVAKQERPGLEYLDYLGRTVPW
>CRL27580.1_194_293
EAVQAETPDLRVMNVHPGYIATDMNAKSAKGGLGSDNSIPFDHIDLAGHFMVWAASPEGAFLKGKLIWSNWDVEELKQRKEELQGGEKLTMVLNGWPRND
>CRL27581.1_178_277
TGSLDSVKSPSSCIQELKTASATSSINRSGITPSEKVEPSLLPDKKDEDFPEDELDNQDSYGDLNRQQGYFSVYSYYASASGRLTFISYLIFALFWAFCR
>CRL27582.1_169_268
FQSAGGMTCSRALGYNEIPTVVLTSVYFDIASDPKITDKPNTNVKRNRRIGGVVFLLVGAIVGGWLSRSSGGMQSALWMAAGLKFIAAIGWLFWKAAPAK
>CUS07577.1_266_365
AGHDCHPVVFQGSMEGWRLAYSVDDPRKSAGSGASQESSALNMFRQMDLKGKSSVDDTNLKTIHQNSITILRPYEGGPGNITKFSSSGVDGRIVVFPVKG
>CUS07578.1_253_352
ALQSMIRHGYISKQKDDNANDGTFDYVLGPRGKIEIGTDGVLSMIKTVYGVNVPEDVEKRMMRNVGFDPETSASQAPGSHRRRERRNNGTQRQDGSEDED
>CUS07580.1_301_400
PHQPQLAPPPQGLPARPPPPVGFQPHQQHTYGRPPPPVGFAQPMHPGFSQPPPLPAGFGGPQQQAPQGFPGQAPGAPPGATGFAPPGPPPPGYGGYGRGR
>CUS08750.1_129_228
FEGLEKRLEGLEKRLEGLEKRLENTARRNHEWTQFMIRVVVLVVIGKLFYDNSTEKRLSKRQDDMEKRLTTMIQNAITQLKMELKLESQEGSLSGQNKKQ
>CUS13681.1_197_296
LGPDHPHTLMSANNLATVLRRQGKCEEAETMHRRTLEKREKILGPDHPITLNSAHNLALVLQDQGKYEESVMIHRHILEKREKLLGPDHPITLSSANNLA
>CUS13683.1_262_361
EKGSYSDAEIQFRRCIALQGKPKDYGRGAEDQQRLKLLGAATGYRPMTDVAVKMFRRILGGLKKYPHSNSARILKYVGYLALTLQDQGKYEESETMYRRT
>CVK97750.1_216_315
GPHGAIHSAIGGDMIPNTSPNDPIFFLHHTQIDRLWSLWQQEDPKTRTMEFAGYKTQDQFDGTKPPPASLDDMLLMNGLADDLEVKDLMSTQSSLLCYSY
>CVK97752.1_230_329
SFSGILPETSTITRFPLELAVKLFQRIRRIRLLHFGLGILYLVFIGILVVGTVNTLRLAYPIQLFIPAVGISVFEMEQVASLLGGVVVLSYNIHSIYYPH
>CVK97758.1_213_312
FYETLKTRLGIGSVQIVATESAQLHGCGDAAPIRADHIGICKFETKDADGYATVVAAIRKAMIPPGASPTQGGDRIINILGKAVNVANDSISIGSQVNYL
>CVK97760.1_210_309
IGAFHTMNNGHDWLSFEEVAEILSEELGEPIAFDGSYEGFMGFWGPWMGKKAERLWTFFKFEQANEEQWALNNFVERILGRKPTTVRGWIVEHKSGLLNA
>CVK97762.1_187_286
MATHDDTSDALIGAVAKMASFEAMHGGVESYRIHMQGLYDMVEQRRGLDSLGLNGLLRRIIIWIDINSSFLLQIPRWFPDEYFAERGGSVEPNPERFIAP
>CVK97763.1_151_250
TGFYTSYAGSKAPVEHFTRGVAKELMGRRISVNAVAPGPMDTPFFYPQEADDAVAFHKSQALDGRLTDVKDIAPLVKFLVTEGGWITGQTLFANGGYTTR
>CVK97766.1_131_230
ILTTSLSIDYTETWTSSQQQSLSFQVPENHHGLIVSQPYVRRVQGNVLDGCGDDIEKTEFTSDSYESQTYGNLEWVKGIIRLCSSETYPIPFCNGEGEHK
>CVK97768.1_194_293
TKAYIGPCTSDNENPNKGVVFLTCQVPTEGSALQCSVPVLSCIQQGGGEQTCAATTDTLSHFSMEGDVGMVYIVGDGFTGINQTPVDLIVDQAAVAAPTP
>CVK97769.1_260_359
VIIAACIPMLLPFLELLFGKRFLSAPPPSSLSRISDSKPGSRTGNLSGTNKTAETERRRMRDEVEERMEAVLLLEEPGQDEEGGQSQRADNVRQRRLQHT
>CVK97828.1_168_267
HNTVRKTVSEYISLISESQSAIQGLYFDIQDLIVDKDAGRVAARLEFTGFPVKAWAGAEPNGKSVKFHEHVMYWLEEGKIHWVWSVVDLETYRNQLKQTE
>CVK97833.1_295_394
APNEITSSYRTTTHGTRGGNRTLTQDISGPYELTPSINEGSKPSVRGSQDFIVSKTVRMADIVVSKSYQVSYDVNTYGGRSWYGDQNGASKTSVHAESPV
>CVK97835.1_268_367
IHANHSDMAKFRSAEESGFKRLLGELVRWDAMLGTGDSTISPVAELESNGKTPNATPSLQTTTGHIFNASGGTQHNNTGAGNQFFGNFDGPVYFGLPPNK
>CVK97836.1_245_344
DKHAHYLGSELETWDPAAAYSEAKLIHFSDWPLPKPWKPMPEEDRLAAQPNCTQTTSGEEDCTGRVIWNSLYTDFRAKREEICDYRVETRESAASGTMLI
>CVK97841.1_221_320
LTFNGHMIHYNQDWTRNVEGHPAEVVHGPLNLINLLDYWRDIHGNGGSPREITYRAMSPLYAGQTYNIRTSAKKEAEGEKAWEVLVEKDGTVCMKSEITG
>CVL03795.1_181_280
AREKDAITGWGSLEDPNLQVDDAFARNPIIFALCISVLTVPRGSGLFSRIWGGESIFDVFFVRPCSAVMNGFERVGVGRLFGIAAGSEFQASRERDICLL
>CVL03796.1_126_225
RFVILAHAVVPAVHLTIDFTCQVLFAALVHNWLSSPQIQDLLDRLEDLDRQPWEPSTPLPPDLPPPPSPPPRGDYVSKNPKEQEIDSVVICVLALSSSQP
>CVL03804.1_179_278
LVRKTGSTGVLNVGVWRSGRGLPGAAADGTTSFEYSSPLGDETILVLEGEIKIEEHESGKVHSFKGGDIFALPSGLKVTWTSVGPFTKKYFVITNGQKAG
>CVL03805.1_264_363
RKLLKRWVNFDSSHGHSSGATPYASSNALGVTTKVGASSRKPKISTTGGISSGGEWERLDDDSSKRRIHVTVDMEMHTLENGASSVGSQDSIEELARPIR
>CVL03810.1_188_287
EIEEVNDEQELKLINDVAEGLDPVLSSASKDKIVEIAGKNTAGKITGPGSVNIGNSFVTGSFSNSQRIRVSTVNHVDEVNTAEPSRVNIGNTWGGRGFWD
>CVL03814.1_252_351
ELETKYSAERFRREKLQQQLKLNQYDVDQVHEIAQSLEFHFNSTYVRFSGDNKLRTKAELEEAYMEAQRLQDKRRALALARRMRIQEEEDRDSCAYSEKC
>CVL03822.1_160_259
QQWFLKFGETEPVTSSSYNQHITWLEENVLEDRLVFIDVRDGWEPLCNALNLPVPKDVPFPRINDSQAIDSFAKKHINRGLVRWGMILLVIGASVRTFFW
>CVL04992.1_179_278
ASIRTNVVLFTILVILVPCFGCLSASFFAVANGESAKALTYQHAGAAILFVVSLLGWYIFLSHILLSVDFPYILPLGDLSSRIPGATKVKKNTHSEEEKV
>CVL04998.1_131_230
IYLAQQIQGALVYAIGEKDGQERALKEAYKKLQDQHESSHTGKFPSLHILRIPDKVSNIMSDNKPMSLLSLSSTLQVSQFNIAEVTGEFYHEERGFSLFR
>CVL05003.1_285_384
AGVVPSPQWNPRRSFLWNGTDTPESLAEKYKLMEVFEKRCKEKGCTFFEDAQYTSTLQEHMQGAADFLRAIVEVSPRGQRQDLVLGWKLKVLENISKFEA
>CVL05006.1_135_234
AVCHGPAAFVNATTASGESILKGKQITGFDDVGEEMFKFTEDMDFSLEKRLGEVSGGLYVKADEGPLAEKVVVDGKIITGQNPASSKGVAEEIAKALGVY
>CVL05009.1_188_287
SSETNDKELFTSEIQRHRDMVQISEKVCKKALNAVTIERVQQNISDICATEESTALAGKFNVDRSDTTGQDITKVHAKHRSFAVAGMANNFDFASFVRGR
>CVL05437.1_169_268
HNTVKKTISEYIYLISESQMAIQGLYFDIQDLIVDKDAGRVAARLEFTGLPVKAWAGAEPNGKSVKFHEHVMYWLDEGKIHWVWSVVDLETYRKQLKQTE
>CVL05442.1_191_290
RKDMNEIGDILEGSELFLQHPTEYDTRLEYLNPQYLLRPGSTIPRADGAAFQAIEKQHSPEQVMAEKAKSEVHRVFDSASGPSTFTQVQPSSRLRTCLQE
>CVL05447.1_278_377
APNEVTSSYRTTTHGTRGGNRTLTQDISGPYELTPSINDGSKPSIRGSQDSIVSKTVRMADIVVSKSYQVSHDVNTYDGRSWYGDRNGASKASVHAESPV
>CVL05451.1_255_354
IHANHSDIAKFGSAEESGFKRLLGELVRWDAMLGTGDSTISPVAELESNGKTPNATSSLQTTTGHIFNVGGGTQHNNTGAGNQFFGNFDGPVYFGLPSNK
>CVL05453.1_101_200
RKTFDPLHSLYEDCRKCPVCETLLECFICRKACNKVNIPTHGGEAAIESFPKTAPECGREYRPYCKDCAKPYHQKGDGFWFENTEERESMNRSSARSESI
>CVL05454.1_246_345
EHVHYLGSEIEAWDPAAVYSEAKLIHFSDWPLPKPWKPMPDEGRLAAQPNCTQTTIGEEDCTARIIWNSLYTDFRARRKVCTTPSVIPFARAYSSDLGNM
>CVL05462.1_221_320
LTFNGHMIHYNQDWTRNVEGHPAEVVHGPLNLINLLDYWRDIHGNGGSPSGITYRAMSPLYAGQTYNIRTSAKKEAESGKAWEVLVEKDGTVCMTSEITG
>CZR41579.1_221_320
LTFNGHMIHYNQDWTRNVEGHPAEVVHGPLNLINLLDYWRDIHGNGGSPREITYRAMSPLYAGQTYNIRTSAKKEAEGEKAWEVLVEKDGTVCMKSEITG
>CZR41585.1_246_345
KHPHYLGSELETWDPAATYSEAKLIHFSDWPLPKPWKPMPEDDRLAAQPNCTQTTNGEEDCTARVIWNSLYTDFRARRKVCTTPLPIDFPRADSCYLGNM
>CZR41586.1_101_200
RETFDSLHTIYEGCCKCPVCETLLECFICRKPCNKVKIPTHGGEAAMESFPKTAPECEREYRPYCKDCAKPYHQKGDGFWFENTEEQESMNGSSARSKSI
>CZR41587.1_255_354
IHANHSDMAKFGSAEESGFKRLLGELVRWDAMLGKGDSTISPVAELESNGKTPNATSSLQTTTGHIFNASGGTQHNNTGAGNQFFGNFDGPVYFGLPPNK
>CZR41591.1_248_347
ACLSNSRQGRMATLCPGEADLARIHDKAAGFTKVFSSGSSQNSPGLAKGFWAALPGWLKSGQVKALEWDVINGLDEVAINAVWDLYRDGKAPKNQVHVHI
>CZR41594.1_128_227
EPTFNDEAALLNSIGPKVLQEDLSIIEEEDKIRRLAMMKKDGHLWCATYLMRCLTVEERQQFPPGVPSIAKSAMLVAGNWKFSREFQFAPSFTTPAENNI
>CZR41596.1_131_230
IGLLKGRKATTHSKALETLRYVCDSTLGNGETGTEVIKARYVDGGALGNGTRIVTSGGISSGIDASLYVLSLVAGRDVATVAMQIIEFVRSSSLREIEYI
>CZR41597.1_126_225
LFSVCVGAFFLGAAGVLDGLDATTHHRGLERLGEICRAVGKEPASIVEKRFVDGGLSKNKAVLVVTAGGISSGLDAALHIVGTQTSKDMEQFIRRVMEYS
>CZR41674.1_151_250
TGFYTSYAGSKAPVEHFTRGVAKELMGRRISVNAVAPGPMDTPFFYPQEADDAVAFHKSQALDGRLTDVKDIAPLVKFLVTEGGWITGQTLFANGGYTTR
>CZR41675.1_187_286
MATHDDTSDALIGAVAKMASFEAMHGGVESYRIHMQGLYDMVEQRRGLDSLGLDGLLRRIIIWIDINSSFLLQIPRWFPDEYFAERGGSVEPNPERFIAP
>CZR41677.1_210_309
IGAFHTMNNGHDWLSFEEVAGILSGELGEPIAFDGSYEGFMEFWGPRMGKKAERLWNFFKFEQANEEQWALNNFVERILGRKPTTVRGWIVEHKDGLLNA
>CZR41681.1_212_311
FFYETLKTKWGIGSIQIVETESAQIHGCGDAAPIRADHIDICKFETKDADGYAIVVAAIRKAMIPPDTPSSNDGKVINILGKAINVANGSITIGSQVNHM
>CZR41689.1_230_329
VFSGILPETRSIKRFLLELSINLFQRIRRIRLLHFGFGILYLAFIGILAAGTVNTLRLVYPIQLFIPAVGISVFEMEQVASLLGGVVVLSYNIHSIYYPH
>CZR41691.1_216_315
GPHGAIHSAIGGDMIPNTSPNDPIFFLHHAQIDRLWSLWQQEDPKTRTMEFAGYKTQDQFDGTKPEPASLDDMLLMHGLADDLKFKDLMSTQSSFLCYSY
>CZR49052.1_179_278
LVRKTGSTGVLNVGVWRSGRGLPGATADGTTSFEYSSPLGDETILVLEGEIKIEEHESGKVHSFKGGDIFALPSGLKVTWTSVGPFTKKYFVITNGQKAG
>CZR49053.1_264_363
RKLVKRWVNFDSSHGHSSGATPYASSNALGVTTKVGASSRKPKISTTGGLSSGGEWERLDDDSSKRRIHVTVDMEMHTLEQGASSVGSQDSIEELARPIR
>CZR49056.1_188_287
EIEEVNDEQELELIHNVAEGLDPVLSGASKNKIVEIAGKNSAGKITGSGKVNIGNSFIAGSFSNSHEIRVSTVNHVDEVNTTEPSRVNIGNTWGGKGFWD
>CZR49058.1_252_351
ELETKYSAETFRREKLQQQLKLNQYDVDQVHEIAQSLEFHFNSTYVRFSGDNKLRTKAELEEAYMEAQRLQDKRRALALARRMRIQEEEDRGSCAYSEKC
>CZR49062.1_160_259
QQWFLKFGETEPVTSSSYNQHITWLKENVPQNRLVFIDVRDGWEPLCKALDLPVPKDVPFPRINDSQAIDSFAKKHVNRGLARWGMILFVIGASAWTFFW
>CZR52798.1_171_270
DVSGGDKIPRKGGPGITQSDLLVVNKTDLAEAVGADLDVMDRDARKMREGGPTVFAQVKKGKGVDHIVSLIISAWKGSGAEAVSKSRGGPVATAGLEELK
>CZR52801.1_206_305
EGQPMNIGMIVDESSATLSGYESILLNGNHSEICKFGSRDEENYTKVVGHLMKWTREFENSGTTEEAKKVTNDAYFYGTNNGLQQHTNSGTMTLNFGMRN
>CZR52802.1_242_341
PMYGTSYVFSKGFFKGWIVFVFLWAFYASSVITLLPIWEGRHSIKYFVLFMVGRSKRTKGGNATAVTDGVEAHSTSESGTKAEGLVVTEKKSEIPKSDTS
>CZR52803.1_155_254
MCKEKGIYFQEELYVDIDYTKEGEMVSVAKSKPAIPEVIQEKIILVAEEDNTIDVDGNKLRIGFEGNPFSVCLHSDMPTTLENVKAARKAVNEINVKKFP
>CZR52805.1_244_343
WDSRQVHWAKFGDSDLVRTLIYATYTPASWMTPENQVLKKEMFEKRQTTTHWPHCNLFTHGGATIKVDGKDVPDPLDRSEPVAKLVESEKLLKLAGVIPY
>CZR62821.1_181_280
QHTDRMIPLDVSDNEGLSLAGGQGTARRETATDADETAIYDNITLGQARIMTGSIGVENWCKVAKRKTTIAHNKFGQDVRIMTGDQGGEAAARFNDNFWN
>CZR65947.1_256_355
DKYNGHARIFAPDGRKLIPNPAKDFQGLLFVDIDLDECHLTKALADFGGHYMRPDLIRLLVDTDRKDSVVEKEKNSAGIKVIRTIDRVGLSVPLPAGDNE
>CZR65951.1_229_328
ASNGCRQRFLSELFNLQAKVGKNVLVTSRFIPEITDKFIGRTLLEIRASEEDIRRYLSGHMSHLPAFVERSPDLQEEIITDIINATVGMYVDSLYIIELY
>CZR65953.1_192_291
QHADGTVPLDQADIEALGLDAALETAADDATVTESDSTTIVDNITLGQARIMTGDIGVESWQRRVTRRTIIAKNKFGGDVRIVTGDMGGKAAATFNESFW
>CZR65955.1_198_297
IALPAGLMLIIGIIWMCSQCCGSRKEEVNNSSMENLGKGTVAIGIMVFLVAGSATGVLAALYSDWGLGAIAGNLVGLPSGDVAPLYWGYILAKRLPFFSF
>CZR65958.1_110_209
ELTARDVERSGKDYRGKYEPPTVYDWECCKCLHDNMPDDDKECELCPHVKCDTCRQHPLGQDEDGDNDRASEYGDIDEEEDENEGKAEVEKAVPNVYEVD
>CZR65959.1_223_322
STFTANLDELVKVVEKELDKTFDRYEGDFNSARKEAKERMQRGYFDGGVALMGRVAVWDSEVGGWEKWSKNENALGWEEKVAKVTQQVRKGEIGGDGCGC
>CZR65960.1_209_308
DSYYSLDAVDFERGDVKEASIAALTSPNSRGRSWIPTLRQLGGSRRSQRTYVPKPSLFSLWPNTLGVQAQRGSGWGLEDSAIVVPSALVALSLASFFLAR
>CZR65961.1_235_334
ILRLEWRTKYACRDASGEKNRDPNGHWGFFTWFIIIAFLSTATYLIFGSWLNYNRYGARGWDLLPHGDTIRDVPYLMKDWMRRAMSTVQGGGSRGGYAAV
>CZS92413.1_121_220
FEASVIDIGRSHLKDLEEITLFTQLVGRLSWRGWVEHESLFKRYRLRIMGPNRYSLKGDSKDKTLKCGIYTTARTLGKVGESIYPTRTSFSTCLLVGQRW
>CZS92416.1_101_200
AAISVLNNCSVADWGFRVLHPLKRKLRTRLWRLWNTSSLRGESEVDDNKALGGVPWNTVECHRKTALPLQIAEVVRAHNTSKQTSAKLILQATVSYLTGM
>DAA77531.1_294_393
LISNASWKPGSRLYLTSFTLVDVDPESVEVEELKRLAARRAEQVNPPFPTDLFNVEEFESSVQKIKFTLADIEEFANSTRSAAMFPFSPTLTRLCVGSVN
>DAA77534.1_247_346
TDGPADALARLLMLPASADHEELVHLAIAGLQQQLGALLSRLTGQQTGLWLWTQPHRTPVGVPPTHPRRGGADVDPVRQTPAPPSLGQRGGDARTGLLSG
>DAA77535.1_109_208
RRLGKGSQVEELMKALLENVQLLAGNRAMQSATGAQVGEVLEAIHALSEVPPSAPDTPGSMTFSHYGTGSQFNNADSGTQNINTGSGRQYVANSMTFGAD
>DAA77536.1_107_206
VRNKGPENTIEALLLGMMRNTVVLAEDEAIKGAVEEQVRGLHGAMEELSAMEPSVPVEAGESRFSHFGSGSQFNNAGSGKQFNNTGGGRQYQAEVMYFKD
>DAA77538.1_129_228
IEYDLIWNQWCLCHLTDEQLVRYLRRCNTALKAGTGLLIIKENLSIRGVDVFNSTDSTVIREESKFSSIFRQAGLQLVKSQLQRGFPRNLLPVKINADMS
>DAA77540.1_180_279
SFRHGYFEIIKSPYLEPPYLPTDAPKSKNGGWWLQPIVPQSEVPQIIPRNNELYKVPSTINPISHPLPAHLLVKTHGIVSHPLHTIYIEEQIKAEPKELN
>DAA77542.1_157_256
DRLHLAEMIAIMGPPPKEFLERSQTSLIYWDENGQWRGLTPIPDISLETLADGIEGEDVAGFLSFLRRILRWLPEERPTAGELMFDPWLMEGLGKFGQSK
>DAA77544.1_281_380
AALEACHKGWGESIIIGVAAAGQEISTRPFQLVTGRVWKGCAFGGIKGRTQLPGLVDDYLNGKLKVDEFITHRENLPRINTAFDEMKAGDCIRCVVDMTK
>DAA77546.1_120_219
SKVVPAILSLSLPLVLGTPALSILLILFGAPFTTHLPHTALCAAHMSILGGTGLVYVHGTDVAVWREIWSISKAFDAVWGGTIGMALGAWLGAVPIPLDW
>EEB94164.1_120_219
IYYPLLDEHAQILLTTYATGDXVTSHPEMTFRGLSIIGTKIGSRYIVNKMLDFAARNKVAPYIERFPMSVEGAEAAIKKLRDGTMRYRGVLVCDSEGKNE
>EGD95921.1_274_373
GEAMKSGMKWIPNSTVLLISNASWKPGSRVYLTSFTLIDVDPESVEAEELKRLAARRAEQVNPPFPADLFDVDEFESSVQKIKFTFADIEEFANSTRSGM
>EGD95924.1_268_367
TDGPADALARFLLLPASADDEELVHLALAGLQQQLGALLSHLTERETGLWHWTQPHWTPVGVPSAHPGRGGADVDPVRQTPAPLSLGQRGGDAGTGLLSG
>EGD95925.1_109_208
RRLGKGSQVEELMKTLLENVQLLAGNRAMQAATGAQVGEVLEAIHALSEVPPSAPDTPGSMNFHHYGTGSQFNNADSGTQNINTGSGRQYVANSMTFGSD
>EGD95926.1_107_206
VRNKGPENTIEALLLGIMRNTVVLAEDEAIKGAIDEQVRGLHGAMEELSAMEPSVPVEGGESRFSHFGSASQFNNAGSGKQFNNTGSGRQYQAEVMYFKD
>EGD95928.1_132_231
DLIWNQWCLCHLTDEQLVRYLKRCNTVLRPGTGLLIIKENLSIRGVDVFNSTDSTVIREDRKFSSIFRQAGLQLVKSQLQRGFPRNLLPVKMYALRSSKI
>EGD95935.1_281_380
AALEACHKGWGESIIIGVAAAGQEISTRPFQLVTGRVWKGCAFGGIKGRTQLPGLVDDYLNGKLKVDEFITHRESLPRINTAFDEMKAGDCIRCVVDMTK
>EGD95937.1_173_272
LVYVHGTDVAVWREIWSISKAFDTVWGATIGMALGAWLGAVPIPLDWDRPWQTYPITIITGACIGYALGCWAGRLPFLYGKRIQFSEEEVEEATPGKTDI
>EGN92358.1_262_361
LFTLFREQPRWSIKPLRERTQQPEAYLKEVLGEIGQLNRSGEYNGMWELSEVFTKDGIKAEGGMGMIAGGSQDVTMALPEEEEEDDDDDDDDDDDMEEVS
>EGN92359.1_205_304
AKGQRWIINDMRVHDLWELAAAWGDPNISGQVDGDASTKQGSVPLDDSDPPGPQPRWVMELMMEEGVRGLPRELNRMGRLLDSREFWTTFGLLPSNARLQ
>EGN92367.1_110_209
TTRRQMLSTELSESLRRNLLWERQVSKVNVVVGARRTSGGGLLGGLRPLTATASAGEPSSRTGDRTSSQHRVVNGEEEERRRRAMARNRSWADDYHYAGW
>EGN92379.1_255_354
PGGQIVSAWEVPKDSLDLSGNRRAIDYYGTVHWYKDLGKAMYAKLGAFLESGVIQPNRVEKLPDGLSGIVGGLKRLEENQVSGVKLVVDPGETPLAAGSS
>EGN92381.1_149_248
SIANTHVVPRSYVTGHDSLVAADIERREERCRRSGGIGTAVILIQCGSISQVMPVEVDPPSKITWDSREDWADVLRHFVESGRTDFKPISTTSRGRVVYG
>EGN94181.1_105_204
YTMETLDVYNIEDGVEKVVLHGAFCYVGRPDNPSFIGSEPLDALAERIWHSVGPSGRNKDYLYHLAESVRKLAPASHDSHLYALEVRHLSQFASVNSKIT
>EGN94186.1_241_340
ASLALYQALAIEHPSITFSFCLPATIEGDFRASAVDSTEVHEADPNKHGIKREVVALRCIKAIDHGDRTIWMPWTMRVGHFLYWIWPSFVEWRARVKYNF
>EGU74155.1_189_288
EEVDDEPSLLALQGAAAGTDSVLSEAVARKTEWIAVRIYAKDIKSEEMARVRVGNEWSEAALGRGTAIADQTVSRVDSVAARGKSAVHIGHQYGGRGIFD
>EGU74391.1_124_223
DVCELVKQSGIEERMQDEVEDLRDAINDFGDMVPSAPTEEKGDNFNNFGEGDQFNAAGFAEQNNNTGSGNLFRGGVFNREVNFGGQAPEQKPKGNPKKSD
>EGU79491.1_171_270
EKVFPVETTRRKLVELEIEEVDDEPSLMALQDAAAGNDSVLSEAVTKKIEGIAGRNFTKDIKSEEMARVRVGNEWSETTMARGTGIADRTANLADSVEAK
>EGU82996.1_223_322
LTFNGHMIHYNQDWTRNVEGHPAEVVHGPLNLVNLLDYWRDIHGNGESPTGITYRAMSPLYAGQTYSIRTSATKEAEGEKAWDVLVEKDGTVCMKSEITA
>EGU83003.1_243_342
AFSIHANHSDMVKFGSASENGLKRLLGELVRWDAMLGTGDSTVSPVAELESDGKTPNVTPSLQTTTGHIFNNLGDFLRRPVLFMEYYVTSQEDTATTPWG
>EGU83005.1_150_249
LRLAEFATAEYGDKGLLVYSIHPGSVATEMVLQQWPQSPELSKAFADKPELAGDSIVYLTSEKRDWLAGRYVNVTWDLPELMEKKEWIVAGDRLKLKISI
>EGU83006.1_267_366
ATVLLAPHEGFEAVLGSRQFHVEFSLPDGTTLSFPKDEALADRHWRGFRWVIDNYGGDYKPTPVRVFEGSGKDAIGELHKMWHMNNFGKVVLKHPLHQES
>EGU83012.1_169_268
HNTVKKTIAEYISLISESQSAIQGLYFDIQDLIVDKDAGRVAARLEFTGVPVKTWAGAEPNGKSVKFHEHVMYWLDQGKIHWVWSVVDLATYRKQLQQTD
>EGU86893.1_151_250
VGCITHQEAPGGAYGPSKAALNWITRSLHVQNESLVAVALHPGWVGTDMGQFSAKEWGCAGITLETVKGSVQGMLHIIDEATRDTTSGKFVTYKGQILPW
>EGU86897.1_188_287
EIEEINDEQELELIHDVTEGVDPVLSDASKNKSLEIAGKNSAGRINGPGMVNIGNSFLTESFPNSQGVRVDTVNHVDEINTAEPSRVHIGNTWGGKGFWD
>EGU86899.1_241_340
QVETLEADQRCQESRSQELEMKYSAEIFRLHEIAQSLEFHFNSTYVRCSGDNELHTKLELEGAYKEAQRLQDKRRGLALARLMRIQEEEDRDGHAYSNGG
>ELA24067.1_208_307
YLGVLLVEKKQNGNNTIKNVVFGATFVLTIALAVYIWVKMRRVKKMLLAEQEQRKMQQQIEMLPQKVEVDAVETEVIPLQPGMPGMAATRSDRPGYPQWI
>ELA32812.1_129_228
LRATHLYKSRVDGILQTYMQAISVRQSITTGQLTSMAALFIPVSLVAAIFSMGGKFAAGESLFWVFWVIAIPVASIGCILLFSKIGWRPFWRSKPQSSLF
>ELA32813.1_265_364
GGHNANSDPTWRNYRAWQTGWWRLFSVDGSVHADWEDRTFWKIFGTTATMGPIDGNRMVNITRTFIRAFFDEVLLGVEQPLLNTPSKFSEVHLDEIHDGK
>ELA32814.1_235_334
GQRWIQWMHREFNAGSTDPEEGIYALELILSWSAPKFIFWGMSPILVSLAIGIWYMQRPLTDGDDFNSVVQTAWSISSYIVTAATVFLGVLAAITQFGDI
>ELA32818.1_206_305
AGSVRPDRNTRKDQKEHKPTSGKMPRNSQRVQKRSSKRGKPSSDFSKLGPFVPTEKQRDDVSRQGQEDKGRKTVDKCQDKCPEETDLHHAPTPPCESPKE
>ELA32819.1_122_221
EYIPPREDACAGHGAPRGGLPGAPQAADDVDLHYVCFVRGNDGTLWELDGRRKGPLARGQLEEGEDVLSEKALTWGPLKFLEREGADLRFSAVALAGSMD
>ELA32821.1_110_209
FMVDYGTTSGGKDDAISNVQREIDDVRGIMTRNIEGLLERGERIDLLVDKTDRLGGSAREFRVRSRGLKRKMWWKNVKLMALLALVVILIVMAIVIAVKN
>ELA32823.1_140_239
TRMGLTYLSSHGWDPDSRKGLGAAGQGMQYPIKPKQKEDKYGLGLEIPKTLAGRVEKKKPQTLDAKQCRKKADEDKKKAEKLRQMFYGSEDMDRYLGTGR
>ELA34017.1_233_332
AHVYNQYYNDMDTGLNSRMGAQALIQSSLFENVGKKAIFSESSKEVGYVVAIDVTLTGESANTAPVGTLTASSFPYSYSLLGSGNVKAAVTAEAGQTLGF
>ELA34018.1_109_208
HLHAIAIHPEYQRLGHAKLLCQHGIHLAKEKGFAVSAVTSPSGYIFFSGLGFADCGHVVVQVPGEKEEIGLKAMILAAPQQEKRRGSFLDMIGLAEATTI
>ELA34020.1_223_322
TIVEAWRPRRGEEQTPFRSDEMFWYPTLSLNLDVKRSLPENGVEWLFIRCLAKVIQNGRLDLEVIILDQDQNVVALSNHVNMVLSAERNLMDRSHSKEKL
>ELA34021.1_190_289
LLAVHRGYQLATGSEPAPVFSMKACNDITYVPKSLRRLYFYGKSDRIISYTEIEENIAVGEKAGFEHKAVVFEDSDHVGHMRMHPEKYWASIQESWKDVA
>ELR01784.1_108_207
SDYGSLVCGDGLGVTPHFPYERGREQSLSRYIAMYSLREKALYSPPHTILSRNTFSFPQRIQSKTSLFHCTNKIWLTLSISNQNGLEMQRLQYRQRVYCQ
>ELR01786.1_203_302
IKTGVLENEKHWKDREDRKNRWYVQSVVVAEQWRGRGVGKKLMAWVLEQAQKEGVVVSLEASMMGERLYRSIGFDLLDRFIMKIDENDESEGGIMMWSPK
>ELR01792.1_155_254
SLGFEVLESPEGFDLVNTGSLVYAIHCYPIVYDQVGKKGPPAVLIGNDLTRLTDGPIDFREGFPDILTCYESLKSLFPLPQSKDDFSDTIWYCSKNLALD
>ELR01798.1_187_286
TASPVDDTPETESGMSTKTRNTVIGVVVGVGGAIFLGLIFMVFWKFWGRRRSSRRAQEDDALMMTSPGEKPDTASTSNPFQSTLESYHAPQRPVNASSNF
>EMR84638.1_183_282
ENKLEELSLSSDGDDDETVEFREDKTEAVRQFEEEFLGMKASQKLLTQLLSKSQEEAVAKAAGYQNGSTTVSSVSFGSQNSGFQAGIINGGVSGTTFGRN
>EMR84644.1_143_242
SLTEETQKAAGILGREQAIKNAISKADDYAKVLGRKVAATEVRDNGTNLKAVKRKGYAAMVPRRGIGADQRTMVDGLALEPQNVEIIEKVHVRFVSIDGV
>EMR84645.1_134_233
LGMGGWKLRWRIMQTDTIKERFRAQREKMGLPPKEDVHLDENGFGITKEEIMEQVRKYDAAMARNEEVVIDEEAQKATESEIAEEDFMAEEQYKERKPIL
>EMT72093.1_188_287
EIEEINDEQELELIHDVTEGVDPVLSDASKNKSLEIAGKNSAGRITGPGRVKIGNSFLTESFPNSQRVRVDTVNHVDEINTAEPSRVHIGNTWGGKGFWD
>EMT72095.1_156_255
NKVPAKEITALKASNQCVVAKSSKLKERFEQSVIATKSCKERLDKIASKVKELENSKNALAAQNKDLMDRNAALADMNKRLEESLEKVVTDAKYSLQSLS
>EMT72097.1_216_315
ELEMKYSAEIFRREKLQKQLKLNQYDVDQVHEIAQSLEFHFNSTYVRFSGDNELHTKSKLEGAYKEAQRLQDKRRGLALARRMRIREEEDRDGHAYSNGD
>EMT72099.1_153_252
SIGDHVRMTVTQKDNVTEWIVESFMTTKDHETLFPDFGELHFTEIKAISAANEEVSLQEHGIIVEAEPVLGNGKYLTDCEITGSDATKCKWLGYKGIFES
>ENH70184.1_151_250
VGCITHQEAPGGAYGPSKAALNWITRSLHVQNESLVAVALHPGWVGTDMGQFSAKEWGCAGITLETVKGSVQGMLNIIDEATRDTTSGKFVTYKGQILPW
>ENH70189.1_188_287
EIEEINDEQELELIHDVTEGVDPVLSDASKNKSLEIAGKNSAGRITGPGMVNIGNSFLTESFPNSQGVRVDTVNHVDEINTAEPSRVHIGNTWGGKGFWD
>ENH70190.1_216_315
ELEMKYSAEIFRREKLQKQLKLNQYDVDQVHEIAQSLEFHFNSTYVRFSGDNELHTKSELEGAYKEAQRLQDKRRGLTLARRMRIQEEEDRDGHAYSNGD
>ENH70192.1_184_283
TKELKAPVNGTLCTNHAEWIVESFMTTKDHETLFPDFGELYFTDIKAISAANEEVSLQEHGIVVEAEPVLGNGKYLTDCEITGSDATTCKWLGYKGIFES
>ENH70194.1_145_244
AIIRHEDMGVDGSITFLGQLIQLATLYDNVGTYEGIDDFGSWIDEATRDNVNKAIPRHGWCSWFACTVRKEESNKPWCHTTHIPQFDKQMEANTLMKQWE
>ENH70195.1_162_261
WFLKYGETEPVTSSSYNQHITWLKENVPEDRLVFIDVHDGWEPLCKALDLPVPNDVPFPRINDSQAIDNFAKKHINRGMVRWGVILLVVGTSAWTLFYWS
>EQB43705.1_190_289
LLAVHRGYQLATGSEPAPVFSMKASNDITYVPQNLRRLYFYGKSDRIISYTEIEENIAAGEKAGFEHKAVVFEDSDHVGHMRMHPEKYWASIQESWKDVA
>EQB43708.1_254_353
GPVKLWDLTDDMESSLTPSSQEDQFIYSMAFSPDGTKLAVLTTSALRIWDANTGQCLRKLDEWKAPWGGASVIFGSDGILIARTSEGNSRVAEIWNSLGR
>EQB43714.1_284_383
PRLGTLAMYESSRDVQRYFCSKCSASVFYAVNDRPGMVDIAVGLLQHPDGARAEGLLKWLDKVGWAQDVAGGWREGLANTSKRLLNEWTEKTRGPAHSSH
>EQB50678.1_247_346
LRIAKNTGAKIGLEEGDITEKDIILDDRFHGGIYGVPDQTTIDAIKFGASTEGFITDPVYEGKSLAGMMALIKNEEIPAGSNVLYAHLGGQLALNAYSGM
>EQB50679.1_267_366
NDHFRPPVRGHKNQVLPHVGQLHPKCDPGENFTVAKIANNIAELVPNSESESSLLIFSREFDFKVVSKEECHICPAKQIDYNGKSYLLRDGIKGPQTRWG
>EQB50680.1_247_346
RWVGRICAEGKPLPGPGISKLRLKRIEEGAFYRLGIEKELWEAVRDYGVQRGRAVQRYNQRRAALSEAAAPTENGTRGRTNALNVWPEYPKNFRPNRLNY
>EQB50681.1_222_321
PIHGMSPDGYEFHTDTRTINTGKRIFTSMLFWVDEMCRTGRLLSFCDISDRRFEEWPLSDTEDTLRVNYELWEAIRNFGLRHVSTKGEVVERRGRHSYHI
>EQB50682.1_256_355
EMEAAGLMTEFPCIVIRGISDYADSHKNDDWQHYAAATAAACTKELLGYVDPKVGSGAAASPAGLPEQSNGLAGHHVFHGKGIQHTGSGNFSVGNDLSIS
>EQB56565.1_107_206
LPRSHESITANFDKLTNIRTNGPVVAIHFEGGANPLAAAQDAVLDFATSMASGFIDITLNAAGVATGVASSTGIHLGGTVVAKTLHVSNENNAKIGSINL
>ESK81789.1_241_340
FFKWLATCMLTRSCPSLTHETLTPASETSRLTQAVDTLTIDIAKILNEPEPVTCCDQQDGGSFGMEVNLERGVRIRPVHEMEGVWTSAKDEERGFKVLKR
>ESK81949.1_170_269
NFESSIQSGFWHTGPIEVTIELATKKKGLPMSYKHYRLEIVEPYKVQIVGWPVNIPFVSPCNQHMKDLKQLYSMWVANDIKWVKMKASKHKKYVEDLNTD
>ESK81950.1_163_262
KGFKNSSLAESYYAECKRDGVLDVLKEEPSAPKHPFFYIVTRGVQPRVYNNRLQLMLKGLQWRRGLVTTFKGPKHEADALFQEWLKDGYVERLAVATSTL
>ESK82253.1_174_273
IFEWFSVLTAVHIGEGQNPTNAYNLIQTCLVKLKEEQIEIADWMISMILMKALPGSWDTFKSQVFVTAEKKEDFAVSTLYSSIQREWSRRNLSPNMALIS
>ESK82447.1_283_382
ALYAAYPLSRIGLEAKSAVVWPALCGKWFLALLNERRQRALVVLCFYLVMLREVSERCWWASDVGKCLEYVYGLLDSGWRDWLTEALIEMNCLKVLCDTS
>ESK82450.1_222_321
LFALESFEAWRSRMGVVGQGIDDDQAKISWWIRSTPRDAWLREVARRAKWRWERRDTEPWCGHCGGPVETKMRCSKCKAAHYCNSEHQKLAWPFHKRFCQ
>ESK82705.1_262_361
QAWDLTFENMLQWQQLFLLYEEISWAMNTGDIGWVEWSFIPWMWIFWATGKHQYAHFLYQYLQDMHFTYKTLPGCAPHFHILINPMGKKGKYRGVDWVVE
>ESK82706.1_115_214
FKAYRDAGVEVDLIFGYHSTYEIAVAIAALVNLVVDLVNHVYGTINVDLVAAIVAPIFQDFAVFLNVAVTVVVNLSVTLNGLGISAFISLSERVGVTISL
>ESK83325.1_241_340
STVVFAIAKPKSLVYQAVFQVVGNLYANSLLSTLNSRNTHVKAFLPVSVDSSHLDLAFRPGSETSRLTQAVDTLTIDIAKILNEPEPVTRRSQQDGVNPY
>ESK83328.1_191_290
KFLQEKLFLLSYMTDRPGEFWKNEKMDLLLTFDPDAEKVLWGDFVEDFKMSFEPLDMALEAQLKLQDLKMKERADEYTYQFSYLAKQMGYNDAAQIIAFK
>ESK83765.1_205_304
RSQYLDLNSYFVGPSNRRVEEPTIAGGIVVIPHDMGFRAIFGSPQLKPETKVTLDGVMALEVEMGCMSLGMYSQHTIDLNNRNSQDTTGIKGGARKKFKI
>ESK84060.1_199_298
RPRTRSGPGLGSLRSMLPSLELVRFSRTATDDEKVQLAIKSWLEADTLQNALNQHTCGIEKAFIFQGRKHLFNMNFSDISPRQIRKSVDSFNRNTAEEWC
>ESK84061.1_290_389
PTAPDEAVTIDPLTSNFDLLAHPEIFSALPRLPPSMHLEPLINVHKQHLIASVIQSFLAAQHLASRIRLPIRDKRLYRLCLQLKGLDLETLQSVLHSLPG
>ESK85355.1_227_326
YRRRFPCLLPGCERRFTSRYTLKVHMEAHKPKPKVSFPCTQGCSERFSRQHDRLRHEVAKHGKVCEFLCDDCGRFFSTKKTLGNHKCPVAIGGTRWVHNN
>ESK85358.1_249_348
LLYYLYLLVLSIFNIFSPWIRPAWGPFLVTPQRVLHSLFCNRILFFLLKVGVDEEQKERERERLQGGYYGGRAGDWGTSVEEGEGVRFTTVQMDVVGTVR
>ESK85359.1_197_296
ELYKDGLLYYLYLLVISVFNIFSPWIQPAWGPFLLVPQRVLHSIFCNRVLFFLFKVGFDEERERGRLQGGYYGGRAGDWGTSREEGEEVRFTTVQMDTGT
>ESK85361.1_258_357
LVDTFTDPDNRNTQPLSLWIVTYQLAGIAPTLVIIRTAGAKIVEHTSSNRPLSSLHCVEGGSPGSFGDSDTISYGRTVGMEDSSESLAEGRKSSGDKKAA
>ESK85362.1_191_290
LYKDGLLYYIYLLAISLINIFTPLIRPTWGPFLVTPQRVLHSVFCNRVLFFLLKVGVGEEEKERERERLRGAYYGNWGTGTEDGEEVRFTTVEMDIGTVR
>ESK85504.1_183_282
HGLYVKEAIEHTDRALEEAKMNGQREVRLIVGKGLHSSGGVAKIKPAIEELMIKHQLIAEIDPDNAGVLVVQINTSRDRGVSPDEIARRLERKEDSCIVM
>ESK85505.1_180_279
GLVKGLPVAGSLAGRDAAVNGLPVDNLAKGLPVGNLVKGLPVGGLAGRDAAIHGLPAEGLVKSLPVGGLPVVGSVLGRDTPLDGLPLGKVVGDAVGESSL
>ESK85507.1_122_221
SRLETALQCAADSEARLTRVQRILEDTKPTEGKPSLTFLLPMKMLKKPAEDESRLRAQIKAAMDQFSYPSPKNAQVESKLDSQPQAGRTSPRPPKRPRIE
>ESK85508.1_240_339
NLGIYYPLLDEHAKILLTTYATGDLVTSHPEMTFRGLSIIGTKIGSRYIVNKMLDFAARNKIAPYIERFPMSVEGAEAAIKKLRDGTMRYRGVLVVNAKE
>ESK85510.1_243_342
IYYPLLDEHAKILLTTYATGDLVTSHPEMTFRGLSIIGTKIGSRYIVNKMLDFAARNKIAPYIERFPMSVEGAEAAIKKLRDGTMRYRGVLVCDSEGKSE
>ESK85663.1_228_327
LFILILGIGACLGMQTGYAINPARDLGPRILTSMVGYGSMVYSFRNQYWLWCPVIAPVCGALTGALFYDLFLYDGDDNRVKAWFCKPKTVTRRQSDDSMA
>ESK85664.1_223_322
IFRRDIVWCVAATWICISIWTERPKPGPVYVTVLLFTALHPVALIGTYIHAWFFKKDDGVALPPGDEHPGLYGNGQNRPGEQQGRQGGGPREVDAEAIWG
>ESK85665.1_206_305
GRIWKITYQSQSLGLLSSIRYKTIITIVLESGIMYPMILMVYILLSHLVMRIPYLWPVVYQTAGIAPMLIIIRSAMKGKAEDSTTELGLEVQQTLVNSRT
>ESK85666.1_109_208
LNGEFFKTPKELGLRTQDNTTELIWTEQASSTELYWYCDHGNPTLFMLMRRSNNDELAKLELDRNNSGATLVVYSEFASAIGLRCVVAATLILSGRCPQS
>ESK85669.1_145_244
GMNRGAQMLQVPGQQQPNVVVVSGGSGRRHRSHSHGRHHRSHSHGRHHHHHHSHSPRRVTEAVGDAVRGAVGGGHHHGYGHGGYGPKMRHTADEKAFFSA
>ESK85670.1_187_286
RHIGSVAFFGFLWMFFMFMGINSFTGNRRVLHAAAAFGIITSIVGWYIALSELMSWERDAMFGLPLGRLGGVGEGPYGRDGMATTGARGTTTGTAAPHRV
>ESK85672.1_175_274
GFFKQSQAHYDTIAAFVNQDLPNYLPASGFIGGEEPGEDDFHLGAWMARIVLTLGAKTSEEAAQAVEKSYGKPLPEKVAAYWRAWVSRPSWKKVYAEGLH
>ESK86203.1_259_358
ENASAPASNAPETNPSSAVQPTSTTTVPADPTDDEEEAMLQQAIAMSQGEDVDMEGGTSTPKPGDVGGMDEDEEDEDAAIARAIAMSMEDQSRNQDKDKK
>ESK86204.1_261_360
LFLVFHGGSGSTKEEIKTAVENGVVKMNVDTDTQFAYLQGIRDYVQNKKDYLQSQVGNPEGPDKPNKKYYDPRVWVREGEKTLTARVKEACQDLGNVNRL
>ESK86209.1_272_371
SYLDIENYFIKEFVRLRKKYRAALRGEDESWPGKDIIRRLVSRASGQFIFAATVIKYIDTYDELPQQRLRTILMKEPDSVNVSSLGQSPSNSETTCLLSL
>ESK86531.1_237_336
LNNMGPSIDLVLRRHTDPDPELLKQAMKRPKLKKTDVEKGLGKKSKNMEVDEMGDLRGRVHVGKQDLNKLQTRKMKGLKGGKFDAEDATEGRVSKKRKLE
>ESK86532.1_172_271
WETISKQGLSKMKRNHIHLAQGLTGQTISGMRKSATVFIYVNVALAISDGIKFFLSDNGVVLSEGDKTGLLSPRYFEKVEVREKGAVRELDVGEWQSKDV
>ESK86535.1_133_232
PQDSPKSNLRVLKNISLNSAVSVGVEDSGVQTMGKPVPFIIEPVDTDVPGHLAFMIKHPDNERVWTIPRQPFIRGDVHLRPRSGEDRQKWLFVKQEQEAK
>ESK86539.1_291_390
YIGSSTPKGAPVSNLDVLHAVYNTLNGRVTKEEWNALGTGSRAQRKATKAYENRCRATGGGWDQGVKRIDWLGGKTRLIGVEVDKAASETGVGKLVFGKP
>ESK86792.1_114_213
LKITIGDHVEILSFDVTNLGETEMFIGHEWLKKHNPDINWMTNDDDEEDDEIEPGDRILMVDIEHEIQIRAQENVSTGITIKAGKKKKDKSFEEIVPEHY
>ESK86793.1_113_212
AASFFFSRNNKKRSNVTYLVSTIAYQLACKVSELNDAMTRIIQQHPRILDSSFDVQFRDLLVKAYQVAVELHGQQWINCLTRRVIIIDALDECEIWSTVQ
>ESK86795.1_120_219
NIDDMKLSTTQRLVSSISQPPIEIPSQRGPHIELNASSAKEGFCKDKVSYDLAQQVLEGVPSESSLRSYAPEASTIPEVTMDNLTAFDSRHIPTSSSAET
>ESK86799.1_127_226
KAFESYFSGNIRPKLNLRFFSSLGDDLSDEQVVQVQKRFTHIQTDDQVVEKALKDAFERYSLAPPNNRPKLDYRFFAVDDEISDGQVKEVQSRFKAMFPL
>ESK86800.1_231_330
RSGSLAMYGYHCEVRLFQDRPLVLQCVKCWRFGHAQKDCKNQQVCRKCGRNEHTEDQHGEDCSNCAAERESEGMDTLEKSNCHHALCCTNCHRAGLTEEV
>ESK86801.1_123_222
IEYDNKFFVNPGSATGAWTGLVNGDITPSFALMDIQGPVVVTYVYQLVEGEVRVEKVEYRKELETGGGVPRSTVLPQSIPSPTPGSPQGAAVGAGGGGGW
>ESK86865.1_207_306
EPKALRIKGANALKESEGFKRYEMEDDFTKDLAEFSLANAIYAALVEGHACEQSSRRNAMDNATKNATDMIDSLTMQYNRGRQAAITNELVDIITGASAL
>ESK86866.1_257_356
RQPEHVIQFLFAEMGTTGSVDGAGRLVIKGRFQQKQVENVLRRYIVEYVTCKTCKSPDTLLTKENRIFFMSCESCGSRRSVNAIKSGFQAQVGKRRAKAA
>ESK86867.1_159_258
PYPDYHDHDAQPYRGHQRGANKYHPRAYDSGGYSSSSRPREMHYDPYADPRSEWSTPPPQSSRNQFGQRGQDHRYWNGRRSQATGQGFQDMGGEYYSGRF
>ESK86931.1_213_312
DSTTAKLVLVTPDKITTLTILTDFLGRYLEMKNDKVVPGFAQIRLFYDRLTATVFARVERVQVHFGGPALIVNERPRPVSRHLGSLNDLLSLPQSPLDRN
>ESK86933.1_239_338
PGVFMPAPPVRGAAVFNIGDFLMRWSNDTLKSTLHRVRAPPSKPEDKGMTRERFSIPYFISADQEVTIDCLPGCWGPDRPKKYKPINSAEYVNMRLNATY
>ESK86936.1_253_352
TPPPVTITADDKRLKAGKPAPDPFLLAAKCLGYDAKKCVVFEDSPSGIRAGVASGATVIAVCTSHERSKIENCGAHYIVENMDHVKCDVVDGKLKFTIRA
>ESK86943.1_178_277
SIENIEHVREPGTVSKTGRLDFTEIEDAFATGGLYAYTGSLTTPPCTEGVTFIVLDQPLNIDVKTYNSIKSVIKYNSRYIQNRLNETNQIQCQADQQNHH
>ESK87460.1_195_294
IEYNQEAEKQHEEYKAKKAQYLANDREADIWMDFAEIYRQRLACRADCDEKKPRLQYTKCKFTRYCSAECQKDDWKYHKTYCGKEEPIPEECKRYLEDML
>ESK87461.1_181_280
DKLASFMEGRRIRLAETRARASAMYEERKAQIDDQFDGDQIKQAYHRHQMSCRADCGEMNPKLQCSKCKFTRYCSPACQADDWKYHKTYCGTEKPVSSWA
>ESK88087.1_119_218
SPWILRWLLRIVFDKIESTMLAPELKKHSDLMESHLSKKEWLAGGNGPTSADFLMSMPAEILELTKLAGPSTVAYVRRIHKRPAYRTALQKGGEYAYAKS
>ESK88089.1_237_336
SRSPVYRIFDVAWTVVFWLLRHSVSMATSLLLFFLSARRYVTMKPVHNTLDRPRDTNIGLPFTHQSQVTLQDSYSRTRDHSRYRPRISRIPDRLCRSTIT
>ESK88092.1_114_213
FDLKDEKFDLIYDYTFFVAIHPMLRSSWGSQMRSLIKPGGYLITLIWPIAPYTDQGPPYYVRPEHYPEVLGDDWEKVLDREDWSAEDRKGNERLIVWRRV
>ESK88094.1_122_221
EKFDLIYDYTFFVAIPPSLRSQWGTQMRALLKPGGYLITLVYPIAPYTETGPPYYVRPEHYVEVMGVENGGWEKVVDKESEAVEERGYKGDERLIVWKRV
>ESK88095.1_126_225
LIYDYTFFVAIPPSLRPQWGAQMRKLLKPGGHLITLIYPIAPYTETGPPYYVRPEHYAEVMGVEIEGGWEKIFDKGTEEGATGGKRMYEGEERMIVWKRV
>ESK88203.1_229_328
APIIRGMGWLKEKKFVKLKGHQRDWLFVGSQVLHDEVGKQGWPEFKPAVTGKLEDDDNIKWEAFRGCVETVVGMQDVGKCPVCDRKLLPDSQTFKKEEES
>ESK88209.1_181_280
KWKTAMEEYHRVIDDCPYLRTSLAKDATGKAAIYIQGALREDVAPSLMAVDTASRNAKGRYPKSRCGKLSPWIGDIRARIENLPTWETVRMDTINGTRSA
>ESK89160.1_221_320
DEHGGKKPQRSFRKKEEVAIKQIDEIDRKEYMSKGLCFRCGRPGHRIRDCPDMPKKDERKQEEPKKMTKEERFAKIRALVNDQPKEDKDFLIDLMEQEGF
>ESK89163.1_242_341
MTYKLDLPHQWRIHPIFHAALLSPYKQTEAHGPSFAEPPPDLIKGFKEYEVEAIVGHRPKKRPREFLVSYTGYDLSHNRWTRMEGMENCLDLLRDYIKKH
>ESK89164.1_198_297
MVAVMTMNGGTMTSPTTTSEESVETLMEEYDQDAQLLFVGADPKKVRMLSVEERLAMGWQPSSDVPATPQLGAVEEMPDIDDRPDTSYDYDTELYGDGES
>ESK89195.1_200_299
DLLRLSKGMSNLQRLIIREPAVQKVVHRGFPSDVDRRYAPPSDANLNHIVTDNLLRQDLSDHLSNLTHLQLTIHQWPLARELESRWKETLTSVYMYIQYT
>ESK90270.1_163_262
VILSDLLHFHSSHDALIDSLARLLSKSSASRTYASAGKYTHAHVCDNFISRAREQGFSFEEILSPEGEAEWMGRLDVSDLDKDALTARKSACRFWVGRWA
>ESK90271.1_148_247
QAIYEVKLPNMVPQRFDKRTVSVPIPKPTVEARQSLVTGAQKQAEDTRQQIRKHHQASLKRGKYAKHSIELEEFQKLAHRYIGEVDSVINQLKKETGVGK
>ESK90273.1_225_324
ITVIVVHPGGVDTFSQNWPIAFIWTPIVRLAIKDAERGSYTSVFAAASKTIKEANERYKGAYLESSPVGRIAKPAAIAEDPEKAEELYQLTLKFLGGIGL
>ESK90275.1_193_292
EKLPNLVVVDGLDECVHILSQERILAILREAVATPLPLPLLFLICSCLELQIRDGFGHEDFDFDMALGSLVIESTEEADRDIESYLLNRFGTLRMKHRAS
>ESK90281.1_234_333
YFCEWVEWAGFALAAAPLPFTELSSSALHTIPSLFSMDTLFTLYYLPPSFFAPRLTPPWVFLLNEIVLMFPRAYKGHQWYKTKFGEAYPKERNIVIPFVL
>ESK90289.1_224_323
ITVMAVHPGNVDTYSERLPLSWLWKLFMRLTTVDPERGAYTSVFAAASKAVQENKDLYKGVYLVPEGVIKKPSRMAEDLKLGEDLDRLTRKFLSEIGIKL
>ESK90523.1_114_213
NGSSTSHETGLSCNGIRHVFTRLSSSARGIEMKQWTLDCIENDTFTLFSRSGSTCLPRFRPQHRAKQAPHPRQALLSFGWKIAPACFVSEHSCCESASTP
>ESK90525.1_102_201
GYDVYVRTLDVPGHSDLLGSGRRYFVKIMKDGKIVQDFNPPIGVYGPLTPDTPFIPIAGMNVFQLPADNMYEIKYKRDRLLCAFGGTVFRETEYQSFTQQ
>ESK90527.1_144_243
APFDNVLPLLTASKLPIVSVDIPSGWDVEKGNDMGVGLNPDILLSLTAPKKGAEAFKGRHFLGGRFVPKSLEEKFELNLPPYPGTDQIVELPKSAEQEKL
>ESK90528.1_284_383
LEVALEIHENAPWVFNSTTVLADGGVRYGTDALKLLALGVKAVGVGRPFMYSNVFGVDGVVHAAKILKNELAANAGNLGIADLKKITPDYVSWRQNYWYS
>ESK90530.1_146_245
AGGNHFRAWKQNGTQANSGAWFLAASKEHPSSKNHLIVDDGYNIGRDYIVTLATAGTWWKGMWWRADLEWQEGLLDVGKEGVNHGIEQDGRVAILVVKRL
>ESK90533.1_221_320
SLGFPNGLCDASSKLQDFSNAAEKLEAFMNNNHRELFTHPTEKDLSFCYGVMIVDSTLKSNDDSNSEAGICFFAQGQIDRSPTGSCVSARVALVVEEGKL
>ESK90537.1_196_295
IDFDSFSALFYRRVALTGLQELEFEQPFFRNIPQNYSDDRRWEDIGDMLAYAGRRLVKLKLHLVGKIGFCESLMHIGRVAILIPDSFHQQVVYKPPSIYL
>ESK91371.1_119_218
KFWIHILTLWALVVVSTPILVIAFSSFIDSTVFDFESVPLTKFAHEHWDGIWRLLQCLCLAGRFVVNLGQTVLHVFRAPTHSQCRTRTEPGSSFRNGWVD
>ESK91374.1_278_377
LVDSMLVFESMMTKHLKSKQLEIFCPNPRDLFDPGCMQNEEKTRSRTQDIGDVFLPVSFGLKQKNVVGDVNVLLKSKVYRYGTFKKEIKMANEHVWNRRN
>ESK91375.1_190_289
KKVTVSSYSTPNSSRPASRAASEKEEEESVVRVPPPPEEVTFVKGKPNPKRVWENLRGGSVKYVQVRADGEKENKAQGSKGRKKGKDMAGGGGDGSASKS
>ESK91381.1_136_235
LSASAMVAWIKDFSNTYHSKTGRYPVIYTTTDWWKTCTGNSAAFGSTNPLWIARYASSIGTVPAGWSYATFWQYADSGPNPGDQDLFNGDAAGLKRMATG
>ESK91382.1_211_310
TLSKQGRALKSFDFAGYHEKLPRDIKFLVIHGKNDTIVPYSCGEELLKRIPWACAVEIGTRPGQIPNLAFGHHWFEYFPVQIWVNVIESFLRDSSATPRL
>ESK91665.1_236_335
SNDNDDDYSRESTTILFNKKDDDEDDLDLDLAEDEEMSTSDDESLVTLDDGESDKLWVVDGTTFRAATLRRYSKKWVREKGGHRWEEEDYTHILRALRSL
>ESK91671.1_209_308
AIGHATATLAHELLPLGIRVNGIAPGLFPTEMIVPGSANEAGFVTIPTDVKLELQVPAIPSGGTRRDMGTVALCLVANWYINGETVLVDGGSFLKHPSSY
>ESK91672.1_200_299
SVDHCDTDSDEDSVGFCDEKEETAPIYLFLYPPPMTILELIPWMGGRTHFWSLDETGQSKMSKEECEQRGLPSLFAATLYSRGSVELYSWPAHIYVALRD
>ESK91673.1_241_340
VIIRQAISYRDIPFEFSCISYQTAGIAPTLIAVRVQLGKTVENTMHDQAVVSEINFSSYPPLSDFSSSDDIRNQVPVNGLDMQQAHESGLGSLNWKEDGI
>ESK91746.1_136_235
IVTGNLLPFRPATNARLVGLSAQKIIESHLVELFNSTYLKEGIRFHYAHFVAEDGSVPPYSDFRASGPDHARAYWDLISAKEPEQWDYRFVKGGKKYEGY
>ESK91747.1_232_331
ITILLESGVLYPPTLIAHVVVYIIYRRNDYSPYLIDIASLAYQMAGIAPTLIILRSMLRKSTESVDQVVSTLRAEAGDHLELDVSTPEAPWQQHAIDGGK
>ESK91750.1_216_315
GWQPILRRLTTKKSRKIKEEADIQAEGDGEEVEVPDGEEANEMPERNGKWSKSRFLNSPKKGARKEKEKEKEKEKFKGAEVVPTLQDAVSPPSETPPKDD
>ESK91754.1_250_349
SLQISFCHFAGDLRALIPRLTDLLLAVYPDDLNTDALMRVVTSRWLPDADDAAEAGIDCLRSIVIILRGEKLEAGENCKLSPLLDFRDAGLRVNIESSSS
>ESK91757.1_148_247
VRQASAVRGQSIVNWDFDSGDSTGASPEQSKRDYADLIRRRPNTIIALNHETRQSTAEDVIRTVIPQLKNAGYNLVTVAGCLGMNPYQSVGQPQSGSWSC
>ESK93413.1_301_400
RGLFVIDQIGIDWLGAPSSFGCMKAAHRIWDSLGSSDTFGFSQSAAHNHCSFPSSQQDQLNAFINRFLFDQPTNTDIQETAGDYTYTQGEWDDWTNPTLN
>ESK93414.1_188_287
SLANYDGSKLTSTAAFVNQSLRSGAPREAGYTLGDTLWSSIYTELPTSMTAGSASHSQVTATGTPRATATADGSSNAAFRFDAPLTWPSFLLTLCLGFGL
>ESK93416.1_276_375
ALTSSTSSVFHDRPNGKFKEYNLGKGRGQSVLEMIEAMRKATGFEYKTEIVGRREGDVPDLTADPALAEKELGFSAPQDLETMCRDLWNWQKKNPRGYEA
>ESK93421.1_229_328
AMVAQGGLDLYWEIGCWPWDVCAGSLIAQEAGCTLSGSHAVFAATKSTPEFGEITEEILVGRKYIVVRAIGDSETEKGADAQKRIMEDFYNAAEDYNVST
>ESK93422.1_143_242
LIAGIDELGPQLFHTDPSGTFVKYQAKAIGSGSEAAQAELQDKWYSQMTLQEAQILTLRVLKQVMEEKLDHHNVQLAQVTREKGFEILDEQSLKPVIDLM
>ESK94150.1_289_388
CATIGQVGNYLWKNKSLGKAGRSRWLGRRPSVRGVAMNACDHPHGGGRGRSKSNKHPVSIWGWGTKGTRTRKPGPKGPKNSNKLVIRERPRGVEKRKGKA
>ESK94151.1_197_296
RDDRRDRDDRYRDDYRRDRSRSPRRGDFDDRRRSPPPKRDDDRRPSGYDDRRGGDDDRRRPDYYDRRRDEDRKRDDKRRDDKDDRYDDRPRHANGDSGYR
>ESK94154.1_284_383
NAIVDTGRDGVTGLRDEWGDWCNVNGAGFGMRPTTSTVNSLMDAYVWVKPGGESDGTSDTSAARYDSFCGNPDAFKPSPEAGTWNQAYFEMLLKNANPPF
>ESK94156.1_114_213
RTDSFDFNVALQDYTKRWKAAKNPPTSDEAETVTPSPHIPAGPKKDYSLKEGQTFSISIPGRKKPDAESSSSLLGSDNVSSGFGSGGGIPLLPPPPGGKR
>ESK94209.1_106_205
AKLEVEPDFSNPLHPATFRDLKRYIERAQSAPMDNTLTIDYDDGTLLADVLEAPLASSSQWHSLEYDVGEDRVVDTASIILEYAAENYHLSILWRSHVAA
>ESK94212.1_121_220
LGFNGIPSLPNLNQDASHQLELRDYSSNASYTTHRQPGPPREPFDQQIQAPSHSHSTLDAIPVPALAFNNTLHFVATEKNEEKDDNEDMEDQGDMGTVGR
>ESK94214.1_204_303
AGIEMRMVGGSCLIIYEADWEKAEEGVDWLNETPNDEEEEEESEGEEEGKKKGPPYVVKLIDFAHTRFKSGEGPDEGVLKGLDTVLRLLDGRIGEVKKAL
>ESK94216.1_221_320
SSISFDASSSADVGSSGGAGGDDQQPEDGGKKKKLKKSHTAEHYVCVTCGRTDSPEWRKGPLGPKTLCNACGLRWAKQQRKTDDAGAGGGVGAGDSGGGD
>ESK95167.1_288_387
LGFEYIGWEEDWADIKEVAKNDYDSDNPGDEDEECPLSDDQDGKAQLGWDGEGGYGPDGSRGDEENKSDSDELMDDEPDSEGDSFDSDWDSQDEEHGDEA
>ESK95169.1_269_368
TEDEGNETVLIRLSDASGQVTFEREALPHELSSADAYILDNSPTAIYVWLGNGSSLIERRLAPQYAQKYLYETKEGRNVKVPIVRLHEGDEDEEFLNLLK
>ESK95172.1_240_339
KAQGKTSLAKCISDRDAAIFPSLSLDANWPPALFVHGSEDTAVPVHESKHMHSLLQEVGASSELIIVEGKEHSFDYEADSEVTHKDLFDHVAQFLDKHLF
>ESK95175.1_232_331
TYAAALAQSGVGTGDVEDHMIAQPPPPAYGNTRGSTLLLTGFLRDSLRAQRPVSEHSQPRNDRPVSYRSTDEEWEVVQDIDRARRLEETLARLERPRSRG
>ESK95627.1_169_268
DLAELLGQIKPPTASREEIERSGLEVIKSPLMKQYEEEGKISSNCTDRCLICLDDYVPEDDVRVLTCKHAFHMECVDKWLQEGKNNCPACRGTGVASSSS
>ESK95628.1_169_268
KEATVVREIDGGSEELRCKLPLVVTTDLRLNEPRYASLPNIMKAKKKPLEKFKPEDLGVDLSPQMETIKVTEPPKRVGGVKVASVDELVAKLKEAGITAV
>ESK95629.1_199_298
KLIDEMKEDSDHYLPNLKPPALHATCAKVAHMSGAARFFDYWDEDMEDKTVLAHDKSDGSLLHTLLTRYASPLMSTEGGQLNVVDALNESELLRENFQKE
>ESK95631.1_220_319
ALWRSSIHHKSTTTTTLSVTAPRLTPKSRSKVATATQTSPDELLSSSKSAATPSRSKSTVTVARKPRVNTRKRLDKANKENMRVEGEGRRKGRAPLAMMN
>ESK95632.1_234_333
AYIVYNALAQVVGMNPFLIIVRVGLGLSAHDSTARQTTARNMSALAFSSEQGQVQGSDTLSVHVHCVTQTKADDRHEDAEELDISQASKLTWNHPESQNV
>ESK95634.1_212_311
EIGLPELTASLLSDHDHAPLSPWPATKCNAIRDWQIARGFDPTTADFARHLGYPEFEIVEARNEEDRFEDVDDPNPIEDKSGLSWLWTAFPGSDISACAC
>ESK95635.1_139_238
QLLAINSSEIPALIFHSELVPLAHFCEGGSFWMQVYISHLAQRLGCARWHNVWMDTTLGKFVCGPIGPRHGTLFGHFERIGPLQSLIVSLGHWANNQTLG
>ESK95638.1_147_246
KATFLWRAGKERWEDLTVEGEERAKTLESLKTALGGLAKSYSHGGGPFLEGENPSYADLIVGGWLAFFKITVKEWEDIQTWHDGLWGKIHLALEKYAEVK
>ESK96772.1_253_352
YQSRKKSVETSLVSAYTVYGKDITFPFPAAADMVAAANGRAYAKLISRILREGKLQLGSVKLFSNGLLGVVHGMEYSRLGKAHGEKIIYRISDTPVLMDG
>ESK96781.1_181_280
NTDSSKGRPLVQIQPIFTKADSLPTEHEDAQEIIDEMKRGIGDAVGEAVRSALEGSLGAVPGSSEAISKMMCLTPILTSSVMNPPFGIEDVRKNITSACA
>ESK96782.1_280_379
TGMDTSQTHLAQMVALLGAFPRRFLTSGKKTHEYFDEEGHLLHGAGLYNIAMEDLLPRTDHPFEELPTLADFLSKALIIDPEARWSAAQLLEHCWLQDVE
>ETR97100.1_263_362
LVPWVLRWASMALGIGNTTVWVYKRRDRYAKVWDHAGAMLLFEETGGKITDVHGRDIDLSAGRKMSANFGFVAAPAEAHDRVLKAVHDVLKDQGRHEFLQ
>ETR97101.1_240_339
PFANDAETLAALDRNPEEVFNKMVPATASVFRERGWKYLDRIDRVYDSHKAVRELGWKPEYTFVQIMDRLARGEDWRSELVEQVGRKGYHAVSHGVYTQK
>ETR97103.1_146_245
WDREVVYECIWSLLCAVDRHNRAVRNAKPQQQQQHEEIRSLLMVPMATGVGGVSAKKWAHQTALALEHYLDAVTNESRWSALQPDDISAYAREVEQTWEF
>ETR97105.1_125_224
LEHLFALFTKQFLKPANNNLTAELKDAIDEMYKVESSVEEADIGCAGNQFIQHIASGGTGHQSHYSGQGQQINTGIGSITNYHATSMNFGRRPGCDTMFQ
>ETR97106.1_248_347
MTSDSQHIEELRPRILVGQMASGSTVMKSGEHRDQLAQQHNVVAFEMEGAGIWDEVPCIIVKGVCDYADSHKNDLWQPYAAAAAASVTKAVLGRYDMTDG
>ETR97108.1_170_269
LAILKAIPGLASLLGGTTAGGLGGLTGGLGGLTGSGGLTGLGGLNGLTGGLGGLGGLGGLGSLGGLGGLGGLGGLGPLGGLFGGLRRGGLLGGILIPGIL
>ETR97113.1_288_387
GLEPLVYSSIEQMHEDYRSDVLSPQLLKAAVTKSLNELLAPIQEEFQASKEWQAIALKAYPPPPKKEKKVKDKGSRHPGAAKAKEGQIDVKDLKDAVNEV
>EWC44490.1_242_341
GDTRRQIPVAQATAFKRPPKQVIEERMEEDRERHKRLRETIWAIYPARDDAVLDRSLEGLEAFVGPEFEMFWSDATEAEVNEDDMELMAEEAELKIESLS
>EWC44491.1_220_319
QEMTIRDCVVSSHWSSTREPIFMENLLAARLVRDGNAPRGKYTLFNNTIKKRLGQENVEDETLASEGERVQALGRYFGIELNANESSAIRGRETELLCMS
>EWC44492.1_242_341
FDRVGMHGPLGYYKNRRANYDDELALRDPIIQVPVLFLGASRDAALPPAMAAGQGKNIPDLTTRQLECSHWMAWEKKDEVNAILKVWLEERVFGLEKARL
>EWC44494.1_276_375
ELPCITIRGISDYADSHKNDRWHMYAAATAAATAKELLSHLDIDLKQSAEAPATPNPGTYVHHVSFEGTGFQNVGSGNISIGGNSSISSSRHGPAGRTYP
>EWC44496.1_258_357
SIGEQVGMDDAAMRMFMGRRGRNAEIKLMDFNVDDEYEKNEAARAEGALAPEKNVVRSIKPGKHQLTSLLNAAQSQRAALEESFAQGRRNKKEAGSKYGW
>EWC44497.1_221_320
TALCGSGPAFMALVLEAMVDGGVMMGLPRVEAQMMAAQTMRGTAGMVLDGEHPAIVREKVTTPGGCTIGGLLVLEDGRLRSTIARGVQEATRVASGLGSK
>EWC44498.1_128_227
RLALHQIFIIGGSQIYGAAMALPSDSPAYPTRILLTTILSPDYAAEPGVDILFPSIDPAEWQECPLTDLLQATGEERSAVEGVRAEEGVQFEFGMWERTA
>EWC44500.1_176_275
DLVHNNMMRRKREMDKKVWEREREYDGGDSGRLVLGTVADGSRTDAVDPNPNDTAEVSLAEKRARIKMLPRYRRPVGPAGLSLSSSSTRGQENKKHPSAD
>EWZ28666.1_267_366
PFLPGTICPGEILVKIHPQHVRDKPFYDSLSEARGRDVSEGEKSIAKLIDFDAKDDVFVVIAHDSGLLDLIDFFPKKANDWRKNGWKEQSRWRFLSDFKP
>EWZ28672.1_189_288
IEEVGEGPSLQVLSDAAQETDDLLQEAASRRLEALGSSNTIDQAKVAETAKVKVVNEYIFQAVPSRTGVTTNKIRDLDAQGRSRVLVGDSHGTKGFMDSD
>EWZ28680.1_161_260
DNEILSYKKMRFSMTGLRDLVAAEVEAAQNQLADLLLAPPDAERKHIVPQFSLRSVVDDPSEGAPGWNFTCHPQNEVLHSHRRWILDRILKEAFLRRDFF
>EWZ28681.1_239_338
ASDEHQEVYTIVKSQLDKSSDRLSKTESEIALVTERLTQLEAERAEVMKEKEGVDKAAKQLMVMSRFLEPGWQATLDMLEQVSGMTLCELPSLRGFHCCE
>EWZ28759.1_182_281
RTADGFIPVDIADILAMGISASDNTTSISNSNEVRETNIHGNVTLGQARIMTGNIGVEAWQKMAGRKTTIANNQFGHDVRIITGDMGGEAARGFNDSFWK
>EWZ28763.1_292_391
NNIDPDQVNMGLAFYARTFTASSTGCMSTGCLFDAGGPAEPCTNAVGVMSNPEIMRKLGGKIGSGDLDKTAAIKTVKIGSTWLTYDDVDTWKLKLDFARS
>EXA28619.1_182_281
QTADGFIPVNAADMLAMGMSAPDNTTSMNSSNEARETNIYGNVTLGQARIMTGNIGVEGWKKMAGRKTTIANNQFGHDVRIITGDMGGEAARGFNDSFWK
>EXA28620.1_102_201
HALKSGDKDDKKLQGILDQLDRARNELGLRISVAQVGLLGNLQDGFRVAFRVLEQTNTRVNKVLGINLALMDIVKNRALQQTGQTGMLVIAQNRPTDEIS
>EXA35064.1_151_250
VGCITHQEAPGGAYGPSKAALNWITRSLHVQNESLVAVALHPGWVGTDMGQFSAKEWGCAGITLETVKGSVQGMLNIIDEATRDTTSGKFVTYKGQILPW
>EXA35069.1_188_287
EIEEINDEQQLELIHDVTEGVDPVLSDASKNKSLEIAGKNSAGRITGPGMVNIGNSFLTESFPNSQGVRVDTVNHVDEINTAEPSRVHIGNTWGGKGLWD
>EXA35071.1_230_329
ELEMKYSAEIFRREKLQKQLKLNQYDVDQVHEIAQSLEFHFNSTYVRFSGDNELHTKSELEGAYKEAQRLQDKRRGLALARRMRIQEEEDRDGHAYSNGD
>EXA35072.1_184_283
TKELKAPVNGTLCTNHAEWIVESFMTTKDHETLFPDFGELHFTDIKAISATNEEVSLQEHGIIVEAEPVLGNGKYLTDCEITGSDAATCKWLGYKGIFES
>EXA35075.1_145_244
AIIRHEDMGVDGSITFLGQLIQLATLYDNVGTYEGIDDFGSWIDEATRDNVNKSIPRHGWCSWFACTVRKEESNKPWCHTTHIPQFDKQMEANTLMKQWE
>EXA35076.1_153_252
DYIDALRQQWFLKYGETEPVTSSSYNQHIAWLKENVPEDRLVFIDVHDGWEPLCKALDLPVPKDVPFPRINDSQAIDNFAKKHINRGLTNGAALIAAHAG
>EXK76046.1_189_288
EEVDDEPSLLALQGAAAGTDSVLSEAVARKTEWIAVRIYAKDIKSEEMARVRVGNEWSEAALGRGTAIADQTVSRVDSVAARGKSAVHIGHQYGGRGIFD
>EXK76441.1_208_307
VFFFERKTTYGVWIVKEENAAYPGVGEILPMQANHIDICKFDDVEDDGYKKVKAKIKEALQAAEITGDEGSNTYIINNDGKIVNLAQRDIQIDTQTINFN
>EXK76698.1_144_243
QTVDGTIAVDTADVLAIGMSAPDDTPSMNSSNEARETNIYGNVTLGQARIMTGNIGVEGWQKMAGRKTTIANNQFGNDVRIITGDMGGETAKGFNGSFWN
>EXK77192.1_184_283
TKELKAPVNGTLCTNHAEWIVESFMTTKDHETLFPDFGELHFTDIKAISATNEEVSLQEHGIIVEAEPVLGNGKYLTDCEITGSDATTCKWLGYKGIFES
>EXK77193.1_231_330
SQELEMKYSAEIFRREKLQKQLKLNQYDVDQVHEIAQSLEFHFNSTYVRFSGDNELHTKSELEGAYKEAQRLQDKRRGLALARRMHIQEEEDRDGHAYSN
>EXK77194.1_301_400
NKVLAKEITALKTSNQCVVAKSSKLKERFEQSVIAAKSCKERLDKIASKVKELESSKNTLAAQNKDLMDRNSALADMNKRLEESLEKIVTDAKCSLQSLS
>EXK77195.1_188_287
EIEEINDEQELELIHDVTEGVDPVLSDASKNKSLEIAGKNSAGRITGPGRVNIGNSFLTESFANSQRVRVDTVNHVDEINTAEPSRVYIGNTWGGKGFWD
>EXK79658.1_301_400
ISISFAKICEFLDRAEKGQKDRESKDARGIRSTRKVRKRKVSSSSLEELALDDEERFKKQENAVDTRANHHDDDFEPRLGDVNVTYRDHDLRPRAAKRRA
>EXK80512.1_213_312
FFYETLKTSWGIGSVQIVETESAQLHGCGDAAPIRADHIGICKFETKDADGYATVVAAIRKAMIPPGISPSNGDRIINILGKAVNVANGSISIGSQVNNL
>EXK80517.1_143_242
LNNGIDMPLENFISCDDTGLGKPALDAYKPLLDQLGSDEKWFAAAHMWDASSAKKAGYKGAYCTILEKESCADIFGTMDVMADTLPEMARKIIQASKGQA
>EXK93322.1_221_320
LTFNGHMIHYNQDWTRNVEGHPAEVVHGPLNLVNLLDYWRDIHGNGESPTGITYRAMSPLYAGQTYSIRTSATKEAEGEKAWDVLVEKDGTVCMKSEITA
>EXK93326.1_291_390
DLRHRGHSGRTVLHYHEAAYKARSNGSTDVARINKLLIACGAKVNAKRGFCRQGHGMNVLDAGGITRAQGEFALFLMANGALRFRCNGESMLSLVSCVLE
>EXK93330.1_285_384
IHANHSDMVKFGSASENGFKRLLGELVRWDAMLGTGDSTVSPVAELESDGKTPNVTPSLQTTTGHIFNVSGGTQHNNTGAGNQFFGNFDGPVYFGLPSTK
>EXK93332.1_202_301
LRLAEFATAEYGEKGLLVYSIHPGSVATEMVLQQWPQSPELSKAFADKPELAGDSIVYLTSEKRDWLAGRYVNVTWDLPELMEKKEWIVAGDRLKLKISI
>EXK93333.1_233_332
ATVLLAPHEGFEAVLGSRQFHVEFSLPDGTTLSFPKDEAFADRHWRGFRWVIDNYGGDYKPTPVRVFEGSGKDAIGELHKMWHMNNFGKVVLKHPLHQES
>EXK93334.1_278_377
APSEITSSYRTTTHGTRGGNRTLTQDISGPYELTPSINEGSKPSVRGSQESIVSKTVRMADIVVSKSYQVSHDVNTYDGRSWYGDRNGASKASVHTESPV
>EXK93339.1_169_268
HNTVEKTIAEYISLISESQSAIQGLYFDIQDLIVDKDAGRVAARLEFTGVPVKTWADAEPNGKSVKFHEHVMYWLDQGKIHWVWSVVDLATYRKQLQQTD
>EXL39651.1_185_284
EDISDEESLTVLQPTAAETDSLLADAIKEKVKVIAVRNYAREIKGDEDASVRLGNDWSANALSAAIGLEDRTHNEADSVTAKGSSTVHIGNQYGGWGILN
>EXL39656.1_217_316
SSREPSCIPGECNDESNSKRPQEGSEADNGASLSCESSCTVGRDDVDNEQLREDPGVGGGASFSRESSCTVGQEDDVQPNNKRPREDPEVDGGDKRARRA
>EXL39657.1_225_324
AFVCPWTSNSHEQDVARWFNLALSRSFETLSMMPLIEKQGLTYKEVGELCARAREEICVLQNHAFCNIYVWTARKPEGCLSNAHIGQTETVDRTFDAEIN
>EXL39768.1_179_278
ALQQTGQTVNAADMLAMGMSAPDNTTSMNSSNEARETNIYGNVTLGQARIMTGNIGVEGWQKMAGRKTTIANNQFGHDVRIITGDMGGEAARGFNDSFWK
>EXL39772.1_146_245
LKNVSEECERIIARHPTDPYFDLNDTCLNDSQHSEQCLISMQEWSQPCIKFEAEEAEQRRKRLLFLSHLKECARNPARANGLYTLEGLAQESCIYDIKYV
>EXL64765.1_272_371
CSPVKDECKLALIVQALDRLFDRCADTVMHTDVSVRRWLRGRFPDRPYKAPFELIMRSASESQYRKEFKRCLCFWLRVLQLPKPVVPSVTGRGLSGPQRD
>EXL65106.1_189_288
EEVDDEPSLLALQGAAAGTDSVLSEAVARKTEWIAVRIYAKDIKSEEMARVRVGNEWSEAALGRGTAIADQTVSRVDSVAARGKSAVHIGHQYGGRGIFD
>EXL69425.1_140_239
LIVPVFLLVEPRKHATQQQLKGLQRVELCLIAGFALPIMNGIFLIATCGDARILWVPAEYTLFRFMAVTMVDFILGHTARNQIHDTLSPGTCREPVSSNP
>EXL69426.1_143_242
LNNGIDMPLENFISCDDTGVGKPALDAYKPLLDQLGSDEKWFAAAHMWDASSAKKAGYKGAYCTILEKESCADIFGTMDVMANTLPEMARKIIQASKGQA
>EXL69433.1_212_311
FFYETLKTSWGIGSVQIVETESAQLHGCGDAAPIRADHIGICKFETKDADGYATVVAAIRKAMIPPGISPSNGDRIINILGKAVNVANGSISIGSQVNNL
>EXL69434.1_196_295
SGYQQDSDKLQYPWDNKSKLCDRLGKDIGKLHLPNKETRDRFPENANGAEIGLPVDIVAVCRLKRCSKTLDREHRETRLPIFKEDLYLVLWVEWKDGIAY
>EXL69436.1_115_214
KGRDRLEVRARAFFVLATIFNVKLIEIKDRVILLFDCDAKVTFELLHNLSAEWIHHVDKGVSLNPTHHLRNARPVPTRSISMLVSRSGVFKPRESDFPAG
>EXL69438.1_236_335
RVHSVMLDKMSETLELVNFTDKRLFRAGDQMLGIAPKDAQVGDEVFSFEGVETAFILRPVGTQIVDGKGEQACYKLVGHCYVDRLTKKTQWQGAKEVYIQ
>EXL69439.1_232_331
SVWTLGTHVTDDLYHCMDSMKNTFIWAHLLEMRDRVFRLLQVDHRPPEAVINNSPIVSDALADTKPNSVIDVMLAIRDRDCTDPRDKIFGILSLIQDWGS
>EXL71254.1_151_250
VGCITHQEAPGGAYGPSKAALNWITRSLHVQNESLVAVALHPGWVGTDMGQFSAKEWGCAGITLETVKGSVQGMLHIIDEATRDTTSGKFVTYKGQILPW
>EXL71261.1_188_287
EIEEINDEQELELIHDVTEGVDPVLSDASKNKSLEIAGKNSAGRINGPGMVNIGNSFLTESFPNSQGVRVDTVNHVDEINTAEPSRVHIGNTWGGKGFWD
>EXL71263.1_153_252
LKQKVKLSNFIKELQTMNKDQEAEIEALKDHLKDKEDLISKLLGASQTKDSSWETQSQRLALLETQVETLEADQRCQESRSQELEMKYSAEIFRREKSQN
>EXL71266.1_184_283
TKELKAPVNGTLCTNHAEWIVESFMTTKDHDTLFPDFGELHFTDIKAISAANEEVSLQEHGIIVEAEPVLGNGKYLTDCEITGSDATTCKWLGYRGIFES
>EXL71269.1_145_244
AIIRHEDMGVDGSITFLGQLIQLATLYDNVGTYEGIDDFGGWIDEATRDNVNKAIPRHGWCSWFACTVRKEESNKPWCHTTHIPQFDKQMEANTLMKQWE
>EXL90222.1_189_288
EEVDDEPSLMALQDAAAGTDSVLSEAVTEKIEGIAGRNYAKDINSEGMARVRIGNEWSETAFTRGTGIADRTVNLADSVAAKGTSAVHIGNQYGGRGIFN
>EXL90223.1_180_279
VQMEIEDISDEESLTVLQQTAVETDSLLADAIKEKVKVIAVRNYASEIKGDEDAKVRLGNDWSANALSAAIGLEDRTHNEADSVTAKGSSTVHIGNIYGG
>EXL98131.1_184_283
TKELKAPVNGTLCTNHAEWIVESFMTTKDHETLFPDFGELHFTEIKAISAANEEVSLQEHGIIVEAEPVLGNGKYLTDCEITGSDATKCKWLGYKGIFES
>EXL98136.1_252_351
ELEMKYSAEIFRREKLQKQLKLNQYDVDQVHEIAQSLEFHFNSTYVRFSGDNELHTKSKLEGAYKEAQRLQDKRRGLALARRMRIREEEDRDGHAYSNGD
>EXL98138.1_156_255
NKVPAKEITALKASNQCVVAKSSKLKERFEQSVIATKSCKERLDKIASKVKELENSKNALAAQNKDLMDRNAALADMNKRLEESLEKVVTDAKYSLQSLS
>EXL98139.1_188_287
EIEEINDEQELELIHDVTEGVDPVLSDASKNKSLEIAGKNSAGRITGPGRVKIGNSFLTESFPNSQRVRVDTVNHVDEINTAEPSRVHIGNTWGGKGFWD
>EXL98142.1_168_267
ESWEELDRRPYEPNTLLPSDLPPPPPPPPRGDYISRNPKEREIDPVVTCVLAFVVLSSIDVSIRWAKLLTLRVLPTSWRFPDSITMCHRPIPAESPQELE
>EXM13904.1_196_295
SPNFHGTLGKKELLTNWMRRTRWDETFRQARCDILVTLSEVPLITACEGGYEADFPTAPTKRPSSSSCDRPLNHNIEKSSSAASVSGFEFYNYQNLWSLL
>EXM13910.1_271_370
LACASQTGRCHKCGRTQTPEWRRGPDGKRTLCNACGLHYAKLKRKRQIKTSSICPEPEKALQLRGSELLQDGSEPGTAIPYHFSTTVQILSKPSTIKKPS
>EXM14895.1_189_288
IEEFGEGPGLQVLSDAAQKTDDLLQEAASRRLEALGSSNTIDQAKVAETAKVKVGNEYIFQAVPSRTGITTNKIGDLDAQGRSRVLVGDSHGTKGFMDSD
>EXM14897.1_149_248
LSGWLVLFQSFPNMISPTDANRQTPVIMLHGDQDPIVPTNRAQRDAERLTRLGYNVTWKTYPGMGHSPSLEELGDAEAFLRAQLLPNTGKEDEKTSTSLV
>EXM14899.1_120_219
RSNSAWRTGVCYQRLFSSGPGSELFEVARGLNLEQSRAQDNASQAALQRAIDAFQSKGKDVRSREAERIDAENDFTAPNPWLRRLDSAVHLKDFSGKRTS
>EXM14900.1_184_283
RTFKLSFGTETNIQMWRHAAIAISRRHLQQAKFKRDFIEAVSWAWNDEMAAHSTKIAGLTYARGLEEAPGHIAGAKAEYRRISREWHAWLGFGGFRNSAI
>EXM14902.1_240_339
SDDFLTDKGMFVMVPGGVSGTIVKTLSKNMLCPSVLGGGRAKFKAYFAKSNRAAFQQISDWTAAGKVRTVIDSVFEFGEMPRAIEQIKSGRTTGKIIVHV
>EXM14903.1_247_346
GTGLGRNGNPNPGFAEKYVVPLFVKALGRKVQAGASVYIHALLGEGKRGHGSFISDWTIKPFARLLYTKEGQDLSDRLWKETMDELRSASEYGIEQLFVQ
>EXM14905.1_265_364
IAYAMDNPHDPRQTRAIWGWANNVDSAFLDMCSAQNTVALIIFAHFAGLMSLGGNNWYLRGWPEVVLGHIRSLLKDGLEDTIRWPEEVVFGNRPLLPLVA
>EXM19963.1_210_309
AFFFYETLKTSRGIGSIVETESAQLHGCGDAAPIRADHIGICKFETKDADGYATVVAAIRKAMIPPGILPSNGGKIINILGKAVNVANDSISIGSQVNHL
>EXM19970.1_146_245
GIDMPLENFVSCDDTGVGKPALDAYKPLLDQLGSDEKWFAAAHMWDASSAKKAGNGSQDHPGVKGPGMRAWKCHFWNRLEQSATVYIRGWILDIRYRFSG
>EXM20370.1_193_292
TQDVIGFHAGMVIMQAVEKGFASLTSNLLATWTMEALTGDVSKTKPPVFRDTQTTRKTGPATSKTHMSECRRPERKFILSYLLWMGILCWLFGIFMLFLY
>EXM20372.1_281_380
IGMTLTPWGYLRHEPVDEIFPRIRILFDAGIPIAIGSDDPAYMEDTWILHDWLLVKKMCEFSNDDMAALAKSAIDMCWASDEVKEEMRRELKEVVAKHSI
>EXM20374.1_127_226
NSSPTYIYTGNIENEMRIPSIMSLGVGKAAAAWFIEVAATSYKDKGFKFYYADERKEDGTPMYSGATAEGHAQFYVELAEGKEQQVWQQTFVSEQGYKKF
>EXM20375.1_155_254
GTVTIDGFTVVDFGKLYRSCGNCKKMGTRNVVVKNVKAFNGKVLTGINSNKGDVSTITGTCASSVKEICVEYEGTVPGKEPKKLGSGPSKACKYSSVKSC
>EXM20379.1_188_287
EIEEVNDEQEFRMVQDVAEGLDPILYDLSKEKLQEITGKNSAGRISGSGAVNIGNTFVKESFLQSKGFKDHTTNYVNEVDTAETGRVNIVNTYGGKGFWD
>EXM20383.1_210_309
GQKMGFGGTIMHGLYSWNSTAHSLLKELGGGDPANIKEYQARFASPVRPGDKLVTHAWVTGVNQDGWAEVRFVTQVAGGKVVLSNGLALMKVTSQGKSKL
>EXM20384.1_256_355
GPEHEVRRLNPHVTAESILAYSATGNPWMYENEFYEAVPADFAFQKKFVKVAEKLFEEGLVKPPRVFLNRGGSGLEGVLKGLVEIMEGRVSGGKLVYTRD
>EXM20385.1_270_369
AYYHHSSANHAKSMATNTITKPSATHSHPGVHGAFPGNNTTHIQAGDRDSSIEMEVQGRMSMSQSGIVRTVETTVATSPAQVHDYHRSDSITSSTAGLAF
>EXM20388.1_273_372
SRGTRSLGGKWAGFRYHTHTHKVQFTPLAWHEVEPIVHRLGYNHHAVSRQLPGGSDPQFIARVWIIREGTELKNEPHHCWVDVKEPEEYDEPMVTQIATT
>EXM20794.1_151_250
VGCITHQEAPGGAYGPSKAALNWITRSLHVQNESLVAVALHPGWVGTDMGQFSAKEWGCAGITLETVKGSVQGMLNIIDEATRDTTSGKFVTYKGQILPW
>EXM20796.1_223_322
LEDLRDKPSDDDIEKFFGSANRPIGPLGPNGKFIWPLNEMLWPSEWTNKGLDKRGSGKRRPFNPMCNNAAKTTWLMHSEPYPSGDNRDFFEKKTGDNKRY
>EXM20799.1_188_287
EIEEINDEQELELIHDVTEGVDPVLSDAFKNKSLEIAGKNSAGRINGPGMVNIGNSFLTESFPNSQGVRVDTVNHVDEINTAEPSRVHIGNTWGGKGFWD
>EXM20800.1_296_395
NKVLAKEITALKTSNQYVVAKSSKLKERFEQSVIAAKSCKERLDKIASKVKELESSKNTLAAQNKDLMDRNSALADMNKRLEESLEKIVTDAKCSLQSLS
>EXM20801.1_252_351
ELEMKYSAEIFRREKLQKQLKLNQYDVDQVHEIAQSLEFHFNSTYVRFSGDNELHTKSELEGAYKEAQRLQDKRRGLALARRMRIQEEEDRDGHAYSNGD
>EXM20804.1_184_283
TKELKAPVNGTLCTNHAEWIVESFMTTKDHETLFPDFGELYFTDIKAISAANEEVSLQEHGIVVEAEPVLGNGKYLTDCEITGSDATTCKWLGYKGIFES
>EXM20807.1_145_244
AIIRHEDMGVDGSITFLGQLIQLATLYDNVGTYKGIDDFGSWIDEATRDNVNKSIPRHGWCSWFACTVRKEESNKPWCHTTHIPQFDKQMEANTLMKQWE
>EXU97686.1_241_340
EDGYDFSIGTSERGTPISKAFSSKPLKFKHLLIVFGGPRGLEFASMNDEELVKMDIQGGRTRELFDQWVNVLPGQGSRTIRTEEALFIALTALRGLWDGK
>EXU97688.1_285_384
RERDGLEPLVYDNIAQMQEDYKNDVLNPQLLKPAVAKALNELLAPMQAAYQASKDWQEVALKAYPPPPKKEKKVKNKGTRHPGHVVEVDGVAEKVKELNV
>EXU97689.1_254_353
YGPLLFTFGVLSILISSIQLGYSSQQGLYGTTKNSWRPLYKVGEGFCVAVMLVVCLIGVCLIVVFVFMTAREITLALAALRRKKRKSNSHAPWQGQLDSS
>EXU97691.1_116_215
HRVENLMQGILRDLDALATNQLFKTATRSQMALLKEAIDQLSHVESSVPDSDFDGPGTNLNQSISSGGTGYQSVNSGQDQKINSGGGKMFVAHSISFGAE
>EXU97697.1_301_400
QEKDQVADDYEKPVNDAVQQAMKLFFSLEITPGKDLPEVKLYVPVFAYMKSDADTVENFEIMLKQCNQEWASSGRYRDMFETALQLDVDAENVIEHQPDC
>EYB22903.1_175_274
ASAKAGLLGLTHSMAVSLQPYGIRVNLVAPGRIKAAHECKEGDENGVEWAHLNEEKDVEDHLSNRAGRPLDIAQAIEYLVNAGFVSGQDLTVDGGAVMIK
>EYB22904.1_198_297
DKRALLNEIIRQKGMIEAFQRTSEEALKATVSERTKQNIRDVKTTGNSIALAGLINTDREETNVEQNISQIHTDGHSISVAGVAKNLDINSMFSQMRSLE
>EYB22905.1_203_302
YTAYYNAEDYQLTWNLAWETVKLAGSPELMREHPIWCKAMQSYALAVKLMYMISRDMGPRNLAVTELELAIKRLEGGDRECGTRAHMLKGILNRSERIAD
>EYB22909.1_269_368
DHVKDQRIFGFAGRFNWNQVLDILRKHYPEKTFPENFADGEDANEIEPRDKAEQLLKDLGRPGWTSLEDAIIANVEDLDKDGDDVWYKDYAELESLAQPA
>EYB25189.1_108_207
FCSGPKCPSKRDVTALDKRQCSCKKVGDEWFCSGPKCPSKRDESELEKRQCSCKKVAGEWICSGRKCGRSLMEDEHLGKRQAWCKCTKRGDEWYCTGTKC
>EYB25190.1_189_288
IQEVNDQQELKMIQDTAQDLDPILADTTKRKLQEITGQNTARCISGKGRTNIGHIFVNDSFVESKGFCDSTFNHVDEINLDETARVNIGNTYGGKGFWDS
>EYB25193.1_278_377
PLADTQNSNWHLFQLVLPNWIPRPVFQEDMKKLHQIGIGCHYPAIHLFKLYREQGFGEGMFPIAEQVGRSIVTLPMFPSMTESDVERVVVAIRAVLESHK
>EYB25196.1_272_371
WKPKQPFHRCLDCILYLGKRAVAGDFPRLESVTVQCPINSESLYTFQGRKKFEIIGKDAVMVELEGQTCRLREAFEGSDVITGFLFGSQVNAMSLRTSMV
>EYB25353.1_214_313
HKGTIMMGGSTLYRWASEFLPTFHDVDISGDTVKVSIVAFFNFPDMETIPRNMSTHEDGFFHDIRRIKEDDKLPHGELSPLWDIIIKNHNLTLPSVRASG
>EYB31717.1_226_325
RVDPETDEEHVVRKQRALEDIFNETSKDCEVISLTVHSYAIRAIQGAVGAGVCRTREGTSVALLVRGERDVEVNGTDGMDINDYVSADPEAVGSLRRFSM
>EYB31719.1_293_392
EKLPTLQRFVCTIHFANPIDLVPHLSRFRPLISMAAANHPALNEMVIILSRMYLICWKRESNHISLRECYGPWLFRSMPIFEQTVLESLLLNTVPLEPAE
>EYB31723.1_172_271
LELVENRDRKLDGTIPVVAAELEALEAPRFDASSEVVQNSIYSNKGVGFVMTGNVGVETNYQAAPRTNAITNNDFGKDGKVMTGDMGGAAAESFNQNFWK
>EYB33386.1_287_386
ASNKNYQRWQHSNWGPACDIFAPGEEILSAWPTSSTGSRTADGTSEAAPHVAGVIAYLLALEGPRTPAKIWERVKELAIKDKITDSKGVPNLFLYNGIGK
>EYB33390.1_190_289
MINDKPSLEALEDAASGIDPVMQDAVQRKLNMIEGHNTAEFVNLEGSAKFLVGNVFSETFLQRDVLFNDRTKNSMRTVSATNQSRLQVGNVYGGRGIWED
>EYB33395.1_232_331
EELMMLPTDIALTTDSEFSKYVQLYAKDKDVFFQDFKKAFAKLLELGIARNSEGKVINTDNQKGGYRSAPKKSDSTPATSGQPGASKTGGCPVMHHKAKL
>EYB33396.1_200_299
TPRTTTSPATASPTTETPNIQVTTGKPSTMDAPSSAAYDPTSDADQTASVSLTHLEPAGPMESLKLVHGVVPNGATPDRIPWQIVRCCANKKALAAKLLR
>EZF32161.1_132_231
DLIWNQWCLCHLTDEQLVRYLKRCNTVLRPGTGLLIIKENLSIRGVDVFNSTDSTVIREDRKFSSIFRQAGLQLVKSQLQRGFPRNLLPVKMYALRSSEV
>EZF32163.1_107_206
VRNKGPENTIEALLLGIMRNTVVLAEDEAIKGAIDEQVRGLHGAMEELSAMEPSVPVEGGESRFSHFGSGGQFNNAGSGKQFNNTGSGRQYQAEVMYFKD
>EZF32164.1_109_208
RRLGKGSQVEELMKTLLENVQLLAGNRALQAATGAQVGEVLEAIHALSEVPPSAPDTPGSMNFHHYGTGSQFNNADSGTQNINTGSGRQYVANSMTFGSD
>EZF32165.1_222_321
PSYFIGTDTGTPMASSCPSSPATLVLWKTRRSFLWSGLHGREALVKRRHGRGHATTGRPCQKCFSQPRSTPCRNTASTKPEILEPLLEIARRPKSTGKSC
>EZF39400.1_247_346
TDGPADALARLLVLPASADNEELVDLAIAGLQQQLGALLSHLTERQTGLWLWTQPHRASVGVPPTHPGRGGADVDPVRQTPAPPSLGQRAGDAGTGLLSG
>EZF39402.1_109_208
RRLGKGSQVEELMKALLENVQLLAGNRAMQSATGAQVGEVLEAIHALSEVPPSAPDTPGSMTFSHYGTGSQFNNADSGTQNINTGSGRQYVANSMTFGAD
>EZF39403.1_107_206
VRNKGPENTIEALLLGMMRNTVVLAEDEAIKGAVEEQVRGLHGAMEELSAMEPSVPVERGESRFSHFGSGSQFNNAGSGKQFNNTGSGRQYQAEVMHFKD
>EZF39405.1_132_231
DLIWNQWCLCHLTDEQLVQYLRRCNTALRAGTGLLIIKENLSIRGVDVFNSTDSTVIREESKFSSIFRQAGLQVVKSQLQRGFPRNRLPVKMYALKSSEV
>EZF39409.1_298_397
MTKVVGRSLSSILHRITWEELEQIGKDLANFITELRLIPNTLKYLIADTRGGPVSDHRFFYQTWGPFKTVSGFTDRLLQDVNGARDKPPLSFLYEKKHKV
>EZF71237.1_240_339
TDGPADALARLLVLPASADNEELVDLAIAGLQQQLGALLSHLTERQTGLWLWTQPHRASVGVPPTHPGRGGADVDPVRQTPAPPSLGQRAGDAGTGLLSG
>EZF71238.1_110_209
LPSPDQATHYSTVRLGGRQDLFADKQCKAAIPVWSQSQVTIWDRRWTSETVGLTAASAGSQPDSTLRLDVMFILFIYIAGHTQLYVFTRPNVNIELHYRY
>EZF71239.1_109_208
RRLGKGSQVEELMKALLENVQLLAGNRAMQSATGAQVGEVLEAIHALSEVPPSAPDTPGSMTFSHYGTGSQFNNADSGTQNINTGSGRQYVANSMTFGAD
>EZF71240.1_107_206
VRNKGPENTIEALLLGMMRNTVVLAEDEAIKGAVEEQVRGLHGAMEELSAMEPSVPVERGESRFSHFGSGSQFNNAGSGKQFNNTGSGRQYQAEVMHFKD
>EZF71242.1_132_231
DLIWNQWCLCHLTDEQLVQYLRRCNTALRAGTGLLIIKENLSIRGVDVFNSTDSTVIRKESKFSSIFRQAGLQVVKSQLQRGFPRNRLPVKMYALKSSEV
>EZF71246.1_298_397
MTKVVGRSLSSILHRITWEELEQIGKDLANFITELRLISNTLKYLIADTRGGPVSDHRFFYQTWGPFKTVSGFTDRLLQDVNGARDKPPLSFLYEKKHKV
>EZF71249.1_269_368
KLLDDRLHLAEMIAIMGPPPKELLGRSQTSLIYWDENGLAPIPDISLETLADGIKGEDVPGFLSFLRRILRWLPEERPTAGELMFDPWLMEGLGKFGQSK
>EZF71251.1_281_380
AALEACHKGWGESIIIGVAAAGQEISTRPFQLVTGRVWKGCAFGGIKGRTQLPDLVDDYLNGKLKVDEFITHRENLPRINTAFDEMKAGDCIRCVVDMTK
>EZF71253.1_166_265
SILGGTGLVYVHGTDVAVWREIWSISKAFDTVWGGTIGMALGAWLGIAHGKPIQLRLSPELASDMCSVVGPGDYLFYMGKEYSLVRKKYKKQPRKRRLYN
>EZG03664.1_298_397
ASWKPGSRLYLTSFTLIDVDPESIEAEELKRLAARRAEQVNPPFPTDLFDVEEFESSVQKIKFTLADIEELYAYLSSFYDECMLLYSQLTSSANSTRSGM
>EZG03668.1_266_365
TDGPADALARLLVLPASADNEELVDLAIAGLQQQLGALLSHLTERQTGLWLWTQPHRASVGVPPTHPGRGGADVDPVRQTPAPPSLGQRAGDAGTGLLSG
>EZG03669.1_110_209
LPSPDQATHYSTVRLGGRQDLFADKQCKAAIPVWSQSQVTIWDRRWTSETVGLTAASAGSQPDSTLRLDVMFILFIYIAGHTQLYVFTRPNVNIELHYRY
>EZG03670.1_109_208
RRLGKGSQVEELMKALLENVQLLAGNRAMQSATGAQVGEVLEAIHALSEVPPSAPDTPGSMTFSHYGTGSQFNNADSGTQNINTGSGRQYVANSMTFGAD
>EZG03671.1_107_206
VRNKGPENTIEALLLGMMRNTVVLAEDEAIKGAVEEQVRGLHGAMEELSAMEPSVPVERGESRFSHFGSGSQFNNAGSGKQFNNTGSGRQYQAEVMHFKD
>EZG03673.1_132_231
DLIWNQWCLCHLTDEQLVQYLRRCNTALRAGTGLLIIKENLSIRGVDVFNSTDSTVIRKESKFSSIFRQAGLQVVKSQLQRGFPRNRLPVKMYALKSSEV
>EZG03677.1_298_397
MTKVVGRSLSSILHRITWEELEQIGKDLANFITELRLISNTLKYLIADTRGGPVSDHRFFYQTWGPFKTVSGFTDRLLQDVNGARDKPPLSFLYEKKHKV
>EZG03678.1_104_203
RIGEVPIEGHTCRTWLLDALFEVSDQGLIDLQPKKAQLSQIETEALGYAIRAAGRGGGGGHSRYEFLLRNQNHGSLAQANILLLSICYSGSHNEAERVIK
>EZG03680.1_269_368
KLLDDRLHLAEMIAIMGPPPKELLGRSQTSLIYWDENGLAPIPDISLETLADGIKGEDVPGFLSFLRRILRWLPEERPTAGELMFDPWLMEGLGKFGQSK
>EZG03682.1_281_380
AALEACHKGWGESIIIGVAAAGQEISTRPFQLVTGRVWKGCAFGGIKGRTQLPDLVDDYLNGKLKVDEFITHRENLPRINTAFDEMKAGDCIRCVVDMTK
>EZG03684.1_176_275
PWAAVIPTKYYHTAYTQAINLLDYSVSVVPVTIADKNVDIANPDYEPISELDKVNWELYNPELFDGTPVGMQFISRKHEEEKIWAIGKVVDNILKKTKSC
>EZG03685.1_120_219
SRVVPAILSLSLPLVLGTPALAILLVLFGAPFTTHLPHTALCAAHMSILGGTGLVYVHGTDVAVWREIWSISKAFDTVWGGTIGMALGAWLGAVPIPLDW
>GAA91165.1_296_395
LFFALASIARSKSFPFNIGWWGFTFPLGVYATSTCQMGKELPSEFFRVLGTILSLCVVVLWIVVSIGTLRGVVSGRLFFAPCLGDLKAREDENKDGTKAA
>GAD95432.1_135_234
VEPLFLDEFINYISKNNLASLIGLQGTVMLDSSYVKNTVPTRITGWRFETAHGNPRVCTANETHAQMTSGNHKVFNAGKPLPKLESIEDLKAALAKAGVL
>GAD95435.1_158_257
AGYGGGINGCHYASSKGGLTGMMKNLATRLAEHNISVNDVAPAMIGDTGMIPGAQAIPEVAASIPLGRLGTPEEVANVVTMLATTGYMTGQSLLIAGGLK
>GAD95437.1_162_261
TVPAYAASKGGVAQLTKALSNEWVSKGITVNAIAPGYIATDMNVALINDQNRNAGIMARIPAGRWGKPEDFKGIVVFLASGASDYVSGEVICVDGGWMGR
>GAD95439.1_179_278
RDKAQIRAPLVNLADGIRQANDFEEVRENTIRQFGQEQQTLQASLNILEELFLRSQKDAVFKAMDKNRDNPSRVTFGNSNSGFQIGVSNGNISGITFGAR
>GAD95442.1_247_346
LVQSMKCTRRGGIVSQVGYLGKQDSKDLAELVPVIIDRRIVLRGINAGSRYDTEDFCAALSATRIQLDDLIDSVFPFEKAEEAVEYLWQGRQVGKLVLRL
>GAD95444.1_281_380
RKMSMRMDRLNAGDVHSGSDREWEQQRRLARPQAALYLIKAAQDAEDISTKAKDAKKAITVIDNHLARMLGHATDRWRSLEMQIHLAWSLLERRQTAYDC
>GAP86243.1_198_297
ADAAMPGRPDVAREYADGPTKDLGERTMTGTAALVPPDAGPEIVSDALVEIARLPRGKKPFRVFPDVTMAGAPAAAGVIDNNRVNMYRRMGILEYLTVQL
>GAP86250.1_259_358
RADRDDRERRRREEQQQQQQQQQRAARRDRERDEAASASAATATATDAADSWRRASVSVGAGAAPPGGAAAAGAGAPAQPQPQPKAQFQFMGDDDDDDDD
>GAP86252.1_301_400
KQRAEKARAERRTAKMSFGGEEWRDLGDGVDRIARLTARADGGGGGRGTKALLEKSRKRGRDTIDGNRGTGMTGDTVEIGDRFNKKLKVLEGGRRDRGKR
>GAP86255.1_178_277
RRGRRWIPDIGRRGPRPAQRPPGVPHTLWMAYAHLDDFVYRHSLAPAEVEALPLLDDVIEYQNSDGRSPRPVTPPGHRWDDHLELVPIEEGDALGGGKSS
>GAP86256.1_234_333
TPNNVIASFFLKKIDSARATVKFNANALDLDLPTSEPAPKRYKTSVPLFGEIDTQKSVFKILGSKLEVNLQKADGASWPVLRSDEQRRGEILQIGRAGRV
>GAP86257.1_171_270
GVDVLFVGPYDLGNNIGYPILDGVMKPELEQAVDRVLAATNKAGKKAGFYASSGEQAKKYADKGFHMINAALDTTLLEASLARSLNAAHGQAAPGAVGRY
>GAP93055.1_231_330
MFGVLGRAGKHGLNTLYIEDVKKFYLDDDWPVGYARREMPYYSPEANSYIDRMAHHIGYRIQRPYPPGDGDLGVDVEPETAKFQLSETCKGDKGVEVSEL
>GAP93056.1_111_210
KRPVSYPDSIIVANRIDEVKPDRYHATTTMWSLRQQAPVAESNGWVVFFDYSKGKPANLIQAGGVYADLHAALSEKAKVTKQKRAQWDEANPKKPRSSKL
>GAP93058.1_187_286
AKFRAAVFIALGASGFAPILHAALSPSLTLDGFSVEHVVAQSAFYLLGTAFYVNRIPEKYWRRTFDVWGASHQVFHILVSVAQILHLLGLKKSLLRHYTT
>GAP93060.1_265_364
AGLMTEYEALVIRGISDYADAHKAQGWQCYASATAAACAKELLSYIDPEEAAEDEAAEAEAVEAEPADSPGPRVTGGMVFHGRGVQNSGNFSVGGNYSVR
>GAP93066.1_278_377
STLATPAPAPAAVERRAAHQLAPPPCHESRPERVVLVGRTGAGGRLAARLQGLESAMDALSLEIGGLPGGAEAAALDTAAHDAGLEIRHLGDLIGEYVTR
>GAQ09899.1_132_231
LRSKRTCIELLKTQGLTPVTPEQGEAVARRMNASYIECSSKEMRGVDEVFAMAVDTVVSAEEQDWMGTSQSNGTSSKFGGGGGGLRSGSKKVKKRTCKIL
>GAQ09903.1_183_282
RMVLVLGIHRQRRTLIIEKWEQERAPIQQHQHQPSYQPVASLPAYAAQTTEISPESVSGAPLVLSFEELLERPRQGREADIVLAAEQLRGCMCWVWQFMD
>GAQ09904.1_171_270
HVKKVDANTYETHLTGSKYKLAYKSASSNSWSIPTVKRQREREAELLEDAKQRVQGLPPVLAAEKVKVEKHEKGQQRLDSMFTKAGGADSGSKKRKIDTT
>GAQ46428.1_296_395
LFFALASIARSKSFPFNIGWWGFTFPLGVYATSTCQMGKELPSEFFRVLGTILSLCVVVLWIVVSIGTLRGVVSGRLFFAPCLGDLKAREDENKDGTKAA
>GAT18982.1_160_259
PIKRVSSANTSIFHHDGRVMATNEVGPPMRVFLPLLKTVGWFTGNMAEGEPVGTDACKEGFGSPGMEGAMKEMTTAHNHRDTGVSSQSARAWACLREDDA
>GAT18983.1_130_229
FAFPTGWFAQECSFVPRKDGKHEDDGWLVTYVFDESQLDENGEAPSNARSELWVIDAVDMREVVCRVVLPQRVPYGMHGNWFSEEQIVNQRDVETFRHEY
>GAT18985.1_207_306
LFFALASIARSKSFPFNIGWWGFTFPLGVYATSTCQMGKELPSEFFRVLGTILSLCVVVLWIVVSIGTLRGVVSGRLFFAPCLGDLKAREDENKDGTKAA
>GAW05065.1_230_329
GSDAIEPSLSDPPAETDKGRFEAVVDNISRDQYESLQIAVAIAMPMPKVARDKELDGNLGEVDERRPEMYEYALGLCRTSCSGAEGHEFVEVTSKPVLPH
>GAW05066.1_274_373
RRDGDVQVAPEYLRYWSKCISTDEYEYGYGENGLEKSILYIGAERFSALQALGILMFHAFQLFLGRHNFTSRCTATLTTTCISYHDSFTNKNSTTFTFNM
>GAW05071.1_282_381
SSHANYPWYTPGGGDKRWLGSGEVEEEGLKWVGGLMIITQILMPKTHELGGDWLPLQDLDLVVGSGRQQYASLGWSDLWAIAPWMEERISNKIDGPGLGI
>GAW05075.1_189_288
KQLARSTKQGSWAFVDDNLSTHLIRNALGGGDEKELRQMMSIPAGTSRRYRDDITITEALSNFLPLNPLLASHARSQSSSHRSKENHPLQVAIPRPRGLA
>GAW19627.1_209_308
AVAPGTVNTPIWTEAVDKKHLVQDGRGLETEPETVAEAMLELCENPEYGDGTILEVMNDHKRVVPLYHADPPPPKAADMPALVTITMELVEKLKTKGLDV
>GAW19629.1_165_264
FRWRHWGEFREDYTAVNEAGENVRVPAHGRPIDVTGVTVAYLNEGLQVTKLKTWFDSDEMFRQMDPEGRAVRIPMASCPVIGGSGGSGGESTGAGPDDAG
>GAW19631.1_186_285
EVRELDGYRWGWKLVRLSSSTADGGGERATRALGSTSDGLEVVAAWAHNNSMSMSKAFKFQLMGSALTGMLGDRGATVCLITAMRIYTIELATSTAVAAS
>GAW19633.1_171_270
KAALNVATAKFSAQYKRDGVLFLSVCPGLVDTGHFVEPTPEQRSRLEGMLAKFGEYAPGFKGPITPAESVKAVLSVVENASVVKGDGGRFLSHFGNKQWL
>GAW19635.1_222_321
ERVAGAREAEPADLDKCRATLSRLHALGIAYGRPRRHSFLVRGDGTVLLQGFGGSFRTTDKEILDRELEGLEQVLAEHPSELEKHNEPIDMKPSDTLLEF
>GAW19637.1_227_326
KEELQQLPEDEEDDDDAQRTLAIKDVEEQSRLLEDEHVSSGVILSQVQAERTGQKIGDVITSDNSTAWVGMPASVVGRITQQIGNVKTTKGSIARVGVFN
>GAW19642.1_285_384
GDPSWEHFPLWQTGPFRYLLVNGTTELDFFDNTFWRLLEPNPRLGGTIDPYRMINITNAYVKAFFDLTLLGRNSSILEGPSSEYPEVLWYDRYGNQYPLA
>GAW19643.1_144_243
ELMVSIAVDMHLGEQSDDEEEEEEHGEYEPAGDGEGMRFEWHGWGCADEAPRRSWRHSRQQPGRRQSSQQLRVYNSRRARAGRGRRSGERRRRESRMGGR
>GAW19644.1_253_352
WHDKPHVASTAHYLSRVFPTRLAIARGDFIEDHIGQRARAQMKEGDWAKWACWLYYPGDGKEVCLQHRHGRKWRGVEAESQEKAMFLEMRSKQNSLLSEL
>GAW27282.1_141_240
TINNVEFEWVKKRFPQVKWTTEKKWIVDGNIWTGSGAIAGMDMMAHWINENFGFDVLTAGAMGLDFEPRDAEGLSTVLPKRYDADGKQISTHVFKYYNEY
>KDE76025.1_144_243
VLINNAGVGFGGTILDEPEEKIRLTVEVNTLAHFWTVKEFLPSMIKNDHGHIVNIASMASFVALGEMADYACSKAGALAFHESLTQEIKHWYGSRRVRTR
>KDE76039.1_216_315
SLDDNSSSSGYSSKKEDAPQGCEEFVFSHGDILPRNILVNDQGMVTALVDWEFAGYLPLYWEYSRASRESKDWKEFLLLWVFPDKREWGYTEMKSLDIRS
>KDE76065.1_250_349
RDYDPNPSVETREKLLANAAKWFPFAPGSEGKFDVIRDIVGRRPAREGGMRIEVEKVGEGRFVVHAYGAGGRGFELSYGVAGDVVKLMVGNKLVGERASL
>KDE76090.1_170_269
RHRQEEQRERERAKHEKEEKEHKGFEKDEIERQKEEIERQKHEKEEKEKWGKEKHEKEYEKEEYGKEEKKEHEEKPGWTQWPKWPKKEEHEKEHEKEKDY
>KDE76116.1_113_212
LKTDFDKWVDEDEQDEAPEDDYANNFGGLDALGGGEGGLGNIDFSKLGAGLEGMGGPGGPGGPGGFGAEGESDDEEMPELEEADKDAEESAKSTKIEEVS
>KDE76126.1_254_353
VTPQTFAEWKKQRLDKKQAEEQARKAKEATGRTLFESGNWRAEDESSDEEGDDDDTFNLAALRRETERIREQKEEERLARLHGAPVPISNDETIAQEGEG
>KDN64497.1_102_201
TPGPPTTTVSSTGTRTRTVHTQPTPTGADQQPPTCFFDVPLARRAPSEGKQVPCPTSLVSSSDTPTWVPTETGAAIAARHRPWDIAALAAAAAGAVALLV
>KDN64501.1_297_396
GFFLPGIYLPSYAQSVLGASAYTSALTILLVNVASVFGCVAMGSLVDRFSAPSCLMLASAGATAGTFLAWGFSSNLGVLYVFCVVYGLFAGDRERHLGPP
>KDN64502.1_254_353
CLGNLTYVLSIFAFEPQCKHDECAPGEASAIYGRYILVNLSWLAGSLGTLLLDLGIFAQYFMYRTDEFASEDEEEDDQSIDEDQWDQRPLLARGDSVYHS
>KDN64504.1_199_298
FFGDEGEITLVDANWIEEQLRTSSMTVSLNKHGEISQISKLGGTPVEAVTLLHCGNVALQKAKDFSTLVDEKLAEDTKRRDKGGLISELLSAENDRVMDA
>KDN64505.1_138_237
DDEEAELQREMEKIRRERAEKREREERERAKAEEEARERDIALGNPLLNKPDFNMKRRWDDDVVFKNQARGTEDKGKSKEFINDLLRSDFHKRFMSKYVR
>KDN64506.1_238_337
HQKELQRMMTFPISKILPAHGEPNRIATGGYNATFINATLRYIQAMTEDVPQPAAWTQPLSQVVAVDVASGDLIYFGQYEEVHKSNVDAIQRTREIGNRS
>KDN64507.1_171_270
EDFFARAPLSSNTLEVLRGSISCPYLPDKSHYVQELEAAGFKITNWMDMSTTWTEFVHRRAKEYKKDPTLDADLTAFYDAVDAVFTGGQVGGARITCQKK
>KDR66268.1_109_208
HSDYADIEISAENLKQYSENSPPVSIEYREAATNKVAEGTSVFDMEVDDGTEEGECPFSVHGLTGESLDTMSTNKIKAMAIRHLNSGGKMLAVGHSDKFE
>KDR66269.1_101_200
MRNEIWSLINYIGAPSWYITLSPADIQHPICIYFADSKEEFKPTFLSYDQRLNLICKNPVAGARFFHFMIESFIADVLGIDAKHRGLYGDTEAYYGTVEQ
>KDR66270.1_131_230
KTFTGCRDNKWNRCKARFPRTVVENSHIDDTGAIHLKKREPWINTFSPVVTYLYRCNTDVTSLSSGTAIKAVVLYVSDYITKSTLKTHTIFDSIKSVFHK
>KDR66271.1_149_248
KSEKRIPNFIGATLPRCDQGDRNYYCSTMLTLFKPWRKGYDLKSNDTETWDECFNNYKFSNQQEKLMQNFNIKYECLDARDDYRAQLKKGLDKGLIGSWD
>KDR66272.1_281_380
LAENIVPIYPTSNNIITQLPDDRRVSISRTQIEVLVNFAMTDFASQGKTREENVADLNNLQTHQAYYTALSRSSTADGTLILQGFDSKKITGGCSGALRQ
>KDR66273.1_154_253
EFLVLPSILVFDFSGHHLNIDPTIQITHNGSNYRFRLAGIIYFGQAHFISQIILQDGQVWLHDGITTGRNMTYKGLITPNPADLYTSENKTAVCAIYIKD
>KDR66279.1_214_313
PLPNLEHLELADDFDDENVQRTNGRQVDKVHLANFPRLERIKISLREGIETVLSLLDRITPRADCTFEFLYTPITDVLVVHDTVQAVFSNIFQTPEDQDP
>KDR66280.1_119_218
DGLRIVPAEEATTSELRWEFINISLLPLPPGDYFVKNRKTGYYIIPKARTSEGDLVTLKKFGKEPPAEAMLNVTVDQSGLFTLKSGSNHCIGDSGVQHER
>KDR67100.1_257_356
DELRVKFLPEFANGGAAPSGENIKEVWFAGSHSDINLFGPSLRWMSYEAISSGLRMIPRQGEWSRIPLNDSMSWWWRILEYSLFPIPRLSYKGKDDIERW
>KDR67103.1_107_206
FRAFPSFASTSSRAASAVLWFFLLICTDPNPKTLMISAGYTRVLRDCGSEYIWHPTFTEFPPSFSFKFTSRLYQYWRSLPYSVSFDYIFAIPAEVIPQRS
>KDR67107.1_107_206
DFIAPDIHQLDDRWRLLPQRQGADDPKQDEGFAESFSTSMTRTEDEQKNSARLRADLKATSPPSPVSGSAPVSSGAKKVVSESTHPGPAGGFVRFAGRAG
>KDR67113.1_114_213
SGGGGCCTFEVSDTGDMPLWAELLGTGSEDKMGGTGEAVTAVADDPTLIVGILRYVDVRMRPVVNFNGLVVGAVGSGFTTLTHGWGLLTDGDVGEKEQYW
>KDR67114.1_203_302
GTKTYSILAILCQSHPACIISWKSIWSTVILKHLIGQNPLPITGMAETIRATSFPNLNADCLSDTIAKLKQDNFFKAEKVITEGASEKVLQAYRLKMDEE
>KDR67129.1_153_252
QKLVHQARSSEAVQIVKQQLRRQGRLTLYGLFNSEGAFRLALKCLVHVLPKSDISEELTAMARRQKFGLLSRKDTHRKRAVTREIARYLARVDAEDPLAE
>KDR67130.1_173_272
TLRLHRLPLIFLIASRPEHDIRHSFDVGYLKEITTSIALNDDYLPSDDIRLFLQDKFTEIKDTHPFKAHIPPTWPSLKVLESLVDKSSGQFVYASTVVKF
>KDR67135.1_120_219
GEDQDDGKARQHPLSILPLLLLALVAPPLATMTSTTTHQFLFDIHDLRVYTPSFDEVRLARAPGVEAQEAEAEEMDSTEDEFGGKTRNSATRTRRTKRGC
>KDR67136.1_118_217
WLWQKLVQQARSSEAAQIFKWRLRRREKSPLDPLRGVRGYEHAFRLALKCLVHVLPKSDISEELTALARRQKFGPLARKDARRKRAVARAIARYLARVES
>KDR67138.1_243_342
EELHLQTDQQADTEKLQAALHALQDVVDREVEVCLCGGGEYAIGTVELERNWNGKRGRRLSEEDGSQEEDGVDDLGERLGSENFSGEEHPRSRFKRARIE
>KDR67139.1_182_281
MPASMLTSTSTSFAGSLFSTRCPSSLSPGRLERSMICFTIKSWASVSTSNSGTMSWLPTPRGPFQRQLRYAQCQCQHGCWPCLHLLHDRHQRPCCCCCRL
>KDR67174.1_205_304
FAFQLQLQCPSCELASAPPSAQRNLHIPPMLAPAPAPPASQRRGGPGVPNTQGVDVAVGLALPSTSTSTSARLSFDRDTHVRLLRCCFNTGFFKILPIEH
>KDR67175.1_132_231
RPRPSSSAHRSIATPTSHTAEPRMTEPAHLAVKPEEAEDVGATGPKALGDGVGWAEAEEVEAEYVYADTNDEAGEGCDVEGTGPQLVVEVPVPNYVRLRQ
>KDR67177.1_269_368
NTQGLQAALHALQDMVDREVEVCLVGVGAQREPRFEGGEYDFGAVELEKKQNGKRRRRLSEEEDGSQEEDGVDDFGKRQGSENFSVGEPPRSRFKRARLE
>KDR67180.1_110_209
GPGREAASTPTSPVPTASSASLSDGPGLVIRSLSQAVSETRLADAPSSVACSRRRFCCGYSIGLSLGAGNDILVVWLVEFAFEEGVTEISSRTGEDCACS
>KDR67181.1_215_314
DIGTSTVTEVNVDKNLKGTIVKQYPQAEGSATIDNDVATIGNNNFLYVLSPNATTINVLNVNTAGKAATVQNFNFAAAARAAGVTFDKNNLQGMTTFIRK
>KDR67183.1_219_318
ILTLILTFLPGQPTYYQTSVSVLGKVYSNSMMVVFNSRMVLGSSNMATNATQDLPMISQNTRTRHDDYEFGSQSKHGGVKITREELVSFPHSSNVSQDPK
>KDR67509.1_283_382
SAEQVGRFFKDNYNMAAKSIAQLLKQAGYGVKDIGSALKNVFGLTAKQAANLLKQLGYSVDDVGNVLKNVFGLASSQVASILKDAGYALNEVKRSEDYPS
>KDR67511.1_128_227
YQLTHDGVIDISVEWPAYSERSVQGSYRGILHVGVDKYPIVGKFLMASDAAPLYSMTFANESYDVDSYRVPISVPLSLFDATDFSISEQLQQMDIGSQAR
>KDR67513.1_196_295
GDLWHKTHLHFIPHFEQTLVQCENLKVLLLISQDDGFVDELRKSGIQQDSRVVVKTEFNSPLPLSEYWDSVRQGGPDFWGLADRMALENSRSPPEALSRN
>KDR67516.1_264_363
EEMVSEGPSSPKSLLFDRERRPRGSFQYWDNPVFTASLPPIFPSPARIHPICGGNEVAFTGPSPSAPPDEDDKISSDANGQAHPLRKPVPALLKGITRTD
>KDR67521.1_193_292
SLAMCNISVMDALGVLNECPNLEALTIETITSTDKEIVHSDAIRNRRQVVLLKLKTIRIKSTIHIDGFLKQLKIPSRGIKSDFECPPMDAEIEMEMTAQF
>KDR67787.1_144_243
FVQGVKDDWGEFPITKLLIRDGTWAFFLLFFVYVSQLSLYALPNDYSAEVLYSWILSLSSFCGYRILFNLRRLSGGITNPEGSDLAPRPIRWFRPSSWVR
>KDR67788.1_270_369
TTEELESGQTQLTTRHGLIREKSFYKNTYAMFTDPTSYQALFYFLVIKPAITLLISIGIVGIALPAFVLVLPAPAVLRAIRKIGIWQANVAIEGLYVAVR
>KDR67789.1_211_310
KIGGTHGSTALQEELSSQLEVMAQQLKRNALHFSSSLEKDKAVVEGAQGKLEGNYDVMQKERLRLRDHRGKSSSTTWMVFGIIVLVLLLFMLMVAVIRFS
>KDR67790.1_157_256
AIALHWYGSDPQAFISYVEGFHSSFGKNLWVTEFGYQDFSGAAPNQEQVTNFIDIVTAWMDSTTYVSKYFAIGLNPQGTGPTQLMNSSKQPTALGLDYLT
>KDR68075.1_223_322
FLLKLFRVSALRSKALGELIPDSKRLRPKPPDGDFWTGFLSCSSVFDPSRLKSTPHGLPYRVNPFITHWLIRPTSSQSFPVNAATSTSSATFLSSTTLRP
>KDR68077.1_129_228
MFSSHLPPGEIKNARPGMITWAVRVISKEVNKEAEEMIRTETGLHLRASSKYKATSTESAEPVEVPDHKKRVSWNDVGSFSFNRLEKIANGHAPIMSFLT
>KDR68079.1_275_374
PDFHRHDGSISNEGFESVFNKYPVQPGGNTRGVNTYKADHSSPTLFEPCKRYSDFVNKNIKALYPHPTGLLRKAINTNLQFLYESTLSDNCAQVFPYGRD
>KDR68081.1_129_228
EPVAFVYPTQVCGSVPLFVVSNPTFTDHWYTTDPAERDALVKNTGWVNGGVVTFVLPLVPVTGEDVTQKETSPNPLSLWPAPSSMMFWRSSTDMAALGVS
>KDR68250.1_116_215
MASSVEDASASASASASASASALPRQTPDPAPSTPTPCLPENSPTRRQSPPVGRRASTRRRRRQRGQAAECHHPSSPFDEVARIAAAAIPRSSEAGGRKP
>KDR68251.1_208_307
ARTQASGSSRQCTEPPATSHAHYFAPAIPICDRQADTLAFSHLTPVYRIFRKLALHPFADPDEERLGIVTGTPTRAGWGPGFIGVRVWVGDFVPYTPPYP
>KDR68253.1_224_323
SLEQPPRKKFRHVRGSGAGGKVRRRAGRGREGVEAGQGRGGLAADADVSGVLLILPARGRVREPAMIRRKRRTAGEVCVRFVGAWGNSATRSRRNGVGSW
>KDR68257.1_154_253
KRWEKRPKRDWWSHPGPNLCKPSKLHSWVQSLRENEYGVAFKFGLECLPPVLSRAGRSEELIAFSRRCSFGPLSVVFPTETKAARQAIARYLIRMRVDEV
>KDR68258.1_174_273
GAGALVVRRPLLLPRPFPPHPAASHPTRERDEYLPSAAAPAGPAAVLRPAQACFASGVEAGRKAAAARGVLGWAGRTRAGLRGEREGGCSSGKAATTAHE
>KDR68262.1_174_273
GVIGALIFFAFFGFAEEARMNYRAAYLKVAKYIGLSTASSKPFARAPAMKKKKDIGPLDFAHTAGTDISIPNIEISPSVEIPIATRPEPGTAQSNTLPIV
>KDR68306.1_267_366
LPQSVVRGISFHGHGNGALTPTLSSLLLGFGTLVSLSGVFNVVLLLTTRSESVLFQKQSHSSAGRAPCHRELAHNSEVEYFNRESGEGDDSELGALPSRS
>KDR68313.1_295_394
LSQMLCLDPAERVSSKKALNHPYLQVWYEPEDMPSCETKFDLDFETGTNLDGIKKLIIHNIDSFRDKIRAEGRSTIHIKIDDNMSSPIKEYHLSQVEPPE
>KDR68315.1_208_307
HSIPNLKNPVELGRWVGVIGALIFFAFFGFAKEARMNYRAAYLKVVKYLGLSTASSKPATNRRKDLGPIDFVHSAATDISIPIATLPEPGTTQSNTLPIV
>KDR68318.1_197_296
RVKSVKIVDDQSDHQLRGLFTFKLKLMSCALIFSTTLLFIRAIYRTIELADGWNGRIISNELYFNVLDATMVVLAMYTMNFANPGILLALPAGQTEKHVA
>KDR68586.1_201_300
FANLGLPMTAISALFGPLRLTPQKRARLFSEYVPWALKCGGSAQSLITVYWEARWEQNIEDMKKEFGIWDPPEARWSKPLSEARIAAEKRLAAIQTSNVA
>KDR68587.1_140_239
ALKSTFQEAVNVVKTSGVSSNDKVVCLRPGCRDVLPNATALMYHLHIHDIHDRSIVCGRCKELFEDQRAIDSHNCEKPPRLSRPFLGAFQRIISRLSFNF
>KDR68588.1_194_293
TPSNPLPAAQPLHISTQQAADDFECLIPGCGQPVHVDAKGVKVSEYCSMRHREEAVASGLASPCIMCLTLPQSETDYFCSRGCREESMNKQLEYDDDESE
>KDR68589.1_200_299
EHIRTCSERPSVAFSEARRFQPEVRPDWKQVNIEKMDQTLFHKFTQHADLQAELLATGDAELIEDSDKDAFWGVGADRKGRNELGKCLERLRAKLRGSGC
>KDR68590.1_159_258
ADDYTLNGDQSSKFQVQLVSRVVVGNPHKRRQNSTGLTEPPCGHHSVVGEPGVDLNYEETVVYDNDAIRPAYLVVYGEMPESKSKLRALITTLFKTPLAS
>KDR68591.1_204_303
NFKSCSICCIVKSSFNSFAFGASSNNGRFGEGVYSYRNPALADRFATSCTSSPYRVMIACDVAVEPTQAEAEESAEEESLFVPLADGILPAYVFMYTTSK
>KDR68594.1_272_371
KKDYFLPTAKIANPDVTRLINSDEIQSVVRPAGQKVQKRPWTQKKNPLINKAVLFRLNPYAKTLRRQELLKQERLKKKNAAKPKKGKTASDAFLNTLFAP
>KDR68597.1_246_345
GLDLLASGGQLVTVLQPTGKVPEDKTVIAALGIPRLPHNIELLETLYHDKISGFLEKGIIKANNVEVLPGGLAGIVDGLARMEADKVSGLKLVARPNETA
>KDR68598.1_246_345
GLDLLAPGGQLLIVDQPSVKVPEDKTVIAALGVLRLPHNIELLETLYHDKISGFLEKGIIKANNVEVLPGGLAGIVDGLARLEANKVSGLKLVAHPHETA
>KDR68599.1_160_259
TQLGEEVSRRRKQPRKTTRLRELAAFVFRYRPLAVLMADGIVPSPNPLPRKLLSSTEDFIDLTLDDDEPRRSRGKGRSSVKMEIKEERTTIFDGSIIDLT
>KDR68600.1_269_368
VKMEMKIEDSIENLDDEELRRLRRKVKMEMKKEDSLIETLNDEESRRSRGKNCSRVKLEMKKEDSIIETSDAEEPHRSRGKHRSRVKMEMKKEDSVIDLT
>KDR68601.1_132_231
EVRESSNISVDARNLPPLHIHERAKKGIVHDVLIADGIVPPPNPPPRKPLAATEDVIDLTLDDDDDEEHRQPSRQNRNNVKAEIKQERSVVFDDSVIDLT
>KDR68604.1_247_346
ALDVLAPGGQLAVVYPQDVTVPEDKTRLAALGILRLPHNVELLETLYHDKMYGWLEKGIIKPNNVKVLPGGLRGIPDGLVSLEKGEVSGLKLVVHPQDTV
>KDR68605.1_249_348
VGVDILSSGGKMVLVGAATVKVPEDKMVNYIVGVASLPHNTELLKTLYHDKISELLEKGIIKTNTVEVLPNGLAGIPDGLARMEANKVSASKLVAHPQDN
>KDR68607.1_247_346
GLHILAPGGEMVVDLAPTLNNPDNKVLIRALAVSTLPQNLEIIEEIYQNRISKYLENGSIKPNRVEVLPNGLAGIPDGLARMEADQVSRLKLVAHPQETA
>KDR68608.1_234_333
DRFARRSDLPTPGTSSSGVISPPDLGNQAEVTPTQEEDQPDISDEDDEVTKGLLVYNPPSRLRSKEEETSNAERGKPLAPKAEVLAFFKPGEVPEVIDLI
>KDR68609.1_247_346
IEGSSTETPQAGVQVRHEDPDDIRLPEALQPLENSTVSSCAISPPDLENQAEVTPKQEEDKPVISDDDDDDETKALMLRSNEEEMRNAKRRKPLPVKGKG
>KDR68612.1_277_376
EIPEEQEDEYADDDDDDDAQPDPKRRRIEDGPTASASPPPGQPEAPTNTSGLLNADTLEGLKYFAEIRKRHGAGVTQQRAPPPASTAGLGLAGYGSDDDD
>KDR68613.1_213_312
GSGLLTAACSLLVMGLYWWNPSSVLYLAGEFLASRIYANSILALFNSKSRMQQVLNSSLEFRVSTALFFGDNANSLLERRGSQKALDSGELGKRSRRGTI
>KDR68614.1_239_338
ARQAGSTYRFTPLAAAFIKDGTVYFLAVVVTLTGGAITGSLVSGPFTILYEPWMAISLILAGSRLVLNLRMAAACDFSSTRIPSSIRGLESSNGIEFYNK
>KDR68615.1_202_301
DNARASLFFFEAAVDSRAHIHPSSTHHRFSAPRTLHSTTAPTLTSSASPLIGRRSPRPATPIPKAPPNADSDAAPPPTPMPTPATYIRSSDVESLATRRP
>KDR68616.1_136_235
NSHLRVALHLTGKFSSKFLRPSDSIYFDPAQAHAHYMSDPVVVLTVLAGAPLSNELFRRVSSVLRELDFCNEKWKPVAQNILTYYLKRCKADPSFSLWHI
>KDR68618.1_173_272
ASSRVIMIVIVIARLWGDMTLVGLCCVGPRVIFSGGVREREQARETPDGSGGRWCSIDVYPFGFSSLGPTATGSEPVWVLVRTWEWEGIRKINFKGRDHV
>KDR68619.1_296_395
GILDGQAGGVGMGLGLGLGLDHQTQQQQQHQQHQQQQQQTMVPTINAPDGGADDNMTGAPHFHIVPATPVSGGADGHPNVPFQQTLSTLTQGASFLSLSL
>KDR68621.1_178_277
QTLQHQPSQHPQHSSDTSSVPDWVHTKEVSKDWLPLIRKRPLAEMPVDWMNDPELTVMMEQETKSLLAMDWVRSLEREMAQQPVHLRTPVPVHRDPRALW
>KDR68622.1_232_331
GAGILTAASCLAIMGLYWLSPSSVLYLTVEFFAPRLYSNSILALFNAKARLNRKLNAYPELRSYSAVFFGENQDIHLQADDEQLAYNVSELGRGSRRGTI
>KDR68623.1_213_312
SMLTAASCLAIVGLYWSNPSSVVYLTVAFFAPRLYSNSILALFNAKARLNRKLNVCPELRSYSTIFFGETQDILLQASDEQLAYSVSELGRGKGSRRGTI
>KDR68649.1_285_384
ATPCRHCCRCPTDSTTLNDIDADVAAYYQGLLHALPRLLSSPPTSTWLTQLLVHLLNHRIWSMPPHLVDMAEAVTLPPSPRAASTWKMWPPLLPHPLSPD
>KDR68989.1_127_226
TPPTPAATSAPTPSSSASKKVLGVVLGSVGMVTTVLGIFFALRRMKRRKNRARAIRPFNSSPISTTSYLDQKNRSANHRLDSEIFTGSDADPPPSYVTEV
>KDR68990.1_141_240
VRNGCRPNAVLRPVLCAGAGVGAGGKENVKEGKKSPQPSGKGKERAIDPDADSSGSTLSFGVFALRDLKAGEEVVLGWEWDDGNAVHSLPALLKTPGMFP
>KDR68996.1_280_379
CGNFAVDVFSQTCPNMGVCTDLVPNPANYVNAYWEIRYLTVFSNSTTSTGSGSSSTSGGSGSSPTGGTKSAARSINTLGPLSAVAGILIPLLTFASLWIL
>KDR69322.1_293_392
SRTEMEALYGHEPPLNQCFAVVLSALHLDKNTWHTHFTRSSVKFSQTVSLESKSSHGSSRISSARRWSLRGSFKGKSKDTRTSHLDAEEDGDYELLVQET
>KDR69324.1_238_337
LHGHVNILARTSSDGAWIYLAGDSAHHWKILTGESQIKVGAPWDPNFCMHVDKAKAEEHIGRIREIWKTPRVRVLLAHDGPWYKENEGGPAFWPGKIESL
>KDR69325.1_275_374
KDGIPTSSPALLKGLVERLCLDKLPLPPLIESLAILDNSSEVVEPARTCISSLEQHRALVGLSKHYRRLSTVCFGKRPIYWTKNRSGEWITGDQAIRPRS
>KDR69326.1_238_337
NIFVSVRLPVRFHASSSLHMIIMGYVQYIIGQMGICVASFSPCIVGSRLILNLREAYYQPFVYECNVGTSSDDGVETDGFMNNLDLNDIPNVPINNLVPA
>KDR69338.1_174_273
YTIPEPIWEDADNNDPELLSIQFFVTSCCYLHQLLDRSSHSPELIAFIQSGKFKRTYGGVVFQPQQLSWSYRLEEDLILKVLQASEAYLKVSRVSPAHLR
>KDR69339.1_173_272
GAGYENFPEEIPTDIDVTRLVQDLKRSGVEQIYTSMDAGHYLCDFIYYCSLAEVKRSSKPYEKRRSTQVLFLHCPPVGQPLGTEEVTDAIQRIVVWVCSE
>KDR69340.1_249_348
AVQISFTVASFAPCIIGSRLIINLREAYYKPFIEECNVGVNVQHQLGTFEASGQQSQSQGARTFTGQGDIYLDGADTDDGHFQLRNVQINQYDKVIDISR
>KDR69444.1_205_304
RFTDTISEGEENSKTFYAYNPTPHKVNVGKDIVLLFVGMLLGAIHCVGWNFFFPSLIEANVWRISSAVITGIPAVGLVSILFLGLDEDSMTILDQTSFVT
>KDR69447.1_102_201
DSIAIVVKFKYLGTQFYIVPCTISPQVLADVKMRRTLAKIARRDFPGPVRYIDRWLRKLKDSKGKRAVCSMGDRDKGWLLVWAIGRGLDINVKVANRFGL
>KDR69454.1_200_299
GVRRAEQMRIKKREGLWGEKLQRNQTTDRMDVLNLRSNVHLHSSPRPVNSKRQAGKGACSLLGWAERELEGKWVYAGGRAMERPWSASECWSAVTRSGGY
>KDR69456.1_193_292
HPKTGITTATLVLALVKCIHIRNDVIDTSLGVDFVDPGKLRAVGAAANFPGKGLTYARMSEGYVLPRRLWKEVGGEIRERGLGVSDCVGGSRQDNSTRAC
>KDR69458.1_281_380
NARRAHLEAALVELNALDATFADLIGRLTTMETIWRMLVNDAIKLKEGLVKVNKPAATKGPADDDEDEAAFVVLRMKSLKAVYFTLLDALDTYALSVAPA
>KDR69755.1_222_321
VALLLQVAYNSRPTSLTDPVYFAFENYAASLAIVITGLVPTVMVARVCVAPNDNTDFPNLSHLQFRGQTISHEDGQAEIYGVREMDVDAILPPTAEKSRV
>KDR69963.1_231_330
KLLKSTTEYIQDWLTTEGICSDPVYCGPSKARCLAFMVRYPFLPNAVVSPYLLDLTRKASAFCDTCKRVMCDKIEVGREKLWDELPGFFSLQGWADLEDN
>KDR69965.1_279_378
RVKNQCIFLRGFRYRERVLLKDKIEVLVTLEDWKPSLLQRMQRIFAPTPHPTDTATSKSPAVPKKPLGNESTTSQPGLSVYLEPIERLPDSDPCVRSHRV
>KDR70021.1_128_227
RRTWCAAKTRAWAKVGIQQHECRRGRGLRGQEGHRTGRMLTRPNRFHSLTPFLWMIQKTEARGQLWKLRANADGSKVLQVPCHNLHPFELAEICQSYSHK
>KDR70025.1_251_350
RDTALAHVLALEKEEAGGERIITSGGGYNWQEWLEAANSLSSSPLPSHKLNKGFPEILESERVYHISYDKSKEQKILGIKFHTKVETSKDTLEDFAKRGW
>KDR70026.1_197_296
VTAQLTLNYRAPTMADQFVVIKTHIGEVKGRKATVSGRVEDLQGKVLVEASATFIQPRYAKVLHSAQLRKAMGEPPASKDHDEPVLLADGQDLNPGHKHR
>KDR70028.1_165_264
MIAAMSKQGYLAAHVVPGSVDSFGFFDFIVEDVIPKMKPFPDAHSVLVMDNCRIHHTDTLQDVLNDARMYFPVLQSQMILTHYRHYAFISPSLLSRSKPN
>KDR70031.1_186_285
RLMCFHLNIIESLKAIILQPPHPHPATPACDFVEQKKLGRAWALTASYLAWDSRPDLSVHRMQTTFLALEDHLTCDQCKAVLKSRVREVVVKWVNVKVRT
>KDR70092.1_270_369
PVSSTEESLKGTISTTGATVYSTELGTTVNTSGSPLISVPNNPQTRLPIEMQPSMMFEPDAHILSMCKTSHVPPVAHLAIVAVLQSCRVPVLVCNIKLCI
>KDR70097.1_293_392
MVQNLRVQASLQEELHTPRASSSRKSSASVASFYSTISTPTTITFLEKPPHLAYNNVFAFNASNNSLDSIASSRTVSTDYGLYYTRWAISQETVEDDHIV
>KDR70103.1_254_353
LLRRFARENLNCLRVESPATDLNETDLAYARKRQRTEEEPGSIPRRGRVSKENSFWHCFDKFLLEKLMQFGDDFESAKWKEYIAETLILDGVPQHTPSPL
>KDR70104.1_251_350
AMTIWDSICHSQWFKQTSIILFLNKNDLFERKIPTSDIKNFFPDFDGEAGDIKAGRDYFKRRFARLAQKAGRSKEREIYIHITTATDTAMLRVVMAAVEE
>KDR70124.1_264_363
YSVSWGKAPKARRASGGGVADLGWLASAGGDGTVLIWELQEPESSNPVTPPAHKLIASLPAAHGVHDVNSAVWCPRAGFEDLLATTGDDGHTRVWRVVPS
>KDR70127.1_230_329
DDTYRSRADIRKYLEGSFSEVKKTHLQKKLIPLTWPEDNDISSLVNKSSGQFIYAATVIRYISPSRYPPMSSLEIILGLRPARGGAPFAELDALYTDVLS
>KDR70128.1_293_392
ETPAGVLPPPAPPATPFGPGPGFGSGVPATLGGLSSPSGVVLGPTADLYNLRLFRCRLTNTPMLLHFLSFSRETRRPALVVGLISGLELGLVFGPRRRGR
>KDR70132.1_230_329
RISREKSVLLRQTVTGIARVSGKPGEWVIESTYTFSPITGLIHQHVVNSIHPAPHQAVYDSLRLSLGKLLGFEWGSGPGRPSTTNGAAFNGEVESRKGGQ
>KDR70135.1_185_284
WPLALCDWRSVNPTTDTFPMALIYPDREGEIMGVQHNDNHRWKYLHGMTPDEIVLLKCFDSIQDGSVAIFTPHTGFSDPATPEGTPLRESIEVRALVFYD
>KDR70138.1_257_356
ALMEASAIAQQVENIARALGPNKDSILPEHRKLALTTLVELRRLEQLRAIAESKSNSTYFFGDKAALGMANEAFNIDYAQNVKAGMESRPASSRVAGAIA
>KDR70140.1_285_384
RHEEGLVIVYAPLIVDWSGAKLSKSLYVKSGAYQYLKDDNKDYIISYEIFKKQGKDLEVIFDEVMDWVKHPFKLFRSYSIAYIDALFQGDKPLQGEVGKP
>KDR70141.1_122_221
WPLALCDWRSVDAATDTFPVTLSYPDRDGETMGVKYNPNQKWKYLRGMTPDEIVLIKCADSIQDGSVATFTPHTAFNDPSTPEGTPPRESIELRSLVFYD
>KDR70260.1_253_352
KKGVGKWVERTSVQMEPSGYVQDDLPPLPTPPETAQWWLITPSPMEFENIGFTRPVQPLVESGKSLKLLTCAECDLGPLGWCEVGGSEFWLACSRVGYRG
>KDR70263.1_241_340
GYPRWSFGHTHSATLTIFGTAQLTRLALWAIAQEQLTVGKDEEDVAQCARKGNMPYHSDCNAPIDMKSLLFILHSSSPRKSIRISPKNKIMISGNYMQTP
>KDR70265.1_152_251
TGTMLHTQRFIMQEQDQHLDQLSHSINRQHHISLQINDELDVHHGLLQELDAEVDQTEGRLSRARRKLDHVARGVKSNGSVVAIGVLIFILLILIIRFKT
>KDR70269.1_216_315
YSTVRGDPLIVSLAEKYKVSPTQIIFAWHLARNTIIVPKSENNERQKENLAVPTLSEEDIAKIWDLDRGERLCNKASPKTGQVWGWTYEQLGWVSYRPKL
>KDR70767.1_187_286
KWKFNGNALTSVNPVDGSQWCLDAGDQSLWAAGVKMKVWQCFADLPQQTWTPVTTSGNIQLTTANLCLDLTNGSKANQNVLQIWTCGGGNPNQIWTVTSA
>KDR70768.1_187_286
QKWKFNGNALTSVNPADNSQWCLDAGVQSQWATGVKMKIWQCLSVPQQVWTPVTTSGNIKLNAANFCLDLTNGSKANQNILQIWTCGGGNVNQIWSVTPA
>KDR70771.1_174_273
LGLGSPSDDHYTFVKVVGTRVVHAFQPRRWAFTSSPLKSKHCYSLSPSARWQREFSVIVSSLKPWVVALRIELLSQSSRPSPPIATYNMNEYYLDNHHRP
>KDR70773.1_239_338
KKNQFHSLEGCLRFYFKLPEASKFNEDWLWRLQHNPNGRAFQFGLECLPKLLIKAGQSEELIDFIGRQSFGPISTGYPREIKVANKAIRRYVKRMEFSEV
>KDR70774.1_298_397
SSLQIDDCVNFTAPALMEVVKFRSDNHAAYLELGKAGSDKSLNTDSIDSVSVTGRGPPFTLEDMSLHWLYDKIEILTWNTEDDEGGEHWYQQGDEERCFD
>KDR70776.1_258_357
QSDFAISQDSRTACFWQDMINDQTRIMTEFGAAMAKLQVLGQNTKNLIDCSDVVPVPVAMDGTVKIPASFTSKDIQVACAAQPFPKLATRTGPAPTVPPM
>KDR71803.1_201_300
GGIDLELVWDIDDADDNSAVQQLLVDRLDLSPNNVTEEDGRTVKEICRAILLRTARLGACAIASILVLMGRAQVGGGIEKGGRVGINGGSVITFKFRTRA
>KDR71806.1_261_360
FSDLYLEITKPAADGYLHFGGEAASCHHAWVAGALDSAWRCVWEILAKDGTQEQKQEFQTKYGAKKEFDNAETATLQYYRGVYANSLEKPGGNKGTFHYP
>KDR71810.1_260_359
SNRNKGPQTPEGDTIAIFEHVNFGQPDEGLVLVNQVYTGLDQIRGMGFGNAREGGDEYLAAAGHAGAAGVIVLQRIDGGRGLQIVARNLDIPTRTSFLWL
>KDR71812.1_128_227
VDLLGTTYSASTLATGYGGHIAQPLLRDAVEGREDILTEEQALAILENSMRVLFYRDARSLNKYQIANVTEAGVTITESKHLETSWSFAEGIRGYGAQTQ
>KDR71815.1_156_255
VILSDMASNASGNDVHDIQSSLEICEAVFDFARSHLRSADSIGRRRGGVLLMKFFAHPLLEEFRDDMLKPNFNNVYYVKPDSSRSTSREGYYLCQGWKPF
>KDR72164.1_187_286
LCFLIASRPEKALRDSFNDQSLFAITDPLVLDEEYHPDDDIRLFLVESFDSVKRTHELRSLLPAVWPSDDDIDSLVEKSSGQFIYAATVVKFVKSSRQRP
>KDR72170.1_181_280
SKFPIPLCFLIASRPEKAIRDAFNDQPLLAITDPLVLDEKYDPDDDIRLFLVESFESVKRTHELRSLLPPVWPSDVDIDSLVEKSSGQFIYAATVVKFVK
>KDR72171.1_267_366
HATFLNDEAIAIVLEKRMCIEICLSSNLLCKTVPTLEAHHILQYLKANHPISICTDDILPFRNSLLAEYALLLARPPYGLGLSEEQVRRVGEMSLEARFR
>KDR72174.1_145_244
NAFKVVTRQNKLKLLPKQNSIFTFAVPLYSILPHSHTPDKPLPFPPPTTTMEDGSSSQAQARQTVLDAPHIQFELYGNQFRFRAAERAGRKFKHKETIEL
>KDR72176.1_221_320
FERCFEWAKRAGLGLTLHIAETIQNPPEETLKLLSYNPDRLGHATFLNDEAIAIVLEKRMCIEICLSSNLLCKTVPTLEAHHILQYLKANHPISICVRAS
>KDR72177.1_251_350
TVVKFVKSSRQKPNKQLDIILGITTAGSVNPFAELDALYHRIFSLVVKEDLPKALEIISIAMFIQYEGLTAHQIERILCYPHGELQSILIDLHSVLRVPA
>KDR72179.1_148_247
AFKVVTRQNKLKLLPKQNSIFTFAVPLYSTLPPTHTPDKPLPFPPPTTTTTLEDGSSNFSQAQTVLDAPHIQFELYGNQFRFRAAERAGRKFKHKETIEL
>KDR72181.1_118_217
HDIDEYGVDWEAYQDTHIQEHHAEANPTDPFPQNPFVVHRPENFSMVHVDESRCPFSDEELVVFQYNLSLISEDILASRDMEQRKHVWTYALNLCRQIKE
>KDR72182.1_279_378
EPPSGSSSDNNPVDSSDFFDEDLSANSSDTDFTRPPRKKKKTHLTADREMVLVGSSSGTNAGPDSENHRQRRNRTAVNYARPRRKYTKSSSNSRIEADNA
>KDR72183.1_179_278
EGPVDVYTSYEQFLSNVADWIRKRANSSSDRLGLACEVMRINGNKVWSGFGVYSSSEVFHDSGNSPLSTEREIFDSPSRTARLCESLWSYAHKSHSEKMR
>KDR72391.1_127_226
EENGIDVLGVCYAPTPSELAPGFVYSETVGQGDREQVLNIVHQSSLQGEKTYQTSWVPTLNPQDQSFTMSCTHNCVGCLDNQDDIGQNFEIQRGAKFESF
>KDR72393.1_185_284
TGNVVIFIVSSLAASCLSILVFLYKRQLLNGSYAPKAVELAGHPPVPHHYTQHYATNIADRSDIDPNYGTPGGLFPGYNPHELPANKGNEEFGDQERQMG
>KDR72400.1_234_333
ILYESSYDAKLNHVCLAQMLIGGGPMVVTIDIRDPSGSIFKETSTTAKRFVYVAVLRQTVYFWERNFAAEHGDEDGDGGDEGGGSVDWWNSKAEKEQLLT
>KDR72730.1_259_358
TLFVRTINVTLQDTVWKALAFDFGEVEVDDDLSGNNMVDPHPSPPHTDHYRSSKGSRKDLPTSGGQSEPRRVAFENTLHSVAIPTMTPLQLVTPLVGDRL
>KDR72731.1_211_310
YRDGTFYFFFLFVLSIINIVLTVTVVPTKRFFISSLERCLHSMLASRVILHMRDHARLPPEWESGRSEVEFALPPRQNGTVISVRSQVDPSRNYKASGLH
>KDR72732.1_260_359
MFVAPNAVLMNVMACRVFRNTKFGRFRENTTSTSKIGLQEPSNAKPLIPLSFIRGSRGQRPTSNGTTFDASVIDVTKAVDQTVVDYIPDNKVGLDRKGVV
>KDR72737.1_240_339
ISSAFNNLPALKSDSFCINLMSDLHIVNDIRVFLKDRYEQIKMTPSLLDPSGLGEELIEFLVAKSYGKFSNADAFVENNGKRGLFYFLTDLVGFSNPFII
>KDR72738.1_292_391
AMSALLDSLRTSGVPFQPQAPGAGGYGDPTTDLDLNNLQQYGRTAPAYTRSGYTAMEEYIMRAHAESAALAHAQAQQQRRPAPLDLRRRRGGMGGADDEV
>KDR72739.1_228_327
MSTNIVSSIMISRLMLNLRHPSLAPHQKRSYLTTTEEATYPNLTFIEPQYDTEYSDAGGIISQPARGRSHSVYDYLAKGSSRKTDDSHEMKLLERDRYPV
>KDR72740.1_204_303
IDTRTVSAIPSASATSNNTMEPWSDQGHIDAEDILTPVDLDDEELEEYAEEYARRAALADFEDLPEDELFAWSDGEDLGATPLQSFAFREAEEDDSMDMS
>KDR73104.1_227_326
DDTYQSKADIRKYLEGSFFEMKNTHLQKELIPPTWPEPNDISLLVDKSSGQFIYPATVIRYISSSRYTPMSSLEIILGLRPTRGGAPFAELDALYRDVLS
>KDR73107.1_273_372
ELGAVVVFSIFNRSSEKSSESSSIGTSIHDTPESVESAPKSQFNSKSKSNYSSNYSSISLKKPPFPVGSQGPPLLPLPLASHLALTRRSGSEDRDGPSKV
>KDR73108.1_191_290
SSNEDSIHLMFMFSSRAEQDIRLTFLTTALERVTTRIALDDTYQSKADIRKYLEGSFFEMKNTHLQNELIPPTWPEADDISLLVRKSSGQFIYAATVIRY
>KDR73110.1_234_333
RPQCLANSDSQAAPPSPIPSSLTGVESADSSSRAASSAQPSADGSVPLQGDQQQSPGQGVISNRRYLPPAVRDKQRTATSSLDSPSSRRSLSSLSEQEQQ
>KDR73174.1_261_360
SESLPDATAIHPTSLRILLETDAPFMIPGNLYDDLRKIGRKKLPISHSAMIPWTAKFVADIANRVRIPTPPAAEAAVGPSSMVPVPAEAREVPNLKMRKS
>KDR73175.1_269_368
ESLRILLETDAPFMTPGNMYDDLDLARGQKLPLCHSAMIPWTAQFVADVANSARVPRNAPRPAGVELWSADDIMRVSRENTRKMYGVTSIHHHIHISKES
>KDR73176.1_149_248
MIAESSFRRKGLAIEALQLMLGYATGQPPALFSTVLPGSRSPATARSIQDSRLKIPPECLITRISDTNFPSIRLFEKLGFEITKRVEVFQEVEMRFKLRL
>KDR73179.1_210_309
PGAYSDSDPGIFDPSVFDTNAKYVFPGPAIASFVSGTAASGSSATPTGSGAPAQPSSTSKPASKSCKIKKRAAAQDNELVVRPRHISRIMRRLAFNGLSH
>KDR73185.1_190_289
EAEKIGLVSKVVQGGRDEVLKEALDLAKFIASKSPIAVSGSKHLITHSRDHSVPDNLAYTGAWNAAALMTNDIRDGLVARSKKEAPKFAPLTIQTKLSKL
>KDR73186.1_187_286
EAEKFGLVSKVVGGGREEVVKEALELAEFIASKSPIAVSGSKHLITHSRDHSVPENLAYTGAWNAAALMTTDIGDNLAATMKKEKAKFSPLSVDTKLSKL
>KDR73191.1_186_285
TTHLQRLSFPLDFLLKDAKAAEVVFDILRSQPQLEELELHVPAAMDLDAEGTRVAVNELAKTFTLESRFLSRLKRFAVPVRFIRTRLLSIGNNPASCVRD
>KDR73196.1_240_339
SLAVTGLLQSLRRLEGLAIPMEITSPTVLRAIGNLPRLIKLKVSPIGTMGGATFLNVALMNGIPSARSFQTLRVLNIDRRRTSESDLARLSRRFPEVTII
>KDR73198.1_242_341
EHQGLTSLELAMPTSFSLLALDSYSQILLEVGLLKTLEPFSQLEELVVGKDLLTISELFVEMGQRMFDTRIDSADGQTVCFKDPKRDLLYGRSALSFWGI
>KDR73202.1_156_255
RKSLSIQMGWIQKQKSKMLFSVDVIACRLGEREKEYQFHSALELGKSEKVEDGEVMSKFGRQGNKFSKYAPVGHKLLAFLLLCPRRRGGSTTAAAEEAED
>KDR73207.1_141_240
MYNLASVLESMVGQLDTSKRDELQAIKKRAADLTSVHSSGAWMKHNGTQTPDFDFDDEESDEPDGDELGIFGDDTIRAGLARMNYQVAYVAYGVCSFSIN
>KDR73235.1_193_292
PNGVRSNVIAPGPISGTEGMDRLSPKGEISGLPGYPAGRMGVVGDIANATIFLFSDAAAYITGQVLPVDGGTMHMQSTFLPYPQAVIDPQSVAHLIKPKL
>KDR73240.1_272_371
HPIVRVHPVTGEKALYVNQGFTRHIVGFKKEESDFLLNFLYDHVAKGSDFQIRARYEPGTVVVWDNRVTAHSANPDYDKNFRRHAVRLTPQAERPTEGHA
>KDR73242.1_280_379
LRFSTALEHLKIISFVRILMTCNISPAQRQIQLKTFSSFNPRIMSFRDIDTVLSTLPTPPVVAPSSNSGSVNTVDFPLTQQRGFTCLLHEAGDDVEQFFR
>KDR73243.1_164_263
IRSLSRLASIPIVSSTLDTVNGILSSNFFTRPFYNRAKGYSSKAYRYSLPIQKKLAPLIVRADSVANKAIDVVESRYPSAFQSEKPQQEQEQEQNEHTES
>KDR73247.1_275_374
GESQKGTVFMLLNTLNHSADMFFRLTESPWIRAGRQYLVRDLWTHTDNGTAVRNFTAHSVPAHGVVALLLRDGGDEPEGTMPPCASTEWCTSEDGLRLDK
>KDR73249.1_204_303
NFGLRIPLLVYQIPASELRVVHGNEVDTLVMVNLGSTSVELQSRDNYEFVELAFLGMIDGQEMDLAILLGFKHGQWKRISKDYIILPLPSGAALQTRFIR
>KEY75283.1_140_239
NKDTIVIVLVYDHDGETSATIESALLPIVKKNTAIHFVKIYYETMEFDQAAAPAILVYKNQGDLFANLTGFTELVSDHTFSSDVLEQLLKNATCRSDYIR
>KEY75284.1_173_272
RVIRNEIGPYQMTPFYQGSVHTQFNPDCTNVTFVSSFASEDFGTEYMFDQLFAFSDDVIGASFGRMLAAEDVDILRREIPASVAFGVKQCLQQCDPERIW
>KEY75285.1_213_312
RELEQSHVQEVGSLRQQNKHLEEALQETVKVQEERKQIADKLEIDKNLLQQRCQLQIQQLGSIRKALANWLPDLHDDFDNITTVLAELEKRTRKKRKQVQ
>KEY75288.1_177_276
ISADTSIPDRDWHTWRVEIDRRPDILDQESIAWFLDDSEYHRVHRDDINNDEAWERLAHSPLFLILNMAVGGNWPGNPNVDTLDGYGSMVEYGYVAHYSS
>KEY75291.1_221_320
PTGLACDSVARSIPTSTFTGSVLSGALTSSGSRMQTSIQTSEAIEPTQTDAIEPVCTVEGSWNCIDQVAFQRCVGGIWSVPQQLAPGVSCSPGISAELWG
>KEY75292.1_266_365
IQALKDNYRNEVVDAISDIQINKNRFDPYNLFPSIITHQILSRLLVESAVCLICQDGFVDCTDVIWKHCKQHLMHTACFRRVVAQGQMPLFGYCDCIKDS
>KEY75293.1_170_269
VVGTLSNLSRVISCITWLIAGIAIIWVCIAASLATAQAVVVVSAVETTTEWYGVHGVHGQINASFIATLWLGVAFAISSGLFWLFTICCCKPARRSRKPH
>KEY75294.1_228_327
NIAGIEVDPKKAWTVNHCTETTMHWFKVDPTQKLICTKLDGHVIEADKSFMMFPSWKQSREQVITLTNAAGLEIETLGKAENSDMYQYLIRPAHANHFSS
>KFA80247.1_133_232
PMSAPLSGPASFPSLKLPPSPAISCLDSPLTPNTAMSPFSAHSLHSVFDWEAALKARYAEQKKQKSTRTSVRHIREVVTRTVTYTPRMEPAPRGKRRKVE
>KFA80249.1_284_383
FEMEGAGLWEAVPCLVAKGVCDYADCHKNKRWQNFAAATAACAAKAILERYIQTDKYQNGAAPEQSHRPRASYGPSIQFGGHNHGVQTGINHGTVNNTFH
>KFA80258.1_213_312
QLRLTSKGRKPYLHESRHNHAMRRPRGPGGRFLTAEEVAAMERDAKGEDGSQPEMGGSSTAVAVSSGATKRKPEDESNPPAKKAKTENGFADEEEEEDDS
>KFA80260.1_267_366
SSVTDMSGFLPGQTPGLPQLDQVLAWYAEVSGYDARAELSWGMAFNIFKLAGVCQGIAARYAVRQASSEKAKQHAMVRGPLAEFAWELAQRSRSGGDAKL
>KFA80264.1_145_244
GAIRDPHNVELFLEVNGQTKQQGSTNLMIFQIPRILSDISKVMTLHPGDIVLTGTPAGVGPVVPGDVLRAGVRVDGAELEEGRIEVPVEESPSSYAFKET
>KFA80265.1_177_276
SLLNTRGKLAMDETSATLPGYEKIPLHADHSGICKFASEEDDTYRQVSGQLAKWWKDFSKPDGGDYREGGRNAFFSGTNYGLQQYENTGTQTNNFGFKGN
>KFA80918.1_167_266
TERPAAIAVSVDCDMGTAVSGGSEVVRVSVMDYYNGRDLLDNLVCPGVPMAHYNASWSGVGFRGMGGARRARTCILGRENARYAVEGLIGRETTVIDHVC
>KFA80920.1_233_332
LDVGECSMRGINKALQAASGGGHLQVVERLLTAGADVNAAAEWDIRTALQAASEAGHLRLVERLLAAATDNGETALWAASRGGHLQVAEEPRVGSSEVGL
>KFA80922.1_179_278
LVVLQGRLEELEISSDEEEGSMSPQDRAEVQQQLMVECDALDASRILLQELLAKSQEESVQKAALGSQVGSTTISFGQQNSGFQAGIIHGNVSGQTFGGK
>KFA80923.1_238_337
FAFPLDKNCLERSDAPWERMPKHNFGMFESGIRLLRENGALITTEDDDGATPSHLAAEAADRDTFIHHFLPAESGLTSTNRFGESLLHYAAAGGRHDILD
>KFX45255.1_258_357
SGLSEKWLKQELRGRLGFQGVTISDAIEAGALTAFGSDSQRAVLASGAGMDIILAAAQNVTQGKTIVNALANALNSGALDTVEFSAATQRIIQLRKKLLA
>KFX45256.1_270_369
LSEDIDLENIPKVFGGEFDYQHAMLPSIAKELWQTINWNDPDSTGQILAGPIKWVRDGDLEKAVAVGREDGISRRLDVLSKISPEAESAYTDRTIDNQSR
>KFX45262.1_134_233
FALVQQRQAINSLRQALSSGQPQMRLALVASLLFSCFESFHGDWETASQQIYSGLNILKHLSEDERRHATNSLVDMDFEVGLTLRRLKLQILSFLAMNPM
>KFX45263.1_239_338
LFYTATRCRDFSVRREAIAILREWPCTNGVWHSLQAAKVAEWIADIEEEYCVGMRFIPGNCRVKMQSLKVSVQKGEISVDCMQYSVKGVLNPRKANLHWR
>KFX45264.1_167_266
FALVQQRQAINSLRQALSSGQPQMRLALVASLLFSCFESFHGDWETASQQIYSGLNILKHLSEDERRHATNSLVDMDFEVGLTLRRLKLQILSFLAMNPM
>KFX45265.1_175_274
TGGTATVTNESTGQSVSSTFSGQTASLCQTNAEWIMEDLSSGGGLLNFADFGSDFTFTGATALSNGATVDTTGATIMDIYQNKVLTSTTASGSTVVISYL
>KFX45269.1_227_326
NGIFRETFPYFVHMTYVILLELKEHGRFEQLPTSSEAPPLEKEVEALWSILNFAAEHWQIARTVASNWLFQVGSRIPTLLRPDYTAAHRKGGSTSDSAYM
>KFX45270.1_210_309
AFIHHLATIVPSSEVIMNNFCPGAVPTNFEQHMPWLIGKIVLAAKKSIGRSIQRQVERWSTIGSRRSGESWQVSAAQRCCPWTTISRRRSREEIHPKIVD
>KFX45271.1_202_301
NDSKLVVNAFIHHLATIVPSSEVIMNNFCPGAVPTNFEQHMPWLIGKIVLAAKKSIGRSIQRQVERWSTIGSRRSGESWQVSAAQRCCPVSAQSARGLHI
>KFX45276.1_202_301
KLGGKDVKIVDETLARSLEAPPPERLARNQLRLSQYDAEDDKDFKKVLRILTQWASKIVLPEEDKGAQNVSNTTFSGSHNSGLQLGQNVGTLKGFSFGRS
>KFX45279.1_266_365
DPMFPRSEIIQNLSRFAGDLEYAIAREAGNYEICQQARKLIRSILDRVLSAPQVSLPASADVSSMPIEWLGSDDIWLNQDSDFMRWIHNFDWNQETSMGQ
>KFX45281.1_298_397
IVGDTRGNTSFGGVMMWSAGYSDSNVNDGCTYAQEVSKILYEGEICSGSYDVTRTLTPVAPTPSFTGTATGTSTATPTATGTPVPEWGQAIQVPQSAPPD
>KFX45283.1_154_253
QAFLRYAIANDAVVIDINSSAAHMDFGAALVSYSVAKLAVYRLWDSLGFEFEKQRMRIYHIQPGVIDTDMNRSVGGIAAMGFEDHSEFSPNNEKRNDCTN
>KFX45401.1_252_351
MRRMDPNLDLGSSGYTFSSNNPLSYREGRRKSSLRDIDSEAGTLELSVINPTTKYATLSNSKSHPFTTMEDQLGQQRLGSFAHVNYVAPPQPTRQSRISV
>KFX45403.1_142_241
FITDPAADGFSASTTLDPGAQTWTSTVQIPMALFNVDVPRGSLWRMNFFRTITSPDTYPDQILVITLFPQPYPRALDSRGRDYVSPSPQPRERQTALASE
>KFX45404.1_142_241
FITDPAADGFSASTTLDPGAQTWTSTVQIPMALFNVDVPRGSLWRMNFFRTITSPDTYPDQILVITLFPQPYPRALDSRGRDYVSPSPQPRERQTALASE
>KFX45408.1_253_352
IQGQVLTMVMGLIDDEDGWDGPQYVADHVYGIEFMEGSQLINELTQWDGQKAFDLMSLALPKPGEPESSEQKEAREIVEGCLQRSFGFKLAHGMSIQGYA
>KFX85878.1_103_202
LTMKANEDLSASSLKDLLEQIVSLLDEIERLFPAPRSQTTLVQQEIAEIGDKESLELIADVAMGVDNLLQKTVKEVIAGHQYSNIGIKGQAHTGDAYSSD
>KFY02934.1_180_279
FQTTLVQQEAAEIGDKQSLKLIADAATGVDSLLQMTVKEVIAGHQYSNIGIKGQAHTGDAYSSDWSGGAIGASHKYDGIKVEEGGKALVGNKYGGKDFWD
>KFY03085.1_180_279
SQTTLVQQEIAEIGDKESLELIADAATGVDSLLQKTVKEVIAGHQYSNIGIKGQAHTGDAYSSDWSGGAIGASHKYDGIKVEEGGKALVGNQYGGKDFWD
>KFY03090.1_128_227
VNGYVFDSDNGWNGILPWPFQKDGLIVEGSSSDCATITCPGGNPNGNSTCIQAYTHSKDDWSSHGCRNSNSISLTLCPNLNFSKNVDTAKISLDDSQSCP
>KFY03091.1_130_229
EMYMNCASVTISAGSGSGPVEISFSSRPDAFVANVGKGCSTLESIDLEFPDPGPDITVNSLGTTPPIGSCSLVESKAGINSIKNINTGSQTSSLSGKCGG
>KFY03093.1_227_326
RRLVSSRDSIKDIRGVGYVTMELMSKVAIYTGTMNTRDPILWPLDNDASKFVQSAESAHSIDELRQPLLTRKTTKADSYDIKADVYMAEFSVFRAHKICK
>KFY03094.1_109_208
NLNYHNLTIAVPTTLSPSSAHKLTHQATADFKKSLADCKTKSKSDWTHQQSSKDSPISPLDIGSDWDVMESDDDSGCIFSLSPQASSDTMGSSSNVNMVQ
>KFY03095.1_202_301
RYLNVPENWAYVGSIWSIGIMVLTIIPEIIYPFTFIWIRALKPAPSMLPFATLALMATEINTYNYGCGLAICLGHIMALLPGQQIPIRAQVWCTQISRKG
>KFY20672.1_217_316
VFCAAVAAYTMGEIAAMLSKSAGKTIVYKQISTEEFKGTFDSFGLPPIFRDIFAEAFSSVEEFGYFGPGSEELIAWSVQNARGRPSTLEEYLEMHPFKLE
>KFY20673.1_161_260
EAPEQNTVDVSLESDIERGVQLLDGYRELLTLVQSKADECRTKLEIGEVSQDNSKIIAGITNADGTEGELDIKIGNVMAAGGSRGIIGYSKGIDLAGFFA
>KFZ16001.1_177_276
KQLVVLENKMEELNLSSDDEAAGSREGKTETMRRLEEELKAVKVSRKLLNELMSKSQEKAVAKVAGNPTPSTTATFGNQNSGFQAGTINGGVSGISFGGK
>KFZ24429.1_180_279
SQTTLVQQEVAEIGDRQSLELIADAATGVDSLLQKTVKEVIAGHRYPNIQIKGQAHTGDSYSSDWSWGAMRASHKYDEIKVEESGKALVGNKYGGKDFWD
>KGO39064.1_111_210
GLPEYITKSLTIYWSVWIAVAACRFAVYAGIAFFIYQGRGDHLASSYTSAAAIGGLDRLKNRVVFSFAFFEMMFWFWNFATLREERQERLTKLLEDAREN
>KGO39065.1_105_204
AEVICSSSKSSSSSGTSTSSSSNSTETGTKSSTETSGATKTSDSTTVTGTKASTTTSNSASSSVSSASAAATSTGVAAFTHKDTSLLAAAGAAAAFAVLI
>KGO39066.1_113_212
SLGFENYAEALKIYLSKYRETQSARGDNQRPPSAGYGAGGPVGGQAGGAPGLARPTGFPSAEGTNPMSNLNLDPSEQDASAYGYPPIVGQPHNGAGGESY
>KGO39069.1_256_355
PSPLIETEEWLANNKQDADWVDCEVGYLAEACQDNNIQFGYLHFISDNVAQKYIYNLATERQQAVISARKGIWDKVRQVLATHLGIEDLGGSMQGHYCKI
>KGO39072.1_131_230
LTMRNIIDGQLLREVTDGEDEVLKDMLQMELQQRTIHVGEIQVKDDFVGQIGDNVELASQASNIEIKVVGGSGRAMLHIGSNIASGKTIYDQGQRKNYQP
>KGO39073.1_273_372
SVILAPSAVDEAPLGLDDMGSAAFNTMWTASDFLKLHLVHHSLTLQQGFHMAVIHIPAFIGANGMPVGISLVAPRFRDQHLLKVNKILGDALMAEGGWKV
>KGO39075.1_101_200
PTALSYLGNRVGGTMMCIALPTAGSHPISVSGAELIMKNKSIKGTLVSSMADAEKTLEFAKRGKFHLNPEIVGLSRLNESLQRLKNGQVPRRMVFDFNLE
>KGO39077.1_217_316
GAVSVEDRVLFPVSFGLKEGFPPTVLLHGDADELVGFEQSVAVAGALERVGVDVSLERAEGQGHGFEAKEVIDLDGDEVLGDKAVADTLRRVIAHLERHV
>KGO66370.1_229_328
PNPEQDQRLESLFQALDQGIKQFEADTTQVVKLLGTGELGCNYIEEDAKEWLKDVKFTNATRGVDDKIIGGVVDVLKVAGVIDSAMSNDEAIQRVIGIKR
>KGO66371.1_194_293
ILGDTMKMSYFFNSTETIPWAFKLCGIFQCVCDFYLGFQFYYFTRNAPSQIPSHSHSNSLSASFSNPLSTSHSRATSQTAGESMEHSGRWGHHEKDIRMD
>KID85951.1_198_297
VLERDLLSLPSLESPSQEKTACRTPVFLGHGMADEKVPCVLGEAAAQLVRNAGYKVEWKCYKDQGHWYKIPDEIDDICNFIVSRVGWDIARPIARVQEGA
>KID85953.1_234_333
GNLFSQVPASEDAALTYLGPTKFPSYSQYFPQDQPWILRNLTTKQFVRAEAIALQRRFIHGPEIDFLGFGHVILLRICWSSQPVPEVYPENIVRGKWAGH
>KID85955.1_300_399
MPCIVIKGICDYSDSHKNKAWQDYAAATAAAAARALLERYTREDGDAAAGGSRRKLSQENDSTTTTEARSQPSVKFGDQNSGFQAGTINGSVSGLTFGGQ
>KID85958.1_180_279
LLASLPAGNLICLESPRHKDPLAPGPPFASPSEAYMEHLSHPGEKISYNDKGLVDADPLREPSEAGLERVAYWQPERTHTVGKDKNGVIHDRVSIWRRRD
>KID85961.1_282_381
IMSQKLNNESATTTTLPHHFALQMEDGQLILKVEGYESTAMLHGDVAFIPAGTRFSYHAAVPFTKFLYMNNGYNGLDHQLLENAVPWELPAYPPYAGFKA
>KIJ08709.1_168_267
GTIEISLPRSFHGFLSLATQHGAVTLADDLTKISTQLSQLDTAKRYFVGDFAALGDGEWTGDELKLEGKHGNIRIKYLEGPAEDRSEQSKGGFFSRLLSK
>KIJ15385.1_122_221
VSYSLEVGSSFDPDMEDASVWESELRGHLSSSTEPTPDELEEEELREYAQQCDALDDFTDLDLAVDDFSAFSDIEDLPPDSSQGTLRGRKTHQDSAMDMS
>KIJ62503.1_273_372
LHIGITGVISYSTNTNTSSIVRKMVATSKPRILLETDAPFMIPSNIYASLSELKGRLPLCHTAMIPWVADFTAGVASEGWDTAKIMQQANENAKLVYGIS
>KIJ62507.1_135_234
LSYAISSRAELASFAPEDTIRASRLLSQSSRSPLQPANQFFGVQMQWGVGKDHHGATHSMGHSHSHPASYVASHANAHLGYRSQRRPSYEQTQPALLRSQ
>KIJ62508.1_262_361
DDDEEETTSKKRKKAPSKNGKPAKKPKKSDEVPSDGGVLIEMNQHVSLTFSLKYLVNFSKSSALSNTVQLMMSNEVPLLVSYKFGQGDIKYYLAPKIGEE
>KIJ62509.1_266_365
PTPSPHCTESFYFIQLNVLRSVGGIACGRDADPLYTLTQAAEMLERKDFSDGVRTCGLRMCGVCKKEWKGEVGRARAEVWGMIPGWFGSVDLVIASMVPL
>KIJ62513.1_228_327
SIATLYETLNGTVFPGQQGFYTLPCDSLPSITFKIAHKSFAYSPDDYNLGPLNDTSNECLSAISANDGVQGRWILGDIFMRNYYTIFDMGRNRVGFADLA
>KIJ63797.1_103_202
VVFTDFPWPLRDQLLDRNLNQLTKQSISDFLFESLSVRSNTTTRKERIRSSLLRWHPDKMSSVLSRVVPGDAELVKEGIHAVFFVLKALQDAERTGQLVV
>KIJ63798.1_203_302
ACITATTGYKGCYQERYDQSRVKVHKLLLELSAGDPYKEPKENWVTRLVLHMRRILPPAFTDRELQKKLVKSCGLTESEAKDVVQSIRKEEKIKKKGGRV
>KIJ63800.1_269_368
ISDLHEKLSRAQSTVGNTRAPVPVLKDQDEKGGNKKDEKKKEDNHLTKAVKDSQKIAVEAQHGLISQVLKDIIFSSRPSQQRQAGTSRVGEMVDATMSIG
>KIJ63801.1_113_212
PRPPADDECCMSGCAICVYDLYEDSLSAYKESVSALRSSLSALSIPESEWPAHIRTTKSAETPAAVTPDKRKDAVLSAFEEMERTLKEKRERRAAVEAES
>KIJ63803.1_269_368
PAPVAVVPARPSTPVTIVPATPSAPVRITSQKVSWETARERMIRETMDRLRVDHDCNHQKWKYRHGGGNCETCGHYLPHYLFRCQGCEIKACNRCRRNRL
>KIJ63805.1_176_275
APHGTVKVSLPRSFQGLLTLSTVHGSVSLADNLSQNSTPLSQVDTARRYFVGDFSALDNSEWAGDELRIEGKHGSIRIKYTDDLADDCSNQGFFSRLFRY
>KIJ63806.1_138_237
LHMSPNNETVHVRVHAVQGAGPFVLTVATASFLSRAALAHATPFTKIDNVKRFFVGDVSQMNQQGWNGDELRVDVGNGHIRIKYVGESDKLGFLRRLFGH
>KIJ63809.1_185_284
PNGRVFASGSRDRTVLFWDIAICQPIGERIQHPPGERVSSIVFSPDVRLLASAAIREGNGSKALFWLLYQNLGPARFSTRTLACNQDIWDRGSGLAAHQE
>KIJ63810.1_264_363
ASMGLQGIMGKRLNTQFTTTVVLTTTWCELMTEPKLFSFRRLVASRDHKVMAILALFIGGFTGRALLDKIGSAGTLGIGTGFRLLITLWWFFVPQKQAKN
>KIJ63811.1_201_300
DQKPAHTSSFSEKPVYSNPPRTVPSHFRRAFGTRPPQSGCHRANNSSPVRPSFTALSSGAILDGNTHRPAQFYNNDVNRDRLMIYHSSPGPPSNSPGALL
>KIJ63812.1_150_249
TIRGLVDDSISMPGTTVAATDNTVPETILLEENDILATTPEGDEDARGADVTPFTMDSDGLTLVDVDYDEELVFAFDVDEVCARYPVTRAQMKEVRSTGC
>KIJ63813.1_169_268
IFARDGRVTVLLPRSFHGPLNLKARHHGHALSDGLLRSSTSLGTADHTSRYFVGDFSAASGQQWKGDELRVETRDGKIKVRYIDEIEISKGGFFSRIFSM
>KIJ63815.1_192_291
SARKMNILVLICRDGALYYAIMAMANLANILTYYAAPPLMRGGLSTFASSISVTLMSRLMLNLHKTADIGIFSTYVPQRYDTDAEAFTTYLDSDNMLLTD
>KIJ63817.1_103_202
ASELPAYTLTPTEPVTLAMYLFKFGFLFPPFWILGAIILLSPLTAPADFEPSKSEDERQQLVEIMREAEIKWAKRCAWALLGLVILIGIISGIAVAVMKS
>KIJ63819.1_162_261
ALRLAVAWSGQLGFDAIIFALTLWKSLHVGTVGDRTLVDVLLRDGQVMTGANVANITAFLLAPVSSLRYPSTVLFQNSIDNDSHLQKQSPLYLRTFSLQQ
>KIJ63820.1_166_265
YSLEVGSSFDPDMEEASTWERELQYSAPSSAEAEPSPEELEEEELMEYAERCAILADFADLDVAAEDFSAWSDIEDMPPDSSQETLKGQKTHQDSDMDMS
>KIJ63823.1_106_205
ALYGKFAGVFVATGTPGGGQETTVISTLSTLTHHGMIFVPLGYKHTFAQLSNTSEVRGGSPWGAGTYAGADGSRQPTPLELEIANLQGKGYWEIISRYKF
>KIJ63824.1_166_265
GKMCGVFVSTGTQGGGQEVTISNTLSTFAHHGLIYVPLGYKYTFPQLSNLTEIHGGSSWGAGTFAGTDGSRQPSALENEIASLQGKGFWEVVAKYHGHSQ
>KIJ90213.1_168_267
AIVIPGSRMGSVSGMAHGRVCPNIPSPPTRLPRPSALSLASPAKHAFPPLVFSRHAPPPHSSPFSPLPCAYALPLPLSTKGASHTSRQLEVFPALMRTNL
>KIJ90376.1_127_226
AVFERIQGVLCSRSGRRETLSTTTTAFSMFSALRLAPVHPTPPAPNSFSLLMFTNMSCKFPHPPIPTHHHLVPAPLSSLDSRMGRQFGLFQEEITLFWGR
>KIJ91349.1_145_244
ANPQTHSGNERRLWVTQVTLPPISLSPRIDTFSRTTAHHQFAFGTHTFPHPFCQHHTPRIVSHLTRAHHPHSIRKQAQRKPHPPTPFLQKQDLAAHRHIQ
>KIJ92220.1_266_365
KRFRKLEALHLVVLMADFTNEHLAASGRYLKSFDSLKYITCVASTKDTNTRTEECSLATEWHRLCPSLQTIILPKGRVWFHGRIGECDWSCLDDEDEAGE
>KIJ92222.1_128_227
GEDGEGQRREQTWEDGEDKEGKDKAALKKVFLHDKYRKIRTVRTETALVGGGGHPSEEIKTHERIGNHTSAHKSSPNVQNALYASEMLNRGVYIMSELSE
>KIJ92223.1_240_339
SDKPPPPNIELGSQPTPSTISQPEPQASADSSPVSTSNSQALGRPNKLPPPKMTPPHQKATVHFAVAVGIIAAVVAFLVIVGAFLAGRKKLKIHTSEYEC
>KIJ92346.1_211_310
VSCGLSDRPTTDHVWDAFVILSLLEDHVSQGTLLTVPHTGNQCDWFKVAMEDRTSWIIMQGQPNAVQHVCDKCMRIFEGRDGQFHECQLTACVCTLILAL
>KIJ92348.1_135_234
SHVLLSYPLGPRSWLTLFRSSTYAQKLEDLVKSPTSRVLVVFGDHDEFTSISSYRTWAAELETHSGTSDKLKIIEVGNATHFWRGRANGQLQHVLLEWLQ
>KIJ92349.1_233_332
VDLVVRIEKPATYEEIKATIKAAAEGSYKGIVEYSEDQVVSTDFIGHTASSIFDAGAGIQLSPNFVKLISWYDNEWGYSRRVCDLLVYAAAQDEKAGVQA
>KIJ92352.1_223_322
LVSTFKHIFTSPSSVEKEAKATRSGNARIHGMTQVTRASITYAATQARFALASAAVFSRSDTVTDSERFYNSVLELLDDVDQIEEVNKVSWYLERKEQCR
>KIJ92605.1_133_232
SHVLLSYPLGPRSWLTLFRSSTYAQKLENLVKSSKSRVLVVFGDQDEFTSILSYRTWAAELETHSGTSDRLKIVEVGNATHFWRGRANERLEHVLLEWLQ
>KIJ92608.1_216_315
LHYFYMQMAKTTTKWLEQNSVATFLHPASSPDLSPIEPLWKTLKSHIRTWPHPPSSLDKLKLAVREAWDAVSVDDVNKHVRHMEDCVKALIAAKGVPSTN
>KIJ93498.1_198_297
MHPLVHTWGRDRLTLDERKKCCLIAHVTLSCSLIWGSQSYGFRRTLVTHVRTNMEYFKSEGNQNSISYMDDAYEKFGMLLWEQGYSKEAEIFEIKVLDER
>KIJ93500.1_229_328
YSSSRSACTLRFLIALVWLYTVIRPIARPTATPPYDIFTIYLLFLGSSILQIGRLLYDHTVFSTPYLPPFIILALSLNLVAVIGLLYLILSMPLSSQQPH
>KIJ93506.1_266_365
DLKNFDACSDIQAYFKREFSHIFDQNCQMMQRIQKPWPSAKDLTTLLDKTGSSFVFAATLIQFVGGHPIPHKALQQLLESGADGLDSLYEQVLTANHQTM
>KIJ93508.1_183_282
AITKFLTTAEFDDLCKYELSDSEWDDLALVSEILLVPHVFQQHLSSEKTPTLCDTIPSFEAMVQKWVEKQEEDPETHAIVQQGLLDKLNTYREQVNLVPA
>KIJ93514.1_127_226
RDEDLRADFVRMMGQYQPEQIGFLDEFSKDERTLHRRRLLSLDGVVASTVVEGSMTREKYLYFLEHSVVSSVSTPYASYITISRKVECAGDGQCTHSPWV
>KIJ93518.1_165_264
LMHRVWKQQREIMGLRDTLYPTKRRNAPMHSRLPAVALQHDMEDATTDRRAHRRGRGNEAVEGGCCYAGSEADGVGRPEGESFIGVGEGQAGCWKDEGGA
>KIJ93520.1_106_205
RLSSPSLSPPPAEIATFLPSKNAAVAAKNFVQEQAVKDKFRQLWMASVADGFKEDLEDIRKEHDLGTTRLALLIDSLASGAEVFMPSQSTDVNEMEVALS
>KIJ93521.1_228_327
SVNSFTSPRDSTIDSGTPSIASSAPLVPRSTRNLTDEEVDFVASLYRQRLPPPDIERIIENMLDEGEMGSKGEGPSGGIMVMDSKPIQPPAYDFKGSGRG
>KIJ94400.1_216_315
PRGAGWLFGQNITQEFNHVNNLNIIARAHQLVQEGYKYMFDEQLVTVWSAPNYCYRCGNLASIMTVHEDGSRTFTVYEAAEENLRDKGQVRKITNIPYFV
>KIJ94407.1_285_384
QGLGHELIYNNATLPASPSWRAFSVAFYKFLSAGSAKDSSRFPISPNPVRLMPGGLAEIVSDAFVLIGTFKVVDRPVEATAHGDKEWMKPVSGEKLVYRV
>KIJ94413.1_173_272
DTLKTLVRDVLKPGGQLLYYEHVLSPRADVAWWQRFWAPLWAILFDGCKMDRPSHLWIAGLKRTGEGEEESVWREGNVWGKEGESEENLFWHRVGRYVKR
>KIJ94654.1_123_222
EGGRGGAWKVDISKLPYPPISTPSSLRSCASPISSMSSSDSIQCSQFETLPPTPSTSYDEFALPSLWFNARPAAFKLLVIAKHNGSPSTSPFYFHITPAV
>KIJ94659.1_112_211
FWLTSPVNDGSTYFKRFKLAPLPLTPSFCKAKRTKRRSTCQSYPAPPIPRLTPVSSSVMTSSSSPRHLFSSSPSSPLPPTPTPMSHIRCYVDRLQDLALQ
>KIJ94663.1_102_201
YRAEAKRPSAPIPALICSSTSSSSSITIAPSDDPKTHPSLTQPRPYLASRTPRNPHADAHRALAYPRPAFLRDGQLPLLAVFSRDWNVDEPRTRMAFNWK
>KIJ94666.1_101_200
LVTLTVACLVSGGDLLVTLNVPCIVSGGELAWFLMCTLLVTLTVACPVSGGEFAWIVMYTLLVTLTVFCLVLVCEFIWFSMCTLLVMLTVACLVADGGLA
>KIJ95035.1_143_242
VVYTLSNGVQPAWNVHVYCPKCQTNYHNNFSVQDGVRTYYMGIPSYILVGEQSHDGKSVNDVREGISDYMRINGGVCMVSTWGKSETQEKCVVPRCFRPM
>KIJ95037.1_248_347
FARQAWIQADANRYNGANEEILWSTFANLGLGVGAADYNDSNLLPSHFKPVVIFRGQTELPPLVGTDICGVAPGWVVVVKVNPQTVVTLFGVRLFLLLSC
>KIJ95715.1_233_332
DVCYSFWVLSSLSILGKVHWIDVDKLVAFILSAQDTENGGIADRPGDMVDVFHTLFGVAGLSILGYPGLVDLDPIYCMPAKLIEAKGLRKSWEALPRREA
>KIJ95716.1_265_364
TYEGPWTFSPTTLTNDYFKLLFDEKWVWKKWNGPKQLEDKNTKSLMMLPTDYVLTQDKSFKKHAKAYADDQDLFFREYVSFVDIPPLFYFADSRWCSASL
>KIJ95717.1_116_215
DNITCEVVWDALYSGLQEPIVDSEWGFIIRDNKMREKVENAVKKRLTADGGKGDKHYKRIDFLGDETIFRGLEKDDEHEKAMVLPLSQGVTETWVVKLSS
>KIJ95720.1_117_216
NRISSLIQARAPKSCQSSKQLKYNHTNGIAVFVGLCEIQKASAYITETYLISPSKQTCEGREPTRAPLCFAFGALESQTDFFGWLEGKADLTLQEASKGR
>KIJ95783.1_214_313
ASDDKFSNAFARIENHYFINDGFMREGQLLEKQEIDKIRHIPTIVVQGRYDVVCPTTTAYALKKVFPELTLQIVPDAGHSSREPGISKLLVEATDKFADL
>KIJ95787.1_125_224
EAVNDNTIIFKKAGLTVLAAPWRYCLVAKLDKAGKSGAKAYDIDDAAAYLHELVKKTSGSVTKAKLRMWAKEFNISLSEGPVGKLATTYQAKYGTAGVIG
>KIJ95793.1_115_214
ERLQHIENTLSGLSVDSERTKAKADDGVRGYHDLVSQLGALETRLSGESRKVMEAGRRRRGGKREGTWTGHGQGHASDAEALVKLKASGNKTQAAIPGME
>KIJ95847.1_249_348
DLTLGKPGGADLQLGLATGPALYAWEEFPEMGELIGRKFEGPGDVEKARSLVLRSSGVHRTKLLAKSFAEKAKEVLEELPESVAKAGLVALTERVIGRRS
>KIJ97349.1_114_213
NLVQVAYDKNGQPYFQRAFNTQACEQFHSWLGGFESILKRMKSGNFDWFLHTMLFYHTQHVIRKQAQQEELHQIIEIEDDEGGEEEEDVEVRHWAVEEDN
>KIJ97350.1_109_208
VGADENSAVPVLTGEYADVSARETAAEREAARVRANEINPNAMDVDDDDDCTMIILDGIVMGPQHCAFEGCIKDLKNTRGGAFCEEHETEYGNKCRIRDC
>KIJ97365.1_129_228
VRLDNAGGRRQSGKSGSVHAHMFTNLKNSEFHSGIFTNAGGTIDDDDDDEDIPVAAPDVVKEDTANGPSESKMETKHREKKAEVKPKAYNLVHRIFGHLF
>KIJ97374.1_110_209
HIRPKASWVLVYPGVESSSFTGVWAGRCVIAHLDDCWGLFRRFLASSPRAWHRRICRAGEVMIGCSCFWIECMPHGRIHSYVKTSSVPRSLLLRAVYPRV
>KIJ97574.1_152_251
DTNKLVGTGDWGHHTLPAKQFPQIMVPMNFTYVATNSSDQTWLNWYNSCKNKALYADGNRQSLKFRIVLDMGILGLPTDHAASTQISTANCPVELAINAA
>KIJ97576.1_246_345
ATPKPKPAPAVAPITPAPAAVASASPVTPATASPATTTAPPAGAAGSSWARPYVPTKKADAASTPVEEDTRTLVTMRDAMFVVEKERGHGGGKGAARGWV
>KIJ97579.1_248_347
PYGREGIYFAESSEYTGYEIAKATSQALVELGVSQPHEPTAFTPEELDQYFGKFWPFLSTNSRARADRSRALGWKAIHGKDALLASIKPELEYYWNESSK
>KIJ97585.1_135_234
KIKIRMRGAQFEDSKPQTLYYPMDDPNPDLQGVFKGMEVILQEQGFIDSDLCDLKGKKLLVQCNKFKCAPGEKECCICQILYNQPDFAQAESLLETLCQA
>KIJ97586.1_108_207
TSVAVPRCKTDAASKRRTATSVAVHCRCLFEHAGERQDLPTPQQGVFLKWHMATDPAEIDRVKEEGAITREIIPNILVDGATEAEEDHEGNNRLNADNIL
>KIJ97587.1_297_396
SCLSVLFKNLCSVEHVVAICNLVMHAGVGLWDAREDIGQFKWAFGELAKGSLRSVLDDGSGCEMERRVGEVLGVLGEWEMCFESVVEFGLYELGEEDALA
>KIJ97590.1_249_348
LYFMAISRINEVKQGPFHEHSSQLHSIAVGVASWNKVNSGLFKMYEAEVLGKRVVVQHIPLGGLLEWVDSPPSRSGNHASQAESYETRAPWTSTPRPLAS
>KIJ98297.1_294_393
KAFNAKQLWRKAAFSIKAMNRMASLAHSHPEAALIRENLYKYKEESAREVMEDASITYMQQHSADEVEKAKKTDDISVDSATDLGSKLAKASLDEKAKRN
>KIJ98300.1_154_253
ELLKRLRAAKHALYATGYREESVGSDDEMTRILVGLLVGSLPRTVTALATPDARSTVPLNTSIRPGHHRAFLNNGHFGIRVKSESYIHIGSLMMFVTSST
>KIJ98304.1_133_232
RHPTRTQPSSSWVVSPVRHFFEPKQPVPPHHSTGRLCHRYHCHRTTPSICLSCACCGRKGVGSGAVVAGHFRACRMDGNVAPSGFSGCRHCIRLGCGGCR
>KIJ98305.1_142_241
CQAEMKVTNANNEYAPRLSEEPHPCFSALLSQSRTARKAQIRAPKRHIKRSQPLRTFFAVFAGGSIAQYIIMLRTDDLAPSRVQTPRRTSSLLTWPELPA
>KIJ98308.1_185_284
EAEKLQKQCLNAKTTLLGPEHPSTFKTMEYLALTYKHLEKYTEAEQLEIQVLNARCRIFGETHKFTIQAMKNLEKTYRHLGMDADAEMLEVYVQEAEKGM
>KIJ99054.1_225_324
KDTYGDHGVDEDNNGGHEPIREENIYGTDESGFFPEGGIRVRVIGARGRKTQHQQSDGGRENTTVIVTICADGSSLKPAVIYKGQSYHVKWDQENPAEAS
>KIJ99055.1_107_206
VSQDSPPIPAIEIEEDENIKAEETNDSCANCARLLAELERSHTAHQETCNDGIRLARDYDSLVVEVKFLRESMIFAGGKITEMAGGMSGTLGTLFDTDSE
>KIJ99058.1_181_280
WGGGSCGSIKPAKTPKGVYHCSEIDPSLLDSCERYEPDKDERQELFNTEREINVDETSIVELQAVAFVKEAEEIAYPAVNEGGIPCSGVSVYRKMNKVSS
>KIJ99607.1_235_334
RSLGKHTDAEKLEIKVLHMTSKVFGQEDPDTINAMENLAITFYYLQKYKDATRLEAQVVDVRKTIFGAEHPQTIKAIALLAAIRSEANTNTLYIGEFYLL
>KIJ99882.1_104_203
TTAYAAGPTEIPTYSLAHPPKPTVNEKLTLPRGAFLSEPFSATATYLIPPTSQPQLPLYLLSAAEPDYLVNHFAVFLDYVDHWKGHSDATYAWPPRFTAF
>KIJ99886.1_187_286
GIRFQDVLQGIFSYFQTPLTRVEIRRLGTYRDLVDWQAERRARELPNGGVSSEVERNRGLLRIDLVWAVIGGVKFAGMQFAVMQQVGGWSTGEFLLNLTN
>KIJ99887.1_250_349
STSQGIRNEDVLQGIFNYFQTPLTLFEINRLPHAYQDLVGWEAERRARELPNGGVSSEVERNRGLLRIDLVGAAVGGVQFAGMQLGGGWNTGVFSLNLTN
>KIJ99891.1_180_279
HIEAISKSAPFRSKTSLTPRSAGLVEIFNNTPTSPIHALNFSAVTPSQTSTTLSNVHVSGEFKTSDKSKLQQTQPTITANVPDNVPDSGAYTASPPPTTG
>KIJ99895.1_236_335
IPHLLRHHIPLFYRWTESLQGTQRFLSLSPTILRAFDERRRATPDGRVSASDMPEFASEFETMKDYNEFFQRRVFHNKPSPDLEFRKDWDYAVVDFQGHL
>KIK00383.1_273_372
YQSKRAVGVSGTGDGDYFIRQATASTIAHRVRFLKQSLAMASASAANDLKKNGGIGGVIALDDKGNVAMPLNCPGMYRGIIRKDGVAKTAIFDDDVLEES
>KIK00388.1_235_334
NFPNILKLVDGLQELGKKYGATAGQVSLAWLLAQGDDIIPIPGTKGIKYLKENIAASKVNLSPEDVAEVRAIAKKADVFKGDRFPPGMMETLFVDTPKLS
>KIK01230.1_298_397
LEQLTVTSAIDTHQLFDSLHLELSHLSLTLSSEQTVHDLNIGWIGLEWLYLNCWLSPSELMAVHSKIHKNTKFDICRTTIPKPVSRNLFTTGGSGIIRLA
>KIK01232.1_293_392
LHIQTSSAIQDYGLLEDFFNRSSCPLQQHQFILRDDLDLESAVKYLTIPFLGSIPDVEVHLRSSVTLETFQELKDSHTPTLDRLKIAYPYDESSPVLMWE
>KIK01241.1_117_216
VHIRSLVPMTAFQELKDSHTPTLDCLKIAYPYNENLPVFNSQYNQRFVNCMYGAVQFRIKSSRPPLSPMDNDVWQSQNNQTKLVEPWSPWRFQNSSSNDV
>KIK01242.1_179_278
DIAAMRSILELCIATAPRWREISLSLTSALQDMFRALKNDTIGFLEASDADLETGPRTSTPRIIGNPPRPSRPRRLHKRFRRVHIHGRKVCAQGTLPLLR
>KIK01526.1_253_352
PPVLVVHLKRFQQIAKTHLISFSHGFKKLDDCVTFPESLDLTPFLAARKEDYEWGKRRKDRVDGGKRRNGEERCTYAVVHIGNMLGGHYVAYTALFTIAW
>KIK01527.1_156_255
AAWIVSTRKSSCMEVVMGEEDQVIHHLFSSQFPLLPSLPLAPSEALSAIVLSATVLARDKYGRQLLRYAASKRLLSESYSSGSWGTALLARSPSPTFGLG
>KIK02407.1_182_281
QCWVGDRLNVPRSRLISYSLSRLALSVLFSPSFHSLPQRPTHAFRIWRWLPSCLDFARPHPILFHQADPHNHSPSSLKCCCFGSPSASRLFLFSPSWLLH
>KIK02415.1_196_295
GGTTPFFNLGRTATHEVGHWVGLYHTFQGGCAAPGDGVSDTPYEATPTRGCPTSKDTCSQAGVDPIHNYMDYSIDSCLNQFTKGQAERMKSQIRIYRGIS
>KIK02416.1_276_375
EFLARLPAHDAQFAKLREDASKEGKVLRFVGVVDVQGGEVRAGLEKYPTTHPFATSLGGSDNIIMFHTERYSPRPLIVQGAGAGAAVTAMGVLGDLLKLV
>KIK02429.1_227_326
LSFLAVGSAIIILNITVFDLGRNSNILTDSVPRSASITVFAFSGLLVLIFLLSMILSVIARGPEKFFLGETRTTKPEKGQQLEDFDRDKGIWSSNTSQDV
>KIK02431.1_191_290
LSFLAVGSAIIILNITVFDLGKNTDVLTDSIPRSASITVFAFSGLLVLIFLLSMMLSVIARGPEKFFLGETRTTKPEKGQQLKDFDRDKGIWSSNTSQDA
>KIK02432.1_233_332
GSAIIILNITVFDLGKNTDVLTDSIPRSASIAIFAFSGLLVLIFLLSMILSVIARGPEKFFLGETRTTKQKKGQQLEDFDLDKGTWSRYHRDDNVTTQNA
>KIK02434.1_229_328
IGAIIDLSLATNISSGPGVPSWVVGDTFLKNVYSVFRADPPSIGFAQLSSVAGGSGAPNGSISSTTTRANGSSTTTTDNGSPTTTKGSGSSNRGSSTKIT
>KIK02440.1_135_234
RRCMDGSNHVERVVGEPIPIEFPQSLYDTEICVAVPLPFFLTRNLRSLVDEASTLPTVKSNPAPGETKGTYILNIEKLSTRFGKELTLTCSQWSEAAANM
>KIK02450.1_206_305
PGFVSNALLMPFINEAIMCLEKGTATREDIDTTLRLGMNHPMGPLQLADFIGLDTCLAIQQTLYEGTRDSKYRPSILLERMVDAQWYGRKNGKGFYEYTN
>KIK02451.1_147_246
PQPRHVINLNIVSGDGANESRESHRAAQVSTAITGKKNVRAVQPQDHKSEVVPSKPKEKPLRGNAKLPSRPPIPRWDLLDPDYTGETPVVYRGRGSRHKM
>KIK02455.1_136_235
GNWGENIYVGGPLSVESFPVMDAVNMWMGEADNHPENGFDLAGHFTNVVYKSTTQIACAVGVCAPGTIYPNVESQFVMCRYTGGNSDGFAANIGRPVTSS
>KIK02456.1_132_231
SYPIMDAVNDWMSEAYNNPQFTEDNGHFINIVFKSNTQVACAVAVCAAGTIYPDVESQNVVCRYNGDNGEGIGYVAIAPSHKETLQHSGLGLWAFVERPF
>KIK02457.1_139_238
HVPVSIFSRSSSPVSIPSRPSSPIGFSTLNCIGSTDAFEEEVEYLTTLRQMELNGENPGIRVRVQQESHVTIEERWRGGVQAVLYQRPVSTVISGAEANY
>KIK02460.1_260_359
STITGNVEEKLYMNLPDDINPFPKDIKVFEIKTFLYQQDEVLREKLMPKFLSELLEAGLIKPNKVRLFDHGSIKERVEAALDQLRHNTIKGEKAVVVFEM
>KIK02544.1_140_239
NFRHARSNTISSPSPTLSLSRNQATPSPDRPRSRINQQQEQQQNTGSATLAHIEQVRMLILGMEQRLQVREEKLVKVVERAEGEGRRFEQLRTEISVTDA
>KIK02545.1_229_328
SIFGVAIGRLYTNTLMDTLRCRKKLREMLTFPGDSKDLMIKRGNKSFELYVRKEILTDVHVDDLDLSSPKSLDNLNTETASTSRETLPEPRDGEPAVFVF
>KIK02547.1_229_328
SIFGVPIGRLYTNTLMDTLRCRKKLREMLTFPVDPKDLIVQRENKSFELYVRKEVLTDVHVDDLDLSPPKPLDNLNAETASTSRETLPYLCDGEPVALVF
>KIK02552.1_301_400
LEYPSSALDFPMSPLSQLPARVSLMFGGKDGALWSPQLRPEGMLSPGRKTAFKSTQMKRGCIASPSPHDPFAAFPSFSVALQKGDSVGAVAYPPRALEGF
>KIK02555.1_157_256
TWISRSEFLQDAEDVLCEAAGLSTSLTLEDLTADPDLIEQRINTKLPHLDVLQPRLAALKLIPKADLNALQQQLDQRRPPTTVYDLTWQYHHPRSKLHHY
>KIK02791.1_212_311
DDDTNSYDLVPSEVQSNKKRRVHESDMPWFTREEEVRRTGNKDCKESRRTLALFARDHKTIKQWIQTSRTAPLGFPGSEWDNIIKGQAVNLDAMLSSLHP
>KIK02792.1_234_333
HRHNPDTPRVLFKSDVAEAYRLLPVHPYWQIKQVNCIDGLLHVDRNSAFGGRASGCNWISFMSLVSWITKKKRNIELLATYSDDSFGPEDANNITWYQPY
>KIK02798.1_120_219
ALINIVAAFVSPAMRSTIHKRRPPTKNEGRPSLAPTNNDTKRARTTTTAYQQRGAPTPTTHERQPPHDTKWGIHTGVHALHPSYHSPDLPILARLHGSVD
>KIK02811.1_204_303
HGNNPQPAESPTQPSSPTFDTRSPSSSTQHKYSSASHHKSTRPTSPSGYSSIASSSSAQNKSPQGHPRSPAQLVPLEYLQSISGPPRDPNDELLLRKFFS
>KIK02814.1_268_367
PMDRLRLVMPPTLFTALQFPFTQLAYVIFPVSVSNGIISGAFTFYVLYDCMHYALHHTRLPQYMKDMKKYHLAHHYKNFELGFGVTSKIWDVVFNTVLKV
>KIK02815.1_149_248
SALYSCNIPGVVPHRYDDRTIKVPIPKPTVDARHALYAAAKRKAEEMRVQIRKQHSLSLKRGKFEKHSVELEEFQKLTDRYIGDVDKVLANLQKATGAPK
>KIK03572.1_197_296
NRFNEFIALENPNVHAVVFHPGSVLTPSMEDLEGFKLFALDSPELAGAFAVYLTTERAKYLNGKYASVNWDVEELEARREDIVSKGFFTEELKGVFSSVN
>KIK03573.1_197_296
ALNRFNEYLSLENPNVRAVVYHPGTVLTPILDDLPDIKPFALDTPELAGAFAVYLTTERAEYLDGRYASVNWDIEELEARKDEIGLKGLLKEGLKGVFSA
>KIK03577.1_200_299
NRFNEFITLENPNVTAVVYHPGAVLTRMMDDLPDFHPFALDSPELAGAFAVYLATERAKYLNGKYASVNWDVEELEARKEDIISKGLFTEGLKGVFSTVS
>KIK04162.1_134_233
HLLFMSRAYHLSEEALLANSAHPSTRRQPKSKKMRPATSQQQQERPCDRVYWFHPENDLVSSSLCILVHADVLLYYTCTDGEGKGAFVLDVRTDDAGSPC
>KIK04164.1_112_211
WIPMLAFECLLCGLALFRGFQTFRSEGALYQNGRHLVGILIRDSILYFLVICATYSTCLLVWIIGPVVQLFQSFLLCSTNIDVHVIQSQSGYTIDDNPIP
>KIK04165.1_134_233
VVAAILGILSEFQTCLKDVQNDTPLFTCLGQTCGQPGSSDLQTVECAVSCVVETGVPNSCLTFLGDATLFGIAATATVTSPEAAIVVMYVEAIQCLLKPC
>KIK04167.1_189_288
DVVVVDPPFLNEVTNTKIAQTLRQILHPTRGKLLLITSTSIEETLHKIYDGTPTGPLRKTKMVVEHRQLSNDFAAWGSWEGAEDFGLDSTTLSLEEGRDN
>KIK04168.1_123_222
RGNKRCRINANQPGKGDDESDDGSNREKTKWRTYDVACREPDNLRRPATSLAMTCRYPLSCSAISSRPFAFCSLFLLYLLYFMVDMAHLKEWWVDISLTP
>KIK04170.1_252_351
VVAQRLPNLEKITFDIRNPTLTPDAILNLSVFKRLHTVCFDFNEGYLFNGDPYTMADLVRKRRAVMVAFKNIPQRDGVQKRLVVKQERQSEVFMFDATLS
>KIK04172.1_135_234
KTGFTSIASSTHPLSGNVMAALNGGGGQGSKPFTRATVRKELDNYSKSKGSKTPSESEFNGMYNNFLSRAFCSFGPGEGGSSCQPASVSYDAFNDYLHRP
>KIK04173.1_284_383
DKLFMTAIGRRERVTFRVDPDVAAACIARNSDPPSLPSPSLLAIRAACSRVAHMSGAAEHVDQVLRDLEDTPVMAQDGGSAHLLETRLLQLLHPVDDTKP
>KIK05026.1_101_200
DVDNDIFVVGIVDNKLQLQNLNISNPTQIWKVECEFCDSGFAGEDAYLAAYDCAISSPTTEGCVQLGLNKTQPLTLVPCSRRDEKQSFQFWTANATARGE
>KIK05027.1_176_275
QTQIPEFIASSAEPKEEQLLIYIDLKKAMDAGIKFYASSAGLVTPGDEAGFLRPRFFQYVYVRVIQRKTLLGKPSQPWLVTPKRPLSTTRLRLGLNPRRQ
>KIK05029.1_251_350
IAQIHKESATPPRLSFNDRPPSITAHKCSAEEVGLENDGDVGLDEMEKDVEEIWENEIDKVMQPKSEICGWGDLREQIKTDLKKKHMHLPLSQINQLMIL
>KIK05031.1_135_234
RVFGEDHSHKIKTMPNIEDAQDTQVFDARSTVPEEETSDSVQLVLNLPVQAVLPDTIINPEKKVHFSSELAKRFSKFKSKIAHSFHKENDLDDNFAGPST
>KIK05043.1_211_310
VLEKSVFTPFEISTLGAQQRRGVYIGSLEAHIDTLHAQLLEIGFYPVPFHDLDPFKGLNSKTAKSMVAGLQHDASLSKLKLLELERSVRLFPFTLPPRFV
>KIK05210.1_236_335
VAIEQSIKANPELDHQAENRWNFGQIITLVLLMPFVERILEQIGGILLQYRFIAEWYGRIQGQSHVHGLHTRNSDQNFPQEPDESVQIDLLGNGPWREVV
>KIK05623.1_158_257
GTGGVVGPHYASSKSALHGLLHWIAMRYAKDGITCNAVAPGLIIDTNMFSNPTEELKSRIPIARFGVPDEVASIVVLLVTNSYMTNKILVADGGITPSAF
>KIK05626.1_110_209
LTTTPIDQSYGLASKPPENRQTAPKPGSSTKDILKLTGRSILTLTKRLPEIVDGNPVKMALGLVKLIIEIQQVRHGSSHCSPPDYRPRLWQAIWIPLNEG
>KIK06013.1_167_266
ASYGIRKFMKSRKASSVLKVIDIWNHHFFRPRKLEVILTKGPIKLSGTHDYPIADLHTPETSGTRSSFMDRKEGKLKGKEKESTADDPEDTTYRLFVVPI
>KIK06014.1_233_332
KMKRTSVLVNTSRGSLVDSDALAKVLSEGLIWGAGLDVVEGEPQVTADHPLVKEPRCAILPHIGSATLETRVEMARLAAENALSAIDGKPMPASLNLPSL
>KIK06019.1_168_267
NGLLLSDLLHSPFGAGHMAFLETPNFGLAVDDIPHHPPIAADEEGPASRLTLHHFNLAKLGRLIPGITPHNSDARQPQDTSQWPPAVITNLFYAAAAMNV
>KIK06022.1_285_384
VVCPYHWAKPIHALNCDVVWPKELDEPPYGGGIKFADEDDGEEDAAGRPPKPHPPLLELDTPKYAGVIEDTMVVEKLLAQSGIRLAGILNYLFLKDAARS
>KIK06023.1_284_383
HAELLQKFTSLAPLGLGGAIGGDDANFILVPVLTKDGSGKPDSERAQRVYKTLAEENGVVVRYRGGEMGCQGCLRITVGTEEENEVVLGLSKLGEVLRVI
>KIK06025.1_252_351
DVANYAFFNWSHHIFSGLQMQGSRVDERIATSLVTLIKNLLTSQGKTWNNTMLTIKHDEKAQILSYVRDGKILFQKSIVTKNLTKLFQQVIDFCEVRVYN
>KIK06030.1_268_367
TGIEILPDNDVLCPYHWAKPTHDLLCDGVWPKEVDEPPYKRTDKNPQPPLLELDTPAYSGMIGQRWLVEKQLAQGGLRLAGILNYIFAGQGQRGAFIEEC
>KIK06324.1_143_242
GHDNEEGVHPNDDEDIDDELDLDDSNKGDLTFVAESVDLDLEFDEDHSDRVQQYPHSFVGFHTPFPPTSLSDIDVAGQQHTFTDLYPKRPPSRMDLYYDQ
>KIK06325.1_292_391
KANGSAKPKKKAKTSSSSSSKSKLKKGKKEDDEDAQAITIEMNQHVSLTFSLKYLVNFSKSASLCPKVQLMMSNDVPLLVAYDFGQGYIRYYLAPKIGDD
>KIK06327.1_269_368
ILVMIAALLCSNHVTYRFGKGMMPEAYRLDLNSMAVIMENYANQLAEEYGAEAASEILKRSRSNLNLSEISSNSFENPPPIPNLDDSKYQSATKKGLEPL
>KIK06331.1_281_380
MPDPLNTPPPYQPRVPASSNCKTYQSTDLFLAGSATFASAAASATGSAKPTGTASGAGASGSKSGSGAAASSTSKSSGAMGMTVSIGGLAGVLALGVLTL
>KIK06332.1_211_310
VLTSIWPAACAIVYLILMTYIVLQVLNETRPMVYYILSAALFILSQLAWFLLNRVICKGSSAKVDGSFIATLLETAAVGVLYLAWRSITEESWDDDYYPS
>KIK06335.1_104_203
MSIGYNRFYKNTERSAEVHVLHEFGADFYGVEMRLLITGFIREEKDYAELDALIEDIKVDCDVARKSLDREAWALWEMGKGTLDGSWLARETPEQNRAVV
>KIK06337.1_151_250
SLIAPTGGGGLVNLKSLRIKGSNVMDSFVHISHANKALFHSVERLVLLSYYTGISFMHRGHREWLSTYRRRRPPSSRLRHLCPILPSTISQTSLAHSTCY
>KIK07708.1_225_324
VTYQSLQKHADAEKLQIQVLDMRSRFLGEEHPDTIDAMENLAITFYYLQKDKDAASLEVQVVDVRKKVFGEEHPETVKAVALLAEIRSQILHELNQKRKK
>KIK07712.1_122_221
GAVTPKELKPLTKKEKKARAKALRKKKAALRKKKALRKAKLAALRKKYAANKKLSPIAKLKKSITDKKAKAAEKKAKADKVTDAKILKVSKLERRAKPDG
>KIK09690.1_108_207
WKVPTPIRARVIPILERWGLAGLMRIRFDSSHAALEKGYKGKGSKESPDASWYLQLIMTDPEYQGQSHLVREAFPHAPNSIFTLELTTSKSRDQYLHLGF
>KIK09691.1_284_383
TQRHIQKEDLFLVVGTLCAPKYALFVSHSHPDGHAQFTVYSSPKTGQKWGVFTTDPEVTQEGSGPRQPASKVSDQQKGPWNSVLLARLRFKPDYLKPTSK
>KIK09695.1_163_262
APPTARTPSPRELQPQKQRQTPAVTPLLQEILNAHDPGQSKADLPATKETSIPHRKREKKATLSRVPPLFARQDAGHVTFRGNERLPEIDWEKGHGMFLV
>KIK09705.1_219_318
VDVARIMPRVITHRVKLRDGPEDEVLASAVFGATFGSGSGFDQDGPTGDTDSESNWTTCPPDSDERQEGPWSGWKERKSPWPVRKTITVKEILVDILGEV
>KIK09707.1_140_239
ICCGLARLARFNATVALIPKNDGGKAKYFEGLPIPSSLALVAILSYWTKQGWIEGKEGIPWGTVTLWGEQGGRGELHVVSIIFGCWAAAMVSKTLRVPKL
>KIK09708.1_209_308
VYPNGGCCKICGDTSHLAKDCGLRRQDVAQSTALLGTGREAGADEDDFHTLKRKTKEVEREEKQEDKLKRLLEVKTDAHSNVVKAFGQLVQPKTKKVVYF
>KIK09710.1_253_352
QSKFSDLSHLNSSIWKSDAAAQCIFRYCKKKNIKLDCLTLQFFRPDHAQLNQSEQKKCKAREKEIRPHLDAMIGASKGVDMFSQDPSSLREGRLRFKFHR
>KIK49913.1_148_247
GNALSAAIAIGNEDIVNVLLEKGANPNAQGGHYGNPLLAVIAIGDGAIVNIVLEKGADPNTQGGQYRLVLSATVVKGNEAIVKLLLEKGANANAQGGHAL
>KIK50446.1_173_272
GGYLLVDAMDECAEEASKVMAWLYQFSEKLWIVVTSRNAVDAGVEQSALKIILGSEPSHTEVDIERYIQSKILSAEYNFDANETYWKQVQEMLKNGADGQ
>KIK50449.1_176_275
QVLQSLVLIQAEREGQDTLRYSSSSFGAQHASLIFGLIAILLLIREIFSVATISNVAKANNEHFWYPLVALPELLCAALYTIPGVIPPKPKKNDIEIGSV
>KIK50450.1_203_302
FTQIMGRLADQVPVTDVQIVSFHPGLLYAEEAAKRWDKSSRNWDGMALPADFSVWVASSEASWLHGQYVWAHWDVEELKEDISKCVEAERGFLKVGIEGL
>KIK50932.1_136_235
IAHFESWASEQSDLKNDDAKAIKAALGFLSGGAADWATLYLSAFNAKQVPFNGKWVEFLQAFKFRFESIDPGMEACNAIKKVQQGKGQTVAEFAQKFKDI
>KIK50933.1_175_274
AGQDEAKLDVKKPDPFKGSDRWKWEPFLSQVHHTFMAKPTIYENSSDKIGFAISYLTGAAAIHYNNLLKQEEAGILVPALHTWIDFIGEFTLYFGLFDPA
>KIK51049.1_276_375
ETGEPLGSSCKGDVNSVAFSPHGHRMVSGSRDRTVRIWDAGTPWLSEKVGAELQRWPHWFGGGIPQYRNITAKIRKHFNTKKGKESSKGRDYLLVGSKHE
>KIK51052.1_242_341
TPTQEQSAAGKGTSGGDEKKLEDEVAKLAEKIQKEMDLRRASVEPEKYVPPPLYSNGRYSTLETFRVEIGSLGVCCGFQISHWRRKGGGEISIIGLRAGV
>KIK51856.1_103_202
NASHLTLDELRGEMGWNQENFENCKSRLVELAEYHLLPKAHKYQDEKKMELVKQMILKDYPPLNNFHELWPIDILLMGILKRQREKEKAGSKSCRSDAPK
>KIK51857.1_160_259
VIRSFSSCQLAHQFYQEFVDAGIPKLLAEHQPSKDELFLILEGVQPMVCKNRKSMIMDALQFRGGVVRKYSGTVEGAWTEFNKLKSAGSMRKIHSHRAMF
>KIK51859.1_105_204
SVLSMTPTLSLSPPFPLQPAQLLGVSVWPEGCLTKRKDYTRLAKERVTSRLYTWLFEFSRWPNKWEPLYIAMIPSVPTEELSKLSCNAGESGYYAKSARG
>KIK51864.1_271_370
LSHWVETSTAVGSICLAGGLFDEEEGPYEVGKGECDEQVVYVVIRGIHWQNKWEPLYTVTIASVPTEELSKLSCVTGESRYYANLQEDSTVTLPDPPADD
>KIK51894.1_131_230
DNNGEEFWGEIQSYLKEGTLPLQIKTNKQCIMFIKCVQHFFIRDRKLWLTLRKGDLNLPHLVVESEGKQQELITLAHNETGHQGQDATYWHLSDLLAEYI
>KIK51900.1_178_277
RMCCGVIVLSGALYNSYTALKAYSWMRKHECQRKACLEPCESPFTAKLPLEHQYAVCTLPFAKDVITLVEGLVRETVGQRRERRERRGVNTDASMLSAPR
>KIK51903.1_215_314
PVYEALANINAKETSEDMYEKLPSLDGKVYIKWVMPDPKKGGGIGGVPELSAELVKQRPGYTSSINLPDAAHMIPMEKPDEMAREIADTIQVTFGTPARM
>KIK51904.1_140_239
DDAYGNPIVSYLQHHKTTQGQTVPLTNEGCKLTTTEGSTLFWSPLTNEPYSGISGYFNPIHINPYFSRYTGLPSTITHGLWLSTATCKYIENVVTKGHPE
>KIK52251.1_160_259
FAEFRLPSPPPSWYHIHLTEYRRCEYASKTHGMRRALEWRDAAQIYNEEKEVTNLFFALSGYLSRYSSAFCRPTNYLNPHLRLNSSPKACFAPTPPSSHL
>KIK52287.1_201_300
CLMAYKCFKSAPWQLWFVSWNRNADQHVNINGNSPPEYVITYFIRDGTIFFFLVFSAVLVAMLTMVLQPTLGGISIPWVVAAYSFAVNIYVVVLDSICDP
>KIK52294.1_217_316
GYYGNALQAAAAMGKKGIVNLLLDKQANVNAQGGYYGSALQAAAAMGKKIVTSLLLDKQADVNAWGGFYGTALQAAEANKCKAIVKLLIKNGACLSAEHQ
>KIK52296.1_174_273
KIDFITDSNGYDKVNGTSTGTGTGTGTGTGTGTGTGTGTGTGTGTGTGTGTGTGTGTGTGTGTGTGTGTGTGTGTGTGTGTGTGTGTGTSTGTGTGAGTA
>KIK52378.1_158_257
LEGVLAFSLAGFCTVARKRIRQRSAENQMQHTNGLLRTITNESVESILPGRNDDEIRERSRFSSDSSLLRPPPATLKKKPSFFSKPSPLHIVVNSMPATQ
>KIK52379.1_150_249
IAGTVGSLVVIALVIGLLFLRQRRRQKQKIREQQIDLLPRAYEFPNSRKQLRRPRMLSTSKSDDSKSQAYISGIVSEYTVSSSTAYSAENRTSTEAEGKR
>KIK52380.1_232_331
LAPGPKCDTPLCEPPFCKVENEVVTRALFNPEVRTAWARMKIWHMICDRSIWNVITCWWILEQKVKAAKASELAINFTTVEGANHFFMWDDPEGYVEQHY
>KIK52384.1_174_273
RILVQALGTTRLPIVSHIDDYSCINRTNIALESIKCNAVNQVGMSFVFEIVKDLWKDQASLICTTSCINFYLQERKQQYRLPSDMYARTAMYKNASNFNA
>KIK52681.1_170_269
CSTKARKLGDIKRHMNTMKHGGAREIRCEMGCDKVFSRRDALKRHQESSHMVCHPAARGTQEVEQEQEQEQEQEREREQEQEQNDDDDDDSSEEEDSDSD
>KIK52682.1_211_310
GSNEFARFRVPLDILSNAIPDIGTFPYDPGETTYKGRTLLVKGGKGRFVNDRNLPGFEGFFPNSRVEVLDTGHWVHAEKPNEFKDVVVDFIRSSEDSTNA
>KIK52683.1_129_228
SFGTFNPSTGATFHGTCTSDGSTYNIYSDQRVNAPSIQGTQTFTQYLSIRNSHRVGGTVTTANHFNCFAELGLPMGTFNYMIVATEAFSSTGTATITVQP
>KIK52686.1_232_331
FPSSIRDVDALMSDTLPYTASTSTRFFDVTLQKWDIEIMHAVIAELPGLEELRIRVWDGFPDEVGVLLEFLFFFSSERTLTLGNVERPRELRSGISISTS
>KIK53209.1_102_201
QLAKYITRFQSLKEDKVRAEWKLQEELTLYKIRYELEQEERVKAKKEVYELRDQVEKARWDAMKAKEELKARAEGEWQELDTQGRSMVGSPTVGASRDRE
>KIK53214.1_162_261
TKAKEELETGAEGKWLELGKWWTRAKEGSGISAANMSQSDPFARKARPAESNAGKLLFPLPYPVSSQREAEGTPASASIFIPPPLQPLPPPPNRILMFRR
>KIK53223.1_299_398
QQGVGGENRRKEHTSAKGKERDMGPRYNQQGVILPPNNGVGVGFESSDPPLGSYFQPGEREDSRRNSGSYSIVSVQPLVDAWGVPIQMKDPKTQKTGFSI
>KIK53227.1_157_256
YSGTEVQVKDFFKKGAWGNRGHNRVFTGEDGREYKWVLARHRSELYSNDDSNTPLAIYHKKNPFKKESARNLEIFPAGQHMIDEIVVTFTYIEVMRKARE
>KIK54110.1_108_207
ILKNHAKRTAFPLPPSQEWNEYSQETSLVPLPAPNSNPNSTYTSLTTPFPTYPSSSTIISLLRILVQALSTTLLPVVPHIDDYSCINCTNIAFNSIECTQ
>KIK54112.1_254_353
AVTTGMQISDPLCGHNDHVAFLPDGPRLVPVSIGNTERIWDSANCPDNNYCHLHLMISHLTVAFSVSSQSRFTLDALNAGLDLCFPYPFSPSLDSLPLPQ
>KIK54114.1_285_384
SALVVSVIASQQSILEKSSVLDGSSREPAARDIEKASPPRQSTIRFAPGSNLLGGTKDRVLRVPAANLEEYDSGVDTLTSTISECPSMFDRRSELNIEAM
>KIK54235.1_155_254
AVVIIESGAIYSACLIILLSLYLSGSFAQYIALDAVIQVIGIVFSLIIVRVGLGLSSETIAQTRSVTTFAAAKGPEGNSYSSGNHSMVHITQITESDVEV
>KIK54245.1_286_385
DVYVQMLQKFRNNSRLLTTLELHGFHDDRDDFVKEVQDALNVQIGNQIQDMEPLLFDEEGLYMGGVQGGLGPDIDEDLADGVVRFSSDDADSENDSGSDN
>KIK54250.1_172_271
PTNHLHLLVLDHLYISSSAAHFIVFVATFESAMIRYDSALCQNVDPSLDFHERIWVDYVRGGVNRRGWVSALCQTDWKIVDHHIKSRPLHPLVLVRNPFY
>KIK54253.1_256_355
SDGSILSRDEMIQTAIECIITWIAELLSGPSKKMIEQDLWALVDGMVQGVFNELKEQLNHPSSEPPTPFSNYRLTQFIESLSMINLSSTSIVDAQQDELL
>KIK54276.1_243_342
SFFHPNCDYIPAVVDKPYIPQPMPELICPPTPQPPPSEDVFSDAESAAFWRFSPDDVECNSSHWILHPAFAGKHLFVSIDLSHSHFGGTSKWVQIDNGIA
>KIK54277.1_121_220
HLLDKIMFDESQRAGVAGNHQWGLDVGPHEGGGDPQLIGPDVTPYDMKGDGNDDEEVVYGPDYNYESFHQDLKRKRKISNGDGMGNAKKPKTKKNSGQQN
>KIK54297.1_144_243
GGRYGNALQATVFSQNEDMVRLLLDRGADINAQGGEYGNALQAAAAKWNQIILNLLLEKGANVNAQGGPYGNALQAAVVSQNEDMVRLLLEKGANVNAQG
>KIK54298.1_125_224
RIVSSWRVFRSQLWTLGSPTWSSLTSAASLSPPIRRHLQAQEGVSLDGGDVLRAYRDRWRVEGGCARADAIGNGSINESENGALTLSRPIPQNLECLQYS
>KIK54299.1_214_313
NALLAAVVNGNENIVKLLLEKGVDINAQGGNALQAARAKGNKAIVHLLLQKGATDTLRRRHSSPKRPRGLQHRLKKIFRALRSPKSLWGSPKSRKKSRSA
>KIK54301.1_291_390
VCSDWCSLQSSFGRTSTLMVEVIDHPQTRRPARAVIWLMYLVDILDRCKLIFGGSTGGALHINYNGGYVVLAKPALHPSTMPTIWNDGREGTSIHYPHHF
>KIK54302.1_144_243
IEKYLEEKMKRYDFGEALRVEVISTLKKKAQGQFRWVDCQLRALDNCGGIPRVVHEALADLPEDLEQTYNQAMEWTLNQKKKQEKMHIIFSCGCSIPLNP
>KIK54305.1_131_230
SLVQYFEESNYTDDMEKIEGIRNLLAKGNVVVLRNSVQATGKKISTFRDIERFAGGWANGQKVQVHGKFKYRHYSVDYYIGRPGTSCSRSVEATCRENTH
>KIK54307.1_146_245
RLKALLGSFTIENFELQEENDWLKTILDTYKIGNQQLLDFLEEVALQKAQLQDQVIDLCTLVRALVRSHICWGIRGPNNAQGTSTGECTHRTSGRFVPGP
>KIK54416.1_203_302
CYDGTIGYGFQIRSHDIKEDDLLVLQRCFCAAGVKQAVFVIVTPKGINYRLPTKLECPTYAPCFEFYQLEIDFSEDRNGQIRDYFNSGLGNQQLDGMQME
>KIK54421.1_214_313
AQEYIFSSTTPVSNHTSGDVYAFGCTVVEILTQKLPFYDQKTDALVMFNLMNGGRPTRPQGVWCPDVVWNLIARCWAQNAQDRPLANEIHEILQSELRSA
>KIK54426.1_177_276
EWDNENDGEPSEEIMGERWMEKEGLPQEGTLKNVLIVRPALLTDGECQADRKTGKDGYRVVVEGEVAGYTVSRKDVAHFVANALLHRWDEYANKCVSIAC
>KIK54428.1_221_320
SAIAYKAWKMNIFGKEHHSQLGRTRTYKILRFLVESGTLFCLLQVVYYAMVIAADMNAKSATTFSLSYNSILRYVAVMILPFYPTVLLIVLHLIWESDSE
>KIK54429.1_147_246
PPANVGTLGRSSAWHQRSNTMSSMTSGSGPIVSSPTATTDQESASAESSNDSAALAAHIEKVRLLILGMETRMSKREDQLQEMVKRAEGEGRRWEELARV
>KIK54430.1_198_297
VPEIQNILGQLLADAGFVDVQKRTVPLPLSPGMKREEYEEHKKNILGFFLAAKQPFLTTGQFGSENEFQGALKEMEQEWDASEDCSWEWAVFYAMKPELE
>KIK55014.1_264_363
GFDSTLLAIIGILDTIKHQDNVSAWLRNGGIVLCGADVEFSTSTGRGGMIGDRWFDTVHIVNWWAEKGRKTLKELGIEEDDGLGGSVERPNGILYRHTHG
>KIK55020.1_206_305
ENLEHSAVYKGANEAEKETMKVEVKKMMCDEAARIAVEKHILHGDVHLGNGLVTLKGKTPLSVYLIDWGRAYAVSHDVTRSTVHEYCLEVLAHSSTESDL
>KIK55021.1_266_365
AEKLGEEVLQLHKQVFGERDPDTLISMTNLAATYWECGKLQRAEVLQKEVLLLSKEVIGKDPPDTLNCMTNLAITYRSRGKLQDAEKLEEEVQSLKDKTQ
>KIK55280.1_301_400
DNLDNSGWSIFNAIFGWTNSATLGSILSYVFYWVAVIVTLIAMKFTEGRTTLFGYESAAGRARRIRREKAAAQGTVSQDATDSKSGSDNAEHASSSGLPK
>KIK56036.1_176_275
NALTAGHAIAQNHAVICAHWRDIVVPALADKMGPPHGLLGLQHFAIEGYNTTGRLHEPTMQDVAMSVEAALPAGKNCCKECFEGWKGATFSQLASVCFPL
>KIK56041.1_194_293
PHPILHLDKKSPSMSLFGIEAYECFAPGKCIRPGYVEVKETELERLRETALLYSEITTRGRRKAEDRKFEKKVANAAANRKNNSSLHFSGGKKNGSSSRR
>KIK56047.1_184_283
SNGILGLAFPAISNLYADPFFVTANKQGTVECNDFGFYLASTRSELYLGGTDSTRYSGELEYHDIKLSIEHWQPTGASMSVGNTTVMLGIETIIDSGTSI
>KIK56050.1_156_255
HLQETDTIVLYKMMRELMLYLTHLDVVDTERILTEKLERQMNKKDGSSGDEWSWGNLNTLCWAVGSISGAMNEDTEKRFLVLIIRELLSLVEQRGGRITR
>KIK56206.1_273_372
QKRKEAQQQYLDEQAQIAKNKDYLESLLKHEQAVIAAQAPSNIWEAIEAVRGNPKAVDEELLERLGKGGVEGVPPLPPPPPGMVVNPLVVPGQGQDGKKA
>KIK56207.1_252_351
RSFTGVRAIFDWLMEKLLAMTTEEGGRQLVWAAVGGSGSTGEEEKLKGGYVSFGEVVEPSDYSVSEEGLKMEEKYWNQQLEILKGRDSRVKHIVDRYLQD
>KIK56210.1_271_370
LGEGRGKMDRDLFERKTEDVKELLVQASTVPDDRVYLERTRRERGEVASPDVDGNAKRGAVPVKLEAESQSCEINDEQRAELGVVTKWFGRSSIRTRRKT
>KIK56214.1_212_311
YIILYAAVPQTLLYLGMVFLTSRLYTISFLELLHVRKQLRNNLNDTIPPELDFNLIKFKTGGMTSGSSPQTRGGTTSSYNPDATDPGMSSSIQPQSILTC
>KIK56717.1_186_285
FLAVSAPLCKEKVITDTKQQYYFVQGLPTKDTKFVMTKLTDVKKKHAMPPKISKVVGILNTGLEDKDSLIYWNWDANKDNMDEITAHLHPHIPETHYKQE
>KIK56718.1_142_241
LLPVDQYQALPVHKHKTLDNNGEEFWGEIQSYLKEGTLPLQIRANKEHITFMRCIQCFFIRDWKLWLTQRKGDSNLPCLVVESEGKQQELIALAHNETGH
>KIK56720.1_120_219
AKLRVTQQRAIDDMIRRCNGKFDFHEYKEGMYMLLRESQLETQQGNKTNWTYSGPYIVHKRRENGSYILCELDGTILHSHIHMQQLRPFFFRPKNQTLCL
>KIK56723.1_129_228
MKFSPRPIFQPGKAHLVYLLSSTIVRRSIDASVVSRGPQTVWYERKKFLGYEALDIVVTGFSYRARGKDDSPESNEYSPGYISKFAIAIQNLHITIVLRW
>KIK56726.1_185_284
TLKCTITFLAQFGFSQINSWKSRSPSFTPWHPDAFKIYVESSLHSDPQSGKVHLKLHPIYEALANINAKETSEVMYEKLPSLDGRVYIKWVMPDPKKGGG
>KIK56727.1_227_326
PIIACSAFTSLPSHPIVLPPSPVQGFLSTTAIPMSPSSLTGTTPKVCGLVSIPVVPAPQLTATWVENQHSDGPFPHTRIEFDPRSSSYCTVSIYNHCYSD
>KIK56728.1_115_214
KLYYECGKPGHYGRNCEEKGKGNVALHGAEIDSPCACDNCLENESITDPTDDNDSELYGHAAFNIEDDYDDEVRMLLEIGNEGGLEIAEISDLEKEELNQ
>KIK56731.1_171_270
MAPSNPQNSNPQQGSNNNNPQQAGGQQGRNQGNWTNQQRGAAAWDSNVNLDNISGTVYGQSEDFASGSNQNGNSGEGLENQGGNNRVLKNPGDKEFLWAI
>KIK56741.1_287_386
EQIASFIHSCFQGGPQWVQRGLDVEVLCAIFQTFHSSVWPSESSTLSELEHAGYKTLVIAFTKVVKSVMRYALPYQGVFRRVRCNFWIIMRHRHLGVKCD
>KIK56804.1_177_276
CWLNIVCRKALEISMLPPSIPEIVHTSVHSMDVQKLSTTLQIDIIIKYDSTIISPNSIPIPLTTLSRLNLHSEPCQENRCNIRWNGFSAFRVQSSEPLHS
>KIK56805.1_266_365
FFAMGRVYSNSLLASLNARKTIRQAAEIDNTTTAAECSDNISPSHRENRNSELIFYRSKTSTIDNIRASFTRREHVSNLDSEMGINMEPAEEDLAETVLA
>KIK56809.1_116_215
GNVNTIMAAISFLKGDAAIWATPIAENITQVNSQTQGVILTYADWNAFKVAFKARFETADAVVDGKKSLKHLWQGRNTVAHYAATFKQHASHTCYSNEDL
>KIK56956.1_295_394
SIENGCFHLCSLCKHDVHYDNPHSRGPRHFIAIPVRSYANGLWTGTVPEALQGLTFLEEPCIAQASATRCMFKLELGPTGQYASRGNVCVLPQDPGPLLS
>KIK56964.1_224_323
DGRRIVSGSSDCTVRIWDAETGNALGKSLKGHNHWVQSVAFSPDGTRIVSGSHDCTVGIWDAETGNALGKPLKGPNDWVQSAAFFPDGTRMVSGSDDSTV
>KIK57983.1_213_312
LLRDDGSKGIKNGGGGGAILPWITSTTPRLYVCSKKDELVPVDEVVQHFEEAKRRGLNVKMDMYDDTPHVAHARRYPERYWGAVRDLWKGAVENAERLVH
>KIK57984.1_168_267
SPLPLSPPKCHRCWSTSIFIPVVYYPSILPGIMYPVSWICPYFIPTLTGWFNAPASPYSTLSYGWPGWYYPNYNSRQFIMIGPGAAIQEHTSNACPRRSH
>KIK57988.1_102_201
QSERPPIPTRPDDDPGSADEDSDDEKPQVVVLKAGKHLSEREAENERRKGGLMIFRAFVRARSTFPFTTYVLVFLFCGHQRNWPANFMNVRKGTSATTRP
>KIK57990.1_187_286
PRELLQTQQQLLNTQDTHLSALSDSISRHHALSLQINTELDTHHGLLEELDTELDRTEGRLGRARRRLDRVSRGLRGNGSTVCIGVLILVLLILIIAFKT
>KIK57991.1_226_325
SVPAYVAEKDSTTKRRMMADTLNIMCDRVGKLALDHRFVHRDNIIGNVLVISNGTEIVDVNIIDWGGKYLSSIQDDVTWDDLMGWCHKRWAVYIWEAGAR
>KIK57992.1_186_285
HFYSFGFTLEITQKVTMTFYRDGVLYYLAILPFTLGNVVVLATAPPELQILETPLRVMHSILCCKLIIHIREVAKAEDEGEEVESLEEIAFRREPSVQDV
>KIK57993.1_139_238
EKILYGIDRYINEVKRLYGVLDIRLGQDRDYLAGLGKGKYSIADMNVLPWLRIREYAGIPSLDEWPNVKRWCETSLSRPTWEIAGNVGRAKSTAALYRVE
>KIK57994.1_261_360
LLMIESGAVYCIMQVVFIVASLLDIYAPVSGWFGQILGIIETMAPIATAWYPIAVITLINMGHSSVVETFHIRQTTVGTGREGHISSMTVHSNTGRTPFQ
>KIK57997.1_136_235
PYLRHPSTWPVVPNPGRTGVTCALDHNWVVPSSIYFNAGAAEVSKYSPVYRLPSAERSTAPYPSLCAAEVSKHNPVYRLPSAERSTAPYPSIYAAEDQLR
>KIK58039.1_202_301
DDLNWFVDNVNGKKIYLSENGWPSTTYPGVEPNSPDAVADVPNEHDYYTLLDSQCEYFKTVPGGGVGWFAHLYSDDMEPGYGIYGTDGQLKFPFSPRTSC
>KIK58044.1_112_211
HGLAWKRTIWDLRVLASRPPWFSVLNRDNLNVFIGIAVAMIAMTVSAVKKLGMANVFIFPLWITFLSSAETRIILNLHTLPPSDFRILNQNYAVMTLNRI
>KIK58046.1_189_288
RMPACPNGMCTCAWFWIHSADSGGEQNYMTAFQCNITGATSTVPLAKPQVPRRCGSDPDNGKQLTSLSNCTYGAKQPFYWLQAERNNVSCLFNLHSLTLS
>KIK58047.1_234_333
NFAQLAVATCQRAQGERNKVMRESWVRLCGTYQSKGGDLAQPEIRKALYDIATLYFAIPPPRNQAANPFGDMLSSLFGGPAPGQPGRRVLTPATAATGLD
>KIK58062.1_255_354
RRLAIDGSTQLNSSIAPDDEWLKKKIWESLHLFATPSVKELHFTDFPQRYSFATTRLLFGASIGHFPELARLIFMNRNGYNVECTKDSASGEWVLEIHPY
>KIK58063.1_228_327
LVESAALFTILGVSYIIVYARHDPTSVALVQVWGDFCAISPQLIILRSAMGCGWTKDTAEQLTGIIFRRDTLDLSASRPTQNEHAICTSDSTLRSDVDFV
>KIK58064.1_198_297
CPIPNVQPPLILSWFFLVIYQSGILSLTLMPNLFFRSREWSALAASMNQDGRYSTFPSSRWMLRFYAQVFAGTIYHVWVFAISLSNMFIILACAGNSHCQ
>KIK58066.1_249_348
NSRRGLRGDPSDTDLPPPHKTTLLNPHGSTPTQSSTSGSSQGQIQSGGATNTTQTRSAATTTTATNFASSVALTDFESLQPSFYSGGSVANPETTRDSMV
>KIK58108.1_182_281
RKHSVDRVLIYKMKKTITGQGNVLVHGLCPNADHVYNIAALANDPALGSEATYNLADVASSNLSRAAILGLVLFYNEDFGINKEDSLEVWQDKVFVWHTT
>KIK58112.1_209_308
ASPPYQICSTWTTYTNYIVTTTILLYSRLTASEKLILGGVKEMTMEICWAVDGMWAEGFFGRTRYELREPPSTIADDNDDSDDKEDGTEIDVLLDLWSKL
>KIK58138.1_228_327
FFDCSGRIYTLTILFNFVLFHNWQCASKTTSQDHPWKTEFDLRPGKNEPRIPLSTYSQSTVTAMPSSPQGTIVETPKRPTPGPPFSMESIFGNSEEELGL
>KIK58142.1_249_348
QAILGRQSGDVHPILPGLNSKFDNAQMYVLMEGPEDLTDNKVAFTCELGLAETVLHADGSSLLKVLLPAAVILQPCPVIERKTFATYRMLGFEYLLKMNA
>KIK58146.1_237_336
QHPDTLTRMQNLAYSYSDVGRYDEALQISEPLVEMSKHILGEQHPKTLTRMDTLAFIHSQLEQYKQVSSHTTISPVKHIFTSHAPVKCIFRFFKKHSGKK
>KIK58148.1_127_226
ILKQSRAVARMKLSGYERIPSSIQFLVIHGEKDAVVPFSSGQKLFKVIPQAKFVQIGSLPGQVPNLAFGHHWWEYFDIQVWINVIEVFLSSKRIERQGRL
>KIK58149.1_200_299
TGVRPAGTIAKQQQAVASFNFHHLLAYIPRDIKILVIHGELDQIIPYSAGRDIPSYIPSAKFMSIGRGAGQVYSPTFGHCWFQYFNINMWREVLERHMSS
>KIK58151.1_114_213
APSSNQPFDAVIAIGVLIKGATMHFEYICDAVSHSLMKIQVDTGVPVIFGVLTALNDDQALERAGLGRGDNKGHNHGEEWGLAAVEMGSHVRRWGTGKFL
>KIK58152.1_232_331
SSLSPSSSSPSDPHQLDPKRYERTSELIKAFKWSCSRVREEFHCLEMDMYDFTAVLDEMTKNTYVMVVVHDPTIETAAIKMNIRMARRKFEELQGDRIAS
>KIK58155.1_227_326
IKDVECHLSNWIDTLCCSGALSDRVGAAKLAVNREVKREWSIEKGKSQPAGSKGDWALYGWVINRKDIQVKSSRVSRTLLDTSHSTTPRRYRSKFCCILQ
>KIK58157.1_119_218
PTPNSPLRTSSGRFTIPFDRLPRLLNSSPDHPVLFLPVPDPSSIHFLFHWMYFGELDYIRDALRDGIIHWEGIARNVEYLGLTDDIKIFLGNWYVRWIHP
>KIK58398.1_275_374
VEQSRQPRRQSEPSCCAVLNLPLPAPFREWSTAKELALRAANAPALLLHSCPTLKGSTYVSPTFCSWRSLCWGDVLQAGFGGIGMGGSCTPLHTVLTPNL
>KIK58403.1_175_274
ILYRRSSVTRFSSTSSMLKKLILISINNGLWTAIFALLDLILYVIYPTMSLYLIFDYMMCSLYTNTLLANLNARDWMGSTEVSVSSKFIPSRSLQSHDDV
>KIK58408.1_140_239
TSSRPRRSPNQRMLSLPDDDDDSEDEPLPPNASAKERSDWKKRRNTKAARRSRKRKAIYTERLEATVERLRLEKETWKTRALTLRQLLKSHNLPCPDFDD
>KIK58988.1_135_234
LAPMNTTNNQRYYMSRERGSDPAQRSLTSRLVTTDDGSSDWTSNSFALKSTFLLELSDDEDDEADELTNTSDKTSFSTSSSDWAEEEPDSESGAMDLLFL
>KIK59011.1_165_264
EGHDDFVRSVVFSPDGTKFASASNDLTVRIWDATTGAQVGDLLNGHGLYITSVGFSPNGTRVVSGSSDCTVRIWDVTTGAQVGDPLQGHNSMVTSVVFFS
>KIK59987.1_217_316
WVSMRNLIFLSLYFVIAKLYANSVLAMLNYRPILRRTGESTSRSGGAVDLEVIRFRNTYSGRSGIQLTSTTPVPAVEVNVNKTMQMHTDSVDDVNPEFKG
>KIK59989.1_182_281
IVTLAIFYALERPYRTNVDVLDSLHRDGAKLFIALRNQAICSLRLISLVISVVGEPSDCYGVLCLVWTLMSIINSHFQMRVEGLKNYNFGFQSSNSCLIF
>KIK59990.1_178_277
LPTTPPTSEYLTIATAIASSPSRSLNVAPAELDPGSFLVRGRPFQPGHAEEDERNKRYRAANPEMWRFYRKYLDDVGSNAGDGVVLPIIQVGYITPPTLA
>KIK59995.1_290_389
NAATRKKGHCDSKADRTPCNSPRISKGSGRKTDSSTKRLQTHQHKIRSPKLGFSVIGISPMFKGKSRQCVKKHCPFQDVQNWDREGETKEERVRELDIFA
>KIK59996.1_120_219
SDSSRNNPQRLFTTIALQMAIAIRPLRGIVDETVTENPFAPTSSIENQYKVLIIQPRLSLKDQTRSELERGETGKKRSRYSSTTSAPNKWLRTSDDGHNC
>KIK60000.1_288_387
QHPVDEHAKDDILKGYTIGNKVSSGKNGEYDTYSLTKGGTQNHFLLEVFPPNGNQALGKEMENFKKNGQLVDYGRVENAKFGKGQRGAIIIKVDENRAPA
>KIK60068.1_215_314
ICAIITLILAHTMPTNLIYGAFYYIIARLYVNSMLATLNARSALQSKLGDVLTLSNIPPSNAQSSLTAGSHSVAFAPSTGKPTASLEFTTTGYAKNLEAV
>KIK60072.1_175_274
KRCGGIDEEYYLPTKAFCKWYRMTFPDRAPLDPTKAARLKSMYTSDEKKEIHRLSRFKSNKKAFQTDHNLLNPRRYLYRDMWDAWQERHSGDVEIVFEGE
>KIK60076.1_293_392
PDEPGYQFLQTRGLVLIKNPVLGLVACMPIGMAQVNSVALSVKKGDYLTKGQEISFFKFGGSDIVLVFQEQAKVQFIAHQNQWNPFGKEIAVSGATLPSN
>KIK60079.1_146_245
PKLFYSKFPQDIAKRYVLLLDPMLATGGSAMKAVDVLMEHGVPEDRIIFINLISSPEGLKNFCGRFPRLKVITGWIDQGLNEKAYIIPGLGDFGERRYCE
>KIK60081.1_102_201
ESRQGMEVKHDVYCSECGLLTTSRSNDNSEGGAADIYQAGALDRSTYTSSHGAQGEQERPKRLQKSSESKPVTWGKWWLDNSGKCLVAAYGDKVVESPVN
>KIK60086.1_290_389
ASWKFAHEQGNHTIPNPVLAILPADDPVADWVVATRLLHSEDFLPKLTTKLLPGAHWVHLENPHLFNAAMRQWLDEYFPSRSDKPDSNAKIEAEHVADEL
>KIK60483.1_114_213
AIMKNEAIVKLLLEKGANVNAQGGQYGNTLQAAAIMGNEVIVNLLLEKGANVNAQGGLYHNALQAVAVQGNEAIVNLLLEQGANVNAQGGFYGSALQAAA
>KIK60486.1_179_278
THRLPHHDDSFADTFHKISIEKRENQIMWSQDGVVVRTLNKQDTYLDGVYHFPSDLMRLQFGVWDGSGAKGTSSWSGGPIDWEQVYTSITATIRSVTVEC
>KIK60488.1_274_373
FIQDNYHLDDVKKSTQESKLRSAVVAARGGEQDKKWKYSGAVRGRGKILAEVAKRRQLKEGVVAGLVSEWQKTRQTGKTVTVPPPRSRKPVEKKIDAEAK
>KIK60490.1_262_361
TSTDSISSTTSPSESSSAVSGTTEPTGNASTPSDTPSPTSPAASDSGGCSSTTSDSGSTPLSGSITTASTDSSLTPTPTDNSCPTIAPGSGQKKLFQFTM
>KIK60494.1_232_331
AVRKTGLFRLRYRCFDLFSKFFGSSDTIIQAEYYGGMFRIFSTKTFPGLQESTTLTKALSIQGVPLNVRYDGKRRTKRRRRSYSPQTNGDKKAQAYGIAL
>KIK60495.1_199_298
VQFPYTRDVSAIGSESQPVRYSGFIQSADEDAEINSFESHRSSRKFISGSDSDVNDESEDEWELSSFYPLSDSDPQTRTISLLQQRAFLLHELAKYHEGD
>KIK61945.1_227_326
EAFQSSNDIAKYLCKEFDRIQQDHGPTMAHVPKDWLGKEIVQLLVQRACGQFIYATTVLKYVGNYHSLPTEQLDIILNITVPEDYDSPYPDLDLLYLQIL
>KIK61949.1_291_390
HVPEDWPGEAIVQLLVQKACGQFVYATTVLKYIGDYQSLPTEQLEIILNIAVPEDYNSPYPDLDQLDVVFRIYPHFFSREHMNPSSNLRGDSCIHSYPFK
>KIK61955.1_168_267
IALRDQFLERMENNDDTENLAGHEADEGPSNPSLILPQGGNMDEVLKRRREPLSNVPMGLLLLDPGATYTMAYFRLRRALQGIAIVVWKRFGRHLRLTSY
>KIK61961.1_209_308
CEARAAVACQGDFYGQLYGVVIPTLVGGVVELYITLHESRYRCPENSGIPMTKRNGWTHSNPIAATRGVIGRGLTVVIIPPAVILYDIDDRFPVDNKLSG
>KIK61962.1_233_332
STCEEELTGEAKSGSILPLEFLICSRPEPRIRNAFNHQDFHTLVARCDLGDAFESGKDIAKYFREEFNKIRRDHGHTMAHVPEDWPGEGIIQQLVQRACG
>KIK61965.1_127_226
YMYSHPHVLLAFLFTHPTYQKFGAGSLQVEWGVTLANDLFLPWYVEGTPAGHHLYAKYGAKDLERVRLEASDPNGRAWISEYTMMRREPLKTAISTKARS
>KIK61966.1_275_374
HTIYTHIRHSNRVKDAGYLITTSPSDCSVCRDALQIRAREERASRMIFSKLENLRRISWSTLFLDVPMETLGDGLSHSVVPRQEGDNAFQMGTIQFELAG
>KIK61967.1_288_387
KRCVGRRKSISGMNAGEKAWFYDAAIASSEINERLCTFDTPVSAPLSRYGALQPDGRRRVPPPRPRVSSVASAAIEERQQVYENTIKKRRATGVAVVKRS
>KIK61974.1_146_245
NPKDNYSPAHSVDLVTDANTVINARSLNSLRARAKAAASKAKGLSKALAGKGGARGKGMLTGPEAGAAALARARARAEENLIEDGSRDGENSSDDELLLK
>KIK61978.1_173_272
SEDNDAGDKGKADETVYGENHMQRFMKQTTWEKLIARVDTVEKPSDNDQLIVYFRLKKDNRRVRLPAKICNEKFPQAMLSFYESNLKWKETEVDDASTTS
>KIK61980.1_108_207
CPIPILQMFFADGITEGIVLTQGLNGESLRFPLHLWYSPTALQRNAPVNRSIYNITCGSASKAWCGPVVVLKFNGSRRQGYTDASPNDLPALSAYFLAYK
>KIK61984.1_151_250
RIWNMGSIRYRRKNIQLLLSVATSMVYSVGLTLPLRVSTVNPSLPTAILYGAEFSKFSIISTSLGAPATMVSVTIAKYKELSLDGDDLLELTWIIVVECT
>KIK61985.1_222_321
IPGKYNGSRNSSRSIEDFFLLAKGEVWTPFFRLHSVLAIPDDDFASIKIRHASFVDFLRDKKRSGSYHVNTTQEVGHERIAFYLLKRLSFAIKNYRTLES
>KIK61986.1_101_200
EVDAHSTQPERHIIRPIVVMSMMRKKREKRTMKKIAKIAFEIDSGGRKVIEVGDNIVPVPAQRLNLQARQPLGQGLARNAVDDKAAAFLETGAEDTWMAQ
>KIK61990.1_188_287
VEQEILHTPPQQPPTKATDTQKNVAEHATNVQVPITLEQGKVAEKTTNVQAPVEQGTTNPKSSQWGNDIVRLTTMYIYLNGRTYNEMVNDPCFVRIPGCT
>KIK61992.1_106_205
NIKDPHLVGVLQDMTSNMMWNKLTSKCKTTSAATHSLAKERIQQYKLEPVNTITNAMAATTSLSSSQANSSHVATIAAVTAIYDFGDYNVGDWEGRLMPF
>KIK61994.1_235_334
LRRSVSTLERSSSTTLYSNSSRATSTLTLVGDPVPVPMRAVRANEGRFSWSIPSSPFIPIPTRAVRRERIDWSNPSPPSRRRTASRIPPNAHAAIDLTHL
>KIK61995.1_130_229
GHPHVFLALLFTDSSYQRSGAGSLHIEWGVALADQLFLPWYVEGTPAGHRLYAKYGAKDLEKVRFEARSPSNPHGKPWINEQTVMRREPLKTAIRREAKN
>KIK62559.1_194_293
WRVTFDTKETPVYREFFEDPVEETFKWVIPTTEDKVAERVRSKSFVAIMEREDKEEYEKLMKEVREMLGKKEKTWIDVQKGAFEYPYETIVITSRKKGNV
>KIK62560.1_105_204
EYPLLHVDIYHSAEPFTTDTVTALGTLVASPSGYVLSAGMHGGGSDLTANIECHYINSVEEECVLNADLYDPVTTRRPIFTLLSGSAPTTVHATSVPNTD
>KIK62565.1_115_214
PFDYSHKFPFTTETFIVQGTLIASASGYKVSAEVPGGGGKHSNAYIECRYIDSVEEECVLNRDSASPVTTRGPIFTLPLPSGSAPATVRATSVQTTASDN
>KIK62566.1_155_254
RDSPYAQLDVLYLQILSPVPRQTLLLQVLAARIIFQQQNNGYQIKFLHLLCGIPAGTLHAISSGVHSLFKDPSPVDSGFDFAHASFPEFLLDHNRSLHFH
>KIK62568.1_194_293
VIPPRTFSGARPANTYLYKEIQEYPGRTANTGHLTTETFTVSGLSTVPLLHLVVEVNPLALLASAGTPGASASGYILSAFSPGGPKRMERRHRMPLYQPH
>KIK92809.1_131_230
ISGAALADFDILRFWQANTHVFPLLYHVTLDIFFVQASSAPCERVFSSGKDTDTARRNSLSPRMLAVFRVLKFLFRSERLSCSNQWCDTEQEMLEKELQF
>KIK92812.1_192_291
WKTCTCPQWDERLLAAAEQRVDAQLEAGQGNHTERETVRQRMVRETMERLRVDHDCNHGHWQYRKGGGRCETCGHNLPYYLFRCKGCEMLACNRCRRNRL
>KIK92814.1_225_324
TLGMLEWQAHMARQIRHVPPVVVPVRPRGPAADTPARPTPDRWWQAIPVPARAMQPPSPQLYASQTQTAGRSSVSYSRRAWRDAVQSSVAGAHGETQDGP
>KIK92817.1_167_266
GTIDVSLPRSFQGFLLLSTQHGAVTLADDLIQMSTQLSQLDTAKRYFVGDFAALGDGEWTGSELKLEGKHGNIRIKYLEGPGGDRSEQSKGGFFSRLLKR
>KIL55163.1_180_279
PEYSEVMQAKFVSSIGALHNFIRIHDPSDNAMTESVDGEITTASGTHLVEEGPGQPREISQEELGFQITNEEKERAEARRDRIAKKMWDDYQVILRERQE
>KIL55165.1_220_319
LAPHLKANNEHTWKCIGDDQYFDDQSGRFALVFDKVGDWNQAEKLHSEMVNARKESLGATSHPDTLTAMANLASTYRNQGRWKEAESLEVQVMETRKVLI
>KIL56296.1_164_263
LGLGDPARFMSNEDGLKEAAITDEQIQEKIPQQLRYACVYWVNHLEVANIEDEALMSGLEKFVDEHMLYWFEVLSLIGNLDLAHLAIRAVLKLLVQFDFT
>KIL56297.1_115_214
TRRLRSVQPRVGQPLDPIPTLILLLRARDCKSTAPACLTGVKIADRQEDNNWPGDASDDRLEEHDEEGDEEGSFTGEGGDTFVQIPAVSWYRDRPGQMQL
>KIL56762.1_231_330
YNQGPSEYIYCHSLLWGSSNVWPNTAVFQIAGNGVPLSKIVIGKPATTADADSGFMTVWKLAWCLGVAKNAGWNAGVMVWEYPHADANWIATVRSQSWPV
>KIL56763.1_217_316
PSSDTQHTQRRLLVVPFRLPVPATFPLLYSYLYTKRADVLLESLEPEHGDMASLTRTAALIQGLWQNTCVLGVVDNVLYDTLDHAWGKVMSALETTQSSL
>KIL57055.1_287_386
RRPASPNTPIEGPSRVPLEQTLPIRLRNAANAYRSNVRNQQPERTREDLEGHTLGHRTSYETIDRTAPRGNGAVAQNASTRGVSIIRGTWHARGRRTRFA
>KIL57068.1_131_230
GVATDGLSYIFVTITHEGVLKKSNPFDVLQGGLEIVLGSFQYILETAMSMKEETQSDESDSDANTDTDDDYDDVVDLDDNPFCILMTKNIPLKSCIDIMH
>KIL57423.1_250_349
LKVDVWSLGATVWELAEAEPPFSSTHQLADRFPALSDPKLFSPAFHDFLHQCSEPPDSRPDPAKLGAHQFMKNACGRNVIIQLLAQCMNIEKQQYQVEED
>KIL57424.1_210_309
RGVYEPIPDYDEFRTSTLEKIDPVMKAFRGDARKAMELVVDVVRGEGKAKGRPWPLHLFVGKEAFDSVKAKCEAVLSMLQGWEEVARDLDFDDPSDVRAF
>KIL57588.1_113_212
PVTPSSSASTTSPPSTLSQNLFAWIPVDPDTVPKPKIPEPPIELVGSAVGVGEDWSHLNTRRKRARVEKVAKDYEKMKEVLKKLAEKKKSRSKTLSTPIS
>KIL57589.1_281_380
RSPDHHRRRMSSSRSRSPPPPPRSPGGRRGVVERSPPRRRPNKYSRSPSPRSPSPRDAQNRRMSISPPPQQKRGRSASSTGSSMSVSSRSAASSRSRSRD
>KIL57591.1_145_244
LSKWVHLNGGDEAVEKFFRRVHSVLRQGGTFILEPQAWETYAKAKRMSVKLKENAKKLKLQPDDFPEVLGNVGFAAPQRLGVVGDGGFRRPVDLYTKLEV
>KIL57598.1_249_348
VTRPPVRMDSQAKYGCLARGDGAIYLRMPTGVGYQEKIWDHAPGSLIVEEAGGVVTDSRGKSLDFGLGRTLGENHGVIAAGKGAHERVLVAVQSVLSETK
>KIL57801.1_199_298
NFQSRSVANKIVRLVVQSNSLTASVAVTSVIFFVVAKGANYFIASTIILGKLYSNTLLATFNHRIFLRRSVEKIPYSNPSDYTSSSNGRYPASVARRDQS
>KIL57810.1_163_262
EPQEHATCQPLFNVAIAIDSEEREGSRKGSKGSREMKTTSFDGYPQMNRIKVQNKGYEYLPDAVRDLFLLVLEADQWDEGQADKVVIEKVAKGTGYSLDW
>KIL57812.1_105_204
APTLESLSFAATCPLTGTSLLSYLFRIPFPFLAELSLAGLYPFSFQTNNFPNLRYLHFAAGNRNPCGLLKFGALDRAFPKLTHLRVSGLSRAATFMDELE
>KIL57939.1_177_276
FLKTFLALLVGRSFIKLAKLHEDDATLMNISEKDLHTKLRKMRSLLKFKPFIDVYHKSFLDFLQDSSRSGQYHLFDMFLWRLSSLIVMRHVILVPDLNPS
>KIL58824.1_267_366
GLRLDDLVTAQLCAWTIAQCTRMIHHWEGWPLLALSGIASDSSGRAISYARTTLVFPLATPSHGLLFGHYVFLLSNVTNSSRHLQLNDPQRVAPNSYDLV
>KIL58837.1_210_309
LPSFLEDASGIGLPEDTREALHAHFIEVMSHLDRSGEWHLAYTKGRPFRLLVDRLQFRIGVWQHECCESWVDSRLPWAKMHPGEGFPDDNIVDHTYISHL
>KIL58954.1_110_209
HVLKRLRDWVDNPKMKERIFWLCGPAGTGITTWHVNCPAVTSISEISGFRTSHRLGGVSTTSMTANIMRYIAMRSSSANVCSLHSSDHYYAPSSNNLIEL
>KIL58959.1_237_336
VIEQPNPHHAPHFTPRFRSIIKDYPPKIELPVNEWQEVTQPLLDLQDKLLQRPNFVSAWDLLPCDECTAFHLPGNTAISMYKVTVILAQTIIHKSLSGNC
>KIL58961.1_187_286
DLDDANRDIEKYLVDKFSRIASEQDLDSKWPGQEIINDIVYKSSGNFIFAALVIRFVGDPYLFAKTQLEIVLNMKPPKTTSPFAILDQLFLEILRRVPDQ
>KIL58964.1_247_346
FSRPPSFELRAPGEPTMVQRLAWAMVTRPVYRRAFEEEGMGVDWDLVRWLANGEREGEGEGEKGKLTTGIKEGAKGRADTRKNGSWKAWPWIPRTIRSKL
>KIL59894.1_175_274
GSPRVGNAAFAEFVNRHLGKDAFRVVHTNDGVPTIMPTSLGYHHHGVEYWQVDDPPAAETTVECAVNGEDQGCSASLPSGGFTPAHAIYLGIVATTPFCF
>KIL59895.1_269_368
DPWTGETGFKFPRIVKRWKKRNTLQFTPPFPVVEEDEREEAVESRRCKANGQICDSPWDNGINESYGLKGRASWRQAMKLSASADEQQIWINNGLQVVAN
>KIL59997.1_120_219
LLYLLRNISQTVNVRWFLGIPFNATYRLDIMEKGHRDYLLGLQAGNEAGLYAYMRKRPYYPVRIMDRWTTLGIWALVYQLNRNFLVLNRTMLMGPSVSAA
>KIL60000.1_153_252
LIQAGEGGDMPVRFVICSRPEPRIHAILLGGDRDVISTIRIGFSQDCKDDMTRYLTDKFNAIRQPRDGPSPWFQPSDISDLVEASSGQFLYVSTIVRLLD
>KIL60003.1_180_279
VYRLWHITRASSSNRRLSILYRICRIVATTGILYTWTCLPLLATVLLLPKDLGAYLLFDALNFSMAGITFNLFLIRVGQLRSEMHVDGDTHNADANLGEK
>KIL60004.1_105_204
ICSSLDSFLRFQINRLAHQSNIASPLLSPTLFLSLPGAFIISLTVYTFFLNRSSIVPFFHPFFHPLFVSTAGFLVALPLLLLCLLYCLVIVPSLIAYRYF
>KIL60013.1_172_271
PSHALVFLSDGALSESESGPSTTFATTVTTGTHLTVNPQALQTLNAHSGLSLKDLGSTSKKSLSAGVGRRQLLESSLGSVGWTMLFGWAGVWMYAGGVWR
>KIL60019.1_163_262
PVRFIICSRPEPRIHAILGGDRDVNPTRDGPEPQLPRQILEVPKCKDDMTRYLTDKFNAIRQPGDGTSPWFQPSDISDLVEASCGQFLYASTIVRLLDDP
>KIL60021.1_219_318
ITNSSNLNNNAPAYVIYENGHPVRLALFNMVSDPSGASDIQFTFSIGGSNVNQNNATPAQVKVKYLLASVVTQKGNFTWAGLASLILLTSINIFPTIAYL
>KIL60543.1_158_257
LEFFQLTTLVSKISAFDFYMTLSRRTDNTGTQDIPSRYPSFLLMVRQWRHLKLLKRMGRGHHTAGRSVTKEGECAVLCPACPQPGRNLPSDWMKESGKRQ
>KIL60550.1_132_231
SLAILVFLAGNVYFFTVPKSFPVMESLLGLESGQLTKKLGKMHSVLRIVPGESVQVHHRSFLEFLQNRERSGEYYISYSSALRRILILMGRAGVRYSIFQ
>KIL60556.1_163_262
SARANRLELDIRITDPVNLGRRLKRQRSEAGGDASTDSHTWEEGDGEGRESKRPKRASGALDGQQDTDELDIIGPSPAVARTTALAPTPSTPAPAPTSMS
>KIL61581.1_139_238
FTTAFDHGVDRESTNNMLWARGCMSRLLRRLGKIREAEKQESEIRDWLRWHKFGMPKSEFINLVTDPDHEGKDHIMDHPEMQKLFEGVVDMGNGMVIHFG
>KIL61582.1_191_290
DSAGLNPAWREALGLLVSDVTWNEGSQTAEIDRLRKQAASDLEVLDTFRRIQERILTRLQDNVHYAQLKSIKHRYDNDDLFLVAQGVGSDDRVKSLTCRL
>KIL61636.1_281_380
PGHRKILALFLVDPSVNIISTANVPCQRKDWWRRAIKEQETLLGKLPLELKDNVYEMVEDFPISMEKAKEVRLELMDERKEFVVKQDDCFNYTIFSLCEH
>KIL61638.1_135_234
NRSLLGARLFLPSAFFLFSLHHFLPETTENLKTYLGEVEERYLPHVAQKHAVANAHTRMLVDRIKEETKEGRERFRKGVEWGVYKVQEVTGLKVGEVWKK
>KIL61639.1_136_235
TLAPVKTQADAAAVVDLVKPLIGSVNVSVQGLVNNKNTFLNCGIGCIIEFLLALILFILAAILEILIFIISCNLVAVQELTDIQTSTQTSIKAAIAVFRA
>KIL61643.1_162_261
SNDLSIYHSDISKDNFLFDVTTGHIWIVDFQHIGVLPKPFQQYAFFNIDSSFAAAVGRYLGHQPSDIAEAMRKASGLLQQTGGNARLGLDKFGEGRQVIR
>KIL61648.1_155_254
SSTTSGTTLIENLTTGQSESQSLSYPSYPLCEQNAEWIVEDSSLAPFCNFGTVTFSSASAYLHSGKIISPSGAVQVNMYQNGKILTSVSGSDMVTVKYVP
>KIL61679.1_162_261
TTLIENLTTGRSESQSLSNPSHPLCLQNAEWIVEDPDLVSGGIAPFCNFGTVTFSSAAAYMHSGQVISPHGAVEVDIKQNGKVLASVSTSPGTVTIQYVP
>KIL61680.1_157_256
TGTAAIRNLSNGQTVSKSLSYPEYPLCEQDAEWIIEDFSSGGGLVPLCDFGTVTFTNAYAYTNDGGILTPCGATELDIEQGSVLTSVSESSSCAVTVRYV
>KIL61682.1_215_314
RGAGWLFGSSVTSEFTHVNSLTLIARAHQLVQEGYKYMFDEQLVTVWSAPNYCYRCGNLASILKLGEDGEKEFVVYDAAKENEKDKGMQARKMNAMPYFV
>KIL61695.1_281_380
MAPLMIIAFIGLLNARPGRNWMNSTALDTRNTSGDATKWERRAVIPSVPRMQLRRSLSHLRFHTSLSESVTDRIELESKKDLPELLSVGGKDGEVMGIAV
>KIL61696.1_176_275
SRTKRLVDTLTIYAIHRCLLTTVVAIAETIVYAVKPHSFYFLAIDFSIGKCKLWSNSLLATLNSRNHVREVSDNSPTLTSIKVSRLHFSDDSAESSNLPQ
>KIL61697.1_245_344
NAWGTWELFQSLLILLREIGNMHGGVSVSNVATRWVLEHTFVGAVIIGARLGITDHVEDNVHVFSFSLTPQDKEDIERLLARSNSRQLVFTVGDCGAEYR
>KIL61698.1_105_204
GFASLGILTTIVRATLGLRWDDEGDMADVLATIDGDITQAIQSCKEEVTCGRLNDYICAKNSVNELRVAISECQRDVGSWGGEFPFDRASSSLEFWKIGV
>KIL61821.1_162_261
LYASIIVRLLDDSHPKDVLEMARNSSLPTPDLNKLYTVILERAKDAIRSRAQEGGPDCATELRTLMDTLAILIVFAENVHFFNVRENFQAIESLISIEKG
>KIL61832.1_128_227
TRLHLLAESLGIPPSASDELVGAIASVVREFVPPASLSSIAAKETGRAVRILVEYVPARTGGGPGSGSKASPAGVASSEGVANVVDGVVNAFVGVDDHVL
>KIL61836.1_162_261
EHYVPSGWTLSHNVRTVFTQCQQMIADLLQNLEGDLSYAIDTWTSPNSCALVAVTVHYETHGRSSSWLLDIVEVPESHTGAALASAFEKIMDGFGISKKV
>KIL63185.1_278_377
RLQSELLTCSFRAAIVWLSQSLSNMSHDNNIQEVNIRFCVAIVHGKRWYAPRFDAEIERAAWESLDETLSQPNLALSKIFRGMNLQICTDTQDVYDYLDG
>KIL63190.1_249_348
FITGEGDAVRGTLEWPSHPESVCLDYPFVTSLLPNNTIEIHNVETQSIVQVISAPATDDHVSSDRVALVASLGGYLVPSTQQLEKMKVTKVPLIRGGITT
>KIL63193.1_153_252
PPAGAEEEEDDLEELFDERAKEVVEALSGKNHVRRKRTPYMKITLSLTTIPALEEQGASYQAPTIRKLSKSAKSRARKREHKHRAEPGVENDGSTRETSE
>KIL63194.1_297_396
VTLHSQKKWNEAEEWGSKAIEGRKKVLGPMHLDTIQSTLNLADIYEHLHKYDKAIVLQTQAVEGRESLLGKDHKDTREASHRLVKMKTKARKAKAKEGNN
>KIL63562.1_267_366
LHEGGLRSSASIFCSRTARRLFSDAIVTFSIYLTREQHIGYSPLMDQRQRDVRDYGRVVSVIGDRVCTSTRKEVEDHKRVVKGIFKELQCRHTHSSVKMP
>KIL63570.1_234_333
ARSSKQRLWLARFLASGSTGNVWQCRFDNCDDLFAVKVVELLRPSDAGSQQRLRNEFNAYRILDKAHQSGQLRDRIAPRCYGAFEGNRAPDPTVLIYKCL
>KIL63573.1_243_342
LVVRLEKAAPYEDIKKVIKEAAEGPLKGILDYTEEQVVSTDFIGSTASSIFDAKAGIPLNDHFVKLIAWYDNEWGYSRRVCDLLVYIAQKDAEVKCSCCR
>KIL63575.1_183_282
HPPSPLTRSSYLADDDEAPSSPKPRRRRSSRSRERKQDKHDISRDLDRMRIVDHESTGESQHRGRRNKLSSRTKSSDSALSISGSFASFGLQDDGCLGGF
>KIL63648.1_121_220
LDVGKCTLNRYYSKTDFSETYHIAMVFQSLMLILSITTVLHPWHKLNYFRHVDWPEEWIKTAETIVRTNYNVKYKHISCSNKVHSCVRPLFFFLTLPPLW
>KIL63758.1_112_211
YPSLLVVSTVAFFYFFPEAKLAQPVLRLVGYESAKRGFQITVFLHVLESLYMLSLCRKHITGFGVGALYVGSTFLCGFPIVMDLRRRVQKARIDSVMKVQ
>KIL63759.1_224_323
FTNGNADINGLHLQLDHIQDPTLRPLDELLTDHFMQGVYKHMRGTGELEWTYEEYDDVFGSGSFDLSNHKIWGTRQGKERFELALTDRLFDHRISQQYAS
>KIL63767.1_185_284
EGVASSAAQQKVLLVVPEPVPIIENVVESSSSGPPARFRQIYVASAANDLDGMSYQYIRKTQIWRTYHRQVDFALKTPSRTHSNEWLPYCHCRHGTSLWM
>KIL64296.1_147_246
NTQETAVLVQNTRTGKLLQKDHNNTLGMTNSPPIHYKENLLYIISSFLNVRWFLGIPFNNSNPYNLDIVHYGQSILGENLIGLQAGNEPDFYGTFGKRPA
>KIL64300.1_116_215
SQLLNVPFLNLMANLVRRSGRVNIRVGGNTQETAVLVQNTTTGKLLQKDYNNTLGTTNSPPIHYKEDLLYIMSNISSFLNVRWFLAILTTSISYTTASPS
>KIL64302.1_131_230
NSSASSSGGSLLFPCDHSRYPLEKSRKLEGFAAYDYDLYEDKEPDPDDWLYDPDSSFPSKPFALSRRGIANIGFLAVLIITIFFVFVGLPIYTTTVRGWE
>KIL64303.1_236_335
LATAKSLVVPEAGGERILVKAGSNVWQDWIDVANSLSPSPIPTHAPGTNKALPKGRPEGKHVKHIVEYDVSKAQRILAPQYRSMDETARDMLADFERRRW
>KIL64304.1_252_351
LATAKSLVVPEAGGERMIVKAGSNVWQDWIDVANSLSPSPIPSHAPGTNNALPKGRPEGKHVKHTMELDSSKAQRILALQYRSMDETARDMLADFERRGW
>KIL64305.1_257_356
LATAKSLVVPEAGGERIIVSAGSNVWQDWIDVVNSLSPSPIPSHAPGTNKALPKGRPEGKHVKHTVQYDASKAQRILAAQYRSMDETARDMLADFERRGW
>KIL64334.1_212_311
VAENGLKFCDACGNAIHEECWKQWQASNLRSGKSVTCVWCRAEMNTGGVVKGRKSKGTRTNSDEGYLNLATVAGLSPVRDTSTYRQWGRGYGRDYFDDNY
>KIL64335.1_247_346
SEPTARGKVDRYIEAYSKGSEGTATVVNRVEEVAKKRGISMAQVALAWVFQKDGVSAPIIGATSLDHLHDIVGSVHVQLTPDEVKYLEEPYSPQAIIGHQ
>KIL64336.1_185_284
LENPKEDTNNWGRSTRRKRKREQDDEDIERFSQSHRLTRSQSRLLQGGEWRDSAPTHDGDKMDDGSEHTGFGTKSQHTRTFGIHKRKRQKFSNLHATVKR
>KIL64337.1_239_338
SKFTARGKADHYVGAYSKGSESTAKIVNRVEEVAKKRGISMAQVALAWMFQKDGVTAPIVGVTSSDHLQDIIGSVRVQLTPDEVKYLEEPYAPQAIIGHT
>KIL64339.1_223_322
NFTDISAGAKRRHAMMMMLDAASTPVSIDGSSGPPSPAIHHVSNHLASSNGMQLAPGLGRRRTRSSRISSQHQMQNQAINLDAMDVEEENGRERKRVARR
>KIL64342.1_178_277
SESTTRGKVDRFIGAYSKGSEGTATIVNRVEEVAKKRGISMAQVALAWVFQKDGVSAPIIGATSMDHLNDLIGSVNVQLTPDEVKYLEESYAPQAVIGHT
>KIL64343.1_171_270
AVAFFQTVVRLFKQYNLHQALEDAGVTPSTDTSYSSSQISDAIQSAFGVEPQLECRGHYLSEVYIYHNLRGSVIDGTFTAIDAPKNGNCPRSGIKYPPKE
>KIL64345.1_265_364
DAVIGPTGRNSITPGQGPYVTHSRLATISEVATVLSMSQLSISTRRDPSTVREDSLEGMPPSPPGLGEQQPPPPTIENLVEPQNQSSTSQHPGVRSDHDA
>KIL64347.1_197_296
QLLNNFISGSIGGFTGTLLNTPFDVVKSRIQGATKVPGVKPKYSWSYPALVIIAREEGFAALYKGFVPKVLRLAPGGGVLLLVVEFTLGIFRQALGPPYI
>KIL64548.1_127_226
RKLAYTIKNSTTIVLPEWYRVLERQKMKKRMMPRDVSTRWNSTYIMLQFAIEYQTAIDEISANRHMKLRQYEMSKEEWEMAEQLAKVLKVCILLCSTFTY
>KIL64549.1_113_212
GRDPSDNYRDGWTTRQLPRIGFVSYEDEAAFGFLNPILILRGVHLIPCFSLGRTKDLLPKPSLCRLPHEKDEDWDMFYVNIFVDRDMFMRFRGGGVGHKS
>KIL64551.1_192_291
KDHLSPKLGSERKRFLLYGMGGIGKTQICLKFIEQYGKKWFSDIFWIDGSSEHTIDLCLRQITQKHSTDSTPSAESALEWISDRDDWLLVFDNADSGYQV
>KIL64552.1_213_312
FTLSRVPDSPHSPPPPYASQASIPASVDVEEAAPRPPLIPFLVHHDRTPVFTVGSFTGLIEITESEERMMGVDTSFWIAVALTYLEFLENRESYLAALSD
>KIL64563.1_216_315
QIDLSNVDGVYRDIATYLISEFARIAVEQELDPEVWPGQATIDILVSKSSGQFVYASTVIKRVDNEYESAVAQLNVILGLKPSTGKSPFSELDALYTEIV
>KIL64566.1_177_276
QQYKDRDAGTGVDGQQDNPYFTTNASNNRVFNDSTTAQGGGGQSDLPLGFPDMGDKIIGKTQKVMGKMTKNPELHEKGELRQSGGRAAVHGLARAPGPHD
>KIL64856.1_120_219
NAISFYHCNIPVMPFLPLLILKVQGWRDHRVSRKPWYRKKMPQDKGDIERLLSMVDDGDDLRNYMWLEKWFMKNANKLVKAYVCKFPESSETWRSIGFDV
>KIL64857.1_118_217
GAIVASPSGIPVIPFPLLLILKVQGWRDHRGSSEERFWLKIPQDEADIKQLLLMLDHEDHLNRFGWLPQWFIGNAYKVIGAYIKKFSRTRATWRSIGLYV
>KIL64866.1_217_316
WDKWTQKRASGLLSDVSQTLACAFSLSTTNSTTQPTPHSTLSILDQDDDFVSSTTMDEPMKPTTVVVSPRTADIGDMLCQSQGRKLRTKVQNEDELEWNW
>KIL64907.1_168_267
VLNPSQSHTDEVAADGAEAKCAERWKNAGPEQRKRMFALFEETGIFIAACRHRTILYACDMIKSGELFAKYPLAIVNRLMEEVGEKIGCAYDIGCTFHKT
>KIL64908.1_166_265
LAASGDNTGISQATFQAEISYGQVQNAEALVTLYEVMLGVSEQWTENSPEYRQYYKENVETSYRKAVDELERAVVMRIWELTKMKATGTGTYIRLVMDWT
>KIL64918.1_210_309
VHICYLVRSFVTDDNYNRHSPESIHSVADYDVSPYEGHHRPHNQLPPSPSIPLNRVKRSSTDDCGVPNWRAWGKLEGWPLAEERANLFRLLTRNGTTIWR
>KIL64922.1_198_297
GRVEASFLPWINIFKAVGKHKYAAHTMRFMYYMRSVYPEDLKKIIRQNWLCNPTGQRKGFRAIDWLVERINWYLKVFHAGSGPTRTIKRVINESPLIEIY
>KIL65316.1_202_301
DLLQQVDNAIDIFEAKTNGFATGLFLFDNAPSHQRRAPDALSARKMPKNPHATWRHHKDGPKMRTTNFGVNNMPQDFYFAGDHPTMPGWFKGMETIICER
>KIL65323.1_210_309
TKVAPCPDSNHGDSLNQCVFVQGYKIMLRQDIFDDLMNDQLRQTPQVSMSSRLPKSGRNGTRHRDRHVGDGATRTRPIQDATTNHKRPTEAPLVRGVICH
>KIL65324.1_164_263
AIRGIVLSTARELGKYKITVNAYAPGIIHTPMWDTAKVELAESYGLQNPETVDEGEKGNVPLGYLGTPDDVANLVSFIVKKESHFITGQTLSVNGGRFVH
>KIL65781.1_161_260
SKAALHSFTISLRIQLQDKNIHVTEIMPPLVESELHDTYGTTERLSKFWMPLDEYTKTTMEGLRRGDKHITCGAVLDTYKRFEEGKDEFAAKALIARSKW
>KIL65787.1_104_203
EPRVQIGLLLVDRVIYEDQSLCQITGPNVLWSLELSVALTEPVHIRKITLASANARHTSLEVVRIYCNDRFMELARREASCSKVSEPQSLDRLNKRLVRS
>KIL65789.1_225_324
DAKKGSLWDEKVGERVRKATLEIFAKDESASVQATLYKMGERVIAENAEVDTITYKLPNKHYVPVDMKYIGVDNTTPSKAEVFMPIAHPSGQISATISRK
>KIL65791.1_150_249
KLITTKYHPSLQTTQCIDSDEKWHLASRSEMSKSGPSTSRIDSKLATETEEEGEATMRFFTATEPPGYVQEISYDARYQNSQHRFFDSLFHPSFDRNARP
>KIL67196.1_102_201
GYIEPTEYGPEPGKDVGFENVVMGGIYEALEGNLSGSTISGCHLVLKEEAFHAVELVFRLATIGAVREAYKSARPVILVPGPLHDRLAYICPLQAKSLEA
>KIL67197.1_146_245
RVASSEVIGSLTSLSGISFLTTQIKYLVDQVVSRALAFGAIYSGGLAAGPLLKRTVNVLMSLSNDPRPVVHLWALKSLATVINAASLAYAPFVSSESNLG
>KIL67200.1_132_231
LKRENFPNPIPWWGHQFEYPVLRLMARDYLAIPATTCIAERSFSLSARTDDPRRRQMKKLKFGGLQKLRAGYTDGRLSAEGEVMKKYIGDFDFDNEDYLD
>KIL67202.1_108_207
YIPVARIRINLHNVKSLRLSNVKWSYTTSYILALVLQFPIEHLSLFWCDASNISNLLSGLAPSLKTLDMTGMSFATIPEDPSIPHLRSRSLFLFKSPDTV
>KIL67205.1_262_361
AAGLTHCVQPDRLRQISQSIPKVTIVTGDEDNLIRISNSHRLKEAMPEAELVQFEETGHGLHTQRKREFNRLIQRTIREGSERLAKGWSTEKEYDFDYDF
>KIL67206.1_182_281
YRVKDSISQAASIGQDRYPETMGKFYIINAPFGFATVWSFIKPWLDEVTVAKINVLGSSYKDELLKQIPPYNLPKEFGGTCQCQGGCSMSDAGPWNPNAN
>KIL67210.1_282_381
VNGPEKLLKVIKNPVADYLPPDTFKITLSGEAPTKRLSRYLPAIPPSHSIAIFVGAMARGKDDFADAYIDDKISVSDYPLSASVACGKFVCSVEELWDIA
>KIL67211.1_185_284
RDTPKRIKRYLEDFHPSYVGLVGSYDDTKAVCKQYRVYFSTPPNADPKGDYLVDHSIFVYLMDPEGKFVEAFGQSVPRDEMIEKIGKSVAEWEAEKGNKT
>KIL67212.1_231_330
GKDGGMPVRFVICSRPEPRIHAILSADTLDRIHTYTVVSTIRLGFSEECKEDIARYLTDKFNAIRQPGEGTSPWFQPSDISDLVEASCGQFLYASTIVRL
>KIL67214.1_195_294
LFGEEKQLEAGRRLASLLSPDPGSIIFGGHAGLSVKGTRTHHLLGSEITVFCHSPESWRDFWDGQVFAKGTVRVEAELQERRLVAPDIVGYFLVWCVTRV
>KIL67220.1_162_261
MISAYRTYKSGGNSRFLRMIYREGLIYYVLTLTLHLGNLLAFYTAPLYISPMLTNPTRLLHVAFTCRILLNTRRQAGRTVIIMDGSTEESWSEPSRPFAA
>KIL67221.1_191_290
LFSEEQQLKAGQQLASLLSPDPGSIIFGLQGGLPAKGTKIQKLLGSEMPFFGHSPESWRDFWDGQVFAKGTVHVEVELKEHRVVAPDNIDYLLEWCVTRV
>KIL90034.1_227_326
RTKLEQNRLAAAKCRDRKRDLANVLNNEMEVLKDRHDQLSSYYNQLRSEVVRLKTEVLRHGDCDCDFIQRYILAAANTTVAELTKQHPSPNGCDKGLKQT
>KIL90035.1_158_257
NFRGKPAVPANIRQARESHNNVEKKYRSGLKFRFEGLLSALQASMPKNESKGEDGPVKDDHCFSRGEVLDAARDRILTLEEENKRLETRFKFLSQKPVIN
>KIL90036.1_114_213
PKGISSLHYIVQTTIDYNKDRTGGEQEMQIEGTFVHRSRALATAHKLLDPLDYVDYETPEKMAGEWPFGEEVVAHAVAETGHNITVAVTTVSDSHLSHGK
>KIL90037.1_209_308
AGVCKSRSQEIARGKGAAPFGIGSITASICTSILLDKLDICPVSHYQEQFQCCLSMPAVIGRRGIRHAPRLRLSDQEKTAVAESAKRLKQSVESSEKSWQ
>KIL90040.1_159_258
FLGHEDGFAAYAASKAALNQTLRHMAMELKRRGGKWSEICVLALHPGEVHTDMNSGSVDWDVGTLLEPNESVKGMLQVIGEKNHNDSGSFWCWDGRNYPW
>KIL90042.1_174_273
HNAVEKTIAEYIALIQESQSAIQGLHFEIQDLIVDNDLGRVAARLEFTGVPVKRWADADATGDSVRFHEHVMYWFDEGRMHWVWSIVDLGTYRKQLHVDI
>KIL90043.1_189_288
EINEVSDLQELKMIQDVAQALDPVLEAATKSRLREITGKNTVGRINTTGRANVGYTFPKETLLHSEGFRDDTTNHVDEFIGGETSRVNVGNTYGGTAFWD
>KIL90048.1_268_367
KSTVHRVSVPPKDQRHVDRLGLLYFSRAVNDLALGTIDSPVLKREGYTKNEFEAGGHVIPTMGEFTRLKQTWQQSQKRGTTYDELEGQQILPGFHGRSFK
>KIL90049.1_202_301
AAQSLLHPDMYKNAALTLAGDELTQPEADAIYFQVTGQHMALAACPIASAVKFVLKGSVGDMFKWFKDEGYGGDVQECHDHNPNMQDFRAWLEENKSIFV
>KIL90050.1_170_269
LTTAARFGNEPMLRRLLDRGAYFDSIHASPLHAAIRAIHGGVKAGHVSVVKTLLQHGADPNVADSSGTTAVEFASQLRSQGKDILNMMDVLTGDESAVNT
>KIL90053.1_223_322
DVVKLSENDKPEDVFENRVAAVISQLASMSSQQQAVGKWAYWTQLGIGALNSEEGGDGYETAARWAGRVMALHARSEDAKEGIAAFLEKRKPDWTSKSKL
>KIM34764.1_301_400
EDRKNIYNGLSLDGTDYPIIDSHDVPTGFCEVDVKLNDNGEEFECIMVSGHVASLVEGEKRDTIRPVPAWFMFIKAECEDPMAQLATRMREEVERIQRLR
>KIM34768.1_183_282
VPLAIHHTPFCFTFAFFPDATTPPVLDPSQLEQRLSAGLVSIALNAQKEICVLQKLGGVPLGTDDILRLVEVSVGKAKEMNILVETKLREDWAGRKVEVR
>KIM34770.1_117_216
PFIFSSLGKSTFTAKIPADVPSGEYLVRAEQIALHIPGYPEFFVGCAQIRITGGGSANISKVAIPGYVSAKKDPGLGVDIYWPVPTKYKVPGPAVYRGNV
>KIM34772.1_208_307
LSINRIRSISLRGPHLALSVYCSHYVENLRTFIIDWKRADGDSTDYPRRLLHPSYGPVCEHFIWLLALLMTEEEKHPSPPWQSINRCLKGSYHDIRLLRC
>KIM34773.1_111_210
CIAAMKLCGASAMRWCLSTGTKWIFGVVCHEKWAEGEYRIHTIAPMEFDLDDVSKSAHVDAVQYIFWRLLCWSIVPVSEIIETVFKTVISSGYQGTRRET
>KIM34847.1_111_210
VEVFGSLLTSEQRRELLSMDLFPVFVDPGVAVDEPNVPPAARGENFCVTDMIAVGSVNYEALKERLESAIEMAQLLMGIKEGEEELARGRSQEEAIEIDG
>KIM34851.1_258_357
DKRNETSAISTFSHFVIMTSEENGIPSIAIISDEGDVSTLYDGWPTLSIRGKFGTKRLRRHIAPGPQAWGTRQDRGRLNLMVFELLDAVTTYHRNDLEAA
>KIM34982.1_125_224
TAKYACFSFVHNSMPGLRRLFLRSRDERVGLRMGESSLFLSVESLYSMDGRFAPSRKTNEAQGGRGCVALLGLEDSVLPRLHIFGKVLAATGGRLLRVRV
>KIM34986.1_138_237
FIILLRLLGTLRNHSSLPFVLLTSYTTHARSIHNFPSEGLIRDSASFGLLFLNKVLQFFGLFFCLQYLRCQISFGIRFSFKSSFICICTHILSPCSTVIS
>KIM34991.1_150_249
DEQDSQDIAETMLAYTDLTIAVARKDRGRVRQKFPITPNPFHMPGQHQIGSLKLPVLSNGFVTAVLERKRACGHSLRGQIECNFRNNEGGKAIDFPEQST
>KIM34993.1_281_380
IGDRSHSSVRYDGFIEPVDEDLELTSFESARSMSFAGNDAKEKVKPTSYPHPISSNIRAETIQNSMKIETVKQQYIRTLQLLNERARLLTQLSDLKNSHG
>KIM35377.1_246_345
RLQSDFVISQDSRTACLWQNMINNQTRMTRQFKRAMHKMQLLGQGTLTDCSDVIPVPKPFAGPIKYPASFSQADVQQACVQSAFPSLATVAGPAPTVAPV
>KIM35378.1_245_344
GPTNLPVKSQYATMPTNLIFVGIDFLLPHLYINSYLAMLNARNSFNDDETSLDVSKSLKFRTRVTRQSETTNLDGNIHQNSISLSPSQFRDGPQESKMYV
>KIM35381.1_193_292
LPEYGSIVRDTMFSMDYPAQQIPHRLFFQQCGMKLESITYENVGIDVAVHGDYGRLREHLKLLFALMYRYDLLLRESDLDPDWENQLVYSFPLRAAVRVE
>KIM35385.1_180_279
LRVPDTRSRAASFSGTPYYHGQFSSGQNAPQVQSSHHWSGALHPGYPQYSVGGRRHSFQVAYEVTETEVVPVPTGNPYETGWRRTTVLAAHGLVTESFPY
>KIM35391.1_167_266
KKIRDEFQPNPTIIAWAVEDGKGEKDKFRAFYAPSRSEGYPNNTQHHTLEAIGYAALSMRRWIEGIAMERVEGPGAIIIRKIVATTTATCGSFETMVSFS
>KIM35392.1_224_323
AMFSYILLPNTFAFLALEFLATKLYVVSFIAMLNARERNHLGFSTFEVSATDPSWKRHLDIIDHTTSSFWSPRPQSMVSLEAAHFPPESLTKTNPPTYAR
>KIM35393.1_102_201
ILRLDLRYGTNLSRPLCPSERLPRGILRDRWTLRPILEDVGGRAEQWPARLLRSFVGVDTVDALFRNFVFLFPVPESIVQILACGFHFAYSLIDWGVASL
>KIM35675.1_193_292
AHDFPDVGGDKTSGRRTFPIVAPYASRWIVSSMVILWTTMICYSWSLDAISRGFFFGLGVVIGVRFLLFRDALRDRRTLSLYKIWLIIAHMQPAGRRAVI
>KIM35677.1_185_284
HYVRGLAEIAASDRNALSIRVQLEFLIDGMDIDEEWCDEYLDGSGQEYVKSKCTRNAKKLRMGSHPKYDGNLTTYIHDETEQKVARGVVGRTMIRDSLPA
>KIM35678.1_232_331
AGVVLGARLPFAIIEEEEPMEEPAAAGAADGDDDEDEDDDHESFYSVGSGSGSARSSSSIGLQEQGTPEMRKGRKRRSLGKRIKRMFVEKKEAVRLGLKV
>KIM35681.1_213_312
TKIRSFFNLTKEDDVRKYVVRREVTSKKKENAKPYTKAPKIQRLVTPLRLQRRRHLNSLKRRRLEHQKEQKAEDDVLMAKRVAEKKAKVAALKASHHKTA
>KIM35682.1_183_282
DFPDVGGDKTSGRRTFPIVAPSASRWFVSAMVILWTMGICHSWSFGAVSRGLFFGLGMVIAGRFLWFRDAARDKYTLSWYKVSSFCRPPYGFILEILIIL
>KIM35687.1_183_282
DLRERGRVRSTVSKTTGPPIHVHITNTPLGSSGGNVPMNQPSRGLKRQLSSASESSAESDGESLPLTDVVARLHRRYPQLALPQYLSILKDQGIVYAESV
>KIM35692.1_164_263
PSSGFGHDKSQAILPYRKLSEPPTLFFFGDGVSDISAAKYADMLFVKTKLDGENDLAVYCQREHIKHVLFSDFSNALPIVQSVVRGETAIDEHISITPSN
>KIM35693.1_200_299
LDNVMLSWGHDEYLYNVFKDQSSLPAEALAMIRYHSFYPWHREGAYSHLTNEKDIKILEAVKAFNPYDLYSKCDKPCDVEELRPYYQGLIAKFFPPVLDW
>KIM35694.1_214_313
STNSPLLSDDGVKRIAIKHNLEPADILLGYLVAKGFVVLPKSVTPARITTNFTGAIAAAAKLEAADIELLDGLAAGGKQKRFVTPPWPVDLGFEHWPQLL
>KIM35820.1_169_268
TTFFDDSMPLVFTHGDISPYNVRLGKDGTVWLLDWQAAGAYPQWFEYANMMAYDVDDPEWGWPRGFRWFIPFIAGWYRKQLSFLVKNSLGIDHYGFDGFD
>KIM35821.1_185_284
TTFFDDSMPLVFTHGDISPNNIRLGKDGTVWLLDWESAGAYPKWFEYANMMAYDVDHPGWRWPRGFRWFIPFIAGWYTTQLSFLLKNKSGIGHYGFEGFD
>KIM35962.1_222_321
GRGIVGVPRHYYTSDIPHAKTRRFFSLMFKSPPSSFFLDLSSYFQIEEFQLNEKTIDPVYNRPKSLRRRVQNRVGRYTRALQRGRRLRLLLVIDFGVSAS
>KIM35965.1_291_390
QGGTGDLPSNGLANPWRAAVANCANSADPISFPSGDANDERLPPVKNLDSMGRISLGGRSTINEDSGPEKNPGTEKWGNGPKRKKNRDQKKETKGWWANY
>KIM36060.1_268_367
RPFAHNPSRIHRVLQGAPAGFENTLLRGAWSKDDGGQRVAVGGADRMVCIWDVESGKILYKLPGHKGTVTSVDFHPKEPIILTGSKDGTMLLGEIEAGLA
>KIM36064.1_197_296
ELLQKGLGVWIPGQKDLGWADIMAGPWLFRAKVVLTHYRGFQMPHGERFDGWLERLFEHPSFKATCSTEQLYLDSYERYAFNRPNTSMVATAINEGRALP
>KIM36071.1_296_395
PPRPSIPVAAPAPGPSKGSASKTGAAHGRSRARAGAGHARPTAEAGMSVEPEGEAEWDEDDVMLFFWANTPAARERLRQQDEENTQRMERWREGVPQGSV
>KIM36072.1_291_390
TEPPRPSNLVVGPSETKHRCGTTTRKRAPARSSGGDRDGRPTADTGMLAESEGEPEWDEDDVMLFFLVNTPAARERFRKQDEENTQRMERWREDVPQGPV
>KIM36344.1_249_348
YSIIFIVPNTMLMNVMACRVYRNTKLGNQWTYPSVHVSSIAFQEPNAKSGAARALGILSENGNQAVCIKGGRAENADVMDIYLSNKDETQDESRRGESAA
>KIM36345.1_244_343
SLPGGYRTMFVVPNVMLMNIMACRVYRNTKFGNQWVESTISIIPITFQEPNSSATRALDILSDTGNRAGGSGFVKAGRLENGELIGTYSSHKTLSDMQEG
>KIM36346.1_204_303
GFVLNQAFYLCPTCSSPTPRYLFGKPDNFRNVAERLEVPILGELPLVEGVSTSGDGGYPFVLGSVGAVKEAHGAAGATWRDEMLQVAKRVSSDLWNNTSL
>KIM36347.1_257_356
QFIDIFAYSGYKFVGVIFTLAASFMGLRGPIWTAIFLYTFASNAFFLLRSLRAVILPDASSVPATHATGTVSQAQRRRRIVFLLLEALMQILYMGWLVRI
>KIM36348.1_268_367
NHPRVFAGGDAMDWVEQKQAGKAPAHAAVIANNVLSVLGSKKSPIPYKGSMEMVVLTNGKASGAGYFGILWGITIGSWLSSLIKSKSLLVGMMQGSLGFD
>KIM36350.1_223_322
LGEILLDRANFNVMTRYIANEANLKMMMNLLRDKSKNIQFEAFHVFNVFVANPKKPPQIETILRRNKDKLLNFLKSFHNDKEDEQFSDEKQFLIVQIQNL
>KIM36351.1_249_348
FVTLVPGTLSETNHIRVSATMQVFNYPRIFAGGDVIEWDEQKQVTKYKAHASVIVENIISLLKKRQPAALYPGSYELISISNGKVGVDTFSPACVQTDLG
>KIM36352.1_235_334
AKAHVLALDLPHMEVGTKRFLVNAGNFTWEEAAEHLRKSHPGLLKHSLEGAKDLPGPASYLDTSRAKEVLGIKEFIDPKKMIDDVVDDLIELQKRWASAA
>KIM36353.1_274_373
PNHPRIFAGGDAMDWVEQKQAGKAPAHAAVISNNILSLLGFKKSTVQYKGSYEVVVLTNGKFSGAGYFGILWGITIGGWLSSLIKSKSLLVGMMKGSLGF
>KIM36358.1_194_293
QAPGNLAATRIRRRRRPDTEVPEEGESSAQGLRRQRRRLQIEAPTVPLDPNTLPSAAPLPDAGPSIFRKLMMLDDMGLSLNDFEGLIHTWPEVIDLTADA
>KIM36697.1_204_303
SLVALHLIINYLGVRGLVLRSLNRQRLAIAWIMYRNSERSSVPTPPEVAKRERIFERFGMIRDVDNLEQLGHCSIGSSCQGSFVTLFLPIYPSYSNRNNI
>KIM36698.1_211_310
HLALTWEMPIGSSSSYGDEVLLPNNGWRQLDSLLTSSHYPHLRHVTISICLSDLWDLSSKDPARVSRIWDIFDRVQSSLFPLLSCLDFIEFFCVPRAGSD
>KIM36701.1_179_278
ATTKAALDQITTSLAADLARRKVPVRINAIEPGAFPTDIVPAEIFEEYRTKPLPGLIAPVPLLRWGKPEEIALTAVYLASTGYTNGIVLRVDGGLALVNP
>KIM36703.1_166_265
GFQGLGEKHHATAGQVTLAWLLAQGEDIIPIPGAKKIKYLKENLSDLKINLTPSEVAESREIARKADAVQGDRYPPPYMENLFLDTPPLISTTSFFSNTQ
>KIM36704.1_178_277
QNFPNILKLVKGLQELGAKHDATPGQVTLAWLLAQGEDIIPIPGTKKIKYLKENLGALNVKLTPAEVAEVREIARKADAVQGDRYPASSMHTLFADTPPL
>KIM36707.1_179_278
MLKLRAWADHSLPKAPHVMHQRIPQDEEDIQELLRISITLGPKGVIRVGSSVTSAGDEGDSGNVWMVGGFSSWRAAKRCVAAYVKKWPRSATGWRDVGLY
>KIM36713.1_120_219
LGAVTRGENPEGVLTAIEAIQKLLPEEGYAVGEWSIADAAVTPFFARAEVAFKNDLGKYEEGKGKATWAKLETDEKYARFRKYFADLKSRKASKRHFTRT
>KIM36993.1_257_356
SSQPAAIASQRAPGPSRHIYFHDLLAHGHDNGRKLKLDFSQDQFWPRVIGADGDDLWDHYRYQEAMISNLPGSQIPLWWKSQAGGYRDAGHWWSNTRIME
>KIM36996.1_160_259
PAGTGTTMQWHTGFVEYFVATPPCDELPYTSVVFGVPKTDAGAGDLEDPYEVGACEGKDNFKFTRTADGGLDISAGFPKKEAKGNVRLPHEGYFAVGNDI
>KIM37005.1_216_315
ISSLYSIHSPQVLCSCHCEKSTQKESFLCYQAGDLDILLNDLHSVIFLPPPESPSDPMEIYHASFFDFLLDRALTGGLSGFRTRSCQPRMSLDPVHGTEM
>KIM37007.1_173_272
PSSRLNTPLLFLIASRPEPDIRLTFNADILKSISHSICLPNSSETSKDLRLFLQTKFHEIKLLHPMRSHIPPSWPSDDNITTLVMRASGQFIYASTVIHY
>KIM37008.1_198_297
ECLMLALPKASKSFEMAKFLREHALQVCFTDHLYKERHELAALCLRYIMYCGVLPWNPKHHDNHSCIVCEESTHYLLLEGVQMWVRSLLGFRSTHKFWTE
>KIM37129.1_238_337
AARRYPSRYGYAPRPGKSEQPSFPAASPPVVSSESASQPGSSTASPPVVSSESTSQPGLSQLRREQDAGPVPAETEGSTLPPEYNEVFANAIRSSDIPPR
>KIM37136.1_227_326
FCIGRLYTNSLLATLNARESIRKVGSATTPSDASFSMSKLAKTTVGTRRPTDISIKIDTMTDFGADQKLNYRDLDRTDLETASSSAQFFEKGKAVASVAP
>KIM37197.1_116_215
LPSLFRGYRPPHSYIHALLGLIILALAQWQVHYGLFTEWLIATGGLHRVPESAKHAWLALIVVFWVLYALGMAFVPRQLKEESQLRKGRKEEVKASNPVV
>KIM37198.1_191_290
PISPVTPTIMQQSSRHYQQRVVPVSPMAGLPPTAIPNGQPIAAHRQDAYRYIIPRSGHSAYPGLGQPSSSSDVHAWSGIKTEEENGYGNYASSHQHAPYP
>KIM37200.1_262_361
YTASLALQHSISNLEESHSATENELRLTYKIDMPPPSPPHRITISLIFASDTRRLAAAQASGLEELGVEAGDVIDAHVQVDDAHGLVAAILARARGVAFV
>KIM37202.1_248_347
HLWFEAVPNTLNTYDIGLAFYLGPHLVPHTSVTFSTNTERLLPDPRFLKLHAAVCRIAHLSGAAEYIESYDRDTKSTTVLARDGSSADLLSFALQGVQVF
>KIM37203.1_298_397
DNKQDNIYHLANMIALLGPPPKDFLERTKGDRVRNWFDENGNWRGAAEVPTAGLEDAEKRLEGEDKALFLTFMRKMLKWKPEERSSAKELLDDPWLNNVR
>KIM37216.1_157_256
NKKPRSQIPTPTKTTPQINHKTKQKIKPGSKSEAIPAKALRTPTPIADSLEDRTPGISDNRGICRTRKRSKNQEKTGRTKSKQAWNRGGKAGGKEKTKCA
>KIM39455.1_164_263
IEKDKATQRRLDSLAHDLEAISDFLSWGDDAGLDRIKRINLLHHARASLATHLALVPADNPSFASAQFQEALGRSSSTQERQQRLFEVWAACPEKGRATF
>KIM39457.1_185_284
PNLNNDGHDTGVTFAGNWLKNFLATTPVLTTFDVVMVTFDENAGASPNKVYTAIAGKKVTTAGVTDSTALNHFSLLKTLENNFGLGNLGKSDVTATPFTF
>KIM39464.1_239_338
GHILALEASNLPADKKRFIVNAGTYTWKEAAEHLKKSRPALRDHIQPLEQIGDLPAPSSHLDNTRSMELLGLADYISQENMLDDTVDDLLMLEKLWTGGN
>KIM39468.1_169_268
TTAVQSCIRNANSRDSEEPYITEKDIDAQLLTNLGGSPPLDILIRTSGVKRLSDFMLWQCCEDTQLQFSSTYWPDFGLFDFIPIILDYQRKVWSRRIEVS
>KIM40501.1_188_287
DEEFISSGLWSISRHPNYVGEVGIWTGIWALSTSSLQTSAYPRGTVALAALSPLFTWFLIRKVSGVPPLERAGDKKWGTNPKWQAYKKTVPIFWPWGSTR
>KIM40503.1_101_200
KSYYEQLITTSSLPALLKRENELLSEIRQLDSERQSLVYNHHHELIAASDTISAMKTRAESLDGDLDLLRAAFSEISRLTAEVSTEQHDEENGAKPLNTR
>KIM40504.1_236_335
YTSHPFEKRLKTQRGTLTRGVVAFKLANMVLDFAAEIQQTRTVIERGYEQWVVGDRKMGLLDARDVFITKLVNCGGSHWQMELWVPRRIAPSTVPSHPWH
>KIM40505.1_181_280
SLGALAVTVQAKLLGGRVSFFQGLCVLGYCIAPLDIAALISCFVRVIWIRAPVALLAWAWCIWASVNFLDGTKIEQQRILLAVYPLLLFYFVLAWMILIQ
>KIM40514.1_284_383
IIKRSASYRDRIVPVAQDTDVDMRAGERLNAILARAKEAEKGRVKRNAVMIPQRELGTYTVAPKMNAGVGRGSVSVDVDIERRRKNAERLRSLTRKVAMK
>KIM40516.1_117_216
ANNEKNYKAMFRKGKALGELGFFEKAQKVLNDVKTQSPADAAAAEQEIARLKVIDDEKERVHKKKMKGFLNKAEKKGNNLFEGETEPNVPKSSFIEEVTD
>KIM40517.1_192_291
ASSVAITAFLAVLTEYVRAFDSEESREKLNVPFIEAKFGYPKEDITAWLKTVRYPASCLEIPTKVILDTLGVLEKAGVVKHPEGGFNIDLFVNKEVVKLT
>KIM40520.1_127_226
GGFPAQDMMKSVITEPGIESSASMISIYKWQCTIPYHCLLVNSQGTLALVASFPPRLSSNGRIITIYRLFDNLYDMNNLANAFGGTLRTYCAGKRYFSFR
>KIM40522.1_235_334
ALHLLMPAFFTLILSPVDVIVTRLAVQPVHGPPSASTEERDVEKNSTLMAPPSYLHLTTEQQPYHGFVDCFIRIRSEEGMGTLYRSYWLTFLGIWIPIVR
>KIM40821.1_241_340
NRVIFVDHSEDFPASAAERRKRARCSFDLPNPVYLSIHAAIAEVLNMSGAGRFFDELLDKYKVGRGKVSVVRCWSDLEALAEEQLLRESVIQAFQSVQVR
>KIM40823.1_196_295
HIRRRIESRRRSKARQLKSLETQYYFSDSVVQYFQGISYCWALELLPYFLERSASSLELAEVLRRHTFTNIGPKFPRGMRLAKEAISRYLLRIDSGVSEE
>KIM40825.1_238_337
HAVKSWAGTSGAAGSAKLAAVLVTYPHEVLRTRLRQAPVENGIRKYVSLVQTFRLVRAEEGLAGLYGGMTPHLMRSIPSAIIIFGVYECVLNMLGYDVRV
>KIM40829.1_124_223
IWNMDEKGIQMGGGRKGNGRKFYFSREQAECFRISSDNLELVTVLECVSAAGESTRPSFVLKEGILPDLRDLDHELIYRTESGWTDNHHAAEWIEEVFLP
>KIM73971.1_166_265
TLASSHAHRELLVSRARDSVDHGTTPPIKRRHRKSIGVFGMWRELPLCTVLAPYITVGEGLFNTISARISTDRRALELPGDDHLALLVLGQGQHIWQIEM
>KIM73976.1_251_350
KAVIDNNESAASGTLAEIFRRGYQKKIPEQVAISAAACEFQAIHIMKVLLEQGVDIEITEEVVKTAAENEECREELLKMLLERCAEENIPLSVDYRVEDK
>KIM73977.1_158_257
YQFTCDLFSRSPNPESLEPPTNLIAIPEYHAHEEAAHLKYEISTLHQRILEKAYALPPLCTWENEWSPLPVGKVEELSWSEEVERAELGQREQEGQNTAM
>KIM76727.1_236_335
FDVILAVYNHQRLPRPSTHIAASIWELMESCWDAGPDARPRAIDIYDSLTAIPHSPATQASDEDPQLQGSVNTDISADIFREDTSVQGHPLNCENLLSRL
>KIM76728.1_151_250
NTDTEALGLPHTVSTACIEELYWKHVERFPMHLTNLTPNPVNSLICLLSHTRDTLDDRLPFPADECAKILEVLNILQDNISDANAMRLVARLWGVMGIYI
>KIM76729.1_200_299
HGHYPITPKADVWSFAGLGIEVFSGKRPFDDIIRDGAVVIEVVVKNRRPSRPRNIASARQLYDSVWALMEQSWEIDPSDRPSMKDIYLLLSSLSRPASSA
>KIM76737.1_130_229
RLLVGHEVLEDGTRRLQESERVALETEEQGAGILSSLRRQREQIENSRDVLHTADTSIDRASSTLKRMIRRMYQQRAVIASMIVVLIVVILLILWAKLWR
>KIM76739.1_293_392
SVVSAIYDAIPGSKMDSTQGGFVYPEDATVPDVEIAVGDNTFKINATDFSLGSAGAGMLFGGIQSRGSNGFDILGDVFLKSVYVVFDQGNTRIGVAQRST
>KIM76740.1_229_328
CLASVLACNIGKAKISIQVPTQCIASVAVGRMMMNLRGLILDDPEHTAHLQALEFITRNNPESETEGGVSIYAEIPAHQASDPVLLGYDEPISGGIDDGA
>KIM76744.1_300_399
RSIAARSNTHRSISGSIASGSIASGSIVPGSKAAMRQEELMRYVREMEHNQSYAASTVSSHNPSTDAEVVELRRQVEDLWTQKQQLLAELADIPSPAYHA
>KIM77880.1_254_353
SIAYLATQVRFALSSSPVFSRTDTVTDSERFYNSMLDLFEDVEEKEEVNDLLTWWNRQIFPAYSSARRAVCKNSALARIKAKRLEQKALQPSSSHDSNHT
>KIM77884.1_290_389
TRDHLISYDAGTGLFDEEYLEALFDGNTEEIARIKGAAYKDGFGPLASCSMISNHNSVKVHCPCEHRDPEGNLVLAEMTHIRCHSTFRCFEPLEEYRQAQ
>KIM77895.1_185_284
MGLLSRRLGGLETDEEDETSEDCAENYEDDSRLSKTFLREALVTFCHDNAPHQANVDVFSTNSGPAVTSTPVSSSPAKQSPKSVRDRLEPVGMPAKETCK
>KIM78636.1_297_396
KARPTESFFNFFTPPPPIDDDAEIDEDDLEEIEEKLEMDYQIGEDLKEKIIPRAIDYFTGKALEYEAMDDSDEDFDDLEDEEEDEDAFDEEVGAIRRRRS
>KIM78637.1_267_366
EEHPVVRKHPVTGEKALYVNQGFTRRIVGYKVEESENLLKFLWDHIAKGSDFQVRANYKPGTVVVWDNRVTVHSATDDYAKAERRHAVRLTPQAEVPIAA
>KIM78639.1_260_359
TPLASVSRMKRQQSDSQSVSHSASGRSGTDAMFSVAGTISSLAESFAEDPSILTSPQRHKAAIQLLDENDDLSENEQVQAISIKKKITCTLYIQSELLNL
>KIM78640.1_266_365
TEHPVVRKHPVTGEKALYVNQGFTRRIVGYRVEESENLLKFLWDHIAKGSDFQVRANYKPGTVVVWDNRVTVHSGTDDYDPAERRHAVRLTPQAEVPIPA
>KIM78646.1_185_284
ELAKECLTAHINELEEFWKLPQEDFENCDPVQWWAGRRAQFPSLSRQCNPIGSAVAVERIFSGGRDTISLRRASLQPETIRTLMLVKQRLRLARSAIQEI
>KIM79094.1_102_201
YDCSDIFLPLKTAAGVFLTISKVVDRVSANRTDLEQLGVKLRSILLIVGKYRENGGLRALDYRVESFCLAITLEINAVEKLYGNSLWTRTLQAVYATSFR
>KIM79096.1_132_231
YTPRELDGSAPSMIPMRHWSWLLDAVRLDQFSFAREYLLKFHLELYRDRVIRLKRMFYVLIFLVLGTLVLLFIQDSSQHGRSSKAHYDFIRRCPQPTCTF
>KIM79099.1_121_220
WDGTVVDTTTGSSVHIGSWTLPSGTGGIKGSQVGFVEYYPWNSGTHTCSSLPFTSVTFGVPTTGGAIGSLGNAYEYGDCVGKVAFKSQRTSQGVQVQVGF
>KIM79101.1_178_277
NRMFRVVDAVAIEKEQLAKKWWEITPQLQGRPEKEEDVITTTIIRCGEYADFLDALHRKVDLRAVSKVDRTWKATFMAATKVSDREVDVVKTDPLQYDLD
>KIM79104.1_253_352
YSTNLNTAALIRQMSSSSPTSPGSLRILLETDAPYMIPSNLYSSLTLAAPDLKGKKLPLCHTAMIPWTAEFVAGLIGKEEWDTERVLKVARDNARTVYGV
>KIM79105.1_146_245
GVTVSSPATFAGGPSDTWILQIAGTLTMASAKTIILAGGANPTNIIWAVASGVTLGTTSHFEGVILGKTAITLQTGVSMNGRALAQTLVALQKATVVAPS
>KIM79107.1_125_224
GVTVSSNPTFSGGSSDTWILQIAGTLTMASAKTIILAGGANPANIIWAVAGGVTLGTTSHFEGVILGKTGITLQTGVSMNGRALAQTLVALQKATVVAPS
>KIM80064.1_131_230
EHTSKELSSGEFSADLPHCLLLINFLECRIVQVWIIFTPMPSHPTNNLPPVYIYGQFFKFSTSHRESLDSVDVFKPTPHINMFLLHWHMRSNGQRMGDIM
>KIM80066.1_190_289
KIKEQNAQFTDLYVKNIHPDVLEEEFMELFQRFGAVTSAVIEVDHEGNSQGFGFVTYVDHEEAQKAVDALHDTELKGKKLFVSRNCKVSSDVFFTNLSYE
>KIM80068.1_300_399
LWDDDGQGNQNYNDNDNEEDYTSAHAACTEVDEGTGQSCRGESTSEPAEGQREWSGSENVCHPYLECPSCIGGASSTVRSSEIIREYKGKVQVDGTCLRA
>KIM80069.1_117_216
ADEDQHSEGDEDESESESEDDLTKLQNKAKLRPNSAPNALTKTSRRYVHSSHLQPTPVSFKRHSTDRQRTRARDVFPSVGSAPIYEPPADTKASARRSCV
>KIM80070.1_123_222
GPYSKETHDIVTTRERRAIGTVNQHLEDKTYLVGDRITLADLTLASAMNFALAKTLDTEGRAKYPNVVKHFEMVSTEPSLKELFGKIEYAEKAIEYQSPN
>KIM80072.1_158_257
PPSQSAPEPPQDMELDIPPSPPPIEATLAERRAKRQAILAKYADTSQSQMPSPSARAGQGTSTSQRCSYAWCFTSQYREVVERLNQQARINVGISYICCL
>KIM80073.1_218_317
FNSKMIKKAKFGDVYFDEMGSFDSVERDRVTNTDVVRKVHISKPTRDMRARLMPPTSVKLKDDENKLLVSFIDLLDKCLALDPARRITPKEALVHPFIRG
>KIM80074.1_196_295
RDLMHAFPTITHFTLSYRSLGEFLLSLQSRHRVPTSSAMITPWPNLHTLALNDNTLSVGADIGLYLLHQAVLARTVLGHPIRTISLSDLIIDQLRRGGIN
>KIM80075.1_244_343
GKPETLAGIEQSEDMKRFLWNNHFATVASDQPALESWPPKGPHLHQTLLGLWGMPIGEMFDLEALSKTCKETGRYTFFFSSWPLNVLGGVGSPPNAAAYF
>KIM80275.1_221_320
AGVFPLHAIWFKGCVKGFIKRRKENRALAPQAVTVDAVALAHATIPSSTSDSYISFRSASHNHPARKDYSLSTLHHIGYRLWPARKAIYSFVGLGRQTSS
>KIM80276.1_242_341
VGIEVEPGKWGVLVANITYKRTQGSIQIDDGQGFPVVSNQPIAVISYGAEIVPCGEQFNANTLTSSNCTSNAHMWLRGKAPSTISLVPIIVILISISLIA
>KIM80279.1_126_225
YLQIMISSIPDISSSQLVLRIIVCLFNPLSVEQLQKLHGADRVSYLIPDRASDDMLNNVIISAAPINNETNSDGSTQRRNKHSRSYRDRVQLLPNRGKKR
>KIM80281.1_167_266
FKKWMADIQSLDDRICSKRLKLELAMKNSCDSSRCNNPVNEPSHHANTTTAPSSTAIASNTTTSSSTVRYAPCLTELQCQLLADNEGCFKCRSLIQRLSE
>KIM80283.1_159_258
YEMLRCVLDALECHEDAFNAGVLHHDISVGNILIVNGRGLLIDWDLSKRLNSPIPNDCIRQPTRTGTWQFMSAALVKTREAPHTFVDDLESILYVILWLA
>KIM80947.1_182_281
CASLGMETSFAINPARDFGPRIFTAMVYGRQVFNFRNQYWLWCPIMATCLGGLAGTLLYDAFLYVGAESIINTPNETARNQHLHARPEQRFGDPGEINEV
>KIM80948.1_220_319
PSGSEVRPLPATIEKILIEPSQPPPPPNGGCGTARLRYSLLLNGCRELHERDKRVVLLRAPTLDEQHPAAPGDESEWLDLVNGGEGCWATHNAEQRGDGP
>KIM80955.1_143_242
TKPPGTAGKGGGLGYNLQSAMGLSGRENEQIYLSLLQKVRKAVPRHGIDITKTITCNRQIVVIKFITLCQKKWPFFHRFEDGDEPANWLTGDFCILSRSL
>KIM80956.1_241_340
IDQGAIVPEASEELDKIYAEHDPLQSNTTTSPSDTNTTNPHSSPDSTANPEPAPPPLLLTRAAIPAIVSLFNLTGHSSADMYRALEQARLRSADVGSTRK
>KIM82179.1_111_210
SNAHNPPINPYGNGIPSPSAPPNPLYNTHNSNPSPYGYPQSGAGGAVGGLGIPETLASIPDDQKAMIMRVISMTPEQIALLPPQERASIIQLRATLGLPG
>KIM82183.1_106_205
APVTSISIFILKEGVKVEEFAKLLDPFRANFISKVPGHHASAWSVDSTNDRKIFLFAGWDSVEAHTQLSATPEVAKHRSAASALLDDAQPPKSLHVKFNS
>KIM82186.1_242_341
EDDSAGAGGGRGRRGLNPNSHHWNDAALGVGGSRFGSGARLEEEEAMLGGGEYEEDEGLGDGDDLGDVGAAGAGRHINPWHGSLAAGAGVAGDPAGAIRL
>KIM82188.1_259_358
TWTANATDPPSFTIELDQASFHNALGIANNVATSAMTLTLELPSVPPGGGYTLQAVANGDINLVYSATSPFTISSPSTTGSTSVSVAKSSAKSTSSSSPS
>KIM82189.1_225_324
LICFLAMQHNFVWISIFTFLAKLFSNSLLAALNARLTNRDGESEQNSSTFLDIMPNNYKSPTASRDRKARESLAAPYPNIAIEMSRTTEVKHDERARDDW
>KIM83282.1_283_382
EDAATAEITRVQLWQWVKYGSRLDTGEPITAEYIDRLISELAPGVKKLVPGIKDDHLKIAMEYLKAQVRKPWASEFLTSDLMPYLAAADGVGPKWVKAAL
>KIM83289.1_273_372
GVILAVMQGRRPQRPSHDLCRIRGLDDDIWDLIENCWAGRPSERPSASQIKARLCSLPNFPLDLRPTDTFDVFLPWRILGSQPRHPFSDLTFSPEDANQI
>KIM83295.1_265_364
NNSPHSQKIEDIPARGTLDLDELKAFLEAIPAQPPQPPARLPDHLQATLQNRTFLGGSNFWYNTREVERWSYGSTQTDPFHFPRIPGRSALSKHTRLVYL
>KIM84270.1_117_216
VIVVANKCDLEYERQVGMNEGRDLAKHFACKFIETSAKQRINVDEAFSNLVREIRKYNKEQQTGRPAMPASGGGVAGSYGGGGGARDDGHGGCCSGCVVV
>KIM84273.1_222_321
TFYLARPMLKGCLTSFASCISVTMMSRLMLNLHSAASAGIFSTSPTSDTSSGVAFTSRVPENLPFAMNSYQTDLELRRQSLQVGADFVARATGSHDIEME
>KIM84274.1_195_294
RGLFPVRYYIIDFELSTRFPEDSTPDQRVVTGLPLLRHGYDHPDDYGRDVAPEMLLDAPYCPFKSDIFQLGKDSVIVFVRSPKEADCNTCAQYLILFYNT
>KIM84276.1_259_358
TSLISTASGSQNTPAEKAAFYIFHILPEYISVLILLSCNVRDVFGTGMFGDRRFRDETQREKEIKKTNELYQLDKKAGSAVGIYDEEFRMFARVRQLWRL
>KIM84277.1_224_323
YAGRSFYTGLGHLNESWQNDLFIAHVMGGISWALQSNTTRAFNASAQVGNSQISPSSQSSSVSPSSTYVPSYSLSHASSESFRMADLPHPLHTGRPSPRV
>KIM84281.1_280_379
TNVSITLSEALLGFSRILITHLDGRGVKVTSPPGKIIDPGESIVLRGEGMPVHKNPDQKGNLYVVIHIDMPDEDWLKNTNRTVSRMKSVLECTENIFPSI
>KIM84283.1_165_264
EDLHCLVLGESEEKVAACVKMINRVIETAASTPEGQNDHKRNQLRELAALNGTLRDDENQICQNCGGVGHRKYDCPEQRNFTANIICRVCGSAGHMARDC
>KIM84286.1_273_372
EEFTDKVVDIVDKYGGANLGAENLGLGRGVVFLAWGSWAAKRVAKLSKTKHLILTSAHPSPLSAHRGFLGNGHFRAANEWLEQKYGQESKVDWCSLANQK
>KIM84288.1_281_380
KSSPIVDAVGRVDIDKGTLKHAKPEFGNIFALSDCSSLPTSKTAAAITSQAPVLTENIFSVLETGKLLTVYDRQSILAEFKYGLEPKETFSWIFNQGKPK
>KJA16542.1_191_290
RCRALANPARRSSGPAGAVVGAGSARRRLETPRRDPDYRRLTQDPTPASCPAAGSSACCCCTAVCRKSCCWRSAWASQSRRRCLRPATRRSPGGSLPGAG
>KJA16555.1_196_295
GEWVDDEGVGGPRRGLAELDSPSGRTHFVHTSLTHLFRTTYAPADALRVSALLAYLNAAMPPDKHEEFDTAEVARAVGALAGRGRVVFEGDVMRVVGRGT
>KJA16559.1_137_236
PRFVPIGSGVGCLDGNSTKYLAGGLAYVAFPLAPGAIDTDMLRSSVAADTTGYLEKLYGKNTSVPTVEAVSSSLINIIDKSTRVNDGGKLIRVDGTQIPW
>KJA16565.1_200_299
PLVDPRHAPILLTHISRHTRHIALTTARLWVAIHVSIEHSENRIGRQIEVVAEWIRRSGIYTHRIIRSMEEDFLHWLVLLSSTCLPSCSRIFPIPAAGVV
>KJA16566.1_149_248
PVVVLPVRGFITVWDVLRAVYDGARRGAAELRAAQARVPAPHRAPHAYGMLAAGGPSSGDITATDVREFMRFCTRWAGLVPSKTERDVWVLRTAPISPAR
>KJA16568.1_101_200
ATAVLNFTGVAVYFLSARWPYNVSSAVALDDGPAVLLDLTDHTRAVTDGGPATVKAAIVGQAVGLLNVTHTLTVSVGAGQPFAVVDAIMCVAMSSSTWLF
>KJA16569.1_229_328
SYQLSFGTDGAGPIKCLDVTDGQVVPGTKLQLWDCTTGNANQFFTPTTVIRWEITGLVGGLCVDLTDGIQTKGNQLQMWNCTTGDTNQIWNDVEPPQSAT
>KJA16570.1_229_328
TYKLAFGTDEGSPIKCLDVTNGQLVPGTKLQLWDCTPGNLNQFFIPTGVIRWEATGILDGLCVDLTNGIQTKGNQLQIWNCTAGNTNQFWNDVLPPQTAI
>KJA17100.1_263_362
FLMYSLGNVDIAPIVESYKVDLQHFEKKARSRDIEIPHRCNLHHIKMSADSRSVRGRGLGVSRKRTKYYAMSTSVLCAPHATELAQMQCTVELLKYALHA
>KJA17101.1_144_243
SVAVYSCGSAVLRYEPPYFTSPSNLWSGDRRWPLRDVDPATTAAANDCVTLSSNERSSRPCRDRSSTNLKGAPPIGARVLQAPSLACVWVRAARRASQPC
>KJA17103.1_118_217
VNSTIPSYRMPVDVVQSDQGITPRKKLKSKASVKREPKFTCESADCDGVTFTTKYRYNTHVNRFHTPKEKQKQYQCDNCGLYTTCYSTDLTRHEKSCAKP
>KJA17104.1_221_320
HIFEDTRGYKNVFPYAGTFWARFEISTLREHATRGPCLLMRYLDTVEPVRCVVPRYDGYIGHPEPGAYIMRGGRPWFHPLKRSSGKFRDMMEQEGITPAS
>KJA17109.1_158_257
ILKNITSTSLISSALDIPTTVIYTALAGLTSIIEFRDDHIVFRHASLLKFLLDVSRSKQYCISSVGNHDRKPLKNVEWKMMKGLLDRGRAQKNGNTKIQP
>KJA17112.1_126_225
NTRRNAALSNTEAPGLPEDTEKQPNAAVCQKVVEQKTVTFATDIKGAERPENDVGPDKMESKTDPDKTESETDPDKTESETDPDKTESETDPDKTESETD
>KJA17115.1_162_261
IAPLGNELDSTFLQERKHDRSNSSSRGRTAKNTDKRFQCSENTCTRKFTSKYRLITHVNRFHRPAGLQVIFRCDECCMYLTPYFSALSRHRKSCVKTVRQ
>KJA17609.1_132_231
VELPQQHSQGPRAPPALSIHPTATVNTLTLTPGKNGPSLIPPAHFPKSSKPTDGGLEPTYMPTMQLGNTESGRGHQSQQGKSESAVVKICGCCGALKKLF
>KJA17611.1_214_313
TNSPLLADEIAVEIAKKHSLQPADVLLGYLIAKGIVVLPKSVTPARIASNFTGALAGAEKLDTLDIEKLDGLAANGKQKRFITPPWPVELGFEHWPPLPQ
>KJA17612.1_199_298
LDNVMLSWGHDEYLYNVLKDQSYLPAEALAMIRYHSFYPWHREGAYSHLTNEKDLSVLEAVKAFNPYDLYSKCDEAIDVDVLRPYYQGLIEKFFPPILDW
>KJA17613.1_160_259
QFRHPSSGFGHDKSQAILPYRKLPQPPTLFFFGDGVSDISAAKYADVLFVKTKEDGENDLSVYCQREGIKHILFSDFSKALPTVESIVKGEKTIEDVINA
>KJA17617.1_144_243
AFKLVSINICPLDDLFEFFSPAEQAQLTSLKTEIVARTNTLRSQDTNALGFALAAVTLPECDCRRLVPMGTDMSPADVKALRDPTWRRSLETRIARGQPL
>KJA17619.1_145_244
RAFTLADAHVTLLADILPDISSHLRPGLQSTFDAIARRTLTLRAADPGAVGFALALLVVRECSLVRLVPLGADMHHKELPTWDPAWKETFAKCIERGNVF
>KJA17621.1_169_268
RPSTSASEYSADSMRVAGTNTITTTTNNNNNNIGGEWAFTGGGFGGVEALSPDAEPERPWRSVPMEKRCSAKKKKTSFRTRVHRVMLLGPALSLRGRLHF
>KJA17624.1_139_238
TKIRRFFNLTKEDDVRKYVVRREVVSKKKEDAKPYTKAPKIQRLVTPLRLQRRRHLNSLKRRKLDQQKEQKTEYDVLIAKRVAEKKAKVAAIKASHHKTA
>KJA17625.1_230_329
ARGKAEEEKAVAVEGREYARILWKKQDEAWSRDPIGISGRERVALRRDAGMTTLEPGYGVSDDDDEGDIKAGVKRDAEDDSDAESEVTDEKKVKRVKTAF
>KJA17626.1_142_241
TSAVTVTSTLTLKGLPTDVWIFQIAGNLLFSSGAKTILAGAASANVFWVVTGSTTLQAGAVLDGVILGGSKVALVTGATVNGRILSQTAVTLETSTVNPV
>KJA18532.1_213_312
FVATLLTMISDLLPKLTFFNDWWNPWFILLYSLSGSRLVINLRRNGSVGSEIASMTAPEAQLSSMEFWTPTLRSVAFNPDDYLEGELSMEFAPGKDVCDL
>KJA19258.1_191_290
QPKRKPEAELEAERTNPPAKKRKASGTKDIVVGSRAIRTLPNSNQPSIPATLPSKKIEKFLDRTLALTAGKQPGKGWERRPANIGVLRRDGPARNFVRGS
>KJA19259.1_185_284
LLFLALAWRLQQSAYVENQEDRDLKAVVTGKHLTRLSRALFQNGQAYFLSTVVINITTVSLLYVNSVPAAYRVIMGFPCIVIMNIMASRIYRNVNSGVFR
>KJA19261.1_295_394
CLATLLRRPAATSISASDPTPAPVFHLIIPLRATHAAESRTVEQVFARTAPPGTGGSGDDDAAMALVIEDMQTLVCTTETPGEEVTYAYYRIGWGPAAEV
>KJA19268.1_216_315
LTGVPSLLMDIEVDKECLARLEEEMFEVSKRAGIAGYYQWGLDSGDHQYWWPYDDLPEHWNRYDYDENETQLVVMFNLLRYTHKYMTDINSIQLARWKLR
>KJA19269.1_152_251
EFKQTGKLRTHWSVRANGGYPNNKDSDALEWQDGLKTRRICLGVIECDNPTCQIITRPKVKLELLQEQLQEDCKCGGTLYRQECDVISFLFQWSGVICNF
>KJA19270.1_238_337
SPELVNLWDSLVLADDYMTSDDIRLFLKDSFSSIKETHPMRGYISSTWPTSSAIDTLVSKSSGQFIYASTVIKYISAIRTSPSRQLDVILGASESTIPPI
>KJA19273.1_224_323
DSYTAHNDIRLFLNDSFQSIKEMHPMKSHIPSTWPPPSEVNTLVNKSSGQFIYASTIIKYISDIRSSPTRQLETILGVRSPRAGDVPFAEIDALYKHILS
>KJA19274.1_160_259
VDTDAALVGTLLPCANSEWYSKKPRLSVEPLVGLGSGISSYSRMHYPFHIFWSILPTKQNQKGVNHLFRISFVLGRMLCSDRWRQHAWNSRWWSIYSCLV
>KJA19284.1_269_368
LAALITARFALSSSSVFSRSDTITDSERFYNSLFDFLQDPDEVHEVNALLSWWNRQVFPNYTANAKPVSKNSALAKIKAKRAALKQAALRDVNASAASGN
>KJA19286.1_216_315
IVNKRQFAHNPLCHFDHYLRLRDARFPLASPLWITSAGHVPTRSFFTRKLALFFDKGVAGQSMRAGGATSLAEHGVAPALIQVTGCWYLARRPNLRLSTA
>KJA19290.1_171_270
SPTHRAVCQTRRSRSDPVSPSVCPRPPPCAPPTRFPAAPPPNHAVHAPVDRPEPLLVPARQSLAALVKEVIDTPVHAYTSDQKPRRRLGPLRPLLPPVDP
>KJA19295.1_151_250
IIHNQSTYKMALVLPMDIPIAQSQNINRKSDQDLRLKRIQARPRSGAVVIDLDSIVRGALLVKAYGAQYDDEYIAVDAIDADMWWRMKTIKLARSKVNFN
>KJA19296.1_252_351
LNGEKMRPALTMDVLTTDLTDYYLIPFHEAHHISRHSRPGRGAPVPDQRAYCVRRLQVAARGLHGGHLRGVRLRGERRGPAGDWRDEPRGGGEADRGAAR
>KJA19298.1_150_249
SNAIAENDSGDLQGESGNSSSSRNKERMAPGPLAVPTNNKYIKMAPEIGLIDPAYDTSNAAPEEIFNRTLSRQWSVINITFVSGSAVAIGGGDAHVHTHT
>KJA19315.1_129_228
RARILLSKPGSSMRYLHRAARPLVEHATGAWRDAEREARSSVRARTWLCTAPAALPMERRRLQRAREGRHTRRGSRWVFQIPRRRAARTERGWERRRGIF
>KJA19316.1_157_256
PVRVATYGASKAALNYITRKIHFENEWLVAFPLAPGVVNTDSAKAAMANDTTGVFDSLREHITLQTPEEAAKALVDLIDRATREKEGGEFVDVDGGRIPW
>KJA19319.1_108_207
QRLSDAPPPDSAVAIPRLPEWDWEAAILQWWPELADGDDATPGTGLPQRMLCCLWSHESCLSILCTVSEAEIDEQAQLAFVQQMCDGCEFMIAQRSGCID
>KJA19327.1_148_247
PSAPRRHPLPAARSPPSDPCSLPASYAPSSIHPLCPPPSSRLRERIPQQPTYLSLALPTPVCTRRRTPGRVLVPLLVHPIYIPSSCRRSAVLDTWIRAGY
>KJA19328.1_233_332
AAALSEYTLIDYGAWLSAPPCVRAGMRVYKIGSDAADDVLLNPAHLLYRGATSKAPDNEDGALSTAFYEWIVDPAAGMQVTLGFSKAGQTMYSNPPPSKD
>KJA19330.1_149_248
FEAQFGARLEDLVPRGEAADAEWAKFEIGIGEIAVLYTKTEGPFLMGNTACWADLVAAAHAMWWRTIWGEESDEWARITAWHGGLWSRLLVSLKDYQQVV
>KJA20650.1_112_211
RGITALSAHLSDVHNVKRCAGLCRFPGCRVTAKKTPGLLVHVLTKHVGLYLKCRHPECTRCTTEVHKMRLHWINTNSHSYDVKGALYDECLEAPTANITH
>KJA20655.1_131_230
ALISSEVHYPPRSHSCTQTRTKRVPAGTTRIRAICIYPTGAEEHHLTADTHKIRRAGQRIAPIEPRPAVDTPVLDRPSIHASATGATSFPAPPRTERANA
>KJA20658.1_115_214
APLPSARQPPSQMRRPAVMEHLSSNAPLCDYPCTSRPATKKRNDWRARNQRGAPQDARRQNIPSHVQCARDDQTASIQRHSSGRHLDHVQSLRRRIPACA
>KJA20660.1_105_204
RVRITKQGAFKPSFEGTLAGGAEQWVGPAVGKVDVLGYADDITFHALAGRTVKVPFIKDYMIMLFFKDKSDTMKGNFFGVFVGEMQDSGTYTIGSGNFTD
>KJA20661.1_154_253
QCYLARLWATRMHAGEGHTNVRGSVVLRDGALLLGVPRFGGTYFQSAVFRVFLDKLRYVGLVRGESGLLAARLEETQTPGSICRAVAASDMLNSKEESCD
>KJA20663.1_127_226
WSAIACSGARIDAGMLLPLDLCLPWDMYAHEARCPLRIVGASFRQRIWCRPLPARRPLPDSLCILTGYVCSRASLRRPTPGDDQPIIKNRRGAVVRCGVL
>KJA20928.1_200_299
HWRMALTAPHTLTIRGLLTQISAFLALRDGPQEDGWGPAPLGSPPVRPQYGVARVREQVPATFHVGVVRLDMLQGSRMFMGLVEDTRDHGWIVVLGDVRN
>KJA20929.1_180_279
FCDNPRWTLCIASPHALTIFAILGEIFGFLQQKDIYDAPQITPSRSDVRYQSRELNASPHSFHAGRRRIETLGRRRVFYDLYFTGSTQNTYTVRLCEPSQ
>KJA20940.1_145_244
CLVRTQADRTRTGTWTMFSGKNGVVRTARVNQRAGPFVDGRAHAHSLGTRVMSSHCTPGVLLFPGKSRHWNLATNRAEDSRAIMYIFREMYLRLVPIGFL
>KJA20941.1_298_397
DDHWPLPAHVDEIVEKSSGQFIYASVVIGFISNPSSNPSVRLDIIRGLRPSGRLTPFAQLDALYRHILSRTFARLWISLTLKMLTHRVSRPLWHLSSPAI
>KJA20942.1_188_287
SKSFKALCTTWTAKLPDFGFFFTREVFRLCVGLINLAALDLLAAGIFTTHYEGYSTRPRWRSATAIFRPCILPFYLCSSPCFPKENSCKRTTVVQGNTPR
>KJA20943.1_171_270
LLRNRDLPLTILFGSRRESHLQMAFNRKEVAGVLKQLLLDDNYHADDDIRKFLLDQFDDIKQTHPQRKRLGSAWPAAEHVQQIVEKSSGQFIYASVVVKF
>KJA20945.1_167_266
PWTHARAGRSAAVRSITMRYALSYLDAPPPPCSVARTKNHAPLAMRFLWTHVLSRDHIDDFSGADDPAGSSVLSWDDVRDGTKWGNALFTYWTIRSDTVR
>KJA20946.1_136_235
AVSVTGGCMCAVEEVHARPARCGETCRRRYTARGERRTASPSCFKDGDALSWFVTEIDAGHPPPPPVVCAFLFPGCGVQLLRVSICARRGANYSMTWRHP
>KJA20950.1_189_288
LIILFGSRLESQLQMAFNTWDMGGILKTLPLDHRYQAEDDIQHFLVESFDNIKRTHPLRKRLATAWPAMEHVEQIVEKSSAQFIYASVVVKFVSMPSSNP
>KJA20960.1_226_325
HPATRDVFSTGTLLGTSESTHRHSMMDITRGLVREVSQEVVLADFKSGERNLIISTAVAEEGIDIQACGSVICWNLPQNMASWAQSKGRARRRRSTFTIA
>KJA20967.1_167_266
EQEYALAPSDAYRNAATAMFYARVARERPAFREAERAQGLKRIDFLGKRRCFVGLVPMKNSWTLLFMRPPFPQPPPNTEGESACTLHMPYTKHKPRSMSL
>KJA20978.1_215_314
QEVGDNLVLAGFALALFLNVILGTQLWMYWGSADAEPVSEKVAPAPALTETIGSGALLHAPIASRGTAIARPGTPTHRIATPPPRTPSSAGTRKWARKVD
>KJA21267.1_110_209
SAGSFLVTPGIYRKLLNGTYIRLAIYLVQSGALLLLPNGAYSEHFANTTKLFDYVLQNGPKLYAYANNIRGRQFKNGELSVVYNCPKSVSWAIATFQNTS
>KJA21273.1_273_372
HPWGGGGGGSRPAEHARRPPRPRYEAPLPFSARAGQLGEHAARAPPAAARAQPRARGAAVGAWASTIARAAVVSAGVAGVCGVRGAGGGCGRGVVGYLGR
>KJA21274.1_262_361
PEEEGKPPGYVRGFEDPFADGDKKDGKDGEGGKGGYGWAWGGGFCGVVVFLCAAIEERRQRALQIGGQRKLFPSNIYIQRPNDNVSILLRVGRAIAQCKY
>KJA21275.1_180_279
PSHATSPSPFSVPPSAFIPFRFQSATSHSPHRASPVPPQHPLTQTASPPRYTYFTQPSPPFSCSAASPRSPRSSSSLPTYGGRVSDAPANLLRIHVAVHS
>KJA21277.1_111_210
PTHAQRRHSGRPAHCHVLFHRACTYAHPVRASRTPLLACRLRRPAVPRLRLRGLSSRRPLATCSAHVSATPIATPATASAAAVPRPPNGAPLAYPRTRRF
>KJA22022.1_133_232
ITALASILTLTALALDIALFAHVKDAIDAFGDPTYTTDTAPGFWLTFAALMALILGAGALCFARSAPRGAGRMPMQTPAMERFLATIREQERAREGKEKA
>KJA22024.1_179_278
AKRTPSPRSCDAPLCPPAPAPAPPPPTPNLIIPLRATHSAELRTVEQVFAPPAAGVSGDDEAAMVLVIDHMQTLACTTETPGMEITYGYYRTGWERPAKV
>KJA22025.1_232_331
RDVALAHVLVLEKPDAGGERIIVSAGSWNWQEWIDIANLLENPLKTLPIYKGEPGLFEAGKTEYLISFDTAKEQRILGIKHHTKLETARDTLEDFAKRGW
>KJA22027.1_252_351
RDVALAHVLSLEKPDAGGERIIVSAGTWNWQEWIDTANLLENPLKTLPFYKGEPSLLEAGKVEYLISFNTEKEQRILGIKHHTKLETARDTLEDFAKRGW
>KJA22028.1_251_350
RDVALGHVLALERPAAGGERIVVAGGPYIWQEWLDAANSLPGDPLPGHPLYKGDPSLLDGDKTYLVSYDTAKEKRILGLKLHTMLETTQDTLADIAKRGW
>KJA22030.1_188_287
EKVGVTAQLSLNYRAPTMADQFVVIKTRIQEVKGRKATVIGRVEDLKGTILVEASAMFVQPRYAKLLHSAQLRKQMGEPPSDEPILLADGQDLNPGHKHR
>KJA22358.1_239_338
LITGLATFILVYTPSVPQVLRPVGINPYLAVVNIMACRVFRRTRAGLIRETEISTSVMAEEITQAHRLTLPSGEGAMGDHSAQLAHSGQPRGADRSKEPV
>KJA22359.1_288_387
LMFTPEIPLRLRPLANVPYVVVVNIMACRVFRRTRTGVIRESQISTSTRTGGRMSQLVFPSSNATNISNQRRDTTVLSQMVPTPSHFGDSAKKLPTSEVV
>KJA22363.1_281_380
PLPIGAHPYPAPIPATLLTRTYAPHPIPPPALDAHLIQAHPPSPRRAASQTHAVPKSDTAVHLAPGAHRRDRCSTSHHATSRLRTRPADQKTLTSERTPH
>KJA22364.1_125_224
HNRVPTTYRANRPRHAHTWAARAIARTASPAAPLKAAGRWSLKNPVSIACRRPALGSQRSSAIIGPFSNHTRIEVYMRPQSSVAPQLRRATARAQRTVEP
>KJA22371.1_176_275
LFARRLLSVSANSASCERLFSVFGTILTKLRNRTGNTTLTNLSEIKMHIRDEHNAKGGKSRLKRQFQAQAPSAADPNLPPAGSATSRVDANNQLESTINS
>KJA22372.1_292_391
PQCTDVVPIASTFDDAYFEIRYITVFSNSTTGSSTPSTTATPVTTSIESVISGSTTFVVVTQTPSTTPSGTSSSMGYSLHAISLSVLAGLFGLVLTLNTM
>KJA22468.1_161_260
AASKQQRRRFSAPGARADASTRICAQACRRRPLESPRAPEYGRRTRGIERSLRGAGYSPHLCGDTAPTILASSLPSPSVSASELRWAMHGAPRASGVYSR
>KJA22469.1_298_397
ANEKAEAIIAERNAKDKAAAAEVSESRAVAERALVETRENQRSVVQTLSGLAVWVLAQDKNALTAISARTLIDDIMKLVSAALNLPGLTADKINGTTVFR
>KJA22470.1_272_371
GDDDNEGTSSKKRRGGSTLKACYHCATTRHRCVQGGKPIRARKKGKSRADVTEMEENEEDELAEESAPPRPKPRPRKAVAPAAKSGTGRKLLXIKRRQKC
>KJA22474.1_224_323
GSTLRSARQKSVVLRQVVAGVARVTGKRAEWEIESTYTFSPVTGLIHVHIVNSIHPAPHQAVYDSLHSTLGKLLGWGEAGPRPNPNGAAFKDSAPSGKGA
>KJA22479.1_265_364
AIAKQVENIAQALSPNKDAVTSEDRKFALATLVELRRLDQLQAIAKSKSNSTYFFGDKAALGAANDAFNVDYAQAVKRGMEKTPVGAPSPAVGPVAASVA
>KJJ33121.1_285_384
KQKDWQGYSALSASAYAKVLLTVVPISSSNRTGARIHMQSNKEAKRSEAPSFTFNSYGSGQQFNATGNAQNNNTGNGNQFLGSFAGPVYFGHPPTASKDT
>KJK68679.1_285_384
KQKDWQGYSALSASAYAKVLLTVVPISSSNRTGARIHIQSNRETERSKTPDFIFNSYGSGAQFNATGNVQNNNTGNGNQFLGSFAGPVYFGYPPTVSKDN
>KJK68690.1_244_343
IIHPLWVQTPMISDLAQHRSQFGQPIMTPEKVSQAVLTQLVNGNGGQVVVPSSQGLAAMIRGLPNWIQESLRDHASQSFVRLRRLEQELAGSQVQKRAMT
>KJK68697.1_253_352
PVTPQTFAEWKKQRLDKKQAEEQARKAKEATGRTLFESGNWRAEDESSDEEEDDDTFNLAALRKETERIREQKEEERLARLHGVSVPISNDETIAQEGEG
>KJK68698.1_288_387
EKEEIERQKEEKEKQEHEKERQREEIERQKHEKEEKEKWGKEKHEKEYEKEYEKEYEKEYEKGYEKEEEKEHEEKPGWPQWPKWPKKEEHEKEHEKEKDC
>KJK68699.1_255_354
PASVQPAKPLAYPGWVNQYPSQSCFAPPQAQAGYNLAAGPPPVTSLYQQPQQPQYILHGPSMQNTYGRPPTATGYHQPQALNPVPQVQPHAHGSDSESDM
>KJK68701.1_204_303
SQDDNSSSSGYSSTDEDAPQGREEFVFSHGDILPRNILVDDQGKVTTLIDWEFAGYFPIYWEYSKASRESKDWKDFLLLWVFPHKREWGYTEIKSLNIRS
>KJK68703.1_129_228
RLPELNATMRQLSTELVRAGIIEEMVDDAMPDNELYEDELDEAEEEVSKVLQEILQGKLAQVDTVKAEEPLEETPAVEEQFEDQEATLEQMRGRLEALKS
>KJK68704.1_173_272
VVGFVLEKLEGRHGGIEDLSVCKALLQRFHGLGLLHGDGNRYNFIIQQGSAKLIDFERSRYCPGEEEPMNAEMNSLRDQLVEDTGRGAGIIFKEIDADGN
>KJZ72265.1_133_232
AGASWWPAGEWDEYYKSVNNGVLANYYKAKIAADEVLYETSKKSNSLIGICLRPGTLTNEPAGKVELGKTAHVKGSVSRASVAETANALLGADGVKNGSI
>KJZ72267.1_229_328
GTRSRDWSGLYEAGVAKGNGTEEQRAHVRDLIETVDAKSQSLMKEFLKLSTKSELVFATNSGHFVQMTQPELVVDGVRWALDNFMLLVSFQQRIVLKSHE
>KJZ72270.1_187_286
EIEAVDDEASLLALQNAAVGTDGLLSEAAALKVARGNYAETVQTEGSARVRVGDEWSESVLVHGTDVAVPTANAAASIAAKGGSAVHVGNNYGGRGIFDD
>KJZ72274.1_187_286
EELDYYVQQYILQDAPQMRGPLNWYRTREINYKDELPLAQKNNTLEMPTLFIAAKNDTALPPSMSVGMEQYLPKLTRGEVESSHWAPTEASADVNRELGL
>KKO97222.1_228_327
EINFPDGSYQSASSLSYQDNNLSGQLSSIEDSHGNACLKVAEITQPVNHGPFFSHFENSSGCPSSMNTAIALSNVSVYDPATCTDQTPVSEKQEHKYYCF
>KKO98174.1_193_292
FEVFDEATDRLGSMITFWNGYWVQRMNEVLYELSTAGEERKAAAEDLGVVWGPHPERETYEDDEWKGWGYYFQQIEEIESMGWRVLRHVFTSVSLHKQRD
>KKO98176.1_219_318
TPTSVIASLFLKKIKKETAKVDFKAKEIDLDLTTSDPTPKRYTTTVPLFAEIDTEKSSFKILGTKLELTLVKADGSSWPVLRSDEQLTGEILQIGRAGKV
>KKO98180.1_184_283
TSTVILSLSTNVEGTVGDMDLSGNMTRQVEQDLPVENDDSHIANVGRLVEDMELKMRNLLQDVYFGKAKDVVGDLRSVGSLSDGAKERETQRELIGSMKR
>KKO98594.1_133_232
SDPDGRRGVGRVMTSLVAVASLRAQTGVGPQVLSHVFGLRKAIDDGSFRDDLVVDDGGEEERESEEGVRWLAGDEGGEWMLKTVDRIVEGLGGSNFAAKL
>KKO98601.1_238_337
FITKKYTLRYCGGLVPDLGHILTKGHGVYVNPVESANKAKLRRLYEVLPIGLVVECAGGKAVDEDGKDVLAKEVQGCDERGGIVFGNTDEVEEVVKVLMG
>KKP00036.1_146_245
IIRHEDMGIYGDIAYLGQLIQLATTYDNTSVHPYVKNFEKLLHHTTVAEINEAHPRLKWSSFFSGTIRKEMTIKPWCHSGNLPNFDNEIEANPLMKEWDY
>KKP00037.1_129_228
REARQRAKKQSIDGIDRSYDNAVEITDHQPEDQQEAVADAWVLIYDQFVKFTEKIFNIFLDMHNAISQWLEDVWEKVKESWNTMKGVFAEIWQWFNDLFG
>KKP00038.1_165_264
SGVTTLSSGGRTVSHTFSRESSPLPGTSAEWIVEDFTSGSSLVPFADFGSVTFTGASALINGATVSPGSGSAVIIDLEDSRGNIITGTSVSGSSVTVNYE
>KKP00041.1_151_250
ILKLQDPRVVLLGSDGHRLGPIRWHDHNFKVSDLTFITLQGNYKIDFELGNEEAANGWPKYRSKEAGIVTSVYASFDPNLGHPAKSRPISYGSGLKSSST
>KKP00540.1_162_261
YPEKRATFLIPSHVSLPQSEHVEQRTTKTLFSSSKGEIENPSQPTGTHIHTEHYHAGQLMDDDKPIVEGVTTDGGLFLTGIPLDPASAFYTVVSAISAAA
>KKP00542.1_219_318
KLRACILLERDDDEDFVCVPYLKVTPNFATMVTSLFSSREPDDPIIFSVDEPPLNELDMGVDIDVDNLGAIDLDQLWDCTTYTEYGQSIKRSGSENAEHT
>KKP01516.1_279_378
SGTDDISTVTQEFMHIFQTSVNTFEEAFQVLKALASPDSKLSEDIQKYIENCQTITTGLLDWMLSSERYGVTKHLQADGSALVPLIFENPQSQKLAAVEA
>KKP01518.1_143_242
TRSEDSHALSNKRKVFSSIDQRFVEASPNFRDYSDTWSRSALEFVDNIDILFGGTNPTHSCLGHGFGGDDFGCNGCDSWGKWSWYSIWDHVGVLECEKAE
>KKP01521.1_274_373
TLRWIISGTEGEIELTVNGPLQMGHSEREIRIQTGEDKESRVVDWQVSMPAHVEGVQFPGQNTARLFEAYAHGDKSVPDFEDGLRLHRLLDRIAKDAGYA
>KKP01525.1_126_225
QCSHATLACYKALARADPASAERKVLARWERFGQAKIAVQIKSQAEMLELRGKARAMGLTAEVIQDAGRTQIEAGSMTVLGVGPGPKSLVDKVTGDLKLL
>KKP01526.1_153_252
IFLRASYQQAKARREARDGYVTLEGFWADPPGYVDKIVWPNYVAEHSWMFEDGDVEGKYKTDVLERETIRVPDGGPLDGDMDKILTWLVDLLLEELDKHA
>KKP02369.1_178_277
GHRFTGAEAVADGLADGLCPNGVEDAIKFIGERNLLEKPKKGVYGTIKAEMYKDLVRELKGAGLEAENERFANDQRVAAERKEFGKVFVEQWRKENKAKL
>KKP02374.1_232_331
APAKETENVFLLGRFSTVNNEWMPTNGNETSYAVEKAIASRRPPSPSPEEDDPTLSGDGVDLLPPWAGAKQVSLARLTFEASNLVYDGPMSFILCSERGG
>KKP02378.1_299_398
PRSRLVTKTNHSGGIQGGISNGMPIFFRVAFKPPATIGQDQTTALYDASGEGVLAAKGRHDPCVVPRAVPIVEAMAALAIADAVMAQHARQVSIQMRKSS
>KKP03029.1_143_242
GCHGFQYLMSLITMPTGEAREASTIISEEDSIFQYVPDEANSATPPADSPKIVLDEPSLELLTGSKVDFTQELIGSQFKIVDNPYATSSCGCGTSFDIKA
>KKP03030.1_209_308
VKELIYKRGYGKVDKQRVALTDNSIVEENLGKYGIICVEDLVHEIFTVGPNFKQAANFLWPFKLSNPNGGFRPRKFKHFIEGGDLGNREEAINGLIRQMN
>KKP03034.1_253_352
DGCYGDALDYLMPRPGSIWRSAMKITTKEERRLVTALAGTCKAQDDYSYFVVIENQDSQCKNLLQRLPLTARDFIENQHLVGKEGGSFSRMQNGPPGPKD
>KKP03038.1_290_389
AFEMEGAGAWDEVPCLVVKGVCDYADSHKNKQWQDFAAATGACVMKAILDRYVVAEGAQGSALTQINGQSVQNNTRSISGNTFGNNVNISQGDMTWNMTR
>KKP03040.1_227_326
FRDNLSWIAASTVWLVLVLTAMQVGLAAEPLQNNAEFQKATYGFTIFAILGPVVFFGLVMLGAVYQLLSDLPWLIWQAIDRKREPTEPTPETSTDATTQA
>KKP03043.1_158_257
DWRFVVGDYISCAVLPPLSDGSVAPPSNAKRGSISNGRDSRGSNFRGGFPGRDSNFSRNHGRQSRAPSWRDNRFPSGDWRRGEQLPDGPPGGSRGRGRWY
>KKP03044.1_256_355
GDLDDSLLQPIIEIVQALQERRYVDANDGYLRLSIGKAAWPIGVTMVGIHERSAREKLHDGEKGHVMGDEATRKYLQSIKRCLTFAQVRWPPQDLRQLMG
>KKP05395.1_261_360
EPGFRFRTSSLSRWTDIQHDQIIFDVADQFVDKVEKAAQAQGTFHRYQYLNYAARHQDVYGSYGEENRKRLLEIKAKYDPEDLMSTLRPGIIQLSGSQKA
>KKP05396.1_163_262
RESEITYYREKESGTMWTKYNHSDASGVRWPRELLKKIRCPTVVIHAAKDQIFPLKHAEALRDDVEGATLVIIEGCGHEIPHRVRQQMVDAILSNVKKGE
>KKP05400.1_154_253
YMLAAAQVSASEAARVGWVNSVHPTANALRKHVNAIAARIALFPIETLRATKASIAEQLAALPQVAANVGTVLQVSKNESKAFEENLKNNIVKQLYQAPN
>KKP05403.1_203_302
VGSFKGLTPAFRAPDEPLLEPLSRIAEKYGTTEAVVLIKRIIQKGVVAVTTTTNPDRLDEYAQALKITLEDNELQEITDVGLTYHFRTSWPEHFKADDRS
>KKP05404.1_216_315
GDASPAPQPKTRVVYFKCKAGDWDRAMQKPEDSKKDEKIPFVMEILVQEMRLDEGLFRRRKNNWVTMAKFIAENKDDVKEVVESQGIEGFGRKTAFVFEA
>KKP06486.1_241_340
IHPFWKELEFQKEQELYTEEHSIAYAKAMVSWFWAAFEGFALRAIIGTQPHDPEESIQNLLEEMKEKAIRVFLEKYKDNPVYMSSVFVHLEAKVSVGGSS
>KKP06487.1_112_211
KGSQVEDLMKSMLGDVQLVAENQAIRAATEAQMTELLEQVQALSPMASPPETPVPKDYKAATVSYFANGQQFNNVGSGTQNNNSQGGRQYFAQSMDFRAD
>KKP06488.1_119_218
REQGPDSAVETLMLDIMEKTGAIAITNQPVATTVQAQLTSLHEAMQELASMEPSAPETESNPQYSHTGSGNMFNNTGRGKQFNNTGTGRQYQAEVMHFKD
>KKP06491.1_200_299
SYCDAPDPYCCNGNDANTHQGYGQEYGQQALAFINSKLSSGGTTPPPSSTAGTSSTKTGSSPGPTQTQYGQCGGIGWTGPTQCATGFTCKVLNSYYSQCL
>KKP06784.1_169_268
SFRAFVADDGREKSLFIFFDIEGVLGRDLKKALMALIELADGPLACSQIITCLDRRLPADNARDLIKSLQWVGFDMATLDHWASDLDVTSKQWIFMGMEL
>KKP06789.1_193_292
CLTARDFSAQEALAVGFVSQVHEGKEKTVQVAIELAANIAGKSPVAVQGTKELLNHARDHSTVDTLRYTQLWNSVALQGADFPAAILSVLKKQKPTFAKL
>KKP06793.1_255_354
NTNLSNPAINFWAGGLSAQVFWLTSYPSDLVKQRIMTDPLGGGLGDGERRFPKWRDAAVAVYRESGWRGYWRGFLPCFLRAFPANAMALVAFEGVMRTLP
>KKP06995.1_121_220
CLGVAHALGLFAPLLLTGTARKGVVISSGVGDPHWTAKWRTFGHAPYGISKAAVNEVVAKFHAQYAYEGVTISAISPGIMKTEFNTPRPDGDWYLTSQGL
>KKP06996.1_123_222
GAETESEDFQDTATTTVEQFLQKIGQTTTGMTGESSIGWLLDDVAFKGEMCRACVLVVGWQSVESQLQFLASPDFKSAFPIIASMQGFRGAHKTFFQIIP
>KKP06999.1_247_346
SLCFSVNSKHIASLDKIFASKTSLSANCHSTGISFTEVWIEDGGQDIVYFPHECKDLFDFMAGSALVFRWPPTGFFGEAVQYMGCNVLQFAMVDKVMDED
>KKP07002.1_174_273
DNGRILIKGVFVALPFVGIRLVYGLVFLHLQVTHRDSGFLTSKAVQICLSLVPELICVTSLLVVGVITRSLRPELKKRDQEAVRLVSNPGSELQQNTEYK
>KKP07003.1_137_236
PTPNYKYLFGLGMTNGCGLVSPVASALAVNNMSINVMPSMKFYVCQSDTQTGEIIDFPSVSKKAGVIDFSSWPGAGKDAATVVHKNNGTFDIMYHESYKN
>KKP07006.1_232_331
KVLLGYGSFMSHADFNHVWTKILGVPDGGVKHITIEEAINFEGPPLGIELAEAVAGLMQFDMDTPGFMHPHEVPKTIGCPTTSIEEYLKSEDFSSMMEVL
>KKP07007.1_253_352
DYSDIRNDVNKGIIYVGVVNGNVEDDKRLAGMEKSDPIPHRRDFGLVWSTLFSRGLHDGWLTAHPYELVPGGLEGVSTALNNLKAGKASAKKYVVRIAEN
>KKZ68197.1_174_273
AYAMSKVAMNWATKSLHEQIEAGEGLVSVVVHPGWVMTDMGVEAAGNWKMDVTEMVKGGFMITLDQALPGLVGVIDGATRERDGGKFITGATGSRTEVPW
>KKZ68199.1_278_377
FGTIASGNTVMRSGEERDKLAAKEKQSIIAFDMEGAGVWDYLPCVIVKGVCDYADSHKNKKWQEYAAMTAAACTKVILDQWPGIHPQQSLENQASFNPKN
>KKZ68200.1_143_242
DVEQGKPDPAGYIKGRKSLGLETEDKNVLVFEDSPAGIMAGKAAGCKVVGVVTSHNAEQIKLAEPDWIVKDLSSVVIVGMEDDTVVLEFRDGLVKAELAS
>KLJ12810.1_230_329
TTITTTASHTPTSPSPPDTRFLKAWKSFAPRGADVRLSDDAGLYLCEFIFYTSLAHAYKERRNRSVVFLHVPGRTDDEGIQLGREVAVGLVRCLVACWVV
>KLJ12811.1_254_353
VVLRENSRVMASEPLQWTPRNTDVVAFLDNILLDAIKSSPHTTPQKTGNTTINRFDRHLQLTYSMPAVESDVTTDEDEDYDEAFDVVKIGGVSVLRPREQ
>KLJ12814.1_139_238
DVEQGKPDPAGYLMGRQSLGLEAEDKDVLVFEDSPAGIKAGKAAGCKVVGVVTSHTVEQVRLAGPDWIVKDLNSVVVVGMEGDKVVLEFRNDLVENELAN
>KLJ12815.1_283_382
SGEVRDQLVAKENQNVIAFDMEGAGIWDYLPCVIVKGVCDYADSHKNKIWQGYASMTAAACAKVVLEQWPKKNPQQSLEDQASFHSYAPKTRILLFCAAE
>KLJ12817.1_178_277
SKVAMNWATKSFHEQIVGKDGDGEGLVSVVVHPGWVTAGMGVETASQWGVDCKEMLEAGYMVNPDKSIQELVKVVDGVTRENDGGKFLTGVKGSRMEVSW
>KLJ12818.1_273_372
IAPTSNLDPTRENPSMFEPIHGSAFDIVGKDLANPIATFWTGAEMLSWLGQKGAAAELLGCVESVCKQGIVTVDLGGNSTTNEVTNAVCDEIERRLGVST
>KLO83564.1_268_367
ALDERGLLPLKPGTHRDFMIGVKFKPEDIRQVVKSRFPIEFWENESAVFGAHGTYEWYHIDYDVRPAEDLLGKPFKTLGEQIYDSGSQVLGISKGLMTKA
>KLO83568.1_287_386
SILVYLLLLQVLMMMWFGFICKVAIGVLDGRVVDDVRSDEESDEGPQITELEKVTNSFATVSSWQESRLQPRRSARSSSAAQIGNGGNGYMKRKAHGKEE
>KLO83571.1_135_234
AVCHGPAAFVNATTASGDLILKGKQVTGFDDVGEEMFKFTDDMDFSLEKRLGEVSGGKYVKADEGPLAEKVVVDGKIITGQNPASSKGVAEEIAKALGVY
>KLO83573.1_285_384
AGVVPYPQWNPRSSFLWNGIVTSESLNEKYRLLGVFKKRCKEKGCTLFEETQYTSSLQEDMQRAVDFLRAIVEVSPRGQRQELVHGWKYTVLENIAKFGI
>KLO83578.1_236_335
SNEHEHPGSYGTLPGMENKRGRPKVLLDCAAHADIYEGVACVRNEMARGDKLVIGTTMKISINGSCKGEAAESQLKPEDVYKELVCKLNDLRLLVNSQCT
>KLO93093.1_216_315
GPHGAIHSAIGGDMIPNTSPNDPIFFLHHTQIDRLWSLWQQEDPKTRTMEFAGYKTQDQFDGTKPPPASLDDMLLMNGLADDLKVKDLMSTQSSLLCYSY
>KLO93101.1_218_317
FFYETLKTRWGMGSVQIVEAESAQLHGCGDAAPIRADHIGICKFETKDADGYATVVAAIRKAMIPPGASPTRGGRIINILGKAVNVANDSISIGSQVNHL
>KLO93103.1_210_309
IGAFHTMNNGHDWLSFEEVAGILSGELGEPIAFDGSYEGFMEFWGARMGKKAERLWNFFKFEQANEEQWALNNFVERILGRKPTTVRGWIVEHKDGLLNA
>KLO93105.1_149_248
TGFYTSYAGSKAPVEHFTRGVAKELMGRRISVNAVAPGPMDTPFFYPQEADDAVAFHKSQALEGRLTDVKDIAPLVKFLVTEGGWITGQTIFANGGYTTR
>KLO93108.1_131_230
ILTTSLSIDYTETWTSSQQQSLSFQVPENHHGLIVSQPYVRRVQGNVLDGCGDDIEKMEFTSDSYESQTYGNLEWVKGIIRLCSSETYPIPFCNGEGEHK
>KLO93110.1_257_356
TNCVIIAACIPMLLPFFELLFGKRFLSAPPPSSLSRISDSKPGSRTGNLSGTNKTVETGRRRIRDEVEERMEAVLLLEEPGQDEEGSQSQRADNIRQRRL
>KLO93168.1_126_225
LFSVCVGAFFLGAAGVLDGLDATTHHRGLERLGEICRAVGKEPASIVEKRFVDGGLSKNKAVLVVTAGGISSGLDAALHIVGTQTSKDMQQFIRRVMEYS
>KLO93169.1_134_233
IGLLKGRKATTHSKALETLRYVCDSTVGNGETGTEVIKARYVDGGALGNGTRIVTSGGISSGIDASLYVLSLVAGRDVATVAMQIIEFVRSSSLREIEYI
>KLO93173.1_248_347
ACLSNSKQARMATLCPGEADLARIHNKAAGFTKVFSSGSSQNSPDLAKGFWTALPGWLKSGQVKALEWDVINGLDEVAINAVWDLYRDGKAPKNQVHVHI
>KLO93174.1_195_294
LVDAAVLARVVPLVLLPENRVSTKWPKLLDQYATVRRKDFVQRVQKQAIDGKKRIHSMDPRVVNERDDFFNMLNKSPGFANFIASLMMEPLAEDLWPSPM
>KLO93176.1_255_354
IHANHSDMAKFGSAEESGFKRLLGELVRWDAMLGTGDSTISPVAELESNGKTPNATSSLQTTTGHIFNVSGGAQHNNTGAGNQFFGNFDGPVYFGLPSNK
>KLO93177.1_101_200
RKTFDPLHTIYEGCRKCPVCETQLGCFICRKPCNKVKIPTHGGEAAIESFPKTAPECEREYCPYCKDCAKPCHQKGDGFWFENTEEQESMNRSSARSESI
>KLO93178.1_242_341
NHAHYLGSELETWDPAAAYSEAKLIHFSDWPLPKPWKLMPEEDRLAAQPNCTQTAIGEEDCTARIIWNSLYTDFRAKRKVCATSLVIPFPPAYSNYLGNM
>KLO93183.1_221_320
LTFNGHMIHYNQDWTRNVEGHPAEVVHGPLNLINLLDYWRDIHGNGESPSGITYRAMSPLYAGQTYNIRTSAKKEAEGEKVWEVLVEKDGTVCMKSEITG
>KLO97531.1_177_276
QLYEVNNKLEKLHLALLEEVEEDPDQARAKSQVETEKFALQQSLNLLRTLNENVQSTAKDIRKGQGQVIHTMSFGDNNRGVQTGISNGPINVSTGHTNDA
>KLP00629.1_221_320
LTFNGHMIHYNQDWTRNVEGHPAEVVHGPLNLINLLDYWRDIHGNGESPSGITYRAMSPLYAGQTYNIRTSAKKEAEGEKVWEVLVEKDGTVCMKSEITG
>KLP00631.1_129_228
AQVASKMILLVITIPLDEAKEPSECLPLLCIDLNCNQPGLELRRLKKMGGQAVDTNEVFFNNYNIPSSSLIGARNKGFERILHRMNAECCLLAGEALGLG
>KLP00635.1_242_341
NHAHYLGSELETWDPAAAYSEAKLIHFSDWPLPKPWKLMPEEDRLAAQPNCTQTAIGEEDCTARIIWNSLYTDFRAKRKVCATSLVIPFPPAYSNYLGNM
>KLP00636.1_101_200
REIFDSLHTIYEGCRKCPVCETLLECFICRKACNKVEIPTHGGEAAIESFPKTAPECGREYRPYCKDCAKPCHQKGDGFWFENTEEQESMNRSSARSESI
>KLP00637.1_255_354
IHANHSDMAKFGSAEESGFKRLLGELVRWDAMLGTGDSTISPVAELESNGKTPNATSSLQTTTGHIFNVSGGAQHNNTGAGNQFFGNFDGPVYFGLPSNK
>KLP00639.1_256_355
APNEITSSYRTTTHGTRGGNRTLTQDISSPYELTPSINDGSKPSIRGSQDSIVSKTVRMADIVLSKSYQVSHDVNTYDGRSWYGDQNGASKATVHAESPV
>KLP00644.1_169_268
HNTVKKTIAEYISLISESQSAIQGLYFDIQDLIVDNDAGRVAARLEFTGLSVKAWAGAEPNGKSVKFHEHVMYWLDEGKIHWVWSVVDLETYRKQLKQTE
>KLP02000.1_129_228
KRYASTVSLAGGSARGTLLGEEVVDLTVETPDDQWERWNDGQKRLSTIKTCKPLREIEEQDKKLRIQIRNSVQKIAERKGRSIKALIVTHGGKINTLTGN
>KLP02001.1_287_386
LYVSNRQTGNSTDSVSHFEISHLNSTFLSLRFVGAASTYGISPRMMSFSHGDRYLLIANQAGGFGLVALERRLDGTLDAENPISVLGAPDFTPQFVQQIT
>KLP02003.1_182_281
QTVDGTVPVNTSDVLAMGVSSPDNTTNMNSSSESRETNIYGNVTLGQARIMTGNIGVEGWHKMAGRKTTIANNQFGHDVRIITGDMGGEAARGFNESFWK
>KLP02004.1_228_327
ESVLVMDNASIHCSDEIKQMCDEAGVKLEMTAPYTPDTNPIEEYFAEMKACVKLRWDEHISLIRRDFGSYVRSCVQAVGQRQTSAEGHFRNAGLTVEQAP
>KLP07153.1_210_309
IGAFHTMNNGHDWLSFEEVAGILSEELGEPIAFDGSYEGFMGFWGPRMGKKAERLWTFFKFEQANEEQWALNNFVERILGRKPTTVRGWIVEHKSGLLNA
>KLP09092.1_217_316
PHGAIHSAIGGDMIPNTSPNGKSCILVPSFSKIIANSLWQQEDPKTRAMEFAGYKTQDQFDGTKPPPASLDDMLLMNGLADDLKVKDLMSTQSSLLCYSY
>KLP09097.1_230_329
AKYKPTNEENVESPGYKGTLRILGSLLWDELGALLVMQSAFLENLWPMAMHDVEGIYRGIRTTPVLKFSSYQENLNWRLASEIVPKLVAFRRRLEFRSTR
>KLP09100.1_212_311
FFYETLKTRWGIGSIQIVETESAQIHGCGDAAPIRADHIDICKFETKDADGYAIVVAAIRKAMIPPDTSPPNGGKVINILGKAINVANDSITIGSQVNHL
>KLP17111.1_160_259
QQWFLKFGETEPVTIRSYNQHITWLKENVPEDRLVFIDARDGWEPLCKALDLPVPKDVPFPRINDSQAIDNFAKKHVNRGLARWGMILLVIGASAWTFFW
>KLP17115.1_251_350
QELETKYSAGTFRLEKLQQQLKLNQYDVDQVNEIAQSLEFHFNSTYVRFSGDNKLHTKAELEEAYMEAQRLQDKRRALALARRMRIQEGEGRDRYSYFDE
>KLP17117.1_188_287
EIEEVNDEQELKLINDVAEGLDPVLSKASKDKIGEIAGRNTAGKITGPGSVNIGNSFVTGSFSNSQGTRVSTVNHVNEVNTTEPSRVNIGNTWGGKGFWD
>KLP17125.1_199_298
DNNSYDKVTIIYVVLAGLSVVVSILLAIGAWKSVDLGHLQWSRKKRIAQGSLLNERKEIFTKKNGEKNRRVSLACFATLILLVIGSWCGHFWGVATGNND
>KND86275.1_208_307
EILETDNQFLESIQRGFLETIREQREGGRRLEVTCFFEELPLPVAGMVVSKESATLEGYNPITIHANHSNMVKFASAEDNGFKRVLGELGRWESQIGKEK
>KND87820.1_215_314
GTSSQANGPRGSAIPTGFGSSSVPQPQPGKPNDAEVVPPTEYPYRAKAIYSYEANPDDANEISFAKHEILEVSDVSGRWWQARKENGETGIAPSNYLILL
>KND87821.1_230_329
PLELHNVDGLGPSHSTSFDGFPGTTQDMLDAGLVATSVNWAPGEPGLPNSHNQDQIVSSAEPMWFEGPDRSTIAASTFREQAADESATASGDLTRGAAPE
>KND87824.1_171_270
FPAVIQALQETKLPVTSVDAPSSWDIEHGPPSSGLGSSFMPAALVSLTAPKPLVKHFNGRHFIGGRGFVSPSMAKKYGFEVPAYQGVDQVAEVATGGEKL
>KND87825.1_149_248
TFPSTLSSLTAIKDSPIPDTSESAALISMTERMRAIEATQVAQASDMAELRRRSEAVMRSWYEGSVLANSRFMADAESRVERVERQVRRRERVMEEEKVI
>KND87827.1_158_257
RGLTWHAAYNRCQVSVNSCGWMSSSTLRKFALWIGPECTPARSKGLQSASRASRYLTIRWFLWSRCDRGGIAIEHGDSGAEDAKGIANYVVLRSNAEPKV
>KND90920.1_250_349
RRPGTPYYDPSSTRANPRWSLVHVEFRRKFAVPITLKELRGLGALGGALADMQMLKQTRLSVSRVSGDEWAALCRLADEKAEAAGLRHEESLRESSVCVP
>KND90924.1_143_242
CDTLLTIKPAGSAAEVRGDADAISFDTTFRIRMQARFKPKLRASKEEKALAKISRRELEEAAGRRLDEDEVRLLKRARREGDYHEKLLDIKVKGKHDKFA
>KND90925.1_226_325
VAEERRTGDATRAFGDLRGVLGCRYVAGVTPKTDGSGAIVGVGAQEDRQGQSWELDRDGSVGLPGAHGEEIVRAFCFVDEEQLVFTAGEDGNVKAWRPGG
>KND90928.1_132_231
LRGRWRLSPSLRPPGRDARPPPDADECEGDLFVETEGVGDKYTYRMDLALRSAGRAARNTKVVWRGFYSYNKLADDWAAFELKNHKPFYFSRVRSYGMGE
>KND91039.1_166_265
GSWCDETPESHKTSPCEMSSDLERCLAPTAPPKAPSPPMLPVPELSPMATSFEFCLCCGDEGGRIGEAWHMTARAEGDAKLNWAKAYIEQMKAGGAPSNW
>KND91689.1_247_346
EGFTTLVFATDSEYVAQGATTWARGWVHNGWKTSSGAEVKNKDLWSMLLGEVERWDYWGVKIQFWRIPRIMNVTADRAAKQAAEEXEDPDEYCEIMGVVT
>KND91694.1_278_377
DVMQLAGIQHITISPGLLHELSTTDASSWNGKLGEYFAQGPTKRSWETRDYVGLMNDEGAWRLAFTRSGFGTSEGKIIQAINYFADFQEKLEALVKQHAE
>KND91695.1_116_215
IAIPLPAQGNTFKMTLPITIFSGRVYFAEGDLRFFMVRVPNGDGLVQPSITNPQDPSSAINWGFVELTYTEELAIWANISYVDFVGLILSMGLTVKNGGT
>KND91696.1_104_203
AEIPAGAYGQCTNTFSFTGNGAEHVDYSIKLPGQYSGNFDLQSRPGILSWSPCGGSTAILNMNTACNINPTNRPALIAVDHISGKLVVKFAIQWRACHKH
>KND93374.1_181_280
ARVKEAVARDKAFLEVGATTVFYWGGPRGGLTKAHLQTLVRELDGRVAVLLAAYPGSPTVSELXELGVARISIGPTLYRVAMGAVQQAALSILNDGKLPA
>KND93678.1_262_361
EAVGIFQKPWEDMDGSRDSLLEEQEATRQRAYMENSWEKREQIYMSGGTGWWSWGDQSKVRWRRGVMPGQGPSVPAHTEPNSLQEAREMLAMIKLPLSVE
>KNG46887.1_299_398
NVEMDSGRLRENQPHLFKHRLSIRDHRSLGSEERIIGVMEDGAATTTKTESCKASLGAVQGMGLSGSNDNKNGVKGHNQNFGQIVKTVEWDVRSADRDYH
>KNG46888.1_193_292
TGSKPHKCQKRTTQLEEYSDHLRDDLMNANKQQLAFFHDPWCWWLEIGRNKYPVVFKITTDYLSIPATSCECERSFSTARRTITSDRNSLSAATIEALQP
>KNG47735.1_269_368
EGAGVIQNHPCLVIRGICDYSDSHKNKRWQSYAAATAAAYAKELLLSMAPAAVAGEAEPLRPLSARESGQVQHITFGSNNQGLQSGNIYGGVSGLTFGGK
>KNG47736.1_279_378
DGDIDSAVPVIVWNEGCSAQVAVDRCVKMVEESWKRLREAEERLEDVYASEPEQVKSDIKTLVGGCKDVLVGHMVYSLKIPRNMSAARMSEKDCSFRIEL
>KNG47737.1_238_337
SYKDDAFVNTELRVRSTLGLNDSVVVSGSDHGMVFAWDMLEGTCLHRFKHSDMREVRGAVSSTQARGKKDVVSAVAFCQTRREWCSGGGDGNVVVWGMGS
>KNG47738.1_173_272
TCISELFAALNTCADLHPDPDNSDDDDEDVLDDTAPGASGWITAENMDEYLDEDGNFKGMVVGEELGPGAGTVRTREDGDEGANGTNGADAHGEKYYRTG
>KNG47741.1_238_337
SGIANGRSECRVSDLSRPVICNASLRDDCYWYTCVIKGLFDLLDQSQNDVGFEGVMRRSKQASKYCGMVVLGIEIFTPIVRPAWSGIENPCIRFNPLDAR
>KOC12901.1_113_212
LKTDFDKWVDEDEQDEAPEDDYANNFGGLDALGGGEGGLGNIDFSKLGAGLEGMGGPGGPGGPGGFGAEGESDDEEMPELEEADKDAEESAKSTKIEEVS
>KOC12902.1_216_315
SLDDNSSSGGYSSKEEDAPQGCEEFVFSHGDILPRNILVNDQGKVTALVDWEFAGYFPIYWEYSRASRESKDWKKFLRLWVFPDKREWGYTEMKSLNIRS
>KOC12905.1_254_353
VTPQTFAEWKKQRLDKKQAEEQARKAKEATGRTLFESGNWRAEDESSDEEGDDDDTFNLAALRRETERIREQKEEERLARLHGAPVPISNDETIAQEGEG
>KOC12906.1_250_349
RDYDPNPSVETREKLLANAAKWFPFAPGSEGKFDVIRDIVGRRPAREGGMRIEAEKVGEGRFVVHAYGAGGRGFELSYGVAGDVVKLMVGNKLVGERASL
>KOC12909.1_262_361
RHRQEEQRERERAKHEKEEKEHNGFEKDEIERQKEEIERQKHEKEEKEKWGKEKHEKEYEKEEYGKEEKKEHEEKPGWPQWPKWPKKEEHEKEHETEKDY
>KOC12911.1_177_276
RALQFNGLTSVVLTSVYCDLFSSPELPPLSMLHGVENRRRGGAVVCLLFGTMLGGLWAKSPVGLMGAFWTAVLCKAFIAVAWLIWRGQSTENLEDDELDQ
>KOC12915.1_244_343
VIHPLWVQTPMINDLAQYRSQFGQPIMTPEKVSQAVMKQLVNGNGGQVVVPSSQGLAAMIRGLPNWIQERLRDRASQSFVRLRRLEQDLAGSQVQQRAMT
>KOC12916.1_164_263
FGLGNVIVRSKDDLTITGVVDMEWVYAGPAQLFGSAPWWLLMDRPLNEEWDFEEDDAPEATDRYLKCLEIFIRVLSDEEGKMTGNGRKELTELVKRSKDS
>KOS36447.1_263_362
RDKRKGGSSLLPGVPYPPININVLPSQSPTSGLDVSGANVAVDLKIMGTLEIPGPRDVAVKEYGEWQESNVTNDTLKAAFRQACDAMLEDGLDLEQVYKD
>KOS36643.1_282_381
TGEFRTKDHRNFLGNDDEVWDPDHVLAQAKFVHFSDWPLPKPWIMWPQEMLAEEQPKCDNHPGTRQESGCRDREIWKMIYDKYRRQRKDICKLLSYPAPV
>KOS37385.1_249_348
WNGKAVVSNLVDNGRTGLDANSVLASIGNFDPKGTCDDITFQPCSARALSNHKLYVDSFRSVYDVNSGKKAGTAVAVGRYAEDTYQGGNPWYANLFLSFD
>KOS37394.1_202_301
GNLLAVKSDGQHGGSQLRLREDITFPLTENAAKALGELKNILFGKLAESEILHMKPESLPQGSIIIMDNQRWLHSRNEVKDPNRHLRRVRWDAVKFGAGL
>KOS37799.1_187_286
GIFHLGYIVWLVDSWACGWLTSARAAIGLPWAWLLELRGWWHLFTGIGAYTFIAVIDQLVSGGDHQDIDANFAWPVTWASQSVFAGVASTMVGADDKKHK
>KOS37800.1_120_219
VRMLRNRPKDTESAISWRQIIWLCYLTSALITLRNIFRVVEFAMGTQDYLWQNEWPLHTFDAIPMALTMLVCVKFYDRQIQPQKYTTANPIRLTEQSLTS
>KOS37802.1_135_234
EILEKLNEYDGQATVEQNKAYGFHYFASAKFLCCDPQRHATKAFMRVYIQVPHRTTEMDDADIRGQQATSWIPHELASLLDLTKKGSNITPKLLGYKTGT
>KOS37805.1_238_337
AVLNELPDEGDSELRTFSRVPVDADGGPCASLLPRDTPNAEILQEAPAQGHIARISCSDLNLYENWGNLSSKKRTKRVSKLRSRGLPVPSQAGFISIVAN
>KOS37807.1_290_389
VLTVEAFAAGQGHSDSGTHNSRTALVKHHYHASAWPDRHPRFYHPIFGQVERCNWNVDCVRKWDEETSAFAALPQEEQERQITTFQAIGEALRNMQPTPY
>KOS39543.1_269_368
NVSNATFSGSHNSGLQLGQNAGTLKGFSFGSDNPQLAERSTLTSKCMVQCELDRLLKKLSYSETNNLTVSFVIAHDCSSIGSNCNHVGLLQYFHEFNSHM
>KOS39545.1_162_261
NIKSVALHPGLVRTNIGGGMTANRILSFIFQLFTSVASVDVSTGTLNQLWASAADPAEVKSGAYYIPFFKEVERMGIESDMEKAEELWRWTEQEFKEHGF
>KOS39553.1_261_360
TLLPNGKSSVPGVTYEMVMAYTVFGHPFQWLPPIGPSFEAKPADREALVRFYKVLPTITHILKPIPTVKQKEGFEGILDGLNKLRAGAVAGGKLVVDSLA
>KOS40822.1_193_292
PRPPLTGPGSETLMRGSTYSLTCRDDPRRASPYESLPPALGAARPPSTGPGSKTLMRGSIYSSTCRDDPRRASPYEPLSPALGAARPPSTDPQARMLLPT
>KOS40824.1_180_279
ELIKRKQDEALQRKKELESPEDEDEDDDGGAQRALAIQETEQQSRVLEAEQTASKAVSQVLSKLTFSPVATTYHNSFSGGNTGVQVGHSTGTINFTSTRS
>KOS40827.1_299_398
SKVSRNSKVSQISSIRVISKHRRKVVLRRRRAEERKADRTRRLAASMEALNLKPEQPNSATKRRDRRERIMQRRKQSDRGKQPYRNMMRIPNWSPGMCKH
>KOS40828.1_129_228
NVFVSEFRAPNAETGEVGRIVWCVDTEASGSFSPSLLKAERVHEIAAVEGGTEVRNWEAQVGWLVYVVRWMYKAKLQAKFEMWVADLKGFVEGGSNAGSS
>KOS40832.1_280_379
GGVLAPPSPSSIHTPSRSGASTPERIRFKAFPYSGVNDYMIFCETGFLSLGGGDGHYGLWLDDGLEKGVSASCQTFGNEPLSDEGVKFDVLGVEVWYVGS
>KOS40833.1_297_396
MLASLTSTEIAPTPASDVFSLAATLLAAATGDLLLYPNMNHRLRLEMARAGHQIVDFARSGMSGSRVPKNGFVERIVKPAVVKDPAMRIMTPDWVELASS
>KOS43785.1_275_374
TEVCYLKSWRFAARCMREDGGDGERDYKKDADGGALRERFIENWSSVEFEGFVDRIGDVVDEMAGQIKGAEEMEITRGRCLEWWRQIVWLEESFWPSVAE
>KOS43789.1_119_218
DHPDTLASMANLALIFRSSGQDTAAFLLMTECVRLRDRKLGSDHPYTLSSSATLSEWHGKSSSPSSQLTKAPTESKENQILSSSPETRDLPSSVQIWQTS
>KOS43792.1_170_269
DRVGNDNPVYLSIDIDTLDPAFAPATGTPETGGWSTRELRTIIRGLDGLNFIGADIVEVAPAYDTNAELSTMAAADVLYEVLTIMVKKGPLSIGEDSHEL
>KOS43804.1_235_334
SESLGRSFHLVSPDVAQSVSIEKTCSLINQAGYPVKEVPYQEWIDMIQHTPENPLEPMIPMLQEPVLGDLTRMHTCILLSMRPKTLSRPWQIDRISNMFL
>KOS43806.1_124_223
NPGYDFLVARKLNLPLHVDRMLLHGVGCAGGLSILKAAAQIAGGASLRRKPARILAFACELCTPDVRHYLSIAERSPDSDQVNIAAVLFSDAAARFCSLQ
>KOS43808.1_262_361
SSSRVPTSPTDSVQFGSVASGYAPPSQYGQEHRKSFAVELPADFYHSQPGFDRYQELPDTSRYSKSSRLDKGYNELSTMEETLEERGDGVLHSNSSRPKG
>KOS43811.1_270_369
AGIQIGNTVTTSYIVDCYPLQTTSVVTFYAVFLNLSAFINPFFIAPWQESSGWTWTFTAQGLIVLAGGCLVFGVLHKFGAWMREKAPQPSWVNPEFDMDP
>KOS43819.1_208_307
EGGGTNFPRLRMPYGEGWCRFLECEQRDGVEKGKGKGKEGEMGITFKPIKGNAVFWENLRPDGIGYPETWHAAFPVTKGTKVGLNVWSWYQPKRRNRSGR
>KOS44041.1_227_326
VIEASKEGVKFSCQGDIGNGSVTIRQHTNVDKPDQNVVINLSEPVALTFSLKYLVNFCKASNLSSSVVLHLSQEVPLLVEYGLGSGHLRFYLAPKIGDEE
>KOS44061.1_273_372
GKCEDYEVFVRELVERERGRDGVPLKVQALFAESDSMIGQKGQAYVERCWHQVNDGDSRGLVEFDSRVVSGTDHDSLVPCAEVWESIFKKMQAADGHSSI
>KOS44079.1_249_348
VAHQLVTIGDHSIDDQALGLAIQAQVTLGELQHMQRLVETLSARMRETANSYPKGMQGLGAEARFPSAGLPDTMHERLVAHLLKEVHAAKSDLMTASASP
>KOS44080.1_109_208
AKDQPPTVLPRQPAPWGIPGVGLNTSPGHNDTAMQVFTELSEIARLILQLTERYNEGGGASIREGPRNGSELPTDIMPEMATFLRDRLQQITNAATYWLG
>KOS44081.1_247_346
NEDIAVGYPGHGTVIDDLPAKLIIWSRHWEMREKKVLSAFIGGNTKRRAPLTTREIIVCLYGPDMEVMAGPSIVQVLSKLADEGKVGFAVAGQEKKWFML
>KOS44506.1_105_204
LRKGMGLQRAQAGAHAGPVGSAGGPGHPGFGEADDLAADLGAKRVEHDRILGDRVGRSPPEVEGEVAEREAVRRRKLELDEKLDVEEAVKQATGDPVVGK
>KOS44514.1_159_258
DDEDEEGSKRTNPDESPASNFGHIPVPQNIVRMPPINWAKYQVVGEPLDRMHEEQLHRPSSGEPRRTRAPEHVLASPYRPLVDRLEGPPKLGRPSKAKKT
>KOS44544.1_101_200
SQEQWQKKLRASPVRVQWDPERDISMQSLSYRSIQIGLSGEAVGRYIDEWIVSVTDVTATMKMIDSYLKIGDVQAARGCLPEETPFVVPEDLQEHLKMIH
>KOS44547.1_248_347
DIARLHVAGLLDANTVSRRLFGFAAPVNLTDLISVVRKLRPNNTLIPEPPVDDGHDLSEVIPAKEAERLLQEFCGREGWTSLEESIAQGLEVSRNRLSSL
>KOS44548.1_173_272
VVLEAHRFGGRNALQAGIVDAVGGAEEALALIQTRKLQNKAATGIYGTMKEEMYSRVLGGLDDHAGNLQWREKVEDKNDVVRERGLEAVQQFEKNEKAKL
>KOS44549.1_252_351
TKEALKMAPNLVRNMGFVVNVGLPPNDLDIPLSATLCTARGLTFIGSSVGTEAQLADLLQAAAVGTISPSIEVFDFSAVPTLIEKLREDGITGRAVVTLP
>KPA35685.1_157_256
NAAVKALNASRDPGRDSIDYPEISSSPSGFSSQQLPPSTPCPHQYHTQLHQSLRDIIREERSVGKEGLAGQGNTATAVNTLRAVFYSTPSPSPPQSTPPS
>KPM45182.1_171_270
QPWLGPYVPGHEPQADEQWNIFMAQKVKDAGLTIRIPTAHIYGAKDHTVKESLNLRDMCDPRRRVEFDHGGKHEVPRTPRIVQQMATTISRAIDKAMTAH
>KPM45222.1_260_359
FEMEAAGLMTNFPCIVIRGISDYADSHKNDGWHYFAAAAAAACTKELLSYLDAETDSVVLPPTDAAAATDNTPLTSHNFNGRGIQHSGSGNFSAGSIHIG
>KPM45225.1_241_340
KYTLRYSGGLIPDVVHALVKGHGIYISPVTSASAAKLRRLYELCPVALVIECAGGQAIDPTDGTRILEKAIGHCDERAGLVCGTAGEVEAVKDALQRKEA
>KPM45227.1_193_292
NIEGWKDIEEMVARQDGPWRPPMFTHGDLNPFNILIRGEEVVGIIDWEFAGWYPDYWEYTSAWFGNLTRQEWQKQIAQFLDEYPEELRMEATRNKWWGEF
>KPM45228.1_255_354
RPWGPYPRVVFQESHLGDVVNHKGWSKRGLIHSDDENIFFGEFLNNGPASAWEPIVGTGPATGKRVNFAKELPKELMAIGIMGPNWRKEWWVDQGYLRQM
>KTB27878.1_218_317
PAHIHLPVPLKRLLSREEERDGKEGLGYTTAFAAAGEAVWAQWERYKGGYLEGVKKPRIVGEVHEGATKGEQELWELTEKVLRGQDNVPLISVWRDAKRN
>KTB27880.1_237_336
LNNMGPSIDLVLRRHTDPDPELLKQAMKRPKLKKTDVEKGLGKKSKNMEVDEMGDLRGRVHVGKQDLNKLQTRKMKGLKGGKFDAEDATEGRVSKKRKLE
>KTB27881.1_172_271
WETISKQGLSKMKRNHIHLAQGLTGQTISGMRKSATVFIYVNVALAISDGIKFFLSDNGVVLSEGDKTGLLSPRYFEKVEVREKGAVRELDVGEWQSKDV
>KTB27884.1_120_219
ADPGVAGLWLVSAPQDSPKSNLRVLKNISLNSAVSVGVEDSGVQTMGKPVPFIIEPVDTDVPGHLAFMIKHPDNERVWTIPRQPFIRGDVGSPSAKKWRG
>KTB27887.1_291_390
YIGSSTPKGAPVSNLDVLHAVYNTLNARVTKEEWNALGTGSRAQRKATKAYENRCRATGGGWDQGVKRIDWLGGKTRLIGVEVDKAASETGVGKLVFGKP
>KTB27999.1_203_302
ARKEKEVMIMVKRLIKPFIGIFDETKELNTGILDKVEDDEVLIRSFIREEEDSNKVRINAKLSTSQVLAQAHEVKAKPLEELLPPYLSDYSDRFEKKKAE
>KTB28001.1_229_328
RFGLPDKIISDRDPQFAAEVFKEMGKLLEIKQMLSTAYHPQTDRETERVNQEVEIFLWFFCAKEQTKWKDLLHFAKFAHNTRTHSVMKNSPFYLTIGYHP
>KTB28002.1_137_236
TLLYPNPFPIIDDTRSDESDVSDTSGRAGKFPNVSSPTTPPAMSPSHELPSASSSTTEPFRGTFQTARLSPELLNPVHLPAPIISINPDTQHPYRVSVGR
>KTB28003.1_177_276
ISAVYELLGDPHGSGLAPFLFWVVAYQFAGIAPTLIIIWAAGGKAIEHTSMNQVVSSLHFANGAGPGSGNFDTRLHVQTVDIEARPSVEGIQSSGVEKAI
>KTB28058.1_153_252
RYGDNILAFSCNPGNLQTDLQRHFNPIMKFVIKLILHPVDPYGPLTQLYAGTSPEVVQKPNGSFFIPWARDGPTPPKAIDNELGERLWNYLEAELEKAKP
>KTB28067.1_221_320
DEHGGKKPQRSFRKKEDVAIKQITEIDRKEYMAKGLCFRCGKGGHRIRDCPDVPKKDERKQEEPKKLMREERFAKIRALVNEQPKEDKDFLLDLMEQEGF
>KTB28069.1_234_333
KENFPKIMDLAAKIAEVGKAHNATAGQTTLAWTLAQGDDFFVIPGTKKVKYLQENVGAGKVKLSANDIAQIRKVAEAAEIHGNRYAAGWNEMAYADSPPL
>KTB28077.1_143_242
PTRSYVSVLDVLLALCRDMHISVHPEEYEAIPSLEVTKKVNKAYFNRCRSIADTAARQAEEKRGVKRVDFLMGRNHFLGLSTRNTSRTGSGGLVWELNVD
>KTB28078.1_162_261
PPSDEDYKLGIRKSQSVFEFDMPTWKRAIEVFDLKDPIIPHREKTEMHMRIVFIVHTNVDIILITFPLASLASIDIAAAVDTSEALVMEIYRADELSWLT
>KTB28081.1_259_358
ENASAPASNAPETNPSSAVQPTSTTTVPADPTDDEEEAMLQQAIAMSQGEDVDMEGGTSTPKPGDVGGMDEDEEDEDAAIARAIAMSMEDQSRNQDKDKK
>KTB28082.1_263_362
LFLVFHGGSGSTKEEIKTAVENGVVKMNVDTDTQFAYLQGIRDYVQNKKDYLQSQVGNPEGPDKPNKKYYDPRVWVREGEKTLTARVKEACQDLGNVNRL
>KTB29041.1_104_203
KATKDFYPDDLSRPWQQIVWKSTTWLGCGEATCTMEGDMLYTMNVCYYDPGYNGDRATNVRVPSPALSDLDSDESVFVLPGLVVMIWSFANKIVEYYFGQ
>KTB29045.1_205_304
DLLQQERKRSSFVFVTDVEDAAIRIVRSGSLAIAGGLATPRKTAKTNKCAENAAEMSTQRTSTAKTAQTVQLKGRAREWTPWRSPIVIMLSAVLIVIEQA
>KTB29345.1_201_300
DEHGGRKPQRSFRKKEDVAIKQIIDVDQKEYMAKGLCFRCRRNGHRIKDCLDMLKKDEKKQEEPRKLSREERFAKIRALVNEQPKEDKDFLLNLMEQEGF
>KTB29351.1_144_243
SQKQNLYVPMRQMQSDISATRGDMARVSTKVKNMAEEVNKMTGEVRNLATNIKELCDNLKPAIGMLTASVEMQKATASASQQDQHLKPTIERYIADNTGR
>KTB30416.1_213_312
DSTTAKLVLVTPDKITTLTILTDFLGRYLEMKNDKVVPGFAQIRLFYDRLTATVFARVERVQVHFGGPALIVNERPRPVSRHLGSLNDLLSLPQSPLDRN
>KTB30418.1_239_338
PGVFMPAPPVRGAAVFNIGDFLMRWSNDTLKSTLHRVRAPPSKPEDKGMTRERFSIPYFISADQEVTIDCLPGCWGPDRPKKYKPINSAEYVNMRLNATY
>KTB30715.1_172_271
TTTLVSTPFEDWCILVRVFVALGTADRATLGHDDTVRLVKDKGGNYLYDVSVDNTTFRTMKSLFDTYSDFTCVWTVKEVRDREAAGKHFRLEDHWPLPSN
>KTB30718.1_117_216
IVYEELSEPLPKTKKHWMPCYSDSRSTTDPGVGLLREAGYIHRNIHPENIVLVLRKEDSMCRSSNACPEGLDGLVPVIISFEHAVEVDDPQTQNTFQTVS
>KTB31089.1_126_225
LIYDYTFFVAIPPSLRPQWGAQMRKLLKPGGHLITLIYPIAPYTETGPPYYVRPEHYAEVMGVEIEGGWEKIFDKGTEEGATGGKRMYEGEERMIVWKRV
>KTB31090.1_122_221
EKFDLIYDYTFFVAIPPSLRSQWGTQMRALLKPGGYLITLVYPIAPYTETGPPYYVRPEHYVEVMGVENGGWEKVVDKESEAVEERGYKGDERLIVWKRV
>KTB31092.1_129_228
CVPMFFYARDLSPGSFFVAIHPMLRSSWGSQMRSLIKPGGYLITLIWPIAPYTDQGPPYYVRPEHYPEVLGDDWEKVLDREDWSAEDRKGNERLIVWRRV
>KTB31095.1_297_396
SRSPVYRIFDVAWTVVFWLLRHSVSMATSLLLFFLSARRYVTMKPVHNTLDRPRDTNIEREITLGIVPESLGFLTDSVALPSLSWLLYPFSTCRITRVYT
>KTB31096.1_119_218
SPWILRWLLRIVFDKIESTMLAPELKKHSDLMESHLSKKEWLAGGNGPTSADFLMSMPAEILELTKLAGPSTVAYVRRIHKRPAYRTALQKGGEYAYAKS
>KTB31543.1_221_320
DEHGGKKPQRSFRKKEEVAIKQITEMDRKEYMAKGLCFRCGKAGHRIRDCPDAPKKDERKQEEPKKLTKEERFAKIRALVNEQPKEDKDFLLDLMEQEGF
>KTB31548.1_238_337
DDSWDARRDIRTFLDVGFSSIRTSPRNAHVQFPNVWPVREVIDKLVDKACGQFIYAATVLRFVDDDRSQPIKQLSIVLGLLWKAIHPSRISTNCIVRFFP
>KTB31550.1_136_235
LDDLIRRFGGGGGHTGWTMLKDCVSMLRKRENEHSRHTLELQRASYTRDQELEERNRLLKKEEAKLEDEHRRLADQIAAIGRQENALSLAEGQLREKEED
>KTB31551.1_123_222
IEYDNKFFVNPGSATGAWTGLVNGDITPSFALMDIQGPVVVTYVYQLVEGEVRVEKVEYRKELETGGGVPRSTVLPQSIPSPTPGSPQGAAVGAGGGGGW
>KTB32035.1_211_310
NIQFDDIFKCENQNLCQPNGEYVGVQYTADDERSEWENEPFSMSSSTSEAEATPETGKTQAESSETNGNSCSEDDEVEDTEMMMDRFCFLDMVDTGQELA
>KTB32037.1_195_294
ALDHLTTLLATEFALHDIPVRVNGIAPGPFPSQLGGPEEVLSEMTKKPMPGAVNALPLKRPGKEEEIAAIALYLSSAGGLYTNGITIRVDGGHNLVNLSA
>KTB32040.1_236_335
SRSNQPWLITQVLDLDPAIMLASLVSLHPVLHVPQSDTSEPIKALHPSFSEFLRDAERSQEFYVPPLTEDTRLKAHLASAIADACQKHCLLKHCTCTILN
>KTB32485.1_135_234
AASVICTTLQYIVNELKVVRLQYLAEKAKHHERLGIQPSPSPPEPWTKSILKFIGITPLSNEEYLKKLRLQRDIHLKRIVELETQLEKEREEQASRDADS
>KTB32486.1_216_315
GLSEEGEVAQKITDGPIVAMAFIDNDTLVLSTLLGVVKGIRLIRPANDGLPGIEQVWEHEIGEMEKVNALVVLVARIVIGGFSKDGKGVITIWDRQVDTK
>KTB32591.1_167_266
TEQDLADADVVLVGPPRKRWFVCCNLTANDTYTEHTVTWSIHDEDPEHIVEDSMRGHVGMGKQFLSLLQPGDRIALMARAMFPGWENDIHSASIEVVYSM
>KTB32598.1_107_206
VISGLKSPADSSRETENLVALKTKPSTTPYRPPGPPPGSGIHRYTLLLFQEPRGGYTIPKGAKEYGAALEERRSWNAVAFGKQYGLKLVGANYFLVRSTE
>KTB33193.1_148_247
TVPLGDEDKENTPPEPVEAVTPPINSTSYFPQSNPPSHSTLCIIVPNLLFSWINSLDEFLAQFPDKFVKLGMIKMQYIINRARLLRYLRSNDNNSTTTMT
>KTB33194.1_110_209
IFEWFSVLTAVHIGEGQNPTNAYNLIQTCLVKLKEEQIEIADWMISMILMKALPGSWDTFKSQVFVTAEKKEDFAVSTLYSSIQREWSRRNLSPNMALIS
>KTB36185.1_181_280
LYKDGLLYYIYLLAISLINIFTPLIRPTWGPFLVTPQRVLHSVFCNRVLFFLLKVGVGEEEKERERERLRGAYYGNWGTGTEDGEEVRFTTVEMDIGTVR
>KTB36186.1_258_357
LVDTFTDPDNRNTQPLSLWIVTYQLAGIAPTLVIIRTAGAKIVEHTSSNRPLSSLHCVEGGSPGSFGDSDTISYGRTVGMEDSSESLAEGRKSSGDKKAA
>KTB36188.1_223_322
LLYYLYLLVLSIFNIFSPWIRPAWGPFLVTPQRVLHSLFCNRILFFLLKVGVDEEQKERERERLQGGYYGGRAGDWGTSVEEGEGVRFTTVQMDVVGTVR
>KTB36191.1_210_309
YRRRFPCLLPGCERRFTSRYTLKVHMEAHKPKPKVSFPCTQGCSERFSRQHDRLRHEVAKHGKVCEFLCDDCGRFFSTKKTLGNHKCPVAIGGTRWVHNN
>KTB37387.1_236_335
ISLETVTTRQGLEELRNESISLTICLLSRIQEMILSGTTNSTETESHEEHRNRPPLVDGFTVDIGEVEDPRTFFFVGQEPEFHGEWMIAQSSFSSMDAQA
>KTB37394.1_148_247
QAIYEAKLPNMVPQRFDKRTVSVPIPKPTVEARQSLVTGAQKQAEDTRQQIRKHHQASLKRGKYAKHSIELEEFQKLAHRYIGEVDSVINQLKKETGVGK
>KTB37396.1_225_324
ITVIVVHPGGVDTFSQNWPIAFIWTPIVRLAIKDAERGSYTSVFAAASKTIKEANERYKGAYLESSPVGRIAKPAAIAEDPEKAEELYQLTLKFLGGIGL
>KTB37397.1_194_293
QTPISNMLLRSQSSGTVTSLTLKFLPITVGQTIELLQVLPTFQRLCIEECYSRGNWIVDTGPLKEVTVDHDRSTGTFLPNTQLNLAKHPGISDDLKGRYV
>KTB37399.1_301_400
PQNRLDTILRIRFEGGSESPYSDLDSLYRQILSTCQRWEKVQPILQLLVIPHEYRGLRSLGHSPALCQHDCAASQYKQGPGGVTSVQIALSAADPRRGRL
>KTB37403.1_296_395
SFRCLEHGPNTLELPPPHVLQPTRKSLHSGSSTSNTPGHSNPSCDTHFPRWRSFRVNGSECRLMYKSRLANRFPQKSIFRAYSPSFPEDLVVKFAVRYSK
>KTB37406.1_244_343
YKLKLPRQWKIHPVFHVGLLLPYKETEEHGANYLEPPPDIVEGHEEFKIEAIIGHKPRKALKKFLVSWKGYDSSHNEWKEKEELGNAMEIYLEYIIQNKL
>KTB37408.1_184_283
DMKMGERADNYVNEFRVLADESGYDDEALAHIFRKGLLFVLADKILNQPQGRPNDLNGWYKAAIRFDEQYKYTKAVQKPRRFQMVTDKKKRFEKKETAVN
>KTB37409.1_234_333
YFCEWVEWAGFALAAAPLPFTELSSSALHTIPSLFSMDTLFTLYYLPPSFFAPRLTPPWVFLLNEIVLMFPRAYKGHQWYKTKFGEAYPKERNIVIPFVL
>KTB37417.1_178_277
ITVMAVHPGNVDTYSERLPLSWLWKLFMRLTTVDPERGAYTSVFAAASKAVQENKDLYKGVYLVPEGVIKKPSRMAEDLKLGEDLDRLTRKFLSEIGIKL
>KTB37418.1_238_337
KKHYLPADIQAEAQIRIEEAKMTDHADNYVSDFRVMADESGYDDQALIHIFRKGLPNSLSAKILNQPQGRPADLEGWYEAAIRYDEQYKYYEAVQKPKRF
>KTB38243.1_114_213
RTDSFDFNVALQDYTKRWKAAKNPPTSDEAETVTPSPHIPAGPKKDYSLKEGQTFSISIPGRKKPDAESSSSLLGSDNVSSGFGSGGGIPLLPPPPGGKR
>KTB38245.1_270_369
NAIVDTGRDGVTGLRDEWGDWCNVNGAGFGMRPTTSTVNSLMDAYVWVKPGGESDGTSDTSAARYDSFCGNPDAFKPSPEAGTWNQAYFEMLLKNANPPF
>KTB38249.1_289_388
CATIGQVGNYLWKNKSLGKAGRSRWLGRRPSVRGVAMNACDHPHGGGRGRSKSNKHPVSIWGWGTKGTRTRKPGPKGPKNSNKLVIRERPRGVEKRKGKA
>KTB38395.1_175_274
GFFKQSQAHYDTIAAFVNQDLPNYLPASGFIGGEEPGEDDFHLGAWMARIVLTLGAQTSEEAAQAVEKSYGKPLPEKVAAYWRAWVSRPSWKKVYAEGLH
>KTB38397.1_206_305
GFLWMFFMFMGINSFTGNRRPFTKALPPSVLHAAAAFGIITSIVGWYIALSELMSWERDAMFGLPLGRLGGVGEGPYGRDGMATTGARGTTTGTAAPHRV
>KTB38399.1_109_208
LNGEFFKTPKELGLRTQDNTTELIWTEQASSTELYWYCDHGNPTLFMLMRRSNNDELAKLELDRNNSGATLVVYSEFASAIGLRCVVAATLILSGRYPQS
>KTB38400.1_226_325
GRIWKITYQSQSLGLLSSIRYKTIITIVLESGIMYPMILMVYILLSHLVMRIPYLWPVVYQTAGIAPMLIIIRSAMKGKAEDSTTELGLEVQQTLVNSRT
>KTB38401.1_223_322
IFRRDIVWCVAATWICISIWTERPKPGPVYVTVLLFTALHPVALIGTYIHAWFFKKDDGVALPPGDEHPGLYGNGQNRPGEQQGRQGGGPREVDAEAIWG
>KTB38402.1_224_323
LPLPLFILILGIGACLGMQTGYAINPARDLGPRILTSMVGYGSMVYSFRNQYWLWCPVIAPVCGALTGALFYDLFLYDGDDNRVKAWFCKPYKNGHKATK
>KTB39634.1_229_328
LDQLINVANDLDVPMTMPTIPPPAPRPSPASITPFAPPAHDPNAMEVNATKSRLDWTRMMAGKCYGCGSTQHTKANGNYEHEICGHCGRAGHHEAVCFDK
>KTB39635.1_145_244
TFQALMNSIFADLIAQGKVAVYLDDILIYSTNLEEHHQTTHEVLKRLQENDLYLHPEKCKFDQEQVEYLGMVIREGVVSMDPVKVRAVKEWATSRNLREL
>KTB40100.1_138_237
QTAFYIALAVVIAKQHRFHPVIATNKQSIAIGVAPLFCTAAGDIICAVALSYYLHSNRSGIKSTDTRINKLIVHAINNGVTPVWLLSPQLSLYVTLKIAL
>KTB40460.1_173_272
KGFKNSSLAESYYAECKRDGVLDVLKEEPSAPKHPFFYIVTRGVQPRVYNNRLQLMLKGLQWRRGLVTTFKGPKHEADALFQEWLKDGYVERLAVATSTL
>KTB40507.1_139_238
APFDNVLPLLTASKLPIVSVDIPSGWDVEKGNDMGVGLNPDILLSLTAPKKGAEAFKGRHFLGGRFVPKSLEEKFELNLPPYPGTDQIVELPKSAEQEKL
>KTB40508.1_287_386
ALEIHENAPWVFNSTTVLADGGVRYGTDALKLLALGVKAVGVGRPFMYSNVFGVDGVVHAAKILKNELAANAGNLGIADLKKITPDYVGSTLVFTSVNAD
>KTB40510.1_146_245
AGGNHFRAWKQNGTQANSGAWFLAASKEHPSSKNHLIVDDGYNIGRDYIVTLATAGTWWKGMWWRADLEWQEGLLDVGKEGVNHGIEQDGRVAILVVKRL
>KTB40512.1_241_340
KKRSLRLLEKCHRLEELEVATSPRRRIDGHRTISDQKRPTKTLSNDEAAEILRTVPGLRRLIVDDAEWLGSWVLDAEGAMICVMEDSDEIWTYIDYELHQ
>KTB40513.1_245_344
NNAAVPTDTRWLVIGIVVTTGMSFYTRKDGTLLWGTVTKLWEMAGYGAQLSSALYLPLLVALSHVEQFMETEAQGNVEEGGIVLGSTEQPKDEAQLAETV
>KTB40582.1_206_305
AIGHATATLAHELLPLGIRVNGIAPGLFPTEMIVPGSANEAGFVTIPTDVKLELQVPAIPSGGTRRDMGTVALCLVANWYINGETVLVDGGSFLKHPSSY
>KTB40584.1_242_341
VIIRQAISYRDIPFEFSCISYQTAGIAPTLIAVRVQLGKTVENTMHDQAVVSEINFSSYPPLSDFSTSDNIRNQVPVNSLDMQQAHESGLGSLNWKEDGI
>KTB40807.1_186_285
FGLDTFPTIALMVGIAPTLIFLRTSLGLTASAVPDVRISTLRFGEQPTTTTTTPCENSEVQTMDLQQGSMEDGGDLEAHEIERSCAGSIRSYSNEMMVER
>KTB42609.1_223_322
TLSKQGRALKSFDFAGYHEKLPRDIKFLVIHGKNDTIVPYSCGEELLKRIPWACAVEIGTRPGQIPNLAFGHHWFEYFPVQIWVNVIESFLRDSSATPRL
>KTB42610.1_136_235
LSASAMVAWIKDFSNTYHSKTGRYPVIYTTTDWWKTCTGNSAAFGSTNPLWIARYASSIGTVPAGWSYATFWQYADSGPNPGDQDLFNGDAAGLKRMATG
>KTB42611.1_144_243
ALWLRLKQLGLDDPGNTCRDIKSAKGPGRIPEDGSAPNDLKKWQGLPIVSRGAAILLMALYLTYLYFQSLYNVPDESEEQSDEGHTIPKTKINTIAAALV
>KTB42621.1_118_217
KFWIHILTLWALVVVSTPILVIAFSSFIDSTVFDFESVPLTKFAHEHWDGIWRLLQCLCLAGRFVVNLGQTVLHVFRAPTHSQCRTRTEPGSSFRNGWVD
>KTB43202.1_269_368
VSNVVLANLDLALNNASFHYDMSFVNSPLTHPHSTASDEAYLASTSSGSKSFIIDSSSSTHLHSSRFNFTTYSATPGVITGVGQSKLPIVGQGEALICLR
>KTB43254.1_234_333
SSISFDASSSADVGSSGGAGGDDQQPEDGGKKKKLKKSHTAEHYVCVTCGRTDSPEWRKGPLGPKTLCNACGLRWAKQQRKTDDAGAGGGVGAGDSGGGD
>KTB43256.1_227_326
AGIEMRMVGGSCLIIYEADWEKAEEGVDWLNETPNDEEEEEESEGEEEGKKKGPPYVVKLIDFAHTRFKSGEGPDEGVLKGLDTVLRLLDGRIGEVKKAL
>KTB43258.1_121_220
LGFNGIPSLPNLNQDASHQLELRDYSSNASYTTHRQPGPPREPFDQQIQAPSHSHSTLDAIPVPALAFNNTLHFVATEKNEEKDDNEDMEDQGDMGTVGR
>KTB43261.1_111_210
AKLEVEPDFSNPLHPATFRDLKRYIERAQSAPMDNTLTIDYDDGTLLADVLEAPLASSSQWHSLEYDVGEDRVVDTASIILEYAAENYHLSILWRSHVAA
>KTB44078.1_218_317
QPILRRLTTKKSRKIKEEADIQAEGDGEEVEVPDGEEANEMPERNGKWSKSRFLNSPKKGARKEKEKEKEKEKEKFKGAEVVPTLQDAVSPPSETPPKDD
>KTB44082.1_247_346
SLQISFCHFAGDLRALIPRLTDLLLAVYPDDLNTDALMRVVTSRWLPDADDAAEAGIDCLRSIVIILRGEKLEAGENCKLSPLLDFRDAGLRVNIESSSS
>KTB44085.1_149_248
VRQASAVRGQSIVNWDFDSGDSTGASPEQSKRDYADLIRRRPNTIIALNHETRQSTAEDVIRTVIPQLKNAGYNLVTVAECLGMNPYQSVGQPQSGSWSC
>KTB44086.1_198_297
ITSLCLRWLPLTDPQTITLLRLLPELGTLHIEEQVQAHSYRRTNKIVTSAFAKQLAMDLVDTPSTPFLPRLKDLTFVIHNRGLNQQGLSNAIISRWLPRT
>KTB44113.1_207_306
EPKALRIKGANALKESEGFKRYEMEDDFTKDLAEFSLANAIYAALVEGHACEQSSRRNAMDNATKNATDMIDSLTMQYNRGRQAAITNELVDIITGASAL
>KTB44114.1_257_356
RQPEHVIQFLFAEMGTTGSVDGAGRLVIKGRFQQKQVENVLRRYIVEYVTCKTCKSPDTLLTKENRIFFMSCESCGSRRSVNAIKSGFQAQVGKRRAKAA
>KTB44115.1_159_258
PYPDYHDHDAQPYRGHQRGANKYHPRAYDSGGYSSSSRPREMHYDPYADPRSEWSTPPPQSSRNQFGQRGQDHRYWNGRRSQATGQGFQDMGGEYYSGRF
>KTB44120.1_258_357
FVSTLRSFLSGFRIGFTSKPRARTTAELTGMLFGRDVLFTAPENFFSLVLRPATDTNILPEHWLVVHVAFGNTYFGFRPFATHIEDGNGKILAIAPTLYR
>KTB44733.1_102_201
VIVDGPKCIVPVEFPFSIHHIFFLLYQYKSPHASSRLLLMDSYVVMLTVDRYEIEIVKMYIIAHEESFPLRQDDLQFEHTVMSCRKNLPLLLVVFSGQVQ
>KTB44982.1_262_361
PESQKLHSGYDTSEDLFQYPASLPRLHTLYIRGESAHAFASMFSQELAPKPTLVPFPTLQTVILGDVDFDPKSAKSEIFFVDSLIKGFKNLSQRGTKLHT
>KTB44983.1_229_328
AMVAQGGLDLYWEIGCWPWDVCAGSLIAQEAGCTLSGSHAVFAATKSTPEFGEITEEILVGRKYIVVRAIGDSETEKGADAQKRIMEDFYNAAEDYNVST
>KTB44987.1_113_212
EAQTKQALKNSKAIIEAGDSELGKVFKTTVFVKDLSHFAMVDDVYGQVFTDYSSKPARSHAEVSRLPHDALIEIECIARCATVDARSQRQTLAFVSYSLK
>KTB44990.1_276_375
ALTSSTSSVFHDRPNGKFKEYNLGKGRGQSVLEMIEAMRKATGFEYKTEIVGRREGDVPDLTADPALAENELGFSAPQDLETMCRDLWNWQKKNPRGYEA
>KTB44993.1_301_400
RGLFVIDQIGIDWLGAPSSFGCMKAAHRIWDSLGSSDTFGFSQSAAHNHCSFPSSQQDQLNAFINRFLFDQPTNTDIQETAGDYTYTQGEWDDWTNPTLN
>KTB45209.1_255_354
TYPMVLIVQAVMIEKTSKIGVPMDFTPMAMLTAGIAPTLINVRISIGRSVETSVYQNSMVRHDSNGIALGSLKVKRAESQTMSERSQDVEQRGHGYPQTK
>KTB45210.1_233_332
RAVAAIILESGMMYPIILIIQAIITEKTDTIGVPVDFTPIAILMAGIAPTLINVRISIGRSVEATVYRDSTVRRNSELGDSGSLKLKHGDIESSQTIEEK
>KTB45286.1_198_297
KREEALALGASEFYATKGVTNLADLGMKKPVKYLLLANSGSTNLGIYYPLLDEHAKILLTTYATGDLVTSHPEMTFRGLSIIGTKIGSRYIVYVVVYRSF
>KTB45668.1_232_331
TYAAALAQSGVGTGDVEDHMIAQPPPPAYGNTRGSTLLLTGFLRDSLRAQRPVSEHSQPRNDRPVSYRSTDEEWEVVQDIDRARRLEETLARLERPRSRG
>KTB45671.1_240_339
KAQGKTSLAKCISDRDAAIFPSLSLDANWPPALFVHGSEDTAVPVHESKHMHSLLQEVGASSELIIVEGKEHSFDYEADSEVTHKDLFDHVAQFLDKHLF
>KTB45674.1_269_368
TEDEGNETVLIRLSDASGQVTFEREALPHELSSADAYILDNSPTAIYVWLGNGSSLIERRLAPQYAQKYLYETKEGRNVKVPIVRLHEGDEDEEFLNLLK
>KTB45676.1_287_386
LGFEYIGWEEDWADIKEVAKNDYDSDNPGDEDEECPLSDDQDGKAQLGWDGEGGYGPDGSRGDEENKSDSDELMDDEPDSEGDSFDSDWDSQDEEHGDEA
>KTB45909.1_133_232
LSRSHNLPISVELTLRGDSELPLLHTLMDHSMRWRVFKARMPAIFYLDLSPVKYALPSLEHISLELPHAFSSRGSTGIRTDAFSYAPVLHLVDLPNWHSD
>KTB45911.1_161_260
GLEGRSAFFWPALFGKRFLGLLNERRQRALVILYYYLLMLENLSERCWWASEAKRWAEYVYGLIDERWRGWLREVTTEKARIVNKKKSSVLASSYTHYLS
>KTB46460.1_300_399
ARRSKQQPQQPGFPSAQFSFKIHPFEFARYTTLLNNHFRKLGQDPTVLSYAESVQGPSDKAVWTVVCKVNGEARGMGVAGTRAAAKGDAARQAYQAIVGE
>KUL82103.1_288_387
KQWQGYSALTAAAYAKILLAVIPAHVNKIDGGKNDRNTEVQWIREAKLDDLPRSSFHNHGPGLQFNAAGGYCYTQNNNTGSGNQFLGSFNAPVFFGQGRG
>KUL87940.1_232_331
WNTATPPMPPMPAMPGVGGIPVTPPHQTGNRLAVGPRQPSTESIKVYSPPNMLGINNLNQDRNTTFSEVMEKAGFQNARGEPSFRVTETPVQGNSPQRKK
>KUL87951.1_122_221
ACESYDHKYLSLPLIPEEEFLALFPEHASSDDHELMIARIKHEHDEREKLEQARQELLKRKQALIAENKKRKDDLANLDADLERFIDAAKPIQKIFEKEY
>KUL87954.1_276_375
FSSRGYSRSYELTGPQSGQRRTGHDDTVQSRRNRSRFTNKNGTIDDTGSVERILDPSNGHVNTTTTVSGRRDSPTHEEQGITKFVEISVISGDQFDRRNP
>KUL87955.1_221_320
NDQGEIEVVDELVAKLPGDSPDPTMLKGNHHQISRFESEKDKDFKNLSRVLVDWVEDLPEPEEKGTTNNISNASFSGSTNYGYQLGQNTGNQTGFTFGAR
>KUL88035.1_253_352
VDHCLCVIEGLLIVSLPGQPDSIIREGETALIPAGQPFSLKFASRYVRVWSFTSGGGIESLVHKLGAPFESFVLPDQALGGEVDKQKLEEVAKEIGVEIN
>KUL91284.1_213_312
SIHFGAVASSDSVMKSGADRDRIAKAENVIAFEMEAAGVWDQLPTLIVKGVSDYADCHKNDVWREFASASAWACTRAVIEKWEKQAPKEQYRVVSQGTFQ
>KUL91286.1_228_327
QQQPRYDPTPHPTYIQPQYQSPTPPFVAQQQHHMTADVRPLMATYHPDQFKPPARILSSQEGTDWSFLGCLDWRCNPGPGTQVCANTFSGDEKRPLIGLS
>KUM65320.1_257_356
DRTAANALAAVGASLSLGVVFFFAYMSDRTNQRGATVIAAQVCYLIVLIVTFKIQPHVGKWSRWGLWTAVNSLGVGYHPIHNFWVQLNCRDPRERSISIA
>KUM65339.1_299_398
TILVQSRGPRLNDVLSAQEANEIANVPSGFTSPPPRSTDTKTLDEKPESEKTETEKAVSNISGLTRSVQELEQEIEGTSQSVAKICKDGKVEIEEVARTK
>KUM66963.1_227_326
HCAMEHGIDFDALNKCASQQNDDPNDGNDGGPPLSGIALLRESALHGEQLGVKISCTVRLDDVVWCIRDSGEWKNCAQNGQGSQPSALIDQVEKLWKERN
>KUM66971.1_192_291
FYAGKDVKIVDEALARGPDAPPPERLARNQLRLSQYDGEDDKDFKKVIRVLTQWASKIVLPEEDKGAANVSNATFSGSHNSGLQLGQNVGTLKGFSFGKG
>KUM67039.1_271_370
SQTHDQTTPQARQQSKIQSTFTSKPKAKPAHGRPSPANAYKSRVQSLFDDLDELPESSRVNNSISNKSSGPTARKSPVTGGGNNLDAKKSRHNEVPTFLV
>KUM67053.1_263_362
LCPGHIITPMVDEVFRQNPAARATWEAENMLGRLALPEEFRGTALFCLSDASSFMTGSTLLIDGGHTAWRIYQKYIKTILDTVFTPKEYRVNESEFRHTA
>KUM67055.1_134_233
DVIILCLPIPVFWRLQINRRQKIALILVFSLGGLVCIFSLMRLIEFRQFQLTDLAASSAKESIWTSLELDVAIICGCLPFLNPLVQGVRSKKLIVVFVYD
>KXG45624.1_101_200
GVNRIHGVRKELMSLSHQAERIKEAAFEMVDQTPDSVYVRNATPEWLSSRFGDPQLEQVCISMEYSLDRLAFELRSDPSMDLMVAGHLEQMTDDIEMDFL
>KXG45625.1_102_201
NYNRWVQWSRAVANWLYLQLDERLQQRLQDSGNLHSKADSLFNTILKVVREGEDMSARLATGSYDTRRISEIQAVRQYISAHKTQYHLLGSNLLAISSLR
>KXG45628.1_262_361
FEMEAAGLMNNFPCLVIRGICDYADSHKNKAWQGYAAMVAAAYAKDLLYRIAPQQVEQEARIVNVLKEGDHYTKITFGSYNSGFQVGVNESPITVTFGAK
>KXG45630.1_195_294
EISQSSMKISHAAQIDSSAMKTIAFVTLAFLPPTFISSIFSMSFFQCGEKTGWAMSNKFWLYWVFAVPITIATVLIWKYWIRFSSSLHNLSPLEVPIKDV
>KXG45631.1_196_295
NAVNPGPVVGDMYFATGEQFWKDIQGYQDNTPLSKLDVNNQDTMSRLTDEQKRLIQEKMGGRRPAFTSEIAGVVGMLCTHDGLWCTGSVVCANGGMKMGQ
>KXG45632.1_145_244
NIPDNEYCISTSLNILSSLVHEIARGAEISPPVEIMTLSVFLSHCIYKAAMVCLGDARVSGCVDPEPSIRPLKDILGYLGMRWVAAKRYLEKLETLQENM
>KXG45633.1_204_303
HDLVTTQRKMLAIAQKVMPDRTWTPSDVSTADMENIAREKYANGMEDMVSSMGFFCRSVIGEGYGGEFQEVDNELLGIPLKTDADLEELIRGVLFGLKSS
>KXG45635.1_239_338
GSQRSRKRKSDAAPVDTKSSLVDDPSPDQVEGSGQGSSKRKRAAATVDPKKPGRKVKPEKSRSRPAVDIFSPRLDLQDEETQDTGTRRSTRIRTRAKSTS
>KXG45636.1_258_357
ELDPLPDSWNRHQRMEHLLDGFDGTKQAFAKLWEDEDNYPFSICRAYEEGKSRGATLFNIIYDHAHREATVRLGRPNNPDEMFVMRFDGEDERSALKAQL
>KXG45637.1_232_331
QVETPQGYLDIEADDNAYLINCGSYMAHVTNNYYPAPIHRVKWVNEERQSLPFFVNLGFDDTVQPWDPSKEDGKTERQPISYGDYLQNGLVSLINKNGQT
>KXL48427.1_205_304
PQKPTETVVAILQEATLDVDHLLHDAINIAAKHVTTGDKIKGLTIDGKARVEFGKFIASGYTGPAPAEKTKNRSFDNVKITGDARVRFDDTYGGPGVFDN
>KXN80737.1_106_205
FDPRMSMMGMSMMGGMGGMPGMGGMSGMSGMGMQPTMSGNFDTRFPPGTGNSPSGGSQNGGLLLPTGPTSFSSQTNSPIGRGSPLARPADASDRPGTPKH
>KXN80738.1_293_392
LEDEKRARMGLQEAVQHSLVKPYEVIYTPNNTYVAGFHFTIALLPGGPALITHPPAWYKPELVKTEKELEDEELKGLLARNLRPSKKKNKKAGEGEAKVE
>KXN82248.1_152_251
QLAEQMDCLKTVMDKLEKAGDQKTKKILRQEHDRVEKEFQKTFRDVERKMKVPFGKRMFGTVFGRKKRTVSLYSAKRKSELSVALESRQVVTEVVESLCE
>KXN82251.1_256_355
VEIGWVNGKEPEILGWLKKMGKLGVSKPKSTSTLSNTKVEPVDGGDAAFSTFPSTFPNFSSTPSLDTPASLDFESITLLRMRQAERERLEREIREQEANE
>KXN85504.1_121_220
NPETLVGKKAVWELLGKPSVASSILEVVLDEGHTVDQRADFRLQFRHIGDLRYTIPGDIPFYLASATLPPDVLQNVNEVLSLREDNTKYLTRILPFSHFP
>KXN86067.1_230_329
IIKECPKLHFEGLMTIGALEQSLNASETEKNADFERLRETRESLKHYLKKAHAEAQWGNEETGELVLSMGMSSDFEAALKAGSNVVRVGAGIFGQRLKVT
>KXN86070.1_141_240
TQAPYLLFETGLPIRYYVSKTDCRLDFLEPSGNWTQCPYKGEAQSYHIHLSEQRVFQDIAWCYPSPILEVAAIRGLVAFYNEKVDIWIDGVKQLRPVTRS
>KXN86072.1_195_294
APSSRPPSPVPHYSPVPLSGISEAPKAPGPDKPSRSPDRPDIPSQASEASYSNSSPSSSSTPPGLLFELRRHQGAFHLDVIPTRGSCQIRNTPPPRRKRR
>KXN86073.1_145_244
PLLIMVIIELTQGRNTLTVSVRDVSVPRHTQAQANAFANGFMESAGIKDPSGDSQDDQQHQHQQQQQLQLQQLQLQQLQQQEAMLQQQYSTEQQQAKSEV
>KXN91803.1_151_250
IPDEGTLSDISGFPMDELEELGSTIFGCMGLEAKLTIETMIERSQFRDLSEIECAHAIMRRRQLAEAEKKSPHERVHFRRFFSIRRSRGTGVSVSVEPVV
>KXN91805.1_241_340
EEDEEPEEEKPKKKAPAKKAAAEKKEKDKPVSKKAAKADEDVDMADGTKEDAGEETNGKKRKRAPAPKSATKPPSKKAKPASKAKKTKEPAEEAAEEEAE
>KXN91807.1_204_303
TVAPDTAPSSASAPPVSTEAPPASPSADGTPERVTVTVTLFPSQPTTFAPQTRTVSPEEASSIIASIKAAGGTLVAPPAATSTAASSLGSSVSAGGYGGY
>KXN92488.1_118_217
VSVSAAFAFSREAILAFKDNAIEEPIGKRGTLIFTGATASLRGNTMTSLLAAGKFGARGLSQSLAKEFGKDNIHVSNVSPIPFSQATLLQKFNLLFAGHN
>KXN92489.1_160_259
RGNVFTSAFASAKFALRALSQSLSKEFGKENIHVAHAIIDGGEPYRSWARVSLSKGPEWEQNEDVRLNAESIANSYLYLVKQDRSAWTWELDLRPAHEKW
>KXN92494.1_196_295
ASAFLCSLLTGKWIPMGEAEASATGMWVHSNTPGNQSHWDEGILDIVGGSREEGRRVRGWLGDVDTSGGGRRAGNVSRYLVERYGFDPGRCFPLTDIPFN
>KXN92498.1_236_335
NLMTGYPLAKLYSNCFMVLLNQRVYHAKSIHEGETTVKSSSLAGLKTKERRRLERDATSSTVVLGTPSEGVHADVTIDHEMEMTRFKERERSLAGSTTEI
>KXN92737.1_169_268
FVRAQALTSWHFLNILAVLASDYAICTLFGSTPLMYSSQVSLLVVSTLVQVTSSPNTTSGIVKTKKLTATMVGGTLSLITSNMITNIMIFRQFRGRDFRS
>KXN92738.1_245_344
YRGWWNIVAYNVGYHNEHHDFPSIPWTRLPKLRELAPEYHDSLPAHPSWPMVIVNFICDPEVGIFAWVKRASQGSSVVTPPSDVKGKKVRGDGRESDKSK
>KXT00344.1_294_393
EAVLKPSPAPKGPAYPTSSKSGPKNWDKIGEGEDEEIEGDEANHFFKKLYAGSSPEVQRAMMKSYQESNGTALSTNWEEVSKGRVETVPPDGMEAKPYPK
>KXT00354.1_148_247
FGPFINNNTFKTEAKVLEKGNATEYGLIYQGHYRAMRLAKGLESGTVGINCTIPAMAFDMLFGGYKGSAQAREGFGNSIGEHLEIKTVLIKRDENSEGII
>KXT06124.1_249_348
GFAARNGVMEQVKMNKLLLKSATVIGYRFGESGRRYPKMLEQIWKGYLEMLETGRLKAMIYGRYEGLEDIGRALQDLHDRKVYGKIVVKVADAPSQAGKL
>KXT06162.1_183_282
QSLASRLSSATAAIVGSELNKDGIYEVDVVHPVSKTVRKPSIRIKTAASQSSSSSKKHLALSLVLQTPKDLPDMHHTIDGGDICVVFEKITSDPRCTKQM
>KXT06163.1_246_345
EPAQLSVDYVKPTYADNFHVVRVQPAWATEDNVRFGITNHEYFATLETMDGKVCVKATAKFDPRSKLERVEETVKETVGWTYKDFKNWMWPSRQEQSQIG
>KXT06164.1_163_262
QFDGKALGEEEIKCLCEAVVDTTQSSTVKHCVEKGLTEYEYELPKGSSRCTCGRTVRCDGSSILEHPNSCCRIKGDTSKESQSKNSWLDAKITDFAAALR
>KXT06204.1_107_206
LHTQAMQQAAADRVLFLNETNQGEPWIDHRYPEMMNASSPWNVRAGHGSADMSELIAKYKKEHAEIDALKLQQLKENKVPREQPVVHFKKLTPAAADSGA
>KXX72945.1_101_200
DTTPNNSVRRPKPESPPWKKVEADGPSTFRTEDGRRKSGRINTIPLELQRGDKRITRRALHGQQSSPPKNRHASTNGHVSTPAATAPKRPASSSKHPPAK
>KXX72947.1_279_378
PSSIILDREVNGLHLITNTFEFTKTGKLERLRFPSFRCGLLHQHYWNSGDDISRIKIIISEGFHRDSVSVPIERVKNIVAFSFQHGSIGWALCGYTAVVL
>KXX72949.1_131_230
PLPVLHYHFSFPSSEPKSRKEIRHATFTCDDTFFVQLAPCVDGIESHKLSQSISRSNSSGDYDPKSTDAICGSTELFSEALAVYATNEPPSVGALNIVVP
>KXX73732.1_168_267
IDPDPKDTIYGCTPLCIACEQGYTEIARDLLATGRVDPNVQTFDKGRRPLHLAAIGGWEDIVKMLLATGKVDVNAKDNNGCTARDYAIENNYKALFKYLD
>KXX73733.1_136_235
DMNWTDLIPTTKAMGESGVYWTNQRDHIVHCAMLWKKQWRAFTENRRYWDAIIASEEHVMHCADFLMEMTERHDGFDWREKPMTVEVGYAGCVDMGALHS
>KXX73734.1_148_247
QQAYLDPYWNMAYTQAHSAFIPPGSTVGGFGAYQGGGFVNLNGNGWGWVACPPRASGGGGTQWNLVAKNETNAANLDSCRAVNLKINPLPSGSISAWQYT
>KXX73739.1_138_237
LIWNQGCICHLSDAQVVQYLEKCKSALRSKDGLVIVKENLSIRGADVFDSRDSTVLREDRKFLSLFQQAGLRLVKAEFQRGLPATFLPVKMYALAQREED
>KXX74518.1_295_394
DPLCDFKWEKPDIDGLVQFLVHEKGFSEDRVRAGGSRLEKNLKSSQQSRIEGFFKVVPKTEEEKKAHKRKLEEQNEAKKKKLKEEKREKAKAKAKPRGTA
>KXX74519.1_192_291
FEVILNLSQDLEVQKQVAEEQIEQLVRRNAAFVSEREAAEMEIRKLKAALKEHEVCIDKLRLENQSLEGDLEALIDMSIESEAIQGGYVEENKKLTDQTT
>KXX76345.1_140_239
LATWGCRYRELKPISFGGGGAASAAVGTGAENTGTSGGEAGIDGDEEQGFPRGRGRGGEGTGLASTRWPTWVMGQAGSMRPRPGSRQNMREEITPKFGYA
>KXX76348.1_295_394
DPLCDFKWEKPDIDGLVQFLVHEKGFSEDRVRAGGSRLEKNLKSSQQSRIEGFFKVVPKTEEEKKAHKRKLEEQNEAKKKKLKEEKKEKAKAKAKPRGTA
>KXX79288.1_147_246
NNGWVYFNLPQCIASGHYLLRVEVLALHSANRPGQAQFYHSCAQINVSGSGSFTPSQTVSIPGLYSSNDPGIQVNIYGLRGQPDNDGKPYSVPGPAPISC
>KXX79290.1_163_262
GIEQGETTPDGLFTFIEVECLGACVNAPMVQINDDYYEDLTPETMKSLLTALKEGVTDASKADKVPKPGPLSGRQTCENSAGITSLTSEPWGVEKTREDL
>KXX79292.1_290_389
REGDPGHSFFLLESGEAVAYRAGNETPVKHYKKGDFFGELALLNDAPRAASVVSETEVKVATLGKSAFQRLLGPVEGIMRRTKYVGVKSGVEEMDPLQVS
>KXX79303.1_189_288
EVEDEPSLAMLKDAAGGIDPALSDAAAQKIDAIAGRNSAKDVRTEDRARVHLGNVFTEAAVRREILIRDQTINSVETVVAKGESGIQIGNTYGGRGFWDR
>KXX79304.1_127_226
SSRRAHLALLDSYGKNAWLVGNYHLEGELKALEAELAETRRAIDVLTLQRKDAQDQASPEITGLEETWKRGVGRVLETEAAAEGLRREILELRRRMAAEE
>KXX79315.1_272_371
AQGSGHGLATCLCIHAEENALLEAGRERVREGAVLYCDTCPCLTCSIKIVQVGISEVVYSQGYSMDGETAAVFREAGVRLRQFVPPANGLIHLEKPELYR
>KYG41271.1_209_308
PQKPTETVVAILQEATLDVDHLLHDAINIAAKHVTTGDKIKGLTIDGKARVEFGKFIASGYTGPAPAEKTKNRSFDNVKITGDARVRFDDTYGGPGVFDN
>KZL72126.1_266_365
AGIMSEFSCIVIRGISDYADSHKNDDWHYFAAAAAAACTKELLAYIDPATTPTMSTASTTSLDEASNPRRALIANHSFYGTGIQHSGSGSFSVGNNLNIK
>KZL72960.1_296_395
EMEGAGAWDEVPCIVVKGVCDYADSHKNKGSQDYAAATAASVARAVLERYVVGDGSVTRARGAEQERGTGGGRTISNNSFGNNTQIMQGDLYENRGFGQL
>KZL72993.1_232_331
LEKSVSDDLDSEDASAVFRKPRWHGYGMDISGKWITWNGINIISLPTDVDASSKLNTPSYYSHGLQDGVAVGKSVVAWISPARELYALGFSHDMVPFDLI
>KZL73000.1_278_377
GLISMPQLYTPRTPPPKESADVDFHSVRNDIERQVDSQSERLSSLMQPLNSHPPWRNRDSQSTTSTTYMSPRSPITMLSVKDYEMNSRSTVAPNYSKTRR
>KZL75744.1_266_365
AGIMSEFSCIVIRGISDYADSHKNDDWHGFAAAAAAACTKELLAYIDPAVAPTMSTVPTSSPGTASIGNKSLVAGHGFYGTGIQHSGSGSFSVGNNLNIR
>KZL86858.1_106_205
PKPVSILHARGDQQRPTDLRLTLIYIGAPAPCFCCYRSHPAGLNPETRRKKKPSTFAVHIRFVHLRYIRTFTQKTTHHDLVASSTTHNDISTKSLARRRE
>KZL86860.1_202_301
FERIQRVSGSTNKPELWVGETGWPSDGAKYQKAVPGHDNAQAFYGEGVCGMVKWGFNVFFFEAFDESWKPHAVGEDGSEAPETHWGGMKADRTAKYSLMC
>KZL86874.1_257_356
SEEAYRIAPKLVRSMGTIVCVGLPHNDFQLPVSVTQCAIKALTIKGAMVGTEEQMTELLQEASKGTVRAAVETYNFTDVPDILNRLAGEQITGRAVVSCL
>KZM25278.1_125_224
RQSALWIARQARKIDGAMRAFNRYVEDALALGNAEYVLGPELTIADIAIVCAVGGVDFVGLRDGWRLQYPALGAYFDRLDEESVFKETRPVMFDLSEEVV
>KZM25279.1_121_220
SITHRDDWNADGVPDATAFTVTNPGDDGAKASAKLRWVLGRPWLELSTALLVASSHQAVLLAISFEPVEDQYSYQPFPMYLGFVDAQTQTQRAIAHPSWT
>KZM25280.1_271_370
EAAGVMEEHPCLVVRGICDYADSHKNKGWQNYAAATAAACAKGLLLKIPAVEIGGAEASASLAATPSSAQSSRVSFGNNNQGFQAGNIYGPVSGMTFGRH
>KZP07069.1_264_363
VQAEQQLLLELTPPELTIAIEIFLKEANSGIPADSFDYQVIQEVVKSFGCLPLAISHAASISKQLHLRAKEFLELCMGPNRFEVSGLKQISTVFVYSAKC
>KZP07071.1_108_207
LSLIDQVNEFLDTAAKKPASTPWTSEDSLFSIWIGINDIGNSYGNSGSRSAFSDLLLNQEFALVEKLYAAGARNFLWVNVPPIDRSPLVRPHRCHCLAHG
>KZP07076.1_286_385
SLSTTFITSAVAKAGSGGTGHASSSASGNTGGRQARFGPYDAGVDTSDIAMKPRPLHSSAQPGPFGVLDFRNIDTLDLPGSDSKGAPLGREYSSDNSERV
>KZP25848.1_118_217
WHPKAVTMVKDALIHGADGSFRWVALQLAELLLCCNTRSLKQQLEALPEDLEQSYERILCRASKRDRKDLRRLLQWVMFSARPITMEELADAMTVDFGLE
>KZP25849.1_155_254
CACGDYYFDVRSFTTSLAQRPTYIKQAPPVRGLWGLAKAERTGVRLCRGTVVNDLAVRSPEPSTVVGGTERRKSKGDMEYSPGPSPYFAWVTGGKEPGKC
>KZP29762.1_169_268
IVSISLYYAFDKPYYFGETSLRTWAAPISANGLLVTLFLLPKFCLHSALSSLNSRKNLRSLANATERSLLESRVSGSDQPQRLEPLDFLPMNCTRNSNSN
>KZP29764.1_206_305
AEPASAQKVEKGVIADFNQQLAAKIHAFELEHPGIKTYLWDSNAAFTAILDDLPKYGFVNNATAFGDTGDFWGNNYHPSSAANDIFGQEVASLLQSTVWW
>KZP29765.1_265_364
MLAESAADQALEKSVITTFNSKLAAKITAWAAANSGVKTFLWDSNAAFTTVLNNPTAYGFVDAISYGNTGDFWGNNLHPSTAAQTLWGQQVGALLGSTIW
>KZP29769.1_104_203
HGLQVYYRGPWPRSTESCHSGYACSHWTPSGTIWPFSAVTAICAVNTGHQYRVDATSSELGCLHSYTPDIGPKESCPVSSLLGLWAILGDCIVMQISVIQ
>OAK94507.1_123_222
QKSTLHSFWKQLPAPPVQPIFTQPPQQLDAQLPRCDDCDSSLQGSDNSMDVDMDMGGAVERNPFACADCNKSVCGTCAVVSTQRHCLQCATSGRNSGRWW
>OAK94508.1_231_330
NLRSSSKIAANWPIHESIAKVDRESMDAVESGRHEVFLEQLRETGNTVCGRHPIGVFMAAAEKLGVEGKGKMKFVRYERSGLVEDVEDSSVSYASAFAVL
>OAK94512.1_201_300
RSTVAFFFLFFTLDMAFMLLGIGYLQNDGKAPQESCIVAGGAFGLMAAFAAWYNALAGIADSSNSFFVIPVAHFPWSDKGRERREKVDNSSARLDAEHTA
>OAK94514.1_235_334
VWQFNWDEDRLDAPESADENPFDRMVRGRKQVWGYDVGRNSVVSIGSPDADVDPAKIVVWPALLRIVDDSGQYVGEKESELCAQVYLKHFVRSNVEAVAL
>OAK94515.1_171_270
SSTSSDENVVARKKGGQKRKVEGREGANLSVIEEDARCMEGDAARQDLVDGCVGSAVEGGGEGAPSENEMDMNIDADEGEEREGEGDAVGVKVWWNSSVM
>OAK94517.1_166_265
IEDIVDLVGALLEIFPAVKQEQQKLCETEVSEIKKSEAGMECLSVLLDIVRLQDTDLAAAISAAMEANLSNQGATFNNYNSKIANQAASLAIHGGQTVHL
>OAK94519.1_290_389
PKFLPEGNKADGSFMGGFVQDDHVPFMARGVEILHIIPSPFPKVWHEITDDGEHLDTDTVEDWAKVVMAFTAEWMELEGHFDFKAEKRKISTEKSEFEIP
>OAK94520.1_219_318
PKNEAWAQRQRAKGVFKRMLEVMSEPRHKFYVKEGRSYTMRTKVPGVWEEVARRIQEQTIAANTPPAAAKVGVRQPIVRTPAQPVISQERVKRQTSRASR
>OAK94524.1_150_249
AFNAALLGIQGSGWGWLVKIETGKEQRLAIVTTKDQDPVVGKGEVPIFGVDMWEHAYYLQYLNGKAAYVQNIWNVINWKTAEERYLGTRADAFKILKASI
>OAK94526.1_293_392
NGAKGIVIAGTGNGGVPSGDEEIAEAMEKGLQVVVGTRSPYGPSSPARTPTYAKSGFVHVIQARIMLQLAIASGMNMNQTIDVFEGGFRKAIGQPWSPGS
>OAK94527.1_196_295
DSATNVAYFKSYLNDVRKVANGRPIWITEFKPSGTDGEIRRFLDEVIPWLDASKDIHRYAYFMAREGLLVNDEGTGMNDLGKHYVYWRLDGKGGFTTDPA
>OAL46882.1_233_332
RPVRYKRGPIVINVPTPTGYREHLSALEYTLGEKGAPYFGPDLEPAVPNVALDLWEGNRGMEEYAGEVFPVEEAANGLTWMMEVETPRRKVEIDFEQVNC
>OAL46883.1_177_276
GVDTAILLRGQLTRVGVEMWYKVYSPLVEGIEVVQRAAKRPRRARLTYMRKVKHDRGSVENVVRLHLRQKAALGTADGSKRDAVKAAMGGKKGKGRGKKR
>OAL46886.1_201_300
KTEAARKALWVENERSRVEAENAVARMVFGEMGGLRECWVGEKRVARRLGEGAMEMGLRWVWERRRKEEVEEKGDLSELALYVQYKAERAAVVRRTEVCM
>OAL46888.1_144_243
AFEQERQMELMHEQDEQLDGVFRTVGNLRQQADDMGRELEEQGELLNDVDQVADRVGGKLQTGLKKVGWVIRKNEDAWSSCCIGLLIFVLILLLVLLLVL
>OAL46890.1_188_287
AAELIQRGLFDLQPVFEEFAQWPKEYAPRWVYPVFRLRNDIGRRIAGTSTSTVVRAVTRIIQLFEPPWRLPMAGNLIASRYCQVEDPSILDFFRGDSFTG
>OAL46891.1_144_243
LTMTPTERRTWLAGKEAGVKLFAPERGGSYAVFNARPLPEAIRQYCLQDVQFLPRLWKHYSVKLTPSWTIKVDAATKDRVALSQTKSYAPNGPHKALGPW
>OAL46893.1_165_264
RLIEDITELVDALVELFPATQQSQRELCDTEVSAIGEGEGISMLREIAATQDKLLEQAITKATNGADRSHHIVFSGSGNTGVQVGHNSGTMSGFTFGRSS
>OAL46899.1_112_211
NATLGRAFAPFKHGFINTLGIPSASGDKGGFVYMIGWAGGYQVRAKRDMYFTNAAFAVVREEGGERKIVEFRESSNIPNSAVLPEPREWGCDFKKGGGEL
>OAL46900.1_188_287
TVNVPLAAIVVPTVLIPLLAIAGAIAFIWYIRKKAARAQVAELDAGERNRDEKNRNPFIEPIAERSGVEMSGAPVYYEMEHRSFQAELQSGTKDDNAKMT
>OAL46901.1_219_318
YSKLYDKPALRAALIKWNEAAEKEGIPKAELAYRWVKYHSALQGEEDGVIFGASSLKQIEQTAKGLQKGKLSGEAVKAIEEIWQSVKDDAPIDNYASTRS
>OAL48294.1_213_312
NVIAPGPIADTEGVDRLSKKDSRERSYKAIPSQRYGTVKEISDATIYLFSDSGNYVNGETLVVDGGQWHTSGYAGGFAYPDFLLSGETVTGVAGGKTSKL
>OAL48296.1_220_319
QQAANVAFHEQCEEALSSTVFERTGQKIRGVKATNYSTALAGFINVSAENWKIDQDISNVSADNYSVACAGVMGGVDLSHPARKEIIISASTLANGQSTI
>OAL48300.1_266_365
KAGLLGHSAEKDVQYPPPIVTNFSHSQSSRHDNDSISPITSSDRRYSQPLMIDSRLDPRAVLTFHGSNVSRDSLASIDDSRDYGRVLNVRNPDPETRSNY
>OAL48302.1_262_361
PTLYSDYASPTNEIMEVLSEIAKKTGRLGKGGAVDTEATSLWMIQKWRNGHMGRFLLDEVEERSLEKAKIEEEGVEPSFNQARRAERERRRERNKARGEK
>OAL70005.1_241_340
TDGPADALARLLVLPASADNEELVDLAIAGLQQQLGALLSHLTERQTGLWLWTQSHRASVGVPPTHPGRGGADVDPVRQTPAPPSLGQRAGDAGTGLLSG
>OAL70006.1_109_208
RRLGKGSQVEELMKALLENVQLLAGNRAMQSATGAQVGEVLEAIHALSEVPPSAPDTPGSMTFSHYGTGSQFNNVDSGTQNINTGSGRQYVANSMTFGAD
>OAL70007.1_107_206
VRNKGPENTIEALLLGMMRNTVVLAEDEAIKGAVEEQVRGLHGAMEELSAMEPSVPVEGGESRFSHFGSGSQFNNAGSGKQFNNTGSGRQYQAEVMHFKD
>OAL70009.1_132_231
DLIWNQWCLCHLTDEQLVQYLRRCNTALRAGTGLLIIKENLSIRGVDVFNSTDSTVIREESKFSSIFRQAGLQLVKSQLQRGFPRNCLPVKMYALKSSEV
>OAL70011.1_163_262
EIIASRIPPPTVGNYMAPFKGVIRRCQEWTMDFITELVIRGYLDGQARTILREHKDPTEYVYGAELHAVAKRVYGSLRKNGAYSGGAAQAYNRGHQGRII
>OAL70014.1_296_395
AALEACHKGWGESIIIGVAAAGQEISTRPFQLVTGRVWKGCAFGGIKGRTQLPDLVDDYLNGKLKVDEFITHRENLPRINTAFDEMKAGDCIRCVVDMTK
>OAL70016.1_120_219
SRVVPAILSLSLPLVLGTPALAILLVLFGAPFTTHLPHTALCAAHMSILGGTGLVYVHGTDVAVWREIWSISKAFDTVWGGTIGMALGAWLGAVPIPLDW
>OBS23221.1_128_227
GSSWRSMNLPGKMLFSHGSMGIGLKDHNEVDRLVRESGLVFVLSRPVMLAEGEARPVKVWPDDGKGCAWMPKITRESVGKWLIDAAESSEWDGKAPVLTN
>OBS23223.1_107_206
VYFQRDPAHVSAIKSPGLLEHLKEKGIKSLLLTGLSTSGCVLRTAVTATDAGFAATVISDACADADEERHRVILDKILPMRSHVQSSAEFKQTFEALPKA
>OBS23224.1_188_287
EIEEVSDAQELKMIQDVAKGLDPVLEGSSKGKLEKVIANNSAGRINGTSAVNIGHTYVKESFLQSKGSRDTSTNHVGEINGGKHTRVNVGNTYGGKGFWD
>OBS23227.1_189_288
HKGTIMMGGSTLYRWANEFLPTFHDVDISGDEVKVSIVAFFNFPDMQTIPRNVSTQDEGFFHDIRRIKEDDKLPHGELSPLWDIIIKNHNLSLPPVRASG
>OBS23229.1_234_333
AFGLQPDPIESAIQCHDKETLGYDRQHLNSVVRDLGGGDDPVTGPSSTWVDTTVYTGLCDAMVLLEKGCSTMERLTRRMEVNMFFRANTSQPLPSRRYSI
>OBS23231.1_188_287
FRAFEVGEEDPLFLALLSSDNGRSIACMLRDYPWLFDFKTIVSAYIVPSDLPCVYWMLKKVFVDIVPPRPRPEDIPLPDSPPETLSKKELRQHKKSISRG
>OBS23232.1_176_275
FLRDRCKDDGDIIMLDDSDVLSLQDKAPQEAHRLAGERIVIDNLTEDQALQINGPIGQDGWREVAHMEIRNNKASGNAMQINDSMSMEAFTQMLALRAPK
>OBS23233.1_109_208
VKDVITALKMQFPGNFLEVNNNTLERGVGINGVVGEWDATLRMFQKVEGNKATDGIQINGFLKGNADAINKMFVATQPFTKKLGEENDVFRKNDKESGQQ
>OBS28604.1_226_325
RPDPETDEEHVVRKQRAIEDIFNETSKDCEFISLTVHSYAIRAIQGAVGAGVCRTREGTSVALLVRGEKDVETNDIDGMDINDYVSADPEAVSSLRRFSM
>OBS28606.1_264_363
EKLPTLQRYVCTIPLFSQSSLVSHLSRLRPFISLVAGDHPALNEMVVIIRPTYLIRWERDSNQITLKECLGPWLFSSMSTFDQTMGESLLLNTIPLNSDE
>OBS28610.1_172_271
WERIQNRDRALDGTVPVSLADLESLEAPRFNTSSQAVQNSIHGNKGVAYVMTGNVGVESDYRAAPRTNAITNNDFGQDGKVMTGDMGGTAAESFNKNFWK
>OBS28612.1_242_341
GVVGLAALGLAIFFIRRRSNKKKQQQTPAEMADQNSLQPQVPYGMTPEEQQRWSTVSQSPPAWKPTDVAPNQSPQVLVEAPNESAAQVHEMDAGERSGGK
>OBT38472.1_180_279
SQTTLVQQEIAEIGDRQSLELIADAATGVDSLLQKTVKEVIAGHRYPNIQIKGQAHTGDAYSSDWSWGAMRASHKYDEINVEEGGKALVGNKYGGKDFWD
>OBT39258.1_177_276
KQLVVLESKLEDMDLSDDDEAAGSGEGKSETLRQLEGELKAVKVSQKLLTELLSKSQEESVAKVAGNLSPSTTVTFSGQNLGFQAGTINGGVNGISFGGK
>OBT39261.1_226_325
MVQPVYDGQEEGNEQEGNRRDGSAIYRGVHTNGGPGDETLRCSQTPVTVISSSIHPAFRPTLDSTSLQGSLEGSDTPRQGQSHPGYTMPEPYDLNPPPDI
>OBT39262.1_235_334
MNTDTRVDECIVIDFDTAGMQSDVRADFSMLEESNGPHATFQDDSSRPSGDGSFEIVTSPISHPTRPGMDLQRLLRDWIWVFGAHLNPLEPRPVIATGTA
>OBT39263.1_111_210
PAEYDPQPQYNSEFLVGILEVLMQYGTSCGRGWSPEAMEFSLIQASDSLSPFMEHVFLTKSVSSSKLIPRVRLATQILSCQGSSGGIQWLPDANLQPLHG
>OBT39265.1_174_273
GNSVTYEPPTHNPSSFIINPDSPHPQENVDYGIGTAVNSSETYPVTATQVTEPTNVLVQLAPMFPISAERNSPWPIDDKGGNKRGQGDEGAKPSKKRKSK
>OBT39267.1_124_223
LRERAPPSPVDKIISLYQDFTTATQTSQGYEQCAESASQETIEQLQRQIGRLSEEVASFRQAEPCVSEFRNEVALAARGLEESVSKLGKAQRSCEQKLYQ
>OBT39269.1_124_223
GMFIYNDFTGYGLQEVIQNQLSAFNNEFTSEKPSPFTLWYMIESLAWWFNSSDTMLWNMIDDGERVCETLQIVGLTVLSTLNTLEQAHLLKNDSVIPNIL
>OBT39272.1_172_271
ITTTDKQLVVLESKLEDMDLSDDDEAAGSGGDKSETLRQLEGELKAVKVSQKLLNELLSKSQEEAVAKAAVPSTKVTFGNQNSGFQAGTIIGGVSRISFG
>OBT40520.1_202_301
LAKDYENSLKNVHDAFEAANQKIDELEKEKQSMAIALAISTDRADVTEENLDESECLPSASMRSNSVDTISSPANEKRARLEDDTRMTLEAPPKRGRRRR
>OBT40522.1_180_279
SQATLVQQEAAEIGDRQSLELIEDAATGVDSLLQKTVKEVIAGHHYSNIEIKGEAHSGDAYSSDWSWGAIGVSHKYNEIKVKKGGKAFNGNQYGGKGFWD
>OBT40524.1_263_362
PLPFKKCFARAYTLGKYREWMQQIPEEHIELEDICQRIVQFGKVLTGQQDDLLFPLIELVLKPGMQFWGLTTESSEDVAANIRELIDETALQKIDGLTLN
>OBT40526.1_253_352
RLLLWQVSQSIELQPGDAVLFFGRLFTHNAINIVGGERNVVDAFCHSNIFSWHAKQRQQGEGSRAGQDAEGSQEVEHVDAEAGNVDLEYVETLFPKELAA
>OBT40544.1_175_274
GKDRADHQIKGVLEHFKENPCCMHIVLGGCHDNGYVCDLDIIKSEGSLQDRITLLKSFQTGRQYGDLPFKSIHLPSLFRTQSKPQLSYSEIYDHVVGRRA
>OBT40545.1_263_362
EEEEISNLFNQVKVTPYSGINFKQMQEQEESNSSDDENRSEMNSRRNKDDENFISLLNQFHITDTANPGVKAMASKTRDPECRRVVTEQDLGGDIREINV
>OBT40547.1_240_339
PITTAAPTGMQDYYPPHLQPRSSYLPATPGIGEEYTNPACPLYNHSSFSHQQQAPTCPSRAWPAQELNVYSGSSWSTPTVAPVGSMQQFSFRMPTSSPPQ
>OBT42031.1_137_236
SQTTLVQQEIAKIGDRQSLELIADAATGVDSLLQKAVKEVIAGHQYSNIQIKGQAHTGDAYSSDWSGVAIGASHKYDGVKVEEGGKALVGNKYGGKDFWR
>OBT42058.1_289_388
VGMGTPVQTLPVSAAALREVDLLGVFRYAGVYGEAAKLVSEGKSGLPDLTKLVTHQYTGFGGVKEAFAMAGQAVDKEGALVIKVVIEFPKERGTGGSEAM
>OBT54068.1_117_216
KTLASKATFIGNNIFPSALQGQPPGPTPEFVLVGDAALEDDIGVLEFRATGGDIWPYIKAAAVWVADKAVAFWHWLSSFEGEQLASEISDALGDFQSVDA
>OBT54071.1_202_301
KSVSLSLEAPYVKSDELEAQLSAAREWTFHLGGKAAREEEKTVKGVVSSEAEWEAPMCAWSDFCAHCGGGIGDDKACEERKRRRCRGLGPRVLGGVVRWC
>OBT54073.1_101_200
EDDVYRPAAVRPSISGLKRRFFGRADKTCDFAKVAEDGTFDNEPSSGLSSTWSRSSTAPEAEKSTPLLGGPSTSEDLSPQLATRRRLVSRRDMPASMFDE
>OBT54074.1_180_279
SQTTLVQQEAAEISDKQSLELIEDAATGVDNLLKKTAGEVIAGHQYSNIGINGQALAGDAYSSDWSGGAIGASHKYDSVEVKEGGKALIGNKYGGKDFWD
>OBT54075.1_165_264
LLELVESKKPGATFTFEDVMSTTGPFVFTRVMMEYFTEVTGVLHGGDELDRLQEPRMIGDVLVLPKVSFGSLAHESTPEEDPKILVQHLFIGSWRGSHPG
>OBT61027.1_174_273
TADKKLVILESKLDDINLSDDDGAAGFIEGKSETLRQLEGELKAAKVSQKLLNSLLSKSQEEAVAKAAVPSTTVTFGDQNSGLQAGTINGGVNGISFGGK
>OBT67547.1_283_382
TTKIVNYVSMAVFGVLGAGLGYVIYRRTMARARELEAEAVGEAGGYPRESWEEGDEEETVGLADPVGFEEDDISLWDNDDAGYRDDWTDEETRGETEVRR
>OBT67632.1_114_213
VVGVIVYITNIIKGLRVVTRGEWDADVQLREGEEVIGREDSLKVLAASNTILALVLVGVLVLQAGQWYAERREREERAQFEAMERREGKEGKGKGQKKKQ
>OBT75545.1_207_306
PQGYYEPPMVPQGRGQPPMPPQQQYQQRDSLPGQDPYNYNGGRGPQEDQNMEYDGYEEEFPDQSNQAPKPTSSGQSRHRSERSDRDPERRTDRHPGKHRR
>OBT75564.1_277_376
ALAFVLAKWQKGWWWLRERPVFMIEQTDAFLGEDWEVWMKWPISVLKMCEEENGHWGRAADADRFDEVGVEEEMGVLLSADFHPCKLGDESWARKIASYR
>OBT75571.1_146_245
QPPVSAMESRNGVEAGGVGKEDLTMGALFEEMVQVIRASVRGSVEPAVVRNSRWKQGREIVLDWGNPMGSATLIFRNFSLSRWEREEKLSRLSIEGPLNR
>OBT75572.1_189_288
PESEEDMQLITQKREGEEQQKAVLMQCLSLCQAVADGATQTTGHSFTNNKVSGEARAIYGNIGQVPAGSDAHFYDGNSTSGKARVVMGNMDGADFLNFMR
>OBT75574.1_299_398
NDEKYFEGVGNITWRDFTGMKGPKKVGDVVVLPITSFSPGVQTMGSGEYDDPMAFVKHEFEGSWKPENLRHIGIVYDGTENEQIEAQQKAQQEAQKQKQE
>OBT75576.1_133_232
HKEDPPERSKLRQWSNGEWDELAERKSLDMGQDSFQEILGEFTVEFESLKPLAERLHQILFPTLDGVIWTGTDGSPEAVDQLYDGMIGAFEEAITSEGGR
>OBT75577.1_150_249
WVFDRSGLYCSDVFDIQKDFVQFLSVVRSYQRMTDEELGKLSIIQTDEGGRYITLNSVEIPALGKLYLESRPIAFRERLVGTGTTCYRVRALLLIDGTMS
>OBT75578.1_202_301
NRAVYVKNSDITQNQAVEIGKKLVGREGWVETHVKSADLEAQAWADLKAQKFDGGLWIKFIYKAIFGDGFGGSYEGKDNALLGVPAFSKEDLEKAIKATL
>OBT75604.1_126_225
ASASTSVSPLTPESPVGGGSGGEGEKKYTVVKDEEGGCKEGRVSAQKMKRRAQNRAAQRAFRARQTERVAELEREVEGLRRELEVLRGRGRGRGKGDFVG
>OBT75605.1_142_241
EVVAGVYKVVKREGSEKGGRVEFEMVMGVEKREGAPEGRLVVGGKEVGGEWEWWSETVMWVEEGGVLPLEKRGVRWLHEVAAWWLLGRGVEFLRGLRRGE
>OBT75606.1_142_241
EDKYKGIPIYPHMKILAKSAAVHFPAIRTMRLLCINPKSPGSLEICYNVLSDREVLLPDDVLWDDVDWDDADAEPAPPPSEHSDPDDPDIEASYDGSLSP
>OBT75607.1_196_295
PRASIAATSYPSSSGISLRVYHAAADNTLLERAYDGEGWYAGGFVQRTVPGTQAAVISWTSDGTQLRVYFQNGTQVSGVSEWVWSGGWVRGVEAIPPAAQ
>OBT75868.1_146_245
YIGQQIETFRAQLSAGEKELERLWTLWDEAQGEIEKLGGEGGDVSKGWEEEVRERIGEMEGEVGEAGREAVRGMGEAEKEIDKKLREDQAKLVAMMFGGE
>OBT75869.1_174_273
TADKQFVVLKSKLKDMSLNDDDEEAGSGGGRSETLQQLEGELKAVKVSQKLLNKLLSKSQEEAVAKATLPSTTVTFGDQNSGIQAGIINGGVNGISFGGK
>OBT75874.1_240_339
AKRGELYKHLRREGRFPEWKAATYIAQMASALKFLHRKHVLHRDIKPENILVGIHGELKIADFGWSVHAPSNRRTTMCGTMDYLAPEIVNHIIQPSTCEV
>OBT75878.1_257_356
VYAVNAISFHPIHGTFSTAGSDGTFHFWDKDAKHRLKGYPTTGGSITTTGFNHTGTVFAYAVSYDWSKGYSQNTPQYPNKVMMHQIVNDECKPRPTIKKR
>OBT75899.1_286_385
DSYTDDSMSTADSPTSLGEPMTPPITPPTSDLLDSSDSSPKAKSGSAWEKMGFKWGLRKTRPSHTSEFTSSYPHAPRHNANQYNPNTSSSSSYPHARPPQ
>OBT75900.1_138_237
MSITSLASTLVDRASVHSSTTAATSQAESADRYGWEESLSARSSLDSGARASEETTRDYRGGADMMAPPPAAAQERAHEGGFMGKRGLLWKVLTMNARGV
>OBT75902.1_294_393
AVAWSERTGRVVSCGGDSRIVVYGEVEEGGEGGEKGEEKKEGEGEKAGPGNWKILATAEMGHGPYEINHVTWCQRFDGKDGEMVVSSGDDGAVRAWEVTE
>OBT82395.1_191_290
TALHPSPMSEPIFIPTKTLTEYLFDAEKAEVMLKGNTGARQVLGDLVRRRKRLSTPVEELDKMTEKWFREEEERANRRAWRADKGWRPARKRRQSTPPKG
>OBT82396.1_222_321
KDAKFKSSKTAQVQAEIRSCPETEKYKGIEKEPVIRTSEPEQHGNPLENEKGAELIDFLEKCHAIDYSGKICQQTKQKDKSESSNEDESTDQVSVYEDFL
>OBT82400.1_261_360
LLLDTGNVDVNSKDIGGQTPLYGAAVGGHNAVVKRLLDNREVDVDSKDSYSRTPLQGAVAGGHNAVVKLLLDTGKVDVDSKDCYGRTPLSGYYAVVQCCS
>OBT99917.1_268_367
LRAVVEAAEPYNTNTLPLTTNEEDVWIGPSATEVVDPFFDYVLLGERTEDGILAWMVMGVDGAANWDALAGPAAYWGEDGGHDNPDGGWAGMFPPPPAKK
>OBU00202.1_224_323
EKQGKAWMWSSRCWAAHTALEFVRLARERQVRKRKAVVGEKGEEAVKDLAWRREVWINAGYAPLTIHWSLEGGIISPLTVGLLGSFVGAVKMIRLWEATA
>OBU00203.1_151_250
IHSTWKAGFMPVMKVSWVTSPITLAFAQQFLPQETWVPFFNIVGFLIGTYINAKTKKKRLQALRKAHYESGGGRPDDYPRPGMGGAPSMSGGLGGQNPVY
>OBU00204.1_301_400
LGLSVELIDLRTVYPWDKETVLKSVRKTGRCVVVHESMINAGIGAEVAAAIQEDKETFLRLEAPVKRCAGWSIHMPLLYEKLNIPDVARVYDSIKQVTEY
>OCK85156.1_295_394
YLARWIAKSLVNAKLARRALVQLSYAIGVAEPLSIFVESYGTSDKSSDELVDIIKKNFDLRPGVIVKELNLTNPIYFQTAKNGHFSNQNFEWEKPKTLIL
>OCK85157.1_199_298
LLDDNPSRAMEYEQTDGDSDPMATHNIMGGSSFKRLNRAVAQLIDDFSMVSFLQLDAQNEDSVGAVISYIDDAIQYHEAQEPREPKDEIETDIGYDAMDG
>OCK85163.1_178_277
QLAEMETALGEIRLTGSAHEEGQNEEDITNAVKQIEEEQVALGGSRTLLEELLSKAREDFIARAASESKKRSTGVTFGNSNSGFQAGVVIGPISGVTFGK
>OCK85166.1_101_200
GYMINEEFWGKGYASEALQAFMPVFFANYSGEKRYDYAEAHVDPEHIPSRKVLEKAGFTLLEIREADFSSPTLGLRDTCIYRMPRPGELDNKNSTEPAGS
>OCK85170.1_179_278
VTSRGKMEDKLDWAFQLYDIDGDGKISYDEMLAIVEAIYKMVGSMVKLPEDEDTPEKRVRKIFRMMDKDENGSLDMAEFKEGSKRDETIVSALSLYDGLV
>OCK85171.1_186_285
QDRLPFVPWPAEGAIRRGGLGQIQAMIEQGKDPSTVLGPAEQEAEEKRRAEQEQREKEEQEEREAEARSRRESIYQAGSSRQQQAPAVFSGLDMYDSDDL
>OCK88159.1_196_295
RNRGAEWAPREEGRYRTVVAVPGCGRERERERERFAVRAATSRRLEEVRVEAFRPSEAGRRLRRVAGYEVLSRRVPWGWDCVERGREGRYPPFGGPETWM
>OCK88160.1_226_325
LLDDDPSRTMEFEQTPGDSDPMSTKNVMGGSSFKRLNRAVAQLIDDFSMVSFLQLDAQNEDSVGAVLSYIDDAIQYHEAQEPREPRDEVETDIGYDAMDE
>OCK88162.1_295_394
YLARWIAKSLVNAKLARRALVQLSYAIGVAEPLSIFVETYGTSDKSSDELVEIIKNNFDLRPGVIVKELNLTNPIYFQTAKNGHFSNQDFEWEKPKQLIL
>OCK88163.1_146_245
ARDAMARALRTGEPQFLGKDTDGRDVYIEPPNGPAAAALPRGAYGYSPYAQGGAYANPNARFVRPAQPYERPYGYGYGGGYGFPIVGGLLGGALLGGLLF
>OCL11506.1_231_330
NQVMRDGAERDRVSTELGGVLCFEMEAAGLMNSFPCLVIRGICDYADSHKNKKWQPYAAGTAAACAKEVLSVIPPAEVAKADTVEETIKGADHGLATGKV
>OCL11510.1_282_381
ASGNLIECALNPSGQGCAANAAGGNANGGNANGGNANNANGASSAAAVAQTSAAAAQSTGAAGGKTGQNGQAGKGGKFGAGKQGQRFGRPRKFSAREFVA
>OCL11511.1_219_318
TYFYVRLADSENGTLNLRTRMIDGLLEDPATGSAASALTGYLSLTQGKPNQTLKFAVEQGVEMGRRSNIGVEVCMAEIHGIDSINLVGTAVQVMSGRLEI
>OCL12961.1_252_351
ANQLMKDATIRDKLAKERNVLCFEMEAAGLMNHFPCLVIRGISDYCDTHKNDVWQGYAAMTAAAYAKELLLRIHPSQVEAARSIKDTISASEGHSSSSTN
>OCL12962.1_143_242
YYQQRYHCQLMPTGPRDLAVKVYSEWQQSNVIDETLKAEFRRACEVTLQDGLDLEQVYDDQNVAFFIKSGIKPGIARRFISDIERWVKQYKVSCEGDVMM
>OHW95961.1_268_367
VAEPEPTAEVATEPQPEACMESIPGLEPEPEPVAEIEEDGWSWPKKAKKKGKKGKKVESQEVFCFWKETHLVDGGWEDCSSCRQYVGKFVSSYHQSKANS
>OHW95966.1_262_361
AAGLMTEFSCIVIRGISDYADSHKNDDWQRYAAATAAACTKELLTYVDPMVAPAVSAVSASSTDAAPNRGNEPVTSHSFYGSGFQHSGSGNVSIRDMHFK
>OHW95968.1_280_379
IAVTQSTEPVPTLELPIPSIVTDLIDWQRQEAVEFILKTLQTLLEAFRKGSSGCSFECSSILLGALTKEMDRHNLLNPVPKDPYTRYSILGTEKMRFHTG
>OHW97862.1_251_350
SADVLASAYWQMLQQATELIPGREKVVEEDRVGRKVAVPHNVVLSERWLVVVPRVKDVVDGAGVNAAGTLGVVWASEMETVDKWKKLGLKRVLGEVGIRK
>OHW97865.1_205_304
VLINVGFEDVVVQRYKWPTNTWPKDAWYKELGSWCHDDIVAGWEGFCLAPFTRALNWSKEEVMLFMIEVRKEFADKQIHAYFSVWSIYGRKPNNPQSAAA
>OHW97866.1_253_352
SEEAYRIAPKLVRSMGTIVCVGLPHNDFQLPVSVTQCAIKALTIKGAMVGTEEQMTELLQEASKGTVRAAVETYNFTDVPDILNRLAGEQITGRAVVSCL
>OHW97870.1_202_301
FERIQRVSGSTNKPELWVGETGWPSDGAKYQKAVPGHDNAQAFYGEGVCGMVKWGFNVFFFEAFDESWKPHAVGEDGSEAPETHWGGMKADRTAKYSLMC
>OHX00890.1_296_395
EMEGAGAWDEVPCVVVKGVCDYADSHKNKDSQDYAAATAASVARAMLEWYVVGDGSVTRALGAGQERGSGGGRTISNNSFGNNIQIMQGDLHGNLGFGQF
>OJD10871.1_196_295
PIMQHWLTEAQQSEVLHAIEQQSIALSHCYRACMAALEETTKVTGHMYKYVTASNEARLLMGDLGNAKSSTLHKFNNINVRGGWVVAGNMAGESAKDFFK
>OJZ81492.1_296_395
LFFALASIARSKSFPFNIGWWGFTFPLGVYATSTCQMGRELPSEFFRVLGTILSLCVVVLWIVVSIGTLRGVVSGRLFFAPCLGDLKAREDDNKDGTKAA
>OKO89725.1_157_256
RSSQIRAIRKKMTEIIQREAASCTLSQLTHKLIPEVIGREIEKSTQGIYPLQNVHIRKVKLLKSPKFDLGALLALHGESATDDKGQKVEREFKETVLETV
>OKO89727.1_301_400
EELSGTETLLNFCKRIEEEEARQLRTHYFEDVTTGDNSRQAIVTTLDDLISAKRIKSGDNSLQALGNMSDESIQSFFSGAGADAGSKNQGKGKKKDEASH
>OKO97618.1_162_261
KFTAPIALAAQFAHPIEQIFANALPISLPPQLLHSHVLTFWAYLAWELFNTATVHSGYDFFRNKAKMHDLHHEKFNLNYGSIGFLDWVHGTDKLGKRHSE
>OKP09565.1_103_202
GAEVSYLEQPIASYSYDSSQRTMISYDDPQVARKKAEYIMSKGLGGGMWWESSGDKKGSDSLIKTVVNKFGGVCALEQVQNELNYPSSSYDNLKAGFPSN
>OKP09566.1_104_203
GNNVYGCAKQLFLLKKKNRNLKILLSIGGWTYSANFAKPLDTATGRANFASSAKDLVMNLGFDGIDIDWEYPADETQADNMVATLQQLRSVCHSNTPTPY
>OKP12979.1_150_249
FSYELIELKKSVTRRLFKPSTVQTQYSFATHKKIRVIQRPDIFGTRKTISKRRHLSPICGMYLLCNGKRWQTILKDPECPRVSPVFTAGRTGDIICWEVL
>OKP12981.1_206_305
PNTLTSIANLASTYRNQGRWEEAEQLFVQVIEASKIKLGVDHPDTLRSMANLASTYWNQGRWEEAEPLEVQVMETRKTKLGVDHPDTLRSITNLAATYWN
>OKP12982.1_170_269
ETRKTKLGVDHPDTLTSMANLAVTYWNQGRWEEAEQLEVQVMETRKTKLGVDHPDTLMSMANLAFTWKSSGYNTQALELLRDCLAKQKQILGLNHYVELA
>OKP15149.1_272_371
DCAPFLVISQTSVDNVSGRLDGDEEVDLTKFRPNVVVEGAGVAFEEDFWAELAVGSNGNAGAGKNSKVKLLLTGNCVRCQSLNVDFATGKMGTDWPGLTN
>OKP15151.1_278_377
EQKMWELFYSFFFSWGLGMVLSAQFVGLSASTPEAFAATSITSYYLFQQAGTMIGITVTTVLQHLVFKEKLEAKIGESPEDLKSDEQIVDYDRIAWGNDS
>OKP15152.1_241_340
QVPFQLFEIGPAPYYQPAQNGTWGPDLTSQPFKYPSSFGYSISVTPTAGHTTLSVLVIVNTPSEAVAQRAKLPPPKPRESLFPEREKKIKREWAQRKVRK
>OKP15156.1_194_293
ECRLLDGLSVGEYKARLDRAVRRLPDPLPDGLQFMNNAYWRTRGMLRTVEAAVGKFATPPRLYLQTVANMRTSGEDGAEGTSPLNTERKTGRVGAENVTE
>OKP15159.1_144_243
NKSDKAVERAVSAQEGQALAKELGCDFVEASAKNCINVEKAFYDVVRMLRQQRQNTQNAKGRGGGAQGFSGHRDRDAGPEYPKSFRPDRRHRSRITCVLL
>OLN95569.1_257_356
CFEMEAAGLLTEFPCLVVRGISDYADSHKNDDWQHYAAAAAAACTKELLTYIDPTPVPLVSAPSANAASNRDSEAARYVFHGHGVQNSGSFSVGNDLNIG
>OLN95572.1_259_358
TEVVPTTTYSTETVRSTITAAVTETATATITTTATVTDQSVCLYRYAYITRTQTATVAPKYYTYTVSTITCLAAAPTCDSRTGNCNKFARLVLSAEPTAA
>OLN95583.1_249_348
INVNSFYTVAGRNFHRFLVVLVSPILMCMPLYLLRFRSLWLWASWMGVWTASFVVQLSQFDPQRPASGGSVHKSNFLLGVWTIIACAVEVSLNDHTMAIV
>OLN95690.1_206_305
QQRGVHGEIRFDAVGSVTYFAITYIFNATLKLMGTRFYWYLDDPKSLEQRVPGLKFKDQMFSQSDLVGVGLVGLIVGFFAWLADLFGITNRLGGAYGYEF
>OLN95691.1_278_377
TGHAFEVNKGGYVLAEGNVFSGVKNPIEKNGTAGVMAITSSDASKCKAKLGRNCQPNSFTNSGTLTGADASVLSKFPKGDVPDALAPSSVKSTTAGYGKI
>OOO05197.1_248_347
AMWLHMLLSSDLFDTPTFPCMRLRKFKGAEWWDERLKENGDTEEVETFVASKLEDLAAYDKIKDKVEHFKALMDSKEITTTDFISSVYSLLRSAQEKCSD
>OOO05199.1_244_343
VIHPLWVQTPMINDLAQYRSQFGQPIMTPEKVSQAVMKQLVNGNGGQVVVPSSQGLAAMIRGLPNWIQERLRDRASQSFVRLRRLEQELAGSQVQQRAMT
>OOO05201.1_296_395
ESAQPAKPLAYSGWVNQHPSQPSFVPPQAQAAYNLATSPPPANRLYPQQLQQPHYVFPGPSLQNTYEQPLMAEGYHRPQALTSVPQVQPHEHGSDSESDM
>OOO05204.1_285_384
KQKDWQGYSALSASAYAKVLLTVVPISSSNRTGVRIHMQSNKEAKRSEAPSFTFNSYGSGQQFNATGNAQNNNTGNGNQFLGSFAGPVYFGHPPTASKDT
>OOO05205.1_177_276
RALQFNGLTSVVLTSVYCDLFSSPELPPLSMLHGVENRRRGGAVVCLLFGTMLGGLWAKSPVGLMGAFWTAVLCKAFIAVAWLIWRGQSTENLEDDEQDQ
>OOO05207.1_267_366
RHRQEEQRERERAKHEKEQKEHKGFEKDEIERQKEGIERQKHEKEEKEKWGKEKHEKEYEKEEYGKEEKKEHEEKPGWTQWPKWPKKEEHEKEHEKEKDY
>OOO05210.1_254_353
VTPQTFAEWKKQRLDKKQAEEQARKAKEATGRTLFESGNWRAEDESSDEEGDDDDTFNLAALRRETERIREQKEEERLARLHGAPVPISNDETIAQEGEG
>OOO05212.1_204_303
SLDDNSSSSGYSSKKEDAPQGCEEFVFSHGDILPRNILVNDQGMVTALVDWEFAGYLPLYWEYSRASRESKDWKEFLLLWVFPDKREWGYTEMKSLDIRS
>OOO05213.1_113_212
LKTDFDKWVDEDEQDEAPEDDYANNFGGLDALGGGEGGLGNIDFSKLGAGLEGMGGPGGPGGPGGFGAEGESDDEEMPELEEADKDAGESAKSTKIEEVS
>OOQ82647.1_279_378
MCVFDPAMASRTMAPNLSTSERLQYLRHEIEAIQEMLDGAEDCKYIYQALIECTLLVSKVAGQLSAEDREQILSWLSELKQLDPLRKQRWLDFEKALPSA
>OOQ82653.1_101_200
DLHLFGQNLTTGPDDYHSVDSLLAAMETASANIEREIADIDREAATLLKELNTTVGDLSDLRYGKLQGPAGTANTLASETIQGLQNLEEACYKSMGSGPS
>OOQ82654.1_217_316
KLLLYRYERPQYRIFRKKFANTPGGKGPVDIYGAEHLIRLFSLLPELLAQTNMDLQATQRLREELSKFSLWLSKNSEKYFRTDYISAEDHYVKQSLKDVN
>OOQ82656.1_144_243
PLAMEQLRKLMAQPEPKFIRVGVKNRGCSGLAYHLEYVEKPGKFDEIVEQDGVKVLIDSKALFSIIGSEMDWHEDPLSRRFVFRNPNIKEECGCGESFMV
>OOQ82660.1_234_333
PTGEELRDLEDRWMDEGSTVAQAQDGGEGGAIGDDDNALGSGSRTAMDDMLWGAVMGFFWPVGCAMWLRREEGIWSWRKGVAVFVGVVVNAGFGAMRIMS
>OOQ82661.1_125_224
QQLLSGTERLERSSARLQGAQRTALETEDVGRNVLADLYGQRQTIQHTRDNLQQSEGYVDTSIKTLRGMARRMATNRIITIAIITVLVLLIVAVIFSKFH
>OOQ82663.1_187_286
DNYLLSDRPARLKELGVFGWHLRYQVMQSPTIKEQFRQQREKMGLPEPLSFEEWIKTKEEEIEAKVEERINIKPITRPRPKGQGDSQNDVRKIAAAEALP
>OOQ82664.1_217_316
RFFLDLWFDPLYRSYSFAKAETHGLDHIMQWHPTVLARTALVPQRVLNAYSKDSSGASPDGTYKDGDFVIRFPACDEEKSRDCDELDPYYTMWWKKFKGT
>OOQ82665.1_212_311
ELANFNAHLVLRDLRRPGTTERGIPSGFGFNWVTCPNYMFEILAWIGVYLVSQLSWSVLFFTLVGGLQMWSWAWKKEIRYRKDFGDKYKKKRTVLMAGLF
>OOQ83918.1_222_321
KVNDGEVKIVDLAVAKFTDDSPPTRLAGNHHQMSRFDSEKDKDFKKVCRVLEDWVEDLPEPEEKGTVNNISNASFAGSNNYGYQLGQNTGNQTGFTFGAR
>OOQ85861.1_237_336
CDMGLGVPFNIASYALLTHILAHAADLHPGTLIHTMGDAHVYLDHVDALNEQLTREPTEFPELLIKRDDRGSAVIDGWKEDEFEVIGYMPHKTIKMKMSV
>OOQ85862.1_212_311
DKRLYLHTVGTADTQATEPPTGDFYFDSRWKVGRVLDDAARRLKVENLNNRVGGEEARLRIFHVESGDFLEFSDTIGSGKLKSGDTIVLLRGAGVALANS
>OOQ85863.1_210_309
TEEGRRGFVRQMVQANSRRTEEVEHHYSKVGRKMPVRIIWGQEDAWIPVETAARLKTQLNAQDVVLIEGAGHLVMYDQEGKLGVELGWWLSQVCHLQTSA
>OOQ85865.1_237_336
VTRKSVLEIARANGIDARVQFVPVEMLYHCDELFMCTTAGGIMPITSLDGKPVKDGKIGPVTKHIWDDYWAMHYGSRHSYAIDYADSGLQSSGTARVQKL
>OOQ85867.1_254_353
PWPNTVDLWSAQMRYVAIAVQGGCNAFVKVPRRESYRSKIWDHAGGMLLVQELGCVVTDLEGQEVNCGLGRTLGGCYGMVVAQASIHGRVLEAVRAARQV
>OOQ85868.1_188_287
VANIFIWVILLVGLFDIVVRQDYILGYCLSILTLSLALRQIAIKIIALQWIFAFVVFAVFLVTSIYISTTKYYGRDSLFRSVAHPESTDRERQPLLNEEA
>OOQ85871.1_285_384
AESRGNFEINQLMFGAMYPNAASCAEAQSVPQFEGWGKNEIIFDSFCSCIGWTGEDTEDDTEDDTEEDDTVKDGNTEGDLMRITYGDNNENNDIDDNNEI
>OOQ86210.1_226_325
QNAFEGIVGEVDPGFDWALEKGEKWTAWPVTIFIQGDADVDVDKDVCVSAASKLGEKAKFFMAEGQPHLFEARSFLEEESPAMDVVRAAIAELKTVVSQA
>OOQ86213.1_121_220
EITAYGNRMGWKFPFYSSAKTHEAWAEAEGQGETVTWKPGNGYFGLCSFFKEGDEVFHTYDTSSRGLEIILPTYHLLDMTLMGRQEVGNGMNDFRRHDEY
>OOQ86214.1_208_307
RQTELPVASRYIVPSTHVTIARFIGHDGFFINQGEGGEVIDPSRVKVLIDKIDRINEILASQYWPQADGSYPKEGEWVVGQDQQLVIRRGRLWYGGGQDV
>OOQ86216.1_266_365
RKIGLTLCPHAYHRRTVTEILFPKIRRLRDRGVKICINSDDPTLMHDVWIDGNMQKTYTYCQFSKAEMVQLVKNAVDMCWAEEYVKAAIYKELDEVNVSE
>OOQ86218.1_268_367
DILCFEMEAAGIATESSCIAIRGISDYADSHKNDAWQYYAAAAAAGCAKELLSYVSLPQPSTTTESPPDNSLATESIFRGQGVQNAGSGNISVARDINIG
>OOQ86223.1_102_201
LSSMWALGVTGTYLGDYFGILMDAPVTGFPFNVTGSPMYWGSTLNFLGVALYKGKVAGLLLTAQVFVLYWFALKWEDPFTAEIYAKRERERAKKSGGKKQ
>OOQ86224.1_146_245
ILIYANKDVPKSLNYPHDAVGSDHDSVGIFQQRAMYYPDIAADMDAAKSAAQFFKKMKNISGWKSMAVGTLCQKVQGSAYPTRYAERVSEAEKICNAGGI
>OOQ86571.1_233_332
RKRRTSADVERDRLVEEILRESKLDVYDEPVEEPQADDQAADDRIAEQFRRDFLDAIQSRRRTRTTKTVSKTEAPKGPKLGGSRSARAAMRESQAQAGKK
>OOQ87464.1_268_367
VYAMLVEITERAMAHVGSQQVLIVGGVGSNERLQEMMGIMARDRGGSVYATDERFCIDNGIMIAQAGMLAYKTGFRTPLKESTCTQRFRTDEVFVKWRED
>OOQ87468.1_213_312
NGKSLVEAFQRVHDRESALWALRCTQRLDKYNAWITVRGGGVTGQAEAITLAIGRALLLHEPALKPVLRKAGVISVDARRVERKKPGHVKARKMPTWVKR
>OOQ87472.1_269_368
REEAVIAEHKKKEKEAIRDGKKSTPYYLKKSDLKKQVMQKKYEEMGSRDRAKALERRRKKIASKERKDMPMERRGWEGMGGGDEPPARGGGGGGKRRRLE
>OOQ87478.1_290_389
GATKESVSKAFEILNRDLRLKGILVNIYGGIVRCDMIAESIIDAAASTGGFKVPVVVRLQGTNSDKGLKMIEKSGLRNLIVEPDFELAAEKIVAVTEKSA
>OPB36256.1_209_308
QQRRKEDVAIFDDALKACRGVENDTAAPMTANGADRNWFGAFFADLSTQQMSEFEQVMVPGMLDGPTLLGGYDNRVLSFAYGSMVPATSFPQNGGPSPAA
>OPB36257.1_134_233
PTPNYKYLFGLGMTNGCGLVSPVASAIATNNMSINLTPIMKFHVSQSDVVTGEIIDLPSVSKKAGAIDFSSGLGAGKDAATVVHKSNGTFDIFFHESYKN
>OPB36262.1_172_271
AAVNQVVAKFHAQYAYEGVTISAISPGIIKTEFNTPRPDDPNYQRVQKSFGPPIQASNRFKGPYTPDESAAKVTDVIINHLDLEKNGGILISEYNDQQWV
>OPB37024.1_130_229
PKLAEEGRQFDMVFIDADFEDQWEHFDWAVKLTRLGGCIFLDDVIPSMIKNGQEEGGETIMTQIGRDKRVQATLMPTVACHSMIPNPVFTGFILAVVKSH
>OPB37025.1_174_273
DGVTASHDFTGEEYSLPGTSAEWIVEDYSLGLVGPPYAPFADFGTVTFTRATAVVNGDTITPGEGNWVIVDLDQGNGPITSSSFSGSTVTISYNSDLGAN
>OPB37032.1_219_318
TPTSVIASLFLKKIKKEIAKVDFRAKEIDLDLTTSDPTPKRYTTTVPLFAEIDTEKSSFKILGTKLELTLVKADGSSWPVLRSDEQLTGEILQIGRAGKV
>OPB41127.1_200_299
RESEITYYREKESGTMWTKYNHSDASGVRWPRELLKQIRCPTVVIHAAKDQIFPLKHAEALRDDVEGATLVIIEDCGHEIPHRVRPQMVDAILANVKKAE
>OPB41132.1_203_302
GWVNSVHPTANALRKHVNDLAARIALFPIETLRATKASIAEQAPPRAAFENDLARFNQLAALPQIAANLGTVLQVSKNESKAFEENLNNNIVKKLYQVPN
>OPB41135.1_193_292
VGSFKGLTPAFRAPDGPLREPLSRIAKAHNTTEAAVLIHWIIRNGVVAVTTTTNPGRLDEYAQALKIRVTNEELKAIKHIGLTYHFRTSWPEHFKADDRS
>OPB41136.1_217_316
GAASPVPQPKTRVVYFKCKAGDWDRAMQKPEGSNKDEKIPFVMEILVQEMRLDEGLFRRRKSNWVTMAKFIAENKDDVKEVVESQGIEGFGRKTAFVFEA
>OPB43879.1_113_212
VVLQKIRWYGGAGNELEDILKKNDIDTVVISGLSLSGVVMSTVYRLFDLDYNIIVIKDNVLEMPVSQHEQFAAVYFDYLMPKMNLKVVTLEEALEALEHS
>OPB43885.1_192_291
EVNDELSLKTLKDAARDIDPVLERAVEHKVDAIQGKNSARDITMEDKARFHVGNVFSEGVLQHEILVKDQANNSIEAISAKNETRIQIGNVYGGKGIWDD
>OPB43887.1_194_293
FAHAPLHREAWDWFVELSKTHKHLSIMHEVYSSPKKNWENIFINYNLTGIGKILKPVIINGKEYTPIANAQRGPLSTHKGRTGNSRSGTGEKEYLIDAEE
>OPB43888.1_243_342
TPPWTLTNFGASYPDGPARQAARKMMDEVGLPVDESALTYIVAIVANDEVHGQYLDDNMIAPRSPYSLSSDGQTLQKELWKELVEEFEKVDPTIGSVSVI
>OPB43889.1_250_349
PDNFIEPLADVLDSSNYEHMVTAARRGRDEISPFLIQILYLTSVQLLKRERPKNGGDWGETRVEKLKTALMWLDKRWQLAGVFHQALEAQQIALSRETSN
>OPB43894.1_171_270
PGMFFRPHCDAAYRADNPDGPIIETYYTLHLYLNDEGLVGGATAFLSPDRKRRLDVNPKAGSVLIFQHPLLLHEGADVIEGTKYTMRTEIMYRWEDEAQN
>OPB46044.1_219_318
RDGTWLSAIVQDGDYERVDPTNLFSSAFPPTCLVHGSEDKMCDAKFSTMAYKELLAKNVKSKLVIAEGQGHNFDTKLAKDDPLFELVRDAFRFIATEVSL
>OPB46047.1_165_264
SGVTTLSSGGRTVSHTFSRESSPLPGTSAEWIVEDFTSGSSLVPFADFGSVTFTGASALINGATVSPGSGSAVIIDLEDSRGNIITGTSVSGSSVTVNYE
>OPB46048.1_131_230
ARQRAKKQSIDSIDRSYDNAVEITDHQPEDQQETVADAWVLIYDQFLKFTDKIFNIFLDMHNAISQWPEDVWEKVKEAWNTMKGIFVEIYQWFNDLFGYA
>OPB46049.1_146_245
IIRHEDMGIYGEIAYLGQLIQLATTYDNTSVHPYVKNFDKLLHHTTVAEINEAHPRLKWSSFFSGTIRKEMTIKPWCHSGNLPNFDNEIEANPLMKEWDY
>OPB46051.1_260_359
LAWPQAAAIFKTTPRPESSKLFMSWIMDTEFQQSLANSSVLYTTRMDINDTKGNIFRDATVPPTQFSKWIVNREVVEWWRFQYESSIGLPQGVDPVLVGP
>OQD60511.1_109_208
FFGDDNVHASAATVDMDRVTYGLLVEILGIAPDAPSRLDMGDHHELGLLGETANGIKYSIRGAPMAVNSNPRTPQKGSSSAKRPASPLQSGRSPKTPHQV
>OQD60536.1_153_252
TFPNLATISAGVWHKVEIQATWKSDGTGQYKLWLDGNKLLDKRDIATTIDDDRAFQFRVGLYANGWHDDKGMKGTQGTRSVWYDEIAAGTVFADADPDQW
>OQD60548.1_118_217
VNPTHPDQIYFFSGTRSLEYSVSKSKICWGPHTISEGWPSLKEAGFDRVDAIVKKPETDHIYYVFRGNQYVRIHWKGGDGTVDRHTDFIKDQWKCLSPWV
>OQD60580.1_240_339
RTGSLLSVVLIHSFCNWCGLPRFWGRVEAGETISPPITRGKEDSDDDVKIGVRGNSGGLGVGWTVAYYVLLVAGAIGFAQGLWPLTESYHALVSFSGKSN
>OQD60604.1_263_362
PAAHARRMLMWLGDKQPASAVKAAHLVWQLGHCSYPPLRLILGTYAVESVRDRLKCIIEEIEDWKYLSFPASDTQLPIGGGRERSSFQEGAEGGSELGNG
>OQD60623.1_189_288
TEDGSTRTTVTTVDDAETGVPGEDRISKYQTINFPATFDDPLNTAKIQGKNLQSGVDFHTWANELGDVLPSTNGPSASDSSVSHWQEITAWEDKSWIDEC
>OQD60625.1_113_212
PTILKPWQITGVSWMLQQEASPLHGGILADACGLGKTLTALTLTYYNIYNLLIFCQAKASKTCRKVPTKTLRGYYNRLVCLGYLFSTDAVKVLTKEEVQK
>OQD60794.1_159_258
NDEDEEGSKRTNPDGSPASNFGHIPVPQNIVRMPPINWAKYQVVGEPLDRMHEEQLHRPSSGEPRRTRAPEHVLASPYRPLVDQLEGPPRLGRPSKAKKT
>OQD60865.1_173_272
VVLEAHRFGGRNALQAGIVDAVGGAEEALALIQTRKLQTKAATGIYGTMKEEMYSRVLSGLDDHAGNLQWRENVEDKNNVVRERALEAVQQFEKNGKAKL
>OQD70900.1_249_348
ELDVAIICGCLPFLNPLVQGVRSKVRSDASRYHSQPSTGSNLHLHSMRGSKGEFRALGSDCGASANSMNRNAMATTSQQSSDVENNRRDDGRRSNNLMAS
>OQD71350.1_145_244
GQSSDAPHPAHTQEVSKEALQGPQGPAPRPVEDFEKDYRRKKPAGKDDDIEKSSSSESSGKSNDSPLSNKSESSSHGSGKQGTMSKVKESVKKHIHHSSK
>OQD71549.1_213_312
SGTAKDVKIVDEALARGPDAPPPERLARNQLRLSQYDGEDDKDFKKVIRVLTQWASKIVLPEEDKGAANVSNATFSGSHNSGLQLGQNVGTLKGFSFGRS
>OQD71630.1_271_370
QPNIYRSPEIIFEMAWGSAVDIWNLQGWGLCETTGQCFDHNGAWIAHEVAAVPPTSLESLEDRLSGTEKESFLHFLRSMLKWLPEERRTARQLLDDPWLL
>OQD71715.1_208_307
LYTLTTTSVFRKYAGVLDAPVSMFLGVWSNLVAGLTGSRKKEAGAAAGPVRLLFVSSINEWLTALSAMVNCHKSQMVWFRWGWITIGRYMTVNDLQREKV
>OQD72101.1_232_331
SPVYNSSKAAVIQLGRSLAMEWGRHGIRVNSLCPGHIITPMVDEVFRQNPAARATWEAENMLGRLALPEEFRGTALFCLSDASSFMTGSTLLIDGGHTAW
>OQD74235.1_180_279
YHENYGSDHRATYSEWNLQPQSKPSIKVRKAYERADWDRIGEEVARQMSPWKDIKTRPALDRVVEELTSATAQAVNRFTPDTRTTPYSKRWFTLDLKVQQ
>OQD74237.1_241_340
FEMEAAGLINHFPCLVIRGICDYADSHKNKAWQGYAAMVAAAYAKDLLYRIAPQQVEQETKIVNVLKEGDHYTNITFGNHNSGFQVGVNDGPINATFGAK
>OQD74238.1_195_294
SALQSDAATQDAQVAGISTTKTGYIIRFKNIESANVARNNTEWLHNLGNNTKLVKPRFGVVIHRTPTEEFDLDTGAVQAVEKITEDNDLAEHGFRIEELA
>OQD74239.1_167_266
RYQILPAYAQDGIVISRVFRGSTDGSVFEDFVKELLQYCGKWPEPKSVLVMDNASFHHSDRIEKMCSDAGVKVMYLPPYSPDLNPIEEFFAELKAFIRRH
>OQD78084.1_270_369
KKTDYYAGNLGPSSHFVEYSRHFQSIQTPQPSTNFGDLDCSTPNLTTESQLVNSTNSVPATTTATKTTAEELTMNNSRTSRALTSHGLGLILGSISGAIQ
>OQD80655.1_224_323
SLEYANLYAVQIILKGFVYSLKLKLEFAVLGRLVDLIQGSRHPISVTIADTLPLCTIHPPLETPERSQDQCEEAEPKDFLAESHGARIVQRRVFVEAPSV
>OQD80667.1_199_298
YVGGLPRLTDHEAVQSNIEAFFKGFSVENVSKVFAPHPAKRFEPGEHYYLFVDVGSPEEAERAMRELNGQQGPWDGPLRVQFARGPKPTVTDKNGIEMTA
>OQD80670.1_184_283
NIKDAKVSFQQETHIESDDFNIAEYDVMNRVFDVPSWSIRGDDPCYPEALQTIGSIPISRNGQFLAWPSTLRSKAEPFKCASPGPKLGRDIPINEGRAEA
>OQD80684.1_176_275
DPSGSYYPWKATAIGKHATSAKTFLEKRYTEGLELEDAIHIALLTLKETIEGEMNGDTIEIGIVGPPADHLLGFEGVEGAQGPRFRKLTKEQIEDYLTNL
>OQD80703.1_263_362
FEMEAAGLMNHFPCLVIRGICDYADSHKNKAWQGYAAMVAAAYAKDLLYRIAPQQVEQEARIVNVLKEGDHYTNITFGSHNSGFQVGVNDGPLNATFGAK
>OQD80726.1_147_246
SWLEHFIKGLTSLGLLSLIKAIFALSPFPWNMRSVVSGRNGGRNRAAQLNWLVILVGVGSFLWAVYKGVRSWSRRTLEKAGERVMDVPLPDDEEEDSKED
>OQD80769.1_252_351
WDVLSRCIENYSLYTWATRTIRTKYFAPAIDLMSETPDIWQKSWNKRSTVESRRSTHPGLFEEFLSDQPVETTQQPDSLEGQHSTRIQSTSVAELEVAGA
>OQD86924.1_228_327
PAIHYGLIASANQLMKDAWIRDRLAAEKDVLCFEMEAAGLMNTFPCLVIRGICDYSDSHKNKEWQGHAAMVAAAYTKDLLQRIPLNRIEAEERISAVVSG
>OQD86926.1_240_339
AQLRTGMARLNGYLYRINVADTDQCACGQARETVEHFLFRCQKWTAHRTELLQCTNTHRGNISFFLGGKSPSDDQKWTPNLEAVRASIRFAIATGRLEAT
>OQD92532.1_200_299
GSIETPTWRRAWSKDVEGSEKVAEVMMRDSSRLFWLALEHNAQAVLPNAAPALPQKDDKRDDEQENHAITPHDDPGCLFKGPTVDFDLPPQARLLVDITS
>OQD92574.1_121_220
FFGDDWDSGVGPMHEQERRNYLFAAKSGGWASVKKDYDIPPLETIPFLRPLQGTLDAEIEAAERSWSEWLAMEDWMVGPRAPDIMHDSSSQNSRPRSSCG
>OQD93293.1_291_390
STGTGSGSNGSGSGSGSGTGTGSSTGTGSGSGSTGSGSGSGSGTSSGTGSGSGSGTEGSAFPSSTEYTPSSPGSKVTAPQVGVLSAVIGSIVYGAVMLLA
>OQD93327.1_159_258
DDEDEEGSKPTNPDGSPVSNFGHIPVPQNIVRMPPINWAKYQVVGEPLDRMHEEQLHRPSSGEPRRTRAPEHVLASPYRPLVDQLEGPPRLGRPSKAKKT
>OQD93329.1_110_209
IECLPNLRQVRLGVPCDLSDSYMTSIDEHPQKPELHLLAGDGEKPCVRSLPSVTLIRVLSDTESDINGQSPPLQTDNFLNYITSCPNLKSCSWAATHPKN
>OQD93368.1_261_360
MSGLYLLPLIVSCALAAAAAGISMQRTGKYFPVMYIAQRLLVLGSGLLIGLNFESNITKLIIFQILVGVGMIIEAPILAAQSATTVRDTAAVTATMGFVR
>OQD93369.1_141_240
PVTITKREDPSISTVTVISTTDCADSRITPLPSPIPSPEPTRFCATGTPWCWNEREQYRSGADCADGYRMEGCHCRNLFKGDIRRPRCNDVGTVTCENCH
>OQD93373.1_142_241
PIDMWDERHHSFEPKLTYKAAAEIGSNFFATRYRGSTASSVSTVRSEGSGRLQKLTLKCGLSKTMFIQLPGGMSERDAKFNTLTFDMSPPKTIGEEPEMA
>OQD93397.1_232_331
LSIAWFIASIECTIHWNYIQGVNDIQTTGQLIPFVIGCKYPDWADTRREMGDGVDGPVIFKIVKMNKGDDSEEEATKDDHIGNGQFERPIATMHIRRQSV
>OQD94229.1_103_202
CEVKSSLTLIGSKATASFTDNNGKAVTLKMKGGWFDHTADIVDEKSGQTVARIDRKLLSGRDLVFGQQTYAVVVAPGVDAALIAALCICFDEKNNEERGN
>OQD94240.1_254_353
SLYWMAIEFNLGLVAGSLSSLKPLPIFRRFGSTINSGDKASTGDKSHELLDMNSSEPRINKKKKISMGMGTTILQDTVNESQENIIHARNGHYEQRRAEC
>OQD94257.1_111_210
KSQSPVREPVIRRIKSWDGTRLNEMISGKKANIEAIHAQVVDPEYGEATECANCHFGGIVTRCSLKPEPDSATSVQKCYTPNQPVPILDQEETNILDGSH
>OQD94266.1_201_300
SLQPRGITATQKIQPEKDRQQRSPYQRIAKSLHELNFVVRARELFRLEIGKSRRNIKVNPDHSIWASANKEYVFRVDISVVNARFVYLPHALNRLGKERI
>OQD94274.1_154_253
DLVDWAVPQLLPQSMAANMGIVPPQAWQDDSYTGRLGYIRCTADVVIPIEQQDAMVEGAGGQGKWVVRTLEGSSHSPFLSRPHEVATAVEEIVNAFEARI
>OQD94278.1_154_253
ADVDPALAQALTAEVKPHSSVAFTSPQPHPAWADEAFEGRLAFIVTTEDRAVPKEAQFGMMAATQKEWIVRELGYSHCAPFLDRIDETMGLTRDIIDQFL
>OQD95362.1_181_280
ALSIIVVLVVIFMRKKNKKNAAVANQHGGYGPHEADATGSSISGTTAIAEKEADSAARPFRPPPGSRFVELAGDAGSAELGSSPISEMDGNSTKRDFNRF
>OQD95383.1_222_321
TRRYRGDLSAMLELDIPLDNIFHPRPQLISWRNELNDRCDRCWSILGSVPRPHSHRARGEIAPSNGSDDDTGPSTMQNGCIIPGHDSTYDVLWWLWIKLV
>OQD95384.1_286_385
IDQMLQERVSGVDQMLMFYIRFGLGVGLPVPESITFIPEGKICFWGGWGGSMVVMDLDRRMTIAYTMNKMGSGIVGNDNAKAYIEAIYEIMLDKRLSVSI
>OQD95386.1_278_377
LPWSGLTVDNVGDGVHVFLQWDYMIGSAGVLIWATSLYTVAHKHLLNNVSWPSLLLKIALLTAFAGPAGAAVELIWERDELVFTETGGSKQQVSKAKKST
>OQD95411.1_165_264
DYPQETTRAAVDMIITNVTQRFPSCVKILSHAGGTLPFLVSRIAVTSQETEDTKMTYGKTYADIMDDLRSFHYDVALSSSPAVMKLLLELVPHDHITYAS
>OQD95455.1_145_244
MANLASTYWNQGRWEEAEQLEVQVMETRKTKLGVDHPDTLTSMANLAFTWESTSQHAKAINLLRTCVIKQRRVLGPTHPDTISNDNTLLEWEPAHLAIKA
>OQD96790.1_279_378
GGVLAPPSPSSIHTPSRSGASTPERIRFKAFPYSGVNDYMIFCETGFLSLGGGDGHYGLWLDNSLEKGVSASCQTFGNEPLSDEGVKFDVLGVEVWYVGS
>OQD96812.1_119_218
SPPDCIQDDGAMHTNNQSMAAGTAFAISYHSDLAEVTIENLAVFTVLEHTPWKRIATYEVPADLPPCPPGGCTCAWLWAPNGCGQPNMQVPIIRVKDSDC
>OQD96814.1_109_208
TFYLGESYGDTKSDINLSVGLGVGLGMGIPLLIGALAAFWFIRRRRRRAAAGSVPMEAAASSMQDKRAPSEVGLTLPMTMHQGPPQELPTKQARAPLKLQ
>OQD96863.1_260_359
SMSRTAVSPGQEYTPGSSPHSRRPLTRVYSEPRAKDLGMNRSPSHTPSRQYQNVEPSVRSEHGSEVDQPSYLSVKQRAEEFDRVGILMGRPHQHRGGYNP
>OQD96936.1_248_347
KNARFVMCGGVSQYNAQEVQGPKNYMMIWRSRIRMEGFIVFDHMDKVPEVKRKLSEWLAEGRLQRRETIVRGGLSQAETALVQLYHGVNTGKLLVEVKAP
>OQD96963.1_294_393
TGYSLHGDFISGWDESVLQKIIDNCDTGDSGMDKCADAGFLNDASTTCNIPNLVPEPIDGVLERLPGNNPPTGWGQDGEDGAAKQRVRRHIHGHSRGKHI
>OQE00884.1_252_351
RGFVVSGLWSWSRHPNFVAEQAFWLTMYLWSCYRTETYYNWAGLGALGYLAIFQGSVRLTEAITAGKYPEYSDYQARVGRFIPRLSVKAKTTKKTSKKST
>OQE00911.1_211_310
DGLWRCAHPGCTSEARFRRGCDLRKHFNRHRKHWPCRHNGCSKSKQGSFSSKKDRNRHEGMHNPSIVCEYGGCERVFSRVDNMKDHVRRVHRRIGKNRWG
>OQE01014.1_258_357
TAVLPHAISYNAPNIPEAMKQLADALPDSNGDAIHGLNVLLTKLKVTRGVKDFGMKEEDIDKAADIALSNAYWNPRPIERAPIRELLRRVWAGEPARADL
>OQE01016.1_252_351
IESKLDEVSQQHQNLMKNTENFPQIPRQLAWLNILMAKNMSSDLPEGLDPPNLDLSKSPTPEQMNGGYNRNTAEKPNGIPRFVGNQGAKKGKGPQCNGQD
>OQE01045.1_201_300
PLVGPDRLSVKDALSIISCVLSKEIKITVVRKEQAVKVIQQRGLPEPVPRWFVESVTGPRSFIWDEPDFEVGVDNVWKYTHKTPERLEQWLEENKEKFTV
>OQE01096.1_248_347
RAIQCNHGGKYGGDGGKHNGRGKNRNHLRGDGTNEWLWCQLILVNIGPEWEAWVSELVGKFEDKERMNVAICTFRGLFPIIEAEQARRMQVARYTKNCGA
>OQE02110.1_300_399
ILVQSRGPRLNDVLSAQEANEIANVPSGFTSPPPRSTDDAKTLDEKPESEKTETEKAVSNIAGLTRSVQELEQEIEGTSQSVAKIRKDGKVEIEEVARTN
>OQE08993.1_264_363
HYSEAVYGPDADQYRPERWLEDKSDFEYRDSMMFAFGGGSRTCIGRNITLLEMTKFLPQIVRKIDFKFEDREKPWDRSCSFLVYPSYKCWVDLRENKDQK
>OQE13742.1_217_316
IHQGQGKLEEAEGLQLQVMKACNQVFGPEHPNTMTSIASLSLIYANQGRWKDAEEFQTKELELCSWLIGPKHPSTLTSMNNLASTYCSQENFRKTIINNY
>OQE13757.1_267_366
GPNPQEEAERLFRNMQKGFKKGSELEFGNYTIGVRPDPEDGIPILGSTGLEGLDVAVMHSGVTNAALVGELLSKKILQGIEDPMLSHYRLDRFQKSRARL
>OQE13760.1_125_224
EIRNKFSINRWSSGRIMYLGDTVHPVSSYTIYKQDEAIKDGYYLARVLDGLDLREQDAVSAGFEILKSQRIEYINYNTEFARFPERMSHSFPWPLAKIEI
>OQE15630.1_216_315
TSSELIKLAESIRGPFEIETVQAETIEAGKLNTSWIPMIELPSLPPGMDVRAFSEANISSVMAGALRGAWAVSDEWNKLLPDLQMTTVEDFLREIWEGKP
>OQE15632.1_207_306
YPSITSVSVHPGIVATGLVGNSSFFDRMTVHVSQFGKLLEPYEGAYCQIWAATAPKEKIENGMYYEPVGISSYSTLDKTAKDDKLAERLWEWTEEALEHF
>OQE15646.1_119_218
AGHTATTSSASSASSAKQDSSSGSTENGESTTAQMTATSSATATSESQTPTSSKGSPTTSSSLASATTSNAAVKLDGSTTDFSKAVIGGGLGLVLAQILV
>OQE15701.1_247_346
HTTGESKEPKVWTLFELFKTSKFQDAVRNWKKLADRLLLEDFWYWAQYCELISDDELDESHPFMHEARNITLRTRPQVMIRYCTNQCYMKESQERPGPSF
>OQE16988.1_193_292
GTAAMVDYAATKGAIVGFTRSLAKQLMPKGIRVNAVAPGVIYTPIQADTRNAESMQNLGAGKNLGRPGQASEVATSFVFLATSDSSFYYGQVLHCYPLGD
>OQE21710.1_174_273
TMARYWDFSLPSAEVKPTEISKINTALQLVLVGSAIALPVVPETIITAWHLSEAMTGFQYLVAGTTLWSGLSYVFSNNAVKILTKEEIQKRIAQAGTKKH
>OQE21742.1_250_349
DQMKTRKNQKRERDVVAEHKKREKQLIREGKKSNPYYLKKSDLKKQVLEKKYEEMGSRDRAKALERRRKKIASKERKDMPMERRGMDDAPPDRGKRRRLA
>OQE21857.1_152_251
ANYNDVSWTQALEFAKGHSNHSAKSFRDPLTYAAYLHVPVSWIFTEQDLTLPPDYQRKAIGLIEKESGNKVRVFNIDAGHSVTSTRPKELANLIKDIVSN
>OQE21937.1_179_278
GHCANCHSDGKEEAQSGDYYPSCPPALSGVTRTPTNTITPRPAAILPVRAECSVEVASYTTFRKAREGRGLLSQLRCRLNASQNSVHGLNNVESSNNVEY
>OQE23608.1_225_324
FVCRNLLHPNQEHEVFKVSNVPDKNCQLTGLESERFEIFLNNLTHKHLEGKAGQSEQELFNDSMFPLAPRKVAIVPKAAFSLVIITSGIIFGASAVLLGA
>OQE23652.1_254_353
SPKMRLVKDPIEDIRPGTMTTPCNEFDIDFIILATGFEFSQWQAKSVIGRQGTSLQQHWDTQGGIGAYKTIAVNEFPNMFYLLGPNSGSGHTSVLFAIEW
>OQE23728.1_120_219
YMLQVLLQHPQIEINALDRLDQSPVMWAVERENYGALHILGKDTRADFNCRDLSGDTPLLQAVKKHTEPSAIKLVDCILCCNNIDIIQRTNTFGQLYGTR
>OQE23933.1_102_201
NHTIAPSCYNRDGESPLYMALTRRMKRIARMIIGTSTLDGLALPLWLTSDKVGPSALDIASSEDFALERGIYRHSTGEHSSGGRLEAATIVTNFAASFGN
>OQE24290.1_227_326
ALDSTRGAFLNGGAGAATELMILNDWGFELEDIDGRGIRLWHGKLDRNVPVSMAEQAAEKMPGVETHYCDENGHLDLVLHMEDVLDNLLGRSKGKEVQRE
>OQE24331.1_297_396
VEQALTKMTAEIAAVREQMEGRTLANRRRSDLWAWLKWILWSVTRQIIWDLALLGGLLIYMRIRGDRRVEDRLRSGWLELKTRLGRFKLLSLFNKAPLLP
>OQE24348.1_166_265
DELKAASQTAGQQRELVNSQLQTLSIQDSEPQETAKPLEEEKEYLAASQELLRELLKKLQEASTSQTPPVVNVTFGSQNSGLQMGTNNGTMNGLVFGGKG
>OQE24360.1_258_357
QVTNPYDPSKPADVGHFLVAIRPDLFMTMDEFKERMDYLYKRVTESEKMAGVDQIYFPGEIEMIVEEKRIAEGIPFADAEIASLNKEADLVKVDHLKIQS
>OQE24645.1_248_347
EAKDAPVDSSAEASAIATPASGEGITATGGVDGSLVREVLKLNDDQIPEKETLEDQKNTNSDSWSPEEWTWERIEQERLRGLSVVEGYINLDDRLHQEWM
>OQE24652.1_114_213
FTLFLSLILNRTYIMILEVLRLEDRVKLLEGDKKAGGKDSARLAEAGSAGELGALKKELDAKNRDIETLKKQCEGLTREYHKLGNEVSSDKGDANVKKDL
>OQE26638.1_238_337
PAKVIFGTLSNNVYVFIFKFLDVLVTQTNKIVVMCATAGLMAGTQIFRQEDSDELYPNGLLIMIGLVILGLLLTGLQEIIYYVQNRKAERHGSQTALNIL
>OQE26802.1_134_233
SRCSFDGMVLKYGVWKRGQLIGKIGNREPITIRKNDPGLTRQSDHSVGLSPSANIPALPELDSIPKGQLPVHTLDGIDSNDSAESEDSDQSDDLPPPYKV
>OQE28293.1_242_341
SWTKRSLQRAGERVMDVPLPDDADEEDEKEETPKPMSDVNSNPQSSPQPSPESSYGPSQTAQESATTSSSFVSDRTTLSCRAPINDTSISQCAKNDPDPS
>OQE28403.1_229_328
ANLYAVQITLKGFVYSLKLKLEFAVLGKLVDLIQGSRHPVSIAIADTFPLCSFTRQPETPEQEHPVETPCESEPKEFFTSPDNARVVESRTFVESGTTHA
>OQE28634.1_129_228
RVSNGVLFRQILHVIETETMHLYKYDPSGLGCRYWVYNVIGEVSACDYFNDFNPLPAEPYNEFEEWIQYSYPAGREPVFSPLVEGIFPYNPLLATRCFLD
>OQE28653.1_203_302
EGKHKEAIQARTDEFVKSASPVKIHWWTMDELLAKCAGVTDGFELPAGETLGRVVEMEGLGSYPCGGTHVGDCSLVGKIVVKKISRSKGISRVSYTVDDA
>OQE28747.1_254_353
EITKRAGRVVRVRLPEFIVSFRVFSNELKEVNPEGGVQSPVLPRAEIDATPSRKRKAEDEVADSQDEDSEAEYQWDESLLDDVEGQTEKDPSKGEEQTDT
>OQE28809.1_173_272
DPSGSYYPWKATAIGKHATSAKTFLEKRYTEGLELEDAIHIALLTLKETIEGEMNGDTIELGIVGPPADHLMGYEGVENAQGPRFRKLTKEQIEDYLTNL
>OQE31358.1_245_344
AFDLVMRHNEPSLSDRRLFAFADNHIPDGIKCDMEGNVYSGCGDGVNVWSPGGTLIGKIVVDGGAANFCFGKEGEIFILNESRIWRAQLGRHVRGALLRI
>OQE31430.1_155_254
KNPTAPVFKRVAFDQFIFAPFGLACFFTYMTIAEGGGKRALTQKFRDVYLPTLKANFVLWPAVQILNFRVIPIQFQIPFVSCIGIAWTAYLSLTNSSEES
>OQE32150.1_222_321
NDIRRHMSRFQEENFQQNLKLINEVNSLAERKGVAPSQIALGWIRSLSNKPDMPTIIPIPGGTTIDKVVQNMVGVKLLSDEELAEIDVLLKEHTVAGPRY
>OQE34372.1_135_234
DAAVFEDFVDELLRHCGRWPEPKSVLVMDNASFHHSERISQMCANAAVKLVYLPPYSPDLNPIEEFFAELKGFIRRNWCYYAEDPDREFASFLERCINQC
>OQE34384.1_250_349
AVGDFEIIASGFLPDNVEMTEDGTAYIPTDPQNSVVRITPLGQISLVAGGQVSTEMPGPSSVRLTEDRQTLYVGTTGGQIAPVMGQFIEPAKVVKITLEG
>OQE34411.1_226_325
ELANLNTHLILRNLRRAGTTERGIPSGFGFSVVTCPNYFFEIVAWTGMYIISGMSWSILLPTIIGGVQMAIWARKKESRYREEFGDTYKSKSFSMIPGII
>OQE36806.1_181_280
QVCFASNARARILTLLVMAIEKAARSLKVRVKLATSSVQGGVHSVWGEEDISQMRRCLSHLSIIVRFIHQDLECSSSSGWHLIMADETDRRLQWITRIFE
>OQE41010.1_251_350
TGIISACMPTLRPLFMMISSKFSSQSGTQRTRTTDVENSKGYELDNSALRPADEPRNKTKTHLDVSHADDSSGDEVPLNSIRVQRDMTWQESSGNSFRFK
>OQE41012.1_109_208
RTLGKGSLVESLMQGILRDIQLLAHSRLLKLATDEQLEELAQAEDEVSAIPPSLPLQCLSSISNSGPGIQNVNTGGGTQNNNNSSGQQFVGGTFNGPLNF
>OQE41033.1_231_330
MMCPGMVNTSMSDVLPLHLRLIVNVVKSFRARSVEVGGWIILHSALVAGPESHGKFFSDKEIVEKGAFIQSPAGQEIQKKLWEETIAEIGQLTTLPAELK
>OQE41034.1_261_360
SKMPIVQYCGLLRVRGTFIQLGAPEDGGLEIPAFVLILKGIKLGGSLIGSPGEIREMLELAAAKGVKPWIQERPMADANQAIVDMENGDARYRYVLTNEQ
>OQE41207.1_160_259
STIMPINTVMVNAVDDYNCSIWTDICQLGLVFYEIITGRQTCISLYRSDSNDSIAIFPPRNILPTLDKRIWAQDIIETCWREGRYGAAGAAGILVKLDNE
>OQE41214.1_159_258
MSPEEQQTAISKLKPHTLKAFNEPAMHEPWHEMPSMYLFCDQDAAIPLSVQESFAETLGNPVTYHVDGSHSAFLSMPDKVIDGLEIALKEGRQQSGIVVN
>OQE41347.1_206_305
GHRVETLMKGIMEDTKLFLTVKEDMKAATEHHLELLLKSIKEVSKIPPSLSVEGQTSGYNNYGSGTQNINNGDGSQNNNNSTGQQFIGGRFGSFDPLRSK
>OQE41378.1_301_400
GVSFDSSSSQSTSTLPDYQPQNILQWTERPGEEQAYTIYLKELGDSEGFLPAYTPTQLSYTPSRWRVVAQYRGLSSSGEAISIKAAKHLASRGLWMQLRG
>OQE41382.1_178_277
GFAMGLTATARVISRSDVYGRRALLQPGNREWVTIIECTNAAGWALPPCVIFKGKVFIESWFDSLPGDWRFKVSPNGWTSDEIGLRWLEKLFIPITSLLR
>OQE46098.1_285_384
KAKMKQMATWRDQPVCQIPNSEATASIPRSLPPILLLSAEKDEMIPSYVPEQLEQHAKSLGLEIERKNVLGAMHIEAPLKLDGRKAMVQFILNGTSVSRT
>OQE46244.1_105_204
DAPVIAITRCFVESSKKAEFDAVFNVGVVDLNTFTAPFTSCGAWRIDKEGDDEEFVLFSGWNQVQDHFDFAGSEVSKEFRKIQALMKDADVKHVRIEKWE
>OQE46452.1_185_284
PSGHQKLQVCDVCGAYLSRLDNDRRLADHFFGKMHMGYSDMRKNCKKLSIELKGRAPPVRHHEEDDNPYTSGGRPGAGRGRYGGGGGGGGGYRRRGGGRW
>OQE46783.1_253_352
PDTLGEETESILSRTKAMLPELESPNTEILAAFAGLRPSREGGARVASEVVQIDGSERKGLVVHNYGAGGTGFQAGYGMAVDAVGCALGELEKLQAKSSL
>OQE47096.1_259_358
IQERILTKEWICTPVLAPSFKNLAQAHIITAEFDLERDEGEYYGQLMQKAGNDVTMKRYPGVPHAFGHFNHPERGLSQSFVYIEDTSRLLRKVHFSHSEE
>OQE62785.1_238_337
FEMEAAGLMNHFPCLVIRGICDYADSHKNKAWQGYAAMVAAAYAKDLLYRIAPQQVEQEARIVKVLKEGDHHTNITFGGYNSGFQVGVNDGPINATFGAK
>OQE62787.1_129_228
EIPGLLDVAVEEYSKWQQSRVSRDILKDDIRKARDLALANGLDLQQIHCDQDPDFFIKQGISVGVARRGSSITKLPQIAADGGDGTRAAFCGISDLGRGQ
>OQO04877.1_298_397
EPAVPGLGTSILTSRLAAKADALPDSDADQRPRSRLAEHINASELDVADDAIKQVAIATANAAEQTKVAGISEISSKKRKVDEDVVGDGVMAALAKLRKS
>OQO04878.1_238_337
SHLLGTDDTAAKAAPVTSAVPAKAPLSKFMTKTAPAVIAGRSAPSSPQSAAGRTQRKGAKRRYDDTAFEGYDEDGYSTGGLDDRGAAKRRKRQVSTRDPD
>OQO04881.1_300_399
GTETPVYLSIDIDVIDPGLAPGTGTPEPGGWTTRELIRVLRRIDGLNVVAADVVEVSPAFDGSGEQTALAGAQVAYEILTSMVKRGKVSEQADREPRAEL
>OQO04883.1_284_383
QPVYAKIHRDYLSVETLRYYSIPYEYDPSDENYIIVLREMDKYETNILFDHTKALRAGRLLIEAPKNEKAYAFYRKRDRSKSRNRNDGEWKKFGILEYKK
>OQO22266.1_300_399
GTETPVYLSIDIDVIDPGLAPGTGTPEPGGWTTRELIRVLRRIDGLNVVAADVVEVSPAFDGSGEQTALAGAQVAYEILTSMVKRGKVSEQADREPRAEL
>OQO22268.1_284_383
QPVYAKIHRDYLSVETLRYYSIPYEYDPSDENYIIVLREMDKYETNILFDHTKALRAGRLLIEAPKNEKAYAFYRKRDRSKSRNRNDGEWKKFGILEYKK
>OQV11242.1_269_368
PFWYKEVHEIRIPFFEIPATIAPNAEPVTIKPADMHGFWRHDLDFGITLEARVRMNKYVKSVKKQREDAANIAKEDLLARNKRQKDNEERTKRWRNRHRG
>OQV11243.1_205_304
DDGAQRTLALQEVEKQSRLLEADRASSAVVFSQVRSGRTGQDIGNVMTSDDSRALVGLPESVVGKVNQRIKDVTTQKNSAAAVGVFDKTVDMRGFFNRPS
>ORY18344.1_251_350
FRLRMFQQALDSFIAVGSVGIPQDRLVEYVNLCNAELGAARALNRRSAFEEQRTFAEGCIPRSKSADRSAKRKRRATQRSLHRASKTFRLPLPSSWVTAK
>ORY18345.1_280_379
DEGKEIVRWLAENVSKDLMVHIMEQYFPRAHVGKPLRAGGKHKVTTEPGGIPSSETKTKVRYDDINRPVGLDEVASVRRAAEEAGLWRFVEAAKHGGFNI
>ORY18347.1_262_361
SGEDVQPVYGMDVENVDGVSWEEGVEVRGVRTHFYHHNEFFKEHLQPDIMPAMLKEGIVEPNKQKIIEGSTLLERAEKAMGALRRKEARGERLVWRVADE
>ORY18348.1_215_314
TAAPLSSAAATSAVASSIAAPASSTVSLVQNIQTPTAAAPTPTAIATSLRSSIPSVASASAIALPTAGTTLQDILDWLNYMISQLRDSKSRRHARDISRA
>ORY18350.1_139_238
CSTFEGHSKWVRAVAFSPDGEHLQTNRGDIALPSPTMPSPSVLLPQPSHVFIEDQWISIIHQRLLWLPSEYRPTCSAVNKDIVCLGLSSGRITLLKLYIP
>ORY18352.1_145_244
KHFKRLIEDIINLVGDLLEVFLAVKQEQLKLCEMEVSEIGVECLSVLIDIVRSQDKDLEAAISAAMKSDSKQGTVFNNYNSKVANQAANIAIHGGQTIHL
>ORY18353.1_279_378
GLSSVSGEAEVVVEPQRLPEVIVNLQRATAPQRIAPFMPPSSGLQRQLDRRAAAEDSADSSLESYGFSAESLEERVRQAQRELDAIELGTVRPSSRVTLL
>ORY18354.1_278_377
GGASGALFAAFGAYCFQFPDRQVGIILLPFYFDAIQFLPFVMAFDIWGLTFGFKSLNLGHGAHLGGACIGIAYSAFDGNNKIWKPLVRFFRNRLEKKRSS
>ORY18355.1_105_204
LGSGAGMASYAVSIGCVALRRIHGQPLLPSKFKLGRWGLTINIISLLFLALLFVWSFFPPVPTPTPDLMNWAALMFGVSVLGSWRYYYLHGKHQYDGPVA
>ORY18356.1_240_339
EVDLDGYGSASVSRGVSYRLKTLSKPDRRYSTMGSKVTTKLRQNNETNGISDGDRIRPDNVSTETSAYRTKPSTSIDGESQEMIIKREVGWTVSYDPSNL
>ORY18358.1_173_272
LCSASARIFQLAIPTICTRNVGLSGNEMEDLQQVRARESDAMAKYFQALQNNGNVADSVVRQCSKISNQEYFMILVAFFCLPKLGDTQPRNIVVIARVFC
>ORY55248.1_204_303
KAAIAHLTKHASSNLVKYGIRVNAIAPGLFPSDMSQHLMASRDPATESIDDPRFIPAGRFGGDEEMGGTILYLAGRAGAFNNGMILVMDGGRLSVMPSAY
>ORY55249.1_131_230
AISSISATINGTATLVSQGSAEETYYRNQHLENNTFDSENPFVFNQQQTNQEDGGRECFVAGEEVRVIVVSIKDIRTSDWKGGVKDWVLSPATGPAANGV
>ORY55252.1_137_236
PFPAVIKALEETNLPVTSVDAPSSWNIEDGPPKTGLGSSFHPEYLISLTAPKPLVKYFKGRHFVGGRFVAPSIAKKYDFDIPEYQGIDQIVEVSPADEKL
>ORY58722.1_181_280
FCDFLSWLPHAQRLLLVYLDGGRNVQNLIYRFAHDLRTLHGEELLERYRNKVWVTGEYYIFAHKWRAHWGGRDCWRETDELEAWERERTTVITPSWTVFM
>ORY58724.1_186_285
VFSAPDPDDREKNFVVCQVYFKEPQDLEFYVSVYGNLLTDVTEDIIPTYENTAKALNVNRGVLLLLAPNGDWKSIYYDGKRYVSVVFLEWQTAESMGLPC
>ORY58726.1_273_372
GHVNVPTIGVIDTNAEPTWVTYAIPANDDSLRCLAVIGSVLGRAGQAGQRRRLEDAKKGKVEWTTPMEIQQWMTIQNRQAEYAARAAREKQEENASAASA
>ORY63357.1_106_205
PKLNIRNTMTKWFIDCITIGAILNTVAFYILMGLMKGQTTAKIGQNIRTDTIPLIVAGYKIWPFASIVSFSCIPVEKRIVFLNFVGLLWGIYMSLVAAKV
>ORY63359.1_238_337
ALRVSRPSTPLHINYELLLDQDSLHSLHSLPTPAPTATDFPDLMFDSEGEEEEYDDSNSWAVMPRSQRGTPDIDVDVVRTQEDENGAMSAAEAWIVLGET
>ORY63361.1_207_306
SLIRLLEEGQTFVKLSAAYRISAAKDGMSDLAPIAQEILRVAGKRRVVFATDWPHTRFTGLDIRPWMEQVLEWCGNDDKLIDRVFRGNAEDLWMVKREGR
>ORY63363.1_264_363
PWSDCTNQDRLRWFRQIHDSVNCLHAAGLAWGDVKPDNVLVDTEGNACLVDFGGSYTQDWVDEDKQETEEGDWQGVQRIKQWLLEWSDKPVTRSKCVGVV
>ORY63366.1_194_293
HGTKGENGMGMVCNWYPLNLKLPLDQGVATFEGGDWMTRLNASEDPLAREYAEGKRELVDKGEKTSVEASLPTPPSVDVPSLLLGAMIGAVAVMFITKRR
>ORY63368.1_290_389
EAFCDHFGPSDHSYVADYPRLSFSEDFCILASAVEKPSLLFAYGCTAPDKVDQAQKELDESIPGNHSSLFAPQTFPTMKIGIDAYAVSALAWLSNDQVNE
>ORY66123.1_124_223
KPRRKGAKTRPVGVSRSPHDSDTTLFAIRRDVGEDTSSRAQTHHGCCICVSAVYERDSSRQSPASAHETVNTATSQQAAKLHSPLARVSLHLKRQFTTAK
>ORY66124.1_101_200
RRAVVHSWLVWMGRRVQSHDTTIAKTWTWTLCYAPAIAAVHSKRDALAKMSRGCEACGTDHCIDTAHQTRKSDGCALFGPRVTSTAARSLTALPLQRSSA
>ORY66126.1_170_269
MVALRNRREELNLDSVDREQAEGTESKAEALQQVEEQCEALNLSRKLLDELLTKSREEAIIKSSTESQSRSNTVTFGSQNSGFQSGIMYGSVSGISFAGK
>ORY66128.1_120_219
APVGAILTMKKEVNHLEVMGVGMYLQSFLRALAEMEVGSCVAASIAAYQEVVKREVGIAEDLEVVFGIAIGHQDHEAGVKYVLGPREAAKMNHRVTFWVT
>ORY66129.1_215_314
LVQHVPVDVNSSKCGVCWQCQLEALKAYHQEERKLLYATHCQDIRQVYERCLKSIGRKEKFIWWLPCEDYEFNGDKKKAKEAAKKKNKEEKEQKRLKAGK
>ORY66134.1_210_309
QHSRVLQVSGPSQIVQQDYLERFFQKTFAYDLDEFVEMYRTDTTTRLEVRFCSYRHQASNAYKYIGKAQRGEEIPGVDFTDEEKLHWHKVRVFWGVDPSA
>ORY71000.1_205_304
GLFKMLDTYVILQQAGIEPDSEKVFELSKIQDALEEFSGGKVILNCGGRRHDILHEAWYVYFVKGSLQSGEFVPATDSFRGDHGNCARNVRYLPKKLRAH
>ORY71002.1_117_216
LFPIFGTGEIKRQLARAKELRNRWKNGLDDSGYAPAPLATYELDIILSTIKTGLDQGYAMAQEYLGIAPPSTSGLSNPVHWSQEEEDWNFMVDAMDWEAV
>ORY71008.1_230_329
AWTTFLWNLLSRPTNCIRVRIAEPVQNKPNEPNGVNHQPGESSSSSSSAASEDGETPTREEQRILDKIGEALARLARNKRVGLTLRDKAAFVEAWNKNRR
>OSS43465.1_246_345
FARPEHLRRHVQTVHGNNKQFLCKVANCKTAFTRRDNLRGHYWTHVKRDGRSGTNEKMSLEKLGAILGRKEKRLMRRLKKRLQRWQTRTESSSPAKRDQL
>OSS43466.1_164_263
LIELVQNGYVLNSHDDVPEDVRGQLYAEEQQRHERRSTAAAAATPGFPPITITNVTPSPSHGSPSTISASETPTSEKPYSASIGLNIPGPRDVAVAAYSE
>OSS43476.1_301_400
KLGVDHQDTLTSMANLAFTWRSLGQSAEAIALMQQCVQQRSQTLRDGHPDLVSSLRVLEQWEAKEAEAEAKEAEAEEAAETDAEAACGKTEVVSAYSCIA
>OWW32592.1_114_213
TLAVINSGVCSDLVSRAADVMLKERRRLVLALRETPLSLIHLQNMISVTQAGAIIFPPVPAFYTKPSSMDDLVDHSVGRMLDLFDLDTAGFERWKGWKRD
>OWW37964.1_113_212
KKSMWDDLHEYEPEKEIFGKGKLCEDGYIWWKWRVPFKYSYSFFIAIEHCDFEVLELSCRPEHQDSRGIVDYETCWKIICGEIRDPLGRVGGQWEKSPDA
>OWW37966.1_197_296
VDSLRIPPQLPQEDIDTVSMCPQLADARLNSTSTSSPCSVSISPEVESKILAKIADNECNNALHPAVSCITEETKEGSASSHDHGHALWLVITLASAFLF
>OWW37970.1_192_291
EHFVNQTDERIFFHLDHCVDILRQTLMCHDDLSLVTYNWVKGLDVPYPNFNTYHTCKNWDTFLALNQKLDVSARWEDGKVVELYSIPRKPEHVDGMWPPP
>OWW37971.1_249_348
AGSATTCMAYAGFRFVKAILAAMAGETVTEEAYVYLPGIPGGDEIAARLGVDYFAVKVEIGKMGASKALPFGEISESERKLLGIAIEGLKKDIATGLALK
>OWW37973.1_199_298
VNGEEFKVVESAVVALPDTQKQLVRIGYSHHGMSCFKDENDKEFKKIFNPLKSWLGSLPSPEEKGTVNNISNASFAGSTNSGLQLGQNAGRSMGFPLVAR
>OWW37975.1_237_336
GIVIINTARGAIIDEAAMADALETGQIGAVGLDVYEREPEINEKLAKNERALLVPHIGTHTYETLAKMEEWAMENARRAIMGEVLLSPVPEHSELVNGNA
>OWW37976.1_156_255
RRWILEAITNSLYWHQANELNSANSVLNACRGWRYIITGEFSSKLDGAKWAIQQQGCPDVVNRAIAARKAGESLPTAQVVTLYDIVIKANLRACPIYGST
>OWW37979.1_218_317
MKEYIQHKESRMRQVLAALERSRARMTATGGGRRAGALTFPELINSMYGGIPDEIEQALTPFLSQVLWKLAEDRKVGFEGEPSQRRWFAVGPPAATAVRL
>OWW37980.1_252_351
PLYRPHVSAAEAKQIPPALLEEIASRDLARPWSQLLNAEALPTHRVFNWVSRCVSVTREDVNAAQKQGVVFIGDSWHAMPIFGGEGVIMPWLMRWSWRRH
>OWW38372.1_154_253
SAAASPMLTTAQPQHAFQQSAYQQTQQASPYQHAQQQSPYQQAQASPYQAQQAQYPQAQYQQPQHQASPYQTQAQQSPYQQHAHQTPAAASPANIPATTV
>OWW38373.1_152_251
LMAHGSEMQLSSMTAVWLLPIVSCIVAASSGAIVADVLPDPQHALWTVLVSYVLWGIGFPLALMVMVIYLQRLTLHKLPPKAVIVSVFLPLGPLGQGGFG
>OWY43216.1_183_282
LAERCTVNSINPGAMATGMYTGLPKEMLEKVWSLNYMAPLAATREGIDSEDTIAAAKDMGGRPAYLDEVAGVVGLLCMPEAGWITGQVIGTNGGGVMTKG
>OWY43217.1_165_264
TGYTASKGAVAAMTRTIALDVAKGGIVANCIAPGFSQTAMLDDALGGALSAAADAVKASIPRGSFGHPTDHARAAVYLASDDAQWVTGQVLNVDGGLTAQ
>OWY43218.1_271_370
GSALRSGSKKRTGDQASGDRYMELEEGVRNRKSATLSKRLSVMKGNGATSRGEEDLDGNSSLGEDDRSTRNIMSTDGRPNAHSIQVDHEYEVSYESGKGS
>OWY43222.1_238_337
YYKTLLNTPGSFDPRYPEQNLINHAHRWDGPMPWREIAYTWNIRCPNDNDIAKGLVSVHEKWWKQPYIYENAKTKQWLQSRRWEMKGWYDAFEGSNLTRA
>OWY43225.1_161_260
SFKELIKDVTDLVDGLVRLFPAVREEQRRLCRAEASAIGSKDCLSVLEEVTAQQDKDLNQALVDALLSKDNRSMSINNYNSTIGQFNETNQVYGTQVFNF
>OWY43227.1_160_259
TILFLTSVGIAVSAFYLPVEGDYELIPEEYYGPPDDRLLSRISAWDNGFKGPGEGMQYSYQRDQDSMSDVVSIAASSIAPSNRRESSVAPSNRRESDARR
>OWY43232.1_185_284
IDENWKIAQVNALDRDCLGALAILSQATCGQGWVIEQLLMKTIMERPVGERTLLEIDIFGIIERLYKEADAVGSTWEEVGMSSAHDTIMSYVTGPSHSFM
>OXN06851.1_148_247
FKQWESMWKRQNDGNCNSFETVAGSIHEQGWPTGEMDPSGMAESNENLGSLRLFDGAAEWALFGGGSALPRELQHPETQMLGDFLSLHDPRFDADLSQSL
>OXN06854.1_204_303
NELLQEIRQQQASHDAFRITCEGELSRTVYERTGQKIKGVKATNHSSSLAGFINTSGDELTIDQDISDVTADNWSVAAAGVIKNLNFKDLRSTATSRQTP
>OXN06855.1_261_360
AGHPKPYLTNIARGKVIDQEALIASLRSGELSGAALDVTDPEPLPADHPLWDLPNVRISPHISSLGKEYFPRSLDIARENMWRLERGEPLVNEYKRTRGY
>OXN06858.1_241_340
LSFVVLNAANTFNPLVLLGPVANYVFLRFVGGDAQNEASQEERYRMQDPHKYAQLLAWRREKNSFWPGLSELANPWTWAVVASGLVGGVVEEMVRSSLGQ
>OXN06860.1_143_242
IGDPVGRRLRTLLVEIEVDVPLLLSLSKTPAELLELLRWNLDPVRQNVRSVEVVNWEVKEQSYGIQSQEFLAAYGELRTVMHRFLENMREEMVSDKDNLV
>OXN06871.1_189_288
RNIREYVEQREREFCLDGCQLDVQAEVVFIESMYEGVKREIEATKSGENRSSAGPGQMRRSFLPQARAPELQKQPGKPVAGSPVSVPEPVLEKNQPYERV
>OXN06874.1_103_202
AGDEHPYPASSDRELCEVFFGGMEEMKKRIMGSRPHYYLEMLGTRPEYAGQGLASKLLRWGLERADEVGLETYLSASPAGRPLYEKFGFRVVEEREVVAG
>OXN22357.1_236_335
RADNAEALGLVQHHRGSIVSATSPEEMEKVAQDLRKSISGGHEEILAALKNEHAERAGQEETIEEESDGEDNKPDEKSHRQETQKQDTKDAAEATVSVED
>OXN22358.1_158_257
KDEKERPDMVLVMTVHPGFGGQKFMASELPKVKALRERYPDLNIEVDGGLGLGTIDQAADAGANVIVAGSAVFGAQDPADVIAKLREAVNKRQAVPRMRD
>OXN22371.1_187_286
QIADIRTSREDIGLVDRAQAAADPETEVDVLRQIDEEHRGLYISRRLLNKLMMRVQNSTIVNIAARNENNSMRVMCGRQNSGLQIGVSNSPITGISFGSW
>OXN26027.1_143_242
AGVEMPVGRVLSCDGLRVAKPAPGAYRAAIETIGSGGEDEKWFAAAHLWDVSAAVRAGFRGAYCGVLEGEGCWEVFERESLEVVAEGLVEMVEGVIQLSG
>OXN26030.1_103_202
AGDEHPYPVSSDRELCEVFFGGMEEMKKRIMGSRPHYYLEMLGTRPEYAGQGLASKLLRWGLERADEVGLETYLSASPAGRPLYEKFGFRVVEEREVVAG
>OXN26038.1_189_288
RNIREYIEQREREFCLDGCQLDVQAEVVFIESMYEGVKREIKATKSGENRSSAGPGQMPRSFLPQARAPELQKQPGKPVAGSPVSVPEPVLEKNQPYERV
>OXN26039.1_143_242
IGDPVGRRLRTLLVEIEVDVPLLLSLSKTPAELLELLRWNLDPVRQNVRSVEVVNWEVKEQSYGIQSQEFLAAYGELRTVMHRFLENMREEMVSDKDNLV
>OXN26041.1_184_283
NELLQEIRQQQASHDAFRITCEGELSRTVYERTGQKIKGVKATNHSSSLAGFINTSGDELTIDQDISDVTADNWSVAAAGVIKNLNFKDLRSTATSRQTP
>OXN26044.1_261_360
AGHPKPYLTNIARGKVIDQEALIASLRSGELSGAALDVTDPEPLPADHPLWDLPNVRISPHISSLGKEYFPRSLDIARENMWRLERGEPLVNEYKRTRGY
>OXN26047.1_241_340
LSFVVLNAANTFNPLVLLGPVANYVFLRFVGGDALNEASQEERYRMQDPHKYAQLLAWRREKNSFWPGLSELANPWTWAVVASGLVGVVVEEMVRSSLGQ
>PAV14647.1_293_392
WEFGIVVHELLVCKEAYEGKSGFQIWKAIKNRETPSIPTFDQLTHQVANEKVFQNLVEIYSSCWEFDPQKRIDMVEIRVLLNKLLETENISTLDSPNSRS
>PAV14654.1_113_212
DANEKNGSECGADEARIAKVHVPTIGNSTTTEEETAPAFYSHRFILATRAPYFYDQLITYGLKNLPPPGEPAKLRLHSPPFTAPALHFTLGFLYTGTLAF
>PAV14660.1_141_240
KTMIRKSPSATWLRTTNSTAGSAARKSVVAPGMTQSASADDRKCLSGTKKITTTTSATTPTPQSKAPVTSANTNGSPNKPLPKSPSKKREYRSRANWKHR
>PAV14662.1_245_344
TLDIGIPCLIFSKRKRFHAFARYIGEVEGETGPWVGVEVPVTGDGWDDQQQSDGRAWHDGCWGGVKYFDVGSYTSEWGDDERLTRRRLIIIKARSARATR
>PAV14665.1_247_346
AGKAKTGSSSTPSEEDTPIAAPVVQPKGATLDIGIPCLIFSKQKRFRAFVRYIGEVEGETGPWVGVEVPVTGDGWDDQQQSDGRAWHDGSWGGVKYFDVG
>PAV14668.1_249_348
PGKAKTGSSSTPSEEGTPVAAPVVQPRGATLDIGIPCLIFSKRKRFHAFARYIDEVEGETGPWVGVEVPVTGDGWDDQQQSDGRAWHDGSWGGVKYFDVG
>PAV14673.1_129_228
PGKAKTGSSSTPSEEGTPIAAPVVQPKGATLDIGIPCLIFSKRKRFRTFARYIGEVEGETGPWVGVEVPVTGDGWDDQQKSDGRAWHDGSWGGVKYFDVG
>PAV14679.1_255_354
LLISSSHNSPPRRKQKKKQRRRSPTTSSSNSDSQSESSFDSKSTSSNIDKEEGIQLDGELHELAYGDSYIPPIIIEQLKKVKHVKLFLFTDEGILRAKLM
>PAV14681.1_122_221
VQSPSSDSGSTTTRATVRRKGSNDTITLSKKKKAASSTPGKAKTGSSSTPSEEGTPVAAPAVQPKGATLDIGIPCLIFSKRKRFRAFARYIGEVEGETGP
>PAV14683.1_194_293
LTTATERERKESRPDSKFVPFGGRSISPTVNCAPSVNSTHSAMDVDDEDTPSNSRDVSTATSPTLSSARRASITKGHRPRISTSNIKDTSDTASVFIECT
>PAV14686.1_181_280
DQLITYGLKNLPPPGEPAKLRLPSPPFTAPALHFTLGFLYTGTLAFSNRTYDLDTAFAIMSSANYLQIQPLYDENQARIVVEMMHGLFHAFLEFTEYGRW
>PAV14703.1_195_294
AFSNRTYDLDTTFTIMCSANYLQIQPLYDEIQAQIVVEMIHGLFHAFLEFTEYERITGGKWGNGCRWRQCARRAPRVLQFSVFPDVQNVYLDRGARRALV
>PAV14713.1_259_358
SYTSEWGDDERLTRRRRNDLSSSFSSQRSHHHHHHHHHNNNYGSYHYKGTKREGDTLSIERNKRMRSGSPSVSDVSTAEYRGLFVRPQQVLYVLDAVGDL
>PAV14718.1_159_258
AGKAKTGSSSTPSEEGTPIAAPAVQPRGATLDIGIPCLIFSKRKRFRAFARYIGEVEGETGPWVGVEVPVTGDGWDDQQQSDGRAWHGGSWGGVKYFDVG
>PAV14722.1_292_391
AELPQKTRDGLLSGVKKRCLPMNVLLTPFAAHSGLKKLSSVRDGWGDTVKDMILTSRSFVDCSLCSEAEKVFNGKDWVDIMENDGMGRFEDGERVEWVMD
>PAV14726.1_242_341
RRALREGEGVGTEQVPIKAKLVAPPLYVLTTNATDKYAATERLERAIETIQSKIEEEGGNLVVKMKPKAVSETDEAELSQLMAKASAENAEVSGDEEEEE
>PAV14728.1_208_307
VYMNTGSSPSSGSQGDQISAHMDYGHAQVFVTGQGQGPFIANERLTMGGTTHGMVADYCKPQTQPYFELHQALTGASIDWTMFDDTTDGSGSTSPGSIRW
>PAV14755.1_157_256
TRGNTTTSAFSVGKFGLRSLSQSLNKEFGKENIHVAHAIIDGVIITDRVKQAYGKSEEWAANADVRLDPESIGKAYLYLANQDRSAWTWELDLRPAHEKW
>PAV14760.1_164_263
KYLVAVPIEPKKTLSPFSPFRLLSAVAALIWALACFLALILGWVCQRMYRLKESFRGDSGHQGDIQGKGVSTIKAKRIDISIRGLQIETPGASVSFGRRK
>PAV14761.1_105_204
AKLLVRVKLEKKFSDSKYYIIQQDDHYQPEDIASLVLPFLAPLVIGIKNFAGRLCGFNAVAFGALRNAIHMCMTAIGAWIKGEDSKNHYDNGITMNGRVD
>PAV14867.1_201_300
IKAIGFWSINKKKFGLINVLVQDQVFFLVLVLISSTLQILANQPKIESISAPYILGAIGSPLILSTIGNRLLFHLKDEAERSSFRSESDQISTLSALEFA
>PAV14878.1_155_254
KDDISTLPSNFRFLVTSRPEEGIFPLLSDASLHSHIYQHVKLDHMSENSKEEVVFYIRHKFERLRREKRMIVKGNLEWDENIDKLGCAAEGLFIWAATAI
>PAV15784.1_129_228
DLVNPNHVTKKLGLSSLGGSGAPRELSRREREQKEKKEAAERYWKLHAQGKTEQARADLARLAKVRKDREEAAAKKAAEAAAKAKEIEEKKAAQKAGKRI
>PAV15786.1_108_207
RSRSPRRDRDRDYDREDRRRRSRTRSRSRSRERKEGAGNGGRDEKEGGRRRTPTPERKRSLSRERERERDVERLRTPPPVGDVEDVKKNGIEDHASGPDM
>PAV15793.1_271_370
SSISRQKKARSLDVDRTSRIKGRSEDSDSDEWSEDDSDDMGAESEEEDEGNDVVSQPAVPSLNSPLKLKFGIFCTGKDRGAVNGPRPYQRSLRRQEALAR
>PAV15795.1_249_348
VAKEVGTEHITAVAVAYVMQKTPYVFPILGGRKVEHLMANVDALKISLSDEQIAFIESVLPFDPGFPHNLIGDGTYTIPGMDASYLDRLPLRKPIKPSAQ
>PAV17350.1_131_230
EIELFQPAIEKEGGNGTVKGQALQIGLIKNRVLYATASVQAQKIKMAQNDARGVVDTFADQDLEYKEGYLQWAVGDDRDNKGRDSLCAVGSGLEDEIHLL
>PAV17358.1_130_229
GNKVDKEFSRQVSTSQGAEFAERMGSLFIEASAKTAVGVSQMFTDIVGRILDTPELWDSVSDTAPDVSRDGSTNGNFSPIRVLGTVAVLSMVARAAICAC
>PAV17366.1_275_374
NCNTERNSNGTWRPRNSNNWNNNQNNQNNQGSSNPRPSGFFKQRQVRQTETEEQPEAPAPQMMEYGLSSKARAAHIATLLGGITEEERNSIFSELNEQGF
>PAV17368.1_178_277
NKDVQTLPTQEEEEYSWTSDSDKRRVAIMNHIWSCEGEDHKIFDCPHYTCGECGKQAPGHGMVECEKYFCKMCQEPAPGHNWWSCGEEGSDKQGPESGIA
>PAV17369.1_115_214
DNEPPRVSASNKDVQTLPAQEEEKYSWTSDSDKHRVAIINHIWSLNVVNKPQDMEWLNAKNTSAKCAKNQLQDTIGGVAARRALTNKDQFQELPKKGINL
>PAV17377.1_190_289
DEIQGTSEPSVQDQSDGEIQHAPLYLPNELYQYQMEPVEEQMGMGTPDFAPLPQWPEILHGGLLETNQMTFELASTPSWTAAPPYSPPQFDYIDNFPDII
>PAV17378.1_202_301
TLPPHLNRYPRCEEQQQDLLVSLPDNGLNYGLHVNPQTSYMGGLTAQASSAFVLLPLQPTAIPNAGNSSNLGQFPYVTDRSWEESSGGAHQNSFIFPPWS
>PAV17379.1_112_211
MDTDSQHKQVGQVPGISCYHPTGGPTRGVPENNSYDRSPSTPPVASVHGPLEPSHAMSNLRNSDGPGKLDPYGNIQRTQTPVGAQPETPPQCPSTPHYSS
>PAV17399.1_263_362
LPTHISHMYQQELYQHEMFSPSPTSRSHHSSPTDPFSYVLDADGCFVPGPPETTSTSRPQPFPNQDAGNFGNLTNFTPNEGVPRPEEEYDYRRFPMLPPP
>PAV17401.1_219_318
ESYKDVLTRAGFRVTHIALVPRITPLSSSSSQGNNEGGIIGWQRTFCTGAGMIYHNAGLSGQEMEEVMKEVEELCEVDCKDAEGRWGIMYVRLRFVAIKD
>PAV17407.1_222_321
SGSTSYKGYTYQTSVKYVSGLLSNTSDGINHYQGFSENAVDGLVAVMTVSISEAPAEAASHSLPTYIPPSSLSVILLPLLLLHFILPRLWNIWTLRLDGH
>PAV17410.1_240_339
IRPPSNIPKNVEPPTTSLGDPVTPPATNAAPKDKYNPILLTPPSEPEEKSYALSSVLSVVLAVGMAHFVLVTAGFTGPSGFLKLETAQKWMGDHISSIFS
>PAV17567.1_174_273
MKEAYYKQLKHEMTNNAVKSPGSDYIKVTGRVANLGELRGQSDFHTSRIANNTDEKREGYLKAAMEFVCSTKDNPNYKSKRIRLIEYLKAEYEGRIQPLQ
>PAV17568.1_175_274
LPSRIKSSELSTVRENIISTLTTIGSTRGSATPNQILLKWLQSQGVIAVTTSSKESRLKEYLDAENLAELSEEELDTIRKSIGGVHFRAFASFSHMDENN
>PAV17569.1_178_277
KALVGLDIEIDITVVVKLIAQILIAIVGALTFVLSLLTDVQVLLNVIVKVALGSCLCSLISVLISLVDGLLIALIPLVLSIAGSLVSLGLNTVGSLLTIL
>PAV17570.1_286_385
SEDDEDEDDSLEDALALDYQIGEDLKDRIIPHAVDYFTGKALEYDADSMDDESWDDDDDDDDDDDDDDEDESDDEDVNIKRRGTKKAGNKKVDNEECKQQ
>PAV17571.1_116_215
PSWWFNCFFPKYKKLTDDSLGDSTVKLDSWHCLIIGVLKAYQRAKIGSRLISIIMEEASRCEDARNKRLTLEAGPVEFYKTLGFVVKVLKGKAHWDITLG
>PAV17576.1_189_288
ENEAELATWALKPWYGDEGEAWLQDAVAVRVCEEDIVPVMTVSIVNPNRTTTECIIDTDSVLVIMRENIANTNRFEISNHQQVSLQSANGTHSHAIGIIE
>PAV19322.1_125_224
EVVQTSPAQEEEEEYSWTSDSDKRQVAIMNHIWSCEGEDHKIFDCPHYTCGECGKQAPGHGIVECEKYFCKMCQEPAPGHNWWSCSEEGSDKQGPVSGIT
>PAV19329.1_179_278
MKKGLRFNICDLETSFAMNEDVVHLEERVQNNIPTSLQYACQNWALHLQDVPYSEQLSRCLHDFVYESLLYWVEVLSLTGSLYTCLGPALEISIKWLDVS
>PAV19335.1_265_364
RAGFNGGINATQAVQNKGTVGQIKDNKTTIAATQPSTGPQERDDGTQQEFLTTSSYVSQAYEISPPLGDTSPVVSIYRSSDVPQAIVNQFTKIPWCKPGE
>PAV19336.1_231_330
KPHYKHIKQFLHPIIPMPMRPSLGHAIQKPSASAPLPTSQKAAAVAKPKQEATIVAKSTQAVGRSQKTSSASASATKPGVSKKVESRSTGQPKGTGSSRR
>PAV19944.1_135_234
LASRSHAWNIKNKKFRDAFPDYSGPTIKDLPNMAQKELGIQTKSLPTSPISSDKRSSSSGSSSSSPSPSTLATPTTPIVPGGLAITKGATEAAEHFHGVK
>PAV19948.1_124_223
HEPLIPNEVTDYYLQRVGFECEDIRLKRLLALAAQKFVSDIAADAFQHARIRTNAAASGRGRAPLGQSSRDKTRTTLTMEDLSNALFEYGIIARKPDFYM
>PAV19950.1_243_342
NNIVSAYKNEKNCTVQEALDHVEVHYVNTLNEFMACRKRIRSYGSEIDGALHDYMIGIEQLVWGTIVWTSGSKRYWEDGATLQKTHTFELKRQGEGIRVI
>PAV19951.1_189_288
NWGFIMQLDKYTTLWNERRAKAAREAGSDKEKGTIKPLEPIISKESWKSFETNLTIQSRQEVFQAESKMGLEIENNKMLMQCASPGRFFFLQKILSRRGK
>PAV19952.1_236_335
RGIEGNTIVAAFMNEKKCPIQEAMVYTEAYYKDTLLAFLTTRAHMKSYGPEVDDAIKKYLSAIEQFIWGSAEWSLDNYRYWDKGTTIRQTYTFELKRNQK
>PAV19953.1_244_343
PITPFFEGEARRPMANPIILANNGTNALKSSGQLSTGNATSYSGLELSQTRGGESQIQNQETVSRIAWLEGEVYRLQGEVEERNYPESLPGYSAITNPTN
>PAV19954.1_244_343
IDCVLEVKEMRNKINRLEYIVTQILLQITKCCSFIREYMGHGFFERMTLVESYQKIEDFRQDLSDLKEQLSLGIGTNTAVIVARMSSEIDTLCTLVFSHK
>PAV21534.1_173_272
PPSHPVRLRAYVDDHTLSTASTSLEENEARLTQAYHTLETHLASLGLALEADKTELMHFYAKHPFQRPINFNPERTSNYAFTLPLLDGSVMKVSPVPVLR
>PAV21538.1_241_340
RLPSGTLGDIYHPIHVQVAGIYPTVVFLLVSKERSYKEHSYISGNIITIPATRTKPNNITSINFGDNPLLSNISDTSEISAELVHVQPPLAEGNKQSKCD
>PAV21539.1_224_323
EPKTLPGTIRTTGTGPSNSILFSFDTHTLTLVSSTTCQPFVTTSATLTYNNETELTGKRNAHGTVGASVNFTFENGPTAVGVLVNPIVPQSKPDGTGTWS
>PAV22971.1_214_313
WNSSPLFKGYALVQVLITDQLMWYFFIISCGILNIIVFNIRSSNSLNTVILDAIGNPSFLSLIGCHMLFNLKIAGERGVSAGTDYSLSTMSAVKFQEAGT
>PAV22974.1_106_205
GVHYVDICGETPFVKEIIISFDYLAAKTGAILVPSGAFDSVPSDLLAYLSARTMGEELSKLLGDGDANGNDEEKRLREVVGVRDSHTVFTLRTAGASGGP
>PAV22977.1_153_252
QTIAESLVNQLKDTGVLGPSNLKTKFDILLREPLYTAAIEVREPILIVLDALDECGTPESRQSLINVLRDCLPTLPPNFRIFITSRPDEDIAPSPPIPAP
>PAV22988.1_139_238
SPDGKRTLLGSYDNTTLVWDETSGKSLFPPLSAHTVTIYSIYFFPDGRQFVTGSKDEAIRTWTLHTILNDTNWELRNDNWVVGENGRLMMWIPKDLHTPL
>PAV22993.1_101_200
GSNDKTVRIWEPETGQLLSTLNGHSHWIRSVAYSLDGSCIVSGSNDKTILVWDAQSGQIVCGPITGHDKSVTLRSHATHRFCLLLPRRPTPRHWVFRWDN
>PAV22998.1_152_251
DEREGEGECEEDEEAIGATLILLQNKAGHTPLGEAELSGWDEGARWLVGAMNLDLDASSVPTPVSPGDDVDVDAGEGEGGGEEVLDGEGKEAKGSKEENV
>PAV23004.1_133_232
EVGDVVCDLGVDQGGFGWPRKGEIIEFEFDFDFDFDFESRRRTGSDRERDRDKEDYDGPHDWQSFNGDDDENNDLFDPYNELSGHPPSSSSLPTGPAKRM
>PAV23013.1_110_209
IAFGSNDKKVDVWDVTDNKTVTIGNHTDWVTSVVFSPDGKHVASCSGDDLIRIWNVNRRKLSVSPLAGHEDSVNAVAYSPDGKRLVSGSRDKTVRIWKSV
>PAV23016.1_225_324
PGLPSNFRFVITSRPEKDILTFTSLPSLKVQTLNLDHRMGENRHDVFTYIKHELEVLRSLGSLDVPQGWPWDESIQSLANIADGLFIWASTAINLISGNN
>PAV23023.1_164_263
YNKFIGNGDDYVTTIHVLVMSAVCLVSEQSNISPISANTLVISYNATYHFKRRLGIKFFIPCRTLIISYINYLFLRQDSTIVDKIYHINVKHINTYFYDL
>PAV23025.1_151_250
QSIAESLSEKLRSSGDIGPSSLKAKFEILLRSPLSIVSTKVRGLVLIVLDALDECGTLELRQSLLDVLRDHLPTLPANFRILITSRPDEDISPSSPSPVF
>PAV23027.1_176_275
TVSTFSSSSPSTSSLISTSSASNSSSLSLTSPRTTVTVPLSSSQSIITTITSTQSLANTLAPPGASSSHAFPEASIPSGCALMAAWFTTSLLVILTKLMS
>PAV23030.1_105_204
GGKGGKDGEGEDDDDDRDELAAQDAFIAGMIFALSQRIVPGPPYAPNTAPYAQMYNSGLGLDDRGKWRLEDCLRFASELSGRRARKKVLYGLGDEIRQST
>PAV23152.1_157_256
HRAQNISLAQHENHDFNIDHNQEQQPISEYNQGYGVVSHNAASSNTGITTVPTNISPEFVQGSSSGVHVQYTSIPCVNQFTDVGAEENHGDGPSPCFPSC
>PAV23153.1_139_238
SSGKKKSKPKYSSALPSIGLSGSIGVEPTMNGINGATAGTLETKEMGTIYNVDVKEGIISSPKKNFGGYIGPGPSIPMPPIMPITPIVSFELTNLTIHPS
>PAV23156.1_146_245
LDTNVVPGYNIHRAQNIPLARHENYGFNNQELPPLSEYNTGYGFVQHNNASSSTGITTVPTNNTSPESVQGSSSGIFDRFIDIDTEANYFEGPSPYTSSC
>PAV23159.1_262_361
GDLISILNGHSDSVNLVAYSFDGSRIVSGSEDKTILVWDAQSDRIVCGPITRHKGGVKSVCFSLDGKQVLSGSSDNTFYHPLPRRKTFCYRRWDNQNMDI
>PAV23165.1_130_229
PVVPGYISSTVSRGKEATDNINSVMARKVKRKPVNYTEELVAVIEKDQILYQRRAEGGSFDDNEQEDIILDHVEAKPVSAKTSKSVPRRELYGHVTSSSR
>PAV24262.1_235_334
MLIGLISGAMGPFSNAPIDTIKTRLQKSSYPPGTSALEKIMGIVREMIRTEGAKAFYKGITPRVLRVAPGQAVVFPVYEKVRQVIETMQGSDDLGDTYSE
>PCD20292.1_115_214
AYWDKFLSVELAATVRDKLPEPRYEPDETTVVVSVEKRSERNMRKRFDGLVVDWKTIEDKLRGWAPLFREATRPTSATLSPVFHNRRTKGMAYLLDKAIL
>PCD20293.1_182_281
QTADGFIPVNAADVLAIGMSAPDETTSMNSSNEARETNIYGNVTLGQARIMTGNIGVEGWKKMAGRKTTIANNQFGHDVRIITGDMGGEAARGFNDSFWK
>PCD20301.1_298_397
TGVPSSSSEIRGIYAGIDTQQIPENTKLPGILQVASRWPLPLSDLVLRELATKSIDRVSSGPEDFRIPGPEEIYYCPLCSNKKRFQRVAIFINHLSDIHQ
>PCD20303.1_183_282
SYWRQRVNLGEDQICKLTSELEHSKGEMHRQNTTIARLEKERREAMDGCSFFQAEIRKLKATYDKLEMRVDALGATDATEPDEPRKRRATKKRRRGHTSQ
>PCD20307.1_185_284
QTVDGTIAVDAADVLAIGMSTPDDMPSMNSSNEARETNIYGNVTLGQARIMTGNIGVEGWQKMAGRKTTIANNQFGHDVRIITGDMGGEAARGFNDSFWK
>PCD20308.1_182_281
QAVDGTIAVDAADVLAIGMSTPDDMPSMNSSNEARETNIYGNVTLGQARIMTGNIGVEGWQKMAGRKTTIANNQFGHDVRIITGDMGGEAARGFNDSFWK
>PCD20312.1_182_281
QTADGFIPVNAADVLAIGMSAPDETTSMNSSNEARETNIYGNVTLGQARIMTGNIGVEGWKKMAGRKTTIANNQFGHDVRIITGDMGGEAARGFNDSFWK
>PCD20315.1_166_265
DKYHKAVHTVPKINKLNEWVTEWETTMAEAISKKVPDALDAQCWAEDLNRAMYHVLPSWASTFRQHRRPQILNNSLNYREVAADIRYEAKMANASGRPPR
>PCD20316.1_128_227
FSTFEDYTEDENQILSSGQLTDGGVTYVEEEREIVVDSGQPSQDHASPQSLEARITRLETKMEELQKWQASQTARNLQITEFIREMLDALRRNGNASIVN
>PCD20332.1_176_275
RQLDEVSARLEKLHLLLLEVEEDPDQKSAREQVETAEFALQQSLKLLKALNENVQSAAKDTRKGQGQVVNTMSFGDHNKGVQVGNNKGPINYSIGQNRDD
>PCD20334.1_231_330
ADATFFESCENTTESTQSLWPSSTRSHSPVSAFQIRIVLSLEPDATFFESYENTTELTSLLWPFSTRSHSPVSTFHIRIVLSAEPDATFFESCENTTELT
>PCD20335.1_177_276
QLDEVSARLEKLQLALLEEVGEDPEQRSAKSQVETEKFALQQSLKLLRALNENVQSAAKDMRKGQGQVVNTMSFGDHNKGVQAGISYAPINYSRGKNRDY
>PCD20342.1_214_313
GSVRYTTFFERNFGWILAVFVYVTVVLSAMQVALATDKFSNSANFQQFSYGLALLSIVFVLAAVVIMLFVWWSLFWFHLLSTMQYCKRVDSQRKHRSRTE
>PCD20346.1_149_248
SMADLAATYYAQGRYDKDEEISVKTLELRREVLGEKHPDTISSMADLATTYHNQGRYNTALELHQTALDLRRNTLGATHPDTMQSVAYLASTQDAIQQPP
>PCD20348.1_182_281
RTADGFIPVDVADILAMGMSASDNTTSMSNSNEVRETNIHGNVTLGQARIMTGNIGVEAWQKMAGRKTTIANNQFGHDVRIITGDMGGEAARGFNDSFWK
>PCD21249.1_254_353
SLTRRCQYSLSCNADLEIETLEPTLASLSRDSELATETFPIGQDSKPSGKNAAKLAAFGCMVLQHLHVEDAGLSDELEALKDPEAMLRPETGLILLFVQK
>PCD21252.1_126_225
NGDGFLTQEQPLLTVNFTTPIEQPTSTSTSSTPLPTPTITNKSPTSTSSIPGTFTFSLHPSLSPRVRYRVSYYVTAIRGIERNSRYIFELASCFSLLLFK
>PCD21255.1_268_367
AFARKRDVRDAWRLLVVWAFGAHFNTKFRLIGPWKWNGASDILVSEELWQTITRRPLFFGHFLVSLLPMIIFGPLSFVVFFLAATLEIIERTALLKSYKP
>PCD21674.1_192_291
FGNEGGVPTPRTTTSPATASPTTETPNIQVTTGKPSTMDAPSSAAYDPTSDADQTASGVSTACNVHSLSNIFANGPPTMSMPATEDVSTGTENDIRTWTC
>PCD21676.1_232_331
EELMMLPTDIALTTDSEFSKYVQLYAKDKDVFFQDFKKAFAKLLELGIARNSEGKVINTDNQKGGYRSAPKKSDSTPATSGQPGASKTGGCPVMHHKAKL
>PCD21681.1_190_289
MINDKPSLEALEDAASGIDPVMQDAVQRKLNMIEGHNTAEFVNLEGSAKFLVGNVFSETFLQRDVLFNDRTKNSMRTVSATNQSRLQVGNVYGGRGIWED
>PCD21686.1_287_386
ASNKNYQRWQHSNWGPACDIFAPGEEILSAWPTSSTGSRTADGTSEAAPHVAGVIAYLLALEGPRTPAKIWERVKELAIKDKITDSKGVPNLFLYNGIGK
>PCD25332.1_188_287
EIEEINDEQELELIHDVTEGVDPVLSDASKNKSLEIAGKNSAGRITGPGRVKIGNSFLTESFPNSQRVRVDTFNHVDEINTAEPSRVHIGNTWGGKGFWD
>PCD25333.1_202_301
KGLITENEELVKKSQELESSNKDLVTENEALAEENRDIDSDNGDLLATSQDLLTNIALARDAAKSYRELLTAKNWALESSNKVLAKEITALKTSNQCVVA
>PCD29895.1_175_274
ASAKAGLLGLTHSMAVSLQPYGIRVNLVAPGRIKAAHECKEGDENGVEWAHLNEEKDVEDHLSNRAGRPLDIAQAIEYLVNAGFVSGQDLTVDGGAVMIK
>PCD29897.1_198_297
DKRALLNEIIRQKGMIEAFQRTSEEELKATVSERTKQNIRDVKTTGNSIALAGLINTDREETNIEQNISQIHTDGHSISVAGVAKNLDIYSMFSQMRSLE
>PCD29902.1_269_368
DHVKDQRIFGFAGRFNWNQVLDILRKHYPEKTFPENFADGEDANEIEPRDKAEQLLKDLGRPGWTSLEDAIIANVEDLNKDGDDVWYKDYAELESLAQPA
>PCD31290.1_147_246
GIAVGAGAALCLIALGLGIFFWRRRRGAQGQQSETQSSLYKDNSDGFSVKWPSDLPPQEMHVPRHKLPPYEMSADERRIYEMYVHESQQKRPLTQRYELA
>PCD31292.1_241_340
DKHAHYLGSELETWDPAAAYSEAKLIHFSDWPLPKPWKPMPEEDRLAAQPNCTQTTSGEEDCTATIIWNSLYTDFRTKRKEICDYRVETRESAASGTMLI
>PCD31294.1_260_359
IHANHSEMVKFGSAEESGFKRLLGELVRWDAMFGTGDSTASSVAELESDGKTPNATSSLQTTTGHIFNASGGTQHNNTGAGNQFFGNFNGPVYFGLPSTK
>PCD31301.1_169_268
HNTVKKTIAEYISLISESQSAIQGLYFDIQDLIVDKDAGRVAARLEFTGVPVKTWAGAEPNGKSVKFHEHVMYWLDAGKIHWVWSVVDLDTYRKQLQQTN
>PCD31304.1_104_203
NYNLLYAKSIPELAKGWQGIESVEGLSDQELGDLLDDVTVDKYNFGSGPWFLKTQCKEDVRQAFKTDVDTGFQKYIEECVGTDLQPRLEYFQRAKTAFGL
>PCD36335.1_226_325
RVDPETDEEHVVRKQRALEDIFNETSKDCEVISLTVHSYAIRAIQGAVGAGVCRTREGTSVALLVRGERDVEVNGTDGMDINDYVSADPEAVGSLRRFSM
>PCD36337.1_293_392
EKLPTLQRFVCTIHFANPIDLVPHLSRFRPLISMAAANHPALNEMVIILSRMYLICWKRESNHISLRECYGPWLFRSMPIFEQTVLESLLLNTVPLEPAE
>PCD36341.1_172_271
LELVENRDRKLDGTIPVVAAELEALEAPRFDASSEVVQNSIYSNKGVGFVMTGNVGVETNYQAAPRTNAITNNDFGKDGKVMTGDMGGAAAESFNQNFWK
>PCD36343.1_221_320
GGVAGLAALGLVMFFLRRRNNKKKEQQTPVAMADQSSLQPQMPQGMTPEQYQRWSTTSHSPQAWKPTDSSSVAPNQSPQFLVEAPNDSATQVHEMDGGGR
>PCG96564.1_253_352
VDHCLCVIEGLLIVRLPGQPDSVIREGETALIPAGQPFSLKFASRYVRVWSFTSGNGIESLVHKLGAPFESFVLPDQALGREVDKQKLEEVAKEIGVEIN
>PCG96568.1_276_375
FSSRGYSRSYELTGPQTGQRRTGHDDTVQTRRNRSRFTNKNGTIDDTGSVERILDPSNGHVNTTTTVSGRRDSPTHEEQGITKFVEISVISGDQFDRRNP
>PCH06454.1_211_310
SIHFGAVASSDSVMKSGADRDRIAKAENVIAFEMEAAGVWDQLPTLIVKGVSDYADCHKNDVWREFASASAWACTKAVIERWEKQATKEQYRVVSQGTLQ
>PCH06460.1_224_323
QQQPRYDPTPHPTYIQPQYQSPTPPFVAQQPHHMTADVRPLMATYHPDQFKPPARILSSQEGTDWSFLGCLDWRCSPGPGTQDYAKTFSGDEKRPLLGLS
>PGH06951.1_168_267
ASKSRQKKKHETDQLKTRFNEVSRKKELLEEEAKRLHSELLDLKDQILMHSRCDDKAIHIYLGCMVKQATKHGSMSSISIQEEVARSESLPKNKGTILPG
>PGH06952.1_186_285
VKALNKFLKPQLIDDSRAETKEVTLDFQDMDEITFMHCCEFAYTGDYSVIPAPKLNLEGPRTVMPSAQRILRSLRRRKEICNTALSPFPVFKLGTRYMVP
>PGH06954.1_201_300
GGTGKDVKIVDEALARGPDAPPPERLARNQLRLSQYDGEDDKDFKKVVRVLTQWASKIVLPEEDKGAANVSNATFSGSHNSGLQLGQNVGTLKGFSFGRG
>PGH12592.1_151_250
LAEAETRLEELHIDDDTIQEDAEGTGSRADVLGQIEEERTALSASRKLLDELLAKVQEDVVVKAAKENQTRSIHVSFSGQNSGLQIGTSNAPINGIRFGA
>PGH33412.1_212_311
EQSPVSSNYLPCLTIPHVSSLFNKKRSSSGASVSRGYIYPKAGRHGNKDKDVAMENGSLQPDSLSMVEKRRNRVSDSASLHRWILVPRSTYVYQSSQKKL
>PGH33414.1_225_324
GYEVAAEVAEQFPDGACDKMLVDAMTAKMVLKPESLDTIVATNLHVDILSDLATALVGSIGIAPTNNLDPTRKKPSMFEPIHGSAFDITGKVIGMPIFGC
>PGH33415.1_174_273
AYAMSKVAMNWATKSLHEQIDACEGLVSVAIHPGWVTTGMGVQAANNWKIDVTEMVEGGHMINLDQSVAGLVGVIDGATRERDGGKFITGATGSRMEVSW
>PGH33417.1_278_377
FGTIASGNTVMRSGEERDQLAAKEKQNIIAFDMEGAGVWDYLPCVIVKGVCDYADSHKNKKWQEYAAMTAAACTKVILDQWPSIHPQQNLENHASFNPKN
>PGH33418.1_143_242
DVEQGKPDPAGYIKGRKSLGLETDDKNVLVFEDSPAGIMAGKAAGCKVVGVVTSHNAEQIKLAEPDWIVKDLSSVVIVGMEDDTVVLEFRDGLVKAELAN
>PHH52942.1_267_366
HNLVFNTDFCGDWAGSVWKWDKNLTSMAKECVDFVGANPHLYSKAYWLISSVKVYETVIKEISKTYPPGGYFTGVSPTNTALAVYNFTASGPRRAWLGVG
>PHH52964.1_258_357
RGNSVFIHRDVYNEVDKIRASGNHDNDPTQAVSKKSKSSHKRVPRVGGKTGRFQPQQRKCTKCNSTGHSSRSKACPARPQATKEAVAELESCGNEGGDGE
>PIG79044.1_255_354
ERQKHEKAEAEERHRQEEQREREGAKHEKEEKEHKGFEKEEIERQKEEKENRREWGKEKHEKEHEKEEKKEHEEKPGWPQWPKWPKKEEYEKEHKKEKDC
>PIG79046.1_110_209
VHFLKTDFDKWVDEDEQDEAPEEDYANNFGGLDALGGEGGGLGNIDFSKLGAGLEGMGGAPGLGAEGAEGESDDEEMPELEEADKDAGESAKSTKIQEVS
>PIG79056.1_244_343
IIHPLWVQTPMINDLAQHRSQFGQPIMTPEKVSQAVMKQLVNGNGGQVVVPSSQGLAAMLRGLPNWIQERLRDHASQSFVRLRRLEQELAGSQVQKRAMT
>PIG79057.1_245_344
YMATTTLPYINKASGAIEHGICCTGCQIAIEKDLRSTSREWDTACALRDRIYSRRGFLDHFKHCRRAQSLWDASNKGTISVSVPASVIRGGYFRERIDTV
>PIG79063.1_171_270
VVGFVLEKLEGSHGGIEDLSVCKALLQRFHGLGLLHGDVNRYNFIIQQGSAKLIDFERSRYCPREDEAMNAEMNSLSEQLMEDTGRGAGIIFKEIDADGN
>PIG79069.1_285_384
KQKHWQGYSALTASAYAKVLLTVIPISSSNRTGARIRIQSNRETERSKIPDSIFNNYGSGAQFNATGNAQNNNTGNGNQFLGSFAGPVYFGHPPTASKDN
>PIG79070.1_163_262
RDTLTELYLDDCAILWVVAPFDKDKERTYLDPDSYTTHPGLVGHGYATYDKRWHHYFKTLQELSHLRHFRYGHSEYWSGDESTPFECETEIIIGMHEEAT
>PIG79072.1_177_276
RALQFNGLTSVVLTSVYCDLFSSPELPPLSMLRGVENRRRGGAVVCLLFGTMLGGLWAKSPVGLMGAFWTAVLCKAFIAVAWLIWRGQPTENLEDDELDQ
>PIG79073.1_253_352
PVTPQTFAEWKKQRLDKKQAEEQARKAKEATGRTLFESGNWRAEDESSDEEEDDDTFNLAALRKETERIREQKEEERLARLHGAPVPISNDETIAQEGEG
>PIG79074.1_250_349
RDYDPNPSLETREKLLANAAKWFPFAPGSEGKFDVIRDIVGRRPAREGGMRIEAEKVGDGRFVVHAYGAGGRGFELSYGVAGDVVKLMVSNRLVGERASL
>PKK41773.1_188_287
RWGIASLVDYIAKQVRQESNTKKLISSLDLDCVDSDNATPIELAIKCGSVSVISKLLSLGAEVNERSVTAAAKDWKHGEEIITLLFNRYGDQILITEGII
>PKK41774.1_278_377
DYCIDINWKGNGWTIEIITYHMLGGIRSPWDWTWLAMAYFPDKAVKIPRHKQPSGHQPGIVRHMWSKLDDHTFHPKGEWVAQLEGLNCLRFAVERTKSTG
>PKK46037.1_146_245
IIRHEDMGIYGEIAYLGQLIQLATTYDNTSVHPHVKNFGQLLHHTTVAQINEAHPRLKWSTFFSGTIRKEMAIKPWCHSGNLPNFDNEIEANPVMKEWEY
>PKK46038.1_128_227
VWCVLNLFFFIASLPTGGPNIIIYGGLELSYIFNCIAHFVRADGNVATSTSLMKAGGAFGFIASLAGFYMLGHELCQDVLPFRVPVYNTSRLAERRKSSD
>PKK46039.1_129_228
REARQRAKKQSINSIDRSYDDAVEITDHQPEDQQETVADAWVLIYDQFLKFTDKIFNLFLDMHNAISQWLEDVWEKVKEVWNTMKGVFVEIWQWFNNLSG
>PKK46040.1_165_264
SGVTTLSSGGRTVSHTFSRESSPLPGTSAEWIVEDFTSGSSLVPFADFGSVTFTGASALINGATVSPGSGSAVIIDLEDSRGNIITGTSVSGSSVTVNYE
>PKK46043.1_217_316
RDGTWLSAIVQDGDYARVDPAKLFSSAFPPTCLVHGSEDKMCDAKISTMAHEELLAKNVKSKLVVAEGQGHNFDAKLAKDDPLFELVRDAFRFIAKEVSL
>PKK46805.1_189_288
SDPDGRRGVGRVMTSLVAVASLRAQTGVGPQVLSHVFGLRKAIDDGSFRDDLVVEEGGEEERESEEGVRWLAGDEGGEWMLKTVDRIVEGLGGSNFAAKL
>PKK46806.1_167_266
EHEGLFYSALAQYFFNHPDKSDLVGKHNIKEIAKAWKIGHEITSSMVESPIPLEDGLVLESYEEADDEDTALGETTSRKEKGERHGKEALTKKAREVKLY
>PKK47256.1_179_278
GWVNSVHPTANALRKHVNDIAARIALFPIETLRATKASIAEQAPPRAAFENDLARFNQLAALPQVAANVGAVLQVSKNESKAFEENLNNNIVKKLYQVPN
>PKK47257.1_174_273
WDNQSENENHCSALSPIHEEKPGRFAILAQGAYLLGCVIRNVSRSEVVAPGSLQDDEAQQLRRTLSALLRLSDVATGAQNYDFCAQKSLCYRYSPAFISP
>PKK47259.1_217_316
DAASPVPQPKTRVVYFKCKAGDWDRAMQKPEGSKKDEKIPFVMEILVQEMRLDEGLFRRRKNNWVTMAKFIAENKDDVKEVVESQGIEGFGRKTAFVFEA
>PKK47260.1_196_295
VGSFKGLTPAFRAPDGPLREPLSRIAKAHKTTEAAVLISWIIQNGVVAVTTTKNPARLDEYAQALKITLEDNELQEITDVGLTYHFRTSWSDHFKADDRS
>PKK47267.1_120_219
RFGSREHAIISQFEITTGTLPAGGALEWLPTQIGRSRALEVAIGGQDFPAELAERYGLLNRAVPDSEFDNFVDAFARRVALFDKASITARRLPCLGFRVM
>PKK49399.1_217_316
TDTGDNEQWKPPGQPVAAEENGSGQMVVCQFRLWNGLYGATRQREEASAKDPLAKESWETVVSNVIPPVTAWEQERWDIQMSSSLTISIHPMDAFTLVPS
>PKK49408.1_261_360
DLVPWVLRWAAMALGIGNTTVWVYKRRDRFAKSWDHSGAMLLFEETGGKITDVHGKDIDLSAGRKLSANFGFVAAPVAAHDRVLQAVHDVLKEQGRDAFL
>PKK51905.1_261_360
LPHALSYNAPAIPEQMAKLAAVLPGSSGDASGGLDLLIGKLPVPRALRDLGMKESDVDKATEIATRNQYPNPRALEPEWIHELIRRAWAGETAKADLCSK
>PKK51906.1_227_326
KKDGYDPLVTALYLKDDPYESADAVFGVKDSLVVQIKKVEDEEMAKKYGVKLRSALLTYDFVLVKEQAAAELRRQKAEEAMAKLGRKIRFIDDLPVPDVD
>PKK51910.1_235_334
PSLRKALSGPADWIIDSALPRGSLISRYSRLALAFILSALGIILSPIQLPRRIERALGYLWVLVWLVCLVPYWSYSTMRVIDDPVRDQATFEIFKKVLSK
>PKK51917.1_169_268
GLPEDLPNLKGVMTDEEFKEICNAFPRNGFADEFKEIFCGLCRDRGRYTFDSTVVHYGLEWGFDGKGTGKEEFNKFVEDTQRAKNLYKMMSSIDKLAGEN
>PKK51918.1_197_296
YWNQDIMGRGKAKEGRLFSIMHEVYQVPARKWESIFVNYHPTGLGATTYKMDVDGQTKWSSPLVDASGGLLRSSKGRMALSEGNDHDIYGDDPFASQSEK
>PKK51919.1_173_272
SLAEIASDQAVPVTLDITIHVTSGVEEDSESVKFYGIGDIYQGRPDLMKWFEDVRDARMGMDASVNLCGPAQLIRSGRIAASKASCEDILFHVEEETFEF
>PKK51921.1_252_351
YKGDKPSPPFSISQQPHSDAITSRHKLLPPVYFQVAGMDPARDDSLIYERILREECGVPTRIDVYRGVPHGFWTMYPELAVSQRRMRDAVDGVGWLLGDK
>PKK53993.1_145_244
DGVTASHDFTGEEYSLPSTSAEWIVEDYELTYGGPPYAPFADFGTVTFTGATAVVNGATITPGEGEWVIVDLDQGNGPITSSSFSGSTVTVHYNSDSGAN
>PKK53998.1_240_339
GLIGSSNQVVRSADYRDQMQNLGILCFEMEAAGLMDTFPCLVIRGISDYSDSHKNKLWQPYAALAAAAYARDLLRVIQVIHVMETKIVMEVVQKRESNKG
>PKK54862.1_207_306
GNSLLGELTPTSNPEAEGISAPAPAKETENVFLLGRFSTVNNEWMPTNGNETSYAVEKAIASRRPPSPSPEEDDDPTLSGDSVDPLPPWAGAKQLIFMGL
>PKK54864.1_266_365
GVIPFLDSDDYISGSSVATAITAGLSSLILSCDRIAKNEPKKYKENTITNHLKEMLAKESKDYILMENFAEINKKIQDGRDIVAKEIISSYFRSVRFSEK
>PKK54868.1_299_398
PRSRLVTKTNHSGGIQGGISNGMPIFFRVAFKPPATIGQDQTTALYDASGEGVLAAKGRHDPCVVPRAVPIVEAMAALAIADAVMAQHARQVSIQMRKSS
>PKS05667.1_263_362
EAALGITASCVATFRPLLKGCGFGWNSRRGYSDHIQLHEQPQSSRAFAPVVVSPGSDHLELVMDNIVYKARPNGFEHELSICEKGRIQITSAEPIAKRNL
>PKS05668.1_188_287
GTEPVAYYGQHGTSDSVLPVNGGRQLRDTFVRNNGCTPVAEPQPQGGMSVKTVYQGCTEGYPVTWVIHNGDHNPSQVDSGSSTPFAPGNTWEFFSQFESK
>PKS05671.1_157_256
RFYATSVVHPQDDGATCALNCGDDMPRCERTEEDDDPVIHYSLVASANQLMKDAAIRDRLAVEKDVLCFEMEVAGLMNHFPYLVIRSICDYSDSHKNKEW
>PKS05675.1_212_311
FKHWTPFLEAIGRLPALRQLQINGGCYCSTVEKRRLMRRTAVKIATAAHGLRYIGLSGCYWQVARQAGRAVSLHELDEWEVRQVELFQFAFFPDLGANPF
>PMB63403.1_130_229
VQTSTSVLQTSNNLLKKLLDEMATNNRYTGELRAAARINTKTVQTMMDFLKLNNLPQVSPVQGYDGTGPATFVHRNLPPGPPGPPDQGGTGQFPPNGFIQ
>PMB63405.1_236_335
DMTGMEDTLIWDAENATSMEDPLAWEPEIDMEGWDAYSPETSGQDLQSGFSAVVTRATQHTELTSMKLQETMTEELSRKWAAFARREAVALQRRYIACLW
>PMB63414.1_300_399
PCIVVKGICDFSDSHKNKSWQDYAAATAAAVGRALLERYPRDDGDGNAAVSKEKLSREDGAQASQEASSQPSKVTFGNQNSGFQAGIIQGSVSGLNFGGK
>PMD13573.1_160_259
ERGGDGDVEVVVVTHGGFLHYFTEDWEGAERGTGTGWENTEWRSYGFVEGSEGASLRETRESMVRRRGSERGLTEDEQRELRASREREWRESGFQSDAKL
>PMD13584.1_233_332
DVSEEVDRGLVSVSLGCDAIFIIGLQDKTSRAIQHEVLRLRSGDAVYMSGEARFAWHGVPKIVPGTCPDYLSDWPGKDFPEWKNWMRNKRINLNVRQMRE
>PMD13585.1_234_333
FKIFKLLGTPTEAEWPGVSDKTCFPDFKPSFPKWIRDENIPLCSNLDENGLDLLEQMLVYDPAGRISAKQSCMHPYFEDGSAAYSGRGLGPTYTKQNGFH
>PMD13586.1_116_215
EALGKGWRLYPMVMSIGYNPFYRNTVRSAEVHVLHRFSRDFYGCEMRVSILGFIRRELDYVSLEALVRDIEMDCRVAGRSLDRSGWKGEGEGAWLWGEEA
>PNP39880.1_276_375
FFAIPVNEFKDITLDYVSMITFPVSAATSLLIIIVGFAASEWEWIKEIVGPRLPKWLSEYWKRNGGDNQDPNQNENGTQQIEGTPRRIVSMMRHLNDSPV
>PNP39890.1_261_360
HACEKRDGGKGGDKDDDREPGDSSASWGFFTWFVIIVFLGIAAYLIFGSWLNYNRYGARGWDLLPHGDTLRDIPYLLKDWTRRVLNTVQGAGSRGGYSAV
>PNP39892.1_281_380
THVLRHLQPDVIYLQESLSGDNGSYITNIQTWLRHDIILVVGAEDGSGGLADSESEAEKATDKPEKWWQRPERVGRGRGIVVVDSVRVNDDWTRRVQGKE
>PNP43236.1_221_320
RACILLERDDDEDFICVPYLKVTPNFTTMVTSLFSSREPDDPIIFSVSEPPLNELDTTVDIDADNLGATDWDQLWDCTTYTEYGQSVKQSGSKNDERTKE
>PNP43241.1_251_350
QKKKLGMPLLALGGEASFGIPSVLQQIFGPASDNLQVDVVPKAGHWIADENPKWLAKRINKFFSQGSSRLPVTNLSWFEDKVTLSVGYFGTYHNLALGSE
>PNP43242.1_263_362
AAGLMTEYSCLVIRGISDYADSHKNDSWQCYAAATAAACTKELLSYLQPIETVSAAAPLSFPLLTRDDGPVVNNTSHFTGTGFQHSGAGTLSVGGDMNIG
>PNP43613.1_178_277
QFGAHVETGPSTIYRNLWVSAHNRQPLSKDNTQYVNNVIYNYQAGYTSGNTGGVFSHDIINNYFITGPSTTSSKNAFYQMAADQSVYATATISTVTMTGS
>PNP43615.1_191_290
AAGEVTSETKVACEDETKQGQVSDFIWAVRLAKIYKGILMTDWSIDPYTHRATFNTESKQHVDVVAIVRNERLESFLVVEDDDLNEAIVLDANQWTITSS
>PNP43616.1_133_232
GNANERVHGTSAATAAAAGLAALIIDFTRQQGNYGVITRAADVSNMIGMTAIFNAMSEPVDEFKCIMPLKLLRSKNTEMDDMEMREYIRESLSRAMDQAD
>PNP43623.1_162_261
ATGITDLVCMSNRSIVEEEWEEGEEKEAWEEWKEGKYKAAIGLPGQDPILDHFARTQRQTSQPPRRPSRPQSRLSEADTLIVEHGEGRLFDTTDFVDQEE
>PNP43624.1_169_268
FHRDDDSYFSEQAYLLVRHYYKDAWRSLCDQLGASLAIRRSQFLQRMRHEETPAVLSDRDHLDDDTEPYVCLSEGCASPMLFFADMEDWMSHMITFHSPE
>PNP43626.1_275_374
VTGRLALQVHASVARRLHLANGEVIDDLERVRRILYRLQRPGIAPQLVYTHDWEEGDFVIFHNRGLIHSVVGTLADDEVRIMRQCIIAGTEMPLGPDDLA
>PNP43627.1_214_313
PGGIGNIQPNWQAIFHQYATLEGYIGDTIIPGGTCVNRLTDSQPVTMSNSAKFRRTLGPKPTVSLSPDVKEIKPIPMADSIKMTSFDEHGKPNGTYVINL
>PNP45320.1_158_257
NPPKELAEIWRDIFLFDPDLRGQFSYVVFVFEDPTQNTTRLIHEEMAKKDRKGSSITKTKVPHGLGATDIDIFGHTFDPEEIERVLCRPDPRYGLDMITS
>PNP48897.1_240_339
RRLEHDEMDVIFKYKPGGDDYSDTKRVSANHTVDPPAASRPQTADSQLEEVYVREKVRVESADPSLISLYSKLGYLSILLDQARRNLDAVMNLQLKEYTK
>PNP48899.1_202_301
GFRPIRIVEGAFVLQTTDQPPAMLEMRTRGSLSGPCDILDTLLSAKESKDNIDPRQYGFRTFATVKTADKRYAEFVNCGLWVASGVWRGEELIIDAYRLT
>PNP48900.1_239_338
ILSGRRGVTDQWYNDEMENWTFYGQSNPPSGLDLDAFGHFTQVVWKGSTKVGCATVQCPSGSVLSLPSWYTVCNYGPPGNFGGEYGDNVLKPLGQAPVTV
>PNP48901.1_191_290
EEVNDEPSLKALKDAASEIDPVLEEALERKVALIEGSNTAGNVTLEDAARFHVGNMFSEGALRYGMSIKDQTKNTVEVVSAKNDSRMQIGTVYGGKGIWD
>PNP48903.1_167_266
DPAKGQHQRQPSTDNTQKANYKYVGYGISTDKCWITWNGQNILWLPPDYQPSSESAIGGYGPHNLTSPEEPLADIKIAMRNDSGRVTMVRMPRSGPYPSV
>PNP48906.1_237_336
LKSRLQALERDVQDPAVSAREEELWSRLIVLRGYSEKLSQELEKPTGADGEGLDEETQTRAKRVLEDYEKQLGHLKKELEALGVDYQDWENSRNPPSRSR
>PNP48908.1_203_302
LADKQKIWLLTQSASGSLLLSSSSSRKNSDATLVSPTALLSDTKLISPVSSSEETLQSPTSIFSDRTSVTLPDPRDQRAVVAGRQGRSLRIIIPPSDEQD
>PNP48909.1_200_299
NPSPVGGASQMGGGRGSQLPGFGPAQIKVTGPDAQVIPPTEYPYRAKAIYSYKADPKDGNEISFELDDILEVSDVSGRWWQARNKDGQTGIAPSNYLELL
>PNP51298.1_199_298
VPTNLQTAIVLGLPSNGPFSMTLAVSCEPDTQTQLKTKLFGRRIIEDIDPVQIHSDTQQLRAGNRPGDVLSLEGKKALDLVALKQFGFIKRETRVDATSV
>PNP51300.1_139_238
DDESDKQQGTPSPNNEPLGQRSSQQSQSESNSSYMDKSEPLKSKAGMERALSKLSDKGRGKPYYPRPEKVLDDNFQYWSWKLHRAEAKEALAKFMTTVKK
>PNP51302.1_138_237
GIALLTLSWAIVAIVSVWALAHPAKSQKSKSSIAAGTTLLRSVLISDVFSGIRVILTLVSLVTQDETLSPTTGSLTIRVLLSLIPELICVLAFIAAGMLT
>PNP51307.1_258_357
LAWPQTAAIFKTTPRPESSKLFMSWIMDNEFQQSLANSSVLYTTRMDIDDTKGNIFRDATVPPTQYSKWIVNREIVEWWRFQYESFLGPPQGVDPILIGP
>PNP51309.1_146_245
IIRHEDMGIHGEIAYLGQLIQVATTYDNTSVHPHVKNFRKLLHHTTIAQINEAHPRMKWSSFFSGTIRKEMTIKPWCHSGNLPNFDDEIEANPLMKEWEY
>PNP51310.1_129_228
REARQRAKKQSIDSIDRSYDKAVEITEHQPEDQQETTADAWVLIYDQFLKFTNKIFNVFLDMHNIIAQWPIDVWEKAKEAWNTVKGVFVEICQWFNDLFG
>PNP51311.1_165_264
SGVTTLSSGGRTVSHTFSRESSPLPGTSAEWIVEDFTSGSSLVPFADFGSVTFTGASALINGATVTPGSGSAVIIDLEDSRGNILTGTSVSGSSVTVNYE
>PNP52714.1_149_248
LSGWLVLSQSFPNMISPTDASRRTPVVMLHGDQDPLVPTNRAQRDAERLTRLGYNVTWKTYPGMGHSPSLEELGDAEAILRAQLLPNTGKEDEKTLTSLV
>PNP53162.1_154_253
ILLTAIEKLRGDLKFRKAELETFIKTATEKAIELEMDEYGFPGRQNDRLFQSEHLHVTSEEDESCSQCVTDWEVQRSARTSKKPVIHYGVSYALKWKPQA
>PNP53163.1_110_209
CEFSDSGNYSAGYASDHSGDSSHYELEESEIESASESDSMQGIITCSQWSQDEDEAMIQALVAGPNKKDPYAITIEEVDCLFVASVWAHVEPGAQTKTIN
>PNP53165.1_211_310
DYEKLLKTQQESGELFKMYIERKHLYHSGWTLTCSTTGAPLDEIDKYPEHIDGQVIVDFSEAYQTITSWKPEFHNPDISPAGELGFKSCGEFNFEHQSPL
>PNP53167.1_174_273
DGVTASHDFTGQEYSLPGTSAEWIVEDYELSLGTLIYAPFADFGTVTFTGATAVVNGTAITPGNGEWVIVDLDQGNGPMTTSSFSDSTVTIHYISDSGAN
>PNP53168.1_123_222
PKLAEEGRQFDMVFIDAEFEDQWEHFDWAVKLTRPGGCIFLDDVIPSMIKNGPEEGGETILTRIGRDERVQATLMPTVACHSMIPTPVFTGFILAVVKSH
>PNP53169.1_196_295
SLSEEESELNHSQTSNNYKFSEPSNDEKASATFERAAIYENKVGGKMQVVTGNIGVESGYKSTFNGRSTIHHNTMGADAKIITGDVGGPAAVELMKGFFN
>PNP54072.1_269_368
ASNPPGYSSDCQPSQPDSYSEGHGSEVTPGGYTSPDNCQPAGSPALSPVASESTLWPFPSKKPEGSPPAPSHVPASDSPCGVIPPLSSIGGFVLLAAMIM
>PNP54073.1_232_331
EPRFTFYRFTHTHDGAEQTPILFIYTCPATAGNKAIKNRMLYPLMKRAVLTIAEQDAGINIEKKFEVEDPSEITEEEVLNDLHPKKVASSGFSRPKRPGR
>PNP54074.1_238_337
TTIIGLVSGAMGPLSNAPIDTIKTRLQKTPAEFGTTAWTRITTITSDMFKQEGMHAFYKGITPRIMRVAPGQAVTFTVYEYLKSKLEKSNLAFVGGKYEE
>PNP54076.1_146_245
MEGTWNSSQASGKGTTVRHFGHGSIYQGETRDGKFTGRGKITYKDGGVYRGPCFNGMRDGAGSYKSRDGVLYEGTWSNDVKKGSFVITHLASGVKKKYKY
>PNP54084.1_261_360
YLSLLDVHGRWNSVGLPGGEGVSVRNQDFLGNGCFIGSSHLGSRKEMLEMLDLAATKGIHSWVEKIPISKEGLQQAMNRLADSSVRYRSCMVNYEEAFGA
>PNP54491.1_178_277
SFRAFVADDGREKSLFIFFDIEGVLGRDLKKALMALIELADGPLACSQIVTCLDRRLPADNARDLIKSLQWVGFDMATLDHWAEDLDVTSKQWIFMGMEL
>PNP54496.1_192_291
CLTARDFSAQEALAVGFVSQVHEGKEKTVQVAIDLAANIAEKSPVAVQGTKELLNHARDHSTVDTLRYTQLWNSVALQGADFPAAILSVLKRQKPTFAKL
>PNP54500.1_254_353
NTNLSNPAINFWAGGLSAQVFWLTSYPSDLVKQRIMTDPLGGGLGDGERRFPRWRDAAVAVYRESGWRGYWRGFLPCFLRAFPANAMALVAFEGVMRTLP
>PNP59223.1_177_276
QLDEVNARLEKLHLALLEKVEEGPDEISAKSQVEAEKFALKQSLDLLKALNRNVQSAAKDMRKGQGQVVNTMSFGDHNRGVATGISNASINFSIGKNWDD
>PNP59226.1_116_215
AQRQASEKEAERKHEPSRLRETKETKGKRPEPERRHRHSHRTRDDPPGSKEPEPSRQVRMDMEGARRKVRHEERREAPVKENEKKPDGIKSAFKKLFGGE
>PNP60594.1_116_215
PADRIVLGGFSQGGVMSLLSGPTFKAKLAGIIALSGWLVLYQSSPNMISSTDASRETPVIMLHGDQDPIVPTNRAQRDAEMLTRLGYNVAWKTYPSVLLN
>PNP60596.1_147_246
WSEDGQTLSWDSQDHLTMTQFRSLAHEALRQASAYCKRLMYDWDPGDVDLANVRDRLSTTTNGYSFVSDPANGLEDAYLELFMRACVSPVDGLLRKQGRD
>PNP60598.1_165_264
AIGLRDVQHGLPKLETHTLGGLEFSNDLRTVPPMAAFNTGFDLEGFLFGPSSTTNPNALHYNDLPQSMVLEQASSFAPSCNEIPLSQTLDEDFDCFTGWD
>PNP73809.1_131_230
ILTTSLSIDYTETWTSSQQQSLSFEVPENHHGLIVSQPYVRRVQGNVLDGCGDEIEKMEFTSDSYESQTYGNLEWVKGIIRLCSSETYPVPFCNGEGEHK
>PNP73811.1_151_250
TGFYTSYAGSKAPVEHFTRGVAKELMGRRISVNAVAPGPMDTPFFYPQEADDAVAFHKSQALEGRLTDVKDIAPLVKFLVTEGGWITGQTIFANGGYTTR
>PNP73812.1_218_317
NGHDWLSFEEVAGILSDELGELIEFDGSYEGFMEFWGPRMGKKAERLWNFFKFEQAHEEQWALNNFVERTLGRKPTTVKGWIVEHKDGLLNADHKVSWGQ
>PNP73814.1_213_312
FYETLKTRLGLGSVQIVETESAQLHGCGDAAPIRADHIGICKFETKDADGYATVVAAIRKTMIPPDASPSQSGDRIINILGKAVNVANDSISIGSQVNYL
>POR31694.1_190_289
TVDDEPSLLALRDAAAGTDGYLSDAAVKKLEGIAGRNYAKNIKSEEMARVLVGNAWTENALARGPGTADQTANTADSIAVKGNSAVQVGNQYGGRGIFNA
>POR31695.1_247_346
AGWLGGLDPIKGPSGPEQDRGFNPLLQMASGVHFNFFGSFVFGTDDFPVSDVPLRTILQKVADGKIDAEPWKVFGFNEIHAAHEAMERGQAHGKMVVTVS
>POR31708.1_133_232
CIACKLCEAICPAQAITIEAEERADGSRRTTRYDIDMTKCIYCGFCQESCPVDAIVESPNAEYATETREELLYNKEKLLSNGDKWEPELAAAIRADAPYR
>POR32809.1_180_279
PDAGPTSSAGPRPSPSASSGLSTGAKVAIGVVVPLVVLAILAGVLLWWWRRRRRQRAPGGPLYKYEKTGPQPHAELHGEHVQEMVGSTVPVELPATGPQK
>POR32816.1_210_309
AQYIRPLSTDDDSTCGHVFRVCIEESEELFPGGEQVCKFRLRYKQHTSEWHNAEQVIEKEPLEEGWREFHVSEVATSGWTGTERNEPISMSAECQDGVRD
>POR32819.1_173_272
ATDKQLAEVNAKLEDLCLAGQDPGESESDQACAVSQVAVEKTALSASRELLQELLSSTQAVAAKTRSGQDRIVNTFGHQNQGMQVGVSYGAISGITFSPK
>PPQ66801.1_203_302
ISKERSWRDTIVNVISSGGCGGIMTVILVVLFWVRPDIYYVLFNTMGHIYIITIFVNLLVSKRSPHEVPDDFQLRKFSFTANINLHTFSEQLDKYNARKY
>PPQ66811.1_160_259
MIWLSDRGGANPAGSNAGSVSINGQTWTLWKGTVGSWKIFSFVAPSETTNFNADLKPFFTYLINSQGVPASSYLVQAQSGTEPFIGTATLTTTAYSLAIN
>PPQ66815.1_293_392
VDVNAAAFFENSQDAWPKLQSLTLDTYDTRSLLCTIDFIETRKSQPVSELKTFILSPRWTLKNISEASTSQESQKRFREKGGKEWLKVNLEVQGIPAHGL
>PPQ68674.1_225_324
SGGVTTYSYSSYFPGYSTPSISASTTGVLNWAYEALEIYTTASTSDLPSGSTDLTAVDIKFNDNSHLSTIPWTAISDTTDGISMSVISNSGTNGHLRITY
>PPQ68678.1_216_315
AAANEPPVAPPTDVEQIKPGAGMTGPELKGRLEDVPPPKVDSKHARKRSLSPGFGLFGSKKSKSSPVAAEPMPAPGATGRFVEHVGGMPGGPGPAGPSAS
>PPQ73322.1_168_267
DSGKETEEDNDWQTLNYWAARTRPLWTDEPLASPVDEKTTMDDEGHETIMVVCNRSGEENGKTFAGTSAIFSLRKGCGHPKLLDMLGKKEEGIRIWNIKI
>PPQ75653.1_242_341
AASSSRNFIIKVNQIVVFDRTGSMILEKQKREYAATITQNHDEVRIPSRKRKHDVNDGEVTPTKRARDDMPITASSAGSRPEGGACDLSDMPMMGIEEGN
>PPQ79269.1_232_331
TLANAWAASASMATSAASSSSSTATSTPPVSLAKTDIGTRGAATSTRTLASSIPATAPALSSESNSRPSTIASGRARASSPSPPPPPFPPPQTSIPRSRC
>PPQ79270.1_202_301
AKSADKDKEARRTTGGMNAAMCTGTSLEDPLRDLQYRVCLLEAECAWYVLLHFVFFTLFSFSFFRFHLFSFSFVFVFVFCLYSDEFLLFFGSTRCDALRC
>PPQ79271.1_156_255
SSSARTHANPFGDTRGKSCETGGGVGRNVQKIADTSALISSSSSAIAFSVSGDAGSVSVPPSASPPVPVVVCIAPNLMDDDNEDSDANGEMSMELATPLF
>PPQ79272.1_138_237
SRQSHQHEEKEEPDEEQRAFAGNGGREQLIFPLVVPAIGPRPGERKSTRESTITHKLVADAADWLAVAEQMVLDVLILLKRNVVPRVAGSKEDASESATD
>PPQ80041.1_290_389
PSACALSSKTWIAISGSGPRDVVKQSKDQQTVMAVLEQVIPTAAAFSEVIIGLLSVATDLSGAIGSATGILMAVTVVYSHWEIGMRESGWPEMAALRGGE
>PPQ80042.1_251_350
PHTIKEPVLDPIHTTIYIAFMLSACALFSKTLIEISGSGPRDVAKQLKDGQVSFAYLCTRDGTLTNGRCMTQSSRQDVLTSAKLTSASLSRHSVDPYRPT
>PPQ80158.1_165_264
LAPFHAAVGITVCRMLIHLRKFAFESLENGSNAIESLPDIRFTGSTVLEDIRSNSHSSANTEVFHDIESDGASDRTIIQAQSSEPQAGPSRRITTERDVP
>PPQ80163.1_122_221
CPKPFGKMSTVYQRGYIASRTPVAAHRLTGLRISYLWVDNEMHGRYEKAYQLEEAFQSELLLQNQWGQQLPLQQIDDIHGETVNTSERSASPDGQVKEAV
>PPQ80388.1_222_321
FNWFGSPLGEVQYYLGVLLTVVSGMAPTILVARIALTNPNNTVASAPMTHISGLQFGSHHGSVSSRSGDVFTSSEIDDALPSPVVEVKRESNDMSGGNQV
>PPQ80393.1_142_241
DVAGPPNSDWRRDATPGGPPNYDWKREEDAGPPNSDWRRSSALPPPTHPWKRSDVAGPPNSDWKRATPESAAGPPNQDWRREANADGGPVADPGNLDWKN
>PPQ80394.1_126_225
HSYLKIITRKCFLPFIKCLPYAIPTQQNLNALRALRYLCSTINPRHQWRPPLGFYSLAIDFLKKYDRSSLSFPELDSLKDWLSLVNLGEHYRASADLRGT
>PPQ81163.1_233_332
EYSNSNGTRYMGMGIDGGMQVERDPHPLPDIEFGLFSDLSFGKEAESASSTSNSSSNSDGHDTPPSHSHSHSLGLGLGLGLGLGLGLGITITPNKLSQRA
>PPQ81456.1_130_229
MDKPGIPEAKLVQKKAMEDHLVKLMDKTLAIQMVFPVGFKFSQKMDTSEKYAGSPKFADLESWLSSLCYHLAFGQMGGPELDRVHTMLLIEHLEGEALQF
>PPQ82417.1_149_248
GPAIDSDDFGSTDDGKDDNPGRDGHDVDSAGDSDDVDRERESFEAEYERQLESRLRSEAGSEEGWGIWGGREAGVGHHASCIVEEGRDDGPGSGPGRASE
>PPQ83492.1_277_376
PYQWRTPLRSTAPYWLSWFKGLSSNFLSTRTARLLVLAGTDRLDRELMIGQMQGKFQQVVVPGVGHMLHEDNPTRIAEILVEFWKRNERMLVGIKKVGEL
>PPQ83502.1_175_274
PQTILDKMKARLNDRHLLPWFDRTTPRLYLYSVEDKLIPYHEIEAHANQAEQAGLPVRMEKFEDSPHVAHAKVYPQRYWTAIQKLWDDASSARSRIVDHS
>PPQ84423.1_114_213
TGDAESGTVESHILALALALGMPTHELASAIAGAVRAYVPPASLSSIKAHETGEAVKILLKEPAATSGGEQGAWEAASTAAGVVGGVVSGVENFVGMEEP
>PPQ84424.1_264_363
VQYIVQSAIVPSVGIVFALIAVRVHIAQSTSTLGTGLGTLPAWLDESGGAIELSNQRPSSPVITGVTFIVGANDLDRDDDLEPFDSLSHSPKRDKLPRVV
>PPQ84425.1_256_355
TSKVRELSFFNSNVRSAWGNITFGVIYGEESPYNVIWAIWKLEEESEKTGLSLKIKSMPGANHFVSVYSIAIDLYTHRSFNLKVMEDNTKLVFDTLQTFS
>PPQ84430.1_172_271
RLVMVIICMRLVAIMPTLLIVQVGLGRVIREADVTNTMSEFEGNSPSVILDTLITSMQGGDRSSFIFRPHLVDEEAQDAFQETTDTVFTKMAPDRQNATQ
>PPQ85052.1_184_283
IVHKISRDEFANPRTLPILPELNLPASNMEANSWALSYDADLVPNMTATLFVSTKLCYGYLIADELLQKYVLRLCMALDAKFERAVRGSSFHMVCLLTVC
>PPQ85062.1_141_240
HSIERRYQPKQKENPRASLNEPPNPLPQLVLRPSHPFPRLLAHLHLPEHNPKLPALLRVLLRVSIQLFERVEEARVQEGEPSKEGCVRSEKGCYLVCCDV
>PPQ85063.1_136_235
LANLHHPHRRQTPLHLYVRIDDCRPDLRHLGSLDSDLDPVPHSAIDAGTPPTTSITSTSILLQPLRITNKHCDYTRKHKGRRELHRHLAVCITIFIVVVH
>PPQ85336.1_169_268
DDVDKIGYAALERAVEDVQWSVDGAHDDAEEDDAEDEAKYWKRQKERDSASIKRFLCPIPTTEEPTSDRHGTPDDWDDVIAECEGGSAEGDVGSEVMAGW
>PPQ85337.1_124_223
EHLTGGNKTPTHLRAAPTVSDDINAARHHHRRHPPHQAYYRLALRDQPLRVLFKGVRVVCAGTGVVVKCTGACASACAPALVDCAQDRGSGSSRRHQNQQ
>PPQ85339.1_112_211
LKVVDRKNRNSIHPYKSTQLQCQHQNRYVEPHTRTLAMHSSNCFQEYLPSVPLTDTRLQTDAESLAAQAASFLLVGGLVTKEICEDVAERELGREQKKKT
>PPQ86056.1_126_225
LSATCGIAYCMSRPHTTKEPILDPIHTTIYIVFMLSACTLFSKTSIEISGSGPRDVAKQLKDGQVNFVYLCTMDGTLTNGVCDRYLSVTFCCRWEVHMKL
>PPQ86060.1_122_221
SALTSNVFIVSQMLATRFAQNLLVNVLGFCESWPATEGSMYKELKCVIPTAAAFDGAILSLLYVTADLSGVIGSGAGILMAVSIIYGCTRRSACALIMRA
>PPQ86065.1_196_295
QQELAPSLTPAPSSNEVQVPAHPVQSSPPPVSPEPMSVSRSARQRRAVLPTLYVIAFLLMKHRMTPARNELSDVGSGGWNWKKRIRERLEEWIADMCTGC
>PPQ86066.1_136_235
AASVSTIPTPMSDPVHDTLHAIRLKDFLRMQGVSEAKLDVWFFEGSGGRCASDEEQKGEEAGDEEDEDRWMLDEVERKMHRIQLGQQDPSPMHVPASSLP
>PPQ86270.1_143_242
INHMYRVLDTLRDNQERGRISAVHCRGGIGRTGMVIGCWLVESGVAQDGRQALAIIAREWKSVEKCKRYPHSPETGAQFDFVAKFHPSPKQPLACLELEA
>PPQ86272.1_244_343
APTFTYLPEVQHDPNHAARILNYPSTALSTTPVSLAYACDPSSASTAPSSYGSPIPTSIITPNSMQYPSSANLDATEQHLLAARVEADRELAKMQSDGRC
>PPQ86273.1_275_374
RIFYGDISVDFVETFFSLPAGDVQFLMQNLGSLISLGDGITPYEKCPVPCIFILHASLKDYLVDQSRLKNLFLDPPKMHTHYAELCLDHIATGTTFLVPV
>PPQ86274.1_174_273
AGRDDCGGIAHYTATSIEIAVLSDDYESTTRRAAGFPSLTTPGPLSSRGMSASSGCSLAQALLTKWPTSRTSPPTTYWWVEQQQITAEYPGCVIYDEVVR
>PPQ86429.1_158_257
IAAFYQNNLRRRLSGLQPLAFKYIPAIAMIDTAPVFYRIPVTTMLLDALATASYPQEETTVLRFIPPVPNQERYQVDGMRPLANRRAILQCFEAFKAVIN
>PPQ86430.1_292_391
IPRVLIQNSGGNVIRVLTELWAKRANGEHSWGVNGDTGKIVDMKEYGLYESASVKIQTLKTAIKAARMLFRVDDVVQAVRKEQEGGGGASAPPEEMMGVQ
>PPQ86433.1_263_362
LDKNESGHQKQIEVLMKQTAASINDLALKMLFVTVQQNNLNMCIGYAIKNIVYENITKLVCWLRCARSFKWLIHIKDNLILYAIIWFPHYYYVSEYAAAL
>PPQ86434.1_173_272
GVKQNRLTGRLSSSSCAHPEIGSEILNRIGEDPGIQLHTASSPGERELQPNSSESIDSDSPQKGQKSSTCGPRPLVQIPPPIRTALGPYRGVEEIQLCEV
>PPQ86588.1_130_229
ILIERRRGSGTRGLRAGVPSPRIHRIQGSGFQHPHHIHLHSYRLLLPPPPPAHHHSHHFLHSPRRDDWEMQAQATPPSPNPPRNHTPERILQLLHKTSEV
>PPQ86591.1_148_247
GDTHSSTVMARRKLHPQHEDGAPLHVLYRKFEERTKNLSHIVLRVGLSESALIHDTSCTYAYATGGQGDFESYVDPSHVDPDISEIALVKQKSRVVLDVV
>PPQ87786.1_134_233
AQKLFSFIIALGHAIVYVVTELYGQLSDLGARVCLLPIIQLIVAALIVILLDELPQTGYGLRLCINLFVATNVCESIVWKVFSPTTVNIGRTRFPWNLWV
>PPQ87789.1_132_231
TTVNTGNRKKFEGVIMLQSALTSNVFIMLQMLATRFTRTLLVKVMAGHHEGSMYRDLKRVIPTAAAFGGAILGLLSVAADLSGAIDSGMGILMAVSIIYS
>PPQ87791.1_111_210
NIADKTWITISRSGPRDMVKQLKDQQMRSIPFVLFPVMTGHREGSIYKEPKRVIPTAAAFGGAILGLLAMAVDLSGAIGSSTGILMVICRSLESGPLMCL
>PPQ87793.1_117_216
GYYQLDKSVTAAQQSIYYSTARSDLTGPVDGADYTYRDAFDLVSTVTSPCGVSSVLNIQSDLRVSNSKNTKGSGYIATDSIDTALSTSHLQTFNFQWLKC
>PPQ87796.1_290_389
VPLYGIISSDSSNPLYWMRVILASNRGPLMEPGFRPIITYGMIMQLLIDFSVKGDRALFNAAQKRECRLVSCIFHPSSIRTLLSNLFTIHIFIRTKKHTY
>PPQ87809.1_255_354
EGLERAENAATEDSEGCAQELEEYDASSVADWYAGIDYWGFRVWIRVRVYVHTLRTPAYPSLLLVSSFFLFIVFLPASDIRPLPLRFYFVLKPSFLVFKF
>PPQ87810.1_155_254
LDLEQQQPASVTALSPNDAQIPARPIRSSLPSLSPEPMSVSRSACQRHAVLPTSYMIAQGVRRRWIGLLQWKKRIREGLEQAEDIGMLRWILEDFGCGFG
>PPQ88269.1_267_366
PSRPCHESFYFIMLNILRSVGGIACGRDADPLYTLSQATEMLSRTDFSDGQRQCGLKLCQPCKNDFAEAASKARQEVWTLLPQWFGFVESDNHDSLLDLD
>PPQ88270.1_190_289
PPHPPRSNANSDKPPEVQARLSRESSERERALELIRRRKREMAGSATPSTVHGESGSGYGDVFNRREVEEAHKHRERRWDGGNRRWDDDGRSRNRPARQW
>PPQ88275.1_280_379
GGERIITTEVSTLNVILGPFIWQEWAMALILNKVAEANSISPSPFPSRKLPIGFPEILEGERVYKISYDKKKEERILGIKFHTKLESTKDTLEDFAKRGW
>PPQ88278.1_176_275
RATFQSDIFGLGMVLYEIYSENLPYHESNDHMAMIFIVQGKRPERPILIPDSLWCITTRCWAPNPFLRPSIDVIERAINAPEPLLENTNASYTRKESFGG
>PPQ88280.1_238_337
PPPSSTEAALTCIFFVSLALASGPDPTLGLLLASTLLGLATGQNHYLEWSLLFGWTCLTVFLFVALDWALGTRSRKILLSQSTKFEEGAEENVMNSFRAV
>PPQ88281.1_211_310
AMWINYGHFDPKSTDESSPDVFYGLKALLFKFPPVCGYAPVVGHELEWGQSQCWSSSENSSCIYHACQLPLRGNRLPTFWRMLHGDSRYDAHPEIEKEWA
>PPQ88282.1_165_264
KKSKLSILNMGMELGSTRGRKSEEGVKDLSDVVRRVGLSESGLINDTSCTYACATGWKAGFEIYVDPSHADPDAGEIAPVKSSRVALDGVRVWEGRWAMS
>PPQ88774.1_170_269
RRPGETKMVLLAISARMLLTPPMVPATKRDCHVVFKEKKIINQPAFSQLDIYRHQRLPLCTLLALTLTQISSAGASGGSFKRLISRTICWNYYLLIPVVI
>PPQ88810.1_217_316
GVWESLGDSLQLWATGRITYYMSPPHTLKEAVLDWIHAATYIPFTLSACALFSKTPQDVVKQLKDKPMVGFYLGYLHWNSAPHFHFHIPNATPYHATPPT
>PPQ88812.1_165_264
PIRSSLPSLSPEPMSVSRSARQRRAVLPTSYMIVQGVRRSWVGLLQWKKGLGRGLSGLRTFPNPPMTYHKASYTLEHTVNPFIHPFSFISSIRHYYDPPA
>PPQ88934.1_260_359
ATTMSMRPTAPSNIAPMATKEDEGNMEAGRRLVILQPERVGSVATMISAYSYNGTRSRSGTLNLAGGGMLAPPGAFGGENVDAQRWAGTIARRAIMRVWL
>PPQ88935.1_204_303
SRDIGSGRRSSVRYTRNSRFHLSGQKSSEVFNIDDVPSAFYSTVFPNTSGRMHIGLEKECFSASTSTAVDGEYGRNRSKSDAQIDKNENEYLSPKRRANG
>PPQ89215.1_200_299
AVSGDSDEKTKFDKVKFGTAKASSVEPEIRDYFQPSQALFCPAGPSRARAFSEEPSAPRTFSTPERKQIYAAFTFCSPSASTTLMSKASRSGTISPSEQS
>PPQ89226.1_179_278
KSALERRQDEIWRDAAIGLGSGWMHIGDQRNIPALGRVGDPDDILATVLVQDGQIVPGTYQPMPSYRICTVDGVLQLTPGLASHLKEALAKLGQDAQNTN
>PPQ89238.1_156_255
PPSLLNRIAPASPGQQSQVHVIPIPQPQFTLPPPSGPRQPRKANPPRPAQVAATKPIPIPPRKLKTKKGPKRLKKRAPATVDDLDKEMEDYRAAAPGFEE
>PPQ89241.1_278_377
KLYPYQPLFLFTPWGWPNSDGNVYYYYDGQYQRVLDARRVLRADIFRNALGDKNVFLVNTTGWITWEDVFPDSLHPTVAGQAKVANNFISWLENRGFSPR
>PPQ89319.1_288_387
EHARIFAVGDIIDWDEHKQGVKCAGHVSVLASNVVSLLEGKKVKAEYRDSHDTIIISNGKMRGAGYFSYLGGITCGDWLSTSLKSKSLMIVSMRKTLGFS
>PPQ89326.1_196_295
LYHDVLPTRDAVYPAARAFALELVGRQRRGDAESPRAGVGVQEEKEGEGEECEAYGRAKALLQHPGRSLEESYLLEEDLGGPNPSPWWRRIDIRHRKSKL
>PPQ89334.1_139_238
KCVRKLMWKRTKEKGKEEAAEADKREDKEEDKGKGEEEGTNSVRVKLEEGEDDSFDQRRRKKRSRNEAGAEEEEDEGEKSSRRRRKKSSRSKSPRPSRRT
>PPQ89335.1_146_245
VLVGSYCAITNQGGLVHPLTSIQDQDELSSLLQIPLVAGTVNRGSDVIGAGLIVNDWCAFTGLETTATEISVIEAAFKLQGQDSTAVIGEMRDSLIDNWA
>PPQ89352.1_143_242
YPPNGHPPNGHPPNGYPSNGYPSNGYPAASGGHPQPSAYPTPGGHPPYGAYSPAQGGYIAPNGYPATSGYPAPGPYPAQGGNPTGGSYYPGNSGGYSGGK
>PPQ89357.1_182_281
TPMLNVDVGFLSVQGVKPLQTLHTSPAQISIYVSIIFNVGSIALGSQLVRLHKGSNTYDYDFTAEYAIDINFPAKANHPIVGLEKPAILYSLPCALAIWR
>PPQ89617.1_182_281
DWPLALCDYRSVGPNDTVPVALVYDDHEGETLGVKYNENYKWKYLHGMTPDEVVLIKCFDSIQDGSVAIFTPHTGFSDPSTPEGTPLRESIELRALVFYD
>PPQ89618.1_259_358
QVENIARSLAPNSNKEEITPEHRKLALATLVELKRLEQLRAIAESRSNSTYFFGDKAAGLGNANDAFNIDYAQNVKAGVSDNGKASRSSIGNSTVVGSVL
>PPQ89749.1_169_268
DRTSTPSLHMQQCAQRLRQRLDMCRYPRHLCTTLPTRKPPQSNSQAYAVERYKTQFPPVFVEREFVCFIIQQHSVGGSGKHQGEAESEQRAAAARDGCCK
>PPQ89752.1_216_315
TYLGAGACLLLIIQLIVAALIAIIMDELLQKGSAAPRRFPATARDGRDHILLHTLEEAVLNPIHTAIYITFMLTACALFSMTWIEISGSAPRDGAKQLKD
>PPQ90211.1_140_239
NGPLSFRIVVVVRVRVRVVCQGTGVVMGCGRSRTALPVPVHGYSPLLIAPKTKALGDPNGCREHAKEARPQEIEAQHPQHGDGARIHARLQVRATRKGSI
>PPQ90700.1_207_306
IYSDHEGETLSVKHNENQRWKYLRGMTPDEIVLIKWCVKSTRSKLSAHWMDNSASYHSFDSSQDSNIAIFTPHTAFEDPTTPQGSIPRESIELRALVFYD
>PPQ90702.1_193_292
PNGVRSNVIAPGPIAGTEGMDRLSPKGEVPSQPGLPAGRMGVVGDIGNATVFLFSDAAAFITGQALAVDGGALHMQSTFLPYPQSVIDPRSVAHLIKPRL
>PPQ90705.1_273_372
EHPLVRVHPVTGEKALYVNQGFTRHIVGFKSEESEYLLKFLFDHISKGADFQIRARYEPGTVVVWDNRVTAHSAIPDFSPTFRRHAVRLTPQAEVPTEKL
>PPQ90720.1_113_212
VPPFTPTASSVRVNICWFLSLVLSLTTVLVGIVSLQWLREHQSYPNLTRNKSYLCSACAQRGLKNGASHKSLQLYHFFSRQASEATVPGSTLPDSQGLGR
>PPQ90726.1_141_240
VSVLPTPTSGANNSGESQYRSSPTGLTGKPHPNLSIIIPIALFIGIVYGISGFMVFRALKRRREKKLLTKITPFANEEHNSFVKYGQAPPMQMYIGGDPR
>PPQ90918.1_252_351
PLGEAEFYVEAILTAVSGMAPTILVAIIATNNNHRATSSTITHISGLQFGSQQRSGNDRSGTTPGGDVNPSVQVDNVEPTAMSEVKRESSADASSGDNQV
>PPQ90924.1_165_264
NHIATILIESAATYSMVLLLAAIIYVVPSLNVLGSPLSQAEYYVSVILTVVSGMAPTVLVARIATNDNNSVASATLTHISDDLQFGSQQGSGNGRSGTTT
>PPQ90931.1_145_244
IDSYWEIGMRESGGPEMAAFGDLLVNKMINTAFAFPTSILRIPLLLVLISLPLLSRWAHTKSGRDRGDGWACRLHKSQIEGHTGPLDVAGLGNSYQVLEC
>PPQ90936.1_250_349
HSPTPSPMRLTRQPPAIYPTSPPLAARISPRSGHYDNYSPHASHPHLPHISLAISFSRFFVVGEATISSRMRTRCGAARAGGLHDDDIKKMITTTAHPHL
>PPQ90976.1_215_314
RSFVLGFRSPFPCSQGHLPIYPLHLFRFLLRIFPLFVFNYYLICRLTASPTNQVMVGHRAAFGGAILGLPPVSADLSDWEIGMHKSGGLEMAASGDLLHT
>PPQ91549.1_301_400
LDDHIPQIVLQLYATAKKLKKTHIRGILTNGYEWLFLVLTVNQDGKGASYRVSDHPYSAAPQENFGNEVIPDVPLDMISGILASWIEHSCEDLLEDDWFI
>PPQ91550.1_110_209
VGDWARAQEMEERAKQLCEKLLELKPGCQHLSLNVCKTLHPAGHRAQNSHDCDIPIVFPNNSFGLANNNTPSMRSISFEPFVSHKGYRNAVTPIADGLNF
>PPQ91555.1_215_314
GGASGTEEEHIEVNGRVQHWCGITAVSALRLLFLFPLPLPSSQPHPPLPSPPLPLPPSTHLAQQKSPPSLLPAPKTPYSYASPRPRPASSYPSTRCTIRV
>PPQ91556.1_154_253
FRAGNQHPEPSAELLGYLQGAYADLKAVADITFKAIVDHPFDHHRVFYSKFLYNLLTTPWYNPSQWNSILGGADPFSKNLTLENYVPNAWGDDNKYYASY
>PPQ93055.1_194_293
NVRTVVSPAAIKKLAEEAGLKFVREGYISPKEGLLDGRWEVGSVASAGFVKEVEDIVKDERERSVIFALRDSMLRSLECVEGGRKGVRSMDVWCAVFEKA
>PPQ93068.1_188_287
YLAISWRLMCVFHVGRSVNGFKRFFMGEGLPLFSRGLFQDGQVYYFQIIMNIMACRLAPQTTREMITHAAVAIEFGRSQDHTTSDIELGAVDSASKRLSP
>PPQ93069.1_165_264
TAFKAYGLQVGIINRVSAQYFHGQQLLMCIFTVFSGSYWNKLTPAYLDNDLQLLKTCDRATVEMSRGKLLRILLIIVKPYVVLNFFRPKMHLAEGPISTA
>PPQ93106.1_244_343
AENKDDSESGSKTFIKTILDRQTDFKLSREMVGYTGGLLLDAGAGTSASFIQSLILCLIKRPATMRKAQAEIDNVIGDSRLPIHSDIQDLPYIQAMIKEV
>PPQ93117.1_300_399
LAFSQRERASSVATMISAYFSNGTRPRSGTLNLTGGGMLAPPGAFGSGKNVNAWDRGRGSIALRANKSVRWLASMGSWAQLKGMPALGLDDGGDVAGDKE
>PPQ93118.1_228_327
TDENEKEKLWTTIGQGRKDSKEKQNKIRHKPIEYILDAHPRLKTPDSQSRMWPNYLDSVILLKPMSTAPASAFTSSFAFTSSNSNTYLFNSSSSATATVA
>PPQ93119.1_149_248
TAPFLGALKAFSPHVVDDDDSRAKRENTFRLAPNARLRVGSSVRRTALGWSKRSTGAGKSSTDQKENAVSGVIAPPGDNVRLSRPDLEANRPLETTLPQL
>PPQ93120.1_135_234
SYSILTIEEVAIDGHGRPDDWDNVIAGYESGSADVGSKDMVGGATEEFWFKAKEKAAGPLLPQMLLSSQCVALTSLKLCISISSTSNSVGIVDKMAVGSS
>PPQ94094.1_259_358
NAPRLDAEYEALITKTIELANLLYSEPITGANAQRFFYEPSEEMDVDDDETSESHATPDPEMGFRANDAGGSTARSLNGEGGTRRPNFNWRSLLSGHGER
>PPQ94098.1_214_313
LDIFEIMEPNRPAAPATKSKQKCFRKNTSFCETQALLLYIQTKNCCHIIWNWFFNNAQKLGLVYGVTSMYKKKDGARCCDICQPHLFPIPHISSTSTCSG
>PPQ94100.1_137_236
LHIPESRPIIEAVINNNPAIFQLNFDTQFHTLFLGPLLQLSSTGKFTSGTPFPNLIIIDGLDECNGADVQNTILNTISNALQHHRLALPFRFLIASRPEY
>PPQ94110.1_106_205
FGIPRTGCLALCHQQHQNLHVLTAHRQRRSRPRRTNFGYESMGAFFSEDNTENWPPLSSFSQIVEDECYPDQTWGIVMSSTIRTRFKMPSPSHSCSDFEA
>PPQ94141.1_113_212
AVKASASNLFKHMEDGDQDALRNWGVWREMSVREYEKEYERLNVKLDVYTGKIQVGNEAMDGALEKLEIMSLISESDGVKLVELEKWRPGKPLFVRRMES
>PPQ94746.1_122_221
MSEWDDVKLVKLEKWRLDKAVVHGTLVYLTRDIGCTITRYETYKFDKMKHVIFSQQDLHVSQFFVVLELPLGVLAHADHLQALTRNEHEENGGGVFGQDH
>PPQ94749.1_220_319
EYERLNVKFDKWRPGKTVVRKKDGTLVYLTRDIGGAITRYEKYKFDKMKYVVFSQQGLHLSQFFVVLELPLGVLAHAHHLPSLTRNEYEENGGGVFGQDH
>PPQ94753.1_270_369
GIGVAKEQEMGRAGVGSRRAEDGAARNLGAHAAHSADGPRDEERLACCVLENQQKHATHVPSPSPHTKLKSMASSRPPLPAVSAPDPSKCVLDSFRISTH
>PPQ94754.1_168_267
TLTLQSINFQAAAAGAVNRDSTSLLIENTPIIPPTRKPNILAKLRDRQVRNSAPRFQIPLPALARDGDLERDNLLAAPAPVCDGGVSEGRGDVVPGVATP
>PPQ94758.1_291_390
PGPSSTPTHTSKTSTSFSVDGATTTSSSLPFEYASLSDDRQEVPLVIHTGSVMEARHTENTTTYYSAVVSDDVPANRHWEENGYEDGYDMYDDDVQMSTT
>PPQ95029.1_120_219
YLQPPARGPPSSAAPTASSHLPASTMTVMTAVASRTYCSLHRDRDLAYDKARGGFSGPGSSGAIILVVGMLTGAGAGAADEVADIAYITPYFPAGGSSSS
>PPQ96088.1_221_320
ALLKDSQICFLTIVSVHIGSVAVFYSRGGFQPANFAFFLPNVAVMNLMGSRIYRNTRLGIRSLSDVQSMSCPLQSSLSFRRVEDAETGDATVTISTRTET
>PPQ96092.1_238_337
AIISTATNYSPGVSPLLSMTFAFPNVATMNLVGCRMYRNTRLSSKRQMGTVIPSYIISRPMAFQKASALRTDAITNGGSDLAEREARNSAIQRESMSMSS
>PPQ96095.1_271_370
LVRRHPVTGEKALYVNQGFTRRIVGFKQEESDLLLNFLFDHIGKGSDFQIRAKYEPGTVVVWDNRVTAHSANADYSPTFRRHAVRLTPQAEVPVEAKAED
>PPQ96692.1_246_345
LIIVGIPYVFLVGIQNQDGSMMLLNLLPQICTISPLLIVSRVAKGRAAMDMPSELDEKAWKKMENHLGLGSLRFDSRTLSMNSIMSFPELKDPEIVHMVP
>PPQ96695.1_217_316
VGINHSITTLMFRDGLIAFLLISCPSFLIGRRDFSSYYYLLSFLFSGGRIVMNMQRLKVPPVPQVELASNIETSAASTAINFMHESDEDELNGMRAEFPM
>PPQ96697.1_283_382
SSATYSESLITPEHRKLALSTLVELRRLEQLKAIAQSQSNSTYFFGDKAALGMSGNFDAFNVDYAQAVKAGIEGKSEGAALGQASGLGGRTRAEGAVVVN
>PPQ96698.1_148_247
IFSAEFFGVYKPNPKAYIETVRHLALPAESCGMVSAHIGDLRAAGSTGMKTIYVRRPNEDAFRTADDDEVKSKADGGEVDYVVDSLVQLAEVLAESDAEK
>PPQ96702.1_276_375
FDPPASVLFIISHLVIVNVLSSRIYRDLKLGHGIEDAIKAPHTGLIGDAETSQNIRNEPIRFRVSVANRSNSEASAFRLSHSQETLERAEKSDRPITSST
>PPQ96706.1_170_269
PSPSRKRRVNREKSIRLRQTVTGNARLGGKPSEWIIDSTYTFSPVTGLIHQHVINSIHPAPHQAVYDALHLSMSKLIGGTGPTTTNGAAYNGKIESGKGA
>PPQ96708.1_181_280
DWPLALCDYRSVGPNDVFPMALVYPDREGETLGVRYSPNHKWKYLHGMTPEELVLIKCFDSVQDGSVAIFTPHTGFQDPQTPPGVPPRESIELRALVFYD
>PPQ96713.1_231_330
NWLGKELLALSESDCPRDERKASRLPLSNAMIRGRLLFHRGNHATRALGKQTTSSMPHCRCPRSTSEAAGLTQVQERQTSRPIQVDRERRDEKKIRPSIE
>PPQ96715.1_120_219
IRSSQHLELTIDCASESKSLRQSYVVRILGFHDLNGGTSVQGIAETDVEVTLYSSTLHPPGFLPRSRNKTIKSNLWRHLITARDGLPCHIRRIVLVSSDV
>PPQ97707.1_257_356
SFPTPYIYISNRNDPSPEGDIISIFSPGDRSDGLQLVNEVRTGLKHVRGILFGGNDGRYLVAGGAQGGGVKIFERTDGGRGLREVVRNEGVEAPTGFAWV
>PPQ97718.1_148_247
TSLLSFNTRFPPPVSPASPLHPSNHSHFRSRSRSQSQSQSQHRMNMSTSTSATRSAYDLNSDWSHHRDKDVPPLPVPPQPAYHRGAEPCREHFDDGRSDL
>PPQ97719.1_148_247
FRVHFEKKSSGKLKGHGTSPNGRRFTIHRGTYLTIGGHYGVEFDIVFDDGSPTERFGGEEHQNGHIKGTIKLKNARSLIEPGMMGRYEDYRDYTAFVNIH
>PPR00962.1_103_202
VGTAVDIVTGERIHIGSYTVPGPSQGINRSQLSFVEWYLWNTTIRQTVTIFGDPTTTHAGSVGKQKAFYEGDGCVGQAAFHSESVMDGAEVNCGFTGQSA
>PPR02112.1_207_306
DVDPGMDVIDKVDIYALGCVAYELHTSNMFIPEQKAAFQDDPSDELTIVLDLNAKWARIGEPDTLAFIKRAVTHSDKKRPHAGQLLKHRYFAELANVDRD
>PPR02113.1_240_339
AKAHLFEAVLGDFPPDIVYRVSLTHNGLFDSSDELKGFYDLSLGLRESFKDLKTAEEEIEDDDAVDALRSLTMIAPADRVHLPDLLSFTYFTRFGAEDYT
>PPR02117.1_279_378
SPCASHILPPHDIFMYSILHPRQSTICTIIRFNKKACHHIANGYASIKQSAESLRIMIPEEQAELQNILDMIVSFTSAHCIQELLLNNTHQLSAEIQDCS
>PPR05005.1_162_261
NCAVSSHNYRLPAAAAESYLDGILGSCHNAGYEFSSPLIRHRIDVPNPWSIPGESFPYCVLAIAAYTIAELLVAARESRRPQMLEKGLMEDKTPLTDAKI
>PPR05009.1_283_382
PEIVRVWKFVDNFYRNYYHAKGAGGFRVTQKDIHAALDVHETWLNECLAAARRVSLYGPDGIYRADEVVKELSITRKPPLGRNKLMEFLEKWEQSHPQSD
>PPR05010.1_190_289
AYGHGRGESFGSPGSSTSGGAGGGGGTMKMAGASPSPVISSIQIPIGAMSVEDDHDGYAYGDERDDDAVWRKGGGRKSVVAVAGGDTGEEEGVGKMEVDV
>PPR06014.1_301_400
YNQFIRNLAENMLAGDPRFLMHVYLHYHREGKAPSDAFYRRYIQRSRARASQPPPRSQPTASPRNAQPEEEEEKPKTKKQSRNQRKKQSQRHKANQKKSW
>PPR06016.1_292_391
FLELPVRCICGRLYPTRSLNFEDLDMEKGEAICPNDHRCRKTLLDEDDYIPPGENEVYDPEENWLRYRRSLFKSNPFSEATDWWHWEKARSTATEYPDIF
>PPR06018.1_127_226
SLSCATSIVVLQMTGTTHPPAGATALLAAVDPDIRDMGWYYIPVVMLMSSLALAVALIVNNIQRRYPVFWFQPNPPTSSKQVPPDDASEQSAEVIDTPPV
>PPR06019.1_225_324
NLILINITGTSYYLVPSEILAKIYSNSMMVVLNSRMRIGVEKTSSEQNTTIQRVRTDIPRTTDAYELGEGVMITREEVVFPSGHETSKIASLTPDKGYYV
>PPR06023.1_158_257
EFGQRMRAVLWSSVPVLASRIHRAPETDEERRAVLQVAPFGVQEDWSWPEAEKRLQKAYEEGGVALWGQAVLRELEAEARVERAKREREIAERERKEGGS
>PPR06026.1_279_378
RANGPKGTDGASQVAAAHPIAPGRNVGGVNNYVVDPTSADLSTGCLLYTNFVNQTVRSLYPNPTGALRKALNKNLDFFYSPIIQFEGAASCPQVFPFGKD
>PPR06027.1_226_325
AIQELKQLTDVKELKDSLSKSRPALIGCLSASCQYSNAITNACTEIKSNIEQTPNFAVFRACSDVSRQMRRCLSLLFMATHFLMATHHMVEESREICDLL
>PPR06028.1_235_334
YYLCPSEILGKIYSNSMMVVLNSRMRIGAEASAMSETSQQSSTYKRSGTTMNFRPGHLNTDAFELSEGVLVTTEESVFRGRREASRVADDDDTAKVLPIA
>PPR06938.1_220_319
LTRSLLKPDVHSPLYSPINAPEEVLKQLPRTYIQVGGQDCLRDDGVVYERFLKDRGVEVRLDSHPNLGHGAYNVFAQKGDEDEQRLRDTTMEGMKWLLGL
>PPR06939.1_213_312
GILAALNPDVHSPLFSPFNCAEDVLKQLPRTYIQVGGRDCLRDDGVVYEAFLRARGVDVRLDVSEGLGHTAYSIFTQKRDVEEEELKGKTMEGIKWLFRL
>PPR06940.1_209_308
AIIAALKPDVHSSLFSPFNCSDGVLKKLPRTYIQVGGKDCLRNDGVVYEAFLKARGVAVKLDLSETLGHTAYSVFTQKGDEEELELKAKTMEGMKWLLRL
>PPR06949.1_241_340
QKTTSFESSYRQDCTSSQESASSTPTCCKCVLTEEAYGEIREVLDKLLKAICKILEDTKNLQKRSLKGKTLKLGYKDTDIDGFAQALLNHLIQTSSEDVQ
>PPR07241.1_153_252
PSHETRNRPRYEQPRPTPILNVRLVGYSETRTRGRARERGPASEDPASSGNNEDGSENRAPTVEVRSETDELTPIQQSALIKIHEFKPADTIPITVSWSD
>PPR07245.1_197_296
VHNFVPSGSGTPPPAHQSRRRSEDRSSDSGKSCSHCHATSTPLWRRDPATMKTLCNGCGLYLQQRNKFRPQELIDADDDGSSSEESDENYDTSHIGLEKE
>PPR07247.1_256_355
ESMWEETQYVCPKCGHFNASVKSKRERARRSASPSSSVASSPSQPLTSTPTSHVKRHSPSSTSPVIRRPPTEVEKDLPTVDAGNDSTAMEVDSGDEQEKS
>PPR07249.1_177_276
GVVAHPSLLQVPADLEKYFATSRAPLLINSCPVDSVFPPEGQAKADEIFGGGKFAPGYKRNFYEGCTHGFAVRGDLNDPNVKVGKEAAFRETVEWFIKYL
>PPR07253.1_123_222
RLITRTFLRLVGLAEPCIPGCFESFSDVFLSRDSIIWWTIRYHWEDRRRNQAKLDEVHLASEDRRRVSHPRMRRIGGWGRDLKEWLRSVEMLVLQPKRQH
>PPR07254.1_129_228
ALYLPRLIWRTFLRLLGLREPCSPGCPERVSEAFFSKDSIIWWCISHHWSSREKYRRKMEELGLGIGTNVNGRKMRRLGGWGQHLRNWLTDVEDMVRSHR
>PPR07671.1_173_272
RRLEARKGVYFDRIHWTFVQKWPIALQVGIRNARVLKLSIQLLLTILPEADHSPLLTDFVRGPTCGLILRFFERNDAKKLKEGIESYLRTSKSRKRQRKL
>PQE18249.1_204_303
ISHDHRTVRIYGHYPVIEGEKTTFYRHPILSAQSELGESGLSKGFESHYLSDQTSHDAASLREAGSQPIPVGSRDAPSDTSLSQRTKGGEFKKPKKRARS
>PQE18252.1_105_204
RIFIKPLPKYLLTFDFWNTYLISPTSILGSEREIIKCSALGFLRTYRYLVRYESDFNIAMEKKLLPEGTTWESFSNLWGRNCTGFATDMANYNGVVLCLS
>PQE28658.1_222_321
KIHGQYGAYFARFYGPILFILGMLSIILNALQLEMTVESLSSVPWRSIWELSRFTSIVAAALLCGIAIVLFFLLMLRITMEWYYACRDRRRKRGKLDHVL
>PQE30878.1_176_275
AAAKAALNVIVAKFSAQYKKDGVLFFSISPGIVEVGHFDNEQIKGLTTFMDKIKVYAPHFKGGVPVDEAVRTIRSLWERASIETGYAGAFVSQFGNKHWV
>PQE30880.1_140_239
VFFVPSAASGPVLWILGYTSAGPRAASFASLLQSKIGMVGARSFFAYLQSAPMGGYGAPAVNMGTRVFAFLGANVPTMWDWIGSDSQESKDEKTSSESKA
>PQE30883.1_242_341
EDSANLDGCESYGQPLDHYELNKFSDPKDGNWRKLSGVIADLCISASQGTKAHEDSRSNLEPGATRSQNLTPPAMGVVFSGSNNSGMQVGNNSGSITWGK
>PQE30886.1_120_219
KRLLPEGTTWESFSKFASDLRKIDDTDTTGRYAFGEIRLSRLNFYIKIILGKSTFHKIHGQYGAYFARFYGPILFILGMVAIILNSLKLEMAVESLTSVP
>PSN58831.1_151_250
ISLAEKQEWKSTKEIGLKLFHPAKGGSYDVFNERPLNADVEKYCVVDVQFLPLLRNLYWGRLNSMWKKKVAEETEKRVQESQAPSYQPHSENKKFGPWGK
>PSN59062.1_234_333
PAVHFGNIASSNQLQISAVERNRIQKEHDVVCFEMEAAGVMQEYPCVVVRGICDYADSHKNKGWQNYAAATAAACAKGLLAKIPAVDVAMEGGSATPSSP
>PSN59258.1_158_257
EEQGQDPRETVGTVANVIKIGSVLQNGKFICDEKGCASLTFGRQAELKRHHTTFHAVNKPKFWCHMPACRRRMSAGGEAFHRKDKLMAHIRSMHPSAQQG
>PSN59259.1_120_219
GRSSQGWELAFRRSRWFTRGWTLQELLAPSSVQFFSKEGKLLGSKQSLEQTIHEITGIEVAALRGTLLSEFGVDERLICTKLTDKLLPASSRFTSGLNDR
>PSN59263.1_200_299
LEDEDDEGAQRLLAIKEVERQCRLLEANQISCGVVFSQARSKRSGQEIGKVITLDESRAMVGLPEAVVGKINQRIEEVRTEKGSHAIVGVFGGNVSMKDL
>PSN61259.1_226_325
NVMLSWGHDEYLYHIMKAQSTIPDEGLAMIRYHSFYPWHREGAYRWMMNEKDHKMLEAVKAFNPYDLYSKSDDMPKAEDLKEYYLGIIDEYIGKDKKIKW
>PSN61260.1_238_337
GSTGSPLFKDEGVNEVAKKHSVGPATVLLSYHLARNSSVLAKSVTPTRIDENRKLIALDSGDMEKLESIHKTNGITRFVYPPFGVDCGFPDKPEGVDLSG
>PSN61261.1_282_381
TRPGGKVLLIGMGTPIQTLPISAAALREVDIVGVFRYANTYPTGVEIVSKTGPDYPDFSKLVTHRFKGLESQVEAFEMAGKTKDDNGNLVIKVVLETGEA
>PSN61262.1_163_262
TVPAYSASKGGVAQLTKALSNEWSSKGVTVNAIAPGYIATEMNTALINDESRATSILQRIPAGRWGNPDDFKGGIVYLASAASAYVSGEVLTIDGGWMGR
>PSN61263.1_266_365
KLVVNGNPTTHLLETHNGDGIQRDIPQNYYERFEHAFVEEARQFTDAVLENKTVPVDLESSMEAVRIGVALQESVRSGKKIWFDREGNRVDENGQARARL
>PSN61267.1_161_260
RLHRLIEDIIELIDDLVGLFPAIEEAQRKLCEAEVSEIGAESLSTLIEIIRSQDKDLEKAISDAMKAADYKQSTTYNNYHSKIANQATTMSVYGGQTINL
>PSN61270.1_192_291
IYGANTDQDVLLQKEFDAFRAEFGDRLRVEYTVSRPGQGSPWRKGHVTKELLQEIQGAKKAKGPVYVCGPPPMEASLVGSRKEKGILEQLGYQRSEIHTF
>PSN61271.1_248_347
FEEYLPLAEPYPGAYSNFTVHPREPRDESFMTWRENFTAWWRFWGEGVVPPRDIALLDRIHPNRIKSLEDWMRKTGYDGTRKPVLKNSEDLRSKVAAGKF
>PTB72136.1_262_361
LVPWVLRWASMALGIGNTTVWVYKRRDRYAKVWDHAGAMLLFEETGGKITDVHGKDIDLSAGRKMSANFGFVAAPAAAHEKVLKIVHDVLKDQGRDEFLQ
>PTB72137.1_244_343
PFANDAETLAALDRNPEEVFNKVVPAAASVFRERGWKYLDRIDRVYDSHKAVRELGWKPEYTFARIMDKLARGEDWRSELVEQVGRKGYHAVSHGIYTQK
>PTB72139.1_149_248
EVVYECIWSLLCAVDRHNRAVRNAQSQQQQQQQRHDEIRSLLMVPMATGVGGVSAEKWAKQTALALEHYLDAVTNESRWSALQPDDIQEYAREVEQTWAL
>PTB72143.1_162_261
NANATATALAILKAIPGLASLLGGTTAGGLGGSTGGLGGLTGGLGGLTGLGGLSGLTGGLGGLGGPSGLGGLGGLGGLGGLFGGLRRGGLLGGLLIPGIL
>PTB72146.1_288_387
GLEPLVYSSIEQMHEDYRSDVLSPQLLKAAVTKSLNELLAPIQEEFQASKEWQAIALKAYPPPPKKEKKVKDKGSRHPGAAKATEGQIDVKDLKEAVNEV
>PTD02534.1_129_228
AAEGCTPPSSNFVTISPSVVDLTDLVIPKPIDRAVDDYTEWLCDQVEDEHWKAGFRSAGSIMKADCLDLRHVYEDRDIGYYVNQGVKAGIARSFVQDIKM
>PTD02582.1_101_200
FVIDGLFERPTWNRLVIVLYCEFSLLRAPMTATSIRSRDRERNIYPELTYPDVYVLEGGYSSFFHYCPDRCVPREYIHMSDAAHGERVPLQDMWFYNACT
>PTD02584.1_182_281
QTVDGTVPINTSDVLAMGMSDPDDTTNMNSSNEARETNIYGNVTLGQARIMTGNIGVEGWHKMTGRKTTIANNQFGHDVRIITGDMGGEAARGFNESFWK
>PTD02587.1_108_207
KDAQWTRKDWSQTVNSHLDVLDERPGNASLDALVDVISNVPILIDVPQVKAVGLHDATRAAKASFPVLIFDLVAEPFGIIIYGPVDRFRDYQICQIHYRW
>PUU77559.1_116_215
CPAIGQAFEFVVPKEAKSGDALFAWTWFNNLGNREMYMNCAAVTISGGGSKGLSDLPEIFQANLGNGCETVPNKDLLFPTPGNDVAIVNSAAAAPVGPCG
>PUU84160.1_101_200
STRSGPSTMPSPSTMSGPSPMPSPSTMAGPSTMPSLFTIAGPSTITGPPIITGPSISHLHWNHRCLEKSFVRLTYIVERSNRLALAINYDSRLVSGLFQM
>PUU84161.1_138_237
LKPADGLTLKPADSLSPKPTDILTPNPADGLTPEPSDNPPPEPAYRLTPNPAHGLPPEPAYSLAPKLAYSFSLKSAYSFTPKPAYDLTPKPAYSFCLKPA
>PUU84164.1_139_238
LCVQHFSQCLWYFWEHSLDAKDPQIMAKLPRGKAGAGGWEASAWGKGLITEDEAIVEFAGVAGEEYRGCGDPVKMLIKDQIESEGQTGGVHRRPTLVDNR
>PVH92435.1_188_287
GDVGVAYAASGGLAANFASNKSNSMSAQKSSDFVWAVRLGMIWKDAMKKDWDFRTVSKGATFSLDDEKKWKDEIQQTLSQELSEVEYQTLDLLDEEVIVF
>PVH92437.1_283_382
RGTSFSTIIAGAIAAHIIDFSKHPDTKDKIRDVWFLQEVEGMTSVFASMIVVKKNNYHVLEPWKLMKHYQTMALDREGLRQEICRNISKALVDRNSRQYL
>PVH92440.1_283_382
LLAGFYDPSGEHGENPLAWPLYAEEEELVGLPPHVVSVDELDPLRDEGKAYFRKLLRAGVEARGRVNLGIPHGMEFLLRQAIPQVYKATVADIKEFAYSV
>PVH92441.1_178_277
PLPYDTLSAQNTALKTRVSELELVNDLFRGRVSELEGSEKAARSMEAQLRAELDQAKQREADLKRRLEELEGEGPRHKKMRLSDLVDESRAGSPINAMTE
>PVH97948.1_214_313
NVRVNAICPWAMKTPMIEKALDRMAEFGILPSKGITLVDHDVLTQALARITVDESISGRAFGIVPEGAIDLGDDIEGSYGGSQLVELMALRKQAGDFLHS
>PVH97949.1_170_269
VLVNFAVGITTEIVSWYITNRIQGQSNDATDSCQLDAALARLERIEANLENLIKEINKGDSRPRVYDHHAEEMYSGKDGQVMRHSVVATENPKVHKALDC
>PVH98428.1_236_335
NLGKKIEEMKTKVREEIKKGNQMQLPKKFREQLHASGQTEYSSDSDMPAGKISDRLINHELELEQSDLRHRYMPLKTKSWIKQKGGKGGRTEAKFFSRNR
>PVH98430.1_177_276
VLSDFGSSIEYKVPDPLLHRKDIGDLAETLYAMCFCAWDVENAKLGYSEELQGVLAVSDVYWEDTAEQAAKFNSGFVAWVEENMAQANMAEFEGKVILRS
>PVH98431.1_182_281
NSALEWLWVTEGAAGYSDELQQLIAELVMFHHAAADEEYPKDITELKQKIEQNWQKVKERNGLQEYGGILLLKDEELVPSWVVACLVGLFTAAGFYLAFM
>PVH98434.1_195_294
REEPEDEEDGGAQRTLAIKEIEEQSRLLEAAQVSCGVVFCQTRSKRSGQDISYIVTLDNSQAMVGMSESVVGRINQRISAVRTERGSQAIVGVYSGNITL
>PVH98435.1_106_205
CIDVLTLPSQAYGWLKSDHLTDGKDLVNILAVSYLVRDQEGFKNASKALVSKYDGSFADLADNAICDVLPWKTFCKQTYKQIGGASDPYRNTRNRYRIRG
>PVH98436.1_121_220
LTLGLDMLINSRILDFVYQECVFRELSDCVSRFQHLTHIKLGASIETNVSGLVTWPRLYLSSAEQILNQLSYLALFSLPNLRHADIPIPFLRDTHWTQTT
>PVH98440.1_216_315
TNGKAFSNLPEHTWADYNKMAPHLPHLVQTLSPIPCVPQIPGQQQPTPQMPQVQQQQSSGCCPNGVRGTPHNCCPPVQQSGGGGVNLGLPPPYGRAGVMR
>PVH98441.1_184_283
ARNQEAMQSDIAHLAFTVFDLCSADEEHGPEIVNDLKSRVENGLFGYSEELRVVLSILMDYQEAEDEDIARRPIEELVPWIEELRGRAEMQEYEGELILE
>PVI00771.1_189_288
EGYSLGLTLALAVAEGVPFEWCFGQADTLVVPVISALSAVVSMFGLLQRERDVGANANKFGARADVGMSVLLVGVIVFACYSIATLPDGQSTRGAIGKRE
>PVI00775.1_279_378
LEHEEDLAERPDAAPWYYPLSGEWKYTRTLWDLLSVLRMSHLGRGAMHNFLRALEAVRVAPRGTAQTADELAAGAESLVQGGKLGVFTPMYFMVAKKPAA
>PVI00781.1_263_362
AICFEMEGAGVIQNHPCLVIRGICDYSDSHKNKNWQSFAAATAAAYAKELLISMGPTTILGKIVTAQESRQVQNITFAANNQGFQGVNIYGGVRGLRFGR
>PVI00786.1_297_396
MTDYSIDITWVKGQASYVVSVSAWRDFGNFRSPWDWRWRNDAWRRSLISGRLFPTSSQGPGSVRKKWNLSNGIYDVVDGQWAPFRYPYGHIPRRMGSVDG
>PVI00787.1_165_264
SLNIFTDVLVITLPIPAILTLQLPRKQKIGVSVIFALAFFVCIISILRIPSIFKAGNSKDPTYENISIAIWSIVEVNVAIIGACLSTLKPLFVRLWPHLL
>PVI06666.1_283_382
DYEVEQTEDKLFGVPDKEDPDPYGVLALENAGLEIREAGTQKRPTSEQFEFHPSPTSPVYTTFRKSMDHSSYDGRTNSRRSSWRTSTISSVLETKASSMS
>PVI06667.1_227_326
QAIRNRLLATSRAVPDEDGFITVTRGGGRTAPAARLEQAEQKRDELEERKKKNGVKDDFYRFQNREKRKEKEGELRRGFERDRKRVMEMRQRRGKVVPES
>PVI06668.1_211_310
ALEIAKDVVRNTSSVSTYLMKEMMFRDKGSPEKTHLLDSRLIYELFSSGDNKEGVKSFMEKRPPQFSGTMDNTPLSAYPWWDPVDVVRRPRIEGEGKPKL
>PVI06671.1_176_275
ISHCALKKEGIKEPIIADPEKPATPRRLSEDRGQSEKKMCQLPLEALAYSSFSNHIYEYPFHTYPGTVISHFNCGGGPQNNNTGTGKQYNGTYQVFGKDD
>PVI06672.1_127_226
RTLLVNIMKMIQIVDNCPAFDAQGQRAVAMDRNRVDELTETIRRLSDIPSSLTEDNSGHSFSHYGTGNVIANSGGGPQNNNVGDGSQYNADTQNFNGGSG
>PVI06675.1_172_271
CQAEKYGLQELKKLALRKQGLQSGVQCSTILTSARFAYMNTPDSDSKLRAHYLALIIRARHTFKRSGTMQNEMENGGKLFFDLFVAMVNHMDDMSQRTSR
>PVI06676.1_285_384
FSIWGDPGGDVYVSPGEPTFWLHHGQLDRHWWMWQNYLEASLKARTSMYEGGTNWLNPYSAKGKVTDKQWLSVVAPTGQDGLPSNQLFSTIAGPFCYVYQ
>PWO05979.1_269_368
EGAGVIQSHPCLVIRGICDYSDSHKNKRWQSYAAATAAAFAKELLLSMAPAAVAGKAEPLRPLSAEESGQVQHITFGSNNQGFQSGNVYGGVSSLTFGRK
>PWO05984.1_219_318
IVRLKLGESLLFCPSAVVKVVGEGIERIEGSYVRFKTRQRVTADGGKSKLAAEGTQGTGPMDATVESGLERVRGGDLVVSGTGRGQGPRRGRRVLHRGGL
>PWO05986.1_105_204
RAEGPAKPNHTPHTIKLWKREGDFWERYCSKIMKKTKRSPEEQLRACDPEAFKAYLRWRKKNSRVKKESSMRSYWKRLSMCYMDLTRHTMDADVLTDVCN
>PWO20780.1_269_368
EGAGVIQSHPCLVIRGICDYSDSHKNKRWQSYAAATAAAFAKELLLSMAPAAVAGKAEPLRPLSAEESGQVQHITFGSNNQGFQSGNVYGGVSSLTFGRK
>PWO20782.1_168_267
DIVALRNFCFISVDTSGTSFEMHALVQLATRMWLEANSKLEQWKEQFISNLCAAFPTGEYENWVACRALNAHAKAAIGQQPKDESSIAEWATVLYRAAWQ
>PWW71639.1_189_288
FFETLPDRGGAEKRREGVVAKSVRAQPDGLKMRFKPMGYVGDQDEDGMLDAVEPEALEPVRKKKRKESGEGEGFVRVKIEKEEHRERKHKSKKNRKEILS
>PWW71640.1_168_267
DVPAVAVGNSDDGDGDDDEEEDDSVESVIEWIDEMLNSITLGKGKDNCSEDKGLMIHVIPEHRHHAYRPIYPRRVSNRAGFVLHGGTLAQALREATLVTS
>PWW71641.1_255_354
SGSLGWNSLVDACFPFPAPPTNTPPASPPFVQHRRISINLSCCLFAPRTRQTLTRNTRTRKTRARKTRAHKTRTRKIRTGKTRTPGSATAWRPCAKGLLW
>PWW71780.1_129_228
SAVCHGSAALLDVELSNGKLLVDGEPVTGFSNAEEDATGLSSAMPFMLETELVRNGAKYEKADQPWGEKICVGRGGKLVTGQNPASASGVAEKIKEALGI
>PWW71785.1_109_208
ASTSAAAAKKVAVESAKKEGLLKTARGAATKERFAGPTRRIATRSLTAKKALIELGSEGQGGGDVASQLAGSLSKLWRLTLTNVGWRMGQHPKVKVFQYY
>PWW71787.1_192_291
KQAPTTMKTSTVPTAPHSPAPTTPQNPTPTAPQNQAPTPVQAGVPPSCNKWYFVVSGDTCAAIATSKGISLAVFYTWNPSVGSTCASLWLGYYVCVGVSA
>PWW73085.1_241_340
ACVSYYDVLMAKLNQSFPVGDSLWLSFRPAHNEVHLAGHSHPIEYLPADDSELFLSIKNTVLSVKEVQIFSTRYLNPDRPSRILKKATSVGVTVASEHEA
>PWW73238.1_172_271
NLLAGLPKFNAILHQEVLQRGLVKSQTNTALKHIYHEVSKHAHGNDGLIVVRTTDFTPAELAVLVSFLKLQDQWQYPLQCLGYLQTGLLPILIVVEVYLP
>PWW73394.1_287_386
LMAYWENSHWFDPFPNDFIDLMIAVWLGQRRVVGRVLEEGGDINARSALYGTALNVVALRKDEDITRMLSESGVNAYICGKGYKIPQVMIPPSMERTVYR
>PWW73578.1_116_215
TTLQYAVQELSKDVQLQAEKLGGNPPKTNFFIFVLHNKDKSKRGTLPEEMVKAGRYLAAETVGDVWCCYPWEAIDIDEHDKLAAAGEATAQKDATNGTNH
>PWW73579.1_136_235
CVAYAAEHLSEEEGFAVGGGGRGGRGRGWGGMDCCHEISARDDQGVDEVFQVIARKLVERRADIERERAFGSQDPYTRTGNSGIDPIPAGAEKSKGGMCC
>PWW73582.1_255_354
NLREHWNEMFKMYVCPRPKCGKKLASMTGLKAHLESNAHEKKLFRCPSCYHSFVSSSALIQHAESESCGIKRSPAYKQLIKGATGGLVNGDKKPEYKTGW
>PWW74370.1_254_353
GQFFFDQSLISAVSAVAPYSASTKEYTPNANDTILAQEADSMDPIMEYALLGDGVEDGILAWITVGLDASADYSVSSAVTWTAHGGEGGRRARENEGNSG
>PWW74372.1_188_287
LSGGHNAHVGQFFFDQSLISAVSAVAPYSASTKEYTPNANDTILAQEADSMDPIMEYALLGDGVEDGILAWITVGLDASADYSVSSAVTWTAHGGVANQG
>PWW74375.1_125_224
DKEEFEAAHGAAHAAMKEEAEPKGTPIERNRLSSSDYRKKNPEKAKTSARLANFSARARKKGITIEKEIQEKVMQWEKEWQEKQAKEASEYFSSILLSAF
>PWW74984.1_205_304
KSGLSTGATAGIGVAAGIIGVALIGGGIWWGFKKGQQKGREGQVVVENFVPAPEYTADGHGGGARSAEGVVGAGARDKPVETTQVPVVYRANGSGAEMQG
>PWW74985.1_242_341
VFEKCAEDGFISQLKYHSIVSQYGQLSTSLGMDVTALQEFFKKVAEKRILGGEFTKEFTDIDNKGGGNGMEKKLEELYAAASTSELAIGEKRVRERMGLD
>PWW74986.1_113_212
VRMYVAFYYLATIAEAVRAEDYGSGFDGRHEAGYESEVVKIEEAVELLSGGRYVLRDGEVYDVLERKAVEVDGVAEKFFEVGVVVRGWREVQRHLTKAEG
>PWW74987.1_115_214
GIGIGKGESPKEMEERIDEVIREIRGIQGQGIEAGRGDVDVLIVSHGHYLRALTKRWLGFSLDFPLAMVLEPGGIATLTYAHNGVNEPALLLGGTFRAGE
>PWW75108.1_171_270
GGGETSPILRSISQRTGNRLYCLRRTRSSETIAPSAVAMFTRTDTIGSTLGKRLDGWLLKQEEYFAQEKAVPASTLHRSQGPQGLLPCGGPEAPSSSTGQ
>PWW75109.1_182_281
ARAIIAVHKAFTPGERWLITDLRIYDWWDLASAWDEGGLLAVPKLETTKGKQAEWVQELMVEKGIKSLPRPPEQLKRGLNSLHFWKHFGIMPSRTLVSGS
>PWW75217.1_112_211
EPGLGACGIVSTSSESIVAVSHIIFDAAQVGPNPNTNPLCGRKIWVTREAAPGKNVSMEVEVVDRCTGCKAPDLDFSLSVFEQLADEQQGRVLVSWAWVV
>PWW76750.1_101_200
SYPIEIQPVRPIDYYIVREGFDPTKLLGSPMVLIALFSLVMIVMLPKLMDQMDPEFKAELEAQQRKGGANPVANFDVASFLAGTSSPAGGAAAGGKGKKN
>PWW76752.1_185_284
YEGAGKMLEGFNNHSMVGNCVSYQNMHDGSLLGSSTIAAYTNSSSWLNDKTAAWGNYQYKNCEELEEIPVGIELEDDKSTDGVDFSYVELTNIEELVEEE
>PWW76754.1_209_308
FAHEYRGEPYIWVKETSKEQEEHAQELEEENLRKQEHQEEMYANACTPGTEEYKILEAINTNIRSYNENRLPNEPRRMPQRPEWVFKEERGERSKGGGID
>PWW76755.1_265_364
RGVVWLMTRELRKRNWEASRRGSHGRAFCEREDTESSLVLVGENGSGAANSSRSQPTSTVNVLLEGYYDVVRKAVWITLCGRAVIASAALGAAAWRYTRP
>PWW76756.1_247_346
PLKADWKGTALDLSNDPHLCLLHPSEVTLASTLRLSCASYLTSKRRIFQDRVERAMQHKEFRKTDAQKACRIDVNKASKLWAAFDKVGWLDLKHVMQYIR
>PWW76782.1_200_299
KIEMAEKSIYQFVEGQTNLLCLLHEVKTLSVAAGWKVRLPGPENAEVQEERREREETVLTEDLKEKVKMLESEWRESLGSLFEEVRGRVRRWIGEGETLE
>PWW77150.1_140_239
MDALGPKVDAMESEVRALGSRMDALESKVDAMESEVRALGSRMDALDSRVEALDSKVDANHKEAMAMFGQVLASIKGKWVPIDSDEGTRMVFDIGKQQFE
>PWW79140.1_190_289
LASWGRVRNVHVALDYSPVLMLLDSMCAEGGSAGLWDVFARCPMRLNPSLLDGSPAATTASMGMNGSLDWPSRLYITSPSRIAGKVSALVRPNPMNHNPC
>PYI14025.1_209_308
LAYLVGAMVLSVVCIYIRSIYRTIELAQGWTGYLITHESYFIGLDGVMMVIAVGVFNVFHPGWLLPADHVLAKNQACLESGEIEAHQLQSTTEYTGYGHQ
>PYI14026.1_250_349
AGMQIGDPAPLAYCGEELVLKVEKLNRRIERVWGGAASLKSILHLLRSHMDIYFTDPGVFNRYNNSFTPDSEIPFPRPWSDDASPKTGELRSHSPEDELV
>PYI14029.1_272_371
GVQLSADVEGEVSWAPGVEVHSIVSYTFETNPFLKDHLLPDIIPSLLASGSLEPNKYREIEGASLLQRARTALDVMRTGTVSGERLVWRVWTAEEYPEYS
>PYI14030.1_205_304
DIFPFEQMRDNLIRAGDLLDGHGFCHDLTAFWDTRSSSATLLVWGDPWDPSNWEVTEEFARKWGYFLRGCPDILVSTNKWRARRNEKPLAWRRVFGDHLG
>PYI14031.1_248_347
SSLLPIAIERENVRDRATMAYTAFGERFIFGPKEIPARPVDREFAEAFTPIFEELLASGKVKPHPVHIGDGGLDGILDGLQLLREGKISGEKLVYSITDS
>PYI14032.1_162_261
HVMLIANAVARLWKGTSSVVSVHPGWVATKLGGAGAPDRLEDGVETYVMLAEGEYDQSITGAYYEPKRKRGTALSATQDVGLQEKAVRACEEVTGLKMPV
>PYI14034.1_281_380
VHTKYNRVWGEFDGDFRMISFVNLQTRDKHPAPAGDSSTGEVEDSHLLSLLARLLLVRETLSAQVFDKMGNSMPICLREDDKVVVSGEFDGDFATLSLMK
>PYI15338.1_256_355
CTEITGTEGKLMVNVVPRQNHVVLADTLGLRHEVQPEYWERFEHAFALEANEFIAAVREDREVPLPLEAGIKVMQIGQALQHALLSGEVVRFDESGTRLN
>PYI15339.1_252_351
SRVFDEMWGPTFWPEMYDGRSLVNRWYEREQQGVGIEAIRAELQRDLGRLRETEGAFADTKSLWAGSGVGLVKKVQKAAEIVEEVREDAKKRLQAGGALF
>PYI15340.1_290_389
STLSNEIDMVEWAKDKQEVWERVVQEYGGKVEAFGWGTWGFFNWATGKSWLTISSINKARKMGWTRHDKTFDTWIETFRSFENAGVLPSHRALTGGRNRA
>PYI15341.1_262_361
DGDEEENSDGREDGEEGEENEDEDEDDDGVKDVQEKDEEDEGNEAHPAETSATSTESGLATGSTGALKSDSTWIATAGGSRVVRTGGWVALGMAGVSLLL
>PYI15345.1_202_301
NGKGVKIVEMALARCPDGPPAERLAANHVKMSQFEDENDRDFVKVLRVLKKWVAKVPAPEKDGGTTINNVSHASFAGSTNSGYQLGQNVGNQSGFVFGRA
>PYI15348.1_296_395
LIKAYAPSIFGSSTAKNSHGAQLPGTSHLQQRSARKAHRRRGLADTTLGSQDAIVTGSTSDHLDQDGIMMKTIIQTYVTTRVSTEAETHQREYCDFSRRA
>PYI15349.1_285_384
APFSIVWPKMCEYFGLTAQAPTPDKKMCEEYNLRPREIPAATWIFLAAGMSFLARDRDLSLDKIRSVGFTEEYPVAYGYFRVFGRLAQERIILSTEAWSK
>PYI15350.1_114_213
LAELYLRVLQREPDAQTPSSFGACALVDYADVWRVAEKEYSTAVAAGVLTRATLPTLPIAYDSSETEKALGMTFRPFEDAVKDVVDFYLERLEAEKASSS
>PYI15352.1_262_361
DDEDAELEEIPFACIICQRPYTEPIVTKCGHYFCEACALKRYRKDPSCAACGAATNGVFNSSKKLKRLLERKAEKQAQRRREAEENGEVLSEDEEEEEGE
>PYI15353.1_198_297
HNIAKALGNKKAALLQNHGLLTVGTSIEATVFWFVSLEKCCHAQLLADAAAAGRGGATIKIDDADAAFTYKTVGRPGSGYFSAKPLFDVIHEETGGSYLQ
>PYI16147.1_294_393
LAKDICTRAKAVAGDGKFPVFVGEWAIQAGSNNTFALRERNLNTGLHAFHQHTQGSSYWTAKFYGNGTVSGQGNQTDYWNFEGFIDMGLVHLDSKNYKCV
>PYI16153.1_256_355
GSHGGGHTTVGGAMLDVFASPHDPAFFLHHGMVDRMWTLWQERDFAARWNALNGTAVIYNPPDAPLVTLDTLMDFGVLDRQRRIGEVVDSRSGKYCYAYT
>PYI16156.1_192_291
IDTTGSVSDITYKDITLTSIAKYGIVVQQNYGDTSSTPTTGVPITDFVLDNVHGSVVSSGTNILISCGSGSCSDWSWTDVSVSGGKTSSKCTNVPSGVSC
>PYI18668.1_259_358
RFMEVILLLFSILRGERDDWRSTPRRTVVTTVVGKSKCTIEDDGYVYLTRGGTTGHEESEETATDVNPPNRSRHGGEPVIRFEACLLDPLDICVSQALCS
>PYI18669.1_183_282
GGRQDWVVELPRIYEREGFEKAQIFHYRPRREMARANGELHLSTIEEFAARLLEDGKVEAGNELMGLVRQGLVEAGAGAAMSTPRAVSIGRKKDPNGAKL
>PYI18671.1_297_396
WSVLQASSAYDPFPEYIYLGDSLEDGLFAWIQIGINTTADYTDNSYYSIAAYYDETGGHQNSDSSAFGGGGGSGSGDAMPSGSMSGAPSGSMGVAPTQSA
>PYI18677.1_299_398
RGQAKSGARRNDTQQLFGDGTPIPDKYLAHLTKITDEIRVLHRWEKGDVLVFDNIVAQHGREPWLGEQSDRVVMASLFDGAAVPGAYGFGDWAQVVQAAG
>PYI22784.1_161_260
WTENLVKTQNAFAKRYPGVTLYETEEEMDGVTIKVIDWVKTAEVQASQSNSKSTVLQNRYKKWADTNKGNAYNHHQDMLRSFATCQNVLNAVPSCRARLG
>PYI22790.1_206_305
HRQGKRREELPGWQIAVYGGLAGEALWLLSHPIDVIKSKMQSDGLGSERRYRGLEHVVRDTWAVSGLRGLFYGIGPALLRAMPASAGTFVVAEMVQNMLK
>PYI22791.1_301_400
TQSLYPLIGANGMDWMYAACSTTARRGAIDWSARFKDNLKPLFNELYDAVRDGTETQRSLDYNSQKDYREKYEKEMQDIRDLEIWRAGKAVRSLRPENQK
>PYI26277.1_105_204
QPLQQQQQSQSQQVPQPRPQEQQQQQQQQQQQQPLSPAFPATGPFKIHPFIPSPPPSPPPRDSTPPPPPPKGSPPPSSPPPTTEPPLKRLKPNPHPVPNP
>PYI26282.1_174_273
PSLKGTTAQATTSAGEVVTVVDPPDLRRVRAFVARGGQAVTYGAGTWHAPMAVIGSRRVDFLVVQFMNGVAEEDVQEVVFGEGVVVEVEQGEGKGVKAKL
>PYI26283.1_292_391
GSAREIRLEGYHELVAYCGDVDGRQHRAVLPLNDVLTNSWGQFQWARHGNFAASASNVHLEDGGRVLVADLGDGNGGWKRSWVRLDERISNQNGRLVFLD
>PYI26431.1_237_336
CTEITGTEGKLMVNVVPRQNNVVLADRLGLRHEVQPEYWERFEHAFALEANEFIAAVREDREVPLPLEAGMKVTQIGQALQHALLSGEVVRFDESGTRLN
>PYI26432.1_252_351
SRVFDEMWGPTFWPEMYDGRSLVNRWYEREQQGVGIEAIRAELQRDLGRLRETEGAFADTKSLWAGSGVGLVKKVEKAAEIVEEVREDAKKRLQAGGALF
>PYI26433.1_290_389
STLSNEIDMVEWAKDKQEVWERVVQKYGGKVEAFGWGTWGFFNWATGKSWLTISSINKARKMGWTRHDKTFDTWIETFRSFENARVLPSHRALTGGRNRA
>PYI26434.1_155_254
TANQAIARGTTTIVTWPVAPDQKSGHVSVYLTEGQAESTATNVSTVATHVANSGSLACVLPGNLTLAEDYRFAVVGAQGGEDVWYSAVFRVVDGDEEEKS
>PYI26438.1_202_301
NGKGVKIVEMALARCPDGPPAERLAANHVKMSQFEDENDRDFVKVLRVLKKWVAKVPAPEKDGGTTVNNVSHASFAGSTNSGYQLGQNVGNQSGFVFGRA
>PYI26440.1_139_238
GALLYSASHPDGNFHAVKRSTCGVLYMGTPEMDARLEGLESYLDNSGGAHAADDAYFEEASWLLHTLRRYEEISRDFRTVYGHEHGPDHGQTHLEVLIDS
>PYI26441.1_179_278
ILRGEVMVALHLMIAQLRRTRFIEQLTAPVLLFSFMGPQHARLIEAYFNGTSLVVRPTRLFDLRKKDWTVIKTFGQWYYGLPAGDTTQLWSSGSQSSTQV
>PYI26444.1_244_343
LAELYLRVLQREPDAQTPSSFGACALVDYADVWRVAEKEYSAAVAAGVLTRATLPTLPIAYDSSETEKALGMTFRPFEDAVKDVVDFYLERLEAEKASSS
>PYI26445.1_186_285
RYWELLSTHPESLIVCVEFPTTKKLSAGGPPYASPSSVYLAHLGHPGQEITYDVDGSPSLGIGEENARSVGFSRIAHWKAERSHAMGNGTDWVSVWRRGM
>PYI26447.1_255_354
DDEDAELEEIPFACIICQRPYTEPIVTKCGHYFCEACALKRYRKDPSCAACGAATNGVFNSSKKLRRLLERKAEKQAQRRREAEENGEVLSEDEDEEEEE
>PYI26890.1_114_213
EADVRSARTVLDEYNTAPDIVFAYRVHVLRDIGDGEVDQEMFAHRAAFMTGTASDSGLEYLEVNPQILEEDINRPLENVQVHPIGDDEAWISGGFCLADH
>PYI26894.1_229_328
PLTDGTWISVTFLLWSVVEAGVYLIAACLPCYRPLLRLVTNRGRLTSVRSKYPTQNSTRSSAGRGTRTPEPDLELSPYLQIKADACRESDEQVLVMKGSK
>PYI26898.1_123_222
DGFYLKDLNGSPNSQRHPAFLAFLDLGAQSQLWPYANDNLGRLAVFKGSPTGEAVRLRLKESAHGFNGLHVNSNGWPGHSYVFTDRQHNGLTLGFKPASC
>PYI26899.1_212_311
MQGRRKGDGHEGNEGPAYAVFCGVFGLATLLVYLRTIFRLAETAQGLGASLATHEVYFACLEFAPIAAVVLLFAVWHPGRFVGAKVGGTAGSLRVRSYGF
>PYI26901.1_212_311
LEFRPRDFEVMNFYTSQSPASFLTTRILVIRFLQREGQIYGKVVLDQDKVKVNTGGKSVLVQTCATEAERVEVLRERFDVILAGEEQEAIYGRTSALARC
>PYI26904.1_226_325
LPGKVVAAITEYRALRDVVGAFGRAKGVKVRCVQVAREDYRALWPGLAELMDVSHYYFQVTDGRSFTVVGREEEVLGAEDLGVEGLVGLEEAFAGVSWLE
>PYI26905.1_276_375
FLYGVNSVYREGICVGLHTLRQLPLSAEISSWGVDGECAVQGDQRHLRGATPGTLPYEGFLARWLVSMPRRLDRFEKLLIVPCQGLEAVEAFEDLGGLVA
>PYI33502.1_209_308
LAYLVGAMVLSVVCIYIRSIYRTIELAQGWTGYLITHESYFIGLDGVMMVIAVGVFNVFHPGWLLPADHVLAKNQACLESGEIETHQLQSTTEYTGYGHQ
>PYI33503.1_233_332
HIPCAKEFQGHGLNKQVEALNGMIEQSFGYPGTLDSVLSLLESDFDNTDPFTGAYCGPSGEGHSVPEDEAPSPSSGHSYASTEASEVNSLGSSRGSDQTA
>PYI33505.1_257_356
GVQLSADVEREVSWAPGVEFHSIVSYTFETNPFLKDHLLSDIIPSLLASGSLEPNKYREIEGASLLQRASTALDVMRTGAVSGERLVWKVWTAEEYPKFS
>PYI33506.1_162_261
CRDDAVSIFSMTGPHSPQYTLSAIPERLRPTPVQRTVPHHPWLDIFPFEQMRDNLIRAGDLLDGHGFCHDLTAFWDTRSSSATLLVWGDPWDPSNWEVTE
>PYI33507.1_248_347
SSLLPIAIERENVRDRATMAYTAFGERFIFGPREVPARPVDREFAEAFTAIFEELLASGKIKPHPVHAGDGGLDGILDGLQLLRDGKISGEKFVYNITSS
>PYI33508.1_162_261
HVMLIANAFARLWQGTSSVVSVHPGWVATKLGGAGAPDRLEDGVETYVMLAEGEYDQSITGAYYEPKRKRGTALSATQDVGLQEKAVRACEEVTGLKMPV
>PYI33510.1_275_374
GDFRTISFVKLQTRDKCPAPAGDSGTGEVEDSHLLSLLARLLLVRETLSAQVFDKLGNSMPIRLRGDNKAVVSGEFDGDFATLSLMKWKINSDSKKNFDF
>PYI33527.1_164_263
RGGNFALGRRGEEFVEDVMPAGNSTAGGQAEEWEPVKLRTLEDEDGHFHLVIAEDPDHPIRVGDVVWTDSINGTVRLVREVPSEETGDEGSGRHGSEERA
>PYI33528.1_207_306
YCEGLVPFTRYMAEREARPLGRPVLYDATETSDLDSLVGLPGLGARRRDLEVERRAREYFAGFVRDNAGSEMLNGNAEDFKQRLEGFDKALKDHLLEFRG
>PYI33530.1_189_288
FDEFALPEGSMYKPIEDTIAKRARGEDGKQRSGLLGHAEQVVTAIVAGTAGKFWCGQGAGATKFASTHLPTSWMDAGVSKGTGLDHLSKEHGNRYGGREE
>PYI33531.1_279_378
IDTTGSVSAITYKDITLTSIAKYGIVVQQNYGDTSSTPTTGVPITDLVLDNVHGSVASSGTNILIACGSGSCSDWRWTDVSVSGGKTSSKCTNVPSGVSC
>PYI33534.1_256_355
GSHGGGHATVGGAMLDVFASPHDPAFFLHHGMVDRMWTLWQERDFAARWNALNGTAVIYNPPDAPLVTLDTLMDFGVLDRQRRIGEVVDSRSGKYCYAYT
>PYI33540.1_146_245
CREDRALGATLKLAKAKRWRRCYWCQTMVEHARYGCKVVTCHCGKNFCYCCGAPISAESCSCIGWPLEKEQFRSHLGRYVLLPLLSPIAYLYRKLEARSH
>PYI33543.1_294_393
LAKDICTRAKAVAGDGKFPVFVGEWAIQAGSNNTFALRERNLNTGLHAFHQHTQGSSYWTAKFYGNGTVSGQGNQTDYWNFEGFIDMGLVHLDSKNYKCV
>PYI35541.1_294_393
GAIALLRRCFCRYNHARDIASILGWLAMASKEFVHALRCRQPLALLALMHWGALLMELDGKVWWAKNSGRALVSELLSALRPCDTQWEGALQWPERKIRA
>PYI35542.1_106_205
NEVEAGATFMHIEAEVFERTGHLPQLSYAVVPFAAPSNAYIATCQDTEDEVEKVNRFSPLVGPCENENENENESDPITVVVDHVSLDIDPPVIKTPPNRS
>PYI35543.1_188_287
FFIRVVRHGPGLGGDLNVEGVKHIRLVIYAEIFAYFTVLIRCIYRIPEMAGGWGNPLMQKEDEFLVLDGMMIALGVGALTVVYPAFFLPSMRKGRQTEKA
>PYI35546.1_150_249
NSGTTSGASTTSAGTTKTTITSAITSTTLSTATLSSTGSSASGTGSSSSGSSGSGSSGSSSTGTGTAPASSSTSTGAASQMNVAGSGALGAFGLAAMLLI
>PYI35547.1_125_224
GRTTDGLYARRNLPTLNPLAGDRILSYEIAHMHPAENSLHVWLSDVDAREVIEKGWGQRFPLPAVPQGWVMVYAPRDEAEMDIVEGVVRAAARWVTGVMV
>PYI35549.1_265_364
PARAIFLRVAASMLPEEDEAIVPFDRSYGGKVQPAILGGSGKLGISDAWKTLDRPALTRFVKSMCKAVAIEAGVTMFFTLLLTGQILAGAVTYGFPGNNA
>PZC94558.1_269_368
EGAGVIQSHPCLVIRGICDYSDSHKNKRWQSYAAATAAAFAKELLLSMAPAAVAGKAEPLRPLSAEESGQVQHITFGSNNQGFQSGNVYGGVSSLTFGRK
>PZC98631.1_269_368
EGAGVIQSHPCLVIRGICDYSDSHKNKRWQSYAAATAAAFAKELLLSMAPAAVAGKAEPLRPLSAEESGQVQHITFGSNNQGFQSGNVYGGVSSLTFGRK
>PZD22954.1_217_316
ERQQAANNAFKAMCEEALSKTVFERTGQKIKGVKATNNSSAITGFINTSGEESRIEQDISDVSANNWSIAVAGVIKNVDFKDLRPGGADGGDRDEVHRKL
>PZD22956.1_207_306
LASASDDGTVKLWDAGSGKALQTLKGHSWKLTAVAFSPDGKTLASASWDKTVKLWDAGSGKALQTLKGHSDRVTAVAFSPDGKTLASASHDETVKLWDAG
>PZD29763.1_271_370
PPSLSYLKQMAVPDISNMLLGVPINGRAQFGQALEITAKKGFPDFSSLTQEEQNFVLVDALQRKAVNVVVEMRAVRPAPGVRARAAEHVQVAVLAVLTKP
>PZD29764.1_152_251
TQAHDCTPVPVMATCNYRGTDGTDDAISLELLEVPESQASRLPNRNLTSTSPTPSTRSSMMDIGQPTQGASGDTLPESITHQSQGSVHEMAEEQGERTLF
>PZD29767.1_117_216
ALLQNDHNRVVEACECWQAQATENGQLRASAENELAVKKADLESAHSVAQDLRQQLQVASESLERLQQQRASSVQEINEISRMLNNVRSGLCTVTEPATV
>PZD29770.1_161_260
FIDVRDVEENGSQYCIENPDHVRAIAVMTIVQSLLDGELGLKKYGDLVCGVAVKYDGSGGLISWGSTPRLSDATYLPHYRPHTVARFSAKDGGTRLELAP
>PZD29771.1_128_227
LERHTARADDADLAFFFCSAQGEKRNTAIAVLRGLVHQIINKRSQLIKHALPYFKTTDRTQQTLSSLETLWIIFSKLVADVELGTLFCVLDGLDECEEIS
>PZD29772.1_200_299
PEDEEDGGAQRTLAVKEVDQQSRLLEADQVSCGVIFSQVRSKRSGQEISNIITLDNSKAVVGLPESVVGKINQRITDVRTEGGSVAVVGVYSGSIGLEGL
>RAK71271.1_256_355
CTEITGTEGKLMVNVVPRQNNVVLADKLGMRHEVQPEYWERFEHAFALEANEFIAAVREDREVPLPLEAGMKVMLIGQALQHALLSGEVVRFDESGERLN
>RAK71272.1_258_357
SRVFDEIWGPTFWPQMYDGRSLTNRWYEMEQQGVGIEVIRAELQRDLGRLRETEGAFRDTKSLWAGSGVGLVKKIQKAAEIVEEVREDAKKRLQAGSALF
>RAK71273.1_290_389
KTLSNEIDMVEWAKDKQEVWERVVQKYGGKLEAFGWGTWGFFNWATGKSWLTISSINKARKMGWTRHDKTFDTWIETFRSFENAGVLPPHRALTGGRNRA
>RAK71274.1_251_350
DGGEEVRYSAMFRVVDGDDDEEDSGRDEVEDVQEKNDEKEDRSEAHAAETSATPTESGLASGSTGALKSDSTWIVTAGGARVVTGGGWVALGMVVAALLV
>RAK71278.1_202_301
NGKGVKIVEMALARCPDGPPAERLAANHVKMSQFEDENDRDFVKVLRVLKKWVAKVPAPEKDGGTTVNNVSHASFAGSTNSGYQLGQNVGNQSGFVFGRA
>RAK71280.1_183_282
NSGGAHAADDAYFKEASWLLLTLRQYEGIRQDFRTVYGHEQGPDSVRTHIEGTQTARHLYLNTTHDEMNKFDSAFDSRYEQVRDGFVWIAQGIRKHDLPS
>RAK71283.1_277_376
LIKAYAPSIFGSSTARISHSAQFPGASDLQQRSALKANRRRGVAGTTLGSQDVIVTGSAPDQLDQDGIVMKTIIQTYVTTRESTEEESHRREYYNLARRT
>RAK71284.1_244_343
DLAQVYLKALQLDPAAAGAAPHSFGACSLVDYSDAWRIVEKNFPGAVAAGQLKQANLPTLPIAYDSSETERYLEVQFRPFEDAVKDVVQSYLDQREAEKV
>RAK72843.1_278_377
TIADGLRTPVGLLNWEVIADKNKVAGAFAVTEEQIKAAMRLVLERMKAFVEPSAVVGLAVCLYNEEFRRLVEKEAPNGWDVGIVFSGGNTTVDAIAKLYG
>RAK72845.1_301_400
TQSLYPLIGANGMDWMYAACSTTARRGAIDWSARFKDNLKPLFNELYDAVRDGTETQRSLDYNSQKDYREKYEKEMQDIRDLEIWRAGKAVRSLRPENQK
>RAK72846.1_234_333
HRQRKRREELPGWQIAVYGGLAGEALWLLSHPIDVIKSRMQSDGLGSERKYRGVEHVVRDTWAVSGLRGLFYGIGPALLRAMPASAGTFVVAEIVRNMLN
>RAO73286.1_211_310
KSSLEKGIATLRDKLDIPASSRTDDAAEQSSLDIPLFVAHGTEDKTVPIALGRQMVDSLRVLGWSNHNIQWKEYRSLGHTYSENMLSDMLEFLTERLVWH
>RAO73293.1_169_268
GIFSSLSTAGIQRTIELIGVTRTRDAILRSKDGMNVVLERLRNGGIVAVLEGMRRDREGLPSTIAAGGPMRSDSTTMWRQAWLGGSNKANDSTHVEDDDD
>RAQ43512.1_265_364
EKYEKEKAEKERAKHEKEEKEHKGFEKDEIERQRKEIERQKHEKEEKEKWGKEKHEKEYEKEEYGKEEKKEHEEKPGWPQWPKWPKKEEHEKEHEKEKDY
>RAQ43513.1_285_384
KQKDWQGYSALSASAYAKVLLTVVPNSSSNRTGVRIHMQSNKEAKRSEAPSFTFNSYGSGQQFNATGNAQNNNTGNGNQFLGSFAGPVYFGHPPTACKDT
>RAQ43514.1_177_276
RALQFNGLTSVVLTSVYCDLFSSPELPPLSMLHGVENRRRGGAVVCLLFGTMLGGLWAKSPVGLMGAFWTAVLCKAFIAVAWLIWRGQSTENLEDDELDQ
>RAQ43515.1_250_349
RDYDPNPSVETREKLLANAAKWFPFAPGSEGKFDVIRDIVGRRPAREGGMRIEAEKVGEGRFVVHAYGAGGRGFELSYGVAGDVVKLMVGNKLVGERASL
>RAQ43516.1_254_353
VTPQTFAEWKKQRLDKKQAEEQARKAKEATGRTLFESGNWRAEDESSDEEGDDDDTFNLAALRRETERIREQKEEERLARLHGAPVPISNDETIAQEGEG
>RAQ43646.1_113_212
LKTDFDKWVDEDEQDEAPEDDYANNFGGLDALGGGEGGLGNIDFSKLGAGLEGMGGPGGPGGPGGFGAEGESDDEEMPELEEADKDAEESAKSTKIEEVS
>RAQ43647.1_204_303
SLDDNSSSSGYSSKEEDAPQGCEEFVFSHGDILPRNILVNDQGKVTALVDWEFAGYFPMYWEYSRASRESKDWKEFLLLWVFPDKREWGYTEMKSLNIRS
>RAQ43699.1_244_343
VIHPLWVQTPMINDFAQYRSQFGQPIMTPEKVSQAVMKQLVNGNGGQVVVPSSQGLAAMIRGLPNWIQERLRDRASQSFVRLRRLEQELAGSQVQQRAMT
>RAQ43700.1_146_245
FQGVVANEQSLSIMRQALGETDDFKDWDEYTPMNTDGRTFRPGSDEYYALLYCPNGRGIGWLLTQHKAHLGLLTVSSITVIGQDGEPMLYFKIEPVEQSD
>RAQ43701.1_253_352
MTDQEAAYLNSTRADSFQSQKAVNASRAAAPASAQPAKPLAYPGWVNQYPSQPSFVPPQAQAAYKLATSPAPANRLYPQQLQQPHYVFPGPSLQNTYEQP
>RAQ43702.1_190_289
GVDTLVIEPMVSLRPETTLSTLSGKTGDNYGSNQIQFLFVTTFALEMSLYESKDDLTITGVVDMEWVYAGPAQLFGSAPWWLLMDRPLNEEWDFDEDDVP
>RAQ65339.1_250_349
RDYDPNPSVETREKLLANAAKWFPFAPGSEGKFDVIRDIVGRRPAREGGMRIEAEKVGEGRFVVHAYGAGGRGFELSYGVAGDVVKLMVGNKLVGERASL
>RAQ65341.1_101_200
RTAPDLLRHYTKHALSDDHEIVSTHGDFAPRNILVDEEGHVTAILDWESAGWYPEYWEYIRAFRRLKPMPDWPIYLAQILPPKYEKEYIGMTFLNLFLRT
>RAQ65342.1_254_353
VTPQTFAEWKKQRLDKKQAEEQARKAKEATGRTLFESGNWRAEDESSDEEGDDDDTFNLAALRRETERIREQKEEERLARLHGAPVPISNDETIAQEGEG
>RAQ65343.1_113_212
LKTDFDKWVDEDEQDEAPEDDYANNFGGLDALGGGEGGLGNIDFSKLGAGLEGMGGPGGPGGPGGFGAEGESDDEEMPELEEADKDAEESAKSTKIEEVS
>RAQ65344.1_204_303
SLDDNSSSSGYSSKEEDAPQGCEEFVFSHGDILPRNILVNDQGKVTALVDWEFAGYFPMYWEYSRASRESKDWKEFLLLWVFPDKREWGYTEMKSLNIRS
>RAQ65346.1_244_343
KEKYEKEKAEKERQKHEKEETEERYRQKEQRERERAKHEKEEKEKWGKEKHEKEYEKEEYGKEEKKEHEEKAGWPQWPKWPKKEEHEKEHEKEHEKEKDC
>RAQ65353.1_285_384
KQKDWQGYSALSASAYAKGLLTVVPISSSNRTGVRIHMQSNKEAKRSEAPSFTFNSYGSGQQFNATGNAQNNNTGNGNQFLGSFAGPVYFGHPPTASKDT
>RAQ65354.1_177_276
RALQFNGLTSVVLTSVYCDLFSSPELPPLSMLHGVENRRRGGAVVCLLFGTMLGGLWAKSPVGLMGAFWTAVLCKAFIAVAWLIWRGQSTENLEDDELDQ
>RAQ69307.1_250_349
RDYDPNPSVETREKLLANAAKWFPFAPGSEGKFDVIRDIVGRRPAREGGMRIEAEKVGEGRFVVHAYGAGGRGFELSYGVAGDVVKLMVGNKLVGERASL
>RAQ69308.1_254_353
VTPQTFAEWKKQRLDKKQAEEQARKAKEATGRTLFESGNWRAEDESSDEEGDDDDTFNLAALRRETERIREQKEEERLARLHGAPVPISNDETIAQEGEG
>RAQ69311.1_244_343
KEKYEKEKAEKERQKHEKEETEERYRQKEQRERERAKHEKEEKEKWGKEKHEKEYEKEEYGKEEKKEHEEKAGWPQWPKWPKKEEHEKEHEKEHEKEKDC
>RAQ69312.1_285_384
KQKDWQGYSALSASAYAKGLLTVVPISSSNRTGVRIHMQSNKEAKRSEAPSFTFNSYGSGQQFNATGNAQNNNTGNGNQFLGSFAGPVYFGHPPTASKDT
>RAQ69313.1_177_276
RALQFNGLTSVVLTSVYCDLFSSPELPPLSMLHGVENRRRGGAVVCLLFGTMLGGLWAKSPVGLMGAFWTAVLCKAFIAVAWLIWRGQSTENLEDDELDQ
>RAQ69476.1_101_200
RTAPDLLRHYTKHALSDDHEIVSTHGDFAPRNILVDEEGHVTAILDWESAGWYPEYWEYIRAFRRLKPMPDWPIYLAQILPPKYEKEYIGMTFLNLFLRT
>RAQ69478.1_113_212
LKTDFDKWVDEDEQDEAPEDDYANNFGGLDALGGGEGGLGNIDFSKLGAGLEGMGGPGGPGGPGGFGAEGESDDEEMPELEEADKDAEESAKSTKIEEVS
>RAQ69489.1_120_219
PLSVFANTQSLSIMRQAIGEADDFNDWDDYSPMETRGKTFRPGSDECYALLYCSNGRGIGWLLTQHKAQMGLLTVSSITVFGADGDAMLYFKIDPVEQND
>RAQ69491.1_244_343
VIHPLWVQTPMINDLAQYRSQFGQPIMTPEKVSQAVMKQLVNGNGGQVVVPSSQGLAAMIRGLPNWIQERLRDRASQSFVRLRRLEQDLAGSQVQQRAMT
>RAQ69499.1_204_303
SLDDNSSSSGYSSKEEDAPQGCEEFVFSHGDILPRNILVNDQGKVTALVDWEFAGYFPMYWEYSRASRESKDWKEFLLLWVFPDKREWGYTEMKSLNIRS
>RAR04066.1_298_397
AFNVCSFISISLPNEPQKAAQDIHLSWLDAGFLPNWIESHESQSWMEHQQLQNQMGYQESRLAVSVRANGGDEGGANEIFALPDLEMAEETRSLLRQWKM
>RAR04071.1_145_244
PLKQQLRAGLKDMYRSSVSSGKNFAKVGAIFSGTECAIEGLRAKNDLYNGVAGGCITGGILARNAGPQAVAVGCAGFAVFSAAIDAYMRMPEDERSKPIA
>RAR04074.1_269_368
EGAGVIQNHPCLVIRGICDYSDSHKNKRWQSYAAATAAAYAKELLLSMAPAAVAGEAEPLRPLSARESGQVQHITFGSNNQGLQSGNIYGGVSGLTFGGK
>RAR04075.1_279_378
DGDIDSAVPVIVWNEGCSAQVAVDRCVKMVEESWKRLREAEERLEDVYASEPEQVKSDIKTLVGGCKDVLVGHMVYSLKIPRNMSAARMSEKDCSFRIEL
>RAR04076.1_238_337
SYKDDAFVNTELRVRSTLGLNDSVVVSGSDDGMVFAWDMLEGTCLHRFKHSDMREVRGAVSSTQAKGKKDVVSAVAFCQTRREWCSGGGDGNVVVWGMGS
>RAR04077.1_173_272
TCISELFAALNTCADLHPDPDNSDDDDEDVLDDTAPGASGWITAENMDEYLDEDGNFKGMVVGEELGPGAGTVRTREDGDEGANGTNGADAHGEKYYRTG
>RBA13210.1_151_250
TGFYTSYAGSKAPVEHFTRGVAKELMGRRISVNAVAPGPMDTPFFYPQEADDAVAFHKSQALDGRLTDVKDIAPLVKFLVTEGGWITGQTLFANGGYTTR
>RBA13212.1_210_309
IGAFHTMNNGHDWLSFEEVAGILSGELGEPIAFDGSYEGFMEFWGPRMGKKAERLWNFFKFEQANEEQWALNNFVERILGRKPTTVRGWIVEHKDGLLNA
>RBA13213.1_129_228
EASIARNVRGMIFLGTPFRGSSVAKPAEVVRRVLNLFKVDTQQQTLKLLGVDSERLDELTRAFPEILNKRRSSKDTNYRIDAFFFYETLKTKWGIGSIQV
>RBA13221.1_216_315
GPHGAIHSAIGGDMIPNTSPNDPIFFLHHAQIDRLWSLWQQEDPKTRTMEFAGYKTQDQFDGTKPEPASLDDMLLMHGLADDLKVKDLMSTQSSFLCYSY
>RBA14428.1_161_260
RGAHFASDTAKRPRTDPNSLKHVAVPIYHGVIDLAKHQPLNKTPTDDSDNGSRNENSDGTEGSDDGDESDSGEVQTAESLGDNPPATVEDDGNSPTFTCR
>RBA14430.1_178_277
HEGTPTDLRRLISFHERDWGRPVFTHGDLSSMNILVRGDDVVGIVDWETAAWMPPYWEYTSAWNVNPQNQFWQEEVHRFLTPLPFEVEMEAIRRKYFGDF
>RBA14433.1_188_287
EIEEVNDEQELKLINDVAEGLDPVLSSASKDKIVEIAGKNTAGKITGPGSVNIGNSFVTGSFSNSQRIRVSTVNHVDEVNSAEPSRVNIGNTWGGRGFWD
>RBA14435.1_252_351
ELETKYSAETFRREKLQQQLKLNQYDVDQVHEIAQSLEFHFNSTYVRFSGDNKLRTKAELEEAYMEAQRLQDKRRALALARRMRIQEEEDHDSCAYSEEC
>RBA14439.1_160_259
QQWFLKFGETEPVTSSSYNQHIAWLKENVPENRLVLIDVRDGWEPLCKALDLPVPKDVPFPRINDSQAIDSFAKKHVNRGLARWGMILFVIGASAWTLFW
>RBQ96736.1_189_288
EIEEVNDEQELEVIQDAAEGLDPLLSDASKNKILEIGGKNTAGKITGPGMVNVGNSFVTQSFSSLQGIRVSTINHVDEVNTTESSKVNVGNTWGGKGFWD
>RBQ96737.1_264_363
RKLLKRWVTFDSSHGHSSGNTPYGKGSALGVTTKVGSTSRKPRIPTTGGISTGGEWERLDDDSSKRRIHVTVDMEMHTMENGASSVGSQDSIEELARPIR
>RBQ96738.1_179_278
LVRKTGSTGLLNVGVWRSGRGLPGATADGTTTFEYSSPLGDETIMVLEGEIKIEEHESGKVHSFKGGDIFALPSGLKVTWTSVGPFTKKYFVITNGQKAG
>RBQ96740.1_255_354
TKYSVEAFRREKLQKQLKLNQYDVDQVHEIAQNLEFHFNSTYVRFSGDNKLHTKAELEEAYMESQRLQDKRRALALARRMRMQEEEDRDRDAYAEEELCG
>RBQ96743.1_158_257
LRQQWLLKFGETEPVTSSSYNQHITWLKENVPENRLVFIDVRDGWEPLCKALDLPVPKDVPFPKINDSQAIDSFAKKHINTGLTQPFFTAIRETKLTFSS
>RBR16154.1_188_287
EIEEVNDEQELEVIQDAAEGLDPLLSDASKNKILEIAGKNTAGKITGPGMVNVGNSFVTESFSSLQGIRVSTINHVDEVNTTESSKVNVGNTWGGKGFWD
>RBR16155.1_194_293
RKLLKRWVTFDSSHGHSSGNTPYGKGSALGVTTKVGSTSRKPRIPTTGGISTGGEWERLDDDSSKRRIHVTVDMEMHTMENGASSVGSQDSIEELARPIR
>RBR16156.1_179_278
LVRKTGSTGLLNVGVWRSGRGLPGATTDGTTTFEYSSPLGDETIMVLEGEIKIEEHESGKVHSFKGGDIFALPSGLKVTWTSVGPFTKKYFVITNGQKAG
>RBR16158.1_255_354
TKYSVEAFRREKLQKQLKLNQYDVDQVHEIAQNLEFHFNSTYVRFSGDNKLHTKAELEEAYMESQRLQDKRRALALARRMRMQEEEDRDRDAYAEEELCG
>RBR16161.1_152_251
VNYINALRQQWFLKFGETEPVTSISYNQHITWLKENVPENRLVFIDVRDGWEPLCKALDLPVPKDVPFPKINDSQAIDSFAKKHINRGLNLSLPLYGKLD
>RDB16161.1_293_392
VALAYLLHRTPFVFPIIGGRKVEHLLGNIEALDISLSEEQMKELESAVEFDLGFPGTLIGNGTSHGFLMKSAAHLEPPLILQPHRQSKGNRHSAEVSHKL
>RDB16182.1_119_218
LTDGQVSYSPMRIDLASCLISSRTESKTCLARLLRIPLPQQVIGDRPFPTINIQLHTPPLMPRGYVVISVSLQLQHTSPVFLCRFECIPPEANIFAVHML
>RDB16183.1_160_259
QGKELGKELRKEEQKDRGHPGGCATILYAVRAVPSRPNIVIQHVLAIIAIFCVRPRKIYLNTSWGHLGKASCLILTEQCNLFPTRHSGVLEHAPKTIFGS
>RDB16299.1_255_354
HPTQAAYKAARRDIDRLIAHDPDHEKKQHAHSIRDRPAANTDKTAQTDIRGRLDDHPTPNAYKAARRVMGWLMSQVPGGERRVLRHGEKKECSPYGGERC
>RDB18605.1_191_290
VFESGWQPNMERAAALDLVKAAISAGIFNDLGSGSNIDACIITESQTDMLRNVEMPNPRVQKERGYTFRRGTTAWKTESVRDLVVKEEITFVGGDAMDTT
>RDB18650.1_262_361
DTSSPPTPSPPTFRRAVNLVGGEVINVSKVDFEKEETRDDGSGVHDFAPEEADLYVRYPELMLDVVRYVRREIGRLEGVSDRDVMSGRVERVKFGAVRGP
>RDB18651.1_154_253
KKPVGKVVKRDPELVVRSTGDKIVKRDGGDDSIKVVVKRDPELVVKRAEPREEEKPRPKSLYSSGASPREVKEEEKKKRDDVRGPIGPIAMFRRTLEDLD
>RDB18670.1_180_279
LQAFHMASRPGESRILTMSIHPAAPGFFPVSPLSGLSSSPPNMLTPSTHTHSTSPYTPMGSPLPLGTPIPDHAGFSLYEPSFTLDVPAGNAGWELGPVTM
>RDB18671.1_243_342
QKIMIKDVQRAAKLLGEKIKADEMLEMLDAFSTAPDNLRDGEVRALDQRCLTIYAAFRLNFAAELNTSSSPARLNTPNVVDTFMKIFLELTVIPELQHHH
>RDB18691.1_228_327
PENNMHFIPFLMLAKLYSNTLLATLNARGLFHQDAMDGSQVIPPPLWNDSSFSLPHHLQTRPLRDSMSGTGRTSGMADGESAQTDGSVGFAMAVIKDSSS
>RDB24537.1_127_226
TLSRSYLSLVSPHRPEYPRAGDMNGRDVASCANYLLERSQIYRLPEGLALRALLLPYSSIRSLFFLNPYLFSSSSLITSSPPQAPNYVDGYSFGGARVSA
>RDB24538.1_149_248
SGARIAIGSDFPVRENGTSPHGEGGCFPEQRLTRVADLRGMTIDPACASFTEEHLGSLEHGKRADFAVISKDIMHVPLKEILDADVLATVIDGRVVYGSI
>RDB24757.1_236_335
GKPFPDEMRSQLRAAYHDIGCLAVEHGDVRRNNILEIADNTGPSLPSPFSGQHYPFRIVDFGRSQKNNAVPALLDNTHDTDLQHMYDTLPYHVGIPGHDL
>RDB24879.1_154_253
SSLVDFFSRPSSPISRPSSPIIFSTLNCFGSAETFEDEVDYIQNQRANELTGKADVRVLVTRQQTTCNEESWRPAIQEVLYGNLVEEVGAYASVSRGIEQ
>RDB24882.1_297_396
LKSKRSIRLLDVRPETEFGICQLPSSINVPLNRLVADPSEYLPRDPLTETYIVCRLGNDSQIAADALRSVCSLDAAGLVRDVVGGLRAWSKHVDSNFPVY
>RDB25105.1_171_270
LGDVLVPYRLQSAIPREQVLRLREAATPEFVFCHNDLSQHNVLVDETTFKVNAIIDWEFAGFFPPEFDGAFYHRPGPSVALDGEEDDVPKLLELLEHWKE
>RDB30574.1_141_240
SSRPLPMRTSPPHIRGHLLSTSRVLFLTAHAEPQVAGHLDPYSMVKLRSFTIALTTPSPWSSITPASHSPPQSLNIPESIHVFSLVPVFMAIATTNGWKV
>RDB30575.1_285_384
SHTDKSPRYSLQSDTSSLCHYTSSLCHYDAPSCIICGKAHRYRDHPVSAKTFDDNQPLFCCLTDNTLSTIKPFRGPSSKHISFVEVIIPLLNATSLVLVS
>RDB30576.1_239_338
AQAAPGSSQRVRLSAGAQHLADVHSEMGRFNDIFETYVSGEDSGSKSKSKLEATPPLVDGRMLFCVLKASRRIVDTYSAMVDDGLRKGYVKRKINREFHY
>RDB30577.1_276_375
LNHAPQYDLDIQALIPPALAATHNFILDHDTDEAANIPDIPDPTPGFTPNCNCNFGTLARGVPTAAEKERARVKRDQIAQAMWESYQALLQANNAEQGLE
>RDH14952.1_114_213
TLAVINSGVCSDLVSRAADVMLKERRRLVLALRETPLSLIHLQNMISVTQAGAIIFPPVPAFYTKPSSMDDLVDHSVGRMLDLFDLDTAGFERWKGWKRD
>RDH16435.1_289_388
QSSVYKKTLQVASQDLSSVTWEAVPCPTESEPENKMTYEALVPVSFTLPSDIPFVPTFHSCVVGRSYELEIRVYYQVGRESIFPRRISTIVPLVITMSNR
>RDH16437.1_261_360
TALPYLDRASGRVEEGISCSGCQVSLEVTLTEESRLRPDGLGIRDRVYSHEGFIGHFRECMKAQEVWKLRKNGTSVAGISEFVRRRGYFKERDVVMSFHS
>RDH16439.1_129_228
KESVLEEAAGRYVSPTPTQCSSNANDEPEIWKYTSRLWEDGSNHGVTPNVKESCLSSYPPKFRITISYKGIQASGEGKTKKLAKHIAAKGVCHRLGLQPC
>RDH16440.1_138_237
AAEFTELSLLSVVVGGGGCQQSHLPRASSSRIPPGVMRLPAGLTVCVGNQRLLAAEQLDSCGLMQDSSTDLLGAGATDGGRNELLSSFVRRAVFITQLIS
>RDH16447.1_227_326
VPGVHDEQTGKKVIRSRMLLRNIEDPATGSAASGLASYLTLTAAGEGKVEYDIVQGVEMGRRSDISVAVSTKGGAGGEKKIETVELRGSAVKVMSGELVV
>RDH16448.1_265_364
VAQLYQDVVEDDSTCGPERNVFRYAVCLAQNTAQGVDPVQVTSGKVREWVLAPRWKAEVEGGKVLIVRSDTLPPLNILGFCPIAVAGRDHHGSTWLAGGK
>RDL37648.1_208_307
FMCFASGFALWNIDIATCKTLTNAKRSIGMPWSFILELHGWWHLLTGLGAYIFMALVEYLTSEEAGQPLGSRFAWPAGYFISPQRNPLLKSAGIKLKKTI
>RDL37651.1_166_265
QVVVLENKLEELNLSSDDDEATGSREGKTEELRQLEEELKGVKASQKLLNELLSKSQEEAVARAAGNQSGSITVTFSAQNSGFQVGNINGGISGLTFGGK
>RDL37659.1_291_390
AILSGEGQNSTPIQSTSDHAIEEDLDRTIGGTDKYDARKKSRVSSFGDEQPSRVVESGPLGLLDNNEVNFLMALAMSVGAMAIASWVWGVPMSTILPVEY
>RDW58774.1_177_276
RRDLAKICQLGGVHVVSRYFTTSSHITIARFVEQPDPSDLISRGAWINKIESLNQQLKDDFYTGDRGEWVIGAEVGVEVRKGTLWYGGGESVAIGEAASF
>RDW58775.1_247_346
AGAEQPRNVNEGYLLRRPILRTPDIMFPALSISFASLNWYEARAIRLLYERGPMTIGAMDPTGERHWLMYALLMIGKRIKTNRSLRRTEAMVAGTADDLA
>RDW58780.1_186_285
PESLNYDVDDAFVFAYRLEEIFYRWRSMRHRPFGKEGDLHGLPDQDQDSDSEDEDGDDTIDNFVFDKPQDHDLVSVEEGQELGKVKDDDGVEYEVVLMKR
>RDW58782.1_116_215
VDDEQSLTALQTAAANTDQLLSEAVTKKLEGIAGTNYAKDIRGEENARVRVGNEWSEIASTRGVNVADQTSNRADSIAAKGTSAVQIGNSFGGRSVFDKS
>RDW66403.1_274_373
AGRKIARLYKPSIGSAIFRDVQTRIGGSSSYSFRGLEMMQGLEVEVLEEAVWGPSCSVDGYEVEVNPGDALFIPKGWWHSIKSLNKGTREVNASVNWWFR
>RDW66405.1_236_335
KINGFNAHNLAPGLGQGKVYEPRIYGFRVSERARSGPRMGWLRNRPVDLHELDEATLHAAEHPDESDDGAEVESDPRQAGRRRQNGGSPMDVEANGETYA
>RDW66406.1_139_238
RVHDLLGTREACPAKPGDYFTFLAETDLLCAMSTCPGGDLSVYGWGEDAAKRMLDTCRPLGVAVYEFVEREKVLEGWEESKRPGYQGFHGLNFPVFGQQT
>RDW66412.1_281_380
LTSALTIAAAYFVGGLLPLVPYFCVSSDQVWEGLYISIGVMVIALFVFGYVKTCVVVGWNGGRNIREGCFGGIQMVVVGSAAAGAAMGLVRLFNDGEGSV
>RDW66413.1_161_260
FSIPAAFASVNPPASVVQRIGFSLPDFVSAAGLGAPLAGNYFRVQNLTGVASGTGTGTPTATSSSKPTFTGAGVLGGEVGPGTLVGALAGVGVALLGVLI
>RDW68055.1_156_255
NDIPEEKMAEYGAQMSHTSALVFATPSTYEPWANGLPCTYIFLTDDNALPYPIQQQMASQIGPDAKTWSLKAGHLPHLSMPSELAKTIGEISEYAVSKKA
>RDW68056.1_168_267
ISDFTVDDFGKLYRSCGNCDSMYERHVIMDGITASSGSELAGINYNYGDSATFTNIVASDVDDVCVTYTGTDDNNEEPSEYGSGADGTYCIYSESDISSS
>RDW68057.1_135_234
STAPLTNEFQTTVELGLGEFVKRNLVGGEADEKGDGSELVKAYGAWREEEDEAFGEKGRSFSGFVGLQSEDDFRKMPPFEANFERRKGMTMRTFEFAKYG
>RDW68058.1_161_260
NVIELSGDVMPLYDLKTASRDVLITSVLKAFLDPGEKVPEKIAAPCCAQFAVSREAVLRRKKETWEGLRTWLMETDVLSASAGRVLEYTWHIWFGMEPVL
>RDW68059.1_127_226
TYEVGTQITDHFEVVSKTPNAITVRCGDSPLKTGLRDSDGLFEMAVDVKPEEGVAEFKLKSVFYKGLTKSDSKPMPEHVEWAHRQYTKLWMESAIRNVEL
>RDW68061.1_263_362
GAISQYNNAKPKGPRNISMVISMRIKLQGFIVFDYAKQYGAARKQLSQWLAEGKLKRKETIVPGGLAAAESALVNLYNGINTGKLMVEVKPVEETFVSKL
>RDW68063.1_195_294
DEEEAGATDGKNEALQQLEEELKAVKASQKLLGELLLKSQEEAVTKAAGKQDYSTTIRLGDQSSGFQAGIIHGGVSGISFGANQFQEQSLRLSAASGTAA
>RDW68065.1_202_301
GGIWVIARWWSTPARLAVSMLGSLLVGVAEVVVYMGYIRRIGDAKGKAKKLNEVKEVINTWVVGAGEEFEDTDSPNPTVLIESKPESKENTARQRKKDTS
>RFN46147.1_263_362
MEAAGLLTEFSCIVIRGISDYADSHKNDNWQHYAAATAAACTKELLTYIDPEVASSAPVSSKNAASYWGNGLAARHVFHGKGVQNSGSGHFSVGKDLNIY
>RFU31125.1_190_289
AQTTLAQQEVTEIGDRQSLKLIEDATTGVDSLLQKTAKEVIAGHQYSNIKIKGQAHTGDAYSSDWSGGAIGAFHKYDGIEVENGGKALVGNKYGGKDFWD
>RFU31130.1_137_236
WPEKHSVLVMDNASFHHSERIGQLCRDAGVRLVYLPPYSPDLNPIEEFFAELKAFIKRNWHNYEENPRQSFQAFLESCINVVGGNEQSAKGHFRHLGISY
>RFU32946.1_248_347
KLDRNASPFMRIVVGVLKVLAAHTPKQAAWLYVNGGVVRGKESHGCFIINGDIYPFHALMVTSEGQRTMDQLWKETLEELKFAGVEEILAGSQSPMERSS
>RFU32959.1_204_303
GKKTLEDAWWVVKEGGTLISIVQPPEEMKPAELGDKNVKNFFFIVEPIGAHLEQVTKGIEEKKFKPTLDSVYPLERFEEAFAKVESGKILGKVALDMGVN
>RFU32966.1_231_330
SIIGWLVWLVLEPLISLFSFSDEESGQRHLFLGTSAAFGGRGIPWQGKPGINSLEKPADGLFLVNYKCDCTPNAKVMPVLREKALGRIWDHTQEILRPYL
>RFU32969.1_148_247
RRTCEALLGHRLEDLLDLEKEDQAWNAIGDGIRTVGELMLTHKADGPFVLGARPSYTDFFIAGSLQSARVVDEGVFQRNIKYPGYKEIYEACLPYMEKKV
>RFU32971.1_202_301
QSKQDLLQEIRQQQAANDAFRKTCEEALSRTVYERRGLKIKGVKATNHSSVLTGFINTSGEESRIDQDISDVVADNWSVAVAGVVKNFDFKDLRPTNPSN
>RFU34866.1_125_224
IITASKGPLTPQRHRCGNKPAITTPQRARIVQWLKASPSRRLLRFDQLHDKLQLDSPELFRELKHSGVKAIKTAMELEGYKRKFVPGKGCLTVCEDDVRT
>RFU34874.1_159_258
LIEDTTELVNGLVELFPAAQPERERLCEEDGSQLASDQNVSLIAPIVAEQDPELSAAIKSRQSAGGQIFNITFAGSQNHGLQQGYFSGQQTNNFGVPPQK
>RFU34875.1_212_311
EHPDKLKTVGEDDLWVSPEAVAEVMLDLIEKDKVSAGTIEGGTILEVSKRIRKVEPFNDPGPSGEGNTASNIDLGHKDVLNILFSANRVGGGQPAVAVAA
>RFU34878.1_296_395
SNGLASGNRLGPSTRSRNPPFDPNGFERMTDRGIPADDESLGDTGSEIELRRVGEGINVKTDINIKVEEQSLDQQDSHTNGRGMGMQAKDGIRTMVKGLM
>RFU75648.1_120_219
FVDVSQCADLLHNGKLPLTAANSVNYVANCLQQPNSFAAKNYEFINILDPQCHWGYDEVCTFDLSVSNQPSCPHQLGTPHSPTGVSVQNIQYGTGKVYTA
>RFU75655.1_177_276
SVRRLAINDALFWIGDTYNSMTAGSFTLEVLRQIAMRMTGLKELIFVPREEEIEIDEAMVQGRMTEQIQTAIQSIAQQYPSWEPPSWKIIPLSELPSPTG
>RFU75656.1_116_215
RSLTGAHAITSIAAPAVGFIASLVAMALFYAVNSSSTVDSLQSWTCRWNDIPMTTQPHFGTLCNQSQAGVALAVLLVPLEAIILAAAGYQAVLERRVTKA
>RFU75657.1_235_334
AVAGDRDAVREGDASKAHERRMLKSLSLRRASPANITPPNTQPPTPSKHAQGSTANATVLLEPNAMFGEEESSKVVRKKKSIIQTLFRTSRAEEEDPSRS
>RFU76889.1_224_323
IVADTKFEFALDEATDEVVLVDEVLTPSRFWNAAEWKAGSEAPSYDKQYVRDYLTSSGLKGKPDVELPEAVVEETAKKYQDVFERLTGKTLDQALASLEN
>RFU76891.1_194_293
NLCPGLVQTGLDKNLPFYLRLPMLFFRRSAGRTVEEGARTLIYATTVAGPETNGKFLQNNKVHPGAAFLNTAEGGEFIDKLWKESVQDAATVNPKLSSYA
>RFU76894.1_125_224
DCIPGYKSKRPPKEEINGALLSAIRRRRAESIGILISHGAQIRLNKALEEALKKERTRRTLLAVLANIHDTKKTNEQTLNAVFPEHGWMLCNAIKNGDIG
>RFU76895.1_230_329
GFGDSDTIKEIRSEIADKANGIFLWVVLVVDEIIKEKDNGRNEMYLLGQIRRLPAQLDSLFTELLDLHKMSRSKLQITLRLFQWAVLSTSPLRLQDGITF
>RFU76897.1_291_390
TLDFDPNRSAEENNKFTPLATKSHPNPPVGWLTYFGQWGDKQYPLTDPRQFEIVNIPELAYITDGPNGPVFKNLVRSTVCPPQMVNCTIKTSLDQARSLV
>RFU76899.1_213_312
QTGAECVQQIQHERDQIKELEERLSSLRKSHGSKILSHLIEFHELWNEPGHIAPTSSSRSPFVEPSASSRPVQAEDLPKQDTGSQESTLVDSDDLIVMSE
>RFU78939.1_143_242
FLADNNNIWEAAKYLKSGDDAAFGKVPQLLKDDGSTTASHGEQAEELLSQFFPPLPSKIEDEGARPQRAPVTMSDLTWKKWNANYSQQNHGRRLERMDCQ
>RFU78941.1_106_205
WKEFDGRIVSFQSVLGSFFRTKKVTFAGSELPMSSRRRLGNMIAASVKAPSKLRSAEYCSSVKERERMIELMKGWAMHVVAASGTTRCYLQDATLWAWTL
>RFU78943.1_223_322
LGLSGFIPVIHGVTIYGYKGFEDRISVTWIIVHGAMYIFGAALYVARWPERSFPGAFDIWGSSHQIFHMFVLLAAATHFYGMVKAFDYHHTVLGSQCLTE
>SCN82176.1_177_276
QLYEVNNKLEKLHLALLEEVEEDPDQARAKSQVETEKFALQQSLNLLRTLNENVQSTAKDIRKGQGQVIHTMSFGDNNRGVQTGISNGPINVSTGHTNDA
>SCN82182.1_299_398
VFEGPGRSFATNRRNAWLKPGAEKLTKLVGATLWKIVDAGNGGSRVECRRRAVEEYLGWLRQFRSSMFPVVHVWGGQPGRGPWHWGCAEQEVVNEREGKH
>SCO12019.1_221_320
LTFNGHMIHYNQDWTRNVEGHPAEVVHGPLNLINLLDYWRDIHGNGESPSGITYRAMSPLYAGQTYNIRTSAKKEAEGEKVWEVLVEKDGTVCMKSEITG
>SCO12030.1_129_228
AQVASKMILLVITIPLDGAKEPSECLPLLCIDLNCNQPGLELRRLKKMGGQAVDTNEVFFNNYNIPSSSLIGARNKGLERILHRMNAECCLLAGEALGLG
>SCO12044.1_242_341
NHAHYLGSELETWDPAAAYSEAKLIHFSDWPLPKPWKLMPEEDRLAAQPNCTQTAIGEEDCTARIIWNSLYTDFRAKRKVCATSLVIPFPPAYSNYLGNM
>SCO12045.1_101_200
REIFDSLHTIYEGCRKCPVCETLLECFICRKACNKVEIPTHGGEAAIESFPKTAPECGREYRPYCKDCAKPCHQKGDGFWFENTEEQESMNRSSARSESI
>SCO12048.1_255_354
IHANHSDMAKFGSAEESGFKRLLGELVRWDAMLGTGDSTISPVAELESNGKTPNATSSLQTTTGHIFNVSGGAQHNNTGAGNQFFGNFDGPVYFGLPSNK
>SCO12053.1_256_355
APNEITSSYRTTTHGTRGGNRTLTQDISSPYELTPSINDGSKPSIRGSQDSIVSKTVRMADIVLSKSYQVSHDVNTYDGRSWYGDQNGASKATVHAESPV
>SCO12081.1_169_268
HNTVKKTIAEYISLISESQSAIQGLYFDIQDLIVDNDAGRVAARLEFTGLPVKAWAGAEPNGKSVKFHEHVMYWLDEGKMHWVWSVVDLETYRKQLKQTE
>SCO12722.1_213_312
HVPKTVVVQFSEAHGGRLGAVLGDSPMLKAMKVGRQWCWERQRDAVTQGATEMRTDAIIAMIPGTATQDITFVLRVGYWAGWEITKYLGFGSSGDMETTT
>SCO12746.1_129_228
CSCMALEQLPEMIQSIETLPVPANLTFGNIIYHIDYFESVQLLADTLSWAVSAYKELPEDQRKLLPEPLRLTDRYAGFIVRTLKQSQELSSLERKRLMLL
>SCO12751.1_243_342
FDDARWALRCKISTLPQCHMFRCTPLVHPGTEFFWFACYKYTTLEFQDIVKKSGWRVSKHYQDEKTKMSMYDIIPAQKTDAGSLKGTPPVDAFEIRRARE
>SCO12756.1_129_228
KRYASTVSLAGGSARGTLLGEEVVDLTVETPDDQWERWNDGQKRLSTIKTCKPLREIEEQDKKLRIQIRNSVQKIAERKGRSIKALIVTHGGKINTLTGN
>SCO12759.1_287_386
LYVSNRQTGNSTDSVSHFEISHLNSTFLSLRFVGAASTYGISPRMMSFSHGDRYLLIANQAGGFGLVALERRLDGTLDAENPISVLGAPDFTPQFVQQIT
>SCO12766.1_182_281
QTVDGTVPVNTSDVLAMGVSSPDNTTNMNSSSESRETNIYGNVTLGQARIMTGNIGVEGWHKMAGRKTTIANNQFGHDVRIITGDMGGEAARGFNESFWK
>SCO12769.1_228_327
ESVLVMDNASIHCSDEIKQMCDEAGVKLEMTAPYTPDTNPIEEYFAEMKACVKLRWDEHISLIRRDFGSYVRSCVQAVGQRQTSAEGHFRNAGLTVEQAP
>SCO20376.1_221_320
LTFNGHMIHYNQDWTRNVEGHPAEVVHGPLNLINLLDYWRDIHGNGESPSGITYRAMSPLYAGQTYNIRTSAKKEAEGEKVWEVLVEKDGTVCMKSEITG
>SCO20387.1_129_228
AQVASKMILLVITIPLDGAKEPSECLPLLCIDLNCNQPGLELRRLKKMGGQAVDTNEVFFNNYNIPSSSLIGARNKGLERILHRMNAECCLLAGEALGLG
>SCO20398.1_242_341
NHAHYLGSELETWDPAAAYSEAKLIHFSDWPLPKPWKLMPEEDRLAAQPNCTQTAIGEEDCTARIIWNSLYTDFRAKRKVCATSLVIPFPPAYSNYLGNM
>SCO20399.1_101_200
REIFDSLYTIYEGCRKCPVCETLLECFICRKACNKVEIPTHGGEAAIESFPKTAPECGREYRPYCKDCAKPCHQKGDGFWFENTEEQESMNRSSARSESI
>SCO20400.1_255_354
IHANHSDMAKFGSAEESGFKRLLGELVRWDAMLGTGDSTISPVAELESNGKTPNATSSLQTTTGHIFNVSGGAQHNNTGAGNQFFGNFDGPVYFGLPSNK
>SCO20407.1_256_355
APNEITSSYRTTTHGTRGGNRTLTQDISSPYELTPSINDGSKPSIRGSQDSIVSKTVRMADIVLSKSYQVSHDVNTYDGRSWYGDQNGASKATVHAESPV
>SCO20428.1_169_268
HNTVKKTIAEYISLISESQSAIQGLYFDIQDLIVDNDAGRVAARLEFTGLSVKAWAGAEPNGKSVKFHEHVMYWLDEGKIHWVWSVVDLETYRKQLKQTE
>SCO52495.1_132_231
FANSFLSQRGQALAPTSGSVLRDSPPLSRLQHIEQLEQRVENLQMVSQGESDGPRSSGPRRGVAFSTRATQANTPRRPYEEPEDGASPIVPVCHWSDESD
>SCO52498.1_160_259
QQWFLKFGETEPVTIRSYNQHITWLKENVPEDRLVFIDARDGWEPLCKALDLPVPKDVPFPRINDSQAIDNFAKKHVNRGLARWGMILLVIGASAWTFFW
>SCO52504.1_252_351
ELETKYSAETFRREKLQQQLKLNQYDVDQVHEIAQSLEFHFNSTYVRFSGDNKLHTKAELEEAYMEAQRLQDKRRALALARRMRIQEEEDRDSCAYSEKC
>SCO52507.1_188_287
EIEEVNDEQELELIHNVAEGLDPVLSGASKNKIVEIAGKNSAGKITGSGKVNIGNSFIAGSFSNSDEIRVSTVNHVDEINTTEPSRVNIGNTWGGKGFWD
>SCO52509.1_264_363
RKLLKRWVNFDSSHGHSSGATPYASSNALGVTTKVGASSRKPKISTTGGMSSGGEWERLDDDSSKRRIHVTVDMEMHTLENGASSVGSQDSIEELARPIR
>SCO52511.1_178_277
LVRKTGSTGVLNVGVWRSGRGLPGATADGTTSFEYSSPLGDETILVLEGEIKIEEHESGKVHSFKGGDIFALPSGLKVTWTSVGPFTKKYFVITNGQKAG
>SCO52516.1_130_229
LAHALVPAVHLAIAIACQVIFAALVEDLDKQPWGPGTPLPPDLPPPPPPPPPRGDYISKNPKEREIDPVVTCVLAFVVLSAIDAFIPWAKLLILRVFPAS
>SCO52517.1_181_280
ATENETVAGWGSVEDPDLQLDDAFARNPIIFALCISLLTVPRGSGLFSRIWGGESILNVLFVRPCSAVMNGFERVGVGRLFGIAAGNEFQASQERDVCLL
>SCO75792.1_217_316
VFTTDVDAASEYFSSVTETIVFYTPAAATSLESLAGRTSVVAVAAPTDSESPLPTSTEPTSIVNGGPSYSAARTLWSSMDGFITAFMAISVGIGIVAAML
>SCO75793.1_190_289
EVNDELSLKTLKDAARGIDPALENAVGHKVDAIEGTNSAKNVETEGLARFQLGNVFSDGALQHEILVKDWTNNSVETVSAKNESRVQIGNVYGGKRIWDN
>SCO78476.1_274_373
VNSPHSPSGEQSPPEECGDMNRGPSSEAPPDPQARERKASGVDTWAAQAPRYDSPQAIYQRYIAARNAWYASQPAGSVKTNQQYRQAMGLPLRYDKVSYD
>SCO78477.1_189_288
IEEVGQGPGLQVLSDAAQETDDLLQEAASRRLEALSSSNTIDQAKVAGTAKVKVGNEYIFQAVPSRTGITTNKIGDLDAQGRSRVLVGDSHGTKGFMDSD
>SCO78479.1_300_399
RTPTPAEEEAHEAQSWTSSTPRTVLEAGSQSEYLQRRIRRYQSSSPELILEALRLLEKGTKAVMHKVALLVAANRELRQANEILSRRRRAKGPAYRIGEI
>SCO78480.1_103_202
PADRIVLGGFSQGGAMSLLSGLTFKATLAGIIALSGWLVLFQSFPNMISPTDANRQTPVIMLHGDQDPIVPTNRAQRDAERLTRLGYNVTWKTYPSVLPK
>SCO78482.1_255_354
PNLPIADYISLLDVNGTFIQLGAPEDPIPSFSAFSLLRKNIKLGGSLIGSRKNIKEALQLAADSNLAAWVNVRPMSEANQVVVDMANGKARYRYVLKNDV
>SCO78483.1_110_209
IIPIAGIRDNILLRDEALYDKAELCRDLRGFQQVAHGHGGMKTWKDPWDPDGWEFTEAFAIKWPWVIRGCHELLESTNRWRRMRDEAPLGSGFILGELDI
>SCO78484.1_145_244
AGGDKPFPGWSLVAGYLSGLQGVTRNLALDLQPLRVNLVSPGAVETPLHGPGGVPDEMKAHTTLGKAGLPEEVAEAYLYFMKDTNATGSCIDTNGGSFLV
>SCO78485.1_244_343
ATSAILDRLEEFLPVATVIGTDKVTDKYKPKYVVAFSIILEPIKHVGEWIWSNFIPKALANGSFKAKPDASVVGHGLQSIQGALDVQQKGVSAKKIVVTL
>SCO78486.1_122_221
YGMGPFNQETDNACLDRLNISLEVLEKQLKGRQYIATKQLSLADISVVAGLYWGFAQVIDAEMRGKYSLTTDWYLRVLQDERLQSAFGDKNFIELRRTAH
>SCO84719.1_111_210
ASAVFSMRVLFHMRLYWIRFVQADLPYLAKHCHAMVIFISALVGMNAGLAITFVSYTMILGYPTVVSSTLQQMLRDTREVMKRIGFGTPIDQDEEDKDLV
>SCO84722.1_164_263
CVLYEKTSSPRDIDEAIHLAQEAVLATSDRDPGYPARIYNLGLAFDLRFQRTGRTQDLLQAILNLRQAVSAGSLSTGTCWLVKLDNLMDQLDSSFPIQFS
>SCO84727.1_282_381
AVEDNPDPKLRKKWAAQIGKAVHELHKVGAVWGDAKPENILIDKDDNAWITDFEGGYTHGWVDPDKAGTVEGDLQGLQRINRFIFEGPRDSPSSSSEEVS
>SCO84728.1_127_226
ETLKTTHISQHDTEKFLNCVKRQLGVQKDGILASKDLGGSITTAKAEVIFGGIEPETTIETRLSGEINFEVVTKGVSMTGAGTLRLFRVKTVLGKDADLY
>SCO84730.1_185_284
QTVDGTIAVNTADVLAIGMSAPDDTPSINSSNEARETNIYGNVTLGQARIMTGNIGVEGWQEMAGRKTTIANNQFGHDVRIITGDMGGEAARDFNNSFWK
>SCO84733.1_231_330
AIHYGLIASANQLMKDALARDKLAAEKDILCFEMEAAGLMNHFPCLVIRGICDYSDSHKNKQWQGFAAMMAAAYAKDLLHQIPPNQVQAEKKIIDTLDSR
>SCO88776.1_159_258
LNDIARGVFVIKVVGYDWDEDRIGQGWMRIPTGEVLTFWESLLLWDFIETDVYREINDHWFGEESERYTWPGDASIYPTHGCSEAQTACQSRHSQFRFDY
>SCO88778.1_126_225
GRGYASEAMAAVVAAWWRLPRSPGVEMELDPSSVGRAVAAGEEVPERLFAFIASTNAGSIGVIRKLGFCKFKYWEVLDSRAGYEGQMVTLVGFLLQRPVE
>SCO88780.1_243_342
DSNYISEKEYVEEAFPTTEWYTSRLPTDPQEQRRRLRPSWFEKREGYKDFTKPMPPGWKRVPVPKVSPASTLMAAADISSSMNLCLSPMGDFWSGTTHFP
>SCO88781.1_212_311
FFYETLKTSWGIGSVQIVETESAQLHGCGDAAPIRADHIGICKFETKDADGYATVVAAIRKAMIPPGISPSNGDRIINILGKAVNVANGSISIGSQVNNL
>SCO88789.1_143_242
LKNGVDMPLENFISCDDTGVGKPALDAYKPLLDQLGSDEKWFAAAHMWDASSAKKAGYKGAYCTILEKESCADIFGTMDVMADTLPEMARKIIQAPKGQA
>SCO88790.1_109_208
NAALRINDNSFWLCLIALVFLLVEPRKHATQQQLKGLQHVELCLIAGFALPIMNGIFLIVTCGDARIRWVPAEYTLFRFMANHGYVPSYGGIFYISATID
>SCO92142.1_199_298
DNNSYDKVTIVYVVLAGLSVVVSLLLAVGAWKSVDLGHLQWSRKKRIAQGALLNERKDIFTKENGEKNRRVSLACFATLILLIIGSWCGYFWGVATGNND
>SCO92145.1_151_250
VGCITHQEAPGGAYGPSKAALNWITRSLHVQNESLVAVALHPGWVGTGMGQFSAKEWGCAGITLETVKGSVQGMLNIIDEATRDTTSGKFVTYKGQILPW
>SCO92150.1_188_287
EIEEINDEQELELIHDVTEGVDPVLSDASKNKSLEIAGKNSAGRITGPGMVNIGNSFLTESFPNSQGVRVDTVNHVDEINTAEPSRVHIGNTWGGKGFWD
>SCO92151.1_277_376
GDLIATSQDLLTKIALARNAAKSCKELLMAKNRALESSNKVLAKEITALKTSNQCVFAKSSKLKERFEQSVIATKSFKERLDKIASKVKELESSKNALAA
>SCO92152.1_107_206
DKIKELNSKSLKQKVKLSNCIKKSQRMNEDQEAEIEALKDHLKDKEDLISKLLGASQTKDSSWETQSQRLALLETQVETLEADKRCRESRSQELEMKYSA
>SCO92154.1_232_331
GDWGTHFHLAAYWGYEETFRTLSNFKLRGLDVDARNAKGLTATSVFEQRYDKTDELTTAFYQLKDSIKSQSSEYCQVEDEVEDTDEFFDADEFLRVDGLS
>SCO92155.1_187_286
VATRMGGNYQQPVGNNDEHYAAWSSEGQQHKCFAPSISQTTGLPGHILATSALYTSIQAKASAIPVLDELYLQMSRFGIFIPSLEHAPKSTSNDHGFGAL
>SCV56977.1_221_320
LTFNGHMIHYNQDWTRNVEGHPAEVVHGPLNLINLLDYWRDIHGNGESPSGITYRAMSPLYAGQTYNIRTSAKKEAEGEKVWEVLVEKDGTVCMKSEITG
>SCV56982.1_129_228
AQVASKMILLVITIPLDEAKEPSECLPLLCIDLNCNQPGLELRRLKKMGGQAVDTNEVFFNNYNIPSSSLIGARNKGFERILHRMNAECCLLAGEALGLG
>SCV56988.1_242_341
NHAHYLGSELETWDPAAAYSEAKLIHFSDWPLPKPWKLMPEEDRLAAQPNCTQTAIGEEDCTARIIWNSLYTDFRAKRKVCATSLVIPFPPAYSNYLGNM
>SCV56990.1_101_200
REIFDSLHTIYEGCRKCPVCETLLECFICRKACNKVEIPTHGGEAAIESFPKTAPECGREYRPYCKDCAKPCHQKGDGFWFENTEEQESMNRSSARSESI
>SCV56992.1_255_354
IHANHSDMAKFGSAEESGFKRLLGELVRWDAMLGTGDSTISPVAELESNGKTPNATSSLQTTTGHIFNVSGGAQHNNTGAGNQFFGNFDGPVYFGLPSNK
>SCV56995.1_256_355
APNEITSSYRTTTHGTRGGNRTLTQDISSPYELTPSINDGSKPSIRGSQDSIVSKTVRMADIVLSKSYQVSHDVNTYDGRSWYGDQNGASKATVHAESPV
>SCV57009.1_169_268
HNTVKKTIAEYISLISESQSAIQGLYFDIQDLIVDNDAGRVAARLEFTGLPVKAWAGAEPNGKSVKFHEHVMYWLDEGKMHWVWSVVDLETYRKQLKQTE
>SCV57083.1_221_320
LTFNGHMIHYNQDWTRNVEGHPAEVVHGPLNLINLLDYWRDIHGNGGSPREITYRAMSPLYAGQTYNIRTSAKKEAEGEKVWEVLVEKDGTVCMKSEITG
>SCV57095.1_242_341
NHAHYLGSELETWDPAAAYSEAKLIHFSDWPLPKPWKLMPEEDRLAAQPNCTQTAIGEEDCTARIIWNSLYTDFRAKRKVCATSLVIPFPPAYSNYLGNM
>SCV57096.1_101_200
REIFDSLHTIYEGCRKCPVCETLLECFICRKACNKVEIPTHGGEAAIESFPKTAPECGREYRPYCKDCAKPCHQKGDGFWFENTEEQESMNRSSARSESI
>SCV57097.1_259_358
HSDMAKFGSAEESGFKRLLGELVRWDAMLGTGDSTISPVAELESNGKTPKATSSLQTTTGHIFNVSGGAQHNNTGAGNQFFGNFDGPVYFGLPSNKWLVL
>SCV57102.1_164_263
RHILMVFGMTGLNAVLYPLPHFQANIRLMTWAADVSPAQRPFITTPPTTCHGRICSSVATKEPQSQAEVIPAPCTLIGWIKRSLAFSTTTIVIRLFIRAL
>SCV57104.1_248_347
ACLSNSRQGRMATLCPGEADLARIHDKAAGFTKVFSSGSSQNSPDLAKGFWTALPGWLKSGQVKALEWDVINGLDEVAINAVWDLYRDGKAPKNQVHVHI
>SCV57109.1_128_227
EPTFNDEAALLNSIGPKVLQEDLSIIEEEDKIRRLAMMKKDGHLWCATYLLRCLTVEERQQFPPGVPNIAKSAMLVAGNWKFSREFQFAPSFTTPAENSI
>SCV57113.1_131_230
IGLLKGRKATTHSKALETLRYVCDSTVGNGETGTEVIKARYVDGGALGNGTRIVTSGGISSGIDASLYVLSLVAGRDVATVAMQIIEFVRSSSLREIEYI
>SCV57115.1_126_225
LFSVCVGAFFLGAAGVLDGLDATTHHRGLERLGEICRAVGKEPASIVEKRFVDGGLSKNKAVLVVTAGGISSGLDAALHIVGTQTSKDMQQFIRRVMEYS
>SCV57230.1_260_359
VIIAACIPMLLPFFELLFGKRFLSAPPPSSLSRISDSKPGSRTGNLSGTNKTVETERRRIRDEVEERMEAVLLLEEPGQDEEGGQNQRADTVRQRRLQHT
>SCV57233.1_198_297
TKAYIGPCTSDNENPNKGVVFLTCQVPTEGSALQCSVPVLSCIQQGGGEQTCAATTDTLSHFSMEGDVGMVYIVGDGFTGINQTPVDLIVDQAAVVAPTP
>SCV57237.1_131_230
ILTTSLSIDYTETWTSSQQQSLSFQVPENHHGLIVSQPYVRRVQGNVLDGCGDDIEKMEFTSDSYESQTYGNLEWVKGIIRLCSSETYPIPFCNGEGEHK
>SCV57242.1_151_250
TGFYTSYAGSKAPVEHFTRGVAKELMGRRISVNAVAPGPMDTPFFYPQEADDAVAFHKSQALEGRLTDVKDIAPLVKFLVTEGGWITGQTIFANGGYTTR
>SCV57246.1_187_286
MATHDDTSDALIGAVAKMASFEAMHGGVDSYRIHMQGLYDMVEQRRGLDSLGLNGLLRRIIIWIDINSSFLLQIPRRFPDEYFAERGGSVEPNPEKFIAP
>SCV57249.1_210_309
IGAFHTMNNGHDWLSFEEVAGILSEELGEPIAFDGSYEGFMGFWGPRMGKKAERLWTFFKFEQANEEQWALNNFVERILGRKPTTVRGWIVEHKSGLLNA
>SCV57252.1_212_311
FFYETLKTRWGMGSVQIVEAESAQLHGCGDAAPIRADHIGICKFETKDADGYATVVAAIRKAMIPPGASPTRGGRIINILGKAVNVANDSISIGSQVNHL
>SCV57268.1_230_329
SFSGILPETRSITRFPLELTVNLFQRIRRIRLLHFGLGILYLAFIGILVVGTVNTLRLAYPIQLFIPAVGISVFEMEQVASLLGGVVVLSYNIHSIYYPH
>SCV57273.1_216_315
GPHGAIHSAIGGDMIPNTSPNDPIFFLHHTQIDRLWSLWQQEDPKTRTMEFAGYKTQDQFDGTKPPPASLDDMLLMNGLADDLKVKDLMSTQSSLLCYSY
>SPB42944.1_193_292
GFVLAGKPGVLCLEGTSQNIDAYMSFIKTHSWGDIPSHQKKVSERFRETEGVQRVFEGMEEITDSLGERSGQRANRGDMQALEAWLQARGLQHAFEQVIF
>SPB42946.1_199_298
HLIQRGADVNEFGYPAFLHFGGTPLHAASYQGNLLAVKWLLEHGANPGVEDAQSSKPLDLAALEEEYEICDFLYEWSPLDDFGKGENGRSGQPKANSSRA
>SPB42952.1_114_213
TLAVINSGVCSDLVSRAADVMLKERRRLVLALRETPLSLIHLQNMISVTQAGAIIFPPVPAFYTKPSSMDDLVDHSVGRMLDLFDLDTAGFERWKGWKRD
