# Supplementary material for: Exploring a diverse world of effector domains and amyloid signaling motifs in fungal NLR proteins
Source: PLoS Comput Biol. 2022 Dec 21;18(12):e1010787. doi: 10.1371/journal.pcbi.1010787 (PMC9815663; doi:10.1371/journal.pcbi.1010787)
Supplement: S10 Data — The lists were obtained through iterative searches in NCBI “nr” starting from Pfam profiles of known NLR effector domains. (GZ) [file pcbi.1010787.s017.tar.gz]

Archive with 19 entries (19 files):
- PF00069/conv_alignment.tbl
- PF00082/conv_alignment.tbl
- PF00168/conv_alignment.tbl
- PF01048/conv_alignment.tbl
- PF01582/conv_alignment.tbl
- PF01734/conv_alignment.tbl
- PF04607/conv_alignment.tbl
- PF05057/conv_alignment.tbl
- PF06985/conv_alignment.tbl
- PF07714/conv_alignment.tbl
- PF07819/conv_alignment.tbl
- PF12697/conv_alignment.tbl
- PF12770/conv_alignment.tbl
- PF13676/conv_alignment.tbl
- PF14479/conv_alignment.tbl
- PF17100/conv_alignment.tbl
- PF17107/conv_alignment.tbl
- PF17109/conv_alignment.tbl
- PF17111/conv_alignment.tbl
