# Supplementary material for: Exploring a diverse world of effector domains and amyloid signaling motifs in fungal NLR proteins
Source: PLoS Comput Biol. 2022 Dec 21;18(12):e1010787. doi: 10.1371/journal.pcbi.1010787 (PMC9815663; doi:10.1371/journal.pcbi.1010787)
Supplement: S10 Data — The lists were obtained through iterative searches in NCBI “nr” starting from Pfam profiles of known NLR effector domains. (GZ) [file pcbi.1010787.s017.tar.gz › PF00069/conv_alignment.tbl]

#                                                                                --- full sequence --- -------------- this domain -------------   hmm coord   ali coord   env coord
# target name            accession   tlen query name           accession   qlen   E-value  score  bias   #  of  c-Evalue  i-Evalue  score  bias  from    to  from    to  from    to  acc description of target
#    ------------------- ---------- ----- -------------------- ---------- ----- --------- ------ ----- --- --- --------- --------- ------ ----- ----- ----- ----- ----- ----- ----- ---- ---------------------
ONH80131.1/324-602       -            279 Pkinase              PF00069.25   264   1.3e-81  283.1   0.1   1   1   2.4e-83   1.5e-81  282.9   0.1     1   264     1   279     1   279 0.97 [subseq from] Serine/threonine-protein kinase KIN82 [Saccharomyces cerevisiae]
AJQ32724.1/324-602       -            279 Pkinase              PF00069.25   264   1.4e-81  283.1   0.1   1   1   2.5e-83   1.5e-81  282.9   0.1     1   264     1   279     1   279 0.98 [subseq from] Kin82p [Saccharomyces cerevisiae YJM1387] >AJQ33740.1 Kin82p [Saccharomyces cerevisiae YJM1415] >AJQ41022.1 Kin82p [Saccharomyces cerevisiae YJM1332] >KOH52094.1 KIN82p putative serine/threonine protein kinase [Saccharomyces sp. 'boulardii']
AJQ33448.1/324-602       -            279 Pkinase              PF00069.25   264   1.4e-81  283.1   0.1   1   1   2.5e-83   1.5e-81  282.9   0.1     1   264     1   279     1   279 0.97 [subseq from] Kin82p [Saccharomyces cerevisiae YJM1401] >AJQ34915.1 Kin82p [Saccharomyces cerevisiae YJM1444] >AJQ38993.1 Kin82p [Saccharomyces cerevisiae YJM1190]
AJQ44767.1/324-602       -            279 Pkinase              PF00069.25   264   1.4e-81  283.1   0.1   1   1   2.5e-83   1.5e-81  282.9   0.1     1   264     1   279     1   279 0.97 [subseq from] Kin82p [Saccharomyces cerevisiae YJM326]
AHY79758.1/324-602       -            279 Pkinase              PF00069.25   264   1.4e-81  283.1   0.1   1   1   2.5e-83   1.6e-81  282.9   0.1     1   264     1   279     1   279 0.97 [subseq from] Kin82p [Saccharomyces cerevisiae YJM993] >AJQ37242.1 Kin82p [Saccharomyces cerevisiae YJM969] >AJQ37391.1 Kin82p [Saccharomyces cerevisiae YJM972] >AJQ37540.1 Kin82p [Saccharomyces cerevisiae YJM975] >AJQ37680.1 Kin82p [Saccharomyces cerevisiae YJM978] >AJQ37818.1 Kin82p [Saccharomyces cerevisiae YJM981] >AJQ37967.1 Kin82p [Saccharomyces cerevisiae YJM984] >AJQ38116.1 Kin82p [Saccharomyces cerevisiae YJM987] >AJQ38265.1 Kin82p [Saccharomyces cerevisiae YJM990] >AJQ38414.1 Kin82p [Saccharomyces cerevisiae YJM996]
AJQ32139.1/324-602       -            279 Pkinase              PF00069.25   264   1.4e-81  283.1   0.1   1   1   2.5e-83   1.6e-81  282.9   0.1     1   264     1   279     1   279 0.97 [subseq from] Kin82p [Saccharomyces cerevisiae YJM1381]
AJQ32284.1/324-602       -            279 Pkinase              PF00069.25   264   1.4e-81  283.1   0.1   1   1   2.5e-83   1.6e-81  282.9   0.1     1   264     1   279     1   279 0.97 [subseq from] Kin82p [Saccharomyces cerevisiae YJM1383] >AJQ39433.1 Kin82p [Saccharomyces cerevisiae YJM1208] >AJQ43474.1 Kin82p [Saccharomyces cerevisiae YJM1615]
AJQ32578.1/324-602       -            279 Pkinase              PF00069.25   264   1.4e-81  283.1   0.1   1   1   2.5e-83   1.6e-81  282.9   0.1     1   264     1   279     1   279 0.97 [subseq from] Kin82p [Saccharomyces cerevisiae YJM1386]
AJQ33157.1/324-602       -            279 Pkinase              PF00069.25   264   1.4e-81  283.1   0.1   1   1   2.5e-83   1.6e-81  282.9   0.1     1   264     1   279     1   279 0.97 [subseq from] Kin82p [Saccharomyces cerevisiae YJM1399]
AJQ33596.1/324-602       -            279 Pkinase              PF00069.25   264   1.4e-81  283.1   0.1   1   1   2.5e-83   1.6e-81  282.9   0.1     1   264     1   279     1   279 0.97 [subseq from] Kin82p [Saccharomyces cerevisiae YJM1402] >AJQ43041.1 Kin82p [Saccharomyces cerevisiae YJM1573]
AJQ34175.1/324-602       -            279 Pkinase              PF00069.25   264   1.4e-81  283.1   0.1   1   1   2.5e-83   1.6e-81  282.9   0.1     1   264     1   279     1   279 0.97 [subseq from] Kin82p [Saccharomyces cerevisiae YJM1419] >AJQ36080.1 Kin82p [Saccharomyces cerevisiae YJM554] >AJQ37098.1 Kin82p [Saccharomyces cerevisiae YJM693] >AJQ44621.1 Kin82p [Saccharomyces cerevisiae YJM320]
AJQ34769.1/324-602       -            279 Pkinase              PF00069.25   264   1.4e-81  283.1   0.1   1   1   2.5e-83   1.6e-81  282.9   0.1     1   264     1   279     1   279 0.97 [subseq from] Kin82p [Saccharomyces cerevisiae YJM1443] >AJQ35642.1 Kin82p [Saccharomyces cerevisiae YJM456] >AJQ42754.1 Kin82p [Saccharomyces cerevisiae YJM1527]
AJQ35933.1/326-604       -            279 Pkinase              PF00069.25   264   1.4e-81  283.1   0.1   1   1   2.5e-83   1.6e-81  282.9   0.1     1   264     1   279     1   279 0.97 [subseq from] Kin82p [Saccharomyces cerevisiae YJM541] >AJQ36223.1 Kin82p [Saccharomyces cerevisiae YJM555] >AJQ36511.1 Kin82p [Saccharomyces cerevisiae YJM681] >AJQ40874.1 Kin82p [Saccharomyces cerevisiae YJM1326]
AJQ36370.1/324-602       -            279 Pkinase              PF00069.25   264   1.4e-81  283.1   0.1   1   1   2.5e-83   1.6e-81  282.9   0.1     1   264     1   279     1   279 0.97 [subseq from] Kin82p [Saccharomyces cerevisiae YJM627] >AJQ39566.1 Kin82p [Saccharomyces cerevisiae YJM1242] >AJQ41169.1 Kin82p [Saccharomyces cerevisiae YJM1336] >AJQ42175.1 Kin82p [Saccharomyces cerevisiae YJM1477]
AJQ41457.1/324-602       -            279 Pkinase              PF00069.25   264   1.4e-81  283.1   0.1   1   1   2.5e-83   1.6e-81  282.9   0.1     1   264     1   279     1   279 0.97 [subseq from] Kin82p [Saccharomyces cerevisiae YJM1341]
AJQ41607.1/324-602       -            279 Pkinase              PF00069.25   264   1.4e-81  283.1   0.1   1   1   2.5e-83   1.6e-81  282.9   0.1     1   264     1   279     1   279 0.97 [subseq from] Kin82p [Saccharomyces cerevisiae YJM1342]
AJQ41897.1/324-602       -            279 Pkinase              PF00069.25   264   1.4e-81  283.1   0.1   1   1   2.5e-83   1.6e-81  282.9   0.1     1   264     1   279     1   279 0.97 [subseq from] Kin82p [Saccharomyces cerevisiae YJM1460]
AJQ45060.1/324-602       -            279 Pkinase              PF00069.25   264   1.4e-81  283.1   0.1   1   1   2.5e-83   1.6e-81  282.9   0.1     1   264     1   279     1   279 0.97 [subseq from] Kin82p [Saccharomyces cerevisiae YJM450]
EDV09774.1/324-602       -            279 Pkinase              PF00069.25   264   1.4e-81  283.1   0.1   1   1   2.5e-83   1.6e-81  282.9   0.1     1   264     1   279     1   279 0.97 [subseq from] serine/threonine kinase [Saccharomyces cerevisiae RM11-1a] >EHN08250.1 Kin82p [Saccharomyces cerevisiae x Saccharomyces kudriavzevii VIN7] >EWG87482.1 Kin82p [Saccharomyces cerevisiae R008] >EWH19322.1 Kin82p [Saccharomyces cerevisiae P283] >AJP37509.1 Kin82p [Saccharomyces cerevisiae YJM1078] >AJQ32430.1 Kin82p [Saccharomyces cerevisiae YJM1385] >AJQ34322.1 Kin82p [Saccharomyces cerevisiae YJM1433] >AJQ35353.1 Kin82p [Saccharomyces cerevisiae YJM451] >AJQ35787.1 Kin82p [Saccharomyces cerevisiae YJM470] >AJQ36660.1 Kin82p [Saccharomyces cerevisiae YJM682] >AJQ36806.1 Kin82p [Saccharomyces cerevisiae YJM683] >AJQ38560.1 Kin82p [Saccharomyces cerevisiae YJM1083] >AJQ40159.1 Kin82p [Saccharomyces cerevisiae YJM1252] >AJQ41750.1 Kin82p [Saccharomyces cerevisiae YJM1355] >AJQ42040.1 Kin82p [Saccharomyces cerevisiae YJM1463] >AJQ42316.1 Kin82p [Saccharomyces cerevisiae YJM1478] >AJQ42895.1 Kin82p [Saccharomyces cerevisiae YJM1549] >AJQ43760.1 Kin82p [Saccharomyces cerevisiae YJM193] >AJQ44189.1 Kin82p [Saccharomyces cerevisiae YJM248] >AJQ44479.1 Kin82p [Saccharomyces cerevisiae YJM271] >KZV12936.1 KIN82 [Saccharomyces cerevisiae] >GES70432.1 hypothetical protein SCEPF1_0052003900 [Saccharomyces cerevisiae]
EDZ73477.1/324-602       -            279 Pkinase              PF00069.25   264   1.4e-81  283.1   0.1   1   1   2.5e-83   1.6e-81  282.9   0.1     1   264     1   279     1   279 0.97 [subseq from] YCR091Wp-like protein, partial [Saccharomyces cerevisiae AWRI1631]
EGA59591.1/324-602       -            279 Pkinase              PF00069.25   264   1.4e-81  283.1   0.1   1   1   2.5e-83   1.6e-81  282.9   0.1     1   264     1   279     1   279 0.97 [subseq from] Kin82p [Saccharomyces cerevisiae FostersB]
EGA63131.1/324-602       -            279 Pkinase              PF00069.25   264   1.4e-81  283.1   0.1   1   1   2.5e-83   1.6e-81  282.9   0.1     1   264     1   279     1   279 0.97 [subseq from] Kin82p [Saccharomyces cerevisiae FostersO]
GAA21991.1/324-602       -            279 Pkinase              PF00069.25   264   1.4e-81  283.1   0.1   1   1   2.5e-83   1.6e-81  282.9   0.1     1   264     1   279     1   279 0.97 [subseq from] K7_Kin82p [Saccharomyces cerevisiae Kyokai no. 7] >AJQ32871.1 Kin82p [Saccharomyces cerevisiae YJM1388] >AJQ33014.1 Kin82p [Saccharomyces cerevisiae YJM1389] >AJQ34472.1 Kin82p [Saccharomyces cerevisiae YJM1434] >AJQ40305.1 Kin82p [Saccharomyces cerevisiae YJM1273] >AJQ43330.1 Kin82p [Saccharomyces cerevisiae YJM1592] >AJQ43905.1 Kin82p [Saccharomyces cerevisiae YJM195]
GAX72203.1/306-584       -            279 Pkinase              PF00069.25   264   1.4e-81  283.1   0.1   1   1   2.5e-83   1.6e-81  282.9   0.1     1   264     1   279     1   279 0.97 [subseq from] serine/threonine protein kinase [Saccharomyces cerevisiae]
NP_010015.3/324-602      -            279 Pkinase              PF00069.25   264   1.4e-81  283.1   0.1   1   1   2.5e-83   1.6e-81  282.9   0.1     1   264     1   279     1   279 0.97 [subseq from] putative serine/threonine protein kinase KIN82 [Saccharomyces cerevisiae S288C] >P25341.3 RecName: Full=Serine/threonine-protein kinase KIN82; AltName: Full=Flippase kinase 2 >EDN62201.1 protein kinase [Saccharomyces cerevisiae YJM789] >DAA07560.2 TPA: putative serine/threonine protein kinase KIN82 [Saccharomyces cerevisiae S288C] >EWG92285.1 Kin82p [Saccharomyces cerevisiae P301] >EWG97318.1 Kin82p [Saccharomyces cerevisiae R103] >AJQ31994.1 Kin82p [Saccharomyces cerevisiae YJM1356] >AJQ33879.1 Kin82p [Saccharomyces cerevisiae YJM1417] >AJQ35203.1 Kin82p [Saccharomyces cerevisiae YJM1450] >AJQ35498.1 Kin82p [Saccharomyces cerevisiae YJM453] >AJQ36952.1 Kin82p [Saccharomyces cerevisiae YJM689] >AJQ38705.1 Kin82p [Saccharomyces cerevisiae YJM1129] >AJQ39136.1 Kin82p [Saccharomyces cerevisiae YJM1199] >AJQ39285.1 Kin82p [Saccharomyces cerevisiae YJM1202] >AJQ39714.1 Kin82p [Saccharomyces cerevisiae YJM1244] >AJQ40735.1 Kin82p [Saccharomyces cerevisiae YJM1311] >AJQ41314.1 Kin82p [Saccharomyces cerevisiae YJM1338] >AJQ42605.1 Kin82p [Saccharomyces cerevisiae YJM1526] >AJQ43617.1 Kin82p [Saccharomyces cerevisiae YJM189] >AJQ44043.1 Kin82p [Saccharomyces cerevisiae YJM244] >AJQ44913.1 Kin82p [Saccharomyces cerevisiae YJM428] >KQC45198.1 putative serine/threonine protein kinase [Saccharomyces sp. 'boulardii'] >PJP09987.1 putative serine/threonine protein kinase KIN82 [Saccharomyces cerevisiae]
AJQ40011.1/324-602       -            279 Pkinase              PF00069.25   264   1.4e-81  283.0   0.1   1   1   2.5e-83   1.6e-81  282.8   0.1     1   264     1   279     1   279 0.97 [subseq from] Kin82p [Saccharomyces cerevisiae YJM1250]
AJQ35059.1/324-602       -            279 Pkinase              PF00069.25   264   1.4e-81  283.0   0.1   1   1   2.6e-83   1.6e-81  282.8   0.1     1   264     1   279     1   279 0.97 [subseq from] Kin82p [Saccharomyces cerevisiae YJM1447]
CAY78294.1/324-602       -            279 Pkinase              PF00069.25   264   1.4e-81  283.0   0.1   1   1   2.6e-83   1.6e-81  282.8   0.1     1   264     1   279     1   279 0.97 [subseq from] Kin82p [Saccharomyces cerevisiae EC1118] >AJQ43185.1 Kin82p [Saccharomyces cerevisiae YJM1574] >AJQ44332.1 Kin82p [Saccharomyces cerevisiae YJM270] >PTN29359.1 putative serine/threonine protein kinase KIN82 [Saccharomyces cerevisiae]
PTN17558.1/324-602       -            279 Pkinase              PF00069.25   264   1.4e-81  283.0   0.1   1   1   2.6e-83   1.6e-81  282.8   0.1     1   264     1   279     1   279 0.97 [subseq from] putative serine/threonine protein kinase KIN82 [Saccharomyces cerevisiae]
EIW11820.1/324-602       -            279 Pkinase              PF00069.25   264   1.5e-81  283.0   0.1   1   1   2.7e-83   1.7e-81  282.8   0.1     1   264     1   279     1   279 0.97 [subseq from] Kin82p [Saccharomyces cerevisiae CEN.PK113-7D] >AJQ40592.1 Kin82p [Saccharomyces cerevisiae YJM1307]
PTN13404.1/324-602       -            279 Pkinase              PF00069.25   264   1.5e-81  283.0   0.1   1   1   2.7e-83   1.7e-81  282.8   0.1     1   264     1   279     1   279 0.97 [subseq from] putative serine/threonine protein kinase KIN82 [Saccharomyces cerevisiae]
AJQ34028.1/324-602       -            279 Pkinase              PF00069.25   264   1.6e-81  282.9   0.1   1   1   2.8e-83   1.8e-81  282.7   0.1     1   264     1   279     1   279 0.97 [subseq from] Kin82p [Saccharomyces cerevisiae YJM1418]
EGA83778.1/324-602       -            279 Pkinase              PF00069.25   264   1.9e-81  282.6   0.1   1   1   3.5e-83   2.2e-81  282.4   0.1     1   264     1   279     1   279 0.97 [subseq from] Kin82p [Saccharomyces cerevisiae Lalvin QA23]
CAA42256.2/324-602       -            279 Pkinase              PF00069.25   264   2.2e-81  282.4   0.1   1   1     4e-83   2.5e-81  282.2   0.1     1   264     1   279     1   279 0.97 [subseq from] ser/thr protein kinase [Saccharomyces cerevisiae]
AJQ38855.1/324-602       -            279 Pkinase              PF00069.25   264   3.9e-81  281.6   0.1   1   1   7.1e-83   4.5e-81  281.4   0.1     1   264     1   279     1   279 0.97 [subseq from] Kin82p [Saccharomyces cerevisiae YJM1133] >AJQ40447.1 Kin82p [Saccharomyces cerevisiae YJM1304]
AJQ34619.1/324-602       -            279 Pkinase              PF00069.25   264     7e-81  280.7   0.1   1   1   1.3e-82   7.9e-81  280.6   0.1     1   264     1   279     1   279 0.97 [subseq from] Kin82p [Saccharomyces cerevisiae YJM1439] >AJQ39861.1 Kin82p [Saccharomyces cerevisiae YJM1248]
EJT43403.1/320-598       -            279 Pkinase              PF00069.25   264   2.5e-80  278.9   0.0   1   1   4.5e-82   2.8e-80  278.7   0.0     1   264     1   279     1   279 0.97 [subseq from] KIN82-like protein [Saccharomyces kudriavzevii IFO 1802]
XP_022626379.1/190-451   -            262 Pkinase              PF00069.25   264   2.6e-80  278.9   0.0   1   1   4.6e-82   2.9e-80  278.7   0.0     4   264     2   262     1   262 0.94 [subseq from] uncharacterized protein LALA0_S01e03796g [Lachancea lanzarotensis] >CEP60134.1 LALA0S01e03796g1_1 [Lachancea lanzarotensis]
AJQ33302.1/324-602       -            279 Pkinase              PF00069.25   264     3e-80  278.7   0.1   1   1   5.4e-82   3.4e-80  278.5   0.1     1   264     1   279     1   279 0.97 [subseq from] Kin82p [Saccharomyces cerevisiae YJM1400] >AJQ42460.1 Kin82p [Saccharomyces cerevisiae YJM1479]
SCU79801.1/190-451       -            262 Pkinase              PF00069.25   264   3.9e-80  278.3   0.0   1   1     7e-82   4.4e-80  278.1   0.0     4   264     2   262     1   262 0.94 [subseq from] LAFA_0B05688g1_1 [Lachancea sp. CBS 6924]
XP_018223454.1/324-602   -            279 Pkinase              PF00069.25   264     4e-80  278.3   0.1   1   1   7.2e-82   4.5e-80  278.1   0.1     1   264     1   279     1   279 0.97 [subseq from] KIN82-like protein [Saccharomyces eubayanus] >KOH00738.1 KIN82-like protein [Saccharomyces eubayanus]
EJS44474.1/322-600       -            279 Pkinase              PF00069.25   264   5.3e-80  277.8   0.1   1   1   9.7e-82   6.1e-80  277.7   0.1     1   264     1   279     1   279 0.97 [subseq from] kin82p [Saccharomyces arboricola H-6]
SCU95502.1/190-451       -            262 Pkinase              PF00069.25   264   1.3e-79  276.5   0.0   1   1   2.4e-81   1.5e-79  276.4   0.0     4   264     2   262     1   262 0.94 [subseq from] LAME_0F12398g1_1 [Lachancea meyersii CBS 8951]
CCE81117.1/159-422       -            264 Pkinase              PF00069.25   264   2.5e-79  275.6   0.0   1   1   4.5e-81   2.8e-79  275.5   0.0     4   264     2   264     1   264 0.93 [subseq from] Piso0_003468 [Millerozyma farinosa CBS 7064] >CCE80352.1 Piso0_003468 [Millerozyma farinosa CBS 7064]
GBC07260.1/90-344        -            255 Pkinase              PF00069.25   264   3.4e-79  275.2   0.1   1   1   6.1e-81   3.8e-79  275.1   0.1     5   264     2   255     1   255 0.96 [subseq from] hypothetical protein RclHR1_07340006 [Rhizophagus clarus]
SCW03357.1/191-451       -            261 Pkinase              PF00069.25   264   3.5e-79  275.2   0.0   1   1   6.3e-81     4e-79  275.0   0.0     5   264     2   261     1   261 0.94 [subseq from] LAFE_0G08636g1_1 [Lachancea fermentati]
RIB14396.1/25-283        -            259 Pkinase              PF00069.25   264   4.7e-79  274.8   0.0   1   1   8.3e-81   5.2e-79  274.6   0.0     1   264     1   259     1   259 0.96 [subseq from] kinase-like domain-containing protein, partial [Gigaspora rosea]
XP_002175091.2/287-572   -            286 Pkinase              PF00069.25   264   4.9e-79  274.7   0.0   1   1   8.7e-81   5.5e-79  274.5   0.0     1   264     1   286     1   286 0.97 [subseq from] CMGC/CDK/CRK7 protein kinase Lsk1 [Schizosaccharomyces japonicus yFS275] >EEB08798.2 CMGC/CDK/CRK7 protein kinase Lsk1 [Schizosaccharomyces japonicus yFS275]
KFH73754.1/145-402       -            258 Pkinase              PF00069.25   264   7.1e-79  274.2   0.0   1   1   1.3e-80   7.9e-79  274.0   0.0     4   264     3   258     1   258 0.94 [subseq from] CAMK protein kinase [Mortierella verticillata NRRL 6337]
CDH58643.1/38-284        -            247 Pkinase              PF00069.25   264   8.1e-79  274.0   0.0   1   1   1.5e-80   9.1e-79  273.8   0.0     1   264     1   247     1   247 0.94 [subseq from] pkinase-domain-containing protein [Lichtheimia corymbifera JMRC:FSU:9682]
XP_003958787.1/190-453   -            264 Pkinase              PF00069.25   264   8.3e-79  273.9   0.0   1   1   1.5e-80   9.5e-79  273.8   0.0     5   264     2   264     1   264 0.94 [subseq from] hypothetical protein KAFR_0H02430 [Kazachstania africana CBS 2517] >CCF59652.1 hypothetical protein KAFR_0H02430 [Kazachstania africana CBS 2517]
ORY46658.1/13-269        -            257 Pkinase              PF00069.25   264   9.3e-79  273.8   0.1   1   1   1.7e-80     1e-78  273.6   0.1     1   264     1   257     1   257 0.94 [subseq from] Pkinase-domain-containing protein [Neocallimastix californiae]
CUS20399.1/190-451       -            262 Pkinase              PF00069.25   264   9.5e-79  273.7   0.0   1   1   1.7e-80   1.1e-78  273.6   0.0     4   264     2   262     1   262 0.94 [subseq from] LAQU0S01e05732g1_1 [Lachancea quebecensis]
CDS06067.1/38-284        -            247 Pkinase              PF00069.25   264   1.1e-78  273.5   0.0   1   1     2e-80   1.3e-78  273.3   0.0     1   264     1   247     1   247 0.94 [subseq from] hypothetical protein LRAMOSA08595 [Lichtheimia ramosa]
SCV05815.1/190-451       -            262 Pkinase              PF00069.25   264   1.1e-78  273.5   0.0   1   1   2.1e-80   1.3e-78  273.3   0.0     4   264     2   262     1   262 0.94 [subseq from] LANO_0H15786g1_1 [Lachancea nothofagi CBS 11611]
EXX76297.1/4-285         -            282 Pkinase              PF00069.25   264   1.7e-78  273.0   0.0   1   1     3e-80   1.9e-78  272.8   0.0     1   264     1   282     1   282 0.97 [subseq from] Pho85p [Rhizophagus irregularis DAOM 197198w] >GBC41488.1 cyclin-dependent serine/threonine-protein kinase pho85 [Rhizophagus irregularis DAOM 181602=DAOM 197198]
RGB29082.1/35-289        -            255 Pkinase              PF00069.25   264   1.8e-78  272.8   0.1   1   1   3.2e-80     2e-78  272.7   0.1     5   264     2   255     1   255 0.95 [subseq from] kinase-like domain-containing protein [Rhizophagus diaphanus]
ORX53708.1/18-274        -            257 Pkinase              PF00069.25   264   1.9e-78  272.7   0.1   1   1   3.4e-80   2.1e-78  272.6   0.1     1   264     1   257     1   257 0.94 [subseq from] Pkinase-domain-containing protein [Piromyces finnis]
XP_016605543.1/4-285     -            282 Pkinase              PF00069.25   264   1.9e-78  272.7   0.0   1   1   3.5e-80   2.2e-78  272.6   0.0     1   264     1   282     1   282 0.96 [subseq from] CMGC/CDK/CDC2 protein kinase [Spizellomyces punctatus DAOM BR117] >KNC97503.1 CMGC/CDK/CDC2 protein kinase [Spizellomyces punctatus DAOM BR117]
XP_003675494.1/198-458   -            261 Pkinase              PF00069.25   264   2.2e-78  272.5   0.0   1   1     4e-80   2.5e-78  272.4   0.0     5   264     2   261     1   261 0.94 [subseq from] hypothetical protein NCAS_0C01370 [Naumovozyma castellii CBS 4309] >CCC69127.1 hypothetical protein NCAS_0C01370 [Naumovozyma castellii CBS 4309]
PKK76761.1/35-289        -            255 Pkinase              PF00069.25   264   2.3e-78  272.5   0.0   1   1   4.1e-80   2.6e-78  272.3   0.0     5   264     2   255     1   255 0.95 [subseq from] Pkinase-domain-containing protein [Rhizophagus irregularis]
PKY38377.1/97-351        -            255 Pkinase              PF00069.25   264   2.3e-78  272.5   0.0   1   1   4.1e-80   2.6e-78  272.3   0.0     5   264     2   255     1   255 0.95 [subseq from] Pkinase-domain-containing protein [Rhizophagus irregularis]
ORY72523.1/12-268        -            257 Pkinase              PF00069.25   264   2.5e-78  272.4   0.1   1   1   4.5e-80   2.8e-78  272.2   0.1     1   264     1   257     1   257 0.94 [subseq from] Pkinase-domain-containing protein [Neocallimastix californiae]
ORX83038.1/431-693       -            263 Pkinase              PF00069.25   264   2.7e-78  272.3   0.3   1   1   4.8e-80     3e-78  272.1   0.3     6   264     3   263     1   263 0.93 [subseq from] Pkinase-domain-containing protein [Anaeromyces robustus]
AJV95386.1/201-466       -            266 Pkinase              PF00069.25   264   3.2e-78  272.0   0.0   1   1   6.4e-80     4e-78  271.7   0.0     5   264     2   266     1   266 0.94 [subseq from] Rad53p [Saccharomyces cerevisiae YJM1615] >AJW12909.1 Rad53p [Saccharomyces cerevisiae YJM1208]
XP_002553198.1/190-451   -            262 Pkinase              PF00069.25   264   3.3e-78  272.0   0.0   1   1   5.8e-80   3.7e-78  271.8   0.0     4   264     2   262     1   262 0.94 [subseq from] KLTH0D11242p [Lachancea thermotolerans CBS 6340] >CAR22760.1 KLTH0D11242p [Lachancea thermotolerans CBS 6340]
EJS41406.1/201-466       -            266 Pkinase              PF00069.25   264   3.4e-78  271.9   0.0   1   1   6.7e-80   4.2e-78  271.6   0.0     5   264     2   266     1   266 0.94 [subseq from] rad53p [Saccharomyces arboricola H-6]
SCW00278.1/454-735       -            282 Pkinase              PF00069.25   264   3.5e-78  271.9   0.1   1   1   6.5e-80     4e-78  271.7   0.1     1   264     1   282     1   282 0.97 [subseq from] LAFE_0C00628g1_1 [Lachancea fermentati]
PKC12574.1/4-285         -            282 Pkinase              PF00069.25   264   4.7e-78  271.5   0.0   1   1   8.4e-80   5.3e-78  271.3   0.0     1   264     1   282     1   282 0.97 [subseq from] Pkinase-domain-containing protein [Rhizophagus irregularis] >PKC69686.1 Pkinase-domain-containing protein [Rhizophagus irregularis] >PKY18213.1 Pkinase-domain-containing protein [Rhizophagus irregularis] >PKY44607.1 Pkinase-domain-containing protein [Rhizophagus irregularis]
RHZ77149.1/73-327        -            255 Pkinase              PF00069.25   264   4.8e-78  271.4   0.0   1   1   8.6e-80   5.4e-78  271.3   0.0     5   264     2   255     1   255 0.96 [subseq from] hypothetical protein Glove_185g63 [Diversispora epigaea]
PHH55003.1/274-536       -            263 Pkinase              PF00069.25   264   5.1e-78  271.4   0.0   1   1     9e-80   5.6e-78  271.2   0.0     1   264     1   263     1   263 0.94 [subseq from] putative serine/threonine-protein kinase fhkC [Ceratocystis fimbriata CBS 114723]
OON03913.1/8-264         -            257 Pkinase              PF00069.25   264   5.1e-78  271.4   0.0   1   1     9e-80   5.7e-78  271.2   0.0     1   264     1   257     1   257 0.95 [subseq from] hypothetical protein, variant 2 [Batrachochytrium salamandrivorans] >OON03914.1 hypothetical protein, variant 3 [Batrachochytrium salamandrivorans]
SSD58930.1/495-776       -            282 Pkinase              PF00069.25   264   5.7e-78  271.2   0.1   1   1     1e-79   6.5e-78  271.0   0.1     1   264     1   282     1   282 0.97 [subseq from] uncharacterized protein SCODWIG_00691 [Saccharomycodes ludwigii]
CBF74334.1/259-522       -            264 Pkinase              PF00069.25   264   5.8e-78  271.2   0.0   1   1     1e-79   6.5e-78  271.0   0.0     1   264     1   264     1   264 0.94 [subseq from] TPA: cell-cycle checkpoint serine-threonine kinase (Eurofung) [Aspergillus nidulans FGSC A4]
XP_661883.1/277-540      -            264 Pkinase              PF00069.25   264   5.8e-78  271.2   0.0   1   1     1e-79   6.5e-78  271.0   0.0     1   264     1   264     1   264 0.94 [subseq from] hypothetical protein AN4279.2 [Aspergillus nidulans FGSC A4] >EAA58817.1 hypothetical protein AN4279.2 [Aspergillus nidulans FGSC A4]
TPX71481.1/28-281        -            254 Pkinase              PF00069.25   264   5.9e-78  271.2   0.4   1   1   1.1e-79   6.6e-78  271.0   0.4     1   264     1   254     1   254 0.96 [subseq from] hypothetical protein SpCBS45565_g01165 [Spizellomyces sp. 'palustris']
XP_003679165.1/195-458   -            264 Pkinase              PF00069.25   264   5.9e-78  271.1   0.0   1   1   1.1e-79   6.7e-78  271.0   0.0     4   264     2   264     1   264 0.93 [subseq from] hypothetical protein TDEL_0A06220 [Torulaspora delbrueckii] >CCE89954.1 hypothetical protein TDEL_0A06220 [Torulaspora delbrueckii]
AJV91809.1/60-366        -            307 Pkinase              PF00069.25   264   6.2e-78  271.1   0.0   1   1   1.1e-79   6.9e-78  270.9   0.0     1   264     1   307     1   307 0.97 [subseq from] Sgv1p [Saccharomyces cerevisiae YJM1463]
AJV92689.1/60-366        -            307 Pkinase              PF00069.25   264   6.2e-78  271.1   0.0   1   1   1.1e-79   6.9e-78  270.9   0.0     1   264     1   307     1   307 0.97 [subseq from] Sgv1p [Saccharomyces cerevisiae YJM1478]
AJW00722.1/60-366        -            307 Pkinase              PF00069.25   264   6.2e-78  271.1   0.0   1   1   1.1e-79   6.9e-78  270.9   0.0     1   264     1   307     1   307 0.97 [subseq from] Sgv1p [Saccharomyces cerevisiae YJM1356]
AJW14057.1/60-366        -            307 Pkinase              PF00069.25   264   6.2e-78  271.1   0.0   1   1   1.1e-79   6.9e-78  270.9   0.0     1   264     1   307     1   307 0.97 [subseq from] Sgv1p [Saccharomyces cerevisiae YJM1244]
AJW24499.1/60-366        -            307 Pkinase              PF00069.25   264   6.2e-78  271.1   0.0   1   1   1.1e-79   6.9e-78  270.9   0.0     1   264     1   307     1   307 0.97 [subseq from] Sgv1p [Saccharomyces cerevisiae YJM682]
EDZ68651.1/60-366        -            307 Pkinase              PF00069.25   264   6.2e-78  271.1   0.0   1   1   1.1e-79   6.9e-78  270.9   0.0     1   264     1   307     1   307 0.97 [subseq from] YPR161Cp-like protein [Saccharomyces cerevisiae AWRI1631] >EWG88265.1 Sgv1p [Saccharomyces cerevisiae P301]
EGA76503.1/60-366        -            307 Pkinase              PF00069.25   264   6.2e-78  271.1   0.0   1   1   1.1e-79   6.9e-78  270.9   0.0     1   264     1   307     1   307 0.97 [subseq from] Sgv1p [Saccharomyces cerevisiae Vin13]
EGA84305.1/57-363        -            307 Pkinase              PF00069.25   264   6.2e-78  271.1   0.0   1   1   1.1e-79   6.9e-78  270.9   0.0     1   264     1   307     1   307 0.97 [subseq from] Sgv1p [Saccharomyces cerevisiae VL3]
EWG92796.1/60-366        -            307 Pkinase              PF00069.25   264   6.2e-78  271.1   0.0   1   1   1.1e-79   6.9e-78  270.9   0.0     1   264     1   307     1   307 0.97 [subseq from] Sgv1p [Saccharomyces cerevisiae R103] >AHY78315.1 Sgv1p [Saccharomyces cerevisiae YJM993] >AJV94801.1 Sgv1p [Saccharomyces cerevisiae YJM1574] >AJV95940.1 Sgv1p [Saccharomyces cerevisiae YJM189] >AJW26271.1 Sgv1p [Saccharomyces cerevisiae YJM972] >AJW26702.1 Sgv1p [Saccharomyces cerevisiae YJM975] >AJW26969.1 Sgv1p [Saccharomyces cerevisiae YJM978] >AJW27237.1 Sgv1p [Saccharomyces cerevisiae YJM981] >AJW28375.1 Sgv1p [Saccharomyces cerevisiae YJM990] >AJW28644.1 Sgv1p [Saccharomyces cerevisiae YJM996]
NP_015487.1/60-366       -            307 Pkinase              PF00069.25   264   6.2e-78  271.1   0.0   1   1   1.1e-79   6.9e-78  270.9   0.0     1   264     1   307     1   307 0.97 [subseq from] cyclin-dependent serine/threonine protein kinase SGV1 [Saccharomyces cerevisiae S288C] >P23293.1 RecName: Full=Serine/threonine-protein kinase BUR1; AltName: Full=Bypass UAS requirement protein 1; AltName: Full=Suppressor of GPA1-Vall50 mutation protein 1 >BAA14347.1 SGV1 kinase [Saccharomyces cerevisiae] >AAB59314.1 CDC28/cdc2-related kinase [Saccharomyces cerevisiae] >AAB68058.1 Protein kinase (Swiss Prot. accession number P23293) [Saccharomyces cerevisiae] >EDV11350.1 serine/threonine-protein kinase BUR1 [Saccharomyces cerevisiae RM11-1a] >CAY87118.1 Sgv1p [Saccharomyces cerevisiae EC1118] >DAA11578.1 TPA: cyclin-dependent serine/threonine protein kinase SGV1 [Saccharomyces cerevisiae S288C] >EIW07265.1 Sgv1p [Saccharomyces cerevisiae CEN.PK113-7D] >EWH15611.1 Sgv1p [Saccharomyces cerevisiae P283] >AJP42283.1 Sgv1p [Saccharomyces cerevisiae YJM1078] >AJV92251.1 Sgv1p [Saccharomyces cerevisiae YJM1477] >AJV93388.1 Sgv1p [Saccharomyces cerevisiae YJM1526] >AJV93828.1 Sgv1p [Saccharomyces cerevisiae YJM1527] >AJV96366.1 Sgv1p [Saccharomyces cerevisiae YJM193] >AJV97234.1 Sgv1p [Saccharomyces cerevisiae YJM244] >AJV97677.1 Sgv1p [Saccharomyces cerevisiae YJM248] >AJV98551.1 Sgv1p [Saccharomyces cerevisiae YJM271] >AJW02874.1 Sgv1p [Saccharomyces cerevisiae YJM1387] >AJW05935.1 Sgv1p [Saccharomyces cerevisiae YJM1415] >AJW06373.1 Sgv1p [Saccharomyces cerevisiae YJM1417] >AJW07677.1 Sgv1p [Saccharomyces cerevisiae YJM1433] >AJW09415.1 Sgv1p [Saccharomyces cerevisiae YJM1444] >AJW10991.1 Sgv1p [Saccharomyces cerevisiae YJM1129] >AJW11874.1 Sgv1p [Saccharomyces cerevisiae YJM1190] >AJW13618.1 Sgv1p [Saccharomyces cerevisiae YJM1242] >AJW15342.1 Sgv1p [Saccharomyces cerevisiae YJM1252] >AJW17964.1 Sgv1p [Saccharomyces cerevisiae YJM1332] >AJW18403.1 Sgv1p [Saccharomyces cerevisiae YJM1336] >AJW20119.1 Sgv1p [Saccharomyces cerevisiae YJM1355] >AJW20997.1 Sgv1p [Saccharomyces cerevisiae YJM453] >AJW24061.1 Sgv1p [Saccharomyces cerevisiae YJM681] >AJW26037.1 Sgv1p [Saccharomyces cerevisiae YJM969] >AJW27664.1 Sgv1p [Saccharomyces cerevisiae YJM984] >AJW27932.1 Sgv1p [Saccharomyces cerevisiae YJM987] >KOH47502.1 SGV1p Cyclin (Bur2p)-dependent protein kinase [Saccharomyces sp. 'boulardii'] >KQC40754.1 Cyclin (Bur2p)-dependent protein kinase [Saccharomyces sp. 'boulardii'] >PJP09912.1 cyclin-dependent serine/threonine protein kinase SGV1 [Saccharomyces cerevisiae]
ORX86043.1/16-272        -            257 Pkinase              PF00069.25   264   6.3e-78  271.0   0.1   1   1   1.1e-79   7.1e-78  270.9   0.1     1   264     1   257     1   257 0.94 [subseq from] Pkinase-domain-containing protein [Anaeromyces robustus]
CDO56684.1/6-288         -            283 Pkinase              PF00069.25   264   6.4e-78  271.0   0.0   1   1   1.2e-79   7.2e-78  270.9   0.0     1   264     1   283     1   283 0.95 [subseq from] similar to Saccharomyces cerevisiae YGR040W KSS1 Mitogen-activated protein kinase (MAPK) involved in signal transduction pathways that control filamentous growth and pheromone response [Geotrichum candidum]
EXX69775.1/97-351        -            255 Pkinase              PF00069.25   264   6.4e-78  271.0   0.0   1   1   1.1e-79   7.2e-78  270.9   0.0     5   264     2   255     1   255 0.95 [subseq from] Cmk1p [Rhizophagus irregularis DAOM 197198w] >PKC11485.1 Pkinase-domain-containing protein [Rhizophagus irregularis]
GBC36301.1/89-343        -            255 Pkinase              PF00069.25   264   6.4e-78  271.0   0.0   1   1   1.1e-79   7.2e-78  270.9   0.0     5   264     2   255     1   255 0.95 [subseq from] camk/camk1 protein kinase [Rhizophagus irregularis DAOM 181602=DAOM 197198]
XP_025174147.1/35-289    -            255 Pkinase              PF00069.25   264   6.4e-78  271.0   0.0   1   1   1.1e-79   7.2e-78  270.9   0.0     5   264     2   255     1   255 0.95 [subseq from] kinase-like domain-containing protein [Rhizophagus irregularis DAOM 181602=DAOM 197198] >PKC71397.1 Pkinase-domain-containing protein [Rhizophagus irregularis] >PKY20322.1 Pkinase-domain-containing protein [Rhizophagus irregularis] >POG67281.1 kinase-like domain-containing protein [Rhizophagus irregularis DAOM 181602=DAOM 197198]
EGA80644.1/60-366        -            307 Pkinase              PF00069.25   264   6.5e-78  271.0   0.0   1   1   1.2e-79   7.3e-78  270.8   0.0     1   264     1   307     1   307 0.97 [subseq from] Sgv1p [Saccharomyces cerevisiae Lalvin QA23]
EEH19088.2/272-538       -            267 Pkinase              PF00069.25   264   6.6e-78  271.0   0.0   1   1   1.2e-79   7.3e-78  270.8   0.0     1   264     1   267     1   267 0.93 [subseq from] CAMK/RAD53 protein kinase [Paracoccidioides brasiliensis Pb03]
XP_016605836.1/28-281    -            254 Pkinase              PF00069.25   264   6.7e-78  271.0   0.3   1   1   1.2e-79   7.6e-78  270.8   0.3     1   264     1   254     1   254 0.96 [subseq from] CAMK/CAMKL protein kinase [Spizellomyces punctatus DAOM BR117] >KNC97796.1 CAMK/CAMKL protein kinase [Spizellomyces punctatus DAOM BR117]
AJV91369.1/60-366        -            307 Pkinase              PF00069.25   264   7.7e-78  270.8   0.0   1   1   1.4e-79   8.7e-78  270.6   0.0     1   264     1   307     1   307 0.97 [subseq from] Sgv1p [Saccharomyces cerevisiae YJM1460]
AJV95671.1/60-366        -            307 Pkinase              PF00069.25   264   7.7e-78  270.8   0.0   1   1   1.4e-79   8.7e-78  270.6   0.0     1   264     1   307     1   307 0.97 [subseq from] Sgv1p [Saccharomyces cerevisiae YJM1615] >AJV98987.1 Sgv1p [Saccharomyces cerevisiae YJM320] >AJV99427.1 Sgv1p [Saccharomyces cerevisiae YJM326] >AJV99848.1 Sgv1p [Saccharomyces cerevisiae YJM428] >AJW01597.1 Sgv1p [Saccharomyces cerevisiae YJM1383] >AJW02026.1 Sgv1p [Saccharomyces cerevisiae YJM1385] >AJW10286.1 Sgv1p [Saccharomyces cerevisiae YJM1450] >AJW13178.1 Sgv1p [Saccharomyces cerevisiae YJM1208] >AJW22306.1 Sgv1p [Saccharomyces cerevisiae YJM541] >AJW22744.1 Sgv1p [Saccharomyces cerevisiae YJM554] >AJW24937.1 Sgv1p [Saccharomyces cerevisiae YJM683] >AJW25346.1 Sgv1p [Saccharomyces cerevisiae YJM689] >AJW25768.1 Sgv1p [Saccharomyces cerevisiae YJM693] >GES70924.1 hypothetical protein SCEPF1_0065003200 [Saccharomyces cerevisiae]
AJW04185.1/60-366        -            307 Pkinase              PF00069.25   264   7.7e-78  270.8   0.0   1   1   1.4e-79   8.7e-78  270.6   0.0     1   264     1   307     1   307 0.97 [subseq from] Sgv1p [Saccharomyces cerevisiae YJM1399]
AJW06810.1/60-366        -            307 Pkinase              PF00069.25   264   7.7e-78  270.8   0.0   1   1   1.4e-79   8.7e-78  270.6   0.0     1   264     1   307     1   307 0.97 [subseq from] Sgv1p [Saccharomyces cerevisiae YJM1418]
AJW19702.1/60-366        -            307 Pkinase              PF00069.25   264   7.7e-78  270.8   0.0   1   1   1.4e-79   8.7e-78  270.6   0.0     1   264     1   307     1   307 0.97 [subseq from] Sgv1p [Saccharomyces cerevisiae YJM1342]
EDN61279.1/60-366        -            307 Pkinase              PF00069.25   264   7.7e-78  270.8   0.0   1   1   1.4e-79   8.7e-78  270.6   0.0     1   264     1   307     1   307 0.97 [subseq from] serine/threonine protein kinase [Saccharomyces cerevisiae YJM789] >AJW08112.1 Sgv1p [Saccharomyces cerevisiae YJM1434] >AJW08976.1 Sgv1p [Saccharomyces cerevisiae YJM1443] >AJW09849.1 Sgv1p [Saccharomyces cerevisiae YJM1447] >AJW15778.1 Sgv1p [Saccharomyces cerevisiae YJM1273] >AJW16221.1 Sgv1p [Saccharomyces cerevisiae YJM1304] >AJW16654.1 Sgv1p [Saccharomyces cerevisiae YJM1307] >AJW17093.1 Sgv1p [Saccharomyces cerevisiae YJM1311] >AJW17519.1 Sgv1p [Saccharomyces cerevisiae YJM1326] >AJW18838.1 Sgv1p [Saccharomyces cerevisiae YJM1338] >AJW20557.1 Sgv1p [Saccharomyces cerevisiae YJM451] >AJW21437.1 Sgv1p [Saccharomyces cerevisiae YJM456] >AJW23186.1 Sgv1p [Saccharomyces cerevisiae YJM555]
EHN04152.1/60-366        -            307 Pkinase              PF00069.25   264   7.7e-78  270.8   0.0   1   1   1.4e-79   8.7e-78  270.6   0.0     1   264     1   307     1   307 0.97 [subseq from] Sgv1p [Saccharomyces cerevisiae x Saccharomyces kudriavzevii VIN7] >AJV98116.1 Sgv1p [Saccharomyces cerevisiae YJM270] >PTN13683.1 cyclin-dependent serine/threonine protein kinase SGV1 [Saccharomyces cerevisiae]
EWG82934.1/60-366        -            307 Pkinase              PF00069.25   264   7.7e-78  270.8   0.0   1   1   1.4e-79   8.7e-78  270.6   0.0     1   264     1   307     1   307 0.97 [subseq from] Sgv1p [Saccharomyces cerevisiae R008]
GAA27117.1/60-366        -            307 Pkinase              PF00069.25   264   7.7e-78  270.8   0.0   1   1   1.4e-79   8.7e-78  270.6   0.0     1   264     1   307     1   307 0.97 [subseq from] K7_Sgv1p [Saccharomyces cerevisiae Kyokai no. 7] >AJV94094.1 Sgv1p [Saccharomyces cerevisiae YJM1549] >AJV96795.1 Sgv1p [Saccharomyces cerevisiae YJM195] >AJW05053.1 Sgv1p [Saccharomyces cerevisiae YJM1401] >AJW10721.1 Sgv1p [Saccharomyces cerevisiae YJM1083] >AJW11430.1 Sgv1p [Saccharomyces cerevisiae YJM1133] >AJW12314.1 Sgv1p [Saccharomyces cerevisiae YJM1199] >AJW12756.1 Sgv1p [Saccharomyces cerevisiae YJM1202] >ONH78328.1 Serine/threonine-protein kinase BUR1 [Saccharomyces cerevisiae] >GAX72491.1 cyclin-dependent serine/threonine protein kinase [Saccharomyces cerevisiae] >GAX68989.1 cyclin-dependent serine/threonine protein kinase [Saccharomyces cerevisiae]
PTN17075.1/60-366        -            307 Pkinase              PF00069.25   264   7.7e-78  270.8   0.0   1   1   1.4e-79   8.7e-78  270.6   0.0     1   264     1   307     1   307 0.97 [subseq from] cyclin-dependent serine/threonine protein kinase SGV1 [Saccharomyces cerevisiae] >PTN30814.1 cyclin-dependent serine/threonine protein kinase SGV1 [Saccharomyces cerevisiae]
AJV94533.1/60-366        -            307 Pkinase              PF00069.25   264   7.7e-78  270.8   0.0   1   1   1.4e-79   8.7e-78  270.6   0.0     1   264     1   307     1   307 0.97 [subseq from] Sgv1p [Saccharomyces cerevisiae YJM1573] >AJW05492.1 Sgv1p [Saccharomyces cerevisiae YJM1402]
AJV93122.1/60-366        -            307 Pkinase              PF00069.25   264   7.7e-78  270.8   0.0   1   1   1.4e-79   8.7e-78  270.6   0.0     1   264     1   307     1   307 0.97 [subseq from] Sgv1p [Saccharomyces cerevisiae YJM1479] >AJW04619.1 Sgv1p [Saccharomyces cerevisiae YJM1400]
TPX44773.1/13-269        -            257 Pkinase              PF00069.25   264   8.2e-78  270.7   0.0   1   1   1.5e-79   9.2e-78  270.5   0.0     1   264     1   257     1   257 0.94 [subseq from] hypothetical protein SeLEV6574_g04290 [Synchytrium endobioticum] >TPX51231.1 hypothetical protein SeMB42_g01997 [Synchytrium endobioticum]
PSR73399.1/223-507       -            285 Pkinase              PF00069.25   264   8.3e-78  270.7   0.0   1   1   1.5e-79   9.2e-78  270.5   0.0     1   264     1   285     1   285 0.96 [subseq from] hypothetical protein PHLCEN_2v10691 [Phlebia centrifuga]
THH01677.1/15-299        -            285 Pkinase              PF00069.25   264   8.3e-78  270.7   0.0   1   1   1.5e-79   9.2e-78  270.5   0.0     1   264     1   285     1   285 0.96 [subseq from] hypothetical protein EW026_g1065 [Phlebia centrifuga]
OLY79655.1/5-287         -            283 Pkinase              PF00069.25   264   8.8e-78  270.6   0.0   1   1   1.6e-79   9.9e-78  270.4   0.0     1   264     1   283     1   283 0.97 [subseq from] Cyclin-dependent kinase A-1 [Smittium mucronatum]
GAA26822.1/201-466       -            266 Pkinase              PF00069.25   264   8.9e-78  270.6   0.0   1   1   1.8e-79   1.1e-77  270.2   0.0     5   264     2   266     1   266 0.94 [subseq from] K7_Rad53p [Saccharomyces cerevisiae Kyokai no. 7] >AJW02586.1 Rad53p [Saccharomyces cerevisiae YJM1387] >GAX68708.1 serine/threonine/tyrosine protein kinase [Saccharomyces cerevisiae]
5XZV_A/201-466           -            266 Pkinase              PF00069.25   264   9.2e-78  270.5   0.0   1   1   1.9e-79   1.2e-77  270.2   0.0     5   264     2   266     1   266 0.94 [subseq from] Chain A, Crystal Structure Of Rad53 1-466 In Complex With Amp-pnp >5XZV_B Chain B, Crystal Structure Of Rad53 1-466 In Complex With Amp-pnp >5XZW_A Chain A, Crystal Structure Of Rad53 1-466 >5XZW_B Chain B, Crystal Structure Of Rad53 1-466
AJP41995.1/201-466       -            266 Pkinase              PF00069.25   264   9.2e-78  270.5   0.0   1   1   1.9e-79   1.2e-77  270.2   0.0     5   264     2   266     1   266 0.94 [subseq from] Rad53p [Saccharomyces cerevisiae YJM1078]
AJV91086.1/201-466       -            266 Pkinase              PF00069.25   264   9.2e-78  270.5   0.0   1   1   1.9e-79   1.2e-77  270.2   0.0     5   264     2   266     1   266 0.94 [subseq from] Rad53p [Saccharomyces cerevisiae YJM1460] >AJV93540.1 Rad53p [Saccharomyces cerevisiae YJM1527] >AJV94248.1 Rad53p [Saccharomyces cerevisiae YJM1573] >AJV94950.1 Rad53p [Saccharomyces cerevisiae YJM1592] >AJV96093.1 Rad53p [Saccharomyces cerevisiae YJM193] >AJV99581.1 Rad53p [Saccharomyces cerevisiae YJM428] >AJW03029.1 Rad53p [Saccharomyces cerevisiae YJM1388] >AJW03466.1 Rad53p [Saccharomyces cerevisiae YJM1389] >AJW05207.1 Rad53p [Saccharomyces cerevisiae YJM1402] >AJW06525.1 Rad53p [Saccharomyces cerevisiae YJM1418] >AJW06960.1 Rad53p [Saccharomyces cerevisiae YJM1419] >AJW07394.1 Rad53p [Saccharomyces cerevisiae YJM1433] >AJW07827.1 Rad53p [Saccharomyces cerevisiae YJM1434] >AJW08697.1 Rad53p [Saccharomyces cerevisiae YJM1443] >AJW09131.1 Rad53p [Saccharomyces cerevisiae YJM1444] >AJW10001.1 Rad53p [Saccharomyces cerevisiae YJM1450] >AJW10436.1 Rad53p [Saccharomyces cerevisiae YJM1083] >AJW15493.1 Rad53p [Saccharomyces cerevisiae YJM1273] >AJW18555.1 Rad53p [Saccharomyces cerevisiae YJM1338] >AJW19421.1 Rad53p [Saccharomyces cerevisiae YJM1342] >AJW21149.1 Rad53p [Saccharomyces cerevisiae YJM456] >AJW22899.1 Rad53p [Saccharomyces cerevisiae YJM555] >AJW25092.1 Rad53p [Saccharomyces cerevisiae YJM689] >KZV07361.1 RAD53 [Saccharomyces cerevisiae]
AJV91523.1/201-466       -            266 Pkinase              PF00069.25   264   9.2e-78  270.5   0.0   1   1   1.9e-79   1.2e-77  270.2   0.0     5   264     2   266     1   266 0.94 [subseq from] Rad53p [Saccharomyces cerevisiae YJM1463]
AJV92839.1/201-466       -            266 Pkinase              PF00069.25   264   9.2e-78  270.5   0.0   1   1   1.9e-79   1.2e-77  270.2   0.0     5   264     2   266     1   266 0.94 [subseq from] Rad53p [Saccharomyces cerevisiae YJM1479] >AJW04336.1 Rad53p [Saccharomyces cerevisiae YJM1400]
AJW01744.1/201-466       -            266 Pkinase              PF00069.25   264   9.2e-78  270.5   0.0   1   1   1.9e-79   1.2e-77  270.2   0.0     5   264     2   266     1   266 0.94 [subseq from] Rad53p [Saccharomyces cerevisiae YJM1385]
AJW02160.1/201-466       -            266 Pkinase              PF00069.25   264   9.2e-78  270.5   0.0   1   1   1.9e-79   1.2e-77  270.2   0.0     5   264     2   266     1   266 0.94 [subseq from] Rad53p [Saccharomyces cerevisiae YJM1386]
AJW03903.1/201-466       -            266 Pkinase              PF00069.25   264   9.2e-78  270.5   0.0   1   1   1.9e-79   1.2e-77  270.2   0.0     5   264     2   266     1   266 0.94 [subseq from] Rad53p [Saccharomyces cerevisiae YJM1399]
AJW04770.1/201-466       -            266 Pkinase              PF00069.25   264   9.2e-78  270.5   0.0   1   1   1.9e-79   1.2e-77  270.2   0.0     5   264     2   266     1   266 0.94 [subseq from] Rad53p [Saccharomyces cerevisiae YJM1401] >AJW12027.1 Rad53p [Saccharomyces cerevisiae YJM1199]
AJW08267.1/201-466       -            266 Pkinase              PF00069.25   264   9.2e-78  270.5   0.0   1   1   1.9e-79   1.2e-77  270.2   0.0     5   264     2   266     1   266 0.94 [subseq from] Rad53p [Saccharomyces cerevisiae YJM1439] >AJW14211.1 Rad53p [Saccharomyces cerevisiae YJM1248]
AJW09567.1/201-466       -            266 Pkinase              PF00069.25   264   9.2e-78  270.5   0.0   1   1   1.9e-79   1.2e-77  270.2   0.0     5   264     2   266     1   266 0.94 [subseq from] Rad53p [Saccharomyces cerevisiae YJM1447]
AJW14641.1/201-466       -            266 Pkinase              PF00069.25   264   9.2e-78  270.5   0.0   1   1   1.9e-79   1.2e-77  270.2   0.0     5   264     2   266     1   266 0.94 [subseq from] Rad53p [Saccharomyces cerevisiae YJM1250]
AJW16372.1/201-466       -            266 Pkinase              PF00069.25   264   9.2e-78  270.5   0.0   1   1   1.9e-79   1.2e-77  270.2   0.0     5   264     2   266     1   266 0.94 [subseq from] Rad53p [Saccharomyces cerevisiae YJM1307] >AJW21593.1 Rad53p [Saccharomyces cerevisiae YJM470]
CAY86806.1/201-466       -            266 Pkinase              PF00069.25   264   9.2e-78  270.5   0.0   1   1   1.9e-79   1.2e-77  270.2   0.0     5   264     2   266     1   266 0.94 [subseq from] Rad53p [Saccharomyces cerevisiae EC1118] >EGA80444.1 Rad53p [Saccharomyces cerevisiae Lalvin QA23] >AJU24800.1 Rad53p [Saccharomyces cerevisiae YJM1574] >PTN23740.1 serine/threonine/tyrosine protein kinase RAD53 [Saccharomyces cerevisiae]
EDN60992.1/201-466       -            266 Pkinase              PF00069.25   264   9.2e-78  270.5   0.0   1   1   1.9e-79   1.2e-77  270.2   0.0     5   264     2   266     1   266 0.94 [subseq from] serine/threonine protein kinase [Saccharomyces cerevisiae YJM789] >EGA72597.1 Rad53p [Saccharomyces cerevisiae AWRI796] >EWG88406.1 Rad53p [Saccharomyces cerevisiae P301] >AHY78027.1 Rad53p [Saccharomyces cerevisiae YJM993] >AJU24127.1 Rad53p [Saccharomyces cerevisiae YJM1549] >AJU25731.1 Rad53p [Saccharomyces cerevisiae YJM189] >AJU31975.1 Rad53p [Saccharomyces cerevisiae YJM969] >AJU32413.1 Rad53p [Saccharomyces cerevisiae YJM972] >AJU33109.1 Rad53p [Saccharomyces cerevisiae YJM978] >AJU33543.1 Rad53p [Saccharomyces cerevisiae YJM981] >AJU34233.1 Rad53p [Saccharomyces cerevisiae YJM987] >AJU34922.1 Rad53p [Saccharomyces cerevisiae YJM996] >AJV92403.1 Rad53p [Saccharomyces cerevisiae YJM1478] >AJV96945.1 Rad53p [Saccharomyces cerevisiae YJM244] >AJV97389.1 Rad53p [Saccharomyces cerevisiae YJM248] >AJV97829.1 Rad53p [Saccharomyces cerevisiae YJM270] >AJW00005.1 Rad53p [Saccharomyces cerevisiae YJM450] >AJW00433.1 Rad53p [Saccharomyces cerevisiae YJM1356] >AJW00872.1 Rad53p [Saccharomyces cerevisiae YJM1381] >AJW01309.1 Rad53p [Saccharomyces cerevisiae YJM1383] >AJW05646.1 Rad53p [Saccharomyces cerevisiae YJM1415] >AJW11587.1 Rad53p [Saccharomyces cerevisiae YJM1190] >AJW13768.1 Rad53p [Saccharomyces cerevisiae YJM1244] >AJW15055.1 Rad53p [Saccharomyces cerevisiae YJM1252] >AJW18115.1 Rad53p [Saccharomyces cerevisiae YJM1336] >AJW20272.1 Rad53p [Saccharomyces cerevisiae YJM451] >AJW20714.1 Rad53p [Saccharomyces cerevisiae YJM453] >AJW23341.1 Rad53p [Saccharomyces cerevisiae YJM627] >AJW23774.1 Rad53p [Saccharomyces cerevisiae YJM681] >AJW25497.1 Rad53p [Saccharomyces cerevisiae YJM693] >AJW26414.1 Rad53p [Saccharomyces cerevisiae YJM975] >AJW27377.1 Rad53p [Saccharomyces cerevisiae YJM984] >AJW28087.1 Rad53p [Saccharomyces cerevisiae YJM990] >GES67748.1 hypothetical protein SCEPF1_0008003100 [Saccharomyces cerevisiae]
EDV11072.1/201-466       -            266 Pkinase              PF00069.25   264   9.2e-78  270.5   0.0   1   1   1.9e-79   1.2e-77  270.2   0.0     5   264     2   266     1   266 0.94 [subseq from] serine/threonine-protein kinase RAD53 [Saccharomyces cerevisiae RM11-1a] >EEU09122.1 Rad53p [Saccharomyces cerevisiae JAY291] >EWG85546.1 Rad53p [Saccharomyces cerevisiae R008] >EWH15738.1 Rad53p [Saccharomyces cerevisiae P283] >AJU23439.1 Rad53p [Saccharomyces cerevisiae YJM1526] >AJV27113.1 Rad53p [Saccharomyces cerevisiae YJM1129] >AJV91962.1 Rad53p [Saccharomyces cerevisiae YJM1477] >AJV98266.1 Rad53p [Saccharomyces cerevisiae YJM271] >AJV99138.1 Rad53p [Saccharomyces cerevisiae YJM326] >AJW06084.1 Rad53p [Saccharomyces cerevisiae YJM1417] >AJW11143.1 Rad53p [Saccharomyces cerevisiae YJM1133] >AJW12469.1 Rad53p [Saccharomyces cerevisiae YJM1202] >AJW13329.1 Rad53p [Saccharomyces cerevisiae YJM1242] >AJW15933.1 Rad53p [Saccharomyces cerevisiae YJM1304] >AJW16808.1 Rad53p [Saccharomyces cerevisiae YJM1311] >AJW17230.1 Rad53p [Saccharomyces cerevisiae YJM1326] >AJW17676.1 Rad53p [Saccharomyces cerevisiae YJM1332] >AJW18990.1 Rad53p [Saccharomyces cerevisiae YJM1341] >AJW19836.1 Rad53p [Saccharomyces cerevisiae YJM1355] >AJW22458.1 Rad53p [Saccharomyces cerevisiae YJM554] >AJW24211.1 Rad53p [Saccharomyces cerevisiae YJM682] >AJW24650.1 Rad53p [Saccharomyces cerevisiae YJM683] >KOH47229.1 RAD53p DNA damage response protein kinase [Saccharomyces sp. 'boulardii'] >KQC40481.1 DNA damage response protein kinase [Saccharomyces sp. 'boulardii'] >PJP11499.1 serine/threonine/tyrosine protein kinase RAD53 [Saccharomyces cerevisiae]
EDZ68926.1/16-281        -            266 Pkinase              PF00069.25   264   9.2e-78  270.5   0.0   1   1   1.9e-79   1.2e-77  270.2   0.0     5   264     2   266     1   266 0.94 [subseq from] YPL153Cp-like protein [Saccharomyces cerevisiae AWRI1631]
EGA56508.1/201-466       -            266 Pkinase              PF00069.25   264   9.2e-78  270.5   0.0   1   1   1.9e-79   1.2e-77  270.2   0.0     5   264     2   266     1   266 0.94 [subseq from] Rad53p [Saccharomyces cerevisiae FostersB]
EGA60246.1/201-466       -            266 Pkinase              PF00069.25   264   9.2e-78  270.5   0.0   1   1   1.9e-79   1.2e-77  270.2   0.0     5   264     2   266     1   266 0.94 [subseq from] Rad53p [Saccharomyces cerevisiae FostersO]
EGA76605.1/201-466       -            266 Pkinase              PF00069.25   264   9.2e-78  270.5   0.0   1   1   1.9e-79   1.2e-77  270.2   0.0     5   264     2   266     1   266 0.94 [subseq from] Rad53p [Saccharomyces cerevisiae Vin13]
EGA84517.1/201-466       -            266 Pkinase              PF00069.25   264   9.2e-78  270.5   0.0   1   1   1.9e-79   1.2e-77  270.2   0.0     5   264     2   266     1   266 0.94 [subseq from] Rad53p [Saccharomyces cerevisiae VL3]
EWG93049.1/201-466       -            266 Pkinase              PF00069.25   264   9.2e-78  270.5   0.0   1   1   1.9e-79   1.2e-77  270.2   0.0     5   264     2   266     1   266 0.94 [subseq from] Rad53p [Saccharomyces cerevisiae R103]
NP_015172.1/201-466      -            266 Pkinase              PF00069.25   264   9.2e-78  270.5   0.0   1   1   1.9e-79   1.2e-77  270.2   0.0     5   264     2   266     1   266 0.94 [subseq from] serine/threonine/tyrosine protein kinase RAD53 [Saccharomyces cerevisiae S288C] >P22216.1 RecName: Full=Serine/threonine-protein kinase RAD53; AltName: Full=CHEK2 homolog; AltName: Full=Serine-protein kinase 1 >AAA35070.1 serine-protein kinase [Saccharomyces cerevisiae] >CAA97858.1 SPK1 [Saccharomyces cerevisiae] >CAA65568.1 P2588 protein [Saccharomyces cerevisiae] >DAA11281.1 TPA: serine/threonine/tyrosine protein kinase RAD53 [Saccharomyces cerevisiae S288C] >EIW06958.1 Rad53p [Saccharomyces cerevisiae CEN.PK113-7D]
ONH81041.1/201-466       -            266 Pkinase              PF00069.25   264   9.2e-78  270.5   0.0   1   1   1.9e-79   1.2e-77  270.2   0.0     5   264     2   266     1   266 0.94 [subseq from] Serine/threonine-protein kinase RAD53 [Saccharomyces cerevisiae]
PTN17283.1/201-466       -            266 Pkinase              PF00069.25   264   9.2e-78  270.5   0.0   1   1   1.9e-79   1.2e-77  270.2   0.0     5   264     2   266     1   266 0.94 [subseq from] serine/threonine/tyrosine protein kinase RAD53 [Saccharomyces cerevisiae]
PTN40696.1/201-466       -            266 Pkinase              PF00069.25   264   9.2e-78  270.5   0.0   1   1   1.9e-79   1.2e-77  270.2   0.0     5   264     2   266     1   266 0.94 [subseq from] serine/threonine/tyrosine protein kinase RAD53 [Saccharomyces cerevisiae]
AJV96514.1/201-466       -            266 Pkinase              PF00069.25   264   9.3e-78  270.5   0.0   1   1   1.9e-79   1.2e-77  270.2   0.0     5   264     2   266     1   266 0.94 [subseq from] Rad53p [Saccharomyces cerevisiae YJM195]
KTA97767.1/497-778       -            282 Pkinase              PF00069.25   264   9.4e-78  270.5   0.2   1   1   1.8e-79   1.1e-77  270.3   0.2     1   264     1   282     1   282 0.97 [subseq from] Flippase kinase 1 [[Candida] glabrata] >KTA98864.1 Flippase kinase 1 [[Candida] glabrata] >KTA99379.1 Flippase kinase 1 [[Candida] glabrata] >KTB13464.1 Flippase kinase 1 [[Candida] glabrata]
KTB12574.1/497-778       -            282 Pkinase              PF00069.25   264   9.4e-78  270.5   0.2   1   1   1.8e-79   1.1e-77  270.3   0.2     1   264     1   282     1   282 0.97 [subseq from] Flippase kinase 1 [[Candida] glabrata] >KTB17100.1 Flippase kinase 1 [[Candida] glabrata]
OXB44962.1/497-778       -            282 Pkinase              PF00069.25   264   9.4e-78  270.5   0.2   1   1   1.8e-79   1.1e-77  270.3   0.2     1   264     1   282     1   282 0.97 [subseq from] hypothetical protein B1J91_C03509g [[Candida] glabrata] >OXB50259.1 hypothetical protein B1J92_C03509g [[Candida] glabrata]
SLM15705.1/424-705       -            282 Pkinase              PF00069.25   264   9.4e-78  270.5   0.2   1   1   1.8e-79   1.1e-77  270.3   0.2     1   264     1   282     1   282 0.97 [subseq from] related to Flippase kinase 1 [[Candida] glabrata] >SCV16017.1 related to Flippase kinase 1 [[Candida] glabrata]
XP_445329.1/497-778      -            282 Pkinase              PF00069.25   264   9.4e-78  270.5   0.2   1   1   1.8e-79   1.1e-77  270.3   0.2     1   264     1   282     1   282 0.97 [subseq from] uncharacterized protein CAGL0C03509g [[Candida] glabrata] >CAG58235.1 unnamed protein product [[Candida] glabrata]
AJW03751.1/60-366        -            307 Pkinase              PF00069.25   264   9.4e-78  270.5   0.0   1   1   1.7e-79   1.1e-77  270.3   0.0     1   264     1   307     1   307 0.97 [subseq from] Sgv1p [Saccharomyces cerevisiae YJM1389]
SCU82626.1/192-453       -            262 Pkinase              PF00069.25   264   9.6e-78  270.4   0.0   1   1   1.7e-79   1.1e-77  270.3   0.0     4   264     2   262     1   262 0.95 [subseq from] LADA_0C06876g1_1 [Lachancea dasiensis CBS 10888]
EGA60154.1/57-363        -            307 Pkinase              PF00069.25   264     1e-77  270.4   0.0   1   1   1.8e-79   1.1e-77  270.2   0.0     1   264     1   307     1   307 0.97 [subseq from] Sgv1p [Saccharomyces cerevisiae FostersO]
RIA81345.1/4-286         -            283 Pkinase              PF00069.25   264     1e-77  270.4   0.0   1   1   1.8e-79   1.1e-77  270.2   0.0     1   264     1   283     1   283 0.95 [subseq from] kinase-like domain-containing protein [Glomus cerebriforme]
PPQ98560.1/695-979       -            285 Pkinase              PF00069.25   264   1.1e-77  270.3   0.0   1   1   1.9e-79   1.2e-77  270.1   0.0     1   264     1   285     1   285 0.96 [subseq from] hypothetical protein CVT24_004051 [Panaeolus cyanescens]
CDO95833.1/196-456       -            261 Pkinase              PF00069.25   264   1.1e-77  270.3   0.0   1   1     2e-79   1.2e-77  270.1   0.0     6   264     2   261     1   261 0.94 [subseq from] unnamed protein product [Kluyveromyces dobzhanskii CBS 2104]
TCD69684.1/414-698       -            285 Pkinase              PF00069.25   264   1.1e-77  270.3   0.0   1   1     2e-79   1.2e-77  270.1   0.0     1   264     1   285     1   285 0.95 [subseq from] kinase subunit of RNA polymerase II carboxy-terminal domain kinase I [Steccherinum ochraceum]
AJT05914.1/496-777       -            282 Pkinase              PF00069.25   264   1.1e-77  270.2   0.1   1   1   2.1e-79   1.3e-77  270.0   0.1     1   264     1   282     1   282 0.96 [subseq from] Fpk1p [Saccharomyces cerevisiae YJM451]
AJT08142.1/496-777       -            282 Pkinase              PF00069.25   264   1.1e-77  270.2   0.1   1   1   2.1e-79   1.3e-77  270.0   0.1     1   264     1   282     1   282 0.96 [subseq from] Fpk1p [Saccharomyces cerevisiae YJM555] >AJT23485.1 Fpk1p [Saccharomyces cerevisiae YJM1383] >AJT28297.1 Fpk1p [Saccharomyces cerevisiae YJM1419] >AJT33452.1 Fpk1p [Saccharomyces cerevisiae YJM1549]
EEU08317.1/496-777       -            282 Pkinase              PF00069.25   264   1.1e-77  270.2   0.1   1   1   2.1e-79   1.3e-77  270.0   0.1     1   264     1   282     1   282 0.96 [subseq from] YNR047W-like protein [Saccharomyces cerevisiae JAY291]
ORX90646.1/5-285         -            281 Pkinase              PF00069.25   264   1.1e-77  270.2   0.0   1   1     2e-79   1.3e-77  270.1   0.0     1   264     1   281     1   281 0.97 [subseq from] Pkinase-domain-containing protein [Basidiobolus meristosporus CBS 931.73]
BAP71542.1/385-666       -            282 Pkinase              PF00069.25   264   1.1e-77  270.2   0.1   1   1   2.1e-79   1.3e-77  270.0   0.1     1   264     1   282     1   282 0.97 [subseq from] probable serine/threonine-protein kinase YNR047W [Kluyveromyces marxianus]
XP_022675877.1/384-665   -            282 Pkinase              PF00069.25   264   1.1e-77  270.2   0.1   1   1   2.1e-79   1.3e-77  270.0   0.1     1   264     1   282     1   282 0.97 [subseq from] uncharacterized protein KLMA_40024 [Kluyveromyces marxianus DMKU3-1042] >BAO40048.1 probable serine/threonine-protein kinase YNR047W [Kluyveromyces marxianus DMKU3-1042]
AJP41371.1/496-777       -            282 Pkinase              PF00069.25   264   1.1e-77  270.2   0.1   1   1   2.1e-79   1.3e-77  270.0   0.1     1   264     1   282     1   282 0.96 [subseq from] Fpk1p [Saccharomyces cerevisiae YJM1078] >AJT18313.1 Fpk1p [Saccharomyces cerevisiae YJM1252] >AJT27176.1 Fpk1p [Saccharomyces cerevisiae YJM1415]
AJT03303.1/496-777       -            282 Pkinase              PF00069.25   264   1.1e-77  270.2   0.1   1   1   2.1e-79   1.3e-77  270.0   0.1     1   264     1   282     1   282 0.96 [subseq from] Fpk1p [Saccharomyces cerevisiae YJM248]
AJT06659.1/496-777       -            282 Pkinase              PF00069.25   264   1.1e-77  270.2   0.1   1   1   2.1e-79   1.3e-77  270.0   0.1     1   264     1   282     1   282 0.96 [subseq from] Fpk1p [Saccharomyces cerevisiae YJM456]
AJT21656.1/496-777       -            282 Pkinase              PF00069.25   264   1.1e-77  270.2   0.1   1   1   2.1e-79   1.3e-77  270.0   0.1     1   264     1   282     1   282 0.96 [subseq from] Fpk1p [Saccharomyces cerevisiae YJM1341]
AJT33076.1/496-777       -            282 Pkinase              PF00069.25   264   1.1e-77  270.2   0.1   1   1   2.1e-79   1.3e-77  270.0   0.1     1   264     1   282     1   282 0.96 [subseq from] Fpk1p [Saccharomyces cerevisiae YJM1527]
EDV12220.1/496-777       -            282 Pkinase              PF00069.25   264   1.1e-77  270.2   0.1   1   1   2.1e-79   1.3e-77  270.0   0.1     1   264     1   282     1   282 0.96 [subseq from] conserved hypothetical protein [Saccharomyces cerevisiae RM11-1a]
EWH16285.1/496-777       -            282 Pkinase              PF00069.25   264   1.1e-77  270.2   0.1   1   1   2.1e-79   1.3e-77  270.0   0.1     1   264     1   282     1   282 0.96 [subseq from] hypothetical protein P283_N21031 [Saccharomyces cerevisiae P283]
XP_022674542.1/193-453   -            261 Pkinase              PF00069.25   264   1.2e-77  270.1   0.0   1   1   2.2e-79   1.4e-77  269.9   0.0     6   264     2   261     1   261 0.94 [subseq from] serine/threonine-protein kinase RAD53 [Kluyveromyces marxianus DMKU3-1042] >BAO38667.1 serine/threonine-protein kinase RAD53 [Kluyveromyces marxianus DMKU3-1042] >BAP70212.1 serine/threonine-protein kinase RAD53 [Kluyveromyces marxianus]
CUS23409.1/469-750       -            282 Pkinase              PF00069.25   264   1.3e-77  270.0   0.2   1   1   2.4e-79   1.5e-77  269.8   0.2     1   264     1   282     1   282 0.97 [subseq from] LAQU0S09e04104g1_1 [Lachancea quebecensis]
ODH33891.1/303-569       -            267 Pkinase              PF00069.25   264   1.4e-77  270.0   0.0   1   1   2.4e-79   1.5e-77  269.8   0.0     1   264     1   267     1   267 0.93 [subseq from] CAMK/RAD53 protein kinase [Paracoccidioides brasiliensis]
ODH47205.1/303-569       -            267 Pkinase              PF00069.25   264   1.4e-77  270.0   0.0   1   1   2.4e-79   1.5e-77  269.8   0.0     1   264     1   267     1   267 0.93 [subseq from] CAMK/RAD53 protein kinase [Paracoccidioides brasiliensis]
XP_010759681.1/272-538   -            267 Pkinase              PF00069.25   264   1.4e-77  270.0   0.0   1   1   2.4e-79   1.5e-77  269.8   0.0     1   264     1   267     1   267 0.93 [subseq from] CAMK/RAD53 protein kinase [Paracoccidioides brasiliensis Pb18] >EEH47920.1 CAMK/RAD53 protein kinase [Paracoccidioides brasiliensis Pb18]
ORY31751.1/17-270        -            254 Pkinase              PF00069.25   264   1.4e-77  269.9   0.0   1   1   2.5e-79   1.6e-77  269.8   0.0     1   264     1   254     1   254 0.95 [subseq from] Pkinase-domain-containing protein [Rhizoclosmatium globosum]
AJT01806.1/496-777       -            282 Pkinase              PF00069.25   264   1.4e-77  269.9   0.1   1   1   2.7e-79   1.7e-77  269.7   0.1     1   264     1   282     1   282 0.96 [subseq from] Fpk1p [Saccharomyces cerevisiae YJM189] >AJT27924.1 Fpk1p [Saccharomyces cerevisiae YJM1418]
AJT02551.1/496-777       -            282 Pkinase              PF00069.25   264   1.4e-77  269.9   0.1   1   1   2.7e-79   1.7e-77  269.7   0.1     1   264     1   282     1   282 0.96 [subseq from] Fpk1p [Saccharomyces cerevisiae YJM195] >AJT04039.1 Fpk1p [Saccharomyces cerevisiae YJM271] >AJT08516.1 Fpk1p [Saccharomyces cerevisiae YJM627] >AJT17560.1 Fpk1p [Saccharomyces cerevisiae YJM1248] >AJT22028.1 Fpk1p [Saccharomyces cerevisiae YJM1342] >AJT26075.1 Fpk1p [Saccharomyces cerevisiae YJM1400] >AJT26438.1 Fpk1p [Saccharomyces cerevisiae YJM1401] >AJT29048.1 Fpk1p [Saccharomyces cerevisiae YJM1439] >AJT29387.1 Fpk1p [Saccharomyces cerevisiae YJM1443] >AJT30109.1 Fpk1p [Saccharomyces cerevisiae YJM1447] >AJT32333.1 Fpk1p [Saccharomyces cerevisiae YJM1479] >AJT34934.1 Fpk1p [Saccharomyces cerevisiae YJM1615]
AJT06284.1/496-777       -            282 Pkinase              PF00069.25   264   1.4e-77  269.9   0.1   1   1   2.7e-79   1.7e-77  269.7   0.1     1   264     1   282     1   282 0.96 [subseq from] Fpk1p [Saccharomyces cerevisiae YJM453] >AJT07766.1 Fpk1p [Saccharomyces cerevisiae YJM554] >AJT05536.1 Fpk1p [Saccharomyces cerevisiae YJM450] >AJT14571.1 Fpk1p [Saccharomyces cerevisiae YJM1129] >AJT15690.1 Fpk1p [Saccharomyces cerevisiae YJM1199] >AJT16809.1 Fpk1p [Saccharomyces cerevisiae YJM1242] >AJT17930.1 Fpk1p [Saccharomyces cerevisiae YJM1250] >AJT20534.1 Fpk1p [Saccharomyces cerevisiae YJM1332] >AJT20909.1 Fpk1p [Saccharomyces cerevisiae YJM1336] >AJT22731.1 Fpk1p [Saccharomyces cerevisiae YJM1356] >AJT23106.1 Fpk1p [Saccharomyces cerevisiae YJM1381] >AJT23860.1 Fpk1p [Saccharomyces cerevisiae YJM1385] >AJT27552.1 Fpk1p [Saccharomyces cerevisiae YJM1417] >AJT28672.1 Fpk1p [Saccharomyces cerevisiae YJM1433] >AJT31585.1 Fpk1p [Saccharomyces cerevisiae YJM1477] >AJT32702.1 Fpk1p [Saccharomyces cerevisiae YJM1526] >PJP08794.1 serine/threonine protein kinase FPK1 [Saccharomyces cerevisiae]
AJT07397.1/496-777       -            282 Pkinase              PF00069.25   264   1.4e-77  269.9   0.1   1   1   2.7e-79   1.7e-77  269.7   0.1     1   264     1   282     1   282 0.96 [subseq from] Fpk1p [Saccharomyces cerevisiae YJM541] >AJT04414.1 Fpk1p [Saccharomyces cerevisiae YJM320] >AJT21281.1 Fpk1p [Saccharomyces cerevisiae YJM1338]
AJT17186.1/496-777       -            282 Pkinase              PF00069.25   264   1.4e-77  269.9   0.1   1   1   2.7e-79   1.7e-77  269.7   0.1     1   264     1   282     1   282 0.96 [subseq from] Fpk1p [Saccharomyces cerevisiae YJM1244]
AJT18684.1/496-777       -            282 Pkinase              PF00069.25   264   1.4e-77  269.9   0.1   1   1   2.7e-79   1.7e-77  269.7   0.1     1   264     1   282     1   282 0.96 [subseq from] Fpk1p [Saccharomyces cerevisiae YJM1273] >AJT26806.1 Fpk1p [Saccharomyces cerevisiae YJM1402] >AJT33826.1 Fpk1p [Saccharomyces cerevisiae YJM1573] >AKB01126.1 Fpk1p [Saccharomyces cerevisiae YJM1434]
AJT24236.1/496-777       -            282 Pkinase              PF00069.25   264   1.4e-77  269.9   0.1   1   1   2.7e-79   1.7e-77  269.7   0.1     1   264     1   282     1   282 0.96 [subseq from] Fpk1p [Saccharomyces cerevisiae YJM1386]
AJT30481.1/496-777       -            282 Pkinase              PF00069.25   264   1.4e-77  269.9   0.1   1   1   2.7e-79   1.7e-77  269.7   0.1     1   264     1   282     1   282 0.96 [subseq from] Fpk1p [Saccharomyces cerevisiae YJM1450]
AJT31213.1/496-777       -            282 Pkinase              PF00069.25   264   1.4e-77  269.9   0.1   1   1   2.7e-79   1.7e-77  269.7   0.1     1   264     1   282     1   282 0.96 [subseq from] Fpk1p [Saccharomyces cerevisiae YJM1463]
CAY82242.1/496-777       -            282 Pkinase              PF00069.25   264   1.4e-77  269.9   0.1   1   1   2.7e-79   1.7e-77  269.7   0.1     1   264     1   282     1   282 0.96 [subseq from] EC1118_1N18_0936p [Saccharomyces cerevisiae EC1118] >EHN04957.1 YNR047W-like protein [Saccharomyces cerevisiae x Saccharomyces kudriavzevii VIN7] >AHY77134.1 Fpk1p [Saccharomyces cerevisiae YJM993] >AJT02179.1 Fpk1p [Saccharomyces cerevisiae YJM193] >AJT02922.1 Fpk1p [Saccharomyces cerevisiae YJM244] >AJT03667.1 Fpk1p [Saccharomyces cerevisiae YJM270] >AJT05160.1 Fpk1p [Saccharomyces cerevisiae YJM428] >AJT08884.1 Fpk1p [Saccharomyces cerevisiae YJM681] >AJT10765.1 Fpk1p [Saccharomyces cerevisiae YJM969] >AJT11144.1 Fpk1p [Saccharomyces cerevisiae YJM972] >AJT11526.1 Fpk1p [Saccharomyces cerevisiae YJM975] >AJT11908.1 Fpk1p [Saccharomyces cerevisiae YJM978] >AJT12291.1 Fpk1p [Saccharomyces cerevisiae YJM981] >AJT12673.1 Fpk1p [Saccharomyces cerevisiae YJM984] >AJT13055.1 Fpk1p [Saccharomyces cerevisiae YJM987] >AJT13439.1 Fpk1p [Saccharomyces cerevisiae YJM990] >AJT13821.1 Fpk1p [Saccharomyces cerevisiae YJM996] >AJT19054.1 Fpk1p [Saccharomyces cerevisiae YJM1304] >AJT22354.1 Fpk1p [Saccharomyces cerevisiae YJM1355] >AJT24609.1 Fpk1p [Saccharomyces cerevisiae YJM1387] >AJT25703.1 Fpk1p [Saccharomyces cerevisiae YJM1399] >AJT29758.1 Fpk1p [Saccharomyces cerevisiae YJM1444] >AJT34197.1 Fpk1p [Saccharomyces cerevisiae YJM1574] >KOH48434.1 FPK1p Ser/Thr protein kinase [Saccharomyces sp. 'boulardii'] >KQC41307.1 Ser/Thr protein kinase [Saccharomyces sp. 'boulardii'] >PTN15345.1 serine/threonine protein kinase FPK1 [Saccharomyces cerevisiae] >PTN18668.1 serine/threonine protein kinase FPK1 [Saccharomyces cerevisiae] >PTN37425.1 serine/threonine protein kinase FPK1 [Saccharomyces cerevisiae]
EGA56958.1/496-777       -            282 Pkinase              PF00069.25   264   1.4e-77  269.9   0.1   1   1   2.7e-79   1.7e-77  269.7   0.1     1   264     1   282     1   282 0.96 [subseq from] YNR047W-like protein [Saccharomyces cerevisiae FostersB]
EWG93657.1/496-777       -            282 Pkinase              PF00069.25   264   1.4e-77  269.9   0.1   1   1   2.7e-79   1.7e-77  269.7   0.1     1   264     1   282     1   282 0.96 [subseq from] hypothetical protein R103_N50391 [Saccharomyces cerevisiae R103]
GAA26140.1/496-777       -            282 Pkinase              PF00069.25   264   1.4e-77  269.9   0.1   1   1   2.7e-79   1.7e-77  269.7   0.1     1   264     1   282     1   282 0.96 [subseq from] K7_Ynr047wp [Saccharomyces cerevisiae Kyokai no. 7] >AJT04790.1 Fpk1p [Saccharomyces cerevisiae YJM326] >AJT07028.1 Fpk1p [Saccharomyces cerevisiae YJM470] >AJT09261.1 Fpk1p [Saccharomyces cerevisiae YJM682] >AJT09634.1 Fpk1p [Saccharomyces cerevisiae YJM683] >AJT14201.1 Fpk1p [Saccharomyces cerevisiae YJM1083] >AJT16063.1 Fpk1p [Saccharomyces cerevisiae YJM1202] >AJT25341.1 Fpk1p [Saccharomyces cerevisiae YJM1389] >AJT31960.1 Fpk1p [Saccharomyces cerevisiae YJM1478] >AJT34569.1 Fpk1p [Saccharomyces cerevisiae YJM1592] >GES71978.1 hypothetical protein SCEPF1_0121000300 [Saccharomyces cerevisiae]
GAX70181.1/496-777       -            282 Pkinase              PF00069.25   264   1.4e-77  269.9   0.1   1   1   2.7e-79   1.7e-77  269.7   0.1     1   264     1   282     1   282 0.96 [subseq from] serine/threonine protein kinase [Saccharomyces cerevisiae]
NP_014445.1/496-777      -            282 Pkinase              PF00069.25   264   1.4e-77  269.9   0.1   1   1   2.7e-79   1.7e-77  269.7   0.1     1   264     1   282     1   282 0.96 [subseq from] serine/threonine protein kinase FPK1 [Saccharomyces cerevisiae S288C] >P53739.1 RecName: Full=Flippase kinase 1 >CAA96328.1 unnamed protein product [Saccharomyces cerevisiae] >DAA10588.1 TPA: serine/threonine protein kinase FPK1 [Saccharomyces cerevisiae S288C] >EIW08138.1 Fpk1p [Saccharomyces cerevisiae CEN.PK113-7D]
XP_018219916.1/500-781   -            282 Pkinase              PF00069.25   264   1.5e-77  269.9   0.1   1   1   2.7e-79   1.7e-77  269.6   0.1     1   264     1   282     1   282 0.97 [subseq from] FPK1-like protein [Saccharomyces eubayanus] >KOG97198.1 FPK1-like protein [Saccharomyces eubayanus]
CCJ31598.1/54-308        -            255 Pkinase              PF00069.25   264   1.5e-77  269.8   0.0   1   1   2.6e-79   1.7e-77  269.7   0.0     5   264     2   255     1   255 0.95 [subseq from] putative calcium/calmodulin dependent protein kinase type I [Rhizophagus intraradices]
TFK23277.1/292-576       -            285 Pkinase              PF00069.25   264   1.6e-77  269.8   0.0   1   1   2.8e-79   1.8e-77  269.6   0.0     1   264     1   285     1   285 0.96 [subseq from] Pkinase-domain-containing protein [Coprinopsis marcescibilis]
XP_003679329.1/439-720   -            282 Pkinase              PF00069.25   264   1.7e-77  269.7   0.1   1   1   3.1e-79   1.9e-77  269.5   0.1     1   264     1   282     1   282 0.96 [subseq from] hypothetical protein TDEL_0A07860 [Torulaspora delbrueckii] >CCE90118.1 hypothetical protein TDEL_0A07860 [Torulaspora delbrueckii]
CEJ95064.1/283-547       -            265 Pkinase              PF00069.25   264   1.8e-77  269.6   0.0   1   1   3.2e-79     2e-77  269.4   0.0     1   264     1   265     1   265 0.93 [subseq from] Putative Checkpoint kinase 2-like protein [Torrubiella hemipterigena]
AJV95234.1/60-366        -            307 Pkinase              PF00069.25   264   1.8e-77  269.5   0.0   1   1   3.3e-79   2.1e-77  269.4   0.0     1   264     1   307     1   307 0.97 [subseq from] Sgv1p [Saccharomyces cerevisiae YJM1592] >AJW03314.1 Sgv1p [Saccharomyces cerevisiae YJM1388] >AJW07242.1 Sgv1p [Saccharomyces cerevisiae YJM1419] >KZV07675.1 SGV1 [Saccharomyces cerevisiae]
AJW01157.1/60-366        -            307 Pkinase              PF00069.25   264   1.8e-77  269.5   0.0   1   1   3.3e-79   2.1e-77  269.4   0.0     1   264     1   307     1   307 0.97 [subseq from] Sgv1p [Saccharomyces cerevisiae YJM1381]
XP_002551783.1/469-750   -            282 Pkinase              PF00069.25   264   1.9e-77  269.5   0.2   1   1   3.4e-79   2.1e-77  269.3   0.2     1   264     1   282     1   282 0.97 [subseq from] KLTH0A07458p [Lachancea thermotolerans CBS 6340] >CAR21341.1 KLTH0A07458p [Lachancea thermotolerans CBS 6340]
RUS23159.1/133-393       -            261 Pkinase              PF00069.25   264   1.9e-77  269.5   0.0   1   1   3.3e-79   2.1e-77  269.4   0.0     5   264     3   261     1   261 0.97 [subseq from] kinase-like domain-containing protein [Endogone sp. FLAS-F59071]
EPZ31294.1/8-264         -            257 Pkinase              PF00069.25   264   1.9e-77  269.5   0.0   1   1   3.4e-79   2.1e-77  269.3   0.0     1   264     1   257     1   257 0.95 [subseq from] Serine/threonine-dual specificity kinase domain-containing protein [Rozella allomycis CSF55]
RKP21726.1/8-264         -            257 Pkinase              PF00069.25   264   1.9e-77  269.5   0.0   1   1   3.4e-79   2.1e-77  269.3   0.0     1   264     1   257     1   257 0.95 [subseq from] Pkinase-domain-containing protein, partial [Rozella allomycis CSF55]
XP_001646601.1/481-762   -            282 Pkinase              PF00069.25   264   1.9e-77  269.5   0.1   1   1   3.6e-79   2.2e-77  269.2   0.1     1   264     1   282     1   282 0.96 [subseq from] hypothetical protein Kpol_1028p16 [Vanderwaltozyma polyspora DSM 70294] >EDO18743.1 hypothetical protein Kpol_1028p16 [Vanderwaltozyma polyspora DSM 70294]
AJT10384.1/496-777       -            282 Pkinase              PF00069.25   264     2e-77  269.4   0.1   1   1   3.7e-79   2.3e-77  269.2   0.1     1   264     1   282     1   282 0.96 [subseq from] Fpk1p [Saccharomyces cerevisiae YJM693]
AJT16434.1/494-775       -            282 Pkinase              PF00069.25   264     2e-77  269.4   0.1   1   1   3.7e-79   2.3e-77  269.2   0.1     1   264     1   282     1   282 0.96 [subseq from] Fpk1p [Saccharomyces cerevisiae YJM1208]
AJT19421.1/496-777       -            282 Pkinase              PF00069.25   264     2e-77  269.4   0.1   1   1   3.7e-79   2.3e-77  269.2   0.1     1   264     1   282     1   282 0.96 [subseq from] Fpk1p [Saccharomyces cerevisiae YJM1307] >KZV08675.1 FPK1 [Saccharomyces cerevisiae]
AJT19789.1/496-777       -            282 Pkinase              PF00069.25   264     2e-77  269.4   0.1   1   1   3.7e-79   2.3e-77  269.2   0.1     1   264     1   282     1   282 0.96 [subseq from] Fpk1p [Saccharomyces cerevisiae YJM1311]
AJT24978.1/496-777       -            282 Pkinase              PF00069.25   264     2e-77  269.4   0.1   1   1   3.7e-79   2.3e-77  269.2   0.1     1   264     1   282     1   282 0.96 [subseq from] Fpk1p [Saccharomyces cerevisiae YJM1388]
EDN62853.1/496-777       -            282 Pkinase              PF00069.25   264     2e-77  269.4   0.1   1   1   3.7e-79   2.3e-77  269.2   0.1     1   264     1   282     1   282 0.96 [subseq from] conserved protein [Saccharomyces cerevisiae YJM789] >AJT10004.1 Fpk1p [Saccharomyces cerevisiae YJM689] >AJT14942.1 Fpk1p [Saccharomyces cerevisiae YJM1133] >AJT15315.1 Fpk1p [Saccharomyces cerevisiae YJM1190] >AJT20159.1 Fpk1p [Saccharomyces cerevisiae YJM1326] >AJT30851.1 Fpk1p [Saccharomyces cerevisiae YJM1460] >ONH78587.1 Flippase kinase 1 [Saccharomyces cerevisiae]
XP_018218884.1/201-466   -            266 Pkinase              PF00069.25   264     2e-77  269.4   0.0   1   1   3.9e-79   2.4e-77  269.1   0.0     5   264     2   266     1   266 0.94 [subseq from] RAD53-like protein [Saccharomyces eubayanus] >KOG96165.1 RAD53-like protein [Saccharomyces eubayanus]
AJV98700.1/201-466       -            266 Pkinase              PF00069.25   264   2.3e-77  269.2   0.0   1   1   4.7e-79   2.9e-77  268.9   0.0     5   264     2   266     1   266 0.94 [subseq from] Rad53p [Saccharomyces cerevisiae YJM320] >AJW22019.1 Rad53p [Saccharomyces cerevisiae YJM541]
XP_016610836.1/183-445   -            263 Pkinase              PF00069.25   264   2.3e-77  269.2   0.0   1   1   4.1e-79   2.6e-77  269.1   0.0     5   264     3   263     1   263 0.96 [subseq from] CAMK protein kinase [Spizellomyces punctatus DAOM BR117] >KND02797.1 CAMK protein kinase [Spizellomyces punctatus DAOM BR117]
CDH58771.1/95-347        -            253 Pkinase              PF00069.25   264   2.5e-77  269.1   0.0   1   1   4.4e-79   2.7e-77  269.0   0.0     1   264     1   253     1   253 0.95 [subseq from] camp-dependent protein kinase 4 [Lichtheimia corymbifera JMRC:FSU:9682]
CDS14175.1/39-285        -            247 Pkinase              PF00069.25   264   2.5e-77  269.1   0.0   1   1   4.4e-79   2.8e-77  269.0   0.0     1   264     1   247     1   247 0.94 [subseq from] hypothetical protein LRAMOSA06345 [Lichtheimia ramosa]
XP_006682367.1/9-264     -            256 Pkinase              PF00069.25   264   2.5e-77  269.1   0.0   1   1   4.5e-79   2.8e-77  268.9   0.0     5   264     4   256     1   256 0.95 [subseq from] hypothetical protein BATDEDRAFT_20919 [Batrachochytrium dendrobatidis JAM81] >EGF76840.1 hypothetical protein BATDEDRAFT_20919 [Batrachochytrium dendrobatidis JAM81]
ORY97534.1/40-286        -            247 Pkinase              PF00069.25   264   2.6e-77  269.0   0.0   1   1   4.7e-79   2.9e-77  268.9   0.0     1   264     1   247     1   247 0.95 [subseq from] hypothetical protein BCR43DRAFT_489935 [Syncephalastrum racemosum]
XP_022464019.1/436-717   -            282 Pkinase              PF00069.25   264   2.6e-77  269.0   0.1   1   1   5.2e-79   3.3e-77  268.7   0.1     1   264     1   282     1   282 0.97 [subseq from] hypothetical protein KNAG_0D00210 [Kazachstania naganishii CBS 8797] >CCK69773.1 hypothetical protein KNAG_0D00210 [Kazachstania naganishii CBS 8797]
QEU59283.1/196-456       -            261 Pkinase              PF00069.25   264   2.7e-77  269.0   0.0   1   1   4.9e-79     3e-77  268.8   0.0     6   264     2   261     1   261 0.94 [subseq from] Rad53 [Kluyveromyces lactis]
XP_455587.1/196-456      -            261 Pkinase              PF00069.25   264   2.7e-77  269.0   0.0   1   1   4.9e-79     3e-77  268.8   0.0     6   264     2   261     1   261 0.94 [subseq from] uncharacterized protein KLLA0_F11143g [Kluyveromyces lactis] >CAG98295.1 KLLA0F11143p [Kluyveromyces lactis]
CEP22264.1/348-633       -            286 Pkinase              PF00069.25   264   2.7e-77  269.0   0.1   1   1   5.3e-79   3.3e-77  268.7   0.1     1   264     1   286     1   286 0.97 [subseq from] FPK1 [Cyberlindnera jadinii]
XP_020069738.1/17-302    -            286 Pkinase              PF00069.25   264   2.7e-77  269.0   0.1   1   1   5.3e-79   3.3e-77  268.7   0.1     1   264     1   286     1   286 0.97 [subseq from] Pkinase-domain-containing protein, partial [Cyberlindnera jadinii NRRL Y-1542] >ODV72699.1 Pkinase-domain-containing protein, partial [Cyberlindnera jadinii NRRL Y-1542]
AJW08550.1/60-366        -            307 Pkinase              PF00069.25   264     3e-77  268.8   0.0   1   1   5.4e-79   3.4e-77  268.7   0.0     1   264     1   307     1   307 0.97 [subseq from] Sgv1p [Saccharomyces cerevisiae YJM1439] >AJW14491.1 Sgv1p [Saccharomyces cerevisiae YJM1248] >AJW23627.1 Sgv1p [Saccharomyces cerevisiae YJM627]
SCU92781.1/459-740       -            282 Pkinase              PF00069.25   264   3.1e-77  268.8   0.1   1   1   5.6e-79   3.5e-77  268.6   0.1     1   264     1   282     1   282 0.97 [subseq from] LAFA_0F12816g1_1 [Lachancea sp. CBS 6924]
OAJ43589.1/35-287        -            253 Pkinase              PF00069.25   264   3.1e-77  268.8   0.0   1   1   5.6e-79   3.5e-77  268.6   0.0     1   264     1   253     1   253 0.95 [subseq from] hypothetical protein BDEG_26934 [Batrachochytrium dendrobatidis JEL423]
XP_006680638.1/35-287    -            253 Pkinase              PF00069.25   264   3.1e-77  268.8   0.0   1   1   5.6e-79   3.5e-77  268.6   0.0     1   264     1   253     1   253 0.95 [subseq from] hypothetical protein BATDEDRAFT_13136, partial [Batrachochytrium dendrobatidis JAM81] >EGF78684.1 hypothetical protein BATDEDRAFT_13136, partial [Batrachochytrium dendrobatidis JAM81]
OON09060.1/35-287        -            253 Pkinase              PF00069.25   264   3.4e-77  268.7   0.0   1   1     6e-79   3.8e-77  268.5   0.0     1   264     1   253     1   253 0.95 [subseq from] hypothetical protein BSLG_01815 [Batrachochytrium salamandrivorans]
SCU95905.1/193-453       -            261 Pkinase              PF00069.25   264   3.5e-77  268.6   0.0   1   1   6.4e-79     4e-77  268.4   0.0     5   264     2   261     1   261 0.95 [subseq from] LAMI_0F04346g1_1 [Lachancea mirantina]
RCH91146.1/27-283        -            257 Pkinase              PF00069.25   264   3.6e-77  268.6   0.0   1   1   6.4e-79     4e-77  268.4   0.0     1   264     1   257     1   257 0.93 [subseq from] hypothetical protein CU097_001692 [Rhizopus azygosporus]
KAA8907252.1/176-439     -            264 Pkinase              PF00069.25   264   3.7e-77  268.5   0.0   1   1   6.6e-79   4.1e-77  268.4   0.0     4   264     2   264     1   264 0.93 [subseq from] hypothetical protein DIURU_000572 [Diutina rugosa]
ORZ02917.1/7-253         -            247 Pkinase              PF00069.25   264   3.7e-77  268.5   0.0   1   1   6.6e-79   4.2e-77  268.4   0.0     1   264     1   247     1   247 0.95 [subseq from] hypothetical protein BCR43DRAFT_510049 [Syncephalastrum racemosum]
EJS41229.1/60-366        -            307 Pkinase              PF00069.25   264   3.9e-77  268.4   0.0   1   1   7.1e-79   4.5e-77  268.3   0.0     1   264     1   307     1   307 0.97 [subseq from] sgv1p [Saccharomyces arboricola H-6]
XP_003672673.1/477-758   -            282 Pkinase              PF00069.25   264     4e-77  268.4   0.2   1   1   7.5e-79   4.7e-77  268.2   0.2     1   264     1   282     1   282 0.97 [subseq from] hypothetical protein NDAI_0K02390 [Naumovozyma dairenensis CBS 421] >CCD27430.1 hypothetical protein NDAI_0K02390 [Naumovozyma dairenensis CBS 421]
XP_003670271.1/205-474   -            270 Pkinase              PF00069.25   264   4.1e-77  268.4   0.0   1   1   8.2e-79   5.1e-77  268.1   0.0     5   264     2   270     1   270 0.94 [subseq from] hypothetical protein NDAI_0E02110 [Naumovozyma dairenensis CBS 421] >CCD25028.1 hypothetical protein NDAI_0E02110 [Naumovozyma dairenensis CBS 421]
XP_015700931.1/272-538   -            267 Pkinase              PF00069.25   264   4.5e-77  268.3   0.0   1   1     8e-79     5e-77  268.1   0.0     1   264     1   267     1   267 0.92 [subseq from] calcium/calmodulin-dependent protein kinase type IV [Paracoccidioides lutzii Pb01] >EEH37905.2 calcium/calmodulin-dependent protein kinase type IV [Paracoccidioides lutzii Pb01]
EHM99930.1/201-466       -            266 Pkinase              PF00069.25   264   4.5e-77  268.2   0.0   1   1   8.7e-79   5.5e-77  268.0   0.0     5   264     2   266     1   266 0.94 [subseq from] Rad53p [Saccharomyces cerevisiae x Saccharomyces kudriavzevii VIN7]
XP_022627318.1/451-732   -            282 Pkinase              PF00069.25   264   4.6e-77  268.2   0.1   1   1   8.3e-79   5.2e-77  268.0   0.1     1   264     1   282     1   282 0.97 [subseq from] uncharacterized protein LALA0_S02e06326g [Lachancea lanzarotensis] >CEP61082.1 LALA0S02e06326g1_1 [Lachancea lanzarotensis]
ORX87341.1/12-264        -            253 Pkinase              PF00069.25   264   4.6e-77  268.2   0.1   1   1   8.3e-79   5.2e-77  268.0   0.1     1   264     1   253     1   253 0.96 [subseq from] Pkinase-domain-containing protein [Anaeromyces robustus]
XP_011274719.1/160-421   -            262 Pkinase              PF00069.25   264   4.6e-77  268.2   0.0   1   1   8.3e-79   5.2e-77  268.1   0.0     4   264     2   262     1   262 0.93 [subseq from] Carbon catabolite-derepressing protein kinase [Wickerhamomyces ciferrii] >CCH43442.1 Carbon catabolite-derepressing protein kinase [Wickerhamomyces ciferrii]
ORE16150.1/27-283        -            257 Pkinase              PF00069.25   264   4.7e-77  268.2   0.0   1   1   8.3e-79   5.2e-77  268.0   0.0     1   264     1   257     1   257 0.93 [subseq from] Pkinase-domain-containing protein [Rhizopus microsporus]
KFX44263.1/275-540       -            266 Pkinase              PF00069.25   264   4.7e-77  268.2   0.0   1   1   8.4e-79   5.2e-77  268.0   0.0     1   264     1   266     1   266 0.95 [subseq from] putative serine/threonine-protein kinase fhkC [Talaromyces marneffei PM1]
QGA17925.1/279-544       -            266 Pkinase              PF00069.25   264   4.7e-77  268.2   0.0   1   1   8.4e-79   5.2e-77  268.0   0.0     1   264     1   266     1   266 0.95 [subseq from] hypothetical protein EYB26_005601 [Talaromyces marneffei] >KAE8554555.1 hypothetical protein EYB25_003094 [Talaromyces marneffei]
GAM35902.1/281-546       -            266 Pkinase              PF00069.25   264   4.7e-77  268.2   0.0   1   1   8.4e-79   5.2e-77  268.0   0.0     1   264     1   266     1   266 0.95 [subseq from] hypothetical protein TCE0_017f04587 [Talaromyces cellulolyticus] >PCG93201.1 Calcium/calmodulin-dependent/calcium-dependent protein kinase [Penicillium sp. 'occitanis'] >PCG93392.1 hypothetical protein PENOC_087950 [Penicillium sp. 'occitanis']
QEU59531.1/379-660       -            282 Pkinase              PF00069.25   264   5.1e-77  268.1   0.1   1   1   9.3e-79   5.8e-77  267.9   0.1     1   264     1   282     1   282 0.97 [subseq from] Kin82/Fpk1 [Kluyveromyces lactis]
XP_453027.1/379-660      -            282 Pkinase              PF00069.25   264   5.1e-77  268.1   0.1   1   1   9.3e-79   5.8e-77  267.9   0.1     1   264     1   282     1   282 0.97 [subseq from] uncharacterized protein KLLA0_C18568g [Kluyveromyces lactis] >CAH01878.1 KLLA0C18568p [Kluyveromyces lactis]
EXX76298.1/4-286         -            283 Pkinase              PF00069.25   264   5.2e-77  268.1   0.0   1   1   9.3e-79   5.8e-77  267.9   0.0     1   264     1   283     1   283 0.95 [subseq from] Pho85p [Rhizophagus irregularis DAOM 197198w] >GBC41487.1 Cyclin-dependent serine/threonine-protein kinase PHO85 [Rhizophagus irregularis DAOM 181602=DAOM 197198]
AGO11390.1/193-455       -            263 Pkinase              PF00069.25   264   5.2e-77  268.1   0.0   1   1   9.3e-79   5.9e-77  267.9   0.0     5   264     2   263     1   263 0.94 [subseq from] AaceriACR142Wp [Saccharomycetaceae sp. 'Ashbya aceri']
EMD40730.1/16-305        -            290 Pkinase              PF00069.25   264   5.3e-77  268.0   0.0   1   1   9.4e-79   5.9e-77  267.9   0.0     1   264     1   290     1   290 0.96 [subseq from] hypothetical protein CERSUDRAFT_62703 [Gelatoporia subvermispora B]
ORY28068.1/56-314        -            259 Pkinase              PF00069.25   264   5.5e-77  268.0   0.0   1   1   1.1e-78   6.8e-77  267.7   0.0     6   264     4   259     2   259 0.92 [subseq from] Pkinase-domain-containing protein [Neocallimastix californiae]
XP_027618250.1/643-927   -            285 Pkinase              PF00069.25   264   5.6e-77  268.0   0.0   1   1   9.9e-79   6.2e-77  267.8   0.0     1   264     1   285     1   285 0.94 [subseq from] Pkinase-domain-containing protein [Sparassis crispa] >GBE87337.1 Pkinase-domain-containing protein [Sparassis crispa]
ORY76799.1/12-264        -            253 Pkinase              PF00069.25   264   5.6e-77  267.9   0.1   1   1     1e-78   6.3e-77  267.8   0.1     1   264     1   253     1   253 0.96 [subseq from] Pkinase-domain-containing protein [Neocallimastix californiae]
AAT93028.1/202-466       -            265 Pkinase              PF00069.25   264   5.7e-77  267.9   0.0   1   1   1.1e-78   7.2e-77  267.6   0.0     8   264     4   265     1   265 0.94 [subseq from] YPL153C [Saccharomyces cerevisiae]
RAO74347.1/281-546       -            266 Pkinase              PF00069.25   264   5.7e-77  267.9   0.0   1   1     1e-78   6.4e-77  267.8   0.0     1   264     1   266     1   266 0.95 [subseq from] hypothetical protein BHQ10_010359 [Talaromyces amestolkiae]
XP_017988128.1/194-456   -            263 Pkinase              PF00069.25   264   5.8e-77  267.9   0.0   1   1     1e-78   6.5e-77  267.7   0.0     5   264     2   263     1   263 0.94 [subseq from] HEL149Wp [Eremothecium sinecaudum] >AMD21132.1 HEL149Wp [Eremothecium sinecaudum]
SCU92213.1/472-753       -            282 Pkinase              PF00069.25   264   5.8e-77  267.9   0.1   1   1   1.1e-78   6.6e-77  267.7   0.1     1   264     1   282     1   282 0.97 [subseq from] LADA_0F15170g1_1 [Lachancea dasiensis CBS 10888]
XP_003673498.1/519-800   -            282 Pkinase              PF00069.25   264   5.8e-77  267.9   0.0   1   1   1.1e-78   6.8e-77  267.7   0.0     1   264     1   282     1   282 0.97 [subseq from] hypothetical protein NCAS_0A05570 [Naumovozyma castellii CBS 4309] >CCC67115.1 hypothetical protein NCAS_0A05570 [Naumovozyma castellii CBS 4309]
ORX48104.1/3-264         -            262 Pkinase              PF00069.25   264   5.9e-77  267.9   0.2   1   1     1e-78   6.5e-77  267.7   0.2     6   264     2   262     1   262 0.93 [subseq from] Pkinase-domain-containing protein [Piromyces finnis]
KUL87272.1/281-546       -            266 Pkinase              PF00069.25   264   5.9e-77  267.9   0.0   1   1   1.1e-78   6.6e-77  267.7   0.0     1   264     1   266     1   266 0.95 [subseq from] hypothetical protein ZTR_03384 [Talaromyces verruculosus]
PNP54388.1/283-549       -            267 Pkinase              PF00069.25   264     6e-77  267.9   0.0   1   1   1.1e-78   6.7e-77  267.7   0.0     1   264     1   267     1   267 0.93 [subseq from] hypothetical protein THARTR1_05595 [Trichoderma harzianum]
KAA1466402.1/37-321      -            285 Pkinase              PF00069.25   264   6.1e-77  267.8   0.0   1   1   1.1e-78   6.8e-77  267.7   0.0     1   264     1   285     1   285 0.96 [subseq from] Pkinase-domain-containing protein [Dentipellis sp. KUC8613]
KAA8905329.1/50-305      -            256 Pkinase              PF00069.25   264   6.1e-77  267.8   0.1   1   1   1.1e-78   6.8e-77  267.7   0.1     1   264     1   256     1   256 0.94 [subseq from] hypothetical protein TRICI_005325 [Trichomonascus ciferrii]
OBZ85256.1/27-283        -            257 Pkinase              PF00069.25   264   6.5e-77  267.7   0.0   1   1   1.2e-78   7.2e-77  267.6   0.0     1   264     1   257     1   257 0.93 [subseq from] Calcium/calmodulin-dependent protein kinase [Choanephora cucurbitarum]
XP_013949858.1/285-550   -            266 Pkinase              PF00069.25   264   6.7e-77  267.7   0.0   1   1   1.2e-78   7.4e-77  267.5   0.0     1   264     1   266     1   266 0.94 [subseq from] hypothetical protein TRIVIDRAFT_175355 [Trichoderma virens Gv29-8] >EHK15663.1 hypothetical protein TRIVIDRAFT_175355 [Trichoderma virens Gv29-8]
ORX48643.1/12-264        -            253 Pkinase              PF00069.25   264   6.7e-77  267.7   0.1   1   1   1.2e-78   7.5e-77  267.5   0.1     1   264     1   253     1   253 0.96 [subseq from] Pkinase-domain-containing protein [Piromyces finnis]
XP_003686430.1/199-462   -            264 Pkinase              PF00069.25   264   6.7e-77  267.7   0.0   1   1   1.2e-78   7.6e-77  267.5   0.0     4   264     2   264     1   264 0.93 [subseq from] hypothetical protein TPHA_0G01600 [Tetrapisispora phaffii CBS 4417] >CCE63996.1 hypothetical protein TPHA_0G01600 [Tetrapisispora phaffii CBS 4417]
OTA08427.1/287-552       -            266 Pkinase              PF00069.25   264   6.7e-77  267.7   0.0   1   1   1.2e-78   7.5e-77  267.5   0.0     1   264     1   266     1   266 0.94 [subseq from] checkpoint kinase 2-like protein [Trichoderma parareesei]
PTB81526.1/289-554       -            266 Pkinase              PF00069.25   264   6.7e-77  267.7   0.0   1   1   1.2e-78   7.5e-77  267.5   0.0     1   264     1   266     1   266 0.94 [subseq from] SMAD/FHA protein kinase [Trichoderma longibrachiatum ATCC 18648]
XP_006963748.1/287-552   -            266 Pkinase              PF00069.25   264   6.7e-77  267.7   0.0   1   1   1.2e-78   7.5e-77  267.5   0.0     1   264     1   266     1   266 0.94 [subseq from] SMAD/FHA protein kinase [Trichoderma reesei QM6a] >EGR50235.1 SMAD/FHA protein kinase [Trichoderma reesei QM6a] >ETS04005.1 Pkinase-domain-containing protein [Trichoderma reesei RUT C-30]
ORX54885.1/41-297        -            257 Pkinase              PF00069.25   264   6.9e-77  267.6   0.1   1   1   1.2e-78   7.7e-77  267.5   0.1     1   264     1   257     1   257 0.96 [subseq from] calcium/calmodulin-dependent protein kinase I delta short [Piromyces finnis]
XP_006666640.1/321-586   -            266 Pkinase              PF00069.25   264     7e-77  267.6   0.0   1   1   1.2e-78   7.8e-77  267.5   0.0     1   264     1   266     1   266 0.93 [subseq from] cell-cycle checkpoint protein kinase, putative [Cordyceps militaris CM01] >EGX96763.1 cell-cycle checkpoint protein kinase, putative [Cordyceps militaris CM01] >ATY63991.1 cell-cycle checkpoint [Cordyceps militaris]
NP_983544.2/220-482      -            263 Pkinase              PF00069.25   264   7.1e-77  267.6   0.0   1   1   1.3e-78   8.1e-77  267.4   0.0     5   264     2   263     1   263 0.94 [subseq from] ACR142Wp [Eremothecium gossypii ATCC 10895] >AAS51368.2 ACR142Wp [Eremothecium gossypii ATCC 10895] >AEY95659.1 FACR142Wp [Eremothecium gossypii FDAG1]
RKP24836.1/12-263        -            252 Pkinase              PF00069.25   264   7.3e-77  267.6   0.0   1   1   1.3e-78   8.4e-77  267.4   0.0     1   264     1   252     1   252 0.95 [subseq from] kinase-like domain-containing protein [Syncephalis pseudoplumigaleata]
XP_002478694.1/279-544   -            266 Pkinase              PF00069.25   264   7.4e-77  267.5   0.0   1   1   1.3e-78   8.3e-77  267.4   0.0     1   264     1   266     1   266 0.95 [subseq from] cell-cycle checkpoint protein kinase, putative [Talaromyces stipitatus ATCC 10500] >EED21731.1 cell-cycle checkpoint protein kinase, putative [Talaromyces stipitatus ATCC 10500]
KNE64097.1/4-291         -            288 Pkinase              PF00069.25   264   7.4e-77  267.5   0.0   1   1   1.3e-78   8.4e-77  267.4   0.0     1   264     1   288     1   288 0.92 [subseq from] CMGC/CDKL protein kinase [Allomyces macrogynus ATCC 38327]
ORZ38998.1/32-284        -            253 Pkinase              PF00069.25   264   7.6e-77  267.5   0.0   1   1   1.4e-78   8.6e-77  267.3   0.0     1   264     1   253     1   253 0.96 [subseq from] kinase-like domain-containing protein, partial [Catenaria anguillulae PL171]
OEJ85009.1/123-374       -            252 Pkinase              PF00069.25   264   7.8e-77  267.5   0.1   1   1   1.4e-78   8.8e-77  267.3   0.1     1   264     1   252     1   252 0.95 [subseq from] Spindle assembly checkpoint kinase [Hanseniaspora osmophila]
XP_023466681.1/27-283    -            257 Pkinase              PF00069.25   264   8.2e-77  267.4   0.0   1   1   1.5e-78   9.1e-77  267.3   0.0     1   264     1   257     1   257 0.93 [subseq from] Pkinase-domain-containing protein [Rhizopus microsporus ATCC 52813] >ORE02826.1 Pkinase-domain-containing protein [Rhizopus microsporus var. microsporus] >PHZ12973.1 Pkinase-domain-containing protein [Rhizopus microsporus ATCC 52813]
KEY70611.1/290-555       -            266 Pkinase              PF00069.25   264   8.2e-77  267.4   0.0   1   1   1.5e-78   9.1e-77  267.2   0.0     1   264     1   266     1   266 0.94 [subseq from] hypothetical protein S7711_02215 [Stachybotrys chartarum IBT 7711] >KFA53050.1 hypothetical protein S40293_05348 [Stachybotrys chartarum IBT 40293] >KFA72591.1 hypothetical protein S40288_09371 [Stachybotrys chartarum IBT 40288]
RIA87303.1/35-289        -            255 Pkinase              PF00069.25   264   8.3e-77  267.4   0.0   1   1   1.5e-78   9.3e-77  267.2   0.0     5   264     2   255     1   255 0.95 [subseq from] kinase-like domain-containing protein [Glomus cerebriforme]
RPB23153.1/234-497       -            264 Pkinase              PF00069.25   264   8.7e-77  267.3   0.0   1   1   1.6e-78   9.7e-77  267.2   0.0     1   263     1   264     1   264 0.95 [subseq from] Pkinase-domain-containing protein [Terfezia boudieri ATCC MYA-4762]
TFY70162.1/705-989       -            285 Pkinase              PF00069.25   264   9.1e-77  267.3   0.0   1   1   1.6e-78     1e-76  267.1   0.0     1   264     1   285     1   285 0.96 [subseq from] hypothetical protein EVG20_g2842 [Dentipellis fragilis]
XP_018231081.1/540-825   -            286 Pkinase              PF00069.25   264   9.1e-77  267.2   0.0   1   1   1.6e-78     1e-76  267.1   0.0     1   264     1   286     1   286 0.97 [subseq from] hypothetical protein T551_00479 [Pneumocystis jirovecii RU7] >KTW32389.1 hypothetical protein T551_00479 [Pneumocystis jirovecii RU7]
ORZ14532.1/4-285         -            282 Pkinase              PF00069.25   264   9.2e-77  267.2   0.0   1   1   1.7e-78     1e-76  267.1   0.0     1   264     1   282     1   282 0.96 [subseq from] protein serine/threonine kinase [Absidia repens]
XP_024748680.1/285-550   -            266 Pkinase              PF00069.25   264   9.2e-77  267.2   0.0   1   1   1.6e-78     1e-76  267.1   0.0     1   264     1   266     1   266 0.94 [subseq from] SMAD/FHA protein kinase [Trichoderma citrinoviride] >PTB65360.1 SMAD/FHA protein kinase [Trichoderma citrinoviride]
TPX31275.1/90-341        -            252 Pkinase              PF00069.25   264   9.3e-77  267.2   0.3   1   1   1.7e-78     1e-76  267.1   0.3     4   264     3   252     1   252 0.96 [subseq from] hypothetical protein SeMB42_g07784 [Synchytrium endobioticum] >TPX38436.1 hypothetical protein SeLEV6574_g07784 [Synchytrium endobioticum]
XP_007382157.1/35-319    -            285 Pkinase              PF00069.25   264     1e-76  267.1   0.0   1   1   1.8e-78   1.1e-76  266.9   0.0     1   264     1   285     1   285 0.97 [subseq from] Pkinase-domain-containing protein [Punctularia strigosozonata HHB-11173 SS5] >EIN10645.1 Pkinase-domain-containing protein [Punctularia strigosozonata HHB-11173 SS5]
OPB43003.1/284-550       -            267 Pkinase              PF00069.25   264     1e-76  267.1   0.0   1   1   1.9e-78   1.2e-76  266.9   0.0     1   264     1   267     1   267 0.93 [subseq from] checkpoint kinase 2-like protein [Trichoderma guizhouense]
XP_024778421.1/284-550   -            267 Pkinase              PF00069.25   264     1e-76  267.1   0.0   1   1   1.9e-78   1.2e-76  266.9   0.0     1   264     1   267     1   267 0.93 [subseq from] hypothetical protein M431DRAFT_1457 [Trichoderma harzianum CBS 226.95] >PKK48296.1 hypothetical protein CI102_8228 [Trichoderma harzianum] >PTB58744.1 hypothetical protein M431DRAFT_1457 [Trichoderma harzianum CBS 226.95]
XP_003688216.1/487-768   -            282 Pkinase              PF00069.25   264   1.1e-76  267.0   0.1   1   1   1.9e-78   1.2e-76  266.8   0.1     1   264     1   282     1   282 0.97 [subseq from] hypothetical protein TPHA_0M02080 [Tetrapisispora phaffii CBS 4417] >CCE65782.1 hypothetical protein TPHA_0M02080 [Tetrapisispora phaffii CBS 4417]
OBZ85562.1/97-352        -            256 Pkinase              PF00069.25   264   1.1e-76  267.0   0.0   1   1   1.9e-78   1.2e-76  266.9   0.0     1   264     1   256     1   256 0.95 [subseq from] cAMP-dependent protein kinase catalytic subunit beta [Choanephora cucurbitarum]
KFA60584.1/290-555       -            266 Pkinase              PF00069.25   264   1.1e-76  267.0   0.0   1   1   1.9e-78   1.2e-76  266.8   0.0     1   264     1   266     1   266 0.94 [subseq from] hypothetical protein S40285_08673 [Stachybotrys chlorohalonata IBT 40285]
CDS07372.1/95-347        -            253 Pkinase              PF00069.25   264   1.1e-76  267.0   0.0   1   1   1.9e-78   1.2e-76  266.8   0.0     1   264     1   253     1   253 0.94 [subseq from] hypothetical protein LRAMOSA01321 [Lichtheimia ramosa]
CEP21710.1/144-404       -            261 Pkinase              PF00069.25   264   1.1e-76  267.0   0.0   1   1     2e-78   1.2e-76  266.8   0.0     5   264     2   261     1   261 0.93 [subseq from] unnamed protein product [Cyberlindnera jadinii]
XP_020071638.1/159-419   -            261 Pkinase              PF00069.25   264   1.1e-76  267.0   0.0   1   1     2e-78   1.2e-76  266.8   0.0     5   264     2   261     1   261 0.93 [subseq from] Pkinase-domain-containing protein [Cyberlindnera jadinii NRRL Y-1542] >ODV74599.1 Pkinase-domain-containing protein [Cyberlindnera jadinii NRRL Y-1542]
KYK58199.1/283-548       -            266 Pkinase              PF00069.25   264   1.1e-76  267.0   0.0   1   1     2e-78   1.2e-76  266.8   0.0     1   264     1   266     1   266 0.94 [subseq from] checkpoint kinase 2-like protein [Drechmeria coniospora]
XP_018226754.1/554-839   -            286 Pkinase              PF00069.25   264   1.1e-76  267.0   0.0   1   1     2e-78   1.3e-76  266.8   0.0     1   264     1   286     1   286 0.97 [subseq from] hypothetical protein T552_00974 [Pneumocystis carinii B80] >KTW29767.1 hypothetical protein T552_00974 [Pneumocystis carinii B80]
ORX99509.1/112-371       -            260 Pkinase              PF00069.25   264   1.1e-76  267.0   0.0   1   1     2e-78   1.2e-76  266.8   0.0     6   264     3   260     1   260 0.96 [subseq from] Pkinase-domain-containing protein [Basidiobolus meristosporus CBS 931.73]
XP_002146404.1/279-544   -            266 Pkinase              PF00069.25   264   1.1e-76  266.9   0.0   1   1     2e-78   1.3e-76  266.8   0.0     1   264     1   266     1   266 0.95 [subseq from] cell-cycle checkpoint protein kinase, putative [Talaromyces marneffei ATCC 18224] >EEA25857.1 cell-cycle checkpoint protein kinase, putative [Talaromyces marneffei ATCC 18224]
CDR46632.1/424-709       -            286 Pkinase              PF00069.25   264   1.2e-76  266.9   0.2   1   1   2.3e-78   1.4e-76  266.6   0.2     1   264     1   286     1   286 0.97 [subseq from] CYFA0S24e01574g1_1 [Cyberlindnera fabianii]
ONH67696.1/424-709       -            286 Pkinase              PF00069.25   264   1.2e-76  266.9   0.2   1   1   2.3e-78   1.4e-76  266.6   0.2     1   264     1   286     1   286 0.97 [subseq from] Flippase kinase 1 [Cyberlindnera fabianii]
KJA30240.1/27-311        -            285 Pkinase              PF00069.25   264   1.2e-76  266.8   0.0   1   1   2.2e-78   1.4e-76  266.7   0.0     1   264     1   285     1   285 0.95 [subseq from] hypothetical protein HYPSUDRAFT_125849 [Hypholoma sublateritium FD-334 SS-4]
CDH51641.1/32-288        -            257 Pkinase              PF00069.25   264   1.2e-76  266.8   0.0   1   1   2.2e-78   1.4e-76  266.6   0.0     1   264     1   257     1   257 0.94 [subseq from] snf1-related protein kinase [Lichtheimia corymbifera JMRC:FSU:9682]
TPX68051.1/27-278        -            252 Pkinase              PF00069.25   264   1.3e-76  266.8   0.0   1   1   2.3e-78   1.4e-76  266.6   0.0     1   264     1   252     1   252 0.95 [subseq from] hypothetical protein SpCBS45565_g03378 [Spizellomyces sp. 'palustris']
XP_016608230.1/27-278    -            252 Pkinase              PF00069.25   264   1.3e-76  266.8   0.0   1   1   2.3e-78   1.4e-76  266.6   0.0     1   264     1   252     1   252 0.95 [subseq from] CAMK/CAMKL protein kinase [Spizellomyces punctatus DAOM BR117] >KND00191.1 CAMK/CAMKL protein kinase [Spizellomyces punctatus DAOM BR117]
KNE67550.1/47-298        -            252 Pkinase              PF00069.25   264   1.3e-76  266.8   0.0   1   1   2.3e-78   1.4e-76  266.6   0.0     1   264     1   252     1   252 0.95 [subseq from] CAMK/CAMKL protein kinase [Allomyces macrogynus ATCC 38327]
SCU77344.1/456-736       -            281 Pkinase              PF00069.25   264   1.3e-76  266.8   0.1   1   1   2.3e-78   1.5e-76  266.6   0.1     3   264     2   281     1   281 0.97 [subseq from] LAMI_0A00804g1_1 [Lachancea mirantina]
SCU92586.1/459-740       -            282 Pkinase              PF00069.25   264   1.3e-76  266.7   0.0   1   1   2.4e-78   1.5e-76  266.6   0.0     1   264     1   282     1   282 0.97 [subseq from] LAME_0F00606g1_1 [Lachancea meyersii CBS 8951]
CDO93377.1/370-651       -            282 Pkinase              PF00069.25   264   1.3e-76  266.7   0.1   1   1   2.4e-78   1.5e-76  266.5   0.1     1   264     1   282     1   282 0.97 [subseq from] unnamed protein product [Kluyveromyces dobzhanskii CBS 2104]
OAD02088.1/15-295        -            281 Pkinase              PF00069.25   264   1.3e-76  266.7   0.0   1   1   2.4e-78   1.5e-76  266.5   0.0     3   264     2   281     1   281 0.97 [subseq from] Cdk-PCTAIRE [Mucor circinelloides f. lusitanicus CBS 277.49]
CEG77745.1/27-283        -            257 Pkinase              PF00069.25   264   1.3e-76  266.7   0.0   1   1   2.4e-78   1.5e-76  266.6   0.0     1   264     1   257     1   257 0.93 [subseq from] Putative CAMK/CAMK1/CAMK1-CMK protein kinase [Rhizopus microsporus]
CDH53137.1/36-282        -            247 Pkinase              PF00069.25   264   1.4e-76  266.7   0.0   1   1   2.4e-78   1.5e-76  266.5   0.0     1   264     1   247     1   247 0.93 [subseq from] pkinase-domain-containing protein [Lichtheimia corymbifera JMRC:FSU:9682]
CDH53138.1/36-282        -            247 Pkinase              PF00069.25   264   1.4e-76  266.7   0.0   1   1   2.4e-78   1.5e-76  266.5   0.0     1   264     1   247     1   247 0.93 [subseq from] pkinase-domain-containing protein [Lichtheimia corymbifera JMRC:FSU:9682]
OAQ23669.1/33-318        -            286 Pkinase              PF00069.25   264   1.4e-76  266.6   0.0   1   1   2.5e-78   1.6e-76  266.5   0.0     1   264     1   286     1   286 0.95 [subseq from] cell division protein kinase 2 [Mortierella elongata AG-77]
XP_007861692.1/82-366    -            285 Pkinase              PF00069.25   264   1.4e-76  266.6   0.0   1   1   2.6e-78   1.6e-76  266.4   0.0     1   264     1   285     1   285 0.95 [subseq from] Pkinase-domain-containing protein [Gloeophyllum trabeum ATCC 11539] >EPQ59494.1 Pkinase-domain-containing protein [Gloeophyllum trabeum ATCC 11539]
XP_018708941.1/321-586   -            266 Pkinase              PF00069.25   264   1.4e-76  266.6   0.0   1   1   2.6e-78   1.6e-76  266.4   0.0     1   264     1   266     1   266 0.94 [subseq from] Serine/threonine-protein kinase domain protein [Cordyceps fumosorosea ARSEF 2679] >OAA73983.1 Serine/threonine-protein kinase domain protein [Cordyceps fumosorosea ARSEF 2679]
RGB30714.1/4-286         -            283 Pkinase              PF00069.25   264   1.5e-76  266.6   0.0   1   1   2.6e-78   1.6e-76  266.4   0.0     1   264     1   283     1   283 0.95 [subseq from] kinase-like domain-containing protein [Rhizophagus diaphanus]
XP_025186888.1/4-286     -            283 Pkinase              PF00069.25   264   1.5e-76  266.6   0.0   1   1   2.6e-78   1.6e-76  266.4   0.0     1   264     1   283     1   283 0.95 [subseq from] kinase-like domain-containing protein [Rhizophagus irregularis DAOM 181602=DAOM 197198] >PKK69730.1 Pkinase-domain-containing protein [Rhizophagus irregularis] >POG80022.1 kinase-like domain-containing protein [Rhizophagus irregularis DAOM 181602=DAOM 197198]
XP_020121105.1/282-547   -            266 Pkinase              PF00069.25   264   1.5e-76  266.6   0.0   1   1   2.6e-78   1.6e-76  266.4   0.0     1   264     1   266     1   266 0.95 [subseq from] hypothetical protein UA08_03927 [Talaromyces atroroseus] >OKL60984.1 hypothetical protein UA08_03927 [Talaromyces atroroseus]
XP_015467479.1/159-422   -            264 Pkinase              PF00069.25   264   1.5e-76  266.6   0.0   1   1   2.6e-78   1.6e-76  266.4   0.0     4   264     2   264     1   264 0.93 [subseq from] hypothetical protein AC631_02872 [Debaryomyces fabryi] >KSA01377.1 hypothetical protein AC631_02872 [Debaryomyces fabryi]
EPZ33309.1/162-414       -            253 Pkinase              PF00069.25   264   1.5e-76  266.6   0.1   1   1   2.7e-78   1.7e-76  266.4   0.1     1   264     1   253     1   253 0.96 [subseq from] Protein kinase, catalytic domain-containing protein [Rozella allomycis CSF55]
NP_984264.2/461-742      -            282 Pkinase              PF00069.25   264   1.5e-76  266.5   0.0   1   1   2.8e-78   1.7e-76  266.3   0.0     1   264     1   282     1   282 0.97 [subseq from] ADR167Wp [Eremothecium gossypii ATCC 10895] >AAS52088.2 ADR167Wp [Eremothecium gossypii ATCC 10895] >AEY96387.1 FADR167Wp [Eremothecium gossypii FDAG1]
ODA82968.1/283-548       -            266 Pkinase              PF00069.25   264   1.6e-76  266.5   0.0   1   1   2.8e-78   1.8e-76  266.3   0.0     1   264     1   266     1   266 0.94 [subseq from] hypothetical protein RJ55_01477 [Drechmeria coniospora]
TPX68139.1/14-270        -            257 Pkinase              PF00069.25   264   1.7e-76  266.4   0.0   1   1     3e-78   1.9e-76  266.2   0.0     1   264     1   257     1   257 0.94 [subseq from] hypothetical protein CcCBS67573_g07281 [Chytriomyces confervae]
XP_018219162.1/60-366    -            307 Pkinase              PF00069.25   264   1.7e-76  266.3   0.0   1   1   3.1e-78     2e-76  266.2   0.0     1   264     1   307     1   307 0.96 [subseq from] SGV1-like protein [Saccharomyces eubayanus] >KOG96443.1 SGV1-like protein [Saccharomyces eubayanus]
KZT26872.1/26-310        -            285 Pkinase              PF00069.25   264   1.8e-76  266.3   0.0   1   1   3.1e-78     2e-76  266.2   0.0     1   264     1   285     1   285 0.95 [subseq from] Pkinase-domain-containing protein [Neolentinus lepideus HHB14362 ss-1]
OAQ34385.1/22-279        -            258 Pkinase              PF00069.25   264   1.8e-76  266.3   0.1   1   1   3.2e-78     2e-76  266.1   0.1     1   264     1   258     1   258 0.94 [subseq from] serine-threonine protein kinase [Mortierella elongata AG-77]
OAA54096.1/120-402       -            283 Pkinase              PF00069.25   264   1.8e-76  266.3   0.0   1   1   3.2e-78     2e-76  266.1   0.0     1   264     1   283     1   283 0.95 [subseq from] negative regulator of the pho system protein [Sporothrix insectorum RCEF 264]
XP_003644947.1/193-455   -            263 Pkinase              PF00069.25   264   1.8e-76  266.3   0.0   1   1   3.3e-78     2e-76  266.1   0.0     5   264     2   263     1   263 0.94 [subseq from] Hypothetical protein Ecym_2397 [Eremothecium cymbalariae DBVPG#7215] >AET38130.1 Hypothetical protein Ecym_2397 [Eremothecium cymbalariae DBVPG#7215]
XP_016609999.1/14-270    -            257 Pkinase              PF00069.25   264   1.8e-76  266.3   0.0   1   1   3.2e-78     2e-76  266.1   0.0     1   264     1   257     1   257 0.94 [subseq from] CAMK/CAMK1 protein kinase [Spizellomyces punctatus DAOM BR117] >KND01960.1 CAMK/CAMK1 protein kinase [Spizellomyces punctatus DAOM BR117]
XP_004178742.1/200-462   -            263 Pkinase              PF00069.25   264   1.8e-76  266.3   0.0   1   1   3.4e-78   2.1e-76  266.0   0.0     5   264     2   263     1   263 0.93 [subseq from] hypothetical protein TBLA_0B03840 [Tetrapisispora blattae CBS 6284] >CCH59223.1 hypothetical protein TBLA_0B03840 [Tetrapisispora blattae CBS 6284]
RKP20326.1/162-414       -            253 Pkinase              PF00069.25   264   1.9e-76  266.2   0.1   1   1   3.4e-78   2.1e-76  266.1   0.1     1   264     1   253     1   253 0.96 [subseq from] Pkinase-domain-containing protein, partial [Rozella allomycis CSF55]
XP_007873454.1/548-833   -            286 Pkinase              PF00069.25   264   1.9e-76  266.2   0.0   1   1   3.5e-78   2.2e-76  266.0   0.0     1   264     1   286     1   286 0.97 [subseq from] hypothetical protein PNEG_01513 [Pneumocystis murina B123] >EMR10244.1 hypothetical protein PNEG_01513 [Pneumocystis murina B123]
TPX66653.1/12-268        -            257 Pkinase              PF00069.25   264     2e-76  266.1   0.0   1   1   3.5e-78   2.2e-76  266.0   0.0     1   264     1   257     1   257 0.93 [subseq from] hypothetical protein CcCBS67573_g07757 [Chytriomyces confervae]
AGO12643.1/421-702       -            282 Pkinase              PF00069.25   264     2e-76  266.1   0.0   1   1   3.7e-78   2.3e-76  265.9   0.0     1   264     1   282     1   282 0.97 [subseq from] AaceriADR167Wp [Saccharomycetaceae sp. 'Ashbya aceri']
KIK06658.1/79-363        -            285 Pkinase              PF00069.25   264     2e-76  266.1   0.0   1   1   3.7e-78   2.3e-76  265.9   0.0     1   264     1   285     1   285 0.94 [subseq from] hypothetical protein K443DRAFT_129601 [Laccaria amethystina LaAM-08-1]
XP_031026115.1/13-269    -            257 Pkinase              PF00069.25   264     2e-76  266.1   0.0   1   1   3.6e-78   2.3e-76  265.9   0.0     1   264     1   257     1   257 0.94 [subseq from] uncharacterized protein SmJEL517_g01902 [Synchytrium microbalum] >TPX35683.1 hypothetical protein SmJEL517_g01902 [Synchytrium microbalum]
KIP04881.1/14-298        -            285 Pkinase              PF00069.25   264   2.1e-76  266.1   0.0   1   1   3.7e-78   2.3e-76  265.9   0.0     1   264     1   285     1   285 0.97 [subseq from] hypothetical protein PHLGIDRAFT_75141 [Phlebiopsis gigantea 11061_1 CR5-6]
RFU72733.1/305-570       -            266 Pkinase              PF00069.25   264   2.1e-76  266.1   0.0   1   1   3.7e-78   2.3e-76  265.9   0.0     1   264     1   266     1   266 0.94 [subseq from] camk rad53 kinase [Trichoderma arundinaceum]
TPX61956.1/20-276        -            257 Pkinase              PF00069.25   264   2.1e-76  266.1   0.0   1   1   3.8e-78   2.4e-76  265.9   0.0     1   264     1   257     1   257 0.94 [subseq from] hypothetical protein PhCBS80983_g00816 [Powellomyces hirtus]
XP_021883463.1/108-361   -            254 Pkinase              PF00069.25   264   2.1e-76  266.1   0.0   1   1   3.8e-78   2.4e-76  265.9   0.0     1   264     1   254     1   254 0.95 [subseq from] kinase-like domain-containing protein [Lobosporangium transversale] >ORZ22909.1 kinase-like domain-containing protein [Lobosporangium transversale]
XP_025433272.1/269-534   -            266 Pkinase              PF00069.25   264   2.1e-76  266.1   0.0   1   1   3.8e-78   2.4e-76  265.9   0.0     1   264     1   266     1   266 0.94 [subseq from] serine/threonine protein kinase chk2 [Aspergillus saccharolyticus JOP 1030-1] >PYH47290.1 serine/threonine protein kinase chk2 [Aspergillus saccharolyticus JOP 1030-1]
CEG72948.1/47-334        -            288 Pkinase              PF00069.25   264   2.2e-76  266.0   0.0   1   1   4.9e-78     3e-76  265.5   0.0     1   264     1   288     1   288 0.93 [subseq from] Putative CAMK/CAMK1/CAMK1-RCK protein kinase [Rhizopus microsporus]
OAA78228.1/322-587       -            266 Pkinase              PF00069.25   264   2.2e-76  266.0   0.0   1   1   3.9e-78   2.4e-76  265.9   0.0     1   264     1   266     1   266 0.93 [subseq from] Serine/threonine-protein kinase domain protein [Cordyceps confragosa RCEF 1005]
EPZ32720.1/22-302        -            281 Pkinase              PF00069.25   264   2.2e-76  266.0   0.0   1   1     4e-78   2.5e-76  265.8   0.0     1   264     1   281     1   281 0.97 [subseq from] CDC2 Cell division control 2-like protein [Rozella allomycis CSF55] >RKP20597.1 protein serine/threonine kinase [Rozella allomycis CSF55]
XP_003956604.1/368-662   -            295 Pkinase              PF00069.25   264   2.2e-76  266.0   0.0   1   1   8.2e-78   5.2e-76  264.8   0.0     1   264     1   295     1   295 0.97 [subseq from] hypothetical protein KAFR_0C04780 [Kazachstania africana CBS 2517] >CCF57469.1 hypothetical protein KAFR_0C04780 [Kazachstania africana CBS 2517]
ODQ73783.1/314-613       -            300 Pkinase              PF00069.25   264   2.3e-76  265.9   0.0   1   1   4.9e-78   3.1e-76  265.5   0.0     3   264     2   300     1   300 0.96 [subseq from] hypothetical protein LIPSTDRAFT_27246 [Lipomyces starkeyi NRRL Y-11557]
TPX77841.1/12-268        -            257 Pkinase              PF00069.25   264   2.3e-76  265.9   0.0   1   1   4.1e-78   2.6e-76  265.8   0.0     1   264     1   257     1   257 0.93 [subseq from] hypothetical protein CcCBS67573_g00858 [Chytriomyces confervae]
RCK55071.1/168-437       -            270 Pkinase              PF00069.25   264   2.3e-76  265.9   0.0   1   1   4.2e-78   2.7e-76  265.7   0.0     4   264     2   270     1   270 0.94 [subseq from] Serine/threonine-protein kinase RAD53 [Candida viswanathii]
RCK67147.1/111-380       -            270 Pkinase              PF00069.25   264   2.3e-76  265.9   0.0   1   1   4.2e-78   2.7e-76  265.7   0.0     4   264     2   270     1   270 0.94 [subseq from] Serine/threonine-protein kinase RAD53 [Candida viswanathii]
XP_031023294.1/20-272    -            253 Pkinase              PF00069.25   264   2.4e-76  265.9   0.0   1   1   4.3e-78   2.7e-76  265.7   0.0     1   264     1   253     1   253 0.96 [subseq from] uncharacterized protein SmJEL517_g04825 [Synchytrium microbalum] >TPX31998.1 hypothetical protein SmJEL517_g04825 [Synchytrium microbalum]
SLM16911.1/22-268        -            247 Pkinase              PF00069.25   264   2.4e-76  265.9   0.1   1   1   4.3e-78   2.7e-76  265.7   0.1     1   264     1   247     1   247 0.94 [subseq from] related to Cell division control protein 15 [[Candida] glabrata] >SCV17113.1 related to Cell division control protein 15 [[Candida] glabrata]
XP_445391.1/22-268       -            247 Pkinase              PF00069.25   264   2.4e-76  265.9   0.1   1   1   4.3e-78   2.7e-76  265.7   0.1     1   264     1   247     1   247 0.94 [subseq from] uncharacterized protein CAGL0C05005g [[Candida] glabrata] >CAG58297.1 unnamed protein product [[Candida] glabrata]
KPA47042.1/286-551       -            266 Pkinase              PF00069.25   264   2.4e-76  265.9   0.0   1   1   4.3e-78   2.7e-76  265.7   0.0     1   264     1   266     1   266 0.94 [subseq from] camk rad53 protein kinase [Fusarium langsethiae]
ORY94682.1/25-281        -            257 Pkinase              PF00069.25   264   2.4e-76  265.9   0.0   1   1   4.3e-78   2.7e-76  265.7   0.0     1   264     1   257     1   257 0.94 [subseq from] kinase-like domain-containing protein [Syncephalastrum racemosum]
ORX77741.1/21-277        -            257 Pkinase              PF00069.25   264   2.5e-76  265.8   0.1   1   1   4.4e-78   2.8e-76  265.7   0.1     1   264     1   257     1   257 0.95 [subseq from] Pkinase-domain-containing protein [Anaeromyces robustus]
CDR43429.1/158-419       -            262 Pkinase              PF00069.25   264   2.6e-76  265.8   0.0   1   1   4.6e-78   2.9e-76  265.6   0.0     4   264     2   262     1   262 0.93 [subseq from] CYFA0S12e00452g1_1 [Cyberlindnera fabianii]
XP_007773404.1/140-424   -            285 Pkinase              PF00069.25   264   2.6e-76  265.8   0.0   1   1   4.6e-78   2.9e-76  265.6   0.0     1   264     1   285     1   285 0.96 [subseq from] Pkinase-domain-containing protein [Coniophora puteana RWD-64-598 SS2] >EIW76134.1 Pkinase-domain-containing protein [Coniophora puteana RWD-64-598 SS2]
EPZ32745.1/97-349        -            253 Pkinase              PF00069.25   264   2.6e-76  265.8   0.1   1   1   4.6e-78   2.9e-76  265.6   0.1     1   264     1   253     1   253 0.95 [subseq from] Protein kinase, catalytic domain-containing protein [Rozella allomycis CSF55]
RKP18933.1/97-349        -            253 Pkinase              PF00069.25   264   2.6e-76  265.8   0.1   1   1   4.6e-78   2.9e-76  265.6   0.1     1   264     1   253     1   253 0.95 [subseq from] Pkinase-domain-containing protein [Rozella allomycis CSF55]
XP_022577515.1/273-538   -            266 Pkinase              PF00069.25   264   2.6e-76  265.7   0.0   1   1   4.7e-78   2.9e-76  265.6   0.0     1   264     1   266     1   266 0.93 [subseq from] hypothetical protein ASPZODRAFT_136884 [Penicilliopsis zonata CBS 506.65] >OJJ43005.1 hypothetical protein ASPZODRAFT_136884 [Penicilliopsis zonata CBS 506.65]
ORY19105.1/41-297        -            257 Pkinase              PF00069.25   264   2.7e-76  265.7   0.2   1   1   4.8e-78     3e-76  265.5   0.2     1   264     1   257     1   257 0.95 [subseq from] Pkinase-domain-containing protein [Neocallimastix californiae]
PNP42724.1/281-546       -            266 Pkinase              PF00069.25   264   2.7e-76  265.7   0.0   1   1   4.9e-78   3.1e-76  265.5   0.0     1   264     1   266     1   266 0.93 [subseq from] hypothetical protein TGAMA5MH_05466 [Trichoderma gamsii]
OAX43461.1/47-331        -            285 Pkinase              PF00069.25   264   2.8e-76  265.7   0.0   1   1   4.9e-78   3.1e-76  265.5   0.0     1   264     1   285     1   285 0.95 [subseq from] Pkinase-domain-containing protein [Rhizopogon vinicolor AM-OR11-026]
XP_019037649.1/416-699   -            284 Pkinase              PF00069.25   264   2.8e-76  265.7   0.2   1   1   5.3e-78   3.3e-76  265.4   0.2     1   264     1   284     1   284 0.97 [subseq from] hypothetical protein WICANDRAFT_96217 [Wickerhamomyces anomalus NRRL Y-366-8] >ODQ58442.1 hypothetical protein WICANDRAFT_96217 [Wickerhamomyces anomalus NRRL Y-366-8]
ORX46464.1/4-285         -            282 Pkinase              PF00069.25   264   2.9e-76  265.6   0.0   1   1   5.1e-78   3.2e-76  265.5   0.0     1   264     1   282     1   282 0.96 [subseq from] protein serine/threonine kinase [Piromyces finnis]
XP_031022565.1/23-305    -            283 Pkinase              PF00069.25   264   2.9e-76  265.6   0.0   1   1   5.2e-78   3.2e-76  265.4   0.0     1   264     1   283     1   283 0.94 [subseq from] uncharacterized protein SmJEL517_g05547 [Synchytrium microbalum] >TPX31035.1 hypothetical protein SmJEL517_g05547 [Synchytrium microbalum]
XP_011271346.1/266-553   -            288 Pkinase              PF00069.25   264   2.9e-76  265.6   0.0   1   1   5.1e-78   3.2e-76  265.5   0.0     1   264     1   288     1   288 0.95 [subseq from] hypothetical protein BN7_6388 [Wickerhamomyces ciferrii] >CCH46789.1 hypothetical protein BN7_6388 [Wickerhamomyces ciferrii]
KNE63983.1/47-298        -            252 Pkinase              PF00069.25   264   2.9e-76  265.6   0.0   1   1   5.2e-78   3.3e-76  265.4   0.0     1   264     1   252     1   252 0.95 [subseq from] CAMK/CAMKL protein kinase [Allomyces macrogynus ATCC 38327]
KNE72064.1/4-291         -            288 Pkinase              PF00069.25   264   2.9e-76  265.6   0.0   1   1   5.3e-78   3.3e-76  265.4   0.0     1   264     1   288     1   288 0.92 [subseq from] CMGC/CDKL protein kinase, variant [Allomyces macrogynus ATCC 38327]
KNE72065.1/4-291         -            288 Pkinase              PF00069.25   264   2.9e-76  265.6   0.0   1   1   5.3e-78   3.3e-76  265.4   0.0     1   264     1   288     1   288 0.92 [subseq from] CMGC/CDKL protein kinase [Allomyces macrogynus ATCC 38327]
XP_022397808.1/264-529   -            266 Pkinase              PF00069.25   264     3e-76  265.6   0.0   1   1   5.3e-78   3.3e-76  265.4   0.0     1   264     1   266     1   266 0.92 [subseq from] hypothetical protein ASPGLDRAFT_50627 [Aspergillus glaucus CBS 516.65] >OJJ81110.1 hypothetical protein ASPGLDRAFT_50627 [Aspergillus glaucus CBS 516.65]
CDS09596.1/35-290        -            256 Pkinase              PF00069.25   264     3e-76  265.6   0.0   1   1   5.3e-78   3.3e-76  265.4   0.0     4   264     2   256     1   256 0.96 [subseq from] hypothetical protein LRAMOSA10956 [Lichtheimia ramosa]
TPX76017.1/40-297        -            258 Pkinase              PF00069.25   264     3e-76  265.6   0.0   1   1   5.3e-78   3.3e-76  265.4   0.0     1   264     1   258     1   258 0.95 [subseq from] hypothetical protein CcCBS67573_g02707 [Chytriomyces confervae]
XP_013939309.1/285-550   -            266 Pkinase              PF00069.25   264     3e-76  265.6   0.0   1   1   5.3e-78   3.3e-76  265.4   0.0     1   264     1   266     1   266 0.94 [subseq from] hypothetical protein TRIATDRAFT_148272 [Trichoderma atroviride IMI 206040] >EHK40882.1 hypothetical protein TRIATDRAFT_148272 [Trichoderma atroviride IMI 206040]
ORY52242.1/20-276        -            257 Pkinase              PF00069.25   264     3e-76  265.6   0.2   1   1   5.3e-78   3.3e-76  265.4   0.2     1   264     1   257     1   257 0.96 [subseq from] Pkinase-domain-containing protein [Neocallimastix californiae]
XP_002770204.1/159-422   -            264 Pkinase              PF00069.25   264     3e-76  265.6   0.0   1   1   5.3e-78   3.3e-76  265.4   0.0     4   264     2   264     1   264 0.93 [subseq from] DEHA2C12254p [Debaryomyces hansenii CBS767] >CAR65567.1 DEHA2C12254p [Debaryomyces hansenii CBS767]
XP_019040222.1/160-421   -            262 Pkinase              PF00069.25   264     3e-76  265.6   0.0   1   1   5.4e-78   3.4e-76  265.4   0.0     4   264     2   262     1   262 0.93 [subseq from] hypothetical protein WICANDRAFT_83276 [Wickerhamomyces anomalus NRRL Y-366-8] >ODQ61015.1 hypothetical protein WICANDRAFT_83276 [Wickerhamomyces anomalus NRRL Y-366-8]
TPX63979.1/14-270        -            257 Pkinase              PF00069.25   264     3e-76  265.6   0.0   1   1   5.4e-78   3.4e-76  265.4   0.0     1   264     1   257     1   257 0.95 [subseq from] hypothetical protein SpCBS45565_g06222 [Spizellomyces sp. 'palustris']
OJA19015.1/678-962       -            285 Pkinase              PF00069.25   264     3e-76  265.5   0.0   1   1   5.4e-78   3.4e-76  265.4   0.0     1   264     1   285     1   285 0.95 [subseq from] hypothetical protein AZE42_00362 [Rhizopogon vesiculosus]
TPX40766.1/12-294        -            283 Pkinase              PF00069.25   264     3e-76  265.5   0.0   1   1   5.4e-78   3.4e-76  265.4   0.0     1   264     1   283     1   283 0.95 [subseq from] hypothetical protein SeLEV6574_g06425 [Synchytrium endobioticum] >TPX48719.1 hypothetical protein SeMB42_g02879 [Synchytrium endobioticum] >TPX48736.1 hypothetical protein SeMB42_g02881 [Synchytrium endobioticum]
ORX62798.1/27-282        -            256 Pkinase              PF00069.25   264   3.1e-76  265.5   0.0   1   1   5.5e-78   3.5e-76  265.4   0.0     1   264     1   256     1   256 0.94 [subseq from] Pkinase-domain-containing protein [Hesseltinella vesiculosa]
CEP17314.1/27-283        -            257 Pkinase              PF00069.25   264   3.1e-76  265.5   0.0   1   1   5.5e-78   3.5e-76  265.4   0.0     1   264     1   257     1   257 0.94 [subseq from] hypothetical protein [Parasitella parasitica]
KDR83706.1/280-564       -            285 Pkinase              PF00069.25   264   3.1e-76  265.5   0.0   1   1   5.6e-78   3.5e-76  265.3   0.0     1   264     1   285     1   285 0.95 [subseq from] hypothetical protein GALMADRAFT_205611 [Galerina marginata CBS 339.88]
ORX46706.1/164-422       -            259 Pkinase              PF00069.25   264   3.2e-76  265.5   0.2   1   1   5.8e-78   3.6e-76  265.3   0.2     1   264     1   259     1   259 0.92 [subseq from] Pkinase-domain-containing protein [Piromyces finnis]
RVD82903.1/78-335        -            258 Pkinase              PF00069.25   264   3.2e-76  265.5   0.0   1   1   5.7e-78   3.6e-76  265.3   0.0     1   264     1   258     1   258 0.93 [subseq from] hypothetical protein DFL_007313 [Arthrobotrys flagrans]
ODQ70393.1/8-290         -            283 Pkinase              PF00069.25   264   3.2e-76  265.4   0.0   1   1   5.8e-78   3.6e-76  265.3   0.0     1   264     1   283     1   283 0.96 [subseq from] hypothetical protein LIPSTDRAFT_65493 [Lipomyces starkeyi NRRL Y-11557]
GAN04223.1/27-283        -            257 Pkinase              PF00069.25   264   3.3e-76  265.4   0.0   1   1   5.9e-78   3.7e-76  265.3   0.0     1   264     1   257     1   257 0.93 [subseq from] CAMK/CAMK1 protein kinase [Mucor ambiguus]
ORZ00575.1/13-264        -            252 Pkinase              PF00069.25   264   3.3e-76  265.4   0.0   1   1   6.2e-78   3.9e-76  265.2   0.0     1   264     1   252     1   252 0.93 [subseq from] kinase-like domain-containing protein [Syncephalastrum racemosum]
CEI90846.1/47-334        -            288 Pkinase              PF00069.25   264   3.4e-76  265.4   0.0   1   1   7.5e-78   4.7e-76  264.9   0.0     1   264     1   288     1   288 0.93 [subseq from] Putative CAMK/CAMK1/CAMK1-RCK protein kinase [Rhizopus microsporus]
TPX70577.1/39-291        -            253 Pkinase              PF00069.25   264   3.4e-76  265.4   0.0   1   1   6.2e-78   3.9e-76  265.2   0.0     1   264     1   253     1   253 0.94 [subseq from] hypothetical protein SpCBS45565_g01610 [Spizellomyces sp. 'palustris']
CCE78681.1/433-724       -            292 Pkinase              PF00069.25   264   3.5e-76  265.3   0.2   1   1   3.6e-77   2.3e-75  262.7   0.2     1   264     1   292     1   292 0.96 [subseq from] Piso0_000709 [Millerozyma farinosa CBS 7064]
EYE93306.1/264-529       -            266 Pkinase              PF00069.25   264   3.5e-76  265.3   0.0   1   1   6.3e-78   3.9e-76  265.2   0.0     1   264     1   266     1   266 0.92 [subseq from] serine/threonine-protein kinase chk2 [Aspergillus ruber CBS 135680]
XP_023466232.1/10-297    -            288 Pkinase              PF00069.25   264   3.6e-76  265.3   0.0   1   1     8e-78     5e-76  264.8   0.0     1   264     1   288     1   288 0.93 [subseq from] Pkinase-domain-containing protein [Rhizopus microsporus ATCC 52813] >PHZ12524.1 Pkinase-domain-containing protein [Rhizopus microsporus ATCC 52813]
KIM67960.1/128-412       -            285 Pkinase              PF00069.25   264   3.6e-76  265.3   0.0   1   1   6.5e-78   4.1e-76  265.1   0.0     1   264     1   285     1   285 0.96 [subseq from] hypothetical protein SCLCIDRAFT_107165 [Scleroderma citrinum Foug A]
KIM46150.1/742-1026      -            285 Pkinase              PF00069.25   264   3.7e-76  265.3   0.0   1   1   6.6e-78   4.1e-76  265.1   0.0     1   264     1   285     1   285 0.94 [subseq from] hypothetical protein M413DRAFT_441216 [Hebeloma cylindrosporum h7]
CDH58216.1/27-283        -            257 Pkinase              PF00069.25   264   3.8e-76  265.2   0.0   1   1   6.8e-78   4.2e-76  265.1   0.0     1   264     1   257     1   257 0.93 [subseq from] calcium calmodulin-dependent protein kinase [Lichtheimia corymbifera JMRC:FSU:9682]
KTA96098.1/22-268        -            247 Pkinase              PF00069.25   264   3.8e-76  265.2   0.1   1   1   6.9e-78   4.3e-76  265.0   0.1     1   264     1   247     1   247 0.94 [subseq from] Cell division control protein 15 [[Candida] glabrata] >KTA99346.1 Cell division control protein 15 [[Candida] glabrata] >KTB01771.1 Cell division control protein 15 [[Candida] glabrata] >KTB17946.1 Cell division control protein 15 [[Candida] glabrata]
KTB15494.1/22-268        -            247 Pkinase              PF00069.25   264   3.8e-76  265.2   0.1   1   1   6.9e-78   4.3e-76  265.0   0.1     1   264     1   247     1   247 0.94 [subseq from] Cell division control protein 15 [[Candida] glabrata] >KTB16900.1 Cell division control protein 15 [[Candida] glabrata]
OXB45024.1/22-268        -            247 Pkinase              PF00069.25   264   3.8e-76  265.2   0.1   1   1   6.9e-78   4.3e-76  265.0   0.1     1   264     1   247     1   247 0.94 [subseq from] hypothetical protein B1J91_C05005g [[Candida] glabrata] >OXB50321.1 hypothetical protein B1J92_C05005g [[Candida] glabrata]
KNE56314.1/32-284        -            253 Pkinase              PF00069.25   264   3.9e-76  265.2   0.0   1   1     7e-78   4.4e-76  265.0   0.0     1   264     1   253     1   253 0.96 [subseq from] CAMK/CAMKL protein kinase [Allomyces macrogynus ATCC 38327]
XP_011121636.1/78-335    -            258 Pkinase              PF00069.25   264   3.9e-76  265.2   0.0   1   1   6.9e-78   4.3e-76  265.0   0.0     1   264     1   258     1   258 0.93 [subseq from] hypothetical protein AOL_s00078g71 [Arthrobotrys oligospora ATCC 24927] >EGX49582.1 hypothetical protein AOL_s00078g71 [Arthrobotrys oligospora ATCC 24927]
OCH94102.1/16-300        -            285 Pkinase              PF00069.25   264     4e-76  265.2   0.0   1   1   7.1e-78   4.4e-76  265.0   0.0     1   264     1   285     1   285 0.95 [subseq from] Pkinase-domain-containing protein [Obba rivulosa]
ORY57377.1/37-287        -            251 Pkinase              PF00069.25   264     4e-76  265.1   0.0   1   1   7.2e-78   4.5e-76  265.0   0.0     1   264     1   251     1   251 0.95 [subseq from] Serine/threonine-protein kinase aurora-1 [Neocallimastix californiae]
KIK48868.1/193-477       -            285 Pkinase              PF00069.25   264   4.1e-76  265.1   0.0   1   1   7.2e-78   4.5e-76  265.0   0.0     1   264     1   285     1   285 0.95 [subseq from] hypothetical protein CY34DRAFT_71115 [Suillus luteus UH-Slu-Lm8-n1]
XP_016611601.1/41-293    -            253 Pkinase              PF00069.25   264   4.2e-76  265.1   0.0   1   1   7.5e-78   4.7e-76  264.9   0.0     1   264     1   253     1   253 0.95 [subseq from] CAMK/CAMKL/MARK protein kinase [Spizellomyces punctatus DAOM BR117] >KND03562.1 CAMK/CAMKL/MARK protein kinase [Spizellomyces punctatus DAOM BR117]
CDS14443.1/25-287        -            263 Pkinase              PF00069.25   264   4.2e-76  265.1   0.0   1   1   7.4e-78   4.6e-76  264.9   0.0     1   264     1   263     1   263 0.93 [subseq from] hypothetical protein LRAMOSA06612 [Lichtheimia ramosa]
ORY04832.1/4-285         -            282 Pkinase              PF00069.25   264   4.2e-76  265.1   0.0   1   1   7.6e-78   4.7e-76  264.9   0.0     1   264     1   282     1   282 0.96 [subseq from] protein serine/threonine kinase [Basidiobolus meristosporus CBS 931.73]
KIJ70528.1/129-413       -            285 Pkinase              PF00069.25   264   4.2e-76  265.1   0.0   1   1   7.5e-78   4.7e-76  264.9   0.0     1   264     1   285     1   285 0.95 [subseq from] hypothetical protein HYDPIDRAFT_79099 [Hydnomerulius pinastri MD-312]
XP_022490018.1/262-527   -            266 Pkinase              PF00069.25   264   4.2e-76  265.1   0.0   1   1   7.6e-78   4.7e-76  264.9   0.0     1   264     1   266     1   266 0.93 [subseq from] hypothetical protein PENARI_c006G04754 [Penicillium arizonense] >OGE54584.1 hypothetical protein PENARI_c006G04754 [Penicillium arizonense]
CDH49886.1/35-290        -            256 Pkinase              PF00069.25   264   4.2e-76  265.1   0.0   1   1   7.6e-78   4.7e-76  264.9   0.0     4   264     2   256     1   256 0.96 [subseq from] calcium calmodulin dependent protein [Lichtheimia corymbifera JMRC:FSU:9682]
OUM69082.1/21-277        -            257 Pkinase              PF00069.25   264   4.3e-76  265.0   0.1   1   1   7.7e-78   4.8e-76  264.9   0.1     1   264     1   257     1   257 0.95 [subseq from] hypothetical protein PIROE2DRAFT_38627 [Piromyces sp. E2]
ORY39762.1/4-291         -            288 Pkinase              PF00069.25   264   4.3e-76  265.0   0.0   1   1   7.8e-78   4.9e-76  264.9   0.0     1   264     1   288     1   288 0.93 [subseq from] Pkinase-domain-containing protein [Neocallimastix californiae]
TGJ66664.1/78-335        -            258 Pkinase              PF00069.25   264   4.4e-76  265.0   0.0   1   1   7.9e-78     5e-76  264.8   0.0     1   264     1   258     1   258 0.93 [subseq from] Cell cycle serine/threonine-protein kinase cdc5/MSD2 [Arthrobotrys oligospora]
OAR01481.1/322-587       -            266 Pkinase              PF00069.25   264   4.5e-76  265.0   0.0   1   1     8e-78     5e-76  264.8   0.0     1   264     1   266     1   266 0.93 [subseq from] hypothetical protein LLEC1_02284 [Cordyceps confragosa]
TQV99863.1/321-586       -            266 Pkinase              PF00069.25   264   4.5e-76  265.0   0.0   1   1     8e-78     5e-76  264.8   0.0     1   264     1   266     1   266 0.94 [subseq from] CAMK protein kinase [Cordyceps javanica] >TQW10464.1 CAMK protein kinase [Cordyceps javanica]
RKP34754.1/5-287         -            283 Pkinase              PF00069.25   264   4.5e-76  265.0   0.0   1   1   8.1e-78   5.1e-76  264.8   0.0     1   264     1   283     1   283 0.95 [subseq from] kinase-like domain-containing protein [Dimargaris cristalligena]
XP_028482753.1/277-542   -            266 Pkinase              PF00069.25   264   4.6e-76  264.9   0.0   1   1   8.2e-78   5.2e-76  264.8   0.0     1   264     1   266     1   266 0.93 [subseq from] serine/threonine-protein kinase chk2 [Byssochlamys spectabilis] >RWQ93108.1 serine/threonine-protein kinase chk2 [Byssochlamys spectabilis]
ORY20805.1/255-515       -            261 Pkinase              PF00069.25   264   4.7e-76  264.9   1.6   1   1   8.4e-78   5.3e-76  264.8   1.6     1   264     1   261     1   261 0.92 [subseq from] Pkinase-domain-containing protein [Neocallimastix californiae]
KAB5558069.1/10-292      -            283 Pkinase              PF00069.25   264   4.7e-76  264.9   0.0   1   1   8.6e-78   5.4e-76  264.7   0.0     1   264     1   283     1   283 0.95 [subseq from] negative regulator of the PHO system [Coniochaeta sp. 2T2.1]
KAB5570656.1/10-292      -            283 Pkinase              PF00069.25   264   4.7e-76  264.9   0.0   1   1   8.6e-78   5.4e-76  264.7   0.0     1   264     1   283     1   283 0.95 [subseq from] negative regulator of the PHO system [Coniochaeta sp. 2T2.1]
RKU42764.1/300-565       -            266 Pkinase              PF00069.25   264   4.9e-76  264.9   0.0   1   1   8.7e-78   5.4e-76  264.7   0.0     1   264     1   266     1   266 0.93 [subseq from] hypothetical protein DL546_000550 [Coniochaeta pulveracea]
TPX55373.1/81-333        -            253 Pkinase              PF00069.25   264   4.9e-76  264.9   0.0   1   1   8.8e-78   5.5e-76  264.7   0.0     1   264     1   253     1   253 0.95 [subseq from] hypothetical protein PhCBS80983_g05369, partial [Powellomyces hirtus]
ORX87456.1/43-325        -            283 Pkinase              PF00069.25   264   4.9e-76  264.8   0.0   1   1   8.8e-78   5.5e-76  264.7   0.0     1   264     1   283     1   283 0.95 [subseq from] Pkinase-domain-containing protein [Anaeromyces robustus]
PGH06594.1/268-533       -            266 Pkinase              PF00069.25   264     5e-76  264.8   0.0   1   1   8.9e-78   5.6e-76  264.7   0.0     1   264     1   266     1   266 0.94 [subseq from] CAMK protein kinase [Polytolypa hystricis UAMH7299]
ORX90871.1/268-552       -            285 Pkinase              PF00069.25   264     5e-76  264.8   0.0   1   1     9e-78   5.6e-76  264.7   0.0     1   264     1   285     1   285 0.96 [subseq from] Pkinase-domain-containing protein [Basidiobolus meristosporus CBS 931.73]
KII95159.1/30-314        -            285 Pkinase              PF00069.25   264     5e-76  264.8   0.0   1   1     9e-78   5.6e-76  264.7   0.0     1   264     1   285     1   285 0.96 [subseq from] hypothetical protein PLICRDRAFT_96857 [Plicaturopsis crispa FD-325 SS-3]
KIL91229.1/288-553       -            266 Pkinase              PF00069.25   264   5.1e-76  264.8   0.0   1   1   9.1e-78   5.7e-76  264.6   0.0     1   264     1   266     1   266 0.94 [subseq from] camk rad53 protein kinase [Fusarium avenaceum]
GAV27321.1/365-650       -            286 Pkinase              PF00069.25   264   5.2e-76  264.8   0.1   1   1   9.7e-78   6.1e-76  264.5   0.1     1   264     1   286     1   286 0.97 [subseq from] hypothetical protein PMKS-000785 [Pichia membranifaciens]
CVK89490.1/286-551       -            266 Pkinase              PF00069.25   264   5.3e-76  264.8   0.0   1   1   9.4e-78   5.9e-76  264.6   0.0     1   264     1   266     1   266 0.93 [subseq from] related to serine/threonine-protein kinase Chk2 [Fusarium mangiferae]
EGU72138.1/286-551       -            266 Pkinase              PF00069.25   264   5.3e-76  264.8   0.0   1   1   9.4e-78   5.9e-76  264.6   0.0     1   264     1   266     1   266 0.93 [subseq from] hypothetical protein FOXB_17382 [Fusarium oxysporum Fo5176] >EXA50453.1 CAMK/RAD53 protein kinase [Fusarium oxysporum f. sp. pisi HDV247] >EXL00152.1 CAMK/RAD53 protein kinase [Fusarium oxysporum f. sp. raphani 54005] >EXL80026.1 CAMK/RAD53 protein kinase [Fusarium oxysporum f. sp. conglutinans race 2 54008] >EXM36163.1 CAMK/RAD53 protein kinase [Fusarium oxysporum f. sp. vasinfectum 25433]
EXA50454.1/286-551       -            266 Pkinase              PF00069.25   264   5.3e-76  264.8   0.0   1   1   9.4e-78   5.9e-76  264.6   0.0     1   264     1   266     1   266 0.93 [subseq from] CAMK/RAD53 protein kinase [Fusarium oxysporum f. sp. pisi HDV247] >EXL00153.1 CAMK/RAD53 protein kinase [Fusarium oxysporum f. sp. raphani 54005] >EXL80027.1 CAMK/RAD53 protein kinase [Fusarium oxysporum f. sp. conglutinans race 2 54008] >EXM36164.1 CAMK/RAD53 protein kinase [Fusarium oxysporum f. sp. vasinfectum 25433]
EXA50456.1/111-376       -            266 Pkinase              PF00069.25   264   5.3e-76  264.8   0.0   1   1   9.4e-78   5.9e-76  264.6   0.0     1   264     1   266     1   266 0.93 [subseq from] CAMK/RAD53 protein kinase [Fusarium oxysporum f. sp. pisi HDV247] >EXL00155.1 CAMK/RAD53 protein kinase [Fusarium oxysporum f. sp. raphani 54005] >EXL80029.1 CAMK/RAD53 protein kinase [Fusarium oxysporum f. sp. conglutinans race 2 54008] >EXM36166.1 CAMK/RAD53 protein kinase [Fusarium oxysporum f. sp. vasinfectum 25433]
EXA50457.1/111-376       -            266 Pkinase              PF00069.25   264   5.3e-76  264.8   0.0   1   1   9.4e-78   5.9e-76  264.6   0.0     1   264     1   266     1   266 0.93 [subseq from] CAMK/RAD53 protein kinase [Fusarium oxysporum f. sp. pisi HDV247] >EXL00157.1 CAMK/RAD53 protein kinase [Fusarium oxysporum f. sp. raphani 54005] >EXL80030.1 CAMK/RAD53 protein kinase [Fusarium oxysporum f. sp. conglutinans race 2 54008] >EXM36168.1 CAMK/RAD53 protein kinase [Fusarium oxysporum f. sp. vasinfectum 25433]
EXA50458.1/97-362        -            266 Pkinase              PF00069.25   264   5.3e-76  264.8   0.0   1   1   9.4e-78   5.9e-76  264.6   0.0     1   264     1   266     1   266 0.93 [subseq from] CAMK/RAD53 protein kinase [Fusarium oxysporum f. sp. pisi HDV247] >EXL80031.1 CAMK/RAD53 protein kinase [Fusarium oxysporum f. sp. conglutinans race 2 54008]
EXK42574.1/97-362        -            266 Pkinase              PF00069.25   264   5.3e-76  264.8   0.0   1   1   9.4e-78   5.9e-76  264.6   0.0     1   264     1   266     1   266 0.93 [subseq from] CAMK/RAD53 protein kinase [Fusarium oxysporum f. sp. melonis 26406]
EXL00156.1/97-362        -            266 Pkinase              PF00069.25   264   5.3e-76  264.8   0.0   1   1   9.4e-78   5.9e-76  264.6   0.0     1   264     1   266     1   266 0.93 [subseq from] CAMK/RAD53 protein kinase [Fusarium oxysporum f. sp. raphani 54005] >EXM36167.1 CAMK/RAD53 protein kinase [Fusarium oxysporum f. sp. vasinfectum 25433]
RKL11456.1/287-552       -            266 Pkinase              PF00069.25   264   5.3e-76  264.8   0.0   1   1   9.4e-78   5.9e-76  264.6   0.0     1   264     1   266     1   266 0.93 [subseq from] hypothetical protein BFJ68_g8292 [Fusarium oxysporum]
SCO83756.1/286-551       -            266 Pkinase              PF00069.25   264   5.3e-76  264.8   0.0   1   1   9.4e-78   5.9e-76  264.6   0.0     1   264     1   266     1   266 0.93 [subseq from] related to serine/threonine-protein kinase Chk2 [Fusarium oxysporum]
XP_018234571.1/287-552   -            266 Pkinase              PF00069.25   264   5.3e-76  264.8   0.0   1   1   9.4e-78   5.9e-76  264.6   0.0     1   264     1   266     1   266 0.93 [subseq from] CAMK/RAD53 protein kinase [Fusarium oxysporum f. sp. lycopersici 4287] >EWZ45180.1 CAMK/RAD53 protein kinase [Fusarium oxysporum Fo47] >EWZ97993.1 CAMK/RAD53 protein kinase [Fusarium oxysporum f. sp. lycopersici MN25] >EXK42569.1 CAMK/RAD53 protein kinase [Fusarium oxysporum f. sp. melonis 26406] >EXL62528.1 CAMK/RAD53 protein kinase [Fusarium oxysporum f. sp. radicis-lycopersici 26381] >KNA96525.1 CAMK/RAD53 protein kinase [Fusarium oxysporum f. sp. lycopersici 4287]
XP_018234572.1/287-552   -            266 Pkinase              PF00069.25   264   5.3e-76  264.8   0.0   1   1   9.4e-78   5.9e-76  264.6   0.0     1   264     1   266     1   266 0.93 [subseq from] CAMK/RAD53 protein kinase [Fusarium oxysporum f. sp. lycopersici 4287] >EWZ45181.1 CAMK/RAD53 protein kinase [Fusarium oxysporum Fo47] >EWZ97994.1 CAMK/RAD53 protein kinase [Fusarium oxysporum f. sp. lycopersici MN25] >EXK42570.1 CAMK/RAD53 protein kinase [Fusarium oxysporum f. sp. melonis 26406] >EXL62529.1 CAMK/RAD53 protein kinase [Fusarium oxysporum f. sp. radicis-lycopersici 26381] >KNA96526.1 CAMK/RAD53 protein kinase [Fusarium oxysporum f. sp. lycopersici 4287] >PCD37637.1 hypothetical protein AU210_006135 [Fusarium oxysporum f. sp. radicis-cucumerinum] >RKK22516.1 hypothetical protein BFJ65_g5113 [Fusarium oxysporum f. sp. cepae] >RKK47281.1 hypothetical protein BFJ67_g7841 [Fusarium oxysporum f. sp. cepae] >RKK50052.1 hypothetical protein BFJ66_g6793 [Fusarium oxysporum f. sp. cepae] >RKK90761.1 hypothetical protein BFJ71_g11390 [Fusarium oxysporum] >RKL37432.1 hypothetical protein BFJ70_g7004 [Fusarium oxysporum] >RYC95466.1 hypothetical protein BFJ63_vAg1751 [Fusarium oxysporum f. sp. narcissi]
XP_018234574.1/112-377   -            266 Pkinase              PF00069.25   264   5.3e-76  264.8   0.0   1   1   9.4e-78   5.9e-76  264.6   0.0     1   264     1   266     1   266 0.93 [subseq from] CAMK/RAD53 protein kinase [Fusarium oxysporum f. sp. lycopersici 4287] >XP_018234575.1 CAMK/RAD53 protein kinase [Fusarium oxysporum f. sp. lycopersici 4287] >EWZ45183.1 CAMK/RAD53 protein kinase [Fusarium oxysporum Fo47] >EWZ97996.1 CAMK/RAD53 protein kinase [Fusarium oxysporum f. sp. lycopersici MN25] >EXK42572.1 CAMK/RAD53 protein kinase [Fusarium oxysporum f. sp. melonis 26406] >EXK42573.1 CAMK/RAD53 protein kinase [Fusarium oxysporum f. sp. melonis 26406] >EXL62531.1 CAMK/RAD53 protein kinase [Fusarium oxysporum f. sp. radicis-lycopersici 26381] >KNA96528.1 CAMK/RAD53 protein kinase [Fusarium oxysporum f. sp. lycopersici 4287] >KNA96529.1 CAMK/RAD53 protein kinase [Fusarium oxysporum f. sp. lycopersici 4287]
XP_018234576.1/112-377   -            266 Pkinase              PF00069.25   264   5.3e-76  264.8   0.0   1   1   9.4e-78   5.9e-76  264.6   0.0     1   264     1   266     1   266 0.93 [subseq from] CAMK/RAD53 protein kinase [Fusarium oxysporum f. sp. lycopersici 4287] >EWZ45185.1 CAMK/RAD53 protein kinase [Fusarium oxysporum Fo47] >EWZ97998.1 CAMK/RAD53 protein kinase [Fusarium oxysporum f. sp. lycopersici MN25] >EXK42575.1 CAMK/RAD53 protein kinase [Fusarium oxysporum f. sp. melonis 26406] >EXK42576.1 CAMK/RAD53 protein kinase [Fusarium oxysporum f. sp. melonis 26406] >EXL62533.1 CAMK/RAD53 protein kinase [Fusarium oxysporum f. sp. radicis-lycopersici 26381] >KNA96530.1 CAMK/RAD53 protein kinase [Fusarium oxysporum f. sp. lycopersici 4287]
XP_018754349.1/286-551   -            266 Pkinase              PF00069.25   264   5.3e-76  264.8   0.0   1   1   9.4e-78   5.9e-76  264.6   0.0     1   264     1   266     1   266 0.93 [subseq from] CAMK/RAD53 protein kinase [Fusarium verticillioides 7600] >XP_018754350.1 CAMK/RAD53 protein kinase [Fusarium verticillioides 7600] >XP_018754351.1 CAMK/RAD53 protein kinase [Fusarium verticillioides 7600] >XP_018754352.1 CAMK/RAD53 protein kinase [Fusarium verticillioides 7600] >XP_018754353.1 CAMK/RAD53 protein kinase [Fusarium verticillioides 7600] >XP_018754354.1 CAMK/RAD53 protein kinase [Fusarium verticillioides 7600] >EWG48158.1 CAMK/RAD53 protein kinase [Fusarium verticillioides 7600] >EWG48159.1 CAMK/RAD53 protein kinase [Fusarium verticillioides 7600] >EWG48160.1 CAMK/RAD53 protein kinase [Fusarium verticillioides 7600] >EWG48161.1 CAMK/RAD53 protein kinase [Fusarium verticillioides 7600] >EWG48162.1 CAMK/RAD53 protein kinase [Fusarium verticillioides 7600] >EWG48163.1 CAMK/RAD53 protein kinase [Fusarium verticillioides 7600] >PNP83089.1 hypothetical protein FNYG_03411 [Fusarium nygamai] >RBQ72889.1 hypothetical protein FVER14953_08045 [Fusarium verticillioides] >RBQ92044.1 hypothetical protein FVER53263_08045 [Fusarium verticillioides]
XP_018754355.1/286-551   -            266 Pkinase              PF00069.25   264   5.3e-76  264.8   0.0   1   1   9.4e-78   5.9e-76  264.6   0.0     1   264     1   266     1   266 0.93 [subseq from] CAMK/RAD53 protein kinase [Fusarium verticillioides 7600] >XP_018754356.1 CAMK/RAD53 protein kinase [Fusarium verticillioides 7600] >XP_018754357.1 CAMK/RAD53 protein kinase [Fusarium verticillioides 7600] >XP_018754358.1 CAMK/RAD53 protein kinase [Fusarium verticillioides 7600] >XP_018754359.1 CAMK/RAD53 protein kinase [Fusarium verticillioides 7600] >XP_018754360.1 CAMK/RAD53 protein kinase [Fusarium verticillioides 7600] >EWG48164.1 CAMK/RAD53 protein kinase [Fusarium verticillioides 7600] >EWG48165.1 CAMK/RAD53 protein kinase [Fusarium verticillioides 7600] >EWG48166.1 CAMK/RAD53 protein kinase [Fusarium verticillioides 7600] >EWG48167.1 CAMK/RAD53 protein kinase [Fusarium verticillioides 7600] >EWG48168.1 CAMK/RAD53 protein kinase [Fusarium verticillioides 7600] >EWG48169.1 CAMK/RAD53 protein kinase [Fusarium verticillioides 7600] >RBR07203.1 hypothetical protein FVER53590_08045 [Fusarium verticillioides]
XP_018754361.1/111-376   -            266 Pkinase              PF00069.25   264   5.3e-76  264.8   0.0   1   1   9.4e-78   5.9e-76  264.6   0.0     1   264     1   266     1   266 0.93 [subseq from] CAMK/RAD53 protein kinase [Fusarium verticillioides 7600] >XP_018754362.1 CAMK/RAD53 protein kinase [Fusarium verticillioides 7600] >XP_018754363.1 CAMK/RAD53 protein kinase [Fusarium verticillioides 7600] >EWG48170.1 CAMK/RAD53 protein kinase [Fusarium verticillioides 7600] >EWG48171.1 CAMK/RAD53 protein kinase [Fusarium verticillioides 7600] >EWG48172.1 CAMK/RAD53 protein kinase [Fusarium verticillioides 7600]
XP_018754364.1/111-376   -            266 Pkinase              PF00069.25   264   5.3e-76  264.8   0.0   1   1   9.4e-78   5.9e-76  264.6   0.0     1   264     1   266     1   266 0.93 [subseq from] CAMK/RAD53 protein kinase [Fusarium verticillioides 7600] >XP_018754365.1 CAMK/RAD53 protein kinase [Fusarium verticillioides 7600] >EWG48173.1 CAMK/RAD53 protein kinase [Fusarium verticillioides 7600] >EWG48174.1 CAMK/RAD53 protein kinase [Fusarium verticillioides 7600]
XP_023427834.1/286-551   -            266 Pkinase              PF00069.25   264   5.3e-76  264.8   0.0   1   1   9.4e-78   5.9e-76  264.6   0.0     1   264     1   266     1   266 0.93 [subseq from] related to serine/threonine-protein kinase Chk2 [Fusarium fujikuroi IMI 58289] >CCT65753.1 related to serine/threonine-protein kinase Chk2 [Fusarium fujikuroi IMI 58289] >KLO79974.1 serine/threonine-protein kinase Chk2 [Fusarium fujikuroi] >KLP11548.1 serine/threonine-protein kinase Chk2 [Fusarium fujikuroi] >KLP18422.1 serine/threonine-protein kinase Chk2 [Fusarium fujikuroi] >SCN78496.1 related to serine/threonine-protein kinase Chk2 [Fusarium fujikuroi] >SCV26362.1 related to serine/threonine-protein kinase Chk2 [Fusarium fujikuroi] >SCO48422.1 related to serine/threonine-protein kinase Chk2 [Fusarium fujikuroi] >SCO33740.1 related to serine/threonine-protein kinase Chk2 [Fusarium fujikuroi] >SCN94734.1 related to serine/threonine-protein kinase Chk2 [Fusarium fujikuroi] >SCV31047.1 related to serine/threonine-protein kinase Chk2 [Fusarium fujikuroi] >SCN76512.1 related to serine/threonine-protein kinase Chk2 [Fusarium fujikuroi] >SCN75533.1 related to serine/threonine-protein kinase Chk2 [Fusarium fujikuroi]
XP_031048017.1/288-553   -            266 Pkinase              PF00069.25   264   5.3e-76  264.8   0.0   1   1   9.4e-78   5.9e-76  264.6   0.0     1   264     1   266     1   266 0.93 [subseq from] CAMK/RAD53 protein kinase [Fusarium oxysporum NRRL 32931] >EWY99099.1 CAMK/RAD53 protein kinase [Fusarium oxysporum NRRL 32931]
XP_031048018.1/288-553   -            266 Pkinase              PF00069.25   264   5.3e-76  264.8   0.0   1   1   9.4e-78   5.9e-76  264.6   0.0     1   264     1   266     1   266 0.93 [subseq from] CAMK/RAD53 protein kinase [Fusarium oxysporum NRRL 32931] >EWY99100.1 CAMK/RAD53 protein kinase [Fusarium oxysporum NRRL 32931]
XP_031048020.1/113-378   -            266 Pkinase              PF00069.25   264   5.3e-76  264.8   0.0   1   1   9.4e-78   5.9e-76  264.6   0.0     1   264     1   266     1   266 0.93 [subseq from] CAMK/RAD53 protein kinase [Fusarium oxysporum NRRL 32931] >EWY99102.1 CAMK/RAD53 protein kinase [Fusarium oxysporum NRRL 32931]
XP_031048021.1/97-362    -            266 Pkinase              PF00069.25   264   5.3e-76  264.8   0.0   1   1   9.4e-78   5.9e-76  264.6   0.0     1   264     1   266     1   266 0.93 [subseq from] CAMK/RAD53 protein kinase [Fusarium oxysporum NRRL 32931] >EWY99103.1 CAMK/RAD53 protein kinase [Fusarium oxysporum NRRL 32931] >EWZ45184.1 CAMK/RAD53 protein kinase [Fusarium oxysporum Fo47] >EWZ97997.1 CAMK/RAD53 protein kinase [Fusarium oxysporum f. sp. lycopersici MN25] >EXL62532.1 CAMK/RAD53 protein kinase [Fusarium oxysporum f. sp. radicis-lycopersici 26381]
XP_031048022.1/113-378   -            266 Pkinase              PF00069.25   264   5.3e-76  264.8   0.0   1   1   9.4e-78   5.9e-76  264.6   0.0     1   264     1   266     1   266 0.93 [subseq from] CAMK/RAD53 protein kinase [Fusarium oxysporum NRRL 32931] >EWY99104.1 CAMK/RAD53 protein kinase [Fusarium oxysporum NRRL 32931]
XP_031070233.1/286-551   -            266 Pkinase              PF00069.25   264   5.3e-76  264.8   0.0   1   1   9.4e-78   5.9e-76  264.6   0.0     1   264     1   266     1   266 0.93 [subseq from] CAMK/RAD53 protein kinase [Fusarium oxysporum f. sp. cubense tropical race 4 54006] >EMT65232.1 Putative serine/threonine-protein kinase fhkC [Fusarium oxysporum f. sp. cubense race 4] >EXM08144.1 CAMK/RAD53 protein kinase [Fusarium oxysporum f. sp. cubense tropical race 4 54006]
XP_031070234.1/286-551   -            266 Pkinase              PF00069.25   264   5.3e-76  264.8   0.0   1   1   9.4e-78   5.9e-76  264.6   0.0     1   264     1   266     1   266 0.93 [subseq from] CAMK/RAD53 protein kinase [Fusarium oxysporum f. sp. cubense tropical race 4 54006] >EXM08145.1 CAMK/RAD53 protein kinase [Fusarium oxysporum f. sp. cubense tropical race 4 54006] >RKK76900.1 hypothetical protein BFJ69_g6632 [Fusarium oxysporum] >TVY78763.1 putative serine/threonine-protein kinase fhkC [Fusarium oxysporum f. sp. cubense]
XP_031070236.1/111-376   -            266 Pkinase              PF00069.25   264   5.3e-76  264.8   0.0   1   1   9.4e-78   5.9e-76  264.6   0.0     1   264     1   266     1   266 0.93 [subseq from] CAMK/RAD53 protein kinase [Fusarium oxysporum f. sp. cubense tropical race 4 54006] >EXM08147.1 CAMK/RAD53 protein kinase [Fusarium oxysporum f. sp. cubense tropical race 4 54006]
XP_031070237.1/111-376   -            266 Pkinase              PF00069.25   264   5.3e-76  264.8   0.0   1   1   9.4e-78   5.9e-76  264.6   0.0     1   264     1   266     1   266 0.93 [subseq from] CAMK/RAD53 protein kinase [Fusarium oxysporum f. sp. cubense tropical race 4 54006] >EXM08148.1 CAMK/RAD53 protein kinase [Fusarium oxysporum f. sp. cubense tropical race 4 54006]
XP_031070238.1/97-362    -            266 Pkinase              PF00069.25   264   5.3e-76  264.8   0.0   1   1   9.4e-78   5.9e-76  264.6   0.0     1   264     1   266     1   266 0.93 [subseq from] CAMK/RAD53 protein kinase [Fusarium oxysporum f. sp. cubense tropical race 4 54006] >EXM08149.1 CAMK/RAD53 protein kinase [Fusarium oxysporum f. sp. cubense tropical race 4 54006]
XP_031080178.1/286-551   -            266 Pkinase              PF00069.25   264   5.3e-76  264.8   0.0   1   1   9.4e-78   5.9e-76  264.6   0.0     1   264     1   266     1   266 0.93 [subseq from] related to serine/threonine-protein kinase Chk2 [Fusarium proliferatum ET1] >CVK93153.1 related to serine/threonine-protein kinase Chk2 [Fusarium proliferatum] >CZR39585.1 related to serine/threonine-protein kinase Chk2 [Fusarium proliferatum ET1] >RKL43593.1 hypothetical protein BFJ72_g4416 [Fusarium proliferatum]
XP_016644176.1/287-552   -            266 Pkinase              PF00069.25   264   5.4e-76  264.7   0.0   1   1   9.6e-78     6e-76  264.6   0.0     1   264     1   266     1   266 0.95 [subseq from] hypothetical protein SAPIO_CDS3360 [Scedosporium apiospermum] >KEZ44377.1 hypothetical protein SAPIO_CDS3360 [Scedosporium apiospermum]
RDW25207.1/24-306        -            283 Pkinase              PF00069.25   264   5.4e-76  264.7   0.0   1   1   9.7e-78   6.1e-76  264.6   0.0     1   264     1   283     1   283 0.95 [subseq from] negative regulator of the PHO system [Yarrowia lipolytica] >RDW34889.1 negative regulator of the PHO system [Yarrowia lipolytica] >RDW47790.1 negative regulator of the PHO system [Yarrowia lipolytica] >RDW54010.1 negative regulator of the PHO system [Yarrowia lipolytica] >KAB8283894.1 negative regulator of the PHO system [Yarrowia lipolytica] >KAE8170905.1 negative regulator of the PHO system [Yarrowia lipolytica]
XP_503264.1/7-289        -            283 Pkinase              PF00069.25   264   5.4e-76  264.7   0.0   1   1   9.7e-78   6.1e-76  264.6   0.0     1   264     1   283     1   283 0.95 [subseq from] YALI0D25190p [Yarrowia lipolytica CLIB122] >Q6C7U8.1 RecName: Full=Negative regulator of the PHO system; AltName: Full=Serine/threonine-protein kinase PHO85 >CAG81468.1 YALI0D25190p [Yarrowia lipolytica CLIB122] >AOW04625.1 hypothetical protein YALI1_D33418g [Yarrowia lipolytica] >SEI35120.1 YALIA101S06e02476g1_1 [Yarrowia lipolytica] >RDW37770.1 negative regulator of the PHO system [Yarrowia lipolytica] >RMI99228.1 negative regulator of the PHO system [Yarrowia lipolytica] >VBB88521.1 Cyclin-dependent kinase, putative [Yarrowia lipolytica]
PHH74068.1/283-548       -            266 Pkinase              PF00069.25   264   5.5e-76  264.7   0.0   1   1   9.8e-78   6.1e-76  264.5   0.0     1   264     1   266     1   266 0.93 [subseq from] hypothetical protein CDD80_3331 [Ophiocordyceps camponoti-rufipedis]
OBS18370.1/286-551       -            266 Pkinase              PF00069.25   264   5.5e-76  264.7   0.0   1   1   9.8e-78   6.2e-76  264.5   0.0     1   264     1   266     1   266 0.93 [subseq from] hypothetical protein FPOA_10097 [Fusarium poae]
PTD09720.1/286-551       -            266 Pkinase              PF00069.25   264   5.5e-76  264.7   0.0   1   1   9.8e-78   6.2e-76  264.5   0.0     1   264     1   266     1   266 0.93 [subseq from] putative serine/threonine-protein kinase fhkC [Fusarium culmorum]
RGP62131.1/286-551       -            266 Pkinase              PF00069.25   264   5.5e-76  264.7   0.0   1   1   9.8e-78   6.2e-76  264.5   0.0     1   264     1   266     1   266 0.93 [subseq from] camk/rad53 protein kinase [Fusarium sporotrichioides]
XP_009255477.1/286-551   -            266 Pkinase              PF00069.25   264   5.5e-76  264.7   0.0   1   1   9.8e-78   6.2e-76  264.5   0.0     1   264     1   266     1   266 0.93 [subseq from] hypothetical protein FPSE_04084 [Fusarium pseudograminearum CS3096] >EKJ75702.1 hypothetical protein FPSE_04084 [Fusarium pseudograminearum CS3096] >CEG03049.1 unnamed protein product [Fusarium pseudograminearum CS3487]
XP_011326827.1/287-552   -            266 Pkinase              PF00069.25   264   5.5e-76  264.7   0.0   1   1   9.8e-78   6.2e-76  264.5   0.0     1   264     1   266     1   266 0.93 [subseq from] hypothetical protein FGSG_07121 [Fusarium graminearum PH-1] >ESU13320.1 hypothetical protein FGSG_07121 [Fusarium graminearum PH-1] >EYB27682.1 hypothetical protein FG05_07121 [Fusarium graminearum] >CEF84118.1 unnamed protein product [Fusarium graminearum]
XP_025581602.1/286-551   -            266 Pkinase              PF00069.25   264   5.5e-76  264.7   0.0   1   1   9.8e-78   6.2e-76  264.5   0.0     1   264     1   266     1   266 0.93 [subseq from] uncharacterized protein FVRRES_11901 [Fusarium venenatum] >CEI39210.1 unnamed protein product [Fusarium venenatum]
TRM67795.1/89-373        -            285 Pkinase              PF00069.25   264   5.6e-76  264.7   0.0   1   1     1e-77   6.2e-76  264.5   0.0     1   264     1   285     1   285 0.94 [subseq from] kinase-like domain-containing protein [Auriculariopsis ampla]
CRG89854.1/273-538       -            266 Pkinase              PF00069.25   264   5.6e-76  264.7   0.0   1   1     1e-77   6.3e-76  264.5   0.0     1   264     1   266     1   266 0.95 [subseq from] serine/threonine-protein kinase Chk2 [Talaromyces islandicus]
CDS14277.1/27-283        -            257 Pkinase              PF00069.25   264   5.6e-76  264.7   0.0   1   1     1e-77   6.3e-76  264.5   0.0     1   264     1   257     1   257 0.93 [subseq from] hypothetical protein LRAMOSA06447 [Lichtheimia ramosa]
CEP21308.1/29-311        -            283 Pkinase              PF00069.25   264   5.9e-76  264.6   0.0   1   1   1.1e-77   6.7e-76  264.4   0.0     1   264     1   283     1   283 0.95 [subseq from] negative regulator of the PHO system [Cyberlindnera jadinii]
XP_020072090.1/8-290     -            283 Pkinase              PF00069.25   264   5.9e-76  264.6   0.0   1   1   1.1e-77   6.7e-76  264.4   0.0     1   264     1   283     1   283 0.95 [subseq from] negative regulator of the PHO system [Cyberlindnera jadinii NRRL Y-1542] >ODV75051.1 negative regulator of the PHO system [Cyberlindnera jadinii NRRL Y-1542]
XP_001645004.1/195-458   -            264 Pkinase              PF00069.25   264     6e-76  264.6   0.0   1   1   1.1e-77   6.8e-76  264.4   0.0     4   264     2   264     1   264 0.94 [subseq from] hypothetical protein Kpol_1072p16 [Vanderwaltozyma polyspora DSM 70294] >EDO17146.1 hypothetical protein Kpol_1072p16 [Vanderwaltozyma polyspora DSM 70294]
XP_003671837.1/492-781   -            290 Pkinase              PF00069.25   264   6.2e-76  264.5   0.6   1   1   1.3e-77   8.1e-76  264.1   0.6     1   264     1   290     1   290 0.97 [subseq from] hypothetical protein NDAI_0I00250 [Naumovozyma dairenensis CBS 421] >CCD26594.1 hypothetical protein NDAI_0I00250 [Naumovozyma dairenensis CBS 421]
RDA96086.1/279-544       -            266 Pkinase              PF00069.25   264   6.3e-76  264.5   0.0   1   1   1.1e-77     7e-76  264.3   0.0     1   264     1   266     1   266 0.93 [subseq from] hypothetical protein CP533_5779 [Ophiocordyceps sp. 'camponoti-saundersi']
XP_007390165.1/3-290     -            288 Pkinase              PF00069.25   264   6.3e-76  264.5   0.0   1   1   1.1e-77   7.1e-76  264.3   0.0     1   264     1   288     1   288 0.89 [subseq from] hypothetical protein PHACADRAFT_246803 [Phanerochaete carnosa HHB-10118-sp] >EKM60718.1 hypothetical protein PHACADRAFT_246803 [Phanerochaete carnosa HHB-10118-sp]
TPX64436.1/183-449       -            267 Pkinase              PF00069.25   264   6.4e-76  264.5   0.0   1   1   1.1e-77   7.2e-76  264.3   0.0     5   264     3   267     1   267 0.95 [subseq from] hypothetical protein SpCBS45565_g05845 [Spizellomyces sp. 'palustris']
ORX80908.1/41-291        -            251 Pkinase              PF00069.25   264   6.4e-76  264.5   0.0   1   1   1.2e-77   7.2e-76  264.3   0.0     1   264     1   251     1   251 0.95 [subseq from] Pkinase-domain-containing protein [Anaeromyces robustus]
KIK30827.1/31-315        -            285 Pkinase              PF00069.25   264   6.4e-76  264.5   0.0   1   1   1.1e-77   7.2e-76  264.3   0.0     1   264     1   285     1   285 0.95 [subseq from] hypothetical protein PISMIDRAFT_87334 [Pisolithus microcarpus 441]
CCE32282.1/10-292        -            283 Pkinase              PF00069.25   264   6.6e-76  264.4   0.0   1   1   1.2e-77   7.5e-76  264.3   0.0     1   264     1   283     1   283 0.96 [subseq from] probable PHO85-cyclin-dependent protein kinase [Claviceps purpurea 20.1]
ORX77876.1/4-285         -            282 Pkinase              PF00069.25   264   6.9e-76  264.4   0.0   1   1   1.2e-77   7.8e-76  264.2   0.0     1   264     1   282     1   282 0.95 [subseq from] protein serine/threonine kinase [Anaeromyces robustus]
ORX62038.1/38-284        -            247 Pkinase              PF00069.25   264   6.9e-76  264.4   0.0   1   1   1.2e-77   7.8e-76  264.2   0.0     1   264     1   247     1   247 0.94 [subseq from] Pkinase-domain-containing protein [Hesseltinella vesiculosa]
KAB5580825.1/286-551     -            266 Pkinase              PF00069.25   264     7e-76  264.4   0.0   1   1   1.2e-77   7.8e-76  264.2   0.0     1   264     1   266     1   266 0.94 [subseq from] kinase-like domain-containing protein [Coniochaeta sp. 2T2.1]
XP_003647261.1/482-763   -            282 Pkinase              PF00069.25   264     7e-76  264.4   0.0   1   1   1.3e-77     8e-76  264.2   0.0     1   264     1   282     1   282 0.96 [subseq from] hypothetical protein Ecym_6040 [Eremothecium cymbalariae DBVPG#7215] >AET40444.1 hypothetical protein Ecym_6040 [Eremothecium cymbalariae DBVPG#7215]
KAB5536663.1/286-551     -            266 Pkinase              PF00069.25   264   7.3e-76  264.3   0.0   1   1   1.3e-77   8.2e-76  264.1   0.0     1   264     1   266     1   266 0.94 [subseq from] kinase-like domain-containing protein [Coniochaeta sp. 2T2.1]
RHZ76970.1/26-282        -            257 Pkinase              PF00069.25   264   7.4e-76  264.3   0.0   1   1   1.3e-77   8.3e-76  264.1   0.0     1   264     1   257     1   257 0.93 [subseq from] hypothetical protein Glove_187g29 [Diversispora epigaea]
PBK69662.1/124-408       -            285 Pkinase              PF00069.25   264   7.6e-76  264.2   0.0   1   1   1.4e-77   8.5e-76  264.1   0.0     1   264     1   285     1   285 0.96 [subseq from] Pkinase-domain-containing protein [Armillaria solidipes]
SJL02038.1/670-954       -            285 Pkinase              PF00069.25   264   7.6e-76  264.2   0.0   1   1   1.4e-77   8.5e-76  264.1   0.0     1   264     1   285     1   285 0.96 [subseq from] uncharacterized protein ARMOST_05362 [Armillaria ostoyae]
OAD03461.1/23-269        -            247 Pkinase              PF00069.25   264   7.7e-76  264.2   0.0   1   1   1.4e-77   8.6e-76  264.0   0.0     1   264     1   247     1   247 0.94 [subseq from] hypothetical protein MUCCIDRAFT_132128, partial [Mucor circinelloides f. lusitanicus CBS 277.49]
XP_020079318.1/175-444   -            270 Pkinase              PF00069.25   264   7.8e-76  264.2   0.1   1   1   1.4e-77   8.8e-76  264.0   0.1     4   264     2   270     1   270 0.93 [subseq from] Pkinase-domain-containing protein [Hyphopichia burtonii NRRL Y-1933] >ODV70251.1 Pkinase-domain-containing protein [Hyphopichia burtonii NRRL Y-1933]
ORY73008.1/9-301         -            293 Pkinase              PF00069.25   264   7.9e-76  264.2   0.0   1   1   1.4e-77     9e-76  264.0   0.0     1   264     1   293     1   293 0.95 [subseq from] Pkinase-domain-containing protein [Neocallimastix californiae]
KDB10800.1/290-555       -            266 Pkinase              PF00069.25   264     8e-76  264.2   0.0   1   1   1.4e-77   8.9e-76  264.0   0.0     1   264     1   266     1   266 0.94 [subseq from] checkpoint kinase 2-like protein [Ustilaginoidea virens]
OQD89020.1/255-520       -            266 Pkinase              PF00069.25   264     8e-76  264.2   0.0   1   1   1.4e-77   8.9e-76  264.0   0.0     1   264     1   266     1   266 0.94 [subseq from] hypothetical protein PENANT_c003G03162 [Penicillium antarcticum]
CEJ57544.1/268-535       -            268 Pkinase              PF00069.25   264   8.1e-76  264.1   0.0   1   1   1.4e-77     9e-76  264.0   0.0     1   264     1   268     1   268 0.92 [subseq from] Putative Cell-cycle checkpoint serine-threonine kinase (Eurofung) [Penicillium brasilianum]
OOQ87096.1/268-535       -            268 Pkinase              PF00069.25   264   8.1e-76  264.1   0.0   1   1   1.4e-77     9e-76  264.0   0.0     1   264     1   268     1   268 0.92 [subseq from] serine/threonine-protein kinase chk2 [Penicillium brasilianum]
KAA8912589.1/7-289       -            283 Pkinase              PF00069.25   264   8.1e-76  264.1   0.0   1   1   1.5e-77   9.1e-76  264.0   0.0     1   264     1   283     1   283 0.95 [subseq from] hypothetical protein TRICI_003427 [Trichomonascus ciferrii]
XP_006675855.1/4-286     -            283 Pkinase              PF00069.25   264   8.2e-76  264.1   0.0   1   1   1.5e-77   9.2e-76  264.0   0.0     1   264     1   283     1   283 0.96 [subseq from] hypothetical protein BATDEDRAFT_36412 [Batrachochytrium dendrobatidis JAM81] >EGF84005.1 hypothetical protein BATDEDRAFT_36412 [Batrachochytrium dendrobatidis JAM81] >OAJ36390.1 cyclin-dependent kinase 2 [Batrachochytrium dendrobatidis JEL423]
TPX75767.1/11-291        -            281 Pkinase              PF00069.25   264   8.2e-76  264.1   0.0   1   1   1.5e-77   9.2e-76  264.0   0.0     1   264     1   281     1   281 0.97 [subseq from] hypothetical protein CcCBS67573_g02977 [Chytriomyces confervae]
SCU77580.1/451-732       -            282 Pkinase              PF00069.25   264   8.3e-76  264.1   0.1   1   1   1.5e-77   9.4e-76  263.9   0.1     1   264     1   282     1   282 0.97 [subseq from] LANO_0A00738g1_1 [Lachancea nothofagi CBS 11611]
GCE98073.1/451-732       -            282 Pkinase              PF00069.25   264   8.3e-76  264.1   0.0   1   1   1.5e-77   9.5e-76  263.9   0.0     1   264     1   282     1   282 0.97 [subseq from] Ser/Thr protein kinase [Zygosaccharomyces mellis]
XP_003051696.1/288-553   -            266 Pkinase              PF00069.25   264   8.6e-76  264.1   0.0   1   1   1.5e-77   9.6e-76  263.9   0.0     1   264     1   266     1   266 0.93 [subseq from] predicted protein [[Nectria] haematococca mpVI 77-13-4] >EEU45983.1 predicted protein [[Nectria] haematococca mpVI 77-13-4]
RCI15567.1/279-544       -            266 Pkinase              PF00069.25   264   8.7e-76  264.0   0.0   1   1   1.5e-77   9.7e-76  263.9   0.0     1   264     1   266     1   266 0.93 [subseq from] hypothetical protein L249_3550 [Ophiocordyceps polyrhachis-furcata BCC 54312]
KIK98047.1/122-406       -            285 Pkinase              PF00069.25   264   8.7e-76  264.0   0.0   1   1   1.6e-77   9.7e-76  263.9   0.0     1   264     1   285     1   285 0.96 [subseq from] hypothetical protein PAXRUDRAFT_135021 [Paxillus rubicundulus Ve08.2h10]
OUM62775.1/7-255         -            249 Pkinase              PF00069.25   264   8.7e-76  264.0   0.1   1   1   1.6e-77   9.8e-76  263.9   0.1     9   264     1   249     1   249 0.94 [subseq from] hypothetical protein PIROE2DRAFT_43946 [Piromyces sp. E2]
OQE14620.1/247-512       -            266 Pkinase              PF00069.25   264   8.8e-76  264.0   0.0   1   1   1.6e-77   9.8e-76  263.9   0.0     1   264     1   266     1   266 0.93 [subseq from] hypothetical protein PENSTE_c034G01589 [Penicillium steckii]
AJS48049.1/185-469       -            285 Pkinase              PF00069.25   264   8.9e-76  264.0   0.1   1   1   1.6e-77   9.9e-76  263.9   0.1     5   264     3   285     1   285 0.96 [subseq from] Ctk1p [Saccharomyces cerevisiae YJM1386]
EPB89740.1/27-283        -            257 Pkinase              PF00069.25   264   8.9e-76  264.0   0.0   1   1   1.6e-77     1e-75  263.8   0.0     1   264     1   257     1   257 0.93 [subseq from] CAMK/CAMK1/CAMK1-CMK protein kinase [Mucor circinelloides f. circinelloides 1006PhL]
XP_024766520.1/285-550   -            266 Pkinase              PF00069.25   264     9e-76  264.0   0.0   1   1   1.6e-77     1e-75  263.8   0.0     1   264     1   266     1   266 0.93 [subseq from] hypothetical protein M441DRAFT_126803 [Trichoderma asperellum CBS 433.97] >PTB46843.1 hypothetical protein M441DRAFT_126803 [Trichoderma asperellum CBS 433.97]
CCE78096.1/433-724       -            292 Pkinase              PF00069.25   264     9e-76  264.0   0.1   1   1   9.5e-77   5.9e-75  261.3   0.1     1   264     1   292     1   292 0.96 [subseq from] Piso0_000709 [Millerozyma farinosa CBS 7064]
EPB82510.1/35-281        -            247 Pkinase              PF00069.25   264   9.1e-76  264.0   0.0   1   1   1.6e-77     1e-75  263.8   0.0     1   264     1   247     1   247 0.94 [subseq from] CAMK/CAMKL protein kinase [Mucor circinelloides f. circinelloides 1006PhL]
EPZ34621.1/27-279        -            253 Pkinase              PF00069.25   264   9.1e-76  264.0   0.2   1   1   1.6e-77     1e-75  263.8   0.2     1   264     1   253     1   253 0.95 [subseq from] Protein kinase, catalytic domain-containing protein [Rozella allomycis CSF55] >RKP20796.1 Pkinase-domain-containing protein [Rozella allomycis CSF55]
RMJ04904.1/286-551       -            266 Pkinase              PF00069.25   264   9.4e-76  263.9   0.0   1   1   1.7e-77   1.1e-75  263.8   0.0     1   264     1   266     1   266 0.93 [subseq from] hypothetical protein CDV36_014424 [Fusarium sp. AF-12] >RSL78052.1 hypothetical protein CEP51_008533 [Fusarium sp. AF-3]
RSL38244.1/286-551       -            266 Pkinase              PF00069.25   264   9.4e-76  263.9   0.0   1   1   1.7e-77   1.1e-75  263.8   0.0     1   264     1   266     1   266 0.93 [subseq from] hypothetical protein CEP53_015039 [Fusarium sp. AF-6]
RSL56307.1/286-551       -            266 Pkinase              PF00069.25   264   9.4e-76  263.9   0.0   1   1   1.7e-77   1.1e-75  263.8   0.0     1   264     1   266     1   266 0.93 [subseq from] hypothetical protein CEP54_008895 [Fusarium sp. AF-8]
RSM10526.1/286-551       -            266 Pkinase              PF00069.25   264   9.4e-76  263.9   0.0   1   1   1.7e-77   1.1e-75  263.8   0.0     1   264     1   266     1   266 0.93 [subseq from] hypothetical protein CDV31_007205 [Fusarium ambrosium]
RSM15683.1/286-551       -            266 Pkinase              PF00069.25   264   9.4e-76  263.9   0.0   1   1   1.7e-77   1.1e-75  263.8   0.0     1   264     1   266     1   266 0.93 [subseq from] hypothetical protein CEP52_000612 [Fusarium sp. AF-4]
RTE78351.1/286-551       -            266 Pkinase              PF00069.25   264   9.4e-76  263.9   0.0   1   1   1.7e-77   1.1e-75  263.8   0.0     1   264     1   266     1   266 0.93 [subseq from] hypothetical protein BHE90_007163 [Fusarium euwallaceae]
CEG63350.1/104-353       -            250 Pkinase              PF00069.25   264   9.4e-76  263.9   0.0   1   1   1.7e-77   1.1e-75  263.8   0.0     1   264     1   250     1   250 0.95 [subseq from] hypothetical protein RMATCC62417_00506 [Rhizopus microsporus]
SAM03657.1/37-283        -            247 Pkinase              PF00069.25   264   9.7e-76  263.9   0.0   1   1   1.7e-77   1.1e-75  263.7   0.0     1   264     1   247     1   247 0.94 [subseq from] hypothetical protein [Absidia glauca]
KTA95218.1/81-336        -            256 Pkinase              PF00069.25   264   9.9e-76  263.9   0.1   1   1   1.8e-77   1.1e-75  263.7   0.1     1   264     1   256     1   256 0.95 [subseq from] Cell cycle serine/threonine-protein kinase CDC5/MSD2 [[Candida] glabrata] >KTA95881.1 Cell cycle serine/threonine-protein kinase CDC5/MSD2 [[Candida] glabrata] >KTA96673.1 Cell cycle serine/threonine-protein kinase CDC5/MSD2 [[Candida] glabrata] >KTB09124.1 Cell cycle serine/threonine-protein kinase CDC5/MSD2 [[Candida] glabrata] >KTB19796.1 Cell cycle serine/threonine-protein kinase CDC5/MSD2 [[Candida] glabrata]
XP_448219.1/81-336       -            256 Pkinase              PF00069.25   264   9.9e-76  263.9   0.1   1   1   1.8e-77   1.1e-75  263.7   0.1     1   264     1   256     1   256 0.95 [subseq from] uncharacterized protein CAGL0J11638g [[Candida] glabrata] >CAG61170.1 unnamed protein product [[Candida] glabrata] >KTB16719.1 Cell cycle serine/threonine-protein kinase CDC5/MSD2 [[Candida] glabrata] >KTB19882.1 Cell cycle serine/threonine-protein kinase CDC5/MSD2 [[Candida] glabrata] >OXB42371.1 hypothetical protein B1J91_J11638g [[Candida] glabrata] >OXB47670.1 hypothetical protein B1J92_J11638g [[Candida] glabrata]
XP_031012805.1/286-551   -            266 Pkinase              PF00069.25   264     1e-75  263.8   0.0   1   1   1.8e-77   1.1e-75  263.7   0.0     1   264     1   266     1   266 0.93 [subseq from] uncharacterized protein FIESC28_08963 [Fusarium coffeatum] >RBR11501.1 hypothetical protein FIESC28_08963 [Fusarium coffeatum]
RUS18633.1/125-380       -            256 Pkinase              PF00069.25   264     1e-75  263.8   0.0   1   1   1.8e-77   1.2e-75  263.6   0.0     1   264     1   256     1   256 0.96 [subseq from] kinase-like domain-containing protein [Endogone sp. FLAS-F59071]
OIW33234.1/10-292        -            283 Pkinase              PF00069.25   264     1e-75  263.8   0.0   1   1   1.9e-77   1.2e-75  263.6   0.0     1   264     1   283     1   283 0.95 [subseq from] Pkinase-domain-containing protein [Coniochaeta ligniaria NRRL 30616]
ORE05185.1/206-453       -            248 Pkinase              PF00069.25   264     1e-75  263.8   0.0   1   1   1.8e-77   1.2e-75  263.6   0.0     4   264     2   248     1   248 0.95 [subseq from] kinase-like protein [Rhizopus microsporus var. microsporus]
XP_023466575.1/48-295    -            248 Pkinase              PF00069.25   264     1e-75  263.8   0.0   1   1   1.8e-77   1.2e-75  263.6   0.0     4   264     2   248     1   248 0.95 [subseq from] kinase-like protein [Rhizopus microsporus ATCC 52813] >PHZ12867.1 kinase-like protein [Rhizopus microsporus ATCC 52813]
XP_007366067.1/22-306    -            285 Pkinase              PF00069.25   264     1e-75  263.8   0.0   1   1   1.8e-77   1.2e-75  263.6   0.0     1   264     1   285     1   285 0.96 [subseq from] Pkinase-domain-containing protein [Dichomitus squalens LYAD-421 SS1] >EJF61238.1 Pkinase-domain-containing protein [Dichomitus squalens LYAD-421 SS1] >TBU32767.1 Pkinase-domain-containing protein [Dichomitus squalens] >TBU49538.1 Pkinase-domain-containing protein [Dichomitus squalens] >TBU59072.1 Pkinase-domain-containing protein [Dichomitus squalens]
PBL02596.1/216-500       -            285 Pkinase              PF00069.25   264   1.1e-75  263.8   0.0   1   1   1.9e-77   1.2e-75  263.6   0.0     1   264     1   285     1   285 0.96 [subseq from] Pkinase-domain-containing protein [Armillaria gallica]
XP_028473361.1/12-273    -            262 Pkinase              PF00069.25   264   1.1e-75  263.8   0.0   1   1   1.9e-77   1.2e-75  263.6   0.0     1   264     1   262     1   262 0.93 [subseq from] hypothetical protein EHS24_002675 [Apiotrichum porosum] >RSH78214.1 hypothetical protein EHS24_002675 [Apiotrichum porosum]
TFK56007.1/26-310        -            285 Pkinase              PF00069.25   264   1.1e-75  263.7   0.0   1   1   1.9e-77   1.2e-75  263.6   0.0     1   264     1   285     1   285 0.94 [subseq from] Pkinase-domain-containing protein [Heliocybe sulcata]
XP_002911207.1/396-680   -            285 Pkinase              PF00069.25   264   1.1e-75  263.7   0.0   1   1     2e-77   1.3e-75  263.5   0.0     1   264     1   285     1   285 0.96 [subseq from] CMGC/CDK/CRK7 protein kinase [Coprinopsis cinerea okayama7#130] >EFI27713.1 CMGC/CDK/CRK7 protein kinase [Coprinopsis cinerea okayama7#130]
RYO87690.1/285-550       -            266 Pkinase              PF00069.25   264   1.1e-75  263.7   0.0   1   1     2e-77   1.3e-75  263.5   0.0     1   264     1   266     1   266 0.93 [subseq from] hypothetical protein DL763_006276 [Monosporascus cannonballus]
RYO91275.1/285-550       -            266 Pkinase              PF00069.25   264   1.1e-75  263.7   0.0   1   1     2e-77   1.3e-75  263.5   0.0     1   264     1   266     1   266 0.93 [subseq from] hypothetical protein DL762_002261 [Monosporascus cannonballus] >RYP36392.1 hypothetical protein DL766_002054 [Monosporascus sp. MC13-8B]
SMN21606.1/399-686       -            288 Pkinase              PF00069.25   264   1.1e-75  263.7   0.2   1   1   2.4e-77   1.5e-75  263.2   0.2     1   264     1   288     1   288 0.97 [subseq from] similar to Saccharomyces cerevisiae YCR091W KIN82 Putative serine/threonine protein kinase implicated in the regulation of phospholipid asymmetry through the activation of phospholipid translocases (flippases) Lem3p-Dnf1p/Dnf2p [Kazachstania saulgeensis]
GAP83399.1/285-550       -            266 Pkinase              PF00069.25   264   1.1e-75  263.7   0.0   1   1     2e-77   1.3e-75  263.5   0.0     1   264     1   266     1   266 0.94 [subseq from] putative CAMK RAD53 protein kinase [Rosellinia necatrix]
XP_022477730.1/10-292    -            283 Pkinase              PF00069.25   264   1.1e-75  263.6   0.0   1   1   2.1e-77   1.3e-75  263.5   0.0     1   264     1   283     1   283 0.94 [subseq from] hypothetical protein CORC01_04126 [Colletotrichum orchidophilum] >OHF00587.1 hypothetical protein CORC01_04126 [Colletotrichum orchidophilum]
XP_003673747.1/46-297    -            252 Pkinase              PF00069.25   264   1.2e-75  263.6   0.2   1   1   2.2e-77   1.4e-75  263.4   0.2     1   264     1   252     1   252 0.92 [subseq from] hypothetical protein NCAS_0A08080 [Naumovozyma castellii CBS 4309] >CCC67366.1 hypothetical protein NCAS_0A08080 [Naumovozyma castellii CBS 4309]
OKO89195.1/268-535       -            268 Pkinase              PF00069.25   264   1.2e-75  263.6   0.0   1   1   2.1e-77   1.3e-75  263.4   0.0     1   264     1   268     1   268 0.92 [subseq from] hypothetical protein PENSUB_13830 [Penicillium subrubescens]
KMK55976.1/271-536       -            266 Pkinase              PF00069.25   264   1.2e-75  263.6   0.0   1   1   2.1e-77   1.3e-75  263.4   0.0     1   264     1   266     1   266 0.93 [subseq from] serine/threonine-protein kinase chk2 (cds1) [Aspergillus fumigatus Z5] >OXN03486.1 hypothetical protein CDV58_08026 [Aspergillus fumigatus] >OXN15728.1 hypothetical protein CDV57_09430 [Aspergillus fumigatus]
EPS38413.1/79-336        -            258 Pkinase              PF00069.25   264   1.2e-75  263.6   0.0   1   1   2.1e-77   1.3e-75  263.4   0.0     1   264     1   258     1   258 0.93 [subseq from] hypothetical protein H072_7860 [Dactylellina haptotyla CBS 200.50]
XP_001645268.1/63-312    -            250 Pkinase              PF00069.25   264   1.2e-75  263.6   0.1   1   1   2.1e-77   1.3e-75  263.4   0.1     1   264     1   250     1   250 0.94 [subseq from] hypothetical protein Kpol_1037p6 [Vanderwaltozyma polyspora DSM 70294] >EDO17410.1 hypothetical protein Kpol_1037p6 [Vanderwaltozyma polyspora DSM 70294]
KXS19059.1/2-253         -            252 Pkinase              PF00069.25   264   1.2e-75  263.6   0.0   1   1   2.2e-77   1.4e-75  263.4   0.0     1   264     1   252     1   252 0.95 [subseq from] kinase and ubiquitin-associated domains of Mark3PAR-1 [Gonapodya prolifera JEL478]
XP_019019357.1/5-289     -            285 Pkinase              PF00069.25   264   1.2e-75  263.6   0.0   1   1   2.2e-77   1.4e-75  263.4   0.0     1   264     1   285     1   285 0.95 [subseq from] hypothetical protein PICMEDRAFT_72217 [Pichia membranifaciens NRRL Y-2026] >ODQ48244.1 hypothetical protein PICMEDRAFT_72217 [Pichia membranifaciens NRRL Y-2026]
ORZ23009.1/37-283        -            247 Pkinase              PF00069.25   264   1.2e-75  263.6   0.0   1   1   2.2e-77   1.4e-75  263.4   0.0     1   264     1   247     1   247 0.94 [subseq from] hypothetical protein BCR42DRAFT_343364 [Absidia repens]
OZJ05789.1/81-337        -            257 Pkinase              PF00069.25   264   1.2e-75  263.5   0.0   1   1   2.2e-77   1.4e-75  263.4   0.0     1   264     1   257     1   257 0.94 [subseq from] hypothetical protein BZG36_01277 [Bifiguratus adelaidae]
XP_013936010.1/98-386    -            289 Pkinase              PF00069.25   264   1.2e-75  263.5   0.0   1   1   2.2e-77   1.4e-75  263.4   0.0     1   264     1   289     1   289 0.96 [subseq from] Catalytic (alpha) subunit of C-terminal domain kinase I (CTDK-I), which phosphorylates the C-termina [Ogataea parapolymorpha DL-1] >ESX01176.1 Catalytic (alpha) subunit of C-terminal domain kinase I (CTDK-I), which phosphorylates the C-termina [Ogataea parapolymorpha DL-1]
XP_018209989.1/11-299    -            289 Pkinase              PF00069.25   264   1.2e-75  263.5   0.0   1   1   2.2e-77   1.4e-75  263.4   0.0     1   264     1   289     1   289 0.96 [subseq from] hypothetical protein OGAPODRAFT_50079 [Ogataea polymorpha] >OBA15036.1 hypothetical protein OGAPODRAFT_50079 [Ogataea polymorpha]
XP_007861307.1/3-287     -            285 Pkinase              PF00069.25   264   1.2e-75  263.5   0.0   1   1   2.3e-77   1.4e-75  263.3   0.0     1   264     1   285     1   285 0.89 [subseq from] Pkinase-domain-containing protein [Gloeophyllum trabeum ATCC 11539] >EPQ61045.1 Pkinase-domain-containing protein [Gloeophyllum trabeum ATCC 11539]
XP_018286531.1/4-285     -            282 Pkinase              PF00069.25   264   1.3e-75  263.5   0.0   1   1   2.3e-77   1.4e-75  263.3   0.0     1   264     1   282     1   282 0.96 [subseq from] Cdk-PCTAIRE [Phycomyces blakesleeanus NRRL 1555(-)] >OAD68491.1 Cdk-PCTAIRE [Phycomyces blakesleeanus NRRL 1555(-)]
XP_031027988.1/100-351   -            252 Pkinase              PF00069.25   264   1.3e-75  263.5   0.3   1   1   2.3e-77   1.4e-75  263.3   0.3     4   264     3   252     1   252 0.95 [subseq from] uncharacterized protein SmJEL517_g00287 [Synchytrium microbalum] >TPX38274.1 hypothetical protein SmJEL517_g00287 [Synchytrium microbalum]
GAV54251.1/454-735       -            282 Pkinase              PF00069.25   264   1.3e-75  263.5   0.1   1   1   2.4e-77   1.5e-75  263.3   0.1     1   264     1   282     1   282 0.97 [subseq from] hypothetical protein ZYGR_0AK07530 [Zygosaccharomyces rouxii]
THH28950.1/814-1098      -            285 Pkinase              PF00069.25   264   1.3e-75  263.5   0.0   1   1   2.3e-77   1.4e-75  263.3   0.0     1   264     1   285     1   285 0.96 [subseq from] hypothetical protein EUX98_g5235 [Antrodiella citrinella]
CEI86253.1/4-285         -            282 Pkinase              PF00069.25   264   1.3e-75  263.5   0.0   1   1   2.3e-77   1.5e-75  263.3   0.0     1   264     1   282     1   282 0.97 [subseq from] Putative CMGC/CDK protein kinase [Rhizopus microsporus]
XP_023467711.1/4-285     -            282 Pkinase              PF00069.25   264   1.3e-75  263.5   0.0   1   1   2.3e-77   1.5e-75  263.3   0.0     1   264     1   282     1   282 0.97 [subseq from] protein serine/threonine kinase, partial [Rhizopus microsporus ATCC 52813] >ORE11754.1 protein serine/threonine kinase [Rhizopus microsporus var. microsporus] >PHZ14003.1 protein serine/threonine kinase, partial [Rhizopus microsporus ATCC 52813]
XP_006460309.1/7-291     -            285 Pkinase              PF00069.25   264   1.3e-75  263.4   0.0   1   1   2.4e-77   1.5e-75  263.3   0.0     1   264     1   285     1   285 0.96 [subseq from] hypothetical protein AGABI2DRAFT_150275 [Agaricus bisporus var. bisporus H97] >XP_007329333.1 hypothetical protein AGABI1DRAFT_84564 [Agaricus bisporus var. burnettii JB137-S8] >EKM80078.1 hypothetical protein AGABI1DRAFT_84564 [Agaricus bisporus var. burnettii JB137-S8] >EKV48446.1 hypothetical protein AGABI2DRAFT_150275 [Agaricus bisporus var. bisporus H97]
GAN05955.1/35-281        -            247 Pkinase              PF00069.25   264   1.3e-75  263.4   0.0   1   1   2.4e-77   1.5e-75  263.3   0.0     1   264     1   247     1   247 0.94 [subseq from] pkinase-domain-containing protein [Mucor ambiguus]
XP_011271134.1/458-740   -            283 Pkinase              PF00069.25   264   1.3e-75  263.4   0.2   1   1   2.6e-77   1.6e-75  263.2   0.2     3   264     2   283     1   283 0.96 [subseq from] hypothetical protein BN7_6613 [Wickerhamomyces ciferrii] >CCH47005.1 hypothetical protein BN7_6613 [Wickerhamomyces ciferrii]
RIB05565.1/4-285         -            282 Pkinase              PF00069.25   264   1.3e-75  263.4   0.0   1   1   2.4e-77   1.5e-75  263.3   0.0     1   264     1   282     1   282 0.97 [subseq from] kinase-like domain-containing protein [Gigaspora rosea]
ORY74400.1/42-292        -            251 Pkinase              PF00069.25   264   1.3e-75  263.4   0.0   1   1   2.4e-77   1.5e-75  263.2   0.0     1   264     1   251     1   251 0.95 [subseq from] Serine/threonine-protein kinase aurora-1 [Neocallimastix californiae]
ORX44716.1/42-326        -            285 Pkinase              PF00069.25   264   1.3e-75  263.4   0.0   1   1   2.4e-77   1.5e-75  263.3   0.0     1   264     1   285     1   285 0.96 [subseq from] Pkinase-domain-containing protein [Piromyces finnis]
KIJ20052.1/178-462       -            285 Pkinase              PF00069.25   264   1.4e-75  263.4   0.0   1   1   2.4e-77   1.5e-75  263.3   0.0     1   264     1   285     1   285 0.95 [subseq from] hypothetical protein PAXINDRAFT_68344 [Paxillus involutus ATCC 200175]
ORZ03566.1/4-285         -            282 Pkinase              PF00069.25   264   1.4e-75  263.4   0.0   1   1   2.4e-77   1.5e-75  263.2   0.0     1   264     1   282     1   282 0.97 [subseq from] protein serine/threonine kinase [Syncephalastrum racemosum]
EPS31312.1/270-537       -            268 Pkinase              PF00069.25   264   1.4e-75  263.4   0.0   1   1   2.5e-77   1.6e-75  263.2   0.0     1   264     1   268     1   268 0.93 [subseq from] hypothetical protein PDE_06267 [Penicillium oxalicum 114-2]
XP_008097284.1/10-292    -            283 Pkinase              PF00069.25   264   1.4e-75  263.3   0.0   1   1   2.6e-77   1.6e-75  263.2   0.0     1   264     1   283     1   283 0.94 [subseq from] hypothetical protein GLRG_08408 [Colletotrichum graminicola M1.001] >EFQ33264.1 hypothetical protein GLRG_08408 [Colletotrichum graminicola M1.001]
RIA89801.1/26-283        -            258 Pkinase              PF00069.25   264   1.4e-75  263.3   0.1   1   1   2.6e-77   1.6e-75  263.2   0.1     1   264     1   258     1   258 0.94 [subseq from] kinase-like domain-containing protein [Glomus cerebriforme]
KZT05509.1/641-925       -            285 Pkinase              PF00069.25   264   1.5e-75  263.3   0.0   1   1   2.6e-77   1.6e-75  263.2   0.0     1   264     1   285     1   285 0.96 [subseq from] Pkinase-domain-containing protein [Laetiporus sulphureus 93-53]
GAV49343.1/462-743       -            282 Pkinase              PF00069.25   264   1.5e-75  263.3   0.0   1   1   2.7e-77   1.7e-75  263.1   0.0     1   264     1   282     1   282 0.97 [subseq from] hypothetical protein ZYGR_0N07500 [Zygosaccharomyces rouxii]
XP_002497189.1/462-743   -            282 Pkinase              PF00069.25   264   1.5e-75  263.3   0.0   1   1   2.7e-77   1.7e-75  263.1   0.0     1   264     1   282     1   282 0.97 [subseq from] uncharacterized protein ZYRO0D17468g [Zygosaccharomyces rouxii] >CAQ43515.1 Probable serine/threonine-protein kinase YNR047W and Probable serine/threonine-protein kinase KIN82 [Zygosaccharomyces rouxii] >CAR28256.1 ZYRO0D17468p [Zygosaccharomyces rouxii]
OZJ04266.1/11-296        -            286 Pkinase              PF00069.25   264   1.5e-75  263.3   0.0   1   1   2.7e-77   1.7e-75  263.1   0.0     1   264     1   286     1   286 0.96 [subseq from] Negative regulator of the PHO system [Bifiguratus adelaidae]
KNE67052.1/407-658       -            252 Pkinase              PF00069.25   264   1.5e-75  263.3   0.0   1   1   2.7e-77   1.7e-75  263.1   0.0     1   264     1   252     1   252 0.95 [subseq from] STE/STE20/PAKA protein kinase [Allomyces macrogynus ATCC 38327]
KNE68027.1/409-660       -            252 Pkinase              PF00069.25   264   1.5e-75  263.3   0.0   1   1   2.7e-77   1.7e-75  263.1   0.0     1   264     1   252     1   252 0.95 [subseq from] STE/STE20/PAKA protein kinase [Allomyces macrogynus ATCC 38327]
VBB72219.1/296-561       -            266 Pkinase              PF00069.25   264   1.5e-75  263.3   0.0   1   1   2.6e-77   1.7e-75  263.1   0.0     1   264     1   266     1   266 0.93 [subseq from] Putative DNA damage response protein kinase [Podospora comata]
XP_024344696.1/3-289     -            287 Pkinase              PF00069.25   264   1.5e-75  263.3   0.0   1   1   2.7e-77   1.7e-75  263.1   0.0     1   264     1   287     1   287 0.88 [subseq from] hypothetical protein POSPLADRAFT_1072610 [Postia placenta MAD-698-R-SB12] >OSX67902.1 hypothetical protein POSPLADRAFT_1072610 [Postia placenta MAD-698-R-SB12]
EER36755.1/229-495       -            267 Pkinase              PF00069.25   264   1.5e-75  263.3   0.0   1   1   2.7e-77   1.7e-75  263.1   0.0     1   264     1   267     1   267 0.93 [subseq from] serine/threonine protein kinase chk2 [Histoplasma capsulatum H143]
EGC42569.1/229-495       -            267 Pkinase              PF00069.25   264   1.5e-75  263.3   0.0   1   1   2.7e-77   1.7e-75  263.1   0.0     1   264     1   267     1   267 0.93 [subseq from] serine/threonine protein kinase chk2 [Histoplasma capsulatum H88]
PNY29620.1/292-557       -            266 Pkinase              PF00069.25   264   1.5e-75  263.3   0.0   1   1   2.7e-77   1.7e-75  263.1   0.0     1   264     1   266     1   266 0.93 [subseq from] Eukaryotic translation initiation factor 3 subunit M [Tolypocladium capitatum]
XP_001484200.1/166-431   -            266 Pkinase              PF00069.25   264   1.5e-75  263.2   0.0   1   1   2.7e-77   1.7e-75  263.1   0.0     5   264     2   266     1   266 0.94 [subseq from] hypothetical protein PGUG_03581 [Meyerozyma guilliermondii ATCC 6260]
XP_018147137.1/291-556   -            266 Pkinase              PF00069.25   264   1.5e-75  263.2   0.0   1   1   2.7e-77   1.7e-75  263.1   0.0     1   264     1   266     1   266 0.93 [subseq from] CAMK protein kinase [Pochonia chlamydosporia 170] >OAQ70600.1 CAMK protein kinase [Pochonia chlamydosporia 170]
GBC05564.1/26-283        -            258 Pkinase              PF00069.25   264   1.6e-75  263.2   0.2   1   1   2.8e-77   1.8e-75  263.0   0.2     1   264     1   258     1   258 0.93 [subseq from] hypothetical protein RclHR1_00630011 [Rhizophagus clarus]
KAA8904759.1/503-785     -            283 Pkinase              PF00069.25   264   1.6e-75  263.2   0.0   1   1   2.9e-77   1.8e-75  263.0   0.0     1   264     1   283     1   283 0.97 [subseq from] hypothetical protein DIURU_001835 [Diutina rugosa]
KDQ54894.1/3-287         -            285 Pkinase              PF00069.25   264   1.6e-75  263.2   0.0   1   1   2.9e-77   1.8e-75  263.0   0.0     1   264     1   285     1   285 0.89 [subseq from] hypothetical protein JAAARDRAFT_38010 [Jaapia argillacea MUCL 33604]
TQN72723.1/282-547       -            266 Pkinase              PF00069.25   264   1.6e-75  263.1   0.0   1   1   2.9e-77   1.8e-75  263.0   0.0     1   264     1   266     1   266 0.94 [subseq from] putative serine/threonine-protein kinase fhkC, partial [Colletotrichum shisoi]
XP_018164118.1/282-547   -            266 Pkinase              PF00069.25   264   1.6e-75  263.1   0.0   1   1   2.9e-77   1.8e-75  263.0   0.0     1   264     1   266     1   266 0.94 [subseq from] Serine threonine-protein kinase chk2 [Colletotrichum higginsianum IMI 349063] >CCF32081.1 hypothetical protein CH063_04534 [Colletotrichum higginsianum] >OBR15601.1 Serine threonine-protein kinase chk2 [Colletotrichum higginsianum IMI 349063] >TID05163.1 putative serine/threonine-protein kinase fhkC [Colletotrichum higginsianum]
EXF73066.1/10-292        -            283 Pkinase              PF00069.25   264   1.7e-75  263.1   0.0   1   1     3e-77   1.9e-75  262.9   0.0     1   264     1   283     1   283 0.94 [subseq from] hypothetical protein CFIO01_11206 [Colletotrichum fioriniae PJ7]
CDP23135.1/293-558       -            266 Pkinase              PF00069.25   264   1.7e-75  263.1   0.0   1   1     3e-77   1.9e-75  263.0   0.0     1   264     1   266     1   266 0.93 [subseq from] Putative DNA damage response protein kinase [Podospora anserina S mat+]
XP_001913008.1/368-633   -            266 Pkinase              PF00069.25   264   1.7e-75  263.1   0.0   1   1     3e-77   1.9e-75  263.0   0.0     1   264     1   266     1   266 0.93 [subseq from] uncharacterized protein PODANS_1_7860, partial [Podospora anserina S mat+] >CAP60490.1 unnamed protein product, partial [Podospora anserina S mat+]
OJJ05362.1/268-533       -            266 Pkinase              PF00069.25   264   1.7e-75  263.1   0.0   1   1     3e-77   1.9e-75  262.9   0.0     1   264     1   266     1   266 0.93 [subseq from] hypothetical protein ASPVEDRAFT_55267 [Aspergillus versicolor CBS 583.65]
XP_014549314.1/338-603   -            266 Pkinase              PF00069.25   264   1.7e-75  263.1   0.0   1   1     3e-77   1.9e-75  263.0   0.0     1   264     1   266     1   266 0.93 [subseq from] checkpoint kinase 2-like protein, partial [Metarhizium brunneum ARSEF 3297] >KID80176.1 checkpoint kinase 2-like protein, partial [Metarhizium brunneum ARSEF 3297]
XP_001212029.1/272-537   -            266 Pkinase              PF00069.25   264   1.7e-75  263.1   0.0   1   1     3e-77   1.9e-75  262.9   0.0     1   264     1   266     1   266 0.93 [subseq from] hypothetical protein ATEG_02851 [Aspergillus terreus NIH2624] >EAU36125.1 hypothetical protein ATEG_02851 [Aspergillus terreus NIH2624]
XP_025502848.1/275-540   -            266 Pkinase              PF00069.25   264   1.7e-75  263.1   0.0   1   1   3.1e-77   1.9e-75  262.9   0.0     1   264     1   266     1   266 0.94 [subseq from] serine/threonine-protein kinase chk2 [Aspergillus aculeatinus CBS 121060] >RAH69025.1 serine/threonine-protein kinase chk2 [Aspergillus aculeatinus CBS 121060]
XP_024670717.1/249-514   -            266 Pkinase              PF00069.25   264   1.7e-75  263.1   0.0   1   1   3.1e-77   1.9e-75  262.9   0.0     1   264     1   266     1   266 0.93 [subseq from] cytochrome P450 [Aspergillus candidus] >PLB36705.1 cytochrome P450 [Aspergillus candidus]
XP_018145089.1/10-292    -            283 Pkinase              PF00069.25   264   1.7e-75  263.1   0.0   1   1   3.1e-77     2e-75  262.9   0.0     1   264     1   283     1   283 0.95 [subseq from] negative regulator of the PHO system [Pochonia chlamydosporia 170] >OAQ68239.1 negative regulator of the PHO system [Pochonia chlamydosporia 170] >RZR59078.1 Negative regulator of the PHO system [Pochonia chlamydosporia 123]
ORY51001.1/11-291        -            281 Pkinase              PF00069.25   264   1.7e-75  263.0   0.0   1   1   3.1e-77     2e-75  262.9   0.0     1   264     1   281     1   281 0.96 [subseq from] Pkinase-domain-containing protein [Rhizoclosmatium globosum]
KXS16880.1/41-294        -            254 Pkinase              PF00069.25   264   1.8e-75  263.0   0.0   1   1   3.2e-77     2e-75  262.8   0.0     1   264     1   254     1   254 0.96 [subseq from] Pkinase-domain-containing protein, partial [Gonapodya prolifera JEL478]
PWI74408.1/572-837       -            266 Pkinase              PF00069.25   264   1.8e-75  263.0   0.0   1   1   3.2e-77     2e-75  262.9   0.0     1   264     1   266     1   266 0.93 [subseq from] checkpoint kinase 2-like protein [Purpureocillium lilacinum]
XP_018179874.1/1352-1617 -            266 Pkinase              PF00069.25   264   1.8e-75  263.0   0.0   1   1   3.2e-77     2e-75  262.9   0.0     1   264     1   266     1   266 0.93 [subseq from] CAMK protein kinase [Purpureocillium lilacinum] >OAQ84365.1 CAMK protein kinase [Purpureocillium lilacinum] >OAQ91155.1 CAMK protein kinase [Purpureocillium lilacinum]
ORX60879.1/40-290        -            251 Pkinase              PF00069.25   264   1.8e-75  263.0   0.0   1   1   3.2e-77     2e-75  262.8   0.0     1   264     1   251     1   251 0.94 [subseq from] AGC family protein kinase [Piromyces finnis]
ONH64991.1/179-463       -            285 Pkinase              PF00069.25   264   1.8e-75  263.0   0.0   1   1   3.4e-77   2.1e-75  262.8   0.0     1   264     1   285     1   285 0.94 [subseq from] CTD kinase subunit alpha [Cyberlindnera fabianii]
ORX91524.1/70-328        -            259 Pkinase              PF00069.25   264   1.8e-75  263.0   0.0   1   1   3.4e-77   2.1e-75  262.8   0.0     1   264     1   259     1   259 0.92 [subseq from] Pkinase-domain-containing protein [Basidiobolus meristosporus CBS 931.73]
ELA27356.1/10-292        -            283 Pkinase              PF00069.25   264   1.9e-75  263.0   0.0   1   1   3.4e-77   2.1e-75  262.8   0.0     1   264     1   283     1   283 0.94 [subseq from] negative regulator of the pho system [Colletotrichum fructicola Nara gc5] >EQB50324.1 hypothetical protein CGLO_10238 [Colletotrichum gloeosporioides Cg-14]
KDN71314.1/10-292        -            283 Pkinase              PF00069.25   264   1.9e-75  263.0   0.0   1   1   3.4e-77   2.1e-75  262.8   0.0     1   264     1   283     1   283 0.94 [subseq from] hypothetical protein CSUB01_10379 [Colletotrichum sublineola] >KXH38351.1 hypothetical protein CSAL01_08996 [Colletotrichum salicis] >KZL67367.1 negative regulator of the PHO system [Colletotrichum tofieldiae]
KXH50605.1/10-292        -            283 Pkinase              PF00069.25   264   1.9e-75  263.0   0.0   1   1   3.4e-77   2.1e-75  262.8   0.0     1   264     1   283     1   283 0.94 [subseq from] hypothetical protein CSIM01_12318 [Colletotrichum simmondsii] >KXH59377.1 hypothetical protein CNYM01_09858 [Colletotrichum nymphaeae SA-01]
KZL86261.1/48-330        -            283 Pkinase              PF00069.25   264   1.9e-75  263.0   0.0   1   1   3.4e-77   2.1e-75  262.8   0.0     1   264     1   283     1   283 0.94 [subseq from] negative regulator of the pho system, partial [Colletotrichum incanum]
OHW96394.1/10-292        -            283 Pkinase              PF00069.25   264   1.9e-75  263.0   0.0   1   1   3.4e-77   2.1e-75  262.8   0.0     1   264     1   283     1   283 0.94 [subseq from] negative regulator of the pho system [Colletotrichum incanum] >TQN71881.1 Negative regulator of the PHO system [Colletotrichum shisoi]
XP_018162364.1/10-292    -            283 Pkinase              PF00069.25   264   1.9e-75  263.0   0.0   1   1   3.4e-77   2.1e-75  262.8   0.0     1   264     1   283     1   283 0.94 [subseq from] PHO system negative regulator [Colletotrichum higginsianum IMI 349063] >CCF40108.1 PHO system negative regulator [Colletotrichum higginsianum] >OBR13847.1 PHO system negative regulator [Colletotrichum higginsianum IMI 349063] >TID01998.1 Negative regulator of the PHO system [Colletotrichum higginsianum]
ORY52947.1/14-270        -            257 Pkinase              PF00069.25   264   1.9e-75  262.9   0.0   1   1   3.3e-77   2.1e-75  262.8   0.0     1   264     1   257     1   257 0.94 [subseq from] Pkinase-domain-containing protein [Rhizoclosmatium globosum]
ORX91130.1/231-488       -            258 Pkinase              PF00069.25   264   1.9e-75  262.9   0.0   1   1   3.4e-77   2.1e-75  262.8   0.0     5   264     2   258     1   258 0.95 [subseq from] Pkinase-domain-containing protein [Basidiobolus meristosporus CBS 931.73]
KGK36880.1/554-839       -            286 Pkinase              PF00069.25   264   1.9e-75  262.9   0.1   1   1   3.6e-77   2.3e-75  262.7   0.1     1   264     1   286     1   286 0.96 [subseq from] hypothetical protein JL09_g3962 [Pichia kudriavzevii]
OUT24373.1/434-719       -            286 Pkinase              PF00069.25   264   1.9e-75  262.9   0.1   1   1   3.6e-77   2.3e-75  262.7   0.1     1   264     1   286     1   286 0.96 [subseq from] hypothetical protein CAS74_000761 [Pichia kudriavzevii]
XP_029322302.1/434-719   -            286 Pkinase              PF00069.25   264   1.9e-75  262.9   0.1   1   1   3.6e-77   2.3e-75  262.7   0.1     1   264     1   286     1   286 0.96 [subseq from] uncharacterized protein C5L36_0C07410 [Pichia kudriavzevii] >AWU76825.1 hypothetical protein C5L36_0C07410 [Pichia kudriavzevii]
OIW35370.1/288-553       -            266 Pkinase              PF00069.25   264   1.9e-75  262.9   0.0   1   1   3.4e-77   2.1e-75  262.8   0.0     1   264     1   266     1   266 0.94 [subseq from] Pkinase-domain-containing protein [Coniochaeta ligniaria NRRL 30616]
PVU97434.1/8-290         -            283 Pkinase              PF00069.25   264   1.9e-75  262.9   0.0   1   1   3.4e-77   2.2e-75  262.7   0.0     1   264     1   283     1   283 0.96 [subseq from] hypothetical protein BB561_000530 [Smittium simulii]
ORZ34863.1/4-288         -            285 Pkinase              PF00069.25   264   1.9e-75  262.9   0.0   1   1   3.5e-77   2.2e-75  262.7   0.0     1   264     1   285     1   285 0.92 [subseq from] kinase-like domain-containing protein [Catenaria anguillulae PL171]
RKO99416.1/10-266        -            257 Pkinase              PF00069.25   264   1.9e-75  262.9   0.0   1   1   3.4e-77   2.1e-75  262.8   0.0     1   264     1   257     1   257 0.94 [subseq from] hypothetical protein CXG81DRAFT_30214 [Caulochytrium protostelioides]
CDH08779.1/188-450       -            263 Pkinase              PF00069.25   264   1.9e-75  262.9   0.0   1   1   3.5e-77   2.2e-75  262.7   0.0     4   264     2   263     1   263 0.93 [subseq from] probable Serine/threonine-protein kinase RAD53 [Zygosaccharomyces bailii ISA1307] >AQZ15026.1 RAD53 (YPL153C) [Zygosaccharomyces parabailii]
EXV04321.1/293-558       -            266 Pkinase              PF00069.25   264   1.9e-75  262.9   0.0   1   1   3.4e-77   2.1e-75  262.8   0.0     1   264     1   266     1   266 0.93 [subseq from] serine/threonine protein kinase and FHA domain protein [Metarhizium robertsii]
KFG86680.1/392-657       -            266 Pkinase              PF00069.25   264   1.9e-75  262.9   0.0   1   1   3.4e-77   2.1e-75  262.8   0.0     1   264     1   266     1   266 0.93 [subseq from] checkpoint kinase 2-like protein [Metarhizium anisopliae]
KID68642.1/296-561       -            266 Pkinase              PF00069.25   264   1.9e-75  262.9   0.0   1   1   3.4e-77   2.1e-75  262.8   0.0     1   264     1   266     1   266 0.93 [subseq from] checkpoint kinase 2-like protein, partial [Metarhizium anisopliae ARSEF 549]
KID91208.1/297-562       -            266 Pkinase              PF00069.25   264   1.9e-75  262.9   0.0   1   1   3.4e-77   2.1e-75  262.8   0.0     1   264     1   266     1   266 0.93 [subseq from] checkpoint kinase 2-like protein [Metarhizium guizhouense ARSEF 977]
KJK82984.1/296-561       -            266 Pkinase              PF00069.25   264   1.9e-75  262.9   0.0   1   1   3.4e-77   2.1e-75  262.8   0.0     1   264     1   266     1   266 0.93 [subseq from] hypothetical protein H634G_01112 [Metarhizium anisopliae BRIP 53293] >KJK93053.1 hypothetical protein H633G_03115 [Metarhizium anisopliae BRIP 53284]
XP_007807396.1/278-543   -            266 Pkinase              PF00069.25   264   1.9e-75  262.9   0.0   1   1   3.4e-77   2.1e-75  262.8   0.0     1   264     1   266     1   266 0.93 [subseq from] checkpoint kinase 2-like protein [Metarhizium acridum CQMa 102] >EFY92818.1 checkpoint kinase 2-like protein [Metarhizium acridum CQMa 102]
XP_007821867.2/392-657   -            266 Pkinase              PF00069.25   264   1.9e-75  262.9   0.0   1   1   3.4e-77   2.1e-75  262.8   0.0     1   264     1   266     1   266 0.93 [subseq from] SMAD/FHA protein kinase [Metarhizium robertsii ARSEF 23] >EFY98539.2 SMAD/FHA protein kinase [Metarhizium robertsii ARSEF 23]
XP_020061716.1/267-532   -            266 Pkinase              PF00069.25   264   1.9e-75  262.9   0.0   1   1   3.4e-77   2.2e-75  262.7   0.0     1   264     1   266     1   266 0.94 [subseq from] hypothetical protein ASPACDRAFT_74892 [Aspergillus aculeatus ATCC 16872] >OJK05377.1 hypothetical protein ASPACDRAFT_74892 [Aspergillus aculeatus ATCC 16872]
XP_030993840.1/10-292    -            283 Pkinase              PF00069.25   264   1.9e-75  262.9   0.0   1   1   3.5e-77   2.2e-75  262.7   0.0     1   264     1   283     1   283 0.95 [subseq from] uncharacterized protein E0L32_007244 [Phialemoniopsis curvata] >TPX12129.1 hypothetical protein E0L32_007244 [Phialemoniopsis curvata]
XP_013949202.1/10-292    -            283 Pkinase              PF00069.25   264     2e-75  262.9   0.0   1   1   3.5e-77   2.2e-75  262.7   0.0     1   264     1   283     1   283 0.95 [subseq from] hypothetical protein TRIATDRAFT_158499 [Trichoderma atroviride IMI 206040] >EHK51046.1 hypothetical protein TRIATDRAFT_158499 [Trichoderma atroviride IMI 206040]
XP_016613077.1/217-472   -            256 Pkinase              PF00069.25   264     2e-75  262.9   0.0   1   1   3.5e-77   2.2e-75  262.7   0.0     1   264     1   256     1   256 0.95 [subseq from] AGC/AKT protein kinase [Spizellomyces punctatus DAOM BR117] >KND05038.1 AGC/AKT protein kinase [Spizellomyces punctatus DAOM BR117]
OJJ51907.1/268-533       -            266 Pkinase              PF00069.25   264     2e-75  262.8   0.0   1   1   3.6e-77   2.2e-75  262.7   0.0     1   264     1   266     1   266 0.93 [subseq from] hypothetical protein ASPSYDRAFT_52859 [Aspergillus sydowii CBS 593.65]
XP_001525992.1/525-820   -            296 Pkinase              PF00069.25   264     2e-75  262.8   0.6   1   1     5e-77   3.1e-75  262.2   0.6     1   264     1   296     1   296 0.97 [subseq from] serine/threonine-protein kinase nrc-2 [Lodderomyces elongisporus NRRL YB-4239] >EDK44371.1 serine/threonine-protein kinase nrc-2 [Lodderomyces elongisporus NRRL YB-4239]
OHW92007.1/283-548       -            266 Pkinase              PF00069.25   264     2e-75  262.8   0.0   1   1   3.6e-77   2.3e-75  262.7   0.0     1   264     1   266     1   266 0.94 [subseq from] CAMK rad53 protein kinase [Colletotrichum incanum]
AJP39906.1/185-469       -            285 Pkinase              PF00069.25   264     2e-75  262.8   0.1   1   1   3.6e-77   2.3e-75  262.7   0.1     5   264     3   285     1   285 0.96 [subseq from] Ctk1p [Saccharomyces cerevisiae YJM1078] >AJS31300.1 Ctk1p [Saccharomyces cerevisiae YJM248] >AJS43230.1 Ctk1p [Saccharomyces cerevisiae YJM1252]
AJS30102.1/185-469       -            285 Pkinase              PF00069.25   264     2e-75  262.8   0.1   1   1   3.6e-77   2.3e-75  262.7   0.1     5   264     3   285     1   285 0.96 [subseq from] Ctk1p [Saccharomyces cerevisiae YJM189]
AJS30704.1/185-469       -            285 Pkinase              PF00069.25   264     2e-75  262.8   0.1   1   1   3.6e-77   2.3e-75  262.7   0.1     5   264     3   285     1   285 0.96 [subseq from] Ctk1p [Saccharomyces cerevisiae YJM195] >AJS42930.1 Ctk1p [Saccharomyces cerevisiae YJM1250]
AJS31600.1/185-469       -            285 Pkinase              PF00069.25   264     2e-75  262.8   0.1   1   1   3.6e-77   2.3e-75  262.7   0.1     5   264     3   285     1   285 0.96 [subseq from] Ctk1p [Saccharomyces cerevisiae YJM270] >PTN23209.1 cyclin-dependent serine/threonine protein kinase CTK1 [Saccharomyces cerevisiae]
AJS31900.1/185-469       -            285 Pkinase              PF00069.25   264     2e-75  262.8   0.1   1   1   3.6e-77   2.3e-75  262.7   0.1     5   264     3   285     1   285 0.96 [subseq from] Ctk1p [Saccharomyces cerevisiae YJM271]
AJS33945.1/185-469       -            285 Pkinase              PF00069.25   264     2e-75  262.8   0.1   1   1   3.6e-77   2.3e-75  262.7   0.1     5   264     3   285     1   285 0.96 [subseq from] Ctk1p [Saccharomyces cerevisiae YJM456] >AJS45638.1 Ctk1p [Saccharomyces cerevisiae YJM1338] >AJS52489.1 Ctk1p [Saccharomyces cerevisiae YJM1443] >AJS55466.1 Ctk1p [Saccharomyces cerevisiae YJM1527]
AJS36944.1/185-469       -            285 Pkinase              PF00069.25   264     2e-75  262.8   0.1   1   1   3.6e-77   2.3e-75  262.7   0.1     5   264     3   285     1   285 0.96 [subseq from] Ctk1p [Saccharomyces cerevisiae YJM693]
AJS40547.1/185-469       -            285 Pkinase              PF00069.25   264     2e-75  262.8   0.1   1   1   3.6e-77   2.3e-75  262.7   0.1     5   264     3   285     1   285 0.96 [subseq from] Ctk1p [Saccharomyces cerevisiae YJM1133] >AJS43832.1 Ctk1p [Saccharomyces cerevisiae YJM1304] >AJS49778.1 Ctk1p [Saccharomyces cerevisiae YJM1401]
AJS46243.1/185-469       -            285 Pkinase              PF00069.25   264     2e-75  262.8   0.1   1   1   3.6e-77   2.3e-75  262.7   0.1     5   264     3   285     1   285 0.96 [subseq from] Ctk1p [Saccharomyces cerevisiae YJM1342]
AJS47748.1/185-469       -            285 Pkinase              PF00069.25   264     2e-75  262.8   0.1   1   1   3.6e-77   2.3e-75  262.7   0.1     5   264     3   285     1   285 0.96 [subseq from] Ctk1p [Saccharomyces cerevisiae YJM1385] >AJS53371.1 Ctk1p [Saccharomyces cerevisiae YJM1450] >KQC42753.1 Catalytic (alpha) subunit of C-terminal domain kinase I (CTDK-I) [Saccharomyces sp. 'boulardii']
AJS52784.1/185-469       -            285 Pkinase              PF00069.25   264     2e-75  262.8   0.1   1   1   3.6e-77   2.3e-75  262.7   0.1     5   264     3   285     1   285 0.96 [subseq from] Ctk1p [Saccharomyces cerevisiae YJM1444]
AJS53082.1/185-469       -            285 Pkinase              PF00069.25   264     2e-75  262.8   0.1   1   1   3.6e-77   2.3e-75  262.7   0.1     5   264     3   285     1   285 0.96 [subseq from] Ctk1p [Saccharomyces cerevisiae YJM1447]
AJS53970.1/185-469       -            285 Pkinase              PF00069.25   264     2e-75  262.8   0.1   1   1   3.6e-77   2.3e-75  262.7   0.1     5   264     3   285     1   285 0.96 [subseq from] Ctk1p [Saccharomyces cerevisiae YJM1463]
CAY80952.1/185-469       -            285 Pkinase              PF00069.25   264     2e-75  262.8   0.1   1   1   3.6e-77   2.3e-75  262.7   0.1     5   264     3   285     1   285 0.96 [subseq from] Ctk1p [Saccharomyces cerevisiae EC1118] >EGA81997.1 Ctk1p [Saccharomyces cerevisiae Lalvin QA23] >EHN06065.1 Ctk1p [Saccharomyces cerevisiae x Saccharomyces kudriavzevii VIN7] >EWG84722.1 Ctk1p [Saccharomyces cerevisiae R008] >EWG94874.1 Ctk1p [Saccharomyces cerevisiae R103] >AHY76110.1 Ctk1p [Saccharomyces cerevisiae YJM993] >AJS30404.1 Ctk1p [Saccharomyces cerevisiae YJM193] >AJS31002.1 Ctk1p [Saccharomyces cerevisiae YJM244] >AJS32197.1 Ctk1p [Saccharomyces cerevisiae YJM320] >AJS32497.1 Ctk1p [Saccharomyces cerevisiae YJM326] >AJS32799.1 Ctk1p [Saccharomyces cerevisiae YJM428] >AJS33643.1 Ctk1p [Saccharomyces cerevisiae YJM453] >AJS34246.1 Ctk1p [Saccharomyces cerevisiae YJM470] >AJS34548.1 Ctk1p [Saccharomyces cerevisiae YJM541] >AJS34848.1 Ctk1p [Saccharomyces cerevisiae YJM554] >AJS35748.1 Ctk1p [Saccharomyces cerevisiae YJM681] >AJS36047.1 Ctk1p [Saccharomyces cerevisiae YJM682] >AJS37242.1 Ctk1p [Saccharomyces cerevisiae YJM969] >AJS37527.1 Ctk1p [Saccharomyces cerevisiae YJM972] >AJS37830.1 Ctk1p [Saccharomyces cerevisiae YJM975] >AJS38131.1 Ctk1p [Saccharomyces cerevisiae YJM978] >AJS38433.1 Ctk1p [Saccharomyces cerevisiae YJM981] >AJS38734.1 Ctk1p [Saccharomyces cerevisiae YJM984] >AJS39035.1 Ctk1p [Saccharomyces cerevisiae YJM987] >AJS39337.1 Ctk1p [Saccharomyces cerevisiae YJM990] >AJS39639.1 Ctk1p [Saccharomyces cerevisiae YJM996] >AJS40245.1 Ctk1p [Saccharomyces cerevisiae YJM1129] >AJS40847.1 Ctk1p [Saccharomyces cerevisiae YJM1190] >AJS41151.1 Ctk1p [Saccharomyces cerevisiae YJM1199] >AJS41453.1 Ctk1p [Saccharomyces cerevisiae YJM1202] >AJS42057.1 Ctk1p [Saccharomyces cerevisiae YJM1242] >AJS42357.1 Ctk1p [Saccharomyces cerevisiae YJM1244] >AJS45032.1 Ctk1p [Saccharomyces cerevisiae YJM1332] >AJS45335.1 Ctk1p [Saccharomyces cerevisiae YJM1336] >AJS45939.1 Ctk1p [Saccharomyces cerevisiae YJM1341] >AJS46542.1 Ctk1p [Saccharomyces cerevisiae YJM1355] >AJS46844.1 Ctk1p [Saccharomyces cerevisiae YJM1356] >AJS48349.1 Ctk1p [Saccharomyces cerevisiae YJM1387] >AJS50375.1 Ctk1p [Saccharomyces cerevisiae YJM1415] >AJS50676.1 Ctk1p [Saccharomyces cerevisiae YJM1417] >AJS51586.1 Ctk1p [Saccharomyces cerevisiae YJM1433] >AJS54268.1 Ctk1p [Saccharomyces cerevisiae YJM1477] >AJS54568.1 Ctk1p [Saccharomyces cerevisiae YJM1478] >AJS55164.1 Ctk1p [Saccharomyces cerevisiae YJM1526] >AJS56332.1 Ctk1p [Saccharomyces cerevisiae YJM1574] >AJS55729.1 Ctk1p [Saccharomyces cerevisiae YJM1549] >KOH49561.1 CTK1p Catalytic (alpha) subunit of C-terminal domain kinase I (CTDK-I) [Saccharomyces sp. 'boulardii'] >PJP10794.1 cyclin-dependent serine/threonine protein kinase CTK1 [Saccharomyces cerevisiae] >PTN17001.1 cyclin-dependent serine/threonine protein kinase CTK1 [Saccharomyces cerevisiae] >PTN41458.1 cyclin-dependent serine/threonine protein kinase CTK1 [Saccharomyces cerevisiae]
EDN60030.1/185-469       -            285 Pkinase              PF00069.25   264     2e-75  262.8   0.1   1   1   3.6e-77   2.3e-75  262.7   0.1     5   264     3   285     1   285 0.96 [subseq from] kinase subunit of RNA polymerase II carboxy-terminal domain kinase I [Saccharomyces cerevisiae YJM789] >AJS33100.1 Ctk1p [Saccharomyces cerevisiae YJM450] >AJS33339.1 Ctk1p [Saccharomyces cerevisiae YJM451] >AJS35448.1 Ctk1p [Saccharomyces cerevisiae YJM627] >AJS36348.1 Ctk1p [Saccharomyces cerevisiae YJM683] >AJS36648.1 Ctk1p [Saccharomyces cerevisiae YJM689] >AJS41755.1 Ctk1p [Saccharomyces cerevisiae YJM1208] >AJS42659.1 Ctk1p [Saccharomyces cerevisiae YJM1248] >AJS43530.1 Ctk1p [Saccharomyces cerevisiae YJM1273] >AJS44434.1 Ctk1p [Saccharomyces cerevisiae YJM1311] >AJS44733.1 Ctk1p [Saccharomyces cerevisiae YJM1326] >AJS49478.1 Ctk1p [Saccharomyces cerevisiae YJM1400] >AJS50074.1 Ctk1p [Saccharomyces cerevisiae YJM1402] >AJS51282.1 Ctk1p [Saccharomyces cerevisiae YJM1419] >AJS51888.1 Ctk1p [Saccharomyces cerevisiae YJM1434] >AJS52189.1 Ctk1p [Saccharomyces cerevisiae YJM1439] >AJS54864.1 Ctk1p [Saccharomyces cerevisiae YJM1479] >AJS56031.1 Ctk1p [Saccharomyces cerevisiae YJM1573] >AJS56929.1 Ctk1p [Saccharomyces cerevisiae YJM1615]
EEU05142.1/185-469       -            285 Pkinase              PF00069.25   264     2e-75  262.8   0.1   1   1   3.6e-77   2.3e-75  262.7   0.1     5   264     3   285     1   285 0.96 [subseq from] Ctk1p [Saccharomyces cerevisiae JAY291]
EGA85890.1/185-469       -            285 Pkinase              PF00069.25   264     2e-75  262.8   0.1   1   1   3.6e-77   2.3e-75  262.7   0.1     5   264     3   285     1   285 0.96 [subseq from] Ctk1p [Saccharomyces cerevisiae VL3]
EWG90031.1/185-469       -            285 Pkinase              PF00069.25   264     2e-75  262.8   0.1   1   1   3.6e-77   2.3e-75  262.7   0.1     5   264     3   285     1   285 0.96 [subseq from] Ctk1p [Saccharomyces cerevisiae P301]
KZV09798.1/185-469       -            285 Pkinase              PF00069.25   264     2e-75  262.8   0.1   1   1   3.6e-77   2.3e-75  262.7   0.1     5   264     3   285     1   285 0.96 [subseq from] CTK1 [Saccharomyces cerevisiae]
NP_012783.1/185-469      -            285 Pkinase              PF00069.25   264     2e-75  262.8   0.1   1   1   3.6e-77   2.3e-75  262.7   0.1     5   264     3   285     1   285 0.96 [subseq from] cyclin-dependent serine/threonine protein kinase CTK1 [Saccharomyces cerevisiae S288C] >Q03957.1 RecName: Full=CTD kinase subunit alpha; Short=CTDK-I subunit alpha; AltName: Full=CTD kinase 58 kDa subunit; AltName: Full=CTD kinase subunit 1 >AAC41642.1 CTD kinase largest subunit [Saccharomyces cerevisiae] >CAA81980.1 CTK1 [Saccharomyces cerevisiae] >EDV12964.1 kinase subunit of RNA polymerase II carboxy-terminal domain kinase I [Saccharomyces cerevisiae RM11-1a] >DAA09023.1 TPA: cyclin-dependent serine/threonine protein kinase CTK1 [Saccharomyces cerevisiae S288C] >EIW09398.1 Ctk1p [Saccharomyces cerevisiae CEN.PK113-7D] >AJS47447.1 Ctk1p [Saccharomyces cerevisiae YJM1383]
XP_007910804.1/10-292    -            283 Pkinase              PF00069.25   264     2e-75  262.8   0.0   1   1   3.7e-77   2.3e-75  262.6   0.0     1   264     1   283     1   283 0.95 [subseq from] putative negative regulator of the pho system protein [Phaeoacremonium minimum UCRPA7] >EOO04408.1 putative negative regulator of the pho system protein [Phaeoacremonium minimum UCRPA7]
OLN81615.1/10-292        -            283 Pkinase              PF00069.25   264   2.1e-75  262.8   0.0   1   1   3.8e-77   2.4e-75  262.6   0.0     1   264     1   283     1   283 0.94 [subseq from] Negative regulator of the PHO system [Colletotrichum chlorophyti]
TKW59626.1/10-292        -            283 Pkinase              PF00069.25   264   2.1e-75  262.8   0.0   1   1   3.8e-77   2.4e-75  262.6   0.0     1   264     1   283     1   283 0.94 [subseq from] Negative regulator of the PHO system [Colletotrichum tanaceti]
OBZ81914.1/32-286        -            255 Pkinase              PF00069.25   264   2.1e-75  262.8   0.0   1   1   3.7e-77   2.3e-75  262.6   0.0     5   264     2   255     1   255 0.95 [subseq from] Calcium/calmodulin-dependent protein kinase type 1D [Choanephora cucurbitarum]
VEU22556.1/8-291         -            284 Pkinase              PF00069.25   264   2.1e-75  262.8   0.0   1   1   3.8e-77   2.4e-75  262.6   0.0     1   264     1   284     1   284 0.95 [subseq from] DEKNAAC103527 [Brettanomyces naardenensis]
CEG64604.1/95-349        -            255 Pkinase              PF00069.25   264   2.2e-75  262.7   0.0   1   1     4e-77   2.5e-75  262.5   0.0     1   264     1   255     1   255 0.95 [subseq from] Putative cAMP-dependent protein kinase 10 [Rhizopus microsporus]
CEI88710.1/95-349        -            255 Pkinase              PF00069.25   264   2.2e-75  262.7   0.0   1   1     4e-77   2.5e-75  262.5   0.0     1   264     1   255     1   255 0.95 [subseq from] Putative cAMP-dependent protein kinase 10 [Rhizopus microsporus]
KAE8196551.1/58-313      -            256 Pkinase              PF00069.25   264   2.2e-75  262.7   0.1   1   1     4e-77   2.5e-75  262.5   0.1     1   264     1   256     1   256 0.94 [subseq from] hypothetical protein CF336_g2570 [Tilletia laevis] >KAE8206664.1 hypothetical protein CF335_g1713 [Tilletia laevis] >KAE8263112.1 hypothetical protein A4X03_0g1922 [Tilletia caries]
KAE8196632.1/58-313      -            256 Pkinase              PF00069.25   264   2.2e-75  262.7   0.1   1   1     4e-77   2.5e-75  262.5   0.1     1   264     1   256     1   256 0.94 [subseq from] hypothetical protein CF328_g4083 [Tilletia controversa] >KAE8247321.1 hypothetical protein A4X06_0g4540 [Tilletia controversa]
XP_018658337.1/10-292    -            283 Pkinase              PF00069.25   264   2.2e-75  262.7   0.0   1   1     4e-77   2.5e-75  262.5   0.0     1   264     1   283     1   283 0.95 [subseq from] negative regulator of the PHO system [Trichoderma gamsii] >PNP40454.1 hypothetical protein TGAMA5MH_07449 [Trichoderma gamsii] >PON21219.1 negative regulator of the PHO system [Trichoderma gamsii]
OON03911.1/21-269        -            249 Pkinase              PF00069.25   264   2.3e-75  262.7   0.0   1   1     4e-77   2.5e-75  262.5   0.0     9   264     1   249     1   249 0.95 [subseq from] hypothetical protein BSLG_05873 [Batrachochytrium salamandrivorans] >OON03912.1 hypothetical protein, variant 1 [Batrachochytrium salamandrivorans]
XP_003685354.1/68-319    -            252 Pkinase              PF00069.25   264   2.3e-75  262.7   0.2   1   1   4.2e-77   2.6e-75  262.5   0.2     1   264     1   252     1   252 0.92 [subseq from] hypothetical protein TPHA_0D02840 [Tetrapisispora phaffii CBS 4417] >CCE62920.1 hypothetical protein TPHA_0D02840 [Tetrapisispora phaffii CBS 4417]
XP_008090266.1/283-548   -            266 Pkinase              PF00069.25   264   2.3e-75  262.7   0.0   1   1   4.1e-77   2.6e-75  262.5   0.0     1   264     1   266     1   266 0.94 [subseq from] hypothetical protein GLRG_01390 [Colletotrichum graminicola M1.001] >EFQ26246.1 hypothetical protein GLRG_01390 [Colletotrichum graminicola M1.001]
EHN01513.1/184-470       -            287 Pkinase              PF00069.25   264   2.3e-75  262.7   0.2   1   1   4.1e-77   2.6e-75  262.5   0.2     1   264     1   287     1   287 0.96 [subseq from] Ctk1p [Saccharomyces cerevisiae x Saccharomyces kudriavzevii VIN7]
EJT42353.1/184-470       -            287 Pkinase              PF00069.25   264   2.3e-75  262.7   0.2   1   1   4.1e-77   2.6e-75  262.5   0.2     1   264     1   287     1   287 0.96 [subseq from] CTK1-like protein [Saccharomyces kudriavzevii IFO 1802]
XP_003676413.1/405-692   -            288 Pkinase              PF00069.25   264   2.3e-75  262.7   0.2   1   1   4.4e-77   2.8e-75  262.4   0.2     1   264     1   288     1   288 0.97 [subseq from] hypothetical protein NCAS_0D04710 [Naumovozyma castellii CBS 4309] >CCC70052.1 hypothetical protein NCAS_0D04710 [Naumovozyma castellii CBS 4309]
XP_026608417.1/262-527   -            266 Pkinase              PF00069.25   264   2.3e-75  262.6   0.0   1   1   4.1e-77   2.6e-75  262.5   0.0     1   264     1   266     1   266 0.94 [subseq from] hypothetical protein DSM5745_00556 [Aspergillus mulundensis] >RDW93234.1 hypothetical protein DSM5745_00556 [Aspergillus mulundensis]
XP_003352086.1/290-555   -            266 Pkinase              PF00069.25   264   2.3e-75  262.6   0.0   1   1   4.2e-77   2.6e-75  262.5   0.0     1   264     1   266     1   266 0.94 [subseq from] uncharacterized protein SMAC_00634 [Sordaria macrospora k-hell] >CCC06419.1 unnamed protein product [Sordaria macrospora k-hell] >KAA8633353.1 hypothetical protein SMACR_00634 [Sordaria macrospora]
AJS48653.1/185-469       -            285 Pkinase              PF00069.25   264   2.4e-75  262.6   0.1   1   1   4.2e-77   2.6e-75  262.5   0.1     5   264     3   285     1   285 0.96 [subseq from] Ctk1p [Saccharomyces cerevisiae YJM1388]
AJS48949.1/185-469       -            285 Pkinase              PF00069.25   264   2.4e-75  262.6   0.1   1   1   4.2e-77   2.6e-75  262.5   0.1     5   264     3   285     1   285 0.96 [subseq from] Ctk1p [Saccharomyces cerevisiae YJM1389] >AJS56628.1 Ctk1p [Saccharomyces cerevisiae YJM1592]
GAA24592.1/185-469       -            285 Pkinase              PF00069.25   264   2.4e-75  262.6   0.1   1   1   4.2e-77   2.6e-75  262.5   0.1     5   264     3   285     1   285 0.96 [subseq from] K7_Ctk1p [Saccharomyces cerevisiae Kyokai no. 7] >AJS39942.1 Ctk1p [Saccharomyces cerevisiae YJM1083] >AJS44135.1 Ctk1p [Saccharomyces cerevisiae YJM1307] >AJS53670.1 Ctk1p [Saccharomyces cerevisiae YJM1460] >GES68441.1 hypothetical protein SCEPF1_0016005700 [Saccharomyces cerevisiae]
XP_017999561.1/277-541   -            265 Pkinase              PF00069.25   264   2.4e-75  262.6   0.0   1   1   4.2e-77   2.6e-75  262.5   0.0     1   263     1   265     1   265 0.92 [subseq from] putative serine/threonine-protein kinase fhkC [Phialophora attae] >KPI39598.1 putative serine/threonine-protein kinase fhkC [Phialophora attae]
NP_594393.1/277-561      -            285 Pkinase              PF00069.25   264   2.4e-75  262.6   0.0   1   1   4.3e-77   2.7e-75  262.4   0.0     1   264     1   285     1   285 0.96 [subseq from] P-TEFb-associated cyclin-dependent protein kinase Lsk1 [Schizosaccharomyces pombe] >O14098.1 RecName: Full=CTD kinase subunit alpha; Short=CTDK-I subunit alpha; AltName: Full=CTD kinase subunit 1; AltName: Full=Latrunculin sensitive kinase 1 >CAB16269.1 P-TEFb-associated cyclin-dependent protein kinase Lsk1 [Schizosaccharomyces pombe]
TDZ28020.1/10-292        -            283 Pkinase              PF00069.25   264   2.4e-75  262.6   0.0   1   1   4.4e-77   2.8e-75  262.4   0.0     1   264     1   283     1   283 0.94 [subseq from] Negative regulator of the PHO system [Colletotrichum trifolii]
THG99418.1/3-290         -            288 Pkinase              PF00069.25   264   2.5e-75  262.6   0.0   1   1   4.4e-77   2.8e-75  262.4   0.0     1   264     1   288     1   288 0.90 [subseq from] hypothetical protein EW026_g2907 [Phlebia centrifuga]
RCH85323.1/176-424       -            249 Pkinase              PF00069.25   264   2.5e-75  262.6   0.0   1   1   4.4e-77   2.8e-75  262.4   0.0     4   264     3   249     1   249 0.95 [subseq from] camp-dependent protein kinase catalytic subunit [Rhizopus stolonifer]
XP_024755078.1/10-292    -            283 Pkinase              PF00069.25   264   2.5e-75  262.5   0.0   1   1   4.5e-77   2.8e-75  262.4   0.0     1   264     1   283     1   283 0.96 [subseq from] hypothetical protein M441DRAFT_153642 [Trichoderma asperellum CBS 433.97] >PTB35401.1 hypothetical protein M441DRAFT_153642 [Trichoderma asperellum CBS 433.97]
AJS50978.1/185-469       -            285 Pkinase              PF00069.25   264   2.5e-75  262.5   0.1   1   1   4.5e-77   2.8e-75  262.4   0.1     5   264     3   285     1   285 0.96 [subseq from] Ctk1p [Saccharomyces cerevisiae YJM1418]
CDF88036.1/442-723       -            282 Pkinase              PF00069.25   264   2.5e-75  262.5   0.0   1   1   4.7e-77   2.9e-75  262.3   0.0     1   264     1   282     1   282 0.97 [subseq from] BN860_00826g1_1 [Zygosaccharomyces bailii CLIB 213] >AQZ13358.1 KIN82 (YCR091W) and FPK1 (YNR047W) [Zygosaccharomyces parabailii] >SJM87343.1 related to serine/threonine-protein kinase KIN82 [Zygosaccharomyces bailii]
CDH14441.1/442-723       -            282 Pkinase              PF00069.25   264   2.5e-75  262.5   0.0   1   1   4.7e-77   2.9e-75  262.3   0.0     1   264     1   282     1   282 0.97 [subseq from] related to Serine/threonine-protein kinase KIN82 [Zygosaccharomyces bailii ISA1307]
CDH09134.1/442-723       -            282 Pkinase              PF00069.25   264   2.5e-75  262.5   0.0   1   1   4.7e-77   2.9e-75  262.3   0.0     1   264     1   282     1   282 0.97 [subseq from] related to Serine/threonine-protein kinase KIN82 [Zygosaccharomyces bailii ISA1307] >AQZ14650.1 KIN82 (YCR091W) and FPK1 (YNR047W) [Zygosaccharomyces parabailii]
ORY76134.1/285-536       -            252 Pkinase              PF00069.25   264   2.5e-75  262.5   0.2   1   1   4.5e-77   2.8e-75  262.4   0.2     1   264     1   252     1   252 0.94 [subseq from] Pkinase-domain-containing protein [Neocallimastix californiae]
XP_022472920.1/284-549   -            266 Pkinase              PF00069.25   264   2.5e-75  262.5   0.0   1   1   4.5e-77   2.8e-75  262.4   0.0     1   264     1   266     1   266 0.93 [subseq from] hypothetical protein CORC01_08900 [Colletotrichum orchidophilum] >OHE95759.1 hypothetical protein CORC01_08900 [Colletotrichum orchidophilum]
OAJ44783.1/27-277        -            251 Pkinase              PF00069.25   264   2.6e-75  262.5   0.0   1   1   4.6e-77   2.9e-75  262.3   0.0     1   263     1   251     1   251 0.95 [subseq from] hypothetical protein BDEG_27978 [Batrachochytrium dendrobatidis JEL423]
XP_006682123.1/27-277    -            251 Pkinase              PF00069.25   264   2.6e-75  262.5   0.0   1   1   4.6e-77   2.9e-75  262.3   0.0     1   263     1   251     1   251 0.95 [subseq from] hypothetical protein BATDEDRAFT_14212 [Batrachochytrium dendrobatidis JAM81] >EGF77087.1 hypothetical protein BATDEDRAFT_14212, partial [Batrachochytrium dendrobatidis JAM81]
EEH02637.1/273-539       -            267 Pkinase              PF00069.25   264   2.6e-75  262.5   0.0   1   1   4.6e-77   2.9e-75  262.3   0.0     1   264     1   267     1   267 0.93 [subseq from] lanosterol 14-alpha-demethylase [Histoplasma capsulatum G186AR]
TKX20726.1/65-316        -            252 Pkinase              PF00069.25   264   2.6e-75  262.5   0.0   1   1   4.7e-77   2.9e-75  262.3   0.0     1   264     1   252     1   252 0.94 [subseq from] protein kinase domain-containing protein 38 [Elsinoe australis]
KNE60014.1/106-358       -            253 Pkinase              PF00069.25   264   2.6e-75  262.5   0.0   1   1   4.7e-77   2.9e-75  262.3   0.0     1   264     1   253     1   253 0.95 [subseq from] CAMK/CAMKL protein kinase [Allomyces macrogynus ATCC 38327]
PNY24240.1/45-327        -            283 Pkinase              PF00069.25   264   2.6e-75  262.5   0.0   1   1   4.8e-77     3e-75  262.3   0.0     1   264     1   283     1   283 0.95 [subseq from] Negative regulator of the PHO system, partial [Tolypocladium capitatum]
XP_017987585.1/404-685   -            282 Pkinase              PF00069.25   264   2.7e-75  262.4   0.0   1   1   4.9e-77     3e-75  262.3   0.0     1   264     1   282     1   282 0.97 [subseq from] HDL155Cp [Eremothecium sinecaudum] >AMD20589.1 HDL155Cp [Eremothecium sinecaudum]
EMG45361.1/171-440       -            270 Pkinase              PF00069.25   264   2.7e-75  262.4   0.0   1   1   5.1e-77   3.2e-75  262.2   0.0     4   264     2   270     1   270 0.93 [subseq from] Serine/threonine kinase Rad5-like protein [Candida maltosa Xu316]
KZP33029.1/27-311        -            285 Pkinase              PF00069.25   264   2.7e-75  262.4   0.0   1   1   4.9e-77     3e-75  262.3   0.0     1   264     1   285     1   285 0.94 [subseq from] Pkinase-domain-containing protein [Fibularhizoctonia sp. CBS 109695]
XP_024689914.1/268-533   -            266 Pkinase              PF00069.25   264   2.7e-75  262.4   0.0   1   1   4.8e-77     3e-75  262.3   0.0     1   264     1   266     1   266 0.92 [subseq from] serine/threonine-protein kinase chk2 [Aspergillus campestris IBT 28561] >PKY01320.1 serine/threonine-protein kinase chk2 [Aspergillus campestris IBT 28561]
XP_023464694.1/95-349    -            255 Pkinase              PF00069.25   264   2.7e-75  262.4   0.0   1   1   4.9e-77   3.1e-75  262.2   0.0     1   264     1   255     1   255 0.95 [subseq from] Pkinase-domain-containing protein [Rhizopus microsporus ATCC 52813] >PHZ10986.1 Pkinase-domain-containing protein [Rhizopus microsporus ATCC 52813]
PSK42352.1/65-316        -            252 Pkinase              PF00069.25   264   2.8e-75  262.4   0.0   1   1     5e-77   3.1e-75  262.2   0.0     1   264     1   252     1   252 0.94 [subseq from] hypothetical protein B9Z65_4266 [Elsinoe australis]
ONH71900.1/185-469       -            285 Pkinase              PF00069.25   264   2.8e-75  262.4   0.1   1   1   4.9e-77   3.1e-75  262.2   0.1     5   264     3   285     1   285 0.96 [subseq from] CTD kinase subunit alpha [Saccharomyces cerevisiae]
ORZ37124.1/32-283        -            252 Pkinase              PF00069.25   264   2.8e-75  262.4   0.0   1   1     5e-77   3.1e-75  262.2   0.0     1   264     1   252     1   252 0.95 [subseq from] kinase-like domain-containing protein [Catenaria anguillulae PL171]
KIO12993.1/660-942       -            283 Pkinase              PF00069.25   264   2.8e-75  262.4   0.0   1   1   4.9e-77   3.1e-75  262.2   0.0     5   264     3   283     1   283 0.96 [subseq from] hypothetical protein M404DRAFT_705979 [Pisolithus tinctorius Marx 270]
KKY17384.1/276-541       -            266 Pkinase              PF00069.25   264   2.8e-75  262.4   0.0   1   1     5e-77   3.1e-75  262.2   0.0     1   264     1   266     1   266 0.94 [subseq from] putative serine threonine-protein kinase chk2 [Phaeomoniella chlamydospora]
CDS04951.1/31-287        -            257 Pkinase              PF00069.25   264   2.9e-75  262.3   0.0   1   1   5.2e-77   3.3e-75  262.2   0.0     1   264     1   257     1   257 0.94 [subseq from] hypothetical protein LRAMOSA07481 [Lichtheimia ramosa]
CDS03442.1/4-285         -            282 Pkinase              PF00069.25   264   2.9e-75  262.3   0.0   1   1   5.3e-77   3.3e-75  262.1   0.0     1   264     1   282     1   282 0.97 [subseq from] Putative CMGC/CDK protein kinase [Lichtheimia ramosa]
CDH48617.1/4-285         -            282 Pkinase              PF00069.25   264   2.9e-75  262.3   0.0   1   1   5.3e-77   3.3e-75  262.1   0.0     1   264     1   282     1   282 0.97 [subseq from] protein serine threonine kinase [Lichtheimia corymbifera JMRC:FSU:9682]
EKD04385.1/53-308        -            256 Pkinase              PF00069.25   264     3e-75  262.3   0.0   1   1   5.3e-77   3.3e-75  262.1   0.0     1   264     1   256     1   256 0.94 [subseq from] protein serine/threonine kinase [Trichosporon asahii var. asahii CBS 8904]
XP_014178407.1/53-308    -            256 Pkinase              PF00069.25   264     3e-75  262.3   0.0   1   1   5.3e-77   3.3e-75  262.1   0.0     1   264     1   256     1   256 0.94 [subseq from] protein serine/threonine kinase [Trichosporon asahii var. asahii CBS 2479] >EJT46729.1 protein serine/threonine kinase [Trichosporon asahii var. asahii CBS 2479]
CDH54751.1/13-264        -            252 Pkinase              PF00069.25   264     3e-75  262.3   0.0   1   1   5.5e-77   3.4e-75  262.1   0.0     1   264     1   252     1   252 0.93 [subseq from] snf1-like protein kinase ssp2 [Lichtheimia corymbifera JMRC:FSU:9682]
EHN03406.1/320-578       -            259 Pkinase              PF00069.25   264   3.1e-75  262.2   0.1   1   1   5.6e-77   3.5e-75  262.1   0.1     1   247     1   258     1   259 0.97 [subseq from] Kin82p [Saccharomyces cerevisiae x Saccharomyces kudriavzevii VIN7]
TPX56609.1/24-277        -            254 Pkinase              PF00069.25   264   3.1e-75  262.2   0.1   1   1   5.6e-77   3.5e-75  262.1   0.1     1   264     1   254     1   254 0.96 [subseq from] hypothetical protein PhCBS80983_g04411 [Powellomyces hirtus]
CDH57430.1/272-526       -            255 Pkinase              PF00069.25   264   3.1e-75  262.2   0.0   1   1   5.5e-77   3.5e-75  262.1   0.0     4   264     3   255     1   255 0.94 [subseq from] cAMP-dependent protein kinase [Lichtheimia corymbifera JMRC:FSU:9682]
CEJ03483.1/47-334        -            288 Pkinase              PF00069.25   264   3.1e-75  262.2   0.0   1   1     7e-77   4.4e-75  261.7   0.0     1   264     1   288     1   288 0.93 [subseq from] Putative CAMK/CAMK1/CAMK1-RCK protein kinase [Rhizopus microsporus]
ORE22339.1/47-334        -            288 Pkinase              PF00069.25   264   3.1e-75  262.2   0.0   1   1     7e-77   4.4e-75  261.7   0.0     1   264     1   288     1   288 0.93 [subseq from] Pkinase-domain-containing protein [Rhizopus microsporus] >RCH90750.1 hypothetical protein CU097_011069 [Rhizopus azygosporus]
AJS47142.1/185-469       -            285 Pkinase              PF00069.25   264   3.1e-75  262.2   0.1   1   1   5.6e-77   3.5e-75  262.1   0.1     5   264     3   285     1   285 0.96 [subseq from] Ctk1p [Saccharomyces cerevisiae YJM1381]
RFU74163.1/10-292        -            283 Pkinase              PF00069.25   264   3.2e-75  262.2   0.0   1   1   5.7e-77   3.6e-75  262.0   0.0     1   264     1   283     1   283 0.95 [subseq from] negative regulator of the pho system [Trichoderma arundinaceum]
XP_018291676.1/13-264    -            252 Pkinase              PF00069.25   264   3.2e-75  262.2   0.0   1   1   5.9e-77   3.7e-75  262.0   0.0     1   264     1   252     1   252 0.93 [subseq from] hypothetical protein PHYBLDRAFT_112518 [Phycomyces blakesleeanus NRRL 1555(-)] >OAD73636.1 hypothetical protein PHYBLDRAFT_112518 [Phycomyces blakesleeanus NRRL 1555(-)]
CDF91053.1/188-450       -            263 Pkinase              PF00069.25   264   3.2e-75  262.2   0.0   1   1   5.8e-77   3.6e-75  262.0   0.0     4   264     2   263     1   263 0.93 [subseq from] ZYBA0S09-03752g1_1 [Zygosaccharomyces bailii CLIB 213] >CDH14077.1 probable Serine/threonine-protein kinase RAD53 [Zygosaccharomyces bailii ISA1307] >AQZ10671.1 RAD53 (YPL153C) [Zygosaccharomyces parabailii]
XP_018176864.1/10-292    -            283 Pkinase              PF00069.25   264   3.2e-75  262.2   0.0   1   1   5.8e-77   3.6e-75  262.0   0.0     1   264     1   283     1   283 0.95 [subseq from] negative regulator of the PHO system [Purpureocillium lilacinum] >OAQ88145.1 negative regulator of the PHO system [Purpureocillium lilacinum]
PHH61068.1/10-292        -            283 Pkinase              PF00069.25   264   3.2e-75  262.2   0.0   1   1   5.8e-77   3.7e-75  262.0   0.0     1   264     1   283     1   283 0.95 [subseq from] hypothetical protein CDD81_836 [Ophiocordyceps australis]
CCE28010.1/309-574       -            266 Pkinase              PF00069.25   264   3.3e-75  262.2   0.0   1   1   5.8e-77   3.6e-75  262.0   0.0     1   264     1   266     1   266 0.94 [subseq from] related to serine/threonine-protein kinase Chk2 [Claviceps purpurea 20.1]
XP_018220910.1/191-477   -            287 Pkinase              PF00069.25   264   3.3e-75  262.1   0.1   1   1   5.9e-77   3.7e-75  262.0   0.1     1   264     1   287     1   287 0.96 [subseq from] CTK1-like protein [Saccharomyces eubayanus] >KOG98192.1 CTK1-like protein [Saccharomyces eubayanus]
KIP01714.1/3-291         -            289 Pkinase              PF00069.25   264   3.3e-75  262.1   0.0   1   1     6e-77   3.7e-75  262.0   0.0     1   264     1   289     1   289 0.89 [subseq from] hypothetical protein PHLGIDRAFT_112844 [Phlebiopsis gigantea 11061_1 CR5-6]
SJM86213.1/188-450       -            263 Pkinase              PF00069.25   264   3.3e-75  262.1   0.0   1   1     6e-77   3.7e-75  262.0   0.0     4   264     2   263     1   263 0.93 [subseq from] probable serine/threonine-protein kinase RAD53 [Zygosaccharomyces bailii]
TFK43496.1/106-390       -            285 Pkinase              PF00069.25   264   3.3e-75  262.1   0.0   1   1     6e-77   3.7e-75  262.0   0.0     1   264     1   285     1   285 0.93 [subseq from] kinase-like domain-containing protein [Crucibulum laeve]
KFH72552.1/154-412       -            259 Pkinase              PF00069.25   264   3.3e-75  262.1   0.0   1   1   5.9e-77   3.7e-75  262.0   0.0     1   264     1   259     1   259 0.93 [subseq from] CAMK protein kinase [Mortierella verticillata NRRL 6337]
EQB50059.1/304-569       -            266 Pkinase              PF00069.25   264   3.3e-75  262.1   0.0   1   1     6e-77   3.7e-75  262.0   0.0     1   264     1   266     1   266 0.94 [subseq from] hypothetical protein CGLO_10530 [Colletotrichum gloeosporioides Cg-14]
EPB92172.1/248-511       -            264 Pkinase              PF00069.25   264   3.4e-75  262.1   0.0   1   1     6e-77   3.8e-75  262.0   0.0     1   264     1   264     1   264 0.94 [subseq from] CAMK/RAD53 protein kinase [Mucor circinelloides f. circinelloides 1006PhL]
OAA44893.1/10-292        -            283 Pkinase              PF00069.25   264   3.4e-75  262.1   0.0   1   1   6.1e-77   3.8e-75  261.9   0.0     1   264     1   283     1   283 0.95 [subseq from] negative regulator of the PHO system [Metarhizium rileyi RCEF 4871] >TWU74764.1 negative regulator of the PHO system [Metarhizium rileyi]
PLN78285.1/256-521       -            266 Pkinase              PF00069.25   264   3.4e-75  262.1   0.0   1   1     6e-77   3.8e-75  261.9   0.0     1   264     1   266     1   266 0.93 [subseq from] cytochrome P450 [Aspergillus taichungensis]
CEG72690.1/215-462       -            248 Pkinase              PF00069.25   264   3.4e-75  262.1   0.0   1   1   6.1e-77   3.8e-75  261.9   0.0     4   264     2   248     1   248 0.95 [subseq from] Putative AGC/PKA protein kinase [Rhizopus microsporus]
CEI95116.1/215-462       -            248 Pkinase              PF00069.25   264   3.4e-75  262.1   0.0   1   1   6.1e-77   3.8e-75  261.9   0.0     4   264     2   248     1   248 0.95 [subseq from] Putative AGC/PKA protein kinase [Rhizopus microsporus]
ORE14529.1/206-453       -            248 Pkinase              PF00069.25   264   3.4e-75  262.1   0.0   1   1   6.1e-77   3.8e-75  261.9   0.0     4   264     2   248     1   248 0.95 [subseq from] kinase-like protein [Rhizopus microsporus]
RCH87529.1/189-436       -            248 Pkinase              PF00069.25   264   3.4e-75  262.1   0.0   1   1   6.1e-77   3.8e-75  261.9   0.0     4   264     2   248     1   248 0.95 [subseq from] camp-dependent protein kinase catalytic subunit [Rhizopus azygosporus]
RCH98787.1/215-462       -            248 Pkinase              PF00069.25   264   3.4e-75  262.1   0.0   1   1   6.1e-77   3.8e-75  261.9   0.0     4   264     2   248     1   248 0.95 [subseq from] camp-dependent protein kinase catalytic subunit [Rhizopus azygosporus]
CEI92093.1/95-349        -            255 Pkinase              PF00069.25   264   3.4e-75  262.1   0.0   1   1   6.2e-77   3.9e-75  261.9   0.0     1   264     1   255     1   255 0.95 [subseq from] Putative cAMP-dependent protein kinase 10 [Rhizopus microsporus]
RCH90381.1/95-349        -            255 Pkinase              PF00069.25   264   3.4e-75  262.1   0.0   1   1   6.2e-77   3.9e-75  261.9   0.0     1   264     1   255     1   255 0.95 [subseq from] hypothetical protein CU097_011511 [Rhizopus azygosporus]
TPX76814.1/11-291        -            281 Pkinase              PF00069.25   264   3.4e-75  262.1   0.0   1   1   6.2e-77   3.9e-75  261.9   0.0     1   264     1   281     1   281 0.97 [subseq from] hypothetical protein CcCBS67573_g01893 [Chytriomyces confervae]
GAN06622.1/31-288        -            258 Pkinase              PF00069.25   264   3.5e-75  262.1   0.0   1   1   6.3e-77   3.9e-75  261.9   0.0     1   264     1   258     1   258 0.94 [subseq from] SNF1-related protein kinase [Mucor ambiguus]
OAQ80448.1/10-292        -            283 Pkinase              PF00069.25   264   3.5e-75  262.1   0.0   1   1   6.3e-77     4e-75  261.9   0.0     1   264     1   283     1   283 0.95 [subseq from] negative regulator of the PHO system [Purpureocillium lilacinum]
POR37121.1/10-292        -            283 Pkinase              PF00069.25   264   3.5e-75  262.1   0.0   1   1   6.3e-77     4e-75  261.9   0.0     1   264     1   283     1   283 0.95 [subseq from] Negative regulator of the PHO system [Tolypocladium paradoxum]
PWI69938.1/132-414       -            283 Pkinase              PF00069.25   264   3.5e-75  262.1   0.0   1   1   6.3e-77     4e-75  261.9   0.0     1   264     1   283     1   283 0.95 [subseq from] negative regulator of the PHO system [Purpureocillium lilacinum]
XP_028466657.1/10-292    -            283 Pkinase              PF00069.25   264   3.5e-75  262.0   0.0   1   1   6.4e-77     4e-75  261.9   0.0     1   264     1   283     1   283 0.95 [subseq from] protein tyrosine kinase [Sodiomyces alkalinus F11] >ROT38851.1 protein tyrosine kinase [Sodiomyces alkalinus F11]
XP_004181087.1/852-1133  -            282 Pkinase              PF00069.25   264   3.5e-75  262.0   0.1   1   1   6.6e-77   4.1e-75  261.8   0.1     1   264     1   282     1   282 0.97 [subseq from] hypothetical protein TBLA_0F00240 [Tetrapisispora blattae CBS 6284] >CCH61568.1 hypothetical protein TBLA_0F00240 [Tetrapisispora blattae CBS 6284]
GAQ05627.1/272-537       -            266 Pkinase              PF00069.25   264   3.5e-75  262.0   0.0   1   1   6.3e-77   3.9e-75  261.9   0.0     1   264     1   266     1   266 0.93 [subseq from] probable serine/threonine-protein kinase fhkC [Aspergillus lentulus]
XP_024679468.1/271-536   -            266 Pkinase              PF00069.25   264   3.5e-75  262.0   0.0   1   1   6.3e-77   3.9e-75  261.9   0.0     1   264     1   266     1   266 0.93 [subseq from] serine/threonine-protein kinase chk2 [Aspergillus novofumigatus IBT 16806] >PKX90873.1 serine/threonine-protein kinase chk2 [Aspergillus novofumigatus IBT 16806]
TPX69348.1/217-472       -            256 Pkinase              PF00069.25   264   3.5e-75  262.0   0.0   1   1   6.3e-77   3.9e-75  261.9   0.0     1   264     1   256     1   256 0.95 [subseq from] hypothetical protein SpCBS45565_g02581 [Spizellomyces sp. 'palustris']
SMN22125.1/202-476       -            275 Pkinase              PF00069.25   264   3.5e-75  262.0   0.1   1   1   2.2e-76   1.4e-74  260.1   0.1     5   264     2   275     1   275 0.94 [subseq from] similar to Saccharomyces cerevisiae YPL153C RAD53 Protein kinase, required for cell-cycle arrest in response to DNA damage [Kazachstania saulgeensis]
GES60601.1/272-537       -            266 Pkinase              PF00069.25   264   3.5e-75  262.0   0.0   1   1   6.3e-77   3.9e-75  261.9   0.0     1   264     1   266     1   266 0.93 [subseq from] hypothetical protein ATETN484_0005006000 [Aspergillus terreus]
XP_019020374.1/930-1215  -            286 Pkinase              PF00069.25   264   3.6e-75  262.0   0.1   1   1   6.8e-77   4.2e-75  261.8   0.1     1   264     1   286     1   286 0.97 [subseq from] hypothetical protein PICMEDRAFT_70815 [Pichia membranifaciens NRRL Y-2026] >ODQ49261.1 hypothetical protein PICMEDRAFT_70815 [Pichia membranifaciens NRRL Y-2026]
ORY55760.1/12-304        -            293 Pkinase              PF00069.25   264   3.6e-75  262.0   0.0   1   1   6.5e-77   4.1e-75  261.8   0.0     1   264     1   293     1   293 0.93 [subseq from] Pkinase-domain-containing protein [Neocallimastix californiae]
RAK75998.1/268-533       -            266 Pkinase              PF00069.25   264   3.6e-75  262.0   0.0   1   1   6.4e-77     4e-75  261.9   0.0     1   264     1   266     1   266 0.94 [subseq from] Pkinase-domain-containing protein [Aspergillus fijiensis CBS 313.89]
TDZ20789.1/10-292        -            283 Pkinase              PF00069.25   264   3.6e-75  262.0   0.0   1   1   6.6e-77   4.1e-75  261.8   0.0     1   264     1   283     1   283 0.94 [subseq from] Negative regulator of the PHO system [Colletotrichum orbiculare MAFF 240422] >TDZ29517.1 Negative regulator of the PHO system [Colletotrichum spinosum] >TEA03235.1 Negative regulator of the PHO system [Colletotrichum sidae]
KKO97839.1/10-292        -            283 Pkinase              PF00069.25   264   3.6e-75  262.0   0.0   1   1   6.5e-77   4.1e-75  261.8   0.0     1   264     1   283     1   283 0.95 [subseq from] negative regulator of the PHO system [Trichoderma harzianum]
XP_013955209.1/10-292    -            283 Pkinase              PF00069.25   264   3.6e-75  262.0   0.0   1   1   6.5e-77   4.1e-75  261.8   0.0     1   264     1   283     1   283 0.95 [subseq from] hypothetical protein TRIVIDRAFT_78176 [Trichoderma virens Gv29-8] >EHK21016.1 hypothetical protein TRIVIDRAFT_78176 [Trichoderma virens Gv29-8]
XP_024767579.1/10-292    -            283 Pkinase              PF00069.25   264   3.6e-75  262.0   0.0   1   1   6.5e-77   4.1e-75  261.8   0.0     1   264     1   283     1   283 0.95 [subseq from] hypothetical protein M431DRAFT_501612 [Trichoderma harzianum CBS 226.95] >OPB45952.1 Negative regulator of the PHO system [Trichoderma guizhouense] >PKK45734.1 hypothetical protein CI102_10906 [Trichoderma harzianum] >PNP49945.1 hypothetical protein THARTR1_09276 [Trichoderma harzianum] >PTB47902.1 hypothetical protein M431DRAFT_501612 [Trichoderma harzianum CBS 226.95]
XP_964470.3/290-555      -            266 Pkinase              PF00069.25   264   3.7e-75  262.0   0.0   1   1   6.5e-77   4.1e-75  261.8   0.0     1   264     1   266     1   266 0.94 [subseq from] serine/threonine-protein kinase chk2 [Neurospora crassa OR74A] >ABF83896.1 checkpoint kinase 2-like [Neurospora crassa] >EAA35234.3 serine/threonine-protein kinase chk2 [Neurospora crassa OR74A] >KHE79163.1 hypothetical protein GE21DRAFT_2466 [Neurospora crassa]
EDK39483.2/166-431       -            266 Pkinase              PF00069.25   264   3.7e-75  262.0   0.0   1   1   6.5e-77   4.1e-75  261.8   0.0     5   264     2   266     1   266 0.94 [subseq from] hypothetical protein PGUG_03581 [Meyerozyma guilliermondii ATCC 6260]
RLV83127.1/567-832       -            266 Pkinase              PF00069.25   264   3.7e-75  262.0   0.0   1   1   6.5e-77   4.1e-75  261.8   0.0     5   264     2   266     1   266 0.94 [subseq from] Serine/threonine-protein kinase RAD53 [Meyerozyma sp. JA9]
RYP49748.1/285-550       -            266 Pkinase              PF00069.25   264   3.7e-75  262.0   0.0   1   1   6.5e-77   4.1e-75  261.8   0.0     1   264     1   266     1   266 0.93 [subseq from] hypothetical protein DL768_004617 [Monosporascus sp. mg162]
ORX62776.1/4-285         -            282 Pkinase              PF00069.25   264   3.7e-75  262.0   0.0   1   1   6.6e-77   4.2e-75  261.8   0.0     1   264     1   282     1   282 0.97 [subseq from] protein serine/threonine kinase [Hesseltinella vesiculosa]
XP_001273215.1/271-536   -            266 Pkinase              PF00069.25   264   3.7e-75  262.0   0.0   1   1   6.6e-77   4.1e-75  261.8   0.0     1   264     1   266     1   266 0.93 [subseq from] serine/threonine-protein kinase chk2 (cds1) [Aspergillus clavatus NRRL 1] >EAW11789.1 serine/threonine-protein kinase chk2 (cds1) [Aspergillus clavatus NRRL 1]
XP_001527000.1/20-302    -            283 Pkinase              PF00069.25   264   3.7e-75  262.0   0.0   1   1   6.7e-77   4.2e-75  261.8   0.0     1   264     1   283     1   283 0.95 [subseq from] negative regulator of the PHO system [Lodderomyces elongisporus NRRL YB-4239] >EDK43650.1 negative regulator of the PHO system [Lodderomyces elongisporus NRRL YB-4239]
RCI02575.1/11-290        -            280 Pkinase              PF00069.25   264   3.7e-75  262.0   0.0   1   1   6.9e-77   4.3e-75  261.8   0.0     1   264     1   280     1   280 0.95 [subseq from] negative regulator of the PHO system [Rhizopus stolonifer]
XP_003037946.1/21-305    -            285 Pkinase              PF00069.25   264   3.7e-75  262.0   0.0   1   1   6.7e-77   4.2e-75  261.8   0.0     1   264     1   285     1   285 0.96 [subseq from] hypothetical protein SCHCODRAFT_46333 [Schizophyllum commune H4-8] >EFJ03044.1 hypothetical protein SCHCODRAFT_46333 [Schizophyllum commune H4-8]
ODM17138.1/263-528       -            266 Pkinase              PF00069.25   264   3.8e-75  261.9   0.0   1   1   6.7e-77   4.2e-75  261.8   0.0     1   264     1   266     1   266 0.92 [subseq from] hypothetical protein SI65_07537 [Aspergillus cristatus]
XP_006695768.1/281-546   -            266 Pkinase              PF00069.25   264   3.8e-75  261.9   0.0   1   1   6.8e-77   4.3e-75  261.8   0.0     1   264     1   266     1   266 0.94 [subseq from] hypothetical protein CTHT_0054330 [Chaetomium thermophilum var. thermophilum DSM 1495] >EGS18823.1 hypothetical protein CTHT_0054330 [Chaetomium thermophilum var. thermophilum DSM 1495]
RHZ54058.1/29-283        -            255 Pkinase              PF00069.25   264   3.8e-75  261.9   0.0   1   1   6.8e-77   4.3e-75  261.8   0.0     5   264     2   255     1   255 0.96 [subseq from] hypothetical protein Glove_431g23 [Diversispora epigaea]
ORY61827.1/119-374       -            256 Pkinase              PF00069.25   264   3.9e-75  261.9   1.4   1   1   6.9e-77   4.3e-75  261.7   1.4     1   264     1   256     1   256 0.95 [subseq from] Pkinase-domain-containing protein [Neocallimastix californiae]
GAD96009.1/275-540       -            266 Pkinase              PF00069.25   264   3.9e-75  261.9   0.0   1   1   6.9e-77   4.3e-75  261.7   0.0     1   264     1   266     1   266 0.93 [subseq from] serine/threonine-protein kinase chk2 [Byssochlamys spectabilis No. 5]
XP_006969719.1/10-292    -            283 Pkinase              PF00069.25   264   3.9e-75  261.9   0.0   1   1   7.1e-77   4.4e-75  261.7   0.0     1   264     1   283     1   283 0.95 [subseq from] predicted protein [Trichoderma reesei QM6a] >XP_024745157.1 Pkinase-domain-containing protein [Trichoderma citrinoviride] >EGR44366.1 predicted protein [Trichoderma reesei QM6a] >ETR97032.1 Pkinase-domain-containing protein [Trichoderma reesei RUT C-30] >OTA04763.1 cyclin-dependent protein kinase, putative [Trichoderma parareesei] >PTB61837.1 Pkinase-domain-containing protein [Trichoderma citrinoviride] >PTB75455.1 Pkinase-domain-containing protein [Trichoderma longibrachiatum ATCC 18648]
OBZ78929.1/3-289         -            287 Pkinase              PF00069.25   264     4e-75  261.9   0.0   1   1   7.2e-77   4.5e-75  261.7   0.0     1   264     1   287     1   287 0.89 [subseq from] Negative regulator of the PHO system [Grifola frondosa]
PYI13200.1/246-511       -            266 Pkinase              PF00069.25   264     4e-75  261.9   0.0   1   1   7.2e-77   4.5e-75  261.7   0.0     1   264     1   266     1   266 0.94 [subseq from] Pkinase-domain-containing protein [Aspergillus violaceofuscus CBS 115571]
PYI28082.1/268-533       -            266 Pkinase              PF00069.25   264     4e-75  261.9   0.0   1   1   7.2e-77   4.5e-75  261.7   0.0     1   264     1   266     1   266 0.94 [subseq from] serine/threonine-protein kinase chk2 [Aspergillus indologenus CBS 114.80]
XP_025532421.1/268-533   -            266 Pkinase              PF00069.25   264     4e-75  261.9   0.0   1   1   7.2e-77   4.5e-75  261.7   0.0     1   264     1   266     1   266 0.94 [subseq from] serine/threonine-protein kinase chk2 [Aspergillus japonicus CBS 114.51] >RAH86527.1 serine/threonine-protein kinase chk2 [Aspergillus japonicus CBS 114.51]
KDQ21040.1/344-628       -            285 Pkinase              PF00069.25   264     4e-75  261.9   0.0   1   1   7.2e-77   4.5e-75  261.7   0.0     1   264     1   285     1   285 0.97 [subseq from] hypothetical protein BOTBODRAFT_169704 [Botryobasidium botryosum FD-172 SS1]
KXX77899.1/294-560       -            267 Pkinase              PF00069.25   264     4e-75  261.8   0.0   1   1   7.2e-77   4.5e-75  261.7   0.0     1   264     1   267     1   267 0.93 [subseq from] putative serine/threonine-protein kinase fhkC [Madurella mycetomatis]
PTD06022.1/10-292        -            283 Pkinase              PF00069.25   264   4.1e-75  261.8   0.0   1   1   7.4e-77   4.6e-75  261.7   0.0     1   264     1   283     1   283 0.95 [subseq from] Negative regulator of the PHO system [Fusarium culmorum]
CEP17926.1/35-281        -            247 Pkinase              PF00069.25   264   4.1e-75  261.8   0.0   1   1   7.3e-77   4.6e-75  261.7   0.0     1   264     1   247     1   247 0.94 [subseq from] hypothetical protein [Parasitella parasitica]
XP_002490501.1/355-636   -            282 Pkinase              PF00069.25   264   4.1e-75  261.8   0.1   1   1   7.4e-77   4.7e-75  261.7   0.1     1   264     1   282     1   282 0.96 [subseq from] Putative protein kinase that, when overexpressed, interferes with pheromone-induced growth arrest [Komagataella phaffii GS115] >CAY68220.1 Putative protein kinase that, when overexpressed, interferes with pheromone-induced growth arrest [Komagataella phaffii GS115] >CCA37292.1 Ser/Thr protein kinase [Komagataella phaffii CBS 7435] >AOA60729.1 GQ67_01792T0 [Komagataella phaffii] >AOA66104.1 GQ68_01807T0 [Komagataella phaffii GS115] >SOP79861.1 Transferase (Phosphotransferase) domain 1 [Komagataella phaffii CBS 7435]
ORY54400.1/22-273        -            252 Pkinase              PF00069.25   264   4.1e-75  261.8   0.0   1   1   7.3e-77   4.6e-75  261.7   0.0     1   263     1   252     1   252 0.97 [subseq from] kinase-like protein [Neocallimastix californiae]
XP_026611813.1/272-537   -            266 Pkinase              PF00069.25   264   4.2e-75  261.8   0.0   1   1   7.4e-77   4.6e-75  261.7   0.0     1   264     1   266     1   266 0.93 [subseq from] hypothetical protein CDV56_103111 [Aspergillus thermomutatus] >RHZ48053.1 hypothetical protein CDV56_103111 [Aspergillus thermomutatus]
KFH65775.1/5-290         -            286 Pkinase              PF00069.25   264   4.2e-75  261.8   0.0   1   1   7.5e-77   4.7e-75  261.6   0.0     1   264     1   286     1   286 0.94 [subseq from] CMGC/CDK protein kinase [Mortierella verticillata NRRL 6337]
OLN88653.1/307-572       -            266 Pkinase              PF00069.25   264   4.2e-75  261.8   0.0   1   1   7.5e-77   4.7e-75  261.6   0.0     1   264     1   266     1   266 0.93 [subseq from] putative serine/threonine-protein kinase fhkC [Colletotrichum chlorophyti]
XP_031025177.1/172-436   -            265 Pkinase              PF00069.25   264   4.2e-75  261.8   0.0   1   1   7.5e-77   4.7e-75  261.6   0.0     1   264     1   265     1   265 0.93 [subseq from] uncharacterized protein SmJEL517_g02916 [Synchytrium microbalum] >TPX34457.1 hypothetical protein SmJEL517_g02916 [Synchytrium microbalum]
AJS35149.1/185-469       -            285 Pkinase              PF00069.25   264   4.2e-75  261.8   0.1   1   1   7.5e-77   4.7e-75  261.6   0.1     5   264     3   285     1   285 0.96 [subseq from] Ctk1p [Saccharomyces cerevisiae YJM555]
RGB35544.1/26-283        -            258 Pkinase              PF00069.25   264   4.2e-75  261.8   0.2   1   1   7.5e-77   4.7e-75  261.6   0.2     1   264     1   258     1   258 0.93 [subseq from] kinase-like domain-containing protein [Rhizophagus diaphanus]
KHJ31909.1/266-528       -            263 Pkinase              PF00069.25   264   4.3e-75  261.8   0.0   1   1   7.6e-77   4.8e-75  261.6   0.0     1   264     1   263     1   263 0.94 [subseq from] putative serine threonine-protein kinase chk2 [Erysiphe necator]
PNS18105.1/68-319        -            252 Pkinase              PF00069.25   264   4.3e-75  261.8   0.0   1   1   7.7e-77   4.9e-75  261.6   0.0     1   264     1   252     1   252 0.94 [subseq from] hypothetical protein CAC42_4064 [Sphaceloma murrayae]
KDQ64538.1/14-298        -            285 Pkinase              PF00069.25   264   4.4e-75  261.7   0.0   1   1   7.9e-77     5e-75  261.6   0.0     1   264     1   285     1   285 0.94 [subseq from] hypothetical protein JAAARDRAFT_118159 [Jaapia argillacea MUCL 33604]
OON02894.1/27-277        -            251 Pkinase              PF00069.25   264   4.5e-75  261.7   0.0   1   1   8.1e-77   5.1e-75  261.5   0.0     1   263     1   251     1   251 0.95 [subseq from] hypothetical protein BSLG_06695 [Batrachochytrium salamandrivorans]
XP_002494597.1/35-283    -            249 Pkinase              PF00069.25   264   4.5e-75  261.7   0.3   1   1   8.2e-77   5.1e-75  261.5   0.3     1   264     1   249     1   249 0.94 [subseq from] uncharacterized protein ZYRO0A05214g [Zygosaccharomyces rouxii] >CAR25664.1 ZYRO0A05214p [Zygosaccharomyces rouxii] >GAV46636.1 hypothetical protein ZYGR_0A02290 [Zygosaccharomyces rouxii]
XP_003686877.1/334-614   -            281 Pkinase              PF00069.25   264   4.5e-75  261.7   0.3   1   1   8.5e-77   5.3e-75  261.5   0.3     1   264     1   281     1   281 0.96 [subseq from] hypothetical protein TPHA_0H02390 [Tetrapisispora phaffii CBS 4417] >CCE64443.1 hypothetical protein TPHA_0H02390 [Tetrapisispora phaffii CBS 4417]
AAD39491.1/10-292        -            283 Pkinase              PF00069.25   264   4.5e-75  261.7   0.0   1   1   8.2e-77   5.1e-75  261.5   0.0     1   264     1   283     1   283 0.96 [subseq from] cyclin-dependent protein kinase [Sporothrix schenckii]
ERT02046.1/921-1203      -            283 Pkinase              PF00069.25   264   4.5e-75  261.7   0.0   1   1   8.2e-77   5.1e-75  261.5   0.0     1   264     1   283     1   283 0.96 [subseq from] CMGC/CDK/CDK5 protein kinase [Sporothrix schenckii ATCC 58251]
KIH88337.1/191-473       -            283 Pkinase              PF00069.25   264   4.5e-75  261.7   0.0   1   1   8.2e-77   5.1e-75  261.5   0.0     1   264     1   283     1   283 0.96 [subseq from] negative regulator of the pho system protein [Sporothrix brasiliensis 5110]
XP_016583432.1/338-620   -            283 Pkinase              PF00069.25   264   4.5e-75  261.7   0.0   1   1   8.2e-77   5.1e-75  261.5   0.0     1   264     1   283     1   283 0.96 [subseq from] hypothetical protein SPSK_05063 [Sporothrix schenckii 1099-18] >KJR80756.1 hypothetical protein SPSK_05063 [Sporothrix schenckii 1099-18]
XP_019040777.1/23-274    -            252 Pkinase              PF00069.25   264   4.5e-75  261.7   0.0   1   1   8.4e-77   5.2e-75  261.5   0.0     1   264     1   252     1   252 0.92 [subseq from] hypothetical protein WICANDRAFT_25501 [Wickerhamomyces anomalus NRRL Y-366-8] >ODQ61570.1 hypothetical protein WICANDRAFT_25501 [Wickerhamomyces anomalus NRRL Y-366-8]
TPX65984.1/148-399       -            252 Pkinase              PF00069.25   264   4.6e-75  261.7   0.0   1   1   8.3e-77   5.2e-75  261.5   0.0     4   264     3   252     1   252 0.96 [subseq from] hypothetical protein SpCBS45565_g04792 [Spizellomyces sp. 'palustris']
XP_016607672.1/30-281    -            252 Pkinase              PF00069.25   264   4.6e-75  261.7   0.0   1   1   8.3e-77   5.2e-75  261.5   0.0     4   264     3   252     1   252 0.96 [subseq from] CAMK/CAMKL/MARK protein kinase [Spizellomyces punctatus DAOM BR117] >KNC99632.1 CAMK/CAMKL/MARK protein kinase [Spizellomyces punctatus DAOM BR117]
KFH70673.1/158-411       -            254 Pkinase              PF00069.25   264   4.6e-75  261.7   0.0   1   1   8.3e-77   5.2e-75  261.5   0.0     1   264     1   254     1   254 0.94 [subseq from] CAMK/CAMKL/BRSK protein kinase [Mortierella verticillata NRRL 6337]
XP_022466297.1/497-777   -            281 Pkinase              PF00069.25   264   4.6e-75  261.7   0.1   1   1   8.7e-77   5.4e-75  261.4   0.1     3   264     2   281     1   281 0.97 [subseq from] hypothetical protein KNAG_0I02670 [Kazachstania naganishii CBS 8797] >CCK72052.1 hypothetical protein KNAG_0I02670 [Kazachstania naganishii CBS 8797]
XP_022466496.1/204-471   -            268 Pkinase              PF00069.25   264   4.7e-75  261.6   0.0   1   1   9.4e-77   5.9e-75  261.3   0.0     4   264     2   268     1   268 0.92 [subseq from] hypothetical protein KNAG_0J01700 [Kazachstania naganishii CBS 8797] >CCK72251.1 hypothetical protein KNAG_0J01700 [Kazachstania naganishii CBS 8797]
RCH98314.1/12-296        -            285 Pkinase              PF00069.25   264   4.7e-75  261.6   0.0   1   1   8.5e-77   5.3e-75  261.5   0.0     1   264     1   285     1   285 0.95 [subseq from] negative regulator of the PHO system [Rhizopus stolonifer]
XP_002583030.1/293-558   -            266 Pkinase              PF00069.25   264   4.7e-75  261.6   0.0   1   1   8.4e-77   5.3e-75  261.5   0.0     1   264     1   266     1   266 0.93 [subseq from] hypothetical protein UREG_07803 [Uncinocarpus reesii 1704] >EEP82938.1 hypothetical protein UREG_07803 [Uncinocarpus reesii 1704]
ORE05726.1/95-349        -            255 Pkinase              PF00069.25   264   4.7e-75  261.6   0.0   1   1   8.6e-77   5.4e-75  261.4   0.0     1   264     1   255     1   255 0.95 [subseq from] camp-dependent protein kinase 10 [Rhizopus microsporus var. microsporus]
KPM46214.1/10-292        -            283 Pkinase              PF00069.25   264   4.8e-75  261.6   0.0   1   1   8.7e-77   5.4e-75  261.4   0.0     1   264     1   283     1   283 0.96 [subseq from] Negative regulator of the PHO system [Neonectria ditissima]
XP_004180909.1/44-295    -            252 Pkinase              PF00069.25   264   4.8e-75  261.6   0.1   1   1     9e-77   5.6e-75  261.4   0.1     1   264     1   252     1   252 0.92 [subseq from] hypothetical protein TBLA_0E03360 [Tetrapisispora blattae CBS 6284] >CCH61390.1 hypothetical protein TBLA_0E03360 [Tetrapisispora blattae CBS 6284]
XP_006691101.1/252-542   -            291 Pkinase              PF00069.25   264   4.8e-75  261.6   0.0   1   1     1e-76   6.3e-75  261.2   0.0     1   264     1   291     1   291 0.96 [subseq from] serine/threonine-protein kinase-like protein [Chaetomium thermophilum var. thermophilum DSM 1495] >EGS23859.1 serine/threonine-protein kinase-like protein [Chaetomium thermophilum var. thermophilum DSM 1495]
KNE55363.1/106-358       -            253 Pkinase              PF00069.25   264   4.9e-75  261.6   0.0   1   1   8.7e-77   5.5e-75  261.4   0.0     1   264     1   253     1   253 0.96 [subseq from] CAMK/CAMKL protein kinase [Allomyces macrogynus ATCC 38327]
RKP40334.1/4-285         -            282 Pkinase              PF00069.25   264   4.9e-75  261.6   0.0   1   1   8.8e-77   5.5e-75  261.4   0.0     1   264     1   282     1   282 0.97 [subseq from] protein serine/threonine kinase [Dimargaris cristalligena]
XP_007378388.1/3-287     -            285 Pkinase              PF00069.25   264   4.9e-75  261.6   0.0   1   1   8.9e-77   5.6e-75  261.4   0.0     1   264     1   285     1   285 0.89 [subseq from] Pkinase-domain-containing protein [Punctularia strigosozonata HHB-11173 SS5] >EIN13471.1 Pkinase-domain-containing protein [Punctularia strigosozonata HHB-11173 SS5]
XP_021877353.1/11-296    -            286 Pkinase              PF00069.25   264     5e-75  261.6   0.0   1   1     9e-77   5.6e-75  261.4   0.0     1   264     1   286     1   286 0.93 [subseq from] kinase-like domain-containing protein [Lobosporangium transversale] >ORZ05972.1 kinase-like domain-containing protein [Lobosporangium transversale]
KTB26072.1/39-290        -            252 Pkinase              PF00069.25   264     5e-75  261.6   0.1   1   1   9.3e-77   5.8e-75  261.3   0.1     1   264     1   252     1   252 0.92 [subseq from] Carbon catabolite-derepressing protein kinase [[Candida] glabrata]
XP_449733.1/39-290       -            252 Pkinase              PF00069.25   264     5e-75  261.6   0.1   1   1   9.3e-77   5.8e-75  261.3   0.1     1   264     1   252     1   252 0.92 [subseq from] uncharacterized protein CAGL0M08910g [[Candida] glabrata] >Q00372.2 RecName: Full=Carbon catabolite-derepressing protein kinase >CAG62709.1 unnamed protein product [[Candida] glabrata] >KTA95780.1 Carbon catabolite-derepressing protein kinase [[Candida] glabrata] >KTA99651.1 Carbon catabolite-derepressing protein kinase [[Candida] glabrata] >KTB04220.1 Carbon catabolite-derepressing protein kinase [[Candida] glabrata] >KTB13845.1 Carbon catabolite-derepressing protein kinase [[Candida] glabrata] >OXB40586.1 hypothetical protein B1J91_M08910g [[Candida] glabrata] >OXB45887.1 hypothetical protein B1J92_M08910g [[Candida] glabrata] >SLM10921.1 Carbon catabolite-derepressing protein kinase [[Candida] glabrata] >SCV13073.1 Carbon catabolite-derepressing protein kinase [[Candida] glabrata]
TGO31176.1/285-548       -            264 Pkinase              PF00069.25   264   5.1e-75  261.5   0.0   1   1     9e-77   5.6e-75  261.4   0.0     4   264     2   264     1   264 0.93 [subseq from] hypothetical protein BPAE_0001g00700 [Botrytis paeoniae]
KEP47084.1/4-288         -            285 Pkinase              PF00069.25   264   5.1e-75  261.5   0.0   1   1   9.2e-77   5.8e-75  261.3   0.0     1   264     1   285     1   285 0.89 [subseq from] cyclin-dependent kinase [Rhizoctonia solani 123E]
RGP73783.1/286-552       -            267 Pkinase              PF00069.25   264   5.1e-75  261.5   0.0   1   1   9.1e-77   5.7e-75  261.4   0.0     1   264     1   267     1   267 0.93 [subseq from] camk rad53 kinase [Fusarium longipes]
XP_018985178.1/8-292     -            285 Pkinase              PF00069.25   264   5.1e-75  261.5   0.0   1   1   9.3e-77   5.8e-75  261.3   0.0     1   264     1   285     1   285 0.95 [subseq from] hypothetical protein BABINDRAFT_8043 [Babjeviella inositovora NRRL Y-12698] >ODQ79850.1 hypothetical protein BABINDRAFT_8043 [Babjeviella inositovora NRRL Y-12698]
ORY77929.1/4-291         -            288 Pkinase              PF00069.25   264   5.1e-75  261.5   0.0   1   1   9.4e-77   5.9e-75  261.3   0.0     1   264     1   288     1   288 0.93 [subseq from] Pkinase-domain-containing protein [Neocallimastix californiae]
PFH59744.1/10-292        -            283 Pkinase              PF00069.25   264   5.2e-75  261.5   0.0   1   1   9.4e-77   5.9e-75  261.3   0.0     1   264     1   283     1   283 0.95 [subseq from] hypothetical protein XA68_11925 [Ophiocordyceps unilateralis]
PHH74497.1/10-292        -            283 Pkinase              PF00069.25   264   5.2e-75  261.5   0.0   1   1   9.4e-77   5.9e-75  261.3   0.0     1   264     1   283     1   283 0.95 [subseq from] hypothetical protein CDD80_3048 [Ophiocordyceps camponoti-rufipedis]
RCI13854.1/10-292        -            283 Pkinase              PF00069.25   264   5.2e-75  261.5   0.0   1   1   9.4e-77   5.9e-75  261.3   0.0     1   264     1   283     1   283 0.95 [subseq from] hypothetical protein L249_7901 [Ophiocordyceps polyrhachis-furcata BCC 54312]
RDA93352.1/10-292        -            283 Pkinase              PF00069.25   264   5.2e-75  261.5   0.0   1   1   9.4e-77   5.9e-75  261.3   0.0     1   264     1   283     1   283 0.95 [subseq from] hypothetical protein CP533_0333 [Ophiocordyceps sp. 'camponoti-saundersi']
EHM99680.1/60-366        -            307 Pkinase              PF00069.25   264   5.3e-75  261.5   0.0   1   1   9.5e-77   5.9e-75  261.3   0.0     1   264     1   307     1   307 0.97 [subseq from] Sgv1p [Saccharomyces cerevisiae x Saccharomyces kudriavzevii VIN7]
XP_016605057.1/15-277    -            263 Pkinase              PF00069.25   264   5.3e-75  261.5   0.0   1   1   9.4e-77   5.9e-75  261.3   0.0     1   264     1   263     1   263 0.94 [subseq from] CAMK/CAMK1 protein kinase [Spizellomyces punctatus DAOM BR117] >KNC97017.1 CAMK/CAMK1 protein kinase [Spizellomyces punctatus DAOM BR117]
RFU31876.1/59-310        -            252 Pkinase              PF00069.25   264   5.3e-75  261.5   0.0   1   1   9.5e-77     6e-75  261.3   0.0     1   264     1   252     1   252 0.94 [subseq from] hypothetical protein B7463_g4477, partial [Scytalidium lignicola]
EGZ76278.1/290-555       -            266 Pkinase              PF00069.25   264   5.3e-75  261.5   0.0   1   1   9.5e-77   5.9e-75  261.3   0.0     1   264     1   266     1   266 0.94 [subseq from] checkpoint kinase 2-like protein [Neurospora tetrasperma FGSC 2509]
XP_009857233.1/290-555   -            266 Pkinase              PF00069.25   264   5.3e-75  261.5   0.0   1   1   9.5e-77   5.9e-75  261.3   0.0     1   264     1   266     1   266 0.94 [subseq from] hypothetical protein NEUTE1DRAFT_133979 [Neurospora tetrasperma FGSC 2508] >EGO53647.1 hypothetical protein NEUTE1DRAFT_133979 [Neurospora tetrasperma FGSC 2508]
ODQ65062.1/7-289         -            283 Pkinase              PF00069.25   264   5.3e-75  261.5   0.0   1   1   9.6e-77     6e-75  261.3   0.0     1   264     1   283     1   283 0.94 [subseq from] negative regulator of the PHO system [Nadsonia fulvescens var. elongata DSM 6958]
XP_018297230.1/23-269    -            247 Pkinase              PF00069.25   264   5.3e-75  261.5   0.0   1   1   9.5e-77     6e-75  261.3   0.0     1   264     1   247     1   247 0.94 [subseq from] hypothetical protein PHYBLDRAFT_100646, partial [Phycomyces blakesleeanus NRRL 1555(-)] >OAD79190.1 hypothetical protein PHYBLDRAFT_100646, partial [Phycomyces blakesleeanus NRRL 1555(-)]
KYK54576.1/10-292        -            283 Pkinase              PF00069.25   264   5.3e-75  261.5   0.0   1   1   9.6e-77     6e-75  261.3   0.0     1   264     1   283     1   283 0.96 [subseq from] negative regulator of the PHO system [Drechmeria coniospora] >ODA80499.1 hypothetical protein RJ55_03457 [Drechmeria coniospora]
THV08514.1/78-362        -            285 Pkinase              PF00069.25   264   5.4e-75  261.4   0.0   1   1   9.6e-77     6e-75  261.3   0.0     1   264     1   285     1   285 0.95 [subseq from] Pkinase-domain-containing protein [Dendrothele bispora CBS 962.96]
KGQ12606.1/319-585       -            267 Pkinase              PF00069.25   264   5.4e-75  261.4   0.0   1   1   9.7e-77     6e-75  261.3   0.0     1   264     1   267     1   267 0.92 [subseq from] putative serine/threonine-protein kinase fhkC [Beauveria bassiana D1-5]
PQK12558.1/274-540       -            267 Pkinase              PF00069.25   264   5.4e-75  261.4   0.0   1   1   9.7e-77     6e-75  261.3   0.0     1   264     1   267     1   267 0.92 [subseq from] hypothetical protein BB8028_0003g11750 [Beauveria bassiana]
TGO64240.1/285-548       -            264 Pkinase              PF00069.25   264   5.4e-75  261.4   0.0   1   1   9.7e-77   6.1e-75  261.3   0.0     4   264     2   264     1   264 0.93 [subseq from] hypothetical protein BCON_0008g00880 [Botryotinia convoluta]
RCH88603.1/203-483       -            281 Pkinase              PF00069.25   264   5.5e-75  261.4   0.0   1   1   9.9e-77   6.2e-75  261.2   0.0     3   264     2   281     1   281 0.97 [subseq from] cyclin-dependent serine/threonine protein kinase [Rhizopus azygosporus]
KFH44204.1/10-292        -            283 Pkinase              PF00069.25   264   5.6e-75  261.4   0.0   1   1     1e-76   6.3e-75  261.2   0.0     1   264     1   283     1   283 0.95 [subseq from] Negative regulator of the PHO system-like protein [Acremonium chrysogenum ATCC 11550]
OON03915.1/16-263        -            248 Pkinase              PF00069.25   264   5.6e-75  261.4   0.0   1   1     1e-76   6.3e-75  261.2   0.0    10   264     1   248     1   248 0.95 [subseq from] hypothetical protein, variant 4 [Batrachochytrium salamandrivorans]
XP_003684638.1/30-281    -            252 Pkinase              PF00069.25   264   5.6e-75  261.4   0.0   1   1     1e-76   6.5e-75  261.2   0.0     1   264     1   252     1   252 0.92 [subseq from] hypothetical protein TPHA_0C00470 [Tetrapisispora phaffii CBS 4417] >CCE62204.1 hypothetical protein TPHA_0C00470 [Tetrapisispora phaffii CBS 4417]
CCX31387.1/93-347        -            255 Pkinase              PF00069.25   264   5.7e-75  261.4   0.0   1   1     1e-76   6.3e-75  261.2   0.0     6   264     4   255     1   255 0.93 [subseq from] Similar to Serine/threonine-protein kinase plo1; acc. no. P50528 [Pyronema omphalodes CBS 100304]
XP_003049020.1/10-292    -            283 Pkinase              PF00069.25   264   5.7e-75  261.4   0.0   1   1     1e-76   6.4e-75  261.2   0.0     1   264     1   283     1   283 0.95 [subseq from] predicted protein [[Nectria] haematococca mpVI 77-13-4] >EEU43307.1 predicted protein [[Nectria] haematococca mpVI 77-13-4] >RMJ09487.1 Negative regulator of the PHO system [Fusarium sp. AF-12] >RSL50622.1 Negative regulator of the PHO system [Fusarium sp. AF-6] >RSL59125.1 Negative regulator of the PHO system [Fusarium sp. AF-8] >RSL78646.1 Negative regulator of the PHO system [Fusarium sp. AF-3] >RSL94339.1 Negative regulator of the PHO system [Fusarium ambrosium] >RSM02484.1 Negative regulator of the PHO system [Fusarium sp. AF-4] >RTE73820.1 Negative regulator of the PHO system [Fusarium euwallaceae]
RDA87523.1/10-292        -            283 Pkinase              PF00069.25   264   5.9e-75  261.3   0.0   1   1   1.1e-76   6.7e-75  261.1   0.0     1   264     1   283     1   283 0.95 [subseq from] hypothetical protein CP532_1607 [Ophiocordyceps sp. 'camponoti-leonardi']
EGN97511.1/4-289         -            286 Pkinase              PF00069.25   264   5.9e-75  261.3   0.0   1   1   1.1e-76   6.7e-75  261.1   0.0     1   264     1   286     1   286 0.94 [subseq from] hypothetical protein SERLA73DRAFT_184251 [Serpula lacrymans var. lacrymans S7.3]
GAO86698.1/272-537       -            266 Pkinase              PF00069.25   264   6.1e-75  261.3   0.0   1   1   1.1e-76   6.8e-75  261.1   0.0     1   264     1   266     1   266 0.93 [subseq from] eburicol 14-alpha-demethylase [Aspergillus udagawae]
OQE20928.1/267-533       -            267 Pkinase              PF00069.25   264   6.1e-75  261.3   0.0   1   1   1.1e-76   6.8e-75  261.1   0.0     1   264     1   267     1   267 0.94 [subseq from] hypothetical protein PENFLA_c015G04476 [Penicillium flavigenum]
PSR97045.1/81-332        -            252 Pkinase              PF00069.25   264   6.1e-75  261.3   0.0   1   1   1.1e-76   6.9e-75  261.1   0.0     1   264     1   252     1   252 0.94 [subseq from] Pkinase-domain-containing protein [Coniella lustricola]
CDS03338.1/271-525       -            255 Pkinase              PF00069.25   264   6.1e-75  261.3   0.0   1   1   1.1e-76   6.8e-75  261.1   0.0     4   264     3   255     1   255 0.94 [subseq from] hypothetical protein LRAMOSA00740 [Lichtheimia ramosa]
EQK98012.1/10-292        -            283 Pkinase              PF00069.25   264   6.1e-75  261.3   0.0   1   1   1.1e-76   6.9e-75  261.1   0.0     1   264     1   283     1   283 0.95 [subseq from] negative regulator of the PHO system [Ophiocordyceps sinensis CO18]
CDH10360.1/35-283        -            249 Pkinase              PF00069.25   264   6.1e-75  261.3   0.3   1   1   1.1e-76     7e-75  261.1   0.3     1   264     1   249     1   249 0.94 [subseq from] related to Cell division control protein 15 [Zygosaccharomyces bailii ISA1307] >AQZ17618.1 CDC15 (YAR019C) [Zygosaccharomyces parabailii]
OAQ29640.1/5-290         -            286 Pkinase              PF00069.25   264   6.1e-75  261.3   0.0   1   1   1.1e-76   6.9e-75  261.1   0.0     1   264     1   286     1   286 0.95 [subseq from] Cdc2 cyclin-dependent kinase [Mortierella elongata AG-77]
CDO75588.1/179-463       -            285 Pkinase              PF00069.25   264   6.2e-75  261.2   0.0   1   1   1.1e-76     7e-75  261.1   0.0     1   264     1   285     1   285 0.95 [subseq from] hypothetical protein BN946_scf184858.g28 [Trametes cinnabarina]
ODV94973.1/6-290         -            285 Pkinase              PF00069.25   264   6.2e-75  261.2   0.0   1   1   1.1e-76     7e-75  261.1   0.0     1   264     1   285     1   285 0.95 [subseq from] hypothetical protein PACTADRAFT_50809 [Pachysolen tannophilus NRRL Y-2460]
ORZ16884.1/27-283        -            257 Pkinase              PF00069.25   264   6.3e-75  261.2   0.0   1   1   1.1e-76     7e-75  261.1   0.0     1   264     1   257     1   257 0.93 [subseq from] kinase-like domain-containing protein [Absidia repens]
SHO79368.1/35-281        -            247 Pkinase              PF00069.25   264   6.3e-75  261.2   0.0   1   1   1.1e-76   7.1e-75  261.1   0.0     1   264     1   247     1   247 0.94 [subseq from] Similar to S.cerevisiae protein YPL150W (Protein kinase of unknown cellular role) [Malassezia sympodialis ATCC 42132]
XP_003037622.1/13-297    -            285 Pkinase              PF00069.25   264   6.4e-75  261.2   0.0   1   1   1.1e-76   7.1e-75  261.0   0.0     1   264     1   285     1   285 0.89 [subseq from] hypothetical protein SCHCODRAFT_65114 [Schizophyllum commune H4-8] >EFJ02720.1 hypothetical protein SCHCODRAFT_65114 [Schizophyllum commune H4-8]
KAA8634391.1/76-327      -            252 Pkinase              PF00069.25   264   6.5e-75  261.2   0.0   1   1   1.2e-76   7.4e-75  261.0   0.0     1   264     1   252     1   252 0.94 [subseq from] hypothetical protein SMACR_03134 [Sordaria macrospora]
XP_003349546.1/76-327    -            252 Pkinase              PF00069.25   264   6.5e-75  261.2   0.0   1   1   1.2e-76   7.4e-75  261.0   0.0     1   264     1   252     1   252 0.94 [subseq from] uncharacterized protein SMAC_03134 [Sordaria macrospora k-hell] >CCC09037.1 unnamed protein product [Sordaria macrospora k-hell]
XP_011271268.1/7-287     -            281 Pkinase              PF00069.25   264   6.5e-75  261.2   0.0   1   1   1.2e-76   7.3e-75  261.0   0.0     4   264     2   281     1   281 0.95 [subseq from] Negative regulator of the PHO system [Wickerhamomyces ciferrii] >CCH46878.1 Negative regulator of the PHO system [Wickerhamomyces ciferrii]
ELA35281.1/304-569       -            266 Pkinase              PF00069.25   264   6.6e-75  261.2   0.0   1   1   1.2e-76   7.4e-75  261.0   0.0     1   264     1   266     1   266 0.93 [subseq from] serine threonine-protein kinase chk2 [Colletotrichum fructicola Nara gc5]
XP_007913322.1/286-551   -            266 Pkinase              PF00069.25   264   6.6e-75  261.1   0.0   1   1   1.2e-76   7.4e-75  261.0   0.0     1   264     1   266     1   266 0.94 [subseq from] putative checkpoint kinase 2-like protein [Phaeoacremonium minimum UCRPA7] >EOO01928.1 putative checkpoint kinase 2-like protein [Phaeoacremonium minimum UCRPA7]
OEJ80645.1/696-982       -            287 Pkinase              PF00069.25   264   6.7e-75  261.1   0.4   1   1   1.5e-76   9.6e-75  260.6   0.4     1   264     1   287     1   287 0.96 [subseq from] Flippase kinase 1 [Hanseniaspora osmophila]
ORX86837.1/4-291         -            288 Pkinase              PF00069.25   264   6.8e-75  261.1   0.0   1   1   1.3e-76   7.8e-75  260.9   0.0     1   264     1   288     1   288 0.93 [subseq from] Pkinase-domain-containing protein [Anaeromyces robustus]
ORY11008.1/23-274        -            252 Pkinase              PF00069.25   264   6.8e-75  261.1   0.0   1   1   1.2e-76   7.7e-75  260.9   0.0     1   264     1   252     1   252 0.95 [subseq from] Pkinase-domain-containing protein [Neocallimastix californiae]
XP_018075789.1/9-291     -            283 Pkinase              PF00069.25   264   6.8e-75  261.1   0.0   1   1   1.3e-76   7.9e-75  260.9   0.0     1   264     1   283     1   283 0.95 [subseq from] Pkinase-domain-containing protein [Phialocephala scopiformis] >KUJ21434.1 Pkinase-domain-containing protein [Phialocephala scopiformis]
RDB22704.1/732-1016      -            285 Pkinase              PF00069.25   264   6.9e-75  261.1   0.0   1   1   1.2e-76   7.7e-75  260.9   0.0     1   264     1   285     1   285 0.94 [subseq from] CTD kinase subunit alpha [Hypsizygus marmoreus]
OLL21797.1/135-420       -            286 Pkinase              PF00069.25   264     7e-75  261.1   0.0   1   1   1.3e-76   8.1e-75  260.9   0.0     1   264     1   286     1   286 0.96 [subseq from] CTD kinase subunit alpha [Neolecta irregularis DAH-3]
XP_007720604.1/282-546   -            265 Pkinase              PF00069.25   264     7e-75  261.1   0.0   1   1   1.2e-76   7.8e-75  260.9   0.0     1   263     1   265     1   265 0.93 [subseq from] CAMK/RAD53 protein kinase [Capronia coronata CBS 617.96] >EXJ96375.1 CAMK/RAD53 protein kinase [Capronia coronata CBS 617.96]
PIL37153.1/355-639       -            285 Pkinase              PF00069.25   264     7e-75  261.1   0.0   1   1   1.3e-76   7.8e-75  260.9   0.0     1   264     1   285     1   285 0.96 [subseq from] transporter [Ganoderma sinense ZZ0214-1]
ORX48152.1/42-302        -            261 Pkinase              PF00069.25   264     7e-75  261.1   0.0   1   1   1.3e-76   7.9e-75  260.9   0.0     1   264     1   261     1   261 0.93 [subseq from] Pkinase-domain-containing protein [Piromyces finnis]
ORX83832.1/23-274        -            252 Pkinase              PF00069.25   264   7.1e-75  261.1   0.0   1   1   1.3e-76     8e-75  260.9   0.0     1   264     1   252     1   252 0.95 [subseq from] Pkinase-domain-containing protein [Anaeromyces robustus]
AAC06329.1/4-287         -            284 Pkinase              PF00069.25   264   7.1e-75  261.0   0.0   1   1   1.3e-76     8e-75  260.9   0.0     1   264     1   284     1   284 0.96 [subseq from] Cdc2 cyclin-dependent kinase [Pneumocystis carinii]
AAD05577.1/4-287         -            284 Pkinase              PF00069.25   264   7.1e-75  261.0   0.0   1   1   1.3e-76     8e-75  260.9   0.0     1   264     1   284     1   284 0.96 [subseq from] Cdc2 cyclin-dependent kinase [Pneumocystis carinii]
XP_018227382.1/8-291     -            284 Pkinase              PF00069.25   264   7.1e-75  261.0   0.0   1   1   1.3e-76     8e-75  260.9   0.0     1   264     1   284     1   284 0.96 [subseq from] cyclin-dependent kinase 1 [Pneumocystis carinii B80] >KTW30786.1 cyclin-dependent kinase 1 [Pneumocystis carinii B80]
RDX55618.1/54-338        -            285 Pkinase              PF00069.25   264   7.2e-75  261.0   0.0   1   1   1.3e-76     8e-75  260.9   0.0     1   264     1   285     1   285 0.96 [subseq from] Pkinase-domain-containing protein [Polyporus brumalis]
TFK89832.1/134-418       -            285 Pkinase              PF00069.25   264   7.2e-75  261.0   0.0   1   1   1.3e-76     8e-75  260.9   0.0     1   264     1   285     1   285 0.96 [subseq from] Pkinase-domain-containing protein [Polyporus arcularius HHB13444]
XP_020070198.1/19-270    -            252 Pkinase              PF00069.25   264   7.2e-75  261.0   0.0   1   1   1.3e-76   8.3e-75  260.8   0.0     1   264     1   252     1   252 0.92 [subseq from] Pkinase-domain-containing protein [Cyberlindnera jadinii NRRL Y-1542] >ODV73159.1 Pkinase-domain-containing protein [Cyberlindnera jadinii NRRL Y-1542]
OAD09188.1/55-315        -            261 Pkinase              PF00069.25   264   7.2e-75  261.0   0.0   1   1   1.3e-76     8e-75  260.9   0.0     5   264     2   261     1   261 0.94 [subseq from] hypothetical protein MUCCIDRAFT_134469, partial [Mucor circinelloides f. lusitanicus CBS 277.49]
RPD58430.1/3-289         -            287 Pkinase              PF00069.25   264   7.2e-75  261.0   0.0   1   1   1.3e-76   8.3e-75  260.8   0.0     1   264     1   287     1   287 0.88 [subseq from] Pkinase-domain-containing protein [Lentinus tigrinus ALCF2SS1-6] >RPD81584.1 Pkinase-domain-containing protein [Lentinus tigrinus ALCF2SS1-7]
XP_025186939.1/26-283    -            258 Pkinase              PF00069.25   264   7.4e-75  261.0   0.2   1   1   1.3e-76   8.2e-75  260.8   0.2     1   264     1   258     1   258 0.93 [subseq from] kinase-like domain-containing protein [Rhizophagus irregularis DAOM 181602=DAOM 197198] >EXX77690.1 Cmk2p [Rhizophagus irregularis DAOM 197198w] >GBC41557.1 Calmodulin-dependent protein kinase I [Rhizophagus irregularis DAOM 181602=DAOM 197198] >POG80073.1 kinase-like domain-containing protein [Rhizophagus irregularis DAOM 181602=DAOM 197198]
XP_024709601.1/256-521   -            266 Pkinase              PF00069.25   264   7.4e-75  261.0   0.0   1   1   1.3e-76   8.2e-75  260.8   0.0     1   264     1   266     1   266 0.93 [subseq from] lanosterol 14-alpha-demethylase [Aspergillus steynii IBT 23096] >PLB54299.1 lanosterol 14-alpha-demethylase [Aspergillus steynii IBT 23096]
KFH64030.1/20-277        -            258 Pkinase              PF00069.25   264   7.4e-75  261.0   0.0   1   1   1.3e-76   8.3e-75  260.8   0.0     1   264     1   258     1   258 0.94 [subseq from] CAMK/CAMK1 protein kinase [Mortierella verticillata NRRL 6337]
PGH30995.1/271-537       -            267 Pkinase              PF00069.25   264   7.4e-75  261.0   0.0   1   1   1.3e-76   8.3e-75  260.8   0.0     1   264     1   267     1   267 0.93 [subseq from] CAMK protein kinase [Emmonsia crescens]
EEQ47395.1/386-682       -            297 Pkinase              PF00069.25   264   7.4e-75  261.0   0.8   1   1   1.9e-76   1.2e-74  260.3   0.8     1   264     1   297     1   297 0.96 [subseq from] hypothetical protein CAWG_05969 [Candida albicans WO-1] >KGQ95875.1 protein-serine/threonine kinase [Candida albicans P37005] >KGR20697.1 protein-serine/threonine kinase [Candida albicans P37037] >KGU12877.1 protein-serine/threonine kinase [Candida albicans 19F] >KGU35458.1 protein-serine/threonine kinase [Candida albicans P57055] >KHC88238.1 protein-serine/threonine kinase [Candida albicans SC5314]
KGQ89408.1/385-681       -            297 Pkinase              PF00069.25   264   7.4e-75  261.0   0.8   1   1   1.9e-76   1.2e-74  260.3   0.8     1   264     1   297     1   297 0.96 [subseq from] protein-serine/threonine kinase [Candida albicans P94015] >KHC72763.1 protein-serine/threonine kinase [Candida albicans P75016]
KGR00474.1/386-682       -            297 Pkinase              PF00069.25   264   7.4e-75  261.0   0.8   1   1   1.9e-76   1.2e-74  260.3   0.8     1   264     1   297     1   297 0.96 [subseq from] protein-serine/threonine kinase [Candida albicans GC75] >KGU11177.1 protein-serine/threonine kinase [Candida albicans P87]
KGR11725.1/386-682       -            297 Pkinase              PF00069.25   264   7.4e-75  261.0   0.8   1   1   1.9e-76   1.2e-74  260.3   0.8     1   264     1   297     1   297 0.96 [subseq from] protein-serine/threonine kinase [Candida albicans P57072] >KHC39918.1 protein-serine/threonine kinase [Candida albicans P76067]
KGR13857.1/386-682       -            297 Pkinase              PF00069.25   264   7.4e-75  261.0   0.8   1   1   1.9e-76   1.2e-74  260.3   0.8     1   264     1   297     1   297 0.96 [subseq from] protein-serine/threonine kinase [Candida albicans P78048] >KGU15661.1 protein-serine/threonine kinase [Candida albicans L26] >KHC57984.1 protein-serine/threonine kinase [Candida albicans P37039]
KGT70427.1/385-681       -            297 Pkinase              PF00069.25   264   7.4e-75  261.0   0.8   1   1   1.9e-76   1.2e-74  260.3   0.8     1   264     1   297     1   297 0.96 [subseq from] protein-serine/threonine kinase [Candida albicans 12C]
KGU28940.1/385-681       -            297 Pkinase              PF00069.25   264   7.4e-75  261.0   0.8   1   1   1.9e-76   1.2e-74  260.3   0.8     1   264     1   297     1   297 0.96 [subseq from] protein-serine/threonine kinase [Candida albicans P34048]
KGU32960.1/385-681       -            297 Pkinase              PF00069.25   264   7.4e-75  261.0   0.8   1   1   1.9e-76   1.2e-74  260.3   0.8     1   264     1   297     1   297 0.96 [subseq from] protein-serine/threonine kinase [Candida albicans P75063]
KHC38476.1/386-682       -            297 Pkinase              PF00069.25   264   7.4e-75  261.0   0.8   1   1   1.9e-76   1.2e-74  260.3   0.8     1   264     1   297     1   297 0.96 [subseq from] protein-serine/threonine kinase [Candida albicans P76055]
KHC44591.1/386-682       -            297 Pkinase              PF00069.25   264   7.4e-75  261.0   0.8   1   1   1.9e-76   1.2e-74  260.3   0.8     1   264     1   297     1   297 0.96 [subseq from] protein-serine/threonine kinase [Candida albicans Ca6]
XP_712606.2/385-681      -            297 Pkinase              PF00069.25   264   7.4e-75  261.0   0.8   1   1   1.9e-76   1.2e-74  260.3   0.8     1   264     1   297     1   297 0.96 [subseq from] serine/threonine protein kinase [Candida albicans SC5314] >KHC65970.1 protein-serine/threonine kinase [Candida albicans P75010] >KHC80665.1 protein-serine/threonine kinase [Candida albicans P78042] >KHC81913.1 protein-serine/threonine kinase [Candida albicans SC5314] >AOW27874.1 serine/threonine protein kinase [Candida albicans SC5314]
RYP92768.1/291-556       -            266 Pkinase              PF00069.25   264   7.5e-75  261.0   0.0   1   1   1.3e-76   8.4e-75  260.8   0.0     1   264     1   266     1   266 0.93 [subseq from] hypothetical protein DL770_001157 [Monosporascus sp. CRB-9-2]
RYP31862.1/285-550       -            266 Pkinase              PF00069.25   264   7.6e-75  261.0   0.0   1   1   1.4e-76   8.5e-75  260.8   0.0     1   264     1   266     1   266 0.93 [subseq from] hypothetical protein DL767_005506 [Monosporascus sp. MG133]
RYP74667.1/285-550       -            266 Pkinase              PF00069.25   264   7.6e-75  261.0   0.0   1   1   1.4e-76   8.5e-75  260.8   0.0     1   264     1   266     1   266 0.93 [subseq from] hypothetical protein DL771_002933 [Monosporascus sp. 5C6A]
CDR38322.1/8-290         -            283 Pkinase              PF00069.25   264   7.6e-75  261.0   0.0   1   1   1.4e-76   8.5e-75  260.8   0.0     1   264     1   283     1   283 0.95 [subseq from] CYFA0S02e00298g1_1 [Cyberlindnera fabianii]
SGZ54043.1/169-438       -            270 Pkinase              PF00069.25   264   7.6e-75  260.9   0.0   1   1   1.4e-76   8.6e-75  260.8   0.0     4   264     2   270     1   270 0.92 [subseq from] CIC11C00000000092 [[Candida] intermedia]
SGZ54212.1/169-438       -            270 Pkinase              PF00069.25   264   7.6e-75  260.9   0.0   1   1   1.4e-76   8.6e-75  260.8   0.0     4   264     2   270     1   270 0.92 [subseq from] CIC11C00000003981 [[Candida] intermedia]
TID30955.1/410-695       -            286 Pkinase              PF00069.25   264   7.6e-75  260.9   0.2   1   1   1.5e-76   9.2e-75  260.7   0.2     1   264     1   286     1   286 0.97 [subseq from] hypothetical protein CANINC_000477 [[Candida] inconspicua]
KOS18415.1/10-292        -            283 Pkinase              PF00069.25   264   7.7e-75  260.9   0.0   1   1   1.4e-76   8.6e-75  260.8   0.0     1   264     1   283     1   283 0.95 [subseq from] Negative regulator of the PHO system [Escovopsis weberi]
EPB91907.1/111-363       -            253 Pkinase              PF00069.25   264   7.8e-75  260.9   0.0   1   1   1.4e-76   8.7e-75  260.8   0.0     4   264     2   253     1   253 0.95 [subseq from] AGC/PKA protein kinase [Mucor circinelloides f. circinelloides 1006PhL]
RCH79277.1/164-412       -            249 Pkinase              PF00069.25   264   7.8e-75  260.9   0.0   1   1   1.4e-76   8.7e-75  260.8   0.0     4   264     3   249     1   249 0.95 [subseq from] camp-dependent protein kinase catalytic subunit [Rhizopus stolonifer]
XP_021880359.1/20-277    -            258 Pkinase              PF00069.25   264   7.9e-75  260.9   0.0   1   1   1.4e-76   8.8e-75  260.8   0.0     1   264     1   258     1   258 0.94 [subseq from] serine-threonine protein kinase [Lobosporangium transversale] >ORZ13010.1 serine-threonine protein kinase [Lobosporangium transversale]
XP_013267429.1/283-547   -            265 Pkinase              PF00069.25   264   7.9e-75  260.9   0.0   1   1   1.4e-76   8.8e-75  260.7   0.0     1   263     1   265     1   265 0.92 [subseq from] hypothetical protein Z518_10432 [Rhinocladiella mackenziei CBS 650.93] >KIX00293.1 hypothetical protein Z518_10432 [Rhinocladiella mackenziei CBS 650.93]
OUM63321.1/46-306        -            261 Pkinase              PF00069.25   264   7.9e-75  260.9   0.0   1   1   1.4e-76   8.9e-75  260.7   0.0     1   264     1   261     1   261 0.93 [subseq from] hypothetical protein PIROE2DRAFT_43456, partial [Piromyces sp. E2]
RHZ85451.1/4-285         -            282 Pkinase              PF00069.25   264   7.9e-75  260.9   0.0   1   1   1.4e-76   8.9e-75  260.7   0.0     1   264     1   282     1   282 0.97 [subseq from] hypothetical protein Glove_65g83 [Diversispora epigaea]
GBB84895.1/46-291        -            246 Pkinase              PF00069.25   264     8e-75  260.9   0.1   1   1   1.4e-76   8.9e-75  260.7   0.1     4   264     3   246     1   246 0.95 [subseq from] hypothetical protein RclHR1_11490005 [Rhizophagus clarus]
AAD29956.1/10-292        -            283 Pkinase              PF00069.25   264     8e-75  260.9   0.0   1   1   1.4e-76   9.1e-75  260.7   0.0     1   264     1   283     1   283 0.95 [subseq from] cyclin-dependent protein kinase PHOSs [Sporothrix schenckii]
OAD06730.1/1-258         -            258 Pkinase              PF00069.25   264     8e-75  260.9   0.0   1   1   1.5e-76   9.1e-75  260.7   0.0     1   264     1   258     1   258 0.94 [subseq from] hypothetical protein MUCCIDRAFT_121913, partial [Mucor circinelloides f. lusitanicus CBS 277.49]
KXS22357.1/73-323        -            251 Pkinase              PF00069.25   264     8e-75  260.9   0.0   1   1   1.4e-76   8.9e-75  260.7   0.0     5   264     3   251     1   251 0.95 [subseq from] Pkinase-domain-containing protein [Gonapodya prolifera JEL478]
RIB12090.1/6-288         -            283 Pkinase              PF00069.25   264     8e-75  260.9   0.0   1   1   1.5e-76   9.1e-75  260.7   0.0     1   264     1   283     1   283 0.94 [subseq from] kinase-like domain-containing protein [Gigaspora rosea]
GAX70620.1/185-469       -            285 Pkinase              PF00069.25   264   8.1e-75  260.9   0.1   1   1   1.4e-76     9e-75  260.7   0.1     5   264     3   285     1   285 0.96 [subseq from] cyclin-dependent serine/threonine protein kinase [Saccharomyces cerevisiae]
ORY55994.1/41-329        -            289 Pkinase              PF00069.25   264   8.1e-75  260.9   0.0   1   1   1.5e-76   9.1e-75  260.7   0.0     1   264     1   289     1   289 0.96 [subseq from] Pkinase-domain-containing protein [Neocallimastix californiae]
KAE8440994.1/9-291       -            283 Pkinase              PF00069.25   264   8.2e-75  260.9   0.0   1   1   1.5e-76   9.5e-75  260.6   0.0     1   264     1   283     1   283 0.95 [subseq from] negative regulator of the PHO system [Venturia inaequalis]
CCO33293.1/4-288         -            285 Pkinase              PF00069.25   264   8.2e-75  260.8   0.0   1   1   1.5e-76   9.3e-75  260.7   0.0     1   264     1   285     1   285 0.88 [subseq from] hypothetical protein BN14_07367 [Rhizoctonia solani AG-1 IB] >CCO33292.1 hypothetical protein BN14_07366 [Rhizoctonia solani AG-1 IB]
CEL51753.1/4-288         -            285 Pkinase              PF00069.25   264   8.2e-75  260.8   0.0   1   1   1.5e-76   9.3e-75  260.7   0.0     1   264     1   285     1   285 0.88 [subseq from] hypothetical protein RSOLAG1IB_00288 [Rhizoctonia solani AG-1 IB]
RPD67161.1/10-294        -            285 Pkinase              PF00069.25   264   8.2e-75  260.8   0.0   1   1   1.5e-76   9.2e-75  260.7   0.0     1   264     1   285     1   285 0.95 [subseq from] Pkinase-domain-containing protein [Lentinus tigrinus ALCF2SS1-6] >RPD81103.1 Pkinase-domain-containing protein [Lentinus tigrinus ALCF2SS1-7]
XP_020046627.1/83-334    -            252 Pkinase              PF00069.25   264   8.2e-75  260.8   0.0   1   1   1.5e-76   9.6e-75  260.6   0.0     1   264     1   252     1   252 0.92 [subseq from] carbon catabolite-derepressing protein kinase [Ascoidea rubescens DSM 1968] >ODV60320.1 carbon catabolite-derepressing protein kinase [Ascoidea rubescens DSM 1968]
CCX05398.1/69-320        -            252 Pkinase              PF00069.25   264   8.3e-75  260.8   0.0   1   1   1.5e-76   9.4e-75  260.7   0.0     1   264     1   252     1   252 0.94 [subseq from] Similar to Carbon catabolite-derepressing protein kinase; acc. no. P06782 [Pyronema omphalodes CBS 100304]
XP_002546736.1/170-440   -            271 Pkinase              PF00069.25   264   8.3e-75  260.8   0.0   1   1   1.5e-76   9.4e-75  260.7   0.0     4   264     2   271     1   271 0.94 [subseq from] conserved hypothetical protein [Candida tropicalis MYA-3404] >EER30174.1 conserved hypothetical protein [Candida tropicalis MYA-3404]
CDO51056.1/30-281        -            252 Pkinase              PF00069.25   264   8.4e-75  260.8   0.0   1   1   1.5e-76   9.6e-75  260.6   0.0     1   264     1   252     1   252 0.92 [subseq from] similar to Saccharomyces cerevisiae YCR008W SAT4 Ser/Thr protein kinase involved in salt tolerance [Geotrichum candidum]
XP_022459489.1/46-298    -            253 Pkinase              PF00069.25   264   8.5e-75  260.8   0.0   1   1   1.6e-76   9.8e-75  260.6   0.0     1   264     1   253     1   253 0.93 [subseq from] uncharacterized protein KUCA_T00003473001 [Kuraishia capsulata CBS 1993] >CDK27495.1 unnamed protein product [Kuraishia capsulata CBS 1993]
KXJ95416.1/290-555       -            266 Pkinase              PF00069.25   264   8.5e-75  260.8   0.0   1   1   1.5e-76   9.5e-75  260.6   0.0     1   264     1   266     1   266 0.93 [subseq from] kinase-like domain-containing protein [Microdochium bolleyi]
GAV51661.1/35-283        -            249 Pkinase              PF00069.25   264   8.6e-75  260.8   0.4   1   1   1.6e-76   9.7e-75  260.6   0.4     1   264     1   249     1   249 0.94 [subseq from] hypothetical protein ZYGR_0AF01320 [Zygosaccharomyces rouxii]
XP_023471342.1/104-353   -            250 Pkinase              PF00069.25   264   8.6e-75  260.8   0.0   1   1   1.5e-76   9.7e-75  260.6   0.0     1   264     1   250     1   250 0.95 [subseq from] camp-dependent protein kinase catalytic subunit [Rhizopus microsporus ATCC 52813] >ORE11814.1 Pkinase-domain-containing protein [Rhizopus microsporus var. microsporus] >PHZ17634.1 camp-dependent protein kinase catalytic subunit [Rhizopus microsporus ATCC 52813]
KHN96321.1/300-565       -            266 Pkinase              PF00069.25   264   8.9e-75  260.7   0.0   1   1   1.6e-76   9.9e-75  260.6   0.0     1   264     1   266     1   266 0.94 [subseq from] checkpoint kinase 2-like protein [Metarhizium album ARSEF 1941]
RIB11471.1/21-293        -            273 Pkinase              PF00069.25   264   8.9e-75  260.7   0.0   1   1   1.6e-76   9.9e-75  260.6   0.0     1   264     1   273     1   273 0.90 [subseq from] kinase-like domain-containing protein [Gigaspora rosea]
KZV75171.1/31-315        -            285 Pkinase              PF00069.25   264   8.9e-75  260.7   0.0   1   1   1.6e-76     1e-74  260.6   0.0     1   264     1   285     1   285 0.96 [subseq from] Pkinase-domain-containing protein [Peniophora sp. CONT]
KHC53951.1/386-682       -            297 Pkinase              PF00069.25   264     9e-75  260.7   0.9   1   1   2.2e-76   1.4e-74  260.1   0.9     1   264     1   297     1   297 0.96 [subseq from] protein-serine/threonine kinase [Candida albicans P60002]
RLP63533.1/390-686       -            297 Pkinase              PF00069.25   264     9e-75  260.7   0.9   1   1   2.2e-76   1.4e-74  260.1   0.9     1   264     1   297     1   297 0.96 [subseq from] hypothetical protein L150_02256 [Candida albicans Ca529L]
ORE18705.1/183-462       -            280 Pkinase              PF00069.25   264     9e-75  260.7   0.0   1   1   1.6e-76     1e-74  260.5   0.0     4   264     2   280     1   280 0.97 [subseq from] Pkinase-domain-containing protein [Rhizopus microsporus]
KDB18977.1/10-292        -            283 Pkinase              PF00069.25   264   9.1e-75  260.7   0.0   1   1   1.6e-76     1e-74  260.5   0.0     1   264     1   283     1   283 0.95 [subseq from] negative regulator of the PHO system [Ustilaginoidea virens] >GAO16453.1 hypothetical protein UVI_02048130 [Ustilaginoidea virens]
PFH53484.1/11-272        -            262 Pkinase              PF00069.25   264   9.2e-75  260.7   0.1   1   1   1.6e-76     1e-74  260.5   0.1     1   264     1   262     1   262 0.94 [subseq from] hypothetical protein AMATHDRAFT_1144 [Amanita thiersii Skay4041]
KXS21686.1/14-281        -            268 Pkinase              PF00069.25   264   9.4e-75  260.6   0.0   1   1   1.7e-76   1.1e-74  260.5   0.0     4   264     3   268     1   268 0.93 [subseq from] Pkinase-domain-containing protein [Gonapodya prolifera JEL478]
KEY64313.1/10-292        -            283 Pkinase              PF00069.25   264   9.5e-75  260.6   0.0   1   1   1.7e-76   1.1e-74  260.5   0.0     1   264     1   283     1   283 0.95 [subseq from] hypothetical protein S7711_06357 [Stachybotrys chartarum IBT 7711] >KFA52800.1 hypothetical protein S40293_00995 [Stachybotrys chartarum IBT 40293] >KFA75324.1 hypothetical protein S40288_00183 [Stachybotrys chartarum IBT 40288]
KFA65474.1/10-292        -            283 Pkinase              PF00069.25   264   9.5e-75  260.6   0.0   1   1   1.7e-76   1.1e-74  260.5   0.0     1   264     1   283     1   283 0.95 [subseq from] hypothetical protein S40285_00412 [Stachybotrys chlorohalonata IBT 40285]
RDX56309.1/3-289         -            287 Pkinase              PF00069.25   264   9.6e-75  260.6   0.0   1   1   1.7e-76   1.1e-74  260.4   0.0     1   264     1   287     1   287 0.88 [subseq from] Pkinase-domain-containing protein [Polyporus brumalis] >TFK93001.1 Pkinase-domain-containing protein [Polyporus arcularius HHB13444]
XP_008599335.1/319-585   -            267 Pkinase              PF00069.25   264   9.6e-75  260.6   0.0   1   1   1.7e-76   1.1e-74  260.5   0.0     1   264     1   267     1   267 0.92 [subseq from] checkpoint kinase 2 [Beauveria bassiana ARSEF 2860] >EJP65246.1 checkpoint kinase 2 [Beauveria bassiana ARSEF 2860]
OSD03749.1/516-768       -            253 Pkinase              PF00069.25   264   9.6e-75  260.6   0.4   1   1   1.7e-76   1.1e-74  260.5   0.4     1   264     1   253     1   253 0.93 [subseq from] Pkinase-domain-containing protein [Trametes coccinea BRFM310]
XP_031012993.1/10-292    -            283 Pkinase              PF00069.25   264   9.7e-75  260.6   0.0   1   1   1.7e-76   1.1e-74  260.4   0.0     1   264     1   283     1   283 0.95 [subseq from] uncharacterized protein FIESC28_08813 [Fusarium coffeatum] >RBR11866.1 hypothetical protein FIESC28_08813 [Fusarium coffeatum]
RIA97993.1/23-269        -            247 Pkinase              PF00069.25   264   9.8e-75  260.6   0.1   1   1   1.8e-76   1.1e-74  260.4   0.1     1   264     1   247     1   247 0.95 [subseq from] kinase-like domain-containing protein, partial [Glomus cerebriforme]
OCH92661.1/3-290         -            288 Pkinase              PF00069.25   264   9.8e-75  260.6   0.0   1   1   1.8e-76   1.1e-74  260.4   0.0     1   264     1   288     1   288 0.88 [subseq from] Pkinase-domain-containing protein [Obba rivulosa]
XP_018230525.1/4-287     -            284 Pkinase              PF00069.25   264   9.8e-75  260.6   0.0   1   1   1.8e-76   1.1e-74  260.4   0.0     1   264     1   284     1   284 0.96 [subseq from] cyclin-dependent kinase 1 [Pneumocystis jirovecii RU7] >CCJ29556.1 unnamed protein product [Pneumocystis jirovecii] >CCJ28430.1 unnamed protein product [Pneumocystis jirovecii] >KTW31833.1 cyclin-dependent kinase 1 [Pneumocystis jirovecii RU7]
XP_018288273.1/3-257     -            255 Pkinase              PF00069.25   264   9.9e-75  260.6   0.0   1   1   1.8e-76   1.1e-74  260.4   0.0     4   264     3   255     1   255 0.95 [subseq from] protein kinase A catalytic subunit, partial [Phycomyces blakesleeanus NRRL 1555(-)] >OAD70233.1 protein kinase A catalytic subunit, partial [Phycomyces blakesleeanus NRRL 1555(-)]
PYH97002.1/272-537       -            266 Pkinase              PF00069.25   264     1e-74  260.6   0.0   1   1   1.8e-76   1.1e-74  260.4   0.0     1   264     1   266     1   266 0.93 [subseq from] serine/threonine-protein kinase Chk2 [Aspergillus ellipticus CBS 707.79]
PPQ94046.1/745-1029      -            285 Pkinase              PF00069.25   264     1e-74  260.6   0.0   1   1   1.8e-76   1.1e-74  260.4   0.0     1   264     1   285     1   285 0.94 [subseq from] hypothetical protein CVT25_009894 [Psilocybe cyanescens]
OSD04254.1/44-328        -            285 Pkinase              PF00069.25   264     1e-74  260.5   0.0   1   1   1.8e-76   1.1e-74  260.4   0.0     1   264     1   285     1   285 0.96 [subseq from] Pkinase-domain-containing protein [Trametes coccinea BRFM310]
XP_031024711.1/4-285     -            282 Pkinase              PF00069.25   264     1e-74  260.5   0.0   1   1   1.8e-76   1.2e-74  260.4   0.0     1   264     1   282     1   282 0.96 [subseq from] uncharacterized protein SmJEL517_g03328 [Synchytrium microbalum] >TPX33827.1 hypothetical protein SmJEL517_g03328 [Synchytrium microbalum]
OSD05802.1/3-289         -            287 Pkinase              PF00069.25   264     1e-74  260.5   0.0   1   1   1.9e-76   1.2e-74  260.3   0.0     1   264     1   287     1   287 0.88 [subseq from] Pkinase-domain-containing protein [Trametes coccinea BRFM310]
4PDP_A/36-301            -            266 Pkinase              PF00069.25   264     1e-74  260.5   0.0   1   1   2.1e-76   1.3e-74  260.2   0.0     5   264     2   266     1   266 0.94 [subseq from] Chain A, Serine/threonine-protein kinase RAD53 >4PDP_B Chain B, Serine/threonine-protein kinase RAD53 >4PDS_A Chain A, Serine/threonine-protein kinase RAD53 >4PDS_B Chain B, Serine/threonine-protein kinase RAD53
OAQ30992.1/6-257         -            252 Pkinase              PF00069.25   264     1e-74  260.5   0.0   1   1   1.8e-76   1.2e-74  260.4   0.0     5   264     3   252     1   252 0.95 [subseq from] Pkinase-domain-containing protein, partial [Mortierella elongata AG-77]
VBB75097.1/67-318        -            252 Pkinase              PF00069.25   264     1e-74  260.5   0.0   1   1   1.9e-76   1.2e-74  260.3   0.0     1   264     1   252     1   252 0.93 [subseq from] Putative carbon catabolite-derepressing protein kinase [Podospora comata]
XP_001910821.1/67-318    -            252 Pkinase              PF00069.25   264     1e-74  260.5   0.0   1   1   1.9e-76   1.2e-74  260.3   0.0     1   264     1   252     1   252 0.93 [subseq from] uncharacterized protein PODANS_2_770 [Podospora anserina S mat+] >CAP72646.1 unnamed protein product [Podospora anserina S mat+] >CDP25041.1 Putative carbon catabolite-derepressing protein kinase [Podospora anserina S mat+]
CDS06299.1/68-356        -            289 Pkinase              PF00069.25   264     1e-74  260.5   0.0   1   1   2.4e-76   1.5e-74  260.0   0.0     1   264     1   289     1   289 0.93 [subseq from] hypothetical protein LRAMOSA08827 [Lichtheimia ramosa]
CEG63905.1/21-272        -            252 Pkinase              PF00069.25   264     1e-74  260.5   0.0   1   1   1.9e-76   1.2e-74  260.3   0.0     1   264     1   252     1   252 0.93 [subseq from] Putative CAMK/CAMKL/AMPK protein kinase [Rhizopus microsporus]
ORE23321.1/20-271        -            252 Pkinase              PF00069.25   264     1e-74  260.5   0.0   1   1   1.9e-76   1.2e-74  260.3   0.0     1   264     1   252     1   252 0.93 [subseq from] Pkinase-domain-containing protein [Rhizopus microsporus]
RCH90852.1/21-272        -            252 Pkinase              PF00069.25   264     1e-74  260.5   0.0   1   1   1.9e-76   1.2e-74  260.3   0.0     1   264     1   252     1   252 0.93 [subseq from] ATP binding [Rhizopus azygosporus]
XP_023470510.1/21-272    -            252 Pkinase              PF00069.25   264     1e-74  260.5   0.0   1   1   1.9e-76   1.2e-74  260.3   0.0     1   264     1   252     1   252 0.93 [subseq from] Pkinase-domain-containing protein [Rhizopus microsporus ATCC 52813] >PHZ16802.1 Pkinase-domain-containing protein [Rhizopus microsporus ATCC 52813]
XP_003348950.1/453-735   -            283 Pkinase              PF00069.25   264     1e-74  260.5   0.0   1   1   1.9e-76   1.2e-74  260.3   0.0     1   264     1   283     1   283 0.95 [subseq from] uncharacterized protein SMAC_01971 [Sordaria macrospora k-hell] >CCC08427.1 unnamed protein product [Sordaria macrospora k-hell]
XP_958274.1/10-292       -            283 Pkinase              PF00069.25   264     1e-74  260.5   0.0   1   1   1.9e-76   1.2e-74  260.3   0.0     1   264     1   283     1   283 0.95 [subseq from] cyclin-dependent protein kinase [Neurospora crassa OR74A] >XP_009851307.1 negative regulator of the PHO system [Neurospora tetrasperma FGSC 2508] >EAA29038.1 cyclin-dependent protein kinase [Neurospora crassa OR74A] >EGO58254.1 negative regulator of the PHO system [Neurospora tetrasperma FGSC 2508] >EGZ71430.1 negative regulator of the PHO system [Neurospora tetrasperma FGSC 2509] >KHE78734.1 hypothetical protein GE21DRAFT_4897 [Neurospora crassa]
EIE78778.1/206-453       -            248 Pkinase              PF00069.25   264     1e-74  260.5   0.0   1   1   1.9e-76   1.2e-74  260.3   0.0     4   264     2   248     1   248 0.95 [subseq from] hypothetical protein RO3G_03483 [Rhizopus delemar RA 99-880]
XP_016609818.1/185-443   -            259 Pkinase              PF00069.25   264     1e-74  260.5   0.0   1   1   1.9e-76   1.2e-74  260.3   0.0     1   264     1   259     1   259 0.94 [subseq from] CAMK/CAMKL/MARK protein kinase [Spizellomyces punctatus DAOM BR117] >KND01779.1 CAMK/CAMKL/MARK protein kinase [Spizellomyces punctatus DAOM BR117]
EEQ44430.1/172-442       -            271 Pkinase              PF00069.25   264   1.1e-74  260.5   0.0   1   1   1.9e-76   1.2e-74  260.3   0.0     4   264     2   271     1   271 0.94 [subseq from] conserved hypothetical protein [Candida albicans WO-1] >KGU31209.1 Ser/Thr/Tyr protein kinase RAD53 [Candida albicans P75063] >KGU31942.1 Ser/Thr/Tyr protein kinase RAD53 [Candida albicans P57055] >KHC55588.1 Ser/Thr/Tyr protein kinase RAD53 [Candida albicans P37039] >KHC78930.1 Ser/Thr/Tyr protein kinase RAD53 [Candida albicans SC5314]
KGQ88000.1/172-442       -            271 Pkinase              PF00069.25   264   1.1e-74  260.5   0.0   1   1   1.9e-76   1.2e-74  260.3   0.0     4   264     2   271     1   271 0.94 [subseq from] Ser/Thr/Tyr protein kinase RAD53 [Candida albicans P94015] >KGQ98209.1 Ser/Thr/Tyr protein kinase RAD53 [Candida albicans GC75] >KGU10234.1 Ser/Thr/Tyr protein kinase RAD53 [Candida albicans P87] >KGU27239.1 Ser/Thr/Tyr protein kinase RAD53 [Candida albicans P34048] >KHC70117.1 Ser/Thr/Tyr protein kinase RAD53 [Candida albicans P75016] >KHC78560.1 Ser/Thr/Tyr protein kinase RAD53 [Candida albicans P78042]
KGR10041.1/172-442       -            271 Pkinase              PF00069.25   264   1.1e-74  260.5   0.0   1   1   1.9e-76   1.2e-74  260.3   0.0     4   264     2   271     1   271 0.94 [subseq from] Ser/Thr/Tyr protein kinase RAD53 [Candida albicans P57072] >KHC36713.1 Ser/Thr/Tyr protein kinase RAD53 [Candida albicans P76055]
KGR12769.1/172-442       -            271 Pkinase              PF00069.25   264   1.1e-74  260.5   0.0   1   1   1.9e-76   1.2e-74  260.3   0.0     4   264     2   271     1   271 0.94 [subseq from] Ser/Thr/Tyr protein kinase RAD53 [Candida albicans P78048] >KHC63699.1 Ser/Thr/Tyr protein kinase RAD53 [Candida albicans P75010] >KHC87154.1 Ser/Thr/Tyr protein kinase RAD53 [Candida albicans SC5314]
KGU10814.1/172-442       -            271 Pkinase              PF00069.25   264   1.1e-74  260.5   0.0   1   1   1.9e-76   1.2e-74  260.3   0.0     4   264     2   271     1   271 0.94 [subseq from] Ser/Thr/Tyr protein kinase RAD53 [Candida albicans 19F] >KGU12075.1 Ser/Thr/Tyr protein kinase RAD53 [Candida albicans L26]
KHC37082.1/172-442       -            271 Pkinase              PF00069.25   264   1.1e-74  260.5   0.0   1   1   1.9e-76   1.2e-74  260.3   0.0     4   264     2   271     1   271 0.94 [subseq from] Ser/Thr/Tyr protein kinase RAD53 [Candida albicans P76067]
KHC42527.1/172-442       -            271 Pkinase              PF00069.25   264   1.1e-74  260.5   0.0   1   1   1.9e-76   1.2e-74  260.3   0.0     4   264     2   271     1   271 0.94 [subseq from] Ser/Thr/Tyr protein kinase RAD53 [Candida albicans Ca6]
KHC52215.1/172-442       -            271 Pkinase              PF00069.25   264   1.1e-74  260.5   0.0   1   1   1.9e-76   1.2e-74  260.3   0.0     4   264     2   271     1   271 0.94 [subseq from] Ser/Thr/Tyr protein kinase RAD53 [Candida albicans P60002]
RLP64070.1/172-442       -            271 Pkinase              PF00069.25   264   1.1e-74  260.5   0.0   1   1   1.9e-76   1.2e-74  260.3   0.0     4   264     2   271     1   271 0.94 [subseq from] hypothetical protein L150_02808 [Candida albicans Ca529L]
XP_002419300.1/172-442   -            271 Pkinase              PF00069.25   264   1.1e-74  260.5   0.0   1   1   1.9e-76   1.2e-74  260.3   0.0     4   264     2   271     1   271 0.94 [subseq from] serine/threonine-protein kinase Rad53 homologue, putative [Candida dubliniensis CD36] >CAX42892.1 serine/threonine-protein kinase Rad53 homologue, putative [Candida dubliniensis CD36]
XP_712737.2/172-442      -            271 Pkinase              PF00069.25   264   1.1e-74  260.5   0.0   1   1   1.9e-76   1.2e-74  260.3   0.0     4   264     2   271     1   271 0.94 [subseq from] serine/threonine/tyrosine protein kinase [Candida albicans SC5314] >KGQ92306.1 Ser/Thr/Tyr protein kinase RAD53 [Candida albicans P37005] >KGR17496.1 Ser/Thr/Tyr protein kinase RAD53 [Candida albicans P37037] >KGT69817.1 Ser/Thr/Tyr protein kinase RAD53 [Candida albicans 12C] >AOW28408.1 serine/threonine/tyrosine protein kinase [Candida albicans SC5314]
XP_025394250.1/273-538   -            266 Pkinase              PF00069.25   264   1.1e-74  260.5   0.0   1   1   1.9e-76   1.2e-74  260.3   0.0     1   264     1   266     1   266 0.93 [subseq from] serine/threonine protein kinase chk2 [Aspergillus heteromorphus CBS 117.55] >PWY64278.1 serine/threonine protein kinase chk2 [Aspergillus heteromorphus CBS 117.55]
TDZ17746.1/287-552       -            266 Pkinase              PF00069.25   264   1.1e-74  260.5   0.0   1   1   1.9e-76   1.2e-74  260.3   0.0     1   264     1   266     1   266 0.93 [subseq from] putative serine/threonine-protein kinase fhkC [Colletotrichum orbiculare MAFF 240422] >TEA15090.1 putative serine/threonine-protein kinase fhkC [Colletotrichum sidae]
TDZ30078.1/287-552       -            266 Pkinase              PF00069.25   264   1.1e-74  260.5   0.0   1   1   1.9e-76   1.2e-74  260.3   0.0     1   264     1   266     1   266 0.93 [subseq from] putative serine/threonine-protein kinase fhkC [Colletotrichum spinosum]
TDZ33726.1/287-552       -            266 Pkinase              PF00069.25   264   1.1e-74  260.5   0.0   1   1   1.9e-76   1.2e-74  260.3   0.0     1   264     1   266     1   266 0.93 [subseq from] putative serine/threonine-protein kinase fhkC [Colletotrichum trifolii]
XP_018753022.1/10-292    -            283 Pkinase              PF00069.25   264   1.1e-74  260.5   0.0   1   1   1.9e-76   1.2e-74  260.3   0.0     1   264     1   283     1   283 0.95 [subseq from] CMGC/CDK/CDK5 protein kinase [Fusarium verticillioides 7600] >EWG46831.1 CMGC/CDK/CDK5 protein kinase [Fusarium verticillioides 7600] >RBQ73334.1 hypothetical protein FVER14953_07140 [Fusarium verticillioides] >RBQ90427.1 hypothetical protein FVER53263_07140 [Fusarium verticillioides] >RBR01619.1 hypothetical protein FVER53590_07140 [Fusarium verticillioides]
EMD41421.1/3-290         -            288 Pkinase              PF00069.25   264   1.1e-74  260.4   0.0   1   1     2e-76   1.2e-74  260.3   0.0     1   264     1   288     1   288 0.88 [subseq from] hypothetical protein CERSUDRAFT_110004 [Gelatoporia subvermispora B]
PHH74670.1/10-292        -            283 Pkinase              PF00069.25   264   1.1e-74  260.4   0.0   1   1     2e-76   1.3e-74  260.2   0.0     1   264     1   283     1   283 0.94 [subseq from] hypothetical protein CDD83_4539 [Cordyceps sp. RAO-2017]
OUM51195.1/8-291         -            284 Pkinase              PF00069.25   264   1.1e-74  260.4   0.0   1   1     2e-76   1.3e-74  260.2   0.0     1   264     1   284     1   284 0.95 [subseq from] hypothetical protein BVG19_g283 [[Candida] boidinii] >OWB53590.1 hypothetical protein B5S27_g5194 [[Candida] boidinii] >OWB68766.1 hypothetical protein B5S30_g4155 [[Candida] boidinii] >OWB71047.1 hypothetical protein B5S31_g729 [[Candida] boidinii] >OWB85952.1 hypothetical protein B5S33_g4628 [[Candida] boidinii]
OWB54254.1/8-291         -            284 Pkinase              PF00069.25   264   1.1e-74  260.4   0.0   1   1     2e-76   1.3e-74  260.2   0.0     1   264     1   284     1   284 0.95 [subseq from] hypothetical protein B5S28_g99 [[Candida] boidinii] >OWB77425.1 hypothetical protein B5S32_g1590 [[Candida] boidinii]
OON06153.1/9-271         -            263 Pkinase              PF00069.25   264   1.1e-74  260.4   0.0   1   1     2e-76   1.2e-74  260.2   0.0     1   264     1   263     1   263 0.94 [subseq from] hypothetical protein BSLG_04121 [Batrachochytrium salamandrivorans]
KIM68681.1/3-287         -            285 Pkinase              PF00069.25   264   1.1e-74  260.4   0.0   1   1     2e-76   1.3e-74  260.2   0.0     1   264     1   285     1   285 0.89 [subseq from] hypothetical protein SCLCIDRAFT_20032 [Scleroderma citrinum Foug A]
EMG46957.1/19-301        -            283 Pkinase              PF00069.25   264   1.1e-74  260.4   0.0   1   1     2e-76   1.3e-74  260.2   0.0     1   264     1   283     1   283 0.95 [subseq from] Cyclin-dependent serine/threonine protein kinase, putative, partial [Candida maltosa Xu316]
RKP10988.1/5-287         -            283 Pkinase              PF00069.25   264   1.1e-74  260.4   0.0   1   1     2e-76   1.3e-74  260.2   0.0     1   264     1   283     1   283 0.96 [subseq from] kinase-like domain-containing protein [Thamnocephalis sphaerospora]
ORX57224.1/23-274        -            252 Pkinase              PF00069.25   264   1.1e-74  260.4   0.0   1   1     2e-76   1.3e-74  260.2   0.0     1   264     1   252     1   252 0.95 [subseq from] Pkinase-domain-containing protein [Piromyces finnis]
KFG83333.1/10-292        -            283 Pkinase              PF00069.25   264   1.1e-74  260.4   0.0   1   1   2.1e-76   1.3e-74  260.2   0.0     1   264     1   283     1   283 0.95 [subseq from] negative regulator of the PHO system [Metarhizium anisopliae] >KID69776.1 negative regulator of the PHO system, partial [Metarhizium anisopliae ARSEF 549]
XP_007812823.1/10-292    -            283 Pkinase              PF00069.25   264   1.1e-74  260.4   0.0   1   1   2.1e-76   1.3e-74  260.2   0.0     1   264     1   283     1   283 0.95 [subseq from] negative regulator of the PHO system [Metarhizium acridum CQMa 102] >EFY87506.1 negative regulator of the PHO system [Metarhizium acridum CQMa 102]
XP_007819810.1/10-292    -            283 Pkinase              PF00069.25   264   1.1e-74  260.4   0.0   1   1   2.1e-76   1.3e-74  260.2   0.0     1   264     1   283     1   283 0.95 [subseq from] Protein kinase, catalytic domain protein [Metarhizium robertsii ARSEF 23] >XP_014542281.1 Protein kinase, ATP binding site, partial [Metarhizium brunneum ARSEF 3297] >EFZ01025.1 Protein kinase, catalytic domain protein [Metarhizium robertsii ARSEF 23] >EXV03567.1 cyclin-dependent protein kinase [Metarhizium robertsii] >KID73080.1 Protein kinase, ATP binding site, partial [Metarhizium brunneum ARSEF 3297] >KID89133.1 Serine/threonine-protein kinase, active site protein [Metarhizium guizhouense ARSEF 977] >KIE00391.1 Protein kinase, ATP binding site, partial [Metarhizium majus ARSEF 297] >KJK75434.1 hypothetical protein H634G_08797 [Metarhizium anisopliae BRIP 53293] >KJK92319.1 hypothetical protein H633G_03788 [Metarhizium anisopliae BRIP 53284]
PGH18765.1/271-537       -            267 Pkinase              PF00069.25   264   1.1e-74  260.4   0.0   1   1     2e-76   1.3e-74  260.2   0.0     1   264     1   267     1   267 0.93 [subseq from] CAMK/RAD53 protein kinase [Helicocarpus griseus UAMH5409]
KAB8252043.1/273-538     -            266 Pkinase              PF00069.25   264   1.1e-74  260.4   0.0   1   1     2e-76   1.3e-74  260.2   0.0     1   264     1   266     1   266 0.93 [subseq from] cytochrome P450 [Aspergillus parvisclerotigenus]
KAB8267062.1/273-538     -            266 Pkinase              PF00069.25   264   1.1e-74  260.4   0.0   1   1     2e-76   1.3e-74  260.2   0.0     1   264     1   266     1   266 0.93 [subseq from] cytochrome P450 [Aspergillus minisclerotigenes]
KAE8326811.1/273-538     -            266 Pkinase              PF00069.25   264   1.1e-74  260.4   0.0   1   1     2e-76   1.3e-74  260.2   0.0     1   264     1   266     1   266 0.93 [subseq from] cytochrome P450 [Aspergillus sergii]
KDE79786.1/273-538       -            266 Pkinase              PF00069.25   264   1.1e-74  260.4   0.0   1   1     2e-76   1.3e-74  260.2   0.0     1   264     1   266     1   266 0.93 [subseq from] serine/threonine protein [Aspergillus oryzae 100-8] >OOO14529.1 protein kinase [Aspergillus oryzae] >RAQ65534.1 serine/threonine-protein kinase chk2 (cds1) [Aspergillus flavus] >RAQ72239.1 serine/threonine-protein kinase chk2 (cds1) [Aspergillus flavus] >RMZ48084.1 serine/threonine-protein kinase chk2 (cds1) [Aspergillus flavus]
RAQ53921.1/273-538       -            266 Pkinase              PF00069.25   264   1.1e-74  260.4   0.0   1   1     2e-76   1.3e-74  260.2   0.0     1   264     1   266     1   266 0.93 [subseq from] serine/threonine-protein kinase chk2 (cds1) [Aspergillus flavus]
ORY98477.1/16-272        -            257 Pkinase              PF00069.25   264   1.1e-74  260.4   0.0   1   1   2.1e-76   1.3e-74  260.2   0.0     1   264     1   257     1   257 0.94 [subseq from] kinase-like domain-containing protein [Syncephalastrum racemosum]
PVV02219.1/5-287         -            283 Pkinase              PF00069.25   264   1.2e-74  260.3   0.0   1   1   2.1e-76   1.3e-74  260.2   0.0     1   264     1   283     1   283 0.97 [subseq from] hypothetical protein BB560_003335 [Smittium megazygosporum]
ETS61341.1/166-412       -            247 Pkinase              PF00069.25   264   1.2e-74  260.3   0.0   1   1   2.1e-76   1.3e-74  260.2   0.0     1   264     1   247     1   247 0.94 [subseq from] hypothetical protein PaG_04363 [Moesziomyces aphidis DSM 70725]
OJT13230.1/3-289         -            287 Pkinase              PF00069.25   264   1.2e-74  260.3   0.0   1   1   2.2e-76   1.3e-74  260.1   0.0     1   264     1   287     1   287 0.88 [subseq from] Negative regulator of the PHO system [Trametes pubescens]
KID99968.1/296-561       -            266 Pkinase              PF00069.25   264   1.2e-74  260.3   0.0   1   1   2.1e-76   1.3e-74  260.2   0.0     1   264     1   266     1   266 0.93 [subseq from] checkpoint kinase 2-like protein, partial [Metarhizium majus ARSEF 297]
OCB84839.1/731-1015      -            285 Pkinase              PF00069.25   264   1.2e-74  260.3   0.0   1   1   2.1e-76   1.3e-74  260.1   0.0     1   264     1   285     1   285 0.96 [subseq from] Pkinase-domain-containing protein [Sanghuangporus baumii]
CZR67391.1/109-391       -            283 Pkinase              PF00069.25   264   1.2e-74  260.3   0.0   1   1   2.2e-76   1.4e-74  260.1   0.0     1   264     1   283     1   283 0.95 [subseq from] probable PHO85-cyclin-dependent protein kinase [Phialocephala subalpina]
AAB48642.1/39-290        -            252 Pkinase              PF00069.25   264   1.2e-74  260.3   0.0   1   1   2.3e-76   1.4e-74  260.1   0.0     1   264     1   252     1   252 0.92 [subseq from] serine/threonine kinase [[Candida] glabrata]
ORX41492.1/48-302        -            255 Pkinase              PF00069.25   264   1.2e-74  260.3   0.1   1   1   2.2e-76   1.4e-74  260.1   0.1     6   264     5   255     1   255 0.92 [subseq from] Pkinase-domain-containing protein [Piromyces finnis]
XP_022459174.1/320-612   -            293 Pkinase              PF00069.25   264   1.2e-74  260.3   0.2   1   1   2.4e-76   1.5e-74  260.0   0.2     1   264     1   293     1   293 0.95 [subseq from] uncharacterized protein KUCA_T00003155001 [Kuraishia capsulata CBS 1993] >CDK27178.1 unnamed protein product [Kuraishia capsulata CBS 1993]
TGO49317.1/285-548       -            264 Pkinase              PF00069.25   264   1.2e-74  260.3   0.0   1   1   2.2e-76   1.4e-74  260.1   0.0     4   264     2   264     1   264 0.93 [subseq from] hypothetical protein BOTNAR_0436g00050 [Botryotinia narcissicola]
KPA40114.1/10-292        -            283 Pkinase              PF00069.25   264   1.2e-74  260.3   0.0   1   1   2.3e-76   1.4e-74  260.1   0.0     1   264     1   283     1   283 0.95 [subseq from] negative regulator of the pho system [Fusarium langsethiae] >OBS21132.1 hypothetical protein FPOA_07471 [Fusarium poae] >RGP67047.1 negative regulator of the pho system [Fusarium sporotrichioides]
EGZ74629.1/76-327        -            252 Pkinase              PF00069.25   264   1.2e-74  260.2   0.0   1   1   2.3e-76   1.4e-74  260.1   0.0     1   264     1   252     1   252 0.94 [subseq from] Pkinase-domain-containing protein [Neurospora tetrasperma FGSC 2509]
XP_009848424.1/76-327    -            252 Pkinase              PF00069.25   264   1.2e-74  260.2   0.0   1   1   2.3e-76   1.4e-74  260.1   0.0     1   264     1   252     1   252 0.94 [subseq from] hypothetical protein NEUTE1DRAFT_144560 [Neurospora tetrasperma FGSC 2508] >EGO61348.1 hypothetical protein NEUTE1DRAFT_144560 [Neurospora tetrasperma FGSC 2508]
EMD32615.1/17-268        -            252 Pkinase              PF00069.25   264   1.2e-74  260.2   0.0   1   1   2.2e-76   1.4e-74  260.1   0.0     1   264     1   252     1   252 0.94 [subseq from] hypothetical protein CERSUDRAFT_118650 [Gelatoporia subvermispora B]
OAJ37838.1/417-668       -            252 Pkinase              PF00069.25   264   1.3e-74  260.2   0.1   1   1   2.2e-76   1.4e-74  260.1   0.1     1   264     1   252     1   252 0.94 [subseq from] hypothetical protein BDEG_21814 [Batrachochytrium dendrobatidis JEL423]
XP_006681894.1/316-567   -            252 Pkinase              PF00069.25   264   1.3e-74  260.2   0.1   1   1   2.2e-76   1.4e-74  260.1   0.1     1   264     1   252     1   252 0.94 [subseq from] hypothetical protein BATDEDRAFT_20765 [Batrachochytrium dendrobatidis JAM81] >EGF77319.1 hypothetical protein BATDEDRAFT_20765 [Batrachochytrium dendrobatidis JAM81]
XP_008719539.1/277-542   -            266 Pkinase              PF00069.25   264   1.3e-74  260.2   0.0   1   1   2.2e-76   1.4e-74  260.1   0.0     1   264     1   266     1   266 0.92 [subseq from] hypothetical protein HMPREF1541_06992 [Cyphellophora europaea CBS 101466] >ETN38950.1 hypothetical protein HMPREF1541_06992 [Cyphellophora europaea CBS 101466]
ORX57750.1/12-305        -            294 Pkinase              PF00069.25   264   1.3e-74  260.2   0.0   1   1   2.3e-76   1.4e-74  260.1   0.0     1   264     1   294     1   294 0.95 [subseq from] Pkinase-domain-containing protein [Piromyces finnis]
RJE23273.1/255-520       -            266 Pkinase              PF00069.25   264   1.3e-74  260.2   0.0   1   1   2.2e-76   1.4e-74  260.1   0.0     1   264     1   266     1   266 0.93 [subseq from] serine threonine-protein kinase Chk2 [Aspergillus sclerotialis]
CDF89128.1/35-283        -            249 Pkinase              PF00069.25   264   1.3e-74  260.2   0.3   1   1   2.3e-76   1.4e-74  260.0   0.3     1   264     1   249     1   249 0.94 [subseq from] ZYBA0S03-09824g1_1 [Zygosaccharomyces bailii CLIB 213] >CDH16214.1 related to CDC15-Protein kinase of the MAP kinase kinase kinase family [Zygosaccharomyces bailii ISA1307]
SJM88548.1/35-283        -            249 Pkinase              PF00069.25   264   1.3e-74  260.2   0.3   1   1   2.3e-76   1.4e-74  260.0   0.3     1   264     1   249     1   249 0.94 [subseq from] related to Cell division control protein 15 [Zygosaccharomyces bailii]
VVT54658.1/7-289         -            283 Pkinase              PF00069.25   264   1.3e-74  260.2   0.0   1   1   2.3e-76   1.4e-74  260.1   0.0     1   264     1   283     1   283 0.95 [subseq from] unnamed protein product [Saprochaete ingens]
RCH83033.1/40-294        -            255 Pkinase              PF00069.25   264   1.3e-74  260.2   0.0   1   1   2.3e-76   1.4e-74  260.1   0.0     5   264     2   255     1   255 0.95 [subseq from] hypothetical protein CU097_005775 [Rhizopus azygosporus]
ORY36783.1/2-262         -            261 Pkinase              PF00069.25   264   1.3e-74  260.2   0.0   1   1   2.3e-76   1.4e-74  260.1   0.0     1   264     1   261     1   261 0.93 [subseq from] Pkinase-domain-containing protein, partial [Neocallimastix californiae]
RGP69751.1/10-292        -            283 Pkinase              PF00069.25   264   1.3e-74  260.2   0.0   1   1   2.3e-76   1.4e-74  260.0   0.0     1   264     1   283     1   283 0.95 [subseq from] negative regulator of the pho system [Fusarium longipes]
XP_009260698.1/10-292    -            283 Pkinase              PF00069.25   264   1.3e-74  260.2   0.0   1   1   2.4e-76   1.5e-74  260.0   0.0     1   264     1   283     1   283 0.95 [subseq from] hypothetical protein FPSE_09306 [Fusarium pseudograminearum CS3096] >XP_011323921.1 negative regulator of the PHO system [Fusarium graminearum PH-1] >EKJ70553.1 hypothetical protein FPSE_09306 [Fusarium pseudograminearum CS3096] >ESU11345.1 negative regulator of the PHO system [Fusarium graminearum PH-1] >EYB30134.1 hypothetical protein FG05_05393 [Fusarium graminearum] >CEF87672.1 unnamed protein product [Fusarium graminearum] >PCD40269.1 negative regulator of the PHO system [Fusarium graminearum]
KXS12162.1/509-760       -            252 Pkinase              PF00069.25   264   1.3e-74  260.2   0.0   1   1   2.3e-76   1.5e-74  260.0   0.0     1   264     1   252     1   252 0.94 [subseq from] Pkinase-domain-containing protein [Gonapodya prolifera JEL478]
XP_009159716.1/250-540   -            291 Pkinase              PF00069.25   264   1.3e-74  260.2   0.0   1   1   5.7e-76   3.6e-74  258.8   0.0     3   264     2   291     1   291 0.96 [subseq from] serine/threonine-protein kinase nrc-2 [Exophiala dermatitidis NIH/UT8656] >EHY59255.1 serine/threonine-protein kinase nrc-2 [Exophiala dermatitidis NIH/UT8656]
XP_019037905.1/4-291     -            288 Pkinase              PF00069.25   264   1.3e-74  260.2   0.0   1   1   2.3e-76   1.5e-74  260.0   0.0     1   264     1   288     1   288 0.95 [subseq from] hypothetical protein WICANDRAFT_21208, partial [Wickerhamomyces anomalus NRRL Y-366-8] >ODQ58698.1 hypothetical protein WICANDRAFT_21208, partial [Wickerhamomyces anomalus NRRL Y-366-8]
RYO74537.1/10-292        -            283 Pkinase              PF00069.25   264   1.3e-74  260.2   0.0   1   1   2.4e-76   1.5e-74  260.0   0.0     1   264     1   283     1   283 0.95 [subseq from] hypothetical protein DL762_010414 [Monosporascus cannonballus] >RYO77945.1 hypothetical protein DL763_009833 [Monosporascus cannonballus] >RYP02670.1 hypothetical protein DL765_010705 [Monosporascus sp. GIB2] >RYP23736.1 hypothetical protein DL766_007445 [Monosporascus sp. MC13-8B]
XP_007374349.1/470-765   -            296 Pkinase              PF00069.25   264   1.3e-74  260.2   0.2   1   1   3.6e-76   2.3e-74  259.4   0.2     1   264     1   296     1   296 0.97 [subseq from] hypothetical protein SPAPADRAFT_150117 [Spathaspora passalidarum NRRL Y-27907] >EGW32834.1 hypothetical protein SPAPADRAFT_150117 [Spathaspora passalidarum NRRL Y-27907]
ORX79384.1/9-301         -            293 Pkinase              PF00069.25   264   1.3e-74  260.2   0.0   1   1   2.4e-76   1.5e-74  260.0   0.0     1   264     1   293     1   293 0.95 [subseq from] Pkinase-domain-containing protein [Anaeromyces robustus]
EED44054.1/6-287         -            282 Pkinase              PF00069.25   264   1.3e-74  260.1   0.4   1   1   2.4e-76   1.5e-74  260.0   0.4     1   261     1   280     1   282 0.95 [subseq from] serine/threonine protein kinase [Enterocytozoon bieneusi H348]
RKL28076.1/10-292        -            283 Pkinase              PF00069.25   264   1.4e-74  260.1   0.0   1   1   2.4e-76   1.5e-74  260.0   0.0     1   264     1   283     1   283 0.95 [subseq from] Negative regulator of the PHO system [Fusarium proliferatum]
XP_018246825.1/10-292    -            283 Pkinase              PF00069.25   264   1.4e-74  260.1   0.0   1   1   2.4e-76   1.5e-74  260.0   0.0     1   264     1   283     1   283 0.95 [subseq from] CMGC/CDK/CDK5 protein kinase [Fusarium oxysporum f. sp. lycopersici 4287] >XP_023433491.1 probable PHO85-cyclin-dependent protein kinase [Fusarium fujikuroi IMI 58289] >XP_031063213.1 CMGC/CDK/CDK5 protein kinase [Fusarium oxysporum f. sp. cubense tropical race 4 54006] >XP_031035508.1 CMGC/CDK/CDK5 protein kinase [Fusarium oxysporum NRRL 32931] >XP_031081876.1 probable PHO85-cyclin-dependent protein kinase [Fusarium proliferatum ET1] >EGU73421.1 hypothetical protein FOXB_16059 [Fusarium oxysporum Fo5176] >EMT70350.1 Negative regulator of the PHO system [Fusarium oxysporum f. sp. cubense race 4] >ENH73060.1 Negative regulator of the PHO system [Fusarium oxysporum f. sp. cubense race 1] >CCT71412.1 probable PHO85-cyclin-dependent protein kinase [Fusarium fujikuroi IMI 58289] >EWY86590.1 CMGC/CDK/CDK5 protein kinase [Fusarium oxysporum NRRL 32931] >EWZ35104.1 CMGC/CDK/CDK5 protein kinase [Fusarium oxysporum Fo47] >EWZ94806.1 CMGC/CDK/CDK5 protein kinase [Fusarium oxysporum f. sp. lycopersici MN25] >EXA39063.1 CMGC/CDK/CDK5 protein kinase [Fusarium oxysporum f. sp. pisi HDV247] >EXK37747.1 CMGC/CDK/CDK5 protein kinase [Fusarium oxysporum f. sp. melonis 26406] >EXL48819.1 CMGC/CDK/CDK5 protein kinase [Fusarium oxysporum f. sp. radicis-lycopersici 26381] >EXL86328.1 CMGC/CDK/CDK5 protein kinase [Fusarium oxysporum f. sp. conglutinans race 2 54008] >EXM01124.1 CMGC/CDK/CDK5 protein kinase [Fusarium oxysporum f. sp. cubense tropical race 4 54006] >EXM30857.1 CMGC/CDK/CDK5 protein kinase [Fusarium oxysporum f. sp. vasinfectum 25433] >KLO88472.1 putative PHO85-cyclin-dependent protein kinase [Fusarium fujikuroi] >KLP04864.1 putative PHO85-cyclin-dependent protein kinase [Fusarium fujikuroi] >KLP14083.1 putative PHO85-cyclin-dependent protein kinase [Fusarium fujikuroi] >KNB08780.1 CMGC/CDK/CDK5 protein kinase [Fusarium oxysporum f. sp. lycopersici 4287] >CVK93782.1 probable PHO85-cyclin-dependent protein kinase [Fusarium proliferatum] >CZR41284.1 probable PHO85-cyclin-dependent protein kinase [Fusarium proliferatum ET1] >CVL01272.1 probable PHO85-cyclin-dependent protein kinase [Fusarium mangiferae] >PCD30993.1 hypothetical protein AU210_010659 [Fusarium oxysporum f. sp. radicis-cucumerinum] >SCO00679.1 probable PHO85-cyclin-dependent protein kinase [Fusarium fujikuroi] >SCV53072.1 probable PHO85-cyclin-dependent protein kinase [Fusarium fujikuroi] >SCO46411.1 probable PHO85-cyclin-dependent protein kinase [Fusarium fujikuroi] >SCO51928.1 probable PHO85-cyclin-dependent protein kinase [Fusarium fujikuroi] >SCO21997.1 probable PHO85-cyclin-dependent protein kinase [Fusarium fujikuroi] >SCV47117.1 probable PHO85-cyclin-dependent protein kinase [Fusarium fujikuroi] >SCN94790.1 probable PHO85-cyclin-dependent protein kinase [Fusarium fujikuroi] >SCO18761.1 probable PHO85-cyclin-dependent protein kinase [Fusarium fujikuroi] >SCO88391.1 probable PHO85-cyclin-dependent protein kinase [Fusarium oxysporum] >PNP81992.1 hypothetical protein FNYG_05018 [Fusarium nygamai] >RBA13107.1 CMGC/CDK/CDK5 protein kinase [Fusarium proliferatum] >RKK15398.1 Negative regulator of the PHO system [Fusarium oxysporum f. sp. cepae] >RKK32157.1 Negative regulator of the PHO system [Fusarium oxysporum f. sp. cepae] >RKK56013.1 Negative regulator of the PHO system [Fusarium oxysporum f. sp. cepae] >RKK67698.1 Negative regulator of the PHO system [Fusarium oxysporum] >RKK83815.1 Negative regulator of the PHO system [Fusarium oxysporum] >RKK95701.1 Negative regulator of the PHO system [Fusarium oxysporum] >RKL28001.1 Negative regulator of the PHO system [Fusarium oxysporum] >RYC83918.1 Negative regulator of the PHO system [Fusarium oxysporum f. sp. narcissi] >TVY63022.1 Negative regulator of the PHO system [Fusarium oxysporum f. sp. cubense] >TXB99195.1 hypothetical protein FocTR4_00013025 [Fusarium oxysporum f. sp. cubense] >QGI67149.1 hypothetical protein CEK27_011120 [Fusarium fujikuroi] >QGI84384.1 hypothetical protein CEK25_011113 [Fusarium fujikuroi] >QGI98035.1 hypothetical protein CEK26_011104 [Fusarium fujikuroi]
XP_007268740.1/10-294    -            285 Pkinase              PF00069.25   264   1.4e-74  260.1   0.0   1   1   2.4e-76   1.5e-74  260.0   0.0     1   264     1   285     1   285 0.96 [subseq from] Pkinase-domain-containing protein [Fomitiporia mediterranea MF3/22] >EJD01463.1 Pkinase-domain-containing protein [Fomitiporia mediterranea MF3/22]
ORY76427.1/22-279        -            258 Pkinase              PF00069.25   264   1.4e-74  260.1   0.0   1   1   2.4e-76   1.5e-74  260.0   0.0     1   264     1   258     1   258 0.95 [subseq from] Pkinase-domain-containing protein [Neocallimastix californiae]
TGO91157.1/284-547       -            264 Pkinase              PF00069.25   264   1.4e-74  260.1   0.0   1   1   2.4e-76   1.5e-74  260.0   0.0     4   264     2   264     1   264 0.93 [subseq from] hypothetical protein BPOR_0037g00200 [Botrytis porri]
RLV90650.1/485-780       -            296 Pkinase              PF00069.25   264   1.4e-74  260.1   0.2   1   1   4.7e-76     3e-74  259.0   0.2     1   264     1   296     1   296 0.97 [subseq from] hypothetical protein JA1_004444 [Spathaspora sp. JA1]
RKP23620.1/5-287         -            283 Pkinase              PF00069.25   264   1.4e-74  260.1   0.0   1   1   2.5e-76   1.6e-74  259.9   0.0     1   264     1   283     1   283 0.95 [subseq from] kinase-like domain-containing protein [Syncephalis pseudoplumigaleata]
AHC00609.1/3-289         -            287 Pkinase              PF00069.25   264   1.4e-74  260.1   0.0   1   1   2.5e-76   1.6e-74  259.9   0.0     1   264     1   287     1   287 0.87 [subseq from] mitogen-activated protein kinase [Ganoderma lucidum]
CDO75050.1/23-275        -            253 Pkinase              PF00069.25   264   1.4e-74  260.1   0.4   1   1   2.5e-76   1.6e-74  259.9   0.4     1   264     1   253     1   253 0.93 [subseq from] hypothetical protein BN946_scf184757.g5 [Trametes cinnabarina]
ODV87823.1/333-618       -            286 Pkinase              PF00069.25   264   1.4e-74  260.1   0.4   1   1   2.7e-76   1.7e-74  259.8   0.4     1   264     1   286     1   286 0.97 [subseq from] hypothetical protein CANARDRAFT_178468, partial [[Candida] arabinofermentans NRRL YB-2248]
PTU19189.1/242-507       -            266 Pkinase              PF00069.25   264   1.4e-74  260.1   0.0   1   1   2.5e-76   1.6e-74  259.9   0.0     1   264     1   266     1   266 0.92 [subseq from] hypothetical protein P175DRAFT_0510478 [Aspergillus ochraceoroseus IBT 24754]
OON01729.1/4-286         -            283 Pkinase              PF00069.25   264   1.4e-74  260.1   0.0   1   1   2.5e-76   1.6e-74  259.9   0.0     1   264     1   283     1   283 0.96 [subseq from] cyclin-dependent kinase 2 [Batrachochytrium salamandrivorans]
KPM37699.1/1434-1699     -            266 Pkinase              PF00069.25   264   1.4e-74  260.1   0.0   1   1   2.5e-76   1.6e-74  259.9   0.0     1   264     1   266     1   266 0.93 [subseq from] Eukaryotic translation initiation factor 3 subunit M [Neonectria ditissima]
KNE67098.1/38-292        -            255 Pkinase              PF00069.25   264   1.4e-74  260.1   0.0   1   1   2.5e-76   1.6e-74  259.9   0.0     5   264     3   255     1   255 0.94 [subseq from] CAMK/CAMK1 protein kinase [Allomyces macrogynus ATCC 38327]
ORZ40149.1/35-298        -            264 Pkinase              PF00069.25   264   1.4e-74  260.0   0.0   1   1   2.6e-76   1.6e-74  259.9   0.0     1   264     1   264     1   264 0.95 [subseq from] kinase-like domain-containing protein [Catenaria anguillulae PL171]
XP_009152370.1/287-551   -            265 Pkinase              PF00069.25   264   1.4e-74  260.0   0.0   1   1   2.6e-76   1.6e-74  259.9   0.0     1   263     1   265     1   265 0.92 [subseq from] serine/threonine-protein kinase Chk2 [Exophiala dermatitidis NIH/UT8656] >EHY51909.1 serine/threonine-protein kinase Chk2 [Exophiala dermatitidis NIH/UT8656]
RKP36596.1/9-260         -            252 Pkinase              PF00069.25   264   1.5e-74  260.0   0.0   1   1   2.6e-76   1.7e-74  259.8   0.0     1   264     1   252     1   252 0.94 [subseq from] kinase-like domain-containing protein [Dimargaris cristalligena]
XP_006679013.1/246-501   -            256 Pkinase              PF00069.25   264   1.5e-74  260.0   0.0   1   1   2.6e-76   1.6e-74  259.9   0.0     1   264     1   256     1   256 0.94 [subseq from] hypothetical protein BATDEDRAFT_25092 [Batrachochytrium dendrobatidis JAM81] >EGF80480.1 hypothetical protein BATDEDRAFT_25092 [Batrachochytrium dendrobatidis JAM81]
OBZ84720.1/30-284        -            255 Pkinase              PF00069.25   264   1.5e-74  260.0   0.0   1   1   2.6e-76   1.6e-74  259.9   0.0     5   264     2   255     1   255 0.93 [subseq from] Calcium/calmodulin-dependent protein kinase [Choanephora cucurbitarum]
RMZ78139.1/282-545       -            264 Pkinase              PF00069.25   264   1.5e-74  260.0   0.0   1   1   2.6e-76   1.6e-74  259.9   0.0     4   263     3   264     1   264 0.92 [subseq from] hypothetical protein DV738_g4013, partial [Chaetothyriales sp. CBS 135597]
XP_028464647.1/317-582   -            266 Pkinase              PF00069.25   264   1.5e-74  260.0   0.0   1   1   2.6e-76   1.7e-74  259.8   0.0     1   264     1   266     1   266 0.92 [subseq from] Pkinase-domain-containing protein [Sodiomyces alkalinus F11] >ROT36841.1 Pkinase-domain-containing protein [Sodiomyces alkalinus F11]
XP_002417096.1/8-290     -            283 Pkinase              PF00069.25   264   1.5e-74  260.0   0.0   1   1   2.7e-76   1.7e-74  259.8   0.0     1   264     1   283     1   283 0.95 [subseq from] cyclin-dependent serine/threonine protein kinase, putative [Candida dubliniensis CD36] >CAX44686.1 cyclin-dependent serine/threonine protein kinase, putative [Candida dubliniensis CD36]
CED85333.1/19-270        -            252 Pkinase              PF00069.25   264   1.5e-74  260.0   0.0   1   1   2.8e-76   1.8e-74  259.8   0.0     1   264     1   252     1   252 0.93 [subseq from] pkinase-domain-containing protein [Xanthophyllomyces dendrorhous]
ORY50065.1/137-400       -            264 Pkinase              PF00069.25   264   1.5e-74  260.0   0.0   1   1   2.7e-76   1.7e-74  259.8   0.0     4   264     3   264     1   264 0.93 [subseq from] Pkinase-domain-containing protein [Rhizoclosmatium globosum]
XP_023460972.1/11-295    -            285 Pkinase              PF00069.25   264   1.6e-74  259.9   0.0   1   1   2.8e-76   1.8e-74  259.8   0.0     1   264     1   285     1   285 0.95 [subseq from] putative CDK1 [Rhizopus microsporus ATCC 52813] >CEG72662.1 Putative CMGC/CDK/CDK5 protein kinase [Rhizopus microsporus] >CEI93553.1 Putative CMGC/CDK/CDK5 protein kinase [Rhizopus microsporus] >ORE01882.1 serine/threonine-protein kinase pef1 [Rhizopus microsporus var. microsporus] >ORE12765.1 serine/threonine-protein kinase pef1 [Rhizopus microsporus] >PHZ07264.1 putative CDK1 [Rhizopus microsporus ATCC 52813] >RCH82680.1 negative regulator of the PHO system [Rhizopus azygosporus]
XP_002497516.1/188-450   -            263 Pkinase              PF00069.25   264   1.6e-74  259.9   0.0   1   1   2.8e-76   1.8e-74  259.8   0.0     4   264     2   263     1   263 0.93 [subseq from] uncharacterized protein ZYRO0F07370g [Zygosaccharomyces rouxii] >CAR28583.1 ZYRO0F07370p [Zygosaccharomyces rouxii] >GAV50083.1 hypothetical protein ZYGR_0S02170 [Zygosaccharomyces rouxii]
KAB8202273.1/273-538     -            266 Pkinase              PF00069.25   264   1.6e-74  259.9   0.0   1   1   2.8e-76   1.8e-74  259.8   0.0     1   264     1   266     1   266 0.92 [subseq from] cytochrome P450 [Aspergillus parasiticus]
KAE8307146.1/273-538     -            266 Pkinase              PF00069.25   264   1.6e-74  259.9   0.0   1   1   2.8e-76   1.8e-74  259.8   0.0     1   264     1   266     1   266 0.92 [subseq from] kinase-like domain-containing protein [Aspergillus transmontanensis]
KJK60140.1/273-538       -            266 Pkinase              PF00069.25   264   1.6e-74  259.9   0.0   1   1   2.8e-76   1.8e-74  259.8   0.0     1   264     1   266     1   266 0.92 [subseq from] The catalytic domain of CAMK family Serine/Threonine Kinase [Aspergillus parasiticus SU-1]
PIG86509.1/273-538       -            266 Pkinase              PF00069.25   264   1.6e-74  259.9   0.0   1   1   2.8e-76   1.8e-74  259.8   0.0     1   264     1   266     1   266 0.92 [subseq from] kinesin family protein (KipA) [Aspergillus arachidicola]
SAL99350.1/38-284        -            247 Pkinase              PF00069.25   264   1.6e-74  259.9   0.0   1   1   2.8e-76   1.8e-74  259.8   0.0     1   264     1   247     1   247 0.94 [subseq from] hypothetical protein [Absidia glauca]
TPX48695.1/21-273        -            253 Pkinase              PF00069.25   264   1.6e-74  259.9   0.0   1   1   2.9e-76   1.8e-74  259.7   0.0     1   264     1   253     1   253 0.96 [subseq from] hypothetical protein SeLEV6574_g01893 [Synchytrium endobioticum]
TPX52879.1/21-273        -            253 Pkinase              PF00069.25   264   1.6e-74  259.9   0.0   1   1   2.9e-76   1.8e-74  259.7   0.0     1   264     1   253     1   253 0.96 [subseq from] hypothetical protein SeMB42_g01108 [Synchytrium endobioticum]
GAW05372.1/618-902       -            285 Pkinase              PF00069.25   264   1.6e-74  259.9   0.0   1   1   2.9e-76   1.8e-74  259.7   0.0     1   264     1   285     1   285 0.93 [subseq from] Pkinase-domain-containing protein [Lentinula edodes]
ORY15092.1/414-679       -            266 Pkinase              PF00069.25   264   1.6e-74  259.9   0.0   1   1   2.9e-76   1.8e-74  259.7   0.0     1   264     1   266     1   266 0.92 [subseq from] Pkinase-domain-containing protein [Neocallimastix californiae]
XP_024662999.1/6-288     -            283 Pkinase              PF00069.25   264   1.6e-74  259.9   0.0   1   1   2.9e-76   1.8e-74  259.7   0.0     1   264     1   283     1   283 0.95 [subseq from] Negative regulator of the PHO system [Wickerhamiella sorbophila] >PRT53053.1 Negative regulator of the PHO system [Wickerhamiella sorbophila]
XP_007320352.1/4-289     -            286 Pkinase              PF00069.25   264   1.6e-74  259.9   0.0   1   1   2.9e-76   1.8e-74  259.7   0.0     1   264     1   286     1   286 0.94 [subseq from] hypothetical protein SERLADRAFT_471848 [Serpula lacrymans var. lacrymans S7.9] >EGO23112.1 hypothetical protein SERLADRAFT_471848 [Serpula lacrymans var. lacrymans S7.9]
GAN05667.1/195-447       -            253 Pkinase              PF00069.25   264   1.6e-74  259.9   0.0   1   1   2.9e-76   1.8e-74  259.7   0.0     4   264     2   253     1   253 0.95 [subseq from] cAMP-dependent protein kinase type 2-like [Mucor ambiguus]
CDO70913.1/3-289         -            287 Pkinase              PF00069.25   264   1.6e-74  259.9   0.0   1   1     3e-76   1.9e-74  259.7   0.0     1   264     1   287     1   287 0.88 [subseq from] hypothetical protein BN946_scf184829.g21 [Trametes cinnabarina]
OWB56074.1/725-1015      -            291 Pkinase              PF00069.25   264   1.6e-74  259.9   0.2   1   1   3.1e-76   1.9e-74  259.6   0.2     1   264     1   291     1   291 0.96 [subseq from] hypothetical protein B5S28_g1964 [[Candida] boidinii]
OWB64190.1/729-1019      -            291 Pkinase              PF00069.25   264   1.6e-74  259.9   0.2   1   1   3.1e-76   1.9e-74  259.6   0.2     1   264     1   291     1   291 0.96 [subseq from] hypothetical protein B5S29_g5241 [[Candida] boidinii] >OWB79708.1 hypothetical protein B5S32_g3943 [[Candida] boidinii]
OWB70766.1/729-1019      -            291 Pkinase              PF00069.25   264   1.6e-74  259.9   0.2   1   1   3.1e-76   1.9e-74  259.6   0.2     1   264     1   291     1   291 0.96 [subseq from] hypothetical protein B5S31_g445 [[Candida] boidinii]
CDH54030.1/36-291        -            256 Pkinase              PF00069.25   264   1.7e-74  259.8   0.1   1   1   2.9e-76   1.8e-74  259.7   0.1     6   264     3   256     1   256 0.95 [subseq from] calcium calmodulin-dependent protein kinase i [Lichtheimia corymbifera JMRC:FSU:9682]
XP_020075501.1/277-567   -            291 Pkinase              PF00069.25   264   1.7e-74  259.8   0.4   1   1   3.3e-76   2.1e-74  259.5   0.4     1   264     1   291     1   291 0.96 [subseq from] Pkinase-domain-containing protein, partial [Hyphopichia burtonii NRRL Y-1933] >ODV66434.1 Pkinase-domain-containing protein, partial [Hyphopichia burtonii NRRL Y-1933]
PMD34378.1/117-399       -            283 Pkinase              PF00069.25   264   1.7e-74  259.8   0.0   1   1   3.2e-76     2e-74  259.6   0.0     1   264     1   283     1   283 0.95 [subseq from] Pkinase-domain-containing protein [Hyaloscypha variabilis F]
XP_024735402.1/117-399   -            283 Pkinase              PF00069.25   264   1.7e-74  259.8   0.0   1   1   3.2e-76     2e-74  259.6   0.0     1   264     1   283     1   283 0.95 [subseq from] Pkinase-domain-containing protein [Hyaloscypha bicolor E] >PMD58498.1 Pkinase-domain-containing protein [Hyaloscypha bicolor E]
XP_020066626.1/143-414   -            272 Pkinase              PF00069.25   264   1.7e-74  259.8   0.0   1   1     3e-76   1.9e-74  259.7   0.0     4   264     2   272     1   272 0.93 [subseq from] Pkinase-domain-containing protein, partial [Suhomyces tanzawaensis NRRL Y-17324] >ODV81504.1 Pkinase-domain-containing protein, partial [Suhomyces tanzawaensis NRRL Y-17324]
XP_003002407.1/10-292    -            283 Pkinase              PF00069.25   264   1.7e-74  259.8   0.0   1   1     3e-76   1.9e-74  259.6   0.0     1   264     1   283     1   283 0.94 [subseq from] Protein tyrosine kinase [Verticillium alfalfae VaMs.102] >EEY20868.1 Protein tyrosine kinase [Verticillium alfalfae VaMs.102]
XP_019025147.1/396-681   -            286 Pkinase              PF00069.25   264   1.7e-74  259.8   0.0   1   1     3e-76   1.9e-74  259.7   0.0     1   264     1   286     1   286 0.95 [subseq from] Pkinase-domain-containing protein [Saitoella complicata NRRL Y-17804] >ODQ54034.1 Pkinase-domain-containing protein [Saitoella complicata NRRL Y-17804]
EPB88583.1/39-285        -            247 Pkinase              PF00069.25   264   1.7e-74  259.8   0.0   1   1     3e-76   1.9e-74  259.7   0.0     1   264     1   247     1   247 0.94 [subseq from] CAMK/CAMKL/MARK protein kinase [Mucor circinelloides f. circinelloides 1006PhL]
OCT44810.1/250-540       -            291 Pkinase              PF00069.25   264   1.7e-74  259.8   0.0   1   1   7.3e-76   4.6e-74  258.4   0.0     3   264     2   291     1   291 0.96 [subseq from] Serine/threonine-protein kinase nrc-2 [Cladophialophora carrionii]
QDS67517.1/286-551       -            266 Pkinase              PF00069.25   264   1.7e-74  259.8   0.0   1   1     3e-76   1.9e-74  259.7   0.0     1   263     1   266     1   266 0.93 [subseq from] hypothetical protein FKW77_001746 [Venturia effusa]
CDO73392.1/17-268        -            252 Pkinase              PF00069.25   264   1.7e-74  259.8   0.0   1   1   3.1e-76   1.9e-74  259.6   0.0     1   264     1   252     1   252 0.93 [subseq from] hypothetical protein BN946_scf185013.g26 [Trametes cinnabarina]
XP_003671511.1/61-312    -            252 Pkinase              PF00069.25   264   1.7e-74  259.8   0.1   1   1   3.1e-76     2e-74  259.6   0.1     1   264     1   252     1   252 0.92 [subseq from] hypothetical protein NDAI_0H00940 [Naumovozyma dairenensis CBS 421] >CCD26268.1 hypothetical protein NDAI_0H00940 [Naumovozyma dairenensis CBS 421]
XP_007740431.1/252-542   -            291 Pkinase              PF00069.25   264   1.7e-74  259.8   0.0   1   1   7.4e-76   4.6e-74  258.4   0.0     3   264     2   291     1   291 0.96 [subseq from] AGC/RSK/RSK-UNCLASSIFIED protein kinase [Cladophialophora psammophila CBS 110553] >EXJ74929.1 AGC/RSK/RSK-UNCLASSIFIED protein kinase [Cladophialophora psammophila CBS 110553]
XP_016635335.1/252-542   -            291 Pkinase              PF00069.25   264   1.7e-74  259.8   0.0   1   1   7.4e-76   4.6e-74  258.4   0.0     3   264     2   291     1   291 0.96 [subseq from] serine/threonine-protein kinase nrc-2 [Fonsecaea multimorphosa CBS 102226] >KIY01213.1 serine/threonine-protein kinase nrc-2 [Fonsecaea multimorphosa CBS 102226] >OAL28824.1 serine/threonine-protein kinase nrc-2 [Fonsecaea multimorphosa]
GAC77170.1/166-412       -            247 Pkinase              PF00069.25   264   1.7e-74  259.8   0.0   1   1     3e-76   1.9e-74  259.6   0.0     1   264     1   247     1   247 0.94 [subseq from] Fe2+/Zn2+ regulated transporter [Moesziomyces antarcticus T-34]
KNE54461.1/40-303        -            264 Pkinase              PF00069.25   264   1.7e-74  259.8   0.0   1   1   3.1e-76     2e-74  259.6   0.0     1   264     1   264     1   264 0.95 [subseq from] CAMK/CAMK1 protein kinase [Allomyces macrogynus ATCC 38327]
CDR49249.1/32-283        -            252 Pkinase              PF00069.25   264   1.8e-74  259.8   0.0   1   1   3.3e-76   2.1e-74  259.5   0.0     1   264     1   252     1   252 0.93 [subseq from] RHTO0S24e01772g1_1 [Rhodotorula toruloides]
GEM06532.1/32-283        -            252 Pkinase              PF00069.25   264   1.8e-74  259.8   0.0   1   1   3.3e-76   2.1e-74  259.5   0.0     1   264     1   252     1   252 0.93 [subseq from] carbon catabolite-derepressing protein kinase [Rhodotorula toruloides]
PRQ72854.1/32-283        -            252 Pkinase              PF00069.25   264   1.8e-74  259.8   0.0   1   1   3.3e-76   2.1e-74  259.5   0.0     1   264     1   252     1   252 0.93 [subseq from] hypothetical protein AAT19DRAFT_16778 [Rhodotorula toruloides]
XP_016270421.1/32-283    -            252 Pkinase              PF00069.25   264   1.8e-74  259.8   0.0   1   1   3.3e-76   2.1e-74  259.5   0.0     1   264     1   252     1   252 0.93 [subseq from] carbon catabolite-derepressing protein kinase [Rhodotorula toruloides NP11] >EMS19302.1 carbon catabolite-derepressing protein kinase [Rhodotorula toruloides NP11]
CDR45721.1/20-271        -            252 Pkinase              PF00069.25   264   1.8e-74  259.8   0.0   1   1   3.2e-76     2e-74  259.6   0.0     1   264     1   252     1   252 0.92 [subseq from] CYFA0S19e02234g1_1 [Cyberlindnera fabianii] >ONH68616.1 Carbon catabolite-derepressing protein kinase [Cyberlindnera fabianii]
KAE8342409.1/273-538     -            266 Pkinase              PF00069.25   264   1.8e-74  259.7   0.0   1   1   3.2e-76     2e-74  259.6   0.0     1   264     1   266     1   266 0.92 [subseq from] hypothetical protein BDV24DRAFT_150596 [Aspergillus arachidicola]
GAN07636.1/27-284        -            258 Pkinase              PF00069.25   264   1.8e-74  259.7   0.0   1   1   3.1e-76     2e-74  259.6   0.0     1   264     1   258     1   258 0.93 [subseq from] CAMK/CAMK1 protein kinase [Mucor ambiguus]
XP_016612773.1/4-285     -            282 Pkinase              PF00069.25   264   1.8e-74  259.7   0.0   1   1   3.2e-76     2e-74  259.6   0.0     1   264     1   282     1   282 0.96 [subseq from] CMGC/CDK/CDK5 protein kinase [Spizellomyces punctatus DAOM BR117] >KND04734.1 CMGC/CDK/CDK5 protein kinase [Spizellomyces punctatus DAOM BR117]
RKU45162.1/10-292        -            283 Pkinase              PF00069.25   264   1.8e-74  259.7   0.0   1   1   3.3e-76     2e-74  259.5   0.0     1   264     1   283     1   283 0.94 [subseq from] negative regulator of the PHO system [Coniochaeta pulveracea]
TGO11205.1/285-548       -            264 Pkinase              PF00069.25   264   1.8e-74  259.7   0.0   1   1   3.2e-76     2e-74  259.6   0.0     4   264     2   264     1   264 0.93 [subseq from] hypothetical protein BTUL_0115g00240 [Botrytis tulipae]
TGO36151.1/285-548       -            264 Pkinase              PF00069.25   264   1.8e-74  259.7   0.0   1   1   3.2e-76     2e-74  259.6   0.0     4   264     2   264     1   264 0.93 [subseq from] hypothetical protein BHYA_0134g00220 [Botrytis hyacinthi]
THV51308.1/285-548       -            264 Pkinase              PF00069.25   264   1.8e-74  259.7   0.0   1   1   3.2e-76     2e-74  259.6   0.0     4   264     2   264     1   264 0.93 [subseq from] hypothetical protein BGAL_0115g00090 [Botrytis galanthina]
XP_029322626.1/45-296    -            252 Pkinase              PF00069.25   264   1.8e-74  259.7   0.0   1   1   3.3e-76   2.1e-74  259.5   0.0     1   264     1   252     1   252 0.92 [subseq from] uncharacterized protein C5L36_0C10540 [Pichia kudriavzevii] >ONH76451.1 Carbon catabolite-derepressing protein kinase [Pichia kudriavzevii] >OUT24685.1 hypothetical protein CAS74_001075 [Pichia kudriavzevii] >AWT08566.1 SNF1 [Pichia kudriavzevii] >AWU77149.1 hypothetical protein C5L36_0C10540 [Pichia kudriavzevii]
TPX68774.1/33-342        -            310 Pkinase              PF00069.25   264   1.8e-74  259.7   0.0   1   1   1.2e-75   7.8e-74  257.6   0.0     1   264     1   310     1   310 0.96 [subseq from] hypothetical protein SpCBS45565_g02879 [Spizellomyces sp. 'palustris']
XP_013936402.1/367-652   -            286 Pkinase              PF00069.25   264   1.8e-74  259.7   0.2   1   1   3.5e-76   2.2e-74  259.4   0.2     1   264     1   286     1   286 0.97 [subseq from] putative protein kinase that, when overexpressed, interferes with pheromone-induced growth arrest [Ogataea parapolymorpha DL-1] >ESX01816.1 putative protein kinase that, when overexpressed, interferes with pheromone-induced growth arrest [Ogataea parapolymorpha DL-1]
XP_023466129.1/40-294    -            255 Pkinase              PF00069.25   264   1.8e-74  259.7   0.0   1   1   3.3e-76     2e-74  259.5   0.0     5   264     2   255     1   255 0.95 [subseq from] calcium/calmodulin dependent protein kinase 2 [Rhizopus microsporus ATCC 52813] >PHZ12421.1 calcium/calmodulin dependent protein kinase 2 [Rhizopus microsporus ATCC 52813]
XP_002550406.1/8-290     -            283 Pkinase              PF00069.25   264   1.9e-74  259.7   0.0   1   1   3.3e-76   2.1e-74  259.5   0.0     1   264     1   283     1   283 0.95 [subseq from] negative regulator of the PHO system [Candida tropicalis MYA-3404] >EER31921.1 negative regulator of the PHO system [Candida tropicalis MYA-3404]
ODV88273.1/8-292         -            285 Pkinase              PF00069.25   264   1.9e-74  259.7   0.0   1   1   3.3e-76   2.1e-74  259.5   0.0     1   264     1   285     1   285 0.94 [subseq from] hypothetical protein CANARDRAFT_26432 [[Candida] arabinofermentans NRRL YB-2248]
BAF75875.1/107-368       -            262 Pkinase              PF00069.25   264   1.9e-74  259.7   0.0   1   1   3.3e-76   2.1e-74  259.5   0.0     1   264     1   262     1   262 0.94 [subseq from] calcium/calmodulin-dependent protein kinase [Coprinopsis cinerea]
XP_001594262.1/281-546   -            266 Pkinase              PF00069.25   264   1.9e-74  259.7   0.0   1   1   3.3e-76   2.1e-74  259.5   0.0     1   264     1   266     1   266 0.92 [subseq from] hypothetical protein SS1G_04069 [Sclerotinia sclerotiorum 1980 UF-70] >EDO01594.1 hypothetical protein SS1G_04069 [Sclerotinia sclerotiorum 1980 UF-70] >APA07204.1 hypothetical protein sscle_02g019740 [Sclerotinia sclerotiorum 1980 UF-70]
TFY65475.1/17-268        -            252 Pkinase              PF00069.25   264   1.9e-74  259.7   0.0   1   1   3.4e-76   2.1e-74  259.5   0.0     1   264     1   252     1   252 0.93 [subseq from] hypothetical protein EVJ58_g1944 [Fomitopsis rosea]
XP_003645366.1/73-328    -            256 Pkinase              PF00069.25   264   1.9e-74  259.7   0.0   1   1   3.3e-76   2.1e-74  259.5   0.0     1   264     1   256     1   256 0.94 [subseq from] Hypothetical protein Ecym_3035 [Eremothecium cymbalariae DBVPG#7215] >AET38549.1 Hypothetical protein Ecym_3035 [Eremothecium cymbalariae DBVPG#7215]
XP_029740277.1/50-296    -            247 Pkinase              PF00069.25   264   1.9e-74  259.7   0.0   1   1   3.3e-76   2.1e-74  259.5   0.0     1   264     1   247     1   247 0.94 [subseq from] hypothetical protein EX895_002644 [Sporisorium graminicola] >TKY88292.1 hypothetical protein EX895_002644 [Sporisorium graminicola]
KIJ56631.1/692-976       -            285 Pkinase              PF00069.25   264   1.9e-74  259.7   0.0   1   1   3.3e-76   2.1e-74  259.5   0.0     1   264     1   285     1   285 0.96 [subseq from] hypothetical protein M422DRAFT_40239 [Sphaerobolus stellatus SS14]
SPO29045.1/37-283        -            247 Pkinase              PF00069.25   264   1.9e-74  259.7   0.0   1   1   3.4e-76   2.1e-74  259.5   0.0     1   264     1   247     1   247 0.94 [subseq from] related to ser/thr protein kinases [Ustilago trichophora]
POS76059.1/283-548       -            266 Pkinase              PF00069.25   264   1.9e-74  259.7   0.0   1   1   3.3e-76   2.1e-74  259.5   0.0     1   264     1   266     1   266 0.93 [subseq from] hypothetical protein DHEL01_v205551 [Diaporthe helianthi]
TFY82721.1/234-516       -            283 Pkinase              PF00069.25   264   1.9e-74  259.7   0.0   1   1   3.4e-76   2.1e-74  259.5   0.0     5   264     3   283     1   283 0.96 [subseq from] hypothetical protein EWM64_g1293 [Hericium alpestre]
CEP15525.1/13-298        -            286 Pkinase              PF00069.25   264   1.9e-74  259.7   0.0   1   1   3.4e-76   2.1e-74  259.5   0.0     1   264     1   286     1   286 0.95 [subseq from] hypothetical protein [Parasitella parasitica]
PIL30895.1/3-289         -            287 Pkinase              PF00069.25   264   1.9e-74  259.7   0.0   1   1   3.5e-76   2.2e-74  259.5   0.0     1   264     1   287     1   287 0.87 [subseq from] transporter [Ganoderma sinense ZZ0214-1]
OJT03761.1/48-332        -            285 Pkinase              PF00069.25   264   1.9e-74  259.6   0.0   1   1   3.4e-76   2.1e-74  259.5   0.0     1   264     1   285     1   285 0.95 [subseq from] CTD kinase subunit alpha [Trametes pubescens]
TPX75764.1/257-512       -            256 Pkinase              PF00069.25   264   1.9e-74  259.6   0.0   1   1   3.4e-76   2.2e-74  259.5   0.0     1   264     1   256     1   256 0.95 [subseq from] hypothetical protein CcCBS67573_g02972 [Chytriomyces confervae]
ORX67704.1/37-298        -            262 Pkinase              PF00069.25   264   1.9e-74  259.6   0.0   1   1   3.4e-76   2.1e-74  259.5   0.0     1   264     1   262     1   262 0.93 [subseq from] Pkinase-domain-containing protein, partial [Anaeromyces robustus]
OCH92968.1/17-268        -            252 Pkinase              PF00069.25   264   1.9e-74  259.6   0.0   1   1   3.5e-76   2.2e-74  259.5   0.0     1   264     1   252     1   252 0.94 [subseq from] CAMK/CAMKL/AMPK protein kinase [Obba rivulosa]
AQZ15977.1/51-302        -            252 Pkinase              PF00069.25   264   1.9e-74  259.6   0.1   1   1   3.6e-76   2.2e-74  259.4   0.1     1   264     1   252     1   252 0.92 [subseq from] SNF1 (YDR477W) [Zygosaccharomyces parabailii]
CDF89141.1/51-302        -            252 Pkinase              PF00069.25   264   1.9e-74  259.6   0.1   1   1   3.6e-76   2.2e-74  259.4   0.1     1   264     1   252     1   252 0.92 [subseq from] ZYBA0S03-10132g1_1 [Zygosaccharomyces bailii CLIB 213]
CDH16228.1/51-302        -            252 Pkinase              PF00069.25   264   1.9e-74  259.6   0.1   1   1   3.6e-76   2.2e-74  259.4   0.1     1   264     1   252     1   252 0.92 [subseq from] probable Carbon catabolite-derepressing protein kinase [Zygosaccharomyces bailii ISA1307]
XP_006693062.1/10-292    -            283 Pkinase              PF00069.25   264   1.9e-74  259.6   0.0   1   1   3.5e-76   2.2e-74  259.5   0.0     1   264     1   283     1   283 0.95 [subseq from] hypothetical protein CTHT_0026030 [Chaetomium thermophilum var. thermophilum DSM 1495] >EGS20766.1 hypothetical protein CTHT_0026030 [Chaetomium thermophilum var. thermophilum DSM 1495]
GAP89511.2/70-321        -            252 Pkinase              PF00069.25   264   1.9e-74  259.6   0.0   1   1   3.5e-76   2.2e-74  259.4   0.0     1   264     1   252     1   252 0.94 [subseq from] putative CAMK CAMKL AMPK protein kinase [Rosellinia necatrix]
ORX83466.1/113-368       -            256 Pkinase              PF00069.25   264   1.9e-74  259.6   1.7   1   1   3.5e-76   2.2e-74  259.5   1.7     1   264     1   256     1   256 0.95 [subseq from] Pkinase-domain-containing protein [Anaeromyces robustus]
ORY37736.1/115-370       -            256 Pkinase              PF00069.25   264   1.9e-74  259.6   0.9   1   1   3.5e-76   2.2e-74  259.5   0.9     1   264     1   256     1   256 0.95 [subseq from] Pkinase-domain-containing protein [Neocallimastix californiae]
XP_013286016.1/252-542   -            291 Pkinase              PF00069.25   264   1.9e-74  259.6   0.0   1   1   8.4e-76   5.3e-74  258.2   0.0     3   264     2   291     1   291 0.96 [subseq from] serine/threonine-protein kinase nrc-2 [Fonsecaea pedrosoi CBS 271.37] >KIW82208.1 serine/threonine-protein kinase nrc-2 [Fonsecaea pedrosoi CBS 271.37]
XP_016254216.1/252-542   -            291 Pkinase              PF00069.25   264   1.9e-74  259.6   0.0   1   1   8.4e-76   5.3e-74  258.2   0.0     3   264     2   291     1   291 0.96 [subseq from] serine/threonine-protein kinase nrc-2 [Cladophialophora immunda] >KIW34000.1 serine/threonine-protein kinase nrc-2 [Cladophialophora immunda] >OQU94587.1 Protein kinase domain-containing protein [Cladophialophora immunda]
XP_016624877.1/252-542   -            291 Pkinase              PF00069.25   264   1.9e-74  259.6   0.0   1   1   8.4e-76   5.3e-74  258.2   0.0     3   264     2   291     1   291 0.96 [subseq from] serine/threonine-protein kinase nrc-2 [Cladophialophora bantiana CBS 173.52] >KIW98208.1 serine/threonine-protein kinase nrc-2 [Cladophialophora bantiana CBS 173.52]
XP_022499810.1/252-542   -            291 Pkinase              PF00069.25   264   1.9e-74  259.6   0.0   1   1   8.4e-76   5.3e-74  258.2   0.0     3   264     2   291     1   291 0.96 [subseq from] serine/threonine-protein kinase nrc-2 [Fonsecaea nubica] >OAL34798.1 serine/threonine-protein kinase nrc-2 [Fonsecaea nubica]
XP_022508138.1/252-542   -            291 Pkinase              PF00069.25   264   1.9e-74  259.6   0.0   1   1   8.4e-76   5.3e-74  258.2   0.0     3   264     2   291     1   291 0.96 [subseq from] serine/threonine-protein kinase nrc-2 [Fonsecaea monophora] >OAG36186.1 serine/threonine-protein kinase nrc-2 [Fonsecaea monophora]
XP_013024061.1/273-558   -            286 Pkinase              PF00069.25   264     2e-74  259.6   0.0   1   1   3.5e-76   2.2e-74  259.4   0.0     1   264     1   286     1   286 0.97 [subseq from] CMGC/CDK/CRK7 protein kinase Lsk1 [Schizosaccharomyces cryophilus OY26] >EPY51494.1 CMGC/CDK/CRK7 protein kinase Lsk1 [Schizosaccharomyces cryophilus OY26]
KKY31189.1/283-548       -            266 Pkinase              PF00069.25   264     2e-74  259.6   0.0   1   1   3.5e-76   2.2e-74  259.4   0.0     1   264     1   266     1   266 0.94 [subseq from] putative camk rad53 protein variant [Diaporthe ampelina]
KIW64109.1/250-540       -            291 Pkinase              PF00069.25   264     2e-74  259.6   0.0   1   1   8.6e-76   5.4e-74  258.2   0.0     3   264     2   291     1   291 0.96 [subseq from] serine/threonine-protein kinase nrc-2 [Phialophora americana]
KAE8364181.1/273-538     -            266 Pkinase              PF00069.25   264     2e-74  259.6   0.0   1   1   3.5e-76   2.2e-74  259.4   0.0     1   264     1   266     1   266 0.93 [subseq from] serine/threonine protein kinase chk2 [Aspergillus caelatus]
KAE8417785.1/273-538     -            266 Pkinase              PF00069.25   264     2e-74  259.6   0.0   1   1   3.5e-76   2.2e-74  259.4   0.0     1   264     1   266     1   266 0.93 [subseq from] serine/threonine protein kinase chk2 [Aspergillus pseudocaelatus]
XP_007302362.1/71-355    -            285 Pkinase              PF00069.25   264     2e-74  259.6   0.0   1   1   3.6e-76   2.2e-74  259.4   0.0     1   264     1   285     1   285 0.93 [subseq from] Pkinase-domain-containing protein [Stereum hirsutum FP-91666 SS1] >EIM88451.1 Pkinase-domain-containing protein [Stereum hirsutum FP-91666 SS1]
XP_015466476.1/431-723   -            293 Pkinase              PF00069.25   264     2e-74  259.6   0.3   1   1   4.5e-76   2.8e-74  259.1   0.3     1   264     1   293     1   293 0.97 [subseq from] hypothetical protein AC631_03890 [Debaryomyces fabryi] >KSA00374.1 hypothetical protein AC631_03890 [Debaryomyces fabryi]
RLV86915.1/376-663       -            288 Pkinase              PF00069.25   264     2e-74  259.6   0.1   1   1   3.8e-76   2.4e-74  259.3   0.1     1   264     1   288     1   288 0.97 [subseq from] hypothetical protein JA9_001083 [Meyerozyma sp. JA9]
XP_016293227.1/51-297    -            247 Pkinase              PF00069.25   264     2e-74  259.6   0.0   1   1   3.6e-76   2.3e-74  259.4   0.0     1   264     1   247     1   247 0.94 [subseq from] Protein kinase [Kalmanozyma brasiliensis GHG001] >EST08238.1 Protein kinase [Kalmanozyma brasiliensis GHG001]
PBK76674.1/3-287         -            285 Pkinase              PF00069.25   264     2e-74  259.6   0.0   1   1   3.6e-76   2.3e-74  259.4   0.0     1   264     1   285     1   285 0.88 [subseq from] Pkinase-domain-containing protein [Armillaria solidipes]
OLL27090.1/209-498       -            290 Pkinase              PF00069.25   264     2e-74  259.6   0.0   1   1   4.2e-76   2.6e-74  259.2   0.0     3   264     2   290     1   290 0.96 [subseq from] Serine/threonine-protein kinase nrc-2 [Neolecta irregularis DAH-3]
OAX82338.1/274-540       -            267 Pkinase              PF00069.25   264     2e-74  259.6   0.0   1   1   3.6e-76   2.3e-74  259.4   0.0     1   264     1   267     1   267 0.92 [subseq from] CAMK protein kinase [Emmonsia sp. CAC-2015a]
KAA1468391.1/3-287       -            285 Pkinase              PF00069.25   264     2e-74  259.6   0.0   1   1   3.7e-76   2.3e-74  259.4   0.0     1   264     1   285     1   285 0.88 [subseq from] Pkinase-domain-containing protein [Dentipellis sp. KUC8613]
TID17632.1/71-322        -            252 Pkinase              PF00069.25   264     2e-74  259.6   0.0   1   1   3.7e-76   2.3e-74  259.4   0.0     1   264     1   252     1   252 0.92 [subseq from] hypothetical protein CANINC_003998 [[Candida] inconspicua]
EEQ42721.1/8-290         -            283 Pkinase              PF00069.25   264     2e-74  259.5   0.0   1   1   3.7e-76   2.3e-74  259.4   0.0     1   264     1   283     1   283 0.95 [subseq from] negative regulator of the PHO system [Candida albicans WO-1] >KGU37659.1 hypothetical protein MGK_00436 [Candida albicans P57055]
KGQ98842.1/8-290         -            283 Pkinase              PF00069.25   264     2e-74  259.5   0.0   1   1   3.7e-76   2.3e-74  259.4   0.0     1   264     1   283     1   283 0.95 [subseq from] hypothetical protein MEU_00438 [Candida albicans P37005]
KGR03659.1/8-290         -            283 Pkinase              PF00069.25   264     2e-74  259.5   0.0   1   1   3.7e-76   2.3e-74  259.4   0.0     1   264     1   283     1   283 0.95 [subseq from] hypothetical protein MG1_00441 [Candida albicans GC75] >KGR15580.1 hypothetical protein MG5_00433 [Candida albicans P57072] >KGU14790.1 hypothetical protein MEQ_00434 [Candida albicans P87] >KGU36037.1 hypothetical protein MGM_00436 [Candida albicans P75063] >KHC48965.1 hypothetical protein W5O_00446 [Candida albicans Ca6]
KGR21479.1/8-290         -            283 Pkinase              PF00069.25   264     2e-74  259.5   0.0   1   1   3.7e-76   2.3e-74  259.4   0.0     1   264     1   283     1   283 0.95 [subseq from] hypothetical protein MG3_00482 [Candida albicans P78048] >KGU33826.1 hypothetical protein MG7_00432 [Candida albicans P34048] >KHC85047.1 hypothetical protein MGS_00440 [Candida albicans P78042]
KGU18701.1/8-290         -            283 Pkinase              PF00069.25   264     2e-74  259.5   0.0   1   1   3.7e-76   2.3e-74  259.4   0.0     1   264     1   283     1   283 0.95 [subseq from] hypothetical protein MEM_00448 [Candida albicans L26]
KHC43283.1/8-290         -            283 Pkinase              PF00069.25   264     2e-74  259.5   0.0   1   1   3.7e-76   2.3e-74  259.4   0.0     1   264     1   283     1   283 0.95 [subseq from] hypothetical protein MGQ_00434 [Candida albicans P76067] >KHC57412.1 hypothetical protein MEW_00444 [Candida albicans P60002]
KHC62065.1/8-290         -            283 Pkinase              PF00069.25   264     2e-74  259.5   0.0   1   1   3.7e-76   2.3e-74  259.4   0.0     1   264     1   283     1   283 0.95 [subseq from] hypothetical protein MGC_00439 [Candida albicans P37039]
KHC75865.1/8-290         -            283 Pkinase              PF00069.25   264     2e-74  259.5   0.0   1   1   3.7e-76   2.3e-74  259.4   0.0     1   264     1   283     1   283 0.95 [subseq from] hypothetical protein MGI_00435 [Candida albicans P75016]
Q9HGY5.1/8-290           -            283 Pkinase              PF00069.25   264     2e-74  259.5   0.0   1   1   3.7e-76   2.3e-74  259.4   0.0     1   264     1   283     1   283 0.95 [subseq from] RecName: Full=Negative regulator of the PHO system; AltName: Full=CaPHO85; AltName: Full=Serine/threonine-protein kinase PHO85 >BAB12209.1 negative regulator of PHO system CaPho85 [Candida albicans] >KGQ91716.1 hypothetical protein MEO_00440 [Candida albicans P94015] >KGR23505.1 hypothetical protein MG9_00440 [Candida albicans P37037] >KGT72640.1 hypothetical protein MEK_00445 [Candida albicans 12C] >KGU19473.1 hypothetical protein MEY_00444 [Candida albicans 19F] >KHC40489.1 hypothetical protein MGO_00434 [Candida albicans P76055] >KHC68622.1 hypothetical protein MGE_00443 [Candida albicans P75010]
RLP61752.1/8-290         -            283 Pkinase              PF00069.25   264     2e-74  259.5   0.0   1   1   3.7e-76   2.3e-74  259.4   0.0     1   264     1   283     1   283 0.95 [subseq from] hypothetical protein L150_00438 [Candida albicans Ca529L]
XP_019330643.1/8-290     -            283 Pkinase              PF00069.25   264     2e-74  259.5   0.0   1   1   3.7e-76   2.3e-74  259.4   0.0     1   264     1   283     1   283 0.95 [subseq from] cyclin-dependent serine/threonine-protein kinase [Candida albicans SC5314] >KHC83229.1 hypothetical protein W5Q_00441 [Candida albicans SC5314] >KHC89622.1 hypothetical protein I503_00444 [Candida albicans SC5314] >AOW26126.1 cyclin-dependent serine/threonine-protein kinase [Candida albicans SC5314]
KAA6415495.1/293-558     -            266 Pkinase              PF00069.25   264   2.1e-74  259.5   0.0   1   1   3.7e-76   2.3e-74  259.4   0.0     1   264     1   266     1   266 0.93 [subseq from] CAMK RAD53 kinase [Umbilicaria pustulata]
SLM33451.1/293-558       -            266 Pkinase              PF00069.25   264   2.1e-74  259.5   0.0   1   1   3.7e-76   2.3e-74  259.4   0.0     1   264     1   266     1   266 0.93 [subseq from] serine threonine-protein kinase chk2 [Umbilicaria pustulata]
ORE09762.1/59-313        -            255 Pkinase              PF00069.25   264   2.1e-74  259.5   0.0   1   1   3.7e-76   2.3e-74  259.4   0.0     4   264     3   255     1   255 0.94 [subseq from] Pkinase-domain-containing protein [Rhizopus microsporus var. microsporus]
XP_023468498.1/59-313    -            255 Pkinase              PF00069.25   264   2.1e-74  259.5   0.0   1   1   3.7e-76   2.3e-74  259.4   0.0     4   264     3   255     1   255 0.94 [subseq from] Pkinase-domain-containing protein [Rhizopus microsporus ATCC 52813] >PHZ14790.1 Pkinase-domain-containing protein [Rhizopus microsporus ATCC 52813]
EPE10305.1/10-292        -            283 Pkinase              PF00069.25   264   2.1e-74  259.5   0.0   1   1   3.8e-76   2.4e-74  259.3   0.0     1   264     1   283     1   283 0.95 [subseq from] protein tyrosine kinase [Ophiostoma piceae UAMH 11346]
TPX55769.1/143-410       -            268 Pkinase              PF00069.25   264   2.1e-74  259.5   0.0   1   1   3.7e-76   2.3e-74  259.4   0.0     1   264     1   268     1   268 0.95 [subseq from] hypothetical protein PhCBS80983_g05041 [Powellomyces hirtus]
OQN96427.1/62-313        -            252 Pkinase              PF00069.25   264   2.1e-74  259.5   0.0   1   1   3.8e-76   2.4e-74  259.3   0.0     1   264     1   252     1   252 0.93 [subseq from] hypothetical protein B0A48_17483 [Rachicladosporium antarcticum]
XP_004178525.1/82-328    -            247 Pkinase              PF00069.25   264   2.1e-74  259.5   0.1   1   1   3.8e-76   2.4e-74  259.3   0.1     5   264     2   247     1   247 0.94 [subseq from] hypothetical protein TBLA_0B01630 [Tetrapisispora blattae CBS 6284] >CCH59006.1 hypothetical protein TBLA_0B01630 [Tetrapisispora blattae CBS 6284]
VVT58246.1/23-303        -            281 Pkinase              PF00069.25   264   2.1e-74  259.5   0.0   1   1   3.9e-76   2.4e-74  259.3   0.0     4   264     2   281     1   281 0.94 [subseq from] unnamed protein product [Saprochaete ingens]
EPB88983.1/31-288        -            258 Pkinase              PF00069.25   264   2.1e-74  259.5   0.0   1   1   3.9e-76   2.4e-74  259.3   0.0     1   264     1   258     1   258 0.94 [subseq from] CAMK/CAMKL/AMPK protein kinase [Mucor circinelloides f. circinelloides 1006PhL]
RCK55680.1/8-290         -            283 Pkinase              PF00069.25   264   2.1e-74  259.5   0.0   1   1   3.8e-76   2.4e-74  259.3   0.0     1   264     1   283     1   283 0.95 [subseq from] Negative regulator of the PHO system [Candida viswanathii]
RCK60843.1/8-290         -            283 Pkinase              PF00069.25   264   2.1e-74  259.5   0.0   1   1   3.8e-76   2.4e-74  259.3   0.0     1   264     1   283     1   283 0.95 [subseq from] Negative regulator of the PHO system [Candida viswanathii]
POS76468.1/108-359       -            252 Pkinase              PF00069.25   264   2.1e-74  259.5   0.0   1   1   3.9e-76   2.4e-74  259.3   0.0     1   264     1   252     1   252 0.94 [subseq from] protein kinase-10 [Diaporthe helianthi]
KTB21714.1/620-871       -            252 Pkinase              PF00069.25   264   2.2e-74  259.5   0.0   1   1   3.8e-76   2.4e-74  259.3   0.0     1   264     1   252     1   252 0.94 [subseq from] Serine/threonine-protein kinase STE20 [[Candida] glabrata] >KTB24882.1 Serine/threonine-protein kinase STE20 [[Candida] glabrata]
OXB41414.1/620-871       -            252 Pkinase              PF00069.25   264   2.2e-74  259.5   0.0   1   1   3.8e-76   2.4e-74  259.3   0.0     1   264     1   252     1   252 0.94 [subseq from] hypothetical protein B1J91_K02673g [[Candida] glabrata] >OXB46714.1 hypothetical protein B1J92_K02673g [[Candida] glabrata]
SLM13527.1/620-871       -            252 Pkinase              PF00069.25   264   2.2e-74  259.5   0.0   1   1   3.8e-76   2.4e-74  259.3   0.0     1   264     1   252     1   252 0.94 [subseq from] Serine/threonine-protein kinase STE20 [[Candida] glabrata] >SCV14713.1 Serine/threonine-protein kinase STE20 [[Candida] glabrata]
XP_448341.1/620-871      -            252 Pkinase              PF00069.25   264   2.2e-74  259.5   0.0   1   1   3.8e-76   2.4e-74  259.3   0.0     1   264     1   252     1   252 0.94 [subseq from] uncharacterized protein CAGL0K02673g [[Candida] glabrata] >Q6FN53.1 RecName: Full=Serine/threonine-protein kinase STE20 >CAG61302.1 unnamed protein product [[Candida] glabrata] >KTA96369.1 Serine/threonine-protein kinase STE20 [[Candida] glabrata] >KTA99860.1 Serine/threonine-protein kinase STE20 [[Candida] glabrata] >KTB09550.1 Serine/threonine-protein kinase STE20 [[Candida] glabrata] >KTB12110.1 Serine/threonine-protein kinase STE20 [[Candida] glabrata]
KIJ07762.1/3-287         -            285 Pkinase              PF00069.25   264   2.2e-74  259.5   0.0   1   1   3.9e-76   2.5e-74  259.3   0.0     1   264     1   285     1   285 0.88 [subseq from] hypothetical protein PAXINDRAFT_173312 [Paxillus involutus ATCC 200175]
KIK96940.1/3-287         -            285 Pkinase              PF00069.25   264   2.2e-74  259.5   0.0   1   1   3.9e-76   2.5e-74  259.3   0.0     1   264     1   285     1   285 0.88 [subseq from] hypothetical protein PAXRUDRAFT_825422 [Paxillus rubicundulus Ve08.2h10]
XP_021885361.1/4-285     -            282 Pkinase              PF00069.25   264   2.2e-74  259.5   0.0   1   1   3.9e-76   2.4e-74  259.3   0.0     1   264     1   282     1   282 0.96 [subseq from] protein serine/threonine kinase [Lobosporangium transversale] >ORZ27658.1 protein serine/threonine kinase [Lobosporangium transversale]
AJS67991.1/82-337        -            256 Pkinase              PF00069.25   264   2.2e-74  259.5   0.0   1   1   3.9e-76   2.4e-74  259.3   0.0     1   264     1   256     1   256 0.95 [subseq from] Cdc5p [Saccharomyces cerevisiae YJM470]
AJS86756.1/82-337        -            256 Pkinase              PF00069.25   264   2.2e-74  259.5   0.0   1   1   3.9e-76   2.4e-74  259.3   0.0     1   264     1   256     1   256 0.95 [subseq from] Cdc5p [Saccharomyces cerevisiae YJM1381]
AJS88065.1/82-337        -            256 Pkinase              PF00069.25   264   2.2e-74  259.5   0.0   1   1   3.9e-76   2.4e-74  259.3   0.0     1   264     1   256     1   256 0.95 [subseq from] Cdc5p [Saccharomyces cerevisiae YJM1386]
EDV11504.1/82-337        -            256 Pkinase              PF00069.25   264   2.2e-74  259.5   0.0   1   1   3.9e-76   2.4e-74  259.3   0.0     1   264     1   256     1   256 0.95 [subseq from] cell cycle serine/threonine-protein kinase CDC5/MSD2 [Saccharomyces cerevisiae RM11-1a] >EWG83934.1 Cdc5p [Saccharomyces cerevisiae R008] >EWG89309.1 Cdc5p [Saccharomyces cerevisiae P301] >EWH16633.1 Cdc5p [Saccharomyces cerevisiae P283] >AHY76463.1 Cdc5p [Saccharomyces cerevisiae YJM993] >AJP40708.1 Cdc5p [Saccharomyces cerevisiae YJM1078] >AJS61875.1 Cdc5p [Saccharomyces cerevisiae YJM189] >AJS62314.1 Cdc5p [Saccharomyces cerevisiae YJM193] >AJS63184.1 Cdc5p [Saccharomyces cerevisiae YJM244] >AJS63623.1 Cdc5p [Saccharomyces cerevisiae YJM248] >AJS67112.1 Cdc5p [Saccharomyces cerevisiae YJM453] >AJS68432.1 Cdc5p [Saccharomyces cerevisiae YJM541] >AJS71928.1 Cdc5p [Saccharomyces cerevisiae YJM693] >AJS72367.1 Cdc5p [Saccharomyces cerevisiae YJM969] >AJS72802.1 Cdc5p [Saccharomyces cerevisiae YJM972] >AJS73240.1 Cdc5p [Saccharomyces cerevisiae YJM975] >AJS73675.1 Cdc5p [Saccharomyces cerevisiae YJM978] >AJS74116.1 Cdc5p [Saccharomyces cerevisiae YJM981] >AJS74559.1 Cdc5p [Saccharomyces cerevisiae YJM984] >AJS74983.1 Cdc5p [Saccharomyces cerevisiae YJM987] >AJS75420.1 Cdc5p [Saccharomyces cerevisiae YJM990] >AJS75864.1 Cdc5p [Saccharomyces cerevisiae YJM996] >AJS76739.1 Cdc5p [Saccharomyces cerevisiae YJM1129] >AJS78912.1 Cdc5p [Saccharomyces cerevisiae YJM1208] >AJS79353.1 Cdc5p [Saccharomyces cerevisiae YJM1242] >AJS79792.1 Cdc5p [Saccharomyces cerevisiae YJM1244] >AJS81096.1 Cdc5p [Saccharomyces cerevisiae YJM1252] >AJS82408.1 Cdc5p [Saccharomyces cerevisiae YJM1307] >AJS82832.1 Cdc5p [Saccharomyces cerevisiae YJM1311] >AJS83702.1 Cdc5p [Saccharomyces cerevisiae YJM1332] >AJS85004.1 Cdc5p [Saccharomyces cerevisiae YJM1341] >AJS86317.1 Cdc5p [Saccharomyces cerevisiae YJM1356] >AJS84140.1 Cdc5p [Saccharomyces cerevisiae YJM1336] >AJS87189.1 Cdc5p [Saccharomyces cerevisiae YJM1383] >AJS88493.1 Cdc5p [Saccharomyces cerevisiae YJM1387] >AJS91556.1 Cdc5p [Saccharomyces cerevisiae YJM1415] >AJS91994.1 Cdc5p [Saccharomyces cerevisiae YJM1417] >AJS93308.1 Cdc5p [Saccharomyces cerevisiae YJM1433] >AJS97208.1 Cdc5p [Saccharomyces cerevisiae YJM1477] >AJS98513.1 Cdc5p [Saccharomyces cerevisiae YJM1526] >AJT01142.1 Cdc5p [Saccharomyces cerevisiae YJM1615] >KOH48771.1 CDC5p Polo-like kinase [Saccharomyces sp. 'boulardii'] >KQC41768.1 Polo-like kinase [Saccharomyces sp. 'boulardii'] >ONH72285.1 Cell cycle serine/threonine-protein kinase CDC5/MSD2 [Saccharomyces cerevisiae] >PJP11090.1 polo kinase CDC5 [Saccharomyces cerevisiae] >GES69026.1 hypothetical protein SCEPF1_0025002100 [Saccharomyces cerevisiae]
EGA73707.1/34-289        -            256 Pkinase              PF00069.25   264   2.2e-74  259.5   0.0   1   1   3.9e-76   2.4e-74  259.3   0.0     1   264     1   256     1   256 0.95 [subseq from] Cdc5p [Saccharomyces cerevisiae AWRI796]
NP_013714.1/82-337       -            256 Pkinase              PF00069.25   264   2.2e-74  259.5   0.0   1   1   3.9e-76   2.4e-74  259.3   0.0     1   264     1   256     1   256 0.95 [subseq from] polo kinase CDC5 [Saccharomyces cerevisiae S288C] >P32562.1 RecName: Full=Cell cycle serine/threonine-protein kinase CDC5/MSD2 >AAA02576.1 PKX2 protein kinase [Saccharomyces cerevisiae] >CAA88516.1 Cdc5p [Saccharomyces cerevisiae] >EDN64392.1 serine/threonine protein kinase [Saccharomyces cerevisiae YJM789] >EEU08443.1 Cdc5p [Saccharomyces cerevisiae JAY291] >DAA09899.1 TPA: polo kinase CDC5 [Saccharomyces cerevisiae S288C] >GAA25445.1 K7_Cdc5p [Saccharomyces cerevisiae Kyokai no. 7] >EIW08259.1 Cdc5p [Saccharomyces cerevisiae CEN.PK113-7D] >AJS64494.1 Cdc5p [Saccharomyces cerevisiae YJM271] >AJS64927.1 Cdc5p [Saccharomyces cerevisiae YJM320] >AJS65364.1 Cdc5p [Saccharomyces cerevisiae YJM326] >AJS65799.1 Cdc5p [Saccharomyces cerevisiae YJM428] >AJS66236.1 Cdc5p [Saccharomyces cerevisiae YJM450] >AJS66676.1 Cdc5p [Saccharomyces cerevisiae YJM451] >AJS67553.1 Cdc5p [Saccharomyces cerevisiae YJM456] >AJS68867.1 Cdc5p [Saccharomyces cerevisiae YJM554] >AJS69304.1 Cdc5p [Saccharomyces cerevisiae YJM555] >AJS70182.1 Cdc5p [Saccharomyces cerevisiae YJM681] >AJS70622.1 Cdc5p [Saccharomyces cerevisiae YJM682] >AJS71058.1 Cdc5p [Saccharomyces cerevisiae YJM683] >AJS71491.1 Cdc5p [Saccharomyces cerevisiae YJM689] >AJS76303.1 Cdc5p [Saccharomyces cerevisiae YJM1083] >AJS77178.1 Cdc5p [Saccharomyces cerevisiae YJM1133] >AJS77617.1 Cdc5p [Saccharomyces cerevisiae YJM1190] >AJS78052.1 Cdc5p [Saccharomyces cerevisiae YJM1199] >AJS78488.1 Cdc5p [Saccharomyces cerevisiae YJM1202] >AJS80662.1 Cdc5p [Saccharomyces cerevisiae YJM1250] >AJS81528.1 Cdc5p [Saccharomyces cerevisiae YJM1273] >AJS81967.1 Cdc5p [Saccharomyces cerevisiae YJM1304] >AJS83265.1 Cdc5p [Saccharomyces cerevisiae YJM1326] >AJS85443.1 Cdc5p [Saccharomyces cerevisiae YJM1342] >AJS84577.1 Cdc5p [Saccharomyces cerevisiae YJM1338] >AJS85882.1 Cdc5p [Saccharomyces cerevisiae YJM1355] >AJS87628.1 Cdc5p [Saccharomyces cerevisiae YJM1385] >AJS88934.1 Cdc5p [Saccharomyces cerevisiae YJM1388] >AJS89372.1 Cdc5p [Saccharomyces cerevisiae YJM1389] >AJS89812.1 Cdc5p [Saccharomyces cerevisiae YJM1399] >AJS90244.1 Cdc5p [Saccharomyces cerevisiae YJM1400] >AJS90680.1 Cdc5p [Saccharomyces cerevisiae YJM1401] >AJS91115.1 Cdc5p [Saccharomyces cerevisiae YJM1402] >AJS92432.1 Cdc5p [Saccharomyces cerevisiae YJM1418] >AJS92872.1 Cdc5p [Saccharomyces cerevisiae YJM1419] >AJS93746.1 Cdc5p [Saccharomyces cerevisiae YJM1434] >AJS94608.1 Cdc5p [Saccharomyces cerevisiae YJM1443] >AJS95041.1 Cdc5p [Saccharomyces cerevisiae YJM1444] >AJS95477.1 Cdc5p [Saccharomyces cerevisiae YJM1447] >AJS95900.1 Cdc5p [Saccharomyces cerevisiae YJM1450] >AJS96336.1 Cdc5p [Saccharomyces cerevisiae YJM1460] >AJS96774.1 Cdc5p [Saccharomyces cerevisiae YJM1463] >AJS97644.1 Cdc5p [Saccharomyces cerevisiae YJM1478] >AJS98079.1 Cdc5p [Saccharomyces cerevisiae YJM1479] >AJS98946.1 Cdc5p [Saccharomyces cerevisiae YJM1527] >AJS99383.1 Cdc5p [Saccharomyces cerevisiae YJM1549] >AJS99824.1 Cdc5p [Saccharomyces cerevisiae YJM1573] >AJT00702.1 Cdc5p [Saccharomyces cerevisiae YJM1592] >KZV08844.1 CDC5 [Saccharomyces cerevisiae] >GAX69332.1 polo kinase [Saccharomyces cerevisiae]
PTN19262.1/82-337        -            256 Pkinase              PF00069.25   264   2.2e-74  259.5   0.0   1   1   3.9e-76   2.4e-74  259.3   0.0     1   264     1   256     1   256 0.95 [subseq from] polo kinase CDC5 [Saccharomyces cerevisiae] >PTN24627.1 polo kinase CDC5 [Saccharomyces cerevisiae]
KKA30353.1/11-292        -            282 Pkinase              PF00069.25   264   2.2e-74  259.5   0.0   1   1   3.9e-76   2.4e-74  259.3   0.0     3   264     2   282     1   282 0.95 [subseq from] hypothetical protein TD95_001042 [Thielaviopsis punctulata]
EIF46282.1/8-291         -            284 Pkinase              PF00069.25   264   2.2e-74  259.4   0.0   1   1   3.9e-76   2.5e-74  259.3   0.0     1   264     1   284     1   284 0.95 [subseq from] negative regulator of the pho system [Brettanomyces bruxellensis AWRI1499]
PNH40055.1/280-545       -            266 Pkinase              PF00069.25   264   2.2e-74  259.4   0.0   1   1   3.9e-76   2.4e-74  259.3   0.0     1   264     1   266     1   266 0.92 [subseq from] hypothetical protein VD0004_g6881 [Verticillium dahliae]
PNH70462.1/280-545       -            266 Pkinase              PF00069.25   264   2.2e-74  259.4   0.0   1   1   3.9e-76   2.4e-74  259.3   0.0     1   264     1   266     1   266 0.92 [subseq from] hypothetical protein VD0001_g6863 [Verticillium dahliae]
XP_007265878.1/3-287     -            285 Pkinase              PF00069.25   264   2.2e-74  259.4   0.0   1   1     4e-76   2.5e-74  259.3   0.0     1   264     1   285     1   285 0.89 [subseq from] Pkinase-domain-containing protein [Fomitiporia mediterranea MF3/22] >EJD04277.1 Pkinase-domain-containing protein [Fomitiporia mediterranea MF3/22]
ODV91955.1/24-271        -            248 Pkinase              PF00069.25   264   2.2e-74  259.4   0.0   1   1   3.9e-76   2.4e-74  259.3   0.0     7   264     4   248     1   248 0.97 [subseq from] hypothetical protein CANCADRAFT_42581 [Tortispora caseinolytica NRRL Y-17796]
XP_001645282.1/82-337    -            256 Pkinase              PF00069.25   264   2.2e-74  259.4   0.0   1   1   3.9e-76   2.5e-74  259.3   0.0     1   264     1   256     1   256 0.95 [subseq from] hypothetical protein Kpol_1037p20 [Vanderwaltozyma polyspora DSM 70294] >EDO17424.1 hypothetical protein Kpol_1037p20 [Vanderwaltozyma polyspora DSM 70294]
CDO55299.1/156-413       -            258 Pkinase              PF00069.25   264   2.2e-74  259.4   0.0   1   1   3.9e-76   2.5e-74  259.3   0.0     6   264     2   258     1   258 0.94 [subseq from] similar to Saccharomyces cerevisiae YPL153C RAD53 Protein kinase [Geotrichum candidum]
OUM53254.1/61-312        -            252 Pkinase              PF00069.25   264   2.2e-74  259.4   0.0   1   1   4.1e-76   2.5e-74  259.2   0.0     1   264     1   252     1   252 0.92 [subseq from] hypothetical protein BVG19_g2521 [[Candida] boidinii] >OWB50472.1 hypothetical protein B5S27_g2022 [[Candida] boidinii]
OWB66506.1/61-312        -            252 Pkinase              PF00069.25   264   2.2e-74  259.4   0.0   1   1   4.1e-76   2.5e-74  259.2   0.0     1   264     1   252     1   252 0.92 [subseq from] hypothetical protein B5S30_g1847 [[Candida] boidinii]
OWB81768.1/58-309        -            252 Pkinase              PF00069.25   264   2.2e-74  259.4   0.0   1   1   4.1e-76   2.5e-74  259.2   0.0     1   264     1   252     1   252 0.92 [subseq from] hypothetical protein B5S33_g387 [[Candida] boidinii]
SMN22262.1/37-288        -            252 Pkinase              PF00069.25   264   2.2e-74  259.4   0.0   1   1   4.1e-76   2.6e-74  259.2   0.0     1   264     1   252     1   252 0.93 [subseq from] similar to Saccharomyces cerevisiae YDR477W SNF1 AMP-activated serine/threonine protein kinase found in a complex containing Snf4p and members of the Sip1p/Sip2p/Gal83p family [Kazachstania saulgeensis]
XP_024721741.1/60-311    -            252 Pkinase              PF00069.25   264   2.2e-74  259.4   0.0   1   1     4e-76   2.5e-74  259.2   0.0     1   264     1   252     1   252 0.94 [subseq from] hypothetical protein M430DRAFT_50130 [Amorphotheca resinae ATCC 22711] >PSS20471.1 hypothetical protein M430DRAFT_50130 [Amorphotheca resinae ATCC 22711]
XP_024723984.1/9-291     -            283 Pkinase              PF00069.25   264   2.2e-74  259.4   0.0   1   1   4.2e-76   2.6e-74  259.2   0.0     1   264     1   283     1   283 0.95 [subseq from] hypothetical protein M430DRAFT_115032 [Amorphotheca resinae ATCC 22711] >PSS25385.1 hypothetical protein M430DRAFT_115032 [Amorphotheca resinae ATCC 22711]
ORX59419.1/49-338        -            290 Pkinase              PF00069.25   264   2.3e-74  259.4   0.0   1   1   4.9e-76   3.1e-74  259.0   0.0     1   264     1   290     1   290 0.94 [subseq from] Pkinase-domain-containing protein [Hesseltinella vesiculosa]
XP_009657622.1/10-292    -            283 Pkinase              PF00069.25   264   2.3e-74  259.4   0.0   1   1   4.1e-76   2.6e-74  259.2   0.0     1   264     1   283     1   283 0.94 [subseq from] Protein tyrosine kinase [Verticillium dahliae VdLs.17] >XP_028493395.1 negative regulator of the PHO system [Verticillium nonalfalfae] >EGY15459.1 Protein tyrosine kinase [Verticillium dahliae VdLs.17] >CRK25451.1 hypothetical protein BN1708_004001 [Verticillium longisporum] >CRK13584.1 hypothetical protein BN1708_010877 [Verticillium longisporum] >PNH35830.1 hypothetical protein BJF96_g1055 [Verticillium dahliae] >PNH42890.1 hypothetical protein VD0004_g4510 [Verticillium dahliae] >PNH54065.1 hypothetical protein VD0003_g3382 [Verticillium dahliae] >PNH67096.1 hypothetical protein VD0002_g2512 [Verticillium dahliae] >PNH73325.1 hypothetical protein VD0001_g4218 [Verticillium dahliae] >RNJ55237.1 negative regulator of the PHO system [Verticillium nonalfalfae] >RXG45214.1 hypothetical protein VDGE_06623 [Verticillium dahliae]
XP_003958698.1/7-297     -            291 Pkinase              PF00069.25   264   2.3e-74  259.4   0.0   1   1   4.2e-76   2.6e-74  259.2   0.0     1   264     1   291     1   291 0.93 [subseq from] hypothetical protein KAFR_0H01530 [Kazachstania africana CBS 2517] >CCF59563.1 hypothetical protein KAFR_0H01530 [Kazachstania africana CBS 2517]
SMN21524.1/74-327        -            254 Pkinase              PF00069.25   264   2.3e-74  259.4   0.3   1   1   4.1e-76   2.5e-74  259.2   0.3     1   264     1   254     1   254 0.97 [subseq from] similar to Saccharomyces cerevisiae YPL209C IPL1 Aurora kinase subunit of the conserved chromosomal passenger complex [Kazachstania saulgeensis]
TPX59804.1/87-337        -            251 Pkinase              PF00069.25   264   2.3e-74  259.4   0.0   1   1   4.1e-76   2.6e-74  259.2   0.0     4   264     2   251     1   251 0.95 [subseq from] hypothetical protein PhCBS80983_g02175, partial [Powellomyces hirtus]
OAC99841.1/19-270        -            252 Pkinase              PF00069.25   264   2.3e-74  259.4   0.0   1   1   4.2e-76   2.6e-74  259.2   0.0     1   264     1   252     1   252 0.93 [subseq from] hypothetical protein MUCCIDRAFT_180465 [Mucor circinelloides f. lusitanicus CBS 277.49]
TBU34824.1/3-289         -            287 Pkinase              PF00069.25   264   2.3e-74  259.4   0.0   1   1   4.2e-76   2.6e-74  259.2   0.0     1   264     1   287     1   287 0.87 [subseq from] Pkinase-domain-containing protein [Dichomitus squalens] >TBU46571.1 Pkinase-domain-containing protein [Dichomitus squalens] >TBU58806.1 Pkinase-domain-containing protein [Dichomitus squalens]
XP_018286767.1/1-258     -            258 Pkinase              PF00069.25   264   2.3e-74  259.4   0.0   1   1   4.2e-76   2.6e-74  259.2   0.0     1   264     1   258     1   258 0.91 [subseq from] hypothetical protein PHYBLDRAFT_91659, partial [Phycomyces blakesleeanus NRRL 1555(-)] >OAD68727.1 hypothetical protein PHYBLDRAFT_91659, partial [Phycomyces blakesleeanus NRRL 1555(-)]
AFD32690.1/112-364       -            253 Pkinase              PF00069.25   264   2.3e-74  259.4   0.0   1   1   4.1e-76   2.6e-74  259.2   0.0     4   264     2   253     1   253 0.95 [subseq from] cAMP-dependent protein kinase 3 [Mucor circinelloides]
OAD04465.1/23-275        -            253 Pkinase              PF00069.25   264   2.3e-74  259.4   0.0   1   1   4.1e-76   2.6e-74  259.2   0.0     4   264     2   253     1   253 0.95 [subseq from] protein kinase A catalytic subunit [Mucor circinelloides f. lusitanicus CBS 277.49]
[truncated: 57,771,798 more chars]
