# Supplementary material for: Exploring a diverse world of effector domains and amyloid signaling motifs in fungal NLR proteins
Source: PLoS Comput Biol. 2022 Dec 21;18(12):e1010787. doi: 10.1371/journal.pcbi.1010787 (PMC9815663; doi:10.1371/journal.pcbi.1010787)
Supplement: S10 Data — The lists were obtained through iterative searches in NCBI “nr” starting from Pfam profiles of known NLR effector domains. (GZ) [file pcbi.1010787.s017.tar.gz › PF00082/conv_alignment.tbl]

#                                                                                --- full sequence --- -------------- this domain -------------   hmm coord   ali coord   env coord
# target name            accession   tlen query name           accession   qlen   E-value  score  bias   #  of  c-Evalue  i-Evalue  score  bias  from    to  from    to  from    to  acc description of target
#    ------------------- ---------- ----- -------------------- ---------- ----- --------- ------ ----- --- --- --------- --------- ------ ----- ----- ----- ----- ----- ----- ----- ---- ---------------------
EJD49641.1/153-580       -            428 Peptidase_S8         PF00082.22   271   2.1e-78  272.6   1.4   1   1   3.8e-81   2.4e-78  272.5   1.4     1   271     1   428     1   428 0.95 [subseq from] subtilisin-like protease [Auricularia subglabra TFB-10046 SS5]
EYE97174.1/163-588       -            426 Peptidase_S8         PF00082.22   271   4.8e-78  271.5   2.8   1   1     1e-80   6.5e-78  271.1   2.8     1   255     1   419     1   424 0.98 [subseq from] subtilisin-like protein [Aspergillus ruber CBS 135680]
XP_022399313.1/163-582   -            420 Peptidase_S8         PF00082.22   271   2.2e-77  269.4   3.8   1   1   4.6e-80   2.9e-77  268.9   3.8     1   254     1   418     1   420 0.98 [subseq from] hypothetical protein ASPGLDRAFT_48714 [Aspergillus glaucus CBS 516.65] >OJJ82615.1 hypothetical protein ASPGLDRAFT_48714 [Aspergillus glaucus CBS 516.65]
RKP10392.1/17-445        -            429 Peptidase_S8         PF00082.22   271   4.9e-77  268.2   5.2   1   1   9.2e-80   5.7e-77  268.0   5.2     1   271     1   429     1   429 0.94 [subseq from] peptidase S8/S53 domain-containing protein, partial [Thamnocephalis sphaerospora]
ODM22480.1/165-584       -            420 Peptidase_S8         PF00082.22   271   5.9e-77  267.9   3.5   1   1   1.3e-79   8.1e-77  267.5   3.5     1   254     1   418     1   420 0.98 [subseq from] hypothetical protein SI65_00068 [Aspergillus cristatus]
OBZ89886.1/108-527       -            420 Peptidase_S8         PF00082.22   271   1.1e-76  267.0   0.9   1   1     2e-79   1.3e-76  266.8   0.9     1   271     1   420     1   420 0.96 [subseq from] Minor extracellular protease vpr [Choanephora cucurbitarum]
RYP44555.1/160-594       -            435 Peptidase_S8         PF00082.22   271   1.1e-76  267.0   1.0   1   1   2.1e-79   1.3e-76  266.8   1.0     1   271     1   435     1   435 0.95 [subseq from] hypothetical protein DL768_009004 [Monosporascus sp. mg162]
XP_007914125.1/14-431    -            418 Peptidase_S8         PF00082.22   271   6.4e-76  264.5   0.3   1   1   1.4e-78   8.5e-76  264.1   0.3     1   255     1   414     1   417 0.96 [subseq from] putative subtilisin-like protease protein [Phaeoacremonium minimum UCRPA7] >EOO01147.1 putative subtilisin-like protease protein [Phaeoacremonium minimum UCRPA7]
THW97040.1/150-571       -            422 Peptidase_S8         PF00082.22   271   6.5e-76  264.5   0.0   1   1   1.6e-78   9.9e-76  263.9   0.0     1   256     1   416     1   422 0.95 [subseq from] subtilisin-like protein [Aureobasidium pullulans]
THV87054.1/174-595       -            422 Peptidase_S8         PF00082.22   271   6.5e-76  264.5   0.0   1   1   1.6e-78   9.9e-76  263.9   0.0     1   256     1   416     1   422 0.95 [subseq from] subtilisin-like protein [Aureobasidium pullulans] >THZ08219.1 subtilisin-like protein [Aureobasidium pullulans]
THY62432.1/150-571       -            422 Peptidase_S8         PF00082.22   271   6.6e-76  264.5   0.0   1   1   1.6e-78   9.8e-76  263.9   0.0     1   256     1   416     1   422 0.95 [subseq from] subtilisin-like protein [Aureobasidium pullulans]
OAD06023.1/150-573       -            424 Peptidase_S8         PF00082.22   271     7e-76  264.4   0.5   1   1   1.3e-78   7.9e-76  264.2   0.5     1   271     1   424     1   424 0.97 [subseq from] hypothetical protein MUCCIDRAFT_78912 [Mucor circinelloides f. lusitanicus CBS 277.49]
TIA65576.1/150-570       -            421 Peptidase_S8         PF00082.22   271   7.5e-76  264.3   0.0   1   1   1.8e-78   1.1e-75  263.7   0.0     1   256     1   416     1   421 0.95 [subseq from] subtilisin-like protein [Aureobasidium pullulans]
RCI05323.1/121-540       -            420 Peptidase_S8         PF00082.22   271   8.2e-76  264.2   0.3   1   1   1.5e-78   9.7e-76  263.9   0.3     1   271     1   420     1   420 0.97 [subseq from] hypothetical protein CU098_012981 [Rhizopus stolonifer]
XP_013425353.1/151-573   -            423 Peptidase_S8         PF00082.22   271   8.2e-76  264.2   0.0   1   1   2.2e-78   1.4e-75  263.4   0.0     1   258     1   418     1   423 0.96 [subseq from] subtilisin-like protein [Aureobasidium namibiae CBS 147.97] >KEQ71114.1 subtilisin-like protein [Aureobasidium namibiae CBS 147.97]
RYP34485.1/160-594       -            435 Peptidase_S8         PF00082.22   271   8.3e-76  264.2   0.7   1   1   1.5e-78   9.5e-76  264.0   0.7     1   271     1   435     1   435 0.95 [subseq from] hypothetical protein DL767_004261 [Monosporascus sp. MG133]
RYP89806.1/160-594       -            435 Peptidase_S8         PF00082.22   271   1.3e-75  263.6   0.7   1   1   2.3e-78   1.5e-75  263.4   0.7     1   271     1   435     1   435 0.95 [subseq from] hypothetical protein DL770_004100 [Monosporascus sp. CRB-9-2]
GAN02823.1/311-734       -            424 Peptidase_S8         PF00082.22   271   1.3e-75  263.5   0.6   1   1   2.4e-78   1.5e-75  263.3   0.6     1   271     1   424     1   424 0.95 [subseq from] peptidase S8 [Mucor ambiguus]
ORE18693.1/134-553       -            420 Peptidase_S8         PF00082.22   271   1.3e-75  263.5   2.4   1   1   2.4e-78   1.5e-75  263.3   2.4     1   271     1   420     1   420 0.96 [subseq from] subtilisin-like protein [Rhizopus microsporus]
EPB87948.1/150-573       -            424 Peptidase_S8         PF00082.22   271   1.4e-75  263.4   0.6   1   1   2.5e-78   1.6e-75  263.2   0.6     1   271     1   424     1   424 0.97 [subseq from] hypothetical protein HMPREF1544_05239 [Mucor circinelloides f. circinelloides 1006PhL]
KXN74649.1/187-638       -            452 Peptidase_S8         PF00082.22   271   1.5e-75  263.3   0.4   1   1   3.5e-78   2.2e-75  262.8   0.4     1   271     1   452     1   452 0.97 [subseq from] subtilisin-like protein [Conidiobolus coronatus NRRL 28638]
ORE11767.1/134-553       -            420 Peptidase_S8         PF00082.22   271   1.6e-75  263.2   1.7   1   1   2.9e-78   1.8e-75  263.0   1.7     1   271     1   420     1   420 0.96 [subseq from] subtilisin-like protein [Rhizopus microsporus var. microsporus]
XP_023467726.1/134-553   -            420 Peptidase_S8         PF00082.22   271   1.6e-75  263.2   1.7   1   1   2.9e-78   1.8e-75  263.0   1.7     1   271     1   420     1   420 0.96 [subseq from] subtilisin-like protein [Rhizopus microsporus ATCC 52813] >PHZ14018.1 subtilisin-like protein [Rhizopus microsporus ATCC 52813]
RYP06113.1/160-594       -            435 Peptidase_S8         PF00082.22   271   1.8e-75  263.1   0.6   1   1   3.3e-78   2.1e-75  262.9   0.6     1   271     1   435     1   435 0.95 [subseq from] hypothetical protein DL764_003335 [Monosporascus ibericus]
RYP70708.1/160-594       -            435 Peptidase_S8         PF00082.22   271   2.1e-75  262.9   0.4   1   1   3.8e-78   2.4e-75  262.7   0.4     1   271     1   435     1   435 0.96 [subseq from] hypothetical protein DL771_005312 [Monosporascus sp. 5C6A]
THW27010.1/150-571       -            422 Peptidase_S8         PF00082.22   271     3e-75  262.3   0.0   1   1   6.9e-78   4.4e-75  261.8   0.0     1   256     1   416     1   422 0.95 [subseq from] subtilisin-like protein [Aureobasidium pullulans]
KFH65211.1/185-613       -            429 Peptidase_S8         PF00082.22   271   3.1e-75  262.3   3.2   1   1   5.8e-78   3.6e-75  262.1   3.2     1   271     1   429     1   429 0.97 [subseq from] hypothetical protein MVEG_08692 [Mortierella verticillata NRRL 6337]
PVF93855.1/159-582       -            424 Peptidase_S8         PF00082.22   271   3.3e-75  262.2   5.5   1   1   5.9e-78   3.7e-75  262.0   5.5     1   271     1   424     1   424 0.95 [subseq from] subtilisin-like protein [Serendipita vermifera 'subsp. bescii']
CEG67292.1/134-553       -            420 Peptidase_S8         PF00082.22   271   4.9e-75  261.6   1.7   1   1   8.7e-78   5.5e-75  261.5   1.7     1   271     1   420     1   420 0.96 [subseq from] hypothetical protein RMATCC62417_03744 [Rhizopus microsporus]
CEI92352.1/66-485        -            420 Peptidase_S8         PF00082.22   271   5.5e-75  261.5   1.3   1   1   9.9e-78   6.2e-75  261.3   1.3     1   271     1   420     1   420 0.96 [subseq from] Putative Subtilisin-like protease [Rhizopus microsporus]
RYO85500.1/160-594       -            435 Peptidase_S8         PF00082.22   271   5.6e-75  261.4   0.9   1   1     1e-77   6.5e-75  261.2   0.9     1   271     1   435     1   435 0.95 [subseq from] hypothetical protein DL763_007070 [Monosporascus cannonballus] >RYP30048.1 hypothetical protein DL766_005069 [Monosporascus sp. MC13-8B]
RYO89381.1/160-594       -            435 Peptidase_S8         PF00082.22   271   5.6e-75  261.4   0.9   1   1     1e-77   6.5e-75  261.2   0.9     1   271     1   435     1   435 0.95 [subseq from] hypothetical protein DL762_003272 [Monosporascus cannonballus]
XP_029749027.1/144-563   -            420 Peptidase_S8         PF00082.22   271   6.6e-75  261.2   1.0   1   1   1.1e-76   6.8e-74  257.9   1.0     1   255     1   419     1   420 0.95 [subseq from] hypothetical protein PpBr36_04124 [Pyricularia pennisetigena] >TLS26177.1 hypothetical protein PpBr36_04124 [Pyricularia pennisetigena]
PFH55182.1/160-602       -            443 Peptidase_S8         PF00082.22   271   6.8e-75  261.2   2.4   1   1   1.3e-77   7.9e-75  261.0   2.4     1   256     1   437     1   443 0.96 [subseq from] hypothetical protein XA68_10493 [Ophiocordyceps unilateralis]
RCH92123.1/134-553       -            420 Peptidase_S8         PF00082.22   271     7e-75  261.1   1.6   1   1   1.3e-77   7.9e-75  261.0   1.6     1   271     1   420     1   420 0.96 [subseq from] hypothetical protein CU097_011907 [Rhizopus azygosporus]
CEG67296.1/134-553       -            420 Peptidase_S8         PF00082.22   271   7.1e-75  261.1   2.0   1   1   1.3e-77   8.1e-75  260.9   2.0     1   271     1   420     1   420 0.96 [subseq from] hypothetical protein RMATCC62417_03746 [Rhizopus microsporus]
CEP15986.1/147-570       -            424 Peptidase_S8         PF00082.22   271     8e-75  260.9   1.3   1   1   1.4e-77   9.1e-75  260.7   1.3     1   271     1   424     1   424 0.97 [subseq from] hypothetical protein [Parasitella parasitica]
RMZ02093.1/177-602       -            426 Peptidase_S8         PF00082.22   271   8.5e-75  260.8   0.0   1   1   2.3e-77   1.4e-74  260.1   0.0     1   255     1   419     1   425 0.98 [subseq from] hypothetical protein D0862_06140 [Hortaea werneckii]
RMY24753.1/159-584       -            426 Peptidase_S8         PF00082.22   271   8.6e-75  260.8   0.0   1   1   2.8e-77   1.7e-74  259.8   0.0     1   255     1   419     1   425 0.98 [subseq from] hypothetical protein D0867_01175 [Hortaea werneckii] >RMY41300.1 hypothetical protein D0866_00695 [Hortaea werneckii]
RMY54543.1/159-584       -            426 Peptidase_S8         PF00082.22   271   8.9e-75  260.8   0.0   1   1   2.9e-77   1.8e-74  259.7   0.0     1   255     1   419     1   425 0.98 [subseq from] hypothetical protein D0863_13598 [Hortaea werneckii]
PKS10382.1/155-595       -            441 Peptidase_S8         PF00082.22   271   1.1e-74  260.5   0.7   1   1   2.1e-77   1.3e-74  260.2   0.7     1   257     1   425     1   441 0.97 [subseq from] hypothetical protein jhhlp_002133 [Lomentospora prolificans]
TKW53488.1/146-586       -            441 Peptidase_S8         PF00082.22   271   1.1e-74  260.5   0.0   1   1     2e-76   1.2e-73  257.0   0.0     1   271     1   441     1   441 0.95 [subseq from] Minor extracellular protease vpr [Colletotrichum tanaceti]
ORX80567.1/159-580       -            422 Peptidase_S8         PF00082.22   271   1.1e-74  260.4   4.2   1   1   2.1e-77   1.3e-74  260.2   4.2     1   271     1   422     1   422 0.94 [subseq from] subtilisin-like protein [Basidiobolus meristosporus CBS 931.73]
RMY61280.1/159-584       -            426 Peptidase_S8         PF00082.22   271   1.2e-74  260.4   0.0   1   1   3.4e-77   2.1e-74  259.5   0.0     1   255     1   419     1   425 0.98 [subseq from] hypothetical protein D0865_01089 [Hortaea werneckii]
RMY63954.1/168-593       -            426 Peptidase_S8         PF00082.22   271   1.2e-74  260.3   0.0   1   1   3.3e-77     2e-74  259.6   0.0     1   255     1   419     1   425 0.98 [subseq from] hypothetical protein D0863_10158 [Hortaea werneckii]
CDH56430.1/137-558       -            422 Peptidase_S8         PF00082.22   271   1.2e-74  260.3   2.5   1   1   2.3e-77   1.4e-74  260.1   2.5     1   271     1   422     1   422 0.95 [subseq from] peptidase s8 and s53 subtilisin kexin sedolisin [Lichtheimia corymbifera JMRC:FSU:9682]
RUS27205.1/155-583       -            429 Peptidase_S8         PF00082.22   271   1.4e-74  260.1   2.8   1   1   2.5e-77   1.6e-74  260.0   2.8     1   271     1   429     1   429 0.93 [subseq from] peptidase S8/S53 domain-containing protein [Jimgerdemannia flammicorona]
RMY60602.1/159-584       -            426 Peptidase_S8         PF00082.22   271   1.4e-74  260.1   0.0   1   1   4.6e-77   2.9e-74  259.1   0.0     1   255     1   419     1   425 0.98 [subseq from] hypothetical protein D0865_01446 [Hortaea werneckii]
XP_013240949.1/127-556   -            430 Peptidase_S8         PF00082.22   271   1.5e-74  260.1   0.0   1   1   3.9e-77   2.4e-74  259.3   0.0     1   271     1   430     1   430 0.94 [subseq from] subtilisin-like protein [Tilletiaria anomala UBC 951] >KDN39168.1 subtilisin-like protein [Tilletiaria anomala UBC 951]
RMY24001.1/159-584       -            426 Peptidase_S8         PF00082.22   271   1.6e-74  260.0   0.0   1   1   4.6e-77   2.9e-74  259.1   0.0     1   255     1   419     1   425 0.98 [subseq from] hypothetical protein D0867_01671 [Hortaea werneckii]
RMY41132.1/159-584       -            426 Peptidase_S8         PF00082.22   271   1.6e-74  260.0   0.0   1   1   4.6e-77   2.9e-74  259.1   0.0     1   255     1   419     1   425 0.98 [subseq from] hypothetical protein D0866_00804 [Hortaea werneckii]
RYP58370.1/160-594       -            435 Peptidase_S8         PF00082.22   271   1.9e-74  259.7   1.4   1   1   3.5e-77   2.2e-74  259.5   1.4     1   271     1   435     1   435 0.94 [subseq from] hypothetical protein DL769_008986 [Monosporascus sp. CRB-8-3]
RMZ27765.1/159-584       -            426 Peptidase_S8         PF00082.22   271     2e-74  259.6   0.0   1   1   5.2e-77   3.3e-74  258.9   0.0     1   255     1   419     1   425 0.98 [subseq from] hypothetical protein D0859_08158 [Hortaea werneckii]
ADK37839.1/130-357       -            228 Peptidase_S8         PF00082.22   271   2.5e-74  259.3  12.6   1   1   4.6e-77   2.9e-74  259.1  12.6     1   253     1   226     1   228 0.94 [subseq from] putative subtilisin-like protease precursor [Entomophthora planchoniana]
EQB59499.1/180-614       -            435 Peptidase_S8         PF00082.22   271   2.6e-74  259.3   5.2   1   1     5e-77   3.2e-74  259.0   5.2     1   271     1   435     1   435 0.95 [subseq from] hypothetical protein CGLO_00104 [Colletotrichum gloeosporioides Cg-14]
TEA19604.1/146-572       -            427 Peptidase_S8         PF00082.22   271   3.2e-74  259.0   5.6   1   1   1.2e-75   7.7e-73  254.4   5.6     1   256     1   421     1   426 0.97 [subseq from] Minor extracellular protease vpr [Colletotrichum sidae]
RMZ08780.1/159-584       -            426 Peptidase_S8         PF00082.22   271   3.3e-74  258.9   0.0   1   1   1.1e-76   6.7e-74  257.9   0.0     1   255     1   419     1   425 0.98 [subseq from] hypothetical protein D0860_04532 [Hortaea werneckii]
KFX42189.1/182-608       -            427 Peptidase_S8         PF00082.22   271   3.4e-74  258.9   9.0   1   1   6.8e-77   4.3e-74  258.5   9.0     1   255     1   420     1   426 0.94 [subseq from] Minor extracellular protease vpr [Talaromyces marneffei PM1]
TDZ34361.1/146-572       -            427 Peptidase_S8         PF00082.22   271   3.5e-74  258.8   5.3   1   1   9.9e-76   6.2e-73  254.7   5.3     1   256     1   421     1   426 0.97 [subseq from] Minor extracellular protease vpr [Colletotrichum spinosum]
RGP79276.1/156-575       -            420 Peptidase_S8         PF00082.22   271   3.6e-74  258.8   3.1   1   1   6.8e-77   4.3e-74  258.5   3.1     1   254     1   418     1   420 0.97 [subseq from] minor extracellular protease vpr [Fusarium longipes]
QGA20899.1/180-606       -            427 Peptidase_S8         PF00082.22   271   3.8e-74  258.7   9.2   1   1   7.6e-77   4.8e-74  258.4   9.2     1   255     1   420     1   426 0.94 [subseq from] hypothetical protein EYB26_008609 [Talaromyces marneffei] >KAE8551239.1 hypothetical protein EYB25_007475 [Talaromyces marneffei]
RYP10783.1/160-594       -            435 Peptidase_S8         PF00082.22   271   3.8e-74  258.7   1.5   1   1   6.9e-77   4.3e-74  258.5   1.5     1   271     1   435     1   435 0.95 [subseq from] hypothetical protein DL765_007994 [Monosporascus sp. GIB2]
RMZ29117.1/159-584       -            426 Peptidase_S8         PF00082.22   271   3.9e-74  258.7   0.0   1   1   1.1e-76   6.7e-74  257.9   0.0     1   255     1   419     1   425 0.98 [subseq from] hypothetical protein D0859_06796 [Hortaea werneckii]
TID02537.1/146-586       -            441 Peptidase_S8         PF00082.22   271   3.9e-74  258.7   0.0   1   1   2.9e-76   1.8e-73  256.5   0.0     1   271     1   441     1   441 0.95 [subseq from] Minor extracellular protease vpr [Colletotrichum higginsianum]
XP_018163183.1/150-590   -            441 Peptidase_S8         PF00082.22   271   3.9e-74  258.7   0.0   1   1   2.9e-76   1.8e-73  256.5   0.0     1   271     1   441     1   441 0.95 [subseq from] Subtilase [Colletotrichum higginsianum IMI 349063] >OBR14666.1 Subtilase [Colletotrichum higginsianum IMI 349063]
TQN71299.1/146-586       -            441 Peptidase_S8         PF00082.22   271   4.1e-74  258.6   0.0   1   1   2.4e-76   1.5e-73  256.7   0.0     1   271     1   441     1   441 0.95 [subseq from] Minor extracellular protease vpr [Colletotrichum shisoi]
TDZ23885.1/146-572       -            427 Peptidase_S8         PF00082.22   271   4.4e-74  258.5   5.7   1   1   1.3e-75   8.3e-73  254.3   5.7     1   256     1   421     1   426 0.97 [subseq from] Minor extracellular protease vpr [Colletotrichum orbiculare MAFF 240422]
KNE57775.1/164-403       -            240 Peptidase_S8         PF00082.22   271   4.6e-74  258.4  16.2   1   1   8.6e-77   5.4e-74  258.2  16.2     1   254     1   239     1   240 0.95 [subseq from] hypothetical protein AMAG_04627 [Allomyces macrogynus ATCC 38327]
RKP10271.1/142-569       -            428 Peptidase_S8         PF00082.22   271     5e-74  258.3   4.0   1   1   9.1e-77   5.7e-74  258.1   4.0     1   271     1   428     1   428 0.95 [subseq from] peptidase S8/S53 domain-containing protein [Thamnocephalis sphaerospora]
THZ02167.1/109-531       -            423 Peptidase_S8         PF00082.22   271   5.8e-74  258.1   6.7   1   1   1.3e-76   8.4e-74  257.6   6.7     1   258     1   418     1   423 0.95 [subseq from] subtilisin-like protein [Aureobasidium pullulans]
RBQ66663.1/65-487        -            423 Peptidase_S8         PF00082.22   271   5.8e-74  258.1   0.2   1   1   3.7e-76   2.3e-73  256.1   0.2     1   255     1   421     1   422 0.96 [subseq from] hypothetical protein FVER14953_13404 [Fusarium verticillioides]
PVG02580.1/159-582       -            424 Peptidase_S8         PF00082.22   271   5.9e-74  258.1   7.2   1   1   1.1e-76   6.7e-74  257.9   7.2     1   271     1   424     1   424 0.94 [subseq from] subtilisin-like protein, partial [Serendipita vermifera 'subsp. bescii']
THX35465.1/150-570       -            421 Peptidase_S8         PF00082.22   271     6e-74  258.1   6.5   1   1   1.4e-76   8.7e-74  257.5   6.5     1   256     1   416     1   421 0.95 [subseq from] subtilisin-like protein [Aureobasidium pullulans] >THX64415.1 subtilisin-like protein [Aureobasidium pullulans]
XP_003889421.1/148-605   -            458 Peptidase_S8         PF00082.22   271   6.1e-74  258.0   0.0   1   1   1.7e-76   1.1e-73  257.2   0.0     1   263     1   451     1   458 0.90 [subseq from] hypothetical protein PGTG_21864 [Puccinia graminis f. sp. tritici CRL 75-36-700-3] >EHS63822.1 hypothetical protein PGTG_21864 [Puccinia graminis f. sp. tritici CRL 75-36-700-3]
RBQ90465.1/150-572       -            423 Peptidase_S8         PF00082.22   271   6.1e-74  258.0   0.1   1   1   3.9e-76   2.4e-73  256.1   0.1     1   255     1   421     1   422 0.96 [subseq from] hypothetical protein FVER53263_13404 [Fusarium verticillioides]
XP_018761588.1/150-572   -            423 Peptidase_S8         PF00082.22   271   6.1e-74  258.0   0.1   1   1   3.9e-76   2.4e-73  256.1   0.1     1   255     1   421     1   422 0.96 [subseq from] hypothetical protein FVEG_13404 [Fusarium verticillioides 7600] >EWG55397.1 hypothetical protein FVEG_13404 [Fusarium verticillioides 7600]
THX58075.1/174-595       -            422 Peptidase_S8         PF00082.22   271   6.2e-74  258.0   6.2   1   1   1.3e-76   7.9e-74  257.7   6.2     1   256     1   416     1   422 0.95 [subseq from] subtilisin-like protein [Aureobasidium pullulans]
PNP85388.1/150-572       -            423 Peptidase_S8         PF00082.22   271   6.4e-74  258.0   0.2   1   1   3.4e-76   2.1e-73  256.2   0.2     1   255     1   421     1   422 0.96 [subseq from] hypothetical protein FNYG_01217 [Fusarium nygamai]
THX81611.1/171-592       -            422 Peptidase_S8         PF00082.22   271   6.4e-74  258.0   6.5   1   1   1.5e-76   9.3e-74  257.4   6.5     1   256     1   416     1   422 0.95 [subseq from] subtilisin-like protein [Aureobasidium pullulans]
TIA21614.1/171-592       -            422 Peptidase_S8         PF00082.22   271   6.6e-74  257.9   6.5   1   1   1.5e-76   9.5e-74  257.4   6.5     1   256     1   416     1   422 0.95 [subseq from] subtilisin-like protein [Aureobasidium pullulans]
TIA55324.1/150-571       -            422 Peptidase_S8         PF00082.22   271   6.6e-74  257.9   6.5   1   1   1.5e-76   9.5e-74  257.4   6.5     1   256     1   416     1   422 0.95 [subseq from] subtilisin-like protein [Aureobasidium pullulans]
THX16819.1/150-571       -            422 Peptidase_S8         PF00082.22   271   6.8e-74  257.9   6.5   1   1   1.6e-76   9.8e-74  257.4   6.5     1   256     1   416     1   422 0.95 [subseq from] subtilisin-like protein [Aureobasidium pullulans]
TDZ61854.1/146-572       -            427 Peptidase_S8         PF00082.22   271   6.9e-74  257.9   6.3   1   1     2e-75   1.2e-72  253.7   6.3     1   256     1   421     1   426 0.97 [subseq from] Minor extracellular protease vpr [Colletotrichum trifolii]
THW01632.1/109-529       -            421 Peptidase_S8         PF00082.22   271   7.2e-74  257.8   6.4   1   1   1.7e-76     1e-73  257.3   6.4     1   256     1   416     1   421 0.95 [subseq from] subtilisin-like protein [Aureobasidium pullulans]
THW19782.1/150-570       -            421 Peptidase_S8         PF00082.22   271   7.2e-74  257.8   6.4   1   1   1.7e-76     1e-73  257.3   6.4     1   256     1   416     1   421 0.95 [subseq from] subtilisin-like protein [Aureobasidium pullulans] >THW61001.1 subtilisin-like protein [Aureobasidium pullulans] >THY04613.1 subtilisin-like protein [Aureobasidium pullulans] >THZ76663.1 subtilisin-like protein [Aureobasidium pullulans] >TIA02325.1 subtilisin-like protein [Aureobasidium pullulans]
THW50867.1/150-570       -            421 Peptidase_S8         PF00082.22   271   7.2e-74  257.8   6.4   1   1   1.7e-76     1e-73  257.3   6.4     1   256     1   416     1   421 0.95 [subseq from] subtilisin-like protein [Aureobasidium pullulans]
THW80081.1/178-598       -            421 Peptidase_S8         PF00082.22   271   7.2e-74  257.8   6.4   1   1   1.7e-76     1e-73  257.3   6.4     1   256     1   416     1   421 0.95 [subseq from] subtilisin-like protein [Aureobasidium pullulans]
THX70667.1/84-504        -            421 Peptidase_S8         PF00082.22   271   7.2e-74  257.8   6.4   1   1   1.7e-76     1e-73  257.3   6.4     1   256     1   416     1   421 0.95 [subseq from] subtilisin-like protein [Aureobasidium pullulans]
TIA34813.1/158-578       -            421 Peptidase_S8         PF00082.22   271   7.2e-74  257.8   6.4   1   1   1.7e-76     1e-73  257.3   6.4     1   256     1   416     1   421 0.95 [subseq from] subtilisin-like protein [Aureobasidium pullulans]
THY60244.1/174-594       -            421 Peptidase_S8         PF00082.22   271   7.5e-74  257.7   6.8   1   1   1.7e-76   1.1e-73  257.2   6.8     1   256     1   416     1   421 0.95 [subseq from] subtilisin-like protein [Aureobasidium pullulans]
THZ53655.1/174-594       -            421 Peptidase_S8         PF00082.22   271   7.5e-74  257.7   6.8   1   1   1.7e-76   1.1e-73  257.2   6.8     1   256     1   416     1   421 0.95 [subseq from] subtilisin-like protein [Aureobasidium pullulans]
KPA45949.1/156-575       -            420 Peptidase_S8         PF00082.22   271   7.8e-74  257.7   3.1   1   1   1.5e-76   9.5e-74  257.4   3.1     1   254     1   418     1   420 0.97 [subseq from] minor extracellular protease vpr [Fusarium langsethiae]
THV73830.1/150-571       -            422 Peptidase_S8         PF00082.22   271   7.9e-74  257.7   6.8   1   1   1.8e-76   1.1e-73  257.1   6.8     1   256     1   416     1   422 0.95 [subseq from] subtilisin-like protein [Aureobasidium pullulans]
THZ00859.1/150-571       -            422 Peptidase_S8         PF00082.22   271   7.9e-74  257.7   6.8   1   1   1.8e-76   1.1e-73  257.1   6.8     1   256     1   416     1   422 0.95 [subseq from] subtilisin-like protein [Aureobasidium pullulans]
THY35526.1/151-572       -            422 Peptidase_S8         PF00082.22   271   8.1e-74  257.6   6.8   1   1   1.9e-76   1.2e-73  257.1   6.8     1   256     1   416     1   422 0.95 [subseq from] subtilisin-like protein [Aureobasidium pullulans]
XP_003337802.2/148-606   -            459 Peptidase_S8         PF00082.22   271   8.1e-74  257.6   0.0   1   1   2.1e-76   1.3e-73  257.0   0.0     1   260     1   449     1   459 0.91 [subseq from] hypothetical protein PGTG_19401 [Puccinia graminis f. sp. tritici CRL 75-36-700-3] >EFP93383.2 hypothetical protein PGTG_19401 [Puccinia graminis f. sp. tritici CRL 75-36-700-3]
ORY97251.1/163-593       -            431 Peptidase_S8         PF00082.22   271   8.1e-74  257.6   4.5   1   1   9.8e-76   6.2e-73  254.7   4.5     1   255     1   416     1   431 0.95 [subseq from] peptidase S8/S53 domain-containing protein [Syncephalastrum racemosum]
THW79374.1/150-571       -            422 Peptidase_S8         PF00082.22   271   8.5e-74  257.6   6.9   1   1     2e-76   1.2e-73  257.0   6.9     1   256     1   416     1   422 0.95 [subseq from] subtilisin-like protein [Aureobasidium pullulans] >TIA26058.1 subtilisin-like protein [Aureobasidium pullulans]
THZ25122.1/150-571       -            422 Peptidase_S8         PF00082.22   271   8.5e-74  257.6   6.9   1   1     2e-76   1.2e-73  257.0   6.9     1   256     1   416     1   422 0.95 [subseq from] subtilisin-like protein [Aureobasidium pullulans]
THZ28961.1/178-599       -            422 Peptidase_S8         PF00082.22   271   8.5e-74  257.6   6.9   1   1     2e-76   1.2e-73  257.0   6.9     1   256     1   416     1   422 0.95 [subseq from] subtilisin-like protein [Aureobasidium pullulans]
RBR11033.1/150-572       -            423 Peptidase_S8         PF00082.22   271   8.7e-74  257.5   0.1   1   1   5.5e-76   3.4e-73  255.6   0.1     1   255     1   421     1   422 0.96 [subseq from] hypothetical protein FVER53590_13404 [Fusarium verticillioides]
EJD40096.1/138-552       -            415 Peptidase_S8         PF00082.22   271     9e-74  257.5   1.3   1   1   1.6e-76     1e-73  257.3   1.3     1   255     1   410     1   415 0.95 [subseq from] subtilisin-like protein [Auricularia subglabra TFB-10046 SS5]
ELA28126.1/180-613       -            434 Peptidase_S8         PF00082.22   271     9e-74  257.5   5.4   1   1   1.9e-76   1.2e-73  257.1   5.4     1   257     1   419     1   434 0.95 [subseq from] subtilisin-like protease [Colletotrichum fructicola Nara gc5]
THV71652.1/109-529       -            421 Peptidase_S8         PF00082.22   271   9.2e-74  257.4   6.8   1   1   2.1e-76   1.3e-73  256.9   6.8     1   256     1   416     1   421 0.95 [subseq from] subtilisin-like protein [Aureobasidium pullulans]
THW50503.1/150-570       -            421 Peptidase_S8         PF00082.22   271   9.2e-74  257.4   6.8   1   1   2.1e-76   1.3e-73  256.9   6.8     1   256     1   416     1   421 0.95 [subseq from] subtilisin-like protein [Aureobasidium pullulans] >THX87914.1 subtilisin-like protein [Aureobasidium pullulans] >THY77158.1 subtilisin-like protein [Aureobasidium pullulans] >THZ47347.1 subtilisin-like protein [Aureobasidium pullulans] >THZ66979.1 subtilisin-like protein [Aureobasidium pullulans] >THZ89893.1 subtilisin-like protein [Aureobasidium pullulans]
THX39695.1/160-580       -            421 Peptidase_S8         PF00082.22   271   9.2e-74  257.4   6.8   1   1   2.1e-76   1.3e-73  256.9   6.8     1   256     1   416     1   421 0.95 [subseq from] subtilisin-like protein [Aureobasidium pullulans]
THY67324.1/150-570       -            421 Peptidase_S8         PF00082.22   271   9.2e-74  257.4   6.8   1   1   2.1e-76   1.3e-73  256.9   6.8     1   256     1   416     1   421 0.95 [subseq from] subtilisin-like protein [Aureobasidium pullulans]
XP_029765777.1/146-566   -            421 Peptidase_S8         PF00082.22   271   9.2e-74  257.4   6.8   1   1   2.1e-76   1.3e-73  256.9   6.8     1   256     1   416     1   421 0.95 [subseq from] subtilisin-like protein [Aureobasidium pullulans EXF-150] >KEQ89590.1 subtilisin-like protein [Aureobasidium pullulans EXF-150]
RKP26967.1/157-582       -            426 Peptidase_S8         PF00082.22   271   9.8e-74  257.4   2.3   1   1   1.9e-76   1.2e-73  257.1   2.3     1   271     1   426     1   426 0.96 [subseq from] peptidase S8/S53 domain-containing protein [Syncephalis pseudoplumigaleata]
RGP71513.1/156-575       -            420 Peptidase_S8         PF00082.22   271     1e-73  257.3   2.7   1   1   1.9e-76   1.2e-73  257.1   2.7     1   254     1   418     1   420 0.97 [subseq from] minor extracellular protease vpr [Fusarium sporotrichioides]
RMY68340.1/157-581       -            425 Peptidase_S8         PF00082.22   271     1e-73  257.3   0.0   1   1   3.1e-76   1.9e-73  256.4   0.0     2   255     1   418     1   424 0.98 [subseq from] hypothetical protein D0864_11369 [Hortaea werneckii]
ENH74885.1/150-572       -            423 Peptidase_S8         PF00082.22   271   1.1e-73  257.2   0.1   1   1   6.9e-76   4.4e-73  255.2   0.1     1   255     1   421     1   422 0.96 [subseq from] Minor extracellular protease vpr [Fusarium oxysporum f. sp. cubense race 1] >EXA34938.1 hypothetical protein FOVG_13723 [Fusarium oxysporum f. sp. pisi HDV247]
EXK87604.1/69-491        -            423 Peptidase_S8         PF00082.22   271   1.1e-73  257.2   0.1   1   1   6.9e-76   4.4e-73  255.2   0.1     1   255     1   421     1   422 0.96 [subseq from] hypothetical protein FOQG_08942 [Fusarium oxysporum f. sp. raphani 54005]
SCO92031.1/150-572       -            423 Peptidase_S8         PF00082.22   271   1.1e-73  257.2   0.1   1   1   6.9e-76   4.4e-73  255.2   0.1     1   255     1   421     1   422 0.96 [subseq from] probable subtilisin-like serine protease [Fusarium oxysporum]
XP_031060353.1/150-572   -            423 Peptidase_S8         PF00082.22   271   1.1e-73  257.2   0.1   1   1   6.9e-76   4.4e-73  255.2   0.1     1   255     1   421     1   422 0.96 [subseq from] uncharacterized protein FOIG_09813 [Fusarium oxysporum f. sp. cubense tropical race 4 54006] >EMT71980.1 Minor extracellular protease vpr [Fusarium oxysporum f. sp. cubense race 4] >EXL98263.1 hypothetical protein FOIG_09813 [Fusarium oxysporum f. sp. cubense tropical race 4 54006] >TXB96328.1 hypothetical protein FocTR4_00016512 [Fusarium oxysporum f. sp. cubense]
PVF93858.1/159-582       -            424 Peptidase_S8         PF00082.22   271   1.1e-73  257.2   4.8   1   1     2e-76   1.2e-73  257.0   4.8     1   271     1   424     1   424 0.93 [subseq from] subtilisin-like protein [Serendipita vermifera 'subsp. bescii']
EWZ30580.1/150-572       -            423 Peptidase_S8         PF00082.22   271   1.1e-73  257.2   0.1   1   1   7.1e-76   4.4e-73  255.2   0.1     1   255     1   421     1   422 0.96 [subseq from] hypothetical protein FOZG_16053 [Fusarium oxysporum Fo47]
EXK35950.1/150-572       -            423 Peptidase_S8         PF00082.22   271   1.1e-73  257.2   0.1   1   1   7.1e-76   4.4e-73  255.2   0.1     1   255     1   421     1   422 0.96 [subseq from] hypothetical protein FOMG_09142 [Fusarium oxysporum f. sp. melonis 26406]
EXM16129.1/150-572       -            423 Peptidase_S8         PF00082.22   271   1.1e-73  257.2   0.1   1   1   7.1e-76   4.4e-73  255.2   0.1     1   255     1   421     1   422 0.96 [subseq from] hypothetical protein FOTG_15517 [Fusarium oxysporum f. sp. vasinfectum 25433]
RKK07720.1/150-572       -            423 Peptidase_S8         PF00082.22   271   1.1e-73  257.2   0.1   1   1   7.1e-76   4.4e-73  255.2   0.1     1   255     1   421     1   422 0.96 [subseq from] hypothetical protein BFJ65_g17197 [Fusarium oxysporum f. sp. cepae] >RKK46782.1 hypothetical protein BFJ66_g8356 [Fusarium oxysporum f. sp. cepae] >RKK49267.1 hypothetical protein BFJ67_g7032 [Fusarium oxysporum f. sp. cepae]
RKK72424.1/150-572       -            423 Peptidase_S8         PF00082.22   271   1.1e-73  257.2   0.1   1   1   7.1e-76   4.4e-73  255.2   0.1     1   255     1   421     1   422 0.96 [subseq from] hypothetical protein BFJ69_g10105 [Fusarium oxysporum]
TVY74345.1/150-572       -            423 Peptidase_S8         PF00082.22   271   1.1e-73  257.2   0.1   1   1   7.1e-76   4.4e-73  255.2   0.1     1   255     1   421     1   422 0.96 [subseq from] Minor extracellular protease vpr [Fusarium oxysporum f. sp. cubense]
XP_018254142.1/150-572   -            423 Peptidase_S8         PF00082.22   271   1.1e-73  257.2   0.1   1   1   7.1e-76   4.4e-73  255.2   0.1     1   255     1   421     1   422 0.96 [subseq from] hypothetical protein FOXG_14564 [Fusarium oxysporum f. sp. lycopersici 4287] >EWZ85212.1 hypothetical protein FOWG_11723 [Fusarium oxysporum f. sp. lycopersici MN25] >KNB16097.1 hypothetical protein FOXG_14564 [Fusarium oxysporum f. sp. lycopersici 4287] >PCD25221.1 hypothetical protein AU210_014329 [Fusarium oxysporum f. sp. radicis-cucumerinum] >RKL11807.1 hypothetical protein BFJ71_g288 [Fusarium oxysporum] >RKL51973.1 hypothetical protein BFJ70_g689 [Fusarium oxysporum] >RYC90964.1 hypothetical protein BFJ63_vAg6308 [Fusarium oxysporum f. sp. narcissi]
XP_031031703.1/150-572   -            423 Peptidase_S8         PF00082.22   271   1.1e-73  257.2   0.1   1   1   7.1e-76   4.4e-73  255.2   0.1     1   255     1   421     1   422 0.96 [subseq from] uncharacterized protein FOYG_14878 [Fusarium oxysporum NRRL 32931] >EWY82785.1 hypothetical protein FOYG_14878 [Fusarium oxysporum NRRL 32931]
EXL51908.1/150-572       -            423 Peptidase_S8         PF00082.22   271   1.1e-73  257.1   0.3   1   1   7.3e-76   4.6e-73  255.2   0.3     1   255     1   421     1   422 0.96 [subseq from] hypothetical protein FOCG_07723 [Fusarium oxysporum f. sp. radicis-lycopersici 26381]
EGU72540.1/101-522       -            422 Peptidase_S8         PF00082.22   271   1.1e-73  257.1   0.2   1   1     7e-76   4.4e-73  255.2   0.2     1   255     1   421     1   422 0.96 [subseq from] hypothetical protein FOXB_16934 [Fusarium oxysporum Fo5176]
EXL75858.1/150-571       -            422 Peptidase_S8         PF00082.22   271   1.1e-73  257.1   0.2   1   1     7e-76   4.4e-73  255.2   0.2     1   255     1   421     1   422 0.96 [subseq from] hypothetical protein FOPG_09197 [Fusarium oxysporum f. sp. conglutinans race 2 54008]
CVL03491.1/150-572       -            423 Peptidase_S8         PF00082.22   271   1.2e-73  257.0   0.1   1   1   7.9e-76     5e-73  255.1   0.1     1   255     1   421     1   422 0.94 [subseq from] probable subtilisin-like serine protease [Fusarium proliferatum]
KLO79026.1/150-572       -            423 Peptidase_S8         PF00082.22   271   1.2e-73  257.0   0.1   1   1   7.9e-76     5e-73  255.1   0.1     1   255     1   421     1   422 0.94 [subseq from] Uncharacterized protein LW93_4349 [Fusarium fujikuroi]
RBA14293.1/150-572       -            423 Peptidase_S8         PF00082.22   271   1.2e-73  257.0   0.1   1   1   7.9e-76     5e-73  255.1   0.1     1   255     1   421     1   422 0.94 [subseq from] hypothetical protein FPRO05_03085 [Fusarium proliferatum]
XP_023434873.1/150-572   -            423 Peptidase_S8         PF00082.22   271   1.2e-73  257.0   0.1   1   1   7.9e-76     5e-73  255.1   0.1     1   255     1   421     1   422 0.94 [subseq from] probable subtilisin-like serine protease [Fusarium fujikuroi IMI 58289] >CCT72795.1 probable subtilisin-like serine protease [Fusarium fujikuroi IMI 58289] >KLP10721.1 putative subtilisin-like serine protease [Fusarium fujikuroi] >SCO25213.1 probable subtilisin-like serine protease [Fusarium fujikuroi] >SCV39362.1 probable subtilisin-like serine protease [Fusarium fujikuroi] >SCO54260.1 probable subtilisin-like serine protease [Fusarium fujikuroi]
XP_031089428.1/150-572   -            423 Peptidase_S8         PF00082.22   271   1.2e-73  257.0   0.1   1   1   7.9e-76     5e-73  255.1   0.1     1   255     1   421     1   422 0.94 [subseq from] probable subtilisin-like serine protease [Fusarium proliferatum ET1] >CZR48911.1 probable subtilisin-like serine protease [Fusarium proliferatum ET1] >RKL32884.1 hypothetical protein BFJ72_g10384 [Fusarium proliferatum]
CVL06748.1/150-572       -            423 Peptidase_S8         PF00082.22   271   1.3e-73  257.0   0.2   1   1   8.6e-76   5.4e-73  254.9   0.2     1   255     1   421     1   422 0.94 [subseq from] probable subtilisin-like serine protease [Fusarium mangiferae]
KDE02656.1/148-562       -            415 Peptidase_S8         PF00082.22   271   1.3e-73  257.0   0.6   1   1   2.4e-76   1.5e-73  256.8   0.6     1   255     1   410     1   415 0.96 [subseq from] hypothetical protein MVLG_06814 [Microbotryum lychnidis-dioicae p1A1 Lamole]
SGY97998.1/199-613       -            415 Peptidase_S8         PF00082.22   271   1.4e-73  256.9   0.5   1   1   2.7e-76   1.7e-73  256.6   0.5     1   255     1   410     1   414 0.97 [subseq from] BQ5605_C035g11436 [Microbotryum silenes-dioicae]
KLP10350.1/150-572       -            423 Peptidase_S8         PF00082.22   271   1.5e-73  256.8   0.0   1   1   7.6e-76   4.8e-73  255.1   0.0     1   255     1   421     1   422 0.94 [subseq from] putative subtilisin-like serine protease [Fusarium fujikuroi] >SCO52751.1 probable subtilisin-like serine protease [Fusarium fujikuroi] >SCO25013.1 probable subtilisin-like serine protease [Fusarium fujikuroi] >SCV60064.1 probable subtilisin-like serine protease [Fusarium fujikuroi] >SCO19802.1 probable subtilisin-like serine protease [Fusarium fujikuroi] >SCN77603.1 probable subtilisin-like serine protease [Fusarium fujikuroi] >QGI68424.1 hypothetical protein CEK27_012395 [Fusarium fujikuroi] >QGI85634.1 hypothetical protein CEK25_012363 [Fusarium fujikuroi] >QGI99316.1 hypothetical protein CEK26_012385 [Fusarium fujikuroi]
XP_013948301.1/126-570   -            445 Peptidase_S8         PF00082.22   271   1.5e-73  256.7   2.6   1   1   2.8e-76   1.8e-73  256.5   2.6     1   263     1   437     1   445 0.96 [subseq from] hypothetical protein TRIATDRAFT_20695, partial [Trichoderma atroviride IMI 206040] >EHK50191.1 hypothetical protein TRIATDRAFT_20695, partial [Trichoderma atroviride IMI 206040]
XP_002484416.1/134-557   -            424 Peptidase_S8         PF00082.22   271   1.6e-73  256.7   8.9   1   1     3e-76   1.9e-73  256.4   8.9     1   255     1   420     1   424 0.95 [subseq from] subtilisin, putative [Talaromyces stipitatus ATCC 10500] >EED17182.1 subtilisin, putative [Talaromyces stipitatus ATCC 10500]
KDQ21439.1/155-581       -            427 Peptidase_S8         PF00082.22   271   1.6e-73  256.7   5.8   1   1   2.9e-76   1.8e-73  256.5   5.8     1   271     1   427     1   427 0.96 [subseq from] hypothetical protein BOTBODRAFT_25879 [Botryobasidium botryosum FD-172 SS1]
CUA69766.1/679-1105      -            427 Peptidase_S8         PF00082.22   271   1.6e-73  256.7   4.9   1   1     3e-76   1.9e-73  256.4   4.9     1   271     1   427     1   427 0.91 [subseq from] Minor extracellular protease vpr [Rhizoctonia solani]
XP_009225198.1/143-568   -            426 Peptidase_S8         PF00082.22   271   1.7e-73  256.6   0.0   1   1   4.3e-76   2.7e-73  255.9   0.0     1   256     1   421     1   426 0.92 [subseq from] hypothetical protein GGTG_09090 [Gaeumannomyces tritici R3-111a-1] >EJT72224.1 hypothetical protein GGTG_09090 [Gaeumannomyces tritici R3-111a-1]
PNP39551.1/165-609       -            445 Peptidase_S8         PF00082.22   271   1.8e-73  256.5   2.7   1   1   3.4e-76   2.1e-73  256.2   2.7     1   263     1   437     1   445 0.96 [subseq from] hypothetical protein TGAMA5MH_08569 [Trichoderma gamsii]
KZL86914.1/146-569       -            424 Peptidase_S8         PF00082.22   271     2e-73  256.4   0.2   1   1   2.1e-75   1.3e-72  253.7   0.2     1   256     1   421     1   424 0.97 [subseq from] serine-type endopeptidase-like protein [Colletotrichum incanum] >OHW95130.1 subtilisin-like serine protease pr1c [Colletotrichum incanum]
THZ85109.1/150-571       -            422 Peptidase_S8         PF00082.22   271     2e-73  256.3   7.0   1   1   4.7e-76   2.9e-73  255.8   7.0     1   256     1   416     1   422 0.95 [subseq from] subtilisin-like protein [Aureobasidium pullulans]
THY22214.1/150-570       -            421 Peptidase_S8         PF00082.22   271     2e-73  256.3   6.5   1   1   4.6e-76   2.9e-73  255.8   6.5     1   256     1   416     1   421 0.95 [subseq from] subtilisin-like protein [Aureobasidium pullulans]
SAL95015.1/83-503        -            421 Peptidase_S8         PF00082.22   271     2e-73  256.3   1.8   1   1   3.6e-76   2.3e-73  256.2   1.8     1   256     1   407     1   421 0.95 [subseq from] hypothetical protein [Absidia glauca]
RMY85347.1/159-584       -            426 Peptidase_S8         PF00082.22   271   2.1e-73  256.3   0.0   1   1   5.7e-76   3.6e-73  255.5   0.0     1   255     1   419     1   425 0.98 [subseq from] hypothetical protein D0861_06492 [Hortaea werneckii]
THX07060.1/150-571       -            422 Peptidase_S8         PF00082.22   271   2.5e-73  256.0   7.6   1   1   5.9e-76   3.7e-73  255.5   7.6     1   256     1   416     1   422 0.95 [subseq from] subtilisin-like protein [Aureobasidium pullulans] >TIA81726.1 subtilisin-like protein [Aureobasidium pullulans]
TIA63921.1/54-475        -            422 Peptidase_S8         PF00082.22   271   2.5e-73  256.0   7.6   1   1   5.9e-76   3.7e-73  255.5   7.6     1   256     1   416     1   422 0.95 [subseq from] subtilisin-like protein, partial [Aureobasidium pullulans]
XP_025580971.1/156-576   -            421 Peptidase_S8         PF00082.22   271   2.8e-73  255.9   2.9   1   1   6.4e-76     4e-73  255.3   2.9     1   254     1   418     1   420 0.97 [subseq from] uncharacterized protein FVRRES_11267 [Fusarium venenatum] >CEI38576.1 unnamed protein product [Fusarium venenatum]
THY29804.1/150-571       -            422 Peptidase_S8         PF00082.22   271     3e-73  255.8   6.7   1   1     7e-76   4.4e-73  255.2   6.7     1   256     1   416     1   422 0.95 [subseq from] subtilisin-like protein [Aureobasidium pullulans]
OAQ30771.1/297-774       -            478 Peptidase_S8         PF00082.22   271   3.1e-73  255.7   1.0   1   1   5.6e-76   3.5e-73  255.5   1.0     1   263     1   471     1   478 0.93 [subseq from] subtilisin-like protein [Mortierella elongata AG-77]
KPA35892.1/155-575       -            421 Peptidase_S8         PF00082.22   271   3.5e-73  255.5   0.0   1   1   8.3e-76   5.2e-73  255.0   0.0     1   254     1   419     1   421 0.97 [subseq from] minor extracellular protease vpr [Fusarium langsethiae]
RGP63953.1/155-575       -            421 Peptidase_S8         PF00082.22   271   3.6e-73  255.5   0.0   1   1   8.4e-76   5.3e-73  255.0   0.0     1   254     1   419     1   421 0.96 [subseq from] putative subtilisinlike serine protease [Fusarium sporotrichioides]
KDE02645.1/176-611       -            436 Peptidase_S8         PF00082.22   271   3.7e-73  255.5   0.0   1   1   8.5e-76   5.3e-73  255.0   0.0     1   271     1   436     1   436 0.95 [subseq from] hypothetical protein MVLG_06804 [Microbotryum lychnidis-dioicae p1A1 Lamole]
SGY98193.1/176-611       -            436 Peptidase_S8         PF00082.22   271   3.7e-73  255.5   0.0   1   1   8.5e-76   5.3e-73  255.0   0.0     1   271     1   436     1   436 0.95 [subseq from] BQ5605_C035g11449 [Microbotryum silenes-dioicae]
KFH70950.1/274-744       -            471 Peptidase_S8         PF00082.22   271     4e-73  255.4   2.9   1   1   7.2e-76   4.5e-73  255.2   2.9     1   256     1   456     1   471 0.94 [subseq from] hypothetical protein MVEG_03796 [Mortierella verticillata NRRL 6337]
CUA69769.1/151-577       -            427 Peptidase_S8         PF00082.22   271     4e-73  255.3   3.0   1   1   7.4e-76   4.7e-73  255.1   3.0     1   271     1   427     1   427 0.92 [subseq from] Minor extracellular protease vpr [Rhizoctonia solani]
XP_018657236.1/165-609   -            445 Peptidase_S8         PF00082.22   271   4.2e-73  255.3   2.8   1   1   7.8e-76   4.9e-73  255.1   2.8     1   263     1   437     1   445 0.96 [subseq from] peptidase [Trichoderma gamsii] >PON26982.1 peptidase [Trichoderma gamsii]
KZV97986.1/151-585       -            435 Peptidase_S8         PF00082.22   271   4.5e-73  255.2   2.9   1   1   8.3e-76   5.2e-73  255.0   2.9     1   271     1   435     1   435 0.93 [subseq from] subtilisin-like protein [Exidia glandulosa HHB12029]
XP_016642511.1/151-578   -            428 Peptidase_S8         PF00082.22   271   4.5e-73  255.2   0.7   1   1   9.4e-76   5.9e-73  254.8   0.7     1   256     1   422     1   428 0.98 [subseq from] Subtilisin [Scedosporium apiospermum] >KEZ42712.1 Subtilisin [Scedosporium apiospermum]
XP_006667582.1/197-484   -            288 Peptidase_S8         PF00082.22   271   4.8e-73  255.1   5.2   1   1   8.5e-76   5.4e-73  254.9   5.2     1   271     1   288     1   288 0.89 [subseq from] subtilisin, putative [Cordyceps militaris CM01] >EGX94096.1 subtilisin, putative [Cordyceps militaris CM01]
XP_030987013.1/194-632   -            439 Peptidase_S8         PF00082.22   271   5.2e-73  255.0   0.0   1   1   1.7e-75   1.1e-72  253.9   0.0     1   256     1   421     1   433 0.96 [subseq from] uncharacterized protein PgNI_02561 [Pyricularia grisea] >TLD16591.1 hypothetical protein PgNI_02561 [Pyricularia grisea]
SCV67302.1/172-601       -            430 Peptidase_S8         PF00082.22   271   5.5e-73  254.9   0.0   1   1   1.5e-75   9.1e-73  254.2   0.0     1   260     1   418     1   429 0.95 [subseq from] BQ2448_5948 [Microbotryum intermedium]
KAE8198575.1/241-673     -            433 Peptidase_S8         PF00082.22   271   5.6e-73  254.9   0.0   1   1   1.3e-75   8.2e-73  254.3   0.0     1   271     1   433     1   433 0.95 [subseq from] hypothetical protein CF328_g3510 [Tilletia controversa]
KAE8247685.1/171-603     -            433 Peptidase_S8         PF00082.22   271   5.6e-73  254.9   0.0   1   1   1.3e-75   8.2e-73  254.3   0.0     1   271     1   433     1   433 0.95 [subseq from] hypothetical protein A4X06_0g4272 [Tilletia controversa]
EJD37947.1/159-613       -            455 Peptidase_S8         PF00082.22   271   5.9e-73  254.8   1.9   1   1   1.1e-75   6.7e-73  254.6   1.9     1   271     1   455     1   455 0.96 [subseq from] subtilisin-like protein [Auricularia subglabra TFB-10046 SS5]
CED85471.1/109-530       -            422 Peptidase_S8         PF00082.22   271   6.1e-73  254.8  11.9   1   1   1.2e-75   7.5e-73  254.5  11.9     1   258     1   409     1   422 0.95 [subseq from] Protease-associated domain, PA [Xanthophyllomyces dendrorhous]
OAQ28034.1/17-434        -            418 Peptidase_S8         PF00082.22   271   6.2e-73  254.7   3.7   1   1   1.2e-75   7.3e-73  254.5   3.7     1   271     1   418     1   418 0.97 [subseq from] subtilisin-like protein, partial [Mortierella elongata AG-77]
EGU78592.1/156-575       -            420 Peptidase_S8         PF00082.22   271   6.6e-73  254.6   5.7   1   1   1.3e-75   8.1e-73  254.3   5.7     1   254     1   418     1   420 0.95 [subseq from] hypothetical protein FOXB_10912 [Fusarium oxysporum Fo5176] >EXL83151.1 hypothetical protein FOPG_04144 [Fusarium oxysporum f. sp. conglutinans race 2 54008]
KZW03532.1/158-594       -            437 Peptidase_S8         PF00082.22   271     7e-73  254.6   3.9   1   1   1.3e-75   7.9e-73  254.4   3.9     1   259     1   423     1   437 0.95 [subseq from] pyrolysin [Exidia glandulosa HHB12029]
ATY60568.1/197-484       -            288 Peptidase_S8         PF00082.22   271   7.1e-73  254.5   5.7   1   1   1.3e-75   7.9e-73  254.4   5.7     1   271     1   288     1   288 0.89 [subseq from] Peptidase subtilisin-related [Cordyceps militaris]
KJZ76416.1/152-579       -            428 Peptidase_S8         PF00082.22   271   7.9e-73  254.4   5.1   1   1   1.6e-75     1e-72  254.0   5.1     1   260     1   425     1   428 0.94 [subseq from] hypothetical protein HIM_04145 [Hirsutella minnesotensis 3608]
KXH40567.1/176-611       -            436 Peptidase_S8         PF00082.22   271   8.1e-73  254.4   6.9   1   1   1.9e-75   1.2e-72  253.8   6.9     1   271     1   436     1   436 0.96 [subseq from] hypothetical protein CNYM01_03255 [Colletotrichum nymphaeae SA-01]
KIM30503.1/102-525       -            424 Peptidase_S8         PF00082.22   271   8.2e-73  254.3   9.2   1   1   1.5e-75   9.4e-73  254.1   9.2     1   271     1   424     1   424 0.95 [subseq from] hypothetical protein M408DRAFT_286696 [Serendipita vermifera MAFF 305830]
RMY97556.1/170-589       -            420 Peptidase_S8         PF00082.22   271   8.4e-73  254.3   0.0   1   1   2.2e-75   1.4e-72  253.6   0.0     1   254     1   418     1   420 0.98 [subseq from] hypothetical protein D0864_04738 [Hortaea werneckii]
THW25755.1/150-571       -            422 Peptidase_S8         PF00082.22   271   8.7e-73  254.2   6.2   1   1     2e-75   1.3e-72  253.7   6.2     1   256     1   416     1   422 0.95 [subseq from] subtilisin-like protein [Aureobasidium pullulans]
RDW58328.1/187-636       -            450 Peptidase_S8         PF00082.22   271   8.8e-73  254.2   1.2   1   1   1.6e-75     1e-72  254.0   1.2     1   271     1   450     1   450 0.95 [subseq from] hypothetical protein BP5796_12258 [Coleophoma crateriformis]
EJD38963.1/135-549       -            415 Peptidase_S8         PF00082.22   271   8.9e-73  254.2   2.1   1   1   1.6e-75     1e-72  254.1   2.1     1   255     1   412     1   415 0.96 [subseq from] subtilisin-like protein [Auricularia subglabra TFB-10046 SS5]
KDN71888.1/146-586       -            441 Peptidase_S8         PF00082.22   271   9.9e-73  254.1   0.0   1   1     3e-75   1.9e-72  253.2   0.0     1   271     1   441     1   441 0.95 [subseq from] putative subtilase [Colletotrichum sublineola]
XP_020118041.1/160-604   -            445 Peptidase_S8         PF00082.22   271   9.9e-73  254.1   7.0   1   1     2e-75   1.3e-72  253.7   7.0     1   271     1   445     1   445 0.93 [subseq from] hypothetical protein UA08_06644 [Talaromyces atroroseus] >OKL57920.1 hypothetical protein UA08_06644 [Talaromyces atroroseus]
ORZ15658.1/167-409       -            243 Peptidase_S8         PF00082.22   271     1e-72  254.1   9.9   1   1   1.8e-75   1.1e-72  253.9   9.9     1   251     1   241     1   243 0.93 [subseq from] peptidase S8/S53 domain-containing protein [Absidia repens]
XP_030992128.1/150-571   -            422 Peptidase_S8         PF00082.22   271     1e-72  254.0   2.0   1   1   7.5e-75   4.7e-72  251.8   2.0     1   254     1   420     1   422 0.97 [subseq from] uncharacterized protein E0L32_008636 [Phialemoniopsis curvata] >TPX10417.1 hypothetical protein E0L32_008636 [Phialemoniopsis curvata]
TKA34286.1/140-561       -            422 Peptidase_S8         PF00082.22   271     1e-72  254.0   5.2   1   1   2.4e-75   1.5e-72  253.4   5.2     1   254     1   419     1   421 0.98 [subseq from] hypothetical protein B0A50_00266 [Hortaea thailandica]
XP_016591821.1/161-591   -            431 Peptidase_S8         PF00082.22   271     1e-72  254.0   0.0   1   1     4e-75   2.5e-72  252.7   0.0     1   254     1   429     1   431 0.97 [subseq from] hypothetical protein SPSK_05917 [Sporothrix schenckii 1099-18] >ERS98667.1 hypothetical protein HMPREF1624_05454 [Sporothrix schenckii ATCC 58251] >KJR89145.1 hypothetical protein SPSK_05917 [Sporothrix schenckii 1099-18]
SCO82944.1/156-575       -            420 Peptidase_S8         PF00082.22   271   1.1e-72  253.9   5.5   1   1   2.1e-75   1.3e-72  253.6   5.5     1   254     1   418     1   420 0.95 [subseq from] probable subtilisin-like serine protease [Fusarium oxysporum]
PVH84726.1/188-634       -            447 Peptidase_S8         PF00082.22   271   1.1e-72  253.9   1.1   1   1   2.4e-75   1.5e-72  253.5   1.1     1   271     1   447     1   447 0.94 [subseq from] subtilisin-like protease [Cadophora sp. DSE1049]
OPB43411.1/165-610       -            446 Peptidase_S8         PF00082.22   271   1.1e-72  253.9   1.4   1   1   2.1e-75   1.3e-72  253.6   1.4     1   271     1   446     1   446 0.96 [subseq from] hypothetical protein A0O28_0106020 [Trichoderma guizhouense]
KAE8216243.1/240-672     -            433 Peptidase_S8         PF00082.22   271   1.1e-72  253.9   0.0   1   1   2.6e-75   1.6e-72  253.4   0.0     1   271     1   433     1   433 0.94 [subseq from] hypothetical protein CF327_g590 [Tilletia walkeri]
KAE8225266.1/240-672     -            433 Peptidase_S8         PF00082.22   271   1.1e-72  253.9   0.0   1   1   2.6e-75   1.6e-72  253.4   0.0     1   271     1   433     1   433 0.94 [subseq from] hypothetical protein CF319_g1960 [Tilletia indica]
KIH87884.1/161-591       -            431 Peptidase_S8         PF00082.22   271   1.1e-72  253.9   0.0   1   1     4e-75   2.5e-72  252.7   0.0     1   254     1   429     1   431 0.97 [subseq from] hypothetical protein SPBR_04645 [Sporothrix brasiliensis 5110]
TVY79821.1/156-575       -            420 Peptidase_S8         PF00082.22   271   1.1e-72  253.9   5.9   1   1   2.2e-75   1.4e-72  253.6   5.9     1   254     1   418     1   420 0.95 [subseq from] Minor extracellular protease vpr [Fusarium oxysporum f. sp. cubense]
CCO33679.1/156-581       -            426 Peptidase_S8         PF00082.22   271   1.2e-72  253.8   4.5   1   1   2.5e-75   1.5e-72  253.4   4.5     1   271     1   426     1   426 0.92 [subseq from] Minor extracellular protease vpr [Rhizoctonia solani AG-1 IB]
RYP47690.1/160-600       -            441 Peptidase_S8         PF00082.22   271   1.2e-72  253.8   0.0   1   1     3e-75   1.9e-72  253.2   0.0     1   271     1   441     1   441 0.96 [subseq from] hypothetical protein DL768_006280 [Monosporascus sp. mg162]
TIC99613.1/176-611       -            436 Peptidase_S8         PF00082.22   271   1.2e-72  253.8   3.6   1   1   2.7e-75   1.7e-72  253.3   3.6     1   271     1   436     1   436 0.95 [subseq from] Minor extracellular protease vpr [Colletotrichum higginsianum]
OBS22836.1/155-575       -            421 Peptidase_S8         PF00082.22   271   1.2e-72  253.8   0.0   1   1   4.2e-75   2.6e-72  252.7   0.0     1   254     1   419     1   421 0.97 [subseq from] hypothetical protein FPOA_09159 [Fusarium poae]
EPE02705.1/169-616       -            448 Peptidase_S8         PF00082.22   271   1.2e-72  253.7   9.1   1   1   2.5e-75   1.6e-72  253.4   9.1     1   257     1   436     1   448 0.96 [subseq from] minor extracellular protease vpr [Ophiostoma piceae UAMH 11346]
KIO16473.1/158-583       -            426 Peptidase_S8         PF00082.22   271   1.3e-72  253.7   0.2   1   1   2.3e-75   1.4e-72  253.5   0.2     1   271     1   426     1   426 0.95 [subseq from] hypothetical protein M407DRAFT_33879 [Tulasnella calospora MUT 4182]
CCO36026.1/156-581       -            426 Peptidase_S8         PF00082.22   271   1.3e-72  253.7   3.7   1   1     3e-75   1.9e-72  253.1   3.7     1   271     1   426     1   426 0.92 [subseq from] Minor extracellular protease vpr [Rhizoctonia solani AG-1 IB]
CEL57269.1/156-581       -            426 Peptidase_S8         PF00082.22   271   1.3e-72  253.7   3.7   1   1     3e-75   1.9e-72  253.1   3.7     1   271     1   426     1   426 0.92 [subseq from] Minor extracellular protease vpr OS=Bacillus subtilis (strain 168) GN=vpr PE=1 SV=1 [Rhizoctonia solani AG-1 IB]
XP_031065800.1/156-575   -            420 Peptidase_S8         PF00082.22   271   1.3e-72  253.6   5.8   1   1   2.7e-75   1.7e-72  253.3   5.8     1   254     1   418     1   420 0.95 [subseq from] uncharacterized protein FOIG_05392 [Fusarium oxysporum f. sp. cubense tropical race 4 54006] >EMT64254.1 Minor extracellular protease vpr [Fusarium oxysporum f. sp. cubense race 4] >EXM03711.1 hypothetical protein FOIG_05392 [Fusarium oxysporum f. sp. cubense tropical race 4 54006] >TXC09722.1 hypothetical protein FocTR4_00005813 [Fusarium oxysporum f. sp. cubense]
PHH78702.1/149-579       -            431 Peptidase_S8         PF00082.22   271   1.4e-72  253.6   1.2   1   1   2.4e-75   1.5e-72  253.5   1.2     1   255     1   427     1   431 0.96 [subseq from] hypothetical protein CDD80_6440 [Ophiocordyceps camponoti-rufipedis]
PWI74882.1/172-597       -            426 Peptidase_S8         PF00082.22   271   1.4e-72  253.6   0.0   1   1   6.8e-75   4.3e-72  252.0   0.0     1   254     1   424     1   426 0.97 [subseq from] subtilisin-like serine protease PR1C [Purpureocillium lilacinum]
KLU92474.1/143-568       -            426 Peptidase_S8         PF00082.22   271   1.5e-72  253.5   0.0   1   1   5.7e-75   3.6e-72  252.2   0.0     1   256     1   421     1   426 0.92 [subseq from] minor extracellular protease vpr [Magnaporthiopsis poae ATCC 64411]
ENH69930.1/156-575       -            420 Peptidase_S8         PF00082.22   271   1.5e-72  253.5   6.0   1   1     3e-75   1.9e-72  253.2   6.0     1   254     1   418     1   420 0.95 [subseq from] Minor extracellular protease vpr [Fusarium oxysporum f. sp. cubense race 1]
EXA49024.1/156-575       -            420 Peptidase_S8         PF00082.22   271   1.5e-72  253.5   6.0   1   1     3e-75   1.9e-72  253.2   6.0     1   254     1   418     1   420 0.95 [subseq from] hypothetical protein FOVG_02333 [Fusarium oxysporum f. sp. pisi HDV247]
EXK88529.1/156-575       -            420 Peptidase_S8         PF00082.22   271   1.5e-72  253.5   6.0   1   1     3e-75   1.9e-72  253.2   6.0     1   254     1   418     1   420 0.95 [subseq from] hypothetical protein FOQG_08339 [Fusarium oxysporum f. sp. raphani 54005]
EXL61068.1/156-575       -            420 Peptidase_S8         PF00082.22   271   1.5e-72  253.5   6.0   1   1     3e-75   1.9e-72  253.2   6.0     1   254     1   418     1   420 0.95 [subseq from] hypothetical protein FOCG_00308 [Fusarium oxysporum f. sp. radicis-lycopersici 26381] >RKK22989.1 hypothetical protein BFJ65_g5570 [Fusarium oxysporum f. sp. cepae] >RKK41516.1 hypothetical protein BFJ67_g10490 [Fusarium oxysporum f. sp. cepae] >RKK44162.1 hypothetical protein BFJ66_g9680 [Fusarium oxysporum f. sp. cepae]
RKK85436.1/156-575       -            420 Peptidase_S8         PF00082.22   271   1.5e-72  253.5   6.0   1   1     3e-75   1.9e-72  253.2   6.0     1   254     1   418     1   420 0.95 [subseq from] hypothetical protein BFJ69_g1580 [Fusarium oxysporum]
RKL18014.1/156-575       -            420 Peptidase_S8         PF00082.22   271   1.5e-72  253.5   6.0   1   1     3e-75   1.9e-72  253.2   6.0     1   254     1   418     1   420 0.95 [subseq from] hypothetical protein BFJ68_g4275 [Fusarium oxysporum]
XP_018235938.1/156-575   -            420 Peptidase_S8         PF00082.22   271   1.5e-72  253.5   6.0   1   1     3e-75   1.9e-72  253.2   6.0     1   254     1   418     1   420 0.95 [subseq from] hypothetical protein FOXG_02380 [Fusarium oxysporum f. sp. lycopersici 4287] >EXK41094.1 hypothetical protein FOMG_04629 [Fusarium oxysporum f. sp. melonis 26406] >KNA97892.1 hypothetical protein FOXG_02380 [Fusarium oxysporum f. sp. lycopersici 4287]
PCD38358.1/156-575       -            420 Peptidase_S8         PF00082.22   271   1.5e-72  253.5   6.0   1   1     3e-75   1.9e-72  253.2   6.0     1   254     1   418     1   420 0.95 [subseq from] hypothetical protein AU210_006832 [Fusarium oxysporum f. sp. radicis-cucumerinum]
KAE8234723.1/240-672     -            433 Peptidase_S8         PF00082.22   271   1.6e-72  253.4   0.3   1   1   3.2e-75     2e-72  253.0   0.3     1   271     1   433     1   433 0.94 [subseq from] hypothetical protein CF326_g233 [Tilletia indica]
KAE8259126.1/240-672     -            433 Peptidase_S8         PF00082.22   271   1.6e-72  253.4   0.3   1   1   3.2e-75     2e-72  253.0   0.3     1   271     1   433     1   433 0.94 [subseq from] hypothetical protein A4X13_0g1220 [Tilletia indica]
KIL89080.1/156-575       -            420 Peptidase_S8         PF00082.22   271   1.7e-72  253.3   3.7   1   1   3.2e-75     2e-72  253.1   3.7     1   254     1   418     1   420 0.97 [subseq from] hypothetical protein FAVG1_07474 [Fusarium avenaceum]
ORX94412.1/142-557       -            416 Peptidase_S8         PF00082.22   271   1.7e-72  253.3   4.1   1   1   3.1e-75   1.9e-72  253.1   4.1     1   271     1   416     1   416 0.96 [subseq from] subtilisin-like protein [Basidiobolus meristosporus CBS 931.73]
OLN81433.1/146-571       -            426 Peptidase_S8         PF00082.22   271   1.7e-72  253.3   7.0   1   1   4.1e-75   2.6e-72  252.7   7.0     1   256     1   420     1   425 0.97 [subseq from] Minor extracellular protease vpr 12 [Colletotrichum chlorophyti]
XP_018700287.1/159-585   -            427 Peptidase_S8         PF00082.22   271   1.7e-72  253.3   4.7   1   1   1.3e-74   8.5e-72  251.0   4.7     1   256     1   421     1   427 0.96 [subseq from] Peptidase S8, subtilisin-related protein [Cordyceps fumosorosea ARSEF 2679] >OAA53223.1 Peptidase S8, subtilisin-related protein [Cordyceps fumosorosea ARSEF 2679]
EWZ43745.1/156-575       -            420 Peptidase_S8         PF00082.22   271   1.7e-72  253.3   6.2   1   1   3.4e-75   2.1e-72  253.0   6.2     1   254     1   418     1   420 0.95 [subseq from] hypothetical protein FOZG_04805 [Fusarium oxysporum Fo47] >EWZ99385.1 hypothetical protein FOWG_03078 [Fusarium oxysporum f. sp. lycopersici MN25]
RYC94035.1/156-575       -            420 Peptidase_S8         PF00082.22   271   1.7e-72  253.3   6.2   1   1   3.4e-75   2.1e-72  253.0   6.2     1   254     1   418     1   420 0.95 [subseq from] hypothetical protein BFJ63_vAg3334 [Fusarium oxysporum f. sp. narcissi]
XP_006674562.1/157-583   -            427 Peptidase_S8         PF00082.22   271   1.8e-72  253.2   0.0   1   1   4.6e-75   2.9e-72  252.5   0.0     1   255     1   421     1   427 0.97 [subseq from] subtilisin, putative [Cordyceps militaris CM01] >EGX87743.1 subtilisin, putative [Cordyceps militaris CM01]
XP_018178022.1/154-579   -            426 Peptidase_S8         PF00082.22   271   1.8e-72  253.2   0.0   1   1     1e-74   6.2e-72  251.4   0.0     1   254     1   424     1   426 0.97 [subseq from] minor extracellular protease vpr [Purpureocillium lilacinum] >OAQ89303.1 minor extracellular protease vpr [Purpureocillium lilacinum]
XP_009253077.1/154-573   -            420 Peptidase_S8         PF00082.22   271   1.8e-72  253.2   3.7   1   1   3.3e-75   2.1e-72  253.0   3.7     1   254     1   418     1   420 0.97 [subseq from] hypothetical protein FPSE_01682 [Fusarium pseudograminearum CS3096] >EKJ78221.1 hypothetical protein FPSE_01682 [Fusarium pseudograminearum CS3096]
RKL05327.1/156-575       -            420 Peptidase_S8         PF00082.22   271   1.8e-72  253.2   6.2   1   1   3.6e-75   2.3e-72  252.9   6.2     1   254     1   418     1   420 0.95 [subseq from] hypothetical protein BFJ71_g3087 [Fusarium oxysporum]
KXH36479.1/167-606       -            440 Peptidase_S8         PF00082.22   271   1.9e-72  253.2   4.5   1   1   3.6e-75   2.3e-72  252.9   4.5     1   271     1   440     1   440 0.96 [subseq from] peptidase [Colletotrichum simmondsii]
RBQ69908.1/156-575       -            420 Peptidase_S8         PF00082.22   271   1.9e-72  253.1   4.8   1   1   3.6e-75   2.3e-72  252.9   4.8     1   254     1   418     1   420 0.95 [subseq from] hypothetical protein FVER14953_05561 [Fusarium verticillioides]
RBQ91317.1/156-575       -            420 Peptidase_S8         PF00082.22   271   1.9e-72  253.1   4.8   1   1   3.6e-75   2.3e-72  252.9   4.8     1   254     1   418     1   420 0.95 [subseq from] hypothetical protein FVER53263_05561 [Fusarium verticillioides]
RBR04118.1/156-575       -            420 Peptidase_S8         PF00082.22   271   1.9e-72  253.1   4.8   1   1   3.6e-75   2.3e-72  252.9   4.8     1   254     1   418     1   420 0.95 [subseq from] hypothetical protein FVER53590_05561 [Fusarium verticillioides]
XP_018750726.1/219-638   -            420 Peptidase_S8         PF00082.22   271   1.9e-72  253.1   4.8   1   1   3.6e-75   2.3e-72  252.9   4.8     1   254     1   418     1   420 0.95 [subseq from] hypothetical protein FVEG_05561 [Fusarium verticillioides 7600] >EWG44535.1 hypothetical protein FVEG_05561 [Fusarium verticillioides 7600]
RKL33315.1/156-575       -            420 Peptidase_S8         PF00082.22   271   1.9e-72  253.1   6.5   1   1   4.2e-75   2.6e-72  252.7   6.5     1   254     1   418     1   420 0.95 [subseq from] hypothetical protein BFJ70_g8686 [Fusarium oxysporum]
XP_007911401.1/186-622   -            437 Peptidase_S8         PF00082.22   271     2e-72  253.1   0.0   1   1   5.5e-75   3.4e-72  252.3   0.0     1   271     1   437     1   437 0.94 [subseq from] putative subtilisin-like protease protein [Phaeoacremonium minimum UCRPA7] >EOO03870.1 putative subtilisin-like protease protein [Phaeoacremonium minimum UCRPA7]
XP_007290972.1/202-645   -            444 Peptidase_S8         PF00082.22   271     2e-72  253.1   2.0   1   1   3.9e-75   2.4e-72  252.8   2.0     1   271     1   444     1   444 0.95 [subseq from] subtilisin-like protease [Marssonina brunnea f. sp. 'multigermtubi' MB_m1] >EKD18841.1 subtilisin-like protease [Marssonina brunnea f. sp. 'multigermtubi' MB_m1]
XP_029754054.1/153-579   -            427 Peptidase_S8         PF00082.22   271     2e-72  253.1   2.3   1   1   5.4e-74   3.4e-71  249.0   2.3     1   255     1   420     1   426 0.96 [subseq from] hypothetical protein PpBr36_02178 [Pyricularia pennisetigena] >TLS31204.1 hypothetical protein PpBr36_02178 [Pyricularia pennisetigena]
XP_003663824.1/146-566   -            421 Peptidase_S8         PF00082.22   271     2e-72  253.1   0.0   1   1   6.8e-75   4.3e-72  252.0   0.0     1   254     1   420     1   421 0.98 [subseq from] hypothetical protein MYCTH_2306020 [Thermothelomyces thermophilus ATCC 42464] >AEO58579.1 hypothetical protein MYCTH_2306020 [Thermothelomyces thermophilus ATCC 42464]
KXH62613.1/167-606       -            440 Peptidase_S8         PF00082.22   271   2.2e-72  252.9   3.5   1   1   4.1e-75   2.6e-72  252.7   3.5     1   271     1   440     1   440 0.96 [subseq from] peptidase [Colletotrichum nymphaeae SA-01]
EXM24537.1/156-575       -            420 Peptidase_S8         PF00082.22   271   2.2e-72  252.9   5.9   1   1   4.4e-75   2.8e-72  252.6   5.9     1   254     1   418     1   420 0.95 [subseq from] hypothetical protein FOTG_08523 [Fusarium oxysporum f. sp. vasinfectum 25433]
QBZ57831.1/182-623       -            442 Peptidase_S8         PF00082.22   271   2.3e-72  252.9   0.0   1   1     1e-74   6.3e-72  251.4   0.0     1   271     1   442     1   442 0.95 [subseq from] hypothetical protein PoMZ_02766 [Pyricularia oryzae]
OBS17789.1/156-575       -            420 Peptidase_S8         PF00082.22   271   2.3e-72  252.9   3.1   1   1   4.4e-75   2.8e-72  252.6   3.1     1   254     1   418     1   420 0.97 [subseq from] hypothetical protein FPOA_09521 [Fusarium poae]
ATY64980.1/157-583       -            427 Peptidase_S8         PF00082.22   271   2.3e-72  252.9   0.0   1   1     6e-75   3.7e-72  252.2   0.0     1   255     1   421     1   427 0.97 [subseq from] subtilisin-like serine protease PR1C [Cordyceps militaris]
KIL85983.1/152-572       -            421 Peptidase_S8         PF00082.22   271   2.4e-72  252.8   0.0   1   1   5.8e-75   3.7e-72  252.2   0.0     1   254     1   419     1   421 0.95 [subseq from] hypothetical protein FAVG1_10952 [Fusarium avenaceum]
PTD09487.1/154-573       -            420 Peptidase_S8         PF00082.22   271   2.4e-72  252.8   3.9   1   1     5e-75   3.1e-72  252.4   3.9     1   254     1   418     1   420 0.97 [subseq from] Minor extracellular protease vpr [Fusarium culmorum]
EXK24415.1/150-572       -            423 Peptidase_S8         PF00082.22   271   2.5e-72  252.8   0.3   1   1   1.9e-74   1.2e-71  250.5   0.3     1   255     1   421     1   422 0.94 [subseq from] hypothetical protein FOMG_18850 [Fusarium oxysporum f. sp. melonis 26406]
CUA68407.1/151-553       -            403 Peptidase_S8         PF00082.22   271   2.5e-72  252.7   4.2   1   1   4.6e-75   2.9e-72  252.5   4.2     1   271     1   403     1   403 0.90 [subseq from] Minor extracellular protease vpr [Rhizoctonia solani]
CAL25578.1/149-567       -            419 Peptidase_S8         PF00082.22   271   2.6e-72  252.7   0.6   1   1   8.5e-75   5.3e-72  251.7   0.6     1   254     1   417     1   419 0.96 [subseq from] serin endopeptidase [Trichoderma lixii]
TKW51780.1/177-614       -            438 Peptidase_S8         PF00082.22   271   2.6e-72  252.7   4.9   1   1     5e-75   3.1e-72  252.4   4.9     1   271     1   438     1   438 0.95 [subseq from] Minor extracellular protease vpr [Colletotrichum tanaceti]
XP_003720273.1/144-563   -            420 Peptidase_S8         PF00082.22   271   2.7e-72  252.6   3.1   1   1     6e-75   3.7e-72  252.2   3.1     1   255     1   419     1   420 0.95 [subseq from] minor extracellular protease vpr [Pyricularia oryzae 70-15] >EHA47906.1 minor extracellular protease vpr [Pyricularia oryzae 70-15] >ELQ38274.1 minor extracellular protease vpr [Pyricularia oryzae Y34] >ELQ60729.1 minor extracellular protease vpr [Pyricularia oryzae P131]
RCH94798.1/158-590       -            433 Peptidase_S8         PF00082.22   271   2.8e-72  252.6   0.5   1   1   6.9e-75   4.3e-72  252.0   0.5     1   257     1   420     1   433 0.93 [subseq from] hypothetical protein CU098_007298 [Rhizopus stolonifer]
ROW01254.1/158-594       -            437 Peptidase_S8         PF00082.22   271   2.8e-72  252.6   0.6   1   1   5.1e-75   3.2e-72  252.4   0.6     1   252     1   434     1   437 0.98 [subseq from] hypothetical protein VMCG_05990 [Valsa malicola]
PCG93491.1/14-440        -            427 Peptidase_S8         PF00082.22   271   2.9e-72  252.6   9.8   1   1   5.3e-75   3.3e-72  252.3   9.8     1   255     1   420     1   427 0.95 [subseq from] hypothetical protein PENOC_087420 [Penicillium sp. 'occitanis'] >PCG97197.1 Peptidase S8/S53, subtilisin/kexin/sedolisin [Penicillium sp. 'occitanis']
OBZ89658.1/168-411       -            244 Peptidase_S8         PF00082.22   271   2.9e-72  252.5  10.0   1   1   5.2e-75   3.2e-72  252.4  10.0     1   254     1   243     1   244 0.94 [subseq from] hypothetical protein A0J61_02291 [Choanephora cucurbitarum]
CEG66034.1/158-589       -            432 Peptidase_S8         PF00082.22   271   2.9e-72  252.5   0.6   1   1   8.3e-75   5.2e-72  251.7   0.6     1   255     1   416     1   432 0.94 [subseq from] hypothetical protein RMATCC62417_02691 [Rhizopus microsporus]
EYB24662.1/154-572       -            419 Peptidase_S8         PF00082.22   271     3e-72  252.5   3.8   1   1   6.1e-75   3.8e-72  252.1   3.8     1   254     1   417     1   419 0.97 [subseq from] hypothetical protein FG05_06572 [Fusarium graminearum]
XP_011326187.1/154-573   -            420 Peptidase_S8         PF00082.22   271     3e-72  252.5   3.7   1   1   6.2e-75   3.9e-72  252.1   3.7     1   254     1   418     1   420 0.97 [subseq from] hypothetical protein FGSG_06572 [Fusarium graminearum PH-1] >ESU12680.1 hypothetical protein FGSG_06572 [Fusarium graminearum PH-1] >CEF85147.1 unnamed protein product [Fusarium graminearum] >PCD19975.1 hypothetical protein FGRA07_05724 [Fusarium graminearum]
TLD15232.1/144-563       -            420 Peptidase_S8         PF00082.22   271   3.1e-72  252.5   2.5   1   1   6.7e-75   4.2e-72  252.0   2.5     1   255     1   419     1   420 0.95 [subseq from] hypothetical protein PspLS_10636 [Pyricularia sp. CBS 133598]
CVK88305.1/156-575       -            420 Peptidase_S8         PF00082.22   271   3.1e-72  252.4   5.4   1   1   5.8e-75   3.6e-72  252.2   5.4     1   254     1   418     1   420 0.97 [subseq from] probable subtilisin-like serine protease [Fusarium mangiferae]
XP_025594560.1/155-575   -            421 Peptidase_S8         PF00082.22   271   3.1e-72  252.4   2.1   1   1   1.8e-74   1.1e-71  250.6   2.1     1   254     1   419     1   421 0.97 [subseq from] uncharacterized protein FVRRES_10923 [Fusarium venenatum] >CEI70846.1 unnamed protein product [Fusarium venenatum]
SCO32559.1/156-575       -            420 Peptidase_S8         PF00082.22   271   3.1e-72  252.4   5.4   1   1   5.9e-75   3.7e-72  252.2   5.4     1   254     1   418     1   420 0.97 [subseq from] probable subtilisin-like serine protease [Fusarium fujikuroi]
SDA02012.1/177-611       -            435 Peptidase_S8         PF00082.22   271   3.1e-72  252.4   0.0   1   1   7.8e-75   4.9e-72  251.8   0.0     1   271     1   435     1   435 0.95 [subseq from] BZ3501_MvSof-1269-A2-R1_Chr8-2g09964 [Microbotryum saponariae] >SCZ96470.1 BZ3500_MvSof-1268-A1-R1_Chr8-2g10214 [Microbotryum saponariae]
EXF79217.1/168-607       -            440 Peptidase_S8         PF00082.22   271   3.1e-72  252.4   3.8   1   1   5.9e-75   3.7e-72  252.2   3.8     1   271     1   440     1   440 0.95 [subseq from] peptidase [Colletotrichum fioriniae PJ7]
ORZ10777.1/136-555       -            420 Peptidase_S8         PF00082.22   271   3.2e-72  252.4   1.0   1   1   6.6e-75   4.1e-72  252.0   1.0     1   256     1   407     1   419 0.96 [subseq from] peptidase S8/S53 domain-containing protein [Absidia repens]
SDA01988.1/172-589       -            418 Peptidase_S8         PF00082.22   271   3.2e-72  252.4   0.0   1   1   7.9e-75   4.9e-72  251.8   0.0     1   255     1   413     1   418 0.95 [subseq from] BZ3501_MvSof-1269-A2-R1_Chr8-2g09947 [Microbotryum saponariae] >SCZ96444.1 BZ3500_MvSof-1268-A1-R1_Chr8-2g10197 [Microbotryum saponariae]
PVF93857.1/157-579       -            423 Peptidase_S8         PF00082.22   271   3.3e-72  252.4   5.4   1   1   5.9e-75   3.7e-72  252.2   5.4     1   261     1   411     1   423 0.94 [subseq from] subtilisin-like protein [Serendipita vermifera 'subsp. bescii']
EYB23465.1/155-575       -            421 Peptidase_S8         PF00082.22   271   3.3e-72  252.3   4.6   1   1   7.9e-74   4.9e-71  248.5   4.6     1   254     1   419     1   421 0.97 [subseq from] hypothetical protein FG05_11472 [Fusarium graminearum] >PCD24485.1 hypothetical protein FGRA07_11145 [Fusarium graminearum]
XP_011325744.1/155-575   -            421 Peptidase_S8         PF00082.22   271   3.3e-72  252.3   4.6   1   1   7.9e-74   4.9e-71  248.5   4.6     1   254     1   419     1   421 0.97 [subseq from] hypothetical protein FGSG_11472 [Fusarium graminearum PH-1] >ESU18122.1 hypothetical protein FGSG_11472 [Fusarium graminearum PH-1] >CEF86405.1 unnamed protein product [Fusarium graminearum]
SCV25403.1/156-575       -            420 Peptidase_S8         PF00082.22   271   3.3e-72  252.3   5.5   1   1   6.3e-75     4e-72  252.1   5.5     1   254     1   418     1   420 0.97 [subseq from] probable subtilisin-like serine protease [Fusarium fujikuroi]
XP_031046584.1/156-575   -            420 Peptidase_S8         PF00082.22   271   3.4e-72  252.3   6.3   1   1   6.6e-75   4.1e-72  252.0   6.3     1   254     1   418     1   420 0.95 [subseq from] uncharacterized protein FOYG_02468 [Fusarium oxysporum NRRL 32931] >EWY97666.1 hypothetical protein FOYG_02468 [Fusarium oxysporum NRRL 32931]
RGP77828.1/155-575       -            421 Peptidase_S8         PF00082.22   271   3.4e-72  252.3   0.0   1   1   1.1e-74   6.6e-72  251.4   0.0     1   254     1   419     1   421 0.97 [subseq from] putative subtilisin-like serine protease [Fusarium longipes]
KZL67599.1/146-569       -            424 Peptidase_S8         PF00082.22   271   3.5e-72  252.3   0.0   1   1   2.5e-74   1.6e-71  250.1   0.0     1   256     1   421     1   424 0.97 [subseq from] minor extracellular protease vpr (subtilase) [Colletotrichum tofieldiae]
KLO89585.1/156-575       -            420 Peptidase_S8         PF00082.22   271   3.5e-72  252.3   5.5   1   1   6.6e-75   4.2e-72  252.0   5.5     1   254     1   418     1   420 0.97 [subseq from] putative subtilisin-like serine protease [Fusarium fujikuroi]
EIE87526.1/133-549       -            417 Peptidase_S8         PF00082.22   271   3.5e-72  252.3   1.4   1   1   6.4e-75     4e-72  252.1   1.4     1   271     1   417     1   417 0.97 [subseq from] hypothetical protein RO3G_12237 [Rhizopus delemar RA 99-880]
RYP06327.1/164-616       -            453 Peptidase_S8         PF00082.22   271   3.5e-72  252.3   0.0   1   1   8.3e-75   5.2e-72  251.7   0.0     1   271     1   453     1   453 0.94 [subseq from] hypothetical protein DL765_009543 [Monosporascus sp. GIB2]
KLP01757.1/156-575       -            420 Peptidase_S8         PF00082.22   271   3.5e-72  252.3   5.5   1   1   6.7e-75   4.2e-72  252.0   5.5     1   254     1   418     1   420 0.97 [subseq from] putative subtilisin-like serine protease [Fusarium fujikuroi]
SCO39529.1/156-575       -            420 Peptidase_S8         PF00082.22   271   3.5e-72  252.3   5.5   1   1   6.7e-75   4.2e-72  252.0   5.5     1   254     1   418     1   420 0.97 [subseq from] probable subtilisin-like serine protease [Fusarium fujikuroi]
XP_023428484.1/156-575   -            420 Peptidase_S8         PF00082.22   271   3.5e-72  252.3   5.5   1   1   6.7e-75   4.2e-72  252.0   5.5     1   254     1   418     1   420 0.97 [subseq from] probable subtilisin-like serine protease [Fusarium fujikuroi IMI 58289] >CCT66403.1 probable subtilisin-like serine protease [Fusarium fujikuroi IMI 58289] >SCN81060.1 probable subtilisin-like serine protease [Fusarium fujikuroi] >SCN97390.1 probable subtilisin-like serine protease [Fusarium fujikuroi] >SCV29794.1 probable subtilisin-like serine protease [Fusarium fujikuroi] >SCN79064.1 probable subtilisin-like serine protease [Fusarium fujikuroi] >SCN84917.1 probable subtilisin-like serine protease [Fusarium fujikuroi] >QGI62599.1 hypothetical protein CEK27_006570 [Fusarium fujikuroi] >QGI93492.1 hypothetical protein CEK26_006561 [Fusarium fujikuroi]
RDA90625.1/158-591       -            434 Peptidase_S8         PF00082.22   271   3.7e-72  252.2   4.4   1   1   7.1e-75   4.5e-72  251.9   4.4     1   256     1   428     1   434 0.96 [subseq from] putative subtilisin-like protease [Ophiocordyceps sp. 'camponoti-saundersi']
KZL65303.1/176-611       -            436 Peptidase_S8         PF00082.22   271   3.8e-72  252.1   5.2   1   1   7.3e-75   4.6e-72  251.9   5.2     1   271     1   436     1   436 0.95 [subseq from] subtilisin-like protease [Colletotrichum tofieldiae]
PHH78656.1/151-592       -            442 Peptidase_S8         PF00082.22   271     4e-72  252.1   0.0   1   1   9.9e-75   6.2e-72  251.5   0.0     1   256     1   423     1   442 0.93 [subseq from] hypothetical protein CDD82_2918 [Ophiocordyceps australis]
RCH99883.1/158-581       -            424 Peptidase_S8         PF00082.22   271   4.1e-72  252.0   0.0   1   1   1.1e-74   7.1e-72  251.3   0.0     1   253     1   414     1   423 0.94 [subseq from] hypothetical protein CU097_001154 [Rhizopus azygosporus]
RKP36753.1/137-380       -            244 Peptidase_S8         PF00082.22   271   4.1e-72  252.0  12.7   1   1   7.4e-75   4.7e-72  251.9  12.7     1   253     1   242     1   244 0.93 [subseq from] peptidase S8/S53 domain-containing protein [Dimargaris cristalligena]
CEJ03654.1/158-589       -            432 Peptidase_S8         PF00082.22   271   4.1e-72  252.0   0.9   1   1   1.2e-74   7.6e-72  251.2   0.9     1   255     1   416     1   432 0.94 [subseq from] hypothetical protein RMCBS344292_17633 [Rhizopus microsporus]
XP_008096860.1/146-572   -            427 Peptidase_S8         PF00082.22   271   4.3e-72  252.0   0.0   1   1   1.1e-74     7e-72  251.3   0.0     1   256     1   421     1   426 0.96 [subseq from] subtilase [Colletotrichum graminicola M1.001] >EFQ32840.1 subtilase [Colletotrichum graminicola M1.001]
KEP49127.1/152-575       -            424 Peptidase_S8         PF00082.22   271   4.5e-72  251.9   4.6   1   1   8.1e-75   5.1e-72  251.7   4.6     1   271     1   424     1   424 0.94 [subseq from] minor extracellular protease vpr protein [Rhizoctonia solani 123E]
PVU98660.1/158-399       -            242 Peptidase_S8         PF00082.22   271   4.6e-72  251.9  18.7   1   1   8.3e-75   5.2e-72  251.7  18.7     1   251     1   240     1   242 0.93 [subseq from] hypothetical protein BB559_001367 [Furculomyces boomerangus] >PWA02146.1 hypothetical protein BB558_001733 [Smittium angustum]
EUC56008.1/152-575       -            424 Peptidase_S8         PF00082.22   271   4.6e-72  251.9   4.6   1   1   8.3e-75   5.2e-72  251.7   4.6     1   271     1   424     1   424 0.94 [subseq from] minor extracellular protease vpr protein [Rhizoctonia solani AG-3 Rhs1AP]
KEQ66315.1/151-577       -            427 Peptidase_S8         PF00082.22   271   4.6e-72  251.9   4.6   1   1   8.8e-75   5.5e-72  251.6   4.6     1   258     1   422     1   427 0.94 [subseq from] subtilisin-like protein [Aureobasidium melanogenum CBS 110374]
XP_001938160.1/163-601   -            439 Peptidase_S8         PF00082.22   271   4.7e-72  251.9   0.0   1   1   1.4e-74   8.5e-72  251.0   0.0     1   261     1   430     1   439 0.94 [subseq from] peptidase [Pyrenophora tritici-repentis Pt-1C-BFP] >EDU50747.1 peptidase [Pyrenophora tritici-repentis Pt-1C-BFP] >PWO10330.1 peptidase [Pyrenophora tritici-repentis] >PWO30547.1 hypothetical protein PtrARCrB10_00898 [Pyrenophora tritici-repentis] >PZD03886.1 peptidase [Pyrenophora tritici-repentis] >PZD17181.1 MdlB, ABC-type multidrug transport system, ATPase and permease component [Pyrenophora tritici-repentis] >PZD21707.1 peptidase [Pyrenophora tritici-repentis] >PZD35541.1 peptidase [Pyrenophora tritici-repentis] >PZD46867.1 peptidase [Pyrenophora tritici-repentis] >PZD54864.1 peptidase [Pyrenophora tritici-repentis] >KAA8616834.1 subtilisin-like serine protease pr1c [Pyrenophora tritici-repentis]
TQV92513.1/158-584       -            427 Peptidase_S8         PF00082.22   271     5e-72  251.8   0.0   1   1   1.3e-74     8e-72  251.1   0.0     1   255     1   422     1   427 0.94 [subseq from] subtilisin [Cordyceps javanica] >TQW04251.1 subtilisin [Cordyceps javanica]
EMR68024.1/31-408        -            378 Peptidase_S8         PF00082.22   271   5.2e-72  251.7   0.2   1   1   9.3e-75   5.9e-72  251.5   0.2     1   271     1   378     1   378 0.93 [subseq from] putative subtilisin-like protease protein [Eutypa lata UCREL1]
EUC55336.1/151-577       -            427 Peptidase_S8         PF00082.22   271   5.2e-72  251.7   3.9   1   1     1e-74   6.5e-72  251.4   3.9     1   271     1   427     1   427 0.91 [subseq from] minor extracellular protease vpr protein [Rhizoctonia solani AG-3 Rhs1AP]
KXH44179.1/176-611       -            436 Peptidase_S8         PF00082.22   271   5.2e-72  251.7   5.8   1   1     1e-74   6.5e-72  251.4   5.8     1   271     1   436     1   436 0.96 [subseq from] hypothetical protein CSIM01_04483 [Colletotrichum simmondsii]
CEI97116.1/158-589       -            432 Peptidase_S8         PF00082.22   271   5.5e-72  251.6   0.3   1   1   1.8e-74   1.1e-71  250.6   0.3     1   255     1   416     1   432 0.94 [subseq from] hypothetical protein RMCBS344292_11254 [Rhizopus microsporus]
KXH64254.1/176-611       -            436 Peptidase_S8         PF00082.22   271   5.7e-72  251.6   4.5   1   1   1.1e-74   6.6e-72  251.4   4.5     1   271     1   436     1   436 0.96 [subseq from] hypothetical protein CSAL01_12830 [Colletotrichum salicis]
EJD37080.1/154-595       -            442 Peptidase_S8         PF00082.22   271   5.7e-72  251.6   1.6   1   1   1.1e-74     7e-72  251.3   1.6     1   271     1   442     1   442 0.94 [subseq from] subtilisin-like protein [Auricularia subglabra TFB-10046 SS5]
SCV72222.1/239-661       -            423 Peptidase_S8         PF00082.22   271   5.8e-72  251.5   0.0   1   1   1.6e-74   9.8e-72  250.8   0.0     1   258     1   417     1   423 0.95 [subseq from] BQ2448_4916 [Microbotryum intermedium]
XP_018135923.1/140-578   -            439 Peptidase_S8         PF00082.22   271   6.2e-72  251.5   0.1   1   1   2.3e-74   1.4e-71  250.2   0.1     1   260     1   425     1   439 0.95 [subseq from] peptidase [Pochonia chlamydosporia 170] >OAQ57618.1 peptidase [Pochonia chlamydosporia 170]
TLD19593.1/153-580       -            428 Peptidase_S8         PF00082.22   271   6.4e-72  251.4   0.0   1   1     3e-74   1.9e-71  249.9   0.0     1   255     1   421     1   427 0.97 [subseq from] hypothetical protein PspLS_09337 [Pyricularia sp. CBS 133598]
KZV90418.1/140-567       -            428 Peptidase_S8         PF00082.22   271   6.6e-72  251.4   0.0   1   1   1.7e-74     1e-71  250.7   0.0     1   257     1   423     1   428 0.95 [subseq from] subtilisin-like protein [Exidia glandulosa HHB12029]
PHH66184.1/151-575       -            425 Peptidase_S8         PF00082.22   271   6.9e-72  251.3   0.0   1   1   3.4e-74   2.1e-71  249.7   0.0     1   255     1   422     1   424 0.94 [subseq from] hypothetical protein CDD81_247 [Ophiocordyceps australis]
XP_023465157.1/158-574   -            417 Peptidase_S8         PF00082.22   271     7e-72  251.3   0.9   1   1   2.2e-74   1.4e-71  250.3   0.9     1   252     1   413     1   416 0.94 [subseq from] subtilisin-like protein [Rhizopus microsporus ATCC 52813] >ORE03885.1 subtilisin-like protein [Rhizopus microsporus var. microsporus] >PHZ11449.1 subtilisin-like protein [Rhizopus microsporus ATCC 52813]
EJD38967.1/138-553       -            416 Peptidase_S8         PF00082.22   271     7e-72  251.3   1.9   1   1   1.3e-74   7.8e-72  251.1   1.9     1   255     1   412     1   416 0.96 [subseq from] subtilisin-like protein [Auricularia subglabra TFB-10046 SS5]
TQV99640.1/94-380        -            287 Peptidase_S8         PF00082.22   271     7e-72  251.3   6.3   1   1   1.2e-74   7.8e-72  251.1   6.3     1   271     1   287     1   287 0.90 [subseq from] subtilisin [Cordyceps javanica] >TQW10684.1 subtilisin [Cordyceps javanica]
ORE17073.1/158-577       -            420 Peptidase_S8         PF00082.22   271     7e-72  251.3   0.1   1   1   2.5e-74   1.5e-71  250.2   0.1     1   253     1   413     1   419 0.96 [subseq from] subtilisin-like protein [Rhizopus microsporus] >RCH92569.1 hypothetical protein CU097_009899 [Rhizopus azygosporus]
KEP46652.1/151-577       -            427 Peptidase_S8         PF00082.22   271   7.1e-72  251.3   3.5   1   1   1.4e-74   8.9e-72  250.9   3.5     1   271     1   427     1   427 0.91 [subseq from] minor extracellular protease vpr protein [Rhizoctonia solani 123E]
KZL82343.1/176-611       -            436 Peptidase_S8         PF00082.22   271   7.2e-72  251.2   4.5   1   1   1.3e-74   8.4e-72  251.0   4.5     1   271     1   436     1   436 0.95 [subseq from] subtilisin-like protease [Colletotrichum incanum] >OHW99510.1 subtilisin-like protease protein [Colletotrichum incanum]
CCE33494.1/144-562       -            419 Peptidase_S8         PF00082.22   271   7.2e-72  251.2   2.0   1   1   1.4e-74   8.6e-72  251.0   2.0     1   255     1   418     1   419 0.96 [subseq from] probable subtilisin-like serine protease [Claviceps purpurea 20.1]
XP_018161553.1/176-611   -            436 Peptidase_S8         PF00082.22   271   7.4e-72  251.2   4.0   1   1   1.6e-74     1e-71  250.7   4.0     1   271     1   436     1   436 0.95 [subseq from] Subtilisin-like protease [Colletotrichum higginsianum IMI 349063] >OBR13036.1 Subtilisin-like protease [Colletotrichum higginsianum IMI 349063]
EJD44570.1/156-581       -            426 Peptidase_S8         PF00082.22   271   7.6e-72  251.2   2.0   1   1   1.5e-74   9.4e-72  250.9   2.0     1   260     1   414     1   425 0.94 [subseq from] subtilisin-like protein [Auricularia subglabra TFB-10046 SS5]
OAV95385.1/149-606       -            458 Peptidase_S8         PF00082.22   271   8.1e-72  251.1   0.0   1   1     2e-74   1.3e-71  250.4   0.0     1   262     1   450     1   458 0.91 [subseq from] hypothetical protein PTTG_05438 [Puccinia triticina 1-1 BBBD Race 1]
RDW57485.1/187-636       -            450 Peptidase_S8         PF00082.22   271   8.3e-72  251.0   2.7   1   1   1.5e-74   9.7e-72  250.8   2.7     1   271     1   450     1   450 0.95 [subseq from] hypothetical protein BP6252_13745 [Coleophoma cylindrospora]
CVL06757.1/156-574       -            419 Peptidase_S8         PF00082.22   271   8.4e-72  251.0   5.8   1   1   1.6e-74     1e-71  250.8   5.8     1   254     1   418     1   419 0.96 [subseq from] probable subtilisin-like serine protease [Fusarium proliferatum]
RKL43319.1/156-574       -            419 Peptidase_S8         PF00082.22   271   8.4e-72  251.0   5.8   1   1   1.6e-74     1e-71  250.8   5.8     1   254     1   418     1   419 0.96 [subseq from] hypothetical protein BFJ72_g4732 [Fusarium proliferatum]
XP_031080905.1/156-574   -            419 Peptidase_S8         PF00082.22   271   8.4e-72  251.0   5.8   1   1   1.6e-74     1e-71  250.8   5.8     1   254     1   418     1   419 0.96 [subseq from] probable subtilisin-like serine protease [Fusarium proliferatum ET1] >CZR40312.1 probable subtilisin-like serine protease [Fusarium proliferatum ET1]
KZT21765.1/158-584       -            427 Peptidase_S8         PF00082.22   271   8.7e-72  251.0   5.1   1   1   5.6e-74   3.5e-71  249.0   5.1     1   271     1   427     1   427 0.94 [subseq from] subtilisin-like protease [Neolentinus lepideus HHB14362 ss-1]
PNP82323.1/156-578       -            423 Peptidase_S8         PF00082.22   271   8.8e-72  250.9   5.6   1   1   1.7e-74   1.1e-71  250.7   5.6     1   255     1   419     1   423 0.95 [subseq from] hypothetical protein FNYG_04512 [Fusarium nygamai]
PVU85363.1/112-510       -            399 Peptidase_S8         PF00082.22   271   9.1e-72  250.9   1.9   1   1   1.8e-74   1.1e-71  250.6   1.9     1   241     1   387     1   395 0.94 [subseq from] hypothetical protein BB560_007049 [Smittium megazygosporum]
KIO30673.1/158-582       -            425 Peptidase_S8         PF00082.22   271   9.2e-72  250.9   1.0   1   1   1.6e-74     1e-71  250.7   1.0     1   260     1   412     1   425 0.94 [subseq from] hypothetical protein M407DRAFT_20206 [Tulasnella calospora MUT 4182]
XP_009260738.1/155-575   -            421 Peptidase_S8         PF00082.22   271   9.5e-72  250.8   2.9   1   1   8.9e-74   5.6e-71  248.3   2.9     1   254     1   419     1   421 0.96 [subseq from] hypothetical protein FPSE_09346 [Fusarium pseudograminearum CS3096] >EKJ70485.1 hypothetical protein FPSE_09346 [Fusarium pseudograminearum CS3096]
KKP00079.1/149-567       -            419 Peptidase_S8         PF00082.22   271   9.8e-72  250.8   0.1   1   1   3.3e-74   2.1e-71  249.7   0.1     1   254     1   417     1   419 0.96 [subseq from] hypothetical protein THAR02_07812 [Trichoderma harzianum]
OPB46441.1/164-604       -            441 Peptidase_S8         PF00082.22   271     1e-71  250.7   1.9   1   1     2e-74   1.3e-71  250.4   1.9     1   271     1   441     1   441 0.95 [subseq from] Tripeptidyl peptidase II [Trichoderma guizhouense]
KZV96040.1/155-583       -            429 Peptidase_S8         PF00082.22   271     1e-71  250.7   6.3   1   1   2.1e-74   1.3e-71  250.4   6.3     1   271     1   429     1   429 0.96 [subseq from] subtilisin-like protein [Exidia glandulosa HHB12029]
XP_007816681.1/154-576   -            423 Peptidase_S8         PF00082.22   271   1.1e-71  250.7   0.0   1   1     3e-74   1.9e-71  249.9   0.0     1   254     1   421     1   423 0.95 [subseq from] subtilisin-like protease [Metarhizium robertsii ARSEF 23] >EFZ03418.1 subtilisin-like protease [Metarhizium robertsii ARSEF 23] >EXU97623.1 peptidase S8 and DUF1034 (Fn-like) domain protein, Pr1C [Metarhizium robertsii]
KPM43690.1/154-593       -            440 Peptidase_S8         PF00082.22   271   1.1e-71  250.7   4.2   1   1   2.2e-74   1.4e-71  250.3   4.2     1   271     1   440     1   440 0.94 [subseq from] hypothetical protein AK830_g2878 [Neonectria ditissima]
SAL97532.1/167-408       -            242 Peptidase_S8         PF00082.22   271   1.1e-71  250.6   8.3   1   1     2e-74   1.2e-71  250.5   8.3     1   250     1   240     1   242 0.94 [subseq from] hypothetical protein [Absidia glauca]
XP_007865642.1/158-584   -            427 Peptidase_S8         PF00082.22   271   1.1e-71  250.6   1.8   1   1   4.5e-74   2.9e-71  249.3   1.8     1   271     1   427     1   427 0.95 [subseq from] subtilisin-like protease [Gloeophyllum trabeum ATCC 11539] >EPQ55564.1 subtilisin-like protease [Gloeophyllum trabeum ATCC 11539]
XP_024778221.1/149-567   -            419 Peptidase_S8         PF00082.22   271   1.1e-71  250.6   0.2   1   1   3.8e-74   2.4e-71  249.5   0.2     1   254     1   417     1   419 0.96 [subseq from] hypothetical protein M431DRAFT_477752 [Trichoderma harzianum CBS 226.95] >PTB58544.1 hypothetical protein M431DRAFT_477752 [Trichoderma harzianum CBS 226.95]
OLL25616.1/182-423       -            242 Peptidase_S8         PF00082.22   271   1.2e-71  250.5   7.6   1   1   2.2e-74   1.4e-71  250.3   7.6     1   253     1   241     1   242 0.93 [subseq from] Subtilisin-like protease [Neolecta irregularis DAH-3]
KDE03627.1/172-589       -            418 Peptidase_S8         PF00082.22   271   1.2e-71  250.5   0.0   1   1   2.8e-74   1.8e-71  250.0   0.0     1   255     1   413     1   418 0.94 [subseq from] hypothetical protein MVLG_05877 [Microbotryum lychnidis-dioicae p1A1 Lamole]
PKK45954.1/149-567       -            419 Peptidase_S8         PF00082.22   271   1.2e-71  250.5   0.4   1   1   4.3e-74   2.7e-71  249.4   0.4     1   254     1   417     1   419 0.96 [subseq from] hypothetical protein CI102_10086 [Trichoderma harzianum]
KPM34729.1/160-596       -            437 Peptidase_S8         PF00082.22   271   1.2e-71  250.5   0.7   1   1   2.2e-74   1.4e-71  250.3   0.7     1   256     1   430     1   437 0.95 [subseq from] hypothetical protein AK830_g11841 [Neonectria ditissima]
TKX19062.1/155-582       -            428 Peptidase_S8         PF00082.22   271   1.3e-71  250.5   0.3   1   1     1e-73   6.3e-71  248.1   0.3     1   256     1   420     1   428 0.97 [subseq from] subtilase-like protein 4 [Elsinoe australis]
QGI79762.1/156-574       -            419 Peptidase_S8         PF00082.22   271   1.3e-71  250.4   5.5   1   1   2.5e-74   1.6e-71  250.1   5.5     1   254     1   417     1   419 0.95 [subseq from] hypothetical protein CEK25_006491 [Fusarium fujikuroi]
KEP47601.1/151-577       -            427 Peptidase_S8         PF00082.22   271   1.4e-71  250.3   4.2   1   1   2.5e-74   1.5e-71  250.2   4.2     1   271     1   427     1   427 0.91 [subseq from] minor extracellular protease vpr protein [Rhizoctonia solani 123E]
ORX81175.1/156-409       -            254 Peptidase_S8         PF00082.22   271   1.4e-71  250.3   8.8   1   1   2.5e-74   1.6e-71  250.1   8.8     1   254     1   253     1   254 0.93 [subseq from] serine protease [Anaeromyces robustus]
RUS35470.1/205-613       -            409 Peptidase_S8         PF00082.22   271   1.4e-71  250.3   0.8   1   1   2.5e-74   1.6e-71  250.1   0.8     1   271     1   409     1   409 0.97 [subseq from] peptidase S8/S53 domain-containing protein [Jimgerdemannia flammicorona]
PWI74542.1/217-623       -            407 Peptidase_S8         PF00082.22   271   1.4e-71  250.3   0.0   1   1   4.2e-74   2.6e-71  249.4   0.0     1   255     1   404     1   406 0.98 [subseq from] subtilisin-like serine protease PR1C [Purpureocillium lilacinum]
KID96901.1/154-576       -            423 Peptidase_S8         PF00082.22   271   1.5e-71  250.2   0.7   1   1   5.8e-74   3.6e-71  248.9   0.7     1   254     1   421     1   423 0.95 [subseq from] subtilisin-like serine protease PR1C, partial [Metarhizium majus ARSEF 297]
XP_030976946.1/146-567   -            422 Peptidase_S8         PF00082.22   271   1.5e-71  250.2   3.8   1   1   3.3e-74   2.1e-71  249.7   3.8     1   255     1   421     1   422 0.94 [subseq from] hypothetical protein PgNI_11187 [Pyricularia grisea] >TLD04079.1 hypothetical protein PgNI_11187 [Pyricularia grisea]
ELU36626.1/146-572       -            427 Peptidase_S8         PF00082.22   271   1.5e-71  250.2   4.7   1   1   2.7e-74   1.7e-71  250.0   4.7     1   271     1   427     1   427 0.92 [subseq from] pyrolysin [Rhizoctonia solani AG-1 IA]
XP_013939927.1/152-574   -            423 Peptidase_S8         PF00082.22   271   1.6e-71  250.1   0.0   1   1   4.4e-74   2.8e-71  249.3   0.0     1   254     1   420     1   422 0.96 [subseq from] hypothetical protein TRIATDRAFT_321810 [Trichoderma atroviride IMI 206040] >EHK41630.1 hypothetical protein TRIATDRAFT_321810 [Trichoderma atroviride IMI 206040]
ROW05714.1/191-631       -            441 Peptidase_S8         PF00082.22   271   1.6e-71  250.1   1.8   1   1   6.8e-74   4.3e-71  248.7   1.8     1   271     1   441     1   441 0.95 [subseq from] hypothetical protein VMCG_05172 [Valsa malicola]
RYP36623.1/160-600       -            441 Peptidase_S8         PF00082.22   271   1.6e-71  250.1   0.0   1   1   3.8e-74   2.4e-71  249.5   0.0     1   271     1   441     1   441 0.96 [subseq from] hypothetical protein DL767_003327 [Monosporascus sp. MG133]
QBZ65138.1/144-563       -            420 Peptidase_S8         PF00082.22   271   1.6e-71  250.1   3.0   1   1   3.6e-74   2.3e-71  249.6   3.0     1   255     1   419     1   420 0.95 [subseq from] hypothetical protein PoMZ_06843 [Pyricularia oryzae]
XP_024765666.1/150-571   -            422 Peptidase_S8         PF00082.22   271   1.6e-71  250.1   0.0   1   1     4e-74   2.5e-71  249.5   0.0     1   254     1   420     1   422 0.96 [subseq from] hypothetical protein M441DRAFT_52792 [Trichoderma asperellum CBS 433.97] >PTB45989.1 hypothetical protein M441DRAFT_52792 [Trichoderma asperellum CBS 433.97]
PSK33472.1/155-582       -            428 Peptidase_S8         PF00082.22   271   1.6e-71  250.1   0.8   1   1   1.4e-73   8.6e-71  247.7   0.8     1   256     1   420     1   428 0.97 [subseq from] hypothetical protein B9Z65_7359 [Elsinoe australis]
RAO69463.1/446-852       -            407 Peptidase_S8         PF00082.22   271   1.7e-71  250.0  10.8   1   1   3.1e-74   1.9e-71  249.8  10.8     1   255     1   400     1   407 0.95 [subseq from] hypothetical protein BHQ10_005475 [Talaromyces amestolkiae]
CAD11898.1/94-516        -            423 Peptidase_S8         PF00082.22   271   1.7e-71  250.0   0.0   1   1   5.3e-74   3.3e-71  249.1   0.0     1   254     1   421     1   423 0.95 [subseq from] subtilisin-like serine protease PR1C [Metarhizium anisopliae]
EUC56043.1/151-576       -            426 Peptidase_S8         PF00082.22   271   1.8e-71  250.0   4.3   1   1   3.2e-74     2e-71  249.8   4.3     1   259     1   412     1   426 0.91 [subseq from] minor extracellular protease vpr protein [Rhizoctonia solani AG-3 Rhs1AP]
CED82778.1/162-584       -            423 Peptidase_S8         PF00082.22   271   1.8e-71  250.0   4.3   1   1   3.9e-74   2.4e-71  249.5   4.3     1   265     1   418     1   423 0.93 [subseq from] subtilisin-like protease [Xanthophyllomyces dendrorhous]
KDN39441.1/152-578       -            427 Peptidase_S8         PF00082.22   271   1.8e-71  249.9   3.9   1   1   3.3e-74   2.1e-71  249.7   3.9     1   271     1   427     1   427 0.91 [subseq from] hypothetical protein RSAG8_08847, partial [Rhizoctonia solani AG-8 WAC10335]
OAA38323.1/144-563       -            420 Peptidase_S8         PF00082.22   271   1.8e-71  249.9   0.0   1   1   7.4e-74   4.6e-71  248.6   0.0     1   254     1   418     1   420 0.96 [subseq from] subtilisin-like protease [Metarhizium rileyi RCEF 4871]
TWU71083.1/144-563       -            420 Peptidase_S8         PF00082.22   271   1.9e-71  249.9   0.0   1   1   7.4e-74   4.6e-71  248.6   0.0     1   254     1   418     1   420 0.96 [subseq from] hypothetical protein ED733_002206 [Metarhizium rileyi]
RBA17769.1/156-574       -            419 Peptidase_S8         PF00082.22   271     2e-71  249.8   6.2   1   1   3.8e-74   2.4e-71  249.5   6.2     1   254     1   418     1   419 0.96 [subseq from] hypothetical protein FPRO05_11484 [Fusarium proliferatum]
KID89621.1/154-576       -            423 Peptidase_S8         PF00082.22   271     2e-71  249.8   1.2   1   1   7.7e-74   4.8e-71  248.5   1.2     1   254     1   421     1   423 0.95 [subseq from] subtilisin-like serine protease PR1C [Metarhizium guizhouense ARSEF 977]
KXH66386.1/146-568       -            423 Peptidase_S8         PF00082.22   271     2e-71  249.8   9.4   1   1   4.5e-74   2.8e-71  249.3   9.4     1   256     1   420     1   423 0.97 [subseq from] subtilase [Colletotrichum salicis]
PLW07351.1/152-577       -            426 Peptidase_S8         PF00082.22   271   2.1e-71  249.7   4.2   1   1   3.9e-74   2.5e-71  249.5   4.2     1   257     1   414     1   426 0.96 [subseq from] hypothetical protein PCANC_18881 [Puccinia coronata var. avenae f. sp. avenae] >PLW41623.1 hypothetical protein PCASD_05408 [Puccinia coronata var. avenae f. sp. avenae]
OAQ84487.1/160-575       -            416 Peptidase_S8         PF00082.22   271   2.2e-71  249.7   1.2   1   1   1.1e-73   7.1e-71  248.0   1.2     1   255     1   413     1   415 0.98 [subseq from] minor extracellular protease vpr [Purpureocillium lilacinum]
RUS17373.1/166-410       -            245 Peptidase_S8         PF00082.22   271   2.2e-71  249.7  12.2   1   1     4e-74   2.5e-71  249.5  12.2     1   252     1   243     1   245 0.92 [subseq from] peptidase S8/S53 domain-containing protein [Endogone sp. FLAS-F59071]
RSM14368.1/188-602       -            415 Peptidase_S8         PF00082.22   271   2.2e-71  249.6   0.3   1   1     4e-74   2.5e-71  249.4   0.3     1   255     1   409     1   415 0.96 [subseq from] hypothetical protein CEP52_001455 [Fusarium sp. AF-4]
XP_007813810.1/154-576   -            423 Peptidase_S8         PF00082.22   271   2.3e-71  249.6   0.0   1   1     6e-74   3.7e-71  248.9   0.0     1   254     1   421     1   423 0.95 [subseq from] subtilisin-like serine protease PR1C [Metarhizium acridum CQMa 102] >EFY86456.1 subtilisin-like serine protease PR1C [Metarhizium acridum CQMa 102]
CDS07574.1/133-543       -            411 Peptidase_S8         PF00082.22   271   2.3e-71  249.6   1.9   1   1   4.5e-74   2.8e-71  249.3   1.9     1   271     1   411     1   411 0.94 [subseq from] hypothetical protein LRAMOSA01523 [Lichtheimia ramosa]
ELQ33720.1/182-623       -            442 Peptidase_S8         PF00082.22   271   2.3e-71  249.6   0.0   1   1   9.4e-74   5.9e-71  248.3   0.0     1   271     1   442     1   442 0.95 [subseq from] minor extracellular protease vpr [Pyricularia oryzae Y34] >ELQ58501.1 minor extracellular protease vpr [Pyricularia oryzae P131]
XP_003711175.1/153-594   -            442 Peptidase_S8         PF00082.22   271   2.3e-71  249.6   0.0   1   1   9.4e-74   5.9e-71  248.3   0.0     1   271     1   442     1   442 0.95 [subseq from] minor extracellular protease vpr [Pyricularia oryzae 70-15] >EHA51368.1 minor extracellular protease vpr [Pyricularia oryzae 70-15]
PNP38135.1/152-573       -            422 Peptidase_S8         PF00082.22   271   2.3e-71  249.6   0.0   1   1     6e-74   3.7e-71  248.9   0.0     1   254     1   420     1   422 0.96 [subseq from] hypothetical protein TGAMA5MH_09999 [Trichoderma gamsii]
EMD88591.1/91-527        -            437 Peptidase_S8         PF00082.22   271   2.4e-71  249.6   2.3   1   1   4.7e-74   2.9e-71  249.2   2.3     1   271     1   437     1   437 0.97 [subseq from] hypothetical protein COCHEDRAFT_1077056, partial [Bipolaris maydis C5]
XP_014072734.1/132-568   -            437 Peptidase_S8         PF00082.22   271   2.4e-71  249.6   2.3   1   1   4.7e-74   2.9e-71  249.2   2.3     1   271     1   437     1   437 0.97 [subseq from] hypothetical protein COCC4DRAFT_67001 [Bipolaris maydis ATCC 48331] >ENH98820.1 hypothetical protein COCC4DRAFT_67001 [Bipolaris maydis ATCC 48331]
XP_003048680.1/163-596   -            434 Peptidase_S8         PF00082.22   271   2.4e-71  249.5   0.2   1   1   4.4e-74   2.7e-71  249.3   0.2     1   256     1   427     1   434 0.96 [subseq from] hypothetical protein NECHADRAFT_46676 [[Nectria] haematococca mpVI 77-13-4] >EEU42967.1 hypothetical protein NECHADRAFT_46676 [[Nectria] haematococca mpVI 77-13-4]
RYP09118.1/160-600       -            441 Peptidase_S8         PF00082.22   271   2.4e-71  249.5   0.0   1   1   6.9e-74   4.3e-71  248.7   0.0     1   271     1   441     1   441 0.94 [subseq from] hypothetical protein DL764_001485 [Monosporascus ibericus]
KEY71162.1/170-592       -            423 Peptidase_S8         PF00082.22   271   2.4e-71  249.5   0.4   1   1     5e-74   3.2e-71  249.1   0.4     1   253     1   420     1   422 0.96 [subseq from] hypothetical protein S7711_10240 [Stachybotrys chartarum IBT 7711] >KFA70993.1 hypothetical protein S40288_10364 [Stachybotrys chartarum IBT 40288]
KFA47278.1/170-592       -            423 Peptidase_S8         PF00082.22   271   2.4e-71  249.5   0.4   1   1     5e-74   3.2e-71  249.1   0.4     1   253     1   420     1   422 0.96 [subseq from] hypothetical protein S40293_10279 [Stachybotrys chartarum IBT 40293]
KDQ25255.1/102-530       -            429 Peptidase_S8         PF00082.22   271   2.4e-71  249.5   6.8   1   1   4.5e-74   2.8e-71  249.3   6.8     1   271     1   429     1   429 0.94 [subseq from] hypothetical protein PLEOSDRAFT_1045094 [Pleurotus ostreatus PC15]
TGJ83571.1/152-573       -            422 Peptidase_S8         PF00082.22   271   2.5e-71  249.5   0.2   1   1   1.2e-73   7.8e-71  247.9   0.2     1   254     1   420     1   422 0.96 [subseq from] hypothetical protein E0Z10_g5200 [Xylaria hypoxylon]
XP_024773056.1/164-604   -            441 Peptidase_S8         PF00082.22   271   2.5e-71  249.5   2.0   1   1   4.8e-74     3e-71  249.2   2.0     1   271     1   441     1   441 0.95 [subseq from] hypothetical protein M431DRAFT_89506 [Trichoderma harzianum CBS 226.95] >PKK41985.1 hypothetical protein CI102_14324 [Trichoderma harzianum] >PTB53379.1 hypothetical protein M431DRAFT_89506 [Trichoderma harzianum CBS 226.95]
CRG88283.1/160-581       -            422 Peptidase_S8         PF00082.22   271   2.5e-71  249.5  10.1   1   1   5.5e-74   3.5e-71  249.0  10.1     1   253     1   419     1   422 0.96 [subseq from] Putative ATP-dependent helicase HRQ1 [Talaromyces islandicus]
XP_024773275.1/149-577   -            429 Peptidase_S8         PF00082.22   271   2.6e-71  249.4   2.5   1   1   5.2e-74   3.2e-71  249.1   2.5     1   271     1   429     1   429 0.96 [subseq from] hypothetical protein M431DRAFT_520571 [Trichoderma harzianum CBS 226.95] >PTB53598.1 hypothetical protein M431DRAFT_520571 [Trichoderma harzianum CBS 226.95]
RYC59532.1/152-575       -            424 Peptidase_S8         PF00082.22   271   2.6e-71  249.4   0.0   1   1   1.1e-73   7.2e-71  248.0   0.0     1   258     1   410     1   422 0.93 [subseq from] hypothetical protein CHU98_g6666 [Xylaria longipes]
VBB86142.1/147-584       -            438 Peptidase_S8         PF00082.22   271   2.7e-71  249.4   4.1   1   1   5.5e-74   3.5e-71  249.0   4.1     1   255     1   419     1   434 0.97 [subseq from] Putative protease [Podospora comata]
KYK56319.1/150-569       -            420 Peptidase_S8         PF00082.22   271   2.7e-71  249.4   8.2   1   1     5e-74   3.1e-71  249.1   8.2     1   254     1   418     1   420 0.97 [subseq from] subtilisin-like serine protease PR1C [Drechmeria coniospora] >ODA76779.1 hypothetical protein RJ55_07294 [Drechmeria coniospora]
RMJ13018.1/387-818       -            432 Peptidase_S8         PF00082.22   271   2.8e-71  249.3   0.1   1   1   5.1e-74   3.2e-71  249.1   0.1     1   255     1   426     1   432 0.96 [subseq from] hypothetical protein CDV36_007348 [Fusarium sp. AF-12]
RFU27661.1/177-590       -            414 Peptidase_S8         PF00082.22   271   2.8e-71  249.3   0.3   1   1   5.2e-74   3.2e-71  249.1   0.3     1   271     1   414     1   414 0.95 [subseq from] hypothetical protein B7463_g8655, partial [Scytalidium lignicola]
RTE80809.1/215-646       -            432 Peptidase_S8         PF00082.22   271   2.8e-71  249.3   0.1   1   1   5.1e-74   3.2e-71  249.1   0.1     1   255     1   426     1   432 0.96 [subseq from] hypothetical protein BHE90_004634 [Fusarium euwallaceae]
RSM17836.1/182-613       -            432 Peptidase_S8         PF00082.22   271   2.8e-71  249.3   0.1   1   1   5.1e-74   3.2e-71  249.1   0.1     1   255     1   426     1   432 0.96 [subseq from] hypothetical protein CDV31_003262 [Fusarium ambrosium]
EJD40984.1/17-437        -            421 Peptidase_S8         PF00082.22   271   2.8e-71  249.3   0.0   1   1   7.5e-74   4.7e-71  248.6   0.0     1   271     1   421     1   421 0.93 [subseq from] subtilisin-like protein [Auricularia subglabra TFB-10046 SS5]
EMR63045.1/165-599       -            435 Peptidase_S8         PF00082.22   271   2.8e-71  249.3   3.6   1   1   5.5e-74   3.5e-71  249.0   3.6     1   271     1   435     1   435 0.95 [subseq from] putative subtilisin-like protease protein [Eutypa lata UCREL1]
PLW16927.1/152-577       -            426 Peptidase_S8         PF00082.22   271   2.9e-71  249.3   3.7   1   1   5.2e-74   3.3e-71  249.1   3.7     1   257     1   414     1   426 0.96 [subseq from] hypothetical protein PCASD_13330 [Puccinia coronata var. avenae f. sp. avenae]
EJD50489.1/155-585       -            431 Peptidase_S8         PF00082.22   271     3e-71  249.2  10.2   1   1   5.8e-74   3.6e-71  248.9  10.2     1   271     1   431     1   431 0.96 [subseq from] subtilisin-like protease [Auricularia subglabra TFB-10046 SS5]
KZW03553.1/163-580       -            418 Peptidase_S8         PF00082.22   271   3.2e-71  249.1   5.3   1   1   5.7e-74   3.6e-71  249.0   5.3     1   259     1   414     1   418 0.93 [subseq from] subtilisin-like protease [Exidia glandulosa HHB12029]
EXF86517.1/146-567       -            422 Peptidase_S8         PF00082.22   271   3.3e-71  249.1   8.9   1   1   7.2e-74   4.5e-71  248.6   8.9     1   256     1   420     1   422 0.96 [subseq from] subtilase [Colletotrichum fioriniae PJ7]
CDS13442.1/33-277        -            245 Peptidase_S8         PF00082.22   271   3.3e-71  249.1   7.5   1   1     6e-74   3.8e-71  248.9   7.5     1   253     1   242     1   245 0.94 [subseq from] hypothetical protein LRAMOSA05618 [Lichtheimia ramosa]
KUL85725.1/14-440        -            427 Peptidase_S8         PF00082.22   271   3.4e-71  249.0  10.6   1   1   6.5e-74   4.1e-71  248.8  10.6     1   255     1   420     1   427 0.95 [subseq from] hypothetical protein ZTR_08499 [Talaromyces verruculosus]
AGB07421.1/184-421       -            238 Peptidase_S8         PF00082.22   271   3.4e-71  249.0  14.5   1   1     6e-74   3.8e-71  248.9  14.5     1   250     1   236     1   238 0.91 [subseq from] serine protease 12 [Arthrobotrys oligospora]
XP_011126034.1/184-421   -            238 Peptidase_S8         PF00082.22   271   3.4e-71  249.0  14.5   1   1     6e-74   3.8e-71  248.9  14.5     1   250     1   236     1   238 0.91 [subseq from] hypothetical protein AOL_s00170g103 [Arthrobotrys oligospora ATCC 24927] >EGX45396.1 hypothetical protein AOL_s00170g103 [Arthrobotrys oligospora ATCC 24927]
SCZ91177.1/180-599       -            420 Peptidase_S8         PF00082.22   271   3.4e-71  249.0   2.6   1   1   3.2e-73     2e-70  246.5   2.6     1   255     1   414     1   420 0.95 [subseq from] BZ3501_MvSof-1269-A2-R1_Chr2-1g03846 [Microbotryum saponariae] >SCZ88101.1 BZ3500_MvSof-1268-A1-R1_Chr2-1g04190 [Microbotryum saponariae]
XP_018146288.1/142-572   -            431 Peptidase_S8         PF00082.22   271   3.4e-71  249.0   0.0   1   1   8.7e-74   5.5e-71  248.4   0.0     1   258     1   423     1   431 0.95 [subseq from] peptidase [Pochonia chlamydosporia 170] >OAQ69751.1 peptidase [Pochonia chlamydosporia 170]
KXH42807.1/146-567       -            422 Peptidase_S8         PF00082.22   271   3.4e-71  249.0   8.9   1   1   7.5e-74   4.7e-71  248.6   8.9     1   256     1   420     1   422 0.97 [subseq from] subtilase [Colletotrichum simmondsii]
KXH44884.1/146-567       -            422 Peptidase_S8         PF00082.22   271   3.4e-71  249.0   8.9   1   1   7.5e-74   4.7e-71  248.6   8.9     1   256     1   420     1   422 0.97 [subseq from] subtilase, partial [Colletotrichum nymphaeae SA-01]
ORY72836.1/153-405       -            253 Peptidase_S8         PF00082.22   271   3.5e-71  249.0  11.9   1   1   6.3e-74     4e-71  248.8  11.9     1   254     1   252     1   253 0.93 [subseq from] subtilisin-like protein [Neocallimastix californiae]
KAA1075177.1/148-606     -            459 Peptidase_S8         PF00082.22   271   3.6e-71  248.9   0.0   1   1     1e-73   6.4e-71  248.1   0.0     1   260     1   449     1   459 0.90 [subseq from] hypothetical protein PGT21_030570 [Puccinia graminis f. sp. tritici]
KAA1081204.1/148-606     -            459 Peptidase_S8         PF00082.22   271   3.6e-71  248.9   0.0   1   1     1e-73   6.4e-71  248.1   0.0     1   260     1   449     1   459 0.90 [subseq from] hypothetical protein PGT21_031261 [Puccinia graminis f. sp. tritici] >KAA1131366.1 hypothetical protein PGTUg99_032846 [Puccinia graminis f. sp. tritici]
RCI04032.1/168-411       -            244 Peptidase_S8         PF00082.22   271   3.7e-71  248.9   9.0   1   1   6.6e-74   4.1e-71  248.8   9.0     1   253     1   242     1   244 0.94 [subseq from] serine protease [Rhizopus stolonifer]
XP_018662023.1/152-573   -            422 Peptidase_S8         PF00082.22   271   3.7e-71  248.9   0.0   1   1   9.5e-74     6e-71  248.2   0.0     1   254     1   420     1   422 0.96 [subseq from] hypothetical protein TGAM01_v201394 [Trichoderma gamsii] >PON30028.1 hypothetical protein TGAM01_v201394 [Trichoderma gamsii]
KZV95913.1/137-560       -            424 Peptidase_S8         PF00082.22   271   3.9e-71  248.9   3.1   1   1     7e-74   4.4e-71  248.7   3.1     1   256     1   418     1   424 0.95 [subseq from] subtilisin-like protein [Exidia glandulosa HHB12029]
KYK56818.1/150-585       -            436 Peptidase_S8         PF00082.22   271   3.9e-71  248.8   4.9   1   1     8e-74     5e-71  248.5   4.9     1   255     1   433     1   435 0.96 [subseq from] subtilisin-like serine protease PR1C [Drechmeria coniospora]
ODA78360.1/150-585       -            436 Peptidase_S8         PF00082.22   271   3.9e-71  248.8   4.9   1   1     8e-74     5e-71  248.5   4.9     1   255     1   433     1   435 0.96 [subseq from] hypothetical protein RJ55_05741 [Drechmeria coniospora]
XP_023463341.1/167-409   -            243 Peptidase_S8         PF00082.22   271     4e-71  248.8   7.9   1   1   7.2e-74   4.5e-71  248.6   7.9     1   253     1   242     1   243 0.96 [subseq from] serine protease 1 [Rhizopus microsporus ATCC 52813] >ORE04490.1 serine protease 1 [Rhizopus microsporus var. microsporus] >PHZ09633.1 serine protease 1 [Rhizopus microsporus ATCC 52813]
XP_003335704.2/151-609   -            459 Peptidase_S8         PF00082.22   271   4.1e-71  248.8   0.0   1   1   1.1e-73   6.6e-71  248.1   0.0     1   260     1   449     1   459 0.90 [subseq from] hypothetical protein PGTG_17142 [Puccinia graminis f. sp. tritici CRL 75-36-700-3] >EFP91285.2 hypothetical protein PGTG_17142 [Puccinia graminis f. sp. tritici CRL 75-36-700-3]
KEP48804.1/151-577       -            427 Peptidase_S8         PF00082.22   271   4.3e-71  248.7   5.8   1   1   7.9e-74     5e-71  248.5   5.8     1   271     1   427     1   427 0.91 [subseq from] minor extracellular protease vpr protein [Rhizoctonia solani 123E]
XP_018179198.1/156-577   -            422 Peptidase_S8         PF00082.22   271   4.3e-71  248.7   0.0   1   1   2.1e-73   1.3e-70  247.1   0.0     1   254     1   420     1   422 0.95 [subseq from] subtilisin [Purpureocillium lilacinum] >OAQ90479.1 subtilisin [Purpureocillium lilacinum]
OAQ83698.1/156-577       -            422 Peptidase_S8         PF00082.22   271   4.4e-71  248.7   0.0   1   1   2.1e-73   1.3e-70  247.1   0.0     1   254     1   420     1   422 0.95 [subseq from] subtilisin [Purpureocillium lilacinum] >PWI68805.1 hypothetical protein PCL_01894 [Purpureocillium lilacinum]
RYP70009.1/164-617       -            454 Peptidase_S8         PF00082.22   271   4.5e-71  248.6   1.3   1   1     9e-74   5.7e-71  248.3   1.3     1   271     1   454     1   454 0.94 [subseq from] hypothetical protein DL769_005122 [Monosporascus sp. CRB-8-3]
XP_018662344.1/168-602   -            435 Peptidase_S8         PF00082.22   271   4.5e-71  248.6   0.0   1   1   1.2e-73   7.5e-71  247.9   0.0     1   255     1   432     1   435 0.94 [subseq from] peptidase [Trichoderma gamsii] >PON26560.1 peptidase [Trichoderma gamsii]
RKP08243.1/138-574       -            437 Peptidase_S8         PF00082.22   271   4.6e-71  248.6   0.4   1   1   8.6e-74   5.4e-71  248.4   0.4     1   271     1   437     1   437 0.94 [subseq from] peptidase S8/S53 domain-containing protein [Thamnocephalis sphaerospora]
ORX95027.1/142-416       -            275 Peptidase_S8         PF00082.22   271   4.6e-71  248.6   0.1   1   1   7.9e-74     5e-71  248.5   0.1     1   256     1   261     1   275 0.95 [subseq from] subtilisin-like protein [Basidiobolus meristosporus CBS 931.73]
TFK66528.1/148-571       -            424 Peptidase_S8         PF00082.22   271   4.7e-71  248.6   7.2   1   1   8.8e-74   5.5e-71  248.3   7.2     1   271     1   424     1   424 0.94 [subseq from] subtilisin-like protease [Pluteus cervinus]
XP_013345299.1/151-572   -            422 Peptidase_S8         PF00082.22   271   4.8e-71  248.5   7.8   1   1   9.3e-74   5.8e-71  248.3   7.8     1   256     1   416     1   422 0.97 [subseq from] hypothetical protein AUEXF2481DRAFT_27903 [Aureobasidium subglaciale EXF-2481] >KEQ96766.1 hypothetical protein AUEXF2481DRAFT_27903 [Aureobasidium subglaciale EXF-2481]
XP_007691583.1/144-567   -            424 Peptidase_S8         PF00082.22   271   4.8e-71  248.5   3.5   1   1     9e-74   5.6e-71  248.3   3.5     1   257     1   421     1   424 0.96 [subseq from] hypothetical protein COCMIDRAFT_104952 [Bipolaris oryzae ATCC 44560] >EUC41893.1 hypothetical protein COCMIDRAFT_104952 [Bipolaris oryzae ATCC 44560]
EJD47452.1/91-521        -            431 Peptidase_S8         PF00082.22   271   4.9e-71  248.5   0.5   1   1   8.8e-74   5.5e-71  248.3   0.5     1   260     1   418     1   431 0.95 [subseq from] subtilisin-like protein [Auricularia subglabra TFB-10046 SS5]
KZZ91675.1/141-567       -            427 Peptidase_S8         PF00082.22   271     5e-71  248.5   3.3   1   1     1e-73   6.2e-71  248.2   3.3     1   255     1   420     1   426 0.97 [subseq from] subtilisin-like serine protease PR1C [Moelleriella libera RCEF 2490]
KID96340.1/142-568       -            427 Peptidase_S8         PF00082.22   271     5e-71  248.5   0.0   1   1   1.4e-73   8.7e-71  247.7   0.0     1   255     1   420     1   427 0.95 [subseq from] subtilisin-like serine protease PR1C, partial [Metarhizium majus ARSEF 297]
PKK54044.1/165-589       -            425 Peptidase_S8         PF00082.22   271   5.1e-71  248.5   3.6   1   1     1e-73   6.4e-71  248.1   3.6     1   271     1   425     1   425 0.96 [subseq from] hypothetical protein CI102_1259 [Trichoderma harzianum]
KAA1131144.1/148-606     -            459 Peptidase_S8         PF00082.22   271   5.1e-71  248.5   0.0   1   1   1.5e-73   9.5e-71  247.6   0.0     1   263     1   452     1   459 0.90 [subseq from] hypothetical protein PGTUg99_016815 [Puccinia graminis f. sp. tritici]
KHN97584.1/92-532        -            441 Peptidase_S8         PF00082.22   271   5.1e-71  248.4   7.7   1   1   1.1e-73     7e-71  248.0   7.7     1   271     1   441     1   441 0.95 [subseq from] subtilisin-like protease [Metarhizium album ARSEF 1941]
OAA71720.1/160-586       -            427 Peptidase_S8         PF00082.22   271   5.3e-71  248.4   0.0   1   1   1.3e-73   8.4e-71  247.7   0.0     1   255     1   422     1   427 0.94 [subseq from] Peptidase S8, subtilisin-related protein [Cordyceps confragosa RCEF 1005]
CCO37249.1/46-472        -            427 Peptidase_S8         PF00082.22   271   5.4e-71  248.4   5.6   1   1   9.9e-74   6.2e-71  248.2   5.6     1   271     1   427     1   427 0.91 [subseq from] Minor extracellular protease vpr [Rhizoctonia solani AG-1 IB]
CCO37572.1/14-440        -            427 Peptidase_S8         PF00082.22   271   5.4e-71  248.4   5.6   1   1   9.9e-74   6.2e-71  248.2   5.6     1   271     1   427     1   427 0.91 [subseq from] Minor extracellular protease vpr [Rhizoctonia solani AG-1 IB]
CEL53477.1/155-581       -            427 Peptidase_S8         PF00082.22   271   5.4e-71  248.4   5.6   1   1   9.9e-74   6.2e-71  248.2   5.6     1   271     1   427     1   427 0.91 [subseq from] Minor extracellular protease vpr OS=Bacillus subtilis (strain 168) GN=vpr PE=1 SV=1 [Rhizoctonia solani AG-1 IB]
KFG79636.1/144-570       -            427 Peptidase_S8         PF00082.22   271   6.1e-71  248.2   0.0   1   1   1.8e-73   1.1e-70  247.4   0.0     1   255     1   420     1   427 0.95 [subseq from] subtilisin-like serine protease PR1C [Metarhizium anisopliae]
KID61032.1/142-568       -            427 Peptidase_S8         PF00082.22   271   6.1e-71  248.2   0.0   1   1   1.8e-73   1.1e-70  247.4   0.0     1   255     1   420     1   427 0.95 [subseq from] subtilisin-like serine protease PR1C, partial [Metarhizium anisopliae ARSEF 549]
XP_013945189.1/164-599   -            436 Peptidase_S8         PF00082.22   271   6.2e-71  248.2   0.0   1   1   1.6e-73     1e-70  247.5   0.0     1   255     1   433     1   436 0.97 [subseq from] hypothetical protein TRIATDRAFT_91009 [Trichoderma atroviride IMI 206040] >EHK46944.1 hypothetical protein TRIATDRAFT_91009 [Trichoderma atroviride IMI 206040]
XP_009228970.1/156-577   -            422 Peptidase_S8         PF00082.22   271   6.9e-71  248.0   1.6   1   1   6.2e-73   3.9e-70  245.6   1.6     1   255     1   421     1   422 0.96 [subseq from] minor extracellular protease vpr [Gaeumannomyces tritici R3-111a-1] >EJT69922.1 minor extracellular protease vpr [Gaeumannomyces tritici R3-111a-1]
PVH79542.1/188-640       -            453 Peptidase_S8         PF00082.22   271   7.1e-71  248.0   0.0   1   1   1.9e-73   1.2e-70  247.3   0.0     1   271     1   453     1   453 0.94 [subseq from] subtilisin-like protein [Cadophora sp. DSE1049]
CEG69524.1/167-409       -            243 Peptidase_S8         PF00082.22   271   7.3e-71  247.9   7.7   1   1   1.3e-73   8.3e-71  247.8   7.7     1   253     1   242     1   243 0.96 [subseq from] Putative Cerevisin [Rhizopus microsporus]
KZL64377.1/145-563       -            419 Peptidase_S8         PF00082.22   271   7.3e-71  247.9   2.2   1   1   1.3e-73   8.4e-71  247.7   2.2     1   238     1   398     1   419 0.94 [subseq from] minor extracellular protease vpr [Colletotrichum incanum] >OHW97425.1 serin endopeptidase [Colletotrichum incanum]
CUA76593.1/152-578       -            427 Peptidase_S8         PF00082.22   271   7.4e-71  247.9   4.3   1   1   1.4e-73   8.5e-71  247.7   4.3     1   271     1   427     1   427 0.92 [subseq from] Minor extracellular protease vpr [Rhizoctonia solani]
RZR66840.1/137-575       -            439 Peptidase_S8         PF00082.22   271   7.4e-71  247.9   0.0   1   1   1.8e-73   1.2e-70  247.3   0.0     1   259     1   424     1   439 0.94 [subseq from] hypothetical protein I1G_00006927 [Pochonia chlamydosporia 123]
SAM02216.1/168-410       -            243 Peptidase_S8         PF00082.22   271   7.5e-71  247.9   8.9   1   1   1.3e-73   8.4e-71  247.7   8.9     1   251     1   241     1   243 0.94 [subseq from] hypothetical protein [Absidia glauca]
KXX81844.1/146-566       -            421 Peptidase_S8         PF00082.22   271   7.7e-71  247.9   2.7   1   1   1.5e-73   9.6e-71  247.6   2.7     1   254     1   419     1   421 0.98 [subseq from] Minor extracellular protease vpr [Madurella mycetomatis] >KXX81855.1 Minor extracellular protease vpr [Madurella mycetomatis]
OQO05080.1/160-599       -            440 Peptidase_S8         PF00082.22   271     8e-71  247.8   0.1   1   1   4.3e-73   2.7e-70  246.1   0.1     1   256     1   421     1   440 0.96 [subseq from] hypothetical protein B0A48_08100 [Rachicladosporium antarcticum]
XP_001230174.1/256-695   -            440 Peptidase_S8         PF00082.22   271     8e-71  247.8   0.0   1   1   4.5e-73   2.8e-70  246.0   0.0     1   271     1   440     1   440 0.96 [subseq from] hypothetical protein CHGG_03658 [Chaetomium globosum CBS 148.51] >EAQ91723.1 hypothetical protein CHGG_03658 [Chaetomium globosum CBS 148.51]
KAA8566814.1/160-583     -            424 Peptidase_S8         PF00082.22   271   8.1e-71  247.8   0.0   1   1   2.2e-73   1.4e-70  247.0   0.0     1   260     1   421     1   424 0.96 [subseq from] hypothetical protein EYC84_009913 [Monilinia fructicola]
EPB89868.1/168-411       -            244 Peptidase_S8         PF00082.22   271   8.2e-71  247.8   7.4   1   1   1.5e-73   9.3e-71  247.6   7.4     1   254     1   243     1   244 0.93 [subseq from] cerevisin [Mucor circinelloides f. circinelloides 1006PhL]
RMZ72391.1/104-542       -            439 Peptidase_S8         PF00082.22   271   8.3e-71  247.8   1.0   1   1   1.6e-73     1e-70  247.4   1.0     1   271     1   439     1   439 0.96 [subseq from] minor extracellular protease vpr [Pyrenophora seminiperda CCB06]
RYP61476.1/164-617       -            454 Peptidase_S8         PF00082.22   271   8.3e-71  247.8   1.3   1   1   1.5e-73   9.7e-71  247.5   1.3     1   271     1   454     1   454 0.94 [subseq from] hypothetical protein DL771_010118 [Monosporascus sp. 5C6A]
ORX56377.1/166-407       -            242 Peptidase_S8         PF00082.22   271   8.5e-71  247.7   7.6   1   1   1.5e-73   9.6e-71  247.6   7.6     1   251     1   240     1   242 0.94 [subseq from] hypothetical protein DM01DRAFT_1334862 [Hesseltinella vesiculosa]
OAA50286.1/154-575       -            422 Peptidase_S8         PF00082.22   271   8.5e-71  247.7   0.1   1   1   3.2e-73     2e-70  246.5   0.1     1   254     1   420     1   422 0.96 [subseq from] subtilisin-like serine protease PR1C [Metarhizium rileyi RCEF 4871]
TWU73144.1/154-575       -            422 Peptidase_S8         PF00082.22   271   8.5e-71  247.7   0.1   1   1   3.2e-73     2e-70  246.5   0.1     1   254     1   420     1   422 0.96 [subseq from] hypothetical protein ED733_002119 [Metarhizium rileyi]
ORX55949.1/154-404       -            251 Peptidase_S8         PF00082.22   271   8.5e-71  247.7  11.0   1   1   1.6e-73   9.7e-71  247.5  11.0     1   253     1   250     1   251 0.93 [subseq from] subtilisin-like protein [Piromyces finnis]
CEG04950.1/156-575       -            420 Peptidase_S8         PF00082.22   271   8.5e-71  247.7   3.3   1   1   1.6e-73     1e-70  247.5   3.3     1   254     1   418     1   420 0.96 [subseq from] unnamed protein product [Fusarium sp. FIESC_5 CS3069]
XP_014555782.1/132-570   -            439 Peptidase_S8         PF00082.22   271   8.6e-71  247.7   6.1   1   1   1.6e-73   9.9e-71  247.5   6.1     1   271     1   439     1   439 0.95 [subseq from] hypothetical protein COCVIDRAFT_38495 [Bipolaris victoriae FI3] >EUN26202.1 hypothetical protein COCVIDRAFT_38495 [Bipolaris victoriae FI3]
SGY97917.1/172-589       -            418 Peptidase_S8         PF00082.22   271   8.7e-71  247.7   2.8   1   1   1.9e-73   1.2e-70  247.3   2.8     1   255     1   413     1   418 0.94 [subseq from] BQ5605_C035g11432 [Microbotryum silenes-dioicae]
POR31406.1/150-572       -            423 Peptidase_S8         PF00082.22   271     9e-71  247.6   8.1   1   1   1.8e-73   1.1e-70  247.3   8.1     1   255     1   419     1   423 0.95 [subseq from] Minor extracellular protease vpr, partial [Tolypocladium paradoxum]
SAL96952.1/233-673       -            441 Peptidase_S8         PF00082.22   271   9.1e-71  247.6   0.6   1   1   1.7e-73   1.1e-70  247.4   0.6     1   271     1   441     1   441 0.96 [subseq from] hypothetical protein [Absidia glauca]
OAC99341.1/168-411       -            244 Peptidase_S8         PF00082.22   271   9.3e-71  247.6   7.8   1   1   1.7e-73   1.1e-70  247.4   7.8     1   254     1   243     1   244 0.93 [subseq from] hypothetical protein MUCCIDRAFT_157185 [Mucor circinelloides f. lusitanicus CBS 277.49]
XP_022475550.1/146-568   -            423 Peptidase_S8         PF00082.22   271   9.3e-71  247.6   7.5   1   1   2.1e-73   1.3e-70  247.1   7.5     1   256     1   420     1   423 0.95 [subseq from] subtilase [Colletotrichum orchidophilum] >OHE98400.1 subtilase [Colletotrichum orchidophilum]
KFH40299.1/153-573       -            421 Peptidase_S8         PF00082.22   271   9.5e-71  247.6   3.7   1   1   1.8e-73   1.1e-70  247.4   3.7     1   254     1   419     1   421 0.97 [subseq from] Minor extracellular protease vpr-like protein [Acremonium chrysogenum ATCC 11550]
OJJ41698.1/173-424       -            252 Peptidase_S8         PF00082.22   271   9.5e-71  247.6  12.1   1   1   1.7e-73   1.1e-70  247.4  12.1     1   252     1   250     1   252 0.93 [subseq from] hypothetical protein ASPWEDRAFT_167705 [Aspergillus wentii DTO 134E9]
PNP45520.1/168-602       -            435 Peptidase_S8         PF00082.22   271   9.5e-71  247.6   0.0   1   1   2.6e-73   1.6e-70  246.8   0.0     1   255     1   432     1   435 0.94 [subseq from] hypothetical protein TGAMA5MH_02743 [Trichoderma gamsii]
KDE09331.1/180-599       -            420 Peptidase_S8         PF00082.22   271   9.7e-71  247.5   1.8   1   1     1e-72   6.5e-70  244.8   1.8     1   255     1   414     1   420 0.95 [subseq from] hypothetical protein MVLG_00647 [Microbotryum lychnidis-dioicae p1A1 Lamole]
RSL59936.1/151-596       -            446 Peptidase_S8         PF00082.22   271   9.7e-71  247.5   0.3   1   1   1.8e-73   1.1e-70  247.4   0.3     1   271     1   446     1   446 0.95 [subseq from] hypothetical protein CEP54_007075 [Fusarium sp. AF-8]
OQO12230.1/158-585       -            428 Peptidase_S8         PF00082.22   271   9.7e-71  247.5   0.1   1   1   5.8e-73   3.6e-70  245.7   0.1     1   255     1   420     1   426 0.98 [subseq from] hypothetical protein B0A48_02871 [Rachicladosporium antarcticum]
KKO97422.1/164-604       -            441 Peptidase_S8         PF00082.22   271   9.9e-71  247.5   2.3   1   1   1.9e-73   1.2e-70  247.2   2.3     1   271     1   441     1   441 0.95 [subseq from] peptidase [Trichoderma harzianum]
ROV94401.1/148-569       -            422 Peptidase_S8         PF00082.22   271     1e-70  247.5   0.0   1   1   2.7e-73   1.7e-70  246.8   0.0     1   254     1   420     1   422 0.97 [subseq from] hypothetical protein VSDG_05979 [Valsa sordida]
PSN73974.1/150-576       -            427 Peptidase_S8         PF00082.22   271     1e-70  247.5   0.6   1   1   1.9e-73   1.2e-70  247.3   0.6     1   258     1   424     1   427 0.97 [subseq from] subtilisin-like protein [Corynespora cassiicola Philippines]
RDW71221.1/160-586       -            427 Peptidase_S8         PF00082.22   271     1e-70  247.5   7.8   1   1     2e-73   1.2e-70  247.2   7.8     1   256     1   421     1   427 0.93 [subseq from] hypothetical protein BP6252_07784 [Coleophoma cylindrospora]
PIA18042.1/135-562       -            428 Peptidase_S8         PF00082.22   271     1e-70  247.5   3.8   1   1   2.2e-73   1.4e-70  247.1   3.8     1   260     1   417     1   428 0.92 [subseq from] subtilisin-like protein [Coemansia reversa NRRL 1564]
XP_018179992.1/160-583   -            424 Peptidase_S8         PF00082.22   271     1e-70  247.4   5.0   1   1   1.2e-72   7.8e-70  244.6   5.0     1   255     1   421     1   423 0.98 [subseq from] subtilisin [Purpureocillium lilacinum] >OAQ91273.1 subtilisin [Purpureocillium lilacinum]
ORZ36901.1/171-408       -            238 Peptidase_S8         PF00082.22   271     1e-70  247.4  11.2   1   1   1.9e-73   1.2e-70  247.3  11.2     1   253     1   237     1   238 0.94 [subseq from] peptidase S8/S53 domain-containing protein [Catenaria anguillulae PL171]
RYP92573.1/164-616       -            453 Peptidase_S8         PF00082.22   271     1e-70  247.4   0.8   1   1   2.1e-73   1.3e-70  247.1   0.8     1   271     1   453     1   453 0.95 [subseq from] hypothetical protein DL770_001331 [Monosporascus sp. CRB-9-2]
XP_018140138.1/143-564   -            422 Peptidase_S8         PF00082.22   271   1.1e-70  247.4   4.1   1   1   1.9e-73   1.2e-70  247.2   4.1     1   254     1   420     1   422 0.96 [subseq from] minor extracellular protease vpr [Pochonia chlamydosporia 170] >OAQ62434.1 minor extracellular protease vpr [Pochonia chlamydosporia 170]
ORZ17300.1/166-409       -            244 Peptidase_S8         PF00082.22   271   1.1e-70  247.4  11.6   1   1   1.9e-73   1.2e-70  247.2  11.6     1   253     1   242     1   244 0.93 [subseq from] peptidase S8/S53 domain-containing protein [Absidia repens]
RDW83274.1/160-584       -            425 Peptidase_S8         PF00082.22   271   1.1e-70  247.4   5.9   1   1     2e-73   1.3e-70  247.2   5.9     1   256     1   421     1   425 0.95 [subseq from] hypothetical protein BP5796_04765 [Coleophoma crateriformis]
RKO92857.1/179-643       -            465 Peptidase_S8         PF00082.22   271   1.1e-70  247.4   2.3   1   1     2e-73   1.2e-70  247.2   2.3     1   271     1   465     1   465 0.94 [subseq from] peptidase S8/S53 domain-containing protein [Blyttiomyces helicus]
GAN10292.1/168-411       -            244 Peptidase_S8         PF00082.22   271   1.1e-70  247.4   7.0   1   1   1.9e-73   1.2e-70  247.2   7.0     1   254     1   243     1   244 0.93 [subseq from] autophagic serine protease Alp2 [Mucor ambiguus]
KFY20366.1/153-390       -            238 Peptidase_S8         PF00082.22   271   1.1e-70  247.4  13.7   1   1   2.1e-73   1.3e-70  247.1  13.7     1   253     1   235     1   237 0.92 [subseq from] hypothetical protein V491_03775 [Pseudogymnoascus sp. VKM F-3775]
KXH65968.1/173-604       -            432 Peptidase_S8         PF00082.22   271   1.1e-70  247.3   5.3   1   1   2.2e-73   1.4e-70  247.0   5.3     1   258     1   415     1   428 0.94 [subseq from] subtilisin Carlsberg [Colletotrichum salicis]
XP_028463962.1/159-581   -            423 Peptidase_S8         PF00082.22   271   1.1e-70  247.3   0.0   1   1   4.7e-73   2.9e-70  246.0   0.0     1   255     1   416     1   422 0.95 [subseq from] subtilisin-like protein [Sodiomyces alkalinus F11] >ROT36156.1 subtilisin-like protein [Sodiomyces alkalinus F11]
KAB5588727.1/152-562     -            411 Peptidase_S8         PF00082.22   271   1.1e-70  247.3   5.3   1   1     2e-73   1.3e-70  247.1   5.3     1   259     1   408     1   411 0.94 [subseq from] Pyrolysin [Ceratobasidium theobromae]
XP_014543141.1/135-561   -            427 Peptidase_S8         PF00082.22   271   1.1e-70  247.3   0.0   1   1   3.2e-73     2e-70  246.5   0.0     1   255     1   420     1   427 0.94 [subseq from] subtilisin-like serine protease PR1C, partial [Metarhizium brunneum ARSEF 3297] >KID73948.1 subtilisin-like serine protease PR1C, partial [Metarhizium brunneum ARSEF 3297]
PNP59738.1/149-567       -            419 Peptidase_S8         PF00082.22   271   1.1e-70  247.3   2.6   1   1     4e-73   2.5e-70  246.2   2.6     1   254     1   417     1   419 0.96 [subseq from] hypothetical protein THARTR1_00617 [Trichoderma harzianum]
GAP91080.2/152-573       -            422 Peptidase_S8         PF00082.22   271   1.2e-70  247.2   0.0   1   1   2.8e-73   1.8e-70  246.7   0.0     1   254     1   420     1   422 0.96 [subseq from] putative minor extracellular protease vpr protein [Rosellinia necatrix]
RZR63876.1/143-564       -            422 Peptidase_S8         PF00082.22   271   1.2e-70  247.2   4.3   1   1   2.2e-73   1.4e-70  247.0   4.3     1   254     1   420     1   422 0.96 [subseq from] hypothetical protein I1G_00009549 [Pochonia chlamydosporia 123]
TPX42311.1/165-449       -            285 Peptidase_S8         PF00082.22   271   1.2e-70  247.2   7.2   1   1   2.8e-73   1.8e-70  246.7   7.2     1   250     1   283     1   285 0.94 [subseq from] hypothetical protein SeMB42_g05181 [Synchytrium endobioticum] >TPX47498.1 hypothetical protein SeLEV6574_g02621 [Synchytrium endobioticum] >TPX47505.1 hypothetical protein SeLEV6574_g02630 [Synchytrium endobioticum]
RSL76966.1/215-646       -            432 Peptidase_S8         PF00082.22   271   1.3e-70  247.2   0.2   1   1   2.3e-73   1.4e-70  247.0   0.2     1   255     1   426     1   432 0.96 [subseq from] hypothetical protein CEP51_009481 [Fusarium sp. AF-3]
KXH44523.1/167-614       -            448 Peptidase_S8         PF00082.22   271   1.3e-70  247.2   2.4   1   1   2.4e-73   1.5e-70  246.9   2.4     1   271     1   448     1   448 0.94 [subseq from] peptidase [Colletotrichum simmondsii]
ORY47952.1/153-405       -            253 Peptidase_S8         PF00082.22   271   1.3e-70  247.1  11.9   1   1   2.3e-73   1.5e-70  247.0  11.9     1   254     1   252     1   253 0.93 [subseq from] subtilisin-like protein [Neocallimastix californiae]
PIA13467.1/148-577       -            430 Peptidase_S8         PF00082.22   271   1.3e-70  247.1   4.4   1   1   2.5e-73   1.5e-70  246.9   4.4     1   259     1   418     1   430 0.92 [subseq from] subtilisin-like protein [Coemansia reversa NRRL 1564]
CEG76019.1/356-598       -            243 Peptidase_S8         PF00082.22   271   1.3e-70  247.1   7.8   1   1   2.3e-73   1.5e-70  246.9   7.8     1   253     1   242     1   243 0.96 [subseq from] Putative Cerevisin [Rhizopus microsporus]
TLD33453.1/188-610       -            423 Peptidase_S8         PF00082.22   271   1.3e-70  247.1   3.7   1   1   2.4e-73   1.5e-70  246.9   3.7     1   238     1   405     1   423 0.94 [subseq from] hypothetical protein PspLS_01559 [Pyricularia sp. CBS 133598]
RYP49014.1/174-626       -            453 Peptidase_S8         PF00082.22   271   1.4e-70  247.1   0.9   1   1   2.6e-73   1.6e-70  246.8   0.9     1   271     1   453     1   453 0.95 [subseq from] hypothetical protein DL768_005205 [Monosporascus sp. mg162]
CEI94001.1/213-455       -            243 Peptidase_S8         PF00082.22   271   1.4e-70  247.0   7.7   1   1   2.5e-73   1.6e-70  246.9   7.7     1   253     1   242     1   243 0.95 [subseq from] Putative Cerevisin [Rhizopus microsporus]
ORE21432.1/167-409       -            243 Peptidase_S8         PF00082.22   271   1.4e-70  247.0   7.7   1   1   2.5e-73   1.6e-70  246.9   7.7     1   253     1   242     1   243 0.95 [subseq from] serine protease 1 [Rhizopus microsporus]
RCI15262.1/153-593       -            441 Peptidase_S8         PF00082.22   271   1.5e-70  247.0   5.1   1   1   2.7e-73   1.7e-70  246.7   5.1     1   261     1   428     1   441 0.93 [subseq from] putative subtilisin-like protease [Ophiocordyceps polyrhachis-furcata BCC 54312]
ORZ17747.1/20-459        -            440 Peptidase_S8         PF00082.22   271   1.5e-70  246.9   0.7   1   1   2.7e-73   1.7e-70  246.7   0.7     1   271     1   440     1   440 0.95 [subseq from] peptidase S8/S53 domain-containing protein [Absidia repens]
XP_018154124.1/175-620   -            446 Peptidase_S8         PF00082.22   271   1.5e-70  246.9   0.0   1   1   6.6e-73   4.1e-70  245.5   0.0     1   271     1   446     1   446 0.95 [subseq from] Peptidase [Colletotrichum higginsianum IMI 349063] >CCF34658.1 peptidase [Colletotrichum higginsianum] >OBR05606.1 Peptidase [Colletotrichum higginsianum IMI 349063] >TIC90665.1 Minor extracellular protease vpr [Colletotrichum higginsianum]
KAB8289500.1/160-583     -            424 Peptidase_S8         PF00082.22   271   1.5e-70  246.9   0.0   1   1   3.9e-73   2.4e-70  246.2   0.0     1   260     1   421     1   424 0.96 [subseq from] hypothetical protein EYC80_010660 [Monilinia laxa]
KXH36984.1/168-599       -            432 Peptidase_S8         PF00082.22   271   1.5e-70  246.9   4.8   1   1     3e-73   1.9e-70  246.6   4.8     1   258     1   415     1   428 0.94 [subseq from] subtilisin Carlsberg [Colletotrichum simmondsii]
RUS22892.1/161-589       -            429 Peptidase_S8         PF00082.22   271   1.5e-70  246.9   4.9   1   1   2.8e-73   1.8e-70  246.7   4.9     1   271     1   429     1   429 0.95 [subseq from] peptidase S8/S53 domain-containing protein [Endogone sp. FLAS-F59071]
ROV99042.1/148-577       -            430 Peptidase_S8         PF00082.22   271   1.5e-70  246.9   0.0   1   1   5.5e-73   3.5e-70  245.7   0.0     1   257     1   423     1   430 0.97 [subseq from] hypothetical protein VMCG_06618 [Valsa malicola]
KUI54966.1/196-636       -            441 Peptidase_S8         PF00082.22   271   1.6e-70  246.8   1.9   1   1   6.1e-73   3.8e-70  245.6   1.9     1   271     1   441     1   441 0.93 [subseq from] Minor extracellular protease vpr [Valsa mali var. pyri]
XP_030999257.1/165-592   -            428 Peptidase_S8         PF00082.22   271   1.6e-70  246.8   0.6   1   1   3.3e-73   2.1e-70  246.4   0.6     1   253     1   425     1   427 0.96 [subseq from] uncharacterized protein E0L32_003189 [Phialemoniopsis curvata] >TPX17546.1 hypothetical protein E0L32_003189 [Phialemoniopsis curvata]
EXF86317.1/169-600       -            432 Peptidase_S8         PF00082.22   271   1.7e-70  246.8   4.7   1   1   3.3e-73   2.1e-70  246.5   4.7     1   258     1   415     1   428 0.94 [subseq from] subtilisin Carlsberg [Colletotrichum fioriniae PJ7]
XP_007711373.1/132-570   -            439 Peptidase_S8         PF00082.22   271   1.7e-70  246.8   5.0   1   1   3.1e-73   1.9e-70  246.6   5.0     1   271     1   439     1   439 0.95 [subseq from] hypothetical protein COCCADRAFT_36000 [Bipolaris zeicola 26-R-13] >EUC34338.1 hypothetical protein COCCADRAFT_36000 [Bipolaris zeicola 26-R-13]
KFA68465.1/173-598       -            426 Peptidase_S8         PF00082.22   271   1.7e-70  246.8   1.0   1   1   3.6e-73   2.3e-70  246.3   1.0     1   255     1   420     1   425 0.96 [subseq from] hypothetical protein S40285_09112 [Stachybotrys chlorohalonata IBT 40285]
CEJ01009.1/167-409       -            243 Peptidase_S8         PF00082.22   271   1.7e-70  246.8   7.6   1   1     3e-73   1.9e-70  246.6   7.6     1   253     1   242     1   243 0.95 [subseq from] Putative Cerevisin [Rhizopus microsporus] >RCH94256.1 serine protease [Rhizopus azygosporus]
XP_013955367.1/149-567   -            419 Peptidase_S8         PF00082.22   271   1.7e-70  246.8   0.8   1   1   4.9e-73   3.1e-70  245.9   0.8     1   254     1   417     1   419 0.97 [subseq from] hypothetical protein TRIVIDRAFT_230947 [Trichoderma virens Gv29-8] >EHK21173.1 hypothetical protein TRIVIDRAFT_230947 [Trichoderma virens Gv29-8]
RKP09667.1/131-373       -            243 Peptidase_S8         PF00082.22   271   1.7e-70  246.7  10.2   1   1   3.1e-73     2e-70  246.5  10.2     1   253     1   242     1   243 0.92 [subseq from] peptidase S8/S53 domain-containing protein, partial [Thamnocephalis sphaerospora]
KXH51939.1/168-599       -            432 Peptidase_S8         PF00082.22   271   1.7e-70  246.7   5.0   1   1   3.4e-73   2.1e-70  246.4   5.0     1   258     1   415     1   428 0.94 [subseq from] subtilisin Carlsberg [Colletotrichum nymphaeae SA-01]
PSS03385.1/94-542        -            449 Peptidase_S8         PF00082.22   271   1.8e-70  246.7   1.1   1   1   3.4e-73   2.1e-70  246.4   1.1     1   271     1   449     1   449 0.96 [subseq from] peptidase S8/S53 domain-containing protein [Coniella lustricola]
RWA05934.1/152-573       -            422 Peptidase_S8         PF00082.22   271   1.8e-70  246.7   0.0   1   1   5.5e-73   3.4e-70  245.7   0.0     1   254     1   420     1   422 0.96 [subseq from] hypothetical protein EKO27_g9166 [Xylaria grammica]
XP_029750142.1/175-595   -            421 Peptidase_S8         PF00082.22   271   1.8e-70  246.6   2.1   1   1   3.3e-73   2.1e-70  246.5   2.1     1   255     1   417     1   421 0.95 [subseq from] hypothetical protein PpBr36_04330 [Pyricularia pennisetigena] >TLS27292.1 hypothetical protein PpBr36_04330 [Pyricularia pennisetigena]
KXN66392.1/143-378       -            236 Peptidase_S8         PF00082.22   271   1.8e-70  246.6   8.9   1   1   3.3e-73   2.1e-70  246.4   8.9     1   252     1   235     1   236 0.90 [subseq from] subtilisin-like protein [Conidiobolus coronatus NRRL 28638]
CEL61307.1/152-559       -            408 Peptidase_S8         PF00082.22   271   1.8e-70  246.6   6.4   1   1   3.3e-73   2.1e-70  246.4   6.4     1   271     1   408     1   408 0.91 [subseq from] Minor extracellular protease vpr OS=Bacillus subtilis (strain 168) GN=vpr PE=1 SV=1 [Rhizoctonia solani AG-1 IB]
KFA63713.1/170-596       -            427 Peptidase_S8         PF00082.22   271   1.8e-70  246.6   1.2   1   1   3.3e-73   2.1e-70  246.4   1.2     1   250     1   423     1   427 0.98 [subseq from] hypothetical protein S40285_07108 [Stachybotrys chlorohalonata IBT 40285]
XP_007915133.1/138-552   -            415 Peptidase_S8         PF00082.22   271   1.9e-70  246.6   5.0   1   1   3.7e-73   2.3e-70  246.3   5.0     1   240     1   400     1   414 0.95 [subseq from] putative minor extracellular protease vpr protein [Phaeoacremonium minimum UCRPA7] >EOO00119.1 putative minor extracellular protease vpr protein [Phaeoacremonium minimum UCRPA7]
TGJ70591.1/184-424       -            241 Peptidase_S8         PF00082.22   271   1.9e-70  246.6  15.0   1   1   3.4e-73   2.1e-70  246.4  15.0     1   252     1   238     1   241 0.92 [subseq from] hypothetical protein EYR41_002626 [Arthrobotrys oligospora]
KUI68302.1/193-633       -            441 Peptidase_S8         PF00082.22   271   1.9e-70  246.6   3.4   1   1   7.9e-73     5e-70  245.2   3.4     1   271     1   441     1   441 0.94 [subseq from] Minor extracellular protease vpr [Valsa mali]
CCA68627.1/160-582       -            423 Peptidase_S8         PF00082.22   271   1.9e-70  246.6   6.8   1   1   3.4e-73   2.2e-70  246.4   6.8     1   261     1   411     1   423 0.94 [subseq from] related to subtilisin-like serine protease [Serendipita indica DSM 11827]
ORY66572.1/156-584       -            429 Peptidase_S8         PF00082.22   271     2e-70  246.5   3.9   1   1   3.5e-73   2.2e-70  246.4   3.9     1   257     1   424     1   429 0.95 [subseq from] peptidase S8/S53 domain-containing protein [Pseudomassariella vexata]
EIE85418.1/162-405       -            244 Peptidase_S8         PF00082.22   271     2e-70  246.5   9.8   1   1   3.5e-73   2.2e-70  246.4   9.8     1   254     1   243     1   244 0.93 [subseq from] hypothetical protein RO3G_10128 [Rhizopus delemar RA 99-880]
OBZ91207.1/206-635       -            430 Peptidase_S8         PF00082.22   271     2e-70  246.5   0.0   1   1   5.1e-73   3.2e-70  245.8   0.0     1   271     1   430     1   430 0.96 [subseq from] Minor extracellular protease vpr [Choanephora cucurbitarum]
GAW11041.1/152-573       -            422 Peptidase_S8         PF00082.22   271     2e-70  246.5   0.0   1   1   6.2e-73   3.9e-70  245.6   0.0     1   254     1   420     1   422 0.96 [subseq from] hypothetical protein ANO14919_003800 [fungal sp. No.14919]
PHH92819.1/100-527       -            428 Peptidase_S8         PF00082.22   271   2.1e-70  246.4   2.7   1   1   3.8e-73   2.4e-70  246.3   2.7     1   256     1   423     1   428 0.94 [subseq from] hypothetical protein CDD83_4728 [Cordyceps sp. RAO-2017]
SGY20577.1/180-599       -            420 Peptidase_S8         PF00082.22   271   2.1e-70  246.4   3.0   1   1   2.4e-72   1.5e-69  243.6   3.0     1   255     1   414     1   420 0.95 [subseq from] BQ5605_C016g08098 [Microbotryum silenes-dioicae]
KJA27611.1/158-583       -            426 Peptidase_S8         PF00082.22   271   2.1e-70  246.4   0.0   1   1   5.6e-73   3.5e-70  245.7   0.0     1   256     1   410     1   425 0.96 [subseq from] hypothetical protein HYPSUDRAFT_197804 [Hypholoma sublateritium FD-334 SS-4]
ORX69738.1/154-575       -            422 Peptidase_S8         PF00082.22   271   2.1e-70  246.4   5.9   1   1   4.4e-73   2.8e-70  246.0   5.9     1   259     1   411     1   421 0.92 [subseq from] subtilisin-like protein [Linderina pennispora]
EJD48275.1/153-587       -            435 Peptidase_S8         PF00082.22   271   2.2e-70  246.4   3.9   1   1   4.2e-73   2.7e-70  246.1   3.9     1   256     1   428     1   434 0.96 [subseq from] subtilisin-like protein [Auricularia subglabra TFB-10046 SS5]
CEP16518.1/159-401       -            243 Peptidase_S8         PF00082.22   271   2.2e-70  246.4   6.1   1   1   3.9e-73   2.4e-70  246.2   6.1     1   252     1   241     1   243 0.93 [subseq from] hypothetical protein [Parasitella parasitica]
ORX90391.1/156-573       -            418 Peptidase_S8         PF00082.22   271   2.2e-70  246.4   1.5   1   1   4.1e-73   2.6e-70  246.2   1.5     1   271     1   418     1   418 0.94 [subseq from] subtilisin-like protein [Basidiobolus meristosporus CBS 931.73]
EUC60316.1/151-575       -            425 Peptidase_S8         PF00082.22   271   2.2e-70  246.3   4.8   1   1   4.1e-73   2.6e-70  246.2   4.8     1   271     1   425     1   425 0.93 [subseq from] minor extracellular protease vpr protein [Rhizoctonia solani AG-3 Rhs1AP] >KEP50177.1 minor extracellular protease vpr protein [Rhizoctonia solani 123E]
XP_007811751.1/144-585   -            442 Peptidase_S8         PF00082.22   271   2.3e-70  246.3   5.8   1   1   4.3e-73   2.7e-70  246.1   5.8     1   271     1   442     1   442 0.95 [subseq from] subtilisin-like protease [Metarhizium acridum CQMa 102] >EFY88517.1 subtilisin-like protease [Metarhizium acridum CQMa 102]
XP_024753572.1/172-617   -            446 Peptidase_S8         PF00082.22   271   2.3e-70  246.3   0.0   1   1   8.4e-73   5.3e-70  245.1   0.0     1   271     1   446     1   446 0.97 [subseq from] subtilisin-like protein [Trichoderma citrinoviride] >PTB70252.1 subtilisin-like protein [Trichoderma citrinoviride]
TLD23872.1/174-594       -            421 Peptidase_S8         PF00082.22   271   2.3e-70  246.3   3.7   1   1   4.3e-73   2.7e-70  246.1   3.7     1   255     1   417     1   421 0.95 [subseq from] hypothetical protein PspLS_06471 [Pyricularia sp. CBS 133598]
EPB86039.1/161-590       -            430 Peptidase_S8         PF00082.22   271   2.3e-70  246.3   0.2   1   1   5.7e-73   3.6e-70  245.7   0.2     1   271     1   430     1   430 0.95 [subseq from] hypothetical protein HMPREF1544_07199 [Mucor circinelloides f. circinelloides 1006PhL]
EJD37073.1/155-597       -            443 Peptidase_S8         PF00082.22   271   2.4e-70  246.3   0.8   1   1   4.2e-73   2.7e-70  246.1   0.8     1   271     1   443     1   443 0.93 [subseq from] subtilisin-like protein [Auricularia subglabra TFB-10046 SS5]
XP_006694395.1/152-572   -            421 Peptidase_S8         PF00082.22   271   2.4e-70  246.3   9.6   1   1   5.3e-72   3.3e-69  242.5   9.6     1   254     1   419     1   421 0.98 [subseq from] serine-type endopeptidase-like protein [Chaetomium thermophilum var. thermophilum DSM 1495] >EGS20246.1 serine-type endopeptidase-like protein [Chaetomium thermophilum var. thermophilum DSM 1495]
RKP23831.1/160-404       -            245 Peptidase_S8         PF00082.22   271   2.4e-70  246.2  11.9   1   1   4.4e-73   2.7e-70  246.1  11.9     1   253     1   244     1   245 0.91 [subseq from] peptidase S8/S53 domain-containing protein [Syncephalis pseudoplumigaleata]
OUM65707.1/154-405       -            252 Peptidase_S8         PF00082.22   271   2.4e-70  246.2  12.4   1   1   4.4e-73   2.8e-70  246.0  12.4     1   253     1   251     1   252 0.93 [subseq from] hypothetical protein PIROE2DRAFT_53702 [Piromyces sp. E2]
EXU96296.1/144-584       -            441 Peptidase_S8         PF00082.22   271   2.5e-70  246.2   4.6   1   1   4.4e-73   2.8e-70  246.0   4.6     1   256     1   422     1   441 0.94 [subseq from] peptidase S8 and DUF1034 (Fn-like) domain protein [Metarhizium robertsii]
RFU78585.1/206-650       -            445 Peptidase_S8         PF00082.22   271   2.5e-70  246.2   0.0   1   1   7.2e-73   4.5e-70  245.3   0.0     1   271     1   445     1   445 0.97 [subseq from] hypothetical protein TARUN_3628 [Trichoderma arundinaceum]
KJK74431.1/142-568       -            427 Peptidase_S8         PF00082.22   271   2.5e-70  246.2   0.0   1   1   7.2e-73   4.5e-70  245.4   0.0     1   255     1   420     1   427 0.95 [subseq from] hypothetical protein H634G_10338 [Metarhizium anisopliae BRIP 53293] >KJK85554.1 hypothetical protein H633G_10602 [Metarhizium anisopliae BRIP 53284]
ORX74868.1/157-575       -            419 Peptidase_S8         PF00082.22   271   2.5e-70  246.2   2.7   1   1   1.3e-72     8e-70  244.5   2.7     1   256     1   415     1   419 0.94 [subseq from] subtilisin-like protein [Linderina pennispora]
XP_007826614.1/144-584   -            441 Peptidase_S8         PF00082.22   271   2.5e-70  246.2   4.7   1   1   4.6e-73   2.9e-70  246.0   4.7     1   256     1   422     1   441 0.94 [subseq from] subtilisin-like protease [Metarhizium robertsii ARSEF 23] >EFY94121.1 subtilisin-like protease [Metarhizium robertsii ARSEF 23]
ORZ11097.1/169-411       -            243 Peptidase_S8         PF00082.22   271   2.7e-70  246.1   9.5   1   1   4.8e-73     3e-70  245.9   9.5     1   251     1   241     1   243 0.92 [subseq from] peptidase S8/S53 domain-containing protein [Absidia repens]
EJD35518.1/169-604       -            436 Peptidase_S8         PF00082.22   271   2.7e-70  246.1   2.1   1   1   4.9e-73   3.1e-70  245.9   2.1     1   271     1   436     1   436 0.95 [subseq from] subtilisin-like protein [Auricularia subglabra TFB-10046 SS5]
CDS05321.1/177-420       -            244 Peptidase_S8         PF00082.22   271   2.7e-70  246.1  10.7   1   1   4.9e-73   3.1e-70  245.9  10.7     1   253     1   242     1   244 0.93 [subseq from] hypothetical protein LRAMOSA07850 [Lichtheimia ramosa]
RAL60898.1/175-626       -            452 Peptidase_S8         PF00082.22   271   2.7e-70  246.1   2.7   1   1     5e-73   3.2e-70  245.9   2.7     1   271     1   452     1   452 0.97 [subseq from] hypothetical protein DID88_010223 [Monilinia fructigena]
TDZ38538.1/143-541       -            399 Peptidase_S8         PF00082.22   271   2.7e-70  246.1   3.1   1   1   5.1e-73   3.2e-70  245.8   3.1     1   236     1   398     1   399 0.94 [subseq from] Minor extracellular protease vpr [Colletotrichum spinosum]
TDZ61501.1/143-541       -            399 Peptidase_S8         PF00082.22   271   2.7e-70  246.1   3.1   1   1   5.1e-73   3.2e-70  245.8   3.1     1   236     1   398     1   399 0.94 [subseq from] Minor extracellular protease vpr [Colletotrichum trifolii]
RYP74006.1/160-600       -            441 Peptidase_S8         PF00082.22   271   2.7e-70  246.1   0.0   1   1   6.2e-73   3.9e-70  245.6   0.0     1   271     1   441     1   441 0.96 [subseq from] hypothetical protein DL770_007669 [Monosporascus sp. CRB-9-2]
PTB75520.1/153-571       -            419 Peptidase_S8         PF00082.22   271   2.7e-70  246.1   7.4   1   1   5.8e-73   3.6e-70  245.7   7.4     1   254     1   417     1   419 0.97 [subseq from] subtilisin-like protein [Trichoderma longibrachiatum ATCC 18648]
KPM41445.1/154-574       -            421 Peptidase_S8         PF00082.22   271   2.8e-70  246.0   8.1   1   1   5.8e-73   3.6e-70  245.7   8.1     1   254     1   419     1   421 0.96 [subseq from] hypothetical protein AK830_g5145 [Neonectria ditissima]
OTB00257.1/161-579       -            419 Peptidase_S8         PF00082.22   271   2.8e-70  246.0   5.9   1   1   5.2e-73   3.2e-70  245.8   5.9     1   252     1   416     1   419 0.98 [subseq from] hypothetical protein M426DRAFT_324409 [Hypoxylon sp. CI-4A]
QBZ64901.1/174-593       -            420 Peptidase_S8         PF00082.22   271   2.8e-70  246.0   2.4   1   1   5.2e-73   3.2e-70  245.8   2.4     1   255     1   417     1   420 0.95 [subseq from] hypothetical protein PoMZ_06602 [Pyricularia oryzae]
XP_003720020.1/174-593   -            420 Peptidase_S8         PF00082.22   271   2.8e-70  246.0   2.4   1   1   5.2e-73   3.2e-70  245.8   2.4     1   255     1   417     1   420 0.95 [subseq from] minor extracellular protease vpr [Pyricularia oryzae 70-15] >EHA47653.1 minor extracellular protease vpr [Pyricularia oryzae 70-15] >ELQ39684.1 minor extracellular protease vpr [Pyricularia oryzae Y34] >ELQ59792.1 minor extracellular protease vpr [Pyricularia oryzae P131]
CCO32419.1/151-575       -            425 Peptidase_S8         PF00082.22   271   2.9e-70  246.0   4.2   1   1   5.4e-73   3.4e-70  245.7   4.2     1   271     1   425     1   425 0.93 [subseq from] Minor extracellular protease vpr [Rhizoctonia solani AG-1 IB]
PBK73526.1/159-587       -            429 Peptidase_S8         PF00082.22   271   2.9e-70  246.0   7.1   1   1   5.5e-73   3.5e-70  245.7   7.1     1   271     1   429     1   429 0.94 [subseq from] subtilisin-like protease [Armillaria solidipes]
PLW43205.1/152-577       -            426 Peptidase_S8         PF00082.22   271     3e-70  245.9   3.8   1   1   5.4e-73   3.4e-70  245.7   3.8     1   257     1   414     1   426 0.96 [subseq from] hypothetical protein PCANC_06989 [Puccinia coronata var. avenae f. sp. avenae]
ADK37841.1/107-334       -            228 Peptidase_S8         PF00082.22   271     3e-70  245.9  15.8   1   1   5.6e-73   3.5e-70  245.7  15.8     1   253     1   226     1   228 0.93 [subseq from] putative subtilisin-like protease precursor, partial [Pandora neoaphidis]
ORY94577.1/161-403       -            243 Peptidase_S8         PF00082.22   271   3.1e-70  245.9   9.0   1   1   5.6e-73   3.5e-70  245.7   9.0     1   253     1   242     1   243 0.94 [subseq from] serine protease 1 [Syncephalastrum racemosum]
RYO75642.1/164-616       -            453 Peptidase_S8         PF00082.22   271   3.1e-70  245.9   0.6   1   1   5.7e-73   3.6e-70  245.7   0.6     1   271     1   453     1   453 0.95 [subseq from] hypothetical protein DL764_010367 [Monosporascus ibericus]
CUA75341.1/328-751       -            424 Peptidase_S8         PF00082.22   271   3.1e-70  245.9   4.7   1   1   6.3e-73     4e-70  245.5   4.7     1   271     1   424     1   424 0.91 [subseq from] Minor extracellular protease vpr [Rhizoctonia solani]
CDH57340.1/166-412       -            247 Peptidase_S8         PF00082.22   271   3.2e-70  245.8  10.8   1   1   5.8e-73   3.6e-70  245.7  10.8     1   255     1   244     1   247 0.93 [subseq from] autophagic serine protease alp2 [Lichtheimia corymbifera JMRC:FSU:9682]
AHI12734.1/184-425       -            242 Peptidase_S8         PF00082.22   271   3.2e-70  245.8  14.7   1   1   5.6e-73   3.5e-70  245.7  14.7     1   253     1   239     1   242 0.92 [subseq from] cuticle-degrading serine protease 12 [Arthrobotrys oligospora]
KYK61991.1/152-574       -            423 Peptidase_S8         PF00082.22   271   3.3e-70  245.8   0.0   1   1   8.1e-73   5.1e-70  245.2   0.0     1   254     1   421     1   423 0.95 [subseq from] subtilisin-like serine protease PR1C [Drechmeria coniospora]
ODA79727.1/152-574       -            423 Peptidase_S8         PF00082.22   271   3.3e-70  245.8   0.0   1   1   8.1e-73   5.1e-70  245.2   0.0     1   254     1   421     1   423 0.95 [subseq from] hypothetical protein RJ55_05321 [Drechmeria coniospora]
KDB11477.1/153-579       -            427 Peptidase_S8         PF00082.22   271   3.3e-70  245.8   1.7   1   1   6.6e-73   4.2e-70  245.5   1.7     1   255     1   421     1   427 0.94 [subseq from] subtilisin-like serine protease PR1C [Ustilaginoidea virens]
OPB42850.1/149-567       -            419 Peptidase_S8         PF00082.22   271   3.4e-70  245.8   4.6   1   1   1.3e-72     8e-70  244.5   4.6     1   254     1   417     1   419 0.96 [subseq from] Subtilisin-like protease PPRC1 [Trichoderma guizhouense]
KID87381.1/144-571       -            428 Peptidase_S8         PF00082.22   271   3.5e-70  245.7   4.9   1   1   6.6e-73   4.1e-70  245.5   4.9     1   255     1   421     1   427 0.96 [subseq from] subtilisin-like protease [Metarhizium guizhouense ARSEF 977]
XP_007918461.1/137-555   -            419 Peptidase_S8         PF00082.22   271   3.7e-70  245.6   7.8   1   1   6.9e-73   4.3e-70  245.4   7.8     1   253     1   416     1   419 0.93 [subseq from] putative serin endopeptidase protein [Phaeoacremonium minimum UCRPA7] >EON96749.1 putative serin endopeptidase protein [Phaeoacremonium minimum UCRPA7]
XP_024749448.1/154-572   -            419 Peptidase_S8         PF00082.22   271   3.7e-70  245.6   5.4   1   1   7.3e-73   4.6e-70  245.3   5.4     1   254     1   417     1   419 0.97 [subseq from] subtilisin-like protein [Trichoderma citrinoviride] >PTB66128.1 subtilisin-like protein [Trichoderma citrinoviride]
EPB84483.1/37-494        -            458 Peptidase_S8         PF00082.22   271   3.8e-70  245.6   0.1   1   1   7.3e-73   4.6e-70  245.3   0.1     1   255     1   457     1   458 0.98 [subseq from] hypothetical protein HMPREF1544_08719 [Mucor circinelloides f. circinelloides 1006PhL]
AIT18230.1/37-494        -            458 Peptidase_S8         PF00082.22   271   3.8e-70  245.6   0.1   1   1   7.3e-73   4.6e-70  245.3   0.1     1   255     1   457     1   458 0.98 [subseq from] TerpF [Mucor circinelloides f. circinelloides]
TDZ25539.1/143-541       -            399 Peptidase_S8         PF00082.22   271   3.8e-70  245.6   3.1   1   1   7.2e-73   4.5e-70  245.3   3.1     1   236     1   398     1   399 0.94 [subseq from] Minor extracellular protease vpr [Colletotrichum orbiculare MAFF 240422]
TKW56871.1/145-599       -            455 Peptidase_S8         PF00082.22   271   3.9e-70  245.6   0.6   1   1   2.4e-71   1.5e-68  240.4   0.6     1   271     1   455     1   455 0.95 [subseq from] Minor extracellular protease vpr [Colletotrichum tanaceti]
KIL66417.1/161-588       -            428 Peptidase_S8         PF00082.22   271   3.9e-70  245.6   0.0   1   1   3.3e-72   2.1e-69  243.2   0.0     1   271     1   428     1   428 0.96 [subseq from] hypothetical protein M378DRAFT_197494 [Amanita muscaria Koide BX008]
OAD08821.1/37-498        -            462 Peptidase_S8         PF00082.22   271     4e-70  245.5   0.2   1   1   7.9e-73     5e-70  245.2   0.2     1   255     1   461     1   462 0.98 [subseq from] hypothetical protein MUCCIDRAFT_136580, partial [Mucor circinelloides f. lusitanicus CBS 277.49]
TID06749.1/175-607       -            433 Peptidase_S8         PF00082.22   271     4e-70  245.5   3.5   1   1   7.3e-73   4.6e-70  245.3   3.5     1   271     1   433     1   433 0.93 [subseq from] Minor extracellular protease vpr [Colletotrichum higginsianum]
XP_018182688.1/150-569   -            420 Peptidase_S8         PF00082.22   271     4e-70  245.5   7.2   1   1   8.3e-73   5.2e-70  245.1   7.2     1   254     1   418     1   420 0.97 [subseq from] subtilisin [Purpureocillium lilacinum] >OAQ86010.1 subtilisin [Purpureocillium lilacinum] >OAQ93969.1 subtilisin [Purpureocillium lilacinum] >PWI70233.1 subtilisin-like serine protease PR1C [Purpureocillium lilacinum]
ORY92299.1/158-401       -            244 Peptidase_S8         PF00082.22   271   4.1e-70  245.5   9.5   1   1   7.7e-73   4.8e-70  245.3   9.5     1   253     1   242     1   244 0.93 [subseq from] serine protease [Syncephalastrum racemosum]
EIE87548.1/189-613       -            425 Peptidase_S8         PF00082.22   271   4.1e-70  245.5   1.9   1   1   8.5e-73   5.3e-70  245.1   1.9     1   271     1   425     1   425 0.94 [subseq from] hypothetical protein RO3G_12259 [Rhizopus delemar RA 99-880]
RDW59406.1/171-596       -            426 Peptidase_S8         PF00082.22   271   4.2e-70  245.4   5.5   1   1   8.1e-73   5.1e-70  245.2   5.5     1   256     1   423     1   426 0.95 [subseq from] hypothetical protein BP6252_12493 [Coleophoma cylindrospora]
CUA76963.1/152-578       -            427 Peptidase_S8         PF00082.22   271   4.2e-70  245.4   4.0   1   1   7.7e-73   4.8e-70  245.3   4.0     1   271     1   427     1   427 0.92 [subseq from] Minor extracellular protease vpr [Rhizoctonia solani]
RYP32676.1/182-634       -            453 Peptidase_S8         PF00082.22   271   4.3e-70  245.4   0.8   1   1   8.2e-73   5.2e-70  245.2   0.8     1   271     1   453     1   453 0.95 [subseq from] hypothetical protein DL767_005078 [Monosporascus sp. MG133]
RYP03360.1/160-600       -            441 Peptidase_S8         PF00082.22   271   4.4e-70  245.4   1.6   1   1   8.4e-73   5.3e-70  245.1   1.6     1   271     1   441     1   441 0.96 [subseq from] hypothetical protein DL765_010526 [Monosporascus sp. GIB2]
CDS05962.1/175-419       -            245 Peptidase_S8         PF00082.22   271   4.5e-70  245.4   9.8   1   1     8e-73     5e-70  245.2   9.8     1   254     1   243     1   245 0.93 [subseq from] hypothetical protein LRAMOSA08490 [Lichtheimia ramosa]
XP_031018013.1/155-575   -            421 Peptidase_S8         PF00082.22   271   4.5e-70  245.3   6.6   1   1   9.3e-73   5.9e-70  245.0   6.6     1   254     1   419     1   421 0.97 [subseq from] uncharacterized protein FIESC28_03801 [Fusarium coffeatum] >RBR23422.1 hypothetical protein FIESC28_03801 [Fusarium coffeatum]
CDH53660.1/180-423       -            244 Peptidase_S8         PF00082.22   271   4.6e-70  245.3  12.0   1   1   8.5e-73   5.3e-70  245.1  12.0     1   253     1   242     1   244 0.93 [subseq from] autophagic serine protease alp2 [Lichtheimia corymbifera JMRC:FSU:9682]
ORZ37262.1/138-373       -            236 Peptidase_S8         PF00082.22   271   4.7e-70  245.3  13.9   1   1   8.4e-73   5.2e-70  245.1  13.9     1   255     1   232     1   236 0.91 [subseq from] peptidase S8/S53 domain-containing protein [Catenaria anguillulae PL171]
EJD39665.1/155-581       -            427 Peptidase_S8         PF00082.22   271   4.8e-70  245.3   5.1   1   1   8.6e-73   5.4e-70  245.1   5.1     1   257     1   412     1   427 0.95 [subseq from] subtilisin-like protease [Auricularia subglabra TFB-10046 SS5]
KAB8304118.1/71-300      -            230 Peptidase_S8         PF00082.22   271   4.8e-70  245.3  13.4   1   1   8.6e-73   5.4e-70  245.1  13.4     1   254     1   229     1   230 0.92 [subseq from] hypothetical protein EYC80_003538 [Monilinia laxa]
KXH32964.1/167-614       -            448 Peptidase_S8         PF00082.22   271   4.9e-70  245.2   2.6   1   1   9.5e-73     6e-70  244.9   2.6     1   271     1   448     1   448 0.94 [subseq from] peptidase [Colletotrichum nymphaeae SA-01]
OAA50037.1/143-429       -            287 Peptidase_S8         PF00082.22   271   5.1e-70  245.2   9.8   1   1     9e-73   5.6e-70  245.0   9.8     1   271     1   287     1   287 0.90 [subseq from] Peptidase S8, subtilisin-related protein [Beauveria brongniartii RCEF 3172]
XP_018158982.1/180-613   -            434 Peptidase_S8         PF00082.22   271   5.1e-70  245.2   3.0   1   1   9.2e-73   5.8e-70  245.0   3.0     1   271     1   434     1   434 0.94 [subseq from] Subtilisin Carlsberg [Colletotrichum higginsianum IMI 349063] >OBR10465.1 Subtilisin Carlsberg [Colletotrichum higginsianum IMI 349063]
XP_001830835.2/158-573   -            416 Peptidase_S8         PF00082.22   271   5.2e-70  245.1   2.2   1   1   9.4e-73   5.9e-70  245.0   2.2     1   258     1   412     1   416 0.95 [subseq from] peptidase [Coprinopsis cinerea okayama7#130] >EAU90899.2 peptidase [Coprinopsis cinerea okayama7#130]
TRX88419.1/152-589       -            438 Peptidase_S8         PF00082.22   271   5.2e-70  245.1   7.5   1   1   1.2e-72   7.8e-70  244.6   7.5     1   256     1   422     1   436 0.95 [subseq from] hypothetical protein FHL15_010675 [Xylaria flabelliformis]
CDS05483.1/191-617       -            427 Peptidase_S8         PF00082.22   271   5.3e-70  245.1   0.0   1   1     2e-72   1.2e-69  243.9   0.0     1   271     1   427     1   427 0.96 [subseq from] hypothetical protein LRAMOSA08011 [Lichtheimia ramosa]
ADB92602.1/166-409       -            244 Peptidase_S8         PF00082.22   271   5.3e-70  245.1   7.6   1   1   9.5e-73     6e-70  244.9   7.6     1   253     1   242     1   244 0.93 [subseq from] serine protease 1 [Actinomucor elegans]
EOD43865.1/167-612       -            446 Peptidase_S8         PF00082.22   271   5.3e-70  245.1   0.0   1   1   1.5e-72   9.3e-70  244.3   0.0     1   271     1   446     1   446 0.94 [subseq from] putative subtilisin-like protease protein [Neofusicoccum parvum UCRNP2]
XP_003337216.2/152-567   -            416 Peptidase_S8         PF00082.22   271   5.5e-70  245.1   3.4   1   1   1.1e-72   7.1e-70  244.7   3.4     1   255     1   410     1   415 0.97 [subseq from] hypothetical protein PGTG_18576 [Puccinia graminis f. sp. tritici CRL 75-36-700-3] >EFP92797.2 hypothetical protein PGTG_18576 [Puccinia graminis f. sp. tritici CRL 75-36-700-3]
OAD01280.1/160-589       -            430 Peptidase_S8         PF00082.22   271   5.5e-70  245.1   1.9   1   1   2.8e-72   1.8e-69  243.4   1.9     1   271     1   430     1   430 0.95 [subseq from] hypothetical protein MUCCIDRAFT_190394 [Mucor circinelloides f. lusitanicus CBS 277.49]
CEL53508.1/151-574       -            424 Peptidase_S8         PF00082.22   271   5.6e-70  245.0   4.2   1   1   1.1e-72   6.7e-70  244.8   4.2     1   258     1   409     1   424 0.93 [subseq from] Minor extracellular protease vpr OS=Bacillus subtilis (strain 168) GN=vpr PE=1 SV=1 [Rhizoctonia solani AG-1 IB]
PQE13894.1/178-618       -            441 Peptidase_S8         PF00082.22   271   5.9e-70  245.0   5.6   1   1   1.1e-72   7.1e-70  244.7   5.6     1   271     1   441     1   441 0.96 [subseq from] subtilisin-like protease protein [Rutstroemia sp. NJR-2017a BBW]
PNP52393.1/172-615       -            444 Peptidase_S8         PF00082.22   271   5.9e-70  245.0   0.0   1   1   1.8e-72   1.1e-69  244.1   0.0     1   271     1   444     1   444 0.97 [subseq from] hypothetical protein THARTR1_06997 [Trichoderma harzianum]
XP_030981077.1/174-596   -            423 Peptidase_S8         PF00082.22   271     6e-70  245.0   4.5   1   1   1.1e-72   7.1e-70  244.7   4.5     1   255     1   417     1   423 0.95 [subseq from] uncharacterized protein PgNI_07074 [Pyricularia grisea] >TLD08756.1 hypothetical protein PgNI_07074 [Pyricularia grisea]
EJD37069.1/160-599       -            440 Peptidase_S8         PF00082.22   271     6e-70  245.0   1.0   1   1   1.1e-72   6.7e-70  244.8   1.0     1   271     1   440     1   440 0.94 [subseq from] subtilisin-like protein [Auricularia subglabra TFB-10046 SS5]
CDS04131.1/165-409       -            245 Peptidase_S8         PF00082.22   271   6.1e-70  244.9  11.0   1   1   1.1e-72     7e-70  244.7  11.0     1   254     1   243     1   245 0.93 [subseq from] hypothetical protein LRAMOSA07086 [Lichtheimia ramosa]
KFH71257.1/186-623       -            438 Peptidase_S8         PF00082.22   271   6.1e-70  244.9   3.0   1   1   1.2e-72   7.6e-70  244.6   3.0     1   256     1   422     1   438 0.94 [subseq from] hypothetical protein MVEG_01558 [Mortierella verticillata NRRL 6337]
THV46549.1/175-626       -            452 Peptidase_S8         PF00082.22   271   6.2e-70  244.9   4.3   1   1   1.2e-72   7.4e-70  244.6   4.3     1   271     1   452     1   452 0.97 [subseq from] hypothetical protein BGAL_0377g00060 [Botrytis galanthina]
RKP38714.1/155-580       -            426 Peptidase_S8         PF00082.22   271   6.2e-70  244.9   0.0   1   1   1.4e-72   8.9e-70  244.4   0.0     1   271     1   426     1   426 0.95 [subseq from] peptidase S8/S53 domain-containing protein, partial [Dimargaris cristalligena]
XP_014554741.1/144-567   -            424 Peptidase_S8         PF00082.22   271   6.2e-70  244.9   3.5   1   1   1.2e-72   7.2e-70  244.7   3.5     1   258     1   422     1   424 0.96 [subseq from] hypothetical protein COCVIDRAFT_17589 [Bipolaris victoriae FI3] >EUN25229.1 hypothetical protein COCVIDRAFT_17589 [Bipolaris victoriae FI3]
XP_014173198.1/211-654   -            444 Peptidase_S8         PF00082.22   271   6.3e-70  244.9   5.6   1   1   1.5e-72   9.2e-70  244.3   5.6     1   271     1   444     1   444 0.97 [subseq from] subtilisin-like protease [Grosmannia clavigera kw1407] >EFX03716.1 subtilisin-like protease [Grosmannia clavigera kw1407]
XP_014541901.1/154-576   -            423 Peptidase_S8         PF00082.22   271   6.4e-70  244.9   7.5   1   1     4e-72   2.5e-69  242.9   7.5     1   254     1   421     1   423 0.96 [subseq from] subtilisin-like serine protease PR1C, partial [Metarhizium brunneum ARSEF 3297] >KID72697.1 subtilisin-like serine protease PR1C, partial [Metarhizium brunneum ARSEF 3297]
KIJ56962.1/157-583       -            427 Peptidase_S8         PF00082.22   271   6.6e-70  244.8   6.4   1   1   1.2e-72   7.6e-70  244.6   6.4     1   259     1   413     1   427 0.94 [subseq from] hypothetical protein M422DRAFT_40528 [Sphaerobolus stellatus SS14]
ORZ19574.1/168-411       -            244 Peptidase_S8         PF00082.22   271   6.7e-70  244.8  10.8   1   1   1.2e-72   7.6e-70  244.6  10.8     1   253     1   242     1   244 0.93 [subseq from] peptidase S8/S53 domain-containing protein [Absidia repens]
RSL71434.1/199-628       -            430 Peptidase_S8         PF00082.22   271   6.7e-70  244.8   0.1   1   1   1.3e-72   8.4e-70  244.5   0.1     1   255     1   426     1   429 0.96 [subseq from] hypothetical protein CEP54_001282 [Fusarium sp. AF-8]
OTA62341.1/131-581       -            451 Peptidase_S8         PF00082.22   271   6.8e-70  244.8   1.4   1   1   1.4e-72   8.8e-70  244.4   1.4     1   271     1   451     1   451 0.94 [subseq from] subtilisin-like protein [Hypoxylon sp. EC38]
KXH61729.1/146-567       -            422 Peptidase_S8         PF00082.22   271     7e-70  244.7   3.2   1   1   1.3e-72   8.1e-70  244.5   3.2     1   238     1   401     1   422 0.91 [subseq from] subtilase [Colletotrichum salicis]
PVH77844.1/160-443       -            284 Peptidase_S8         PF00082.22   271   7.1e-70  244.7   3.6   1   1   1.3e-72   7.9e-70  244.6   3.6     1   271     1   284     1   284 0.94 [subseq from] subtilase [Cadophora sp. DSE1049]
XP_013952738.1/163-603   -            441 Peptidase_S8         PF00082.22   271   7.2e-70  244.7   1.7   1   1   1.5e-72   9.5e-70  244.3   1.7     1   271     1   441     1   441 0.94 [subseq from] hypothetical protein TRIVIDRAFT_69939 [Trichoderma virens Gv29-8] >EHK18542.1 hypothetical protein TRIVIDRAFT_69939 [Trichoderma virens Gv29-8]
EXU97954.1/144-570       -            427 Peptidase_S8         PF00082.22   271   7.3e-70  244.7   0.0   1   1   2.4e-72   1.5e-69  243.7   0.0     1   255     1   420     1   427 0.95 [subseq from] peptidase S8 and DUF1034 (Fn-like) domain protein [Metarhizium robertsii]
XP_007824788.2/142-568   -            427 Peptidase_S8         PF00082.22   271   7.3e-70  244.7   0.0   1   1   2.4e-72   1.5e-69  243.7   0.0     1   255     1   420     1   427 0.95 [subseq from] Peptidase S8, subtilisin-related protein [Metarhizium robertsii ARSEF 23] >EFY95946.2 Peptidase S8, subtilisin-related protein [Metarhizium robertsii ARSEF 23]
KZL76227.1/145-566       -            422 Peptidase_S8         PF00082.22   271   7.5e-70  244.6   2.8   1   1   1.4e-72   8.6e-70  244.4   2.8     1   238     1   401     1   422 0.91 [subseq from] serin endopeptidase (subtilase) [Colletotrichum tofieldiae]
PQE21541.1/178-629       -            452 Peptidase_S8         PF00082.22   271   7.5e-70  244.6   5.4   1   1   1.4e-72     9e-70  244.4   5.4     1   271     1   452     1   452 0.96 [subseq from] subtilisin-like protease protein [Rutstroemia sp. NJR-2017a WRK4]
XP_014174551.1/170-599   -            430 Peptidase_S8         PF00082.22   271   7.6e-70  244.6   0.0   1   1   2.1e-72   1.3e-69  243.8   0.0     1   238     1   415     1   430 0.92 [subseq from] subtilisin-like serine protease [Grosmannia clavigera kw1407] >EFX05069.1 subtilisin-like serine protease [Grosmannia clavigera kw1407]
KFG82765.1/144-584       -            441 Peptidase_S8         PF00082.22   271   7.6e-70  244.6   4.4   1   1   1.4e-72   8.6e-70  244.4   4.4     1   256     1   422     1   441 0.94 [subseq from] subtilisin-like protease [Metarhizium anisopliae] >KID64998.1 subtilisin-like protease, partial [Metarhizium anisopliae ARSEF 549]
OAQ27001.1/38-498        -            461 Peptidase_S8         PF00082.22   271   7.6e-70  244.6   0.9   1   1   1.5e-72   9.1e-70  244.3   0.9     1   255     1   460     1   461 0.98 [subseq from] subtilisin-like protein [Mortierella elongata AG-77]
XP_021881505.1/139-568   -            430 Peptidase_S8         PF00082.22   271   7.7e-70  244.6   0.0   1   1   1.8e-72   1.1e-69  244.1   0.0     1   271     1   430     1   430 0.96 [subseq from] peptidase S8/S53 domain-containing protein [Lobosporangium transversale] >ORZ16158.1 peptidase S8/S53 domain-containing protein [Lobosporangium transversale]
PWO09754.1/144-589       -            446 Peptidase_S8         PF00082.22   271   7.7e-70  244.6   1.0   1   1   1.4e-72     9e-70  244.4   1.0     1   271     1   446     1   446 0.94 [subseq from] peptidase [Pyrenophora tritici-repentis]
PWO22780.1/144-589       -            446 Peptidase_S8         PF00082.22   271   7.7e-70  244.6   1.0   1   1   1.4e-72     9e-70  244.4   1.0     1   271     1   446     1   446 0.94 [subseq from] extracellular serine-rich protein [Pyrenophora tritici-repentis] >PZC91605.1 peptidase [Pyrenophora tritici-repentis] >PZD00822.1 hypothetical protein Ptr86124_08771 [Pyrenophora tritici-repentis] >PZD08592.1 peptidase [Pyrenophora tritici-repentis] >PZD25296.1 peptidase [Pyrenophora tritici-repentis] >PZD35887.1 peptidase [Pyrenophora tritici-repentis] >PZD48480.1 peptidase [Pyrenophora tritici-repentis] >KAA8615838.1 peptidase [Pyrenophora tritici-repentis]
RZR59154.1/163-584       -            422 Peptidase_S8         PF00082.22   271   7.8e-70  244.6  13.2   1   2     2e-48   1.3e-45  165.2   2.5     1   175     1   203     1   244 0.86 [subseq from] hypothetical protein I1G_00008358 [Pochonia chlamydosporia 123]
RZR59154.1/163-584       -            422 Peptidase_S8         PF00082.22   271   7.8e-70  244.6  13.2   2   2     5e-24   3.2e-21   85.2   3.1   101   254   258   420   246   422 0.82 [subseq from] hypothetical protein I1G_00008358 [Pochonia chlamydosporia 123]
XP_018139047.1/153-574   -            422 Peptidase_S8         PF00082.22   271   7.8e-70  244.6  13.2   1   2     2e-48   1.3e-45  165.2   2.5     1   175     1   203     1   244 0.86 [subseq from] subtilisin [Pochonia chlamydosporia 170] >OAQ61238.1 subtilisin [Pochonia chlamydosporia 170]
XP_018139047.1/153-574   -            422 Peptidase_S8         PF00082.22   271   7.8e-70  244.6  13.2   2   2     5e-24   3.2e-21   85.2   3.1   101   254   258   420   246   422 0.82 [subseq from] subtilisin [Pochonia chlamydosporia 170] >OAQ61238.1 subtilisin [Pochonia chlamydosporia 170]
OAA78040.1/143-429       -            287 Peptidase_S8         PF00082.22   271   8.2e-70  244.5   6.7   1   1   1.5e-72   9.1e-70  244.3   6.7     1   271     1   287     1   287 0.91 [subseq from] Peptidase S8, subtilisin-related protein [Cordyceps confragosa RCEF 1005]
XP_006968395.1/153-571   -            419 Peptidase_S8         PF00082.22   271   8.2e-70  244.5   6.2   1   1   1.7e-72   1.1e-69  244.1   6.2     1   254     1   417     1   419 0.97 [subseq from] predicted protein [Trichoderma reesei QM6a] >EGR45779.1 predicted protein [Trichoderma reesei QM6a] >ETS01927.1 serin endopeptidase [Trichoderma reesei RUT C-30]
XP_013329962.1/174-426   -            253 Peptidase_S8         PF00082.22   271   8.5e-70  244.4  13.5   1   1   1.5e-72   9.7e-70  244.3  13.5     1   253     1   251     1   253 0.93 [subseq from] Cerevisin [Rasamsonia emersonii CBS 393.64] >KKA23350.1 Cerevisin [Rasamsonia emersonii CBS 393.64]
KJK79405.1/144-584       -            441 Peptidase_S8         PF00082.22   271   8.5e-70  244.4   4.6   1   1   1.5e-72   9.6e-70  244.3   4.6     1   256     1   422     1   441 0.94 [subseq from] hypothetical protein H634G_04996 [Metarhizium anisopliae BRIP 53293]
XP_007915511.1/121-560   -            440 Peptidase_S8         PF00082.22   271   9.3e-70  244.3   0.0   1   1   5.3e-72   3.3e-69  242.5   0.0     1   256     1   422     1   440 0.93 [subseq from] putative minor extracellular protease vpr protein [Phaeoacremonium minimum UCRPA7] >EON99722.1 putative minor extracellular protease vpr protein [Phaeoacremonium minimum UCRPA7]
XP_025434746.1/172-424   -            253 Peptidase_S8         PF00082.22   271   9.4e-70  244.3  10.1   1   1   1.7e-72   1.1e-69  244.1  10.1     1   253     1   251     1   253 0.92 [subseq from] cerevisin precursor [Aspergillus saccharolyticus JOP 1030-1] >PYH48764.1 cerevisin precursor [Aspergillus saccharolyticus JOP 1030-1]
ORY92092.1/80-321        -            242 Peptidase_S8         PF00082.22   271   9.5e-70  244.3   9.0   1   1   1.7e-72   1.1e-69  244.1   9.0     1   254     1   240     1   242 0.94 [subseq from] peptidase S8/S53 domain-containing protein [Syncephalastrum racemosum]
ELU36460.1/154-584       -            431 Peptidase_S8         PF00082.22   271   9.9e-70  244.2   6.1   1   1   1.9e-72   1.2e-69  244.0   6.1     1   271     1   431     1   431 0.91 [subseq from] pyrolysin [Rhizoctonia solani AG-1 IA]
OLN87481.1/179-614       -            436 Peptidase_S8         PF00082.22   271   9.9e-70  244.2   5.4   1   1   1.9e-72   1.2e-69  243.9   5.4     1   271     1   436     1   436 0.95 [subseq from] Minor extracellular protease vpr 6 [Colletotrichum chlorophyti]
CCO30547.1/152-562       -            411 Peptidase_S8         PF00082.22   271   9.9e-70  244.2   4.4   1   1   1.8e-72   1.1e-69  244.0   4.4     1   256     1   409     1   411 0.93 [subseq from] Minor extracellular protease vpr [Rhizoctonia solani AG-1 IB]
XP_018033463.1/97-534    -            438 Peptidase_S8         PF00082.22   271   9.9e-70  244.2   0.4   1   1   5.5e-72   3.5e-69  242.4   0.4     1   256     1   420     1   438 0.94 [subseq from] subtilisin-like protein [Paraphaeosphaeria sporulosa] >OAG03098.1 subtilisin-like protein [Paraphaeosphaeria sporulosa]
XP_008602472.1/158-584   -            427 Peptidase_S8         PF00082.22   271     1e-69  244.2   0.0   1   1   3.2e-72     2e-69  243.2   0.0     1   255     1   422     1   427 0.93 [subseq from] subtilisin-like serine protease PR1C [Beauveria bassiana ARSEF 2860] >EJP61901.1 subtilisin-like serine protease PR1C [Beauveria bassiana ARSEF 2860]
OAQ84757.1/154-582       -            429 Peptidase_S8         PF00082.22   271     1e-69  244.2   1.3   1   1   1.8e-72   1.2e-69  244.0   1.3     1   254     1   427     1   429 0.98 [subseq from] minor extracellular protease vpr [Purpureocillium lilacinum]
TFK50631.1/155-581       -            427 Peptidase_S8         PF00082.22   271     1e-69  244.2   0.1   1   1   3.5e-72   2.2e-69  243.1   0.1     1   271     1   427     1   427 0.94 [subseq from] subtilisin-like protease [Heliocybe sulcata]
OAA46772.1/158-584       -            427 Peptidase_S8         PF00082.22   271     1e-69  244.2   0.0   1   1   2.8e-72   1.8e-69  243.4   0.0     1   255     1   422     1   427 0.94 [subseq from] Peptidase S8, subtilisin-related protein [Beauveria brongniartii RCEF 3172]
EMR69459.1/106-528       -            423 Peptidase_S8         PF00082.22   271   1.1e-69  244.1   4.9   1   1   2.1e-72   1.3e-69  243.8   4.9     1   253     1   416     1   421 0.92 [subseq from] putative minor extracellular protease vpr protein [Eutypa lata UCREL1]
XP_007297212.1/190-625   -            436 Peptidase_S8         PF00082.22   271   1.1e-69  244.1   0.0   1   1   2.5e-72   1.6e-69  243.6   0.0     1   271     1   436     1   436 0.95 [subseq from] subtilisin-like protease [Marssonina brunnea f. sp. 'multigermtubi' MB_m1] >EKD12457.1 subtilisin-like protease [Marssonina brunnea f. sp. 'multigermtubi' MB_m1]
KID97636.1/144-571       -            428 Peptidase_S8         PF00082.22   271   1.1e-69  244.1   5.2   1   1   2.1e-72   1.3e-69  243.9   5.2     1   255     1   421     1   427 0.96 [subseq from] subtilisin-like protease, partial [Metarhizium majus ARSEF 297]
RUP24586.1/169-415       -            247 Peptidase_S8         PF00082.22   271   1.1e-69  244.1  10.6   1   1     2e-72   1.2e-69  243.9  10.6     1   254     1   245     1   247 0.92 [subseq from] peptidase S8/S53 domain-containing protein [Jimgerdemannia flammicorona]
KAA8563696.1/175-626     -            452 Peptidase_S8         PF00082.22   271   1.1e-69  244.1   2.9   1   1   2.2e-72   1.4e-69  243.8   2.9     1   271     1   452     1   452 0.97 [subseq from] hypothetical protein EYC84_011716 [Monilinia fructicola]
ORX90392.1/156-571       -            416 Peptidase_S8         PF00082.22   271   1.1e-69  244.1   0.8   1   1     2e-72   1.2e-69  243.9   0.8     1   271     1   416     1   416 0.95 [subseq from] subtilisin-like protein [Basidiobolus meristosporus CBS 931.73]
RCI05489.1/193-619       -            427 Peptidase_S8         PF00082.22   271   1.1e-69  244.1   1.7   1   1     2e-72   1.3e-69  243.9   1.7     1   271     1   427     1   427 0.93 [subseq from] hypothetical protein CU098_012935 [Rhizopus stolonifer]
PMB63671.1/158-584       -            427 Peptidase_S8         PF00082.22   271   1.1e-69  244.0   0.0   1   1   3.2e-72     2e-69  243.2   0.0     1   255     1   422     1   427 0.93 [subseq from] Minor extracellular protease vpr [Beauveria bassiana]
KGQ07997.1/158-584       -            427 Peptidase_S8         PF00082.22   271   1.1e-69  244.0   0.0   1   1     3e-72   1.9e-69  243.3   0.0     1   255     1   422     1   427 0.93 [subseq from] Minor extracellular protease vpr [Beauveria bassiana D1-5]
TQN68337.1/177-623       -            447 Peptidase_S8         PF00082.22   271   1.1e-69  244.0   0.0   1   1   4.8e-72     3e-69  242.6   0.0     1   271     1   447     1   447 0.95 [subseq from] Minor extracellular protease vpr, partial [Colletotrichum shisoi]
XP_030985285.1/167-468   -            302 Peptidase_S8         PF00082.22   271   1.1e-69  244.0   4.1   1   1   2.2e-72   1.4e-69  243.8   4.1     1   256     1   291     1   299 0.95 [subseq from] uncharacterized protein PgNI_05079 [Pyricularia grisea] >TLD13928.1 hypothetical protein PgNI_05079 [Pyricularia grisea]
ORY79333.1/14-453        -            440 Peptidase_S8         PF00082.22   271   1.1e-69  244.0   0.0   1   1   3.9e-72   2.4e-69  242.9   0.0     1   259     1   428     1   440 0.93 [subseq from] peptidase S8/S53 domain-containing protein [Leucosporidium creatinivorum]
TVY62915.1/149-603       -            455 Peptidase_S8         PF00082.22   271   1.2e-69  244.0   0.0   1   1     8e-72     5e-69  241.9   0.0     1   271     1   455     1   455 0.94 [subseq from] Minor extracellular protease vpr, partial [Lachnellula suecica]
TEA21059.1/143-541       -            399 Peptidase_S8         PF00082.22   271   1.2e-69  244.0   3.5   1   1   2.2e-72   1.4e-69  243.8   3.5     1   236     1   398     1   399 0.94 [subseq from] Minor extracellular protease vpr [Colletotrichum sidae]
ROW02284.1/191-631       -            441 Peptidase_S8         PF00082.22   271   1.2e-69  244.0   0.0   1   1     3e-72   1.9e-69  243.3   0.0     1   271     1   441     1   441 0.94 [subseq from] hypothetical protein VSDG_02379 [Valsa sordida]
XP_024550335.1/176-425   -            250 Peptidase_S8         PF00082.22   271   1.2e-69  244.0  13.0   1   1   2.4e-72   1.5e-69  243.7  13.0     1   253     1   247     1   249 0.95 [subseq from] Bcser2 [Botrytis cinerea B05.10] >XP_001554693.2 Bcser2 [Botrytis cinerea B05.10] >XP_024550337.1 Bcser2 [Botrytis cinerea B05.10] >XP_024550336.1 Bcser2 [Botrytis cinerea B05.10] >XP_024550338.1 Bcser2 [Botrytis cinerea B05.10] >ATZ52642.1 Bcser2 [Botrytis cinerea B05.10] >ATZ52643.1 Bcser2 [Botrytis cinerea B05.10] >ATZ52644.1 Bcser2 [Botrytis cinerea B05.10] >ATZ52645.1 Bcser2 [Botrytis cinerea B05.10] >ATZ52646.1 Bcser2 [Botrytis cinerea B05.10]
XP_006966979.1/159-599   -            441 Peptidase_S8         PF00082.22   271   1.2e-69  243.9   1.4   1   1   2.6e-72   1.7e-69  243.5   1.4     1   271     1   441     1   441 0.95 [subseq from] predicted protein [Trichoderma reesei QM6a] >EGR46959.1 predicted protein [Trichoderma reesei QM6a] >ETR99779.1 subtilisin-like protein [Trichoderma reesei RUT C-30]
KIO30672.1/158-582       -            425 Peptidase_S8         PF00082.22   271   1.2e-69  243.9   4.0   1   1   2.3e-72   1.4e-69  243.7   4.0     1   261     1   413     1   425 0.94 [subseq from] hypothetical protein M407DRAFT_222849 [Tulasnella calospora MUT 4182]
OLN97148.1/142-540       -            399 Peptidase_S8         PF00082.22   271   1.2e-69  243.9   0.0   1   1   4.1e-72   2.5e-69  242.9   0.0     1   236     1   396     1   398 0.95 [subseq from] Minor extracellular protease vpr 2 [Colletotrichum chlorophyti]
TGZ84158.1/182-428       -            247 Peptidase_S8         PF00082.22   271   1.2e-69  243.9   9.4   1   1   2.3e-72   1.4e-69  243.7   9.4     1   253     1   246     1   247 0.93 [subseq from] autophagic serine protease Alp2 [Ascodesmis nigricans]
RCI01212.1/34-490        -            457 Peptidase_S8         PF00082.22   271   1.3e-69  243.9   0.1   1   1   2.4e-72   1.5e-69  243.6   0.1     1   255     1   456     1   457 0.98 [subseq from] hypothetical protein CU097_014280 [Rhizopus azygosporus]
RCH79686.1/158-398       -            241 Peptidase_S8         PF00082.22   271   1.3e-69  243.8  11.0   1   1   2.4e-72   1.5e-69  243.7  11.0     1   253     1   239     1   241 0.94 [subseq from] serine protease, partial [Rhizopus stolonifer]
POS74434.1/143-572       -            430 Peptidase_S8         PF00082.22   271   1.3e-69  243.8   0.0   1   1     4e-72   2.5e-69  242.9   0.0     1   255     1   422     1   429 0.95 [subseq from] serine endopeptidase [Diaporthe helianthi]
PQK15971.1/158-584       -            427 Peptidase_S8         PF00082.22   271   1.4e-69  243.8   0.0   1   1   3.2e-72     2e-69  243.2   0.0     1   255     1   422     1   427 0.93 [subseq from] hypothetical protein BB8028_0006g02930 [Beauveria bassiana]
ORE20850.1/34-490        -            457 Peptidase_S8         PF00082.22   271   1.4e-69  243.8   0.1   1   1   2.6e-72   1.7e-69  243.5   0.1     1   255     1   456     1   457 0.97 [subseq from] hypothetical protein BCV71DRAFT_174966 [Rhizopus microsporus]
OHW96878.1/171-591       -            421 Peptidase_S8         PF00082.22   271   1.4e-69  243.8   6.2   1   1   2.5e-72   1.5e-69  243.6   6.2     1   256     1   413     1   421 0.94 [subseq from] subtilisin-like serine protease pr1c [Colletotrichum incanum]
OAA58972.1/159-624       -            466 Peptidase_S8         PF00082.22   271   1.4e-69  243.7   2.1   1   1   5.9e-71   3.7e-68  239.1   2.1     1   256     1   447     1   466 0.95 [subseq from] Peptidase S8, subtilisin-related protein [Sporothrix insectorum RCEF 264]
CCD53977.1/176-425       -            250 Peptidase_S8         PF00082.22   271   1.4e-69  243.7  13.3   1   1   2.9e-72   1.8e-69  243.4  13.3     1   253     1   247     1   249 0.95 [subseq from] similar to subtilisin-like serine protease (secreted protein) [Botrytis cinerea T4] >EMR86343.1 putative serine protease protein [Botrytis cinerea BcDW1]
ORX56314.1/109-352       -            244 Peptidase_S8         PF00082.22   271   1.4e-69  243.7  12.6   1   1   2.6e-72   1.6e-69  243.5  12.6     1   254     1   243     1   244 0.91 [subseq from] hypothetical protein DM01DRAFT_1334788 [Hesseltinella vesiculosa]
KXN72801.1/161-403       -            243 Peptidase_S8         PF00082.22   271   1.5e-69  243.6  11.7   1   1   2.7e-72   1.7e-69  243.5  11.7     1   253     1   242     1   243 0.93 [subseq from] serine protease [Conidiobolus coronatus NRRL 28638]
KKA26827.1/162-586       -            425 Peptidase_S8         PF00082.22   271   1.5e-69  243.6   5.3   1   1   2.9e-72   1.8e-69  243.4   5.3     1   255     1   424     1   425 0.94 [subseq from] hypothetical protein TD95_000784 [Thielaviopsis punctulata]
KKK11931.1/176-421       -            246 Peptidase_S8         PF00082.22   271   1.6e-69  243.6  10.0   1   1   2.9e-72   1.8e-69  243.4  10.0     1   252     1   245     1   246 0.92 [subseq from] hypothetical protein AOCH_003711 [Aspergillus ochraceoroseus] >KKK27134.1 hypothetical protein ARAM_001304 [Aspergillus rambellii] >PTU25332.1 hypothetical protein P175DRAFT_0425782 [Aspergillus ochraceoroseus IBT 24754]
CZT52596.1/164-598       -            435 Peptidase_S8         PF00082.22   271   1.6e-69  243.5   9.7   1   1     3e-72   1.9e-69  243.3   9.7     1   271     1   435     1   435 0.93 [subseq from] uncharacterized protein RSE6_13945 [Rhynchosporium secalis]
XP_018290357.1/164-407   -            244 Peptidase_S8         PF00082.22   271   1.6e-69  243.5   8.3   1   1   2.9e-72   1.8e-69  243.3   8.3     1   253     1   242     1   244 0.94 [subseq from] hypothetical protein PHYBLDRAFT_146518 [Phycomyces blakesleeanus NRRL 1555(-)] >OAD72317.1 hypothetical protein PHYBLDRAFT_146518 [Phycomyces blakesleeanus NRRL 1555(-)]
CDS10670.1/167-409       -            243 Peptidase_S8         PF00082.22   271   1.6e-69  243.5  11.4   1   1     3e-72   1.9e-69  243.3  11.4     1   252     1   241     1   243 0.92 [subseq from] hypothetical protein LRAMOSA11156 [Lichtheimia ramosa]
KFA76928.1/144-556       -            413 Peptidase_S8         PF00082.22   271   1.7e-69  243.5   2.4   1   1   3.2e-72     2e-69  243.2   2.4     1   237     1   396     1   411 0.95 [subseq from] hypothetical protein S40288_06196 [Stachybotrys chartarum IBT 40288]
RSL39747.1/216-649       -            434 Peptidase_S8         PF00082.22   271   1.7e-69  243.5   0.1   1   1     3e-72   1.9e-69  243.3   0.1     1   256     1   427     1   434 0.96 [subseq from] hypothetical protein CEP53_013835 [Fusarium sp. AF-6]
XP_007689392.1/145-583   -            439 Peptidase_S8         PF00082.22   271   1.7e-69  243.5   0.0   1   1   5.5e-72   3.5e-69  242.5   0.0     1   271     1   439     1   439 0.96 [subseq from] hypothetical protein COCMIDRAFT_6555 [Bipolaris oryzae ATCC 44560] >EUC44067.1 hypothetical protein COCMIDRAFT_6555 [Bipolaris oryzae ATCC 44560]
ORY43394.1/149-595       -            447 Peptidase_S8         PF00082.22   271   1.7e-69  243.5  10.2   1   1   3.5e-72   2.2e-69  243.1  10.2     1   271     1   447     1   447 0.94 [subseq from] subtilisin-like protein [Rhizoclosmatium globosum]
KJK87423.1/144-565       -            422 Peptidase_S8         PF00082.22   271   1.7e-69  243.4   4.5   1   1   3.2e-72     2e-69  243.2   4.5     1   254     1   420     1   422 0.95 [subseq from] hypothetical protein H633G_08718 [Metarhizium anisopliae BRIP 53284]
KZL65502.1/171-591       -            421 Peptidase_S8         PF00082.22   271   1.8e-69  243.4   6.5   1   1   3.2e-72     2e-69  243.2   6.5     1   256     1   413     1   421 0.94 [subseq from] subtilisin-like serine protease pr1c [Colletotrichum incanum]
EPS36477.1/144-578       -            435 Peptidase_S8         PF00082.22   271   1.8e-69  243.4   0.0   1   1   4.2e-72   2.7e-69  242.8   0.0     1   257     1   423     1   435 0.91 [subseq from] hypothetical protein H072_10037 [Dactylellina haptotyla CBS 200.50]
KEP49742.1/151-577       -            427 Peptidase_S8         PF00082.22   271   1.8e-69  243.4   1.9   1   1   3.4e-72   2.1e-69  243.2   1.9     1   271     1   427     1   427 0.91 [subseq from] minor extracellular protease vpr protein [Rhizoctonia solani 123E]
KYK54176.1/153-579       -            427 Peptidase_S8         PF00082.22   271   1.9e-69  243.3   0.0   1   1   5.6e-72   3.5e-69  242.4   0.0     1   255     1   420     1   427 0.98 [subseq from] hypothetical protein DCS_06133 [Drechmeria coniospora]
GAN05115.1/37-494        -            458 Peptidase_S8         PF00082.22   271   1.9e-69  243.3   0.2   1   1   3.7e-72   2.3e-69  243.0   0.2     1   255     1   457     1   458 0.98 [subseq from] tripeptidyl-peptidase 2 isoform X1 [Mucor ambiguus]
XP_022467530.1/158-441   -            284 Peptidase_S8         PF00082.22   271   1.9e-69  243.3   3.6   1   1   3.3e-72   2.1e-69  243.2   3.6     1   265     1   278     1   284 0.90 [subseq from] subtilase [Colletotrichum orchidophilum] >OHE90353.1 subtilase [Colletotrichum orchidophilum]
CDH60383.1/168-411       -            244 Peptidase_S8         PF00082.22   271     2e-69  243.2  12.2   1   1   3.5e-72   2.2e-69  243.1  12.2     1   253     1   242     1   244 0.94 [subseq from] serine protease [Lichtheimia corymbifera JMRC:FSU:9682]
KXN67964.1/132-358       -            227 Peptidase_S8         PF00082.22   271     2e-69  243.2  22.0   1   1   3.6e-72   2.2e-69  243.1  22.0     1   246     1   218     1   227 0.88 [subseq from] putative subtilisin-like protease precursor [Conidiobolus coronatus NRRL 28638]
KFA47940.1/144-556       -            413 Peptidase_S8         PF00082.22   271     2e-69  243.2   2.1   1   1   3.9e-72   2.5e-69  242.9   2.1     1   237     1   396     1   411 0.95 [subseq from] hypothetical protein S40293_09136 [Stachybotrys chartarum IBT 40293]
TLD11867.1/167-463       -            297 Peptidase_S8         PF00082.22   271   2.1e-69  243.2   4.3   1   1     4e-72   2.5e-69  242.9   4.3     1   255     1   290     1   296 0.96 [subseq from] hypothetical protein PspLS_11287 [Pyricularia sp. CBS 133598]
KZL73099.1/166-587       -            422 Peptidase_S8         PF00082.22   271   2.1e-69  243.2   4.6   1   1   3.7e-72   2.3e-69  243.0   4.6     1   258     1   415     1   422 0.95 [subseq from] subtilisin-like serine protease PR1C [Colletotrichum tofieldiae]
ROW15049.1/149-576       -            428 Peptidase_S8         PF00082.22   271   2.1e-69  243.2   0.0   1   1   8.4e-72   5.2e-69  241.9   0.0     1   255     1   421     1   427 0.95 [subseq from] hypothetical protein VPNG_03484 [Cytospora leucostoma]
ORZ35657.1/137-371       -            235 Peptidase_S8         PF00082.22   271   2.1e-69  243.1  15.1   1   1   3.8e-72   2.4e-69  243.0  15.1     1   255     1   231     1   235 0.91 [subseq from] peptidase S8/S53 domain-containing protein [Catenaria anguillulae PL171]
ORY97244.1/762-1214      -            453 Peptidase_S8         PF00082.22   271   2.2e-69  243.1   1.8   1   1     4e-72   2.5e-69  242.9   1.8     1   271     1   453     1   453 0.93 [subseq from] hypothetical protein BCR43DRAFT_523460 [Syncephalastrum racemosum]
OAQ81544.1/152-577       -            426 Peptidase_S8         PF00082.22   271   2.2e-69  243.1   3.8   1   1     4e-72   2.5e-69  242.9   3.8     1   255     1   422     1   426 0.97 [subseq from] SacI domain-containingand endonuclease/exonuclease/phosphatase family protein [Purpureocillium lilacinum]
XP_018297739.1/135-527   -            393 Peptidase_S8         PF00082.22   271   2.2e-69  243.1   0.0   1   1   5.6e-72   3.5e-69  242.4   0.0     1   263     1   386     1   393 0.89 [subseq from] hypothetical protein PHYBLDRAFT_162756 [Phycomyces blakesleeanus NRRL 1555(-)] >OAD79699.1 hypothetical protein PHYBLDRAFT_162756 [Phycomyces blakesleeanus NRRL 1555(-)]
XP_025444392.1/174-425   -            252 Peptidase_S8         PF00082.22   271   2.3e-69  243.1   9.2   1   1   4.1e-72   2.6e-69  242.9   9.2     1   253     1   251     1   252 0.92 [subseq from] cerevisin precursor [Aspergillus brunneoviolaceus CBS 621.78] >RAH47871.1 cerevisin precursor [Aspergillus brunneoviolaceus CBS 621.78] >RAK80914.1 cerevisin precursor [Aspergillus fijiensis CBS 313.89]
XP_025506882.1/175-426   -            252 Peptidase_S8         PF00082.22   271   2.3e-69  243.1   9.2   1   1   4.1e-72   2.6e-69  242.9   9.2     1   253     1   251     1   252 0.92 [subseq from] cerevisin precursor [Aspergillus aculeatinus CBS 121060] >RAH73059.1 cerevisin precursor [Aspergillus aculeatinus CBS 121060]
CEH17620.1/272-724       -            453 Peptidase_S8         PF00082.22   271   2.3e-69  243.1   0.0   1   1   5.7e-72   3.6e-69  242.4   0.0     1   271     1   453     1   453 0.94 [subseq from] PROPROTEIN CONVERTASE SUBTILISIN/KEXIN [Ceraceosorus bombacis]
CEG66665.1/34-490        -            457 Peptidase_S8         PF00082.22   271   2.3e-69  243.0   0.1   1   1   4.3e-72   2.7e-69  242.8   0.1     1   255     1   456     1   457 0.97 [subseq from] hypothetical protein RMATCC62417_03204 [Rhizopus microsporus]
TGO70836.1/174-625       -            452 Peptidase_S8         PF00082.22   271   2.3e-69  243.0   4.1   1   1   4.4e-72   2.8e-69  242.8   4.1     1   271     1   452     1   452 0.97 [subseq from] hypothetical protein BELL_0658g00020 [Botrytis elliptica]
KIO30021.1/163-411       -            249 Peptidase_S8         PF00082.22   271   2.3e-69  243.0  12.0   1   1   4.2e-72   2.6e-69  242.8  12.0     1   253     1   248     1   249 0.93 [subseq from] hypothetical protein M407DRAFT_242371 [Tulasnella calospora MUT 4182]
XP_024725575.1/179-428   -            250 Peptidase_S8         PF00082.22   271   2.5e-69  242.9  13.5   1   1   4.9e-72   3.1e-69  242.6  13.5     1   253     1   247     1   249 0.94 [subseq from] hypothetical protein M430DRAFT_24418 [Amorphotheca resinae ATCC 22711] >PSS28050.1 hypothetical protein M430DRAFT_24418 [Amorphotheca resinae ATCC 22711]
XP_018180318.1/152-577   -            426 Peptidase_S8         PF00082.22   271   2.5e-69  242.9   4.0   1   1   4.5e-72   2.8e-69  242.7   4.0     1   255     1   422     1   426 0.97 [subseq from] subtilisin [Purpureocillium lilacinum] >OAQ91599.1 subtilisin [Purpureocillium lilacinum]
CEI98388.1/34-490        -            457 Peptidase_S8         PF00082.22   271   2.5e-69  242.9   0.1   1   1   4.8e-72     3e-69  242.7   0.1     1   255     1   456     1   457 0.97 [subseq from] hypothetical protein RMCBS344292_12497 [Rhizopus microsporus]
AEK77617.1/167-408       -            242 Peptidase_S8         PF00082.22   271   2.5e-69  242.9  10.8   1   1   4.5e-72   2.8e-69  242.7  10.8     1   253     1   241     1   242 0.95 [subseq from] serine protease [Rhizopus microsporus var. chinensis]
KNF05941.1/150-562       -            413 Peptidase_S8         PF00082.22   271   2.5e-69  242.9   2.6   1   1   4.9e-72   3.1e-69  242.6   2.6     1   255     1   409     1   413 0.96 [subseq from] hypothetical protein PSTG_00932 [Puccinia striiformis f. sp. tritici PST-78]
KEY74466.1/144-556       -            413 Peptidase_S8         PF00082.22   271   2.5e-69  242.9   2.4   1   1   4.9e-72   3.1e-69  242.6   2.4     1   237     1   396     1   411 0.95 [subseq from] hypothetical protein S7711_04502 [Stachybotrys chartarum IBT 7711]
CCE27801.1/151-572       -            422 Peptidase_S8         PF00082.22   271   2.5e-69  242.9   3.3   1   1   5.3e-72   3.3e-69  242.5   3.3     1   254     1   420     1   422 0.96 [subseq from] probable subtilisin-like serine protease [Claviceps purpurea 20.1]
ORE09041.1/34-490        -            457 Peptidase_S8         PF00082.22   271   2.6e-69  242.9   0.1   1   1     5e-72   3.1e-69  242.6   0.1     1   255     1   456     1   457 0.97 [subseq from] hypothetical protein BCV72DRAFT_72833 [Rhizopus microsporus var. microsporus]
ORZ22157.1/174-619       -            446 Peptidase_S8         PF00082.22   271   2.6e-69  242.9   2.0   1   1   4.8e-72     3e-69  242.6   2.0     1   271     1   446     1   446 0.94 [subseq from] peptidase S8/S53 domain-containing protein [Absidia repens]
XP_013957545.1/93-373    -            281 Peptidase_S8         PF00082.22   271   2.6e-69  242.8   3.5   1   1   4.8e-72     3e-69  242.7   3.5     1   252     1   278     1   281 0.87 [subseq from] hypothetical protein TRIVIDRAFT_37325 [Trichoderma virens Gv29-8] >EHK23312.1 hypothetical protein TRIVIDRAFT_37325 [Trichoderma virens Gv29-8]
KJZ73688.1/114-536       -            423 Peptidase_S8         PF00082.22   271   2.7e-69  242.8   0.9   1   1   6.1e-72   3.8e-69  242.3   0.9     1   255     1   422     1   423 0.96 [subseq from] hypothetical protein HIM_06806 [Hirsutella minnesotensis 3608]
ELA32226.1/168-601       -            434 Peptidase_S8         PF00082.22   271   2.7e-69  242.8   5.5   1   1     5e-72   3.1e-69  242.6   5.5     1   271     1   434     1   434 0.94 [subseq from] subtilisin-like serine protease pr1c [Colletotrichum fructicola Nara gc5]
KXH43127.1/146-567       -            422 Peptidase_S8         PF00082.22   271   2.8e-69  242.7   2.7   1   1     5e-72   3.2e-69  242.6   2.7     1   238     1   401     1   422 0.91 [subseq from] subtilase [Colletotrichum nymphaeae SA-01]
TQB75833.1/169-421       -            253 Peptidase_S8         PF00082.22   271   2.9e-69  242.7  11.3   1   1   5.3e-72   3.3e-69  242.5  11.3     1   253     1   251     1   253 0.92 [subseq from] Suppressor of the cold-sensitive snRNP bioproteinsis mutant brr1-1 [Monascus purpureus]
ADN97075.1/174-426       -            253 Peptidase_S8         PF00082.22   271     3e-69  242.7  11.6   1   1   5.5e-72   3.4e-69  242.5  11.6     1   253     1   251     1   253 0.93 [subseq from] pro [Thermoascus aurantiacus var. levisporus]
OTA94907.1/100-550       -            451 Peptidase_S8         PF00082.22   271     3e-69  242.6   1.5   1   1   6.1e-72   3.8e-69  242.3   1.5     1   271     1   451     1   451 0.94 [subseq from] hypothetical protein M434DRAFT_381946 [Hypoxylon sp. CO27-5]
TGO20663.1/174-625       -            452 Peptidase_S8         PF00082.22   271   3.1e-69  242.6   4.5   1   1     6e-72   3.8e-69  242.3   4.5     1   271     1   452     1   452 0.97 [subseq from] hypothetical protein BPAE_0276g00050 [Botrytis paeoniae]
EUC54291.1/151-577       -            427 Peptidase_S8         PF00082.22   271   3.1e-69  242.6   2.0   1   1   5.7e-72   3.6e-69  242.4   2.0     1   271     1   427     1   427 0.91 [subseq from] minor extracellular protease vpr protein [Rhizoctonia solani AG-3 Rhs1AP]
KLU90351.1/162-585       -            424 Peptidase_S8         PF00082.22   271   3.2e-69  242.6   6.4   1   1   6.2e-72   3.9e-69  242.3   6.4     1   255     1   421     1   424 0.96 [subseq from] minor extracellular protease vpr, variant [Magnaporthiopsis poae ATCC 64411] >KLU90352.1 minor extracellular protease vpr [Magnaporthiopsis poae ATCC 64411]
KIO19556.1/156-582       -            427 Peptidase_S8         PF00082.22   271   3.2e-69  242.5   7.6   1   1   6.7e-72   4.2e-69  242.2   7.6     1   271     1   427     1   427 0.94 [subseq from] hypothetical protein M407DRAFT_16103 [Tulasnella calospora MUT 4182]
OTA04168.1/162-602       -            441 Peptidase_S8         PF00082.22   271   3.2e-69  242.5   1.3   1   1   7.4e-72   4.6e-69  242.0   1.3     1   271     1   441     1   441 0.95 [subseq from] Tripeptidyl peptidase II [Trichoderma parareesei]
KFG80029.1/154-576       -            423 Peptidase_S8         PF00082.22   271   3.3e-69  242.5   7.5   1   1   6.8e-72   4.3e-69  242.1   7.5     1   254     1   421     1   423 0.95 [subseq from] subtilisin-like serine protease PR1C [Metarhizium anisopliae] >KID70176.1 subtilisin-like serine protease PR1C, partial [Metarhizium anisopliae ARSEF 549]
KJK75839.1/154-576       -            423 Peptidase_S8         PF00082.22   271   3.3e-69  242.5   7.5   1   1   6.8e-72   4.3e-69  242.1   7.5     1   254     1   421     1   423 0.95 [subseq from] hypothetical protein H634G_09203 [Metarhizium anisopliae BRIP 53293] >KJK86501.1 hypothetical protein H633G_09632 [Metarhizium anisopliae BRIP 53284]
CEJ03744.1/34-494        -            461 Peptidase_S8         PF00082.22   271   3.4e-69  242.5   0.1   1   1   6.5e-72   4.1e-69  242.2   0.1     1   256     1   457     1   461 0.97 [subseq from] hypothetical protein RMCBS344292_17722 [Rhizopus microsporus]
RYP63693.1/160-597       -            438 Peptidase_S8         PF00082.22   271   3.5e-69  242.4   0.0   1   1   1.1e-71   7.2e-69  241.4   0.0     1   271     1   438     1   438 0.96 [subseq from] hypothetical protein DL771_009149 [Monosporascus sp. 5C6A]
EJD38527.1/36-471        -            436 Peptidase_S8         PF00082.22   271   3.5e-69  242.4   2.3   1   1   6.5e-72   4.1e-69  242.2   2.3     1   271     1   436     1   436 0.95 [subseq from] subtilisin-like protein [Auricularia subglabra TFB-10046 SS5]
KZV90011.1/153-586       -            434 Peptidase_S8         PF00082.22   271   3.6e-69  242.4  10.3   1   1   6.8e-72   4.3e-69  242.1  10.3     1   271     1   434     1   434 0.94 [subseq from] subtilisin-like protease [Exidia glandulosa HHB12029]
EIE90615.1/146-387       -            242 Peptidase_S8         PF00082.22   271   3.6e-69  242.4  11.4   1   1   6.5e-72   4.1e-69  242.2  11.4     1   253     1   241     1   242 0.95 [subseq from] hypothetical protein RO3G_15326 [Rhizopus delemar RA 99-880]
KZT62014.1/142-570       -            429 Peptidase_S8         PF00082.22   271   3.7e-69  242.4   6.8   1   1   8.4e-72   5.3e-69  241.8   6.8     1   271     1   429     1   429 0.96 [subseq from] subtilisin-like protease [Calocera cornea HHB12733]
CCE32914.1/146-568       -            423 Peptidase_S8         PF00082.22   271   3.7e-69  242.3   5.3   1   1   8.3e-72   5.2e-69  241.9   5.3     1   254     1   421     1   423 0.96 [subseq from] probable subtilisin-like serine protease [Claviceps purpurea 20.1]
CCE32917.1/154-576       -            423 Peptidase_S8         PF00082.22   271   3.7e-69  242.3   8.2   1   1   9.1e-70   5.7e-67  235.2   8.2     1   254     1   421     1   423 0.95 [subseq from] probable subtilisin-like serine protease [Claviceps purpurea 20.1]
KXG49696.1/173-421       -            249 Peptidase_S8         PF00082.22   271   3.7e-69  242.3  14.1   1   1   6.7e-72   4.2e-69  242.2  14.1     1   253     1   247     1   249 0.92 [subseq from] Peptidase S8/S53, subtilisin/kexin/sedolisin [Penicillium griseofulvum]
TPX57143.1/182-615       -            434 Peptidase_S8         PF00082.22   271   3.8e-69  242.3   0.0   1   1   1.1e-71     7e-69  241.4   0.0     1   271     1   434     1   434 0.94 [subseq from] hypothetical protein PhCBS80983_g04046 [Powellomyces hirtus]
KFA61856.1/146-563       -            418 Peptidase_S8         PF00082.22   271   3.9e-69  242.3   3.1   1   1   7.4e-72   4.6e-69  242.0   3.1     1   237     1   397     1   417 0.95 [subseq from] hypothetical protein S40285_08813 [Stachybotrys chlorohalonata IBT 40285]
XP_028468757.1/180-431   -            252 Peptidase_S8         PF00082.22   271   4.1e-69  242.2  11.7   1   1   7.3e-72   4.6e-69  242.0  11.7     1   252     1   250     1   252 0.93 [subseq from] hypothetical protein SODALDRAFT_343138 [Sodiomyces alkalinus F11] >ROT40951.1 hypothetical protein SODALDRAFT_343138 [Sodiomyces alkalinus F11]
XP_008594322.1/144-430   -            287 Peptidase_S8         PF00082.22   271   4.1e-69  242.2   8.0   1   1   7.2e-72   4.5e-69  242.1   8.0     1   271     1   287     1   287 0.88 [subseq from] subtilase-like protein [Beauveria bassiana ARSEF 2860] >EJP70134.1 subtilase-like protein [Beauveria bassiana ARSEF 2860]
RFU74691.1/558-997       -            440 Peptidase_S8         PF00082.22   271   4.1e-69  242.2   0.3   1   1   7.4e-72   4.6e-69  242.0   0.3     1   266     1   436     1   440 0.93 [subseq from] peptidase [Trichoderma arundinaceum]
EPE07156.1/211-651       -            441 Peptidase_S8         PF00082.22   271   4.2e-69  242.2   7.2   1   1   8.7e-72   5.4e-69  241.8   7.2     1   271     1   441     1   441 0.92 [subseq from] subtilisin-like protease [Ophiostoma piceae UAMH 11346]
QBZ60226.1/191-613       -            423 Peptidase_S8         PF00082.22   271   4.2e-69  242.2   5.5   1   1   8.5e-72   5.3e-69  241.8   5.5     1   238     1   402     1   422 0.94 [subseq from] hypothetical protein PoMZ_07164 [Pyricularia oryzae]
XP_003716016.1/191-613   -            423 Peptidase_S8         PF00082.22   271   4.2e-69  242.2   5.5   1   1   8.5e-72   5.3e-69  241.8   5.5     1   238     1   402     1   422 0.94 [subseq from] alkaline proteinase [Pyricularia oryzae 70-15] >EHA49697.1 alkaline proteinase [Pyricularia oryzae 70-15] >ELQ43574.1 alkaline proteinase [Pyricularia oryzae Y34] >ELQ64957.1 alkaline proteinase [Pyricularia oryzae P131]
PNS19126.1/153-579       -            427 Peptidase_S8         PF00082.22   271   4.2e-69  242.2   5.1   1   1   3.4e-71   2.1e-68  239.9   5.1     1   255     1   419     1   426 0.97 [subseq from] hypothetical protein CAC42_1862 [Sphaceloma murrayae]
XP_025373273.1/272-724   -            453 Peptidase_S8         PF00082.22   271   4.3e-69  242.1   0.9   1   1   8.8e-72   5.5e-69  241.8   0.9     1   271     1   453     1   453 0.95 [subseq from] subtilisin-like protein [Ceraceosorus guamensis] >PWN46113.1 subtilisin-like protein [Ceraceosorus guamensis]
OTA00888.1/153-571       -            419 Peptidase_S8         PF00082.22   271   4.3e-69  242.1   6.3   1   1     9e-72   5.6e-69  241.8   6.3     1   254     1   417     1   419 0.97 [subseq from] Subtilisin-like protease PPRC1 [Trichoderma parareesei]
TGO67213.1/175-626       -            452 Peptidase_S8         PF00082.22   271   4.4e-69  242.1   3.9   1   1   8.6e-72   5.4e-69  241.8   3.9     1   271     1   452     1   452 0.97 [subseq from] hypothetical protein BOTNAR_0046g00150 [Botryotinia narcissicola]
XP_030987095.1/185-607   -            423 Peptidase_S8         PF00082.22   271   4.5e-69  242.1   7.8   1   1   9.1e-72   5.7e-69  241.7   7.8     1   238     1   402     1   422 0.93 [subseq from] uncharacterized protein PgNI_00140 [Pyricularia grisea] >TLD16673.1 hypothetical protein PgNI_00140 [Pyricularia grisea]
KIM30502.1/159-581       -            423 Peptidase_S8         PF00082.22   271   4.5e-69  242.1   5.7   1   1     8e-72     5e-69  241.9   5.7     1   262     1   412     1   423 0.94 [subseq from] hypothetical protein M408DRAFT_22002 [Serendipita vermifera MAFF 305830]
OQD88097.1/173-421       -            249 Peptidase_S8         PF00082.22   271   4.6e-69  242.1  14.7   1   1   8.2e-72   5.1e-69  241.9  14.7     1   253     1   247     1   249 0.93 [subseq from] hypothetical protein PENANT_c004G02552 [Penicillium antarcticum]
OTB18556.1/134-550       -            417 Peptidase_S8         PF00082.22   271   4.6e-69  242.0   3.7   1   1     9e-72   5.6e-69  241.8   3.7     1   237     1   395     1   416 0.95 [subseq from] hypothetical protein K445DRAFT_315383 [Daldinia sp. EC12]
EQB54382.1/142-539       -            398 Peptidase_S8         PF00082.22   271   4.7e-69  242.0   7.2   1   1     1e-71   6.5e-69  241.6   7.2     1   237     1   392     1   397 0.96 [subseq from] subtilase [Colletotrichum gloeosporioides Cg-14]
KXH51160.1/143-560       -            418 Peptidase_S8         PF00082.22   271   4.7e-69  242.0   4.8   1   1   9.4e-72   5.9e-69  241.7   4.8     1   249     1   411     1   417 0.94 [subseq from] subtilase [Colletotrichum nymphaeae SA-01]
CCD55998.1/172-623       -            452 Peptidase_S8         PF00082.22   271   4.9e-69  242.0   4.4   1   1   9.1e-72   5.7e-69  241.7   4.4     1   271     1   452     1   452 0.97 [subseq from] similar to subtilisin [Botrytis cinerea T4]
XP_001549173.1/175-626   -            452 Peptidase_S8         PF00082.22   271   4.9e-69  242.0   4.4   1   1   9.1e-72   5.7e-69  241.7   4.4     1   271     1   452     1   452 0.97 [subseq from] hypothetical protein BCIN_16g04460 [Botrytis cinerea B05.10] >EMR85727.1 putative subtilisin-like protease protein [Botrytis cinerea BcDW1] >ATZ58752.1 hypothetical protein BCIN_16g04460 [Botrytis cinerea B05.10]
KAE8363752.1/172-424     -            253 Peptidase_S8         PF00082.22   271   4.9e-69  242.0   9.5   1   1   8.8e-72   5.5e-69  241.8   9.5     1   253     1   251     1   253 0.93 [subseq from] peptidase S8/S53 domain-containing protein [Aspergillus caelatus]
KAE8419274.1/37-289      -            253 Peptidase_S8         PF00082.22   271   4.9e-69  242.0   9.5   1   1   8.8e-72   5.5e-69  241.8   9.5     1   253     1   251     1   253 0.93 [subseq from] peptidase S8/S53 domain-containing protein [Aspergillus pseudocaelatus]
XP_013939406.1/172-604   -            433 Peptidase_S8         PF00082.22   271   4.9e-69  241.9   0.0   1   1   1.4e-71   8.5e-69  241.2   0.0     1   259     1   428     1   433 0.98 [subseq from] hypothetical protein TRIATDRAFT_227276 [Trichoderma atroviride IMI 206040] >EHK40999.1 hypothetical protein TRIATDRAFT_227276 [Trichoderma atroviride IMI 206040]
RCI04766.1/128-539       -            412 Peptidase_S8         PF00082.22   271   4.9e-69  241.9   0.6   1   1   1.9e-71   1.2e-68  240.7   0.6     1   254     1   411     1   412 0.94 [subseq from] hypothetical protein CU098_010152 [Rhizopus stolonifer]
XP_022471556.1/173-593   -            421 Peptidase_S8         PF00082.22   271   4.9e-69  241.9   3.9   1   1   9.7e-72   6.1e-69  241.6   3.9     1   255     1   413     1   420 0.94 [subseq from] subtilisin Carlsberg [Colletotrichum orchidophilum] >OHE94393.1 subtilisin Carlsberg [Colletotrichum orchidophilum]
SDA01992.1/194-594       -            401 Peptidase_S8         PF00082.22   271   4.9e-69  241.9   0.0   1   1   1.4e-71   8.9e-69  241.1   0.0     1   255     1   396     1   400 0.96 [subseq from] BZ3501_MvSof-1269-A2-R1_Chr8-2g09950 [Microbotryum saponariae] >SCZ96448.1 BZ3500_MvSof-1268-A1-R1_Chr8-2g10200 [Microbotryum saponariae]
SCV67314.1/175-611       -            437 Peptidase_S8         PF00082.22   271     5e-69  241.9   0.0   1   1   2.1e-71   1.3e-68  240.5   0.0     1   260     1   425     1   436 0.94 [subseq from] BQ2448_5960 [Microbotryum intermedium]
XP_020056039.1/174-426   -            253 Peptidase_S8         PF00082.22   271     5e-69  241.9   9.5   1   1     9e-72   5.7e-69  241.7   9.5     1   253     1   251     1   253 0.92 [subseq from] hypothetical protein ASPACDRAFT_78639 [Aspergillus aculeatus ATCC 16872] >OJJ99699.1 hypothetical protein ASPACDRAFT_78639 [Aspergillus aculeatus ATCC 16872]
XP_023449772.1/161-394   -            234 Peptidase_S8         PF00082.22   271   5.1e-69  241.9   7.5   1   1   9.8e-72   6.1e-69  241.6   7.5     1   253     1   233     1   234 0.91 [subseq from] Cuticle-degrading protease [Cercospora beticola] >PIA89618.1 Cuticle-degrading protease [Cercospora beticola]
PVU89002.1/135-537       -            403 Peptidase_S8         PF00082.22   271   5.2e-69  241.9   1.7   1   1     1e-71   6.5e-69  241.6   1.7     1   242     1   390     1   402 0.94 [subseq from] hypothetical protein BB561_005608 [Smittium simulii]
XP_022492611.1/173-421   -            249 Peptidase_S8         PF00082.22   271   5.3e-69  241.8  14.8   1   1   9.5e-72     6e-69  241.7  14.8     1   253     1   247     1   249 0.93 [subseq from] hypothetical protein PENARI_c002G00176 [Penicillium arizonense] >OGE57184.1 hypothetical protein PENARI_c002G00176 [Penicillium arizonense]
KFH70820.1/38-498        -            461 Peptidase_S8         PF00082.22   271   5.4e-69  241.8   0.8   1   1     1e-71   6.3e-69  241.6   0.8     1   255     1   460     1   461 0.98 [subseq from] hypothetical protein MVEG_03667 [Mortierella verticillata NRRL 6337]
EJD54860.1/159-596       -            438 Peptidase_S8         PF00082.22   271   5.4e-69  241.8   3.4   1   1     1e-71   6.3e-69  241.6   3.4     1   271     1   438     1   438 0.92 [subseq from] subtilisin-like protein [Auricularia subglabra TFB-10046 SS5]
CEP07037.1/1064-1494     -            431 Peptidase_S8         PF00082.22   271   5.4e-69  241.8   1.7   1   1   9.9e-72   6.2e-69  241.6   1.7     1   271     1   431     1   431 0.93 [subseq from] hypothetical protein [Parasitella parasitica]
RCI04567.1/164-406       -            243 Peptidase_S8         PF00082.22   271   5.8e-69  241.7   8.4   1   1     1e-71   6.5e-69  241.5   8.4     1   253     1   242     1   243 0.94 [subseq from] serine protease [Rhizopus stolonifer]
KUI64916.1/155-577       -            423 Peptidase_S8         PF00082.22   271   5.8e-69  241.7   0.0   1   1   1.6e-71   9.9e-69  240.9   0.0     1   254     1   421     1   423 0.95 [subseq from] Minor extracellular protease vpr [Valsa mali]
CCE32918.1/153-574       -            422 Peptidase_S8         PF00082.22   271   5.8e-69  241.7   6.5   1   1   3.4e-71   2.1e-68  239.9   6.5     1   254     1   420     1   422 0.97 [subseq from] probable subtilisin-like serine protease [Claviceps purpurea 20.1]
KDN63660.1/145-565       -            421 Peptidase_S8         PF00082.22   271   5.8e-69  241.7   2.2   1   1   1.1e-71   6.9e-69  241.5   2.2     1   238     1   401     1   420 0.92 [subseq from] putative subtilase [Colletotrichum sublineola]
TEB15431.1/160-574       -            415 Peptidase_S8         PF00082.22   271   5.9e-69  241.7   0.8   1   1   1.1e-71   6.9e-69  241.5   0.8     1   256     1   410     1   415 0.96 [subseq from] pyrolysin [Coprinellus micaceus]
OBZ85230.1/37-492        -            456 Peptidase_S8         PF00082.22   271     6e-69  241.7   0.6   1   1   1.2e-71   7.5e-69  241.4   0.6     1   255     1   455     1   456 0.97 [subseq from] Tripeptidyl-peptidase 2 [Choanephora cucurbitarum]
KFY89245.1/148-385       -            238 Peptidase_S8         PF00082.22   271     6e-69  241.7  18.4   1   1   1.2e-71   7.4e-69  241.4  18.4     1   253     1   235     1   237 0.91 [subseq from] hypothetical protein V498_06487 [Pseudogymnoascus sp. VKM F-4517 (FW-2822)]
TDZ34321.1/142-561       -            420 Peptidase_S8         PF00082.22   271   6.1e-69  241.6   4.1   1   1   1.3e-71     8e-69  241.3   4.1     1   238     1   403     1   420 0.93 [subseq from] Minor extracellular protease vpr [Colletotrichum spinosum]
SAL96509.1/167-410       -            244 Peptidase_S8         PF00082.22   271   6.1e-69  241.6  12.2   1   1   1.1e-71   6.9e-69  241.5  12.2     1   253     1   242     1   244 0.92 [subseq from] hypothetical protein [Absidia glauca]
CCO37917.1/121-543       -            423 Peptidase_S8         PF00082.22   271   6.1e-69  241.6   3.6   1   1   1.2e-71   7.6e-69  241.3   3.6     1   260     1   411     1   422 0.92 [subseq from] Minor extracellular protease vpr [Rhizoctonia solani AG-1 IB]
CDS09869.1/187-478       -            292 Peptidase_S8         PF00082.22   271   6.1e-69  241.6   7.2   1   1   1.1e-71   6.8e-69  241.5   7.2     1   271     1   292     1   292 0.85 [subseq from] hypothetical protein LRAMOSA02546 [Lichtheimia ramosa]
KXN67949.1/35-256        -            222 Peptidase_S8         PF00082.22   271   6.2e-69  241.6  11.2   1   1   1.2e-71   7.3e-69  241.4  11.2     1   233     1   222     1   222 0.93 [subseq from] hypothetical protein CONCODRAFT_29668, partial [Conidiobolus coronatus NRRL 28638]
XP_018292299.1/161-402   -            242 Peptidase_S8         PF00082.22   271   6.2e-69  241.6   9.0   1   1   1.1e-71     7e-69  241.4   9.0     1   251     1   240     1   242 0.92 [subseq from] secreted subtilisin-like serine protease, partial [Phycomyces blakesleeanus NRRL 1555(-)] >OAD74259.1 secreted subtilisin-like serine protease, partial [Phycomyces blakesleeanus NRRL 1555(-)]
TDZ37344.1/141-557       -            417 Peptidase_S8         PF00082.22   271   6.3e-69  241.6   5.5   1   1   1.1e-71   7.2e-69  241.4   5.5     1   247     1   409     1   417 0.94 [subseq from] Minor extracellular protease vpr [Colletotrichum spinosum]
KFH62359.1/138-579       -            442 Peptidase_S8         PF00082.22   271   6.4e-69  241.6   0.0   1   1   2.5e-71   1.6e-68  240.3   0.0     1   271     1   442     1   442 0.93 [subseq from] hypothetical protein MVEG_11569 [Mortierella verticillata NRRL 6337]
XP_024779935.1/97-541    -            445 Peptidase_S8         PF00082.22   271   6.4e-69  241.6   0.0   1   1   2.1e-71   1.3e-68  240.5   0.0     1   271     1   445     1   445 0.96 [subseq from] hypothetical protein M431DRAFT_489009 [Trichoderma harzianum CBS 226.95] >PKK54304.1 hypothetical protein CI102_1061 [Trichoderma harzianum] >PTB60258.1 hypothetical protein M431DRAFT_489009 [Trichoderma harzianum CBS 226.95]
KAB2572084.1/174-621     -            448 Peptidase_S8         PF00082.22   271   6.4e-69  241.6   2.2   1   1   1.4e-71   8.5e-69  241.2   2.2     1   271     1   448     1   448 0.95 [subseq from] Minor extracellular protease vpr [Lasiodiplodia theobromae]
RJE24668.1/171-423       -            253 Peptidase_S8         PF00082.22   271   6.5e-69  241.6   9.9   1   1   1.2e-71   7.3e-69  241.4   9.9     1   253     1   251     1   253 0.92 [subseq from] serine protease [Aspergillus sclerotialis]
TDZ22272.1/142-561       -            420 Peptidase_S8         PF00082.22   271   6.5e-69  241.6   4.0   1   1   1.4e-71   8.6e-69  241.2   4.0     1   238     1   403     1   420 0.93 [subseq from] Minor extracellular protease vpr [Colletotrichum orbiculare MAFF 240422]
XP_018065764.1/126-561   -            436 Peptidase_S8         PF00082.22   271   6.5e-69  241.5   0.0   1   1   9.3e-71   5.8e-68  238.4   0.0     1   271     1   436     1   436 0.95 [subseq from] subtilisin-like protein [Phialocephala scopiformis] >KUJ11409.1 subtilisin-like protein [Phialocephala scopiformis]
XP_028470351.1/144-561   -            418 Peptidase_S8         PF00082.22   271   6.6e-69  241.5   2.9   1   1   1.3e-71   7.9e-69  241.3   2.9     1   251     1   413     1   418 0.95 [subseq from] serine endopeptidase [Sodiomyces alkalinus F11] >ROT42545.1 serine endopeptidase [Sodiomyces alkalinus F11]
TWU76889.1/139-370       -            232 Peptidase_S8         PF00082.22   271   6.7e-69  241.5   9.7   1   1   1.2e-71   7.8e-69  241.3   9.7     1   254     1   231     1   232 0.94 [subseq from] subtilisin-like serine protease [Metarhizium rileyi]
PQE33646.1/177-425       -            249 Peptidase_S8         PF00082.22   271   6.8e-69  241.5  13.0   1   1   1.2e-71   7.7e-69  241.3  13.0     1   253     1   247     1   249 0.94 [subseq from] putative subtilisin-like serine protease protein [Rutstroemia sp. NJR-2017a WRK4]
PPJ51372.1/161-394       -            234 Peptidase_S8         PF00082.22   271   6.8e-69  241.5   8.3   1   1   1.3e-71   8.1e-69  241.2   8.3     1   253     1   233     1   234 0.91 [subseq from] hypothetical protein CBER1_08414 [Cercospora berteroae]
KFY69478.1/148-390       -            243 Peptidase_S8         PF00082.22   271   6.9e-69  241.5  18.7   1   1   1.3e-71   8.3e-69  241.2  18.7     1   254     1   236     1   241 0.91 [subseq from] hypothetical protein V496_00210, partial [Pseudogymnoascus sp. VKM F-4515 (FW-2607)]
RYC78441.1/155-575       -            421 Peptidase_S8         PF00082.22   271   6.9e-69  241.5   7.4   1   1   1.6e-71   9.8e-69  241.0   7.4     1   254     1   419     1   421 0.97 [subseq from] hypothetical protein BFJ63_vAg18686 [Fusarium oxysporum f. sp. narcissi]
ROW03572.1/158-595       -            438 Peptidase_S8         PF00082.22   271     7e-69  241.4   2.8   1   1   1.4e-71     9e-69  241.1   2.8     1   253     1   435     1   437 0.98 [subseq from] hypothetical protein VSDG_01236 [Valsa sordida]
KAA1074963.1/148-606     -            459 Peptidase_S8         PF00082.22   271   7.1e-69  241.4   6.6   1   1   1.5e-71   9.5e-69  241.0   6.6     1   263     1   452     1   459 0.90 [subseq from] hypothetical protein PGT21_025743 [Puccinia graminis f. sp. tritici]
KDN38998.1/32-484        -            453 Peptidase_S8         PF00082.22   271   7.1e-69  241.4   4.9   1   1   1.3e-71   8.2e-69  241.2   4.9     1   271     1   453     1   453 0.92 [subseq from] hypothetical protein RSAG8_09155, partial [Rhizoctonia solani AG-8 WAC10335]
ORX85294.1/155-398       -            244 Peptidase_S8         PF00082.22   271   7.2e-69  241.4  12.8   1   1   1.3e-71   8.2e-69  241.2  12.8     1   252     1   242     1   244 0.92 [subseq from] hypothetical protein K493DRAFT_319987 [Basidiobolus meristosporus CBS 931.73]
RSL52904.1/155-574       -            420 Peptidase_S8         PF00082.22   271   7.2e-69  241.4   3.6   1   1   1.6e-71   9.9e-69  240.9   3.6     1   254     1   418     1   420 0.95 [subseq from] hypothetical protein CEP54_010672 [Fusarium sp. AF-8]
XP_025551876.1/172-424   -            253 Peptidase_S8         PF00082.22   271   7.3e-69  241.4  10.1   1   1   1.3e-71   8.2e-69  241.2  10.1     1   253     1   251     1   253 0.92 [subseq from] cerevisin precursor [Aspergillus homomorphus CBS 101889] >RAL12722.1 cerevisin precursor [Aspergillus homomorphus CBS 101889]
KZV95486.1/105-537       -            433 Peptidase_S8         PF00082.22   271   7.4e-69  241.4   0.0   1   1   1.9e-71   1.2e-68  240.7   0.0     1   271     1   433     1   433 0.96 [subseq from] subtilisin-like protease [Exidia glandulosa HHB12029]
CEL57261.1/121-539       -            419 Peptidase_S8         PF00082.22   271   7.4e-69  241.4   3.6   1   1   1.5e-71   9.2e-69  241.1   3.6     1   259     1   410     1   418 0.93 [subseq from] Minor extracellular protease vpr OS=Bacillus subtilis (strain 168) GN=vpr PE=1 SV=1 [Rhizoctonia solani AG-1 IB]
KZL77857.1/143-559       -            417 Peptidase_S8         PF00082.22   271   7.5e-69  241.4   5.7   1   1   1.4e-71   8.8e-69  241.1   5.7     1   238     1   400     1   417 0.94 [subseq from] serin endopeptidase (subtilase) [Colletotrichum tofieldiae]
ORX51670.1/248-675       -            428 Peptidase_S8         PF00082.22   271   7.5e-69  241.3   0.6   1   1   1.5e-71   9.5e-69  241.0   0.6     1   271     1   428     1   428 0.94 [subseq from] subtilisin-like protein [Hesseltinella vesiculosa]
OMH84827.1/161-402       -            242 Peptidase_S8         PF00082.22   271   7.7e-69  241.3  12.0   1   1   1.4e-71   8.8e-69  241.1  12.0     1   253     1   241     1   242 0.93 [subseq from] Subtilisin-like protease [Zancudomyces culisetae]
XP_003045463.1/155-574   -            420 Peptidase_S8         PF00082.22   271   7.7e-69  241.3   3.0   1   1   1.7e-71   1.1e-68  240.9   3.0     1   254     1   418     1   420 0.95 [subseq from] hypothetical protein NECHADRAFT_39203 [[Nectria] haematococca mpVI 77-13-4] >EEU39750.1 hypothetical protein NECHADRAFT_39203 [[Nectria] haematococca mpVI 77-13-4]
PQE15759.1/177-426       -            250 Peptidase_S8         PF00082.22   271   7.8e-69  241.3  13.4   1   1   1.4e-71   8.8e-69  241.1  13.4     1   254     1   248     1   250 0.94 [subseq from] serine protease protein [Rutstroemia sp. NJR-2017a BBW]
PQK12215.1/144-430       -            287 Peptidase_S8         PF00082.22   271   7.9e-69  241.3   9.0   1   1   1.4e-71   8.8e-69  241.1   9.0     1   271     1   287     1   287 0.88 [subseq from] hypothetical protein BB8028_0003g08320 [Beauveria bassiana]
TGO12494.1/175-626       -            452 Peptidase_S8         PF00082.22   271   8.1e-69  241.2   3.3   1   1   1.6e-71   9.8e-69  241.0   3.3     1   271     1   452     1   452 0.97 [subseq from] hypothetical protein BTUL_0087g00070 [Botrytis tulipae]
XP_024766383.1/126-558   -            433 Peptidase_S8         PF00082.22   271   8.3e-69  241.2   0.0   1   1   2.3e-71   1.4e-68  240.4   0.0     1   256     1   425     1   432 0.98 [subseq from] hypothetical protein M441DRAFT_445416 [Trichoderma asperellum CBS 433.97] >PTB46706.1 hypothetical protein M441DRAFT_445416 [Trichoderma asperellum CBS 433.97]
OHW99639.1/143-562       -            420 Peptidase_S8         PF00082.22   271   8.3e-69  241.2   4.4   1   1   1.7e-71   1.1e-68  240.9   4.4     1   251     1   413     1   418 0.94 [subseq from] minor extracellular protease vpr protein [Colletotrichum incanum]
KLU90176.1/193-603       -            411 Peptidase_S8         PF00082.22   271   8.3e-69  241.2   9.0   1   1   1.7e-71   1.1e-68  240.8   9.0     1   237     1   393     1   410 0.92 [subseq from] hypothetical protein MAPG_09140 [Magnaporthiopsis poae ATCC 64411]
OTB14560.1/149-599       -            451 Peptidase_S8         PF00082.22   271   8.4e-69  241.2   0.9   1   1   1.7e-71     1e-68  240.9   0.9     1   271     1   451     1   451 0.94 [subseq from] hypothetical protein K445DRAFT_75774 [Daldinia sp. EC12]
OWP07430.1/180-428       -            249 Peptidase_S8         PF00082.22   271   8.5e-69  241.2  11.8   1   1   1.5e-71   9.6e-69  241.0  11.8     1   253     1   247     1   249 0.94 [subseq from] serine protease [Marssonina coronariae]
AAG44480.1/37-285        -            249 Peptidase_S8         PF00082.22   271   8.5e-69  241.2  13.3   1   1   1.5e-71   9.6e-69  241.0  13.3     1   253     1   247     1   249 0.92 [subseq from] vacuolar serine protease, partial [Penicillium citrinum]
CBF89903.1/177-423       -            247 Peptidase_S8         PF00082.22   271   8.5e-69  241.2  10.3   1   1   1.5e-71   9.6e-69  241.0  10.3     1   253     1   246     1   247 0.93 [subseq from] TPA: hypothetical serine protease (Eurofung) [Aspergillus nidulans FGSC A4]
XP_657842.1/262-508      -            247 Peptidase_S8         PF00082.22   271   8.5e-69  241.2  10.3   1   1   1.5e-71   9.6e-69  241.0  10.3     1   253     1   246     1   247 0.93 [subseq from] hypothetical protein AN0238.2 [Aspergillus nidulans FGSC A4] >EAA66111.1 hypothetical protein AN0238.2 [Aspergillus nidulans FGSC A4]
KFH65873.1/196-607       -            412 Peptidase_S8         PF00082.22   271   8.6e-69  241.2   2.0   1   1   1.6e-71     1e-68  240.9   2.0     1   271     1   412     1   412 0.95 [subseq from] hypothetical protein MVEG_07976 [Mortierella verticillata NRRL 6337]
RKF83583.1/36-285        -            250 Peptidase_S8         PF00082.22   271   8.7e-69  241.1   6.7   1   1   1.6e-71   9.9e-69  240.9   6.7     1   254     1   248     1   250 0.94 [subseq from] Subtilisin-like protease 8 [Golovinomyces cichoracearum]
RKL10753.1/155-575       -            421 Peptidase_S8         PF00082.22   271   8.7e-69  241.1   6.7   1   1   1.7e-71     1e-68  240.9   6.7     1   254     1   419     1   421 0.95 [subseq from] hypothetical protein BFJ70_g16498 [Fusarium oxysporum]
KXN67956.1/135-362       -            228 Peptidase_S8         PF00082.22   271   8.8e-69  241.1  11.3   1   1   1.6e-71   9.8e-69  241.0  11.3     1   250     1   225     1   228 0.91 [subseq from] peptidase 1 [Conidiobolus coronatus NRRL 28638]
OTB06028.1/135-551       -            417 Peptidase_S8         PF00082.22   271   8.8e-69  241.1   2.6   1   1   1.6e-71     1e-68  240.9   2.6     1   247     1   409     1   417 0.94 [subseq from] hypothetical protein M426DRAFT_319392 [Hypoxylon sp. CI-4A]
KXS98854.1/145-379       -            235 Peptidase_S8         PF00082.22   271   8.9e-69  241.1  17.9   1   1   1.6e-71     1e-68  240.9  17.9     1   253     1   233     1   235 0.92 [subseq from] hypothetical protein AC578_10828 [Pseudocercospora eumusae]
EJD44564.1/154-570       -            417 Peptidase_S8         PF00082.22   271     9e-69  241.1   0.7   1   1   1.6e-71     1e-68  240.9   0.7     1   256     1   412     1   417 0.93 [subseq from] subtilisin-like protein [Auricularia subglabra TFB-10046 SS5]
XP_024746477.1/162-602   -            441 Peptidase_S8         PF00082.22   271     9e-69  241.1   1.0   1   1   1.9e-71   1.2e-68  240.7   1.0     1   271     1   441     1   441 0.96 [subseq from] subtilisin-like protein [Trichoderma citrinoviride] >PTB63157.1 subtilisin-like protein [Trichoderma citrinoviride]
XP_013022278.1/218-455   -            238 Peptidase_S8         PF00082.22   271   9.1e-69  241.1  18.3   1   1   1.7e-71     1e-68  240.9  18.3     1   254     1   237     1   238 0.93 [subseq from] vacuolar serine protease Isp6 [Schizosaccharomyces cryophilus OY26] >EPY52394.1 vacuolar serine protease Isp6 [Schizosaccharomyces cryophilus OY26]
OOQ85679.1/172-424       -            253 Peptidase_S8         PF00082.22   271   9.2e-69  241.0  13.6   1   1   1.7e-71     1e-68  240.9  13.6     1   253     1   251     1   253 0.92 [subseq from] Alkaline protease 2 [Penicillium brasilianum]
PMB69329.1/94-380        -            287 Peptidase_S8         PF00082.22   271   9.3e-69  241.0   8.1   1   1   1.6e-71     1e-68  240.9   8.1     1   271     1   287     1   287 0.88 [subseq from] Thermophilic serine proteinase [Beauveria bassiana]
KAE8167799.1/172-424     -            253 Peptidase_S8         PF00082.22   271   9.3e-69  241.0  10.0   1   1   1.7e-71   1.1e-68  240.9  10.0     1   253     1   251     1   253 0.93 [subseq from] peptidase S8/S53 domain-containing protein [Aspergillus tamarii]
KZO98808.1/142-570       -            429 Peptidase_S8         PF00082.22   271   9.4e-69  241.0   0.0   1   1   2.7e-71   1.7e-68  240.2   0.0     1   271     1   429     1   429 0.96 [subseq from] subtilisin-like protease [Calocera viscosa TUFC12733]
KZL83276.1/143-560       -            418 Peptidase_S8         PF00082.22   271   9.4e-69  241.0   4.8   1   1   1.9e-71   1.2e-68  240.7   4.8     1   251     1   413     1   417 0.94 [subseq from] serin endopeptidase [Colletotrichum incanum]
SAM82264.1/216-654       -            439 Peptidase_S8         PF00082.22   271   9.4e-69  241.0   0.0   1   1   2.4e-71   1.5e-68  240.3   0.0     1   271     1   439     1   439 0.93 [subseq from] uncharacterized protein UBRO_04747 [Ustilago bromivora]
CCX09312.1/186-429       -            244 Peptidase_S8         PF00082.22   271   9.5e-69  241.0   9.3   1   1   1.7e-71   1.1e-68  240.8   9.3     1   249     1   242     1   244 0.93 [subseq from] Similar to Subtilisin-like protease CPC735_031240; acc. no. C5P4Z8 [Pyronema omphalodes CBS 100304]
TQN64850.1/169-601       -            433 Peptidase_S8         PF00082.22   271   9.6e-69  241.0   3.5   1   1   1.7e-71   1.1e-68  240.8   3.5     1   271     1   433     1   433 0.93 [subseq from] Minor extracellular protease vpr [Colletotrichum shisoi]
XP_003676862.1/235-482   -            248 Peptidase_S8         PF00082.22   271   9.7e-69  241.0   7.7   1   1   1.8e-71   1.1e-68  240.8   7.7     1   252     1   247     1   248 0.92 [subseq from] hypothetical protein NCAS_0F00220 [Naumovozyma castellii CBS 4309] >CCC70506.1 hypothetical protein NCAS_0F00220 [Naumovozyma castellii CBS 4309]
KXH42014.1/165-612       -            448 Peptidase_S8         PF00082.22   271   9.8e-69  241.0   2.5   1   1   1.8e-71   1.1e-68  240.7   2.5     1   271     1   448     1   448 0.94 [subseq from] peptidase [Colletotrichum salicis]
GAN05309.1/208-638       -            431 Peptidase_S8         PF00082.22   271   9.8e-69  241.0   1.1   1   1   1.8e-71   1.1e-68  240.8   1.1     1   271     1   431     1   431 0.93 [subseq from] subtilisin [Mucor ambiguus]
SMN22955.1/206-455       -            250 Peptidase_S8         PF00082.22   271   9.9e-69  241.0   5.9   1   1   1.8e-71   1.1e-68  240.8   5.9     1   253     1   248     1   250 0.92 [subseq from] similar to Saccharomyces cerevisiae YEL060C PRB1 Vacuolar proteinase B (yscB), a serine protease of the subtilisin family [Kazachstania saulgeensis]
QBZ55183.1/167-461       -            295 Peptidase_S8         PF00082.22   271   9.9e-69  240.9   4.8   1   1   1.8e-71   1.2e-68  240.7   4.8     1   255     1   290     1   294 0.96 [subseq from] hypothetical protein PoMZ_00076 [Pyricularia oryzae]
XP_013239057.1/246-479   -            234 Peptidase_S8         PF00082.22   271     1e-68  240.9   7.6   1   1   1.8e-71   1.1e-68  240.7   7.6     1   253     1   233     1   234 0.92 [subseq from] putative subtilisin-like serine protease [Mitosporidium daphniae] >KGG52630.1 putative subtilisin-like serine protease [Mitosporidium daphniae]
EPS37858.1/183-431       -            249 Peptidase_S8         PF00082.22   271     1e-68  240.9  12.1   1   1   1.8e-71   1.1e-68  240.8  12.1     1   253     1   246     1   249 0.94 [subseq from] hypothetical protein H072_8474 [Dactylellina haptotyla CBS 200.50]
OAA43241.1/139-370       -            232 Peptidase_S8         PF00082.22   271     1e-68  240.9   9.8   1   1   1.8e-71   1.2e-68  240.7   9.8     1   254     1   231     1   232 0.94 [subseq from] Subtilisin-like serine protease PR1A [Metarhizium rileyi RCEF 4871]
CEJ60472.1/172-423       -            252 Peptidase_S8         PF00082.22   271     1e-68  240.9  13.6   1   1   1.8e-71   1.1e-68  240.7  13.6     1   253     1   251     1   252 0.92 [subseq from] Putative Cerevisin [Penicillium brasilianum]
PNP42608.1/172-604       -            433 Peptidase_S8         PF00082.22   271     1e-68  240.9   0.0   1   1   3.3e-71     2e-68  239.9   0.0     1   259     1   428     1   433 0.98 [subseq from] hypothetical protein TGAMA5MH_05349 [Trichoderma gamsii]
RSM17748.1/155-574       -            420 Peptidase_S8         PF00082.22   271     1e-68  240.9   3.3   1   1   2.3e-71   1.4e-68  240.4   3.3     1   254     1   418     1   420 0.95 [subseq from] hypothetical protein CDV31_003355 [Fusarium ambrosium]
OLN85320.1/145-565       -            421 Peptidase_S8         PF00082.22   271     1e-68  240.9   1.4   1   1     2e-71   1.3e-68  240.6   1.4     1   237     1   399     1   420 0.91 [subseq from] Minor extracellular protease vpr 5 [Colletotrichum chlorophyti]
CZT11562.1/188-642       -            455 Peptidase_S8         PF00082.22   271     1e-68  240.9   0.6   1   1   2.2e-71   1.4e-68  240.5   0.6     1   271     1   455     1   455 0.94 [subseq from] uncharacterized protein RAG0_15661 [Rhynchosporium agropyri]
RSL48325.1/155-574       -            420 Peptidase_S8         PF00082.22   271     1e-68  240.9   3.2   1   1   2.1e-71   1.3e-68  240.5   3.2     1   254     1   418     1   420 0.95 [subseq from] hypothetical protein CEP53_009571 [Fusarium sp. AF-6]
EQB48363.1/168-601       -            434 Peptidase_S8         PF00082.22   271     1e-68  240.9   5.5   1   1   1.9e-71   1.2e-68  240.7   5.5     1   271     1   434     1   434 0.94 [subseq from] hypothetical protein CGLO_12385 [Colletotrichum gloeosporioides Cg-14]
QBZ66300.1/145-542       -            398 Peptidase_S8         PF00082.22   271   1.1e-68  240.9   5.8   1   1   2.1e-71   1.3e-68  240.5   5.8     1   236     1   395     1   398 0.95 [subseq from] hypothetical protein PoMZ_13273 [Pyricularia oryzae]
XP_003721278.1/145-542   -            398 Peptidase_S8         PF00082.22   271   1.1e-68  240.9   5.8   1   1   2.1e-71   1.3e-68  240.5   5.8     1   236     1   395     1   398 0.95 [subseq from] minor extracellular protease vpr [Pyricularia oryzae 70-15] >EAQ70830.1 hypothetical protein MGCH7_ch7g237 [Pyricularia oryzae 70-15] >EHA46535.1 minor extracellular protease vpr [Pyricularia oryzae 70-15] >AEX97156.1 hypothetical protein 7bg7.21 [Pyricularia oryzae] >ELQ34244.1 minor extracellular protease vpr [Pyricularia oryzae Y34] >ELQ60707.1 minor extracellular protease vpr [Pyricularia oryzae P131]
PLN78043.1/170-422       -            253 Peptidase_S8         PF00082.22   271   1.1e-68  240.8  12.2   1   1   1.9e-71   1.2e-68  240.7  12.2     1   253     1   251     1   253 0.93 [subseq from] peptidase S8/S53 domain-containing protein [Aspergillus taichungensis]
TDZ48409.1/141-557       -            417 Peptidase_S8         PF00082.22   271   1.1e-68  240.8   4.4   1   1     2e-71   1.2e-68  240.6   4.4     1   247     1   409     1   417 0.94 [subseq from] Minor extracellular protease vpr [Colletotrichum trifolii]
RSL75745.1/155-574       -            420 Peptidase_S8         PF00082.22   271   1.1e-68  240.8   3.3   1   1   2.4e-71   1.5e-68  240.4   3.3     1   254     1   418     1   420 0.95 [subseq from] hypothetical protein CEP51_010582 [Fusarium sp. AF-3]
XP_029743870.1/192-614   -            423 Peptidase_S8         PF00082.22   271   1.1e-68  240.8   5.9   1   1     2e-71   1.2e-68  240.6   5.9     1   238     1   405     1   423 0.93 [subseq from] uncharacterized protein PpBr36_10762 [Pyricularia pennisetigena] >TLS21020.1 hypothetical protein PpBr36_10762 [Pyricularia pennisetigena]
Q9P8G3.1/173-421         -            249 Peptidase_S8         PF00082.22   271   1.1e-68  240.8  14.6   1   1     2e-71   1.2e-68  240.6  14.6     1   253     1   247     1   249 0.92 [subseq from] RecName: Full=Subtilisin-like serine protease Pen ch 18.0101; AltName: Full=Allergen Pen n 18; AltName: Full=Vacuolar serine protease; AltName: Allergen=Pen ch 18.0101; Flags: Precursor >AAF71379.1 allergen Pen n 18 [Penicillium chrysogenum]
XP_002568697.1/173-421   -            249 Peptidase_S8         PF00082.22   271   1.1e-68  240.8  14.6   1   1     2e-71   1.2e-68  240.6  14.6     1   253     1   247     1   249 0.92 [subseq from] vacuolar serine proteinase AAG44693-Penicillium chrysogenum [Penicillium rubens Wisconsin 54-1255] >Q9HF04.2 RecName: Full=Subtilisin-like serine protease Pen ch 18; AltName: Full=Vacuolar serine protease; AltName: Allergen=Pen ch 18; Flags: Precursor >AAG44693.2 vacuolar serine protease [Penicillium chrysogenum] >CAP96594.1 vacuolar serine proteinase AAG44693-Penicillium chrysogenum [Penicillium rubens Wisconsin 54-1255] >KZN89274.1 Alkaline protease [Penicillium chrysogenum]
XP_014544214.1/144-571   -            428 Peptidase_S8         PF00082.22   271   1.1e-68  240.8   5.1   1   1   2.1e-71   1.3e-68  240.5   5.1     1   255     1   421     1   427 0.95 [subseq from] subtilisin-like protease, partial [Metarhizium brunneum ARSEF 3297] >KID75029.1 subtilisin-like protease, partial [Metarhizium brunneum ARSEF 3297]
XP_024694923.1/170-421   -            252 Peptidase_S8         PF00082.22   271   1.1e-68  240.8  12.1   1   1     2e-71   1.3e-68  240.6  12.1     1   253     1   251     1   252 0.93 [subseq from] cerevisin precursor [Aspergillus campestris IBT 28561] >PKY06329.1 cerevisin precursor [Aspergillus campestris IBT 28561]
POS68865.1/169-612       -            444 Peptidase_S8         PF00082.22   271   1.1e-68  240.8   0.4   1   1   2.4e-71   1.5e-68  240.3   0.4     1   253     1   441     1   443 0.98 [subseq from] hypothetical protein DHEL01_v212741 [Diaporthe helianthi]
KHN97107.1/154-576       -            423 Peptidase_S8         PF00082.22   271   1.1e-68  240.8   6.3   1   1   2.6e-71   1.6e-68  240.2   6.3     1   254     1   421     1   423 0.95 [subseq from] subtilisin-like serine protease PR1C [Metarhizium album ARSEF 1941]
TEB21711.1/154-567       -            414 Peptidase_S8         PF00082.22   271   1.1e-68  240.8   3.8   1   1   2.1e-71   1.3e-68  240.6   3.8     1   271     1   414     1   414 0.95 [subseq from] pyrolysin [Coprinellus micaceus]
ELU36403.1/257-613       -            357 Peptidase_S8         PF00082.22   271   1.1e-68  240.8   7.8   1   1     2e-71   1.3e-68  240.6   7.8     1   271     1   357     1   357 0.96 [subseq from] pyrolysin [Rhizoctonia solani AG-1 IA]
XP_013018651.1/218-455   -            238 Peptidase_S8         PF00082.22   271   1.1e-68  240.8  15.5   1   1     2e-71   1.3e-68  240.6  15.5     1   253     1   236     1   238 0.92 [subseq from] vacuolar serine protease Isp6 [Schizosaccharomyces octosporus yFS286] >EPX73019.1 vacuolar serine protease Isp6 [Schizosaccharomyces octosporus yFS286]
ORX72248.1/120-523       -            404 Peptidase_S8         PF00082.22   271   1.1e-68  240.7   0.6   1   1   5.9e-71   3.7e-68  239.1   0.6     1   255     1   400     1   404 0.92 [subseq from] subtilisin-like protein [Linderina pennispora]
PYI30390.1/174-426       -            253 Peptidase_S8         PF00082.22   271   1.1e-68  240.7  10.2   1   1   2.1e-71   1.3e-68  240.6  10.2     1   253     1   251     1   253 0.93 [subseq from] cerevisin precursor [Aspergillus indologenus CBS 114.80]
XP_025522187.1/174-426   -            253 Peptidase_S8         PF00082.22   271   1.1e-68  240.7  10.2   1   1   2.1e-71   1.3e-68  240.6  10.2     1   253     1   251     1   253 0.93 [subseq from] cerevisin precursor [Aspergillus japonicus CBS 114.51] >PYI14971.1 cerevisin precursor [Aspergillus violaceofuscus CBS 115571] >RAH76293.1 cerevisin precursor [Aspergillus japonicus CBS 114.51]
KXN70690.1/113-323       -            211 Peptidase_S8         PF00082.22   271   1.1e-68  240.7  11.5   1   1   2.1e-71   1.3e-68  240.5  11.5     1   233     1   211     1   211 0.94 [subseq from] hypothetical protein CONCODRAFT_29342, partial [Conidiobolus coronatus NRRL 28638]
ACT66136.1/135-366       -            232 Peptidase_S8         PF00082.22   271   1.2e-68  240.7  15.3   1   1   2.1e-71   1.3e-68  240.5  15.3     1   254     1   231     1   232 0.94 [subseq from] subtilisin-like serine protease PR1A, partial [Metarhizium anisopliae]
XP_025403267.1/172-423   -            252 Peptidase_S8         PF00082.22   271   1.2e-68  240.7  12.2   1   1   2.1e-71   1.3e-68  240.6  12.2     1   253     1   251     1   252 0.92 [subseq from] serine proteinase [Aspergillus heteromorphus CBS 117.55] >PWY90824.1 serine proteinase [Aspergillus heteromorphus CBS 117.55]
PNH36957.1/14-443        -            430 Peptidase_S8         PF00082.22   271   1.2e-68  240.7   1.8   1   1   2.3e-71   1.5e-68  240.4   1.8     1   261     1   417     1   427 0.95 [subseq from] hypothetical protein VD0004_g9813 [Verticillium dahliae]
PNH73707.1/9-438         -            430 Peptidase_S8         PF00082.22   271   1.2e-68  240.7   1.8   1   1   2.3e-71   1.5e-68  240.4   1.8     1   261     1   417     1   427 0.95 [subseq from] hypothetical protein VD0001_g3848 [Verticillium dahliae]
RXG41696.1/168-597       -            430 Peptidase_S8         PF00082.22   271   1.2e-68  240.7   1.8   1   1   2.3e-71   1.5e-68  240.4   1.8     1   261     1   417     1   427 0.95 [subseq from] hypothetical protein VDGE_03685 [Verticillium dahliae]
TDZ36789.1/142-535       -            394 Peptidase_S8         PF00082.22   271   1.2e-68  240.7   0.0   1   1   2.7e-71   1.7e-68  240.2   0.0     1   236     1   391     1   394 0.95 [subseq from] Minor extracellular protease vpr [Colletotrichum spinosum]
TDZ27630.1/142-535       -            394 Peptidase_S8         PF00082.22   271   1.2e-68  240.7   0.0   1   1   2.7e-71   1.7e-68  240.2   0.0     1   236     1   391     1   394 0.95 [subseq from] Minor extracellular protease vpr [Colletotrichum trifolii] >TDZ27656.1 Minor extracellular protease vpr [Colletotrichum trifolii]
TGO43378.1/177-426       -            250 Peptidase_S8         PF00082.22   271   1.2e-68  240.7  13.7   1   1   2.4e-71   1.5e-68  240.4  13.7     1   253     1   247     1   249 0.94 [subseq from] hypothetical protein BHYA_0001g00050 [Botrytis hyacinthi]
RDW65157.1/172-598       -            427 Peptidase_S8         PF00082.22   271   1.2e-68  240.7   5.9   1   1   2.4e-71   1.5e-68  240.3   5.9     1   256     1   423     1   427 0.95 [subseq from] hypothetical protein BP5796_09849 [Coleophoma crateriformis]
TEA12176.1/141-557       -            417 Peptidase_S8         PF00082.22   271   1.2e-68  240.7   5.4   1   1   2.2e-71   1.4e-68  240.5   5.4     1   247     1   409     1   417 0.94 [subseq from] Minor extracellular protease vpr [Colletotrichum sidae]
XP_021881646.1/165-403   -            239 Peptidase_S8         PF00082.22   271   1.2e-68  240.7   7.9   1   1   2.3e-71   1.4e-68  240.4   7.9     1   253     1   236     1   239 0.91 [subseq from] peptidase S8/S53 domain-containing protein [Lobosporangium transversale] >ORZ16711.1 peptidase S8/S53 domain-containing protein [Lobosporangium transversale]
TFK67380.1/159-587       -            429 Peptidase_S8         PF00082.22   271   1.2e-68  240.7   0.0   1   1   4.3e-71   2.7e-68  239.5   0.0     1   271     1   429     1   429 0.96 [subseq from] subtilisin-like protease [Pluteus cervinus]
XP_022386201.1/172-424   -            253 Peptidase_S8         PF00082.22   271   1.2e-68  240.6  10.6   1   1   2.2e-71   1.4e-68  240.5  10.6     1   254     1   252     1   253 0.93 [subseq from] subtilisin-like serine protease pepC [Aspergillus bombycis] >OGM42484.1 subtilisin-like serine protease pepC [Aspergillus bombycis]
KXH25757.1/146-567       -            422 Peptidase_S8         PF00082.22   271   1.2e-68  240.6   2.7   1   1   2.2e-71   1.4e-68  240.5   2.7     1   238     1   401     1   422 0.91 [subseq from] subtilase [Colletotrichum simmondsii]
XP_025490574.1/174-426   -            253 Peptidase_S8         PF00082.22   271   1.3e-68  240.6  10.4   1   1   2.3e-71   1.4e-68  240.4  10.4     1   253     1   251     1   253 0.93 [subseq from] cerevisin precursor [Aspergillus uvarum CBS 121591] >PYH80374.1 cerevisin precursor [Aspergillus uvarum CBS 121591]
KAB5586270.1/137-555     -            419 Peptidase_S8         PF00082.22   271   1.3e-68  240.6   0.0   1   1   3.9e-71   2.5e-68  239.6   0.0     1   238     1   402     1   419 0.92 [subseq from] subtilisin-like serine protease [Coniochaeta sp. 2T2.1]
XP_024671987.1/170-421   -            252 Peptidase_S8         PF00082.22   271   1.3e-68  240.6  12.3   1   1   2.3e-71   1.4e-68  240.4  12.3     1   253     1   251     1   252 0.93 [subseq from] cerevisin precursor [Aspergillus candidus] >PLB37975.1 cerevisin precursor [Aspergillus candidus]
ELA33860.1/142-538       -            397 Peptidase_S8         PF00082.22   271   1.3e-68  240.6   0.0   1   1   3.1e-71     2e-68  240.0   0.0     1   236     1   396     1   397 0.96 [subseq from] serin endopeptidase [Colletotrichum fructicola Nara gc5]
CZT07897.1/164-598       -            435 Peptidase_S8         PF00082.22   271   1.3e-68  240.6  10.1   1   1   2.4e-71   1.5e-68  240.4  10.1     1   271     1   435     1   435 0.94 [subseq from] uncharacterized protein RCO7_10632 [Rhynchosporium commune]
ORY97755.1/162-580       -            419 Peptidase_S8         PF00082.22   271   1.3e-68  240.6   8.6   1   1   2.9e-71   1.8e-68  240.1   8.6     1   254     1   414     1   419 0.95 [subseq from] peptidase S8/S53 domain-containing protein [Syncephalastrum racemosum]
RTE69968.1/155-574       -            420 Peptidase_S8         PF00082.22   271   1.3e-68  240.6   3.6   1   1   2.9e-71   1.8e-68  240.1   3.6     1   254     1   418     1   420 0.95 [subseq from] hypothetical protein BHE90_015645 [Fusarium euwallaceae]
RMJ18969.1/155-574       -            420 Peptidase_S8         PF00082.22   271   1.3e-68  240.5   3.6   1   1   2.9e-71   1.8e-68  240.1   3.6     1   254     1   418     1   420 0.95 [subseq from] hypothetical protein CDV36_001383 [Fusarium sp. AF-12]
SJX63259.1/212-650       -            439 Peptidase_S8         PF00082.22   271   1.3e-68  240.5   0.0   1   1     1e-70   6.4e-68  238.3   0.0     1   271     1   439     1   439 0.94 [subseq from] related to subtilisin-like serine protease [Sporisorium reilianum f. sp. reilianum]
KXS10972.1/182-453       -            272 Peptidase_S8         PF00082.22   271   1.3e-68  240.5   4.9   1   1   2.4e-71   1.5e-68  240.3   4.9     1   251     1   270     1   272 0.94 [subseq from] hypothetical protein M427DRAFT_115414 [Gonapodya prolifera JEL478]
OSS54641.1/176-426       -            251 Peptidase_S8         PF00082.22   271   1.3e-68  240.5  14.5   1   1   2.4e-71   1.5e-68  240.3  14.5     1   250     1   248     1   251 0.93 [subseq from] hypothetical protein B5807_00015 [Epicoccum nigrum]
OMJ23694.1/158-400       -            243 Peptidase_S8         PF00082.22   271   1.3e-68  240.5  17.8   1   1   2.4e-71   1.5e-68  240.3  17.8     1   251     1   240     1   243 0.92 [subseq from] Subtilisin-like protease 8 [Smittium culicis]
TLD18469.1/145-542       -            398 Peptidase_S8         PF00082.22   271   1.4e-68  240.5   5.0   1   1   2.6e-71   1.6e-68  240.3   5.0     1   236     1   395     1   398 0.95 [subseq from] hypothetical protein PspLS_10128 [Pyricularia sp. CBS 133598]
RXW16077.1/124-355       -            232 Peptidase_S8         PF00082.22   271   1.4e-68  240.5   9.9   1   1   2.5e-71   1.6e-68  240.3   9.9     1   252     1   230     1   232 0.94 [subseq from] hypothetical protein EST38_g9777 [Psathyrella aberdarensis]
XP_004178038.1/258-507   -            250 Peptidase_S8         PF00082.22   271   1.4e-68  240.5  10.0   1   1   2.5e-71   1.6e-68  240.3  10.0     1   251     1   248     1   250 0.92 [subseq from] hypothetical protein TBLA_0A07300 [Tetrapisispora blattae CBS 6284] >CCH58519.1 hypothetical protein TBLA_0A07300 [Tetrapisispora blattae CBS 6284]
KAB8233154.1/172-424     -            253 Peptidase_S8         PF00082.22   271   1.4e-68  240.5   9.9   1   1   2.5e-71   1.6e-68  240.3   9.9     1   253     1   251     1   253 0.94 [subseq from] serine proteinase [Aspergillus alliaceus] >KAE8389138.1 serine proteinase [Aspergillus albertensis]
XP_007295408.1/181-429   -            249 Peptidase_S8         PF00082.22   271   1.4e-68  240.5  11.9   1   1   2.5e-71   1.6e-68  240.3  11.9     1   253     1   247     1   249 0.94 [subseq from] serine protease 2 [Marssonina brunnea f. sp. 'multigermtubi' MB_m1] >EKD14289.1 serine protease 2 [Marssonina brunnea f. sp. 'multigermtubi' MB_m1]
EXF85432.1/167-614       -            448 Peptidase_S8         PF00082.22   271   1.4e-68  240.5   2.4   1   1   2.7e-71   1.7e-68  240.2   2.4     1   271     1   448     1   448 0.93 [subseq from] peptidase [Colletotrichum fioriniae PJ7]
OIW32859.1/143-569       -            427 Peptidase_S8         PF00082.22   271   1.4e-68  240.4   1.2   1   1   9.6e-71     6e-68  238.4   1.2     1   255     1   420     1   426 0.98 [subseq from] subtilisin-like protein [Coniochaeta ligniaria NRRL 30616]
TIC93594.1/141-551       -            411 Peptidase_S8         PF00082.22   271   1.4e-68  240.4   5.9   1   1   3.3e-71   2.1e-68  239.9   5.9     1   237     1   397     1   410 0.94 [subseq from] Minor extracellular protease vpr [Colletotrichum higginsianum]
XP_018153401.1/141-551   -            411 Peptidase_S8         PF00082.22   271   1.4e-68  240.4   5.9   1   1   3.3e-71   2.1e-68  239.9   5.9     1   237     1   397     1   410 0.94 [subseq from] Serin endopeptidase [Colletotrichum higginsianum IMI 349063] >OBR04883.1 Serin endopeptidase [Colletotrichum higginsianum IMI 349063]
CEI93923.1/168-412       -            245 Peptidase_S8         PF00082.22   271   1.4e-68  240.4  10.4   1   1   2.6e-71   1.6e-68  240.3  10.4     1   254     1   243     1   245 0.90 [subseq from] Putative Cerevisin [Rhizopus microsporus]
ORE13968.1/168-412       -            245 Peptidase_S8         PF00082.22   271   1.4e-68  240.4  10.4   1   1   2.6e-71   1.6e-68  240.3  10.4     1   254     1   243     1   245 0.90 [subseq from] subtilisin-like protein [Rhizopus microsporus] >RCH81295.1 serine protease [Rhizopus azygosporus]
XP_023471329.1/168-412   -            245 Peptidase_S8         PF00082.22   271   1.4e-68  240.4  10.4   1   1   2.6e-71   1.6e-68  240.3  10.4     1   254     1   243     1   245 0.90 [subseq from] serine protease [Rhizopus microsporus ATCC 52813] >ORE02237.1 subtilisin-like protein [Rhizopus microsporus var. microsporus] >PHZ17621.1 serine protease [Rhizopus microsporus ATCC 52813]
EQB56230.1/141-557       -            417 Peptidase_S8         PF00082.22   271   1.5e-68  240.4   5.1   1   1   2.6e-71   1.6e-68  240.2   5.1     1   246     1   408     1   417 0.94 [subseq from] subtilase [Colletotrichum gloeosporioides Cg-14]
OAD01475.1/172-602       -            431 Peptidase_S8         PF00082.22   271   1.5e-68  240.4   1.1   1   1   2.7e-71   1.7e-68  240.2   1.1     1   271     1   431     1   431 0.93 [subseq from] hypothetical protein MUCCIDRAFT_165351 [Mucor circinelloides f. lusitanicus CBS 277.49]
TEB20087.1/154-579       -            426 Peptidase_S8         PF00082.22   271   1.5e-68  240.4   2.7   1   1   2.7e-71   1.7e-68  240.2   2.7     1   271     1   426     1   426 0.95 [subseq from] subtilisin-like protease [Coprinellus micaceus]
OQE40281.1/173-421       -            249 Peptidase_S8         PF00082.22   271   1.5e-68  240.4  14.5   1   1   2.7e-71   1.7e-68  240.2  14.5     1   254     1   248     1   249 0.92 [subseq from] hypothetical protein PENCOP_c006G02699 [Penicillium coprophilum]
EEH05499.1/173-426       -            254 Peptidase_S8         PF00082.22   271   1.6e-68  240.3  12.1   1   1   2.8e-71   1.8e-68  240.1  12.1     1   252     1   251     1   254 0.94 [subseq from] serine proteinase [Histoplasma capsulatum G186AR]
PNP42600.1/14-450        -            437 Peptidase_S8         PF00082.22   271   1.6e-68  240.3   6.1   1   1     3e-71   1.9e-68  240.0   6.1     1   257     1   432     1   437 0.96 [subseq from] hypothetical protein TGAMA5MH_05341 [Trichoderma gamsii]
ORX58714.1/37-501        -            465 Peptidase_S8         PF00082.22   271   1.6e-68  240.3   0.3   1   1   3.1e-71     2e-68  240.0   0.3     1   255     1   464     1   465 0.97 [subseq from] subtilisin-like protein, partial [Hesseltinella vesiculosa]
XP_024748801.1/99-530    -            432 Peptidase_S8         PF00082.22   271   1.6e-68  240.3   0.8   1   1   3.2e-71     2e-68  239.9   0.8     1   256     1   424     1   431 0.96 [subseq from] subtilisin-like protein [Trichoderma citrinoviride] >PTB65481.1 subtilisin-like protein [Trichoderma citrinoviride]
XP_018296851.1/135-587   -            453 Peptidase_S8         PF00082.22   271   1.6e-68  240.2   1.7   1   1   3.3e-71   2.1e-68  239.9   1.7     1   271     1   453     1   453 0.91 [subseq from] secreted subtilisin-like serine protease [Phycomyces blakesleeanus NRRL 1555(-)] >OAD78811.1 secreted subtilisin-like serine protease [Phycomyces blakesleeanus NRRL 1555(-)]
PTB75068.1/162-602       -            441 Peptidase_S8         PF00082.22   271   1.6e-68  240.2   1.5   1   1   3.6e-71   2.2e-68  239.8   1.5     1   271     1   441     1   441 0.95 [subseq from] subtilisin-like protein [Trichoderma longibrachiatum ATCC 18648]
XP_016290299.1/212-649   -            438 Peptidase_S8         PF00082.22   271   1.6e-68  240.2   9.2   1   1   3.4e-71   2.1e-68  239.8   9.2     1   271     1   438     1   438 0.96 [subseq from] hypothetical protein PSEUBRA_SCAF6g00843 [Kalmanozyma brasiliensis GHG001] >EST05310.1 hypothetical protein PSEUBRA_SCAF6g00843 [Kalmanozyma brasiliensis GHG001]
CEG63363.1/168-412       -            245 Peptidase_S8         PF00082.22   271   1.6e-68  240.2  11.3   1   1     3e-71   1.9e-68  240.0  11.3     1   254     1   243     1   245 0.90 [subseq from] Putative Cerevisin [Rhizopus microsporus]
CCE81187.1/224-470       -            247 Peptidase_S8         PF00082.22   271   1.7e-68  240.2  11.3   1   1     3e-71   1.9e-68  240.0  11.3     1   249     1   244     1   247 0.93 [subseq from] Piso0_003538 [Millerozyma farinosa CBS 7064] >CCE80422.1 Piso0_003538 [Millerozyma farinosa CBS 7064]
TDZ20065.1/141-557       -            417 Peptidase_S8         PF00082.22   271   1.7e-68  240.2   4.6   1   1     3e-71   1.9e-68  240.0   4.6     1   247     1   409     1   417 0.94 [subseq from] Minor extracellular protease vpr [Colletotrichum orbiculare MAFF 240422]
ACV71833.1/139-370       -            232 Peptidase_S8         PF00082.22   271   1.7e-68  240.2  11.9   1   1   3.2e-71     2e-68  240.0  11.9     1   254     1   231     1   232 0.94 [subseq from] subtilisin-like protease Pr1A [Metarhizium anisopliae]
ACV71843.1/139-370       -            232 Peptidase_S8         PF00082.22   271   1.7e-68  240.2  14.7   1   1   3.2e-71     2e-68  239.9  14.7     1   254     1   231     1   232 0.94 [subseq from] subtilisin-like protease Pr1A [Metarhizium anisopliae]
XP_018662918.1/165-601   -            437 Peptidase_S8         PF00082.22   271   1.7e-68  240.2   5.9   1   1   3.3e-71   2.1e-68  239.9   5.9     1   257     1   432     1   437 0.95 [subseq from] peptidase [Trichoderma gamsii] >PON27446.1 peptidase [Trichoderma gamsii]
ODA77519.1/153-577       -            425 Peptidase_S8         PF00082.22   271   1.8e-68  240.1   0.7   1   1   3.3e-71   2.1e-68  239.9   0.7     1   255     1   418     1   425 0.97 [subseq from] hypothetical protein RJ55_07148 [Drechmeria coniospora]
ACV71847.1/139-370       -            232 Peptidase_S8         PF00082.22   271   1.8e-68  240.1  13.9   1   1   3.3e-71   2.1e-68  239.9  13.9     1   254     1   231     1   232 0.94 [subseq from] subtilisin-like protease Pr1A [Metarhizium majus]
KID99965.1/139-370       -            232 Peptidase_S8         PF00082.22   271   1.8e-68  240.1  13.9   1   1   3.3e-71   2.1e-68  239.9  13.9     1   254     1   231     1   232 0.94 [subseq from] subtilisin-like protease Pr1A, partial [Metarhizium majus ARSEF 297]
KAB8213134.1/172-424     -            253 Peptidase_S8         PF00082.22   271   1.8e-68  240.1  10.2   1   1   3.2e-71     2e-68  239.9  10.2     1   254     1   252     1   253 0.93 [subseq from] peptidase S8/S53 domain-containing protein [Aspergillus novoparasiticus]
KAB8267850.1/172-424     -            253 Peptidase_S8         PF00082.22   271   1.8e-68  240.1  10.2   1   1   3.2e-71     2e-68  239.9  10.2     1   254     1   252     1   253 0.93 [subseq from] peptidase S8/S53 domain-containing protein [Aspergillus minisclerotigenes]
KAE8321307.1/172-424     -            253 Peptidase_S8         PF00082.22   271   1.8e-68  240.1  10.2   1   1   3.2e-71     2e-68  239.9  10.2     1   254     1   252     1   253 0.93 [subseq from] peptidase S8/S53 domain-containing protein [Aspergillus sergii]
KJK68018.1/172-424       -            253 Peptidase_S8         PF00082.22   271   1.8e-68  240.1  10.2   1   1   3.2e-71     2e-68  239.9  10.2     1   254     1   252     1   253 0.93 [subseq from] Subtilase family protein [Aspergillus parasiticus SU-1] >KAB8200606.1 peptidase S8/S53 domain-containing protein [Aspergillus parasiticus] >KAE8313755.1 peptidase S8/S53 domain-containing protein [Aspergillus transmontanensis]
PIG79147.1/172-424       -            253 Peptidase_S8         PF00082.22   271   1.8e-68  240.1  10.2   1   1   3.2e-71     2e-68  239.9  10.2     1   254     1   252     1   253 0.93 [subseq from] subtilisin-like serine protease pepC [Aspergillus arachidicola] >KAE8336276.1 hypothetical protein BDV24DRAFT_142203 [Aspergillus arachidicola]
TAQ86217.1/177-425       -            249 Peptidase_S8         PF00082.22   271   1.8e-68  240.1  13.6   1   1   3.3e-71   2.1e-68  239.9  13.6     1   253     1   247     1   249 0.94 [subseq from] hypothetical protein B7494_g5456 [Chlorociboria aeruginascens]
KGO74337.1/173-421       -            249 Peptidase_S8         PF00082.22   271   1.8e-68  240.1  14.6   1   1   3.3e-71   2.1e-68  239.9  14.6     1   253     1   247     1   249 0.92 [subseq from] Proteinase inhibitor I9 [Penicillium italicum]
XP_024764584.1/173-616   -            444 Peptidase_S8         PF00082.22   271   1.8e-68  240.1   0.0   1   1   6.7e-71   4.2e-68  238.9   0.0     1   256     1   426     1   444 0.97 [subseq from] hypothetical protein M441DRAFT_64586 [Trichoderma asperellum CBS 433.97] >PTB44907.1 hypothetical protein M441DRAFT_64586 [Trichoderma asperellum CBS 433.97]
AJU47780.1/316-565       -            250 Peptidase_S8         PF00082.22   271   1.8e-68  240.1   6.1   1   1   3.4e-71   2.1e-68  239.9   6.1     1   251     1   248     1   250 0.92 [subseq from] Prb1p [Saccharomyces cerevisiae YJM1341]
XP_003688035.1/265-520   -            256 Peptidase_S8         PF00082.22   271   1.9e-68  240.1   7.2   1   1   3.4e-71   2.1e-68  239.9   7.2     1   254     1   254     1   256 0.94 [subseq from] hypothetical protein TPHA_0M00230 [Tetrapisispora phaffii CBS 4417] >CCE65601.1 hypothetical protein TPHA_0M00230 [Tetrapisispora phaffii CBS 4417]
PSN72527.1/177-429       -            253 Peptidase_S8         PF00082.22   271   1.9e-68  240.0  13.9   1   1   3.4e-71   2.1e-68  239.8  13.9     1   253     1   251     1   253 0.93 [subseq from] hypothetical protein BS50DRAFT_597783 [Corynespora cassiicola Philippines]
TVY52148.1/162-614       -            453 Peptidase_S8         PF00082.22   271   1.9e-68  240.0   0.0   1   1   7.4e-71   4.7e-68  238.7   0.0     1   256     1   438     1   453 0.93 [subseq from] Minor extracellular protease vpr [Lachnellula cervina]
KIM30827.1/153-575       -            423 Peptidase_S8         PF00082.22   271   1.9e-68  240.0   4.5   1   1   3.5e-71   2.2e-68  239.8   4.5     1   256     1   407     1   423 0.95 [subseq from] hypothetical protein M408DRAFT_65702 [Serendipita vermifera MAFF 305830]
KZZ91714.1/151-574       -            424 Peptidase_S8         PF00082.22   271   1.9e-68  240.0   9.4   1   1   2.4e-70   1.5e-67  237.0   9.4     1   254     1   420     1   423 0.95 [subseq from] subtilisin-like serine protease PR1C [Moelleriella libera RCEF 2490]
ORY99044.1/36-496        -            461 Peptidase_S8         PF00082.22   271     2e-68  240.0   0.2   1   1   3.7e-71   2.3e-68  239.7   0.2     1   255     1   460     1   461 0.97 [subseq from] hypothetical protein BCR43DRAFT_455485 [Syncephalastrum racemosum]
EPB90802.1/208-638       -            431 Peptidase_S8         PF00082.22   271     2e-68  240.0   1.0   1   1   3.7e-71   2.3e-68  239.7   1.0     1   271     1   431     1   431 0.93 [subseq from] hypothetical protein HMPREF1544_02380 [Mucor circinelloides f. circinelloides 1006PhL]
XP_014549317.1/139-371   -            233 Peptidase_S8         PF00082.22   271     2e-68  240.0  14.6   1   1   3.7e-71   2.3e-68  239.7  14.6     1   254     1   231     1   233 0.94 [subseq from] subtilisin-like protease PR1A, partial [Metarhizium brunneum ARSEF 3297] >CAC95042.1 subtilisin-like protease PR1A [Metarhizium anisopliae] >KID80179.1 subtilisin-like protease PR1A, partial [Metarhizium brunneum ARSEF 3297]
KZL73087.1/141-543       -            403 Peptidase_S8         PF00082.22   271     2e-68  239.9   0.0   1   1     5e-71   3.1e-68  239.3   0.0     1   237     1   397     1   402 0.95 [subseq from] serin endopeptidase [Colletotrichum tofieldiae]
XP_013957001.1/97-540    -            444 Peptidase_S8         PF00082.22   271     2e-68  239.9   0.8   1   1     2e-70   1.3e-67  237.3   0.8     1   271     1   444     1   444 0.97 [subseq from] hypothetical protein TRIVIDRAFT_29732, partial [Trichoderma virens Gv29-8] >EHK22790.1 hypothetical protein TRIVIDRAFT_29732, partial [Trichoderma virens Gv29-8]
XP_002173637.1/201-437   -            237 Peptidase_S8         PF00082.22   271   2.1e-68  239.9  12.1   1   1   3.7e-71   2.3e-68  239.7  12.1     1   253     1   236     1   237 0.93 [subseq from] vacuolar serine protease Isp6 [Schizosaccharomyces japonicus yFS275] >EEB07344.1 vacuolar serine protease Isp6 [Schizosaccharomyces japonicus yFS275]
XP_031027665.1/164-454   -            291 Peptidase_S8         PF00082.22   271   2.1e-68  239.9  14.3   1   1   7.7e-71   4.8e-68  238.7  14.3     1   250     1   289     1   291 0.94 [subseq from] uncharacterized protein SmJEL517_g00441 [Synchytrium microbalum] >TPX37754.1 hypothetical protein SmJEL517_g00441 [Synchytrium microbalum]
XP_007929672.1/145-378   -            234 Peptidase_S8         PF00082.22   271   2.1e-68  239.9  20.6   1   1   3.8e-71   2.4e-68  239.7  20.6     1   252     1   232     1   234 0.93 [subseq from] hypothetical protein MYCFIDRAFT_35047 [Pseudocercospora fijiensis CIRAD86] >EME79398.1 hypothetical protein MYCFIDRAFT_35047 [Pseudocercospora fijiensis CIRAD86]
KFH69247.1/140-372       -            233 Peptidase_S8         PF00082.22   271   2.1e-68  239.9  15.4   1   1   3.7e-71   2.3e-68  239.7  15.4     1   254     1   232     1   233 0.93 [subseq from] hypothetical protein MVEG_04062 [Mortierella verticillata NRRL 6337]
PKR96153.1/161-394       -            234 Peptidase_S8         PF00082.22   271   2.1e-68  239.9   7.2   1   1   3.9e-71   2.5e-68  239.7   7.2     1   253     1   233     1   234 0.92 [subseq from] Subtilisin-like protease [Cercospora zeina]
PVV00834.1/158-401       -            244 Peptidase_S8         PF00082.22   271   2.1e-68  239.9  21.3   1   1   4.2e-71   2.7e-68  239.5  21.3     1   253     1   241     1   243 0.94 [subseq from] hypothetical protein BB560_004770 [Smittium megazygosporum]
ORY59256.1/148-569       -            422 Peptidase_S8         PF00082.22   271   2.1e-68  239.9   0.0   1   1     5e-71   3.2e-68  239.3   0.0     1   255     1   419     1   422 0.97 [subseq from] serine-type endopeptidase-like protein [Pseudomassariella vexata]
CDH52730.1/187-603       -            417 Peptidase_S8         PF00082.22   271   2.1e-68  239.9   2.0   1   1   9.6e-71     6e-68  238.4   2.0     1   252     1   413     1   416 0.92 [subseq from] subtilisin-like serine protease pr1c [Lichtheimia corymbifera JMRC:FSU:9682]
PLW18996.1/147-624       -            478 Peptidase_S8         PF00082.22   271   2.2e-68  239.8   3.5   1   1   5.3e-71   3.3e-68  239.2   3.5     1   257     1   466     1   478 0.92 [subseq from] hypothetical protein PCASD_20127 [Puccinia coronata var. avenae f. sp. avenae] >PLW44788.1 hypothetical protein PCASD_07149 [Puccinia coronata var. avenae f. sp. avenae]
QFU28444.1/96-327        -            232 Peptidase_S8         PF00082.22   271   2.2e-68  239.8  15.2   1   1     4e-71   2.5e-68  239.6  15.2     1   254     1   231     1   232 0.94 [subseq from] subtilisin-like protease PR1A, partial [Metarhizium anisopliae]
ABY71274.1/174-426       -            253 Peptidase_S8         PF00082.22   271   2.2e-68  239.8  11.2   1   1   3.9e-71   2.5e-68  239.6  11.2     1   253     1   251     1   253 0.93 [subseq from] serine protease [Thermoascus aurantiacus var. levisporus]
TQB68456.1/160-582       -            423 Peptidase_S8         PF00082.22   271   2.2e-68  239.8   0.6   1   1     4e-71   2.5e-68  239.6   0.6     1   256     1   418     1   423 0.96 [subseq from] hypothetical protein MPDQ_003399 [Monascus purpureus]
CZT10780.1/164-598       -            435 Peptidase_S8         PF00082.22   271   2.2e-68  239.8  10.3   1   1     4e-71   2.5e-68  239.6  10.3     1   271     1   435     1   435 0.94 [subseq from] uncharacterized protein RAG0_15145 [Rhynchosporium agropyri]
XP_007838825.1/148-588   -            441 Peptidase_S8         PF00082.22   271   2.2e-68  239.8  14.4   1   1   2.9e-69   1.8e-66  233.5  14.4     1   271     1   441     1   441 0.94 [subseq from] hypothetical protein PFICI_12053 [Pestalotiopsis fici W106-1] >ETS76666.1 hypothetical protein PFICI_12053 [Pestalotiopsis fici W106-1]
KAE8352159.1/172-424     -            253 Peptidase_S8         PF00082.22   271   2.2e-68  239.8  12.1   1   1   3.9e-71   2.4e-68  239.7  12.1     1   254     1   252     1   253 0.93 [subseq from] serine proteinase [Aspergillus coremiiformis]
RYO80946.1/149-590       -            442 Peptidase_S8         PF00082.22   271   2.2e-68  239.8   1.9   1   1   4.7e-71   2.9e-68  239.4   1.9     1   256     1   423     1   442 0.95 [subseq from] hypothetical protein DL762_007383 [Monosporascus cannonballus] >RYO86262.1 hypothetical protein DL763_006784 [Monosporascus cannonballus] >RYP39633.1 hypothetical protein DL766_000295 [Monosporascus sp. MC13-8B]
OLN87538.1/143-559       -            417 Peptidase_S8         PF00082.22   271   2.2e-68  239.8   3.2   1   1     4e-71   2.5e-68  239.6   3.2     1   247     1   409     1   417 0.94 [subseq from] Minor extracellular protease vpr 7 [Colletotrichum chlorophyti]
XP_018078802.1/149-382   -            234 Peptidase_S8         PF00082.22   271   2.3e-68  239.8  23.5   1   1   4.4e-71   2.7e-68  239.5  23.5     1   254     1   229     1   233 0.92 [subseq from] subtilisin-like protein [Phialocephala scopiformis] >KUJ24447.1 subtilisin-like protein [Phialocephala scopiformis]
EWC48122.1/190-437       -            248 Peptidase_S8         PF00082.22   271   2.3e-68  239.8  12.2   1   1   4.1e-71   2.6e-68  239.6  12.2     1   254     1   246     1   248 0.94 [subseq from] alkaline protease 2 [Drechslerella stenobrocha 248]
KAA5524616.1/213-636     -            424 Peptidase_S8         PF00082.22   271   2.3e-68  239.8   7.5   1   1   4.2e-71   2.6e-68  239.6   7.5     1   259     1   414     1   424 0.96 [subseq from] hypothetical protein CI109_007051 [Kwoniella shandongensis]
ACV71844.1/139-370       -            232 Peptidase_S8         PF00082.22   271   2.3e-68  239.8  14.9   1   1   4.3e-71   2.7e-68  239.5  14.9     1   254     1   231     1   232 0.94 [subseq from] subtilisin-like protease Pr1A [Metarhizium anisopliae]
KIM93363.1/49-479        -            431 Peptidase_S8         PF00082.22   271   2.3e-68  239.8   0.8   1   1   4.2e-71   2.6e-68  239.6   0.8     1   267     1   428     1   431 0.95 [subseq from] hypothetical protein OIDMADRAFT_61700 [Oidiodendron maius Zn]
OQE92662.1/173-421       -            249 Peptidase_S8         PF00082.22   271   2.3e-68  239.8  14.0   1   1   4.1e-71   2.6e-68  239.6  14.0     1   253     1   247     1   249 0.92 [subseq from] hypothetical protein PENNAL_c0007G09448 [Penicillium nalgiovense]
OAV95384.1/110-524       -            415 Peptidase_S8         PF00082.22   271   2.3e-68  239.7   3.8   1   1   4.3e-71   2.7e-68  239.5   3.8     1   255     1   411     1   415 0.97 [subseq from] hypothetical protein PTTG_05437 [Puccinia triticina 1-1 BBBD Race 1]
XP_015411370.1/176-428   -            253 Peptidase_S8         PF00082.22   271   2.3e-68  239.7  10.8   1   1   4.2e-71   2.6e-68  239.6  10.8     1   254     1   252     1   253 0.94 [subseq from] subtilisin-like serine protease pepC, partial [Aspergillus nomius NRRL 13137] >KNG90447.1 subtilisin-like serine protease pepC, partial [Aspergillus nomius NRRL 13137]
GBB88845.1/167-419       -            253 Peptidase_S8         PF00082.22   271   2.4e-68  239.7   5.3   1   1   4.3e-71   2.7e-68  239.5   5.3     1   254     1   251     1   253 0.94 [subseq from] hypothetical protein RclHR1_15460005 [Rhizophagus clarus]
XP_009228796.1/143-537   -            395 Peptidase_S8         PF00082.22   271   2.4e-68  239.7  10.8   1   1   4.6e-71   2.9e-68  239.4  10.8     1   236     1   392     1   395 0.94 [subseq from] hypothetical protein GGTG_12631 [Gaeumannomyces tritici R3-111a-1] >EJT69748.1 hypothetical protein GGTG_12631 [Gaeumannomyces tritici R3-111a-1]
PSN72515.1/142-565       -            424 Peptidase_S8         PF00082.22   271   2.4e-68  239.7   2.7   1   1   4.7e-71   2.9e-68  239.4   2.7     1   255     1   417     1   423 0.96 [subseq from] subtilase [Corynespora cassiicola Philippines]
EXF76080.1/146-567       -            422 Peptidase_S8         PF00082.22   271   2.4e-68  239.7   2.7   1   1   4.4e-71   2.7e-68  239.5   2.7     1   238     1   401     1   422 0.91 [subseq from] subtilase [Colletotrichum fioriniae PJ7]
CEL03079.1/176-422       -            247 Peptidase_S8         PF00082.22   271   2.5e-68  239.7   9.4   1   1   4.4e-71   2.8e-68  239.5   9.4     1   253     1   246     1   247 0.92 [subseq from] Putative Vacuolar serine protease PrtB [Aspergillus calidoustus]
KUI56255.1/155-577       -            423 Peptidase_S8         PF00082.22   271   2.5e-68  239.6   3.6   1   1   5.4e-71   3.4e-68  239.2   3.6     1   254     1   421     1   422 0.96 [subseq from] Minor extracellular protease vpr [Valsa mali var. pyri]
TVY42648.1/195-649       -            455 Peptidase_S8         PF00082.22   271   2.5e-68  239.6   0.0   1   1   1.8e-70   1.1e-67  237.5   0.0     1   271     1   455     1   455 0.93 [subseq from] Minor extracellular protease, partial [Lachnellula subtilissima]
KIY47274.1/150-579       -            430 Peptidase_S8         PF00082.22   271   2.5e-68  239.6   7.8   1   1   4.7e-71     3e-68  239.4   7.8     1   271     1   430     1   430 0.93 [subseq from] pyrolysin [Fistulina hepatica ATCC 64428]
XP_024332465.1/146-414   -            269 Peptidase_S8         PF00082.22   271   2.5e-68  239.6   2.4   1   1   4.9e-71   3.1e-68  239.3   2.4     1   255     1   264     1   269 0.92 [subseq from] subtilisin-like serine protease precursor [Nosema ceranae] >KKO76723.1 subtilisin-like serine protease precursor [Nosema ceranae]
RPB24985.1/160-398       -            239 Peptidase_S8         PF00082.22   271   2.5e-68  239.6  16.2   1   1   4.6e-71   2.9e-68  239.4  16.2     1   253     1   238     1   239 0.92 [subseq from] subtilisin-like protein [Terfezia boudieri ATCC MYA-4762]
TPX75788.1/141-582       -            442 Peptidase_S8         PF00082.22   271   2.5e-68  239.6   0.0   1   1   5.9e-71   3.7e-68  239.1   0.0     1   260     1   433     1   442 0.91 [subseq from] hypothetical protein CcCBS67573_g02954 [Chytriomyces confervae]
ACV71846.1/139-370       -            232 Peptidase_S8         PF00082.22   271   2.5e-68  239.6  14.0   1   1   4.7e-71   2.9e-68  239.4  14.0     1   254     1   231     1   232 0.94 [subseq from] subtilisin-like protease Pr1A [Metarhizium majus]
KDB12623.1/142-567       -            426 Peptidase_S8         PF00082.22   271   2.5e-68  239.6   5.6   1   1   4.6e-71   2.9e-68  239.4   5.6     1   255     1   421     1   426 0.96 [subseq from] subtilisin-like protease [Ustilaginoidea virens] >GAO15282.1 hypothetical protein UVI_02041060 [Ustilaginoidea virens]
XP_008099841.1/145-566   -            422 Peptidase_S8         PF00082.22   271   2.5e-68  239.6   2.1   1   1   4.5e-71   2.9e-68  239.4   2.1     1   238     1   401     1   422 0.92 [subseq from] subtilase [Colletotrichum graminicola M1.001] >EFQ35821.1 subtilase [Colletotrichum graminicola M1.001]
KIO30674.1/258-679       -            422 Peptidase_S8         PF00082.22   271   2.6e-68  239.6   3.3   1   1   4.7e-71     3e-68  239.4   3.3     1   271     1   422     1   422 0.92 [subseq from] hypothetical protein M407DRAFT_20207 [Tulasnella calospora MUT 4182]
KID83583.1/142-568       -            427 Peptidase_S8         PF00082.22   271   2.6e-68  239.6   7.8   1   1   5.5e-71   3.4e-68  239.2   7.8     1   255     1   420     1   427 0.95 [subseq from] subtilisin-like serine protease PR1C [Metarhizium guizhouense ARSEF 977]
EER41271.1/53-305        -            253 Peptidase_S8         PF00082.22   271   2.6e-68  239.6  12.2   1   1   4.7e-71   2.9e-68  239.4  12.2     1   251     1   250     1   253 0.94 [subseq from] vacuolar serine protease [Histoplasma capsulatum H143]
EGC47155.1/173-425       -            253 Peptidase_S8         PF00082.22   271   2.6e-68  239.6  12.2   1   1   4.7e-71   2.9e-68  239.4  12.2     1   251     1   250     1   253 0.94 [subseq from] serine proteinase [Histoplasma capsulatum H88]
ELA37358.1/141-557       -            417 Peptidase_S8         PF00082.22   271   2.7e-68  239.5   5.8   1   1   4.8e-71     3e-68  239.4   5.8     1   246     1   408     1   417 0.94 [subseq from] serin endopeptidase [Colletotrichum fructicola Nara gc5]
ELQ42892.1/167-461       -            295 Peptidase_S8         PF00082.22   271   2.7e-68  239.5   4.7   1   1     5e-71   3.1e-68  239.3   4.7     1   255     1   290     1   294 0.96 [subseq from] thermostable alkaline protease [Pyricularia oryzae Y34] >ELQ66820.1 thermostable alkaline protease [Pyricularia oryzae P131]
XP_003713347.1/167-461   -            295 Peptidase_S8         PF00082.22   271   2.7e-68  239.5   4.7   1   1     5e-71   3.1e-68  239.3   4.7     1   255     1   290     1   294 0.96 [subseq from] thermostable alkaline protease [Pyricularia oryzae 70-15] >EHA53540.1 thermostable alkaline protease [Pyricularia oryzae 70-15]
TEY38740.1/176-424       -            249 Peptidase_S8         PF00082.22   271   2.8e-68  239.5  13.1   1   1   4.9e-71   3.1e-68  239.3  13.1     1   253     1   247     1   249 0.94 [subseq from] hypothetical protein BOTCAL_0479g00020 [Botryotinia calthae]
KZW01273.1/141-535       -            395 Peptidase_S8         PF00082.22   271   2.8e-68  239.5   0.0   1   1     7e-71   4.4e-68  238.8   0.0     1   235     1   393     1   395 0.96 [subseq from] subtilisin-like protein [Exidia glandulosa HHB12029]
XP_001590295.1/175-626   -            452 Peptidase_S8         PF00082.22   271   2.8e-68  239.5   2.5   1   1   5.2e-71   3.2e-68  239.3   2.5     1   271     1   452     1   452 0.97 [subseq from] hypothetical protein SS1G_09060 [Sclerotinia sclerotiorum 1980 UF-70] >EDN93194.1 hypothetical protein SS1G_09060 [Sclerotinia sclerotiorum 1980 UF-70] >APA15397.1 hypothetical protein sscle_14g101670 [Sclerotinia sclerotiorum 1980 UF-70]
XP_016593558.1/173-421   -            249 Peptidase_S8         PF00082.22   271   2.9e-68  239.4  15.1   1   1   5.1e-71   3.2e-68  239.3  15.1     1   254     1   248     1   249 0.92 [subseq from] Peptidase S8/S53, subtilisin/kexin/sedolisin [Penicillium expansum] >KGO45459.1 Peptidase S8/S53, subtilisin/kexin/sedolisin [Penicillium expansum] >KGO50307.1 Peptidase S8/S53, subtilisin/kexin/sedolisin [Penicillium expansum] >KGO59618.1 Peptidase S8/S53, subtilisin/kexin/sedolisin [Penicillium expansum]
RPB24335.1/178-427       -            250 Peptidase_S8         PF00082.22   271   2.9e-68  239.4   6.1   1   1   5.3e-71   3.3e-68  239.2   6.1     1   254     1   248     1   250 0.91 [subseq from] serine protease [Terfezia boudieri ATCC MYA-4762]
TVY75839.1/178-427       -            250 Peptidase_S8         PF00082.22   271   2.9e-68  239.4  14.9   1   1   5.7e-71   3.6e-68  239.1  14.9     1   253     1   247     1   249 0.94 [subseq from] Subtilisin-like proteinase Spm1 [Lachnellula suecica]
EEQ82452.1/146-414       -            269 Peptidase_S8         PF00082.22   271   2.9e-68  239.4   2.3   1   1   5.7e-71   3.6e-68  239.1   2.3     1   255     1   264     1   269 0.92 [subseq from] hypothetical protein NCER_100826 [Nosema ceranae BRL01]
KXN69441.1/132-350       -            219 Peptidase_S8         PF00082.22   271   2.9e-68  239.4  24.8   1   1   5.5e-71   3.5e-68  239.2  24.8     1   235     1   211     1   218 0.93 [subseq from] hypothetical protein CONCODRAFT_165718 [Conidiobolus coronatus NRRL 28638]
CCE27802.1/154-578       -            425 Peptidase_S8         PF00082.22   271     3e-68  239.4   3.2   1   1   6.6e-71   4.1e-68  238.9   3.2     1   254     1   423     1   425 0.95 [subseq from] probable subtilisin-like serine protease [Claviceps purpurea 20.1]
OBT41011.1/149-385       -            237 Peptidase_S8         PF00082.22   271     3e-68  239.4  16.4   1   1   5.4e-71   3.4e-68  239.2  16.4     1   253     1   235     1   237 0.91 [subseq from] hypothetical protein VE00_08248 [Pseudogymnoascus sp. WSF 3629]
PWN51539.1/129-520       -            392 Peptidase_S8         PF00082.22   271     3e-68  239.4   3.2   1   1   5.5e-71   3.5e-68  239.2   3.2     1   237     1   389     1   392 0.95 [subseq from] subtilisin-like protein [Violaceomyces palustris]
XP_003959778.1/197-444   -            248 Peptidase_S8         PF00082.22   271   3.1e-68  239.3   9.6   1   1   5.6e-71   3.5e-68  239.1   9.6     1   253     1   247     1   248 0.91 [subseq from] hypothetical protein KAFR_0L00360 [Kazachstania africana CBS 2517] >CCF60643.1 hypothetical protein KAFR_0L00360 [Kazachstania africana CBS 2517]
KUI53523.1/158-594       -            437 Peptidase_S8         PF00082.22   271   3.1e-68  239.3   1.2   1   1   6.5e-71   4.1e-68  238.9   1.2     1   253     1   434     1   436 0.98 [subseq from] Minor extracellular protease vpr [Valsa mali var. pyri]
KAE8372860.1/172-423     -            252 Peptidase_S8         PF00082.22   271   3.1e-68  239.3   8.5   1   1   5.6e-71   3.5e-68  239.1   8.5     1   253     1   251     1   252 0.93 [subseq from] peptidase S8/S53 domain-containing protein [Aspergillus bertholletius]
KFH72532.1/63-301        -            239 Peptidase_S8         PF00082.22   271   3.1e-68  239.3   8.0   1   1   5.6e-71   3.5e-68  239.2   8.0     1   253     1   236     1   239 0.92 [subseq from] hypothetical protein MVEG_02821 [Mortierella verticillata NRRL 6337]
KAB5517533.1/144-565     -            422 Peptidase_S8         PF00082.22   271   3.2e-68  239.3   3.8   1   1   3.1e-70   1.9e-67  236.7   3.8     1   254     1   420     1   422 0.98 [subseq from] peptidase S8/S53 domain-containing protein [Coniochaeta sp. 2T2.1]
TDZ16764.1/142-535       -            394 Peptidase_S8         PF00082.22   271   3.2e-68  239.3   0.0   1   1   7.5e-71   4.7e-68  238.7   0.0     1   236     1   391     1   394 0.95 [subseq from] Minor extracellular protease vpr [Colletotrichum orbiculare MAFF 240422]
EJD44569.1/156-570       -            415 Peptidase_S8         PF00082.22   271   3.3e-68  239.2   6.9   1   1   5.9e-71   3.7e-68  239.1   6.9     1   255     1   410     1   415 0.94 [subseq from] subtilisin-like protein [Auricularia subglabra TFB-10046 SS5]
XP_016258558.1/175-427   -            253 Peptidase_S8         PF00082.22   271   3.3e-68  239.2  12.6   1   1     6e-71   3.8e-68  239.0  12.6     1   253     1   251     1   253 0.92 [subseq from] subtilisin-like protease [Exophiala oligosperma] >KIW38342.1 subtilisin-like protease [Exophiala oligosperma]
OMJ14205.1/158-400       -            243 Peptidase_S8         PF00082.22   271   3.3e-68  239.2  18.5   1   1     6e-71   3.8e-68  239.0  18.5     1   251     1   240     1   243 0.92 [subseq from] Subtilisin-like protease 8 [Smittium culicis]
KKY18817.1/155-589       -            435 Peptidase_S8         PF00082.22   271   3.4e-68  239.2  13.8   1   1   6.8e-71   4.3e-68  238.9  13.8     1   271     1   435     1   435 0.92 [subseq from] putative subtilisin-like protease [Phaeomoniella chlamydospora]
XP_020127645.1/178-431   -            254 Peptidase_S8         PF00082.22   271   3.4e-68  239.2  13.1   1   1   6.1e-71   3.8e-68  239.0  13.1     1   253     1   252     1   254 0.93 [subseq from] autophagic serine protease alp2 [Diplodia corticola] >OJD31385.1 autophagic serine protease alp2 [Diplodia corticola]
KAE8151120.1/172-423     -            252 Peptidase_S8         PF00082.22   271   3.4e-68  239.2  11.1   1   1   6.1e-71   3.8e-68  239.0  11.1     1   253     1   251     1   252 0.94 [subseq from] peptidase S8/S53 domain-containing protein [Aspergillus avenaceus]
RYP07796.1/151-592       -            442 Peptidase_S8         PF00082.22   271   3.4e-68  239.2   0.0   1   1   8.9e-71   5.6e-68  238.5   0.0     1   271     1   442     1   442 0.94 [subseq from] hypothetical protein DL764_002301 [Monosporascus ibericus]
CDM29554.1/173-421       -            249 Peptidase_S8         PF00082.22   271   3.4e-68  239.2  14.0   1   1   6.2e-71   3.9e-68  239.0  14.0     1   253     1   247     1   249 0.92 [subseq from] vacuolar serine protease [Penicillium roqueforti FM164]
OQE17012.1/173-420       -            248 Peptidase_S8         PF00082.22   271   3.4e-68  239.2  12.5   1   1   6.2e-71   3.9e-68  239.0  12.5     1   253     1   247     1   248 0.92 [subseq from] hypothetical protein PENSTE_c022G04922 [Penicillium steckii]
PVH78927.1/22-455        -            434 Peptidase_S8         PF00082.22   271   3.4e-68  239.2   0.0   1   1   2.3e-70   1.4e-67  237.1   0.0     1   266     1   429     1   434 0.92 [subseq from] subtilisin-like protein [Cadophora sp. DSE1049]
KAB2571270.1/177-430     -            254 Peptidase_S8         PF00082.22   271   3.5e-68  239.2  12.6   1   1   6.2e-71   3.9e-68  239.0  12.6     1   253     1   252     1   254 0.93 [subseq from] Subtilisin-like protease [Lasiodiplodia theobromae]
TDZ40669.1/169-602       -            434 Peptidase_S8         PF00082.22   271   3.5e-68  239.1   2.9   1   1   6.4e-71     4e-68  239.0   2.9     1   271     1   434     1   434 0.95 [subseq from] Minor extracellular protease vpr [Colletotrichum trifolii]
XP_018222607.1/284-533   -            250 Peptidase_S8         PF00082.22   271   3.6e-68  239.1   6.6   1   1   6.6e-71   4.1e-68  238.9   6.6     1   251     1   248     1   250 0.92 [subseq from] PRB1-like protein [Saccharomyces eubayanus] >KOG99889.1 PRB1-like protein [Saccharomyces eubayanus]
TEA18299.1/191-635       -            445 Peptidase_S8         PF00082.22   271   3.6e-68  239.1   0.5   1   1   7.5e-71   4.7e-68  238.7   0.5     1   259     1   429     1   441 0.95 [subseq from] Minor extracellular protease vpr [Colletotrichum sidae]
XP_009851041.1/145-586   -            442 Peptidase_S8         PF00082.22   271   3.6e-68  239.1   0.0   1   1   8.9e-71   5.6e-68  238.5   0.0     1   271     1   442     1   442 0.97 [subseq from] hypothetical protein NEUTE1DRAFT_82047 [Neurospora tetrasperma FGSC 2508] >EGO57967.1 hypothetical protein NEUTE1DRAFT_82047 [Neurospora tetrasperma FGSC 2508] >EGZ71735.1 subtilisin-like protein [Neurospora tetrasperma FGSC 2509]
XP_016240839.1/175-427   -            253 Peptidase_S8         PF00082.22   271   3.8e-68  239.0  13.5   1   1   6.8e-71   4.3e-68  238.9  13.5     1   253     1   251     1   253 0.91 [subseq from] subtilisin-like protease [Exophiala spinifera] >KIW20623.1 subtilisin-like protease [Exophiala spinifera]
TVY93472.1/163-617       -            455 Peptidase_S8         PF00082.22   271   3.8e-68  239.0   0.2   1   1   2.9e-70   1.8e-67  236.8   0.2     1   271     1   455     1   455 0.93 [subseq from] Minor extracellular protease [Lachnellula willkommii]
KAB8265148.1/172-424     -            253 Peptidase_S8         PF00082.22   271   3.9e-68  239.0  10.8   1   1   6.9e-71   4.3e-68  238.8  10.8     1   254     1   252     1   253 0.94 [subseq from] peptidase S8/S53 domain-containing protein [Aspergillus nomius] >KAE8402239.1 peptidase S8/S53 domain-containing protein [Aspergillus pseudonomius]
RYO91756.1/160-600       -            441 Peptidase_S8         PF00082.22   271   3.9e-68  239.0   1.2   1   1   7.1e-71   4.5e-68  238.8   1.2     1   256     1   424     1   441 0.94 [subseq from] hypothetical protein DL762_001975 [Monosporascus cannonballus]
RYO97101.1/160-600       -            441 Peptidase_S8         PF00082.22   271   3.9e-68  239.0   1.2   1   1   7.1e-71   4.5e-68  238.8   1.2     1   256     1   424     1   441 0.94 [subseq from] hypothetical protein DL763_002891 [Monosporascus cannonballus] >RYP35663.1 hypothetical protein DL766_002396 [Monosporascus sp. MC13-8B]
CRL25709.1/173-421       -            249 Peptidase_S8         PF00082.22   271   3.9e-68  239.0  14.2   1   1   7.1e-71   4.5e-68  238.8  14.2     1   253     1   247     1   249 0.92 [subseq from] Peptidase S8/S53, subtilisin/kexin/sedolisin [Penicillium camemberti]
TPX71855.1/143-545       -            403 Peptidase_S8         PF00082.22   271     4e-68  239.0   0.4   1   1   7.1e-71   4.5e-68  238.8   0.4     1   255     1   399     1   403 0.96 [subseq from] hypothetical protein SpCBS45565_g00948 [Spizellomyces sp. 'palustris']
XP_001543589.1/173-424   -            252 Peptidase_S8         PF00082.22   271     4e-68  239.0  11.2   1   1   7.1e-71   4.4e-68  238.8  11.2     1   250     1   249     1   252 0.94 [subseq from] subtilase-type proteinase psp3 precursor [Histoplasma capsulatum NAm1] >EDN02771.1 subtilase-type proteinase psp3 precursor [Histoplasma capsulatum NAm1]
KOS39942.1/173-421       -            249 Peptidase_S8         PF00082.22   271     4e-68  239.0  13.9   1   1   7.1e-71   4.5e-68  238.8  13.9     1   253     1   247     1   249 0.92 [subseq from] hypothetical protein ACN38_g9208 [Penicillium nordicum]
TDZ22852.1/191-635       -            445 Peptidase_S8         PF00082.22   271     4e-68  239.0   0.5   1   1   8.2e-71   5.2e-68  238.6   0.5     1   259     1   429     1   441 0.95 [subseq from] Minor extracellular protease vpr [Colletotrichum orbiculare MAFF 240422]
TDZ30148.1/191-635       -            445 Peptidase_S8         PF00082.22   271     4e-68  239.0   0.5   1   1   8.2e-71   5.2e-68  238.6   0.5     1   259     1   429     1   441 0.95 [subseq from] Minor extracellular protease vpr [Colletotrichum spinosum]
OQE24941.1/173-421       -            249 Peptidase_S8         PF00082.22   271     4e-68  239.0  14.6   1   1   7.2e-71   4.5e-68  238.8  14.6     1   253     1   247     1   249 0.92 [subseq from] hypothetical protein PENFLA_c009G00055 [Penicillium flavigenum]
XP_007409569.1/152-570   -            419 Peptidase_S8         PF00082.22   271     4e-68  239.0   1.6   1   1   7.6e-71   4.8e-68  238.7   1.6     1   258     1   414     1   419 0.97 [subseq from] subtilisin protease [Melampsora larici-populina 98AG31] >EGG07127.1 subtilisin protease [Melampsora larici-populina 98AG31]
OKO99837.1/172-423       -            252 Peptidase_S8         PF00082.22   271     4e-68  239.0  13.2   1   1   7.2e-71   4.5e-68  238.8  13.2     1   253     1   251     1   252 0.92 [subseq from] Alkaline protease 2 [Penicillium subrubescens]
KAB5590686.1/152-577     -            426 Peptidase_S8         PF00082.22   271     4e-68  238.9   6.9   1   1   7.6e-71   4.8e-68  238.7   6.9     1   271     1   426     1   426 0.93 [subseq from] Minor extracellular protease vpr protein [Ceratobasidium theobromae]
XP_007821864.1/139-370   -            232 Peptidase_S8         PF00082.22   271   4.1e-68  238.9  13.5   1   1   7.6e-71   4.8e-68  238.7  13.5     1   254     1   231     1   232 0.94 [subseq from] alkaline serine protease P32 [Metarhizium robertsii ARSEF 23] >CAC95049.1 subtilisin-like serine protease PR1A [Metarhizium anisopliae] >EFY98536.1 alkaline serine protease P32 [Metarhizium robertsii ARSEF 23] >EXV04324.1 peptidase S8 family protein, Pr1A [Metarhizium robertsii]
KIL66411.1/82-507        -            426 Peptidase_S8         PF00082.22   271   4.2e-68  238.9   0.0   1   1   1.2e-70   7.4e-68  238.1   0.0     1   271     1   426     1   426 0.94 [subseq from] hypothetical protein M378DRAFT_388751 [Amanita muscaria Koide BX008]
TEB17672.1/150-381       -            232 Peptidase_S8         PF00082.22   271   4.3e-68  238.9  13.5   1   1   7.6e-71   4.8e-68  238.7  13.5     1   251     1   231     1   232 0.92 [subseq from] serine protease [Coprinellus micaceus]
OAL51746.1/174-426       -            253 Peptidase_S8         PF00082.22   271   4.3e-68  238.9  13.5   1   1   7.7e-71   4.8e-68  238.7  13.5     1   253     1   251     1   253 0.93 [subseq from] hypothetical protein IQ07DRAFT_586102 [Pyrenochaeta sp. DS3sAY3a]
OAV95400.1/152-569       -            418 Peptidase_S8         PF00082.22   271   4.3e-68  238.9   0.0   1   1   1.2e-70   7.4e-68  238.1   0.0     1   256     1   409     1   417 0.96 [subseq from] hypothetical protein PTTG_05451 [Puccinia triticina 1-1 BBBD Race 1]
XP_024768928.1/93-368    -            276 Peptidase_S8         PF00082.22   271   4.4e-68  238.8   2.4   1   1   8.2e-71   5.2e-68  238.6   2.4     1   237     1   258     1   275 0.88 [subseq from] hypothetical protein M431DRAFT_500340 [Trichoderma harzianum CBS 226.95] >PTB49251.1 hypothetical protein M431DRAFT_500340 [Trichoderma harzianum CBS 226.95]
EMR65031.1/204-657       -            454 Peptidase_S8         PF00082.22   271   4.4e-68  238.8   0.7   1   1     1e-70   6.3e-68  238.3   0.7     1   256     1   435     1   450 0.94 [subseq from] putative serin endopeptidase protein [Eutypa lata UCREL1]
BAB70705.1/109-341       -            233 Peptidase_S8         PF00082.22   271   4.4e-68  238.8  14.7   1   1   8.1e-71   5.1e-68  238.6  14.7     1   254     1   231     1   233 0.94 [subseq from] elastase-like serine protease, partial [Metarhizium anisopliae] >QFU28445.1 subtilisin-like protease PR1A, partial [Metarhizium anisopliae]
AAW21809.2/152-387       -            236 Peptidase_S8         PF00082.22   271   4.4e-68  238.8  26.3   1   1   7.7e-71   4.9e-68  238.7  26.3     1   253     1   233     1   236 0.92 [subseq from] cuticle-degrading serine protease [Arthrobotrys microscaphoides]
ABK54363.1/152-387       -            236 Peptidase_S8         PF00082.22   271   4.4e-68  238.8  26.3   1   1   7.7e-71   4.9e-68  238.7  26.3     1   253     1   233     1   236 0.92 [subseq from] cuticle-degrading serine protease [Arthrobotrys multisecundaria]
KGQ12296.1/144-430       -            287 Peptidase_S8         PF00082.22   271   4.4e-68  238.8   9.0   1   1   7.8e-71   4.9e-68  238.7   9.0     1   271     1   287     1   287 0.88 [subseq from] Thermophilic serine proteinase [Beauveria bassiana D1-5]
CZT03062.1/149-377       -            229 Peptidase_S8         PF00082.22   271   4.4e-68  238.8  23.3   1   1     8e-71     5e-68  238.6  23.3     1   253     1   227     1   229 0.92 [subseq from] probable endopeptidase K [Rhynchosporium agropyri]
CZT51944.1/149-377       -            229 Peptidase_S8         PF00082.22   271   4.4e-68  238.8  23.3   1   1     8e-71     5e-68  238.6  23.3     1   253     1   227     1   229 0.92 [subseq from] probable endopeptidase K [Rhynchosporium secalis] >CZT04410.1 probable endopeptidase K [Rhynchosporium commune]
OQD89335.1/173-421       -            249 Peptidase_S8         PF00082.22   271   4.4e-68  238.8  14.1   1   1     8e-71     5e-68  238.6  14.1     1   253     1   247     1   249 0.92 [subseq from] hypothetical protein PENSOL_c063G08053 [Penicillium solitum]
CEP17397.1/37-494        -            458 Peptidase_S8         PF00082.22   271   4.5e-68  238.8   0.2   1   1   8.8e-71   5.5e-68  238.5   0.2     1   255     1   457     1   458 0.98 [subseq from] hypothetical protein [Parasitella parasitica]
XP_003845601.1/265-517   -            253 Peptidase_S8         PF00082.22   271   4.5e-68  238.8  14.4   1   1   8.1e-71   5.1e-68  238.6  14.4     1   253     1   251     1   253 0.94 [subseq from] hypothetical protein LEMA_P009090.1 [Leptosphaeria maculans JN3] >CBY02122.1 hypothetical protein LEMA_P009090.1 [Leptosphaeria maculans JN3]
KAE8137342.1/172-424     -            253 Peptidase_S8         PF00082.22   271   4.5e-68  238.8  10.9   1   1   8.1e-71   5.1e-68  238.6  10.9     1   253     1   251     1   253 0.93 [subseq from] peptidase S8/S53 domain-containing protein [Aspergillus pseudotamarii]
RAO68807.1/170-421       -            252 Peptidase_S8         PF00082.22   271   4.5e-68  238.8  13.6   1   1   8.1e-71   5.1e-68  238.6  13.6     1   251     1   249     1   252 0.92 [subseq from] hypothetical protein BHQ10_004819 [Talaromyces amestolkiae]
EIE91948.1/132-555       -            424 Peptidase_S8         PF00082.22   271   4.5e-68  238.8   0.0   1   1   1.4e-70   9.1e-68  237.8   0.0     1   256     1   418     1   424 0.93 [subseq from] hypothetical protein RO3G_16659 [Rhizopus delemar RA 99-880]
PBK95469.1/155-583       -            429 Peptidase_S8         PF00082.22   271   4.5e-68  238.8   8.0   1   1   8.8e-71   5.5e-68  238.5   8.0     1   271     1   429     1   429 0.93 [subseq from] subtilisin-like protease [Armillaria gallica]
RDL33329.1/149-381       -            233 Peptidase_S8         PF00082.22   271   4.5e-68  238.8  18.1   1   1   8.7e-71   5.5e-68  238.5  18.1     1   253     1   228     1   232 0.91 [subseq from] Subtilisin-like protein [Venustampulla echinocandica]
ORY04518.1/156-398       -            243 Peptidase_S8         PF00082.22   271   4.7e-68  238.7  13.0   1   1   8.8e-71   5.5e-68  238.5  13.0     1   251     1   241     1   243 0.91 [subseq from] hypothetical protein K493DRAFT_311363 [Basidiobolus meristosporus CBS 931.73]
XP_001824820.1/172-424   -            253 Peptidase_S8         PF00082.22   271   4.7e-68  238.7  10.9   1   1   8.4e-71   5.3e-68  238.6  10.9     1   254     1   252     1   253 0.94 [subseq from] unnamed protein product [Aspergillus oryzae RIB40] >XP_002383775.1 autophagic serine protease Alp2 [Aspergillus flavus NRRL3357] >BAE63687.1 unnamed protein product [Aspergillus oryzae RIB40] >EED46239.1 autophagic serine protease Alp2 [Aspergillus flavus NRRL3357] >EIT76379.1 subtilisin-related protease/Vacuolar protease B [Aspergillus oryzae 3.042] >KDE85463.1 subtilisin-related protease/Vacuolar protease B [Aspergillus oryzae 100-8] >KOC14313.1 autophagic serine protease Alp2 [Aspergillus flavus AF70] >OOO08484.1 peptidase S8 and S53 subtilisin kexin sedolisin [Aspergillus oryzae] >RAQ44977.1 subtilisin-like serine protease pepC [Aspergillus flavus] >RAQ72411.1 subtilisin-like serine protease pepC [Aspergillus flavus] >RAQ78231.1 subtilisin-like serine protease pepC [Aspergillus flavus] >RMZ42433.1 subtilisin-like serine protease pepC [Aspergillus flavus] >KAB8250153.1 peptidase S8/S53 domain-containing protein [Aspergillus parvisclerotigenus]
EWC44368.1/144-582       -            439 Peptidase_S8         PF00082.22   271   4.7e-68  238.7   0.0   1   1   2.2e-70   1.4e-67  237.2   0.0     1   257     1   427     1   439 0.93 [subseq from] hypothetical protein DRE_01194 [Drechslerella stenobrocha 248]
TGO13055.1/177-426       -            250 Peptidase_S8         PF00082.22   271   4.8e-68  238.7  13.5   1   1   9.5e-71     6e-68  238.4  13.5     1   253     1   247     1   249 0.94 [subseq from] hypothetical protein BTUL_0077g00070 [Botrytis tulipae]
CRK25792.1/679-1110      -            432 Peptidase_S8         PF00082.22   271   4.8e-68  238.7   2.6   1   1   8.8e-71   5.6e-68  238.5   2.6     1   271     1   432     1   432 0.94 [subseq from] hypothetical protein BN1723_013704, partial [Verticillium longisporum]
KDN68307.1/221-470       -            250 Peptidase_S8         PF00082.22   271   4.9e-68  238.7  13.0   1   1   8.8e-71   5.5e-68  238.5  13.0     1   250     1   248     1   250 0.94 [subseq from] putative subtilase [Colletotrichum sublineola]
PVH74102.1/184-627       -            444 Peptidase_S8         PF00082.22   271   4.9e-68  238.7   1.4   1   1   9.5e-71     6e-68  238.4   1.4     1   271     1   444     1   444 0.93 [subseq from] subtilisin-like protein [Cadophora sp. DSE1049]
PLW56333.1/147-624       -            478 Peptidase_S8         PF00082.22   271   4.9e-68  238.7   3.4   1   1   1.2e-70   7.7e-68  238.0   3.4     1   257     1   466     1   478 0.92 [subseq from] hypothetical protein PCANC_04045 [Puccinia coronata var. avenae f. sp. avenae]
XP_018290112.1/36-519    -            484 Peptidase_S8         PF00082.22   271     5e-68  238.7   0.0   1   1   1.1e-70   7.2e-68  238.1   0.0     1   255     1   483     1   484 0.97 [subseq from] hypothetical protein PHYBLDRAFT_113882, partial [Phycomyces blakesleeanus NRRL 1555(-)] >OAD72072.1 hypothetical protein PHYBLDRAFT_113882, partial [Phycomyces blakesleeanus NRRL 1555(-)]
PBP15813.1/180-428       -            249 Peptidase_S8         PF00082.22   271     5e-68  238.6  12.1   1   1     9e-71   5.7e-68  238.5  12.1     1   253     1   247     1   249 0.94 [subseq from] serine protease [Diplocarpon rosae]
XP_029751964.1/176-472   -            297 Peptidase_S8         PF00082.22   271   5.2e-68  238.6   5.8   1   1   9.2e-71   5.8e-68  238.4   5.8     1   256     1   291     1   297 0.93 [subseq from] hypothetical protein PpBr36_00060 [Pyricularia pennisetigena] >TLS29114.1 hypothetical protein PpBr36_00060 [Pyricularia pennisetigena]
AJP38210.1/316-565       -            250 Peptidase_S8         PF00082.22   271   5.3e-68  238.6   6.8   1   1   9.6e-71   6.1e-68  238.4   6.8     1   251     1   248     1   250 0.92 [subseq from] Prb1p [Saccharomyces cerevisiae YJM1078]
AJU44210.1/316-565       -            250 Peptidase_S8         PF00082.22   271   5.3e-68  238.6   6.8   1   1   9.6e-71   6.1e-68  238.4   6.8     1   251     1   248     1   250 0.92 [subseq from] Prb1p [Saccharomyces cerevisiae YJM1242] >AJU47521.1 Prb1p [Saccharomyces cerevisiae YJM1338] >AJU54890.1 Prb1p [Saccharomyces cerevisiae YJM1477] >AJU55923.1 Prb1p [Saccharomyces cerevisiae YJM1527] >AJV32752.1 Prb1p [Saccharomyces cerevisiae YJM189] >AJV33518.1 Prb1p [Saccharomyces cerevisiae YJM244]
AJU44727.1/317-566       -            250 Peptidase_S8         PF00082.22   271   5.3e-68  238.6   6.8   1   1   9.6e-71   6.1e-68  238.4   6.8     1   251     1   248     1   250 0.92 [subseq from] Prb1p [Saccharomyces cerevisiae YJM1248] >AJU49570.1 Prb1p [Saccharomyces cerevisiae YJM1386] >AJU53136.1 Prb1p [Saccharomyces cerevisiae YJM1439] >AJV33264.1 Prb1p [Saccharomyces cerevisiae YJM195] >AJV37302.1 Prb1p [Saccharomyces cerevisiae YJM627]
AJU48296.1/316-565       -            250 Peptidase_S8         PF00082.22   271   5.3e-68  238.6   6.8   1   1   9.6e-71   6.1e-68  238.4   6.8     1   251     1   248     1   250 0.92 [subseq from] Prb1p [Saccharomyces cerevisiae YJM1355]
AJU50581.1/316-565       -            250 Peptidase_S8         PF00082.22   271   5.3e-68  238.6   6.8   1   1   9.6e-71   6.1e-68  238.4   6.8     1   251     1   248     1   250 0.92 [subseq from] Prb1p [Saccharomyces cerevisiae YJM1399]
AJU50832.1/316-565       -            250 Peptidase_S8         PF00082.22   271   5.3e-68  238.6   6.8   1   1   9.6e-71   6.1e-68  238.4   6.8     1   251     1   248     1   250 0.92 [subseq from] Prb1p [Saccharomyces cerevisiae YJM1400] >AJU55407.1 Prb1p [Saccharomyces cerevisiae YJM1479]
AJU51090.1/316-565       -            250 Peptidase_S8         PF00082.22   271   5.3e-68  238.6   6.8   1   1   9.6e-71   6.1e-68  238.4   6.8     1   251     1   248     1   250 0.92 [subseq from] Prb1p [Saccharomyces cerevisiae YJM1401]
AJU53390.1/316-565       -            250 Peptidase_S8         PF00082.22   271   5.3e-68  238.6   6.8   1   1   9.6e-71   6.1e-68  238.4   6.8     1   251     1   248     1   250 0.92 [subseq from] Prb1p [Saccharomyces cerevisiae YJM1443]
AJU54635.1/316-565       -            250 Peptidase_S8         PF00082.22   271   5.3e-68  238.6   6.8   1   1   9.6e-71   6.1e-68  238.4   6.8     1   251     1   248     1   250 0.92 [subseq from] Prb1p [Saccharomyces cerevisiae YJM1463]
AJV34287.1/316-565       -            250 Peptidase_S8         PF00082.22   271   5.3e-68  238.6   6.8   1   1   9.6e-71   6.1e-68  238.4   6.8     1   251     1   248     1   250 0.92 [subseq from] Prb1p [Saccharomyces cerevisiae YJM271]
AJV34750.1/316-565       -            250 Peptidase_S8         PF00082.22   271   5.3e-68  238.6   6.8   1   1   9.6e-71   6.1e-68  238.4   6.8     1   251     1   248     1   250 0.92 [subseq from] Prb1p [Saccharomyces cerevisiae YJM326] >AJV38061.1 Prb1p [Saccharomyces cerevisiae YJM683]
AJV36029.1/316-565       -            250 Peptidase_S8         PF00082.22   271   5.3e-68  238.6   6.8   1   1   9.6e-71   6.1e-68  238.4   6.8     1   251     1   248     1   250 0.92 [subseq from] Prb1p [Saccharomyces cerevisiae YJM456]
EDN62911.1/319-568       -            250 Peptidase_S8         PF00082.22   271   5.3e-68  238.6   6.8   1   1   9.6e-71   6.1e-68  238.4   6.8     1   251     1   248     1   250 0.92 [subseq from] proteinase B [Saccharomyces cerevisiae YJM789]
EDV08774.1/316-565       -            250 Peptidase_S8         PF00082.22   271   5.3e-68  238.6   6.8   1   1   9.6e-71   6.1e-68  238.4   6.8     1   251     1   248     1   250 0.92 [subseq from] vacuolar protease B [Saccharomyces cerevisiae RM11-1a] >CAY79097.1 Prb1p [Saccharomyces cerevisiae EC1118] >EGA75253.1 Prb1p [Saccharomyces cerevisiae AWRI796] >EGA79248.1 Prb1p [Saccharomyces cerevisiae Vin13] >EGA83225.1 Prb1p [Saccharomyces cerevisiae Lalvin QA23] >EGA87190.1 Prb1p [Saccharomyces cerevisiae VL3] >EHN07480.1 Prb1p [Saccharomyces cerevisiae x Saccharomyces kudriavzevii VIN7] >EWG86430.1 Prb1p [Saccharomyces cerevisiae R008] >EWG96349.1 Prb1p [Saccharomyces cerevisiae R103] >EWH18935.1 Prb1p [Saccharomyces cerevisiae P283] >AHY75495.1 Prb1p [Saccharomyces cerevisiae YJM993] >AJU40155.1 Prb1p [Saccharomyces cerevisiae YJM969] >AJU40409.1 Prb1p [Saccharomyces cerevisiae YJM972] >AJU40669.1 Prb1p [Saccharomyces cerevisiae YJM975] >AJU40928.1 Prb1p [Saccharomyces cerevisiae YJM978] >AJU41155.1 Prb1p [Saccharomyces cerevisiae YJM981] >AJU41410.1 Prb1p [Saccharomyces cerevisiae YJM984] >AJU41662.1 Prb1p [Saccharomyces cerevisiae YJM987] >AJU41920.1 Prb1p [Saccharomyces cerevisiae YJM990] >AJU42179.1 Prb1p [Saccharomyces cerevisiae YJM996] >AJU42688.1 Prb1p [Saccharomyces cerevisiae YJM1129] >AJU42948.1 Prb1p [Saccharomyces cerevisiae YJM1133] >AJU43204.1 Prb1p [Saccharomyces cerevisiae YJM1190] >AJU43459.1 Prb1p [Saccharomyces cerevisiae YJM1199] >AJU43712.1 Prb1p [Saccharomyces cerevisiae YJM1202] >AJU44469.1 Prb1p [Saccharomyces cerevisiae YJM1244] >AJU45494.1 Prb1p [Saccharomyces cerevisiae YJM1252] >AJU46006.1 Prb1p [Saccharomyces cerevisiae YJM1304] >AJU46759.1 Prb1p [Saccharomyces cerevisiae YJM1326] >AJU47018.1 Prb1p [Saccharomyces cerevisiae YJM1332] >AJU47264.1 Prb1p [Saccharomyces cerevisiae YJM1336] >AJU48547.1 Prb1p [Saccharomyces cerevisiae YJM1356] >AJU49321.1 Prb1p [Saccharomyces cerevisiae YJM1385] >AJU49824.1 Prb1p [Saccharomyces cerevisiae YJM1387] >AJU51600.1 Prb1p [Saccharomyces cerevisiae YJM1415] >AJU51857.1 Prb1p [Saccharomyces cerevisiae YJM1417] >AJU53644.1 Prb1p [Saccharomyces cerevisiae YJM1444] >AJU54139.1 Prb1p [Saccharomyces cerevisiae YJM1450] >AJU55664.1 Prb1p [Saccharomyces cerevisiae YJM1526] >AJU56692.1 Prb1p [Saccharomyces cerevisiae YJM1574] >AJV33008.1 Prb1p [Saccharomyces cerevisiae YJM193] >AJV33773.1 Prb1p [Saccharomyces cerevisiae YJM248] >AJV34028.1 Prb1p [Saccharomyces cerevisiae YJM270] >AJV34542.1 Prb1p [Saccharomyces cerevisiae YJM320] >AJV35259.1 Prb1p [Saccharomyces cerevisiae YJM450] >AJV35770.1 Prb1p [Saccharomyces cerevisiae YJM453] >AJV36538.1 Prb1p [Saccharomyces cerevisiae YJM541] >AJV36793.1 Prb1p [Saccharomyces cerevisiae YJM554] >AJV37809.1 Prb1p [Saccharomyces cerevisiae YJM682] >KOH51244.1 PRB1p Vacuolar proteinase B (yscB) with H3 N-terminal endopeptidase activity [Saccharomyces sp. 'boulardii'] >KQC44260.1 Vacuolar proteinase B (yscB) with H3 N-terminal endopeptidase activity [Saccharomyces sp. 'boulardii'] >PJP07854.1 proteinase B [Saccharomyces cerevisiae] >PTN16401.1 proteinase B [Saccharomyces cerevisiae] >PTN35205.1 proteinase B [Saccharomyces cerevisiae]
EDZ72718.1/156-405       -            250 Peptidase_S8         PF00082.22   271   5.3e-68  238.6   6.8   1   1   9.6e-71   6.1e-68  238.4   6.8     1   251     1   248     1   250 0.92 [subseq from] YEL060Cp-like protein, partial [Saccharomyces cerevisiae AWRI1631]
EEU04523.1/316-565       -            250 Peptidase_S8         PF00082.22   271   5.3e-68  238.6   6.8   1   1   9.6e-71   6.1e-68  238.4   6.8     1   251     1   248     1   250 0.92 [subseq from] Prb1p [Saccharomyces cerevisiae JAY291] >AJU44981.1 Prb1p [Saccharomyces cerevisiae YJM1250]
EGA62658.1/316-565       -            250 Peptidase_S8         PF00082.22   271   5.3e-68  238.6   6.8   1   1   9.6e-71   6.1e-68  238.4   6.8     1   251     1   248     1   250 0.92 [subseq from] Prb1p [Saccharomyces cerevisiae FostersO]
EIW10865.1/316-565       -            250 Peptidase_S8         PF00082.22   271   5.3e-68  238.6   6.8   1   1   9.6e-71   6.1e-68  238.4   6.8     1   251     1   248     1   250 0.92 [subseq from] Prb1p [Saccharomyces cerevisiae CEN.PK113-7D] >AJU45747.1 Prb1p [Saccharomyces cerevisiae YJM1273] >AJU48037.1 Prb1p [Saccharomyces cerevisiae YJM1342] >AJU48805.1 Prb1p [Saccharomyces cerevisiae YJM1381] >AJU49061.1 Prb1p [Saccharomyces cerevisiae YJM1383] >AJU51342.1 Prb1p [Saccharomyces cerevisiae YJM1402] >AJU52111.1 Prb1p [Saccharomyces cerevisiae YJM1418] >AJU52880.1 Prb1p [Saccharomyces cerevisiae YJM1434] >AJU55149.1 Prb1p [Saccharomyces cerevisiae YJM1478] >AJU56436.1 Prb1p [Saccharomyces cerevisiae YJM1573] >AJV35004.1 Prb1p [Saccharomyces cerevisiae YJM428] >AJV37555.1 Prb1p [Saccharomyces cerevisiae YJM681] >GES71114.1 hypothetical protein SCEPF1_0071002300 [Saccharomyces cerevisiae]
EWG91334.1/316-565       -            250 Peptidase_S8         PF00082.22   271   5.3e-68  238.6   6.8   1   1   9.6e-71   6.1e-68  238.4   6.8     1   251     1   248     1   250 0.92 [subseq from] Prb1p [Saccharomyces cerevisiae P301]
GAA22767.1/316-565       -            250 Peptidase_S8         PF00082.22   271   5.3e-68  238.6   6.8   1   1   9.6e-71   6.1e-68  238.4   6.8     1   251     1   248     1   250 0.92 [subseq from] K7_Prb1p [Saccharomyces cerevisiae Kyokai no. 7] >GAX70862.1 proteinase B [Saccharomyces cerevisiae]
KZV11680.1/317-566       -            250 Peptidase_S8         PF00082.22   271   5.3e-68  238.6   6.8   1   1   9.6e-71   6.1e-68  238.4   6.8     1   251     1   248     1   250 0.92 [subseq from] PRB1 [Saccharomyces cerevisiae]
ONH76957.1/316-565       -            250 Peptidase_S8         PF00082.22   271   5.3e-68  238.6   6.8   1   1   9.6e-71   6.1e-68  238.4   6.8     1   251     1   248     1   250 0.92 [subseq from] Cerevisin [Saccharomyces cerevisiae]
PTN20864.1/315-564       -            250 Peptidase_S8         PF00082.22   271   5.3e-68  238.6   6.8   1   1   9.6e-71   6.1e-68  238.4   6.8     1   251     1   248     1   250 0.92 [subseq from] proteinase B [Saccharomyces cerevisiae]
ACV71842.1/139-371       -            233 Peptidase_S8         PF00082.22   271   5.3e-68  238.6  12.6   1   1   9.9e-71   6.2e-68  238.3  12.6     1   254     1   231     1   233 0.94 [subseq from] subtilisin-like protease Pr1A [Metarhizium anisopliae]
CRJ87036.1/151-582       -            432 Peptidase_S8         PF00082.22   271   5.3e-68  238.6   3.3   1   1   9.7e-71   6.1e-68  238.4   3.3     1   271     1   432     1   432 0.94 [subseq from] hypothetical protein BN1708_009201 [Verticillium longisporum]
XP_006457328.1/159-582   -            424 Peptidase_S8         PF00082.22   271   5.4e-68  238.5   4.0   1   1   9.8e-71   6.2e-68  238.3   4.0     1   271     1   424     1   424 0.95 [subseq from] hypothetical protein AGABI2DRAFT_212668 [Agaricus bisporus var. bisporus H97] >EKV42076.1 hypothetical protein AGABI2DRAFT_212668 [Agaricus bisporus var. bisporus H97]
TGO63284.1/174-625       -            452 Peptidase_S8         PF00082.22   271   5.4e-68  238.5   3.8   1   1     1e-70   6.4e-68  238.3   3.8     1   271     1   452     1   452 0.97 [subseq from] hypothetical protein BCON_0014g00740 [Botryotinia convoluta]
AJV36285.1/316-565       -            250 Peptidase_S8         PF00082.22   271   5.4e-68  238.5   6.9   1   1   9.8e-71   6.2e-68  238.3   6.9     1   251     1   248     1   250 0.92 [subseq from] Prb1p [Saccharomyces cerevisiae YJM470]
Q32ZM1.1/66-313          -            248 Peptidase_S8         PF00082.22   271   5.5e-68  238.5  10.6   1   1   9.8e-71   6.2e-68  238.3  10.6     1   251     1   245     1   248 0.93 [subseq from] RecName: Full=Subtilisin-like serine protease Rho m 2.0101; AltName: Full=Vacuolar serine protease; AltName: Allergen=Rho m 2.0101; Flags: Precursor >AAT37679.1 vacuolar serine protease, partial [Rhodotorula mucilaginosa]
XP_001523769.1/169-416   -            248 Peptidase_S8         PF00082.22   271   5.5e-68  238.5  10.6   1   1   9.8e-71   6.2e-68  238.3  10.6     1   251     1   245     1   248 0.93 [subseq from] cuticle-degrading protease precursor [Lodderomyces elongisporus NRRL YB-4239] >EDK47004.1 cuticle-degrading protease precursor [Lodderomyces elongisporus NRRL YB-4239]
PWI65658.1/153-567       -            415 Peptidase_S8         PF00082.22   271   5.6e-68  238.5   0.0   1   1   1.3e-70   8.4e-68  237.9   0.0     1   255     1   410     1   415 0.97 [subseq from] hypothetical protein PCL_06863 [Purpureocillium lilacinum]
KID91211.1/139-370       -            232 Peptidase_S8         PF00082.22   271   5.7e-68  238.5  13.6   1   1   1.1e-70   6.6e-68  238.2  13.6     1   254     1   231     1   232 0.94 [subseq from] subtilisin-like protease Pr1A [Metarhizium guizhouense ARSEF 977]
KEY71262.1/165-597       -            433 Peptidase_S8         PF00082.22   271   5.7e-68  238.5   0.3   1   1   3.8e-70   2.4e-67  236.4   0.3     1   255     1   426     1   432 0.94 [subseq from] hypothetical protein S7711_02367 [Stachybotrys chartarum IBT 7711]
KFY37358.1/272-509       -            238 Peptidase_S8         PF00082.22   271   5.7e-68  238.5  17.2   1   1   1.1e-70   6.9e-68  238.2  17.2     1   253     1   235     1   237 0.92 [subseq from] hypothetical protein V495_07227 [Pseudogymnoascus sp. VKM F-4514 (FW-929)] >KFY51561.1 hypothetical protein V497_09037 [Pseudogymnoascus sp. VKM F-4516 (FW-969)]
OBT61014.1/149-385       -            237 Peptidase_S8         PF00082.22   271   5.8e-68  238.4  19.0   1   1     1e-70   6.6e-68  238.3  19.0     1   253     1   235     1   237 0.90 [subseq from] hypothetical protein VE03_09606 [Pseudogymnoascus sp. 23342-1-I1]
XP_007291405.1/151-439   -            289 Peptidase_S8         PF00082.22   271   5.8e-68  238.4   4.2   1   1     1e-70   6.5e-68  238.3   4.2     1   250     1   283     1   289 0.85 [subseq from] subtilase [Marssonina brunnea f. sp. 'multigermtubi' MB_m1] >EKD18523.1 subtilase [Marssonina brunnea f. sp. 'multigermtubi' MB_m1]
EHN02829.1/286-535       -            250 Peptidase_S8         PF00082.22   271   5.8e-68  238.4   7.7   1   1   1.1e-70   6.6e-68  238.2   7.7     1   251     1   248     1   250 0.92 [subseq from] Prb1p [Saccharomyces cerevisiae x Saccharomyces kudriavzevii VIN7]
EKG15029.1/176-429       -            254 Peptidase_S8         PF00082.22   271   5.8e-68  238.4  13.2   1   1   1.1e-70   6.6e-68  238.2  13.2     1   253     1   252     1   254 0.93 [subseq from] Peptidase S8/S53 subtilisin/kexin/sedolisin [Macrophomina phaseolina MS6]
KIN08035.1/177-424       -            248 Peptidase_S8         PF00082.22   271   5.9e-68  238.4  13.3   1   1   1.1e-70   6.6e-68  238.2  13.3     1   253     1   247     1   248 0.94 [subseq from] hypothetical protein OIDMADRAFT_140511 [Oidiodendron maius Zn]
KIY63825.1/150-562       -            413 Peptidase_S8         PF00082.22   271   5.9e-68  238.4   7.0   1   1   1.1e-70   6.8e-68  238.2   7.0     1   255     1   412     1   413 0.95 [subseq from] subtilisin-like protein [Cylindrobasidium torrendii FP15055 ss-10]
TGO41119.1/175-626       -            452 Peptidase_S8         PF00082.22   271   6.1e-68  238.4   3.9   1   1   1.2e-70   7.4e-68  238.1   3.9     1   271     1   452     1   452 0.97 [subseq from] hypothetical protein BHYA_0026g00260 [Botrytis hyacinthi]
TDZ30675.1/165-613       -            449 Peptidase_S8         PF00082.22   271   6.2e-68  238.3   4.6   1   1   1.2e-70   7.4e-68  238.1   4.6     1   271     1   449     1   449 0.94 [subseq from] Minor extracellular protease vpr [Colletotrichum spinosum]
XP_014183969.1/165-397   -            233 Peptidase_S8         PF00082.22   271   6.2e-68  238.3  12.0   1   1   1.1e-70     7e-68  238.2  12.0     1   237     1   231     1   233 0.93 [subseq from] serine-type endopeptidase [Trichosporon asahii var. asahii CBS 2479] >EJT52895.1 serine-type endopeptidase [Trichosporon asahii var. asahii CBS 2479] >EKD00917.1 serine-type endopeptidase [Trichosporon asahii var. asahii CBS 8904]
TPX60443.1/171-415       -            245 Peptidase_S8         PF00082.22   271   6.2e-68  238.3   7.6   1   1   1.1e-70   7.1e-68  238.1   7.6     1   253     1   244     1   245 0.91 [subseq from] hypothetical protein SpCBS45565_g07515 [Spizellomyces sp. 'palustris']
OTA86705.1/135-551       -            417 Peptidase_S8         PF00082.22   271   6.2e-68  238.3   2.9   1   1   1.1e-70   6.9e-68  238.2   2.9     1   238     1   400     1   417 0.94 [subseq from] hypothetical protein M434DRAFT_35654 [Hypoxylon sp. CO27-5]
PIA15026.1/139-567       -            429 Peptidase_S8         PF00082.22   271   6.2e-68  238.3   0.0   1   1   2.4e-70   1.5e-67  237.1   0.0     1   271     1   429     1   429 0.90 [subseq from] subtilisin-like protein [Coemansia reversa NRRL 1564]
TDZ14311.1/168-600       -            433 Peptidase_S8         PF00082.22   271   6.2e-68  238.3   2.3   1   1   1.1e-70   7.1e-68  238.1   2.3     1   271     1   433     1   433 0.95 [subseq from] Minor extracellular protease vpr [Colletotrichum orbiculare MAFF 240422]
TVY17295.1/163-617       -            455 Peptidase_S8         PF00082.22   271   6.3e-68  238.3   0.0   1   1   3.3e-70     2e-67  236.6   0.0     1   271     1   455     1   455 0.93 [subseq from] Minor extracellular protease vpr [Lachnellula arida]
OAA42814.1/187-440       -            254 Peptidase_S8         PF00082.22   271   6.3e-68  238.3  12.9   1   1   1.1e-70     7e-68  238.2  12.9     1   253     1   251     1   254 0.95 [subseq from] sublitisin-like protease [Beauveria brongniartii RCEF 3172]
XP_007751458.1/176-428   -            253 Peptidase_S8         PF00082.22   271   6.3e-68  238.3  12.9   1   1   1.2e-70   7.3e-68  238.1  12.9     1   253     1   251     1   253 0.94 [subseq from] cerevisin [Cladophialophora psammophila CBS 110553] >EXJ56243.1 cerevisin [Cladophialophora psammophila CBS 110553]
PVF96577.1/167-593       -            427 Peptidase_S8         PF00082.22   271   6.5e-68  238.3  11.1   1   1   1.2e-70   7.7e-68  238.0  11.1     1   271     1   427     1   427 0.95 [subseq from] subtilisin-like protein [Serendipita vermifera 'subsp. bescii']
OTA64812.1/135-551       -            417 Peptidase_S8         PF00082.22   271   6.5e-68  238.3   2.7   1   1   1.2e-70   7.3e-68  238.1   2.7     1   238     1   400     1   417 0.94 [subseq from] subtilisin-like protein [Hypoxylon sp. EC38]
OPB36877.1/145-420       -            276 Peptidase_S8         PF00082.22   271   6.5e-68  238.3   2.5   1   1   1.3e-70   7.9e-68  238.0   2.5     1   238     1   260     1   275 0.88 [subseq from] subtilisin like protease [Trichoderma guizhouense]
CCE32598.1/127-546       -            420 Peptidase_S8         PF00082.22   271   6.6e-68  238.3   3.9   1   1   1.4e-70     9e-68  237.8   3.9     1   255     1   419     1   420 0.96 [subseq from] probable subtilisin-like serine protease [Claviceps purpurea 20.1]
CZS89575.1/188-642       -            455 Peptidase_S8         PF00082.22   271   6.6e-68  238.2   0.5   1   1   1.4e-70     9e-68  237.8   0.5     1   271     1   455     1   455 0.93 [subseq from] uncharacterized protein RCO7_02520 [Rhynchosporium commune]
XP_957734.1/145-586      -            442 Peptidase_S8         PF00082.22   271   6.6e-68  238.2   0.0   1   1   1.6e-70     1e-67  237.7   0.0     1   271     1   442     1   442 0.97 [subseq from] serin endopeptidase [Neurospora crassa OR74A] >EAA28498.1 serin endopeptidase [Neurospora crassa OR74A] >KHE89643.1 subtilisin-like protein [Neurospora crassa]
ORE18837.1/210-633       -            424 Peptidase_S8         PF00082.22   271   6.7e-68  238.2   7.0   1   1   1.3e-70   7.9e-68  238.0   7.0     1   271     1   424     1   424 0.95 [subseq from] subtilisin-like protein [Rhizopus microsporus] >RCH90642.1 hypothetical protein CU097_008736 [Rhizopus azygosporus]
RKF79665.1/167-414       -            248 Peptidase_S8         PF00082.22   271   6.8e-68  238.2   8.1   1   1   1.2e-70   7.7e-68  238.0   8.1     1   253     1   247     1   248 0.94 [subseq from] Alkaline protease 2 [Golovinomyces cichoracearum]
KFX43796.1/170-421       -            252 Peptidase_S8         PF00082.22   271   6.8e-68  238.2  14.3   1   1   1.2e-70   7.6e-68  238.0  14.3     1   251     1   249     1   252 0.92 [subseq from] Alkaline protease 2 [Talaromyces marneffei PM1]
XP_002147427.1/170-421   -            252 Peptidase_S8         PF00082.22   271   6.8e-68  238.2  14.3   1   1   1.2e-70   7.6e-68  238.0  14.3     1   251     1   249     1   252 0.92 [subseq from] autophagic serine protease Alp2 [Talaromyces marneffei ATCC 18224] >EEA23916.1 autophagic serine protease Alp2 [Talaromyces marneffei ATCC 18224] >QGA16315.1 hypothetical protein EYB26_003982 [Talaromyces marneffei] >KAE8553570.1 hypothetical protein EYB25_004952 [Talaromyces marneffei]
RYP73096.1/151-592       -            442 Peptidase_S8         PF00082.22   271   6.8e-68  238.2   5.4   1   1   1.3e-70   8.1e-68  238.0   5.4     1   271     1   442     1   442 0.95 [subseq from] hypothetical protein DL771_003847 [Monosporascus sp. 5C6A]
RPA83320.1/175-422       -            248 Peptidase_S8         PF00082.22   271   6.8e-68  238.2  11.8   1   1   1.2e-70   7.7e-68  238.0  11.8     1   253     1   247     1   248 0.94 [subseq from] autophagic serine protease Alp2 [Ascobolus immersus RN42]
KZL63542.1/137-409       -            273 Peptidase_S8         PF00082.22   271     7e-68  238.2   8.3   1   1   1.2e-70   7.7e-68  238.0   8.3     1   255     1   269     1   273 0.91 [subseq from] subtilisin-like protease, partial [Colletotrichum incanum]
OHW92575.1/132-404       -            273 Peptidase_S8         PF00082.22   271     7e-68  238.2   8.3   1   1   1.2e-70   7.7e-68  238.0   8.3     1   255     1   269     1   273 0.91 [subseq from] subtilase [Colletotrichum incanum]
XP_026601390.1/178-424   -            247 Peptidase_S8         PF00082.22   271   7.2e-68  238.1  12.1   1   1   1.3e-70   8.2e-68  237.9  12.1     1   253     1   246     1   247 0.93 [subseq from] hypothetical protein DSM5745_08370 [Aspergillus mulundensis] >RDW70859.1 hypothetical protein DSM5745_08370 [Aspergillus mulundensis]
AJU53897.1/316-565       -            250 Peptidase_S8         PF00082.22   271   7.3e-68  238.1   6.6   1   1   1.3e-70   8.3e-68  237.9   6.6     1   251     1   248     1   250 0.92 [subseq from] Prb1p [Saccharomyces cerevisiae YJM1447]
RMJ25415.1/173-427       -            255 Peptidase_S8         PF00082.22   271   7.3e-68  238.1  12.0   1   1   1.3e-70   8.2e-68  237.9  12.0     1   253     1   253     1   255 0.93 [subseq from] serine protease [Phialosimplex sp. HF37]
KXH25434.1/186-435       -            250 Peptidase_S8         PF00082.22   271   7.4e-68  238.1  12.7   1   1   1.3e-70   8.3e-68  237.9  12.7     1   250     1   248     1   250 0.94 [subseq from] subtilase [Colletotrichum nymphaeae SA-01]
KXH48995.1/186-435       -            250 Peptidase_S8         PF00082.22   271   7.4e-68  238.1  12.7   1   1   1.3e-70   8.3e-68  237.9  12.7     1   250     1   248     1   250 0.94 [subseq from] subtilase [Colletotrichum salicis]
XP_022476425.1/174-604   -            431 Peptidase_S8         PF00082.22   271   7.5e-68  238.1   0.0   1   1   2.5e-70   1.6e-67  237.0   0.0     1   254     1   423     1   430 0.98 [subseq from] peptidase [Colletotrichum orchidophilum] >OHE99276.1 peptidase [Colletotrichum orchidophilum]
XP_029745171.1/145-540   -            396 Peptidase_S8         PF00082.22   271   7.5e-68  238.1   4.6   1   1   1.5e-70   9.4e-68  237.8   4.6     1   236     1   395     1   396 0.93 [subseq from] uncharacterized protein PpBr36_09875 [Pyricularia pennisetigena] >TLS22321.1 hypothetical protein PpBr36_09875 [Pyricularia pennisetigena]
TDZ13578.1/168-600       -            433 Peptidase_S8         PF00082.22   271   7.6e-68  238.1   2.2   1   1   1.4e-70   8.6e-68  237.9   2.2     1   271     1   433     1   433 0.95 [subseq from] Minor extracellular protease vpr [Colletotrichum spinosum]
KFA78781.1/165-597       -            433 Peptidase_S8         PF00082.22   271   7.6e-68  238.0   0.8   1   1   4.6e-70   2.9e-67  236.2   0.8     1   255     1   426     1   432 0.94 [subseq from] hypothetical protein S40288_08979 [Stachybotrys chartarum IBT 40288]
XP_008096767.1/189-438   -            250 Peptidase_S8         PF00082.22   271   7.7e-68  238.0  12.5   1   1   1.4e-70   8.7e-68  237.9  12.5     1   250     1   248     1   250 0.94 [subseq from] subtilase [Colletotrichum graminicola M1.001] >EFQ32747.1 subtilase [Colletotrichum graminicola M1.001]
KFY05111.1/164-397       -            234 Peptidase_S8         PF00082.22   271   7.7e-68  238.0  13.9   1   1   1.5e-70   9.4e-68  237.7  13.9     1   253     1   228     1   232 0.90 [subseq from] hypothetical protein O988_00266 [Pseudogymnoascus sp. VKM F-3808]
CEI89927.1/210-633       -            424 Peptidase_S8         PF00082.22   271   7.8e-68  238.0   7.3   1   1   1.5e-70   9.2e-68  237.8   7.3     1   271     1   424     1   424 0.95 [subseq from] Putative Subtilisin BPN' [Rhizopus microsporus]
EFQ94231.1/144-589       -            446 Peptidase_S8         PF00082.22   271   7.9e-68  238.0   1.5   1   1   1.6e-70     1e-67  237.6   1.5     1   271     1   446     1   446 0.94 [subseq from] hypothetical protein PTT_08163 [Pyrenophora teres f. teres 0-1]
OTB08539.1/92-520        -            429 Peptidase_S8         PF00082.22   271     8e-68  238.0   3.6   1   1   1.5e-70   9.4e-68  237.7   3.6     1   255     1   422     1   429 0.96 [subseq from] hypothetical protein M426DRAFT_52137 [Hypoxylon sp. CI-4A]
XP_006457319.1/165-589   -            425 Peptidase_S8         PF00082.22   271     8e-68  238.0   4.3   1   1   1.5e-70   9.7e-68  237.7   4.3     1   257     1   412     1   425 0.95 [subseq from] hypothetical protein AGABI2DRAFT_212650 [Agaricus bisporus var. bisporus H97] >EKV42067.1 hypothetical protein AGABI2DRAFT_212650 [Agaricus bisporus var. bisporus H97]
CRK21952.1/186-434       -            249 Peptidase_S8         PF00082.22   271     8e-68  238.0  11.1   1   1   1.4e-70   9.1e-68  237.8  11.1     1   249     1   247     1   249 0.94 [subseq from] hypothetical protein BN1708_003533 [Verticillium longisporum]
CRK45974.1/120-368       -            249 Peptidase_S8         PF00082.22   271     8e-68  238.0  11.1   1   1   1.4e-70   9.1e-68  237.8  11.1     1   249     1   247     1   249 0.94 [subseq from] hypothetical protein BN1723_006815 [Verticillium longisporum]
EXF76404.1/186-435       -            250 Peptidase_S8         PF00082.22   271   8.1e-68  238.0  12.8   1   1   1.5e-70   9.1e-68  237.8  12.8     1   250     1   248     1   250 0.94 [subseq from] subtilase [Colletotrichum fioriniae PJ7]
KXH30049.1/186-435       -            250 Peptidase_S8         PF00082.22   271   8.1e-68  238.0  12.8   1   1   1.5e-70   9.1e-68  237.8  12.8     1   250     1   248     1   250 0.94 [subseq from] subtilase [Colletotrichum simmondsii]
XP_001646271.1/357-608   -            252 Peptidase_S8         PF00082.22   271   8.1e-68  238.0   9.2   1   1   1.5e-70   9.2e-68  237.8   9.2     1   253     1   250     1   252 0.92 [subseq from] hypothetical protein Kpol_1032p5 [Vanderwaltozyma polyspora DSM 70294] >EDO18413.1 hypothetical protein Kpol_1032p5 [Vanderwaltozyma polyspora DSM 70294]
ROW03630.1/158-596       -            439 Peptidase_S8         PF00082.22   271   8.2e-68  237.9   1.9   1   1   1.7e-70   1.1e-67  237.6   1.9     1   253     1   436     1   438 0.97 [subseq from] hypothetical protein VPNG_07197 [Cytospora leucostoma]
XP_020123818.1/170-421   -            252 Peptidase_S8         PF00082.22   271   8.2e-68  237.9  12.3   1   1   1.5e-70   9.3e-68  237.8  12.3     1   251     1   249     1   252 0.91 [subseq from] Alkaline protease 2 [Talaromyces atroroseus] >OKL63697.1 Alkaline protease 2 [Talaromyces atroroseus]
XP_012186937.1/107-606   -            500 Peptidase_S8         PF00082.22   271   8.2e-68  237.9   1.7   1   1   1.7e-70   1.1e-67  237.6   1.7     1   255     1   499     1   500 0.97 [subseq from] minor extracellular protease [Pseudozyma hubeiensis SY62] >GAC93350.1 minor extracellular protease [Pseudozyma hubeiensis SY62]
CDH52731.1/184-474       -            291 Peptidase_S8         PF00082.22   271   8.3e-68  237.9   7.4   1   1   1.4e-70     9e-68  237.8   7.4     1   257     1   277     1   291 0.86 [subseq from] thermostable alkaline protease [Lichtheimia corymbifera JMRC:FSU:9682]
OCK75341.1/177-431       -            255 Peptidase_S8         PF00082.22   271   8.3e-68  237.9  12.3   1   1   1.6e-70     1e-67  237.6  12.3     1   253     1   252     1   254 0.92 [subseq from] serine protease [Lepidopterella palustris CBS 459.81]
XP_001595193.1/177-426   -            250 Peptidase_S8         PF00082.22   271   8.3e-68  237.9  13.6   1   1   1.7e-70     1e-67  237.6  13.6     1   253     1   247     1   249 0.94 [subseq from] serine protease [Sclerotinia sclerotiorum 1980 UF-70] >EDO00808.1 serine protease [Sclerotinia sclerotiorum 1980 UF-70] >APA11012.1 hypothetical protein sscle_07g057820 [Sclerotinia sclerotiorum 1980 UF-70]
EJT41472.1/289-538       -            250 Peptidase_S8         PF00082.22   271   8.3e-68  237.9   7.4   1   1   1.5e-70   9.5e-68  237.7   7.4     1   251     1   248     1   250 0.92 [subseq from] PRB1-like protein [Saccharomyces kudriavzevii IFO 1802]
TKW59109.1/145-561       -            417 Peptidase_S8         PF00082.22   271   8.5e-68  237.9   5.9   1   1   1.6e-70     1e-67  237.6   5.9     1   238     1   400     1   417 0.94 [subseq from] Minor extracellular protease vpr [Colletotrichum tanaceti]
KAA8913881.1/189-432     -            244 Peptidase_S8         PF00082.22   271   8.7e-68  237.9   9.6   1   1   1.6e-70   9.8e-68  237.7   9.6     1   249     1   242     1   244 0.94 [subseq from] autophagic serine protease Alp2 [Sphaerosporella brunnea]
TPX72700.1/164-394       -            231 Peptidase_S8         PF00082.22   271   8.7e-68  237.9  12.9   1   1   1.6e-70   9.8e-68  237.7  12.9     1   253     1   228     1   231 0.94 [subseq from] hypothetical protein SpCBS45565_g00016 [Spizellomyces sp. 'palustris']
RKF65476.1/172-418       -            247 Peptidase_S8         PF00082.22   271   8.7e-68  237.9  10.4   1   1   1.6e-70   9.8e-68  237.7  10.4     1   250     1   244     1   247 0.93 [subseq from] Alkaline protease 2 [Oidium neolycopersici]
RHZ59633.1/173-425       -            253 Peptidase_S8         PF00082.22   271   8.8e-68  237.8  10.2   1   1   1.6e-70     1e-67  237.7  10.2     1   253     1   251     1   253 0.93 [subseq from] Alkaline phosphatase [Aspergillus turcosus] >RLL98113.1 Alkaline phosphatase [Aspergillus turcosus]
XP_028491208.1/186-434   -            249 Peptidase_S8         PF00082.22   271   8.9e-68  237.8  11.2   1   1   1.6e-70     1e-67  237.7  11.2     1   249     1   247     1   249 0.94 [subseq from] Suppressor of the cold-sensitive snRNP bioproteinsis mutant brr1-1 [Verticillium nonalfalfae] >RNJ53050.1 Suppressor of the cold-sensitive snRNP bioproteinsis mutant brr1-1 [Verticillium nonalfalfae]
XP_016616322.1/176-428   -            253 Peptidase_S8         PF00082.22   271   8.9e-68  237.8  12.2   1   1   1.6e-70     1e-67  237.6  12.2     1   253     1   251     1   253 0.94 [subseq from] subtilisin-like protease [Cladophialophora bantiana CBS 173.52] >KIW89653.1 subtilisin-like protease [Cladophialophora bantiana CBS 173.52]
XP_025596300.1/301-749   -            449 Peptidase_S8         PF00082.22   271     9e-68  237.8   2.6   1   1   1.6e-70     1e-67  237.6   2.6     1   264     1   439     1   449 0.91 [subseq from] subtilisin-like protein [Tilletiopsis washingtonensis] >PWN96021.1 subtilisin-like protein [Tilletiopsis washingtonensis]
OLY80655.1/158-400       -            243 Peptidase_S8         PF00082.22   271   9.1e-68  237.8  16.9   1   1   1.7e-70     1e-67  237.6  16.9     1   253     1   242     1   243 0.91 [subseq from] Subtilisin-like protease 8 [Smittium mucronatum]
KAB5523154.1/144-565     -            422 Peptidase_S8         PF00082.22   271   9.3e-68  237.8   3.9   1   1   9.5e-70     6e-67  235.1   3.9     1   254     1   420     1   422 0.98 [subseq from] peptidase S8/S53 domain-containing protein [Coniochaeta sp. 2T2.1]
TEB37713.1/150-381       -            232 Peptidase_S8         PF00082.22   271   9.3e-68  237.8  13.3   1   1   1.7e-70     1e-67  237.6  13.3     1   251     1   231     1   232 0.92 [subseq from] serine protease [Coprinellus micaceus]
ORX68253.1/162-403       -            242 Peptidase_S8         PF00082.22   271   9.4e-68  237.7   9.5   1   1   1.7e-70   1.1e-67  237.5   9.5     1   251     1   240     1   242 0.92 [subseq from] serine protease 1 [Linderina pennispora]
RYP47895.1/160-601       -            442 Peptidase_S8         PF00082.22   271   9.4e-68  237.7   2.4   1   1   1.9e-70   1.2e-67  237.4   2.4     1   271     1   442     1   442 0.94 [subseq from] hypothetical protein DL769_011265 [Monosporascus sp. CRB-8-3]
CRK01822.1/186-434       -            249 Peptidase_S8         PF00082.22   271   9.4e-68  237.7  11.3   1   1   1.7e-70   1.1e-67  237.6  11.3     1   249     1   247     1   249 0.94 [subseq from] hypothetical protein BN1708_009574 [Verticillium longisporum]
CRK24879.1/186-434       -            249 Peptidase_S8         PF00082.22   271   9.4e-68  237.7  11.3   1   1   1.7e-70   1.1e-67  237.6  11.3     1   249     1   247     1   249 0.94 [subseq from] hypothetical protein BN1723_013403 [Verticillium longisporum]
XP_009651618.1/186-434   -            249 Peptidase_S8         PF00082.22   271   9.4e-68  237.7  11.3   1   1   1.7e-70   1.1e-67  237.6  11.3     1   249     1   247     1   249 0.94 [subseq from] cerevisin [Verticillium dahliae VdLs.17] >EGY21146.1 cerevisin [Verticillium dahliae VdLs.17] >AGC74272.1 cerevisin [Verticillium dahliae] >PNH31510.1 hypothetical protein BJF96_g5295 [Verticillium dahliae] >PNH42729.1 hypothetical protein VD0004_g4641 [Verticillium dahliae] >PNH54319.1 hypothetical protein VD0003_g3174 [Verticillium dahliae] >PNH68391.1 hypothetical protein VD0002_g1634 [Verticillium dahliae] >PNH73105.1 hypothetical protein VD0001_g4430 [Verticillium dahliae] >RBQ89605.1 hypothetical protein VDGD_02670 [Verticillium dahliae] >RXG45374.1 hypothetical protein VDGE_02670 [Verticillium dahliae]
TEA11990.1/142-561       -            420 Peptidase_S8         PF00082.22   271   9.5e-68  237.7   4.2   1   1     2e-70   1.3e-67  237.3   4.2     1   238     1   403     1   420 0.93 [subseq from] Minor extracellular protease vpr [Colletotrichum sidae]
KAA8567978.1/177-426     -            250 Peptidase_S8         PF00082.22   271   9.6e-68  237.7  13.3   1   1   1.9e-70   1.2e-67  237.4  13.3     1   253     1   247     1   249 0.94 [subseq from] hypothetical protein EYC84_008408 [Monilinia fructicola]
KJX93862.1/146-379       -            234 Peptidase_S8         PF00082.22   271   9.7e-68  237.7  17.1   1   1   1.8e-70   1.1e-67  237.5  17.1     1   252     1   232     1   234 0.92 [subseq from] subtilisin-like serine protease PR1A like protein [Zymoseptoria brevis]
KEY70826.1/139-548       -            410 Peptidase_S8         PF00082.22   271   9.8e-68  237.7   0.0   1   1   2.5e-70   1.6e-67  237.0   0.0     1   237     1   391     1   409 0.94 [subseq from] hypothetical protein S7711_08526 [Stachybotrys chartarum IBT 7711]
KFA51425.1/139-548       -            410 Peptidase_S8         PF00082.22   271   9.8e-68  237.7   0.0   1   1   2.5e-70   1.6e-67  237.0   0.0     1   237     1   391     1   409 0.94 [subseq from] hypothetical protein S40293_03250 [Stachybotrys chartarum IBT 40293] >KFA79235.1 hypothetical protein S40288_02341 [Stachybotrys chartarum IBT 40288]
OTA00517.1/172-617       -            446 Peptidase_S8         PF00082.22   271   9.8e-68  237.7   0.0   1   1   2.3e-70   1.4e-67  237.1   0.0     1   271     1   446     1   446 0.96 [subseq from] Subtilisin like protease [Trichoderma parareesei]
XP_753718.1/173-425      -            253 Peptidase_S8         PF00082.22   271   9.9e-68  237.7   9.4   1   1   1.8e-70   1.1e-67  237.5   9.4     1   253     1   251     1   253 0.93 [subseq from] autophagic serine protease Alp2 [Aspergillus fumigatus Af293] >P87184.1 RecName: Full=Alkaline protease 2; Short=ALP2; AltName: Full=Autophagic serine protease alp2; AltName: Allergen=Asp f 18; Flags: Precursor >B0Y473.1 RecName: Full=Alkaline protease 2; Short=ALP2; AltName: Full=Autophagic serine protease alp2; AltName: Allergen=Asp f 18; Flags: Precursor >CAA73782.1 cellular serine proteinase [Aspergillus fumigatus] >CAB45520.1 serine proteinase [Aspergillus fumigatus] >EAL91680.1 autophagic serine protease Alp2 [Aspergillus fumigatus Af293] >EDP51664.1 autophagic serine protease Alp2 [Aspergillus fumigatus A1163] >KMK59560.1 autophagic serine protease Alp2 [Aspergillus fumigatus Z5] >OXN08310.1 hypothetical protein CDV58_02396 [Aspergillus fumigatus] >OXN24061.1 hypothetical protein CDV57_06092 [Aspergillus fumigatus]
KFX93775.1/164-397       -            234 Peptidase_S8         PF00082.22   271     1e-67  237.7  14.1   1   1   1.9e-70   1.2e-67  237.4  14.1     1   253     1   228     1   232 0.90 [subseq from] hypothetical protein V490_04708 [Pseudogymnoascus sp. VKM F-3557] >KFY50394.1 hypothetical protein V495_00278 [Pseudogymnoascus sp. VKM F-4514 (FW-929)] >KFY67769.1 hypothetical protein V497_00233 [Pseudogymnoascus sp. VKM F-4516 (FW-969)]
RDW76149.1/162-582       -            421 Peptidase_S8         PF00082.22   271     1e-67  237.7  11.2   1   1   2.5e-69   1.6e-66  233.7  11.2     1   257     1   415     1   421 0.94 [subseq from] putative subtilisin-like protease [Coleophoma crateriformis]
KXX73235.1/181-433       -            253 Peptidase_S8         PF00082.22   271     1e-67  237.7  12.4   1   1   1.8e-70   1.1e-67  237.5  12.4     1   253     1   251     1   253 0.93 [subseq from] Subtilisin-like proteinase Spm1 [Madurella mycetomatis]
PVF98689.1/170-407       -            238 Peptidase_S8         PF00082.22   271     1e-67  237.6  12.7   1   1   1.8e-70   1.2e-67  237.4  12.7     1   241     1   236     1   238 0.93 [subseq from] putative subtilisin-like serine protease [Serendipita vermifera 'subsp. bescii']
GAQ09419.1/173-425       -            253 Peptidase_S8         PF00082.22   271     1e-67  237.6   9.6   1   1   1.8e-70   1.2e-67  237.4   9.6     1   253     1   251     1   253 0.93 [subseq from] alkaline protease 2 [Aspergillus lentulus]
XP_001259769.1/173-425   -            253 Peptidase_S8         PF00082.22   271     1e-67  237.6   9.6   1   1   1.8e-70   1.2e-67  237.4   9.6     1   253     1   251     1   253 0.93 [subseq from] autophagic serine protease Alp2 [Aspergillus fischeri NRRL 181] >EAW17872.1 autophagic serine protease Alp2 [Aspergillus fischeri NRRL 181]
XP_031002566.1/178-425   -            248 Peptidase_S8         PF00082.22   271     1e-67  237.6  13.2   1   1   1.9e-70   1.2e-67  237.4  13.2     1   253     1   247     1   248 0.94 [subseq from] Subtilisin-like proteinase Spm1 [Lachnellula hyalina] >TVY23778.1 Subtilisin-like proteinase Spm1 [Lachnellula hyalina]
TDZ19833.1/157-578       -            422 Peptidase_S8         PF00082.22   271     1e-67  237.6   3.1   1   1   1.9e-70   1.2e-67  237.4   3.1     1   271     1   422     1   422 0.94 [subseq from] Minor extracellular protease vpr [Colletotrichum orbiculare MAFF 240422]
RDL41450.1/309-558       -            250 Peptidase_S8         PF00082.22   271   1.1e-67  237.6  13.9   1   1   2.1e-70   1.3e-67  237.3  13.9     1   253     1   247     1   249 0.93 [subseq from] Serine protease [Venustampulla echinocandica]
KJK82987.1/198-429       -            232 Peptidase_S8         PF00082.22   271   1.1e-67  237.6  13.6   1   1     2e-70   1.2e-67  237.3  13.6     1   254     1   231     1   232 0.94 [subseq from] Cuticle-degrading protease [Metarhizium anisopliae BRIP 53293]
XP_002481557.1/170-421   -            252 Peptidase_S8         PF00082.22   271   1.1e-67  237.6  13.0   1   1   1.9e-70   1.2e-67  237.4  13.0     1   251     1   249     1   252 0.92 [subseq from] autophagic serine protease Alp2 [Talaromyces stipitatus ATCC 10500] >EED17565.1 autophagic serine protease Alp2 [Talaromyces stipitatus ATCC 10500]
TGZ79646.1/166-402       -            237 Peptidase_S8         PF00082.22   271   1.1e-67  237.6  10.6   1   1   1.9e-70   1.2e-67  237.4  10.6     1   255     1   234     1   237 0.90 [subseq from] subtilisin-like protein [Ascodesmis nigricans]
KZL75873.1/242-491       -            250 Peptidase_S8         PF00082.22   271   1.1e-67  237.6  12.5   1   1   1.9e-70   1.2e-67  237.4  12.5     1   250     1   248     1   250 0.94 [subseq from] subtilisin-like serine protease, partial [Colletotrichum tofieldiae]
XP_016612531.1/171-415   -            245 Peptidase_S8         PF00082.22   271   1.1e-67  237.6   7.1   1   1     2e-70   1.2e-67  237.4   7.1     1   253     1   244     1   245 0.91 [subseq from] hypothetical protein SPPG_00220 [Spizellomyces punctatus DAOM BR117] >KND04492.1 hypothetical protein SPPG_00220 [Spizellomyces punctatus DAOM BR117]
KKY19635.1/177-430       -            254 Peptidase_S8         PF00082.22   271   1.1e-67  237.5  13.7   1   1   1.9e-70   1.2e-67  237.4  13.7     1   253     1   252     1   254 0.93 [subseq from] putative autophagic serine protease alp2 [Diplodia seriata] >OMP83996.1 Alkaline protease 2 [Diplodia seriata]
KKY14404.1/174-425       -            252 Peptidase_S8         PF00082.22   271   1.1e-67  237.5  15.6   1   1     2e-70   1.2e-67  237.4  15.6     1   253     1   250     1   252 0.92 [subseq from] putative autophagic serine protease alp2 [Phaeomoniella chlamydospora]
RDW82826.1/162-595       -            434 Peptidase_S8         PF00082.22   271   1.1e-67  237.5  14.1   1   1     2e-69   1.3e-66  234.0  14.1     1   271     1   434     1   434 0.93 [subseq from] putative subtilisin-like protease [Coleophoma cylindrospora]
OWZ67146.1/189-431       -            243 Peptidase_S8         PF00082.22   271   1.1e-67  237.5  12.1   1   1   2.1e-70   1.3e-67  237.3  12.1     1   237     1   231     1   241 0.91 [subseq from] hypothetical protein AYX15_01761 [Cryptococcus neoformans var. grubii] >OWZ76159.1 cerevisin [Cryptococcus neoformans var. grubii Bt85] >OXG12819.1 cerevisin [Cryptococcus neoformans var. grubii Tu401-1]
OXM77021.1/189-431       -            243 Peptidase_S8         PF00082.22   271   1.1e-67  237.5  12.1   1   1   2.1e-70   1.3e-67  237.3  12.1     1   237     1   231     1   241 0.91 [subseq from] cerevisin [Cryptococcus neoformans var. grubii Bt63]
KPM40898.1/149-408       -            260 Peptidase_S8         PF00082.22   271   1.1e-67  237.5   3.5   1   1   2.1e-70   1.3e-67  237.2   3.5     1   236     1   257     1   259 0.92 [subseq from] hypothetical protein AK830_g5633 [Neonectria ditissima]
KFX98298.1/272-508       -            237 Peptidase_S8         PF00082.22   271   1.1e-67  237.5  18.1   1   1     2e-70   1.2e-67  237.4  18.1     1   253     1   235     1   237 0.92 [subseq from] hypothetical protein V490_02368 [Pseudogymnoascus sp. VKM F-3557]
KEY79184.1/173-425       -            253 Peptidase_S8         PF00082.22   271   1.1e-67  237.5   9.6   1   1     2e-70   1.3e-67  237.3   9.6     1   253     1   251     1   253 0.93 [subseq from] autophagic serine protease Alp2 [Aspergillus fumigatus var. RP-2014]
XP_018133422.1/149-385   -            237 Peptidase_S8         PF00082.22   271   1.1e-67  237.5  16.5   1   1     2e-70   1.3e-67  237.3  16.5     1   253     1   235     1   237 0.90 [subseq from] hypothetical protein VE01_02128 [Pseudogymnoascus verrucosus] >KFY74041.1 hypothetical protein V499_05892 [Pseudogymnoascus sp. VKM F-103] >OBT99689.1 Subtilisin-like protease 3 [Pseudogymnoascus verrucosus]
KZL73062.1/132-404       -            273 Peptidase_S8         PF00082.22   271   1.1e-67  237.5   8.4   1   1     2e-70   1.2e-67  237.4   8.4     1   255     1   269     1   273 0.89 [subseq from] subtilase [Colletotrichum tofieldiae]
GAD95408.1/173-425       -            253 Peptidase_S8         PF00082.22   271   1.1e-67  237.5  13.7   1   1     2e-70   1.3e-67  237.3  13.7     1   253     1   251     1   253 0.92 [subseq from] autophagic serine protease Alp2 [Byssochlamys spectabilis No. 5]
TQN70960.1/186-435       -            250 Peptidase_S8         PF00082.22   271   1.1e-67  237.5  13.6   1   1     2e-70   1.3e-67  237.3  13.6     1   250     1   248     1   250 0.94 [subseq from] Subtilisin-like proteinase Spm1, partial [Colletotrichum shisoi]
KZL83898.1/186-435       -            250 Peptidase_S8         PF00082.22   271   1.1e-67  237.5  12.6   1   1   2.1e-70   1.3e-67  237.3  12.6     1   250     1   248     1   250 0.94 [subseq from] subtilisin-like serine protease [Colletotrichum incanum] >OHX00541.1 subtilisin-like serine protease [Colletotrichum incanum]
RIA96019.1/152-572       -            421 Peptidase_S8         PF00082.22   271   1.2e-67  237.5   4.1   1   1   2.2e-70   1.4e-67  237.2   4.1     1   256     1   413     1   421 0.94 [subseq from] peptidase S8/S53 domain-containing protein [Glomus cerebriforme]
PVG01025.1/70-494        -            425 Peptidase_S8         PF00082.22   271   1.2e-67  237.5   7.6   1   1   2.4e-70   1.5e-67  237.1   7.6     1   271     1   425     1   425 0.95 [subseq from] subtilisin-like protease [Serendipita vermifera 'subsp. bescii']
XP_024685779.1/173-425   -            253 Peptidase_S8         PF00082.22   271   1.2e-67  237.5   9.6   1   1   2.1e-70   1.3e-67  237.3   9.6     1   253     1   251     1   253 0.93 [subseq from] cellular serine proteinase [Aspergillus novofumigatus IBT 16806] >PKX97184.1 cellular serine proteinase [Aspergillus novofumigatus IBT 16806]
ACT66135.1/135-366       -            232 Peptidase_S8         PF00082.22   271   1.2e-67  237.5  13.1   1   1   2.2e-70   1.4e-67  237.2  13.1     1   254     1   231     1   232 0.94 [subseq from] subtilisin-like serine protease PR1A, partial [Metarhizium anisopliae]
XP_030992361.1/184-435   -            252 Peptidase_S8         PF00082.22   271   1.2e-67  237.4  12.9   1   1   2.1e-70   1.3e-67  237.3  12.9     1   252     1   250     1   252 0.93 [subseq from] uncharacterized protein E0L32_008384 [Phialemoniopsis curvata] >TPX10650.1 hypothetical protein E0L32_008384 [Phialemoniopsis curvata]
RKO93128.1/22-248        -            227 Peptidase_S8         PF00082.22   271   1.2e-67  237.4   8.3   1   1   2.3e-70   1.4e-67  237.2   8.3     1   236     1   224     1   226 0.91 [subseq from] peptidase S8/S53 domain-containing protein [Blyttiomyces helicus]
PLW16929.1/147-589       -            443 Peptidase_S8         PF00082.22   271   1.2e-67  237.4   3.7   1   1   2.2e-70   1.4e-67  237.2   3.7     1   257     1   431     1   443 0.90 [subseq from] hypothetical protein PCASD_13332 [Puccinia coronata var. avenae f. sp. avenae]
XP_023452730.1/140-373   -            234 Peptidase_S8         PF00082.22   271   1.2e-67  237.4  20.4   1   1   2.2e-70   1.4e-67  237.2  20.4     1   252     1   232     1   234 0.92 [subseq from] Cuticle-degrading protease [Cercospora beticola] >PIA93603.1 Cuticle-degrading protease [Cercospora beticola]
EOD50383.1/176-429       -            254 Peptidase_S8         PF00082.22   271   1.2e-67  237.4  12.7   1   1   2.1e-70   1.3e-67  237.2  12.7     1   253     1   252     1   254 0.93 [subseq from] putative autophagic serine protease alp2 protein [Neofusicoccum parvum UCRNP2]
OQE02176.1/173-421       -            249 Peptidase_S8         PF00082.22   271   1.2e-67  237.4  15.1   1   1   2.1e-70   1.3e-67  237.2  15.1     1   253     1   247     1   249 0.92 [subseq from] hypothetical protein PENVUL_c040G06825 [Penicillium vulpinum]
OAL00976.1/176-428       -            253 Peptidase_S8         PF00082.22   271   1.2e-67  237.4  13.7   1   1   2.2e-70   1.4e-67  237.2  13.7     1   253     1   251     1   253 0.93 [subseq from] hypothetical protein IQ06DRAFT_247800 [Stagonospora sp. SRC1lsM3a]
Q9Y755.1/173-424         -            252 Peptidase_S8         PF00082.22   271   1.2e-67  237.4  13.5   1   1   2.2e-70   1.4e-67  237.2  13.5     1   253     1   251     1   252 0.92 [subseq from] RecName: Full=Subtilisin-like serine protease Pen c 2; AltName: Full=Vacuolar serine protease Pen c 2; AltName: Allergen=Pen c 2; Flags: Precursor >AAD25995.1 alkaline serine protease Pen c2 [Penicillium citrinum]
KUM60322.1/173-421       -            249 Peptidase_S8         PF00082.22   271   1.2e-67  237.4  13.8   1   1   2.2e-70   1.4e-67  237.2  13.8     1   253     1   247     1   249 0.92 [subseq from] hypothetical protein ACN42_g6807 [Penicillium freii] >OQD72229.1 hypothetical protein PENPOL_c001G06282 [Penicillium polonicum]
KFA56407.1/165-597       -            433 Peptidase_S8         PF00082.22   271   1.2e-67  237.4   0.1   1   1   6.6e-70   4.1e-67  235.6   0.1     1   255     1   426     1   432 0.94 [subseq from] hypothetical protein S40293_05068 [Stachybotrys chartarum IBT 40293]
RVD82442.1/190-438       -            249 Peptidase_S8         PF00082.22   271   1.2e-67  237.4  13.6   1   1   2.2e-70   1.4e-67  237.2  13.6     1   254     1   247     1   249 0.92 [subseq from] hypothetical protein DFL_006869 [Arthrobotrys flagrans]
XP_022464606.1/216-463   -            248 Peptidase_S8         PF00082.22   271   1.3e-67  237.3   6.3   1   1   2.2e-70   1.4e-67  237.2   6.3     1   250     1   245     1   248 0.94 [subseq from] hypothetical protein KNAG_0E00920 [Kazachstania naganishii CBS 8797] >CCK70360.1 hypothetical protein KNAG_0E00920 [Kazachstania naganishii CBS 8797]
TGO75690.1/177-426       -            250 Peptidase_S8         PF00082.22   271   1.3e-67  237.3  13.9   1   1   2.5e-70   1.6e-67  237.0  13.9     1   253     1   247     1   249 0.94 [subseq from] hypothetical protein BELL_0198g00090 [Botrytis elliptica]
THV45945.1/177-426       -            250 Peptidase_S8         PF00082.22   271   1.3e-67  237.3  13.9   1   1   2.5e-70   1.6e-67  237.0  13.9     1   253     1   247     1   249 0.94 [subseq from] hypothetical protein BGAL_0434g00070 [Botrytis galanthina]
PMD19802.1/176-425       -            250 Peptidase_S8         PF00082.22   271   1.3e-67  237.3  11.7   1   1   2.5e-70   1.6e-67  237.0  11.7     1   253     1   247     1   249 0.94 [subseq from] serine protease [Pezoloma ericae]
TDZ26538.1/166-613       -            448 Peptidase_S8         PF00082.22   271   1.3e-67  237.3   4.0   1   1   2.5e-70   1.6e-67  237.0   4.0     2   271     1   448     1   448 0.94 [subseq from] Minor extracellular protease vpr [Colletotrichum orbiculare MAFF 240422]
GAM36559.1/170-421       -            252 Peptidase_S8         PF00082.22   271   1.3e-67  237.3  13.4   1   1   2.3e-70   1.4e-67  237.1  13.4     1   251     1   249     1   252 0.92 [subseq from] Prb1 homolog [Talaromyces cellulolyticus]
KUL92555.1/170-421       -            252 Peptidase_S8         PF00082.22   271   1.3e-67  237.3  13.4   1   1   2.3e-70   1.4e-67  237.1  13.4     1   251     1   249     1   252 0.92 [subseq from] hypothetical protein ZTR_02556 [Talaromyces verruculosus]
PCH03898.1/170-421       -            252 Peptidase_S8         PF00082.22   271   1.3e-67  237.3  13.4   1   1   2.3e-70   1.4e-67  237.1  13.4     1   251     1   249     1   252 0.92 [subseq from] Peptidase S8/S53, subtilisin/kexin/sedolisin [Penicillium sp. 'occitanis'] >PCH04449.1 hypothetical protein PENOC_033320 [Penicillium sp. 'occitanis']
OXG28165.1/189-431       -            243 Peptidase_S8         PF00082.22   271   1.3e-67  237.3  11.8   1   1   2.5e-70   1.5e-67  237.0  11.8     1   237     1   231     1   241 0.90 [subseq from] cerevisin [Cryptococcus neoformans var. grubii Bt15] >OXG35691.1 cerevisin [Cryptococcus neoformans var. grubii Bt120]
XP_012052107.1/189-431   -            243 Peptidase_S8         PF00082.22   271   1.3e-67  237.3  11.8   1   1   2.5e-70   1.5e-67  237.0  11.8     1   237     1   231     1   241 0.90 [subseq from] cerevisin [Cryptococcus neoformans var. grubii H99] >AFR97590.1 cerevisin [Cryptococcus neoformans var. grubii H99] >OWZ28195.1 cerevisin [Cryptococcus neoformans var. grubii AD2-60a] >OWZ40510.1 cerevisin [Cryptococcus neoformans var. grubii C23] >OWZ51411.1 cerevisin [Cryptococcus neoformans var. grubii 125.91] >OXC82323.1 cerevisin [Cryptococcus neoformans var. grubii AD1-7a] >OXG13844.1 cerevisin [Cryptococcus neoformans var. grubii Tu259-1] >OXG46436.1 cerevisin [Cryptococcus neoformans var. grubii Th84] >OXG74944.1 cerevisin [Cryptococcus neoformans var. grubii MW-RSA36] >OXG76462.1 cerevisin [Cryptococcus neoformans var. grubii Br795] >OXG80032.1 cerevisin [Cryptococcus neoformans var. grubii D17-1] >OXG92905.1 cerevisin [Cryptococcus neoformans var. grubii A2-102-5] >OXH03840.1 cerevisin [Cryptococcus neoformans var. grubii] >OXH25568.1 cerevisin [Cryptococcus neoformans var. grubii] >OXH25976.1 cerevisin [Cryptococcus neoformans var. grubii] >OXH45265.1 cerevisin [Cryptococcus neoformans var. grubii] >OXH46413.1 cerevisin [Cryptococcus neoformans var. grubii] >OXH48451.1 cerevisin [Cryptococcus neoformans var. grubii] >OXH65528.1 cerevisin [Cryptococcus neoformans var. grubii] >OXL06265.1 cerevisin [Cryptococcus neoformans var. grubii Gb118] >AUB27623.1 cerevisin [Cryptococcus neoformans var. grubii]
XP_030980476.1/145-542   -            398 Peptidase_S8         PF00082.22   271   1.3e-67  237.3   5.0   1   1   2.6e-70   1.6e-67  236.9   5.0     1   236     1   395     1   398 0.95 [subseq from] hypothetical protein PgNI_10897 [Pyricularia grisea] >TLD07898.1 hypothetical protein PgNI_10897 [Pyricularia grisea]
KXN67948.1/94-308        -            215 Peptidase_S8         PF00082.22   271   1.3e-67  237.2  11.4   1   1   2.4e-70   1.5e-67  237.1  11.4     1   233     1   211     1   215 0.92 [subseq from] subtilisin-like protein [Conidiobolus coronatus NRRL 28638]
KJK93056.1/198-429       -            232 Peptidase_S8         PF00082.22   271   1.4e-67  237.2  12.8   1   1   2.5e-70   1.6e-67  237.0  12.8     1   254     1   231     1   232 0.94 [subseq from] Cuticle-degrading protease [Metarhizium anisopliae BRIP 53284]
EJS44080.1/340-589       -            250 Peptidase_S8         PF00082.22   271   1.4e-67  237.2   6.4   1   1   2.5e-70   1.5e-67  237.0   6.4     1   251     1   248     1   250 0.91 [subseq from] prb1p [Saccharomyces arboricola H-6]
TVY44593.1/163-617       -            455 Peptidase_S8         PF00082.22   271   1.4e-67  237.2   0.0   1   1   3.1e-70   1.9e-67  236.7   0.0     1   271     1   455     1   455 0.92 [subseq from] Minor extracellular protease [Lachnellula occidentalis]
RCI01867.1/151-597       -            447 Peptidase_S8         PF00082.22   271   1.4e-67  237.2   0.0   1   1   3.4e-70   2.1e-67  236.6   0.0     1   256     1   430     1   447 0.94 [subseq from] hypothetical protein CU098_004302 [Rhizopus stolonifer]
ADD71498.1/172-407       -            236 Peptidase_S8         PF00082.22   271   1.4e-67  237.2  12.7   1   1   2.5e-70   1.6e-67  237.0  12.7     1   237     1   231     1   236 0.94 [subseq from] protease [Rhizoctonia solani]
KFY29740.1/151-388       -            238 Peptidase_S8         PF00082.22   271   1.4e-67  237.2  15.8   1   1   2.5e-70   1.6e-67  237.0  15.8     1   254     1   236     1   238 0.91 [subseq from] hypothetical protein V494_08506 [Pseudogymnoascus sp. VKM F-4513 (FW-928)]
ACT66137.1/135-366       -            232 Peptidase_S8         PF00082.22   271   1.4e-67  237.2  12.5   1   1   2.6e-70   1.6e-67  236.9  12.5     1   254     1   231     1   232 0.94 [subseq from] subtilisin-like serine protease PR1A, partial [Metarhizium anisopliae]
ABH07518.1/182-433       -            252 Peptidase_S8         PF00082.22   271   1.4e-67  237.2  11.2   1   1   2.5e-70   1.6e-67  237.0  11.2     1   253     1   251     1   252 0.94 [subseq from] serine protease p2 [Chaetomium thermophilum] >ABK96987.1 serine protease p2 [Chaetomium thermophilum]
XP_006691346.1/182-433   -            252 Peptidase_S8         PF00082.22   271   1.4e-67  237.2  11.2   1   1   2.5e-70   1.6e-67  237.0  11.2     1   253     1   251     1   252 0.94 [subseq from] serine-type endopeptidase-like protein [Chaetomium thermophilum var. thermophilum DSM 1495] >EGS23155.1 serine-type endopeptidase-like protein [Chaetomium thermophilum var. thermophilum DSM 1495]
TIC95263.1/147-568       -            422 Peptidase_S8         PF00082.22   271   1.4e-67  237.2   2.6   1   1   2.5e-70   1.6e-67  237.0   2.6     1   238     1   401     1   422 0.91 [subseq from] Minor extracellular protease vpr [Colletotrichum higginsianum]
XP_014175281.1/154-585   -            432 Peptidase_S8         PF00082.22   271   1.4e-67  237.2  10.7   1   1   2.6e-70   1.7e-67  236.9  10.7     1   257     1   419     1   432 0.92 [subseq from] subtilisin-like protease [Grosmannia clavigera kw1407] >EFX05799.1 subtilisin-like protease [Grosmannia clavigera kw1407]
PWW75059.1/99-478        -            380 Peptidase_S8         PF00082.22   271   1.4e-67  237.2   0.1   1   1   3.5e-70   2.2e-67  236.5   0.1     1   271     1   380     1   380 0.92 [subseq from] subtilisin-like protein [Tuber magnatum]
ACT66134.1/135-366       -            232 Peptidase_S8         PF00082.22   271   1.4e-67  237.1  12.6   1   1   2.7e-70   1.7e-67  236.9  12.6     1   254     1   231     1   232 0.94 [subseq from] subtilisin-like serine protease PR1A, partial [Metarhizium anisopliae]
ADK37840.1/131-337       -            207 Peptidase_S8         PF00082.22   271   1.5e-67  237.1  14.3   1   1   2.7e-70   1.7e-67  236.9  14.3     1   232     1   207     1   207 0.94 [subseq from] putative subtilisin-like protease precursor, partial [Pandora neoaphidis]
RCH98131.1/210-633       -            424 Peptidase_S8         PF00082.22   271   1.5e-67  237.1   7.8   1   1   2.8e-70   1.7e-67  236.9   7.8     1   271     1   424     1   424 0.95 [subseq from] hypothetical protein CU097_011434 [Rhizopus azygosporus]
TKW51665.1/186-435       -            250 Peptidase_S8         PF00082.22   271   1.5e-67  237.1  13.4   1   1   2.6e-70   1.7e-67  236.9  13.4     1   250     1   248     1   250 0.94 [subseq from] Subtilisin-like proteinase Spm1 [Colletotrichum tanaceti]
XP_018157062.1/186-435   -            250 Peptidase_S8         PF00082.22   271   1.5e-67  237.1  13.4   1   1   2.6e-70   1.7e-67  236.9  13.4     1   250     1   248     1   250 0.94 [subseq from] Subtilisin-like serine protease [Colletotrichum higginsianum IMI 349063] >OBR08544.1 Subtilisin-like serine protease [Colletotrichum higginsianum IMI 349063] >TIC95788.1 Subtilisin-like proteinase Spm1 [Colletotrichum higginsianum]
KAB8076475.1/172-424     -            253 Peptidase_S8         PF00082.22   271   1.5e-67  237.1  12.4   1   1   2.7e-70   1.7e-67  236.9  12.4     1   253     1   251     1   253 0.93 [subseq from] peptidase S8/S53 domain-containing protein [Aspergillus leporis]
PVH86263.1/180-429       -            250 Peptidase_S8         PF00082.22   271   1.5e-67  237.1  12.9   1   1     3e-70   1.9e-67  236.8  12.9     1   253     1   247     1   249 0.94 [subseq from] serine protease 2 [Cadophora sp. DSE1049]
PTB81385.1/149-593       -            445 Peptidase_S8         PF00082.22   271   1.5e-67  237.1   0.0   1   1   3.4e-70   2.2e-67  236.6   0.0     1   256     1   424     1   445 0.95 [subseq from] subtilisin-like protein [Trichoderma longibrachiatum ATCC 18648]
XP_018157919.1/147-568   -            422 Peptidase_S8         PF00082.22   271   1.5e-67  237.1   2.6   1   1   2.6e-70   1.7e-67  236.9   2.6     1   238     1   401     1   422 0.91 [subseq from] Subtilase [Colletotrichum higginsianum IMI 349063] >OBR09402.1 Subtilase [Colletotrichum higginsianum IMI 349063]
CEG73434.1/210-633       -            424 Peptidase_S8         PF00082.22   271   1.5e-67  237.1   7.4   1   1   2.9e-70   1.8e-67  236.8   7.4     1   271     1   424     1   424 0.95 [subseq from] Putative Subtilisin BPN' [Rhizopus microsporus]
PGH19684.1/171-423       -            253 Peptidase_S8         PF00082.22   271   1.5e-67  237.1  13.2   1   1   2.7e-70   1.7e-67  236.9  13.2     1   253     1   251     1   253 0.93 [subseq from] subtilisin-like serine protease pepC [Polytolypa hystricis UAMH7299]
ACV71836.1/139-371       -            233 Peptidase_S8         PF00082.22   271   1.5e-67  237.0  12.9   1   1   2.9e-70   1.8e-67  236.8  12.9     1   254     1   231     1   233 0.94 [subseq from] subtilisin-like protease Pr1A [Metarhizium anisopliae] >ACV71837.1 subtilisin-like protease Pr1A [Metarhizium anisopliae] >ACV71838.1 subtilisin-like protease Pr1A [Metarhizium anisopliae] >ACV71839.1 subtilisin-like protease Pr1A [Metarhizium anisopliae] >ACV71848.1 subtilisin-like protease Pr1A [Metarhizium anisopliae] >ACV71849.1 subtilisin-like protease Pr1A [Metarhizium anisopliae] >ACV71850.1 subtilisin-like protease Pr1A [Metarhizium majus] >ACV71851.1 subtilisin-like protease Pr1A [Metarhizium acridum] >ACV71852.1 subtilisin-like protease Pr1A [Metarhizium anisopliae] >ACV71853.1 subtilisin-like protease Pr1A [Metarhizium anisopliae] >ACV71857.1 subtilisin-like protease Pr1A [Metarhizium anisopliae] >ACV71858.1 subtilisin-like protease Pr1A [Metarhizium anisopliae] >ACV71859.1 subtilisin-like protease Pr1A [Metarhizium anisopliae] >ACV71860.1 subtilisin-like protease Pr1A [Metarhizium anisopliae] >ACV71861.1 subtilisin-like protease Pr1A [Metarhizium anisopliae] >KFG86683.1 subtilisin-like protease Pr1A [Metarhizium anisopliae] >KID68645.1 subtilisin-like protease Pr1A, partial [Metarhizium anisopliae ARSEF 549]
ACV71840.1/139-371       -            233 Peptidase_S8         PF00082.22   271   1.5e-67  237.0  12.9   1   1   2.9e-70   1.8e-67  236.8  12.9     1   254     1   231     1   233 0.94 [subseq from] subtilisin-like protease Pr1A [Metarhizium anisopliae] >ACV71841.1 subtilisin-like protease Pr1A [Metarhizium anisopliae]
BAB70704.1/109-341       -            233 Peptidase_S8         PF00082.22   271   1.5e-67  237.0  12.9   1   1   2.9e-70   1.8e-67  236.8  12.9     1   254     1   231     1   233 0.94 [subseq from] elastase-like serine protease, partial [Metarhizium anisopliae] >BAB70706.1 elastase-like serine protease, partial [Metarhizium anisopliae]
EJD39676.1/83-496        -            414 Peptidase_S8         PF00082.22   271   1.6e-67  237.0   6.3   1   1   3.2e-70     2e-67  236.7   6.3     1   255     1   411     1   414 0.95 [subseq from] subtilisin-like protease [Auricularia subglabra TFB-10046 SS5]
CEG81088.1/210-633       -            424 Peptidase_S8         PF00082.22   271   1.6e-67  237.0   7.5   1   1     3e-70   1.9e-67  236.8   7.5     1   271     1   424     1   424 0.95 [subseq from] Putative Subtilisin BPN' [Rhizopus microsporus]
XP_002583205.1/149-376   -            228 Peptidase_S8         PF00082.22   271   1.6e-67  237.0  12.5   1   1   2.8e-70   1.8e-67  236.8  12.5     1   249     1   225     1   228 0.91 [subseq from] conserved hypothetical protein [Uncinocarpus reesii 1704] >EEP81307.1 conserved hypothetical protein [Uncinocarpus reesii 1704]
KZZ99517.1/139-370       -            232 Peptidase_S8         PF00082.22   271   1.6e-67  237.0   8.4   1   1   2.9e-70   1.8e-67  236.8   8.4     1   253     1   230     1   232 0.94 [subseq from] subtilisin-like protease PR1I [Moelleriella libera RCEF 2490]
KXJ87151.1/99-515        -            417 Peptidase_S8         PF00082.22   271   1.6e-67  237.0   0.0   1   1   3.7e-70   2.3e-67  236.4   0.0     1   255     1   416     1   417 0.96 [subseq from] peptidase S8/S53 domain-containing protein, partial [Microdochium bolleyi]
GAO82543.1/173-425       -            253 Peptidase_S8         PF00082.22   271   1.6e-67  237.0   9.9   1   1   2.8e-70   1.8e-67  236.8   9.9     1   253     1   251     1   253 0.92 [subseq from] alkaline protease 2 [Aspergillus udagawae]
OJJ62134.1/176-422       -            247 Peptidase_S8         PF00082.22   271   1.6e-67  237.0   9.6   1   1   2.8e-70   1.8e-67  236.8   9.6     1   253     1   246     1   247 0.94 [subseq from] hypothetical protein ASPSYDRAFT_55062 [Aspergillus sydowii CBS 593.65]
SCU81882.1/243-493       -            251 Peptidase_S8         PF00082.22   271   1.6e-67  237.0  11.4   1   1   2.9e-70   1.8e-67  236.8  11.4     1   253     1   249     1   251 0.93 [subseq from] LAMI_0B08064g1_1 [Lachancea mirantina]
XP_003000333.1/145-566   -            422 Peptidase_S8         PF00082.22   271   1.6e-67  237.0   0.0   1   1   4.9e-70   3.1e-67  236.1   0.0     1   238     1   405     1   422 0.92 [subseq from] serin endopeptidase [Verticillium alfalfae VaMs.102] >EEY23418.1 serin endopeptidase [Verticillium alfalfae VaMs.102]
KAB8296168.1/269-518     -            250 Peptidase_S8         PF00082.22   271   1.6e-67  237.0  13.7   1   1   3.2e-70     2e-67  236.7  13.7     1   253     1   247     1   249 0.94 [subseq from] hypothetical protein EYC80_008953 [Monilinia laxa]
XP_016609574.1/164-393   -            230 Peptidase_S8         PF00082.22   271   1.6e-67  237.0  13.4   1   1   2.9e-70   1.8e-67  236.8  13.4     1   252     1   227     1   230 0.94 [subseq from] hypothetical protein SPPG_03334 [Spizellomyces punctatus DAOM BR117] >KND01535.1 hypothetical protein SPPG_03334 [Spizellomyces punctatus DAOM BR117]
OLN82359.1/142-551       -            410 Peptidase_S8         PF00082.22   271   1.6e-67  237.0   7.5   1   1   3.6e-70   2.3e-67  236.5   7.5     1   237     1   392     1   408 0.94 [subseq from] Minor extracellular protease vpr 11 [Colletotrichum chlorophyti]
KXN65022.1/67-301        -            235 Peptidase_S8         PF00082.22   271   1.7e-67  236.9  15.3   1   1   3.2e-70     2e-67  236.7  15.3     1   254     1   230     1   234 0.93 [subseq from] subtilisin-like protein, partial [Conidiobolus coronatus NRRL 28638]
RYP66595.1/155-597       -            443 Peptidase_S8         PF00082.22   271   1.7e-67  236.9   3.4   1   1   3.7e-70   2.3e-67  236.4   3.4     1   271     1   443     1   443 0.95 [subseq from] hypothetical protein DL769_006002 [Monosporascus sp. CRB-8-3]
RMZ73703.1/180-432       -            253 Peptidase_S8         PF00082.22   271   1.7e-67  236.9  14.2   1   1     3e-70   1.9e-67  236.7  14.2     1   253     1   251     1   253 0.93 [subseq from] autophagic serine protease alp2 [Pyrenophora seminiperda CCB06]
EJU04161.1/155-583       -            429 Peptidase_S8         PF00082.22   271   1.7e-67  236.9   8.5   1   1   3.3e-70   2.1e-67  236.6   8.5     1   271     1   429     1   429 0.96 [subseq from] subtilisin-like protease [Dacryopinax primogenitus]
XP_006964044.1/129-577   -            449 Peptidase_S8         PF00082.22   271   1.7e-67  236.9   0.0   1   1   3.9e-70   2.5e-67  236.4   0.0     1   271     1   449     1   449 0.97 [subseq from] predicted protein, partial [Trichoderma reesei QM6a] >EGR49944.1 predicted protein, partial [Trichoderma reesei QM6a] >ETS03311.1 subtilisin-like protein, partial [Trichoderma reesei RUT C-30]
OWP04817.1/148-373       -            226 Peptidase_S8         PF00082.22   271   1.7e-67  236.9  19.2   1   1   3.1e-70     2e-67  236.7  19.2     1   250     1   224     1   226 0.92 [subseq from] hypothetical protein B2J93_4099 [Marssonina coronariae]
CEJ93004.1/152-592       -            441 Peptidase_S8         PF00082.22   271   1.7e-67  236.9   5.1   1   1   3.6e-70   2.3e-67  236.5   5.1     1   271     1   441     1   441 0.95 [subseq from] Putative Subtilisin BPN' [Torrubiella hemipterigena]
RSM19501.1/147-567       -            421 Peptidase_S8         PF00082.22   271   1.8e-67  236.8   0.0   1   1   4.7e-70   2.9e-67  236.1   0.0     1   238     1   400     1   420 0.92 [subseq from] hypothetical protein CDV31_001661 [Fusarium ambrosium]
XP_018705478.1/151-411   -            261 Peptidase_S8         PF00082.22   271   1.8e-67  236.8   3.5   1   1   3.2e-70     2e-67  236.7   3.5     1   255     1   260     1   261 0.89 [subseq from] Peptidase S8, subtilisin-related protein [Cordyceps fumosorosea ARSEF 2679] >OAA67489.1 Peptidase S8, subtilisin-related protein [Cordyceps fumosorosea ARSEF 2679]
RYP03685.1/151-592       -            442 Peptidase_S8         PF00082.22   271   1.8e-67  236.8   4.1   1   1   3.3e-70   2.1e-67  236.6   4.1     1   271     1   442     1   442 0.96 [subseq from] hypothetical protein DL765_010416 [Monosporascus sp. GIB2]
XP_018032452.1/175-425   -            251 Peptidase_S8         PF00082.22   271   1.8e-67  236.8  11.2   1   1   3.2e-70     2e-67  236.7  11.2     1   250     1   248     1   251 0.92 [subseq from] hypothetical protein CC84DRAFT_1167213 [Paraphaeosphaeria sporulosa] >OAG02087.1 hypothetical protein CC84DRAFT_1167213 [Paraphaeosphaeria sporulosa]
ACV71845.1/139-370       -            232 Peptidase_S8         PF00082.22   271   1.8e-67  236.8  13.4   1   1   3.4e-70   2.1e-67  236.6  13.4     1   254     1   231     1   232 0.94 [subseq from] subtilisin-like protease Pr1A [Metarhizium acridum]
OWZ33246.1/189-434       -            246 Peptidase_S8         PF00082.22   271   1.8e-67  236.8  12.7   1   1   3.5e-70   2.2e-67  236.6  12.7     1   237     1   231     1   244 0.90 [subseq from] cerevisin [Cryptococcus neoformans var. grubii AD1-83a] >OXG51275.1 cerevisin [Cryptococcus neoformans var. grubii MW-RSA1955] >OXG55412.1 cerevisin [Cryptococcus neoformans var. grubii CHC193] >OXG59192.1 cerevisin [Cryptococcus neoformans var. grubii c8] >OXH04317.1 cerevisin [Cryptococcus neoformans var. grubii A5-35-17] >OXH05589.1 cerevisin [Cryptococcus neoformans var. grubii A1-35-8]
XP_002628334.1/174-422   -            249 Peptidase_S8         PF00082.22   271   1.8e-67  236.8   8.4   1   1   3.3e-70   2.1e-67  236.6   8.4     1   249     1   248     1   249 0.93 [subseq from] vacuolar serine protease [Blastomyces gilchristii SLH14081] >OAT04739.1 cerevisin [Blastomyces gilchristii SLH14081]
CCF54265.1/37-537        -            501 Peptidase_S8         PF00082.22   271   1.8e-67  236.8   0.9   1   1   3.6e-70   2.3e-67  236.5   0.9     1   255     1   500     1   501 0.97 [subseq from] related to Tripeptidyl-peptidase II [Ustilago hordei]
OXC70426.1/189-431       -            243 Peptidase_S8         PF00082.22   271   1.8e-67  236.8  12.3   1   1   3.5e-70   2.2e-67  236.5  12.3     1   237     1   231     1   241 0.90 [subseq from] hypothetical protein AYX13_00901 [Cryptococcus neoformans var. grubii] >OXG16422.1 cerevisin [Cryptococcus neoformans var. grubii Ze90-1]
XP_028495170.1/145-565   -            421 Peptidase_S8         PF00082.22   271   1.8e-67  236.8   0.0   1   1   7.1e-70   4.4e-67  235.5   0.0     1   237     1   399     1   420 0.92 [subseq from] hypothetical protein D7B24_006536 [Verticillium nonalfalfae] >RNJ57012.1 hypothetical protein D7B24_006536 [Verticillium nonalfalfae]
KUI69776.1/158-594       -            437 Peptidase_S8         PF00082.22   271   1.8e-67  236.8   1.2   1   1     4e-70   2.5e-67  236.4   1.2     1   253     1   434     1   436 0.98 [subseq from] Minor extracellular protease vpr [Valsa mali]
AAG44478.1/172-423       -            252 Peptidase_S8         PF00082.22   271   1.9e-67  236.8  14.3   1   1   3.3e-70   2.1e-67  236.6  14.3     1   253     1   251     1   252 0.93 [subseq from] vacuolar serine protease [Penicillium oxalicum] >EPS34432.1 vacuolar serine protease PrtB [Penicillium oxalicum 114-2] >AVQ10345.1 peptidase POX01336 [Penicillium oxalicum]
KNG51237.1/144-575       -            432 Peptidase_S8         PF00082.22   271   1.9e-67  236.8   0.0   1   1   4.9e-70   3.1e-67  236.1   0.0     1   255     1   425     1   431 0.94 [subseq from] minor extracellular protease vpr protein [Stemphylium lycopersici] >RAR00274.1 subtilisin-like serine protease PR1C [Stemphylium lycopersici] >RAR05165.1 subtilisin-like serine protease PR1C [Stemphylium lycopersici]
TDZ39495.1/160-432       -            273 Peptidase_S8         PF00082.22   271   1.9e-67  236.8   2.9   1   1   3.3e-70   2.1e-67  236.6   2.9     1   255     1   269     1   273 0.93 [subseq from] Subtilisin DY [Colletotrichum trifolii]
KZL82440.1/171-564       -            394 Peptidase_S8         PF00082.22   271   1.9e-67  236.8   7.6   1   1   3.9e-70   2.4e-67  236.4   7.6     1   236     1   391     1   394 0.94 [subseq from] serin endopeptidase, partial [Colletotrichum incanum]
OHW97986.1/143-536       -            394 Peptidase_S8         PF00082.22   271   1.9e-67  236.8   7.6   1   1   3.9e-70   2.4e-67  236.4   7.6     1   236     1   391     1   394 0.94 [subseq from] minor extracellular protease vpr protein [Colletotrichum incanum]
ACV71832.1/139-371       -            233 Peptidase_S8         PF00082.22   271   1.9e-67  236.7  13.4   1   1   3.5e-70   2.2e-67  236.5  13.4     1   254     1   231     1   233 0.94 [subseq from] subtilisin-like protease Pr1A [Metarhizium anisopliae]
CCE27803.1/154-578       -            425 Peptidase_S8         PF00082.22   271   1.9e-67  236.7   4.4   1   1   4.4e-70   2.8e-67  236.2   4.4     1   254     1   421     1   424 0.97 [subseq from] probable subtilisin-like serine protease [Claviceps purpurea 20.1]
CCE32596.1/145-571       -            427 Peptidase_S8         PF00082.22   271   1.9e-67  236.7   4.5   1   1   3.6e-70   2.2e-67  236.5   4.5     1   258     1   422     1   427 0.93 [subseq from] probable subtilisin-like serine protease [Claviceps purpurea 20.1]
OWZ72424.1/189-431       -            243 Peptidase_S8         PF00082.22   271   1.9e-67  236.7  12.1   1   1   3.7e-70   2.3e-67  236.5  12.1     1   237     1   231     1   241 0.91 [subseq from] hypothetical protein AYX14_02159 [Cryptococcus neoformans var. grubii]
OBT76808.1/149-385       -            237 Peptidase_S8         PF00082.22   271     2e-67  236.7  16.0   1   1   3.5e-70   2.2e-67  236.5  16.0     1   253     1   235     1   237 0.91 [subseq from] hypothetical protein VF21_04526 [Pseudogymnoascus sp. 05NY08]
PNP41851.1/171-614       -            444 Peptidase_S8         PF00082.22   271     2e-67  236.7   0.0   1   1   7.9e-70   4.9e-67  235.4   0.0     1   256     1   426     1   444 0.97 [subseq from] hypothetical protein TGAMA5MH_06246 [Trichoderma gamsii]
TQW00222.1/187-440       -            254 Peptidase_S8         PF00082.22   271     2e-67  236.7  12.4   1   1   3.5e-70   2.2e-67  236.5  12.4     1   253     1   251     1   254 0.94 [subseq from] cerevisin precursor [Cordyceps javanica] >TQW11420.1 cerevisin precursor [Cordyceps javanica]
RKP05332.1/67-349        -            283 Peptidase_S8         PF00082.22   271     2e-67  236.7  10.3   1   1   3.5e-70   2.2e-67  236.5  10.3     1   271     1   283     1   283 0.95 [subseq from] peptidase S8/S53 domain-containing protein, partial [Thamnocephalis sphaerospora]
RKP10395.1/169-606       -            438 Peptidase_S8         PF00082.22   271     2e-67  236.7   0.0   1   1   5.3e-70   3.3e-67  235.9   0.0     1   271     1   438     1   438 0.93 [subseq from] peptidase S8/S53 domain-containing protein [Thamnocephalis sphaerospora]
PVH73022.1/159-592       -            434 Peptidase_S8         PF00082.22   271     2e-67  236.7  12.1   1   1   4.1e-70   2.6e-67  236.3  12.1     1   271     1   434     1   434 0.94 [subseq from] subtilisin-like protease [Cadophora sp. DSE1049]
XP_011120610.1/142-578   -            437 Peptidase_S8         PF00082.22   271     2e-67  236.7   8.5   1   1   3.9e-70   2.4e-67  236.4   8.5     1   271     1   437     1   437 0.92 [subseq from] hypothetical protein AOL_s00054g992 [Arthrobotrys oligospora ATCC 24927] >EGX50906.1 hypothetical protein AOL_s00054g992 [Arthrobotrys oligospora ATCC 24927]
CRG87687.1/169-421       -            253 Peptidase_S8         PF00082.22   271     2e-67  236.7  14.6   1   1   3.6e-70   2.3e-67  236.5  14.6     1   252     1   250     1   253 0.92 [subseq from] autophagic serine protease Alp2 [Talaromyces islandicus]
CZT43172.1/188-642       -            455 Peptidase_S8         PF00082.22   271   2.1e-67  236.6   0.6   1   1   4.5e-70   2.8e-67  236.2   0.6     1   271     1   455     1   455 0.94 [subseq from] uncharacterized protein RSE6_03167 [Rhynchosporium secalis]
ELA27408.1/157-406       -            250 Peptidase_S8         PF00082.22   271   2.1e-67  236.6  13.4   1   1   3.7e-70   2.4e-67  236.4  13.4     1   250     1   248     1   250 0.94 [subseq from] subtilisin-like serine protease [Colletotrichum fructicola Nara gc5]
EQB58555.1/186-435       -            250 Peptidase_S8         PF00082.22   271   2.1e-67  236.6  13.4   1   1   3.7e-70   2.4e-67  236.4  13.4     1   250     1   248     1   250 0.94 [subseq from] hypothetical protein CGLO_01192 [Colletotrichum gloeosporioides Cg-14]
TDL26098.1/159-585       -            427 Peptidase_S8         PF00082.22   271   2.1e-67  236.6   0.0   1   1   7.4e-70   4.7e-67  235.5   0.0     1   256     1   411     1   426 0.96 [subseq from] subtilisin-like protease [Rickenella mellea]
KFY00929.1/275-512       -            238 Peptidase_S8         PF00082.22   271   2.1e-67  236.6  17.7   1   1     4e-70   2.5e-67  236.3  17.7     1   253     1   235     1   237 0.92 [subseq from] hypothetical protein O988_03020 [Pseudogymnoascus sp. VKM F-3808]
KFH68076.1/129-534       -            406 Peptidase_S8         PF00082.22   271   2.1e-67  236.6   1.6   1   1   3.8e-70   2.4e-67  236.4   1.6     1   244     1   403     1   406 0.95 [subseq from] hypothetical protein MVEG_06806 [Mortierella verticillata NRRL 6337]
OWZ33017.1/189-436       -            248 Peptidase_S8         PF00082.22   271   2.1e-67  236.6  12.5   1   1   3.8e-70   2.4e-67  236.4  12.5     1   237     1   231     1   248 0.90 [subseq from] cerevisin [Cryptococcus neoformans var. grubii c45]
OXB34870.1/189-436       -            248 Peptidase_S8         PF00082.22   271   2.1e-67  236.6  12.5   1   1   3.8e-70   2.4e-67  236.4  12.5     1   237     1   231     1   248 0.90 [subseq from] cerevisin [Cryptococcus neoformans var. grubii] >OXC58995.1 cerevisin [Cryptococcus neoformans var. grubii MW-RSA852]
EUC61578.1/151-561       -            411 Peptidase_S8         PF00082.22   271   2.2e-67  236.6   5.1   1   1     4e-70   2.5e-67  236.3   5.1     1   256     1   409     1   411 0.92 [subseq from] minor extracellular protease vpr protein [Rhizoctonia solani AG-3 Rhs1AP]
XP_014533964.1/173-421   -            249 Peptidase_S8         PF00082.22   271   2.2e-67  236.6  14.5   1   1   3.9e-70   2.5e-67  236.4  14.5     1   253     1   247     1   249 0.92 [subseq from] Vacuolar serine protease [Penicillium digitatum Pd1] >EKV10960.1 Vacuolar serine protease [Penicillium digitatum PHI26] >EKV13282.1 Vacuolar serine protease [Penicillium digitatum Pd1]
KZM22855.1/232-483       -            252 Peptidase_S8         PF00082.22   271   2.2e-67  236.5  15.3   1   1   3.9e-70   2.5e-67  236.4  15.3     1   251     1   249     1   252 0.94 [subseq from] serine-type endopeptidase [Ascochyta rabiei]
TEA14959.1/168-603       -            436 Peptidase_S8         PF00082.22   271   2.2e-67  236.5   3.7   1   1     4e-70   2.5e-67  236.3   3.7     1   271     1   436     1   436 0.95 [subseq from] Minor extracellular protease vpr [Colletotrichum sidae]
PLW07357.1/147-622       -            476 Peptidase_S8         PF00082.22   271   2.2e-67  236.5   3.2   1   1     5e-70   3.2e-67  236.0   3.2     1   257     1   464     1   476 0.89 [subseq from] hypothetical protein PCANC_18883 [Puccinia coronata var. avenae f. sp. avenae]
PLW41620.1/147-622       -            476 Peptidase_S8         PF00082.22   271   2.2e-67  236.5   3.2   1   1     5e-70   3.2e-67  236.0   3.2     1   257     1   464     1   476 0.89 [subseq from] hypothetical protein PCASD_05410 [Puccinia coronata var. avenae f. sp. avenae] >PLW43198.1 hypothetical protein PCANC_06991 [Puccinia coronata var. avenae f. sp. avenae]
PHH67145.1/145-565       -            421 Peptidase_S8         PF00082.22   271   2.2e-67  236.5   0.0   1   1   6.3e-70   3.9e-67  235.7   0.0     1   254     1   419     1   421 0.96 [subseq from] hypothetical protein CDD81_2914 [Ophiocordyceps australis]
TGO83327.1/177-426       -            250 Peptidase_S8         PF00082.22   271   2.2e-67  236.5  13.8   1   1   4.4e-70   2.8e-67  236.2  13.8     1   253     1   247     1   249 0.94 [subseq from] hypothetical protein BPOR_0663g00030 [Botrytis porri]
OBZ89410.1/165-407       -            243 Peptidase_S8         PF00082.22   271   2.3e-67  236.5   7.5   1   1     4e-70   2.5e-67  236.3   7.5     1   252     1   241     1   243 0.93 [subseq from] hypothetical protein A0J61_02546 [Choanephora cucurbitarum]
GES64222.1/172-424       -            253 Peptidase_S8         PF00082.22   271   2.3e-67  236.5  11.9   1   1   4.1e-70   2.5e-67  236.3  11.9     1   254     1   252     1   253 0.92 [subseq from] hypothetical protein ATETN484_0010030100 [Aspergillus terreus]
KNG48634.1/560-984       -            425 Peptidase_S8         PF00082.22   271   2.3e-67  236.5   0.0   1   1   5.4e-70   3.4e-67  235.9   0.0     1   256     1   420     1   425 0.93 [subseq from] subtilisin-like serine protease pr1c [Stemphylium lycopersici] >RAR07746.1 subtilisin-like serine protease pr1c [Stemphylium lycopersici] >RAR08526.1 subtilisin-like serine protease pr1c [Stemphylium lycopersici]
XP_030977230.1/131-566   -            436 Peptidase_S8         PF00082.22   271   2.3e-67  236.5   0.0   1   1   5.1e-70   3.2e-67  236.0   0.0     1   253     1   415     1   436 0.93 [subseq from] uncharacterized protein PgNI_12041 [Pyricularia grisea] >TLD04384.1 hypothetical protein PgNI_12041 [Pyricularia grisea]
RDW62446.1/179-625       -            447 Peptidase_S8         PF00082.22   271   2.3e-67  236.5   7.9   1   1   4.4e-70   2.7e-67  236.2   7.9     1   271     1   447     1   447 0.94 [subseq from] hypothetical protein BP6252_11879 [Coleophoma cylindrospora]
AAY87460.1/187-440       -            254 Peptidase_S8         PF00082.22   271   2.3e-67  236.5  13.5   1   1     4e-70   2.5e-67  236.3  13.5     1   252     1   250     1   254 0.94 [subseq from] sublitisin-like protease [Cordyceps farinosa]
ACY24883.1/187-440       -            254 Peptidase_S8         PF00082.22   271   2.3e-67  236.5  13.5   1   1     4e-70   2.5e-67  236.3  13.5     1   252     1   250     1   254 0.94 [subseq from] sublitisin-like protease [Cordyceps farinosa]
XP_007769434.1/171-410   -            240 Peptidase_S8         PF00082.22   271   2.3e-67  236.5   9.4   1   1   4.1e-70   2.6e-67  236.3   9.4     1   241     1   236     1   240 0.92 [subseq from] hypothetical protein CONPUDRAFT_82713 [Coniophora puteana RWD-64-598 SS2] >EIW80493.1 hypothetical protein CONPUDRAFT_82713 [Coniophora puteana RWD-64-598 SS2]
CZR63761.1/178-426       -            249 Peptidase_S8         PF00082.22   271   2.3e-67  236.5  13.0   1   1   4.2e-70   2.6e-67  236.3  13.0     1   253     1   247     1   249 0.94 [subseq from] probable subtilisin-like serine protease [Phialocephala subalpina]
CDS13942.1/162-397       -            236 Peptidase_S8         PF00082.22   271   2.3e-67  236.5   8.1   1   1   4.1e-70   2.6e-67  236.3   8.1     1   253     1   233     1   236 0.92 [subseq from] hypothetical protein LRAMOSA06115 [Lichtheimia ramosa]
ESK92042.1/77-506        -            430 Peptidase_S8         PF00082.22   271   2.3e-67  236.5   2.8   1   1   4.2e-70   2.6e-67  236.3   2.8     1   271     1   430     1   430 0.93 [subseq from] hypothetical protein Moror_10326 [Moniliophthora roreri MCA 2997]
EFQ90192.1/173-425       -            253 Peptidase_S8         PF00082.22   271   2.3e-67  236.5  14.0   1   1   4.2e-70   2.6e-67  236.3  14.0     1   253     1   251     1   253 0.93 [subseq from] hypothetical protein PTT_13282 [Pyrenophora teres f. teres 0-1]
PKK45021.1/93-368        -            276 Peptidase_S8         PF00082.22   271   2.3e-67  236.5   2.4   1   1   4.4e-70   2.8e-67  236.2   2.4     1   237     1   258     1   275 0.88 [subseq from] hypothetical protein CI102_10805 [Trichoderma harzianum]
PFH62828.1/180-433       -            254 Peptidase_S8         PF00082.22   271   2.3e-67  236.5  11.3   1   1   4.6e-70   2.9e-67  236.1  11.3     1   253     1   251     1   253 0.94 [subseq from] hypothetical protein XA68_11609 [Ophiocordyceps unilateralis]
KKY36215.1/143-582       -            440 Peptidase_S8         PF00082.22   271   2.4e-67  236.4   4.7   1   1   4.7e-70     3e-67  236.1   4.7     1   256     1   422     1   440 0.95 [subseq from] putative minor extracellular protease vpr [Diaporthe ampelina]
EIE87141.1/168-409       -            242 Peptidase_S8         PF00082.22   271   2.4e-67  236.4  11.3   1   1   4.3e-70   2.7e-67  236.2  11.3     1   251     1   240     1   242 0.92 [subseq from] hypothetical protein RO3G_11852 [Rhizopus delemar RA 99-880]
KXH54149.1/142-539       -            398 Peptidase_S8         PF00082.22   271   2.4e-67  236.4   9.3   1   1   4.7e-70     3e-67  236.1   9.3     1   237     1   392     1   397 0.94 [subseq from] subtilase [Colletotrichum salicis]
EPS39484.1/158-390       -            233 Peptidase_S8         PF00082.22   271   2.4e-67  236.4  18.4   1   1   4.2e-70   2.7e-67  236.3  18.4     1   252     1   232     1   233 0.90 [subseq from] hypothetical protein H072_6692 [Dactylellina haptotyla CBS 200.50]
TEA10002.1/165-613       -            449 Peptidase_S8         PF00082.22   271   2.4e-67  236.4   5.3   1   1   4.6e-70   2.9e-67  236.1   5.3     1   271     1   449     1   449 0.94 [subseq from] Minor extracellular protease vpr [Colletotrichum sidae]
SMR54891.1/146-379       -            234 Peptidase_S8         PF00082.22   271   2.4e-67  236.4  17.4   1   1   4.4e-70   2.7e-67  236.2  17.4     1   252     1   232     1   234 0.92 [subseq from] unnamed protein product [Zymoseptoria tritici ST99CH_3D1]
SMY24964.1/146-379       -            234 Peptidase_S8         PF00082.22   271   2.4e-67  236.4  17.4   1   1   4.4e-70   2.7e-67  236.2  17.4     1   252     1   232     1   234 0.92 [subseq from] unnamed protein product [Zymoseptoria tritici ST99CH_1A5] >SMR53224.1 unnamed protein product [Zymoseptoria tritici ST99CH_1E4]
XP_021877139.1/38-497    -            460 Peptidase_S8         PF00082.22   271   2.4e-67  236.4   0.2   1   1   4.7e-70   2.9e-67  236.1   0.2     1   255     1   459     1   460 0.98 [subseq from] subtilase family-domain-containing protein [Lobosporangium transversale] >ORZ05565.1 subtilase family-domain-containing protein [Lobosporangium transversale]
ESK92033.1/151-578       -            428 Peptidase_S8         PF00082.22   271   2.4e-67  236.4   7.9   1   1   5.6e-70   3.5e-67  235.9   7.9     1   257     1   415     1   428 0.93 [subseq from] hypothetical protein Moror_10317 [Moniliophthora roreri MCA 2997]
CZS91661.1/178-426       -            249 Peptidase_S8         PF00082.22   271   2.4e-67  236.4  13.2   1   1   4.3e-70   2.7e-67  236.2  13.2     1   253     1   247     1   249 0.95 [subseq from] probable subtilisin-like serine protease [Rhynchosporium commune]
CZS91769.1/178-426       -            249 Peptidase_S8         PF00082.22   271   2.4e-67  236.4  13.2   1   1   4.3e-70   2.7e-67  236.2  13.2     1   253     1   247     1   249 0.95 [subseq from] probable subtilisin-like serine protease [Rhynchosporium agropyri]
CZT48361.1/178-426       -            249 Peptidase_S8         PF00082.22   271   2.4e-67  236.4  13.2   1   1   4.3e-70   2.7e-67  236.2  13.2     1   253     1   247     1   249 0.95 [subseq from] probable subtilisin-like serine protease [Rhynchosporium secalis]
TPX59010.1/162-385       -            224 Peptidase_S8         PF00082.22   271   2.4e-67  236.4  12.0   1   1   4.4e-70   2.8e-67  236.2  12.0     1   248     1   223     1   224 0.95 [subseq from] hypothetical protein PhCBS80983_g02808 [Powellomyces hirtus]
GAC76005.1/212-649       -            438 Peptidase_S8         PF00082.22   271   2.4e-67  236.4   0.0   1   1   7.2e-70   4.5e-67  235.5   0.0     1   271     1   438     1   438 0.94 [subseq from] hypothetical protein PANT_19d00063 [Moesziomyces antarcticus T-34]
XP_022582905.1/174-425   -            252 Peptidase_S8         PF00082.22   271   2.5e-67  236.4  11.6   1   1   4.4e-70   2.8e-67  236.2  11.6     1   252     1   250     1   252 0.92 [subseq from] hypothetical protein ASPZODRAFT_130419 [Penicilliopsis zonata CBS 506.65] >OJJ48395.1 hypothetical protein ASPZODRAFT_130419 [Penicilliopsis zonata CBS 506.65]
P29138.1/139-370         -            232 Peptidase_S8         PF00082.22   271   2.5e-67  236.4  13.5   1   1   4.6e-70   2.9e-67  236.1  13.5     1   254     1   231     1   232 0.94 [subseq from] RecName: Full=Cuticle-degrading protease; AltName: Full=Chymoelastase; AltName: Full=PR1; Flags: Precursor >AAA33417.1 cuticle-degrading protease [Metarhizium anisopliae]
SJX60565.1/37-538        -            502 Peptidase_S8         PF00082.22   271   2.5e-67  236.4   1.0   1   1   4.8e-70     3e-67  236.1   1.0     1   255     1   501     1   502 0.97 [subseq from] related to Tripeptidyl-peptidase II [Sporisorium reilianum f. sp. reilianum]
OAX78088.1/174-425       -            252 Peptidase_S8         PF00082.22   271   2.5e-67  236.4  10.8   1   1   4.4e-70   2.8e-67  236.2  10.8     1   250     1   249     1   252 0.94 [subseq from] subtilisin-like protease [Emmonsia sp. CAC-2015a]
KFY06518.1/164-397       -            234 Peptidase_S8         PF00082.22   271   2.5e-67  236.3  14.3   1   1   4.8e-70     3e-67  236.1  14.3     1   253     1   228     1   232 0.92 [subseq from] hypothetical protein V492_08020 [Pseudogymnoascus sp. VKM F-4246]
KZL75389.1/143-536       -            394 Peptidase_S8         PF00082.22   271   2.5e-67  236.3   7.6   1   1   4.8e-70     3e-67  236.1   7.6     1   236     1   391     1   394 0.94 [subseq from] serin endopeptidase (subtilase) [Colletotrichum tofieldiae]
XP_001877576.1/156-589   -            434 Peptidase_S8         PF00082.22   271   2.5e-67  236.3   7.3   1   1   4.7e-70   2.9e-67  236.1   7.3     1   271     1   434     1   434 0.95 [subseq from] pyrolysin [Laccaria bicolor S238N-H82] >EDR11679.1 pyrolysin [Laccaria bicolor S238N-H82]
CBQ67928.1/37-538        -            502 Peptidase_S8         PF00082.22   271   2.5e-67  236.3   1.1   1   1   4.9e-70   3.1e-67  236.1   1.1     1   255     1   501     1   502 0.97 [subseq from] related to Tripeptidyl-peptidase II [Sporisorium reilianum SRZ2]
PPQ73671.1/161-584       -            424 Peptidase_S8         PF00082.22   271   2.6e-67  236.3   9.3   1   1   5.3e-70   3.3e-67  236.0   9.3     1   271     1   424     1   424 0.93 [subseq from] hypothetical protein CVT24_007332 [Panaeolus cyanescens]
EKG21674.1/14-442        -            429 Peptidase_S8         PF00082.22   271   2.6e-67  236.3   0.4   1   1   4.7e-70   2.9e-67  236.1   0.4     1   259     1   424     1   429 0.95 [subseq from] Peptidase S8/S53 subtilisin/kexin/sedolisin [Macrophomina phaseolina MS6]
XP_008098578.1/143-536   -            394 Peptidase_S8         PF00082.22   271   2.6e-67  236.3   8.2   1   1   4.9e-70   3.1e-67  236.1   8.2     1   236     1   391     1   394 0.94 [subseq from] subtilase [Colletotrichum graminicola M1.001] >EFQ34558.1 subtilase [Colletotrichum graminicola M1.001]
KAE8450666.1/150-381     -            232 Peptidase_S8         PF00082.22   271   2.6e-67  236.3  21.8   1   1     5e-70   3.1e-67  236.0  21.8     1   253     1   228     1   231 0.93 [subseq from] Subtilisin-like protease 2 [Venturia inaequalis]
XP_003347844.1/144-584   -            441 Peptidase_S8         PF00082.22   271   2.6e-67  236.3   9.4   1   1   5.6e-70   3.5e-67  235.9   9.4     1   271     1   441     1   441 0.95 [subseq from] uncharacterized protein SMAC_06677 [Sordaria macrospora k-hell] >CCC10505.1 unnamed protein product [Sordaria macrospora k-hell] >KAA8632562.1 hypothetical protein SMACR_06677 [Sordaria macrospora]
CDU24137.1/37-536        -            500 Peptidase_S8         PF00082.22   271   2.6e-67  236.3   0.9   1   1     5e-70   3.1e-67  236.0   0.9     1   255     1   499     1   500 0.97 [subseq from] related to Tripeptidyl-peptidase II [Sporisorium scitamineum]
CDW99623.1/115-614       -            500 Peptidase_S8         PF00082.22   271   2.6e-67  236.3   0.9   1   1     5e-70   3.1e-67  236.0   0.9     1   255     1   499     1   500 0.97 [subseq from] hypothetical protein [Sporisorium scitamineum]
[truncated: 5,248,904 more chars]
