# Supplementary material for: Exploring a diverse world of effector domains and amyloid signaling motifs in fungal NLR proteins
Source: PLoS Comput Biol. 2022 Dec 21;18(12):e1010787. doi: 10.1371/journal.pcbi.1010787 (PMC9815663; doi:10.1371/journal.pcbi.1010787)
Supplement: S10 Data — The lists were obtained through iterative searches in NCBI “nr” starting from Pfam profiles of known NLR effector domains. (GZ) [file pcbi.1010787.s017.tar.gz › PF00168/conv_alignment.tbl]

#                                                                                --- full sequence --- -------------- this domain -------------   hmm coord   ali coord   env coord
# target name            accession   tlen query name           accession   qlen   E-value  score  bias   #  of  c-Evalue  i-Evalue  score  bias  from    to  from    to  from    to  acc description of target
#    ------------------- ---------- ----- -------------------- ---------- ----- --------- ------ ----- --- --- --------- --------- ------ ----- ----- ----- ----- ----- ----- ----- ---- ---------------------
XP_016644399.1/1106-1198 -             93 C2                   PF00168.30   103   4.8e-29  110.0   0.0   1   1   9.5e-32   5.2e-29  109.9   0.0     1    92     1    92     1    93 0.99 [subseq from] C2 domain-containing protein [Scedosporium apiospermum] >KEZ44600.1 C2 domain-containing protein [Scedosporium apiospermum]
CVK89067.1/1092-1192     -            101 C2                   PF00168.30   103   5.4e-28  106.7   0.0   1   1   1.1e-30   5.8e-28  106.6   0.0     1    98     1    98     1   101 0.96 [subseq from] probable transmembrane protein [Fusarium mangiferae]
CVL13070.1/1092-1192     -            101 C2                   PF00168.30   103   5.4e-28  106.7   0.0   1   1   1.1e-30   5.8e-28  106.6   0.0     1    98     1    98     1   101 0.96 [subseq from] probable transmembrane protein [Fusarium proliferatum]
EGU89011.1/1088-1188     -            101 C2                   PF00168.30   103   5.4e-28  106.7   0.0   1   1   1.1e-30   5.8e-28  106.6   0.0     1    98     1    98     1   101 0.96 [subseq from] hypothetical protein FOXB_00423 [Fusarium oxysporum Fo5176]
EMT65515.1/1092-1192     -            101 C2                   PF00168.30   103   5.4e-28  106.7   0.0   1   1   1.1e-30   5.8e-28  106.6   0.0     1    98     1    98     1   101 0.96 [subseq from] hypothetical protein FOC4_g10011502 [Fusarium oxysporum f. sp. cubense race 4]
ENH64556.1/1021-1121     -            101 C2                   PF00168.30   103   5.4e-28  106.7   0.0   1   1   1.1e-30   5.8e-28  106.6   0.0     1    98     1    98     1   101 0.96 [subseq from] Tricalbin-2 [Fusarium oxysporum f. sp. cubense race 1]
EWZ44607.1/1088-1188     -            101 C2                   PF00168.30   103   5.4e-28  106.7   0.0   1   1   1.1e-30   5.8e-28  106.6   0.0     1    98     1    98     1   101 0.96 [subseq from] hypothetical protein FOZG_05309 [Fusarium oxysporum Fo47] >EWZ98515.1 hypothetical protein FOWG_02578 [Fusarium oxysporum f. sp. lycopersici MN25] >EXL61934.1 hypothetical protein FOCG_00808 [Fusarium oxysporum f. sp. radicis-lycopersici 26381] >RKK23141.1 Uncharacterized protein PYUK71.03c [Fusarium oxysporum f. sp. cepae] >RKK44897.1 Uncharacterized protein PYUK71.03c [Fusarium oxysporum f. sp. cepae] >RKK49437.1 Uncharacterized protein PYUK71.03c [Fusarium oxysporum f. sp. cepae] >RKL01902.1 Uncharacterized protein PYUK71.03c [Fusarium oxysporum] >RKL10031.1 Uncharacterized protein PYUK71.03c [Fusarium oxysporum] >RKL32394.1 Uncharacterized protein PYUK71.03c [Fusarium oxysporum]
EXA49896.1/1088-1188     -            101 C2                   PF00168.30   103   5.4e-28  106.7   0.0   1   1   1.1e-30   5.8e-28  106.6   0.0     1    98     1    98     1   101 0.96 [subseq from] hypothetical protein FOVG_02840 [Fusarium oxysporum f. sp. pisi HDV247] >EXL00672.1 hypothetical protein FOQG_00739 [Fusarium oxysporum f. sp. raphani 54005]
EXL86190.1/1088-1188     -            101 C2                   PF00168.30   103   5.4e-28  106.7   0.0   1   1   1.1e-30   5.8e-28  106.6   0.0     1    98     1    98     1   101 0.96 [subseq from] hypothetical protein FOPG_02339 [Fusarium oxysporum f. sp. conglutinans race 2 54008]
EXM36670.1/1088-1188     -            101 C2                   PF00168.30   103   5.4e-28  106.7   0.0   1   1   1.1e-30   5.8e-28  106.6   0.0     1    98     1    98     1   101 0.96 [subseq from] hypothetical protein FOTG_00721 [Fusarium oxysporum f. sp. vasinfectum 25433] >SCO83403.1 probable transmembrane protein [Fusarium oxysporum] >RKK69271.1 Uncharacterized protein PYUK71.03c [Fusarium oxysporum]
KLO90019.1/1092-1192     -            101 C2                   PF00168.30   103   5.4e-28  106.7   0.0   1   1   1.1e-30   5.8e-28  106.6   0.0     1    98     1    98     1   101 0.96 [subseq from] putative transmembrane protein [Fusarium fujikuroi] >SCV25860.1 probable transmembrane protein [Fusarium fujikuroi] >SCO33297.1 probable transmembrane protein [Fusarium fujikuroi]
PCD37900.1/1043-1143     -            101 C2                   PF00168.30   103   5.4e-28  106.7   0.0   1   1   1.1e-30   5.8e-28  106.6   0.0     1    98     1    98     1   101 0.96 [subseq from] hypothetical protein AU210_006395 [Fusarium oxysporum f. sp. radicis-cucumerinum]
QGI79343.1/1069-1169     -            101 C2                   PF00168.30   103   5.4e-28  106.7   0.0   1   1   1.1e-30   5.8e-28  106.6   0.0     1    98     1    98     1   101 0.96 [subseq from] hypothetical protein CEK25_006072 [Fusarium fujikuroi]
RBQ72707.1/1088-1188     -            101 C2                   PF00168.30   103   5.4e-28  106.7   0.0   1   1   1.1e-30   5.8e-28  106.6   0.0     1    98     1    98     1   101 0.96 [subseq from] hypothetical protein FVER14953_14058 [Fusarium verticillioides] >RBR22528.1 hypothetical protein FVER53590_14058 [Fusarium verticillioides]
RKL29451.1/1096-1196     -            101 C2                   PF00168.30   103   5.4e-28  106.7   0.0   1   1   1.1e-30   5.8e-28  106.6   0.0     1    98     1    98     1   101 0.96 [subseq from] Uncharacterized protein PYUK71.03c [Fusarium proliferatum]
RYC89701.1/1088-1188     -            101 C2                   PF00168.30   103   5.4e-28  106.7   0.0   1   1   1.1e-30   5.8e-28  106.6   0.0     1    98     1    98     1   101 0.96 [subseq from] Uncharacterized protein BFJ63_vAg7553 [Fusarium oxysporum f. sp. narcissi]
TVY79178.1/1088-1188     -            101 C2                   PF00168.30   103   5.4e-28  106.7   0.0   1   1   1.1e-30   5.8e-28  106.6   0.0     1    98     1    98     1   101 0.96 [subseq from] Uncharacterized protein Focb16_v008910 [Fusarium oxysporum f. sp. cubense]
XP_018235071.1/1088-1188 -            101 C2                   PF00168.30   103   5.4e-28  106.7   0.0   1   1   1.1e-30   5.8e-28  106.6   0.0     1    98     1    98     1   101 0.96 [subseq from] hypothetical protein FOXG_01937 [Fusarium oxysporum f. sp. lycopersici 4287] >EXK41975.1 hypothetical protein FOMG_05138 [Fusarium oxysporum f. sp. melonis 26406] >KNA97025.1 hypothetical protein FOXG_01937 [Fusarium oxysporum f. sp. lycopersici 4287]
XP_018762138.1/1088-1188 -            101 C2                   PF00168.30   103   5.4e-28  106.7   0.0   1   1   1.1e-30   5.8e-28  106.6   0.0     1    98     1    98     1   101 0.96 [subseq from] hypothetical protein FVEG_14058 [Fusarium verticillioides 7600] >EWG55947.1 hypothetical protein FVEG_14058 [Fusarium verticillioides 7600] >RBQ98802.1 hypothetical protein FVER53263_14058 [Fusarium verticillioides]
XP_023428073.1/1092-1192 -            101 C2                   PF00168.30   103   5.4e-28  106.7   0.0   1   1   1.1e-30   5.8e-28  106.6   0.0     1    98     1    98     1   101 0.96 [subseq from] probable transmembrane protein [Fusarium fujikuroi IMI 58289] >CCT65992.1 probable transmembrane protein [Fusarium fujikuroi IMI 58289] >KLP09823.1 putative transmembrane protein [Fusarium fujikuroi] >KLP14760.1 putative transmembrane protein [Fusarium fujikuroi] >SCN79583.1 probable transmembrane protein [Fusarium fujikuroi] >SCO38985.1 probable transmembrane protein [Fusarium fujikuroi] >SCN95740.1 probable transmembrane protein [Fusarium fujikuroi] >SCV30735.1 probable transmembrane protein [Fusarium fujikuroi] >SCN77301.1 probable transmembrane protein [Fusarium fujikuroi] >SCO17931.1 probable transmembrane protein [Fusarium fujikuroi] >QGI62173.1 hypothetical protein CEK27_006144 [Fusarium fujikuroi] >QGI93069.1 hypothetical protein CEK26_006138 [Fusarium fujikuroi]
XP_031047448.1/1090-1190 -            101 C2                   PF00168.30   103   5.4e-28  106.7   0.0   1   1   1.1e-30   5.8e-28  106.6   0.0     1    98     1    98     1   101 0.96 [subseq from] uncharacterized protein FOYG_02969 [Fusarium oxysporum NRRL 32931] >EWY98530.1 hypothetical protein FOYG_02969 [Fusarium oxysporum NRRL 32931]
XP_031057302.1/1088-1188 -            101 C2                   PF00168.30   103   5.4e-28  106.7   0.0   1   1   1.1e-30   5.8e-28  106.6   0.0     1    98     1    98     1   101 0.96 [subseq from] uncharacterized protein FOIG_12194 [Fusarium oxysporum f. sp. cubense tropical race 4 54006] >EXL95212.1 hypothetical protein FOIG_12194 [Fusarium oxysporum f. sp. cubense tropical race 4 54006] >TXC10411.1 hypothetical protein FocTR4_00005324 [Fusarium oxysporum f. sp. cubense]
XP_031080442.1/1108-1208 -            101 C2                   PF00168.30   103   5.4e-28  106.7   0.0   1   1   1.1e-30   5.8e-28  106.6   0.0     1    98     1    98     1   101 0.96 [subseq from] probable transmembrane protein [Fusarium proliferatum ET1] >CZR39849.1 probable transmembrane protein [Fusarium proliferatum ET1]
ELQ42325.1/1074-1176     -            103 C2                   PF00168.30   103   6.1e-28  106.5   0.0   1   1   1.2e-30   6.6e-28  106.4   0.0     1   103     1   103     1   103 0.97 [subseq from] tricalbin-1 [Pyricularia oryzae Y34]
ELQ63998.1/1085-1187     -            103 C2                   PF00168.30   103   6.1e-28  106.5   0.0   1   1   1.2e-30   6.6e-28  106.4   0.0     1   103     1   103     1   103 0.97 [subseq from] tricalbin-1 [Pyricularia oryzae P131] >QBZ54720.1 hypothetical protein PoMZ_10429 [Pyricularia oryzae]
XP_003710051.1/1085-1187 -            103 C2                   PF00168.30   103   6.1e-28  106.5   0.0   1   1   1.2e-30   6.6e-28  106.4   0.0     1   103     1   103     1   103 0.97 [subseq from] tricalbin-1 [Pyricularia oryzae 70-15] >EHA57439.1 tricalbin-1 [Pyricularia oryzae 70-15]
CEJ94976.1/1109-1211     -            103 C2                   PF00168.30   103   8.8e-28  106.0   0.0   1   1   1.7e-30   9.6e-28  105.9   0.0     1   103     1   103     1   103 0.99 [subseq from] Putative Membrane bound C2 domain-containing protein [Torrubiella hemipterigena]
XP_029748883.1/1085-1186 -            102 C2                   PF00168.30   103     1e-27  105.8   0.0   1   1     2e-30   1.1e-27  105.7   0.0     1    96     1    96     1   102 0.95 [subseq from] hypothetical protein PpBr36_07721 [Pyricularia pennisetigena] >TLS26033.1 hypothetical protein PpBr36_07721 [Pyricularia pennisetigena]
PNP61207.1/1088-1188     -            101 C2                   PF00168.30   103   1.1e-27  105.7   0.0   1   1   2.1e-30   1.1e-27  105.6   0.0     1    98     1    98     1   101 0.96 [subseq from] hypothetical protein FNYG_14053 [Fusarium nygamai]
TLD25301.1/1091-1188     -             98 C2                   PF00168.30   103   2.4e-27  104.6   0.0   1   1   4.6e-30   2.5e-27  104.5   0.0     1    92     1    92     1    98 0.97 [subseq from] hypothetical protein PspLS_05449 [Pyricularia sp. CBS 133598]
XP_030983008.1/1093-1194 -            102 C2                   PF00168.30   103   3.1e-27  104.3   0.0   1   1   5.8e-30   3.2e-27  104.2   0.0     1    96     1    96     1   102 0.95 [subseq from] hypothetical protein PgNI_06357 [Pyricularia grisea] >TLD11118.1 hypothetical protein PgNI_06357 [Pyricularia grisea]
KGQ12323.1/1081-1183     -            103 C2                   PF00168.30   103   3.4e-27  104.1   0.0   1   1   6.7e-30   3.7e-27  104.0   0.0     1   103     1   103     1   103 0.99 [subseq from] hypothetical protein BBAD15_g1950 [Beauveria bassiana D1-5]
OAA50053.1/1081-1183     -            103 C2                   PF00168.30   103   3.4e-27  104.1   0.0   1   1   6.7e-30   3.7e-27  104.0   0.0     1   103     1   103     1   103 0.99 [subseq from] transmembrane protein [Beauveria brongniartii RCEF 3172]
PMB69346.1/1081-1183     -            103 C2                   PF00168.30   103   3.4e-27  104.1   0.0   1   1   6.7e-30   3.7e-27  104.0   0.0     1   103     1   103     1   103 0.99 [subseq from] Uncharacterized protein PYUK71.03c [Beauveria bassiana]
PQK12231.1/1081-1183     -            103 C2                   PF00168.30   103   3.4e-27  104.1   0.0   1   1   6.7e-30   3.7e-27  104.0   0.0     1   103     1   103     1   103 0.99 [subseq from] hypothetical protein BB8028_0003g08480 [Beauveria bassiana]
XP_008594306.1/1081-1183 -            103 C2                   PF00168.30   103   3.4e-27  104.1   0.0   1   1   6.7e-30   3.7e-27  104.0   0.0     1   103     1   103     1   103 0.99 [subseq from] C2 domain-containing protein [Beauveria bassiana ARSEF 2860] >EJP70118.1 C2 domain-containing protein [Beauveria bassiana ARSEF 2860]
KHN95163.1/1110-1212     -            103 C2                   PF00168.30   103   3.6e-27  104.0   0.0   1   1   7.1e-30   3.9e-27  103.9   0.0     1   103     1   103     1   103 0.97 [subseq from] Tricalbin [Metarhizium album ARSEF 1941]
XP_025581332.1/1086-1183 -             98 C2                   PF00168.30   103   6.9e-27  103.1   0.0   1   1   1.3e-29   7.2e-27  103.0   0.0     1    92     1    92     1    98 0.97 [subseq from] uncharacterized protein FVRRES_11631 [Fusarium venenatum] >CEI38940.1 unnamed protein product [Fusarium venenatum]
PKS06382.1/1106-1198     -             93 C2                   PF00168.30   103   8.1e-27  102.9   0.0   1   1   1.6e-29   8.8e-27  102.8   0.0     1    92     1    92     1    93 0.98 [subseq from] hypothetical protein jhhlp_007130 [Lomentospora prolificans]
OBS18125.1/1094-1191     -             98 C2                   PF00168.30   103     1e-26  102.6   0.0   1   1   1.9e-29   1.1e-26  102.5   0.0     1    92     1    92     1    98 0.97 [subseq from] hypothetical protein FPOA_09852 [Fusarium poae]
CEG03031.1/1050-1147     -             98 C2                   PF00168.30   103     1e-26  102.6   0.0   1   1     2e-29   1.1e-26  102.5   0.0     1    92     1    92     1    98 0.97 [subseq from] unnamed protein product [Fusarium pseudograminearum CS3487]
EYB22817.1/1092-1189     -             98 C2                   PF00168.30   103     1e-26  102.6   0.0   1   1     2e-29   1.1e-26  102.5   0.0     1    92     1    92     1    98 0.97 [subseq from] hypothetical protein FG05_06885 [Fusarium graminearum] >CEF83165.1 unnamed protein product [Fusarium graminearum] >PCD19656.1 hypothetical protein FGRA07_05405 [Fusarium graminearum]
PTD09397.1/1088-1185     -             98 C2                   PF00168.30   103     1e-26  102.6   0.0   1   1     2e-29   1.1e-26  102.5   0.0     1    92     1    92     1    98 0.97 [subseq from] putative protein PYUK71.03c [Fusarium culmorum]
XP_009263169.1/1088-1185 -             98 C2                   PF00168.30   103     1e-26  102.6   0.0   1   1     2e-29   1.1e-26  102.5   0.0     1    92     1    92     1    98 0.97 [subseq from] hypothetical protein FPSE_11777 [Fusarium pseudograminearum CS3096] >EKJ67966.1 hypothetical protein FPSE_11777 [Fusarium pseudograminearum CS3096]
XP_011326547.1/1046-1143 -             98 C2                   PF00168.30   103     1e-26  102.6   0.0   1   1     2e-29   1.1e-26  102.5   0.0     1    92     1    92     1    98 0.97 [subseq from] hypothetical protein FGSG_06885 [Fusarium graminearum PH-1] >ESU13040.1 hypothetical protein FGSG_06885 [Fusarium graminearum PH-1]
VVT56770.1/1106-1207     -            102 C2                   PF00168.30   103   1.1e-26  102.4   0.0   1   1   2.2e-29   1.2e-26  102.4   0.0     1    96     1    96     1   102 0.96 [subseq from] unnamed protein product [Saprochaete ingens]
RGP81587.1/1088-1185     -             98 C2                   PF00168.30   103   1.6e-26  102.0   0.0   1   1     3e-29   1.7e-26  101.9   0.0     1    92     1    92     1    98 0.97 [subseq from] putative transmembrane [Fusarium longipes]
ATY60831.1/1134-1236     -            103 C2                   PF00168.30   103   2.1e-26  101.6   0.0   1   1   4.1e-29   2.3e-26  101.5   0.0     1   103     1   103     1   103 0.99 [subseq from] membrane bound C2 domain-containing [Cordyceps militaris]
XP_006667563.1/1132-1234 -            103 C2                   PF00168.30   103   2.1e-26  101.6   0.0   1   1   4.1e-29   2.3e-26  101.5   0.0     1   103     1   103     1   103 0.99 [subseq from] membrane bound C2 domain-containing protein [Cordyceps militaris CM01] >EGX94077.1 membrane bound C2 domain-containing protein [Cordyceps militaris CM01]
GAO13860.1/1118-1218     -            101 C2                   PF00168.30   103   2.1e-26  101.6   0.0   1   1     4e-29   2.2e-26  101.5   0.0     1    97     1    97     1   101 0.96 [subseq from] hypothetical protein UVI_02004220 [Ustilaginoidea virens]
KDB13436.1/1100-1200     -            101 C2                   PF00168.30   103   2.1e-26  101.6   0.0   1   1     4e-29   2.2e-26  101.5   0.0     1    97     1    97     1   101 0.96 [subseq from] putative membrane bound C2 domain protein (vp115) [Ustilaginoidea virens]
KPA46434.1/1086-1183     -             98 C2                   PF00168.30   103   2.1e-26  101.6   0.0   1   1   4.1e-29   2.2e-26  101.5   0.0     1    92     1    92     1    98 0.97 [subseq from] transmembrane protein [Fusarium langsethiae]
RGP63587.1/1088-1185     -             98 C2                   PF00168.30   103   2.1e-26  101.6   0.0   1   1   4.1e-29   2.2e-26  101.5   0.0     1    92     1    92     1    98 0.97 [subseq from] putative transmembrane [Fusarium sporotrichioides]
TQN67901.1/1090-1182     -             93 C2                   PF00168.30   103   2.2e-26  101.5   0.0   1   1   4.4e-29   2.4e-26  101.4   0.0     1    92     1    92     1    93 0.98 [subseq from] hypothetical protein CSHISOI_07562 [Colletotrichum shisoi]
XP_024748608.1/1099-1201 -            103 C2                   PF00168.30   103   2.2e-26  101.5   0.0   1   1   4.5e-29   2.5e-26  101.3   0.0     1   103     1   103     1   103 0.99 [subseq from] tricalbin [Trichoderma citrinoviride] >PTB65288.1 tricalbin [Trichoderma citrinoviride]
PTB81612.1/1099-1201     -            103 C2                   PF00168.30   103   2.3e-26  101.4   0.0   1   1   4.6e-29   2.5e-26  101.3   0.0     1   103     1   103     1   103 0.99 [subseq from] tricalbin [Trichoderma longibrachiatum ATCC 18648]
KZL83051.1/1091-1183     -             93 C2                   PF00168.30   103   2.4e-26  101.4   0.0   1   1   4.8e-29   2.6e-26  101.2   0.0     1    92     1    92     1    93 0.98 [subseq from] c2 domain-containing protein [Colletotrichum incanum]
XP_018705494.1/1103-1205 -            103 C2                   PF00168.30   103   2.5e-26  101.3   0.0   1   1   4.9e-29   2.7e-26  101.2   0.0     1   103     1   103     1   103 0.99 [subseq from] membrane bound C2 domain-containing protein [Cordyceps fumosorosea ARSEF 2679] >OAA67505.1 membrane bound C2 domain-containing protein [Cordyceps fumosorosea ARSEF 2679]
XP_007815593.1/1101-1201 -            101 C2                   PF00168.30   103   2.5e-26  101.3   0.0   1   1   4.8e-29   2.7e-26  101.2   0.0     1    98     1    98     1   101 0.96 [subseq from] membrane bound C2 domain protein (vp115), putative [Metarhizium acridum CQMa 102] >EFY84701.1 membrane bound C2 domain protein (vp115), putative [Metarhizium acridum CQMa 102]
CDP22608.1/1100-1196     -             97 C2                   PF00168.30   103   2.6e-26  101.3   0.0   1   1   5.5e-29   3.1e-26  101.0   0.0     1    92     1    92     1    96 0.98 [subseq from] Putative tricalbin [Podospora anserina S mat+]
VBB71623.1/1100-1196     -             97 C2                   PF00168.30   103   2.6e-26  101.3   0.0   1   1   5.5e-29   3.1e-26  101.0   0.0     1    92     1    92     1    96 0.98 [subseq from] Putative tricalbin [Podospora comata]
XP_001912485.1/1103-1199 -             97 C2                   PF00168.30   103   2.6e-26  101.3   0.0   1   1   5.5e-29   3.1e-26  101.0   0.0     1    92     1    92     1    96 0.98 [subseq from] uncharacterized protein PODANS_1_2900 [Podospora anserina S mat+] >CAP59966.1 unnamed protein product [Podospora anserina S mat+]
KZL64549.1/1091-1183     -             93 C2                   PF00168.30   103   2.7e-26  101.2   0.0   1   1   5.4e-29     3e-26  101.1   0.0     1    92     1    92     1    93 0.98 [subseq from] C2 domain-containing protein [Colletotrichum tofieldiae]
KIL90938.1/1086-1183     -             98 C2                   PF00168.30   103     3e-26  101.1   0.0   1   1   5.7e-29   3.2e-26  101.0   0.0     1    92     1    92     1    98 0.97 [subseq from] transmembrane protein [Fusarium avenaceum]
ELA33156.1/1097-1189     -             93 C2                   PF00168.30   103   3.1e-26  101.0   0.0   1   1   6.1e-29   3.3e-26  100.9   0.0     1    92     1    92     1    93 0.98 [subseq from] membrane bound c2 domain protein [Colletotrichum fructicola Nara gc5]
EQB49724.1/1097-1189     -             93 C2                   PF00168.30   103   3.1e-26  101.0   0.0   1   1   6.1e-29   3.3e-26  100.9   0.0     1    92     1    92     1    93 0.98 [subseq from] C2 domain-containing protein [Colletotrichum gloeosporioides Cg-14]
EXF81696.1/1094-1186     -             93 C2                   PF00168.30   103   3.1e-26  101.0   0.0   1   1   6.1e-29   3.3e-26  100.9   0.0     1    92     1    92     1    93 0.98 [subseq from] C2 domain-containing protein [Colletotrichum fioriniae PJ7]
KDN66675.1/1093-1185     -             93 C2                   PF00168.30   103   3.1e-26  101.0   0.0   1   1   6.1e-29   3.3e-26  100.9   0.0     1    92     1    92     1    93 0.98 [subseq from] putative C2 domain-containing protein [Colletotrichum sublineola]
KXH26983.1/1089-1181     -             93 C2                   PF00168.30   103   3.1e-26  101.0   0.0   1   1   6.1e-29   3.3e-26  100.9   0.0     1    92     1    92     1    93 0.98 [subseq from] C2 domain-containing protein [Colletotrichum salicis]
KXH45262.1/1094-1186     -             93 C2                   PF00168.30   103   3.1e-26  101.0   0.0   1   1   6.1e-29   3.3e-26  100.9   0.0     1    92     1    92     1    93 0.98 [subseq from] C2 domain-containing protein [Colletotrichum simmondsii]
OHW92978.1/1091-1183     -             93 C2                   PF00168.30   103   3.1e-26  101.0   0.0   1   1   6.1e-29   3.3e-26  100.9   0.0     1    92     1    92     1    93 0.98 [subseq from] C2 domain containing protein [Colletotrichum incanum]
TDZ13160.1/1090-1182     -             93 C2                   PF00168.30   103   3.1e-26  101.0   0.0   1   1   6.1e-29   3.3e-26  100.9   0.0     1    92     1    92     1    93 0.98 [subseq from] Uncharacterized protein C8035_v000359 [Colletotrichum spinosum]
TDZ26421.1/1090-1182     -             93 C2                   PF00168.30   103   3.1e-26  101.0   0.0   1   1   6.1e-29   3.3e-26  100.9   0.0     1    92     1    92     1    93 0.98 [subseq from] Uncharacterized protein Cob_v001085 [Colletotrichum orbiculare MAFF 240422]
TDZ54823.1/1090-1182     -             93 C2                   PF00168.30   103   3.1e-26  101.0   0.0   1   1   6.1e-29   3.3e-26  100.9   0.0     1    92     1    92     1    93 0.98 [subseq from] Uncharacterized protein CTRI78_v005963 [Colletotrichum trifolii]
TEA16499.1/1090-1182     -             93 C2                   PF00168.30   103   3.1e-26  101.0   0.0   1   1   6.1e-29   3.3e-26  100.9   0.0     1    92     1    92     1    93 0.98 [subseq from] Uncharacterized protein C8034_v001273 [Colletotrichum sidae]
XP_008090533.1/1093-1185 -             93 C2                   PF00168.30   103   3.1e-26  101.0   0.0   1   1   6.1e-29   3.3e-26  100.9   0.0     1    92     1    92     1    93 0.98 [subseq from] C2 domain-containing protein [Colletotrichum graminicola M1.001] >EFQ26513.1 C2 domain-containing protein [Colletotrichum graminicola M1.001]
XP_018163845.1/1090-1182 -             93 C2                   PF00168.30   103   3.1e-26  101.0   0.0   1   1   6.1e-29   3.3e-26  100.9   0.0     1    92     1    92     1    93 0.98 [subseq from] C2 domain-containing protein [Colletotrichum higginsianum IMI 349063] >CCF34207.1 C2 domain-containing protein [Colletotrichum higginsianum] >OBR15328.1 C2 domain-containing protein [Colletotrichum higginsianum IMI 349063] >TID03787.1 Uncharacterized protein CH35J_002862 [Colletotrichum higginsianum]
XP_022476673.1/1093-1185 -             93 C2                   PF00168.30   103   3.1e-26  101.0   0.0   1   1   6.1e-29   3.3e-26  100.9   0.0     1    92     1    92     1    93 0.98 [subseq from] C2 domain-containing protein [Colletotrichum orchidophilum] >OHE99525.1 C2 domain-containing protein [Colletotrichum orchidophilum]
KLU91132.1/1096-1190     -             95 C2                   PF00168.30   103   3.9e-26  100.7   0.1   1   1   7.6e-29   4.2e-26  100.6   0.1     1    92     1    92     1    95 0.98 [subseq from] tricalbin-1 [Magnaporthiopsis poae ATCC 64411]
XP_028465226.1/1086-1183 -             98 C2                   PF00168.30   103     4e-26  100.7   0.0   1   1   7.6e-29   4.2e-26  100.6   0.0     1    93     1    93     1    98 0.97 [subseq from] tricalbin-1 [Sodiomyces alkalinus F11] >ROT37420.1 tricalbin-1 [Sodiomyces alkalinus F11]
GAO50218.1/1677-1778     -            102 C2                   PF00168.30   103   4.2e-26  100.6   0.0   1   1   8.1e-29   4.5e-26  100.5   0.0     1    96     1    96     1   102 0.95 [subseq from] hypothetical protein G7K_4350-t1 [Saitoella complicata NRRL Y-17804]
XP_019021341.1/1253-1354 -            102 C2                   PF00168.30   103   4.2e-26  100.6   0.0   1   1   8.1e-29   4.5e-26  100.5   0.0     1    96     1    96     1   102 0.95 [subseq from] tricalbin [Saitoella complicata NRRL Y-17804] >ODQ50228.1 tricalbin [Saitoella complicata NRRL Y-17804]
KXX80143.1/1093-1190     -             98 C2                   PF00168.30   103   4.3e-26  100.6   0.0   1   1   8.3e-29   4.6e-26  100.5   0.0     1    93     1    93     1    98 0.97 [subseq from] Tricalbin-3 [Madurella mycetomatis]
XP_006695939.1/1095-1187 -             93 C2                   PF00168.30   103   4.4e-26  100.5   0.0   1   1   8.7e-29   4.8e-26  100.4   0.0     1    92     1    92     1    93 0.98 [subseq from] putative lipid-binding protein [Chaetomium thermophilum var. thermophilum DSM 1495] >EGS18994.1 putative lipid-binding protein [Chaetomium thermophilum var. thermophilum DSM 1495]
XP_006963585.1/1100-1202 -            103 C2                   PF00168.30   103   5.5e-26  100.2   0.0   1   1   1.1e-28   6.1e-26  100.1   0.0     1   103     1   103     1   103 0.99 [subseq from] predicted protein [Trichoderma reesei QM6a] >EGR50432.1 predicted protein [Trichoderma reesei QM6a] >ETS03922.1 tricalbin [Trichoderma reesei RUT C-30]
CRK14288.1/1029-1124     -             96 C2                   PF00168.30   103   5.6e-26  100.2   0.0   1   1   1.2e-28   6.7e-26   99.9   0.0     1    92     1    92     1    95 0.98 [subseq from] hypothetical protein BN1708_017254, partial [Verticillium longisporum]
CRK23498.1/982-1077      -             96 C2                   PF00168.30   103   5.6e-26  100.2   0.0   1   1   1.2e-28   6.7e-26   99.9   0.0     1    92     1    92     1    95 0.98 [subseq from] hypothetical protein BN1708_013699 [Verticillium longisporum]
CRK24512.1/579-674       -             96 C2                   PF00168.30   103   5.6e-26  100.2   0.0   1   1   1.2e-28   6.7e-26   99.9   0.0     1    92     1    92     1    95 0.98 [subseq from] hypothetical protein BN1723_013335 [Verticillium longisporum]
CRK38585.1/44-139        -             96 C2                   PF00168.30   103   5.6e-26  100.2   0.0   1   1   1.2e-28   6.7e-26   99.9   0.0     1    92     1    92     1    95 0.98 [subseq from] hypothetical protein BN1723_015362 [Verticillium longisporum]
PNH41094.1/1093-1188     -             96 C2                   PF00168.30   103   5.6e-26  100.2   0.0   1   1   1.2e-28   6.7e-26   99.9   0.0     1    92     1    92     1    95 0.98 [subseq from] hypothetical protein VD0004_g5995 [Verticillium dahliae] >PNH75922.1 hypothetical protein VD0001_g1586 [Verticillium dahliae] >RBQ90326.1 hypothetical protein VDGD_04445 [Verticillium dahliae] >RXG48013.1 hypothetical protein VDGE_04445 [Verticillium dahliae]
XP_003005294.1/1012-1107 -             96 C2                   PF00168.30   103   5.6e-26  100.2   0.0   1   1   1.2e-28   6.7e-26   99.9   0.0     1    92     1    92     1    95 0.98 [subseq from] tricalbin-2 [Verticillium alfalfae VaMs.102] >EEY18791.1 tricalbin-2 [Verticillium alfalfae VaMs.102]
XP_009649187.1/1093-1187 -             95 C2                   PF00168.30   103     6e-26  100.1   0.0   1   1   1.2e-28   6.4e-26  100.0   0.0     1    92     1    92     1    95 0.98 [subseq from] tricalbin-1 [Verticillium dahliae VdLs.17] >EGY23007.1 tricalbin-1 [Verticillium dahliae VdLs.17] >PNH32028.1 hypothetical protein BJF96_g4749 [Verticillium dahliae] >PNH51629.1 hypothetical protein VD0003_g5620 [Verticillium dahliae] >PNH61393.1 hypothetical protein VD0002_g6419 [Verticillium dahliae]
KID91132.1/1097-1197     -            101 C2                   PF00168.30   103   6.7e-26   99.9   0.0   1   1   1.3e-28   7.2e-26   99.8   0.0     1    98     1    98     1   101 0.96 [subseq from] transmembrane protein [Metarhizium guizhouense ARSEF 977]
OAA78063.1/1078-1180     -            103 C2                   PF00168.30   103   6.8e-26   99.9   0.0   1   1   1.4e-28   7.5e-26   99.8   0.0     1   103     1   103     1   103 0.99 [subseq from] membrane bound C2 domain-containing protein [Cordyceps confragosa RCEF 1005]
OAR01109.1/1086-1188     -            103 C2                   PF00168.30   103   6.9e-26   99.9   0.0   1   1   1.4e-28   7.6e-26   99.8   0.0     1   103     1   103     1   103 0.99 [subseq from] hypothetical protein LLEC1_07031 [Cordyceps confragosa]
KFH47976.1/1071-1168     -             98 C2                   PF00168.30   103   7.1e-26   99.9   0.0   1   1   1.4e-28   7.5e-26   99.8   0.0     1    93     1    93     1    98 0.96 [subseq from] hypothetical protein ACRE_012470 [Acremonium chrysogenum ATCC 11550]
TQV99660.1/1088-1190     -            103 C2                   PF00168.30   103   7.3e-26   99.8   0.0   1   1   1.4e-28     8e-26   99.7   0.0     1   103     1   103     1   103 0.98 [subseq from] membrane bound C2 domain-containing protein [Cordyceps javanica] >TQW10659.1 hypothetical protein IF2G_01601 [Cordyceps javanica]
ORX94803.1/3-104         -            102 C2                   PF00168.30   103   7.7e-26   99.8   0.0   1   1   1.5e-28   8.5e-26   99.6   0.0     1   103     1   102     1   102 0.99 [subseq from] hypothetical protein K493DRAFT_407853 [Basidiobolus meristosporus CBS 931.73]
XP_014549237.1/1096-1196 -            101 C2                   PF00168.30   103   7.7e-26   99.7   0.0   1   1   1.5e-28   8.3e-26   99.7   0.0     1    98     1    98     1   101 0.96 [subseq from] transmembrane protein, partial [Metarhizium brunneum ARSEF 3297] >KID80099.1 transmembrane protein, partial [Metarhizium brunneum ARSEF 3297]
XP_031014483.1/1085-1182 -             98 C2                   PF00168.30   103   7.8e-26   99.7   0.0   1   1   1.5e-28   8.2e-26   99.7   0.0     1    92     1    92     1    98 0.97 [subseq from] uncharacterized protein FIESC28_07315 [Fusarium coffeatum] >RBR15550.1 hypothetical protein FIESC28_07315 [Fusarium coffeatum]
OTA00643.1/1097-1199     -            103 C2                   PF00168.30   103   7.8e-26   99.7   0.0   1   1   1.6e-28   8.6e-26   99.6   0.0     1   103     1   103     1   103 0.99 [subseq from] hypothetical protein A9Z42_0008850 [Trichoderma parareesei]
XP_013949631.1/1069-1171 -            103 C2                   PF00168.30   103     8e-26   99.7   0.0   1   1   1.6e-28   8.8e-26   99.6   0.0     1   103     1   103     1   103 0.99 [subseq from] hypothetical protein TRIVIDRAFT_175080 [Trichoderma virens Gv29-8] >EHK15430.1 hypothetical protein TRIVIDRAFT_175080 [Trichoderma virens Gv29-8]
XP_016611994.1/1225-1327 -            103 C2                   PF00168.30   103   8.2e-26   99.7   0.0   1   1   1.6e-28   8.9e-26   99.5   0.0     1   103     1   103     1   103 0.98 [subseq from] hypothetical protein SPPG_01407 [Spizellomyces punctatus DAOM BR117] >KND03955.1 hypothetical protein SPPG_01407 [Spizellomyces punctatus DAOM BR117]
KFG81834.1/1066-1166     -            101 C2                   PF00168.30   103   8.7e-26   99.6   0.0   1   1   1.7e-28   9.4e-26   99.5   0.0     1    98     1    98     1   101 0.96 [subseq from] transmembrane protein [Metarhizium anisopliae]
KID68565.1/1097-1197     -            101 C2                   PF00168.30   103   8.7e-26   99.6   0.0   1   1   1.7e-28   9.4e-26   99.5   0.0     1    98     1    98     1   101 0.96 [subseq from] transmembrane protein, partial [Metarhizium anisopliae ARSEF 549]
KJK77705.1/1097-1197     -            101 C2                   PF00168.30   103   8.7e-26   99.6   0.0   1   1   1.7e-28   9.4e-26   99.5   0.0     1    98     1    98     1   101 0.96 [subseq from] hypothetical protein H634G_07444 [Metarhizium anisopliae BRIP 53293] >KJK88317.1 hypothetical protein H633G_07819 [Metarhizium anisopliae BRIP 53284]
EGZ77373.1/1094-1189     -             96 C2                   PF00168.30   103   8.7e-26   99.6   0.0   1   1   1.8e-28     1e-25   99.4   0.0     1    92     1    92     1    95 0.98 [subseq from] tricalbin [Neurospora tetrasperma FGSC 2509]
TPX65676.1/1224-1326     -            103 C2                   PF00168.30   103   9.7e-26   99.4   0.0   1   1   1.9e-28   1.1e-25   99.3   0.0     1   103     1   103     1   103 0.98 [subseq from] hypothetical protein SpCBS45565_g05016 [Spizellomyces sp. 'palustris']
XP_009856191.1/1094-1189 -             96 C2                   PF00168.30   103     1e-25   99.4   0.0   1   1   2.1e-28   1.2e-25   99.2   0.0     1    92     1    92     1    95 0.98 [subseq from] hypothetical protein NEUTE1DRAFT_72283 [Neurospora tetrasperma FGSC 2508] >EGO52550.1 hypothetical protein NEUTE1DRAFT_72283 [Neurospora tetrasperma FGSC 2508]
XP_964416.2/1094-1189    -             96 C2                   PF00168.30   103     1e-25   99.4   0.0   1   1   2.1e-28   1.2e-25   99.2   0.0     1    92     1    92     1    95 0.98 [subseq from] transmembrane protein [Neurospora crassa OR74A] >EAA35180.2 transmembrane protein [Neurospora crassa OR74A] >KHE79864.1 hypothetical protein GE21DRAFT_1321 [Neurospora crassa]
OLN88497.1/1090-1182     -             93 C2                   PF00168.30   103   1.1e-25   99.2   0.0   1   1   2.3e-28   1.2e-25   99.1   0.0     1    92     1    92     1    93 0.98 [subseq from] Uncharacterized protein PYUK71.03c [Colletotrichum chlorophyti]
PNP54155.1/1097-1199     -            103 C2                   PF00168.30   103   1.2e-25   99.1   0.0   1   1   2.4e-28   1.3e-25   99.0   0.0     1   103     1   103     1   103 0.99 [subseq from] hypothetical protein THARTR1_05362 [Trichoderma harzianum]
XP_003656405.1/1112-1214 -            103 C2                   PF00168.30   103   1.2e-25   99.1   0.0   1   1   2.4e-28   1.3e-25   99.0   0.0     1   103     1   103     1   103 0.97 [subseq from] hypothetical protein THITE_2120977 [Thermothielavioides terrestris NRRL 8126] >AEO70069.1 hypothetical protein THITE_2120977 [Thermothielavioides terrestris NRRL 8126] >SPQ17868.1 364cf3fb-007d-4911-9bd0-f0cb8a095c07 [Thermothielavioides terrestris]
OTB14398.1/1102-1194     -             93 C2                   PF00168.30   103   1.2e-25   99.1   0.0   1   1   2.4e-28   1.3e-25   99.0   0.0     1    92     1    92     1    93 0.98 [subseq from] hypothetical protein K445DRAFT_319223 [Daldinia sp. EC12]
XP_003348486.1/1076-1171 -             96 C2                   PF00168.30   103   1.3e-25   99.0   0.0   1   1   2.7e-28   1.5e-25   98.8   0.0     1    92     1    92     1    95 0.98 [subseq from] uncharacterized protein SMAC_02980 [Sordaria macrospora k-hell] >CCC10409.1 unnamed protein product [Sordaria macrospora k-hell] >KAA8634603.1 hypothetical protein SMACR_02980 [Sordaria macrospora]
XP_007821941.1/1096-1196 -            101 C2                   PF00168.30   103   1.4e-25   98.9   0.0   1   1   2.7e-28   1.5e-25   98.8   0.0     1    98     1    98     1   101 0.96 [subseq from] membrane bound C2 domain-containing protein [Metarhizium robertsii ARSEF 23] >EFY98613.1 membrane bound C2 domain-containing protein [Metarhizium robertsii ARSEF 23] >EXV04236.1 C2 domain protein [Metarhizium robertsii]
KJZ79031.1/1088-1188     -            101 C2                   PF00168.30   103   1.4e-25   98.9   0.0   1   1   2.7e-28   1.5e-25   98.8   0.0     1    98     1    98     1   101 0.96 [subseq from] hypothetical protein HIM_01804 [Hirsutella minnesotensis 3608]
GBC36059.1/4-104         -            101 C2                   PF00168.30   103   1.5e-25   98.8   0.4   1   1     3e-28   1.6e-25   98.7   0.4     1   103     1   101     1   101 0.99 [subseq from] calcineurin temperature suppressor cts1 [Rhizophagus irregularis DAOM 181602=DAOM 197198]
XP_025165753.1/4-104     -            101 C2                   PF00168.30   103   1.5e-25   98.8   0.4   1   1     3e-28   1.6e-25   98.7   0.4     1   103     1   101     1   101 0.99 [subseq from] hypothetical protein GLOIN_2v1726837 [Rhizophagus irregularis DAOM 181602=DAOM 197198] >EXX74104.1 Tcb1p [Rhizophagus irregularis DAOM 197198w] >PKC01227.1 hypothetical protein RhiirA5_457000 [Rhizophagus irregularis] >PKK58952.1 hypothetical protein RhiirC2_795530 [Rhizophagus irregularis] >PKY23898.1 hypothetical protein RhiirB3_526859 [Rhizophagus irregularis] >PKY44758.1 hypothetical protein RhiirA4_419306 [Rhizophagus irregularis] >POG58887.1 hypothetical protein GLOIN_2v1726837 [Rhizophagus irregularis DAOM 181602=DAOM 197198]
KIE00046.1/1097-1197     -            101 C2                   PF00168.30   103   1.6e-25   98.8   0.0   1   1   3.1e-28   1.7e-25   98.7   0.0     1    98     1    98     1   101 0.96 [subseq from] transmembrane protein, partial [Metarhizium majus ARSEF 297]
TGO82799.1/54-156        -            103 C2                   PF00168.30   103   1.7e-25   98.7   0.0   1   1   3.4e-28   1.8e-25   98.5   0.0     3   103     2   103     1   103 0.92 [subseq from] hypothetical protein BPOR_0757g00050 [Botrytis porri]
RZR67895.1/1075-1176     -            102 C2                   PF00168.30   103   1.7e-25   98.6   0.0   1   1   3.4e-28   1.9e-25   98.5   0.0     1    99     1    99     1   102 0.96 [subseq from] hypothetical protein I1G_00004503 [Pochonia chlamydosporia 123]
XP_018147042.1/1096-1197 -            102 C2                   PF00168.30   103   1.7e-25   98.6   0.0   1   1   3.4e-28   1.9e-25   98.5   0.0     1    99     1    99     1   102 0.96 [subseq from] C2 domain-containing protein [Pochonia chlamydosporia 170] >OAQ70505.1 C2 domain-containing protein [Pochonia chlamydosporia 170]
XP_007828401.1/1095-1189 -             95 C2                   PF00168.30   103   1.9e-25   98.5   0.0   1   1   3.6e-28     2e-25   98.4   0.0     1    92     1    92     1    95 0.98 [subseq from] hypothetical protein PFICI_01629 [Pestalotiopsis fici W106-1] >ETS87801.1 hypothetical protein PFICI_01629 [Pestalotiopsis fici W106-1]
KKP02948.1/1096-1198     -            103 C2                   PF00168.30   103   1.9e-25   98.5   0.0   1   1   3.8e-28   2.1e-25   98.4   0.0     1   103     1   103     1   103 0.99 [subseq from] hypothetical protein THAR02_04962 [Trichoderma harzianum]
XP_024778688.1/1063-1165 -            103 C2                   PF00168.30   103   1.9e-25   98.5   0.0   1   1   3.8e-28   2.1e-25   98.4   0.0     1   103     1   103     1   103 0.99 [subseq from] hypothetical protein M431DRAFT_75586 [Trichoderma harzianum CBS 226.95] >PKK44430.1 hypothetical protein CI102_13708 [Trichoderma harzianum] >PTB59011.1 hypothetical protein M431DRAFT_75586 [Trichoderma harzianum CBS 226.95]
OAA43163.1/1092-1185     -             94 C2                   PF00168.30   103   1.9e-25   98.5   0.0   1   1   4.1e-28   2.2e-25   98.3   0.0     1    92     1    92     1    93 0.98 [subseq from] Tricalbin [Metarhizium rileyi RCEF 4871]
RKP18791.1/12-114        -            103 C2                   PF00168.30   103   1.9e-25   98.5   0.0   1   1   3.8e-28   2.1e-25   98.3   0.0     1   103     1   103     1   103 0.95 [subseq from] hypothetical protein ROZALSC1DRAFT_29561 [Rozella allomycis CSF55]
RFU81446.1/1100-1202     -            103 C2                   PF00168.30   103     2e-25   98.4   0.0   1   1     4e-28   2.2e-25   98.3   0.0     1   103     1   103     1   103 0.99 [subseq from] hypothetical protein TARUN_758 [Trichoderma arundinaceum]
XP_009228382.1/1096-1192 -             97 C2                   PF00168.30   103   2.1e-25   98.4   0.0   1   1     4e-28   2.2e-25   98.3   0.0     1    92     1    92     1    97 0.97 [subseq from] tricalbin-1 [Gaeumannomyces tritici R3-111a-1] >EJT70048.1 tricalbin-1 [Gaeumannomyces tritici R3-111a-1]
TIB69232.1/1140-1241     -            102 C2                   PF00168.30   103   2.1e-25   98.4   0.0   1   1     4e-28   2.2e-25   98.3   0.0     1    96     1    96     1   102 0.95 [subseq from] hypothetical protein E3Q23_04339 [Wallemia mellicola] >TIC61355.1 hypothetical protein E3Q01_04382 [Wallemia mellicola]
TIB73350.1/1140-1241     -            102 C2                   PF00168.30   103   2.1e-25   98.4   0.0   1   1     4e-28   2.2e-25   98.3   0.0     1    96     1    96     1   102 0.95 [subseq from] hypothetical protein E3Q22_04351 [Wallemia mellicola] >TIC10806.1 hypothetical protein E3Q14_02617 [Wallemia mellicola]
TIB74495.1/1140-1241     -            102 C2                   PF00168.30   103   2.1e-25   98.4   0.0   1   1     4e-28   2.2e-25   98.3   0.0     1    96     1    96     1   102 0.95 [subseq from] hypothetical protein E3Q24_00486 [Wallemia mellicola] >TIB89910.1 hypothetical protein E3Q21_00353 [Wallemia mellicola] >TIB92434.1 hypothetical protein E3Q20_00329 [Wallemia mellicola] >TIC08761.1 hypothetical protein E3Q15_03847 [Wallemia mellicola] >TIC43358.1 hypothetical protein E3Q07_00676 [Wallemia mellicola] >TIC47940.1 hypothetical protein E3Q05_04336 [Wallemia mellicola] >TIC52404.1 hypothetical protein E3Q06_00679 [Wallemia mellicola] >TIC58425.1 hypothetical protein E3Q03_04273 [Wallemia mellicola]
TIB85174.1/1140-1241     -            102 C2                   PF00168.30   103   2.1e-25   98.4   0.0   1   1     4e-28   2.2e-25   98.3   0.0     1    96     1    96     1   102 0.95 [subseq from] hypothetical protein E3Q19_04275 [Wallemia mellicola] >TIC22042.1 hypothetical protein E3Q11_04256 [Wallemia mellicola] >TIC23687.1 hypothetical protein E3Q10_04275 [Wallemia mellicola]
TIB95221.1/1140-1241     -            102 C2                   PF00168.30   103   2.1e-25   98.4   0.0   1   1     4e-28   2.2e-25   98.3   0.0     1    96     1    96     1   102 0.95 [subseq from] hypothetical protein E3Q17_04348 [Wallemia mellicola] >TIC20033.1 hypothetical protein E3Q13_00886 [Wallemia mellicola]
TIB95385.1/1141-1242     -            102 C2                   PF00168.30   103   2.1e-25   98.4   0.0   1   1     4e-28   2.2e-25   98.3   0.0     1    96     1    96     1   102 0.95 [subseq from] hypothetical protein E3Q18_03781 [Wallemia mellicola]
TIB98115.1/1140-1241     -            102 C2                   PF00168.30   103   2.1e-25   98.4   0.0   1   1     4e-28   2.2e-25   98.3   0.0     1    96     1    96     1   102 0.95 [subseq from] hypothetical protein E3Q16_04362 [Wallemia mellicola] >TIC22443.1 hypothetical protein E3Q12_02692 [Wallemia mellicola] >TIC34456.1 hypothetical protein E3Q09_02978 [Wallemia mellicola] >TIC54237.1 hypothetical protein E3Q04_02782 [Wallemia mellicola]
TIC36261.1/1140-1241     -            102 C2                   PF00168.30   103   2.1e-25   98.4   0.0   1   1     4e-28   2.2e-25   98.3   0.0     1    96     1    96     1   102 0.95 [subseq from] hypothetical protein E3Q08_04352 [Wallemia mellicola]
TIC72189.1/1141-1242     -            102 C2                   PF00168.30   103   2.1e-25   98.4   0.0   1   1     4e-28   2.2e-25   98.3   0.0     1    96     1    96     1   102 0.95 [subseq from] hypothetical protein E3Q00_04250 [Wallemia mellicola]
XP_006959897.1/1140-1241 -            102 C2                   PF00168.30   103   2.1e-25   98.4   0.0   1   1     4e-28   2.2e-25   98.3   0.0     1    96     1    96     1   102 0.95 [subseq from] hypothetical protein WALSEDRAFT_33612 [Wallemia mellicola CBS 633.66] >EIM19966.1 hypothetical protein WALSEDRAFT_33612 [Wallemia mellicola CBS 633.66]
TWU76812.1/1092-1185     -             94 C2                   PF00168.30   103   2.1e-25   98.4   0.0   1   1   4.5e-28   2.5e-25   98.1   0.0     1    92     1    92     1    93 0.98 [subseq from] hypothetical protein ED733_005657 [Metarhizium rileyi]
OPB38970.1/1096-1198     -            103 C2                   PF00168.30   103   2.1e-25   98.3   0.0   1   1   4.3e-28   2.4e-25   98.2   0.0     1   103     1   103     1   103 0.99 [subseq from] hypothetical protein A0O28_0046750 [Trichoderma guizhouense]
PNY28037.1/1092-1191     -            100 C2                   PF00168.30   103   2.3e-25   98.2   0.0   1   1   4.3e-28   2.4e-25   98.2   0.0     1    95     1    95     1   100 0.96 [subseq from] Uncharacterized protein TCAP_02038 [Tolypocladium capitatum]
TGO29171.1/54-156        -            103 C2                   PF00168.30   103   2.3e-25   98.2   0.0   1   1   4.6e-28   2.5e-25   98.1   0.0     3   103     2   103     1   103 0.92 [subseq from] hypothetical protein BPAE_0018g00590 [Botrytis paeoniae]
TGO60378.1/54-156        -            103 C2                   PF00168.30   103   2.3e-25   98.2   0.0   1   1   4.6e-28   2.5e-25   98.1   0.0     3   103     2   103     1   103 0.92 [subseq from] hypothetical protein BCON_0036g00710 [Botryotinia convoluta]
EPZ36989.1/12-114        -            103 C2                   PF00168.30   103   2.3e-25   98.2   0.0   1   1   4.6e-28   2.5e-25   98.1   0.0     1   103     1   103     1   103 0.95 [subseq from] C2 calcium/lipid-binding, CaLB domain-containing protein [Rozella allomycis CSF55]
RAL59411.1/65-167        -            103 C2                   PF00168.30   103   2.3e-25   98.2   0.0   1   1   4.7e-28   2.6e-25   98.1   0.0     3   103     2   103     1   103 0.92 [subseq from] hypothetical protein DID88_006785 [Monilinia fructigena]
CAK40325.1/41-141        -            101 C2                   PF00168.30   103   2.3e-25   98.2   0.0   1   1   4.7e-28   2.6e-25   98.1   0.0     2   103     1   101     1   101 0.92 [subseq from] unnamed protein product [Aspergillus niger]
RDK41327.1/41-141        -            101 C2                   PF00168.30   103   2.3e-25   98.2   0.0   1   1   4.7e-28   2.6e-25   98.1   0.0     2   103     1   101     1   101 0.92 [subseq from] phosphatidylserine decarboxylase [Aspergillus phoenicis ATCC 13157]
XP_001393784.2/41-141    -            101 C2                   PF00168.30   103   2.3e-25   98.2   0.0   1   1   4.7e-28   2.6e-25   98.1   0.0     2   103     1   101     1   101 0.92 [subseq from] phosphatidylserine decarboxylase [Aspergillus niger CBS 513.88] >XP_025458986.1 phosphatidylserine decarboxylase [Aspergillus lacticoffeatus CBS 101883] >EHA28450.1 hypothetical protein ASPNIDRAFT_202968, partial [Aspergillus niger ATCC 1015] >SPB43286.1 unnamed protein product [Aspergillus niger] >PYH60931.1 phosphatidylserine decarboxylase [Aspergillus lacticoffeatus CBS 101883] >RDH16017.1 phosphatidylserine decarboxylase [Aspergillus niger ATCC 13496] >TPR06872.1 Dioxygenase family protein [Aspergillus niger]
XP_025576189.1/41-141    -            101 C2                   PF00168.30   103   2.3e-25   98.2   0.0   1   1   4.7e-28   2.6e-25   98.1   0.0     2   103     1   101     1   101 0.92 [subseq from] phosphatidylserine decarboxylase [Aspergillus ibericus CBS 121593] >RAL01862.1 phosphatidylserine decarboxylase [Aspergillus ibericus CBS 121593]
XP_026625804.1/41-141    -            101 C2                   PF00168.30   103   2.3e-25   98.2   0.0   1   1   4.7e-28   2.6e-25   98.1   0.0     2   103     1   101     1   101 0.92 [subseq from] phosphatidylserine decarboxylase-domain-containing protein [Aspergillus welwitschiae] >RDH32782.1 phosphatidylserine decarboxylase-domain-containing protein [Aspergillus welwitschiae] >GCB19724.1 phosphatidylserine decarboxylase proenzyme 3 [Aspergillus awamori]
TKA36244.1/1091-1188     -             98 C2                   PF00168.30   103   2.3e-25   98.2   0.0   1   1   4.5e-28   2.5e-25   98.1   0.0     1    93     1    93     1    98 0.96 [subseq from] hypothetical protein B0A54_12874 [Friedmanniomyces endolithicus]
TKA49385.1/1056-1153     -             98 C2                   PF00168.30   103   2.3e-25   98.2   0.0   1   1   4.5e-28   2.5e-25   98.1   0.0     1    93     1    93     1    98 0.96 [subseq from] hypothetical protein B0A54_00051 [Friedmanniomyces endolithicus]
KPM40646.1/1090-1187     -             98 C2                   PF00168.30   103   2.4e-25   98.2   0.0   1   1   4.5e-28   2.5e-25   98.1   0.0     1    92     1    92     1    98 0.97 [subseq from] Uncharacterized protein PYUK71.03c [Neonectria ditissima]
RKU40652.1/1100-1198     -             99 C2                   PF00168.30   103   2.5e-25   98.1   0.0   1   1   4.8e-28   2.7e-25   98.0   0.0     1    93     1    93     1    99 0.96 [subseq from] hypothetical protein DL546_000867 [Coniochaeta pulveracea]
PNP42809.1/1097-1199     -            103 C2                   PF00168.30   103   2.7e-25   98.0   0.0   1   1   5.3e-28     3e-25   97.9   0.0     1   103     1   103     1   103 0.99 [subseq from] hypothetical protein TGAMA5MH_05552 [Trichoderma gamsii]
XP_018656749.1/1097-1199 -            103 C2                   PF00168.30   103   2.7e-25   98.0   0.0   1   1   5.3e-28     3e-25   97.9   0.0     1   103     1   103     1   103 0.99 [subseq from] hypothetical protein TGAM01_v210697 [Trichoderma gamsii] >PON20466.1 hypothetical protein TGAM01_v210697 [Trichoderma gamsii]
PYI07939.1/41-141        -            101 C2                   PF00168.30   103   2.7e-25   98.0   0.0   1   1   5.5e-28     3e-25   97.8   0.0     2   103     1   101     1   101 0.93 [subseq from] hypothetical protein BO78DRAFT_311898 [Aspergillus sclerotiicarbonarius CBS 121057]
XP_025467098.1/41-141    -            101 C2                   PF00168.30   103   2.7e-25   98.0   0.0   1   1   5.5e-28     3e-25   97.8   0.0     2   103     1   101     1   101 0.93 [subseq from] phosphatidylserine decarboxylase [Aspergillus sclerotioniger CBS 115572] >PWY86507.1 phosphatidylserine decarboxylase [Aspergillus sclerotioniger CBS 115572]
XP_013939247.1/1097-1199 -            103 C2                   PF00168.30   103   2.8e-25   98.0   0.0   1   1   5.5e-28     3e-25   97.8   0.0     1   103     1   103     1   103 0.99 [subseq from] hypothetical protein TRIATDRAFT_207197 [Trichoderma atroviride IMI 206040] >EHK40805.1 hypothetical protein TRIATDRAFT_207197 [Trichoderma atroviride IMI 206040]
OAQ84451.1/1086-1184     -             99 C2                   PF00168.30   103   2.8e-25   98.0   0.0   1   1   5.3e-28   2.9e-25   97.9   0.0     1    95     1    95     1    99 0.96 [subseq from] hypothetical protein VFPBJ_03219 [Purpureocillium lilacinum]
PWI74503.1/1104-1202     -             99 C2                   PF00168.30   103   2.8e-25   98.0   0.0   1   1   5.3e-28   2.9e-25   97.9   0.0     1    95     1    95     1    99 0.96 [subseq from] Ca2+-dependent lipid-binding protein [Purpureocillium lilacinum]
XP_018179955.1/1086-1184 -             99 C2                   PF00168.30   103   2.8e-25   98.0   0.0   1   1   5.3e-28   2.9e-25   97.9   0.0     1    95     1    95     1    99 0.96 [subseq from] C2 domain-containing protein [Purpureocillium lilacinum] >OAQ91236.1 C2 domain-containing protein [Purpureocillium lilacinum]
TIC71021.1/1140-1240     -            101 C2                   PF00168.30   103   2.9e-25   97.9   0.0   1   1   5.5e-28     3e-25   97.8   0.0     1    93     1    93     1   101 0.95 [subseq from] hypothetical protein E3Q02_00414 [Wallemia mellicola]
KAB5580164.1/1094-1191   -             98 C2                   PF00168.30   103   3.1e-25   97.8   0.0   1   1     6e-28   3.3e-25   97.7   0.0     1    95     1    95     1    98 0.96 [subseq from] C2 domain-containing protein [Coniochaeta sp. 2T2.1]
PFH58476.1/1085-1187     -            103 C2                   PF00168.30   103   3.1e-25   97.8   0.0   1   1   6.1e-28   3.4e-25   97.7   0.0     1   103     1   103     1   103 0.97 [subseq from] hypothetical protein XA68_13618 [Ophiocordyceps unilateralis]
PKY44760.1/4-104         -            101 C2                   PF00168.30   103   3.2e-25   97.8   0.4   1   1   6.3e-28   3.5e-25   97.6   0.4     1   103     1   101     1   101 0.99 [subseq from] hypothetical protein RhiirA4_514728 [Rhizophagus irregularis]
XP_025165755.1/4-104     -            101 C2                   PF00168.30   103   3.2e-25   97.8   0.4   1   1   6.3e-28   3.5e-25   97.6   0.4     1   103     1   101     1   101 0.99 [subseq from] hypothetical protein GLOIN_2v1789790 [Rhizophagus irregularis DAOM 181602=DAOM 197198] >EXX74102.1 Tcb1p [Rhizophagus irregularis DAOM 197198w] >GBC36057.1 calcineurin temperature suppressor cts1 [Rhizophagus irregularis DAOM 181602=DAOM 197198] >PKC72212.1 hypothetical protein RhiirA1_493173, partial [Rhizophagus irregularis] >POG58889.1 hypothetical protein GLOIN_2v1789790 [Rhizophagus irregularis DAOM 181602=DAOM 197198]
GBB94765.1/4-104         -            101 C2                   PF00168.30   103   3.2e-25   97.8   0.9   1   1   6.3e-28   3.5e-25   97.7   0.9     1   103     1   101     1   101 0.99 [subseq from] hypothetical protein RclHR1_02410011 [Rhizophagus clarus]
RYO73784.1/1091-1188     -             98 C2                   PF00168.30   103   3.2e-25   97.8   0.0   1   1   6.1e-28   3.4e-25   97.7   0.0     1    93     1    93     1    98 0.96 [subseq from] hypothetical protein DL762_010336 [Monosporascus cannonballus]
RYO80756.1/1091-1188     -             98 C2                   PF00168.30   103   3.2e-25   97.8   0.0   1   1   6.1e-28   3.4e-25   97.7   0.0     1    93     1    93     1    98 0.96 [subseq from] hypothetical protein DL763_008799 [Monosporascus cannonballus]
RYP19087.1/1091-1188     -             98 C2                   PF00168.30   103   3.2e-25   97.8   0.0   1   1   6.1e-28   3.4e-25   97.7   0.0     1    93     1    93     1    98 0.96 [subseq from] hypothetical protein DL766_008532 [Monosporascus sp. MC13-8B]
KAB5551137.1/1106-1203   -             98 C2                   PF00168.30   103   3.4e-25   97.7   0.1   1   1   6.7e-28   3.7e-25   97.6   0.1     1    95     1    95     1    98 0.96 [subseq from] C2 domain-containing protein [Coniochaeta sp. 2T2.1]
OTA69262.1/1100-1193     -             94 C2                   PF00168.30   103   3.6e-25   97.6   0.0   1   1   7.7e-28   4.3e-25   97.4   0.0     1    92     1    92     1    93 0.98 [subseq from] C2 domain-containing protein [Hypoxylon sp. EC38]
OTA84572.1/1099-1192     -             94 C2                   PF00168.30   103   3.6e-25   97.6   0.0   1   1   7.7e-28   4.3e-25   97.4   0.0     1    92     1    92     1    93 0.98 [subseq from] hypothetical protein M434DRAFT_400410 [Hypoxylon sp. CO27-5]
THW09129.1/52-150        -             99 C2                   PF00168.30   103   3.6e-25   97.6   0.0   1   1   7.2e-28     4e-25   97.5   0.0     3   103     1    99     1    99 0.98 [subseq from] hypothetical protein D6D24_08636 [Aureobasidium pullulans] >THZ03044.1 hypothetical protein D6C93_03119 [Aureobasidium pullulans]
TIA01070.1/52-150        -             99 C2                   PF00168.30   103   3.6e-25   97.6   0.0   1   1   7.2e-28     4e-25   97.5   0.0     3   103     1    99     1    99 0.98 [subseq from] hypothetical protein D6C82_04089 [Aureobasidium pullulans]
TIA37224.1/52-150        -             99 C2                   PF00168.30   103   3.6e-25   97.6   0.0   1   1   7.2e-28     4e-25   97.5   0.0     3   103     1    99     1    99 0.98 [subseq from] hypothetical protein D6C83_06562, partial [Aureobasidium pullulans]
EMR80394.1/54-156        -            103 C2                   PF00168.30   103   3.8e-25   97.5   0.0   1   1   7.5e-28   4.2e-25   97.4   0.0     3   103     2   103     1   103 0.92 [subseq from] putative phosphatidylserine decarboxylase protein [Botrytis cinerea BcDW1]
XP_024553066.1/54-156    -            103 C2                   PF00168.30   103   3.8e-25   97.5   0.0   1   1   7.5e-28   4.2e-25   97.4   0.0     3   103     2   103     1   103 0.92 [subseq from] hypothetical protein BCIN_14g04550 [Botrytis cinerea B05.10] >CCD49968.1 similar to phosphatidylserine decarboxylase [Botrytis cinerea T4] >ATZ57302.1 hypothetical protein BCIN_14g04550 [Botrytis cinerea B05.10]
PHH68181.1/1090-1190     -            101 C2                   PF00168.30   103     4e-25   97.5   0.0   1   1   7.7e-28   4.3e-25   97.4   0.0     1    98     1    98     1   101 0.96 [subseq from] hypothetical protein CDD82_752 [Ophiocordyceps australis]
PKC04206.1/4-104         -            101 C2                   PF00168.30   103   4.3e-25   97.4   0.5   1   1   8.6e-28   4.7e-25   97.2   0.5     1   103     1   101     1   101 0.99 [subseq from] hypothetical protein RhiirA5_502932 [Rhizophagus irregularis] >PKK64045.1 hypothetical protein RhiirC2_757335 [Rhizophagus irregularis] >PKY23900.1 hypothetical protein RhiirB3_526861 [Rhizophagus irregularis]
GAA88349.1/41-141        -            101 C2                   PF00168.30   103   4.3e-25   97.3   0.0   1   1   8.7e-28   4.8e-25   97.2   0.0     2   103     1   101     1   101 0.92 [subseq from] phosphatidylserine decarboxylase Psd2 [Aspergillus kawachii IFO 4308]
OJI88132.1/41-141        -            101 C2                   PF00168.30   103   4.3e-25   97.3   0.0   1   1   8.7e-28   4.8e-25   97.2   0.0     2   103     1   101     1   101 0.92 [subseq from] hypothetical protein ASPTUDRAFT_51028 [Aspergillus tubingensis CBS 134.48]
OJZ82306.1/41-141        -            101 C2                   PF00168.30   103   4.3e-25   97.3   0.0   1   1   8.7e-28   4.8e-25   97.2   0.0     2   103     1   101     1   101 0.92 [subseq from] hypothetical protein ASPFODRAFT_143988 [Aspergillus luchuensis CBS 106.47]
XP_025388911.1/41-141    -            101 C2                   PF00168.30   103   4.3e-25   97.3   0.0   1   1   8.7e-28   4.8e-25   97.2   0.0     2   103     1   101     1   101 0.92 [subseq from] phosphatidylserine decarboxylase Psd2 [Aspergillus eucalypticola CBS 122712] >PWY74816.1 phosphatidylserine decarboxylase Psd2 [Aspergillus eucalypticola CBS 122712]
XP_025520666.1/41-141    -            101 C2                   PF00168.30   103   4.3e-25   97.3   0.0   1   1   8.7e-28   4.8e-25   97.2   0.0     2   103     1   101     1   101 0.92 [subseq from] phosphatidylserine decarboxylase Psd2 [Aspergillus piperis CBS 112811] >RAH62744.1 phosphatidylserine decarboxylase Psd2 [Aspergillus piperis CBS 112811]
XP_025544981.1/41-141    -            101 C2                   PF00168.30   103   4.3e-25   97.3   0.0   1   1   8.7e-28   4.8e-25   97.2   0.0     2   103     1   101     1   101 0.92 [subseq from] phosphatidylserine decarboxylase Psd2 [Aspergillus costaricaensis CBS 115574] >RAK94146.1 phosphatidylserine decarboxylase Psd2 [Aspergillus costaricaensis CBS 115574]
XP_025563016.1/41-141    -            101 C2                   PF00168.30   103   4.3e-25   97.3   0.0   1   1   8.7e-28   4.8e-25   97.2   0.0     2   103     1   101     1   101 0.92 [subseq from] phosphatidylserine decarboxylase Psd2 [Aspergillus vadensis CBS 113365] >PYH69222.1 phosphatidylserine decarboxylase Psd2 [Aspergillus vadensis CBS 113365]
PHH63022.1/1103-1203     -            101 C2                   PF00168.30   103   4.5e-25   97.3   0.0   1   1   8.7e-28   4.8e-25   97.2   0.0     1    98     1    98     1   101 0.96 [subseq from] hypothetical protein CDD81_6353 [Ophiocordyceps australis]
KAA8565119.1/76-178      -            103 C2                   PF00168.30   103   4.6e-25   97.3   0.0   1   1   9.1e-28     5e-25   97.1   0.0     3   103     2   103     1   103 0.92 [subseq from] hypothetical protein EYC84_010868 [Monilinia fructicola]
PHH71335.1/1079-1181     -            103 C2                   PF00168.30   103   4.7e-25   97.2   0.0   1   1   9.4e-28   5.2e-25   97.1   0.0     1   103     1   103     1   103 0.99 [subseq from] hypothetical protein CDD80_5354 [Ophiocordyceps camponoti-rufipedis]
OTA23099.1/94-195        -            102 C2                   PF00168.30   103   4.8e-25   97.2   0.0   1   1   9.3e-28   5.1e-25   97.1   0.0     3    96     2    93     1   102 0.93 [subseq from] hypothetical protein BTJ68_13769 [Hortaea werneckii EXF-2000]
OTA30736.1/94-195        -            102 C2                   PF00168.30   103   4.8e-25   97.2   0.0   1   1   9.3e-28   5.1e-25   97.1   0.0     3    96     2    93     1   102 0.93 [subseq from] hypothetical protein BTJ68_10420 [Hortaea werneckii EXF-2000] >RMZ25214.1 hypothetical protein D0859_10724 [Hortaea werneckii]
RMX80744.1/94-195        -            102 C2                   PF00168.30   103   4.8e-25   97.2   0.0   1   1   9.3e-28   5.1e-25   97.1   0.0     3    96     2    93     1   102 0.93 [subseq from] hypothetical protein D0869_07323 [Hortaea werneckii]
RMY24157.1/94-195        -            102 C2                   PF00168.30   103   4.8e-25   97.2   0.0   1   1   9.3e-28   5.1e-25   97.1   0.0     3    96     2    93     1   102 0.93 [subseq from] hypothetical protein D0867_01568 [Hortaea werneckii]
RMY26221.1/94-195        -            102 C2                   PF00168.30   103   4.8e-25   97.2   0.0   1   1   9.3e-28   5.1e-25   97.1   0.0     3    96     2    93     1   102 0.93 [subseq from] hypothetical protein D0867_00188 [Hortaea werneckii]
RMY41555.1/94-195        -            102 C2                   PF00168.30   103   4.8e-25   97.2   0.0   1   1   9.3e-28   5.1e-25   97.1   0.0     3    96     2    93     1   102 0.93 [subseq from] hypothetical protein D0866_00525 [Hortaea werneckii]
RMY60131.1/89-190        -            102 C2                   PF00168.30   103   4.8e-25   97.2   0.0   1   1   9.3e-28   5.1e-25   97.1   0.0     3    96     2    93     1   102 0.93 [subseq from] hypothetical protein D0863_11705 [Hortaea werneckii]
RMY71256.1/19-120        -            102 C2                   PF00168.30   103   4.8e-25   97.2   0.0   1   1   9.3e-28   5.1e-25   97.1   0.0     3    96     2    93     1   102 0.93 [subseq from] hypothetical protein D0863_05276 [Hortaea werneckii]
RMY74787.1/94-195        -            102 C2                   PF00168.30   103   4.8e-25   97.2   0.0   1   1   9.3e-28   5.1e-25   97.1   0.0     3    96     2    93     1   102 0.93 [subseq from] hypothetical protein D0864_09951, partial [Hortaea werneckii]
RMY83352.1/94-195        -            102 C2                   PF00168.30   103   4.8e-25   97.2   0.0   1   1   9.3e-28   5.1e-25   97.1   0.0     3    96     2    93     1   102 0.93 [subseq from] hypothetical protein D0862_11727 [Hortaea werneckii]
RMY84632.1/94-195        -            102 C2                   PF00168.30   103   4.8e-25   97.2   0.0   1   1   9.3e-28   5.1e-25   97.1   0.0     3    96     2    93     1   102 0.93 [subseq from] hypothetical protein D0862_11369 [Hortaea werneckii]
RMZ03510.1/94-195        -            102 C2                   PF00168.30   103   4.8e-25   97.2   0.0   1   1   9.3e-28   5.1e-25   97.1   0.0     3    96     2    93     1   102 0.93 [subseq from] hypothetical protein D0860_06769 [Hortaea werneckii]
RMZ23915.1/94-195        -            102 C2                   PF00168.30   103   4.8e-25   97.2   0.0   1   1   9.3e-28   5.1e-25   97.1   0.0     3    96     2    93     1   102 0.93 [subseq from] hypothetical protein D0859_12047, partial [Hortaea werneckii]
XP_024766606.1/1104-1206 -            103 C2                   PF00168.30   103   5.5e-25   97.0   0.0   1   1   1.1e-27   6.1e-25   96.9   0.0     1   103     1   103     1   103 0.99 [subseq from] hypothetical protein M441DRAFT_42670 [Trichoderma asperellum CBS 433.97] >PTB46929.1 hypothetical protein M441DRAFT_42670 [Trichoderma asperellum CBS 433.97]
RYP09127.1/1091-1188     -             98 C2                   PF00168.30   103   5.7e-25   97.0   0.0   1   1   1.1e-27   6.1e-25   96.9   0.0     1    93     1    93     1    98 0.96 [subseq from] hypothetical protein DL765_008552 [Monosporascus sp. GIB2]
RYP42912.1/1091-1189     -             99 C2                   PF00168.30   103   5.8e-25   96.9   0.0   1   1   1.1e-27   6.2e-25   96.8   0.0     1    95     1    95     1    99 0.96 [subseq from] hypothetical protein DL770_011954 [Monosporascus sp. CRB-9-2]
APA16270.1/62-164        -            103 C2                   PF00168.30   103   5.8e-25   96.9   0.0   1   1   1.2e-27   6.4e-25   96.8   0.0     2   103     1   103     1   103 0.92 [subseq from] hypothetical protein sscle_16g110400 [Sclerotinia sclerotiorum 1980 UF-70]
XP_001588927.1/62-164    -            103 C2                   PF00168.30   103   5.8e-25   96.9   0.0   1   1   1.2e-27   6.4e-25   96.8   0.0     2   103     1   103     1   103 0.92 [subseq from] conserved hypothetical protein [Sclerotinia sclerotiorum 1980 UF-70] >EDN94601.1 conserved hypothetical protein [Sclerotinia sclerotiorum 1980 UF-70]
RGB25739.1/4-104         -            101 C2                   PF00168.30   103   5.8e-25   96.9   0.4   1   1   1.2e-27   6.4e-25   96.8   0.4     1   103     1   101     1   101 0.99 [subseq from] C2 domain-containing protein [Rhizophagus diaphanus]
XP_007673448.1/80-180    -            101 C2                   PF00168.30   103   6.5e-25   96.8   0.0   1   1   1.3e-27   7.1e-25   96.7   0.0     4   103     1   101     1   101 0.92 [subseq from] hypothetical protein BAUCODRAFT_22311 [Baudoinia panamericana UAMH 10762] >EMC99012.1 hypothetical protein BAUCODRAFT_22311 [Baudoinia panamericana UAMH 10762]
OAA33054.1/1092-1193     -            102 C2                   PF00168.30   103   6.5e-25   96.8   0.0   1   1   1.2e-27   6.9e-25   96.7   0.0     1    99     1    99     1   102 0.96 [subseq from] transmembrane protein [Moelleriella libera RCEF 2490]
RDA82632.1/1074-1176     -            103 C2                   PF00168.30   103     7e-25   96.7   0.0   1   1   1.4e-27   7.7e-25   96.5   0.0     1   103     1   103     1   103 0.99 [subseq from] hypothetical protein CP532_1216 [Ophiocordyceps sp. 'camponoti-leonardi']
TGO20106.1/56-158        -            103 C2                   PF00168.30   103   7.1e-25   96.7   0.0   1   1   1.4e-27   7.8e-25   96.5   0.0     3   103     2   103     1   103 0.92 [subseq from] hypothetical protein BTUL_0001g01150 [Botrytis tulipae]
TGO33144.1/56-158        -            103 C2                   PF00168.30   103   7.1e-25   96.7   0.0   1   1   1.4e-27   7.8e-25   96.5   0.0     3   103     2   103     1   103 0.92 [subseq from] hypothetical protein BHYA_0264g00170 [Botrytis hyacinthi]
TGO77024.1/54-156        -            103 C2                   PF00168.30   103   7.1e-25   96.7   0.0   1   1   1.4e-27   7.8e-25   96.5   0.0     3   103     2   103     1   103 0.92 [subseq from] hypothetical protein BELL_0126g00030 [Botrytis elliptica]
OOF94278.1/41-141        -            101 C2                   PF00168.30   103   7.4e-25   96.6   0.0   1   1   1.5e-27   8.2e-25   96.5   0.0     2   103     1   101     1   101 0.92 [subseq from] hypothetical protein ASPCADRAFT_208793 [Aspergillus carbonarius ITEM 5010]
TGO38791.1/1097-1195     -             99 C2                   PF00168.30   103   7.7e-25   96.5   0.0   1   1   1.5e-27   8.3e-25   96.4   0.0     1    97     1    97     1    99 0.97 [subseq from] hypothetical protein BHYA_0067g00210 [Botrytis hyacinthi]
RMJ07620.1/1089-1186     -             98 C2                   PF00168.30   103   8.6e-25   96.4   0.0   1   1   1.6e-27     9e-25   96.3   0.0     1    92     1    92     1    98 0.97 [subseq from] hypothetical protein CDV36_012777 [Fusarium sp. AF-12] >RTE78150.1 hypothetical protein BHE90_007383 [Fusarium euwallaceae]
RSL52877.1/1089-1186     -             98 C2                   PF00168.30   103   8.6e-25   96.4   0.0   1   1   1.6e-27     9e-25   96.3   0.0     1    92     1    92     1    98 0.97 [subseq from] hypothetical protein CEP53_007945 [Fusarium sp. AF-6]
RSL76089.1/1089-1186     -             98 C2                   PF00168.30   103   8.6e-25   96.4   0.0   1   1   1.6e-27     9e-25   96.3   0.0     1    92     1    92     1    98 0.97 [subseq from] hypothetical protein CEP51_010276 [Fusarium sp. AF-3]
RSL82516.1/1089-1186     -             98 C2                   PF00168.30   103   8.6e-25   96.4   0.0   1   1   1.6e-27     9e-25   96.3   0.0     1    92     1    92     1    98 0.97 [subseq from] hypothetical protein CEP52_016941 [Fusarium sp. AF-4]
RSL96642.1/1089-1186     -             98 C2                   PF00168.30   103   8.6e-25   96.4   0.0   1   1   1.6e-27     9e-25   96.3   0.0     1    92     1    92     1    98 0.97 [subseq from] hypothetical protein CDV31_013378 [Fusarium ambrosium]
XP_003051738.1/1090-1187 -             98 C2                   PF00168.30   103   8.6e-25   96.4   0.0   1   1   1.6e-27     9e-25   96.3   0.0     1    92     1    92     1    98 0.97 [subseq from] predicted protein [[Nectria] haematococca mpVI 77-13-4] >EEU46025.1 predicted protein [[Nectria] haematococca mpVI 77-13-4]
TKA66837.1/80-182        -            103 C2                   PF00168.30   103   8.6e-25   96.4   0.0   1   1   1.7e-27   9.4e-25   96.3   0.0     3   103     2   103     1   103 0.93 [subseq from] hypothetical protein B0A55_08821 [Friedmanniomyces simplex]
RDL36872.1/1093-1190     -             98 C2                   PF00168.30   103   8.9e-25   96.3   0.0   1   1   1.7e-27   9.6e-25   96.2   0.0     1    96     1    96     1    98 0.96 [subseq from] C2 (Calcium CaLB) [Venustampulla echinocandica]
CDO56666.1/1056-1151     -             96 C2                   PF00168.30   103     9e-25   96.3   0.0   1   1   1.9e-27   1.1e-24   96.1   0.0     1    92     1    93     1    95 0.96 [subseq from] similar to Saccharomyces cerevisiae YOR086C TCB1 Lipid-binding protein containing three calcium and lipid binding domains [Geotrichum candidum]
RYP68268.1/1091-1189     -             99 C2                   PF00168.30   103     9e-25   96.3   0.0   1   1   1.7e-27   9.6e-25   96.2   0.0     1    95     1    95     1    99 0.96 [subseq from] hypothetical protein DL771_006770 [Monosporascus sp. 5C6A]
POR39621.1/1092-1189     -             98 C2                   PF00168.30   103     9e-25   96.3   0.0   1   1   1.7e-27   9.6e-25   96.2   0.0     1    93     1    93     1    98 0.97 [subseq from] Uncharacterized protein PYUK71.03c [Tolypocladium paradoxum]
CCE27887.1/1095-1196     -            102 C2                   PF00168.30   103   9.5e-25   96.2   0.0   1   1   1.8e-27     1e-24   96.2   0.0     1   100     1   100     1   102 0.95 [subseq from] probable transmembrane protein [Claviceps purpurea 20.1]
RYP60375.1/1093-1191     -             99 C2                   PF00168.30   103   9.8e-25   96.2   0.0   1   1   1.9e-27     1e-24   96.1   0.0     1    95     1    95     1    99 0.96 [subseq from] hypothetical protein DL769_008144 [Monosporascus sp. CRB-8-3]
XP_014172061.1/1080-1182 -            103 C2                   PF00168.30   103     1e-24   96.2   0.0   1   1     2e-27   1.1e-24   96.1   0.0     1   103     1   103     1   103 0.97 [subseq from] membrane bound c2 domain containing protein [Grosmannia clavigera kw1407] >EFX02579.1 membrane bound c2 domain containing protein [Grosmannia clavigera kw1407]
OTB02287.1/1098-1191     -             94 C2                   PF00168.30   103     1e-24   96.2   0.0   1   1   2.2e-27   1.2e-24   95.9   0.0     1    92     1    92     1    93 0.98 [subseq from] hypothetical protein M426DRAFT_24771 [Hypoxylon sp. CI-4A]
XP_014077287.1/61-163    -            103 C2                   PF00168.30   103   1.1e-24   96.1   0.0   1   1   2.1e-27   1.2e-24   96.0   0.0     3   103     2   103     1   103 0.94 [subseq from] hypothetical protein COCC4DRAFT_200068 [Bipolaris maydis ATCC 48331] >EMD87864.1 hypothetical protein COCHEDRAFT_1143510 [Bipolaris maydis C5] >ENI03378.1 hypothetical protein COCC4DRAFT_200068 [Bipolaris maydis ATCC 48331]
PKY44756.1/5-105         -            101 C2                   PF00168.30   103   1.1e-24   96.1   0.7   1   1   2.1e-27   1.2e-24   96.0   0.7     1   103     1   101     1   101 0.99 [subseq from] hypothetical protein RhiirA4_400290 [Rhizophagus irregularis]
TEY34261.1/1103-1197     -             95 C2                   PF00168.30   103   1.1e-24   96.1   0.0   1   1   2.1e-27   1.2e-24   96.0   0.0     1    92     1    92     1    95 0.98 [subseq from] hypothetical protein BOTCAL_0639g00020 [Botryotinia calthae]
OLL23513.1/1059-1158     -            100 C2                   PF00168.30   103   1.1e-24   96.1   0.0   1   1   2.1e-27   1.2e-24   96.0   0.0     1    97     1    98     1   100 0.96 [subseq from] hypothetical protein NEOLI_001252 [Neolecta irregularis DAH-3]
PLN85808.1/41-141        -            101 C2                   PF00168.30   103   1.1e-24   96.1   0.0   1   1   2.2e-27   1.2e-24   95.9   0.0     2   103     1   101     1   101 0.91 [subseq from] phosphatidylserine decarboxylase [Aspergillus taichungensis]
TGO15452.1/1097-1194     -             98 C2                   PF00168.30   103   1.1e-24   96.0   0.0   1   1   2.2e-27   1.2e-24   95.9   0.0     1    93     1    93     1    98 0.96 [subseq from] hypothetical protein BTUL_0040g00600 [Botrytis tulipae]
TGO69437.1/1097-1194     -             98 C2                   PF00168.30   103   1.1e-24   96.0   0.0   1   1   2.2e-27   1.2e-24   95.9   0.0     1    93     1    93     1    98 0.96 [subseq from] hypothetical protein BOTNAR_0011g00540 [Botryotinia narcissicola]
CCX31107.1/1086-1188     -            103 C2                   PF00168.30   103   1.1e-24   96.0   0.1   1   1   2.2e-27   1.2e-24   95.9   0.1     1   103     1   103     1   103 0.97 [subseq from] Similar to Uncharacterized protein PYUK71.03c; acc. no. Q9UT00 [Pyronema omphalodes CBS 100304]
XP_013425971.1/52-154    -            103 C2                   PF00168.30   103   1.3e-24   95.8   0.0   1   1   2.6e-27   1.4e-24   95.7   0.0     2   103     1   103     1   103 0.92 [subseq from] hypothetical protein M436DRAFT_74004 [Aureobasidium namibiae CBS 147.97] >KEQ71573.1 hypothetical protein M436DRAFT_74004 [Aureobasidium namibiae CBS 147.97]
OJJ69463.1/42-141        -            100 C2                   PF00168.30   103   1.3e-24   95.8   0.0   1   1   2.6e-27   1.4e-24   95.7   0.0     3   103     1   100     1   100 0.92 [subseq from] hypothetical protein ASPBRDRAFT_131566 [Aspergillus brasiliensis CBS 101740]
ESZ95521.1/60-162        -            103 C2                   PF00168.30   103   1.3e-24   95.8   0.0   1   1   2.7e-27   1.5e-24   95.6   0.0     2   103     1   103     1   103 0.93 [subseq from] hypothetical protein SBOR_4106 [Sclerotinia borealis F-4128]
ORZ39282.1/1038-1140     -            103 C2                   PF00168.30   103   1.4e-24   95.7   0.1   1   1   2.8e-27   1.5e-24   95.6   0.1     1   103     1   103     1   103 0.98 [subseq from] hypothetical protein BCR44DRAFT_1496796 [Catenaria anguillulae PL171]
TAQ88025.1/1098-1194     -             97 C2                   PF00168.30   103   1.4e-24   95.7   0.0   1   1   2.7e-27   1.5e-24   95.6   0.0     1    92     1    92     1    97 0.97 [subseq from] hypothetical protein B7494_g3660 [Chlorociboria aeruginascens]
TPX56100.1/1188-1286     -             99 C2                   PF00168.30   103   1.4e-24   95.7   0.1   1   1   2.8e-27   1.5e-24   95.6   0.1     1    97     1    97     1    99 0.96 [subseq from] hypothetical protein PhCBS80983_g04797 [Powellomyces hirtus]
KKY24469.1/1096-1198     -            103 C2                   PF00168.30   103   1.5e-24   95.7   0.0   1   1   2.9e-27   1.6e-24   95.5   0.0     1   103     1   103     1   103 0.98 [subseq from] putative membrane bound c2 domain protein [Phaeomoniella chlamydospora]
XP_025165752.1/5-105     -            101 C2                   PF00168.30   103   1.5e-24   95.6   0.7   1   1   2.9e-27   1.6e-24   95.5   0.7     1   103     1   101     1   101 0.99 [subseq from] hypothetical protein GLOIN_2v1726827 [Rhizophagus irregularis DAOM 181602=DAOM 197198] >EXX74105.1 Tcb1p [Rhizophagus irregularis DAOM 197198w] >GBC36060.1 calcineurin temperature suppressor cts1 [Rhizophagus irregularis DAOM 181602=DAOM 197198] >PKC01225.1 hypothetical protein RhiirA5_365104 [Rhizophagus irregularis] >PKC72209.1 hypothetical protein RhiirA1_412084 [Rhizophagus irregularis] >PKK70395.1 hypothetical protein RhiirC2_746551 [Rhizophagus irregularis] >PKY23896.1 hypothetical protein RhiirB3_412443 [Rhizophagus irregularis] >POG58886.1 hypothetical protein GLOIN_2v1726827 [Rhizophagus irregularis DAOM 181602=DAOM 197198]
XP_013315304.1/1096-1198 -            103 C2                   PF00168.30   103   1.5e-24   95.6   0.0   1   1   2.9e-27   1.6e-24   95.5   0.0     1   103     1   103     1   103 0.98 [subseq from] hypothetical protein PV05_07062 [Exophiala xenobiotica] >KIW54720.1 hypothetical protein PV05_07062 [Exophiala xenobiotica]
GEM08900.1/1093-1195     -            103 C2                   PF00168.30   103   1.5e-24   95.6   0.0   1   1   2.9e-27   1.6e-24   95.5   0.0     1   103     1   103     1   103 0.97 [subseq from] tricalbin [Rhodotorula toruloides]
XP_003658414.1/1106-1203 -             98 C2                   PF00168.30   103   1.5e-24   95.6   0.0   1   1   2.9e-27   1.6e-24   95.5   0.0     1    93     1    93     1    98 0.97 [subseq from] hypothetical protein MYCTH_2294148 [Thermothelomyces thermophilus ATCC 42464] >AEO53169.1 hypothetical protein MYCTH_2294148 [Thermothelomyces thermophilus ATCC 42464]
TKA70171.1/80-182        -            103 C2                   PF00168.30   103   1.5e-24   95.6   0.0   1   1     3e-27   1.7e-24   95.5   0.0     3   103     2   103     1   103 0.94 [subseq from] hypothetical protein B0A55_05825, partial [Friedmanniomyces simplex]
XP_003958947.1/1098-1195 -             98 C2                   PF00168.30   103   1.5e-24   95.6   0.1   1   1     3e-27   1.6e-24   95.5   0.1     1    95     1    95     1    98 0.96 [subseq from] hypothetical protein KAFR_0I00310 [Kazachstania africana CBS 2517] >CCF59812.1 hypothetical protein KAFR_0I00310 [Kazachstania africana CBS 2517]
ERT02180.1/1084-1183     -            100 C2                   PF00168.30   103   1.5e-24   95.6   0.0   1   1   3.2e-27   1.8e-24   95.4   0.0     1    95     1    95     1    99 0.96 [subseq from] hypothetical protein HMPREF1624_00478 [Sporothrix schenckii ATCC 58251]
XP_016583282.1/1105-1204 -            100 C2                   PF00168.30   103   1.5e-24   95.6   0.0   1   1   3.2e-27   1.8e-24   95.4   0.0     1    95     1    95     1    99 0.96 [subseq from] hypothetical protein SPSK_04810 [Sporothrix schenckii 1099-18] >KJR80606.1 hypothetical protein SPSK_04810 [Sporothrix schenckii 1099-18]
TIA72572.1/1144-1245     -            102 C2                   PF00168.30   103   1.6e-24   95.5   0.0   1   1     3e-27   1.7e-24   95.5   0.0     1    96     1    96     1   102 0.95 [subseq from] hypothetical protein E3P91_01933 [Wallemia ichthyophaga] >TIB13670.1 hypothetical protein E3P92_02182 [Wallemia ichthyophaga]
TIA79421.1/1144-1245     -            102 C2                   PF00168.30   103   1.6e-24   95.5   0.0   1   1     3e-27   1.7e-24   95.5   0.0     1    96     1    96     1   102 0.95 [subseq from] hypothetical protein E3P98_03303 [Wallemia ichthyophaga]
TIA91328.1/1144-1245     -            102 C2                   PF00168.30   103   1.6e-24   95.5   0.0   1   1     3e-27   1.7e-24   95.5   0.0     1    96     1    96     1   102 0.95 [subseq from] hypothetical protein E3P97_02084 [Wallemia ichthyophaga] >TIB33105.1 hypothetical protein E3P85_01538 [Wallemia ichthyophaga] >TIB46692.1 hypothetical protein E3P82_02082 [Wallemia ichthyophaga] >TIB50859.1 hypothetical protein E3P81_02085 [Wallemia ichthyophaga] >TIB53626.1 hypothetical protein E3P80_02083 [Wallemia ichthyophaga] >TIB58791.1 hypothetical protein E3P79_02081 [Wallemia ichthyophaga]
TIA96540.1/1144-1245     -            102 C2                   PF00168.30   103   1.6e-24   95.5   0.0   1   1     3e-27   1.7e-24   95.5   0.0     1    96     1    96     1   102 0.95 [subseq from] hypothetical protein E3P95_03231 [Wallemia ichthyophaga] >TIA97572.1 hypothetical protein E3P94_03266 [Wallemia ichthyophaga]
TIB05099.1/1087-1188     -            102 C2                   PF00168.30   103   1.6e-24   95.5   0.0   1   1     3e-27   1.7e-24   95.5   0.0     1    96     1    96     1   102 0.95 [subseq from] hypothetical protein E3P96_01426, partial [Wallemia ichthyophaga]
TIB08861.1/1144-1245     -            102 C2                   PF00168.30   103   1.6e-24   95.5   0.0   1   1     3e-27   1.7e-24   95.5   0.0     1    96     1    96     1   102 0.95 [subseq from] hypothetical protein E3P93_03381 [Wallemia ichthyophaga] >TIB09192.1 hypothetical protein E3P90_03380 [Wallemia ichthyophaga] >TIB20143.1 hypothetical protein E3P89_03398 [Wallemia ichthyophaga] >TIB21690.1 hypothetical protein E3P88_03393 [Wallemia ichthyophaga]
TIB32104.1/1087-1188     -            102 C2                   PF00168.30   103   1.6e-24   95.5   0.0   1   1     3e-27   1.7e-24   95.5   0.0     1    96     1    96     1   102 0.95 [subseq from] hypothetical protein E3P86_03205, partial [Wallemia ichthyophaga]
TIB59912.1/1144-1245     -            102 C2                   PF00168.30   103   1.6e-24   95.5   0.0   1   1     3e-27   1.7e-24   95.5   0.0     1    96     1    96     1   102 0.95 [subseq from] hypothetical protein E3P78_03337 [Wallemia ichthyophaga]
TIB63677.1/1144-1245     -            102 C2                   PF00168.30   103   1.6e-24   95.5   0.0   1   1     3e-27   1.7e-24   95.5   0.0     1    96     1    96     1   102 0.95 [subseq from] hypothetical protein E3P77_03449 [Wallemia ichthyophaga]
XP_009266627.1/1144-1245 -            102 C2                   PF00168.30   103   1.6e-24   95.5   0.0   1   1     3e-27   1.7e-24   95.5   0.0     1    96     1    96     1   102 0.95 [subseq from] hypothetical protein J056_003048 [Wallemia ichthyophaga EXF-994] >EOR03591.1 hypothetical protein J056_003048 [Wallemia ichthyophaga EXF-994] >TIB30554.1 hypothetical protein E3P84_03306 [Wallemia ichthyophaga] >TIB39874.1 hypothetical protein E3P83_03235 [Wallemia ichthyophaga]
KXT03561.1/65-166        -            102 C2                   PF00168.30   103   1.6e-24   95.5   0.0   1   1   3.2e-27   1.8e-24   95.4   0.0     3   103     1   102     1   102 0.93 [subseq from] hypothetical protein AC578_9977 [Pseudocercospora eumusae]
EMR71466.1/1097-1190     -             94 C2                   PF00168.30   103   1.7e-24   95.5   0.0   1   1   3.5e-27     2e-24   95.2   0.0     1    92     1    92     1    93 0.98 [subseq from] putative c2 domain-containing protein [Eutypa lata UCREL1]
ODQ65634.1/993-1092      -            100 C2                   PF00168.30   103   1.7e-24   95.5   0.0   1   1   3.2e-27   1.8e-24   95.4   0.0     1    95     1    96     1   100 0.94 [subseq from] tricalbin [Nadsonia fulvescens var. elongata DSM 6958]
ROW11288.1/1056-1154     -             99 C2                   PF00168.30   103   1.7e-24   95.5   0.0   1   1   3.2e-27   1.8e-24   95.4   0.0     1    96     1    96     1    99 0.96 [subseq from] hypothetical protein VMCG_01004 [Valsa malicola]
KFA67494.1/1081-1181     -            101 C2                   PF00168.30   103   1.7e-24   95.5   0.0   1   1   3.2e-27   1.8e-24   95.4   0.0     1    98     1    98     1   101 0.96 [subseq from] hypothetical protein S40285_00248 [Stachybotrys chlorohalonata IBT 40285]
PRQ77769.1/1092-1194     -            103 C2                   PF00168.30   103   1.7e-24   95.5   0.0   1   1   3.3e-27   1.8e-24   95.3   0.0     1   103     1   103     1   103 0.97 [subseq from] C2 domain-containing protein [Rhodotorula toruloides]
PSN65104.1/1112-1209     -             98 C2                   PF00168.30   103   1.7e-24   95.4   0.0   1   1   3.3e-27   1.8e-24   95.3   0.0     1    97     1    97     1    98 0.96 [subseq from] tricalbin [Corynespora cassiicola Philippines]
RPA80816.1/1098-1193     -             96 C2                   PF00168.30   103   1.8e-24   95.4   0.0   1   1   3.4e-27   1.9e-24   95.3   0.0     1    92     1    92     1    96 0.97 [subseq from] tricalbin [Ascobolus immersus RN42]
KIV82506.1/1096-1198     -            103 C2                   PF00168.30   103   1.8e-24   95.4   0.0   1   1   3.6e-27     2e-24   95.2   0.0     1   103     1   103     1   103 0.99 [subseq from] hypothetical protein PV11_04610 [Exophiala sideris]
XP_030990653.1/1088-1185 -             98 C2                   PF00168.30   103   1.8e-24   95.3   0.0   1   1   3.5e-27     2e-24   95.2   0.0     1    95     1    95     1    98 0.96 [subseq from] uncharacterized protein E0L32_009646 [Phialemoniopsis curvata] >TPX08942.1 hypothetical protein E0L32_009646 [Phialemoniopsis curvata]
TGO29007.1/1097-1194     -             98 C2                   PF00168.30   103   1.8e-24   95.3   0.0   1   1   3.5e-27     2e-24   95.2   0.0     1    93     1    93     1    98 0.96 [subseq from] hypothetical protein BPAE_0020g00520 [Botrytis paeoniae]
TGO58589.1/1097-1194     -             98 C2                   PF00168.30   103   1.8e-24   95.3   0.0   1   1   3.5e-27     2e-24   95.2   0.0     1    93     1    93     1    98 0.96 [subseq from] hypothetical protein BCON_0053g00240 [Botryotinia convoluta]
RGB25743.1/5-105         -            101 C2                   PF00168.30   103   1.9e-24   95.3   0.5   1   1   3.8e-27   2.1e-24   95.1   0.5     1   103     1   101     1   101 0.99 [subseq from] C2 domain-containing protein [Rhizophagus diaphanus]
KOS18733.1/1095-1189     -             95 C2                   PF00168.30   103   1.9e-24   95.3   0.0   1   1   3.9e-27   2.2e-24   95.1   0.0     1    91     1    91     1    94 0.97 [subseq from] Uncharacterized protein ESCO_000750 [Escovopsis weberi]
APA07065.1/1097-1194     -             98 C2                   PF00168.30   103     2e-24   95.2   0.0   1   1   3.8e-27   2.1e-24   95.1   0.0     1    93     1    93     1    98 0.96 [subseq from] hypothetical protein sscle_02g018350 [Sclerotinia sclerotiorum 1980 UF-70]
XP_001594427.1/1026-1123 -             98 C2                   PF00168.30   103     2e-24   95.2   0.0   1   1   3.8e-27   2.1e-24   95.1   0.0     1    93     1    93     1    98 0.96 [subseq from] hypothetical protein SS1G_04234 [Sclerotinia sclerotiorum 1980 UF-70] >EDO01759.1 hypothetical protein SS1G_04234 [Sclerotinia sclerotiorum 1980 UF-70]
ROV90846.1/1079-1178     -            100 C2                   PF00168.30   103     2e-24   95.2   0.0   1   1   4.3e-27   2.4e-24   95.0   0.0     1    96     1    96     1    99 0.96 [subseq from] hypothetical protein VSDG_08026 [Valsa sordida]
KAE8444609.1/1099-1196   -             98 C2                   PF00168.30   103   2.1e-24   95.1   0.0   1   1   4.1e-27   2.3e-24   95.0   0.0     1    96     1    96     1    98 0.96 [subseq from] hypothetical protein EG329_014440 [Venturia inaequalis]
RCI09918.1/1065-1167     -            103 C2                   PF00168.30   103   2.2e-24   95.1   0.0   1   1   4.4e-27   2.4e-24   94.9   0.0     1   103     1   103     1   103 0.99 [subseq from] hypothetical protein L249_8397 [Ophiocordyceps polyrhachis-furcata BCC 54312]
CDR39823.1/1111-1213     -            103 C2                   PF00168.30   103   2.3e-24   95.0   0.0   1   1   4.6e-27   2.5e-24   94.9   0.0     1   103     1   103     1   103 0.97 [subseq from] RHTO0S04e10198g1_1 [Rhodotorula toruloides]
XP_016270346.1/1106-1208 -            103 C2                   PF00168.30   103   2.3e-24   95.0   0.0   1   1   4.6e-27   2.5e-24   94.9   0.0     1   103     1   103     1   103 0.97 [subseq from] Tricalbin [Rhodotorula toruloides NP11] >EMS19227.1 Tricalbin [Rhodotorula toruloides NP11]
KND94987.1/1088-1183     -             96 C2                   PF00168.30   103   2.4e-24   94.9   0.0   1   1   5.1e-27   2.8e-24   94.7   0.0     1    91     1    91     1    95 0.98 [subseq from] Uncharacterized protein PYUK71.03c [Tolypocladium ophioglossoides CBS 100239]
TID19009.1/48-150        -            103 C2                   PF00168.30   103   2.4e-24   94.9   0.0   1   1   4.8e-27   2.7e-24   94.8   0.0     2   103     1   103     1   103 0.94 [subseq from] phosphatidylserine decarboxylase proenzyme [Venturia nashicola] >TLD29691.1 phosphatidylserine decarboxylase proenzyme [Venturia nashicola]
RJE19110.1/41-141        -            101 C2                   PF00168.30   103   2.5e-24   94.9   0.0   1   1   5.1e-27   2.8e-24   94.7   0.0     2   103     1   101     1   101 0.91 [subseq from] phosphatidylserine decarboxylase [Aspergillus sclerotialis]
RYP52897.1/1091-1189     -             99 C2                   PF00168.30   103   2.6e-24   94.9   0.0   1   1     5e-27   2.7e-24   94.8   0.0     1    95     1    95     1    99 0.96 [subseq from] hypothetical protein DL768_001993 [Monosporascus sp. mg162]
THV55530.1/1097-1194     -             98 C2                   PF00168.30   103   2.6e-24   94.9   0.0   1   1     5e-27   2.7e-24   94.8   0.0     1    93     1    93     1    98 0.96 [subseq from] hypothetical protein BGAL_0007g00610 [Botrytis galanthina]
RSL65397.1/1089-1186     -             98 C2                   PF00168.30   103   2.6e-24   94.8   0.0   1   1     5e-27   2.8e-24   94.8   0.0     1    92     1    92     1    98 0.97 [subseq from] hypothetical protein CEP54_004215 [Fusarium sp. AF-8]
KIY68099.1/1030-1131     -            102 C2                   PF00168.30   103   2.7e-24   94.8   0.2   1   1   5.3e-27   2.9e-24   94.7   0.2     1    99     1    99     1   102 0.97 [subseq from] hypothetical protein CYLTODRAFT_395974 [Cylindrobasidium torrendii FP15055 ss-10]
OCK97904.1/1099-1190     -             92 C2                   PF00168.30   103   2.8e-24   94.7   0.0   1   1   5.5e-27     3e-24   94.6   0.0     1    89     1    89     1    92 0.98 [subseq from] tricalbin [Cenococcum geophilum 1.58]
TQB73450.1/42-141        -            100 C2                   PF00168.30   103   2.9e-24   94.7   0.0   1   1   5.7e-27   3.2e-24   94.6   0.0     3   103     1   100     1   100 0.92 [subseq from] hypothetical protein MPDQ_005851 [Monascus purpureus]
RMY93638.1/94-195        -            102 C2                   PF00168.30   103   2.9e-24   94.7   0.0   1   1   5.5e-27     3e-24   94.6   0.0     3    96     2    93     1   102 0.93 [subseq from] hypothetical protein D0861_01819 [Hortaea werneckii]
RDA89729.1/1072-1174     -            103 C2                   PF00168.30   103   2.9e-24   94.7   0.0   1   1   5.7e-27   3.2e-24   94.6   0.0     1   103     1   103     1   103 0.99 [subseq from] hypothetical protein CP533_6852 [Ophiocordyceps sp. 'camponoti-saundersi']
XP_007699953.1/1097-1196 -            100 C2                   PF00168.30   103   2.9e-24   94.7   0.0   1   1   5.7e-27   3.1e-24   94.6   0.0     1    98     1    98     1   100 0.97 [subseq from] hypothetical protein COCSADRAFT_320548 [Bipolaris sorokiniana ND90Pr] >EMD64051.1 hypothetical protein COCSADRAFT_320548 [Bipolaris sorokiniana ND90Pr]
PMD39737.1/1111-1203     -             93 C2                   PF00168.30   103     3e-24   94.7   0.0   1   1   5.8e-27   3.2e-24   94.5   0.0     1    92     1    92     1    93 0.98 [subseq from] tricalbin [Hyaloscypha variabilis F]
CCA70918.1/1329-1429     -            101 C2                   PF00168.30   103     3e-24   94.6   0.0   1   1   6.2e-27   3.4e-24   94.5   0.0     1    96     1    96     1   100 0.97 [subseq from] related to TCB3-protein localized to membranes, bud-enriched [Serendipita indica DSM 11827]
XP_007918290.1/1081-1178 -             98 C2                   PF00168.30   103   3.1e-24   94.6   0.0   1   1     6e-27   3.3e-24   94.5   0.0     1    95     1    95     1    98 0.96 [subseq from] putative c2 domain-containing protein [Phaeoacremonium minimum UCRPA7] >EON96879.1 putative c2 domain-containing protein [Phaeoacremonium minimum UCRPA7]
XP_007802258.1/1114-1216 -            103 C2                   PF00168.30   103   3.2e-24   94.6   0.0   1   1   6.2e-27   3.4e-24   94.5   0.0     1   103     1   103     1   103 0.98 [subseq from] hypothetical protein EPUS_02981 [Endocarpon pusillum Z07020] >ERF72189.1 hypothetical protein EPUS_02981 [Endocarpon pusillum Z07020]
RYO97624.1/1091-1189     -             99 C2                   PF00168.30   103   3.2e-24   94.6   0.0   1   1   6.2e-27   3.4e-24   94.5   0.0     1    95     1    95     1    99 0.96 [subseq from] hypothetical protein DL764_007261 [Monosporascus ibericus]
TEY43976.1/54-149        -             96 C2                   PF00168.30   103   3.2e-24   94.5   0.0   1   1   6.4e-27   3.5e-24   94.4   0.0     3    99     2    96     1    96 0.97 [subseq from] hypothetical protein BOTCAL_0357g00030 [Botryotinia calthae]
KIM32474.1/1130-1222     -             93 C2                   PF00168.30   103   3.3e-24   94.5   0.0   1   1   6.5e-27   3.6e-24   94.4   0.0     1    91     1    91     1    93 0.98 [subseq from] hypothetical protein M408DRAFT_327029 [Serendipita vermifera MAFF 305830]
OCL02076.1/1081-1174     -             94 C2                   PF00168.30   103   3.3e-24   94.5   0.0   1   1   6.9e-27   3.8e-24   94.3   0.0     1    90     1    90     1    93 0.97 [subseq from] tricalbin [Glonium stellatum]
XP_013259573.1/1094-1196 -            103 C2                   PF00168.30   103   3.5e-24   94.4   0.0   1   1   6.8e-27   3.8e-24   94.3   0.0     1   103     1   103     1   103 0.97 [subseq from] hypothetical protein A1O9_07173 [Exophiala aquamarina CBS 119918] >KEF56983.1 hypothetical protein A1O9_07173 [Exophiala aquamarina CBS 119918]
OIW34548.1/1095-1192     -             98 C2                   PF00168.30   103   3.5e-24   94.4   0.0   1   1   6.8e-27   3.7e-24   94.3   0.0     1    95     1    95     1    98 0.97 [subseq from] tricalbin [Coniochaeta ligniaria NRRL 30616]
OON07820.1/1249-1351     -            103 C2                   PF00168.30   103   3.5e-24   94.4   0.0   1   1     7e-27   3.9e-24   94.3   0.0     1   103     1   103     1   103 0.99 [subseq from] hypothetical protein BSLG_02788 [Batrachochytrium salamandrivorans]
KAA8913371.1/933-1035    -            103 C2                   PF00168.30   103   3.6e-24   94.4   0.1   1   1   7.1e-27   3.9e-24   94.3   0.1     1   103     1   103     1   103 0.97 [subseq from] C2 domain-containing protein [Sphaerosporella brunnea]
KEY71290.1/1083-1180     -             98 C2                   PF00168.30   103   3.7e-24   94.4   0.0   1   1     7e-27   3.9e-24   94.3   0.0     1    92     1    92     1    98 0.97 [subseq from] hypothetical protein S7711_08871 [Stachybotrys chartarum IBT 7711] >KFA45929.1 hypothetical protein S40293_09535 [Stachybotrys chartarum IBT 40293]
KFA74977.1/1083-1180     -             98 C2                   PF00168.30   103   3.7e-24   94.4   0.0   1   1     7e-27   3.9e-24   94.3   0.0     1    92     1    92     1    98 0.97 [subseq from] hypothetical protein S40288_02195 [Stachybotrys chartarum IBT 40288]
PGH08685.1/1098-1200     -            103 C2                   PF00168.30   103   3.8e-24   94.3   0.0   1   1   7.5e-27   4.1e-24   94.2   0.0     1   103     1   103     1   103 0.98 [subseq from] hypothetical protein AJ80_07806 [Polytolypa hystricis UAMH7299]
TGO76249.1/1097-1194     -             98 C2                   PF00168.30   103   3.9e-24   94.3   0.0   1   1   7.5e-27   4.1e-24   94.2   0.0     1    93     1    93     1    98 0.96 [subseq from] hypothetical protein BELL_0166g00080 [Botrytis elliptica]
TKA71329.1/1110-1206     -             97 C2                   PF00168.30   103   3.9e-24   94.3   0.0   1   1   7.4e-27   4.1e-24   94.2   0.0     1    92     1    92     1    97 0.97 [subseq from] hypothetical protein B0A49_05373 [Cryomyces minteri]
XP_006679098.1/1214-1316 -            103 C2                   PF00168.30   103   3.9e-24   94.3   0.0   1   1   7.7e-27   4.3e-24   94.1   0.0     1   103     1   103     1   103 0.99 [subseq from] hypothetical protein BATDEDRAFT_35072 [Batrachochytrium dendrobatidis JAM81] >EGF80118.1 hypothetical protein BATDEDRAFT_35072 [Batrachochytrium dendrobatidis JAM81] >OAJ41262.1 hypothetical protein BDEG_24895 [Batrachochytrium dendrobatidis JEL423]
SCU90590.1/1085-1187     -            103 C2                   PF00168.30   103   3.9e-24   94.3   0.1   1   1   7.8e-27   4.3e-24   94.1   0.1     1   103     1   103     1   103 0.98 [subseq from] LAME_0E09208g1_1 [Lachancea meyersii CBS 8951]
XP_025482523.1/41-141    -            101 C2                   PF00168.30   103   3.9e-24   94.3   0.0   1   1   7.9e-27   4.3e-24   94.1   0.0     2   103     1   101     1   101 0.92 [subseq from] phosphatidylserine decarboxylase Psd2 [Aspergillus neoniger CBS 115656] >PYH37045.1 phosphatidylserine decarboxylase Psd2 [Aspergillus neoniger CBS 115656]
XP_018077095.1/1100-1197 -             98 C2                   PF00168.30   103   3.9e-24   94.3   0.0   1   1   7.7e-27   4.2e-24   94.2   0.0     1    96     1    96     1    98 0.96 [subseq from] transmembrane protein [Phialocephala scopiformis] >KUJ22740.1 transmembrane protein [Phialocephala scopiformis]
CEI97236.1/8-110         -            103 C2                   PF00168.30   103   4.1e-24   94.2   0.4   1   1   8.2e-27   4.5e-24   94.1   0.4     1   103     1   103     1   103 0.97 [subseq from] hypothetical protein RMCBS344292_11372 [Rhizopus microsporus] >ORE18598.1 hypothetical protein BCV71DRAFT_198637 [Rhizopus microsporus]
XP_007716949.1/1659-1758 -            100 C2                   PF00168.30   103   4.2e-24   94.2   0.0   1   1   8.1e-27   4.5e-24   94.1   0.0     1    98     1    98     1   100 0.97 [subseq from] hypothetical protein COCCADRAFT_40778 [Bipolaris zeicola 26-R-13] >EUC28737.1 hypothetical protein COCCADRAFT_40778 [Bipolaris zeicola 26-R-13]
XP_014074656.1/1114-1213 -            100 C2                   PF00168.30   103   4.2e-24   94.2   0.0   1   1   8.1e-27   4.5e-24   94.1   0.0     1    98     1    98     1   100 0.97 [subseq from] hypothetical protein COCC4DRAFT_84314 [Bipolaris maydis ATCC 48331] >EMD88413.1 hypothetical protein COCHEDRAFT_1205663 [Bipolaris maydis C5] >ENI00747.1 hypothetical protein COCC4DRAFT_84314 [Bipolaris maydis ATCC 48331]
XP_014557419.1/1650-1749 -            100 C2                   PF00168.30   103   4.2e-24   94.2   0.0   1   1   8.1e-27   4.5e-24   94.1   0.0     1    98     1    98     1   100 0.97 [subseq from] hypothetical protein COCVIDRAFT_37107 [Bipolaris victoriae FI3] >EUN27822.1 hypothetical protein COCVIDRAFT_37107 [Bipolaris victoriae FI3]
KUI56681.1/20-122        -            103 C2                   PF00168.30   103   4.4e-24   94.1   0.0   1   1   8.8e-27   4.9e-24   94.0   0.0     2   103     1   103     1   103 0.93 [subseq from] Phosphatidylserine decarboxylase proenzyme 3 [Valsa mali var. pyri]
GAP91664.1/1093-1185     -             93 C2                   PF00168.30   103   4.4e-24   94.1   0.0   1   1   8.7e-27   4.8e-24   94.0   0.0     1    92     1    92     1    93 0.98 [subseq from] putative c2 domain-containing protein [Rosellinia necatrix]
KXL50931.1/1104-1201     -             98 C2                   PF00168.30   103   4.6e-24   94.1   0.0   1   1   8.8e-27   4.9e-24   94.0   0.0     1    94     1    94     1    98 0.96 [subseq from] hypothetical protein FE78DRAFT_136875 [Acidomyces richmondensis] >KYG46830.1 hypothetical protein M433DRAFT_64331 [Acidomyces richmondensis BFW]
PYH89091.1/41-141        -            101 C2                   PF00168.30   103   4.6e-24   94.0   0.0   1   1   9.2e-27   5.1e-24   93.9   0.0     2   103     1   101     1   101 0.92 [subseq from] phosphatidylserine decarboxylase Psd2, partial [Aspergillus ellipticus CBS 707.79]
TVY45679.1/1098-1191     -             94 C2                   PF00168.30   103   4.7e-24   94.0   0.0   1   1   9.9e-27   5.4e-24   93.8   0.0     1    91     1    91     1    93 0.98 [subseq from] Uncharacterized protein LSUB1_G000436 [Lachnellula subtilissima]
ANZ74565.1/993-1095      -            103 C2                   PF00168.30   103   4.8e-24   94.0   0.0   1   1   9.4e-27   5.2e-24   93.9   0.0     1   103     1   103     1   103 0.97 [subseq from] BA75_00519T0 [Komagataella pastoris]
OJI99868.1/40-140        -            101 C2                   PF00168.30   103     5e-24   93.9   0.0   1   1     1e-26   5.6e-24   93.8   0.0     2   103     1   101     1   101 0.93 [subseq from] hypothetical protein ASPVEDRAFT_128777 [Aspergillus versicolor CBS 583.65]
ESZ92386.1/1097-1193     -             97 C2                   PF00168.30   103   5.1e-24   93.9   0.0   1   1   9.8e-27   5.4e-24   93.8   0.0     1    93     1    93     1    97 0.97 [subseq from] transmembrane protein [Sclerotinia borealis F-4128]
XP_007921739.1/7-108     -            102 C2                   PF00168.30   103   5.1e-24   93.9   0.0   1   1     1e-26   5.6e-24   93.8   0.0     3   103     1   102     1   102 0.91 [subseq from] hypothetical protein MYCFIDRAFT_201692 [Pseudocercospora fijiensis CIRAD86] >EME88871.1 hypothetical protein MYCFIDRAFT_201692 [Pseudocercospora fijiensis CIRAD86]
RYP20553.1/1091-1185     -             95 C2                   PF00168.30   103   5.2e-24   93.9   0.0   1   1     1e-26   5.6e-24   93.8   0.0     1    92     1    92     1    95 0.98 [subseq from] hypothetical protein DL767_009421 [Monosporascus sp. MG133]
RIA90264.1/4-104         -            101 C2                   PF00168.30   103   5.3e-24   93.8   0.2   1   1   1.1e-26   5.8e-24   93.7   0.2     1   103     1   101     1   101 0.99 [subseq from] C2 domain-containing protein [Glomus cerebriforme]
RDW28147.1/1311-1412     -            102 C2                   PF00168.30   103   5.3e-24   93.8   0.0   1   1     1e-26   5.7e-24   93.8   0.0     1    97     1    98     1   102 0.95 [subseq from] hypothetical protein B0I71DRAFT_92931 [Yarrowia lipolytica] >RDW47384.1 hypothetical protein B0I74DRAFT_94969 [Yarrowia lipolytica] >RDW53690.1 hypothetical protein B0I75DRAFT_101841 [Yarrowia lipolytica]
RDW34264.1/1307-1408     -            102 C2                   PF00168.30   103   5.3e-24   93.8   0.0   1   1     1e-26   5.7e-24   93.8   0.0     1    97     1    98     1   102 0.95 [subseq from] hypothetical protein B0I72DRAFT_151291 [Yarrowia lipolytica]
RDW42468.1/1308-1409     -            102 C2                   PF00168.30   103   5.3e-24   93.8   0.0   1   1     1e-26   5.7e-24   93.8   0.0     1    97     1    98     1   102 0.95 [subseq from] hypothetical protein B0I73DRAFT_150828 [Yarrowia lipolytica]
RMI98856.1/1311-1412     -            102 C2                   PF00168.30   103   5.3e-24   93.8   0.0   1   1     1e-26   5.7e-24   93.8   0.0     1    97     1    98     1   102 0.95 [subseq from] hypothetical protein BD777DRAFT_167750 [Yarrowia lipolytica] >KAB8285518.1 hypothetical protein BKA91DRAFT_93156 [Yarrowia lipolytica] >KAE8175393.1 hypothetical protein BKA90DRAFT_106165 [Yarrowia lipolytica]
SEI33200.1/1310-1411     -            102 C2                   PF00168.30   103   5.3e-24   93.8   0.0   1   1     1e-26   5.7e-24   93.8   0.0     1    97     1    98     1   102 0.95 [subseq from] YALIA101S03e12618g1_1 [Yarrowia lipolytica]
VBB77571.1/1311-1412     -            102 C2                   PF00168.30   103   5.3e-24   93.8   0.0   1   1     1e-26   5.7e-24   93.8   0.0     1    97     1    98     1   102 0.95 [subseq from] Conserved hypothetical protein [Yarrowia lipolytica]
XP_504624.1/1332-1433    -            102 C2                   PF00168.30   103   5.3e-24   93.8   0.0   1   1     1e-26   5.7e-24   93.8   0.0     1    97     1    98     1   102 0.95 [subseq from] YALI0E31196p [Yarrowia lipolytica CLIB122] >CAG80228.1 YALI0E31196p [Yarrowia lipolytica CLIB122] >AOW06217.1 hypothetical protein YALI1_E36758g [Yarrowia lipolytica]
XP_024725467.1/1086-1186 -            101 C2                   PF00168.30   103   5.4e-24   93.8   0.0   1   1   1.1e-26   6.3e-24   93.6   0.0     1    96     1    96     1   100 0.96 [subseq from] hypothetical protein M430DRAFT_91936 [Amorphotheca resinae ATCC 22711] >PSS27942.1 hypothetical protein M430DRAFT_91936 [Amorphotheca resinae ATCC 22711]
XP_001221077.1/1107-1200 -             94 C2                   PF00168.30   103   5.5e-24   93.8   0.0   1   1   1.2e-26   6.4e-24   93.6   0.0     1    91     1    91     1    93 0.98 [subseq from] hypothetical protein CHGG_01856 [Chaetomium globosum CBS 148.51] >EAQ93621.1 hypothetical protein CHGG_01856 [Chaetomium globosum CBS 148.51]
PSR92378.1/1096-1192     -             97 C2                   PF00168.30   103   5.5e-24   93.8   0.0   1   1   1.1e-26   5.9e-24   93.7   0.0     1    93     1    93     1    97 0.97 [subseq from] C2 domain-containing protein [Coniella lustricola]
TGJ74924.1/1080-1174     -             95 C2                   PF00168.30   103   5.6e-24   93.8   0.0   1   1   1.2e-26   6.5e-24   93.6   0.0     1    91     1    91     1    94 0.98 [subseq from] hypothetical protein EYR41_001881 [Arthrobotrys oligospora]
KXJ85964.1/1100-1191     -             92 C2                   PF00168.30   103   5.8e-24   93.7   0.0   1   1   1.1e-26   6.3e-24   93.6   0.0     1    89     1    89     1    92 0.98 [subseq from] C2 domain-containing protein [Microdochium bolleyi]
KAA8576279.1/1097-1193   -             97 C2                   PF00168.30   103   5.9e-24   93.7   0.0   1   1   1.1e-26   6.2e-24   93.6   0.0     1    92     1    92     1    97 0.97 [subseq from] hypothetical protein EYC84_006422 [Monilinia fructicola]
PVH88319.1/1105-1202     -             98 C2                   PF00168.30   103     6e-24   93.7   0.0   1   1   1.2e-26   6.5e-24   93.6   0.0     1    94     1    94     1    98 0.96 [subseq from] tricalbin [Cadophora sp. DSE1049]
PVH95965.1/1114-1212     -             99 C2                   PF00168.30   103   6.2e-24   93.6   0.0   1   1   1.2e-26   6.6e-24   93.5   0.0     1    97     1    97     1    99 0.96 [subseq from] tricalbin [Periconia macrospinosa]
ORY86393.1/1082-1178     -             97 C2                   PF00168.30   103   6.3e-24   93.6   0.0   1   1   1.2e-26   6.7e-24   93.5   0.0     1    94     1    94     1    97 0.97 [subseq from] hypothetical protein BCR37DRAFT_219764 [Protomyces lactucaedebilis]
CUS20164.1/1087-1184     -             98 C2                   PF00168.30   103   6.4e-24   93.6   0.2   1   1   1.2e-26   6.8e-24   93.5   0.2     1    95     1    95     1    98 0.95 [subseq from] LAQU0S01e00430g1_1 [Lachancea quebecensis]
ORX94899.1/4-106         -            103 C2                   PF00168.30   103   6.4e-24   93.6   0.0   1   1   1.3e-26   7.1e-24   93.4   0.0     1   103     1   103     1   103 0.98 [subseq from] hypothetical protein K493DRAFT_315276 [Basidiobolus meristosporus CBS 931.73]
CCD54925.1/850-944       -             95 C2                   PF00168.30   103   6.5e-24   93.6   0.0   1   1   1.3e-26   6.9e-24   93.5   0.0     1    92     1    92     1    95 0.98 [subseq from] similar to membrane bound C2 domain protein (vp115) [Botrytis cinerea T4]
EMR82565.1/1101-1195     -             95 C2                   PF00168.30   103   6.5e-24   93.6   0.0   1   1   1.3e-26   6.9e-24   93.5   0.0     1    92     1    92     1    95 0.98 [subseq from] putative membrane bound c2 domain protein [Botrytis cinerea BcDW1]
XP_024546160.1/1103-1197 -             95 C2                   PF00168.30   103   6.5e-24   93.6   0.0   1   1   1.3e-26   6.9e-24   93.5   0.0     1    92     1    92     1    95 0.98 [subseq from] hypothetical protein BCIN_01g03500 [Botrytis cinerea B05.10] >ATZ45595.1 hypothetical protein BCIN_01g03500 [Botrytis cinerea B05.10]
ORY04571.1/1093-1190     -             98 C2                   PF00168.30   103   6.7e-24   93.5   0.0   1   1   1.3e-26   7.2e-24   93.4   0.0     1    94     1    94     1    98 0.96 [subseq from] hypothetical protein BCR34DRAFT_604821 [Clohesyomyces aquaticus]
KIH88473.1/1105-1204     -            100 C2                   PF00168.30   103   6.8e-24   93.5   0.0   1   1   1.4e-26   7.8e-24   93.3   0.0     1    95     1    95     1    99 0.96 [subseq from] hypothetical protein SPBR_06349 [Sporothrix brasiliensis 5110]
PBP15443.1/53-155        -            103 C2                   PF00168.30   103   6.9e-24   93.5   0.0   1   1   1.4e-26   7.6e-24   93.3   0.0     2   103     1   103     1   103 0.94 [subseq from] phosphatidylserine decarboxylase [Diplocarpon rosae]
ORY19489.1/58-159        -            102 C2                   PF00168.30   103   7.1e-24   93.4   0.0   1   1   1.4e-26   7.8e-24   93.3   0.0     3   103     1   102     1   102 0.93 [subseq from] phosphatidylserine decarboxylase-domain-containing protein [Clohesyomyces aquaticus]
QDS77276.1/49-151        -            103 C2                   PF00168.30   103   7.5e-24   93.4   0.0   1   1   1.5e-26   8.3e-24   93.2   0.0     2   103     1   103     1   103 0.94 [subseq from] hypothetical protein FKW77_003967 [Venturia effusa]
CZT01515.1/1105-1201     -             97 C2                   PF00168.30   103   7.5e-24   93.4   0.0   1   1   1.5e-26     8e-24   93.3   0.0     1    92     1    92     1    97 0.97 [subseq from] probable transmembrane protein [Rhynchosporium commune]
RDI87955.1/47-149        -            103 C2                   PF00168.30   103   7.9e-24   93.3   0.0   1   1   1.6e-26   8.7e-24   93.2   0.0     2   103     1   103     1   103 0.93 [subseq from] hypothetical protein Vi05172_g1826 [Venturia inaequalis]
TGJ85329.1/1092-1184     -             93 C2                   PF00168.30   103   8.1e-24   93.3   0.0   1   1   1.6e-26   8.7e-24   93.2   0.0     1    92     1    92     1    93 0.98 [subseq from] hypothetical protein E0Z10_g3465 [Xylaria hypoxylon]
XP_011122795.1/1080-1174 -             95 C2                   PF00168.30   103   8.1e-24   93.3   0.0   1   1   1.7e-26   9.5e-24   93.0   0.0     1    91     1    91     1    94 0.98 [subseq from] hypothetical protein AOL_s00080g118 [Arthrobotrys oligospora ATCC 24927] >EGX48489.1 hypothetical protein AOL_s00080g118 [Arthrobotrys oligospora ATCC 24927]
PHH90809.1/1095-1195     -            101 C2                   PF00168.30   103   8.2e-24   93.2   0.0   1   1   1.6e-26   8.7e-24   93.2   0.0     1    98     1    98     1   101 0.96 [subseq from] hypothetical protein CDD83_2608 [Cordyceps sp. RAO-2017]
EPS35070.1/894-990       -             97 C2                   PF00168.30   103   8.2e-24   93.2   0.0   1   1   1.6e-26   8.8e-24   93.1   0.0     1    92     1    92     1    97 0.96 [subseq from] hypothetical protein H072_11610 [Dactylellina haptotyla CBS 200.50]
PNS15635.1/1104-1201     -             98 C2                   PF00168.30   103   8.2e-24   93.2   0.0   1   1   1.6e-26   8.8e-24   93.1   0.0     1    93     1    93     1    98 0.96 [subseq from] hypothetical protein CAC42_4087 [Sphaceloma murrayae]
KAB8302889.1/1071-1170   -            100 C2                   PF00168.30   103   8.3e-24   93.2   0.0   1   1   1.7e-26   9.6e-24   93.0   0.0     1    94     1    94     1    99 0.96 [subseq from] hypothetical protein EYC80_006213 [Monilinia laxa]
GBB94769.1/5-107         -            103 C2                   PF00168.30   103   8.4e-24   93.2   0.4   1   1   1.7e-26   9.3e-24   93.1   0.4     1   103     1   103     1   103 0.97 [subseq from] hypothetical protein RclHR1_02410015 [Rhizophagus clarus]
PBP21452.1/53-155        -            103 C2                   PF00168.30   103   8.5e-24   93.2   0.0   1   1   1.7e-26   9.4e-24   93.0   0.0     2   103     1   103     1   103 0.95 [subseq from] phosphatidylserine decarboxylase [Diplocarpon rosae]
CEG79520.1/8-110         -            103 C2                   PF00168.30   103   8.6e-24   93.2   0.4   1   1   1.7e-26   9.5e-24   93.0   0.4     1   103     1   103     1   103 0.97 [subseq from] hypothetical protein RMATCC62417_13973 [Rhizopus microsporus]
XP_013349282.1/53-154    -            102 C2                   PF00168.30   103   8.7e-24   93.2   0.0   1   1   1.7e-26   9.6e-24   93.0   0.0     3   103     1   102     1   102 0.93 [subseq from] hypothetical protein AUEXF2481DRAFT_35019 [Aureobasidium subglaciale EXF-2481] >KER00767.1 hypothetical protein AUEXF2481DRAFT_35019 [Aureobasidium subglaciale EXF-2481]
XP_007683566.1/61-163    -            103 C2                   PF00168.30   103     9e-24   93.1   0.0   1   1   1.8e-26   9.9e-24   93.0   0.0     3   103     2   103     1   103 0.94 [subseq from] hypothetical protein COCMIDRAFT_83288 [Bipolaris oryzae ATCC 44560] >EUC49937.1 hypothetical protein COCMIDRAFT_83288 [Bipolaris oryzae ATCC 44560]
XP_007716496.1/61-163    -            103 C2                   PF00168.30   103     9e-24   93.1   0.0   1   1   1.8e-26   9.9e-24   93.0   0.0     3   103     2   103     1   103 0.94 [subseq from] hypothetical protein COCCADRAFT_8557 [Bipolaris zeicola 26-R-13] >EUC29212.1 hypothetical protein COCCADRAFT_8557 [Bipolaris zeicola 26-R-13]
XP_014555989.1/61-163    -            103 C2                   PF00168.30   103     9e-24   93.1   0.0   1   1   1.8e-26   9.9e-24   93.0   0.0     3   103     2   103     1   103 0.94 [subseq from] hypothetical protein COCVIDRAFT_100934 [Bipolaris victoriae FI3] >EUN26415.1 hypothetical protein COCVIDRAFT_100934 [Bipolaris victoriae FI3]
XP_024697050.1/42-141    -            100 C2                   PF00168.30   103     9e-24   93.1   0.0   1   1   1.8e-26   9.9e-24   93.0   0.0     3   103     1   100     1   100 0.91 [subseq from] phosphatidylserine decarboxylase [Aspergillus campestris IBT 28561] >PKY08456.1 phosphatidylserine decarboxylase [Aspergillus campestris IBT 28561]
XP_007688088.1/1650-1749 -            100 C2                   PF00168.30   103     9e-24   93.1   0.0   1   1   1.8e-26   9.7e-24   93.0   0.0     1    98     1    98     1   100 0.97 [subseq from] hypothetical protein COCMIDRAFT_36874 [Bipolaris oryzae ATCC 44560] >EUC45397.1 hypothetical protein COCMIDRAFT_36874 [Bipolaris oryzae ATCC 44560]
CZR50948.1/1070-1167     -             98 C2                   PF00168.30   103   9.1e-24   93.1   0.0   1   1   1.8e-26   9.8e-24   93.0   0.0     1    96     1    96     1    98 0.96 [subseq from] probable transmembrane protein [Phialocephala subalpina]
RIA90261.1/5-104         -            100 C2                   PF00168.30   103   9.3e-24   93.1   0.4   1   1   1.8e-26     1e-23   92.9   0.4     1   101     1    99     1   100 0.97 [subseq from] C2 domain-containing protein [Glomus cerebriforme]
KUI53896.1/1089-1184     -             96 C2                   PF00168.30   103   9.9e-24   93.0   0.0   1   1   1.9e-26   1.1e-23   92.9   0.0     1    92     1    92     1    96 0.98 [subseq from] hypothetical protein VP1G_01297 [Valsa mali var. pyri]
RHZ62912.1/42-141        -            100 C2                   PF00168.30   103     1e-23   93.0   0.0   1   1     2e-26   1.1e-23   92.8   0.0     3   103     1   100     1   100 0.91 [subseq from] hypothetical protein CDV55_104252 [Aspergillus turcosus] >RLL97621.1 hypothetical protein CFD26_104571 [Aspergillus turcosus]
OWP07065.1/1099-1196     -             98 C2                   PF00168.30   103     1e-23   92.9   0.0   1   1     2e-26   1.1e-23   92.8   0.0     1    94     1    94     1    98 0.96 [subseq from] hypothetical protein B2J93_7799 [Marssonina coronariae]
GAM39741.1/37-137        -            101 C2                   PF00168.30   103     1e-23   92.9   0.0   1   1   2.1e-26   1.1e-23   92.8   0.0     2   103     1   101     1   101 0.91 [subseq from] phosphatidylserine decarboxylase [Talaromyces cellulolyticus]
PCG90171.1/6-106         -            101 C2                   PF00168.30   103     1e-23   92.9   0.0   1   1   2.1e-26   1.1e-23   92.8   0.0     2   103     1   101     1   101 0.91 [subseq from] Phosphatidylserine decarboxylase-related [Penicillium sp. 'occitanis'] >PCG91929.1 hypothetical protein PENOC_094990 [Penicillium sp. 'occitanis']
PNS16624.1/63-164        -            102 C2                   PF00168.30   103     1e-23   92.9   0.0   1   1   2.1e-26   1.2e-23   92.8   0.0     3   103     1   102     1   102 0.93 [subseq from] Phosphatidylserine decarboxylase proenzyme 3 [Sphaceloma murrayae]
XP_024674668.1/42-141    -            100 C2                   PF00168.30   103     1e-23   92.9   0.0   1   1   2.1e-26   1.1e-23   92.8   0.0     3   103     1   100     1   100 0.91 [subseq from] phosphatidylserine decarboxylase [Aspergillus candidus] >PLB40656.1 phosphatidylserine decarboxylase [Aspergillus candidus]
XP_024729064.1/1107-1198 -             92 C2                   PF00168.30   103   1.1e-23   92.9   0.0   1   1   2.1e-26   1.1e-23   92.8   0.0     1    90     1    90     1    92 0.98 [subseq from] transmembrane protein [Hyaloscypha bicolor E] >PMD52160.1 transmembrane protein [Hyaloscypha bicolor E]
EDP52361.1/42-141        -            100 C2                   PF00168.30   103   1.1e-23   92.9   0.0   1   1   2.1e-26   1.2e-23   92.7   0.0     3   103     1   100     1   100 0.92 [subseq from] phosphatidylserine decarboxylase Psd2, putative [Aspergillus fumigatus A1163] >KEY77526.1 phosphatidylserine decarboxylase Psd2 [Aspergillus fumigatus var. RP-2014]
KMK59971.1/42-141        -            100 C2                   PF00168.30   103   1.1e-23   92.9   0.0   1   1   2.1e-26   1.2e-23   92.7   0.0     3   103     1   100     1   100 0.92 [subseq from] phosphatidylserine decarboxylase Psd2, putative [Aspergillus fumigatus Z5]
XP_754227.2/42-141       -            100 C2                   PF00168.30   103   1.1e-23   92.9   0.0   1   1   2.1e-26   1.2e-23   92.7   0.0     3   103     1   100     1   100 0.92 [subseq from] phosphatidylserine decarboxylase Psd2, putative [Aspergillus fumigatus Af293] >EAL92189.2 phosphatidylserine decarboxylase Psd2, putative [Aspergillus fumigatus Af293]
XP_022578889.1/41-141    -            101 C2                   PF00168.30   103   1.1e-23   92.8   0.0   1   1   2.2e-26   1.2e-23   92.7   0.0     2   103     1   101     1   101 0.92 [subseq from] hypothetical protein ASPZODRAFT_144950 [Penicilliopsis zonata CBS 506.65] >OJJ44379.1 hypothetical protein ASPZODRAFT_144950 [Penicilliopsis zonata CBS 506.65]
CDR37550.1/999-1099      -            101 C2                   PF00168.30   103   1.1e-23   92.8   0.0   1   1   2.1e-26   1.1e-23   92.8   0.0     1    95     1    95     1   101 0.95 [subseq from] CYFA0S01e11958g1_1 [Cyberlindnera fabianii]
ONH69511.1/996-1096      -            101 C2                   PF00168.30   103   1.1e-23   92.8   0.0   1   1   2.1e-26   1.1e-23   92.8   0.0     1    95     1    95     1   101 0.95 [subseq from] Tricalbin-3 [Cyberlindnera fabianii]
RIA90263.1/4-104         -            101 C2                   PF00168.30   103   1.1e-23   92.8   0.2   1   1   2.2e-26   1.2e-23   92.7   0.2     1   103     1   101     1   101 0.99 [subseq from] C2 domain-containing protein [Glomus cerebriforme]
XP_003834635.1/1003-1102 -            100 C2                   PF00168.30   103   1.1e-23   92.8   0.0   1   1   2.2e-26   1.2e-23   92.7   0.0     1    98     1    98     1   100 0.96 [subseq from] similar to membrane bound C2 domain protein (vp115) [Leptosphaeria maculans JN3] >CBX91270.1 similar to membrane bound C2 domain protein (vp115) [Leptosphaeria maculans JN3]
XP_031009248.1/1100-1193 -             94 C2                   PF00168.30   103   1.1e-23   92.8   0.0   1   1   2.4e-26   1.3e-23   92.6   0.0     1    91     1    91     1    93 0.98 [subseq from] Uncharacterized protein LHYA1_G000478, partial [Lachnellula hyalina] >TVY30462.1 Uncharacterized protein LHYA1_G000478, partial [Lachnellula hyalina]
XP_024677383.1/42-141    -            100 C2                   PF00168.30   103   1.1e-23   92.8   0.0   1   1   2.2e-26   1.2e-23   92.7   0.0     3   103     1   100     1   100 0.92 [subseq from] putative phosphatidylserine decarboxylase Psd2 [Aspergillus novofumigatus IBT 16806] >PKX88788.1 putative phosphatidylserine decarboxylase Psd2 [Aspergillus novofumigatus IBT 16806]
XP_026610701.1/42-141    -            100 C2                   PF00168.30   103   1.1e-23   92.8   0.0   1   1   2.2e-26   1.2e-23   92.7   0.0     3   103     1   100     1   100 0.92 [subseq from] hypothetical protein CDV56_100352 [Aspergillus thermomutatus] >RHZ45431.1 hypothetical protein CDV56_100352 [Aspergillus thermomutatus]
XP_001271348.1/43-142    -            100 C2                   PF00168.30   103   1.1e-23   92.8   0.0   1   1   2.3e-26   1.2e-23   92.7   0.0     3   103     1   100     1   100 0.92 [subseq from] phosphatidylserine decarboxylase [Aspergillus clavatus NRRL 1] >EAW09922.1 phosphatidylserine decarboxylase [Aspergillus clavatus NRRL 1]
KIO02386.1/1097-1199     -            103 C2                   PF00168.30   103   1.2e-23   92.7   0.0   1   1   2.3e-26   1.3e-23   92.6   0.0     1   103     1   103     1   103 0.97 [subseq from] hypothetical protein M404DRAFT_667115 [Pisolithus tinctorius Marx 270]
XP_016765879.1/76-177    -            102 C2                   PF00168.30   103   1.2e-23   92.7   0.0   1   1   2.4e-26   1.3e-23   92.6   0.0     3   103     1   102     1   102 0.91 [subseq from] PS_Dcarbxylase-domain-containing protein [Sphaerulina musiva SO2202] >EMF17758.1 PS_Dcarbxylase-domain-containing protein [Sphaerulina musiva SO2202]
XP_002172686.1/1012-1108 -             97 C2                   PF00168.30   103   1.2e-23   92.7   0.0   1   1   2.3e-26   1.3e-23   92.6   0.0     1    96     1    96     1    97 0.97 [subseq from] synaptotagmin family C2 domain-containing protein [Schizosaccharomyces japonicus yFS275] >EEB06393.1 synaptotagmin family C2 domain-containing protein [Schizosaccharomyces japonicus yFS275]
KAB8072630.1/42-141      -            100 C2                   PF00168.30   103   1.2e-23   92.7   0.0   1   1   2.4e-26   1.3e-23   92.5   0.0     3   103     1   100     1   100 0.93 [subseq from] putative phosphatidylserine decarboxylase Psd2 [Aspergillus leporis]
KAB2101925.1/1102-1201   -            100 C2                   PF00168.30   103   1.2e-23   92.7   0.0   1   1   2.4e-26   1.3e-23   92.6   0.0     1    98     1    98     1   100 0.97 [subseq from] hypothetical protein AG0111_0g9859 [Alternaria gaisen]
OWY58468.1/1723-1822     -            100 C2                   PF00168.30   103   1.2e-23   92.7   0.0   1   1   2.4e-26   1.3e-23   92.6   0.0     1    98     1    98     1   100 0.97 [subseq from] hydroxyproline-rich glycoprotein dz-hrgp protein [Alternaria alternata]
RII16403.1/1102-1201     -            100 C2                   PF00168.30   103   1.2e-23   92.7   0.0   1   1   2.4e-26   1.3e-23   92.6   0.0     1    98     1    98     1   100 0.97 [subseq from] hypothetical protein CUC08_Gglean002841 [Alternaria sp. MG1] >RYN25868.1 Uncharacterized protein AA0115_g7321 [Alternaria tenuissima] >RYN47957.1 Uncharacterized protein AA0114_g7304 [Alternaria tenuissima] >RYN78226.1 Uncharacterized protein AA0120_g11169 [Alternaria tenuissima]
RYN73972.1/1102-1201     -            100 C2                   PF00168.30   103   1.2e-23   92.7   0.0   1   1   2.4e-26   1.3e-23   92.6   0.0     1    98     1    98     1   100 0.97 [subseq from] Uncharacterized protein AA0117_g7350 [Alternaria alternata]
RYN89142.1/1102-1201     -            100 C2                   PF00168.30   103   1.2e-23   92.7   0.0   1   1   2.4e-26   1.3e-23   92.6   0.0     1    98     1    98     1   100 0.97 [subseq from] Uncharacterized protein AA0119_g11630 [Alternaria tenuissima]
XP_018383330.1/1102-1201 -            100 C2                   PF00168.30   103   1.2e-23   92.7   0.0   1   1   2.4e-26   1.3e-23   92.6   0.0     1    98     1    98     1   100 0.97 [subseq from] tricalbin [Alternaria alternata] >OAG17909.1 tricalbin [Alternaria alternata] >RYN57972.1 Uncharacterized protein AA0118_g7391 [Alternaria tenuissima] >RYO05366.1 Uncharacterized protein AA0121_g12477 [Alternaria tenuissima] >RYO49490.1 Uncharacterized protein AA0116_g12003 [Alternaria tenuissima]
XP_028506414.1/1102-1201 -            100 C2                   PF00168.30   103   1.2e-23   92.7   0.0   1   1   2.4e-26   1.3e-23   92.6   0.0     1    98     1    98     1   100 0.97 [subseq from] Uncharacterized protein AA0111_g5930 [Alternaria arborescens] >RYN39125.1 Uncharacterized protein AA0112_g3860 [Alternaria arborescens] >RYO29643.1 Uncharacterized protein AA0111_g5930 [Alternaria arborescens] >RYO72652.1 Uncharacterized protein AA0113_g955 [Alternaria arborescens]
OSS53347.1/1106-1207     -            102 C2                   PF00168.30   103   1.2e-23   92.7   0.0   1   1   2.4e-26   1.3e-23   92.6   0.0     1    98     1    98     1   102 0.96 [subseq from] hypothetical protein B5807_02411 [Epicoccum nigrum]
RAO64921.1/37-137        -            101 C2                   PF00168.30   103   1.2e-23   92.7   0.0   1   1   2.4e-26   1.4e-23   92.5   0.0     2   103     1   101     1   101 0.91 [subseq from] hypothetical protein BHQ10_000933 [Talaromyces amestolkiae]
KUI72771.1/49-150        -            102 C2                   PF00168.30   103   1.2e-23   92.7   0.0   1   1   2.5e-26   1.4e-23   92.5   0.0     3   103     1   102     1   102 0.93 [subseq from] Phosphatidylserine decarboxylase proenzyme 3 [Valsa mali]
CEG71731.1/8-110         -            103 C2                   PF00168.30   103   1.2e-23   92.7   0.3   1   1   2.5e-26   1.4e-23   92.5   0.3     1   103     1   103     1   103 0.96 [subseq from] hypothetical protein RMATCC62417_07415 [Rhizopus microsporus] >RCH88172.1 hypothetical protein CU097_005776 [Rhizopus azygosporus]
XP_018189950.1/1104-1196 -             93 C2                   PF00168.30   103   1.3e-23   92.6   0.0   1   1   2.5e-26   1.4e-23   92.5   0.0     1    92     1    92     1    93 0.98 [subseq from] membrane bound c2 domain-containing protein [Xylona heveae TC161] >KZF24395.1 membrane bound c2 domain-containing protein [Xylona heveae TC161]
CZS97902.1/1105-1201     -             97 C2                   PF00168.30   103   1.3e-23   92.6   0.0   1   1   2.4e-26   1.3e-23   92.5   0.0     1    92     1    92     1    97 0.97 [subseq from] probable transmembrane protein [Rhynchosporium agropyri]
CZS88218.1/53-155        -            103 C2                   PF00168.30   103   1.3e-23   92.6   0.0   1   1   2.6e-26   1.4e-23   92.5   0.0     2   103     1   103     1   103 0.97 [subseq from] related to phosphatidylserine decarboxylase [Rhynchosporium commune]
PBP26435.1/1101-1198     -             98 C2                   PF00168.30   103   1.3e-23   92.6   0.0   1   1   2.5e-26   1.4e-23   92.5   0.0     1    93     1    93     1    98 0.96 [subseq from] transmembrane protein [Diplocarpon rosae]
XP_018032534.1/1110-1207 -             98 C2                   PF00168.30   103   1.3e-23   92.6   0.0   1   1   2.5e-26   1.4e-23   92.5   0.0     1    97     1    97     1    98 0.97 [subseq from] tricalbin [Paraphaeosphaeria sporulosa] >OAG02169.1 tricalbin [Paraphaeosphaeria sporulosa]
XP_023462642.1/8-110     -            103 C2                   PF00168.30   103   1.3e-23   92.5   0.4   1   1   2.7e-26   1.5e-23   92.4   0.4     1   103     1   103     1   103 0.97 [subseq from] hypothetical protein RHIMIDRAFT_247363 [Rhizopus microsporus ATCC 52813] >ORE11291.1 hypothetical protein BCV72DRAFT_115185 [Rhizopus microsporus var. microsporus] >PHZ08934.1 hypothetical protein RHIMIDRAFT_247363 [Rhizopus microsporus ATCC 52813]
XP_016213678.1/58-159    -            102 C2                   PF00168.30   103   1.4e-23   92.5   0.0   1   1   2.8e-26   1.5e-23   92.4   0.0     3   103     1   102     1   102 0.92 [subseq from] phosphatidylserine decarboxylase [Verruconis gallopava] >KIW03809.1 phosphatidylserine decarboxylase [Verruconis gallopava]
PSR75199.1/49-150        -            102 C2                   PF00168.30   103   1.4e-23   92.5   0.0   1   1   2.8e-26   1.6e-23   92.4   0.0     3   103     1   102     1   102 0.92 [subseq from] phosphatidylserine decarboxylase-domain-containing protein [Coniella lustricola]
XP_003669870.1/1097-1194 -             98 C2                   PF00168.30   103   1.4e-23   92.4   0.0   1   1   2.8e-26   1.6e-23   92.3   0.0     1    96     1    96     1    98 0.97 [subseq from] hypothetical protein NDAI_0D03130 [Naumovozyma dairenensis CBS 421] >CCD24627.1 hypothetical protein NDAI_0D03130 [Naumovozyma dairenensis CBS 421]
TID31029.1/1017-1114     -             98 C2                   PF00168.30   103   1.5e-23   92.4   0.1   1   1   2.9e-26   1.6e-23   92.3   0.1     1    92     1    93     1    98 0.96 [subseq from] hypothetical protein CANINC_000390 [[Candida] inconspicua]
CZT42727.1/1105-1200     -             96 C2                   PF00168.30   103   1.5e-23   92.4   0.0   1   1   3.2e-26   1.7e-23   92.2   0.0     1    92     1    92     1    95 0.98 [subseq from] probable transmembrane protein [Rhynchosporium secalis]
ROW14770.1/1094-1189     -             96 C2                   PF00168.30   103   1.5e-23   92.4   0.0   1   1   2.9e-26   1.6e-23   92.3   0.0     1    92     1    92     1    96 0.98 [subseq from] hypothetical protein VPNG_03797 [Cytospora leucostoma]
EPE09723.1/1083-1182     -            100 C2                   PF00168.30   103   1.5e-23   92.4   0.0   1   1   3.2e-26   1.7e-23   92.2   0.0     1    94     1    94     1    99 0.96 [subseq from] c2 domain-containing protein [Ophiostoma piceae UAMH 11346]
KUI66536.1/1098-1193     -             96 C2                   PF00168.30   103   1.5e-23   92.4   0.0   1   1     3e-26   1.6e-23   92.3   0.0     1    92     1    92     1    96 0.98 [subseq from] Uncharacterized protein PYUK71.03c [Valsa mali]
XP_024708693.1/42-142    -            101 C2                   PF00168.30   103   1.6e-23   92.3   0.0   1   1   3.1e-26   1.7e-23   92.2   0.0     2   103     1   101     1   101 0.91 [subseq from] hypothetical protein P170DRAFT_349459 [Aspergillus steynii IBT 23096] >PLB53391.1 hypothetical protein P170DRAFT_349459 [Aspergillus steynii IBT 23096]
OQO06841.1/70-171        -            102 C2                   PF00168.30   103   1.6e-23   92.3   0.0   1   1     3e-26   1.7e-23   92.2   0.0     3    97     2    94     1   102 0.94 [subseq from] hypothetical protein B0A51_18240, partial [Rachicladosporium sp. CCFEE 5018]
KAE8189094.1/1112-1215   -            104 C2                   PF00168.30   103   1.6e-23   92.3   0.0   1   1   3.2e-26   1.8e-23   92.2   0.0     1   103     1   104     1   104 0.97 [subseq from] hypothetical protein CF336_g5889 [Tilletia laevis] >KAE8191982.1 hypothetical protein CF328_g5520 [Tilletia controversa] >KAE8195260.1 hypothetical protein CF335_g5138 [Tilletia laevis]
KAE8242626.1/1180-1283   -            104 C2                   PF00168.30   103   1.6e-23   92.3   0.0   1   1   3.2e-26   1.8e-23   92.2   0.0     1   103     1   104     1   104 0.97 [subseq from] hypothetical protein A4X06_0g6823 [Tilletia controversa]
KAE8254284.1/1170-1273   -            104 C2                   PF00168.30   103   1.6e-23   92.3   0.0   1   1   3.2e-26   1.8e-23   92.2   0.0     1   103     1   104     1   104 0.97 [subseq from] hypothetical protein A4X03_0g5744 [Tilletia caries]
KAB2108946.1/56-157      -            102 C2                   PF00168.30   103   1.6e-23   92.3   0.0   1   1   3.2e-26   1.8e-23   92.1   0.0     3   103     1   102     1   102 0.94 [subseq from] Phosphatidylserine decarboxylase proenzyme 3 [Alternaria gaisen]
RYN42511.1/56-157        -            102 C2                   PF00168.30   103   1.6e-23   92.3   0.0   1   1   3.2e-26   1.8e-23   92.1   0.0     3   103     1   102     1   102 0.94 [subseq from] Phosphatidylserine decarboxylase proenzyme 3 [Alternaria arborescens]
RYN97782.1/56-157        -            102 C2                   PF00168.30   103   1.6e-23   92.3   0.0   1   1   3.2e-26   1.8e-23   92.1   0.0     3   103     1   102     1   102 0.94 [subseq from] Phosphatidylserine decarboxylase proenzyme 3 [Alternaria tenuissima]
RYO61633.1/56-157        -            102 C2                   PF00168.30   103   1.6e-23   92.3   0.0   1   1   3.2e-26   1.8e-23   92.1   0.0     3   103     1   102     1   102 0.94 [subseq from] Phosphatidylserine decarboxylase proenzyme 3 [Alternaria arborescens]
XP_018388618.1/56-157    -            102 C2                   PF00168.30   103   1.6e-23   92.3   0.0   1   1   3.2e-26   1.8e-23   92.1   0.0     3   103     1   102     1   102 0.94 [subseq from] phosphatidylserine decarboxylase proenzyme [Alternaria alternata] >OAG23197.1 phosphatidylserine decarboxylase proenzyme [Alternaria alternata] >OWY52763.1 phosphatidylserine decarboxylase proenzyme [Alternaria alternata] >RII04545.1 hypothetical protein CUC08_Gglean010793 [Alternaria sp. MG1] >RYN27643.1 Phosphatidylserine decarboxylase proenzyme 3 [Alternaria tenuissima] >RYN45803.1 Phosphatidylserine decarboxylase proenzyme 3 [Alternaria tenuissima] >RYN52565.1 Phosphatidylserine decarboxylase proenzyme 3 [Alternaria tenuissima] >RYO05737.1 Phosphatidylserine decarboxylase proenzyme 3 [Alternaria tenuissima] >RYO12362.1 Phosphatidylserine decarboxylase proenzyme 3 [Alternaria tenuissima] >RYO63661.1 Phosphatidylserine decarboxylase proenzyme 3 [Alternaria tenuissima]
XP_028509732.1/56-157    -            102 C2                   PF00168.30   103   1.6e-23   92.3   0.0   1   1   3.2e-26   1.8e-23   92.1   0.0     3   103     1   102     1   102 0.94 [subseq from] Phosphatidylserine decarboxylase proenzyme 3 [Alternaria arborescens] >RYO36517.1 Phosphatidylserine decarboxylase proenzyme 3 [Alternaria arborescens]
OQN95619.1/70-164        -             95 C2                   PF00168.30   103   1.6e-23   92.3   0.0   1   1   3.2e-26   1.7e-23   92.2   0.0     3    96     2    93     1    95 0.96 [subseq from] hypothetical protein B0A48_18218 [Rachicladosporium antarcticum]
PBP22686.1/1099-1196     -             98 C2                   PF00168.30   103   1.6e-23   92.3   0.0   1   1   3.1e-26   1.7e-23   92.2   0.0     1    93     1    93     1    98 0.96 [subseq from] transmembrane protein [Diplocarpon rosae]
CCA39676.1/993-1095      -            103 C2                   PF00168.30   103   1.6e-23   92.3   0.0   1   1   3.2e-26   1.8e-23   92.2   0.0     1   103     1   103     1   103 0.97 [subseq from] ER-plasma membrane tethering protein [Komagataella phaffii CBS 7435] >AOA63990.1 GQ67_03560T0 [Komagataella phaffii] >AOA68679.1 GQ68_03530T0 [Komagataella phaffii GS115] >SOP82389.1 C2 domain (Calcium/lipid-bindingdomain, CaLB) [Komagataella phaffii CBS 7435]
XP_002492715.1/947-1049  -            103 C2                   PF00168.30   103   1.6e-23   92.3   0.0   1   1   3.2e-26   1.8e-23   92.2   0.0     1   103     1   103     1   103 0.97 [subseq from] Bud-specific protein with a potential role in membrane trafficking [Komagataella phaffii GS115] >CAY70536.1 Bud-specific protein with a potential role in membrane trafficking [Komagataella phaffii GS115]
PKR95973.1/65-167        -            103 C2                   PF00168.30   103   1.7e-23   92.3   0.0   1   1   3.3e-26   1.8e-23   92.1   0.0     2   103     1   103     1   103 0.92 [subseq from] Phosphatidylserine decarboxylase proenzyme 3 [Cercospora zeina]
XP_008025208.1/1099-1198 -            100 C2                   PF00168.30   103   1.7e-23   92.3   0.0   1   1   3.2e-26   1.8e-23   92.2   0.0     1    98     1    98     1   100 0.97 [subseq from] hypothetical protein SETTUDRAFT_114861 [Exserohilum turcica Et28A] >EOA86535.1 hypothetical protein SETTUDRAFT_114861 [Exserohilum turcica Et28A]
KNG45248.1/1098-1195     -             98 C2                   PF00168.30   103   1.7e-23   92.3   0.0   1   1   3.2e-26   1.8e-23   92.1   0.0     1    97     1    97     1    98 0.97 [subseq from] membrane bound c2 domain-containing protein [Stemphylium lycopersici]
RAR10473.1/1098-1195     -             98 C2                   PF00168.30   103   1.7e-23   92.3   0.0   1   1   3.2e-26   1.8e-23   92.1   0.0     1    97     1    97     1    98 0.97 [subseq from] membrane bound c2 domain-containing protein [Stemphylium lycopersici]
RAR15158.1/1099-1196     -             98 C2                   PF00168.30   103   1.7e-23   92.3   0.0   1   1   3.2e-26   1.8e-23   92.1   0.0     1    97     1    97     1    98 0.97 [subseq from] membrane bound c2 domain-containing protein [Stemphylium lycopersici]
PKC01226.1/4-103         -            100 C2                   PF00168.30   103   1.7e-23   92.3   0.1   1   1   3.3e-26   1.8e-23   92.1   0.1     1   103     1   100     1   100 0.98 [subseq from] hypothetical protein RhiirA5_504732 [Rhizophagus irregularis] >PKY23897.1 hypothetical protein RhiirB3_412444 [Rhizophagus irregularis]
XP_029763684.1/52-153    -            102 C2                   PF00168.30   103   1.8e-23   92.2   0.0   1   1   3.6e-26     2e-23   92.0   0.0     3   103     1   102     1   102 0.92 [subseq from] uncharacterized protein M438DRAFT_362380 [Aureobasidium pullulans EXF-150] >KEQ87497.1 hypothetical protein M438DRAFT_362380 [Aureobasidium pullulans EXF-150]
TVY47004.1/1032-1127     -             96 C2                   PF00168.30   103   1.8e-23   92.1   0.0   1   1   3.5e-26   1.9e-23   92.1   0.0     1    92     1    92     1    96 0.97 [subseq from] Tricalbin [Lachnellula occidentalis]
TVY20905.1/1094-1189     -             96 C2                   PF00168.30   103   1.8e-23   92.1   0.0   1   1   3.5e-26   1.9e-23   92.0   0.0     1    92     1    92     1    96 0.97 [subseq from] Uncharacterized protein LARI1_G001315 [Lachnellula arida]
TVY57989.1/1095-1190     -             96 C2                   PF00168.30   103   1.8e-23   92.1   0.0   1   1   3.5e-26   1.9e-23   92.0   0.0     1    92     1    92     1    96 0.97 [subseq from] Uncharacterized protein LCER1_G001303 [Lachnellula cervina]
TVY94409.1/663-758       -             96 C2                   PF00168.30   103   1.8e-23   92.1   0.0   1   1   3.5e-26   1.9e-23   92.0   0.0     1    92     1    92     1    96 0.97 [subseq from] Uncharacterized protein LAWI1_G000318 [Lachnellula willkommii]
TKA35596.1/80-181        -            102 C2                   PF00168.30   103   1.8e-23   92.1   0.0   1   1   3.7e-26     2e-23   92.0   0.0     3   103     1   102     1   102 0.95 [subseq from] hypothetical protein B0A54_13183 [Friedmanniomyces endolithicus]
TKA31263.1/80-181        -            102 C2                   PF00168.30   103   1.8e-23   92.1   0.0   1   1   3.7e-26     2e-23   92.0   0.0     3   103     1   102     1   102 0.91 [subseq from] hypothetical protein B0A54_15318 [Friedmanniomyces endolithicus]
GAO84949.1/42-141        -            100 C2                   PF00168.30   103   1.9e-23   92.1   0.0   1   1   3.8e-26   2.1e-23   91.9   0.0     3   103     1   100     1   100 0.92 [subseq from] phosphatidylserine decarboxylase proenzyme 3 [Aspergillus udagawae]
OAA64481.1/1111-1211     -            101 C2                   PF00168.30   103   1.9e-23   92.1   0.0   1   1     4e-26   2.2e-23   91.9   0.0     1    97     1    97     1   100 0.96 [subseq from] membrane bound c2 domain containing protein [Sporothrix insectorum RCEF 264]
OQO09839.1/70-171        -            102 C2                   PF00168.30   103   1.9e-23   92.0   0.0   1   1   3.7e-26     2e-23   92.0   0.0     3    97     2    94     1   102 0.94 [subseq from] hypothetical protein B0A48_04191 [Rachicladosporium antarcticum]
XP_016227488.1/1098-1200 -            103 C2                   PF00168.30   103     2e-23   92.0   0.0   1   1   3.9e-26   2.1e-23   91.9   0.0     1   103     1   103     1   103 0.98 [subseq from] hypothetical protein PV10_03514 [Exophiala mesophila] >KIV95914.1 hypothetical protein PV10_03514 [Exophiala mesophila]
PSK35989.1/13-114        -            102 C2                   PF00168.30   103   2.1e-23   92.0   0.0   1   1   4.1e-26   2.3e-23   91.8   0.0     3   103     1   102     1   102 0.92 [subseq from] Phosphatidylserine decarboxylase proenzyme 3 [Elsinoe australis]
TKX20593.1/13-114        -            102 C2                   PF00168.30   103   2.1e-23   92.0   0.0   1   1   4.1e-26   2.3e-23   91.8   0.0     3   103     1   102     1   102 0.92 [subseq from] phosphatidylserine decarboxylase proenzyme-2 [Elsinoe australis]
TVY85211.1/1105-1202     -             98 C2                   PF00168.30   103   2.1e-23   91.9   0.0   1   1     4e-26   2.2e-23   91.8   0.0     1    95     1    95     1    98 0.96 [subseq from] Uncharacterized protein LSUE1_G000766 [Lachnellula suecica]
OQO23644.1/70-164        -             95 C2                   PF00168.30   103   2.1e-23   91.9   0.0   1   1   4.1e-26   2.3e-23   91.8   0.0     3    96     2    93     1    95 0.96 [subseq from] hypothetical protein B0A51_11329 [Rachicladosporium sp. CCFEE 5018]
PMD24846.1/1112-1209     -             98 C2                   PF00168.30   103   2.1e-23   91.9   0.0   1   1   4.1e-26   2.3e-23   91.8   0.0     1    94     1    94     1    98 0.96 [subseq from] transmembrane protein [Pezoloma ericae]
ODV95539.1/1060-1157     -             98 C2                   PF00168.30   103   2.2e-23   91.9   0.0   1   1   4.2e-26   2.3e-23   91.8   0.0     1    97     1    97     1    98 0.98 [subseq from] hypothetical protein PACTADRAFT_50249 [Pachysolen tannophilus NRRL Y-2460]
XP_013274868.1/1100-1201 -            102 C2                   PF00168.30   103   2.2e-23   91.9   0.0   1   1   4.2e-26   2.3e-23   91.8   0.0     1    98     1    98     1   102 0.95 [subseq from] hypothetical protein Z518_02386 [Rhinocladiella mackenziei CBS 650.93] >KIX07732.1 hypothetical protein Z518_02386 [Rhinocladiella mackenziei CBS 650.93]
PYI22839.1/41-141        -            101 C2                   PF00168.30   103   2.2e-23   91.9   0.0   1   1   4.4e-26   2.4e-23   91.7   0.0     2   103     1   101     1   101 0.91 [subseq from] phosphatidylserine decarboxylase [Aspergillus violaceofuscus CBS 115571]
PYI26537.1/41-141        -            101 C2                   PF00168.30   103   2.2e-23   91.9   0.0   1   1   4.4e-26   2.4e-23   91.7   0.0     2   103     1   101     1   101 0.91 [subseq from] phosphatidylserine decarboxylase [Aspergillus indologenus CBS 114.80]
RAK72799.1/41-141        -            101 C2                   PF00168.30   103   2.2e-23   91.9   0.0   1   1   4.4e-26   2.4e-23   91.7   0.0     2   103     1   101     1   101 0.91 [subseq from] hypothetical protein BO72DRAFT_256957 [Aspergillus fijiensis CBS 313.89]
XP_025436867.1/41-141    -            101 C2                   PF00168.30   103   2.2e-23   91.9   0.0   1   1   4.4e-26   2.4e-23   91.7   0.0     2   103     1   101     1   101 0.91 [subseq from] putative phosphatidylserine decarboxylase Psd2 [Aspergillus brunneoviolaceus CBS 621.78] >RAH40346.1 putative phosphatidylserine decarboxylase Psd2 [Aspergillus brunneoviolaceus CBS 621.78]
XP_025488527.1/41-141    -            101 C2                   PF00168.30   103   2.2e-23   91.9   0.0   1   1   4.4e-26   2.4e-23   91.7   0.0     2   103     1   101     1   101 0.91 [subseq from] phosphatidylserine decarboxylase [Aspergillus uvarum CBS 121591] >PYH78327.1 phosphatidylserine decarboxylase [Aspergillus uvarum CBS 121591]
XP_025499347.1/41-141    -            101 C2                   PF00168.30   103   2.2e-23   91.9   0.0   1   1   4.4e-26   2.4e-23   91.7   0.0     2   103     1   101     1   101 0.91 [subseq from] phosphatidylserine decarboxylase [Aspergillus aculeatinus CBS 121060] >RAH65524.1 phosphatidylserine decarboxylase [Aspergillus aculeatinus CBS 121060]
XP_025526505.1/41-141    -            101 C2                   PF00168.30   103   2.2e-23   91.9   0.0   1   1   4.4e-26   2.4e-23   91.7   0.0     2   103     1   101     1   101 0.91 [subseq from] phosphatidylserine decarboxylase [Aspergillus japonicus CBS 114.51] >RAH80611.1 phosphatidylserine decarboxylase [Aspergillus japonicus CBS 114.51]
PVF93170.1/1129-1221     -             93 C2                   PF00168.30   103   2.2e-23   91.8   0.0   1   1   4.4e-26   2.4e-23   91.7   0.0     1    91     1    91     1    93 0.98 [subseq from] tricalbin [Serendipita vermifera 'subsp. bescii']
POS77253.1/1100-1195     -             96 C2                   PF00168.30   103   2.3e-23   91.8   0.0   1   1   4.4e-26   2.4e-23   91.7   0.0     1    92     1    92     1    96 0.97 [subseq from] C2 domain-containing protein [Diaporthe helianthi]
TAQ83899.1/53-155        -            103 C2                   PF00168.30   103   2.3e-23   91.8   0.0   1   1   4.6e-26   2.5e-23   91.7   0.0     3   103     2   103     1   103 0.92 [subseq from] hypothetical protein B7494_g7780 [Chlorociboria aeruginascens]
XP_002553432.1/1120-1217 -             98 C2                   PF00168.30   103   2.3e-23   91.8   0.2   1   1   4.4e-26   2.4e-23   91.7   0.2     1    95     1    95     1    98 0.95 [subseq from] KLTH0D16654p [Lachancea thermotolerans CBS 6340] >CAR22994.1 KLTH0D16654p [Lachancea thermotolerans CBS 6340]
KNG47846.1/64-165        -            102 C2                   PF00168.30   103   2.4e-23   91.8   0.0   1   1   4.7e-26   2.6e-23   91.6   0.0     3   103     1   102     1   102 0.94 [subseq from] phosphatidylserine decarboxylase proenzyme [Stemphylium lycopersici] >RAR03556.1 phosphatidylserine decarboxylase proenzyme [Stemphylium lycopersici] >RAR12901.1 phosphatidylserine decarboxylase proenzyme [Stemphylium lycopersici]
KFY52897.1/1102-1199     -             98 C2                   PF00168.30   103   2.4e-23   91.7   0.0   1   1   4.6e-26   2.6e-23   91.7   0.0     1    93     1    93     1    98 0.97 [subseq from] hypothetical protein V496_08078 [Pseudogymnoascus sp. VKM F-4515 (FW-2607)] >KFY76953.1 hypothetical protein V498_09458 [Pseudogymnoascus sp. VKM F-4517 (FW-2822)]
KAA8621450.1/1053-1152   -            100 C2                   PF00168.30   103   2.5e-23   91.7   0.0   1   1   4.8e-26   2.7e-23   91.6   0.0     1    98     1    98     1   100 0.97 [subseq from] membrane bound c2 domain protein [Pyrenophora tritici-repentis]
PWO14542.1/1729-1828     -            100 C2                   PF00168.30   103   2.5e-23   91.7   0.0   1   1   4.8e-26   2.7e-23   91.6   0.0     1    98     1    98     1   100 0.97 [subseq from] Ca2+-dependent lipid-binding protein, contains C2 domain protein [Pyrenophora tritici-repentis]
PWO26431.1/172-271       -            100 C2                   PF00168.30   103   2.5e-23   91.7   0.0   1   1   4.8e-26   2.7e-23   91.6   0.0     1    98     1    98     1   100 0.97 [subseq from] dienelactone hydrolase [Pyrenophora tritici-repentis] >PZD10216.1 histone deacetylase protein [Pyrenophora tritici-repentis]
PZC91833.1/1745-1844     -            100 C2                   PF00168.30   103   2.5e-23   91.7   0.0   1   1   4.8e-26   2.7e-23   91.6   0.0     1    98     1    98     1   100 0.97 [subseq from] Ca2+-dependent lipid-binding protein, contains C2 domain protein [Pyrenophora tritici-repentis]
PZD09314.1/1749-1848     -            100 C2                   PF00168.30   103   2.5e-23   91.7   0.0   1   1   4.8e-26   2.7e-23   91.6   0.0     1    98     1    98     1   100 0.97 [subseq from] Ca2+-dependent lipid-binding protein, contains C2 domain protein [Pyrenophora tritici-repentis]
PZD25595.1/1745-1844     -            100 C2                   PF00168.30   103   2.5e-23   91.7   0.0   1   1   4.8e-26   2.7e-23   91.6   0.0     1    98     1    98     1   100 0.97 [subseq from] Ca2+-dependent lipid-binding protein, contains C2 domain protein [Pyrenophora tritici-repentis]
PZD36665.1/1037-1136     -            100 C2                   PF00168.30   103   2.5e-23   91.7   0.0   1   1   4.8e-26   2.7e-23   91.6   0.0     1    98     1    98     1   100 0.97 [subseq from] Ca2+-dependent lipid-binding protein, contains C2 domain protein [Pyrenophora tritici-repentis]
PZD45277.1/1548-1647     -            100 C2                   PF00168.30   103   2.5e-23   91.7   0.0   1   1   4.8e-26   2.7e-23   91.6   0.0     1    98     1    98     1   100 0.97 [subseq from] Ca2+-dependent lipid-binding protein, contains C2 domain protein [Pyrenophora tritici-repentis]
XP_001938460.1/1103-1202 -            100 C2                   PF00168.30   103   2.5e-23   91.7   0.0   1   1   4.8e-26   2.7e-23   91.6   0.0     1    98     1    98     1   100 0.97 [subseq from] hypothetical protein PTRG_08128 [Pyrenophora tritici-repentis Pt-1C-BFP] >EDU51047.1 hypothetical protein PTRG_08128 [Pyrenophora tritici-repentis Pt-1C-BFP]
XP_006696701.1/31-134    -            104 C2                   PF00168.30   103   2.5e-23   91.7   0.0   1   1     5e-26   2.8e-23   91.5   0.0     1   103     1   104     1   104 0.95 [subseq from] hypothetical protein CTHT_0063950 [Chaetomium thermophilum var. thermophilum DSM 1495] >EGS18370.1 hypothetical protein CTHT_0063950 [Chaetomium thermophilum var. thermophilum DSM 1495]
RMZ68452.1/1101-1200     -            100 C2                   PF00168.30   103   2.5e-23   91.7   0.0   1   1   4.9e-26   2.7e-23   91.6   0.0     1    98     1    98     1   100 0.97 [subseq from] membrane bound c2 domain [Pyrenophora seminiperda CCB06]
OJJ60541.1/41-141        -            101 C2                   PF00168.30   103   2.5e-23   91.7   0.0   1   1   5.1e-26   2.8e-23   91.5   0.0     2   103     1   101     1   101 0.93 [subseq from] hypothetical protein ASPSYDRAFT_738052 [Aspergillus sydowii CBS 593.65]
POS71708.1/48-149        -            102 C2                   PF00168.30   103   2.6e-23   91.6   0.0   1   1   5.1e-26   2.8e-23   91.5   0.0     4   103     2   102     1   102 0.91 [subseq from] phosphatidylserine decarboxylase [Diaporthe helianthi]
ODV83193.1/975-1067      -             93 C2                   PF00168.30   103   2.6e-23   91.6   0.1   1   1   5.2e-26   2.9e-23   91.5   0.1     1    90     1    91     1    93 0.97 [subseq from] hypothetical protein CANARDRAFT_9769 [[Candida] arabinofermentans NRRL YB-2248]
TFL06303.1/1097-1195     -             99 C2                   PF00168.30   103   2.6e-23   91.6   0.0   1   1   5.2e-26   2.8e-23   91.5   0.0     1    98     1    98     1    99 0.96 [subseq from] C2 domain-containing protein [Pterula gracilis]
TIA90698.1/1166-1267     -            102 C2                   PF00168.30   103   2.7e-23   91.6   0.0   1   1   5.2e-26   2.9e-23   91.5   0.0     1    96     1    96     1   102 0.95 [subseq from] hypothetical protein E3P99_01425 [Wallemia hederae]
XP_025548210.1/41-141    -            101 C2                   PF00168.30   103   2.7e-23   91.6   0.0   1   1   5.4e-26     3e-23   91.4   0.0     2   103     1   101     1   101 0.91 [subseq from] phosphatidylserine decarboxylase Psd2 [Aspergillus homomorphus CBS 101889] >RAL09056.1 phosphatidylserine decarboxylase Psd2 [Aspergillus homomorphus CBS 101889]
XP_007294082.1/1097-1194 -             98 C2                   PF00168.30   103   2.7e-23   91.6   0.0   1   1   5.3e-26   2.9e-23   91.5   0.0     1    96     1    96     1    98 0.96 [subseq from] transmembrane protein [Marssonina brunnea f. sp. 'multigermtubi' MB_m1] >EKD15565.1 transmembrane protein [Marssonina brunnea f. sp. 'multigermtubi' MB_m1]
RVD87009.1/1082-1176     -             95 C2                   PF00168.30   103   2.8e-23   91.5   0.0   1   1   5.9e-26   3.2e-23   91.3   0.0     1    91     1    91     1    94 0.98 [subseq from] hypothetical protein DFL_005258 [Arthrobotrys flagrans]
CEQ41250.1/1143-1240     -             98 C2                   PF00168.30   103   2.8e-23   91.5   0.0   1   1   5.4e-26     3e-23   91.4   0.0     1    95     1    95     1    98 0.96 [subseq from] SPOSA6832_02953, partial [Sporidiobolus salmonicolor]
KIK26565.1/1095-1196     -            102 C2                   PF00168.30   103   2.9e-23   91.5   0.0   1   1   5.5e-26   3.1e-23   91.4   0.0     1    99     1    99     1   102 0.96 [subseq from] hypothetical protein PISMIDRAFT_94787 [Pisolithus microcarpus 441]
CZT11140.1/54-155        -            102 C2                   PF00168.30   103   2.9e-23   91.5   0.0   1   1   5.8e-26   3.2e-23   91.3   0.0     3   103     1   102     1   102 0.97 [subseq from] related to phosphatidylserine decarboxylase [Rhynchosporium agropyri]
KXN74747.1/1033-1135     -            103 C2                   PF00168.30   103   2.9e-23   91.5   0.0   1   1   5.7e-26   3.2e-23   91.4   0.0     1   103     1   103     1   103 0.99 [subseq from] hypothetical protein CONCODRAFT_2058 [Conidiobolus coronatus NRRL 28638]
PIA18508.1/1215-1317     -            103 C2                   PF00168.30   103   2.9e-23   91.5   0.0   1   1   5.7e-26   3.2e-23   91.4   0.0     1   103     1   103     1   103 0.98 [subseq from] hypothetical protein COEREDRAFT_79947 [Coemansia reversa NRRL 1564]
EPT04390.1/1108-1210     -            103 C2                   PF00168.30   103   2.9e-23   91.5   0.0   1   1   5.8e-26   3.2e-23   91.3   0.0     1   103     1   103     1   103 0.99 [subseq from] hypothetical protein FOMPIDRAFT_1157566 [Fomitopsis pinicola FP-58527 SS1]
KFH46827.1/95-196        -            102 C2                   PF00168.30   103   2.9e-23   91.5   0.0   1   1   5.9e-26   3.3e-23   91.3   0.0     3   103     1   102     1   102 0.92 [subseq from] Phosphatidylserine decarboxylase proenzyme-like protein [Acremonium chrysogenum ATCC 11550]
XP_020051749.1/41-141    -            101 C2                   PF00168.30   103   2.9e-23   91.5   0.0   1   1   5.9e-26   3.2e-23   91.3   0.0     2   103     1   101     1   101 0.91 [subseq from] hypothetical protein ASPACDRAFT_81885 [Aspergillus aculeatus ATCC 16872] >OJJ95409.1 hypothetical protein ASPACDRAFT_81885 [Aspergillus aculeatus ATCC 16872]
CZT41708.1/53-155        -            103 C2                   PF00168.30   103     3e-23   91.4   0.0   1   1   5.9e-26   3.3e-23   91.3   0.0     2   103     1   103     1   103 0.96 [subseq from] related to phosphatidylserine decarboxylase [Rhynchosporium secalis]
OCK83371.1/1117-1208     -             92 C2                   PF00168.30   103   3.1e-23   91.4   0.0   1   1     6e-26   3.3e-23   91.3   0.0     1    89     1    89     1    92 0.98 [subseq from] tricalbin [Lepidopterella palustris CBS 459.81]
KAB8254267.1/42-141      -            100 C2                   PF00168.30   103   3.1e-23   91.4   0.0   1   1   6.2e-26   3.4e-23   91.2   0.0     3   103     1   100     1   100 0.92 [subseq from] phosphatidylserine decarboxylase-domain-containing protein [Aspergillus nomius] >KAE8398001.1 phosphatidylserine decarboxylase-domain-containing protein [Aspergillus pseudonomius]
XP_023459438.1/65-167    -            103 C2                   PF00168.30   103   3.2e-23   91.4   0.0   1   1   6.3e-26   3.5e-23   91.2   0.0     2   103     1   103     1   103 0.91 [subseq from] Phosphatidylserine decarboxylase proenzyme 3 [Cercospora beticola] >PIB01778.1 Phosphatidylserine decarboxylase proenzyme 3 [Cercospora beticola]
RYN70150.1/56-157        -            102 C2                   PF00168.30   103   3.2e-23   91.4   0.0   1   1   6.3e-26   3.5e-23   91.2   0.0     3   103     1   102     1   102 0.94 [subseq from] Phosphatidylserine decarboxylase proenzyme 3 [Alternaria alternata]
PPJ56222.1/65-167        -            103 C2                   PF00168.30   103   3.2e-23   91.4   0.0   1   1   6.3e-26   3.5e-23   91.2   0.0     2   103     1   103     1   103 0.93 [subseq from] hypothetical protein CBER1_09388 [Cercospora berteroae]
KWU43769.1/971-1074      -            104 C2                   PF00168.30   103   3.2e-23   91.4   0.0   1   1   6.3e-26   3.5e-23   91.2   0.0     1   103     1   104     1   104 0.98 [subseq from] hypothetical protein RHOSPDRAFT_13353, partial [Rhodotorula sp. JG-1b]
ORY66524.1/1095-1188     -             94 C2                   PF00168.30   103   3.2e-23   91.3   0.0   1   1   6.8e-26   3.8e-23   91.1   0.0     1    92     1    92     1    93 0.98 [subseq from] C2 domain-containing protein [Pseudomassariella vexata]
XP_009157702.1/1098-1199 -            102 C2                   PF00168.30   103   3.3e-23   91.3   0.0   1   1   6.2e-26   3.4e-23   91.2   0.0     1    97     1    97     1   102 0.95 [subseq from] DNA-directed RNA polymerase II subunit J [Exophiala dermatitidis NIH/UT8656] >EHY57241.1 DNA-directed RNA polymerase II subunit J [Exophiala dermatitidis NIH/UT8656]
GAW20606.1/1091-1183     -             93 C2                   PF00168.30   103   3.3e-23   91.3   0.0   1   1   6.4e-26   3.5e-23   91.2   0.0     1    92     1    92     1    93 0.98 [subseq from] hypothetical protein ANO14919_101140 [fungal sp. No.14919]
RWA08324.1/1091-1183     -             93 C2                   PF00168.30   103   3.3e-23   91.3   0.0   1   1   6.4e-26   3.5e-23   91.2   0.0     1    92     1    92     1    93 0.98 [subseq from] hypothetical protein EKO27_g6778 [Xylaria grammica]
KIW70341.1/1095-1196     -            102 C2                   PF00168.30   103   3.3e-23   91.3   0.0   1   1   6.3e-26   3.5e-23   91.2   0.0     1    98     1    98     1   102 0.95 [subseq from] hypothetical protein PV04_02617 [Phialophora americana]
CCU78804.1/1088-1184     -             97 C2                   PF00168.30   103   3.3e-23   91.3   0.0   1   1   6.4e-26   3.5e-23   91.2   0.0     1    92     1    92     1    97 0.97 [subseq from] membrane bound C2 domain protein [Blumeria graminis f. sp. hordei DH14]
SZF03153.1/1088-1184     -             97 C2                   PF00168.30   103   3.3e-23   91.3   0.0   1   1   6.4e-26   3.5e-23   91.2   0.0     1    92     1    92     1    97 0.97 [subseq from] unnamed protein product [Blumeria graminis f. sp. hordei]
PQE25389.1/61-162        -            102 C2                   PF00168.30   103   3.3e-23   91.3   0.0   1   1   6.7e-26   3.7e-23   91.1   0.0     3   103     1   102     1   102 0.93 [subseq from] phosphatidylserine decarboxylase protein [Rutstroemia sp. NJR-2017a BBW]
PQE30375.1/61-162        -            102 C2                   PF00168.30   103   3.3e-23   91.3   0.0   1   1   6.7e-26   3.7e-23   91.1   0.0     3   103     1   102     1   102 0.93 [subseq from] phosphatidylserine decarboxylase protein [Rutstroemia sp. NJR-2017a WRK4]
OAL04608.1/1117-1212     -             96 C2                   PF00168.30   103   3.4e-23   91.3   0.0   1   1   6.9e-26   3.8e-23   91.1   0.0     1    91     1    91     1    95 0.97 [subseq from] tricalbin [Stagonospora sp. SRC1lsM3a]
RDW67789.1/1090-1184     -             95 C2                   PF00168.30   103   3.4e-23   91.3   0.0   1   1   6.5e-26   3.6e-23   91.2   0.0     1    92     1    92     1    95 0.98 [subseq from] putative transmembrane protein [Coleophoma cylindrospora]
XP_025401400.1/42-141    -            100 C2                   PF00168.30   103   3.5e-23   91.2   0.0   1   1   6.9e-26   3.8e-23   91.1   0.0     3   103     1   100     1   100 0.91 [subseq from] phosphatidylserine decarboxylase [Aspergillus heteromorphus CBS 117.55] >PWY87517.1 phosphatidylserine decarboxylase [Aspergillus heteromorphus CBS 117.55]
RFU23954.1/1087-1184     -             98 C2                   PF00168.30   103   3.5e-23   91.2   0.0   1   1   6.7e-26   3.7e-23   91.1   0.0     1    94     1    94     1    98 0.96 [subseq from] hypothetical protein B7463_g12383, partial [Scytalidium lignicola]
OJJ36507.1/41-138        -             98 C2                   PF00168.30   103   3.6e-23   91.2   0.0   1   1     7e-26   3.9e-23   91.1   0.0     3   103     1    98     1    98 0.96 [subseq from] hypothetical protein ASPWEDRAFT_109150 [Aspergillus wentii DTO 134E9]
OQE15268.1/42-141        -            100 C2                   PF00168.30   103   3.6e-23   91.2   0.0   1   1   7.2e-26     4e-23   91.0   0.0     3   103     1   100     1   100 0.93 [subseq from] hypothetical protein PENSTE_c029G00866 [Penicillium steckii]
EFQ94498.1/1732-1831     -            100 C2                   PF00168.30   103   3.6e-23   91.2   0.0   1   1   6.9e-26   3.8e-23   91.1   0.0     1    98     1    98     1   100 0.97 [subseq from] hypothetical protein PTT_07783 [Pyrenophora teres f. teres 0-1]
KAE8167329.1/42-141      -            100 C2                   PF00168.30   103   3.6e-23   91.2   0.0   1   1   7.2e-26     4e-23   91.0   0.0     3   103     1   100     1   100 0.92 [subseq from] phosphatidylserine decarboxylase-domain-containing protein [Aspergillus tamarii]
KAE8366141.1/42-141      -            100 C2                   PF00168.30   103   3.6e-23   91.2   0.0   1   1   7.2e-26     4e-23   91.0   0.0     3   103     1   100     1   100 0.92 [subseq from] phosphatidylserine decarboxylase-domain-containing protein [Aspergillus caelatus]
KAE8419928.1/42-141      -            100 C2                   PF00168.30   103   3.6e-23   91.2   0.0   1   1   7.2e-26     4e-23   91.0   0.0     3   103     1   100     1   100 0.92 [subseq from] phosphatidylserine decarboxylase-domain-containing protein [Aspergillus pseudocaelatus]
XP_001800134.1/1054-1146 -             93 C2                   PF00168.30   103   3.6e-23   91.2   0.0   1   1     7e-26   3.9e-23   91.1   0.0     1    90     1    90     1    93 0.97 [subseq from] hypothetical protein SNOG_09848 [Parastagonospora nodorum SN15] >EAT83113.2 hypothetical protein SNOG_09848 [Parastagonospora nodorum SN15]
XP_001213213.1/42-141    -            100 C2                   PF00168.30   103   3.7e-23   91.2   0.0   1   1   7.3e-26     4e-23   91.0   0.0     3   103     1   100     1   100 0.93 [subseq from] conserved hypothetical protein [Aspergillus terreus NIH2624] >EAU35837.1 conserved hypothetical protein [Aspergillus terreus NIH2624]
GES61818.1/41-141        -            101 C2                   PF00168.30   103   3.7e-23   91.1   0.0   1   1   7.3e-26     4e-23   91.0   0.0     3   103     2   101     1   101 0.92 [subseq from] hypothetical protein ATETN484_0006047700 [Aspergillus terreus]
XP_003684149.1/1073-1169 -             97 C2                   PF00168.30   103   3.7e-23   91.1   0.0   1   1   7.2e-26     4e-23   91.0   0.0     1    95     1    95     1    97 0.98 [subseq from] hypothetical protein TPHA_0B00440 [Tetrapisispora phaffii CBS 4417] >CCE61715.1 hypothetical protein TPHA_0B00440 [Tetrapisispora phaffii CBS 4417]
RGB25742.1/4-103         -            100 C2                   PF00168.30   103   3.8e-23   91.1   0.1   1   1   7.6e-26   4.2e-23   91.0   0.1     1   103     1   100     1   100 0.98 [subseq from] C2 domain-containing protein [Rhizophagus diaphanus]
XP_007754677.1/1096-1198 -            103 C2                   PF00168.30   103   3.8e-23   91.1   0.0   1   1   7.5e-26   4.2e-23   91.0   0.0     1   103     1   103     1   103 0.97 [subseq from] hypothetical protein A1O7_02455 [Cladophialophora yegresii CBS 114405] >EXJ62023.1 hypothetical protein A1O7_02455 [Cladophialophora yegresii CBS 114405]
XP_007699589.1/63-165    -            103 C2                   PF00168.30   103   3.8e-23   91.1   0.0   1   1   7.7e-26   4.3e-23   90.9   0.0     3   103     2   103     1   103 0.94 [subseq from] hypothetical protein COCSADRAFT_116481 [Bipolaris sorokiniana ND90Pr] >EMD65090.1 hypothetical protein COCSADRAFT_116481 [Bipolaris sorokiniana ND90Pr]
RQM06950.1/1084-1181     -             98 C2                   PF00168.30   103   3.9e-23   91.1   0.0   1   1   7.5e-26   4.1e-23   91.0   0.0     1    93     1    93     1    98 0.96 [subseq from] hypothetical protein DH86_00000094 [Scytalidium sp. 3C]
KFX49182.1/37-137        -            101 C2                   PF00168.30   103   3.9e-23   91.1   0.0   1   1   7.8e-26   4.3e-23   90.9   0.0     2   103     1   101     1   101 0.91 [subseq from] Phosphatidylserine decarboxylase proenzyme 3 [Talaromyces marneffei PM1]
XP_002143513.1/37-137    -            101 C2                   PF00168.30   103   3.9e-23   91.1   0.0   1   1   7.8e-26   4.3e-23   90.9   0.0     2   103     1   101     1   101 0.91 [subseq from] phosphatidylserine decarboxylase Psd2, putative [Talaromyces marneffei ATCC 18224] >EEA26998.1 phosphatidylserine decarboxylase Psd2, putative [Talaromyces marneffei ATCC 18224] >QGA12709.1 hypothetical protein EYB26_000353 [Talaromyces marneffei] >KAE8557273.1 hypothetical protein EYB25_001980 [Talaromyces marneffei]
EME50121.1/71-172        -            102 C2                   PF00168.30   103   3.9e-23   91.1   0.0   1   1   7.8e-26   4.3e-23   90.9   0.0     3   103     1   102     1   102 0.92 [subseq from] hypothetical protein DOTSEDRAFT_68851 [Dothistroma septosporum NZE10]
OZJ04246.1/1439-1537     -             99 C2                   PF00168.30   103   3.9e-23   91.1   0.1   1   1   7.6e-26   4.2e-23   91.0   0.1     1    95     1    95     1    99 0.95 [subseq from] hypothetical protein BZG36_02480 [Bifiguratus adelaidae]
NP_593974.1/1037-1138    -            102 C2                   PF00168.30   103   3.9e-23   91.1   0.0   1   1   7.6e-26   4.2e-23   91.0   0.0     1    98     1    98     1   102 0.97 [subseq from] C2 domain-containing synaptotagmin family protein Syn1 [Schizosaccharomyces pombe] >Q9UT00.1 RecName: Full=Uncharacterized protein PYUK71.03c >CAB52146.1 synaptotagmin family C2 domain protein, Syn1 [Schizosaccharomyces pombe]
KIH87997.1/47-148        -            102 C2                   PF00168.30   103     4e-23   91.0   0.0   1   1     8e-26   4.4e-23   90.9   0.0     4   103     2   102     1   102 0.94 [subseq from] phosphatidylserine decarboxylase [Sporothrix brasiliensis 5110]
RDW73981.1/1090-1184     -             95 C2                   PF00168.30   103     4e-23   91.0   0.0   1   1   7.8e-26   4.3e-23   90.9   0.0     1    92     1    92     1    95 0.98 [subseq from] putative transmembrane protein [Coleophoma crateriformis]
CEI95059.1/8-110         -            103 C2                   PF00168.30   103     4e-23   91.0   0.2   1   1   8.1e-26   4.4e-23   90.9   0.2     1   103     1   103     1   103 0.96 [subseq from] hypothetical protein RMCBS344292_09260 [Rhizopus microsporus]
EYE91599.1/38-138        -            101 C2                   PF00168.30   103   4.2e-23   91.0   0.0   1   1   8.3e-26   4.6e-23   90.8   0.0     2   103     1   101     1   101 0.93 [subseq from] hypothetical protein EURHEDRAFT_464618 [Aspergillus ruber CBS 135680]
XP_007288902.1/56-157    -            102 C2                   PF00168.30   103   4.2e-23   91.0   0.0   1   1   8.4e-26   4.6e-23   90.8   0.0     3   103     1   102     1   102 0.93 [subseq from] phosphatidylserine decarboxylase [Marssonina brunnea f. sp. 'multigermtubi' MB_m1] >EKD20331.1 phosphatidylserine decarboxylase [Marssonina brunnea f. sp. 'multigermtubi' MB_m1]
XP_023460631.1/1077-1178 -            102 C2                   PF00168.30   103   4.3e-23   90.9   0.0   1   1   8.3e-26   4.6e-23   90.8   0.0     1    97     1    97     1   102 0.95 [subseq from] Tricalbin-1 [Cercospora beticola] >PIB03056.1 Tricalbin-1 [Cercospora beticola]
XP_022388244.1/42-141    -            100 C2                   PF00168.30   103   4.5e-23   90.9   0.0   1   1   8.9e-26   4.9e-23   90.7   0.0     3   103     1   100     1   100 0.92 [subseq from] phosphatidylserine decarboxylase [Aspergillus bombycis] >OGM44527.1 phosphatidylserine decarboxylase [Aspergillus bombycis]
ODM14842.1/38-138        -            101 C2                   PF00168.30   103   4.7e-23   90.8   0.0   1   1   9.3e-26   5.1e-23   90.7   0.0     2   103     1   101     1   101 0.93 [subseq from] hypothetical protein SI65_09836 [Aspergillus cristatus]
XP_028494233.1/75-177    -            103 C2                   PF00168.30   103   4.7e-23   90.8   0.0   1   1   9.4e-26   5.2e-23   90.7   0.0     2   103     1   103     1   103 0.94 [subseq from] hypothetical protein D7B24_007743 [Verticillium nonalfalfae] >RNJ56075.1 hypothetical protein D7B24_007743 [Verticillium nonalfalfae]
XP_024743184.1/53-155    -            103 C2                   PF00168.30   103   4.8e-23   90.8   0.0   1   1   9.5e-26   5.2e-23   90.7   0.0     3   103     2   103     1   103 0.92 [subseq from] hypothetical protein K444DRAFT_607710 [Hyaloscypha bicolor E] >PMD66280.1 hypothetical protein K444DRAFT_607710 [Hyaloscypha bicolor E]
XP_020123708.1/37-137    -            101 C2                   PF00168.30   103   4.8e-23   90.8   0.0   1   1   9.6e-26   5.3e-23   90.6   0.0     2   103     1   101     1   101 0.91 [subseq from] hypothetical protein UA08_01486 [Talaromyces atroroseus] >OKL63587.1 hypothetical protein UA08_01486 [Talaromyces atroroseus]
OEJ88357.1/1024-1123     -            100 C2                   PF00168.30   103   4.8e-23   90.8   0.1   1   1   9.3e-26   5.2e-23   90.7   0.1     1    95     1    96     1   100 0.94 [subseq from] Tricalbin-1 [Hanseniaspora osmophila]
EWC43599.1/1101-1192     -             92 C2                   PF00168.30   103   4.9e-23   90.7   0.0   1   1   9.6e-26   5.3e-23   90.6   0.0     1    90     1    90     1    92 0.98 [subseq from] hypothetical protein DRE_01486 [Drechslerella stenobrocha 248]
XP_025434565.1/41-141    -            101 C2                   PF00168.30   103   4.9e-23   90.7   0.0   1   1   9.8e-26   5.4e-23   90.6   0.0     2   103     1   101     1   101 0.91 [subseq from] phosphatidylserine decarboxylase [Aspergillus saccharolyticus JOP 1030-1] >PYH48583.1 phosphatidylserine decarboxylase [Aspergillus saccharolyticus JOP 1030-1]
OCT50055.1/1096-1197     -            102 C2                   PF00168.30   103     5e-23   90.7   0.0   1   1   9.6e-26   5.3e-23   90.6   0.0     1    98     1    98     1   102 0.95 [subseq from] hypothetical protein CLCR_06545 [Cladophialophora carrionii]
XP_008731499.1/1082-1183 -            102 C2                   PF00168.30   103     5e-23   90.7   0.0   1   1   9.6e-26   5.3e-23   90.6   0.0     1    98     1    98     1   102 0.95 [subseq from] hypothetical protein G647_08972 [Cladophialophora carrionii CBS 160.54] >ETI19957.1 hypothetical protein G647_08972 [Cladophialophora carrionii CBS 160.54]
XP_008711542.1/1099-1201 -            103 C2                   PF00168.30   103   5.1e-23   90.7   0.0   1   1   9.9e-26   5.5e-23   90.6   0.0     1   103     1   103     1   103 0.97 [subseq from] hypothetical protein HMPREF1541_01019 [Cyphellophora europaea CBS 101466] >ETN46830.1 hypothetical protein HMPREF1541_01019 [Cyphellophora europaea CBS 101466]
PKS02612.1/1013-1110     -             98 C2                   PF00168.30   103   5.2e-23   90.7   0.0   1   1     1e-25   5.5e-23   90.6   0.0     1    92     1    92     1    98 0.96 [subseq from] Tricalbin-1 [Cercospora zeina]
CRK37175.1/81-183        -            103 C2                   PF00168.30   103   5.2e-23   90.7   0.0   1   1     1e-25   5.7e-23   90.5   0.0     2   103     1   103     1   103 0.94 [subseq from] hypothetical protein BN1708_007365 [Verticillium longisporum]
CRK39544.1/81-183        -            103 C2                   PF00168.30   103   5.2e-23   90.7   0.0   1   1     1e-25   5.7e-23   90.5   0.0     2   103     1   103     1   103 0.94 [subseq from] hypothetical protein BN1723_015519 [Verticillium longisporum]
CAB65007.1/1075-1172     -             98 C2                   PF00168.30   103   5.3e-23   90.6   0.0   1   1     1e-25   5.6e-23   90.6   0.0     1    94     1    94     1    98 0.96 [subseq from] transmembrane protein [Erysiphe pisi]
ODH23066.1/1066-1168     -            103 C2                   PF00168.30   103   5.4e-23   90.6   0.0   1   1   1.1e-25   5.8e-23   90.5   0.0     1   103     1   103     1   103 0.98 [subseq from] hypothetical protein ACO22_05420 [Paracoccidioides brasiliensis] >ODH52400.1 hypothetical protein GX48_01463 [Paracoccidioides brasiliensis]
XP_010759439.1/1066-1168 -            103 C2                   PF00168.30   103   5.4e-23   90.6   0.0   1   1   1.1e-25   5.8e-23   90.5   0.0     1   103     1   103     1   103 0.98 [subseq from] hypothetical protein PADG_04383 [Paracoccidioides brasiliensis Pb18] >EEH48299.2 hypothetical protein PADG_04383 [Paracoccidioides brasiliensis Pb18]
GAN05382.1/8-109         -            102 C2                   PF00168.30   103   5.4e-23   90.6   0.3   1   1   1.1e-25   5.9e-23   90.5   0.3     1   103     1   102     1   102 0.98 [subseq from] hypothetical protein MAM1_0089d04852 [Mucor ambiguus]
CEJ57426.1/42-141        -            100 C2                   PF00168.30   103   5.5e-23   90.6   0.0   1   1   1.1e-25   6.1e-23   90.5   0.0     4   103     2   100     1   100 0.91 [subseq from] Putative Phosphatidylserine decarboxylase [Penicillium brasilianum]
CEJ57427.1/42-141        -            100 C2                   PF00168.30   103   5.5e-23   90.6   0.0   1   1   1.1e-25   6.1e-23   90.5   0.0     4   103     2   100     1   100 0.91 [subseq from] Putative Phosphatidylserine decarboxylase Psd2 [Penicillium brasilianum]
OOQ86481.1/42-141        -            100 C2                   PF00168.30   103   5.5e-23   90.6   0.0   1   1   1.1e-25   6.1e-23   90.5   0.0     4   103     2   100     1   100 0.91 [subseq from] phosphatidylserine decarboxylase [Penicillium brasilianum]
RHZ54305.1/4-108         -            105 C2                   PF00168.30   103   5.5e-23   90.6   0.0   1   1   1.1e-25   6.1e-23   90.4   0.0     1   103     1   105     1   105 0.96 [subseq from] hypothetical protein Glove_428g31 [Diversispora epigaea]
ORX72371.1/398-487       -             90 C2                   PF00168.30   103   5.6e-23   90.6   0.1   1   1   1.1e-25   6.1e-23   90.5   0.1     1    90     1    90     1    90 0.98 [subseq from] hypothetical protein DL89DRAFT_216938, partial [Linderina pennispora]
KIN05750.1/49-151        -            103 C2                   PF00168.30   103   5.6e-23   90.6   0.0   1   1   1.1e-25   6.2e-23   90.4   0.0     2   103     1   103     1   103 0.93 [subseq from] hypothetical protein OIDMADRAFT_113969 [Oidiodendron maius Zn]
KZM25784.1/1119-1216     -             98 C2                   PF00168.30   103   5.7e-23   90.5   0.0   1   1   1.1e-25   6.1e-23   90.4   0.0     1    97     1    97     1    98 0.96 [subseq from] hypothetical protein ST47_g3090 [Ascochyta rabiei]
THZ82737.1/1099-1193     -             95 C2                   PF00168.30   103   5.7e-23   90.5   0.0   1   1   1.2e-25   6.5e-23   90.4   0.0     1    91     1    91     1    94 0.97 [subseq from] tricalbin [Aureobasidium pullulans]
KFY16530.1/1099-1191     -             93 C2                   PF00168.30   103   5.8e-23   90.5   0.0   1   1   1.1e-25   6.3e-23   90.4   0.0     1    92     1    92     1    93 0.98 [subseq from] hypothetical protein V491_05309, partial [Pseudogymnoascus sp. VKM F-3775]
GBB94768.1/4-103         -            100 C2                   PF00168.30   103   5.8e-23   90.5   0.1   1   1   1.2e-25   6.4e-23   90.4   0.1     1   103     1   100     1   100 0.98 [subseq from] hypothetical protein RclHR1_02410014 [Rhizophagus clarus]
PPJ58204.1/1077-1178     -            102 C2                   PF00168.30   103   5.8e-23   90.5   0.0   1   1   1.1e-25   6.1e-23   90.4   0.0     1    97     1    97     1   102 0.95 [subseq from] hypothetical protein CBER1_02571 [Cercospora berteroae]
CRK15309.1/75-177        -            103 C2                   PF00168.30   103   5.9e-23   90.5   0.0   1   1   1.2e-25   6.5e-23   90.4   0.0     2   103     1   103     1   103 0.94 [subseq from] hypothetical protein BN1708_011431 [Verticillium longisporum]
CRK36341.1/75-177        -            103 C2                   PF00168.30   103   5.9e-23   90.5   0.0   1   1   1.2e-25   6.5e-23   90.4   0.0     2   103     1   103     1   103 0.94 [subseq from] hypothetical protein BN1723_004210 [Verticillium longisporum]
PNH35613.1/73-175        -            103 C2                   PF00168.30   103   5.9e-23   90.5   0.0   1   1   1.2e-25   6.5e-23   90.4   0.0     2   103     1   103     1   103 0.94 [subseq from] hypothetical protein BJF96_g1509 [Verticillium dahliae] >PNH50392.1 hypothetical protein VD0003_g6799 [Verticillium dahliae] >PNH68037.1 hypothetical protein VD0002_g1847 [Verticillium dahliae]
PNH42707.1/73-175        -            103 C2                   PF00168.30   103   5.9e-23   90.5   0.0   1   1   1.2e-25   6.5e-23   90.4   0.0     2   103     1   103     1   103 0.94 [subseq from] hypothetical protein VD0004_g4619 [Verticillium dahliae] >PNH72616.1 hypothetical protein VD0001_g4941 [Verticillium dahliae]
RXG45088.1/73-175        -            103 C2                   PF00168.30   103   5.9e-23   90.5   0.0   1   1   1.2e-25   6.5e-23   90.4   0.0     2   103     1   103     1   103 0.94 [subseq from] hypothetical protein VDGE_01502 [Verticillium dahliae]
XP_002479836.1/36-136    -            101 C2                   PF00168.30   103   5.9e-23   90.5   0.0   1   1   1.2e-25   6.5e-23   90.4   0.0     2   103     1   101     1   101 0.90 [subseq from] phosphatidylserine decarboxylase Psd2, putative [Talaromyces stipitatus ATCC 10500] >EED19402.1 phosphatidylserine decarboxylase Psd2, putative [Talaromyces stipitatus ATCC 10500]
XP_002479837.1/36-136    -            101 C2                   PF00168.30   103   5.9e-23   90.5   0.0   1   1   1.2e-25   6.5e-23   90.4   0.0     2   103     1   101     1   101 0.90 [subseq from] phosphatidylserine decarboxylase Psd2, putative [Talaromyces stipitatus ATCC 10500] >EED19403.1 phosphatidylserine decarboxylase Psd2, putative [Talaromyces stipitatus ATCC 10500]
XP_002479838.1/36-136    -            101 C2                   PF00168.30   103   5.9e-23   90.5   0.0   1   1   1.2e-25   6.5e-23   90.4   0.0     2   103     1   101     1   101 0.90 [subseq from] phosphatidylserine decarboxylase Psd2, putative [Talaromyces stipitatus ATCC 10500] >EED19404.1 phosphatidylserine decarboxylase Psd2, putative [Talaromyces stipitatus ATCC 10500]
KAE8324488.1/42-141      -            100 C2                   PF00168.30   103     6e-23   90.5   0.0   1   1   1.2e-25   6.6e-23   90.3   0.0     3   103     1   100     1   100 0.92 [subseq from] phosphatidylserine decarboxylase-domain-containing protein [Aspergillus sergii]
TKA62094.1/499-600       -            102 C2                   PF00168.30   103     6e-23   90.5   0.0   1   1   1.2e-25   6.4e-23   90.4   0.0     1    98     1    98     1   102 0.97 [subseq from] hypothetical protein B0A55_11834, partial [Friedmanniomyces simplex]
CBF83232.1/42-141        -            100 C2                   PF00168.30   103   6.1e-23   90.4   0.0   1   1   1.2e-25   6.7e-23   90.3   0.0     3   103     1   100     1   100 0.93 [subseq from] TPA: phosphatidylserine decarboxylase Psd2, putative (AFU_orthologue; AFUA_3G13970) [Aspergillus nidulans FGSC A4]
XP_660792.1/42-141       -            100 C2                   PF00168.30   103   6.1e-23   90.4   0.0   1   1   1.2e-25   6.7e-23   90.3   0.0     3   103     1   100     1   100 0.93 [subseq from] hypothetical protein AN3188.2 [Aspergillus nidulans FGSC A4] >EAA62952.1 hypothetical protein AN3188.2 [Aspergillus nidulans FGSC A4]
RMZ71205.1/136-237       -            102 C2                   PF00168.30   103   6.1e-23   90.4   0.0   1   1   1.2e-25   6.7e-23   90.3   0.0     3   103     1   102     1   102 0.93 [subseq from] phosphatidylserine decarboxylase [Pyrenophora seminiperda CCB06]
TKA55609.1/1144-1247     -            104 C2                   PF00168.30   103   6.1e-23   90.4   0.0   1   1   1.2e-25   6.7e-23   90.3   0.0     1   103     1   104     1   104 0.98 [subseq from] hypothetical protein B0A53_02787 [Rhodotorula sp. CCFEE 5036]
ORX59741.1/1251-1353     -            103 C2                   PF00168.30   103   6.2e-23   90.4   0.1   1   1   1.2e-25   6.8e-23   90.3   0.1     1   103     1   103     1   103 0.98 [subseq from] hypothetical protein DM01DRAFT_1333202 [Hesseltinella vesiculosa]
RFU31328.1/46-148        -            103 C2                   PF00168.30   103   6.3e-23   90.4   0.0   1   1   1.3e-25   6.9e-23   90.3   0.0     2   103     1   103     1   103 0.93 [subseq from] hypothetical protein B7463_g5008, partial [Scytalidium lignicola]
KAB5577669.1/5-106       -            102 C2                   PF00168.30   103   6.3e-23   90.4   0.0   1   1   1.3e-25     7e-23   90.3   0.0     3   103     1   102     1   102 0.96 [subseq from] phosphatidylserine decarboxylase-domain-containing protein [Coniochaeta sp. 2T2.1]
KKZ61256.1/1077-1179     -            103 C2                   PF00168.30   103   6.3e-23   90.4   0.0   1   1   1.3e-25   6.9e-23   90.3   0.0     1   103     1   103     1   103 0.98 [subseq from] hypothetical protein EMCG_04129 [Emmonsia crescens UAMH 3008]
OJD12632.1/1069-1171     -            103 C2                   PF00168.30   103   6.3e-23   90.4   0.0   1   1   1.3e-25   6.9e-23   90.3   0.0     1   103     1   103     1   103 0.98 [subseq from] hypothetical protein AJ78_06804 [Emergomyces pasteurianus Ep9510]
RKF72182.1/1095-1187     -             93 C2                   PF00168.30   103   6.5e-23   90.4   0.0   1   1   1.4e-25   7.9e-23   90.1   0.0     1    91     1    91     1    92 0.98 [subseq from] Uncharacterized protein PYUK71.03c [Golovinomyces cichoracearum]
RKF77507.1/1095-1187     -             93 C2                   PF00168.30   103   6.5e-23   90.4   0.0   1   1   1.4e-25   7.9e-23   90.1   0.0     1    91     1    91     1    92 0.98 [subseq from] Uncharacterized protein PYUK71.03c [Golovinomyces cichoracearum]
RKF78728.1/1095-1187     -             93 C2                   PF00168.30   103   6.5e-23   90.4   0.0   1   1   1.4e-25   7.9e-23   90.1   0.0     1    91     1    91     1    92 0.98 [subseq from] Uncharacterized protein PYUK71.03c [Golovinomyces cichoracearum]
XP_018270516.1/1126-1228 -            103 C2                   PF00168.30   103   6.6e-23   90.3   0.0   1   1   1.3e-25   7.2e-23   90.2   0.0     1   103     1   103     1   103 0.97 [subseq from] hypothetical protein RHOBADRAFT_54284 [Rhodotorula graminis WP1] >KPV74467.1 hypothetical protein RHOBADRAFT_54284 [Rhodotorula graminis WP1]
ERT01717.1/47-148        -            102 C2                   PF00168.30   103   6.6e-23   90.3   0.0   1   1   1.3e-25   7.3e-23   90.2   0.0     4   103     2   102     1   102 0.94 [subseq from] phosphatidylserine decarboxylase [Sporothrix schenckii ATCC 58251]
XP_016583840.1/47-148    -            102 C2                   PF00168.30   103   6.6e-23   90.3   0.0   1   1   1.3e-25   7.3e-23   90.2   0.0     4   103     2   102     1   102 0.94 [subseq from] phosphatidylserine decarboxylase [Sporothrix schenckii 1099-18] >KJR81164.1 phosphatidylserine decarboxylase [Sporothrix schenckii 1099-18]
KHJ31926.1/1109-1206     -             98 C2                   PF00168.30   103   6.7e-23   90.3   0.0   1   1   1.3e-25   7.2e-23   90.2   0.0     1    96     1    96     1    98 0.97 [subseq from] putative transmembrane protein [Erysiphe necator]
XP_002542173.1/1088-1189 -            102 C2                   PF00168.30   103   6.8e-23   90.3   0.0   1   1   1.3e-25   7.2e-23   90.2   0.0     1    97     1    97     1   102 0.95 [subseq from] hypothetical protein UREG_01689 [Uncinocarpus reesii 1704] >EEP76840.1 hypothetical protein UREG_01689 [Uncinocarpus reesii 1704]
PYI19451.1/28-131        -            104 C2                   PF00168.30   103   6.8e-23   90.3   0.0   1   1   1.4e-25   7.5e-23   90.2   0.0     1   103     1   104     1   104 0.98 [subseq from] hypothetical protein BO99DRAFT_360003 [Aspergillus violaceofuscus CBS 115571]
PYI30055.1/28-131        -            104 C2                   PF00168.30   103   6.8e-23   90.3   0.0   1   1   1.4e-25   7.5e-23   90.2   0.0     1   103     1   104     1   104 0.98 [subseq from] hypothetical protein BP00DRAFT_426925 [Aspergillus indologenus CBS 114.80]
RAK74912.1/28-131        -            104 C2                   PF00168.30   103   6.8e-23   90.3   0.0   1   1   1.4e-25   7.5e-23   90.2   0.0     1   103     1   104     1   104 0.98 [subseq from] hypothetical protein BO72DRAFT_409153 [Aspergillus fijiensis CBS 313.89]
XP_020056251.1/19-122    -            104 C2                   PF00168.30   103   6.8e-23   90.3   0.0   1   1   1.4e-25   7.5e-23   90.2   0.0     1   103     1   104     1   104 0.98 [subseq from] hypothetical protein ASPACDRAFT_78838 [Aspergillus aculeatus ATCC 16872] >OJJ99911.1 hypothetical protein ASPACDRAFT_78838 [Aspergillus aculeatus ATCC 16872]
XP_025434970.1/19-122    -            104 C2                   PF00168.30   103   6.8e-23   90.3   0.0   1   1   1.4e-25   7.5e-23   90.2   0.0     1   103     1   104     1   104 0.98 [subseq from] hypothetical protein BP01DRAFT_353306 [Aspergillus saccharolyticus JOP 1030-1] >PYH48988.1 hypothetical protein BP01DRAFT_353306 [Aspergillus saccharolyticus JOP 1030-1]
XP_025438833.1/28-131    -            104 C2                   PF00168.30   103   6.8e-23   90.3   0.0   1   1   1.4e-25   7.5e-23   90.2   0.0     1   103     1   104     1   104 0.98 [subseq from] hypothetical protein BO95DRAFT_396418 [Aspergillus brunneoviolaceus CBS 621.78] >RAH42312.1 hypothetical protein BO95DRAFT_396418 [Aspergillus brunneoviolaceus CBS 621.78]
XP_025494977.1/28-131    -            104 C2                   PF00168.30   103   6.8e-23   90.3   0.0   1   1   1.4e-25   7.5e-23   90.2   0.0     1   103     1   104     1   104 0.98 [subseq from] hypothetical protein BO82DRAFT_389803 [Aspergillus uvarum CBS 121591] >PYH84777.1 hypothetical protein BO82DRAFT_389803 [Aspergillus uvarum CBS 121591]
XP_025498283.1/28-131    -            104 C2                   PF00168.30   103   6.8e-23   90.3   0.0   1   1   1.4e-25   7.5e-23   90.2   0.0     1   103     1   104     1   104 0.98 [subseq from] hypothetical protein BO66DRAFT_475737 [Aspergillus aculeatinus CBS 121060] >RAH64460.1 hypothetical protein BO66DRAFT_475737 [Aspergillus aculeatinus CBS 121060]
XP_025530717.1/28-131    -            104 C2                   PF00168.30   103   6.8e-23   90.3   0.0   1   1   1.4e-25   7.5e-23   90.2   0.0     1   103     1   104     1   104 0.98 [subseq from] hypothetical protein BO86DRAFT_386891 [Aspergillus japonicus CBS 114.51] >RAH84823.1 hypothetical protein BO86DRAFT_386891 [Aspergillus japonicus CBS 114.51]
PGH12434.1/1075-1177     -            103 C2                   PF00168.30   103     7e-23   90.3   0.0   1   1   1.4e-25   7.6e-23   90.1   0.0     1   103     1   103     1   103 0.98 [subseq from] hypothetical protein AJ79_04270 [Helicocarpus griseus UAMH5409]
TKA22580.1/96-187        -             92 C2                   PF00168.30   103     7e-23   90.3   0.0   1   1   1.4e-25   7.5e-23   90.1   0.0     3    94     1    90     1    92 0.97 [subseq from] hypothetical protein B0A50_08150 [Hortaea thailandica]
KKY36843.1/1098-1193     -             96 C2                   PF00168.30   103     7e-23   90.2   0.0   1   1   1.4e-25   7.5e-23   90.2   0.0     1    92     1    92     1    96 0.97 [subseq from] putative c2 domain-containing protein [Diaporthe ampelina]
THV69584.1/1099-1193     -             95 C2                   PF00168.30   103   7.3e-23   90.2   0.0   1   1   1.5e-25   8.3e-23   90.0   0.0     1    91     1    91     1    94 0.97 [subseq from] tricalbin [Aureobasidium pullulans]
THV86325.1/1099-1193     -             95 C2                   PF00168.30   103   7.3e-23   90.2   0.0   1   1   1.5e-25   8.3e-23   90.0   0.0     1    91     1    91     1    94 0.97 [subseq from] tricalbin [Aureobasidium pullulans]
THV92102.1/1099-1193     -             95 C2                   PF00168.30   103   7.3e-23   90.2   0.0   1   1   1.5e-25   8.3e-23   90.0   0.0     1    91     1    91     1    94 0.97 [subseq from] tricalbin [Aureobasidium pullulans]
THV97534.1/1099-1193     -             95 C2                   PF00168.30   103   7.3e-23   90.2   0.0   1   1   1.5e-25   8.3e-23   90.0   0.0     1    91     1    91     1    94 0.97 [subseq from] tricalbin [Aureobasidium pullulans]
THW27740.1/1099-1193     -             95 C2                   PF00168.30   103   7.3e-23   90.2   0.0   1   1   1.5e-25   8.3e-23   90.0   0.0     1    91     1    91     1    94 0.97 [subseq from] tricalbin [Aureobasidium pullulans] >THX11167.1 tricalbin [Aureobasidium pullulans]
THW37459.1/1099-1193     -             95 C2                   PF00168.30   103   7.3e-23   90.2   0.0   1   1   1.5e-25   8.3e-23   90.0   0.0     1    91     1    91     1    94 0.97 [subseq from] tricalbin [Aureobasidium pullulans] >TIA85083.1 tricalbin [Aureobasidium pullulans]
THW46946.1/1099-1193     -             95 C2                   PF00168.30   103   7.3e-23   90.2   0.0   1   1   1.5e-25   8.3e-23   90.0   0.0     1    91     1    91     1    94 0.97 [subseq from] tricalbin [Aureobasidium pullulans]
THW55082.1/1099-1193     -             95 C2                   PF00168.30   103   7.3e-23   90.2   0.0   1   1   1.5e-25   8.3e-23   90.0   0.0     1    91     1    91     1    94 0.97 [subseq from] tricalbin [Aureobasidium pullulans]
THW62298.1/1099-1193     -             95 C2                   PF00168.30   103   7.3e-23   90.2   0.0   1   1   1.5e-25   8.3e-23   90.0   0.0     1    91     1    91     1    94 0.97 [subseq from] tricalbin [Aureobasidium pullulans]
THW92238.1/1099-1193     -             95 C2                   PF00168.30   103   7.3e-23   90.2   0.0   1   1   1.5e-25   8.3e-23   90.0   0.0     1    91     1    91     1    94 0.97 [subseq from] tricalbin [Aureobasidium pullulans]
THX04642.1/1099-1193     -             95 C2                   PF00168.30   103   7.3e-23   90.2   0.0   1   1   1.5e-25   8.3e-23   90.0   0.0     1    91     1    91     1    94 0.97 [subseq from] tricalbin [Aureobasidium pullulans]
THX23999.1/1099-1193     -             95 C2                   PF00168.30   103   7.3e-23   90.2   0.0   1   1   1.5e-25   8.3e-23   90.0   0.0     1    91     1    91     1    94 0.97 [subseq from] tricalbin [Aureobasidium pullulans] >THX57402.1 tricalbin [Aureobasidium pullulans]
THX41408.1/1099-1193     -             95 C2                   PF00168.30   103   7.3e-23   90.2   0.0   1   1   1.5e-25   8.3e-23   90.0   0.0     1    91     1    91     1    94 0.97 [subseq from] tricalbin [Aureobasidium pullulans] >THZ01340.1 tricalbin [Aureobasidium pullulans]
THX47862.1/1099-1193     -             95 C2                   PF00168.30   103   7.3e-23   90.2   0.0   1   1   1.5e-25   8.3e-23   90.0   0.0     1    91     1    91     1    94 0.97 [subseq from] tricalbin [Aureobasidium pullulans]
THX62286.1/597-691       -             95 C2                   PF00168.30   103   7.3e-23   90.2   0.0   1   1   1.5e-25   8.3e-23   90.0   0.0     1    91     1    91     1    94 0.97 [subseq from] tricalbin, partial [Aureobasidium pullulans]
THX70836.1/1099-1193     -             95 C2                   PF00168.30   103   7.3e-23   90.2   0.0   1   1   1.5e-25   8.3e-23   90.0   0.0     1    91     1    91     1    94 0.97 [subseq from] tricalbin [Aureobasidium pullulans] >THY41339.1 tricalbin [Aureobasidium pullulans] >TIA34198.1 tricalbin [Aureobasidium pullulans]
THX70993.1/1105-1199     -             95 C2                   PF00168.30   103   7.3e-23   90.2   0.0   1   1   1.5e-25   8.3e-23   90.0   0.0     1    91     1    91     1    94 0.97 [subseq from] tricalbin [Aureobasidium pullulans]
THY00973.1/1099-1193     -             95 C2                   PF00168.30   103   7.3e-23   90.2   0.0   1   1   1.5e-25   8.3e-23   90.0   0.0     1    91     1    91     1    94 0.97 [subseq from] tricalbin [Aureobasidium pullulans]
THY02950.1/1099-1193     -             95 C2                   PF00168.30   103   7.3e-23   90.2   0.0   1   1   1.5e-25   8.3e-23   90.0   0.0     1    91     1    91     1    94 0.97 [subseq from] tricalbin [Aureobasidium pullulans]
THY08949.1/1099-1193     -             95 C2                   PF00168.30   103   7.3e-23   90.2   0.0   1   1   1.5e-25   8.3e-23   90.0   0.0     1    91     1    91     1    94 0.97 [subseq from] tricalbin [Aureobasidium pullulans]
THY18084.1/1099-1193     -             95 C2                   PF00168.30   103   7.3e-23   90.2   0.0   1   1   1.5e-25   8.3e-23   90.0   0.0     1    91     1    91     1    94 0.97 [subseq from] tricalbin [Aureobasidium pullulans]
THY43993.1/1099-1193     -             95 C2                   PF00168.30   103   7.3e-23   90.2   0.0   1   1   1.5e-25   8.3e-23   90.0   0.0     1    91     1    91     1    94 0.97 [subseq from] tricalbin [Aureobasidium pullulans]
THY46988.1/1099-1193     -             95 C2                   PF00168.30   103   7.3e-23   90.2   0.0   1   1   1.5e-25   8.3e-23   90.0   0.0     1    91     1    91     1    94 0.97 [subseq from] tricalbin [Aureobasidium pullulans]
THY70876.1/1099-1193     -             95 C2                   PF00168.30   103   7.3e-23   90.2   0.0   1   1   1.5e-25   8.3e-23   90.0   0.0     1    91     1    91     1    94 0.97 [subseq from] tricalbin [Aureobasidium pullulans] >THZ41982.1 tricalbin [Aureobasidium pullulans] >THZ56740.1 tricalbin [Aureobasidium pullulans] >THZ90185.1 tricalbin [Aureobasidium pullulans]
THY86737.1/1099-1193     -             95 C2                   PF00168.30   103   7.3e-23   90.2   0.0   1   1   1.5e-25   8.3e-23   90.0   0.0     1    91     1    91     1    94 0.97 [subseq from] tricalbin [Aureobasidium pullulans]
THY98678.1/1099-1193     -             95 C2                   PF00168.30   103   7.3e-23   90.2   0.0   1   1   1.5e-25   8.3e-23   90.0   0.0     1    91     1    91     1    94 0.97 [subseq from] tricalbin [Aureobasidium pullulans]
THZ18839.1/1099-1193     -             95 C2                   PF00168.30   103   7.3e-23   90.2   0.0   1   1   1.5e-25   8.3e-23   90.0   0.0     1    91     1    91     1    94 0.97 [subseq from] tricalbin [Aureobasidium pullulans]
THZ30979.1/1099-1193     -             95 C2                   PF00168.30   103   7.3e-23   90.2   0.0   1   1   1.5e-25   8.3e-23   90.0   0.0     1    91     1    91     1    94 0.97 [subseq from] tricalbin [Aureobasidium pullulans]
THZ40593.1/1099-1193     -             95 C2                   PF00168.30   103   7.3e-23   90.2   0.0   1   1   1.5e-25   8.3e-23   90.0   0.0     1    91     1    91     1    94 0.97 [subseq from] tricalbin [Aureobasidium pullulans]
THZ59418.1/1099-1193     -             95 C2                   PF00168.30   103   7.3e-23   90.2   0.0   1   1   1.5e-25   8.3e-23   90.0   0.0     1    91     1    91     1    94 0.97 [subseq from] tricalbin [Aureobasidium pullulans]
TIA00681.1/1099-1193     -             95 C2                   PF00168.30   103   7.3e-23   90.2   0.0   1   1   1.5e-25   8.3e-23   90.0   0.0     1    91     1    91     1    94 0.97 [subseq from] tricalbin [Aureobasidium pullulans]
TIA06123.1/1099-1193     -             95 C2                   PF00168.30   103   7.3e-23   90.2   0.0   1   1   1.5e-25   8.3e-23   90.0   0.0     1    91     1    91     1    94 0.97 [subseq from] tricalbin [Aureobasidium pullulans]
TIA14670.1/1099-1193     -             95 C2                   PF00168.30   103   7.3e-23   90.2   0.0   1   1   1.5e-25   8.3e-23   90.0   0.0     1    91     1    91     1    94 0.97 [subseq from] tricalbin [Aureobasidium pullulans]
TIA40484.1/1099-1193     -             95 C2                   PF00168.30   103   7.3e-23   90.2   0.0   1   1   1.5e-25   8.3e-23   90.0   0.0     1    91     1    91     1    94 0.97 [subseq from] tricalbin [Aureobasidium pullulans]
TIA55015.1/485-579       -             95 C2                   PF00168.30   103   7.3e-23   90.2   0.0   1   1   1.5e-25   8.3e-23   90.0   0.0     1    91     1    91     1    94 0.97 [subseq from] tricalbin, partial [Aureobasidium pullulans]
TIA57776.1/1099-1193     -             95 C2                   PF00168.30   103   7.3e-23   90.2   0.0   1   1   1.5e-25   8.3e-23   90.0   0.0     1    91     1    91     1    94 0.97 [subseq from] tricalbin [Aureobasidium pullulans]
XP_029755297.1/1099-1193 -             95 C2                   PF00168.30   103   7.3e-23   90.2   0.0   1   1   1.5e-25   8.3e-23   90.0   0.0     1    91     1    91     1    94 0.97 [subseq from] tricalbin [Aureobasidium pullulans EXF-150] >KEQ79110.1 tricalbin [Aureobasidium pullulans EXF-150]
XP_026606447.1/11-110    -            100 C2                   PF00168.30   103   7.3e-23   90.2   0.0   1   1   1.5e-25   8.1e-23   90.0   0.0     3   103     1   100     1   100 0.92 [subseq from] Phosphatidylserine decarboxylase proenzyme 2 [Aspergillus mulundensis] >RDW86923.1 Phosphatidylserine decarboxylase proenzyme 2 [Aspergillus mulundensis]
EEH10936.1/1083-1185     -            103 C2                   PF00168.30   103   7.4e-23   90.2   0.0   1   1   1.5e-25     8e-23   90.1   0.0     1   103     1   103     1   103 0.97 [subseq from] transmembrane protein [Histoplasma capsulatum G186AR]
EER42970.1/1079-1181     -            103 C2                   PF00168.30   103   7.4e-23   90.2   0.0   1   1   1.5e-25     8e-23   90.1   0.0     1   103     1   103     1   103 0.97 [subseq from] transmembrane protein [Histoplasma capsulatum H143]
EGC45904.1/1080-1182     -            103 C2                   PF00168.30   103   7.4e-23   90.2   0.0   1   1   1.5e-25     8e-23   90.1   0.0     1   103     1   103     1   103 0.97 [subseq from] transmembrane protein [Histoplasma capsulatum H88]
TKX22695.1/1111-1208     -             98 C2                   PF00168.30   103   7.4e-23   90.2   0.0   1   1   1.4e-25   7.9e-23   90.1   0.0     1    93     1    93     1    98 0.96 [subseq from] C2 domain-containing protein 2 [Elsinoe australis]
ELR05003.1/1096-1193     -             98 C2                   PF00168.30   103   7.7e-23   90.1   0.0   1   1   1.5e-25   8.1e-23   90.0   0.0     1    93     1    93     1    98 0.97 [subseq from] hypothetical protein GMDG_01574 [Pseudogymnoascus destructans 20631-21]
XP_024323875.1/1096-1193 -             98 C2                   PF00168.30   103   7.7e-23   90.1   0.0   1   1   1.5e-25   8.1e-23   90.0   0.0     1    93     1    93     1    98 0.97 [subseq from] hypothetical protein VC83_05110 [Pseudogymnoascus destructans] >OAF58590.1 hypothetical protein VC83_05110 [Pseudogymnoascus destructans]
OQD99351.1/42-141        -            100 C2                   PF00168.30   103   7.8e-23   90.1   0.0   1   1   1.6e-25   8.6e-23   90.0   0.0     3   103     1   100     1   100 0.92 [subseq from] hypothetical protein PENVUL_c064G06511 [Penicillium vulpinum]
XP_022396708.1/38-138    -            101 C2                   PF00168.30   103   7.8e-23   90.1   0.0   1   1   1.6e-25   8.6e-23   90.0   0.0     2   103     1   101     1   101 0.93 [subseq from] hypothetical protein ASPGLDRAFT_51924 [Aspergillus glaucus CBS 516.65] >OJJ80010.1 hypothetical protein ASPGLDRAFT_51924 [Aspergillus glaucus CBS 516.65]
XP_018209350.1/734-830   -             97 C2                   PF00168.30   103   7.9e-23   90.1   0.1   1   1   1.5e-25   8.5e-23   90.0   0.1     1    96     1    96     1    97 0.97 [subseq from] hypothetical protein OGAPODRAFT_17190 [Ogataea polymorpha] >OBA14381.1 hypothetical protein OGAPODRAFT_17190 [Ogataea polymorpha]
XP_008085387.1/1110-1206 -             97 C2                   PF00168.30   103     8e-23   90.1   0.0   1   1   1.5e-25   8.5e-23   90.0   0.0     1    92     1    92     1    97 0.97 [subseq from] C2 (Calcium/lipid-binding, CaLB) [Glarea lozoyensis ATCC 20868] >EPE28028.1 C2 (Calcium/lipid-binding, CaLB) [Glarea lozoyensis ATCC 20868]
OSS44610.1/50-151        -            102 C2                   PF00168.30   103   8.1e-23   90.1   0.0   1   1   1.6e-25   8.9e-23   89.9   0.0     3   103     1   102     1   102 0.92 [subseq from] hypothetical protein B5807_10489 [Epicoccum nigrum]
RMD43016.1/1254-1356     -            103 C2                   PF00168.30   103   8.1e-23   90.1   0.0   1   1   1.6e-25   8.8e-23   89.9   0.0     1   103     1   103     1   103 0.98 [subseq from] hypothetical protein DV735_g2151, partial [Chaetothyriales sp. CBS 134920]
OBT67555.1/1109-1206     -             98 C2                   PF00168.30   103   8.1e-23   90.1   0.0   1   1   1.6e-25   8.6e-23   90.0   0.0     1    93     1    93     1    98 0.97 [subseq from] hypothetical protein VE03_03790 [Pseudogymnoascus sp. 23342-1-I1]
KOS47214.1/42-141        -            100 C2                   PF00168.30   103   8.1e-23   90.0   0.0   1   1   1.6e-25   8.9e-23   89.9   0.0     3   103     1   100     1   100 0.93 [subseq from] hypothetical protein ACN38_g1857 [Penicillium nordicum]
KUM63843.1/42-141        -            100 C2                   PF00168.30   103   8.1e-23   90.0   0.0   1   1   1.6e-25   8.9e-23   89.9   0.0     3   103     1   100     1   100 0.93 [subseq from] hypothetical protein ACN42_g3283 [Penicillium freii]
OQD96533.1/42-141        -            100 C2                   PF00168.30   103   8.1e-23   90.0   0.0   1   1   1.6e-25   8.9e-23   89.9   0.0     3   103     1   100     1   100 0.93 [subseq from] hypothetical protein PENSOL_c015G04805 [Penicillium solitum]
GAM85418.1/1098-1196     -             99 C2                   PF00168.30   103   8.1e-23   90.0   0.0   1   1   1.6e-25   8.7e-23   90.0   0.0     1    96     1    96     1    99 0.96 [subseq from] hypothetical protein ANO11243_034250 [fungal sp. No.11243]
KAB8228434.1/42-141      -            100 C2                   PF00168.30   103   8.2e-23   90.0   0.0   1   1   1.6e-25   9.1e-23   89.9   0.0     3   103     1   100     1   100 0.92 [subseq from] phosphatidylserine decarboxylase-domain-containing protein [Aspergillus alliaceus]
KAE8387249.1/42-141      -            100 C2                   PF00168.30   103   8.2e-23   90.0   0.0   1   1   1.6e-25   9.1e-23   89.9   0.0     3   103     1   100     1   100 0.92 [subseq from] phosphatidylserine decarboxylase-domain-containing protein [Aspergillus albertensis]
KAA8646497.1/42-141      -            100 C2                   PF00168.30   103   8.4e-23   90.0   0.0   1   1   1.7e-25   9.3e-23   89.8   0.0     3   103     1   100     1   100 0.93 [subseq from] hypothetical protein ATNIH1004_007930 [Aspergillus tanneri]
KAE8225894.1/1118-1221   -            104 C2                   PF00168.30   103   8.5e-23   90.0   0.0   1   1   1.7e-25   9.3e-23   89.9   0.0     1   103     1   104     1   104 0.96 [subseq from] hypothetical protein CF319_g1436 [Tilletia indica]
KAE8228677.1/1118-1221   -            104 C2                   PF00168.30   103   8.5e-23   90.0   0.0   1   1   1.7e-25   9.3e-23   89.9   0.0     1   103     1   104     1   104 0.96 [subseq from] hypothetical protein CF326_g6385 [Tilletia indica]
KAE8250249.1/1118-1221   -            104 C2                   PF00168.30   103   8.5e-23   90.0   0.0   1   1   1.7e-25   9.3e-23   89.9   0.0     1   103     1   104     1   104 0.96 [subseq from] hypothetical protein A4X13_0g4866 [Tilletia indica]
ORX90808.1/976-1072      -             97 C2                   PF00168.30   103   8.5e-23   90.0   0.2   1   1   1.8e-25   9.7e-23   89.8   0.2     1    92     1    92     1    95 0.97 [subseq from] hypothetical protein K493DRAFT_229544, partial [Basidiobolus meristosporus CBS 931.73]
PKC72210.1/4-92          -             89 C2                   PF00168.30   103   8.7e-23   89.9   0.3   1   1   1.7e-25   9.5e-23   89.8   0.3     1    90     1    88     1    89 0.98 [subseq from] C2 calcium-dependent membrane targeting, partial [Rhizophagus irregularis]
XP_007911093.1/18-119    -            102 C2                   PF00168.30   103   8.7e-23   89.9   0.0   1   1   1.7e-25   9.7e-23   89.8   0.0     3   103     1   102     1   102 0.92 [subseq from] putative phosphatidylserine decarboxylase protein [Phaeoacremonium minimum UCRPA7] >EOO04145.1 putative phosphatidylserine decarboxylase protein [Phaeoacremonium minimum UCRPA7]
THW61137.1/1099-1193     -             95 C2                   PF00168.30   103   8.8e-23   89.9   0.0   1   1   1.8e-25     1e-22   89.8   0.0     1    91     1    91     1    94 0.97 [subseq from] tricalbin [Aureobasidium pullulans]
RVX65897.1/1098-1200     -            103 C2                   PF00168.30   103   8.8e-23   89.9   0.0   1   1   1.7e-25   9.6e-23   89.8   0.0     1   103     1   103     1   103 0.98 [subseq from] hypothetical protein B0A52_10261 [Exophiala mesophila]
EEH06926.1/39-139        -            101 C2                   PF00168.30   103   8.9e-23   89.9   0.0   1   1   1.8e-25   9.8e-23   89.8   0.0     2   103     1   101     1   101 0.92 [subseq from] phosphatidylserine decarboxylase proenzyme [Histoplasma capsulatum G186AR]
EGC47751.1/39-139        -            101 C2                   PF00168.30   103   8.9e-23   89.9   0.0   1   1   1.8e-25   9.8e-23   89.8   0.0     2   103     1   101     1   101 0.92 [subseq from] phosphatidylserine decarboxylase proenzyme [Histoplasma capsulatum H88]
OIW28851.1/21-122        -            102 C2                   PF00168.30   103   8.9e-23   89.9   0.0   1   1   1.8e-25   9.8e-23   89.8   0.0     3   103     1   102     1   102 0.96 [subseq from] hypothetical protein CONLIGDRAFT_681796 [Coniochaeta ligniaria NRRL 30616]
EPQ66444.1/1087-1183     -             97 C2                   PF00168.30   103     9e-23   89.9   0.0   1   1   1.7e-25   9.5e-23   89.8   0.0     1    92     1    92     1    97 0.97 [subseq from] Lipid-binding protein [Blumeria graminis f. sp. tritici 96224] >VDB90770.1 Bgt-2651 [Blumeria graminis f. sp. tritici]
XP_013330258.1/37-137    -            101 C2                   PF00168.30   103   9.3e-23   89.9   0.0   1   1   1.9e-25     1e-22   89.7   0.0     2   103     1   101     1   101 0.92 [subseq from] Phosphatidylserine decarboxylase [Rasamsonia emersonii CBS 393.64] >KKA23646.1 Phosphatidylserine decarboxylase [Rasamsonia emersonii CBS 393.64]
TGZ80655.1/1074-1169     -             96 C2                   PF00168.30   103   9.5e-23   89.8   0.0   1   1     2e-25   1.1e-22   89.6   0.0     1    90     1    90     1    95 0.97 [subseq from] tricalbin [Ascodesmis nigricans]
KIW72518.1/59-159        -            101 C2                   PF00168.30   103   9.5e-23   89.8   0.0   1   1   1.9e-25     1e-22   89.7   0.0     2   103     1   101     1   101 0.93 [subseq from] phosphatidylserine decarboxylase [Phialophora americana]
TGJ88710.1/36-138        -            103 C2                   PF00168.30   103   9.5e-23   89.8   0.0   1   1   1.9e-25     1e-22   89.7   0.0     3   103     2   103     1   103 0.92 [subseq from] hypothetical protein E0Z10_g13 [Xylaria hypoxylon]
XP_013936574.1/975-1071  -             97 C2                   PF00168.30   103   9.6e-23   89.8   0.1   1   1   1.9e-25     1e-22   89.7   0.1     1    96     1    96     1    97 0.97 [subseq from] hypothetical protein HPODL_04752 [Ogataea parapolymorpha DL-1] >ESX01988.1 hypothetical protein HPODL_04752 [Ogataea parapolymorpha DL-1]
KAE8380229.1/41-141      -            101 C2                   PF00168.30   103   9.7e-23   89.8   0.0   1   1   1.9e-25   1.1e-22   89.7   0.0     3   103     2   101     1   101 0.92 [subseq from] phosphatidylserine decarboxylase-domain-containing protein [Aspergillus bertholletius]
KZN84339.1/41-141        -            101 C2                   PF00168.30   103   9.7e-23   89.8   0.0   1   1   1.9e-25   1.1e-22   89.7   0.0     2   103     1   101     1   101 0.92 [subseq from] Phosphatidylserine decarboxylase proenzyme [Penicillium chrysogenum]
OQE15972.1/41-141        -            101 C2                   PF00168.30   103   9.7e-23   89.8   0.0   1   1   1.9e-25   1.1e-22   89.7   0.0     2   103     1   101     1   101 0.92 [subseq from] hypothetical protein PENFLA_c029G10381 [Penicillium flavigenum]
XP_002559939.1/41-141    -            101 C2                   PF00168.30   103   9.7e-23   89.8   0.0   1   1   1.9e-25   1.1e-22   89.7   0.0     2   103     1   101     1   101 0.92 [subseq from] Pc13g15440 [Penicillium rubens Wisconsin 54-1255] >CAP92613.1 Pc13g15440 [Penicillium rubens Wisconsin 54-1255]
SSD59860.1/1123-1220     -             98 C2                   PF00168.30   103   9.8e-23   89.8   0.1   1   1   1.9e-25   1.1e-22   89.7   0.1     1    97     1    97     1    98 0.97 [subseq from] related to Tricalbin-3 [Saccharomycodes ludwigii]
CRL22396.1/42-141        -            100 C2                   PF00168.30   103   9.9e-23   89.8   0.0   1   1     2e-25   1.1e-22   89.6   0.0     3   103     1   100     1   100 0.93 [subseq from] C2 calcium-dependent membrane targeting [Penicillium camemberti]
TGJ63615.1/9-110         -            102 C2                   PF00168.30   103   9.9e-23   89.8   0.0   1   1     2e-25   1.1e-22   89.6   0.0     3   103     1   102     1   102 0.92 [subseq from] hypothetical protein EYR41_011518 [Arthrobotrys oligospora]
XP_011120822.1/9-110     -            102 C2                   PF00168.30   103   9.9e-23   89.8   0.0   1   1     2e-25   1.1e-22   89.6   0.0     3   103     1   102     1   102 0.92 [subseq from] hypothetical protein AOL_s00075g209 [Arthrobotrys oligospora ATCC 24927] >EGX50573.1 hypothetical protein AOL_s00075g209 [Arthrobotrys oligospora ATCC 24927]
KEQ58716.1/52-156        -            105 C2                   PF00168.30   103     1e-22   89.7   0.0   1   1   2.1e-25   1.2e-22   89.5   0.0     3   103     1   105     1   105 0.91 [subseq from] hypothetical protein M437DRAFT_58662 [Aureobasidium melanogenum CBS 110374]
EFW17042.1/1097-1198     -            102 C2                   PF00168.30   103     1e-22   89.7   0.0   1   1   1.9e-25   1.1e-22   89.7   0.0     1    97     1    97     1   102 0.95 [subseq from] membrane bound C2 domain-containing protein [Coccidioides posadasii str. Silveira]
KMM69956.1/1097-1198     -            102 C2                   PF00168.30   103     1e-22   89.7   0.0   1   1   1.9e-25   1.1e-22   89.7   0.0     1    97     1    97     1   102 0.95 [subseq from] C2 domain-containing protein [Coccidioides posadasii RMSCC 3488]
KMP04611.1/1097-1198     -            102 C2                   PF00168.30   103     1e-22   89.7   0.0   1   1   1.9e-25   1.1e-22   89.7   0.0     1    97     1    97     1   102 0.95 [subseq from] transmembrane protein [Coccidioides immitis RMSCC 2394] >KMU90417.1 transmembrane protein [Coccidioides immitis H538.4]
TPX21172.1/1097-1198     -            102 C2                   PF00168.30   103     1e-22   89.7   0.0   1   1   1.9e-25   1.1e-22   89.7   0.0     1    97     1    97     1   102 0.95 [subseq from] hypothetical protein DIZ76_015126 [Coccidioides immitis]
XP_003071757.1/1097-1198 -            102 C2                   PF00168.30   103     1e-22   89.7   0.0   1   1   1.9e-25   1.1e-22   89.7   0.0     1    97     1    97     1   102 0.95 [subseq from] C2 domain containing protein [Coccidioides posadasii C735 delta SOWgp] >EER29612.1 C2 domain containing protein [Coccidioides posadasii C735 delta SOWgp]
XP_002540666.1/35-134    -            100 C2                   PF00168.30   103     1e-22   89.7   0.0   1   1     2e-25   1.1e-22   89.6   0.0     3   103     1   100     1   100 0.92 [subseq from] conserved hypothetical protein [Uncinocarpus reesii 1704] >EEP75333.1 conserved hypothetical protein [Uncinocarpus reesii 1704]
KZT65575.1/1104-1206     -            103 C2                   PF00168.30   103     1e-22   89.7   0.0   1   1     2e-25   1.1e-22   89.6   0.0     1   103     1   103     1   103 0.98 [subseq from] tricalbin [Daedalea quercina L-15889]
SCU97823.1/1097-1195     -             99 C2                   PF00168.30   103     1e-22   89.7   0.0   1   1     2e-25   1.1e-22   89.6   0.0     1    98     1    98     1    99 0.97 [subseq from] LAFA_0G13520g1_1 [Lachancea sp. CBS 6924]
PWA03148.1/1028-1126     -             99 C2                   PF00168.30   103     1e-22   89.7   0.2   1   1     2e-25   1.1e-22   89.6   0.2     1    97     1    97     1    99 0.97 [subseq from] hypothetical protein BB558_000658 [Smittium angustum]
TVY17922.1/52-154        -            103 C2                   PF00168.30   103     1e-22   89.7   0.0   1   1   2.1e-25   1.2e-22   89.5   0.0     2   103     1   103     1   103 0.95 [subseq from] Phosphatidylserine decarboxylase proenzyme 3 [Lachnellula arida]
KTA97917.1/1101-1195     -             95 C2                   PF00168.30   103   1.1e-22   89.7   0.0   1   1   2.1e-25   1.1e-22   89.6   0.0     1    92     1    92     1    95 0.97 [subseq from] Tricalbin-3 [[Candida] glabrata] >KTB02472.1 Tricalbin-3 [[Candida] glabrata] >KTB02875.1 Tricalbin-3 [[Candida] glabrata] >KTB08882.1 Tricalbin-3 [[Candida] glabrata] >KTB18937.1 Tricalbin-3 [[Candida] glabrata]
KTB22487.1/1101-1195     -             95 C2                   PF00168.30   103   1.1e-22   89.7   0.0   1   1   2.1e-25   1.1e-22   89.6   0.0     1    92     1    92     1    95 0.97 [subseq from] Tricalbin-3 [[Candida] glabrata] >KTB26550.1 Tricalbin-3 [[Candida] glabrata]
OXB41218.1/1101-1195     -             95 C2                   PF00168.30   103   1.1e-22   89.7   0.0   1   1   2.1e-25   1.1e-22   89.6   0.0     1    92     1    92     1    95 0.97 [subseq from] hypothetical protein B1J91_L11440g [[Candida] glabrata] >OXB46518.1 hypothetical protein B1J92_L11440g [[Candida] glabrata]
XP_449265.1/1101-1195    -             95 C2                   PF00168.30   103   1.1e-22   89.7   0.0   1   1   2.1e-25   1.1e-22   89.6   0.0     1    92     1    92     1    95 0.97 [subseq from] uncharacterized protein CAGL0L11440g [[Candida] glabrata] >CAG62239.1 unnamed protein product [[Candida] glabrata] >SLM12356.1 related to Tricalbin-3 [[Candida] glabrata] >SCV13955.1 related to Tricalbin-3 [[Candida] glabrata]
CEG84088.1/10-112        -            103 C2                   PF00168.30   103   1.1e-22   89.6   0.9   1   1   2.2e-25   1.2e-22   89.5   0.9     1   103     1   103     1   103 0.98 [subseq from] hypothetical protein RMATCC62417_17938 [Rhizopus microsporus]
THW07635.1/1099-1193     -             95 C2                   PF00168.30   103   1.1e-22   89.6   0.0   1   1   2.2e-25   1.2e-22   89.5   0.0     1    91     1    91     1    94 0.97 [subseq from] tricalbin [Aureobasidium pullulans]
EIT78745.1/42-141        -            100 C2                   PF00168.30   103   1.1e-22   89.6   0.0   1   1   2.2e-25   1.2e-22   89.5   0.0     3   103     1   100     1   100 0.92 [subseq from] phosphatidylserine decarboxylase [Aspergillus oryzae 3.042] >KDE84876.1 phosphatidylserine decarboxylase [Aspergillus oryzae 100-8] >KAB8247580.1 phosphatidylserine decarboxylase-domain-containing protein [Aspergillus parvisclerotigenus]
KAB8209575.1/42-141      -            100 C2                   PF00168.30   103   1.1e-22   89.6   0.0   1   1   2.2e-25   1.2e-22   89.5   0.0     3   103     1   100     1   100 0.92 [subseq from] phosphatidylserine decarboxylase-domain-containing protein [Aspergillus parasiticus]
KAB8279631.1/42-141      -            100 C2                   PF00168.30   103   1.1e-22   89.6   0.0   1   1   2.2e-25   1.2e-22   89.5   0.0     3   103     1   100     1   100 0.92 [subseq from] phosphatidylserine decarboxylase-domain-containing protein [Aspergillus minisclerotigenes]
KAE8318526.1/42-141      -            100 C2                   PF00168.30   103   1.1e-22   89.6   0.0   1   1   2.2e-25   1.2e-22   89.5   0.0     3   103     1   100     1   100 0.92 [subseq from] phosphatidylserine decarboxylase-domain-containing protein [Aspergillus transmontanensis]
KAE8339502.1/42-141      -            100 C2                   PF00168.30   103   1.1e-22   89.6   0.0   1   1   2.2e-25   1.2e-22   89.5   0.0     3   103     1   100     1   100 0.92 [subseq from] hypothetical protein BDV24DRAFT_135709 [Aspergillus arachidicola]
KOC08584.1/42-141        -            100 C2                   PF00168.30   103   1.1e-22   89.6   0.0   1   1   2.2e-25   1.2e-22   89.5   0.0     3   103     1   100     1   100 0.92 [subseq from] phosphatidylserine decarboxylase [Aspergillus flavus AF70]
RAQ46485.1/42-141        -            100 C2                   PF00168.30   103   1.1e-22   89.6   0.0   1   1   2.2e-25   1.2e-22   89.5   0.0     3   103     1   100     1   100 0.92 [subseq from] phosphatidylserine decarboxylase [Aspergillus flavus] >RAQ71823.1 phosphatidylserine decarboxylase [Aspergillus flavus] >RAQ76282.1 phosphatidylserine decarboxylase [Aspergillus flavus]
RMZ46963.1/42-141        -            100 C2                   PF00168.30   103   1.1e-22   89.6   0.0   1   1   2.2e-25   1.2e-22   89.5   0.0     3   103     1   100     1   100 0.92 [subseq from] phosphatidylserine decarboxylase [Aspergillus flavus]
KXN66806.1/1011-1104     -             94 C2                   PF00168.30   103   1.1e-22   89.6   0.1   1   1   2.1e-25   1.2e-22   89.5   0.1     1    91     1    91     1    94 0.98 [subseq from] hypothetical protein CONCODRAFT_11273 [Conidiobolus coronatus NRRL 28638]
OCK87458.1/53-155        -            103 C2                   PF00168.30   103   1.1e-22   89.6   0.0   1   1   2.2e-25   1.2e-22   89.5   0.0     3   103     2   103     1   103 0.91 [subseq from] phosphatidylserine decarboxylase proenzyme [Cenococcum geophilum 1.58]
OCK79385.1/52-153        -            102 C2                   PF00168.30   103   1.1e-22   89.6   0.0   1   1   2.2e-25   1.2e-22   89.5   0.0     3   103     1   102     1   102 0.93 [subseq from] hypothetical protein K432DRAFT_383134 [Lepidopterella palustris CBS 459.81]
KKA28172.1/1073-1172     -            100 C2                   PF00168.30   103   1.1e-22   89.6   0.0   1   1   2.1e-25   1.2e-22   89.5   0.0     1    93     1    93     1   100 0.96 [subseq from] hypothetical protein TD95_004224 [Thielaviopsis punctulata]
VBB76461.1/28-131        -            104 C2                   PF00168.30   103   1.1e-22   89.6   0.0   1   1   2.3e-25   1.2e-22   89.4   0.0     1   103     1   104     1   104 0.97 [subseq from] Putative protein of unknown function [Podospora comata]
KFX88241.1/69-170        -            102 C2                   PF00168.30   103   1.1e-22   89.6   0.0   1   1   2.3e-25   1.3e-22   89.4   0.0     3   103     1   102     1   102 0.93 [subseq from] hypothetical protein V490_07758 [Pseudogymnoascus sp. VKM F-3557]
KFY40305.1/69-170        -            102 C2                   PF00168.30   103   1.1e-22   89.6   0.0   1   1   2.3e-25   1.3e-22   89.4   0.0     3   103     1   102     1   102 0.93 [subseq from] hypothetical protein V495_05489 [Pseudogymnoascus sp. VKM F-4514 (FW-929)]
KFY62513.1/69-170        -            102 C2                   PF00168.30   103   1.1e-22   89.6   0.0   1   1   2.3e-25   1.3e-22   89.4   0.0     3   103     1   102     1   102 0.93 [subseq from] hypothetical protein V497_02339 [Pseudogymnoascus sp. VKM F-4516 (FW-969)]
EGE78738.1/42-142        -            101 C2                   PF00168.30   103   1.1e-22   89.6   0.0   1   1   2.3e-25   1.3e-22   89.4   0.0     2   103     1   101     1   101 0.92 [subseq from] phosphatidylserine decarboxylase [Blastomyces dermatitidis ATCC 18188] >EQL36441.1 phosphatidylserine decarboxylase [Blastomyces dermatitidis ATCC 26199] >EEQ90919.2 phosphatidylserine decarboxylase [Blastomyces dermatitidis ER-3]
OAT10785.1/42-142        -            101 C2                   PF00168.30   103   1.1e-22   89.6   0.0   1   1   2.3e-25   1.3e-22   89.4   0.0     2   103     1   101     1   101 0.92 [subseq from] phosphatidylserine decarboxylase [Blastomyces gilchristii SLH14081]
XP_016219136.1/1114-1211 -             98 C2                   PF00168.30   103   1.1e-22   89.6   0.0   1   1   2.3e-25   1.2e-22   89.4   0.0     1    97     1    97     1    98 0.97 [subseq from] hypothetical protein PV09_00189 [Verruconis gallopava] >KIW09267.1 hypothetical protein PV09_00189 [Verruconis gallopava]
PVU85823.1/1071-1169     -             99 C2                   PF00168.30   103   1.2e-22   89.5   0.2   1   1   2.3e-25   1.3e-22   89.4   0.2     1    97     1    97     1    99 0.97 [subseq from] hypothetical protein BB559_006800 [Furculomyces boomerangus] >PVU85954.1 hypothetical protein BB559_006758 [Furculomyces boomerangus]
RKF77423.1/53-155        -            103 C2                   PF00168.30   103   1.2e-22   89.5   0.0   1   1   2.3e-25   1.3e-22   89.4   0.0     2   103     1   103     1   103 0.96 [subseq from] Phosphatidylserine decarboxylase proenzyme 3 [Golovinomyces cichoracearum]
TID19481.1/1127-1224     -             98 C2                   PF00168.30   103   1.2e-22   89.5   0.0   1   1   2.3e-25   1.3e-22   89.4   0.0     1    96     1    96     1    98 0.96 [subseq from] hypothetical protein E6O75_ATG06819 [Venturia nashicola] >TLD29995.1 hypothetical protein E2P81_ATG06648 [Venturia nashicola]
GAA93371.1/1111-1205     -             95 C2                   PF00168.30   103   1.2e-22   89.5   0.0   1   1   2.3e-25   1.3e-22   89.4   0.0     1    92     1    92     1    95 0.98 [subseq from] hypothetical protein E5Q_00011 [Mixia osmundae IAM 14324]
XP_014565786.1/1040-1134 -             95 C2                   PF00168.30   103   1.2e-22   89.5   0.0   1   1   2.3e-25   1.3e-22   89.4   0.0     1    92     1    92     1    95 0.98 [subseq from] hypothetical protein L969DRAFT_53729 [Mixia osmundae IAM 14324] >KEI37230.1 hypothetical protein L969DRAFT_53729 [Mixia osmundae IAM 14324]
RMJ02305.1/58-159        -            102 C2                   PF00168.30   103   1.2e-22   89.5   0.0   1   1   2.4e-25   1.3e-22   89.3   0.0     3   103     1   102     1   102 0.96 [subseq from] hypothetical protein CDV36_015429 [Fusarium sp. AF-12]
RSM08893.1/58-159        -            102 C2                   PF00168.30   103   1.2e-22   89.5   0.0   1   1   2.4e-25   1.3e-22   89.3   0.0     3   103     1   102     1   102 0.96 [subseq from] hypothetical protein CDV31_007944 [Fusarium ambrosium]
RTE72101.1/58-159        -            102 C2                   PF00168.30   103   1.2e-22   89.5   0.0   1   1   2.4e-25   1.3e-22   89.3   0.0     3   103     1   102     1   102 0.96 [subseq from] hypothetical protein BHE90_013480 [Fusarium euwallaceae]
XP_014168840.1/48-149    -            102 C2                   PF00168.30   103   1.2e-22   89.5   0.0   1   1   2.5e-25   1.4e-22   89.3   0.0     3   103     1   102     1   102 0.94 [subseq from] phosphatidylserine decarboxylase [Grosmannia clavigera kw1407] >EFW99357.1 phosphatidylserine decarboxylase [Grosmannia clavigera kw1407]
ODQ72994.1/1045-1147     -            103 C2                   PF00168.30   103   1.2e-22   89.5   0.0   1   1   2.4e-25   1.3e-22   89.4   0.0     3   103     2   103     1   103 0.96 [subseq from] hypothetical protein LIPSTDRAFT_3348 [Lipomyces starkeyi NRRL Y-11557]
KYK58289.1/1227-1327     -            101 C2                   PF00168.30   103   1.2e-22   89.5   0.0   1   1   2.4e-25   1.3e-22   89.4   0.0     1    98     1    98     1   101 0.96 [subseq from] transmembrane protein [Drechmeria coniospora]
ODA82874.1/1078-1178     -            101 C2                   PF00168.30   103   1.2e-22   89.5   0.0   1   1   2.4e-25   1.3e-22   89.4   0.0     1    98     1    98     1   101 0.96 [subseq from] hypothetical protein RJ55_01383 [Drechmeria coniospora]
ORX78795.1/1144-1237     -             94 C2                   PF00168.30   103   1.2e-22   89.4   0.0   1   1   2.4e-25   1.3e-22   89.3   0.0     1    92     1    91     1    94 0.95 [subseq from] hypothetical protein BCR32DRAFT_246911 [Anaeromyces robustus]
XP_025429576.1/1133-1235 -            103 C2                   PF00168.30   103   1.2e-22   89.4   0.0   1   1   2.5e-25   1.4e-22   89.3   0.0     1   103     1   103     1   103 0.98 [subseq from] membrane bound C2 domain protein vp115 [Aspergillus saccharolyticus JOP 1030-1] >PYH43594.1 membrane bound C2 domain protein vp115 [Aspergillus saccharolyticus JOP 1030-1]
KFY15868.1/1099-1196     -             98 C2                   PF00168.30   103   1.2e-22   89.4   0.0   1   1   2.4e-25   1.3e-22   89.4   0.0     1    93     1    93     1    98 0.97 [subseq from] hypothetical protein V492_01710 [Pseudogymnoascus sp. VKM F-4246]
KFY40512.1/1099-1196     -             98 C2                   PF00168.30   103   1.2e-22   89.4   0.0   1   1   2.4e-25   1.3e-22   89.4   0.0     1    93     1    93     1    98 0.97 [subseq from] hypothetical protein V494_03446, partial [Pseudogymnoascus sp. VKM F-4513 (FW-928)]
KAB8219887.1/42-141      -            100 C2                   PF00168.30   103   1.2e-22   89.4   0.0   1   1   2.5e-25   1.4e-22   89.3   0.0     3   103     1   100     1   100 0.92 [subseq from] phosphatidylserine decarboxylase-domain-containing protein [Aspergillus novoparasiticus]
TVY43132.1/53-154        -            102 C2                   PF00168.30   103   1.3e-22   89.4   0.0   1   1   2.6e-25   1.4e-22   89.3   0.0     3   103     1   102     1   102 0.95 [subseq from] Phosphatidylserine decarboxylase proenzyme [Lachnellula subtilissima]
XP_031005431.1/53-154    -            102 C2                   PF00168.30   103   1.3e-22   89.4   0.0   1   1   2.6e-25   1.4e-22   89.3   0.0     3   103     1   102     1   102 0.95 [subseq from] Phosphatidylserine decarboxylase proenzyme [Lachnellula hyalina] >TVY26643.1 Phosphatidylserine decarboxylase proenzyme [Lachnellula hyalina]
XP_016599922.1/42-141    -            100 C2                   PF00168.30   103   1.3e-22   89.4   0.0   1   1   2.6e-25   1.4e-22   89.2   0.0     3   103     1   100     1   100 0.92 [subseq from] Phosphatidylserine decarboxylase-like protein [Penicillium expansum] >KGO42514.1 Phosphatidylserine decarboxylase-like protein [Penicillium expansum] >KGO56040.1 Phosphatidylserine decarboxylase-like protein [Penicillium expansum] >KGO58428.1 Phosphatidylserine decarboxylase-like protein [Penicillium expansum]
EEH18770.2/1066-1168     -            103 C2                   PF00168.30   103   1.3e-22   89.4   0.0   1   1   2.6e-25   1.4e-22   89.3   0.0     1   103     1   103     1   103 0.97 [subseq from] hypothetical protein PABG_01089 [Paracoccidioides brasiliensis Pb03]
XP_015700454.1/1066-1168 -            103 C2                   PF00168.30   103   1.3e-22   89.4   0.0   1   1   2.6e-25   1.4e-22   89.3   0.0     1   103     1   103     1   103 0.97 [subseq from] tricalbin-3 [Paracoccidioides lutzii Pb01] >EEH36397.2 tricalbin-3 [Paracoccidioides lutzii Pb01]
XP_023463076.1/10-112    -            103 C2                   PF00168.30   103   1.3e-22   89.4   1.0   1   1   2.6e-25   1.4e-22   89.2   1.0     1   103     1   103     1   103 0.98 [subseq from] hypothetical protein RHIMIDRAFT_51324 [Rhizopus microsporus ATCC 52813] >ORE09523.1 hypothetical protein BCV72DRAFT_61886 [Rhizopus microsporus var. microsporus] >PHZ09368.1 hypothetical protein RHIMIDRAFT_51324 [Rhizopus microsporus ATCC 52813]
KJX98627.1/84-173        -             90 C2                   PF00168.30   103   1.3e-22   89.4   0.0   1   1   2.6e-25   1.4e-22   89.3   0.0     3    91     2    88     1    90 0.97 [subseq from] phosphatidylserine decarboxylase like protein [Zymoseptoria brevis]
SMQ45921.1/84-173        -             90 C2                   PF00168.30   103   1.3e-22   89.4   0.0   1   1   2.6e-25   1.4e-22   89.3   0.0     3    91     2    88     1    90 0.97 [subseq from] unnamed protein product [Zymoseptoria tritici ST99CH_3D7]
SMR42271.1/84-173        -             90 C2                   PF00168.30   103   1.3e-22   89.4   0.0   1   1   2.6e-25   1.4e-22   89.3   0.0     3    91     2    88     1    90 0.97 [subseq from] unnamed protein product [Zymoseptoria tritici ST99CH_1E4] >SMR44444.1 unnamed protein product [Zymoseptoria tritici ST99CH_3D1]
SMY19599.1/84-173        -             90 C2                   PF00168.30   103   1.3e-22   89.4   0.0   1   1   2.6e-25   1.4e-22   89.3   0.0     3    91     2    88     1    90 0.97 [subseq from] unnamed protein product [Zymoseptoria tritici ST99CH_1A5]
XP_003856311.1/84-173    -             90 C2                   PF00168.30   103   1.3e-22   89.4   0.0   1   1   2.6e-25   1.4e-22   89.3   0.0     3    91     2    88     1    90 0.97 [subseq from] hypothetical protein MYCGRDRAFT_66175 [Zymoseptoria tritici IPO323] >EGP91287.1 hypothetical protein MYCGRDRAFT_66175 [Zymoseptoria tritici IPO323]
RDI82640.1/1120-1217     -             98 C2                   PF00168.30   103   1.3e-22   89.4   0.0   1   1   2.6e-25   1.4e-22   89.3   0.0     1    96     1    96     1    98 0.96 [subseq from] hypothetical protein Vi05172_g7461 [Venturia inaequalis]
KFY82639.1/1101-1198     -             98 C2                   PF00168.30   103   1.3e-22   89.3   0.0   1   1   2.6e-25   1.4e-22   89.3   0.0     1    93     1    93     1    98 0.97 [subseq from] hypothetical protein V500_10413 [Pseudogymnoascus sp. VKM F-4518 (FW-2643)]
KFZ04133.1/1101-1198     -             98 C2                   PF00168.30   103   1.3e-22   89.3   0.0   1   1   2.6e-25   1.4e-22   89.3   0.0     1    93     1    93     1    98 0.97 [subseq from] hypothetical protein V502_10384 [Pseudogymnoascus sp. VKM F-4520 (FW-2644)]
GAQ04087.1/77-172        -             96 C2                   PF00168.30   103   1.3e-22   89.3   0.0   1   1   2.7e-25   1.5e-22   89.2   0.0     8   103     2    96     1    96 0.92 [subseq from] phosphatidylserine decarboxylase proenzyme 3 [Aspergillus lentulus]
PGH32235.1/1098-1200     -            103 C2                   PF00168.30   103   1.4e-22   89.3   0.0   1   1   2.7e-25   1.5e-22   89.2   0.0     1   103     1   103     1   103 0.98 [subseq from] hypothetical protein GX50_04966 [Emmonsia crescens]
RSL70738.1/58-159        -            102 C2                   PF00168.30   103   1.4e-22   89.3   0.0   1   1   2.7e-25   1.5e-22   89.2   0.0     3   103     1   102     1   102 0.94 [subseq from] hypothetical protein CEP54_001597 [Fusarium sp. AF-8]
XP_003037441.1/1110-1212 -            103 C2                   PF00168.30   103   1.4e-22   89.3   0.0   1   1   2.7e-25   1.5e-22   89.2   0.0     1   103     1   103     1   103 0.98 [subseq from] hypothetical protein SCHCODRAFT_73465 [Schizophyllum commune H4-8] >EFJ02539.1 hypothetical protein SCHCODRAFT_73465 [Schizophyllum commune H4-8]
RSL38931.1/57-158        -            102 C2                   PF00168.30   103   1.4e-22   89.3   0.0   1   1   2.8e-25   1.5e-22   89.2   0.0     3   103     1   102     1   102 0.95 [subseq from] hypothetical protein CEP53_014456 [Fusarium sp. AF-6]
RKF63644.1/1078-1175     -             98 C2                   PF00168.30   103   1.4e-22   89.3   0.0   1   1   2.7e-25   1.5e-22   89.2   0.0     1    95     1    95     1    98 0.96 [subseq from] Uncharacterized protein PYUK71.03c [Oidium neolycopersici]
RAK77104.1/1128-1230     -            103 C2                   PF00168.30   103   1.4e-22   89.3   0.0   1   1   2.8e-25   1.5e-22   89.2   0.0     1   103     1   103     1   103 0.98 [subseq from] membrane bound C2 domain protein vp115 [Aspergillus fijiensis CBS 313.89]
XP_020052508.1/1128-1230 -            103 C2                   PF00168.30   103   1.4e-22   89.3   0.0   1   1   2.8e-25   1.5e-22   89.2   0.0     1   103     1   103     1   103 0.98 [subseq from] hypothetical protein ASPACDRAFT_54574 [Aspergillus aculeatus ATCC 16872] >OJJ96168.1 hypothetical protein ASPACDRAFT_54574 [Aspergillus aculeatus ATCC 16872]
XP_025445964.1/1128-1230 -            103 C2                   PF00168.30   103   1.4e-22   89.3   0.0   1   1   2.8e-25   1.5e-22   89.2   0.0     1   103     1   103     1   103 0.98 [subseq from] membrane bound C2 domain protein vp115 [Aspergillus brunneoviolaceus CBS 621.78] >RAH49443.1 membrane bound C2 domain protein vp115 [Aspergillus brunneoviolaceus CBS 621.78]
XP_025503952.1/1128-1230 -            103 C2                   PF00168.30   103   1.4e-22   89.3   0.0   1   1   2.8e-25   1.5e-22   89.2   0.0     1   103     1   103     1   103 0.98 [subseq from] membrane bound C2 domain protein vp115 [Aspergillus aculeatinus CBS 121060] >RAH70129.1 membrane bound C2 domain protein vp115 [Aspergillus aculeatinus CBS 121060]
XP_025523575.1/1128-1230 -            103 C2                   PF00168.30   103   1.4e-22   89.3   0.0   1   1   2.8e-25   1.5e-22   89.2   0.0     1   103     1   103     1   103 0.98 [subseq from] membrane bound C2 domain protein vp115 [Aspergillus japonicus CBS 114.51] >PYI16702.1 membrane bound C2 domain protein vp115 [Aspergillus violaceofuscus CBS 115571] >RAH77681.1 membrane bound C2 domain protein vp115 [Aspergillus japonicus CBS 114.51]
KFY31117.1/1100-1197     -             98 C2                   PF00168.30   103   1.4e-22   89.3   0.0   1   1   2.7e-25   1.5e-22   89.2   0.0     1    93     1    93     1    98 0.97 [subseq from] hypothetical protein V493_01382 [Pseudogymnoascus sp. VKM F-4281 (FW-2241)]
TQB72550.1/1123-1222     -            100 C2                   PF00168.30   103   1.4e-22   89.3   0.0   1   1   2.8e-25   1.5e-22   89.2   0.0     1    98     1    98     1   100 0.98 [subseq from] hypothetical protein MPDQ_006773 [Monascus purpureus]
PYI32840.1/1128-1230     -            103 C2                   PF00168.30   103   1.4e-22   89.2   0.0   1   1   2.9e-25   1.6e-22   89.1   0.0     1   103     1   103     1   103 0.98 [subseq from] membrane bound C2 domain protein vp115 [Aspergillus indologenus CBS 114.80]
XP_025497099.1/1141-1243 -            103 C2                   PF00168.30   103   1.4e-22   89.2   0.0   1   1   2.9e-25   1.6e-22   89.1   0.0     1   103     1   103     1   103 0.98 [subseq from] membrane bound C2 domain protein vp115 [Aspergillus uvarum CBS 121591] >PYH86899.1 membrane bound C2 domain protein vp115 [Aspergillus uvarum CBS 121591]
OQD62391.1/1118-1219     -            102 C2                   PF00168.30   103   1.5e-22   89.2   0.0   1   1   2.8e-25   1.5e-22   89.1   0.0     1    97     1    97     1   102 0.95 [subseq from] hypothetical protein PENPOL_c012G06992 [Penicillium polonicum]
KAE8351716.1/42-141      -            100 C2                   PF00168.30   103   1.5e-22   89.2   0.0   1   1     3e-25   1.6e-22   89.1   0.0     3   103     1   100     1   100 0.92 [subseq from] phosphatidylserine decarboxylase-domain-containing protein [Aspergillus coremiiformis]
PYI08785.1/32-135        -            104 C2                   PF00168.30   103   1.5e-22   89.2   0.0   1   1     3e-25   1.7e-22   89.0   0.0     1   103     1   104     1   104 0.97 [subseq from] hypothetical protein BO78DRAFT_427884 [Aspergillus sclerotiicarbonarius CBS 121057]
XP_025473285.1/32-135    -            104 C2                   PF00168.30   103   1.5e-22   89.2   0.0   1   1     3e-25   1.7e-22   89.0   0.0     1   103     1   104     1   104 0.97 [subseq from] hypothetical protein BO94DRAFT_619638 [Aspergillus sclerotioniger CBS 115572] >PWY96524.1 hypothetical protein BO94DRAFT_619638 [Aspergillus sclerotioniger CBS 115572]
XP_001912144.1/28-131    -            104 C2                   PF00168.30   103   1.5e-22   89.2   0.0   1   1     3e-25   1.7e-22   89.0   0.0     1   103     1   104     1   104 0.97 [subseq from] uncharacterized protein PODANS_2_13260 [Podospora anserina S mat+] >CAP73973.1 unnamed protein product [Podospora anserina S mat+] >CDP26374.1 Putative protein of unknown function [Podospora anserina S mat+]
GAV27510.1/1074-1176     -            103 C2                   PF00168.30   103   1.5e-22   89.2   0.0   1   1     3e-25   1.6e-22   89.1   0.0     1   103     1   103     1   103 0.96 [subseq from] hypothetical protein PMKS-000978 [Pichia membranifaciens]
ORZ18959.1/1390-1495     -            106 C2                   PF00168.30   103   1.5e-22   89.2   0.2   1   1   3.1e-25   1.7e-22   89.0   0.2     1   103     1   106     1   106 0.98 [subseq from] C2 domain-containing protein [Absidia repens]
XP_025549430.1/31-134    -            104 C2                   PF00168.30   103   1.5e-22   89.2   0.0   1   1   3.1e-25   1.7e-22   89.0   0.0     1   103     1   104     1   104 0.98 [subseq from] hypothetical protein BO97DRAFT_471778 [Aspergillus homomorphus CBS 101889] >RAL10276.1 hypothetical protein BO97DRAFT_471778 [Aspergillus homomorphus CBS 101889]
XP_016231896.1/1084-1180 -             97 C2                   PF00168.30   103   1.5e-22   89.1   0.0   1   1   3.2e-25   1.8e-22   89.0   0.0     1    91     1    91     1    96 0.97 [subseq from] hypothetical protein PV08_10982 [Exophiala spinifera] >KIW11680.1 hypothetical protein PV08_10982 [Exophiala spinifera]
CEL07627.1/42-141        -            100 C2                   PF00168.30   103   1.6e-22   89.1   0.0   1   1   3.1e-25   1.7e-22   89.0   0.0     3   103     1   100     1   100 0.92 [subseq from] Putative Phosphatidylserine decarboxylase [Aspergillus calidoustus]
OAD08657.1/8-109         -            102 C2                   PF00168.30   103   1.6e-22   89.1   0.2   1   1   3.1e-25   1.7e-22   89.0   0.2     1   103     1   102     1   102 0.98 [subseq from] hypothetical protein MUCCIDRAFT_188132 [Mucor circinelloides f. lusitanicus CBS 277.49]
ORE20494.1/10-112        -            103 C2                   PF00168.30   103   1.6e-22   89.1   1.1   1   1   3.2e-25   1.7e-22   89.0   1.1     1   103     1   103     1   103 0.98 [subseq from] hypothetical protein BCV71DRAFT_82608 [Rhizopus microsporus] >RCH96105.1 hypothetical protein CU097_012366 [Rhizopus azygosporus]
OCT46603.1/154-254       -            101 C2                   PF00168.30   103   1.6e-22   89.1   0.0   1   1   3.2e-25   1.8e-22   89.0   0.0     2   103     1   101     1   101 0.93 [subseq from] Phosphatidylserine decarboxylase proenzyme 3 [Cladophialophora carrionii]
XP_007753498.1/58-158    -            101 C2                   PF00168.30   103   1.6e-22   89.1   0.0   1   1   3.2e-25   1.8e-22   89.0   0.0     2   103     1   101     1   101 0.93 [subseq from] phosphatidylserine decarboxylase [Cladophialophora yegresii CBS 114405] >EXJ64931.1 phosphatidylserine decarboxylase [Cladophialophora yegresii CBS 114405]
KNZ79648.1/1078-1180     -            103 C2                   PF00168.30   103   1.6e-22   89.1   0.0   1   1   3.2e-25   1.8e-22   89.0   0.0     1   103     1   103     1   103 0.98 [subseq from] hypothetical protein J132_08950 [Termitomyces sp. J132]
CCG84874.1/1062-1160     -             99 C2                   PF00168.30   103   1.6e-22   89.1   0.1   1   1   3.2e-25   1.8e-22   89.0   0.1     1    92     1    94     1    99 0.96 [subseq from] protein of unknown function [Taphrina deformans PYCC 5710]
XP_007673342.1/1028-1124 -             97 C2                   PF00168.30   103   1.7e-22   89.0   0.0   1   1   3.2e-25   1.8e-22   89.0   0.0     1    92     1    92     1    97 0.97 [subseq from] hypothetical protein BAUCODRAFT_351320 [Baudoinia panamericana UAMH 10762] >EMC99805.1 hypothetical protein BAUCODRAFT_351320 [Baudoinia panamericana UAMH 10762]
XP_001540629.1/1082-1184 -            103 C2                   PF00168.30   103   1.7e-22   89.0   0.0   1   1   3.3e-25   1.8e-22   88.9   0.0     1   103     1   103     1   103 0.97 [subseq from] hypothetical protein HCAG_04469 [Histoplasma capsulatum NAm1] >EDN07959.1 hypothetical protein HCAG_04469 [Histoplasma capsulatum NAm1]
XP_007732788.1/1097-1198 -            102 C2                   PF00168.30   103   1.7e-22   89.0   0.0   1   1   3.3e-25   1.8e-22   88.9   0.0     1    98     1    98     1   102 0.95 [subseq from] hypothetical protein A1O3_04469 [Capronia epimyces CBS 606.96] >EXJ87509.1 hypothetical protein A1O3_04469 [Capronia epimyces CBS 606.96]
KAB5535143.1/55-156      -            102 C2                   PF00168.30   103   1.7e-22   89.0   0.0   1   1   3.4e-25   1.9e-22   88.9   0.0     3   103     1   102     1   102 0.95 [subseq from] phosphatidylserine decarboxylase-domain-containing protein [Coniochaeta sp. 2T2.1]
OAL45930.1/1113-1212     -            100 C2                   PF00168.30   103   1.7e-22   89.0   0.0   1   1   3.4e-25   1.9e-22   88.9   0.0     1    98     1    98     1   100 0.97 [subseq from] tricalbin [Pyrenochaeta sp. DS3sAY3a]
XP_016616279.1/28-131    -            104 C2                   PF00168.30   103   1.7e-22   89.0   0.0   1   1   3.5e-25   1.9e-22   88.9   0.0     1   103     1   104     1   104 0.96 [subseq from] hypothetical protein Z519_09766 [Cladophialophora bantiana CBS 173.52] >KIW89610.1 hypothetical protein Z519_09766 [Cladophialophora bantiana CBS 173.52]
OOO11426.1/11-110        -            100 C2                   PF00168.30   103   1.7e-22   89.0   0.0   1   1   3.5e-25   1.9e-22   88.8   0.0     3   103     1   100     1   100 0.92 [subseq from] phosphatidylserine decarboxylase [Aspergillus oryzae]
EDP53842.1/29-132        -            104 C2                   PF00168.30   103   1.7e-22   89.0   0.0   1   1   3.5e-25   1.9e-22   88.8   0.0     1   103     1   104     1   104 0.98 [subseq from] conserved serine proline-rich protein [Aspergillus fumigatus A1163]
KEY79110.1/29-132        -            104 C2                   PF00168.30   103   1.7e-22   89.0   0.0   1   1   3.5e-25   1.9e-22   88.8   0.0     1   103     1   104     1   104 0.98 [subseq from] serine proline rich protein [Aspergillus fumigatus var. RP-2014]
KMK62359.1/29-132        -            104 C2                   PF00168.30   103   1.7e-22   89.0   0.0   1   1   3.5e-25   1.9e-22   88.8   0.0     1   103     1   104     1   104 0.98 [subseq from] conserved serine proline-rich protein [Aspergillus fumigatus Z5]
OXN03617.1/29-132        -            104 C2                   PF00168.30   103   1.7e-22   89.0   0.0   1   1   3.5e-25   1.9e-22   88.8   0.0     1   103     1   104     1   104 0.98 [subseq from] hypothetical protein CDV58_07823 [Aspergillus fumigatus]
OXN15282.1/29-132        -            104 C2                   PF00168.30   103   1.7e-22   89.0   0.0   1   1   3.5e-25   1.9e-22   88.8   0.0     1   103     1   104     1   104 0.98 [subseq from] hypothetical protein CDV57_09657 [Aspergillus fumigatus]
XP_749314.2/29-132       -            104 C2                   PF00168.30   103   1.7e-22   89.0   0.0   1   1   3.5e-25   1.9e-22   88.8   0.0     1   103     1   104     1   104 0.98 [subseq from] conserved serine proline-rich protein [Aspergillus fumigatus Af293] >EAL87276.2 conserved serine proline-rich protein [Aspergillus fumigatus Af293]
KKA01163.1/1201-1300     -            100 C2                   PF00168.30   103   1.8e-22   89.0   0.2   1   1   3.5e-25   1.9e-22   88.8   0.2     1   100     1   100     1   100 0.99 [subseq from] Tricalbin-3 [Hanseniaspora uvarum DSM 2768]
OEJ89507.1/1201-1300     -            100 C2                   PF00168.30   103   1.8e-22   89.0   0.2   1   1   3.5e-25   1.9e-22   88.8   0.2     1   100     1   100     1   100 0.99 [subseq from] Tricalbin-3 [Hanseniaspora uvarum]
XP_009223176.1/48-150    -            103 C2                   PF00168.30   103   1.8e-22   89.0   0.0   1   1   3.5e-25   1.9e-22   88.8   0.0     2   103     1   103     1   103 0.92 [subseq from] phosphatidylserine decarboxylase [Gaeumannomyces tritici R3-111a-1] >EJT77176.1 phosphatidylserine decarboxylase [Gaeumannomyces tritici R3-111a-1]
ODQ65152.1/1062-1157     -             96 C2                   PF00168.30   103   1.8e-22   89.0   0.0   1   1   3.4e-25   1.9e-22   88.9   0.0     1    92     1    93     1    96 0.96 [subseq from] tricalbin [Nadsonia fulvescens var. elongata DSM 6958]
OBT82801.1/1100-1197     -             98 C2                   PF00168.30   103   1.8e-22   89.0   0.0   1   1   3.4e-25   1.9e-22   88.9   0.0     1    93     1    93     1    98 0.97 [subseq from] hypothetical protein VE02_09018 [Pseudogymnoascus sp. 03VT05]
KFY84946.1/64-165        -            102 C2                   PF00168.30   103   1.8e-22   89.0   0.0   1   1   3.6e-25     2e-22   88.8   0.0     3   103     1   102     1   102 0.93 [subseq from] hypothetical protein V500_08850 [Pseudogymnoascus sp. VKM F-4518 (FW-2643)]
KFZ08492.1/64-165        -            102 C2                   PF00168.30   103   1.8e-22   89.0   0.0   1   1   3.6e-25     2e-22   88.8   0.0     3   103     1   102     1   102 0.93 [subseq from] hypothetical protein V502_09322 [Pseudogymnoascus sp. VKM F-4520 (FW-2644)]
RPB22866.1/1078-1180     -            103 C2                   PF00168.30   103   1.8e-22   88.9   0.0   1   1   3.6e-25     2e-22   88.8   0.0     1   103     1   103     1   103 0.98 [subseq from] tricalbin [Terfezia boudieri ATCC MYA-4762]
XP_017988000.1/1008-1105 -             98 C2                   PF00168.30   103   1.8e-22   88.9   0.0   1   1   3.5e-25   1.9e-22   88.8   0.0     1    94     1    96     1    98 0.97 [subseq from] HEL277Cp [Eremothecium sinecaudum] >AMD21004.1 HEL277Cp [Eremothecium sinecaudum]
RIB13627.1/7-115         -            109 C2                   PF00168.30   103   1.8e-22   88.9   0.0   1   1   3.9e-25   2.1e-22   88.7   0.0     2   103     1   109     1   109 0.93 [subseq from] phosphatidylserine decarboxylase-domain-containing protein [Gigaspora rosea]
XP_003051100.1/58-159    -            102 C2                   PF00168.30   103   1.8e-22   88.9   0.0   1   1   3.6e-25     2e-22   88.8   0.0     3   103     1   102     1   102 0.95 [subseq from] predicted protein [[Nectria] haematococca mpVI 77-13-4] >EEU45387.1 predicted protein [[Nectria] haematococca mpVI 77-13-4]
OAX81636.1/1067-1169     -            103 C2                   PF00168.30   103   1.8e-22   88.9   0.0   1   1   3.6e-25     2e-22   88.8   0.0     1   103     1   103     1   103 0.98 [subseq from] hypothetical protein ACJ72_04025 [Emmonsia sp. CAC-2015a]
OOF94649.1/32-135        -            104 C2                   PF00168.30   103   1.9e-22   88.9   0.0   1   1   3.8e-25   2.1e-22   88.7   0.0     1   103     1   104     1   104 0.97 [subseq from] hypothetical protein ASPCADRAFT_208310 [Aspergillus carbonarius ITEM 5010]
PGH09435.1/43-142        -            100 C2                   PF00168.30   103   1.9e-22   88.9   0.0   1   1   3.8e-25   2.1e-22   88.7   0.0     3   103     1   100     1   100 0.92 [subseq from] phosphatidylserine decarboxylase [Blastomyces parvus]
KFY26314.1/60-161        -            102 C2                   PF00168.30   103   1.9e-22   88.8   0.0   1   1   3.9e-25   2.2e-22   88.7   0.0     3   103     1   102     1   102 0.93 [subseq from] hypothetical protein V493_04166 [Pseudogymnoascus sp. VKM F-4281 (FW-2241)]
KEQ60454.1/1100-1194     -             95 C2                   PF00168.30   103     2e-22   88.8   0.0   1   1     4e-25   2.2e-22   88.6   0.0     1    91     1    91     1    94 0.97 [subseq from] tricalbin [Aureobasidium melanogenum CBS 110374]
RSL47417.1/59-160        -            102 C2                   PF00168.30   103     2e-22   88.8   0.0   1   1     4e-25   2.2e-22   88.7   0.0     3   103     1   102     1   102 0.96 [subseq from] hypothetical protein CEP51_015779 [Fusarium sp. AF-3]
RSM03659.1/58-159        -            102 C2                   PF00168.30   103     2e-22   88.8   0.0   1   1     4e-25   2.2e-22   88.7   0.0     3   103     1   102     1   102 0.96 [subseq from] hypothetical protein CEP52_007256 [Fusarium sp. AF-4]
XP_022627921.1/1096-1193 -             98 C2                   PF00168.30   103     2e-22   88.8   0.0   1   1   3.9e-25   2.2e-22   88.7   0.0     1    97     1    97     1    98 0.97 [subseq from] uncharacterized protein LALA0_S03e08548g [Lachancea lanzarotensis] >CEP61687.1 LALA0S03e08548g1_1 [Lachancea lanzarotensis]
KAA8636370.1/44-136      -             93 C2                   PF00168.30   103     2e-22   88.8   0.0   1   1   4.3e-25   2.4e-22   88.5   0.0     3    92     1    88     1    92 0.95 [subseq from] hypothetical protein SMACR_02692 [Sordaria macrospora]
XP_003352256.1/44-136    -             93 C2                   PF00168.30   103     2e-22   88.8   0.0   1   1   4.3e-25   2.4e-22   88.5   0.0     3    92     1    88     1    92 0.95 [subseq from] uncharacterized protein SMAC_02691 [Sordaria macrospora k-hell] >CCC10112.1 unnamed protein product [Sordaria macrospora k-hell]
XP_007750856.1/1095-1196 -            102 C2                   PF00168.30   103     2e-22   88.8   0.0   1   1   3.9e-25   2.2e-22   88.7   0.0     1    98     1    98     1   102 0.95 [subseq from] hypothetical protein A1O5_12097 [Cladophialophora psammophila CBS 110553] >EXJ59472.1 hypothetical protein A1O5_12097 [Cladophialophora psammophila CBS 110553]
XP_016613730.1/1096-1197 -            102 C2                   PF00168.30   103     2e-22   88.8   0.0   1   1   3.9e-25   2.2e-22   88.7   0.0     1    98     1    98     1   102 0.95 [subseq from] hypothetical protein Z519_12358 [Cladophialophora bantiana CBS 173.52] >KIW87061.1 hypothetical protein Z519_12358 [Cladophialophora bantiana CBS 173.52]
XP_018689657.1/1097-1199 -            103 C2                   PF00168.30   103     2e-22   88.8   0.0   1   1     4e-25   2.2e-22   88.6   0.0     1   103     1   103     1   103 0.97 [subseq from] hypothetical protein AYL99_09469 [Fonsecaea erecta] >OAP56290.1 hypothetical protein AYL99_09469 [Fonsecaea erecta]
OQV10622.1/748-849       -            102 C2                   PF00168.30   103   2.1e-22   88.7   0.0   1   1   3.9e-25   2.2e-22   88.7   0.0     1    98     1    98     1   102 0.95 [subseq from] C2 domain-containing protein isoform 1 [Cladophialophora immunda] >OQV10623.1 C2 domain-containing protein isoform 2 [Cladophialophora immunda]
XP_013285153.1/1096-1197 -            102 C2                   PF00168.30   103   2.1e-22   88.7   0.0   1   1   3.9e-25   2.2e-22   88.7   0.0     1    98     1    98     1   102 0.95 [subseq from] hypothetical protein Z517_04370 [Fonsecaea pedrosoi CBS 271.37] >KIW81345.1 hypothetical protein Z517_04370 [Fonsecaea pedrosoi CBS 271.37]
XP_016255149.1/1096-1197 -            102 C2                   PF00168.30   103   2.1e-22   88.7   0.0   1   1   3.9e-25   2.2e-22   88.7   0.0     1    98     1    98     1   102 0.95 [subseq from] hypothetical protein PV07_01671 [Cladophialophora immunda] >KIW34933.1 hypothetical protein PV07_01671 [Cladophialophora immunda]
XP_022496462.1/1096-1197 -            102 C2                   PF00168.30   103   2.1e-22   88.7   0.0   1   1   3.9e-25   2.2e-22   88.7   0.0     1    98     1    98     1   102 0.95 [subseq from] hypothetical protein AYO20_09302 [Fonsecaea nubica] >OAL29149.1 hypothetical protein AYO20_09302 [Fonsecaea nubica]
XP_016264145.1/1087-1187 -            101 C2                   PF00168.30   103   2.1e-22   88.7   0.0   1   1   3.9e-25   2.2e-22   88.7   0.0     1    97     1    97     1   101 0.95 [subseq from] hypothetical protein PV06_04976 [Exophiala oligosperma] >KIW43929.1 hypothetical protein PV06_04976 [Exophiala oligosperma]
CDO52276.1/1087-1181     -             95 C2                   PF00168.30   103   2.1e-22   88.7   0.0   1   1   4.3e-25   2.4e-22   88.5   0.0     1    92     1    93     1    94 0.96 [subseq from] similar to Saccharomyces cerevisiae YOR086C TCB1 Lipid-binding protein containing three calcium and lipid binding domains [Geotrichum candidum]
XP_025580412.1/32-135    -            104 C2                   PF00168.30   103   2.1e-22   88.7   0.0   1   1   4.2e-25   2.3e-22   88.6   0.0     1   103     1   104     1   104 0.97 [subseq from] hypothetical protein BO80DRAFT_498241 [Aspergillus ibericus CBS 121593] >RAL06085.1 hypothetical protein BO80DRAFT_498241 [Aspergillus ibericus CBS 121593]
XP_001245029.2/1107-1208 -            102 C2                   PF00168.30   103   2.1e-22   88.7   0.0   1   1     4e-25   2.2e-22   88.7   0.0     1    97     1    97     1   102 0.95 [subseq from] membrane bound C2 domain-containing protein [Coccidioides immitis RS] >EAS33446.3 membrane bound C2 domain-containing protein [Coccidioides immitis RS]
GAW12912.1/36-138        -            103 C2                   PF00168.30   103   2.1e-22   88.7   0.0   1   1   4.2e-25   2.3e-22   88.6   0.0     3   103     2   103     1   103 0.92 [subseq from] hypothetical protein ANO14919_022840 [fungal sp. No.14919]
XP_008025650.1/68-169    -            102 C2                   PF00168.30   103   2.1e-22   88.7   0.0   1   1   4.2e-25   2.3e-22   88.6   0.0     3   103     1   102     1   102 0.93 [subseq from] hypothetical protein SETTUDRAFT_171401 [Exserohilum turcica Et28A] >EOA87178.1 hypothetical protein SETTUDRAFT_171401 [Exserohilum turcica Et28A]
TQS35373.1/51-152        -            102 C2                   PF00168.30   103   2.1e-22   88.7   0.0   1   1   4.2e-25   2.3e-22   88.6   0.0     3   103     1   102     1   102 0.96 [subseq from] hypothetical protein Golomagni_04208 [Golovinomyces magnicellulatus]
ESZ92948.1/27-130        -            104 C2                   PF00168.30   103   2.1e-22   88.7   0.1   1   1   4.2e-25   2.3e-22   88.6   0.1     1   103     1   104     1   104 0.96 [subseq from] hypothetical protein SBOR_6667 [Sclerotinia borealis F-4128]
OLN81166.1/50-152        -            103 C2                   PF00168.30   103   2.1e-22   88.7   0.0   1   1   4.3e-25   2.4e-22   88.5   0.0     2   103     1   103     1   103 0.92 [subseq from] Phosphatidylserine decarboxylase proenzyme 3-like protein 2 [Colletotrichum chlorophyti]
PMD15572.1/53-154        -            102 C2                   PF00168.30   103   2.1e-22   88.7   0.0   1   1   4.3e-25   2.4e-22   88.5   0.0     3   103     1   102     1   102 0.93 [subseq from] hypothetical protein NA56DRAFT_709703 [Pezoloma ericae]
KXG46640.1/40-139        -            100 C2                   PF00168.30   103   2.2e-22   88.7   0.0   1   1   4.3e-25   2.4e-22   88.5   0.0     3   103     1   100     1   100 0.92 [subseq from] Phosphatidylserine decarboxylase-related protein [Penicillium griseofulvum]
OQE91420.1/42-141        -            100 C2                   PF00168.30   103   2.2e-22   88.7   0.0   1   1   4.4e-25   2.4e-22   88.5   0.0     3   103     1   100     1   100 0.92 [subseq from] hypothetical protein PENNAL_c0009G02391 [Penicillium nalgiovense]
PGG98444.1/1080-1182     -            103 C2                   PF00168.30   103   2.2e-22   88.6   0.0   1   1   4.4e-25   2.4e-22   88.5   0.0     1   103     1   103     1   103 0.96 [subseq from] hypothetical protein GX51_06787 [Blastomyces parvus]
OJD15133.1/42-142        -            101 C2                   PF00168.30   103   2.3e-22   88.6   0.0   1   1   4.5e-25   2.5e-22   88.5   0.0     2   103     1   101     1   101 0.92 [subseq from] phosphatidylserine decarboxylase [Emergomyces pasteurianus Ep9510]
PVH89138.1/53-154        -            102 C2                   PF00168.30   103   2.3e-22   88.6   0.1   1   1   4.5e-25   2.5e-22   88.5   0.1     3   103     1   102     1   102 0.96 [subseq from] phosphatidylserine decarboxylase-like protein [Cadophora sp. DSE1049]
ODV88459.1/919-1012      -             94 C2                   PF00168.30   103   2.3e-22   88.6   0.0   1   1   4.4e-25   2.5e-22   88.5   0.0     1    91     1    92     1    94 0.95 [subseq from] hypothetical protein CANCADRAFT_13024, partial [Tortispora caseinolytica NRRL Y-17796]
EFW18099.1/44-142        -             99 C2                   PF00168.30   103   2.3e-22   88.6   0.0   1   1     5e-25   2.8e-22   88.3   0.0     7   103     4    99     2    99 0.92 [subseq from] phosphatidylserine decarboxylase [Coccidioides posadasii str. Silveira]
KMO99886.1/44-142        -             99 C2                   PF00168.30   103   2.3e-22   88.6   0.0   1   1     5e-25   2.8e-22   88.3   0.0     7   103     4    99     2    99 0.92 [subseq from] phosphatidylserine decarboxylase proenzyme 2 [Coccidioides immitis RMSCC 2394]
TPX26937.1/44-142        -             99 C2                   PF00168.30   103   2.3e-22   88.6   0.0   1   1     5e-25   2.8e-22   88.3   0.0     7   103     4    99     2    99 0.92 [subseq from] hypothetical protein DIZ76_012401 [Coccidioides immitis]
XP_001246297.2/44-142    -             99 C2                   PF00168.30   103   2.3e-22   88.6   0.0   1   1     5e-25   2.8e-22   88.3   0.0     7   103     4    99     2    99 0.92 [subseq from] phosphatidylserine decarboxylase [Coccidioides immitis RS] >EAS34714.3 phosphatidylserine decarboxylase [Coccidioides immitis RS]
XP_003066834.1/44-142    -             99 C2                   PF00168.30   103   2.3e-22   88.6   0.0   1   1     5e-25   2.8e-22   88.3   0.0     7   103     4    99     2    99 0.92 [subseq from] phosphatidylserine decarboxylase, putative [Coccidioides posadasii C735 delta SOWgp] >EER24689.1 phosphatidylserine decarboxylase, putative [Coccidioides posadasii C735 delta SOWgp]
XP_022508520.1/1096-1197 -            102 C2                   PF00168.30   103   2.3e-22   88.6   0.0   1   1   4.5e-25   2.5e-22   88.5   0.0     1    98     1    98     1   102 0.95 [subseq from] hypothetical protein AYO21_09225 [Fonsecaea monophora] >OAG36568.1 hypothetical protein AYO21_09225 [Fonsecaea monophora]
XP_018698988.1/28-131    -            104 C2                   PF00168.30   103   2.4e-22   88.5   0.0   1   1   4.7e-25   2.6e-22   88.4   0.0     1   103     1   104     1   104 0.96 [subseq from] hypothetical protein AYL99_01593 [Fonsecaea erecta] >OAP65621.1 hypothetical protein AYL99_01593 [Fonsecaea erecta]
GAD94624.1/42-142        -            101 C2                   PF00168.30   103   2.4e-22   88.5   0.0   1   1   4.8e-25   2.7e-22   88.4   0.0     2   103     1   101     1   101 0.93 [subseq from] conserved hypothetical protein [Byssochlamys spectabilis No. 5]
XP_025551094.1/1128-1230 -            103 C2                   PF00168.30   103   2.4e-22   88.5   0.0   1   1   4.8e-25   2.7e-22   88.4   0.0     1   103     1   103     1   103 0.98 [subseq from] membrane bound C2 domain protein vp115 [Aspergillus homomorphus CBS 101889] >RAL11940.1 membrane bound C2 domain protein vp115 [Aspergillus homomorphus CBS 101889]
OTA70693.1/47-149        -            103 C2                   PF00168.30   103   2.5e-22   88.5   0.0   1   1   4.9e-25   2.7e-22   88.4   0.0     3   103     2   103     1   103 0.92 [subseq from] hypothetical protein K449DRAFT_380756 [Hypoxylon sp. EC38]
GAO85802.1/1469-1566     -             98 C2                   PF00168.30   103   2.5e-22   88.5   0.0   1   1   4.8e-25   2.6e-22   88.4   0.0     1    93     1    93     1    98 0.96 [subseq from] uncharacterized protein PYUK71.03c [Aspergillus udagawae]
KFY34187.1/63-164        -            102 C2                   PF00168.30   103   2.5e-22   88.5   0.0   1   1     5e-25   2.8e-22   88.3   0.0     3   103     1   102     1   102 0.93 [subseq from] hypothetical protein V494_06984 [Pseudogymnoascus sp. VKM F-4513 (FW-928)]
XP_016762221.1/1076-1174 -             99 C2                   PF00168.30   103   2.5e-22   88.4   0.0   1   1   4.9e-25   2.7e-22   88.4   0.0     1    94     1    94     1    99 0.96 [subseq from] tricalbin [Sphaerulina musiva SO2202] >EMF14100.1 tricalbin [Sphaerulina musiva SO2202]
PMD30207.1/54-155        -            102 C2                   PF00168.30   103   2.6e-22   88.4   0.0   1   1   5.1e-25   2.8e-22   88.3   0.0     3   103     1   102     1   102 0.92 [subseq from] phosphatidylserine decarboxylase-like protein [Hyaloscypha variabilis F]
OQD89987.1/42-141        -            100 C2                   PF00168.30   103   2.6e-22   88.4   0.0   1   1   5.2e-25   2.9e-22   88.3   0.0     3   103     1   100     1   100 0.92 [subseq from] hypothetical protein PENANT_c002G00813 [Penicillium antarcticum]
OBT47605.1/1099-1196     -             98 C2                   PF00168.30   103   2.6e-22   88.4   0.0   1   1     5e-25   2.8e-22   88.3   0.0     1    93     1    93     1    98 0.97 [subseq from] hypothetical protein VE00_02945 [Pseudogymnoascus sp. WSF 3629]
OBT76193.1/1100-1196     -             97 C2                   PF00168.30   103   2.7e-22   88.4   0.0   1   1   5.7e-25   3.2e-22   88.1   0.0     1    92     1    92     1    96 0.98 [subseq from] hypothetical protein VF21_04961 [Pseudogymnoascus sp. 05NY08]
RMZ87150.1/47-147        -            101 C2                   PF00168.30   103   2.7e-22   88.4   0.0   1   1   5.4e-25     3e-22   88.2   0.0     2   103     1   101     1   101 0.93 [subseq from] hypothetical protein DV736_g5630, partial [Chaetothyriales sp. CBS 134916]
XP_001593797.1/27-130    -            104 C2                   PF00168.30   103   2.7e-22   88.3   0.1   1   1   5.5e-25     3e-22   88.2   0.1     1   103     1   104     1   104 0.96 [subseq from] hypothetical protein SS1G_05225 [Sclerotinia sclerotiorum 1980 UF-70] >EDO02748.1 hypothetical protein SS1G_05225 [Sclerotinia sclerotiorum 1980 UF-70] >APA11738.1 hypothetical protein sscle_08g065080 [Sclerotinia sclerotiorum 1980 UF-70]
XP_002844640.1/40-140    -            101 C2                   PF00168.30   103   2.8e-22   88.3   0.0   1   1   5.5e-25   3.1e-22   88.2   0.0     2   103     1   101     1   101 0.93 [subseq from] C2 domain-containing protein [Microsporum canis CBS 113480] >EEQ33785.1 C2 domain-containing protein [Microsporum canis CBS 113480]
OJD26915.1/43-142        -            100 C2                   PF00168.30   103   2.8e-22   88.3   0.0   1   1   5.6e-25   3.1e-22   88.2   0.0     3   103     1   100     1   100 0.92 [subseq from] phosphatidylserine decarboxylase [Blastomyces percursus]
SPQ22080.1/50-151        -            102 C2                   PF00168.30   103   2.8e-22   88.3   0.0   1   1   5.6e-25   3.1e-22   88.2   0.0     3   103     1   102     1   102 0.94 [subseq from] 52e609c5-0146-48e8-b2d6-0625e77bde05 [Thermothielavioides terrestris]
XP_003648778.1/50-151    -            102 C2                   PF00168.30   103   2.8e-22   88.3   0.0   1   1   5.6e-25   3.1e-22   88.2   0.0     3   103     1   102     1   102 0.94 [subseq from] hypothetical protein THITE_2106608 [Thermothielavioides terrestris NRRL 8126] >AEO62442.1 hypothetical protein THITE_2106608 [Thermothielavioides terrestris NRRL 8126]
CRL27078.1/1117-1218     -            102 C2                   PF00168.30   103   2.8e-22   88.3   0.0   1   1   5.4e-25     3e-22   88.2   0.0     1    97     1    97     1   102 0.95 [subseq from] C2 calcium/lipid-binding domain, CaLB [Penicillium camemberti]
KUM62500.1/1010-1111     -            102 C2                   PF00168.30   103   2.8e-22   88.3   0.0   1   1   5.4e-25     3e-22   88.2   0.0     1    97     1    97     1   102 0.95 [subseq from] hypothetical protein ACN42_g4611 [Penicillium freii]
XP_023627686.1/1094-1193 -            100 C2                   PF00168.30   103   2.8e-22   88.3   0.0   1   1     6e-25   3.3e-22   88.1   0.0     1    93     1    93     1    99 0.95 [subseq from] related to membrane bound C2 domain protein (vp115) [Ramularia collo-cygni] >CZT20797.1 related to membrane bound C2 domain protein (vp115) [Ramularia collo-cygni]
XP_013274868.1/454-553   -            100 C2                   PF00168.30   103   2.9e-22   88.3   0.0   1   1   5.7e-25   3.1e-22   88.2   0.0     1    98     1    99     1   100 0.96 [subseq from] hypothetical protein Z518_02386 [Rhinocladiella mackenziei CBS 650.93] >KIX07732.1 hypothetical protein Z518_02386 [Rhinocladiella mackenziei CBS 650.93]
CEG64200.1/10-112        -            103 C2                   PF00168.30   103   2.9e-22   88.3   0.9   1   1   5.8e-25   3.2e-22   88.1   0.9     1   103     1   103     1   103 0.98 [subseq from] hypothetical protein RMATCC62417_01220 [Rhizopus microsporus]
CEJ55102.1/1118-1218     -            101 C2                   PF00168.30   103   2.9e-22   88.3   0.0   1   1   5.6e-25   3.1e-22   88.2   0.0     1    93     1    96     1   101 0.96 [subseq from] Putative Ca2-dependent lipid-binding protein [Penicillium brasilianum]
CEJ55103.1/1035-1135     -            101 C2                   PF00168.30   103   2.9e-22   88.3   0.0   1   1   5.6e-25   3.1e-22   88.2   0.0     1    93     1    96     1   101 0.96 [subseq from] hypothetical protein PMG11_01379 [Penicillium brasilianum]
OOQ87393.1/1118-1218     -            101 C2                   PF00168.30   103   2.9e-22   88.3   0.0   1   1   5.6e-25   3.1e-22   88.2   0.0     1    93     1    96     1   101 0.96 [subseq from] membrane bound C2 domain protein [Penicillium brasilianum]
XP_007785238.1/50-143    -             94 C2                   PF00168.30   103   2.9e-22   88.3   0.0   1   1   5.7e-25   3.1e-22   88.2   0.0     2    96     1    93     1    94 0.96 [subseq from] hypothetical protein W97_09185 [Coniosporium apollinis CBS 100218] >EON69921.1 hypothetical protein W97_09185 [Coniosporium apollinis CBS 100218]
EPB91183.1/8-109         -            102 C2                   PF00168.30   103   2.9e-22   88.3   0.3   1   1   5.8e-25   3.2e-22   88.1   0.3     1   103     1   102     1   102 0.98 [subseq from] hypothetical protein HMPREF1544_01888 [Mucor circinelloides f. circinelloides 1006PhL]
PGH18364.1/43-142        -            100 C2                   PF00168.30   103   2.9e-22   88.3   0.0   1   1   5.8e-25   3.2e-22   88.1   0.0     3   103     1   100     1   100 0.93 [subseq from] phosphatidylserine decarboxylase [Helicocarpus griseus UAMH5409]
KXT08119.1/1105-1205     -            101 C2                   PF00168.30   103   2.9e-22   88.3   0.0   1   1   6.1e-25   3.4e-22   88.1   0.0     1    95     1    95     1   100 0.95 [subseq from] hypothetical protein AC579_22 [Pseudocercospora musae]
XP_007799792.1/44-144    -            101 C2                   PF00168.30   103   2.9e-22   88.2   0.0   1   1   5.9e-25   3.2e-22   88.1   0.0     2   103     1   101     1   101 0.92 [subseq from] hypothetical protein EPUS_00821 [Endocarpon pusillum Z07020] >ERF74691.1 hypothetical protein EPUS_00821 [Endocarpon pusillum Z07020]
VBB75201.1/49-150        -            102 C2                   PF00168.30   103   2.9e-22   88.2   0.0   1   1   5.8e-25   3.2e-22   88.1   0.0     4   103     2   102     1   102 0.93 [subseq from] Putative protein similar to C31G5.15 of Schizosaccharomyces pombe [Podospora comata]
GAQ07349.1/29-132        -            104 C2                   PF00168.30   103     3e-22   88.2   0.0   1   1   5.9e-25   3.3e-22   88.1   0.0     1   103     1   104     1   104 0.98 [subseq from] hypothetical protein ALT_4670 [Aspergillus lentulus]
XP_001265745.1/29-132    -            104 C2                   PF00168.30   103     3e-22   88.2   0.0   1   1   5.9e-25   3.3e-22   88.1   0.0     1   103     1   104     1   104 0.98 [subseq from] conserved serine proline-rich protein [Aspergillus fischeri NRRL 181] >EAW23848.1 conserved serine proline-rich protein [Aspergillus fischeri NRRL 181]
KOS47016.1/1103-1204     -            102 C2                   PF00168.30   103     3e-22   88.2   0.0   1   1   5.7e-25   3.1e-22   88.2   0.0     1    97     1    97     1   102 0.95 [subseq from] hypothetical protein ACN38_g2008 [Penicillium nordicum]
OQD91920.1/1117-1218     -            102 C2                   PF00168.30   103     3e-22   88.2   0.0   1   1   5.7e-25   3.1e-22   88.2   0.0     1    97     1    97     1   102 0.95 [subseq from] hypothetical protein PENSOL_c047G02991 [Penicillium solitum]
KAE8150247.1/42-141      -            100 C2                   PF00168.30   103     3e-22   88.2   0.0   1   1     6e-25   3.3e-22   88.1   0.0     3   103     1   100     1   100 0.92 [subseq from] phosphatidylserine decarboxylase-domain-containing protein [Aspergillus avenaceus]
OAQ75427.1/46-147        -            102 C2                   PF00168.30   103   3.1e-22   88.2   0.0   1   1   6.1e-25   3.4e-22   88.1   0.0     3   103     1   102     1   102 0.95 [subseq from] phosphatidylserine decarboxylase [Purpureocillium lilacinum]
PWI75892.1/46-147        -            102 C2                   PF00168.30   103   3.1e-22   88.2   0.0   1   1   6.1e-25   3.4e-22   88.1   0.0     3   103     1   102     1   102 0.95 [subseq from] Phosphatidylserine decarboxylase [Purpureocillium lilacinum]
XP_018174900.1/46-147    -            102 C2                   PF00168.30   103   3.1e-22   88.2   0.0   1   1   6.1e-25   3.4e-22   88.1   0.0     3   103     1   102     1   102 0.95 [subseq from] phosphatidylserine decarboxylase [Purpureocillium lilacinum] >OAQ81056.1 phosphatidylserine decarboxylase [Purpureocillium lilacinum]
KFY74014.1/67-168        -            102 C2                   PF00168.30   103   3.1e-22   88.2   0.0   1   1   6.1e-25   3.4e-22   88.0   0.0     3   103     1   102     1   102 0.93 [subseq from] hypothetical protein V499_05929 [Pseudogymnoascus sp. VKM F-103]
KFZ06674.1/67-168        -            102 C2                   PF00168.30   103   3.1e-22   88.2   0.0   1   1   6.1e-25   3.4e-22   88.0   0.0     3   103     1   102     1   102 0.93 [subseq from] hypothetical protein V501_07191 [Pseudogymnoascus sp. VKM F-4519 (FW-2642)]
OBT52653.1/65-166        -            102 C2                   PF00168.30   103   3.1e-22   88.2   0.0   1   1   6.1e-25   3.4e-22   88.0   0.0     3   103     1   102     1   102 0.93 [subseq from] hypothetical protein VE04_07138 [Pseudogymnoascus sp. 24MN13]
XP_018133369.1/67-168    -            102 C2                   PF00168.30   103   3.1e-22   88.2   0.0   1   1   6.1e-25   3.4e-22   88.0   0.0     3   103     1   102     1   102 0.93 [subseq from] hypothetical protein VE01_02224 [Pseudogymnoascus verrucosus] >OBT99636.1 hypothetical protein VE01_02224 [Pseudogymnoascus verrucosus]
CRG86164.1/11-110        -            100 C2                   PF00168.30   103   3.1e-22   88.2   0.0   1   1   6.1e-25   3.4e-22   88.1   0.0     3   103     1   100     1   100 0.93 [subseq from] phosphatidylserine decarboxylase [Talaromyces islandicus]
EIT74169.1/29-132        -            104 C2                   PF00168.30   103   3.1e-22   88.2   0.0   1   1   6.2e-25   3.4e-22   88.0   0.0     1   103     1   104     1   104 0.98 [subseq from] C2 and Extensin domain protein [Aspergillus oryzae 3.042] >KDE75885.1 C2 and Extensin domain protein [Aspergillus oryzae 100-8]
KAB8206242.1/29-132      -            104 C2                   PF00168.30   103   3.1e-22   88.2   0.0   1   1   6.2e-25   3.4e-22   88.0   0.0     1   103     1   104     1   104 0.98 [subseq from] hypothetical protein BDV34DRAFT_83909 [Aspergillus parasiticus]
KAB8220811.1/29-132      -            104 C2                   PF00168.30   103   3.1e-22   88.2   0.0   1   1   6.2e-25   3.4e-22   88.0   0.0     1   103     1   104     1   104 0.98 [subseq from] hypothetical protein BDV33DRAFT_86206 [Aspergillus novoparasiticus]
KAB8278400.1/29-132      -            104 C2                   PF00168.30   103   3.1e-22   88.2   0.0   1   1   6.2e-25   3.4e-22   88.0   0.0     1   103     1   104     1   104 0.98 [subseq from] hypothetical protein BDV30DRAFT_203776 [Aspergillus minisclerotigenes]
KAE8317472.1/29-132      -            104 C2                   PF00168.30   103   3.1e-22   88.2   0.0   1   1   6.2e-25   3.4e-22   88.0   0.0     1   103     1   104     1   104 0.98 [subseq from] hypothetical protein BDV41DRAFT_12152 [Aspergillus transmontanensis]
KAE8325781.1/29-132      -            104 C2                   PF00168.30   103   3.1e-22   88.2   0.0   1   1   6.2e-25   3.4e-22   88.0   0.0     1   103     1   104     1   104 0.98 [subseq from] hypothetical protein BDV39DRAFT_101472 [Aspergillus sergii]
KJK61162.1/29-132        -            104 C2                   PF00168.30   103   3.1e-22   88.2   0.0   1   1   6.2e-25   3.4e-22   88.0   0.0     1   103     1   104     1   104 0.98 [subseq from] C2 domain found in fungal Ingression 1 Inn1 protein [Aspergillus parasiticus SU-1]
KOC08007.1/29-132        -            104 C2                   PF00168.30   103   3.1e-22   88.2   0.0   1   1   6.2e-25   3.4e-22   88.0   0.0     1   103     1   104     1   104 0.98 [subseq from] C2 and Extensin domain protein [Aspergillus flavus AF70]
PIG84321.1/29-132        -            104 C2                   PF00168.30   103   3.1e-22   88.2   0.0   1   1   6.2e-25   3.4e-22   88.0   0.0     1   103     1   104     1   104 0.98 [subseq from] C2 and Extensin domain protein [Aspergillus arachidicola] >KAE8335708.1 hypothetical protein BDV24DRAFT_143230 [Aspergillus arachidicola]
RAQ51172.1/29-132        -            104 C2                   PF00168.30   103   3.1e-22   88.2   0.0   1   1   6.2e-25   3.4e-22   88.0   0.0     1   103     1   104     1   104 0.98 [subseq from] C2 and Extensin domain protein [Aspergillus flavus]
RAQ59624.1/29-132        -            104 C2                   PF00168.30   103   3.1e-22   88.2   0.0   1   1   6.2e-25   3.4e-22   88.0   0.0     1   103     1   104     1   104 0.98 [subseq from] C2 and Extensin domain protein [Aspergillus flavus] >RAQ69146.1 C2 and Extensin domain protein [Aspergillus flavus]
RMZ37225.1/29-132        -            104 C2                   PF00168.30   103   3.1e-22   88.2   0.0   1   1   6.2e-25   3.4e-22   88.0   0.0     1   103     1   104     1   104 0.98 [subseq from] C2 and Extensin domain protein [Aspergillus flavus]
XP_001826072.1/29-132    -            104 C2                   PF00168.30   103   3.1e-22   88.2   0.0   1   1   6.2e-25   3.4e-22   88.0   0.0     1   103     1   104     1   104 0.98 [subseq from] unnamed protein product [Aspergillus oryzae RIB40] >BAE64939.1 unnamed protein product [Aspergillus oryzae RIB40] >OOO06898.1 C2- domain-containing protein [Aspergillus oryzae] >KAB8253287.1 hypothetical protein BDV35DRAFT_375244 [Aspergillus parvisclerotigenus]
XP_002377729.1/29-132    -            104 C2                   PF00168.30   103   3.1e-22   88.2   0.0   1   1   6.2e-25   3.4e-22   88.0   0.0     1   103     1   104     1   104 0.98 [subseq from] C2 and Extensin domain protein [Aspergillus flavus NRRL3357] >EED52565.1 C2 and Extensin domain protein [Aspergillus flavus NRRL3357]
XP_022472439.1/46-148    -            103 C2                   PF00168.30   103   3.1e-22   88.2   0.0   1   1   6.2e-25   3.4e-22   88.0   0.0     2   103     1   103     1   103 0.92 [subseq from] phosphatidylserine decarboxylase [Colletotrichum orchidophilum] >OHE95277.1 phosphatidylserine decarboxylase [Colletotrichum orchidophilum]
XP_007726327.1/1096-1193 -             98 C2                   PF00168.30   103   3.1e-22   88.2   0.0   1   1   5.9e-25   3.3e-22   88.1   0.0     1    93     1    93     1    98 0.96 [subseq from] hypothetical protein A1O1_07265 [Capronia coronata CBS 617.96] >EXJ83641.1 hypothetical protein A1O1_07265 [Capronia coronata CBS 617.96]
EGD97129.1/42-142        -            101 C2                   PF00168.30   103   3.1e-22   88.2   0.0   1   1   6.3e-25   3.5e-22   88.0   0.0     2   103     1   101     1   101 0.93 [subseq from] phosphatidylserine decarboxylase [Trichophyton tonsurans CBS 112818]
EGE01971.1/42-142        -            101 C2                   PF00168.30   103   3.1e-22   88.2   0.0   1   1   6.3e-25   3.5e-22   88.0   0.0     2   103     1   101     1   101 0.93 [subseq from] phosphatidylserine decarboxylase [Trichophyton equinum CBS 127.97]
EZF29450.1/42-142        -            101 C2                   PF00168.30   103   3.1e-22   88.2   0.0   1   1   6.3e-25   3.5e-22   88.0   0.0     2   103     1   101     1   101 0.93 [subseq from] phosphatidylserine decarboxylase [Trichophyton interdigitale H6] >KDB22191.1 phosphatidylserine decarboxylase [Trichophyton interdigitale MR816] >GBF60967.1 phosphatidylserine decarboxylase proenzyme [Trichophyton mentagrophytes]
RHZ77667.1/6-108         -            103 C2                   PF00168.30   103   3.1e-22   88.2   0.1   1   1   6.2e-25   3.4e-22   88.0   0.1     1   103     1   103     1   103 0.96 [subseq from] hypothetical protein Glove_174g188 [Diversispora epigaea]
TID15069.1/1015-1116     -            102 C2                   PF00168.30   103   3.1e-22   88.2   0.0   1   1     6e-25   3.3e-22   88.1   0.0     1    98     1    98     1   102 0.96 [subseq from] hypothetical protein CANINC_004741 [[Candida] inconspicua]
RPB16689.1/1087-1178     -             92 C2                   PF00168.30   103   3.2e-22   88.1   0.1   1   1   6.2e-25   3.4e-22   88.0   0.1     1    91     1    91     1    92 0.98 [subseq from] tricalbin [Morchella conica CCBAS932]
KAE8152281.1/29-132      -            104 C2                   PF00168.30   103   3.2e-22   88.1   0.0   1   1   6.4e-25   3.5e-22   88.0   0.0     1   103     1   104     1   104 0.98 [subseq from] hypothetical protein BDV25DRAFT_73681 [Aspergillus avenaceus]
EPS30968.1/1124-1224     -            101 C2                   PF00168.30   103   3.2e-22   88.1   0.0   1   1   6.2e-25   3.4e-22   88.0   0.0     1    93     1    96     1   101 0.96 [subseq from] hypothetical protein PDE_05922 [Penicillium oxalicum 114-2]
XP_030988459.1/30-133    -            104 C2                   PF00168.30   103   3.2e-22   88.1   0.0   1   1   6.4e-25   3.5e-22   88.0   0.0     1   103     1   104     1   104 0.96 [subseq from] uncharacterized protein E0L32_002244 [Phialemoniopsis curvata] >TPX06748.1 hypothetical protein E0L32_002244 [Phialemoniopsis curvata]
TNY17332.1/979-1081      -            103 C2                   PF00168.30   103   3.2e-22   88.1   0.0   1   1   6.4e-25   3.5e-22   88.0   0.0     1   103     1   103     1   103 0.97 [subseq from] C2 domain-containing protein [Rhodotorula diobovata]
ELR04183.1/61-162        -            102 C2                   PF00168.30   103   3.3e-22   88.1   0.0   1   1   6.6e-25   3.6e-22   88.0   0.0     3   103     1   102     1   102 0.93 [subseq from] hypothetical protein GMDG_06605 [Pseudogymnoascus destructans 20631-21]
KFX93386.1/69-170        -            102 C2                   PF00168.30   103   3.3e-22   88.1   0.0   1   1   6.6e-25   3.6e-22   88.0   0.0     3   103     1   102     1   102 0.93 [subseq from] hypothetical protein O988_06850 [Pseudogymnoascus sp. VKM F-3808]
XP_024325264.1/61-162    -            102 C2                   PF00168.30   103   3.3e-22   88.1   0.0   1   1   6.6e-25   3.6e-22   88.0   0.0     3   103     1   102     1   102 0.93 [subseq from] hypothetical protein VC83_03086 [Pseudogymnoascus destructans] >OAF59982.2 hypothetical protein VC83_03086 [Pseudogymnoascus destructans]
CDM28314.1/42-141        -            100 C2                   PF00168.30   103   3.3e-22   88.1   0.0   1   1   6.6e-25   3.6e-22   88.0   0.0     3   103     1   100     1   100 0.93 [subseq from] C2 calcium-dependent membrane targeting [Penicillium roqueforti FM164]
CDM36126.1/1118-1219     -            102 C2                   PF00168.30   103   3.4e-22   88.1   0.0   1   1   6.4e-25   3.6e-22   88.0   0.0     1    97     1    97     1   102 0.95 [subseq from] C2 calcium/lipid-binding domain, CaLB [Penicillium roqueforti FM164]
XP_002568305.1/1118-1219 -            102 C2                   PF00168.30   103   3.4e-22   88.1   0.0   1   1   6.4e-25   3.6e-22   88.0   0.0     1    97     1    97     1   102 0.95 [subseq from] Pc21g12780 [Penicillium rubens Wisconsin 54-1255] >CAP96175.1 Pc21g12780 [Penicillium rubens Wisconsin 54-1255] >KZN88938.1 Uncharacterized protein EN45_075300 [Penicillium chrysogenum]
XP_030997468.1/46-147    -            102 C2                   PF00168.30   103   3.4e-22   88.1   0.0   1   1   6.7e-25   3.7e-22   87.9   0.0     3   103     1   102     1   102 0.92 [subseq from] uncharacterized protein E0L32_000091 [Phialemoniopsis curvata] >TPX15757.1 hypothetical protein E0L32_000091 [Phialemoniopsis curvata]
GAQ05552.1/1118-1215     -             98 C2                   PF00168.30   103   3.4e-22   88.0   0.0   1   1   6.6e-25   3.6e-22   87.9   0.0     1    93     1    93     1    98 0.96 [subseq from] uncharacterized protein PYUK71.03c [Aspergillus lentulus]
KAA6415895.1/1076-1169   -             94 C2                   PF00168.30   103   3.4e-22   88.0   0.0   1   1   6.7e-25   3.7e-22   87.9   0.0     1    92     1    92     1    94 0.98 [subseq from] putative transmembrane [Umbilicaria pustulata]
OWP04141.1/53-155        -            103 C2                   PF00168.30   103   3.5e-22   88.0   0.0   1   1   6.9e-25   3.8e-22   87.9   0.0     2   103     1   103     1   103 0.95 [subseq from] phosphatidylserine decarboxylase [Marssonina coronariae]
BAP71951.1/1100-1202     -            103 C2                   PF00168.30   103   3.5e-22   88.0   0.3   1   1   6.8e-25   3.8e-22   87.9   0.3     1   103     1   103     1   103 0.98 [subseq from] tricalbin-3 [Kluyveromyces marxianus]
XP_022676287.1/1100-1202 -            103 C2                   PF00168.30   103   3.5e-22   88.0   0.3   1   1   6.8e-25   3.8e-22   87.9   0.3     1   103     1   103     1   103 0.98 [subseq from] tricalbin-3 [Kluyveromyces marxianus DMKU3-1042] >BAO40466.1 tricalbin-3 [Kluyveromyces marxianus DMKU3-1042]
XP_014532815.1/1114-1215 -            102 C2                   PF00168.30   103   3.5e-22   88.0   0.0   1   1   6.7e-25   3.7e-22   87.9   0.0     1    97     1    97     1   102 0.95 [subseq from] hypothetical protein PDIP_55890 [Penicillium digitatum Pd1] >EKV11549.1 hypothetical protein PDIP_55890 [Penicillium digitatum Pd1] >EKV16888.1 hypothetical protein PDIG_18040 [Penicillium digitatum PHI26]
XP_003673556.1/1104-1201 -             98 C2                   PF00168.30   103   3.5e-22   88.0   0.0   1   1   6.9e-25   3.8e-22   87.9   0.0     1    96     1    96     1    98 0.97 [subseq from] hypothetical protein NCAS_0A06150 [Naumovozyma castellii CBS 4309] >CCC67173.1 hypothetical protein NCAS_0A06150 [Naumovozyma castellii CBS 4309]
XP_009848209.1/44-134    -             91 C2                   PF00168.30   103   3.5e-22   88.0   0.0   1   1   6.8e-25   3.8e-22   87.9   0.0     3    92     1    88     1    91 0.96 [subseq from] hypothetical protein NEUTE1DRAFT_76771 [Neurospora tetrasperma FGSC 2508] >EGO61068.1 hypothetical protein NEUTE1DRAFT_76771 [Neurospora tetrasperma FGSC 2508] >EGZ74927.1 hypothetical protein NEUTE2DRAFT_148213 [Neurospora tetrasperma FGSC 2509]
XP_961616.1/44-134       -             91 C2                   PF00168.30   103   3.5e-22   88.0   0.0   1   1   6.8e-25   3.8e-22   87.9   0.0     3    92     1    88     1    91 0.96 [subseq from] phosphatidylserine decarboxylase proenzyme [Neurospora crassa OR74A] >EAA32380.1 phosphatidylserine decarboxylase proenzyme [Neurospora crassa OR74A] >CAD70830.1 related to phosphatidylserine decarboxylase [Neurospora crassa] >KHE88382.1 hypothetical protein GE21DRAFT_7428 [Neurospora crassa]
OQE05596.1/1124-1225     -            102 C2                   PF00168.30   103   3.5e-22   88.0   0.0   1   1   6.8e-25   3.8e-22   87.9   0.0     1    97     1    97     1   102 0.95 [subseq from] hypothetical protein PENVUL_c023G02607 [Penicillium vulpinum]
XP_007720273.1/44-144    -            101 C2                   PF00168.30   103   3.6e-22   88.0   0.0   1   1   7.2e-25     4e-22   87.8   0.0     2   103     1   101     1   101 0.92 [subseq from] phosphatidylserine decarboxylase [Capronia coronata CBS 617.96] >EXJ96044.1 phosphatidylserine decarboxylase [Capronia coronata CBS 617.96]
XP_007742438.1/28-131    -            104 C2                   PF00168.30   103   3.6e-22   88.0   0.0   1   1   7.2e-25     4e-22   87.8   0.0     1   103     1   104     1   104 0.96 [subseq from] hypothetical protein A1O5_03637 [Cladophialophora psammophila CBS 110553] >EXJ73875.1 hypothetical protein A1O5_03637 [Cladophialophora psammophila CBS 110553]
EFQ92279.1/61-162        -            102 C2                   PF00168.30   103   3.6e-22   88.0   0.0   1   1   7.3e-25     4e-22   87.8   0.0     3   103     1   102     1   102 0.93 [subseq from] hypothetical protein PTT_10674 [Pyrenophora teres f. teres 0-1]
PQE20944.1/1096-1192     -             97 C2                   PF00168.30   103   3.7e-22   87.9   0.0   1   1   7.1e-25   3.9e-22   87.9   0.0     1    92     1    92     1    97 0.97 [subseq from] C2 domain-containing protein [Rutstroemia sp. NJR-2017a BBW]
PQE27224.1/1096-1192     -             97 C2                   PF00168.30   103   3.7e-22   87.9   0.0   1   1   7.1e-25   3.9e-22   87.9   0.0     1    92     1    92     1    97 0.97 [subseq from] C2 domain-containing protein [Rutstroemia sp. NJR-2017a WRK4]
XP_003662352.1/30-133    -            104 C2                   PF00168.30   103   3.7e-22   87.9   0.0   1   1   7.4e-25   4.1e-22   87.8   0.0     1   103     1   104     1   104 0.94 [subseq from] hypothetical protein MYCTH_2302919 [Thermothelomyces thermophilus ATCC 42464] >AEO57107.1 hypothetical protein MYCTH_2302919 [Thermothelomyces thermophilus ATCC 42464]
XP_013935162.1/966-1059  -             94 C2                   PF00168.30   103   3.8e-22   87.9   0.1   1   1   7.4e-25   4.1e-22   87.8   0.1     1    92     1    93     1    94 0.96 [subseq from] Bud-specific protein with a potential role in membrane trafficking [Ogataea parapolymorpha DL-1] >ESW99490.1 Bud-specific protein with a potential role in membrane trafficking [Ogataea parapolymorpha DL-1]
XP_001385777.2/860-957   -             98 C2                   PF00168.30   103   3.8e-22   87.9   0.3   1   1   7.5e-25   4.2e-22   87.8   0.3     1    97     1    97     1    98 0.97 [subseq from] putative xylanase/chitin deacetylase, partial [Scheffersomyces stipitis CBS 6054] >ABN67748.2 putative xylanase/chitin deacetylase, partial [Scheffersomyces stipitis CBS 6054]
KAE8213330.1/1118-1221   -            104 C2                   PF00168.30   103   3.8e-22   87.9   0.0   1   1   7.6e-25   4.2e-22   87.7   0.0     1   103     1   104     1   104 0.96 [subseq from] hypothetical protein CF327_g3133 [Tilletia walkeri] >KAE8266729.1 hypothetical protein A4X09_0g5619 [Tilletia walkeri]
XP_013423914.1/1100-1194 -             95 C2                   PF00168.30   103   3.9e-22   87.9   0.0   1   1     8e-25   4.4e-22   87.7   0.0     1    91     1    91     1    94 0.97 [subseq from] tricalbin [Aureobasidium namibiae CBS 147.97] >KEQ69626.1 tricalbin [Aureobasidium namibiae CBS 147.97]
XP_001262821.1/1118-1215 -             98 C2                   PF00168.30   103   3.9e-22   87.9   0.0   1   1   7.5e-25   4.2e-22   87.8   0.0     1    93     1    93     1    98 0.96 [subseq from] membrane bound C2 domain protein (vp115), putative [Aspergillus fischeri NRRL 181] >EAW20924.1 membrane bound C2 domain protein (vp115), putative [Aspergillus fischeri NRRL 181]
XP_013328893.1/1111-1212 -            102 C2                   PF00168.30   103   3.9e-22   87.8   0.0   1   1   7.5e-25   4.1e-22   87.8   0.0     1    94     1    94     1   102 0.95 [subseq from] Membrane bound C2 domain protein (Vp115) [Rasamsonia emersonii CBS 393.64] >KKA22281.1 Membrane bound C2 domain protein (Vp115) [Rasamsonia emersonii CBS 393.64]
CBF82449.1/1113-1210     -             98 C2                   PF00168.30   103   3.9e-22   87.8   0.0   1   1   7.6e-25   4.2e-22   87.7   0.0     1    94     1    94     1    98 0.96 [subseq from] TPA: membrane bound C2 domain protein (vp115), putative (AFU_orthologue; AFUA_7G01840) [Aspergillus nidulans FGSC A4]
XP_682418.1/1082-1179    -             98 C2                   PF00168.30   103   3.9e-22   87.8   0.0   1   1   7.6e-25   4.2e-22   87.7   0.0     1    94     1    94     1    98 0.96 [subseq from] hypothetical protein AN9149.2 [Aspergillus nidulans FGSC A4] >EAA61982.1 hypothetical protein AN9149.2 [Aspergillus nidulans FGSC A4]
EQB57783.1/49-151        -            103 C2                   PF00168.30   103     4e-22   87.8   0.0   1   1     8e-25   4.4e-22   87.7   0.0     2   103     1   103     1   103 0.93 [subseq from] phosphatidylserine decarboxylase [Colletotrichum gloeosporioides Cg-14]
RYC65071.1/35-136        -            102 C2                   PF00168.30   103     4e-22   87.8   0.0   1   1     8e-25   4.4e-22   87.7   0.0     3   103     1   102     1   102 0.93 [subseq from] hypothetical protein CHU98_g1165 [Xylaria longipes]
ORX82449.1/767-866       -            100 C2                   PF00168.30   103     4e-22   87.8   0.0   1   1   7.9e-25   4.3e-22   87.7   0.0     1   100     1   100     1   100 0.93 [subseq from] hypothetical protein K493DRAFT_342190 [Basidiobolus meristosporus CBS 931.73]
OWB66087.1/994-1087      -             94 C2                   PF00168.30   103   4.1e-22   87.8   0.0   1   1     8e-25   4.4e-22   87.7   0.0     1    91     1    92     1    94 0.96 [subseq from] hypothetical protein B5S30_g1422 [[Candida] boidinii]
OQO14259.1/1088-1182     -             95 C2                   PF00168.30   103   4.1e-22   87.8   0.0   1   1   7.8e-25   4.3e-22   87.7   0.0     1    92     1    92     1    95 0.97 [subseq from] hypothetical protein B0A48_01135 [Rachicladosporium antarcticum]
KFY13831.1/63-164        -            102 C2                   PF00168.30   103   4.1e-22   87.8   0.0   1   1   8.2e-25   4.5e-22   87.7   0.0     3   103     1   102     1   102 0.93 [subseq from] hypothetical protein V492_03025 [Pseudogymnoascus sp. VKM F-4246]
OCT50055.1/450-549       -            100 C2                   PF00168.30   103   4.1e-22   87.8   0.1   1   1   8.1e-25   4.5e-22   87.7   0.1     1    98     1    99     1   100 0.96 [subseq from] hypothetical protein CLCR_06545 [Cladophialophora carrionii]
EKG12931.1/1037-1134     -             98 C2                   PF00168.30   103   4.1e-22   87.8   0.0   1   1   8.1e-25   4.5e-22   87.7   0.0     1    97     1    97     1    98 0.97 [subseq from] C2 calcium-dependent membrane targeting [Macrophomina phaseolina MS6]
OWB57371.1/997-1090      -             94 C2                   PF00168.30   103   4.2e-22   87.8   0.0   1   1   8.1e-25   4.5e-22   87.7   0.0     1    91     1    92     1    94 0.96 [subseq from] hypothetical protein B5S28_g3311 [[Candida] boidinii] >OWB63218.1 hypothetical protein B5S29_g4179 [[Candida] boidinii]
OWB71191.1/997-1090      -             94 C2                   PF00168.30   103   4.2e-22   87.8   0.0   1   1   8.1e-25   4.5e-22   87.7   0.0     1    91     1    92     1    94 0.96 [subseq from] hypothetical protein B5S31_g876 [[Candida] boidinii]
OWB79989.1/997-1090      -             94 C2                   PF00168.30   103   4.2e-22   87.8   0.0   1   1   8.1e-25   4.5e-22   87.7   0.0     1    91     1    92     1    94 0.96 [subseq from] hypothetical protein B5S32_g4234 [[Candida] boidinii]
XP_003021164.1/42-142    -            101 C2                   PF00168.30   103   4.2e-22   87.8   0.0   1   1   8.3e-25   4.6e-22   87.6   0.0     2   103     1   101     1   101 0.93 [subseq from] phosphatidylserine decarboxylase Psd2, putative [Trichophyton verrucosum HKI 0517] >EFE40546.1 phosphatidylserine decarboxylase Psd2, putative [Trichophyton verrucosum HKI 0517]
PSK60303.1/1111-1208     -             98 C2                   PF00168.30   103   4.2e-22   87.8   0.0   1   1   8.1e-25   4.5e-22   87.7   0.0     1    93     1    93     1    98 0.96 [subseq from] hypothetical protein B9Z65_453 [Elsinoe australis]
XP_030985254.1/49-150    -            102 C2                   PF00168.30   103   4.2e-22   87.7   0.0   1   1   8.4e-25   4.6e-22   87.6   0.0     3   103     1   102     1   102 0.92 [subseq from] uncharacterized protein PgNI_03320 [Pyricularia grisea] >TLD13897.1 hypothetical protein PgNI_03320 [Pyricularia grisea]
CCA70918.1/1109-1210     -            102 C2                   PF00168.30   103   4.3e-22   87.7   0.0   1   1   8.1e-25   4.5e-22   87.7   0.0     1    97     1    97     1   102 0.96 [subseq from] related to TCB3-protein localized to membranes, bud-enriched [Serendipita indica DSM 11827]
XP_029750959.1/49-150    -            102 C2                   PF00168.30   103   4.3e-22   87.7   0.0   1   1   8.6e-25   4.8e-22   87.6   0.0     3   103     1   102     1   102 0.92 [subseq from] hypothetical protein PpBr36_01669 [Pyricularia pennisetigena] >TLS28109.1 hypothetical protein PpBr36_01669 [Pyricularia pennisetigena]
KFA64075.1/61-162        -            102 C2                   PF00168.30   103   4.4e-22   87.7   0.0   1   1   8.9e-25   4.9e-22   87.5   0.0     3   103     1   102     1   102 0.93 [subseq from] hypothetical protein S40285_06740 [Stachybotrys chlorohalonata IBT 40285]
OQE83489.1/1118-1219     -            102 C2                   PF00168.30   103   4.4e-22   87.7   0.0   1   1   8.5e-25   4.7e-22   87.6   0.0     1    97     1    97     1   102 0.95 [subseq from] hypothetical protein PENNAL_c0032G10413 [Penicillium nalgiovense]
GAO90624.1/29-132        -            104 C2                   PF00168.30   103   4.4e-22   87.7   0.0   1   1   8.9e-25   4.9e-22   87.5   0.0     1   103     1   104     1   104 0.98 [subseq from] ingression protein fic1 [Aspergillus udagawae]
RHZ49090.1/29-132        -            104 C2                   PF00168.30   103   4.4e-22   87.7   0.0   1   1   8.9e-25   4.9e-22   87.5   0.0     1   103     1   104     1   104 0.98 [subseq from] hypothetical protein CDV55_102316 [Aspergillus turcosus]
RLL92903.1/29-132        -            104 C2                   PF00168.30   103   4.4e-22   87.7   0.0   1   1   8.9e-25   4.9e-22   87.5   0.0     1   103     1   104     1   104 0.98 [subseq from] hypothetical protein CFD26_100438 [Aspergillus turcosus]
XP_024686678.1/29-132    -            104 C2                   PF00168.30   103   4.4e-22   87.7   0.0   1   1   8.9e-25   4.9e-22   87.5   0.0     1   103     1   104     1   104 0.98 [subseq from] serine proline-rich protein [Aspergillus novofumigatus IBT 16806] >PKX98083.1 serine proline-rich protein [Aspergillus novofumigatus IBT 16806]
XP_026609606.1/29-132    -            104 C2                   PF00168.30   103   4.4e-22   87.7   0.0   1   1   8.9e-25   4.9e-22   87.5   0.0     1   103     1   104     1   104 0.98 [subseq from] hypothetical protein CDV56_101318 [Aspergillus thermomutatus] >RHZ43216.1 hypothetical protein CDV56_101318 [Aspergillus thermomutatus]
KXJ90866.1/28-131        -            104 C2                   PF00168.30   103   4.5e-22   87.7   0.0   1   1   8.9e-25   4.9e-22   87.5   0.0     1   103     1   104     1   104 0.94 [subseq from] hypothetical protein Micbo1qcDRAFT_163524 [Microdochium bolleyi]
RYP48204.1/32-135        -            104 C2                   PF00168.30   103   4.5e-22   87.7   0.1   1   1   8.9e-25   4.9e-22   87.5   0.1     1   103     1   104     1   104 0.94 [subseq from] hypothetical protein DL768_005864 [Monosporascus sp. mg162]
XP_020065899.1/984-1081  -             98 C2                   PF00168.30   103   4.5e-22   87.7   0.1   1   1   8.8e-25   4.8e-22   87.6   0.1     1    96     1    96     1    98 0.96 [subseq from] putative bud/polarization protein [Suhomyces tanzawaensis NRRL Y-17324] >ODV80777.1 putative bud/polarization protein [Suhomyces tanzawaensis NRRL Y-17324]
OCK83496.1/31-134        -            104 C2                   PF00168.30   103   4.5e-22   87.7   0.1   1   1     9e-25     5e-22   87.5   0.1     1   103     1   104     1   104 0.93 [subseq from] hypothetical protein K432DRAFT_379432 [Lepidopterella palustris CBS 459.81]
OBT39954.1/64-165        -            102 C2                   PF00168.30   103   4.5e-22   87.7   0.0   1   1   9.1e-25     5e-22   87.5   0.0     3   103     1   102     1   102 0.93 [subseq from] hypothetical protein VE00_09446 [Pseudogymnoascus sp. WSF 3629]
OBT72305.1/62-163        -            102 C2                   PF00168.30   103   4.5e-22   87.7   0.0   1   1   9.1e-25     5e-22   87.5   0.0     3   103     1   102     1   102 0.93 [subseq from] hypothetical protein VF21_09318 [Pseudogymnoascus sp. 05NY08]
OBT86066.1/64-165        -            102 C2                   PF00168.30   103   4.5e-22   87.7   0.0   1   1   9.1e-25     5e-22   87.5   0.0     3   103     1   102     1   102 0.93 [subseq from] hypothetical protein VE02_05703 [Pseudogymnoascus sp. 03VT05]
TEY57381.1/27-130        -            104 C2                   PF00168.30   103   4.6e-22   87.6   0.1   1   1   9.1e-25     5e-22   87.5   0.1     1   103     1   104     1   104 0.96 [subseq from] hypothetical protein BOTCAL_0219g00010 [Botryotinia calthae]
TGJ88636.1/32-135        -            104 C2                   PF00168.30   103   4.6e-22   87.6   0.0   1   1   9.1e-25     5e-22   87.5   0.0     1   103     1   104     1   104 0.97 [subseq from] hypothetical protein E0Z10_g28 [Xylaria hypoxylon]
PIL30955.1/1145-1247     -            103 C2                   PF00168.30   103   4.6e-22   87.6   0.0   1   1     9e-25     5e-22   87.5   0.0     1   103     1   103     1   103 0.98 [subseq from] transporter [Ganoderma sinense ZZ0214-1]
EME46753.1/1096-1196     -            101 C2                   PF00168.30   103   4.6e-22   87.6   0.0   1   1   9.7e-25   5.4e-22   87.4   0.0     1    95     1    95     1   100 0.96 [subseq from] hypothetical protein DOTSEDRAFT_70672 [Dothistroma septosporum NZE10]
OUM53042.1/994-1087      -             94 C2                   PF00168.30   103   4.6e-22   87.6   0.0   1   1     9e-25     5e-22   87.5   0.0     1    91     1    92     1    94 0.96 [subseq from] hypothetical protein BVG19_g2288 [[Candida] boidinii] >OWB48870.1 hypothetical protein B5S27_g407 [[Candida] boidinii] >OWB82166.1 hypothetical protein B5S33_g788 [[Candida] boidinii]
XP_015410119.1/64-156    -             93 C2                   PF00168.30   103   4.6e-22   87.6   0.0   1   1     9e-25     5e-22   87.5   0.0     3    98     1    92     1    93 0.97 [subseq from] phosphatidylserine decarboxylase, partial [Aspergillus nomius NRRL 13137] >KNG89196.1 phosphatidylserine decarboxylase, partial [Aspergillus nomius NRRL 13137]
KLJ06130.1/42-142        -            101 C2                   PF00168.30   103   4.6e-22   87.6   0.0   1   1   9.2e-25   5.1e-22   87.5   0.0     2   103     1   101     1   101 0.92 [subseq from] phosphatidylserine decarboxylase [Blastomyces silverae]
XP_026598714.1/1110-1207 -             98 C2                   PF00168.30   103   4.6e-22   87.6   0.0   1   1   8.9e-25   4.9e-22   87.5   0.0     1    93     1    93     1    98 0.96 [subseq from] hypothetical protein DSM5745_10680 [Aspergillus mulundensis] >RDW61182.1 hypothetical protein DSM5745_10680 [Aspergillus mulundensis]
XP_013280169.1/28-131    -            104 C2                   PF00168.30   103   4.6e-22   87.6   0.0   1   1   9.2e-25   5.1e-22   87.5   0.0     1   103     1   104     1   104 0.95 [subseq from] hypothetical protein Z517_11107 [Fonsecaea pedrosoi CBS 271.37] >KIW76361.1 hypothetical protein Z517_11107 [Fonsecaea pedrosoi CBS 271.37]
XP_022504609.1/28-131    -            104 C2                   PF00168.30   103   4.6e-22   87.6   0.0   1   1   9.2e-25   5.1e-22   87.5   0.0     1   103     1   104     1   104 0.95 [subseq from] hypothetical protein AYO20_00994 [Fonsecaea nubica] >OAL39597.1 hypothetical protein AYO20_00994 [Fonsecaea nubica]
XP_022516270.1/28-131    -            104 C2                   PF00168.30   103   4.6e-22   87.6   0.0   1   1   9.2e-25   5.1e-22   87.5   0.0     1   103     1   104     1   104 0.95 [subseq from] hypothetical protein AYO21_01314 [Fonsecaea monophora] >OAG44318.1 hypothetical protein AYO21_01314 [Fonsecaea monophora]
OJJ08624.1/1108-1205     -             98 C2                   PF00168.30   103   4.6e-22   87.6   0.0   1   1     9e-25     5e-22   87.5   0.0     1    95     1    95     1    98 0.96 [subseq from] hypothetical protein ASPVEDRAFT_144813 [Aspergillus versicolor CBS 583.65]
GAN05374.1/1458-1557     -            100 C2                   PF00168.30   103   4.6e-22   87.6   0.1   1   1   9.2e-25   5.1e-22   87.5   0.1     2   103     1   100     1   100 0.97 [subseq from] tricalbin [Mucor ambiguus]
RVX73972.1/55-155        -            101 C2                   PF00168.30   103   4.6e-22   87.6   0.0   1   1   9.3e-25   5.1e-22   87.5   0.0     2   103     1   101     1   101 0.92 [subseq from] hypothetical protein B0A52_02862 [Exophiala mesophila]
KXL51241.1/73-162        -             90 C2                   PF00168.30   103   4.7e-22   87.6   0.0   1   1   9.1e-25     5e-22   87.5   0.0     3    91     2    88     1    90 0.97 [subseq from] hypothetical protein FE78DRAFT_84177, partial [Acidomyces richmondensis]
KYG42665.1/35-124        -             90 C2                   PF00168.30   103   4.7e-22   87.6   0.0   1   1   9.1e-25     5e-22   87.5   0.0     3    91     2    88     1    90 0.97 [subseq from] hypothetical protein M433DRAFT_397193, partial [Acidomyces richmondensis BFW]
CCD44576.1/27-130        -            104 C2                   PF00168.30   103   4.7e-22   87.6   0.1   1   1   9.4e-25   5.2e-22   87.5   0.1     1   103     1   104     1   104 0.96 [subseq from] hypothetical protein BofuT4_P054770.1 [Botrytis cinerea T4]
EMR90542.1/27-130        -            104 C2                   PF00168.30   103   4.7e-22   87.6   0.1   1   1   9.4e-25   5.2e-22   87.5   0.1     1   103     1   104     1   104 0.96 [subseq from] putative c2 domain containing protein [Botrytis cinerea BcDW1]
KAA8569490.1/18-121      -            104 C2                   PF00168.30   103   4.7e-22   87.6   0.1   1   1   9.4e-25   5.2e-22   87.5   0.1     1   103     1   104     1   104 0.96 [subseq from] hypothetical protein EYC84_001118 [Monilinia fructicola]
KAB8295145.1/27-130      -            104 C2                   PF00168.30   103   4.7e-22   87.6   0.1   1   1   9.4e-25   5.2e-22   87.5   0.1     1   103     1   104     1   104 0.96 [subseq from] hypothetical protein EYC80_007074 [Monilinia laxa]
XP_001548582.2/27-130    -            104 C2                   PF00168.30   103   4.7e-22   87.6   0.1   1   1   9.4e-25   5.2e-22   87.5   0.1     1   103     1   104     1   104 0.96 [subseq from] Bcinn1 [Botrytis cinerea B05.10] >ATZ53475.1 Bcinn1 [Botrytis cinerea B05.10]
XP_028482658.1/1122-1223 -            102 C2                   PF00168.30   103   4.7e-22   87.6   0.0   1   1   9.1e-25     5e-22   87.5   0.0     1    98     1    98     1   102 0.96 [subseq from] putative membrane bound C2 domain protein [Byssochlamys spectabilis] >RWQ93013.1 putative membrane bound C2 domain protein [Byssochlamys spectabilis]
VDB85912.1/1143-1244     -            102 C2                   PF00168.30   103   4.7e-22   87.6   0.0   1   1   9.1e-25     5e-22   87.5   0.0     1    99     1    99     1   102 0.96 [subseq from] unnamed protein product [Peniophora sp. CBMAI 1063]
XP_006695586.1/45-146    -            102 C2                   PF00168.30   103   4.7e-22   87.6   0.0   1   1   9.4e-25   5.2e-22   87.5   0.0     3   103     1   102     1   102 0.92 [subseq from] phosphatidylserine decarboxylase-like protein [Chaetomium thermophilum var. thermophilum DSM 1495] >EGS18641.1 phosphatidylserine decarboxylase-like protein [Chaetomium thermophilum var. thermophilum DSM 1495]
XP_024671626.1/1123-1222 -            100 C2                   PF00168.30   103   4.8e-22   87.6   0.0   1   1     1e-24   5.5e-22   87.4   0.0     1    94     1    94     1    99 0.96 [subseq from] putative membrane bound C2 domain protein [Aspergillus candidus] >PLB37614.1 putative membrane bound C2 domain protein [Aspergillus candidus]
EJD55637.1/1083-1185     -            103 C2                   PF00168.30   103   4.8e-22   87.6   0.0   1   1   9.5e-25   5.2e-22   87.4   0.0     1   103     1   103     1   103 0.98 [subseq from] tricalbin [Auricularia subglabra TFB-10046 SS5]
XP_001935783.1/61-162    -            102 C2                   PF00168.30   103   4.8e-22   87.6   0.0   1   1   9.6e-25   5.3e-22   87.4   0.0     3   103     1   102     1   102 0.93 [subseq from] phosphatidylserine decarboxylase proenzyme [Pyrenophora tritici-repentis Pt-1C-BFP] >EDU48370.1 phosphatidylserine decarboxylase proenzyme [Pyrenophora tritici-repentis Pt-1C-BFP] >PWO25557.1 DUF3253 domain containing protein [Pyrenophora tritici-repentis] >PZC94395.1 Psd, Phosphatidylserine decarboxylase [Pyrenophora tritici-repentis] >PZD16482.1 Herpes-BLLF1 domain containing protein [Pyrenophora tritici-repentis] >PZD21826.1 Psd, Phosphatidylserine decarboxylase [Pyrenophora tritici-repentis] >PZD36250.1 Psd, Phosphatidylserine decarboxylase [Pyrenophora tritici-repentis] >PZD42997.1 Psd, Phosphatidylserine decarboxylase [Pyrenophora tritici-repentis] >PZD49768.1 Psd, Phosphatidylserine decarboxylase [Pyrenophora tritici-repentis] >KAA8618515.1 Phosphatidylserine decarboxylase proenzyme [Pyrenophora tritici-repentis]
OBA26228.1/1207-1306     -            100 C2                   PF00168.30   103   4.8e-22   87.6   0.0   1   1   9.6e-25   5.3e-22   87.4   0.0     1   100     1   100     1   100 0.99 [subseq from] hypothetical protein HANVADRAFT_53296 [Hanseniaspora valbyensis NRRL Y-1626]
KIN04162.1/1089-1190     -            102 C2                   PF00168.30   103   4.9e-22   87.5   0.0   1   1   9.3e-25   5.1e-22   87.5   0.0     1    98     1    98     1   102 0.96 [subseq from] hypothetical protein OIDMADRAFT_117128 [Oidiodendron maius Zn]
XP_024678932.1/1108-1205 -             98 C2                   PF00168.30   103   4.9e-22   87.5   0.0   1   1   9.4e-25   5.2e-22   87.5   0.0     1    93     1    93     1    98 0.96 [subseq from] putative membrane bound C2 domain protein [Aspergillus novofumigatus IBT 16806] >PKX90337.1 putative membrane bound C2 domain protein [Aspergillus novofumigatus IBT 16806]
QDS70311.1/1122-1219     -             98 C2                   PF00168.30   103   4.9e-22   87.5   0.0   1   1   9.4e-25   5.2e-22   87.4   0.0     1    95     1    95     1    98 0.96 [subseq from] hypothetical protein FKW77_008263 [Venturia effusa]
XP_001544069.1/40-139    -            100 C2                   PF00168.30   103   4.9e-22   87.5   0.0   1   1   9.7e-25   5.4e-22   87.4   0.0     3   103     1   100     1   100 0.92 [subseq from] conserved hypothetical protein [Histoplasma capsulatum NAm1] >EDN03251.1 conserved hypothetical protein [Histoplasma capsulatum NAm1]
KXH39839.1/46-148        -            103 C2                   PF00168.30   103   4.9e-22   87.5   0.0   1   1   9.9e-25   5.5e-22   87.4   0.0     2   103     1   103     1   103 0.93 [subseq from] phosphatidylserine decarboxylase [Colletotrichum simmondsii]
XP_018185199.1/47-149    -            103 C2                   PF00168.30   103   4.9e-22   87.5   0.0   1   1   9.8e-25   5.4e-22   87.4   0.0     2   103     1   103     1   103 0.91 [subseq from] hypothetical protein L228DRAFT_250698 [Xylona heveae TC161] >KZF19644.1 hypothetical protein L228DRAFT_250698 [Xylona heveae TC161]
EPS45252.1/9-110         -            102 C2                   PF00168.30   103     5e-22   87.5   0.0   1   1   9.9e-25   5.5e-22   87.4   0.0     3   103     1   102     1   102 0.91 [subseq from] hypothetical protein H072_765 [Dactylellina haptotyla CBS 200.50]
ORY57024.1/1133-1228     -             96 C2                   PF00168.30   103     5e-22   87.5   0.3   1   1   9.8e-25   5.4e-22   87.4   0.3     1    95     1    94     1    96 0.94 [subseq from] hypothetical protein LY90DRAFT_506556 [Neocallimastix californiae]
XP_003661281.1/50-151    -            102 C2                   PF00168.30   103     5e-22   87.5   0.0   1   1     1e-24   5.6e-22   87.3   0.0     3   103     1   102     1   102 0.92 [subseq from] hypothetical protein MYCTH_2300482 [Thermothelomyces thermophilus ATCC 42464] >AEO56036.1 hypothetical protein MYCTH_2300482 [Thermothelomyces thermophilus ATCC 42464]
ODV86448.1/972-1068      -             97 C2                   PF00168.30   103     5e-22   87.5   0.0   1   1   9.9e-25   5.5e-22   87.4   0.0     1    96     1    96     1    97 0.98 [subseq from] hypothetical protein CANARDRAFT_27659 [[Candida] arabinofermentans NRRL YB-2248]
XP_013943695.1/46-147    -            102 C2                   PF00168.30   103   5.1e-22   87.5   0.0   1   1     1e-24   5.6e-22   87.3   0.0     3   103     1   102     1   102 0.92 [subseq from] hypothetical protein TRIATDRAFT_151310 [Trichoderma atroviride IMI 206040] >EHK45540.1 hypothetical protein TRIATDRAFT_151310 [Trichoderma atroviride IMI 206040]
XP_016596365.1/1114-1215 -            102 C2                   PF00168.30   103   5.1e-22   87.5   0.0   1   1   9.8e-25   5.4e-22   87.4   0.0     1    97     1    97     1   102 0.95 [subseq from] Tricalbin [Penicillium expansum] >KGO43139.1 Tricalbin [Penicillium expansum] >KGO53818.1 Tricalbin [Penicillium expansum] >KGO72816.1 Tricalbin [Penicillium expansum]
OQE26933.1/1119-1220     -            102 C2                   PF00168.30   103   5.1e-22   87.5   0.0   1   1   9.8e-25   5.4e-22   87.4   0.0     1    97     1    97     1   102 0.95 [subseq from] hypothetical protein PENFLA_c006G05414 [Penicillium flavigenum]
XP_019018307.1/1063-1164 -            102 C2                   PF00168.30   103   5.3e-22   87.4   0.0   1   1     1e-24   5.6e-22   87.4   0.0     1    96     1    96     1   102 0.94 [subseq from] hypothetical protein PICMEDRAFT_15182 [Pichia membranifaciens NRRL Y-2026] >ODQ47194.1 hypothetical protein PICMEDRAFT_15182 [Pichia membranifaciens NRRL Y-2026]
KAA8917101.1/1048-1149   -            102 C2                   PF00168.30   103   5.4e-22   87.4   0.0   1   1     1e-24   5.7e-22   87.3   0.0     1    95     1    96     1   102 0.95 [subseq from] hypothetical protein TRICI_000773 [Trichomonascus ciferrii]
OQV10062.1/28-131        -            104 C2                   PF00168.30   103   5.4e-22   87.4   0.0   1   1   1.1e-24   5.9e-22   87.3   0.0     1   103     1   104     1   104 0.95 [subseq from] C2 domain-containing protein [Cladophialophora immunda]
XP_016247966.1/28-131    -            104 C2                   PF00168.30   103   5.4e-22   87.4   0.0   1   1   1.1e-24   5.9e-22   87.3   0.0     1   103     1   104     1   104 0.95 [subseq from] hypothetical protein PV07_07458 [Cladophialophora immunda] >KIW27750.1 hypothetical protein PV07_07458 [Cladophialophora immunda]
OJJ54111.1/1112-1209     -             98 C2                   PF00168.30   103   5.4e-22   87.4   0.0   1   1     1e-24   5.7e-22   87.3   0.0     1    94     1    94     1    98 0.96 [subseq from] hypothetical protein ASPSYDRAFT_161194 [Aspergillus sydowii CBS 593.65]
KEY69977.1/61-162        -            102 C2                   PF00168.30   103   5.4e-22   87.4   0.0   1   1   1.1e-24     6e-22   87.3   0.0     3   103     1   102     1   102 0.92 [subseq from] hypothetical protein S7711_03995 [Stachybotrys chartarum IBT 7711]
KFA46579.1/61-162        -            102 C2                   PF00168.30   103   5.4e-22   87.4   0.0   1   1   1.1e-24     6e-22   87.3   0.0     3   103     1   102     1   102 0.92 [subseq from] hypothetical protein S40293_09226 [Stachybotrys chartarum IBT 40293]
KFA74530.1/61-162        -            102 C2                   PF00168.30   103   5.4e-22   87.4   0.0   1   1   1.1e-24     6e-22   87.3   0.0     3   103     1   102     1   102 0.92 [subseq from] hypothetical protein S40288_10087 [Stachybotrys chartarum IBT 40288]
EEQ86686.1/1081-1180     -            100 C2                   PF00168.30   103   5.4e-22   87.4   0.0   1   1   1.1e-24     6e-22   87.3   0.0     1    92     1    92     1    98 0.97 [subseq from] transmembrane protein [Blastomyces dermatitidis ER-3] >EGE84215.1 transmembrane protein [Blastomyces dermatitidis ATCC 18188] >EQL30832.1 hypothetical protein BDFG_06710 [Blastomyces dermatitidis ATCC 26199] >EQL30833.1 hypothetical protein, variant [Blastomyces dermatitidis ATCC 26199] >OAT00029.1 transmembrane protein, variant [Blastomyces dermatitidis ER-3]
OJD27008.1/1083-1182     -            100 C2                   PF00168.30   103   5.4e-22   87.4   0.0   1   1   1.1e-24     6e-22   87.3   0.0     1    92     1    92     1    98 0.97 [subseq from] hypothetical protein ACJ73_01605 [Blastomyces percursus]
XP_002624868.1/1080-1179 -            100 C2                   PF00168.30   103   5.4e-22   87.4   0.0   1   1   1.1e-24     6e-22   87.3   0.0     1    92     1    92     1    98 0.97 [subseq from] membrane bound C2 domain-containing protein [Blastomyces gilchristii SLH14081] >OAT09186.1 membrane bound C2 domain-containing protein [Blastomyces gilchristii SLH14081]
KLJ11949.1/1080-1177     -             98 C2                   PF00168.30   103   5.4e-22   87.4   0.0   1   1   1.2e-24   6.4e-22   87.2   0.0     1    92     1    92     1    96 0.98 [subseq from] hypothetical protein EMPG_09638 [Blastomyces silverae]
KFX90070.1/1099-1196     -             98 C2                   PF00168.30   103   5.4e-22   87.4   0.0   1   1     1e-24   5.7e-22   87.3   0.0     1    93     1    93     1    98 0.97 [subseq from] hypothetical protein V490_06667 [Pseudogymnoascus sp. VKM F-3557]
KFX90072.1/1099-1196     -             98 C2                   PF00168.30   103   5.4e-22   87.4   0.0   1   1     1e-24   5.7e-22   87.3   0.0     1    93     1    93     1    98 0.97 [subseq from] hypothetical protein O988_08355 [Pseudogymnoascus sp. VKM F-3808]
KFY42212.1/1099-1196     -             98 C2                   PF00168.30   103   5.4e-22   87.4   0.0   1   1     1e-24   5.7e-22   87.3   0.0     1    93     1    93     1    98 0.97 [subseq from] hypothetical protein V495_04630 [Pseudogymnoascus sp. VKM F-4514 (FW-929)]
KFY65048.1/1099-1196     -             98 C2                   PF00168.30   103   5.4e-22   87.4   0.0   1   1     1e-24   5.7e-22   87.3   0.0     1    93     1    93     1    98 0.97 [subseq from] hypothetical protein V497_01494 [Pseudogymnoascus sp. VKM F-4516 (FW-969)]
GBL48917.1/1018-1114     -             97 C2                   PF00168.30   103   5.5e-22   87.4   0.0   1   1   1.1e-24   5.8e-22   87.3   0.0     1    94     1    94     1    97 0.96 [subseq from] Ca2+-dependent lipid-binding protein [[Candida] auris]
KNE01727.2/1068-1164     -             97 C2                   PF00168.30   103   5.5e-22   87.4   0.0   1   1   1.1e-24   5.8e-22   87.3   0.0     1    94     1    94     1    97 0.96 [subseq from] hypothetical protein QG37_01063 [[Candida] auris]
PSK74701.1/1009-1105     -             97 C2                   PF00168.30   103   5.5e-22   87.4   0.0   1   1   1.1e-24   5.8e-22   87.3   0.0     1    94     1    94     1    97 0.96 [subseq from] hypothetical protein CJJ07_005548 [[Candida] auris]
QEL62230.1/640-736       -             97 C2                   PF00168.30   103   5.5e-22   87.4   0.0   1   1   1.1e-24   5.8e-22   87.3   0.0     1    94     1    94     1    97 0.96 [subseq from] hypothetical protein CJJ09_004403 [[Candida] auris]
QEO22866.1/1009-1105     -             97 C2                   PF00168.30   103   5.5e-22   87.4   0.0   1   1   1.1e-24   5.8e-22   87.3   0.0     1    94     1    94     1    97 0.96 [subseq from] hypothetical_protein [[Candida] auris]
XP_028888045.1/1009-1105 -             97 C2                   PF00168.30   103   5.5e-22   87.4   0.0   1   1   1.1e-24   5.8e-22   87.3   0.0     1    94     1    94     1    97 0.96 [subseq from] uncharacterized protein CJI97_005041 [[Candida] auris] >PIS48272.1 hypothetical protein B9J08_004957 [[Candida] auris] >PIS48885.1 hypothetical protein CJI97_005041 [[Candida] auris]
GAV28254.1/1000-1093     -             94 C2                   PF00168.30   103   5.5e-22   87.4   0.3   1   1   1.1e-24     6e-22   87.3   0.3     1    92     1    93     1    94 0.97 [subseq from] hypothetical protein PMKS-001724 [Pichia membranifaciens]
XP_003037441.1/719-818   -            100 C2                   PF00168.30   103   5.5e-22   87.4   0.0   1   1   1.1e-24     6e-22   87.3   0.0     1    98     1    99     1   100 0.97 [subseq from] hypothetical protein SCHCODRAFT_73465 [Schizophyllum commune H4-8] >EFJ02539.1 hypothetical protein SCHCODRAFT_73465 [Schizophyllum commune H4-8]
XP_016638612.1/30-133    -            104 C2                   PF00168.30   103   5.5e-22   87.4   0.1   1   1   1.1e-24   6.1e-22   87.2   0.1     1   103     1   104     1   104 0.96 [subseq from] hypothetical protein SAPIO_CDS10853 [Scedosporium apiospermum] >KEZ38813.1 hypothetical protein SAPIO_CDS10853 [Scedosporium apiospermum]
KGO77088.1/1134-1235     -            102 C2                   PF00168.30   103   5.5e-22   87.4   0.0   1   1   1.1e-24   5.8e-22   87.3   0.0     1    97     1    97     1   102 0.95 [subseq from] Tricalbin [Penicillium italicum]
EWC46617.1/8-109         -            102 C2                   PF00168.30   103   5.5e-22   87.4   0.0   1   1   1.1e-24     6e-22   87.3   0.0     4   103     2   102     1   102 0.92 [subseq from] hypothetical protein DRE_04104 [Drechslerella stenobrocha 248]
EPZ36989.1/523-622       -            100 C2                   PF00168.30   103   5.6e-22   87.4   0.1   1   1   1.1e-24   5.9e-22   87.3   0.1     2    99     1    97     1   100 0.96 [subseq from] C2 calcium/lipid-binding, CaLB domain-containing protein [Rozella allomycis CSF55]
TKA25408.1/1092-1188     -             97 C2                   PF00168.30   103   5.6e-22   87.4   0.0   1   1   1.1e-24   5.9e-22   87.3   0.0     1    92     1    92     1    97 0.97 [subseq from] hypothetical protein B0A50_06275 [Hortaea thailandica]
EOD48480.1/1108-1205     -             98 C2                   PF00168.30   103   5.6e-22   87.3   0.0   1   1   1.1e-24   6.1e-22   87.2   0.0     1    97     1    97     1    98 0.97 [subseq from] putative membrane bound c2 domain protein [Neofusicoccum parvum UCRNP2]
ELQ37230.1/49-150        -            102 C2                   PF00168.30   103   5.6e-22   87.3   0.0   1   1   1.1e-24   6.2e-22   87.2   0.0     3   103     1   102     1   102 0.92 [subseq from] phosphatidylserine decarboxylase [Pyricularia oryzae Y34] >ELQ67323.1 phosphatidylserine decarboxylase [Pyricularia oryzae P131]
QBZ57111.1/49-150        -            102 C2                   PF00168.30   103   5.6e-22   87.3   0.0   1   1   1.1e-24   6.2e-22   87.2   0.0     3   103     1   102     1   102 0.92 [subseq from] hypothetical protein PoMZ_02032 [Pyricularia oryzae]
TLD21326.1/49-150        -            102 C2                   PF00168.30   103   5.6e-22   87.3   0.0   1   1   1.1e-24   6.2e-22   87.2   0.0     3   103     1   102     1   102 0.92 [subseq from] hypothetical protein PspLS_08888 [Pyricularia sp. CBS 133598]
XP_003715218.1/49-150    -            102 C2                   PF00168.30   103   5.6e-22   87.3   0.0   1   1   1.1e-24   6.2e-22   87.2   0.0     3   103     1   102     1   102 0.92 [subseq from] phosphatidylserine decarboxylase [Pyricularia oryzae 70-15] >EHA55411.1 phosphatidylserine decarboxylase [Pyricularia oryzae 70-15]
XP_007378587.1/1112-1214 -            103 C2                   PF00168.30   103   5.7e-22   87.3   0.0   1   1   1.1e-24   6.2e-22   87.2   0.0     1   103     1   103     1   103 0.97 [subseq from] tricalbin [Punctularia strigosozonata HHB-11173 SS5] >EIN13670.1 tricalbin [Punctularia strigosozonata HHB-11173 SS5]
PVV02756.1/1110-1208     -             99 C2                   PF00168.30   103   5.8e-22   87.3   0.1   1   1   1.1e-24   6.3e-22   87.2   0.1     1    98     1    98     1    99 0.97 [subseq from] hypothetical protein BB560_002780 [Smittium megazygosporum]
EOD43167.1/57-158        -            102 C2                   PF00168.30   103   5.8e-22   87.3   0.0   1   1   1.1e-24   6.3e-22   87.2   0.0     3   103     1   102     1   102 0.92 [subseq from] putative phosphatidylserine decarboxylase protein [Neofusicoccum parvum UCRNP2]
ORZ12229.1/10-113        -            104 C2                   PF00168.30   103   5.8e-22   87.3   0.4   1   1   1.2e-24   6.4e-22   87.2   0.4     1   103     1   104     1   104 0.97 [subseq from] C2 domain-containing protein [Absidia repens]
ALM31980.1/49-151        -            103 C2                   PF00168.30   103   5.8e-22   87.3   0.0   1   1   1.2e-24   6.4e-22   87.2   0.0     3   103     2   103     1   103 0.92 [subseq from] decarboxylase_GME5308 [Daldinia eschscholzii IFB-TL01]
OTB16477.1/49-151        -            103 C2                   PF00168.30   103   5.8e-22   87.3   0.0   1   1   1.2e-24   6.4e-22   87.2   0.0     3   103     2   103     1   103 0.92 [subseq from] hypothetical protein K445DRAFT_58798 [Daldinia sp. EC12]
POS70640.1/27-130        -            104 C2                   PF00168.30   103   5.8e-22   87.3   0.0   1   1   1.2e-24   6.4e-22   87.2   0.0     1   103     1   104     1   104 0.95 [subseq from] hypothetical protein DHEL01_v210966 [Diaporthe helianthi]
EMG46718.1/1019-1109     -             91 C2                   PF00168.30   103   5.9e-22   87.3   0.1   1   1   1.2e-24   6.4e-22   87.2   0.1     1    90     1    90     1    91 0.98 [subseq from] hypothetical protein G210_3025 [Candida maltosa Xu316]
QBZ62019.1/32-135        -            104 C2                   PF00168.30   103   5.9e-22   87.3   0.1   1   1   1.2e-24   6.5e-22   87.1   0.1     1   103     1   104     1   104 0.97 [subseq from] hypothetical protein PoMZ_10893 [Pyricularia oryzae]
TLD28873.1/32-135        -            104 C2                   PF00168.30   103   5.9e-22   87.3   0.1   1   1   1.2e-24   6.5e-22   87.1   0.1     1   103     1   104     1   104 0.97 [subseq from] hypothetical protein PspLS_03095 [Pyricularia sp. CBS 133598]
XP_003717773.1/32-135    -            104 C2                   PF00168.30   103   5.9e-22   87.3   0.1   1   1   1.2e-24   6.5e-22   87.1   0.1     1   103     1   104     1   104 0.97 [subseq from] hypothetical protein MGG_01150 [Pyricularia oryzae 70-15] >EHA48189.1 hypothetical protein MGG_01150 [Pyricularia oryzae 70-15] >ELQ40785.1 hypothetical protein OOU_Y34scaffold00359g12 [Pyricularia oryzae Y34] >ELQ65523.1 hypothetical protein OOW_P131scaffold00483g7 [Pyricularia oryzae P131]
XP_029747754.1/32-135    -            104 C2                   PF00168.30   103   5.9e-22   87.3   0.1   1   1   1.2e-24   6.5e-22   87.1   0.1     1   103     1   104     1   104 0.97 [subseq from] hypothetical protein PpBr36_07985 [Pyricularia pennisetigena] >TLS24904.1 hypothetical protein PpBr36_07985 [Pyricularia pennisetigena]
XP_030979124.1/32-135    -            104 C2                   PF00168.30   103   5.9e-22   87.3   0.1   1   1   1.2e-24   6.5e-22   87.1   0.1     1   103     1   104     1   104 0.97 [subseq from] uncharacterized protein PgNI_08085 [Pyricularia grisea] >TLD06429.1 hypothetical protein PgNI_08085 [Pyricularia grisea]
RKF57244.1/51-152        -            102 C2                   PF00168.30   103   5.9e-22   87.3   0.0   1   1   1.2e-24   6.5e-22   87.1   0.0     3   103     1   102     1   102 0.96 [subseq from] Phosphatidylserine decarboxylase proenzyme 3 [Golovinomyces cichoracearum]
RKF80252.1/51-152        -            102 C2                   PF00168.30   103   5.9e-22   87.3   0.0   1   1   1.2e-24   6.5e-22   87.1   0.0     3   103     1   102     1   102 0.96 [subseq from] Phosphatidylserine decarboxylase proenzyme 3 [Golovinomyces cichoracearum]
TKA25408.1/445-544       -            100 C2                   PF00168.30   103     6e-22   87.3   0.0   1   1   1.2e-24   6.5e-22   87.1   0.0     1    98     1    99     1   100 0.97 [subseq from] hypothetical protein B0A50_06275 [Hortaea thailandica]
KAE8143982.1/29-132      -            104 C2                   PF00168.30   103     6e-22   87.3   0.0   1   1   1.2e-24   6.6e-22   87.1   0.0     1   103     1   104     1   104 0.98 [subseq from] hypothetical protein BDV38DRAFT_289768 [Aspergillus pseudotamarii]
KAE8164001.1/29-132      -            104 C2                   PF00168.30   103     6e-22   87.3   0.0   1   1   1.2e-24   6.6e-22   87.1   0.0     1   103     1   104     1   104 0.98 [subseq from] hypothetical protein BDV40DRAFT_287341 [Aspergillus tamarii]
KAE8358140.1/29-132      -            104 C2                   PF00168.30   103     6e-22   87.3   0.0   1   1   1.2e-24   6.6e-22   87.1   0.0     1   103     1   104     1   104 0.98 [subseq from] hypothetical protein BDV27DRAFT_138145 [Aspergillus caelatus]
KAE8413367.1/29-132      -            104 C2                   PF00168.30   103     6e-22   87.3   0.0   1   1   1.2e-24   6.6e-22   87.1   0.0     1   103     1   104     1   104 0.98 [subseq from] hypothetical protein BDV36DRAFT_300064 [Aspergillus pseudocaelatus]
OTB09071.1/31-134        -            104 C2                   PF00168.30   103     6e-22   87.3   0.0   1   1   1.2e-24   6.6e-22   87.1   0.0     1   103     1   104     1   104 0.94 [subseq from] hypothetical protein M426DRAFT_316362 [Hypoxylon sp. CI-4A]
EDP48131.1/1134-1231     -             98 C2                   PF00168.30   103     6e-22   87.2   0.0   1   1   1.2e-24   6.4e-22   87.2   0.0     1    93     1    93     1    98 0.96 [subseq from] membrane bound C2 domain protein (vp115), putative [Aspergillus fumigatus A1163]
KEY82609.1/1134-1231     -             98 C2                   PF00168.30   103     6e-22   87.2   0.0   1   1   1.2e-24   6.4e-22   87.2   0.0     1    93     1    93     1    98 0.96 [subseq from] membrane bound C2 vp115 [Aspergillus fumigatus var. RP-2014]
KMK55894.1/1118-1215     -             98 C2                   PF00168.30   103     6e-22   87.2   0.0   1   1   1.2e-24   6.4e-22   87.2   0.0     1    93     1    93     1    98 0.96 [subseq from] putative membrane bound C2 domain-containing protein (vp115) [Aspergillus fumigatus Z5]
OXN04428.1/1118-1215     -             98 C2                   PF00168.30   103     6e-22   87.2   0.0   1   1   1.2e-24   6.4e-22   87.2   0.0     1    93     1    93     1    98 0.96 [subseq from] hypothetical protein CDV58_07200 [Aspergillus fumigatus]
OXN23406.1/1118-1215     -             98 C2                   PF00168.30   103     6e-22   87.2   0.0   1   1   1.2e-24   6.4e-22   87.2   0.0     1    93     1    93     1    98 0.96 [subseq from] hypothetical protein CDV57_07592 [Aspergillus fumigatus]
XP_746748.1/1134-1231    -             98 C2                   PF00168.30   103     6e-22   87.2   0.0   1   1   1.2e-24   6.4e-22   87.2   0.0     1    93     1    93     1    98 0.96 [subseq from] membrane bound C2 domain protein (vp115), putative [Aspergillus fumigatus Af293] >EAL84710.1 membrane bound C2 domain protein (vp115), putative [Aspergillus fumigatus Af293]
XP_024721908.1/51-152    -            102 C2                   PF00168.30   103   6.1e-22   87.2   0.0   1   1   1.2e-24   6.7e-22   87.1   0.0     3   103     1   102     1   102 0.95 [subseq from] hypothetical protein M430DRAFT_27663 [Amorphotheca resinae ATCC 22711] >PSS20638.1 hypothetical protein M430DRAFT_27663 [Amorphotheca resinae ATCC 22711]
EXF77369.1/46-148        -            103 C2                   PF00168.30   103   6.1e-22   87.2   0.0   1   1   1.2e-24   6.8e-22   87.1   0.0     2   103     1   103     1   103 0.93 [subseq from] phosphatidylserine decarboxylase [Colletotrichum fioriniae PJ7]
XP_023624085.1/78-180    -            103 C2                   PF00168.30   103   6.1e-22   87.2   0.0   1   1   1.2e-24   6.7e-22   87.1   0.0     3   103     2   103     1   103 0.91 [subseq from] related to phosphatidylserine decarboxylase [Ramularia collo-cygni] >CZT17192.1 related to phosphatidylserine decarboxylase [Ramularia collo-cygni]
XP_028489043.1/43-142    -            100 C2                   PF00168.30   103   6.2e-22   87.2   0.0   1   1   1.2e-24   6.9e-22   87.1   0.0     3   103     1   100     1   100 0.93 [subseq from] phosphatidylserine decarboxylase-domain-containing protein [Byssochlamys spectabilis] >RWQ99398.1 phosphatidylserine decarboxylase-domain-containing protein [Byssochlamys spectabilis]
GAD96264.1/1117-1219     -            103 C2                   PF00168.30   103   6.2e-22   87.2   0.0   1   1   1.2e-24   6.8e-22   87.1   0.0     1   103     1   103     1   103 0.97 [subseq from] membrane bound C2 domain protein (vp115), putative [Byssochlamys spectabilis No. 5]
SLM39296.1/1076-1169     -             94 C2                   PF00168.30   103   6.3e-22   87.2   0.0   1   1   1.2e-24   6.7e-22   87.1   0.0     1    92     1    92     1    94 0.97 [subseq from] Tricalbin [Umbilicaria pustulata]
OAD07123.1/10-112        -            103 C2                   PF00168.30   103   6.3e-22   87.2   0.2   1   1   1.3e-24   6.9e-22   87.1   0.2     1   103     1   103     1   103 0.98 [subseq from] hypothetical protein MUCCIDRAFT_107726 [Mucor circinelloides f. lusitanicus CBS 277.49]
KAB2581344.1/57-158      -            102 C2                   PF00168.30   103   6.3e-22   87.2   0.0   1   1   1.3e-24     7e-22   87.0   0.0     3   103     1   102     1   102 0.92 [subseq from] Phosphatidylserine decarboxylase proenzyme 2 [Lasiodiplodia theobromae]
XP_001273040.1/29-132    -            104 C2                   PF00168.30   103   6.3e-22   87.2   0.0   1   1   1.3e-24     7e-22   87.0   0.0     1   103     1   104     1   104 0.98 [subseq from] conserved serine proline-rich protein [Aspergillus clavatus NRRL 1] >EAW11614.1 conserved serine proline-rich protein [Aspergillus clavatus NRRL 1]
XP_016629074.1/28-131    -            104 C2                   PF00168.30   103   6.4e-22   87.2   0.0   1   1   1.3e-24     7e-22   87.0   0.0     1   103     1   104     1   104 0.96 [subseq from] hypothetical protein Z520_09261 [Fonsecaea multimorphosa CBS 102226] >KIX94951.1 hypothetical protein Z520_09261 [Fonsecaea multimorphosa CBS 102226] >OAL20602.1 hypothetical protein AYO22_08611 [Fonsecaea multimorphosa]
ELA35622.1/49-151        -            103 C2                   PF00168.30   103   6.4e-22   87.2   0.0   1   1   1.3e-24   7.1e-22   87.0   0.0     2   103     1   103     1   103 0.92 [subseq from] phosphatidylserine decarboxylase [Colletotrichum fructicola Nara gc5]
XP_024756492.1/20-121    -            102 C2                   PF00168.30   103   6.4e-22   87.2   0.0   1   1   1.3e-24   7.1e-22   87.0   0.0     3   103     1   102     1   102 0.92 [subseq from] hypothetical protein M441DRAFT_30734 [Trichoderma asperellum CBS 433.97] >PTB36815.1 hypothetical protein M441DRAFT_30734 [Trichoderma asperellum CBS 433.97]
TGO08315.1/21-124        -            104 C2                   PF00168.30   103   6.5e-22   87.2   0.1   1   1   1.3e-24   7.1e-22   87.0   0.1     1   103     1   104     1   104 0.95 [subseq from] hypothetical protein BTUL_0215g00180 [Botrytis tulipae]
TGO27268.1/21-124        -            104 C2                   PF00168.30   103   6.5e-22   87.2   0.1   1   1   1.3e-24   7.1e-22   87.0   0.1     1   103     1   104     1   104 0.95 [subseq from] hypothetical protein BPAE_0044g00010 [Botrytis paeoniae]
TGO35152.1/27-130        -            104 C2                   PF00168.30   103   6.5e-22   87.2   0.1   1   1   1.3e-24   7.1e-22   87.0   0.1     1   103     1   104     1   104 0.95 [subseq from] hypothetical protein BHYA_0168g00080 [Botrytis hyacinthi]
TGO58794.1/21-124        -            104 C2                   PF00168.30   103   6.5e-22   87.2   0.1   1   1   1.3e-24   7.1e-22   87.0   0.1     1   103     1   104     1   104 0.95 [subseq from] hypothetical protein BCON_0051g00340 [Botryotinia convoluta]
TGO86909.1/27-130        -            104 C2                   PF00168.30   103   6.5e-22   87.2   0.1   1   1   1.3e-24   7.1e-22   87.0   0.1     1   103     1   104     1   104 0.95 [subseq from] hypothetical protein BPOR_0267g00080 [Botrytis porri]
XP_026610604.1/1119-1216 -             98 C2                   PF00168.30   103   6.5e-22   87.1   0.0   1   1   1.3e-24   6.9e-22   87.1   0.0     1    93     1    93     1    98 0.96 [subseq from] hypothetical protein CDV56_100353 [Aspergillus thermomutatus] >RHZ45142.1 hypothetical protein CDV56_100353 [Aspergillus thermomutatus]
RKP25409.1/758-854       -             97 C2                   PF00168.30   103   6.5e-22   87.1   0.0   1   1   1.4e-24   7.6e-22   86.9   0.0     1    94     1    93     1    96 0.97 [subseq from] C2 domain-containing protein, partial [Syncephalis pseudoplumigaleata]
XP_007372174.1/849-950   -            102 C2                   PF00168.30   103   6.5e-22   87.1   0.1   1   1   1.3e-24   6.9e-22   87.1   0.1     1    98     1    98     1   102 0.95 [subseq from] hypothetical protein SPAPADRAFT_145197 [Spathaspora passalidarum NRRL Y-27907] >EGW34762.1 hypothetical protein SPAPADRAFT_145197 [Spathaspora passalidarum NRRL Y-27907]
XP_003644208.1/1075-1170 -             96 C2                   PF00168.30   103   6.5e-22   87.1   0.0   1   1   1.3e-24     7e-22   87.0   0.0     1    92     1    92     1    96 0.97 [subseq from] hypothetical protein Ecym_1139 [Eremothecium cymbalariae DBVPG#7215] >AET37391.1 hypothetical protein Ecym_1139 [Eremothecium cymbalariae DBVPG#7215]
PNP40437.1/46-147        -            102 C2                   PF00168.30   103   6.5e-22   87.1   0.0   1   1   1.3e-24   7.2e-22   87.0   0.0     3   103     1   102     1   102 0.92 [subseq from] hypothetical protein TGAMA5MH_07764 [Trichoderma gamsii]
XP_024405692.1/46-147    -            102 C2                   PF00168.30   103   6.5e-22   87.1   0.0   1   1   1.3e-24   7.2e-22   87.0   0.0     3   103     1   102     1   102 0.92 [subseq from] phosphatidylserine decarboxylase [Trichoderma gamsii] >PON26079.1 phosphatidylserine decarboxylase [Trichoderma gamsii]
XP_001209179.1/1099-1201 -            103 C2                   PF00168.30   103   6.6e-22   87.1   0.0   1   1   1.3e-24   7.2e-22   87.0   0.0     1   103     1   103     1   103 0.97 [subseq from] hypothetical protein ATEG_01814 [Aspergillus terreus NIH2624] >EAU38571.1 hypothetical protein ATEG_01814 [Aspergillus terreus NIH2624]
XP_007738993.1/59-159    -            101 C2                   PF00168.30   103   6.6e-22   87.1   0.0   1   1   1.3e-24   7.3e-22   87.0   0.0     2   103     1   101     1   101 0.93 [subseq from] hypothetical protein A1O5_00183 [Cladophialophora psammophila CBS 110553] >EXJ75676.1 hypothetical protein A1O5_00183 [Cladophialophora psammophila CBS 110553]
XP_016625193.1/59-159    -            101 C2                   PF00168.30   103   6.6e-22   87.1   0.0   1   1   1.3e-24   7.3e-22   87.0   0.0     2   103     1   101     1   101 0.93 [subseq from] phosphatidylserine decarboxylase [Cladophialophora bantiana CBS 173.52] >KIW98524.1 phosphatidylserine decarboxylase [Cladophialophora bantiana CBS 173.52]
KFY62980.1/64-165        -            102 C2                   PF00168.30   103   6.6e-22   87.1   0.0   1   1   1.3e-24   7.3e-22   87.0   0.0     3   103     1   102     1   102 0.93 [subseq from] hypothetical protein V496_04307 [Pseudogymnoascus sp. VKM F-4515 (FW-2607)]
KFY89235.1/64-165        -            102 C2                   PF00168.30   103   6.6e-22   87.1   0.0   1   1   1.3e-24   7.3e-22   87.0   0.0     3   103     1   102     1   102 0.93 [subseq from] hypothetical protein V498_06490 [Pseudogymnoascus sp. VKM F-4517 (FW-2822)]
XP_018210701.1/966-1059  -             94 C2                   PF00168.30   103   6.6e-22   87.1   0.1   1   1   1.3e-24   7.2e-22   87.0   0.1     1    92     1    93     1    94 0.96 [subseq from] hypothetical protein OGAPODRAFT_16557 [Ogataea polymorpha] >OBA15760.1 hypothetical protein OGAPODRAFT_16557 [Ogataea polymorpha]
SDA00229.1/1077-1179     -            103 C2                   PF00168.30   103   6.6e-22   87.1   0.0   1   1   1.3e-24   7.1e-22   87.0   0.0     1   103     1   103     1   103 0.96 [subseq from] BZ3501_MvSof-1269-A2-R1_Chr2-2g04488 [Microbotryum saponariae] >SCZ87348.1 BZ3500_MvSof-1268-A1-R1_Chr2-2g04814 [Microbotryum saponariae]
KIY67608.1/1096-1192     -             97 C2                   PF00168.30   103   6.6e-22   87.1   0.1   1   1   1.4e-24   7.8e-22   86.9   0.1     1    92     1    92     1    96 0.97 [subseq from] tricalbin [Cylindrobasidium torrendii FP15055 ss-10]
XP_008092373.1/48-150    -            103 C2                   PF00168.30   103   6.7e-22   87.1   0.0   1   1   1.3e-24   7.4e-22   87.0   0.0     2   103     1   103     1   103 0.92 [subseq from] phosphatidylserine decarboxylase [Colletotrichum graminicola M1.001] >EFQ28353.1 phosphatidylserine decarboxylase [Colletotrichum graminicola M1.001]
TKA65396.1/52-147        -             96 C2                   PF00168.30   103   6.7e-22   87.1   0.0   1   1   1.3e-24   7.3e-22   87.0   0.0     3    98     2    95     1    96 0.96 [subseq from] hypothetical protein B0A49_10156, partial [Cryomyces minteri]
XP_007926577.1/1157-1256 -            100 C2                   PF00168.30   103   6.7e-22   87.1   0.0   1   1   1.4e-24   7.7e-22   86.9   0.0     1    93     1    93     1    99 0.95 [subseq from] hypothetical protein MYCFIDRAFT_203585 [Pseudocercospora fijiensis CIRAD86] >EME83310.1 hypothetical protein MYCFIDRAFT_203585 [Pseudocercospora fijiensis CIRAD86]
XP_018129893.1/1100-1197 -             98 C2                   PF00168.30   103   6.8e-22   87.1   0.0   1   1   1.3e-24   7.2e-22   87.0   0.0     1    93     1    93     1    98 0.97 [subseq from] hypothetical protein VE01_06827 [Pseudogymnoascus verrucosus] >OBT96160.1 hypothetical protein VE01_06827 [Pseudogymnoascus verrucosus]
XP_007732788.1/450-548   -             99 C2                   PF00168.30   103   6.8e-22   87.1   0.0   1   1   1.3e-24   7.3e-22   87.0   0.0     1    96     1    97     1    99 0.94 [subseq from] hypothetical protein A1O3_04469 [Capronia epimyces CBS 606.96] >EXJ87509.1 hypothetical protein A1O3_04469 [Capronia epimyces CBS 606.96]
EPE09736.1/79-182        -            104 C2                   PF00168.30   103   6.9e-22   87.1   0.0   1   1   1.4e-24   7.6e-22   86.9   0.0     1   103     1   104     1   104 0.97 [subseq from] c2 domain containing protein [Ophiostoma piceae UAMH 11346]
KLU92706.1/31-134        -            104 C2                   PF00168.30   103   6.9e-22   87.1   0.1   1   1   1.4e-24   7.6e-22   86.9   0.1     1   103     1   104     1   104 0.97 [subseq from] hypothetical protein MAPG_11693 [Magnaporthiopsis poae ATCC 64411]
OEJ86569.1/1209-1308     -            100 C2                   PF00168.30   103   6.9e-22   87.0   0.0   1   1   1.4e-24   7.6e-22   86.9   0.0     1   100     1   100     1   100 0.99 [subseq from] Tricalbin-3 [Hanseniaspora osmophila]
EIE87747.1/8-110         -            103 C2                   PF00168.30   103   6.9e-22   87.0   0.3   1   1   1.4e-24   7.7e-22   86.9   0.3     1   103     1   103     1   103 0.97 [subseq from] hypothetical protein RO3G_12458 [Rhizopus delemar RA 99-880]
XP_022583237.1/29-132    -            104 C2                   PF00168.30   103     7e-22   87.0   0.0   1   1   1.4e-24   7.7e-22   86.9   0.0     1   103     1   104     1   104 0.98 [subseq from] hypothetical protein ASPZODRAFT_62030 [Penicilliopsis zonata CBS 506.65] >OJJ48727.1 hypothetical protein ASPZODRAFT_62030 [Penicilliopsis zonata CBS 506.65]
XP_018287815.1/1332-1433 -            102 C2                   PF00168.30   103     7e-22   87.0   0.0   1   1   1.4e-24   7.6e-22   86.9   0.0     1   103     1   102     1   102 0.98 [subseq from] hypothetical protein PHYBLDRAFT_148963 [Phycomyces blakesleeanus NRRL 1555(-)] >OAD69775.1 hypothetical protein PHYBLDRAFT_148963 [Phycomyces blakesleeanus NRRL 1555(-)]
OAL05304.1/54-156        -            103 C2                   PF00168.30   103     7e-22   87.0   0.0   1   1   1.4e-24   7.7e-22   86.9   0.0     3   103     1   103     1   103 0.93 [subseq from] hypothetical protein IQ06DRAFT_331840 [Stagonospora sp. SRC1lsM3a]
KNE59170.1/1011-1112     -            102 C2                   PF00168.30   103   7.1e-22   87.0   0.1   1   1   1.4e-24   7.5e-22   86.9   0.1     1    98     1    98     1   102 0.96 [subseq from] hypothetical protein AMAG_03496 [Allomyces macrogynus ATCC 38327]
KKZ61498.1/42-142        -            101 C2                   PF00168.30   103   7.1e-22   87.0   0.0   1   1   1.4e-24   7.9e-22   86.9   0.0     2   103     1   101     1   101 0.92 [subseq from] phosphatidylserine decarboxylase [Emmonsia crescens UAMH 3008]
PGH29447.1/42-142        -            101 C2                   PF00168.30   103   7.1e-22   87.0   0.0   1   1   1.4e-24   7.9e-22   86.9   0.0     2   103     1   101     1   101 0.92 [subseq from] phosphatidylserine decarboxylase [Emmonsia crescens]
KIJ45255.1/1090-1188     -             99 C2                   PF00168.30   103   7.2e-22   87.0   0.0   1   1   1.5e-24   8.2e-22   86.8   0.0     1    92     1    92     1    98 0.98 [subseq from] hypothetical protein M422DRAFT_207610 [Sphaerobolus stellatus SS14]
KZS96163.1/1095-1196     -            102 C2                   PF00168.30   103   7.3e-22   87.0   0.1   1   1   1.4e-24   7.7e-22   86.9   0.1     1    96     1    96     1   102 0.95 [subseq from] tricalbin [Sistotremastrum niveocremeum HHB9708]
KZT44501.1/1090-1191     -            102 C2                   PF00168.30   103   7.3e-22   87.0   0.1   1   1   1.4e-24   7.7e-22   86.9   0.1     1    96     1    96     1   102 0.95 [subseq from] tricalbin [Sistotremastrum suecicum HHB10207 ss-3]
XP_001643952.1/1105-1199 -             95 C2                   PF00168.30   103   7.4e-22   87.0   0.0   1   1   1.4e-24     8e-22   86.9   0.0     1    94     1    94     1    95 0.97 [subseq from] hypothetical protein Kpol_1001p6 [Vanderwaltozyma polyspora DSM 70294] >EDO16094.1 hypothetical protein Kpol_1001p6 [Vanderwaltozyma polyspora DSM 70294]
KIY50784.1/1106-1208     -            103 C2                   PF00168.30   103   7.4e-22   87.0   0.0   1   1   1.5e-24   8.1e-22   86.8   0.0     1   103     1   103     1   103 0.99 [subseq from] tricalbin [Fistulina hepatica ATCC 64428]
RFU36092.1/30-133        -            104 C2                   PF00168.30   103   7.4e-22   87.0   0.0   1   1   1.5e-24   8.2e-22   86.8   0.0     1   103     1   104     1   104 0.96 [subseq from] hypothetical protein B7463_g185, partial [Scytalidium lignicola]
OQO14946.1/1088-1182     -             95 C2                   PF00168.30   103   7.5e-22   86.9   0.0   1   1   1.4e-24   7.9e-22   86.9   0.0     1    92     1    92     1    95 0.97 [subseq from] hypothetical protein B0A48_00328 [Rachicladosporium antarcticum]
OQO30630.1/1088-1182     -             95 C2                   PF00168.30   103   7.5e-22   86.9   0.0   1   1   1.4e-24   7.9e-22   86.9   0.0     1    92     1    92     1    95 0.97 [subseq from] hypothetical protein B0A51_01516 [Rachicladosporium sp. CCFEE 5018]
XP_016636454.1/1093-1194 -            102 C2                   PF00168.30   103   7.5e-22   86.9   0.0   1   1   1.4e-24     8e-22   86.9   0.0     1    98     1    98     1   102 0.95 [subseq from] hypothetical protein Z520_02470 [Fonsecaea multimorphosa CBS 102226] >KIY02332.1 hypothetical protein Z520_02470 [Fonsecaea multimorphosa CBS 102226] >OAL28976.1 hypothetical protein AYO22_02412 [Fonsecaea multimorphosa]
OBT51068.1/24-127        -            104 C2                   PF00168.30   103   7.5e-22   86.9   0.1   1   1   1.5e-24   8.3e-22   86.8   0.1     1   103     1   104     1   104 0.95 [subseq from] hypothetical protein VE04_09315, partial [Pseudogymnoascus sp. 24MN13]
XP_018125575.1/24-127    -            104 C2                   PF00168.30   103   7.5e-22   86.9   0.1   1   1   1.5e-24   8.3e-22   86.8   0.1     1   103     1   104     1   104 0.95 [subseq from] hypothetical protein VE01_10184 [Pseudogymnoascus verrucosus] >OBT91842.1 hypothetical protein VE01_10184 [Pseudogymnoascus verrucosus]
RDX56224.1/1132-1234     -            103 C2                   PF00168.30   103   7.6e-22   86.9   0.0   1   1   1.5e-24   8.2e-22   86.8   0.0     1   103     1   103     1   103 0.98 [subseq from] tricalbin [Polyporus brumalis]
TFK93534.1/1132-1234     -            103 C2                   PF00168.30   103   7.6e-22   86.9   0.0   1   1   1.5e-24   8.2e-22   86.8   0.0     1   103     1   103     1   103 0.98 [subseq from] tricalbin [Polyporus arcularius HHB13444]
GAW17035.1/32-135        -            104 C2                   PF00168.30   103   7.6e-22   86.9   0.0   1   1   1.5e-24   8.4e-22   86.8   0.0     1   103     1   104     1   104 0.97 [subseq from] hypothetical protein ANO14919_064840 [fungal sp. No.14919]
RWA11084.1/32-135        -            104 C2                   PF00168.30   103   7.6e-22   86.9   0.0   1   1   1.5e-24   8.4e-22   86.8   0.0     1   103     1   104     1   104 0.97 [subseq from] hypothetical protein EKO27_g4028 [Xylaria grammica]
OQO21738.1/1088-1182     -             95 C2                   PF00168.30   103   7.6e-22   86.9   0.0   1   1   1.5e-24   8.1e-22   86.8   0.0     1    92     1    92     1    95 0.97 [subseq from] hypothetical protein B0A51_09090 [Rachicladosporium sp. CCFEE 5018]
PHH50234.1/55-157        -            103 C2                   PF00168.30   103   7.7e-22   86.9   0.0   1   1   1.5e-24   8.4e-22   86.8   0.0     3   103     2   103     1   103 0.93 [subseq from] Phosphatidylserine decarboxylase proenzyme 2 [Ceratocystis fimbriata CBS 114723]
RDB28789.1/1106-1208     -            103 C2                   PF00168.30   103   7.7e-22   86.9   0.0   1   1   1.5e-24   8.4e-22   86.8   0.0     1   103     1   103     1   103 0.98 [subseq from] Uncharacterized protein PYUK71.03c [Hypsizygus marmoreus]
ORX62079.1/10-112        -            103 C2                   PF00168.30   103   7.8e-22   86.9   0.2   1   1   1.6e-24   8.6e-22   86.7   0.2     1   103     1   103     1   103 0.97 [subseq from] hypothetical protein DM01DRAFT_1315413 [Hesseltinella vesiculosa]
KAA6411413.1/24-127      -            104 C2                   PF00168.30   103   7.8e-22   86.9   0.0   1   1   1.6e-24   8.6e-22   86.7   0.0     1   103     1   104     1   104 0.96 [subseq from] hypothetical protein FRX48_04693 [Umbilicaria pustulata]
SLM41221.1/30-133        -            104 C2                   PF00168.30   103   7.8e-22   86.9   0.0   1   1   1.6e-24   8.6e-22   86.7   0.0     1   103     1   104     1   104 0.96 [subseq from] Uncharacterised protein family UPF0546 [Umbilicaria pustulata]
PLN86827.1/1027-1125     -             99 C2                   PF00168.30   103     8e-22   86.8   0.0   1   1   1.5e-24   8.5e-22   86.8   0.0     1    94     1    94     1    99 0.96 [subseq from] putative membrane bound C2 domain protein [Aspergillus taichungensis]
KXG51833.1/1117-1218     -            102 C2                   PF00168.30   103     8e-22   86.8   0.0   1   1   1.5e-24   8.5e-22   86.8   0.0     1    97     1    97     1   102 0.95 [subseq from] Tricalbin [Penicillium griseofulvum]
XP_001224601.1/30-133    -            104 C2                   PF00168.30   103     8e-22   86.8   0.0   1   1   1.6e-24   8.9e-22   86.7   0.0     1   103     1   104     1   104 0.94 [subseq from] hypothetical protein CHGG_06945 [Chaetomium globosum CBS 148.51] >EAQ85692.1 hypothetical protein CHGG_06945 [Chaetomium globosum CBS 148.51]
XP_020132883.1/1083-1180 -             98 C2                   PF00168.30   103   8.1e-22   86.8   0.0   1   1   1.6e-24   8.7e-22   86.7   0.0     1    97     1    97     1    98 0.96 [subseq from] membrane bound c2 domain protein [Diplodia corticola] >OJD36623.1 membrane bound c2 domain protein [Diplodia corticola]
RUS23037.1/1403-1509     -            107 C2                   PF00168.30   103   8.1e-22   86.8   0.1   1   1   1.6e-24     9e-22   86.7   0.1     1   103     1   107     1   107 0.92 [subseq from] hypothetical protein BC937DRAFT_93080 [Endogone sp. FLAS-F59071]
RUS23038.1/1376-1482     -            107 C2                   PF00168.30   103   8.1e-22   86.8   0.1   1   1   1.6e-24     9e-22   86.7   0.1     1   103     1   107     1   107 0.92 [subseq from] hypothetical protein BC937DRAFT_93080 [Endogone sp. FLAS-F59071]
PUU74567.1/965-1057      -             93 C2                   PF00168.30   103   8.1e-22   86.8   0.0   1   1   1.6e-24   8.8e-22   86.7   0.0     1    91     1    91     1    93 0.98 [subseq from] C2 domain-containing protein [Tuber borchii]
KKA30975.1/32-135        -            104 C2                   PF00168.30   103   8.1e-22   86.8   0.1   1   1   1.6e-24   8.9e-22   86.7   0.1     1   103     1   104     1   104 0.97 [subseq from] hypothetical protein TD95_001319 [Thielaviopsis punctulata]
OAL63121.1/42-142        -            101 C2                   PF00168.30   103   8.1e-22   86.8   0.0   1   1   1.6e-24   8.9e-22   86.7   0.0     2   103     1   101     1   101 0.92 [subseq from] phosphatidylserine decarboxylase [Trichophyton rubrum]
OAL75156.1/42-142        -            101 C2                   PF00168.30   103   8.1e-22   86.8   0.0   1   1   1.6e-24   8.9e-22   86.7   0.0     2   103     1   101     1   101 0.92 [subseq from] phosphatidylserine decarboxylase [Trichophyton violaceum]
XP_003238877.1/42-142    -            101 C2                   PF00168.30   103   8.1e-22   86.8   0.0   1   1   1.6e-24   8.9e-22   86.7   0.0     2   103     1   101     1   101 0.92 [subseq from] phosphatidylserine decarboxylase [Trichophyton rubrum CBS 118892] >KMQ41735.1 C2 domain [Trichophyton rubrum]
XP_019041821.1/944-1032  -             89 C2                   PF00168.30   103   8.1e-22   86.8   0.0   1   1   1.6e-24   8.8e-22   86.7   0.0     1    88     1    88     1    89 0.98 [subseq from] hypothetical protein WICANDRAFT_25544 [Wickerhamomyces anomalus NRRL Y-366-8] >ODQ62614.1 hypothetical protein WICANDRAFT_25544 [Wickerhamomyces anomalus NRRL Y-366-8]
XP_019017726.1/984-1077  -             94 C2                   PF00168.30   103   8.2e-22   86.8   0.1   1   1   1.6e-24   8.9e-22   86.7   0.1     1    92     1    93     1    94 0.97 [subseq from] hypothetical protein PICMEDRAFT_58880 [Pichia membranifaciens NRRL Y-2026] >ODQ46613.1 hypothetical protein PICMEDRAFT_58880 [Pichia membranifaciens NRRL Y-2026]
CDO95458.1/989-1091      -            103 C2                   PF00168.30   103   8.3e-22   86.8   0.2   1   1   1.7e-24   9.6e-22   86.6   0.2     1    97     1    99     1   102 0.96 [subseq from] unnamed protein product [Kluyveromyces dobzhanskii CBS 2104]
XP_002479518.1/1108-1205 -             98 C2                   PF00168.30   103   8.5e-22   86.8   0.0   1   1   1.6e-24     9e-22   86.7   0.0     1    93     1    93     1    98 0.96 [subseq from] membrane bound C2 domain protein (vp115), putative [Talaromyces stipitatus ATCC 10500] >EED19084.1 membrane bound C2 domain protein (vp115), putative [Talaromyces stipitatus ATCC 10500]
PVU93427.1/1135-1229     -             95 C2                   PF00168.30   103   8.5e-22   86.8   0.1   1   1   1.6e-24   9.1e-22   86.7   0.1     1    91     1    91     1    95 0.97 [subseq from] hypothetical protein BB561_003292 [Smittium simulii]
XP_028485850.1/32-135    -            104 C2                   PF00168.30   103   8.5e-22   86.8   0.0   1   1   1.7e-24   9.3e-22   86.6   0.0     1   103     1   104     1   104 0.97 [subseq from] hypothetical protein C8Q69DRAFT_401538 [Byssochlamys spectabilis] >RWQ96205.1 hypothetical protein C8Q69DRAFT_401538 [Byssochlamys spectabilis]
XP_002542173.1/452-551   -            100 C2                   PF00168.30   103   8.5e-22   86.8   0.1   1   1   1.7e-24   9.2e-22   86.7   0.1     1    98     1    99     1   100 0.95 [subseq from] hypothetical protein UREG_01689 [Uncinocarpus reesii 1704] >EEP76840.1 hypothetical protein UREG_01689 [Uncinocarpus reesii 1704]
ORY76368.1/27-133        -            107 C2                   PF00168.30   103   8.6e-22   86.8   0.1   1   1   1.8e-24   9.7e-22   86.6   0.1     4   103     2   107     1   107 0.92 [subseq from] phosphatidylserine decarboxylase-domain-containing protein [Protomyces lactucaedebilis]
RYO74499.1/32-135        -            104 C2                   PF00168.30   103   8.9e-22   86.7   0.1   1   1   1.8e-24   9.8e-22   86.6   0.1     1   103     1   104     1   104 0.94 [subseq from] hypothetical protein DL764_010815 [Monosporascus ibericus]
RYO85197.1/32-135        -            104 C2                   PF00168.30   103   8.9e-22   86.7   0.1   1   1   1.8e-24   9.8e-22   86.6   0.1     1   103     1   104     1   104 0.94 [subseq from] hypothetical protein DL762_005288 [Monosporascus cannonballus] >RYO85399.1 hypothetical protein DL763_007115 [Monosporascus cannonballus] >RYP36643.1 hypothetical protein DL766_001883 [Monosporascus sp. MC13-8B]
RYP05388.1/32-135        -            104 C2                   PF00168.30   103   8.9e-22   86.7   0.1   1   1   1.8e-24   9.8e-22   86.6   0.1     1   103     1   104     1   104 0.94 [subseq from] hypothetical protein DL765_009852 [Monosporascus sp. GIB2]
RYP30634.1/32-135        -            104 C2                   PF00168.30   103   8.9e-22   86.7   0.1   1   1   1.8e-24   9.8e-22   86.6   0.1     1   103     1   104     1   104 0.94 [subseq from] hypothetical protein DL767_006134 [Monosporascus sp. MG133]
RYP74789.1/32-135        -            104 C2                   PF00168.30   103   8.9e-22   86.7   0.1   1   1   1.8e-24   9.8e-22   86.6   0.1     1   103     1   104     1   104 0.94 [subseq from] hypothetical protein DL769_003936 [Monosporascus sp. CRB-8-3]
RYP78363.1/32-135        -            104 C2                   PF00168.30   103   8.9e-22   86.7   0.1   1   1   1.8e-24   9.8e-22   86.6   0.1     1   103     1   104     1   104 0.94 [subseq from] hypothetical protein DL771_000548 [Monosporascus sp. 5C6A]
RMX76503.1/1091-1187     -             97 C2                   PF00168.30   103   8.9e-22   86.7   0.0   1   1   1.7e-24   9.4e-22   86.6   0.0     1    92     1    92     1    97 0.96 [subseq from] hypothetical protein D0869_10669 [Hortaea werneckii]
RMX77193.1/1091-1187     -             97 C2                   PF00168.30   103   8.9e-22   86.7   0.0   1   1   1.7e-24   9.4e-22   86.6   0.0     1    92     1    92     1    97 0.96 [subseq from] hypothetical protein D0869_10069 [Hortaea werneckii]
RMX93364.1/871-967       -             97 C2                   PF00168.30   103   8.9e-22   86.7   0.0   1   1   1.7e-24   9.4e-22   86.6   0.0     1    92     1    92     1    97 0.96 [subseq from] hypothetical protein D0867_14230, partial [Hortaea werneckii]
RMX94335.1/871-967       -             97 C2                   PF00168.30   103   8.9e-22   86.7   0.0   1   1   1.7e-24   9.4e-22   86.6   0.0     1    92     1    92     1    97 0.96 [subseq from] hypothetical protein D0867_13887, partial [Hortaea werneckii]
RMX94520.1/1091-1187     -             97 C2                   PF00168.30   103   8.9e-22   86.7   0.0   1   1   1.7e-24   9.4e-22   86.6   0.0     1    92     1    92     1    97 0.96 [subseq from] hypothetical protein D0868_12249, partial [Hortaea werneckii]
RMY37179.1/447-543       -             97 C2                   PF00168.30   103   8.9e-22   86.7   0.0   1   1   1.7e-24   9.4e-22   86.6   0.0     1    92     1    92     1    97 0.96 [subseq from] hypothetical protein D0865_13444 [Hortaea werneckii]
RMY57661.1/1091-1187     -             97 C2                   PF00168.30   103   8.9e-22   86.7   0.0   1   1   1.7e-24   9.4e-22   86.6   0.0     1    92     1    92     1    97 0.96 [subseq from] hypothetical protein D0865_03005 [Hortaea werneckii]
RMY64231.1/1091-1187     -             97 C2                   PF00168.30   103   8.9e-22   86.7   0.0   1   1   1.7e-24   9.4e-22   86.6   0.0     1    92     1    92     1    97 0.96 [subseq from] hypothetical protein D0863_09969 [Hortaea werneckii]
KGK37870.1/1234-1336     -            103 C2                   PF00168.30   103   8.9e-22   86.7   0.0   1   1   1.7e-24   9.7e-22   86.6   0.0     1   103     1   103     1   103 0.97 [subseq from] hypothetical protein JL09_g2975 [Pichia kudriavzevii]
ONH75097.1/1244-1346     -            103 C2                   PF00168.30   103   8.9e-22   86.7   0.0   1   1   1.7e-24   9.7e-22   86.6   0.0     1   103     1   103     1   103 0.97 [subseq from] Tricalbin-3, partial [Pichia kudriavzevii]
OUT22822.1/1347-1449     -            103 C2                   PF00168.30   103   8.9e-22   86.7   0.0   1   1   1.7e-24   9.7e-22   86.6   0.0     1   103     1   103     1   103 0.97 [subseq from] hypothetical protein CAS74_002567 [Pichia kudriavzevii]
XP_029323336.1/1024-1126 -            103 C2                   PF00168.30   103   8.9e-22   86.7   0.0   1   1   1.7e-24   9.7e-22   86.6   0.0     1   103     1   103     1   103 0.97 [subseq from] uncharacterized protein C5L36_0D05860 [Pichia kudriavzevii] >AWU77860.1 hypothetical protein C5L36_0D05860 [Pichia kudriavzevii]
TVY35969.1/53-154        -            102 C2                   PF00168.30   103   8.9e-22   86.7   0.0   1   1   1.8e-24   9.9e-22   86.6   0.0     3   103     1   102     1   102 0.94 [subseq from] Phosphatidylserine decarboxylase proenzyme [Lachnellula occidentalis]
KKY14829.1/1044-1141     -             98 C2                   PF00168.30   103     9e-22   86.7   0.0   1   1   1.8e-24   9.7e-22   86.6   0.0     1    97     1    97     1    98 0.97 [subseq from] putative membrane bound c2 domain protein [Diplodia seriata]
OMP86549.1/1092-1189     -             98 C2                   PF00168.30   103     9e-22   86.7   0.0   1   1   1.8e-24   9.7e-22   86.6   0.0     1    97     1    97     1    98 0.97 [subseq from] hypothetical protein BK809_0003719 [Diplodia seriata]
KXT05801.1/1318-1418     -            101 C2                   PF00168.30   103     9e-22   86.7   0.0   1   1   1.9e-24     1e-21   86.5   0.0     1    95     1    95     1   100 0.95 [subseq from] hypothetical protein AC578_1015 [Pseudocercospora eumusae]
BAP73903.1/989-1088      -            100 C2                   PF00168.30   103   9.1e-22   86.7   0.1   1   1   1.8e-24   9.8e-22   86.6   0.1     1    96     1    98     1   100 0.97 [subseq from] tricalbin-1 [Kluyveromyces marxianus]
XP_022678260.1/989-1088  -            100 C2                   PF00168.30   103   9.1e-22   86.7   0.1   1   1   1.8e-24   9.8e-22   86.6   0.1     1    96     1    98     1   100 0.97 [subseq from] tricalbin-1 [Kluyveromyces marxianus DMKU3-1042] >BAO42517.1 tricalbin-1 [Kluyveromyces marxianus DMKU3-1042]
OCL02076.1/451-550       -            100 C2                   PF00168.30   103   9.1e-22   86.7   0.0   1   1   1.8e-24   9.9e-22   86.5   0.0     1    98     1    99     1   100 0.96 [subseq from] tricalbin [Glonium stellatum]
TRX97955.1/1090-1182     -             93 C2                   PF00168.30   103   9.1e-22   86.7   0.0   1   1   1.8e-24   9.9e-22   86.6   0.0     1    92     1    92     1    93 0.98 [subseq from] hypothetical protein FHL15_001165 [Xylaria flabelliformis]
TVY59154.1/53-154        -            102 C2                   PF00168.30   103   9.2e-22   86.7   0.0   1   1   1.8e-24     1e-21   86.5   0.0     3   103     1   102     1   102 0.91 [subseq from] Phosphatidylserine decarboxylase proenzyme [Lachnellula suecica]
EIT77317.1/1096-1197     -            102 C2                   PF00168.30   103   9.3e-22   86.6   0.0   1   1   1.8e-24   9.9e-22   86.6   0.0     1    98     1    98     1   102 0.96 [subseq from] Ca2+-dependent lipid-binding protein [Aspergillus oryzae 3.042]
KAB8248226.1/1024-1125   -            102 C2                   PF00168.30   103   9.3e-22   86.6   0.0   1   1   1.8e-24   9.9e-22   86.6   0.0     1    98     1    98     1   102 0.96 [subseq from] C2 domain-containing protein [Aspergillus parvisclerotigenus]
KDE82345.1/1079-1180     -            102 C2                   PF00168.30   103   9.3e-22   86.6   0.0   1   1   1.8e-24   9.9e-22   86.6   0.0     1    98     1    98     1   102 0.96 [subseq from] Ca2+-dependent lipid-binding protein [Aspergillus oryzae 100-8]
RAQ52120.1/1106-1207     -            102 C2                   PF00168.30   103   9.3e-22   86.6   0.0   1   1   1.8e-24   9.9e-22   86.6   0.0     1    98     1    98     1   102 0.96 [subseq from] membrane bound C2 domain protein (vp115) [Aspergillus flavus]
XP_001825462.1/1106-1207 -            102 C2                   PF00168.30   103   9.3e-22   86.6   0.0   1   1   1.8e-24   9.9e-22   86.6   0.0     1    98     1    98     1   102 0.96 [subseq from] unnamed protein product [Aspergillus oryzae RIB40] >BAE64329.1 unnamed protein product [Aspergillus oryzae RIB40] >OOO08966.1 C2- domain-containing protein [Aspergillus oryzae] >RAQ64745.1 transmembrane protein [Aspergillus flavus] >RAQ75427.1 transmembrane protein [Aspergillus flavus] >RMZ45298.1 transmembrane protein [Aspergillus flavus]
XP_002380659.1/1106-1207 -            102 C2                   PF00168.30   103   9.3e-22   86.6   0.0   1   1   1.8e-24   9.9e-22   86.6   0.0     1    98     1    98     1   102 0.96 [subseq from] membrane bound C2 domain protein (vp115), putative [Aspergillus flavus NRRL3357] >EED50278.1 membrane bound C2 domain protein (vp115), putative [Aspergillus flavus NRRL3357] >KOC17604.1 membrane bound C2 domain protein [Aspergillus flavus AF70]
RMY65733.1/789-885       -             97 C2                   PF00168.30   103   9.4e-22   86.6   0.0   1   1   1.8e-24   9.9e-22   86.6   0.0     1    92     1    92     1    97 0.97 [subseq from] hypothetical protein D0864_12015 [Hortaea werneckii]
RMZ06015.1/1091-1187     -             97 C2                   PF00168.30   103   9.4e-22   86.6   0.0   1   1   1.8e-24   9.9e-22   86.6   0.0     1    92     1    92     1    97 0.97 [subseq from] hypothetical protein D0862_04767 [Hortaea werneckii]
ORX49323.1/1169-1263     -             95 C2                   PF00168.30   103   9.4e-22   86.6   0.0   1   1   1.8e-24     1e-21   86.5   0.0     1    91     1    90     1    95 0.94 [subseq from] hypothetical protein BCR36DRAFT_328417 [Piromyces finnis]
OTA34182.1/1091-1187     -             97 C2                   PF00168.30   103   9.5e-22   86.6   0.0   1   1   1.8e-24     1e-21   86.5   0.0     1    92     1    92     1    97 0.97 [subseq from] hypothetical protein BTJ68_06294 [Hortaea werneckii EXF-2000] >RMZ30104.1 hypothetical protein D0859_05807 [Hortaea werneckii]
OTA35994.1/1091-1187     -             97 C2                   PF00168.30   103   9.5e-22   86.6   0.0   1   1   1.8e-24     1e-21   86.5   0.0     1    92     1    92     1    97 0.97 [subseq from] hypothetical protein BTJ68_05079 [Hortaea werneckii EXF-2000] >RMZ33329.1 hypothetical protein D0859_02545 [Hortaea werneckii]
RMY63817.1/296-392       -             97 C2                   PF00168.30   103   9.5e-22   86.6   0.0   1   1   1.8e-24     1e-21   86.5   0.0     1    92     1    92     1    97 0.97 [subseq from] hypothetical protein D0864_12533 [Hortaea werneckii]
RMY91650.1/1091-1187     -             97 C2                   PF00168.30   103   9.5e-22   86.6   0.0   1   1   1.8e-24     1e-21   86.5   0.0     1    92     1    92     1    97 0.97 [subseq from] hypothetical protein D0861_02953 [Hortaea werneckii]
RMZ15838.1/1091-1187     -             97 C2                   PF00168.30   103   9.5e-22   86.6   0.0   1   1   1.8e-24     1e-21   86.5   0.0     1    92     1    92     1    97 0.97 [subseq from] hypothetical protein D0860_01411 [Hortaea werneckii]
XP_013341531.1/1099-1193 -             95 C2                   PF00168.30   103   9.7e-22   86.6   0.0   1   1     2e-24   1.1e-21   86.4   0.0     1    91     1    91     1    94 0.97 [subseq from] hypothetical protein AUEXF2481DRAFT_31498 [Aureobasidium subglaciale EXF-2481] >KEQ93039.1 hypothetical protein AUEXF2481DRAFT_31498 [Aureobasidium subglaciale EXF-2481]
OMJ16098.1/1135-1236     -            102 C2                   PF00168.30   103   9.7e-22   86.6   0.0   1   1   1.9e-24     1e-21   86.5   0.0     1   101     1   101     1   102 0.97 [subseq from] Tricalbin-1 [Smittium culicis]
ESK98236.1/1140-1236     -             97 C2                   PF00168.30   103   9.9e-22   86.6   0.0   1   1     2e-24   1.1e-21   86.4   0.0     1    86     1    86     1    96 0.95 [subseq from] transmembrane protein [Moniliophthora roreri MCA 2997]
PUU74567.1/338-437       -            100 C2                   PF00168.30   103   9.9e-22   86.6   0.2   1   1   1.9e-24   1.1e-21   86.4   0.2     1    98     1    99     1   100 0.97 [subseq from] C2 domain-containing protein [Tuber borchii]
KKY32561.1/27-130        -            104 C2                   PF00168.30   103   9.9e-22   86.6   0.1   1   1     2e-24   1.1e-21   86.4   0.1     1   103     1   104     1   104 0.94 [subseq from] putative c2 domain containing protein [Diaporthe ampelina]
OTB16570.1/31-134        -            104 C2                   PF00168.30   103     1e-21   86.5   0.1   1   1     2e-24   1.1e-21   86.4   0.1     1   103     1   104     1   104 0.94 [subseq from] hypothetical protein K445DRAFT_58895 [Daldinia sp. EC12]
XP_007802258.1/454-553   -            100 C2                   PF00168.30   103     1e-21   86.5   0.1   1   1     2e-24   1.1e-21   86.4   0.1     1    98     1    99     1   100 0.96 [subseq from] hypothetical protein EPUS_02981 [Endocarpon pusillum Z07020] >ERF72189.1 hypothetical protein EPUS_02981 [Endocarpon pusillum Z07020]
KLU86340.1/48-150        -            103 C2                   PF00168.30   103     1e-21   86.5   0.0   1   1     2e-24   1.1e-21   86.4   0.0     2   103     1   103     1   103 0.92 [subseq from] phosphatidylserine decarboxylase [Magnaporthiopsis poae ATCC 64411]
ORY04571.1/456-556       -            101 C2                   PF00168.30   103     1e-21   86.5   0.1   1   1     2e-24   1.1e-21   86.4   0.1     1    99     1   100     1   101 0.97 [subseq from] hypothetical protein BCR34DRAFT_604821 [Clohesyomyces aquaticus]
KFY72609.1/24-127        -            104 C2                   PF00168.30   103     1e-21   86.5   0.0   1   1     2e-24   1.1e-21   86.4   0.0     1   103     1   104     1   104 0.95 [subseq from] hypothetical protein V499_07252, partial [Pseudogymnoascus sp. VKM F-103]
OBT43633.1/24-127        -            104 C2                   PF00168.30   103     1e-21   86.5   0.0   1   1     2e-24   1.1e-21   86.4   0.0     1   103     1   104     1   104 0.95 [subseq from] hypothetical protein VE00_05195 [Pseudogymnoascus sp. WSF 3629]
GAM87907.1/50-152        -            103 C2                   PF00168.30   103     1e-21   86.5   0.0   1   1   2.1e-24   1.1e-21   86.4   0.0     3   103     1   103     1   103 0.91 [subseq from] hypothetical protein ANO11243_059350 [fungal sp. No.11243]
RCK60937.1/1015-1105     -             91 C2                   PF00168.30   103     1e-21   86.5   0.1   1   1     2e-24   1.1e-21   86.4   0.1     1    90     1    90     1    91 0.98 [subseq from] Tricalbin-3 [Candida viswanathii]
TVY21485.1/30-133        -            104 C2                   PF00168.30   103     1e-21   86.5   0.1   1   1   2.1e-24   1.1e-21   86.4   0.1     1   103     1   104     1   104 0.96 [subseq from] Ingression protein fic1 [Lachnellula arida]
CEL06793.1/1112-1209     -             98 C2                   PF00168.30   103     1e-21   86.5   0.0   1   1     2e-24   1.1e-21   86.4   0.0     1    93     1    93     1    98 0.96 [subseq from] hypothetical protein ASPCAL09965 [Aspergillus calidoustus]
KFZ11342.1/24-127        -            104 C2                   PF00168.30   103     1e-21   86.5   0.0   1   1   2.1e-24   1.2e-21   86.3   0.0     1   103     1   104     1   104 0.95 [subseq from] hypothetical protein V501_04816, partial [Pseudogymnoascus sp. VKM F-4519 (FW-2642)]
OBT75112.1/24-127        -            104 C2                   PF00168.30   103     1e-21   86.5   0.0   1   1   2.1e-24   1.2e-21   86.3   0.0     1   103     1   104     1   104 0.95 [subseq from] hypothetical protein VF21_05499 [Pseudogymnoascus sp. 05NY08]
OBT86264.1/24-127        -            104 C2                   PF00168.30   103     1e-21   86.5   0.0   1   1   2.1e-24   1.2e-21   86.3   0.0     1   103     1   104     1   104 0.95 [subseq from] hypothetical protein VE02_05864 [Pseudogymnoascus sp. 03VT05]
RQM06257.1/40-141        -            102 C2                   PF00168.30   103   1.1e-21   86.5   0.0   1   1   2.1e-24   1.2e-21   86.3   0.0     3   103     1   102     1   102 0.95 [subseq from] hypothetical protein DH86_00001065 [Scytalidium sp. 3C]
OTA70301.1/31-134        -            104 C2                   PF00168.30   103   1.1e-21   86.5   0.1   1   1   2.1e-24   1.2e-21   86.3   0.1     1   103     1   104     1   104 0.94 [subseq from] hypothetical protein K449DRAFT_427824 [Hypoxylon sp. EC38]
OTA96415.1/31-134        -            104 C2                   PF00168.30   103   1.1e-21   86.5   0.1   1   1   2.1e-24   1.2e-21   86.3   0.1     1   103     1   104     1   104 0.94 [subseq from] hypothetical protein M434DRAFT_118505 [Hypoxylon sp. CO27-5]
OBT60477.1/67-168        -            102 C2                   PF00168.30   103   1.1e-21   86.5   0.0   1   1   2.1e-24   1.2e-21   86.3   0.0     3   103     1   102     1   102 0.92 [subseq from] hypothetical protein VE03_10091 [Pseudogymnoascus sp. 23342-1-I1]
EPB85108.1/10-112        -            103 C2                   PF00168.30   103   1.1e-21   86.4   0.3   1   1   2.1e-24   1.2e-21   86.3   0.3     1   103     1   103     1   103 0.97 [subseq from] hypothetical protein HMPREF1544_08160 [Mucor circinelloides f. circinelloides 1006PhL]
SCV04886.1/1112-1209     -             98 C2                   PF00168.30   103   1.1e-21   86.4   0.0   1   1   2.1e-24   1.2e-21   86.3   0.0     1    97     1    97     1    98 0.97 [subseq from] LANO_0G13586g1_1 [Lachancea nothofagi CBS 11611]
RYC62735.1/1093-1185     -             93 C2                   PF00168.30   103   1.1e-21   86.4   0.0   1   1   2.1e-24   1.2e-21   86.3   0.0     1    92     1    92     1    93 0.98 [subseq from] hypothetical protein CHU98_g3488 [Xylaria longipes]
RGB43287.1/963-1059      -             97 C2                   PF00168.30   103   1.1e-21   86.4   0.2   1   1   2.1e-24   1.2e-21   86.3   0.2     1    93     1    93     1    97 0.97 [subseq from] C2 domain-containing protein [Rhizophagus diaphanus]
KXH64441.1/47-148        -            102 C2                   PF00168.30   103   1.1e-21   86.4   0.0   1   1   2.2e-24   1.2e-21   86.3   0.0     3   103     1   102     1   102 0.93 [subseq from] phosphatidylserine decarboxylase [Colletotrichum nymphaeae SA-01]
KXH39091.1/46-148        -            103 C2                   PF00168.30   103   1.1e-21   86.4   0.0   1   1   2.2e-24   1.2e-21   86.3   0.0     2   103     1   103     1   103 0.93 [subseq from] phosphatidylserine decarboxylase [Colletotrichum salicis]
OTB01460.1/48-150        -            103 C2                   PF00168.30   103   1.1e-21   86.4   0.0   1   1   2.2e-24   1.2e-21   86.3   0.0     3   103     2   103     1   103 0.92 [subseq from] hypothetical protein M426DRAFT_323479 [Hypoxylon sp. CI-4A]
ORX44171.1/1309-1413     -            105 C2                   PF00168.30   103   1.1e-21   86.4   0.3   1   1   2.2e-24   1.2e-21   86.3   0.3     1   102     1   105     1   105 0.96 [subseq from] C2-domain-containing protein [Piromyces finnis]
POS83696.1/1082-1179     -             98 C2                   PF00168.30   103   1.1e-21   86.4   0.0   1   1   2.1e-24   1.2e-21   86.3   0.0     1    95     1    95     1    98 0.96 [subseq from] hypothetical protein EPUL_005364 [Erysiphe pulchra]
RHZ67271.1/1118-1216     -             99 C2                   PF00168.30   103   1.1e-21   86.4   0.0   1   1   2.2e-24   1.2e-21   86.3   0.0     1    96     1    96     1    99 0.96 [subseq from] hypothetical protein CDV55_103217 [Aspergillus turcosus] >RLM01663.1 hypothetical protein CFD26_108557 [Aspergillus turcosus]
TVY46602.1/28-131        -            104 C2                   PF00168.30   103   1.1e-21   86.4   0.0   1   1   2.2e-24   1.2e-21   86.3   0.0     1   103     1   104     1   104 0.96 [subseq from] Ingression protein [Lachnellula occidentalis]
XP_031008363.1/30-133    -            104 C2                   PF00168.30   103   1.1e-21   86.4   0.0   1   1   2.2e-24   1.2e-21   86.3   0.0     1   103     1   104     1   104 0.96 [subseq from] Ingression protein [Lachnellula hyalina] >TVY29576.1 Ingression protein [Lachnellula hyalina]
XP_002835380.1/1074-1166 -             93 C2                   PF00168.30   103   1.1e-21   86.4   0.0   1   1   2.2e-24   1.2e-21   86.3   0.0     1    92     1    92     1    93 0.98 [subseq from] hypothetical protein [Tuber melanosporum Mel28] >CAZ79537.1 unnamed protein product [Tuber melanosporum]
OAL46725.1/50-151        -            102 C2                   PF00168.30   103   1.1e-21   86.4   0.0   1   1   2.2e-24   1.2e-21   86.2   0.0     3   103     1   102     1   102 0.93 [subseq from] hypothetical protein IQ07DRAFT_590261 [Pyrenochaeta sp. DS3sAY3a]
EPQ65985.1/52-153        -            102 C2                   PF00168.30   103   1.1e-21   86.4   0.0   1   1   2.2e-24   1.2e-21   86.2   0.0     3   103     1   102     1   102 0.95 [subseq from] Phosphatidylserine decarboxylase of the Golgi and vacuolar membranes [Blumeria graminis f. sp. tritici 96224]
VCU41379.1/52-153        -            102 C2                   PF00168.30   103   1.1e-21   86.4   0.0   1   1   2.2e-24   1.2e-21   86.2   0.0     3   103     1   102     1   102 0.95 [subseq from] Bgt-4766 [Blumeria graminis f. sp. tritici]
XP_016226213.1/56-155    -            100 C2                   PF00168.30   103   1.1e-21   86.4   0.0   1   1   2.3e-24   1.3e-21   86.2   0.0     3   103     1   100     1   100 0.92 [subseq from] phosphatidylserine decarboxylase [Exophiala mesophila] >KIV94639.1 phosphatidylserine decarboxylase [Exophiala mesophila]
KAE8440679.1/56-157      -            102 C2                   PF00168.30   103   1.2e-21   86.3   0.0   1   1   2.3e-24   1.3e-21   86.2   0.0     3   103     1   102     1   102 0.96 [subseq from] hypothetical protein EG329_006816 [Venturia inaequalis]
KIK49526.1/1105-1207     -            103 C2                   PF00168.30   103   1.2e-21   86.3   0.0   1   1   2.3e-24   1.3e-21   86.2   0.0     1   103     1   103     1   103 0.98 [subseq from] hypothetical protein CY34DRAFT_796954 [Suillus luteus UH-Slu-Lm8-n1]
XP_009222732.1/31-134    -            104 C2                   PF00168.30   103   1.2e-21   86.3   0.1   1   1   2.3e-24   1.3e-21   86.2   0.1     1   103     1   104     1   104 0.94 [subseq from] hypothetical protein GGTG_06648 [Gaeumannomyces tritici R3-111a-1] >EJT76732.1 hypothetical protein GGTG_06648 [Gaeumannomyces tritici R3-111a-1]
OQV10084.1/60-160        -            101 C2                   PF00168.30   103   1.2e-21   86.3   0.0   1   1   2.3e-24   1.3e-21   86.2   0.0     2   103     1   101     1   101 0.93 [subseq from] hypothetical protein CLAIMM_14130 isoform 2 [Cladophialophora immunda]
XP_016250666.1/60-160    -            101 C2                   PF00168.30   103   1.2e-21   86.3   0.0   1   1   2.3e-24   1.3e-21   86.2   0.0     2   103     1   101     1   101 0.93 [subseq from] phosphatidylserine decarboxylase [Cladophialophora immunda] >KIW30450.1 phosphatidylserine decarboxylase [Cladophialophora immunda] >OQV10083.1 hypothetical protein CLAIMM_14130 isoform 3 [Cladophialophora immunda]
XP_018695731.1/59-159    -            101 C2                   PF00168.30   103   1.2e-21   86.3   0.0   1   1   2.3e-24   1.3e-21   86.2   0.0     2   103     1   101     1   101 0.93 [subseq from] phosphatidylserine decarboxylase [Fonsecaea erecta] >OAP62364.1 phosphatidylserine decarboxylase [Fonsecaea erecta]
RMY19282.1/1091-1183     -             93 C2                   PF00168.30   103   1.2e-21   86.3   0.0   1   1   2.3e-24   1.3e-21   86.2   0.0     1    91     1    91     1    93 0.97 [subseq from] hypothetical protein D0866_12908, partial [Hortaea werneckii]
OJJ34396.1/1117-1219     -            103 C2                   PF00168.30   103   1.2e-21   86.3   0.0   1   1   2.4e-24   1.3e-21   86.2   0.0     1   103     1   103     1   103 0.97 [subseq from] hypothetical protein ASPWEDRAFT_173811 [Aspergillus wentii DTO 134E9]
XP_007782617.1/1101-1192 -             92 C2                   PF00168.30   103   1.2e-21   86.3   0.0   1   1   2.4e-24   1.3e-21   86.2   0.0     1    89     1    89     1    92 0.98 [subseq from] hypothetical protein W97_06553 [Coniosporium apollinis CBS 100218] >EON67300.1 hypothetical protein W97_06553 [Coniosporium apollinis CBS 100218]
KTB33351.1/1138-1234     -             97 C2                   PF00168.30   103   1.2e-21   86.2   0.0   1   1   2.5e-24   1.4e-21   86.1   0.0     1    86     1    86     1    96 0.95 [subseq from] hypothetical protein WG66_13969 [Moniliophthora roreri]
PKK66492.1/963-1059      -             97 C2                   PF00168.30   103   1.2e-21   86.2   0.2   1   1   2.4e-24   1.3e-21   86.2   0.2     1    93     1    93     1    97 0.97 [subseq from] hypothetical protein RhiirC2_784700 [Rhizophagus irregularis]
PKY51469.1/963-1059      -             97 C2                   PF00168.30   103   1.2e-21   86.2   0.2   1   1   2.4e-24   1.3e-21   86.2   0.2     1    93     1    93     1    97 0.97 [subseq from] hypothetical protein RhiirA4_4603 [Rhizophagus irregularis]
XP_025168099.1/963-1059  -             97 C2                   PF00168.30   103   1.2e-21   86.2   0.2   1   1   2.4e-24   1.3e-21   86.2   0.2     1    93     1    93     1    97 0.97 [subseq from] hypothetical protein GLOIN_2v1814473 [Rhizophagus irregularis DAOM 181602=DAOM 197198] >EXX73930.1 Tcb1p [Rhizophagus irregularis DAOM 197198w] >GBC43209.1 Ca2+-dependent lipid-binding protein [Rhizophagus irregularis DAOM 181602=DAOM 197198] >PKC06946.1 hypothetical protein RhiirA5_481351 [Rhizophagus irregularis] >PKC62038.1 hypothetical protein RhiirA1_523054 [Rhizophagus irregularis] >PKY25801.1 hypothetical protein RhiirB3_511874 [Rhizophagus irregularis] >POG61233.1 hypothetical protein GLOIN_2v1814473 [Rhizophagus irregularis DAOM 181602=DAOM 197198]
KZV70344.1/1130-1231     -            102 C2                   PF00168.30   103   1.2e-21   86.2   0.0   1   1   2.4e-24   1.3e-21   86.2   0.0     1    99     1    99     1   102 0.96 [subseq from] tricalbin [Peniophora sp. CONT]
KJX93766.1/1080-1179     -            100 C2                   PF00168.30   103   1.3e-21   86.2   0.0   1   1   2.7e-24   1.5e-21   86.0   0.0     1    94     1    94     1    99 0.96 [subseq from] membrane bound c2 domain protein [Zymoseptoria brevis]
SMQ44971.1/1080-1179     -            100 C2                   PF00168.30   103   1.3e-21   86.2   0.0   1   1   2.7e-24   1.5e-21   86.0   0.0     1    94     1    94     1    99 0.96 [subseq from] unnamed protein product [Zymoseptoria tritici ST99CH_3D7]
SMR41328.1/1080-1179     -            100 C2                   PF00168.30   103   1.3e-21   86.2   0.0   1   1   2.7e-24   1.5e-21   86.0   0.0     1    94     1    94     1    99 0.96 [subseq from] unnamed protein product [Zymoseptoria tritici ST99CH_1E4]
SMR43530.1/1080-1179     -            100 C2                   PF00168.30   103   1.3e-21   86.2   0.0   1   1   2.7e-24   1.5e-21   86.0   0.0     1    94     1    94     1    99 0.96 [subseq from] unnamed protein product [Zymoseptoria tritici ST99CH_3D1]
SMY18675.1/1080-1179     -            100 C2                   PF00168.30   103   1.3e-21   86.2   0.0   1   1   2.7e-24   1.5e-21   86.0   0.0     1    94     1    94     1    99 0.96 [subseq from] unnamed protein product [Zymoseptoria tritici ST99CH_1A5]
XP_003857760.1/1038-1137 -            100 C2                   PF00168.30   103   1.3e-21   86.2   0.0   1   1   2.7e-24   1.5e-21   86.0   0.0     1    94     1    94     1    99 0.96 [subseq from] hypothetical protein MYCGRDRAFT_64956 [Zymoseptoria tritici IPO323] >EGP92736.1 hypothetical protein MYCGRDRAFT_64956 [Zymoseptoria tritici IPO323]
RPA89242.1/45-146        -            102 C2                   PF00168.30   103   1.3e-21   86.2   0.0   1   1   2.5e-24   1.4e-21   86.1   0.0     3   103     1   102     1   102 0.90 [subseq from] hypothetical protein L873DRAFT_1832040 [Choiromyces venosus 120613-1]
PVI01458.1/57-158        -            102 C2                   PF00168.30   103   1.3e-21   86.2   0.0   1   1   2.5e-24   1.4e-21   86.1   0.0     3   103     1   102     1   102 0.92 [subseq from] hypothetical protein DM02DRAFT_524964 [Periconia macrospinosa]
PQE28312.1/27-130        -            104 C2                   PF00168.30   103   1.3e-21   86.2   0.0   1   1   2.5e-24   1.4e-21   86.1   0.0     1   103     1   104     1   104 0.95 [subseq from] c2 domain containing protein [Rutstroemia sp. NJR-2017a WRK4]
XP_003839922.1/71-172    -            102 C2                   PF00168.30   103   1.3e-21   86.1   0.0   1   1   2.7e-24   1.5e-21   86.0   0.0     3   103     1   102     1   102 0.92 [subseq from] hypothetical protein LEMA_P107080.1 [Leptosphaeria maculans JN3] >CBX96443.1 hypothetical protein LEMA_P107080.1 [Leptosphaeria maculans JN3]
XP_020049891.1/1033-1130 -             98 C2                   PF00168.30   103   1.3e-21   86.1   0.0   1   1   2.6e-24   1.4e-21   86.1   0.0     1    94     1    94     1    98 0.96 [subseq from] hypothetical protein ASCRUDRAFT_29922, partial [Ascoidea rubescens DSM 1968] >ODV63584.1 hypothetical protein ASCRUDRAFT_29922, partial [Ascoidea rubescens DSM 1968]
RMZ75732.1/48-148        -            101 C2                   PF00168.30   103   1.3e-21   86.1   0.0   1   1   2.6e-24   1.5e-21   86.0   0.0     2   103     1   101     1   101 0.93 [subseq from] hypothetical protein DV737_g5137, partial [Chaetothyriales sp. CBS 132003]
TVY47783.1/52-152        -            101 C2                   PF00168.30   103   1.3e-21   86.1   0.0   1   1   2.6e-24   1.4e-21   86.0   0.0     2    98     1    95     1   101 0.93 [subseq from] Phosphatidylserine decarboxylase proenzyme 3 [Lachnellula cervina]
EMR72193.1/34-137        -            104 C2                   PF00168.30   103   1.3e-21   86.1   0.1   1   1   2.7e-24   1.5e-21   86.0   0.1     1   103     1   104     1   104 0.95 [subseq from] putative c2 domain containing protein [Eutypa lata UCREL1]
OCK87447.1/31-134        -            104 C2                   PF00168.30   103   1.3e-21   86.1   0.1   1   1   2.7e-24   1.5e-21   86.0   0.1     1   103     1   104     1   104 0.95 [subseq from] hypothetical protein K441DRAFT_670884 [Cenococcum geophilum 1.58]
XP_452819.1/989-1089     -            101 C2                   PF00168.30   103   1.4e-21   86.1   0.1   1   1   2.6e-24   1.5e-21   86.0   0.1     1    97     1    99     1   101 0.97 [subseq from] uncharacterized protein KLLA0_C13860g [Kluyveromyces lactis] >CAH01670.1 KLLA0C13860p [Kluyveromyces lactis]
XP_013285153.1/450-549   -            100 C2                   PF00168.30   103   1.4e-21   86.1   0.1   1   1   2.7e-24   1.5e-21   86.0   0.1     1    98     1    99     1   100 0.96 [subseq from] hypothetical protein Z517_04370 [Fonsecaea pedrosoi CBS 271.37] >KIW81345.1 hypothetical protein Z517_04370 [Fonsecaea pedrosoi CBS 271.37]
XP_022508520.1/450-549   -            100 C2                   PF00168.30   103   1.4e-21   86.1   0.1   1   1   2.7e-24   1.5e-21   86.0   0.1     1    98     1    99     1   100 0.96 [subseq from] hypothetical protein AYO21_09225 [Fonsecaea monophora] >OAG36568.1 hypothetical protein AYO21_09225 [Fonsecaea monophora]
VEU23183.1/990-1083      -             94 C2                   PF00168.30   103   1.4e-21   86.1   0.0   1   1   2.7e-24   1.5e-21   86.0   0.0     1    92     1    93     1    94 0.97 [subseq from] DEKNAAC104313 [Brettanomyces naardenensis]
OCK97904.1/451-550       -            100 C2                   PF00168.30   103   1.4e-21   86.1   0.0   1   1   2.7e-24   1.5e-21   86.0   0.0     1    98     1    99     1   100 0.96 [subseq from] tricalbin [Cenococcum geophilum 1.58]
RVD81673.1/39-140        -            102 C2                   PF00168.30   103   1.4e-21   86.1   0.0   1   1   2.8e-24   1.5e-21   86.0   0.0     3   103     1   102     1   102 0.92 [subseq from] hypothetical protein DFL_009525 [Arthrobotrys flagrans]
KJK66297.1/42-134        -             93 C2                   PF00168.30   103   1.4e-21   86.1   0.0   1   1   2.8e-24   1.5e-21   86.0   0.0     3    98     1    92     1    93 0.97 [subseq from] hypothetical protein P875_00021555 [Aspergillus parasiticus SU-1]
PIG88949.1/42-134        -             93 C2                   PF00168.30   103   1.4e-21   86.1   0.0   1   1   2.8e-24   1.5e-21   86.0   0.0     3    98     1    92     1    93 0.97 [subseq from] phosphatidylserine decarboxylase [Aspergillus arachidicola]
XP_002376007.1/11-103    -             93 C2                   PF00168.30   103   1.4e-21   86.1   0.0   1   1   2.8e-24   1.5e-21   86.0   0.0     3    98     1    92     1    93 0.97 [subseq from] phosphatidylserine decarboxylase Psd2, putative [Aspergillus flavus NRRL3357] >EED54735.1 phosphatidylserine decarboxylase Psd2, putative [Aspergillus flavus NRRL3357]
XP_009157702.1/448-547   -            100 C2                   PF00168.30   103   1.4e-21   86.1   0.0   1   1   2.8e-24   1.5e-21   85.9   0.0     1    98     1    99     1   100 0.97 [subseq from] DNA-directed RNA polymerase II subunit J [Exophiala dermatitidis NIH/UT8656] >EHY57241.1 DNA-directed RNA polymerase II subunit J [Exophiala dermatitidis NIH/UT8656]
XP_013274709.1/53-153    -            101 C2                   PF00168.30   103   1.4e-21   86.0   0.0   1   1   2.8e-24   1.6e-21   85.9   0.0     2   103     1   101     1   101 0.94 [subseq from] phosphatidylserine decarboxylase [Rhinocladiella mackenziei CBS 650.93] >KIX07573.1 phosphatidylserine decarboxylase [Rhinocladiella mackenziei CBS 650.93]
XP_002550048.1/1020-1110 -             91 C2                   PF00168.30   103   1.4e-21   86.0   0.0   1   1   2.8e-24   1.5e-21   85.9   0.0     1    90     1    90     1    91 0.98 [subseq from] conserved hypothetical protein [Candida tropicalis MYA-3404] >EER31563.1 conserved hypothetical protein [Candida tropicalis MYA-3404]
PSN65104.1/455-555       -            101 C2                   PF00168.30   103   1.4e-21   86.0   0.1   1   1   2.8e-24   1.6e-21   85.9   0.1     1    99     1   100     1   101 0.97 [subseq from] tricalbin [Corynespora cassiicola Philippines]
XP_007325416.1/1127-1229 -            103 C2                   PF00168.30   103   1.5e-21   86.0   0.0   1   1   2.9e-24   1.6e-21   85.9   0.0     1   103     1   103     1   103 0.98 [subseq from] hypothetical protein AGABI1DRAFT_88463 [Agaricus bisporus var. burnettii JB137-S8] >EKM83486.1 hypothetical protein AGABI1DRAFT_88463 [Agaricus bisporus var. burnettii JB137-S8]
RMZ86937.1/1282-1384     -            103 C2                   PF00168.30   103   1.5e-21   86.0   0.0   1   1   2.9e-24   1.6e-21   85.9   0.0     1   103     1   103     1   103 0.97 [subseq from] hypothetical protein DV736_g5840, partial [Chaetothyriales sp. CBS 134916]
RKU44395.1/47-150        -            104 C2                   PF00168.30   103   1.5e-21   86.0   0.0   1   1   2.9e-24   1.6e-21   85.9   0.0     3   103     2   104     1   104 0.92 [subseq from] hypothetical protein DL546_004748 [Coniochaeta pulveracea]
PGH23110.1/43-142        -            100 C2                   PF00168.30   103   1.5e-21   86.0   0.0   1   1     3e-24   1.6e-21   85.9   0.0     3   103     1   100     1   100 0.92 [subseq from] phosphatidylserine decarboxylase [Polytolypa hystricis UAMH7299]
TFY67742.1/1104-1206     -            103 C2                   PF00168.30   103   1.5e-21   86.0   0.0   1   1   2.9e-24   1.6e-21   85.9   0.0     1   103     1   103     1   103 0.98 [subseq from] hypothetical protein EVJ58_g1420 [Fomitopsis rosea]
GAD98828.1/32-135        -            104 C2                   PF00168.30   103   1.5e-21   86.0   0.0   1   1     3e-24   1.7e-21   85.8   0.0     1   103     1   104     1   104 0.97 [subseq from] conserved serine proline-rich protein [Byssochlamys spectabilis No. 5]
KIV78408.1/52-152        -            101 C2                   PF00168.30   103   1.5e-21   86.0   0.0   1   1   3.1e-24   1.7e-21   85.8   0.0     2   103     1   101     1   101 0.92 [subseq from] phosphatidylserine decarboxylase [Exophiala sideris]
GAP84628.2/31-134        -            104 C2                   PF00168.30   103   1.5e-21   86.0   0.0   1   1     3e-24   1.7e-21   85.8   0.0     1   103     1   104     1   104 0.96 [subseq from] putative C2 domain-containing protein [Rosellinia necatrix]
XP_003176586.1/42-142    -            101 C2                   PF00168.30   103   1.5e-21   85.9   0.0   1   1     3e-24   1.7e-21   85.8   0.0     2   103     1   101     1   101 0.91 [subseq from] C2 domain-containing protein [Nannizzia gypsea CBS 118893] >EFQ97634.1 C2 domain-containing protein [Nannizzia gypsea CBS 118893]
XP_009159265.1/28-131    -            104 C2                   PF00168.30   103   1.6e-21   85.9   0.0   1   1   3.1e-24   1.7e-21   85.8   0.0     1   103     1   104     1   104 0.95 [subseq from] hypothetical protein HMPREF1120_06807 [Exophiala dermatitidis NIH/UT8656] >EHY58804.1 hypothetical protein HMPREF1120_06807 [Exophiala dermatitidis NIH/UT8656]
XP_013960777.1/43-145    -            103 C2                   PF00168.30   103   1.6e-21   85.9   0.0   1   1   3.1e-24   1.7e-21   85.8   0.0     2   103     1   103     1   103 0.93 [subseq from] hypothetical protein TRIVIDRAFT_77855 [Trichoderma virens Gv29-8] >EHK26576.1 hypothetical protein TRIVIDRAFT_77855 [Trichoderma virens Gv29-8]
GAP85778.1/36-138        -            103 C2                   PF00168.30   103   1.6e-21   85.9   0.0   1   1   3.2e-24   1.7e-21   85.8   0.0     3   103     2   103     1   103 0.92 [subseq from] putative phosphatidylserine decarboxylase [Rosellinia necatrix]
KAB8261237.1/29-132      -            104 C2                   PF00168.30   103   1.6e-21   85.9   0.0   1   1   3.2e-24   1.8e-21   85.8   0.0     1   103     1   104     1   104 0.98 [subseq from] hypothetical protein BDV32DRAFT_121939 [Aspergillus nomius]
KAE8375527.1/29-132      -            104 C2                   PF00168.30   103   1.6e-21   85.9   0.0   1   1   3.2e-24   1.8e-21   85.8   0.0     1   103     1   104     1   104 0.98 [subseq from] hypothetical protein BDV26DRAFT_267801 [Aspergillus bertholletius]
KAE8398087.1/29-132      -            104 C2                   PF00168.30   103   1.6e-21   85.9   0.0   1   1   3.2e-24   1.8e-21   85.8   0.0     1   103     1   104     1   104 0.98 [subseq from] hypothetical protein BDV37DRAFT_291426 [Aspergillus pseudonomius]
XP_015409605.1/29-132    -            104 C2                   PF00168.30   103   1.6e-21   85.9   0.0   1   1   3.2e-24   1.8e-21   85.8   0.0     1   103     1   104     1   104 0.98 [subseq from] C2 and Extensin domain protein [Aspergillus nomius NRRL 13137] >KNG88682.1 C2 and Extensin domain protein [Aspergillus nomius NRRL 13137]
XP_022384318.1/29-132    -            104 C2                   PF00168.30   103   1.6e-21   85.9   0.0   1   1   3.2e-24   1.8e-21   85.8   0.0     1   103     1   104     1   104 0.98 [subseq from] C2 and Extensin domain protein [Aspergillus bombycis] >OGM40601.1 C2 and Extensin domain protein [Aspergillus bombycis]
KZZ89042.1/1106-1199     -             94 C2                   PF00168.30   103   1.6e-21   85.9   0.0   1   1   3.2e-24   1.8e-21   85.7   0.0     1    90     1    90     1    93 0.98 [subseq from] transmembrane protein [Ascosphaera apis ARSEF 7405]
XP_013322386.1/53-153    -            101 C2                   PF00168.30   103   1.6e-21   85.9   0.0   1   1   3.2e-24   1.8e-21   85.7   0.0     2   103     1   101     1   101 0.92 [subseq from] phosphatidylserine decarboxylase [Exophiala xenobiotica] >KIW61802.1 phosphatidylserine decarboxylase [Exophiala xenobiotica]
THV06045.1/1104-1203     -            100 C2                   PF00168.30   103   1.6e-21   85.9   0.0   1   1   3.1e-24   1.7e-21   85.8   0.0     1    93     1    93     1   100 0.96 [subseq from] tricalbin [Dendrothele bispora CBS 962.96]
XP_016630086.1/60-160    -            101 C2                   PF00168.30   103   1.6e-21   85.9   0.0   1   1   3.2e-24   1.8e-21   85.7   0.0     2   103     1   101     1   101 0.93 [subseq from] hypothetical protein Z520_08218 [Fonsecaea multimorphosa CBS 102226] >KIX95963.1 hypothetical protein Z520_08218 [Fonsecaea multimorphosa CBS 102226] >OAL21734.1 hypothetical protein AYO22_07676 [Fonsecaea multimorphosa]
XP_018156368.1/48-150    -            103 C2                   PF00168.30   103   1.6e-21   85.9   0.0   1   1   3.2e-24   1.8e-21   85.7   0.0     2   103     1   103     1   103 0.91 [subseq from] Phosphatidylserine decarboxylase [Colletotrichum higginsianum IMI 349063] >CCF34224.1 phosphatidylserine decarboxylase [Colletotrichum higginsianum] >OBR07850.1 Phosphatidylserine decarboxylase [Colletotrichum higginsianum IMI 349063] >TIC91681.1 Phosphatidylserine decarboxylase proenzyme 3 [Colletotrichum higginsianum]
XP_013267748.1/28-131    -            104 C2                   PF00168.30   103   1.6e-21   85.9   0.0   1   1   3.2e-24   1.8e-21   85.7   0.0     1   103     1   104     1   104 0.95 [subseq from] hypothetical protein Z518_09677 [Rhinocladiella mackenziei CBS 650.93] >KIX00612.1 hypothetical protein Z518_09677 [Rhinocladiella mackenziei CBS 650.93]
XP_006454720.1/1118-1220 -            103 C2                   PF00168.30   103   1.6e-21   85.9   0.0   1   1   3.2e-24   1.8e-21   85.7   0.0     1   103     1   103     1   103 0.98 [subseq from] hypothetical protein AGABI2DRAFT_182696 [Agaricus bisporus var. bisporus H97] >EKV51741.1 hypothetical protein AGABI2DRAFT_182696 [Agaricus bisporus var. bisporus H97]
XP_024689136.1/1123-1221 -             99 C2                   PF00168.30   103   1.7e-21   85.8   0.0   1   1   3.2e-24   1.8e-21   85.8   0.0     1    94     1    94     1    99 0.96 [subseq from] putative membrane bound C2 domain protein [Aspergillus campestris IBT 28561] >PKY00542.1 putative membrane bound C2 domain protein [Aspergillus campestris IBT 28561]
PWW79118.1/446-545       -            100 C2                   PF00168.30   103   1.7e-21   85.8   0.1   1   1   3.3e-24   1.8e-21   85.7   0.1     1    98     1    99     1   100 0.96 [subseq from] tricalbin [Tuber magnatum]
KFY44508.1/24-127        -            104 C2                   PF00168.30   103   1.7e-21   85.8   0.1   1   1   3.3e-24   1.8e-21   85.7   0.1     1   103     1   104     1   104 0.95 [subseq from] hypothetical protein V494_01439, partial [Pseudogymnoascus sp. VKM F-4513 (FW-928)]
XP_001272363.1/1121-1218 -             98 C2                   PF00168.30   103   1.7e-21   85.8   0.0   1   1   3.2e-24   1.8e-21   85.7   0.0     1    93     1    93     1    98 0.96 [subseq from] membrane bound C2 domain protein (vp115), putative [Aspergillus clavatus NRRL 1] >EAW10937.1 membrane bound C2 domain protein (vp115), putative [Aspergillus clavatus NRRL 1]
RKP25409.1/256-358       -            103 C2                   PF00168.30   103   1.7e-21   85.8   0.0   1   1   3.4e-24   1.9e-21   85.7   0.0     1   103     1   103     1   103 0.98 [subseq from] C2 domain-containing protein, partial [Syncephalis pseudoplumigaleata]
XP_007912345.1/31-134    -            104 C2                   PF00168.30   103   1.7e-21   85.8   0.1   1   1   3.4e-24   1.9e-21   85.7   0.1     1   103     1   104     1   104 0.93 [subseq from] putative c2 domain containing protein [Phaeoacremonium minimum UCRPA7] >EOO02888.1 putative c2 domain containing protein [Phaeoacremonium minimum UCRPA7]
XP_016262778.1/59-159    -            101 C2                   PF00168.30   103   1.7e-21   85.8   0.0   1   1   3.5e-24   1.9e-21   85.6   0.0     2   103     1   101     1   101 0.92 [subseq from] phosphatidylserine decarboxylase [Exophiala oligosperma] >KIW42562.1 phosphatidylserine decarboxylase [Exophiala oligosperma]
RCK56395.1/1015-1105     -             91 C2                   PF00168.30   103   1.8e-21   85.8   0.1   1   1   3.4e-24   1.9e-21   85.6   0.1     1    90     1    90     1    91 0.98 [subseq from] Tricalbin-3 [Candida viswanathii]
TDZ14371.1/58-160        -            103 C2                   PF00168.30   103   1.8e-21   85.8   0.0   1   1   3.5e-24   1.9e-21   85.6   0.0     2   103     1   103     1   103 0.91 [subseq from] Phosphatidylserine decarboxylase proenzyme 3 [Colletotrichum orbiculare MAFF 240422] >TDZ35180.1 Phosphatidylserine decarboxylase proenzyme 3 [Colletotrichum spinosum] >TEA13987.1 Phosphatidylserine decarboxylase proenzyme 3 [Colletotrichum sidae]
TDZ41334.1/58-160        -            103 C2                   PF00168.30   103   1.8e-21   85.8   0.0   1   1   3.5e-24   1.9e-21   85.6   0.0     2   103     1   103     1   103 0.91 [subseq from] Phosphatidylserine decarboxylase proenzyme 3 [Colletotrichum trifolii]
RUP50358.1/920-1026      -            107 C2                   PF00168.30   103   1.8e-21   85.7   0.0   1   1   3.5e-24   1.9e-21   85.6   0.0     1   103     1   107     1   107 0.93 [subseq from] hypothetical protein BC936DRAFT_139503 [Jimgerdemannia flammicorona]
RUS30561.1/1361-1467     -            107 C2                   PF00168.30   103   1.8e-21   85.7   0.0   1   1   3.5e-24   1.9e-21   85.6   0.0     1   103     1   107     1   107 0.93 [subseq from] C2 domain-containing protein [Jimgerdemannia flammicorona]
XP_018032534.1/455-554   -            100 C2                   PF00168.30   103   1.8e-21   85.7   0.1   1   1   3.6e-24     2e-21   85.6   0.1     1    98     1    99     1   100 0.97 [subseq from] tricalbin [Paraphaeosphaeria sporulosa] >OAG02169.1 tricalbin [Paraphaeosphaeria sporulosa]
RKP18791.1/523-622       -            100 C2                   PF00168.30   103   1.8e-21   85.7   0.1   1   1   3.4e-24   1.9e-21   85.6   0.1     2    99     1    97     1   100 0.96 [subseq from] hypothetical protein ROZALSC1DRAFT_29561 [Rozella allomycis CSF55]
KAB8074369.1/29-132      -            104 C2                   PF00168.30   103   1.8e-21   85.7   0.0   1   1   3.6e-24     2e-21   85.6   0.0     1   103     1   104     1   104 0.98 [subseq from] hypothetical protein BDV29DRAFT_173828 [Aspergillus leporis]
XP_001874248.1/1088-1190 -            103 C2                   PF00168.30   103   1.8e-21   85.7   0.0   1   1   3.6e-24     2e-21   85.6   0.0     1   103     1   103     1   103 0.97 [subseq from] predicted protein [Laccaria bicolor S238N-H82] >EDR16040.1 predicted protein [Laccaria bicolor S238N-H82]
XP_008731499.1/436-535   -            100 C2                   PF00168.30   103   1.8e-21   85.7   0.1   1   1   3.6e-24     2e-21   85.6   0.1     1    98     1    99     1   100 0.96 [subseq from] hypothetical protein G647_08972 [Cladophialophora carrionii CBS 160.54] >ETI19957.1 hypothetical protein G647_08972 [Cladophialophora carrionii CBS 160.54]
RKP31084.1/990-1087      -             98 C2                   PF00168.30   103   1.8e-21   85.7   0.0   1   1   3.6e-24     2e-21   85.6   0.0     1    96     1    96     1    98 0.96 [subseq from] tricalbin [Metschnikowia bicuspidata]
RUS25512.1/6-105         -            100 C2                   PF00168.30   103   1.9e-21   85.7   0.1   1   1   3.7e-24     2e-21   85.6   0.1     1   101     1    99     1   100 0.97 [subseq from] C2 domain-containing protein [Jimgerdemannia flammicorona]
KNE57986.1/1081-1182     -            102 C2                   PF00168.30   103   1.9e-21   85.7   0.1   1   1   3.6e-24     2e-21   85.6   0.1     1    98     1    98     1   102 0.96 [subseq from] hypothetical protein AMAG_18362 [Allomyces macrogynus ATCC 38327]
KAE8348888.1/29-132      -            104 C2                   PF00168.30   103   1.9e-21   85.7   0.0   1   1   3.8e-24   2.1e-21   85.5   0.0     1   103     1   104     1   104 0.98 [subseq from] hypothetical protein BDV28DRAFT_142493 [Aspergillus coremiiformis]
RMJ27355.1/1084-1181     -             98 C2                   PF00168.30   103   1.9e-21   85.6   0.0   1   1   3.7e-24     2e-21   85.5   0.0     1    96     1    96     1    98 0.96 [subseq from] hypothetical protein PHISP_01802 [Phialosimplex sp. HF37]
[truncated: 6,185,019 more chars]
