# Supplementary material for: Exploring a diverse world of effector domains and amyloid signaling motifs in fungal NLR proteins
Source: PLoS Comput Biol. 2022 Dec 21;18(12):e1010787. doi: 10.1371/journal.pcbi.1010787 (PMC9815663; doi:10.1371/journal.pcbi.1010787)
Supplement: S10 Data — The lists were obtained through iterative searches in NCBI “nr” starting from Pfam profiles of known NLR effector domains. (GZ) [file pcbi.1010787.s017.tar.gz › PF01048/conv_alignment.tbl]

#                                                                                --- full sequence --- -------------- this domain -------------   hmm coord   ali coord   env coord
# target name            accession   tlen query name           accession   qlen   E-value  score  bias   #  of  c-Evalue  i-Evalue  score  bias  from    to  from    to  from    to  acc description of target
#    ------------------- ---------- ----- -------------------- ---------- ----- --------- ------ ----- --- --- --------- --------- ------ ----- ----- ----- ----- ----- ----- ----- ---- ---------------------
RHZ62633.1/138-432       -            295 PNP_UDP_1            PF01048.20   261   1.8e-97  335.5   0.1   1   1  2.1e-100     2e-97  335.4   0.1     2   259     1   294     1   295 0.96 [subseq from] hypothetical protein CDV55_106452 [Aspergillus turcosus] >RLL98495.1 hypothetical protein CFD26_104707 [Aspergillus turcosus]
XP_013272747.1/48-342    -            295 PNP_UDP_1            PF01048.20   261   9.3e-95  326.6   0.0   1   1   1.1e-97     1e-94  326.4   0.0     2   259     1   294     1   295 0.92 [subseq from] hypothetical protein Z518_03583 [Rhinocladiella mackenziei CBS 650.93] >KIX05611.1 hypothetical protein Z518_03583 [Rhinocladiella mackenziei CBS 650.93]
PIG82392.1/318-611       -            294 PNP_UDP_1            PF01048.20   261   3.7e-94  324.7   0.2   1   1   4.4e-97   4.1e-94  324.5   0.2     2   260     1   294     1   294 0.85 [subseq from] Pfs domain protein [Aspergillus arachidicola]
KDN71400.1/71-362        -            292 PNP_UDP_1            PF01048.20   261   5.1e-94  324.2   0.1   1   1   6.1e-97   5.8e-94  324.0   0.1     2   259     1   291     1   292 0.93 [subseq from] hypothetical protein CSUB01_11138 [Colletotrichum sublineola]
KJJ35414.1/313-606       -            294 PNP_UDP_1            PF01048.20   261   8.3e-94  323.5   0.1   1   1   9.8e-97   9.3e-94  323.3   0.1     2   260     1   294     1   294 0.87 [subseq from] Pfs domain protein [Aspergillus flavus AF70]
KAE8160965.1/15-309      -            295 PNP_UDP_1            PF01048.20   261   9.1e-94  323.4   0.0   1   1   1.1e-96     1e-93  323.2   0.0     2   259     1   294     1   295 0.93 [subseq from] hypothetical protein BDV40DRAFT_313437 [Aspergillus tamarii]
OKO94425.1/16-311        -            296 PNP_UDP_1            PF01048.20   261   1.1e-93  323.1   0.1   1   1   1.3e-96   1.2e-93  323.0   0.1     2   259     1   295     1   296 0.89 [subseq from] hypothetical protein PENSUB_11692 [Penicillium subrubescens]
CRL27339.1/14-307        -            294 PNP_UDP_1            PF01048.20   261   1.2e-93  323.0   0.0   1   1   1.4e-96   1.3e-93  322.8   0.0     2   259     1   293     1   294 0.90 [subseq from] Disease resistance protein [Penicillium camemberti]
OOO08723.1/313-606       -            294 PNP_UDP_1            PF01048.20   261   1.5e-93  322.7   0.1   1   1   1.8e-96   1.7e-93  322.5   0.1     2   260     1   294     1   294 0.86 [subseq from] purine or other phosphorylase family 1 [Aspergillus oryzae] >RAQ59400.1 Pfs domain protein [Aspergillus flavus] >RAQ81345.1 Pfs domain protein [Aspergillus flavus]
RMZ42804.1/313-606       -            294 PNP_UDP_1            PF01048.20   261   1.5e-93  322.7   0.1   1   1   1.8e-96   1.7e-93  322.5   0.1     2   260     1   294     1   294 0.86 [subseq from] Pfs domain protein [Aspergillus flavus]
XP_001824574.3/83-376    -            294 PNP_UDP_1            PF01048.20   261   1.5e-93  322.7   0.1   1   1   1.8e-96   1.7e-93  322.5   0.1     2   260     1   294     1   294 0.86 [subseq from] unnamed protein product [Aspergillus oryzae RIB40] >BAE63441.1 unnamed protein product [Aspergillus oryzae RIB40] >EIT72363.1 nucleoside phosphorylase [Aspergillus oryzae 3.042] >KDE75229.1 nucleoside phosphorylase [Aspergillus oryzae 100-8]
XP_002384058.1/342-635   -            294 PNP_UDP_1            PF01048.20   261   1.5e-93  322.7   0.1   1   1   1.8e-96   1.7e-93  322.5   0.1     2   260     1   294     1   294 0.86 [subseq from] Pfs domain protein [Aspergillus flavus NRRL3357] >EED46522.1 Pfs domain protein [Aspergillus flavus NRRL3357]
KAB8221160.1/315-608     -            294 PNP_UDP_1            PF01048.20   261   1.7e-93  322.5   0.1   1   1     2e-96   1.9e-93  322.3   0.1     2   260     1   294     1   294 0.85 [subseq from] nucleoside phosphorylase domain-containing protein [Aspergillus novoparasiticus]
XP_002149045.1/16-310    -            295 PNP_UDP_1            PF01048.20   261   2.3e-93  322.0   0.1   1   1   2.8e-96   2.6e-93  321.9   0.1     2   259     1   294     1   295 0.92 [subseq from] ankyrin repeat-containing protein, putative [Talaromyces marneffei ATCC 18224] >EEA22878.1 ankyrin repeat-containing protein, putative [Talaromyces marneffei ATCC 18224] >QGA19370.1 hypothetical protein EYB26_007059 [Talaromyces marneffei] >KAE8551756.1 hypothetical protein EYB25_005646 [Talaromyces marneffei]
OQD91994.1/14-308        -            295 PNP_UDP_1            PF01048.20   261   2.4e-93  322.0   0.0   1   1   2.8e-96   2.6e-93  321.8   0.0     2   260     1   295     1   295 0.89 [subseq from] hypothetical protein PENSOL_c046G01659 [Penicillium solitum]
XP_022489476.1/14-307    -            294 PNP_UDP_1            PF01048.20   261   2.9e-93  321.7   0.0   1   1   3.4e-96   3.2e-93  321.6   0.0     2   260     1   294     1   294 0.88 [subseq from] hypothetical protein PENARI_c006G03557 [Penicillium arizonense] >OGE54039.1 hypothetical protein PENARI_c006G03557 [Penicillium arizonense]
XP_024709363.1/20-312    -            293 PNP_UDP_1            PF01048.20   261   2.9e-93  321.7   0.0   1   1   3.5e-96   3.3e-93  321.5   0.0     2   259     1   292     1   293 0.90 [subseq from] hypothetical protein P170DRAFT_7759 [Aspergillus steynii IBT 23096] >PLB54061.1 hypothetical protein P170DRAFT_7759 [Aspergillus steynii IBT 23096]
CEJ56253.1/17-311        -            295 PNP_UDP_1            PF01048.20   261   3.6e-93  321.4   0.0   1   1   4.3e-96     4e-93  321.2   0.0     2   259     1   294     1   295 0.89 [subseq from] hypothetical protein PMG11_02470 [Penicillium brasilianum]
KAE8315553.1/318-611     -            294 PNP_UDP_1            PF01048.20   261     4e-93  321.2   0.2   1   1   4.8e-96   4.5e-93  321.1   0.2     2   260     1   294     1   294 0.85 [subseq from] nucleoside phosphorylase domain-containing protein [Aspergillus transmontanensis]
KZL72051.1/49-339        -            291 PNP_UDP_1            PF01048.20   261     4e-93  321.2   0.1   1   1   4.8e-96   4.5e-93  321.1   0.1     2   259     1   290     1   291 0.97 [subseq from] nacht and ankyrin domain protein [Colletotrichum incanum]
OHW99590.1/86-376        -            291 PNP_UDP_1            PF01048.20   261     4e-93  321.2   0.1   1   1   4.8e-96   4.5e-93  321.1   0.1     2   259     1   290     1   291 0.97 [subseq from] NACHT and ankyrin domain protein, partial [Colletotrichum incanum]
GAQ06129.1/14-307        -            294 PNP_UDP_1            PF01048.20   261   5.4e-93  320.8   0.2   1   1   6.5e-96   6.1e-93  320.6   0.2     2   259     1   293     1   294 0.94 [subseq from] hypothetical protein ALT_3450 [Aspergillus lentulus]
CRG88502.1/15-307        -            293 PNP_UDP_1            PF01048.20   261   5.6e-93  320.8   0.0   1   1   6.7e-96   6.3e-93  320.6   0.0     2   259     1   292     1   293 0.95 [subseq from] Nephrocystin-3 [Talaromyces islandicus]
XP_013272285.1/48-342    -            295 PNP_UDP_1            PF01048.20   261   5.7e-93  320.7   0.2   1   1   6.8e-96   6.4e-93  320.6   0.2     2   260     1   295     1   295 0.87 [subseq from] hypothetical protein Z518_06021 [Rhinocladiella mackenziei CBS 650.93] >KIX05149.1 hypothetical protein Z518_06021 [Rhinocladiella mackenziei CBS 650.93]
RVD89101.1/64-360        -            297 PNP_UDP_1            PF01048.20   261   6.5e-93  320.6   0.0   1   1   7.7e-96   7.3e-93  320.4   0.0     2   259     1   296     1   297 0.85 [subseq from] hypothetical protein DFL_000122 [Arthrobotrys flagrans]
KAE8342805.1/318-611     -            294 PNP_UDP_1            PF01048.20   261   7.1e-93  320.4   0.3   1   1   8.4e-96   7.9e-93  320.3   0.3     2   260     1   294     1   294 0.86 [subseq from] hypothetical protein BDV24DRAFT_173510 [Aspergillus arachidicola]
RAQ52206.1/313-606       -            294 PNP_UDP_1            PF01048.20   261   7.3e-93  320.4   0.1   1   1   8.7e-96   8.2e-93  320.2   0.1     2   260     1   294     1   294 0.87 [subseq from] Pfs domain protein [Aspergillus flavus]
OJJ41193.1/12-303        -            292 PNP_UDP_1            PF01048.20   261     8e-93  320.3   0.0   1   1   9.5e-96     9e-93  320.1   0.0     2   259     1   291     1   292 0.89 [subseq from] hypothetical protein ASPWEDRAFT_146540 [Aspergillus wentii DTO 134E9]
XP_024677700.1/268-565   -            298 PNP_UDP_1            PF01048.20   261     8e-93  320.3   0.1   1   1   9.5e-96     9e-93  320.1   0.1     2   259     1   297     1   298 0.93 [subseq from] purine and uridine phosphorylase [Aspergillus novofumigatus IBT 16806] >PKX89105.1 purine and uridine phosphorylase [Aspergillus novofumigatus IBT 16806]
KXH50032.1/59-349        -            291 PNP_UDP_1            PF01048.20   261   1.1e-92  319.8   0.0   1   1   1.3e-95   1.2e-92  319.7   0.0     2   259     1   290     1   291 0.93 [subseq from] hypothetical protein CSIM01_07290 [Colletotrichum simmondsii]
PMD46024.1/17-311        -            295 PNP_UDP_1            PF01048.20   261   1.2e-92  319.7   0.0   1   1   1.4e-95   1.3e-92  319.5   0.0     2   260     1   295     1   295 0.86 [subseq from] hypothetical protein L207DRAFT_506991 [Hyaloscypha variabilis F]
RAO66389.1/16-309        -            294 PNP_UDP_1            PF01048.20   261   1.3e-92  319.6   0.2   1   1   1.5e-95   1.4e-92  319.4   0.2     2   260     1   294     1   294 0.91 [subseq from] hypothetical protein BHQ10_002401 [Talaromyces amestolkiae]
OCK87252.1/12-299        -            288 PNP_UDP_1            PF01048.20   261   1.3e-92  319.5   0.2   1   1   1.6e-95   1.5e-92  319.4   0.2     2   260     1   288     1   288 0.92 [subseq from] hypothetical protein K441DRAFT_701400 [Cenococcum geophilum 1.58]
XP_013938024.1/15-309    -            295 PNP_UDP_1            PF01048.20   261   1.8e-92  319.1   0.0   1   1   2.1e-95     2e-92  319.0   0.0     2   259     1   294     1   295 0.87 [subseq from] putative ankyrin repeat-containing protein [Trichoderma atroviride IMI 206040] >EHK39869.1 putative ankyrin repeat-containing protein [Trichoderma atroviride IMI 206040]
XP_013959813.1/4-298     -            295 PNP_UDP_1            PF01048.20   261   1.9e-92  319.1   0.0   1   1   2.2e-95   2.1e-92  318.9   0.0     2   259     1   294     1   295 0.86 [subseq from] ankyrin repeat protein, partial [Trichoderma virens Gv29-8] >EHK25608.1 ankyrin repeat protein, partial [Trichoderma virens Gv29-8]
KAA8642981.1/15-309      -            295 PNP_UDP_1            PF01048.20   261   1.9e-92  319.0   0.0   1   1   2.3e-95   2.2e-92  318.9   0.0     2   259     1   294     1   295 0.91 [subseq from] hypothetical protein ATNIH1004_009743 [Aspergillus tanneri]
THC91831.1/15-309        -            295 PNP_UDP_1            PF01048.20   261   1.9e-92  319.0   0.0   1   1   2.3e-95   2.2e-92  318.9   0.0     2   259     1   294     1   295 0.91 [subseq from] hypothetical protein EYZ11_008701 [Aspergillus tanneri]
TKW54937.1/99-391        -            293 PNP_UDP_1            PF01048.20   261   2.2e-92  318.8   0.1   1   1   2.7e-95   2.5e-92  318.6   0.1     2   259     1   292     1   293 0.89 [subseq from] Ankyrin-1, partial [Colletotrichum tanaceti]
KAB8200769.1/15-309      -            295 PNP_UDP_1            PF01048.20   261   2.3e-92  318.7   0.0   1   1   2.8e-95   2.6e-92  318.6   0.0     2   259     1   294     1   295 0.93 [subseq from] purine and uridine phosphorylase [Aspergillus parasiticus]
PNP42156.1/9-309         -            301 PNP_UDP_1            PF01048.20   261   3.2e-92  318.3   0.0   1   1   3.8e-95   3.6e-92  318.1   0.0     2   259     1   300     1   301 0.92 [subseq from] hypothetical protein TGAMA5MH_05838 [Trichoderma gamsii]
KAB8259068.1/15-309      -            295 PNP_UDP_1            PF01048.20   261     4e-92  318.0   0.0   1   1   4.7e-95   4.4e-92  317.8   0.0     2   259     1   294     1   295 0.91 [subseq from] hypothetical protein BDV32DRAFT_139144 [Aspergillus nomius]
RKL09689.1/51-337        -            287 PNP_UDP_1            PF01048.20   261   4.8e-92  317.7   0.1   1   1   5.7e-95   5.4e-92  317.5   0.1     3   259     2   286     1   287 0.86 [subseq from] hypothetical protein BFJ70_g16644 [Fusarium oxysporum]
KPM35907.1/59-344        -            286 PNP_UDP_1            PF01048.20   261   5.1e-92  317.6   0.1   1   1   6.1e-95   5.7e-92  317.5   0.1     3   259     1   285     1   286 0.90 [subseq from] hypothetical protein AK830_g10681 [Neonectria ditissima]
XP_002488590.1/9-306     -            298 PNP_UDP_1            PF01048.20   261   5.3e-92  317.6   0.0   1   1   6.3e-95   5.9e-92  317.4   0.0     2   259     1   297     1   298 0.90 [subseq from] WD repeat-containing protein, putative [Talaromyces stipitatus ATCC 10500] >EED11834.1 WD repeat-containing protein, putative [Talaromyces stipitatus ATCC 10500]
KAE8310518.1/15-309      -            295 PNP_UDP_1            PF01048.20   261   5.7e-92  317.5   0.0   1   1   6.8e-95   6.4e-92  317.3   0.0     2   259     1   294     1   295 0.91 [subseq from] nucleoside phosphorylase domain-containing protein [Aspergillus transmontanensis]
PGH16299.1/13-308        -            296 PNP_UDP_1            PF01048.20   261   5.9e-92  317.4   0.1   1   1     7e-95   6.6e-92  317.3   0.1     2   257     1   294     1   296 0.89 [subseq from] hypothetical protein AJ79_01838 [Helicocarpus griseus UAMH5409]
XP_015401165.1/14-309    -            296 PNP_UDP_1            PF01048.20   261   8.9e-92  316.8   0.1   1   1   1.1e-94     1e-91  316.7   0.1     2   259     1   295     1   296 0.90 [subseq from] Pfs domain protein [Aspergillus nomius NRRL 13137] >KNG80242.1 Pfs domain protein [Aspergillus nomius NRRL 13137]
RSL96817.1/56-342        -            287 PNP_UDP_1            PF01048.20   261     1e-91  316.7   0.1   1   1   1.2e-94   1.1e-91  316.5   0.1     2   259     1   286     1   287 0.88 [subseq from] hypothetical protein CDV31_013283 [Fusarium ambrosium]
XP_020051801.1/37-330    -            294 PNP_UDP_1            PF01048.20   261   1.2e-91  316.4   0.0   1   1   1.4e-94   1.3e-91  316.3   0.0     2   259     1   293     1   294 0.96 [subseq from] hypothetical protein ASPACDRAFT_81937 [Aspergillus aculeatus ATCC 16872] >OJJ95461.1 hypothetical protein ASPACDRAFT_81937 [Aspergillus aculeatus ATCC 16872]
KAE8384965.1/20-314      -            295 PNP_UDP_1            PF01048.20   261   1.2e-91  316.4   0.0   1   1   1.5e-94   1.4e-91  316.2   0.0     2   259     1   294     1   295 0.91 [subseq from] hypothetical protein BDV23DRAFT_176621 [Aspergillus albertensis]
KAE8391251.1/11-305      -            295 PNP_UDP_1            PF01048.20   261   1.3e-91  316.3   0.0   1   1   1.5e-94   1.4e-91  316.2   0.0     2   259     1   294     1   295 0.84 [subseq from] Pfs, NB-ARC and TPR domain protein [Aspergillus albertensis]
XP_002483884.1/9-306     -            298 PNP_UDP_1            PF01048.20   261   1.3e-91  316.3   0.0   1   1   1.6e-94   1.5e-91  316.1   0.0     2   259     1   297     1   298 0.88 [subseq from] WD-repeat protein, putative [Talaromyces stipitatus ATCC 10500] >EED16650.1 WD-repeat protein, putative [Talaromyces stipitatus ATCC 10500]
OBT38903.1/12-305        -            294 PNP_UDP_1            PF01048.20   261   1.3e-91  316.3   0.3   1   1   1.6e-94   1.5e-91  316.1   0.3     1   259     1   293     1   294 0.94 [subseq from] hypothetical protein VE00_10783 [Pseudogymnoascus sp. WSF 3629]
XP_025428677.1/13-306    -            294 PNP_UDP_1            PF01048.20   261   1.4e-91  316.2   0.0   1   1   1.6e-94   1.6e-91  316.0   0.0     2   259     1   293     1   294 0.93 [subseq from] hypothetical protein BP01DRAFT_302748, partial [Aspergillus saccharolyticus JOP 1030-1] >PYH42695.1 hypothetical protein BP01DRAFT_302748, partial [Aspergillus saccharolyticus JOP 1030-1]
OCK98177.1/11-307        -            297 PNP_UDP_1            PF01048.20   261   1.4e-91  316.1   0.1   1   1   1.7e-94   1.6e-91  316.0   0.1     2   259     1   296     1   297 0.88 [subseq from] Pfs, NACHT and WD domain protein [Cenococcum geophilum 1.58]
RYO78317.1/9-307         -            299 PNP_UDP_1            PF01048.20   261   1.6e-91  316.0   0.0   1   1     2e-94   1.8e-91  315.8   0.0     2   259     1   298     1   299 0.88 [subseq from] hypothetical protein DL764_010131 [Monosporascus ibericus]
KFX46011.1/16-305        -            290 PNP_UDP_1            PF01048.20   261   1.7e-91  315.9   0.2   1   1   2.1e-94     2e-91  315.7   0.2     2   254     1   289     1   290 0.92 [subseq from] Ankyrin repeat domain-containing protein 50 [Talaromyces marneffei PM1]
OCK96641.1/13-303        -            291 PNP_UDP_1            PF01048.20   261   1.8e-91  315.8   0.1   1   1   2.2e-94   2.1e-91  315.6   0.1     2   259     1   290     1   291 0.87 [subseq from] purine and uridine phosphorylase [Cenococcum geophilum 1.58]
TGJ62425.1/14-310        -            297 PNP_UDP_1            PF01048.20   261     2e-91  315.7   0.0   1   1   2.3e-94   2.2e-91  315.5   0.0     2   259     1   296     1   297 0.86 [subseq from] hypothetical protein EYR41_002405 [Arthrobotrys oligospora]
OOQ85800.1/16-310        -            295 PNP_UDP_1            PF01048.20   261   2.1e-91  315.6   0.1   1   1   2.5e-94   2.4e-91  315.4   0.1     2   259     1   294     1   295 0.89 [subseq from] putative ankyrin repeat-containing protein [Penicillium brasilianum]
XP_018159855.1/1187-1472 -            286 PNP_UDP_1            PF01048.20   261   2.3e-91  315.5   0.0   1   1   2.8e-94   2.6e-91  315.3   0.0     2   259     1   285     1   286 0.94 [subseq from] Calcium-translocating P-type ATPase [Colletotrichum higginsianum IMI 349063] >OBR11338.1 Calcium-translocating P-type ATPase [Colletotrichum higginsianum IMI 349063]
PQE24987.1/27-318        -            292 PNP_UDP_1            PF01048.20   261   2.5e-91  315.4   0.1   1   1   2.9e-94   2.8e-91  315.2   0.1     1   256     1   290     1   292 0.90 [subseq from] ankyrin repeat-containing protein [Rutstroemia sp. NJR-2017a WRK4]
OCL03455.1/15-309        -            295 PNP_UDP_1            PF01048.20   261   2.8e-91  315.2   0.0   1   1   3.3e-94   3.2e-91  315.0   0.0     2   259     1   294     1   295 0.94 [subseq from] purine and uridine phosphorylase [Glonium stellatum]
PVI00231.1/13-303        -            291 PNP_UDP_1            PF01048.20   261   2.9e-91  315.1   0.2   1   1   3.5e-94   3.4e-91  314.9   0.2     2   260     1   291     1   291 0.89 [subseq from] purine and uridine phosphorylase [Periconia macrospinosa]
RYP55992.1/12-305        -            294 PNP_UDP_1            PF01048.20   261   3.3e-91  315.0   0.2   1   1   3.9e-94   3.6e-91  314.8   0.2     2   259     1   293     1   294 0.94 [subseq from] hypothetical protein DL770_010860 [Monosporascus sp. CRB-9-2]
XP_001261419.1/278-571   -            294 PNP_UDP_1            PF01048.20   261   3.3e-91  315.0   0.0   1   1     4e-94   3.8e-91  314.8   0.0     2   259     1   293     1   294 0.85 [subseq from] hypothetical protein NFIA_025960 [Aspergillus fischeri NRRL 181] >EAW19522.1 hypothetical protein NFIA_025960 [Aspergillus fischeri NRRL 181]
XP_025444970.1/15-308    -            294 PNP_UDP_1            PF01048.20   261   3.6e-91  314.9   0.0   1   1   4.2e-94     4e-91  314.7   0.0     2   259     1   293     1   294 0.95 [subseq from] purine and uridine phosphorylase [Aspergillus brunneoviolaceus CBS 621.78] >RAH48449.1 purine and uridine phosphorylase [Aspergillus brunneoviolaceus CBS 621.78]
CCF43120.1/71-363        -            293 PNP_UDP_1            PF01048.20   261   3.6e-91  314.8   0.1   1   1   4.3e-94   4.1e-91  314.7   0.1     2   259     1   292     1   293 0.89 [subseq from] pfs domain-containing protein [Colletotrichum higginsianum]
TID04848.1/71-363        -            293 PNP_UDP_1            PF01048.20   261   3.6e-91  314.8   0.1   1   1   4.3e-94   4.1e-91  314.7   0.1     2   259     1   292     1   293 0.89 [subseq from] 5'-methylthioadenosine/S-adenosylhomocysteine nucleosidase [Colletotrichum higginsianum]
XP_018163505.1/71-363    -            293 PNP_UDP_1            PF01048.20   261   3.6e-91  314.8   0.1   1   1   4.3e-94   4.1e-91  314.7   0.1     2   259     1   292     1   293 0.89 [subseq from] Pfs domain-containing protein [Colletotrichum higginsianum IMI 349063] >OBR14988.1 Pfs domain-containing protein [Colletotrichum higginsianum IMI 349063]
KXH51554.1/72-362        -            291 PNP_UDP_1            PF01048.20   261   3.6e-91  314.8   0.0   1   1   4.3e-94   4.1e-91  314.7   0.0     2   259     1   290     1   291 0.87 [subseq from] hypothetical protein CNYM01_09715 [Colletotrichum nymphaeae SA-01]
KAB8277916.1/315-608     -            294 PNP_UDP_1            PF01048.20   261   3.6e-91  314.8   0.1   1   1   4.3e-94   4.1e-91  314.7   0.1     2   260     1   294     1   294 0.87 [subseq from] nucleoside phosphorylase domain-containing protein [Aspergillus minisclerotigenes]
XP_018661848.1/9-309     -            301 PNP_UDP_1            PF01048.20   261   3.7e-91  314.8   0.0   1   1   4.4e-94   4.1e-91  314.6   0.0     2   259     1   300     1   301 0.92 [subseq from] AGC/PKA protein kinase [Trichoderma gamsii] >PON28597.1 AGC/PKA protein kinase [Trichoderma gamsii]
RKK66491.1/9-309         -            301 PNP_UDP_1            PF01048.20   261   3.7e-91  314.8   0.1   1   1   4.5e-94   4.2e-91  314.6   0.1     2   259     1   300     1   301 0.90 [subseq from] hypothetical protein BFJ69_g15355 [Fusarium oxysporum]
RHZ58905.1/20-299        -            280 PNP_UDP_1            PF01048.20   261   3.8e-91  314.8   0.0   1   1   4.5e-94   4.2e-91  314.6   0.0     2   260     1   280     1   280 0.95 [subseq from] hypothetical protein CDV55_105072 [Aspergillus turcosus]
OTA02586.1/9-310         -            302 PNP_UDP_1            PF01048.20   261   3.9e-91  314.7   0.1   1   1   4.7e-94   4.4e-91  314.5   0.1     2   259     1   301     1   302 0.89 [subseq from] hypothetical protein A9Z42_0029700 [Trichoderma parareesei]
XP_002153739.1/9-305     -            297 PNP_UDP_1            PF01048.20   261   4.1e-91  314.7   0.0   1   1   4.9e-94   4.7e-91  314.5   0.0     2   259     1   296     1   297 0.87 [subseq from] WD-repeat protein, putative [Talaromyces marneffei ATCC 18224] >EEA18492.1 WD-repeat protein, putative [Talaromyces marneffei ATCC 18224]
RYP07749.1/18-311        -            294 PNP_UDP_1            PF01048.20   261   5.3e-91  314.3   0.2   1   1   6.3e-94   5.9e-91  314.1   0.2     2   259     1   293     1   294 0.94 [subseq from] hypothetical protein DL765_009041 [Monosporascus sp. GIB2]
PYI22891.1/15-308        -            294 PNP_UDP_1            PF01048.20   261   5.4e-91  314.3   0.0   1   1   6.4e-94   6.1e-91  314.1   0.0     2   259     1   293     1   294 0.95 [subseq from] purine and uridine phosphorylase [Aspergillus violaceofuscus CBS 115571]
XP_025530940.1/15-308    -            294 PNP_UDP_1            PF01048.20   261   5.4e-91  314.3   0.0   1   1   6.4e-94   6.1e-91  314.1   0.0     2   259     1   293     1   294 0.95 [subseq from] purine and uridine phosphorylase [Aspergillus japonicus CBS 114.51] >RAH85046.1 purine and uridine phosphorylase [Aspergillus japonicus CBS 114.51]
RAO69410.1/8-309         -            302 PNP_UDP_1            PF01048.20   261   6.6e-91  314.0   0.1   1   1   7.9e-94   7.4e-91  313.8   0.1     2   259     1   301     1   302 0.93 [subseq from] hypothetical protein BHQ10_005422 [Talaromyces amestolkiae]
RSL64855.1/56-342        -            287 PNP_UDP_1            PF01048.20   261   6.6e-91  314.0   0.1   1   1   7.9e-94   7.5e-91  313.8   0.1     2   259     1   286     1   287 0.87 [subseq from] hypothetical protein CEP51_013087 [Fusarium sp. AF-3]
RSM11502.1/56-342        -            287 PNP_UDP_1            PF01048.20   261     7e-91  313.9   0.1   1   1   8.4e-94   7.9e-91  313.7   0.1     2   259     1   286     1   287 0.86 [subseq from] hypothetical protein CEP52_003065 [Fusarium sp. AF-4]
XP_011125751.1/14-310    -            297 PNP_UDP_1            PF01048.20   261   7.4e-91  313.8   0.0   1   1   8.8e-94   8.3e-91  313.7   0.0     2   259     1   296     1   297 0.86 [subseq from] hypothetical protein AOL_s00169g92 [Arthrobotrys oligospora ATCC 24927] >EGX45486.1 hypothetical protein AOL_s00169g92 [Arthrobotrys oligospora ATCC 24927]
PGH01089.1/10-313        -            304 PNP_UDP_1            PF01048.20   261   7.4e-91  313.8   0.0   1   1   8.8e-94   8.3e-91  313.7   0.0     2   259     1   303     1   304 0.91 [subseq from] hypothetical protein GX51_05404, partial [Blastomyces parvus]
RTE70663.1/56-342        -            287 PNP_UDP_1            PF01048.20   261   7.7e-91  313.8   0.1   1   1   9.2e-94   8.7e-91  313.6   0.1     2   259     1   286     1   287 0.87 [subseq from] hypothetical protein BHE90_014936 [Fusarium euwallaceae]
QGA15960.1/9-306         -            298 PNP_UDP_1            PF01048.20   261   7.8e-91  313.8   0.0   1   1   9.2e-94   8.7e-91  313.6   0.0     2   259     1   297     1   298 0.93 [subseq from] hypothetical protein EYB26_003627 [Talaromyces marneffei]
KAB8213016.1/11-305      -            295 PNP_UDP_1            PF01048.20   261   7.8e-91  313.7   0.0   1   1   9.3e-94   8.8e-91  313.6   0.0     2   259     1   294     1   295 0.86 [subseq from] hypothetical protein BDV33DRAFT_87843 [Aspergillus novoparasiticus]
PKK34552.1/9-309         -            301 PNP_UDP_1            PF01048.20   261   8.1e-91  313.7   0.0   1   1   9.7e-94   9.2e-91  313.5   0.0     2   258     1   300     1   301 0.89 [subseq from] hypothetical protein CI102_15215, partial [Trichoderma harzianum]
OOQ87883.1/17-311        -            295 PNP_UDP_1            PF01048.20   261   8.3e-91  313.7   0.0   1   1   9.9e-94   9.4e-91  313.5   0.0     2   259     1   294     1   295 0.90 [subseq from] hypothetical protein PEBR_15031 [Penicillium brasilianum]
KJZ74569.1/9-309         -            301 PNP_UDP_1            PF01048.20   261   8.9e-91  313.6   0.0   1   1   1.1e-93     1e-90  313.4   0.0     2   259     1   300     1   301 0.88 [subseq from] hypothetical protein HIM_06165 [Hirsutella minnesotensis 3608]
KJK67791.1/311-604       -            294 PNP_UDP_1            PF01048.20   261   9.1e-91  313.5   0.1   1   1   1.1e-93     1e-90  313.4   0.1     2   260     1   294     1   294 0.84 [subseq from] Phosphorylase superfamily protein [Aspergillus parasiticus SU-1] >KAB8207307.1 nucleoside phosphorylase domain-containing protein [Aspergillus parasiticus]
OCK89631.1/13-301        -            289 PNP_UDP_1            PF01048.20   261   9.6e-91  313.5   0.1   1   1   1.1e-93   1.1e-90  313.3   0.1     2   260     1   289     1   289 0.89 [subseq from] hypothetical protein K441DRAFT_619048 [Cenococcum geophilum 1.58]
KAE8381512.1/9-303       -            295 PNP_UDP_1            PF01048.20   261   9.9e-91  313.4   0.1   1   1   1.2e-93   1.1e-90  313.2   0.1     2   255     1   293     1   295 0.87 [subseq from] hypothetical protein BDV26DRAFT_289364 [Aspergillus bertholletius]
PCH01506.1/22-316        -            295 PNP_UDP_1            PF01048.20   261   1.1e-90  313.3   0.0   1   1   1.3e-93   1.2e-90  313.2   0.0     3   259     2   294     1   295 0.92 [subseq from] Guanine nucleotide binding protein (G-protein), alpha subunit [Penicillium sp. 'occitanis'] >PCH02127.1 hypothetical protein PENOC_045160 [Penicillium sp. 'occitanis']
XP_024763687.1/9-309     -            301 PNP_UDP_1            PF01048.20   261   1.1e-90  313.3   0.1   1   1   1.3e-93   1.2e-90  313.1   0.1     2   259     1   300     1   301 0.93 [subseq from] hypothetical protein M441DRAFT_132120 [Trichoderma asperellum CBS 433.97] >PTB44010.1 hypothetical protein M441DRAFT_132120 [Trichoderma asperellum CBS 433.97]
KAB8231567.1/11-305      -            295 PNP_UDP_1            PF01048.20   261   1.1e-90  313.2   0.0   1   1   1.3e-93   1.3e-90  313.1   0.0     2   259     1   294     1   295 0.85 [subseq from] Pfs, NB-ARC and TPR domain protein [Aspergillus alliaceus]
XP_025571665.1/14-308    -            295 PNP_UDP_1            PF01048.20   261   1.1e-90  313.2   0.2   1   1   1.4e-93   1.3e-90  313.0   0.2     2   259     1   294     1   295 0.90 [subseq from] Pfs, NB-ARC and TPR domain protein [Aspergillus ibericus CBS 121593] >RAK97337.1 Pfs, NB-ARC and TPR domain protein [Aspergillus ibericus CBS 121593]
XP_022481570.1/74-364    -            291 PNP_UDP_1            PF01048.20   261   1.1e-90  313.2   0.0   1   1   1.3e-93   1.3e-90  313.1   0.0     2   259     1   290     1   291 0.94 [subseq from] hypothetical protein CORC01_00287 [Colletotrichum orchidophilum] >OHF04435.1 hypothetical protein CORC01_00287 [Colletotrichum orchidophilum]
KOS42809.1/14-307        -            294 PNP_UDP_1            PF01048.20   261   1.2e-90  313.1   0.0   1   1   1.4e-93   1.4e-90  313.0   0.0     2   260     1   294     1   294 0.88 [subseq from] hypothetical protein ACN38_g6302 [Penicillium nordicum]
PCG88101.1/9-306         -            298 PNP_UDP_1            PF01048.20   261   1.4e-90  313.0   0.0   1   1   1.6e-93   1.5e-90  312.8   0.0     2   259     1   297     1   298 0.85 [subseq from] Hypothetical protein PENO1_112130 [Penicillium sp. 'occitanis'] >PCG88116.1 hypothetical protein PENOC_112410 [Penicillium sp. 'occitanis']
KZL74582.1/64-349        -            286 PNP_UDP_1            PF01048.20   261   1.4e-90  313.0   0.0   1   1   1.6e-93   1.5e-90  312.8   0.0     2   259     1   285     1   286 0.88 [subseq from] PFS domain-containing protein [Colletotrichum tofieldiae]
OCK91962.1/14-307        -            294 PNP_UDP_1            PF01048.20   261   1.5e-90  312.8   0.0   1   1   1.8e-93   1.7e-90  312.6   0.0     2   259     1   293     1   294 0.95 [subseq from] purine and uridine phosphorylase [Cenococcum geophilum 1.58]
TIA58597.1/9-308         -            300 PNP_UDP_1            PF01048.20   261   1.7e-90  312.7   0.1   1   1     2e-93   1.9e-90  312.5   0.1     2   259     1   299     1   300 0.92 [subseq from] hypothetical protein D6C76_10594 [Aureobasidium pullulans]
RAK80361.1/15-308        -            294 PNP_UDP_1            PF01048.20   261   1.7e-90  312.7   0.0   1   1     2e-93   1.9e-90  312.5   0.0     2   259     1   293     1   294 0.94 [subseq from] purine and uridine phosphorylase [Aspergillus fijiensis CBS 313.89]
XP_749808.2/14-309       -            296 PNP_UDP_1            PF01048.20   261   1.8e-90  312.6   0.1   1   1   2.2e-93     2e-90  312.4   0.1     2   259     1   295     1   296 0.90 [subseq from] Pfs domain protein [Aspergillus fumigatus Af293] >EAL87770.2 Pfs domain protein [Aspergillus fumigatus Af293] >EDP47948.1 Pfs domain protein [Aspergillus fumigatus A1163] >OXN25866.1 hypothetical protein CDV57_06350 [Aspergillus fumigatus]
KAE8328480.1/315-608     -            294 PNP_UDP_1            PF01048.20   261   1.9e-90  312.5   0.1   1   1   2.2e-93   2.1e-90  312.3   0.1     2   260     1   294     1   294 0.84 [subseq from] nucleoside phosphorylase domain-containing protein [Aspergillus sergii]
XP_018665880.2/9-309     -            301 PNP_UDP_1            PF01048.20   261     2e-90  312.4   0.0   1   1   2.3e-93   2.2e-90  312.3   0.0     2   259     1   300     1   301 0.90 [subseq from] hypothetical protein TGAM01_v205645 [Trichoderma gamsii] >PON25351.1 hypothetical protein TGAM01_v205645 [Trichoderma gamsii]
XP_025434066.1/17-306    -            290 PNP_UDP_1            PF01048.20   261     2e-90  312.4   0.0   1   1   2.4e-93   2.2e-90  312.2   0.0     2   259     1   289     1   290 0.95 [subseq from] hypothetical protein BP01DRAFT_175950 [Aspergillus saccharolyticus JOP 1030-1] >PYH48084.1 hypothetical protein BP01DRAFT_175950 [Aspergillus saccharolyticus JOP 1030-1]
XP_025540087.1/12-300    -            289 PNP_UDP_1            PF01048.20   261     2e-90  312.4   0.0   1   1   2.4e-93   2.3e-90  312.2   0.0     2   259     1   288     1   289 0.86 [subseq from] TPR repeat protein, partial [Aspergillus costaricaensis CBS 115574] >RAK89252.1 TPR repeat protein, partial [Aspergillus costaricaensis CBS 115574]
XP_022405012.1/13-304    -            292 PNP_UDP_1            PF01048.20   261   2.1e-90  312.4   0.0   1   1   2.5e-93   2.3e-90  312.2   0.0     2   259     1   291     1   292 0.87 [subseq from] hypothetical protein ASPGLDRAFT_54412 [Aspergillus glaucus CBS 516.65] >OJJ88336.1 hypothetical protein ASPGLDRAFT_54412 [Aspergillus glaucus CBS 516.65]
KIN06938.1/9-310         -            302 PNP_UDP_1            PF01048.20   261   2.1e-90  312.3   0.0   1   1   2.6e-93   2.4e-90  312.1   0.0     2   259     1   301     1   302 0.90 [subseq from] hypothetical protein OIDMADRAFT_185267, partial [Oidiodendron maius Zn]
XP_024746102.1/9-310     -            302 PNP_UDP_1            PF01048.20   261   2.2e-90  312.3   0.1   1   1   2.7e-93   2.5e-90  312.1   0.1     2   259     1   301     1   302 0.87 [subseq from] hypothetical protein BBK36DRAFT_1172080 [Trichoderma citrinoviride] >PTB62782.1 hypothetical protein BBK36DRAFT_1172080 [Trichoderma citrinoviride]
RYP53460.1/56-342        -            287 PNP_UDP_1            PF01048.20   261   2.4e-90  312.2   0.0   1   1   2.8e-93   2.7e-90  312.0   0.0     2   259     1   286     1   287 0.88 [subseq from] hypothetical protein DL770_010991 [Monosporascus sp. CRB-9-2]
KIM96801.1/8-309         -            302 PNP_UDP_1            PF01048.20   261   2.7e-90  312.0   0.0   1   1   3.2e-93   3.1e-90  311.8   0.0     2   259     1   301     1   302 0.91 [subseq from] hypothetical protein OIDMADRAFT_169604 [Oidiodendron maius Zn]
RYC78851.1/9-309         -            301 PNP_UDP_1            PF01048.20   261   2.7e-90  312.0   0.1   1   1   3.3e-93   3.2e-90  311.8   0.1     2   259     1   300     1   301 0.87 [subseq from] hypothetical protein BFJ63_vAg18276 [Fusarium oxysporum f. sp. narcissi]
CEJ55264.1/16-310        -            295 PNP_UDP_1            PF01048.20   261   2.8e-90  312.0   0.1   1   1   3.3e-93   3.1e-90  311.8   0.1     2   259     1   294     1   295 0.88 [subseq from] hypothetical protein PMG11_01532 [Penicillium brasilianum]
CRG92803.1/15-308        -            294 PNP_UDP_1            PF01048.20   261     3e-90  311.8   0.0   1   1   3.6e-93   3.4e-90  311.7   0.0     2   259     1   293     1   294 0.89 [subseq from] hypothetical protein PISL3812_09871 [Talaromyces islandicus]
XP_013959912.1/3-292     -            290 PNP_UDP_1            PF01048.20   261     3e-90  311.8   0.0   1   1   3.6e-93   3.4e-90  311.7   0.0     2   259     1   289     1   290 0.86 [subseq from] hypothetical protein TRIVIDRAFT_136609, partial [Trichoderma virens Gv29-8] >EHK25710.1 hypothetical protein TRIVIDRAFT_136609, partial [Trichoderma virens Gv29-8]
KAE8547996.1/22-316      -            295 PNP_UDP_1            PF01048.20   261     3e-90  311.8   0.0   1   1   3.6e-93   3.4e-90  311.7   0.0     2   259     1   294     1   295 0.90 [subseq from] hypothetical protein EYB25_009789 [Talaromyces marneffei]
KFX49360.1/22-316        -            295 PNP_UDP_1            PF01048.20   261     3e-90  311.8   0.0   1   1   3.6e-93   3.4e-90  311.7   0.0     2   259     1   294     1   295 0.90 [subseq from] Ankyrin repeat and KH domain-containing protein mask [Talaromyces marneffei PM1]
KFX49361.1/22-316        -            295 PNP_UDP_1            PF01048.20   261     3e-90  311.8   0.0   1   1   3.6e-93   3.4e-90  311.7   0.0     2   259     1   294     1   295 0.90 [subseq from] Ankyrin repeat and KH domain-containing protein mask [Talaromyces marneffei PM1]
QGA21349.1/22-316        -            295 PNP_UDP_1            PF01048.20   261     3e-90  311.8   0.0   1   1   3.6e-93   3.4e-90  311.7   0.0     2   259     1   294     1   295 0.90 [subseq from] hypothetical protein EYB26_009059 [Talaromyces marneffei]
XP_002152624.1/22-316    -            295 PNP_UDP_1            PF01048.20   261     3e-90  311.8   0.0   1   1   3.6e-93   3.4e-90  311.7   0.0     2   259     1   294     1   295 0.90 [subseq from] ankyrin repeat-containing protein, putative [Talaromyces marneffei ATCC 18224] >EEA19687.1 ankyrin repeat-containing protein, putative [Talaromyces marneffei ATCC 18224]
PTB79815.1/9-310         -            302 PNP_UDP_1            PF01048.20   261   3.1e-90  311.8   0.1   1   1   3.7e-93   3.5e-90  311.6   0.1     2   259     1   301     1   302 0.93 [subseq from] purine and uridine phosphorylase [Trichoderma longibrachiatum ATCC 18648]
RYP81628.1/56-342        -            287 PNP_UDP_1            PF01048.20   261   3.1e-90  311.8   0.1   1   1   3.7e-93   3.5e-90  311.6   0.1     2   259     1   286     1   287 0.84 [subseq from] hypothetical protein DL770_005836 [Monosporascus sp. CRB-9-2]
RKK10782.1/9-305         -            297 PNP_UDP_1            PF01048.20   261   3.1e-90  311.8   0.0   1   1   3.7e-93   3.5e-90  311.6   0.0     2   259     1   296     1   297 0.94 [subseq from] hypothetical protein BFJ65_g14778 [Fusarium oxysporum f. sp. cepae]
RKK26467.1/47-343        -            297 PNP_UDP_1            PF01048.20   261   3.1e-90  311.8   0.0   1   1   3.7e-93   3.5e-90  311.6   0.0     2   259     1   296     1   297 0.94 [subseq from] hypothetical protein BFJ67_g16639, partial [Fusarium oxysporum f. sp. cepae]
RKK27976.1/47-343        -            297 PNP_UDP_1            PF01048.20   261   3.1e-90  311.8   0.0   1   1   3.7e-93   3.5e-90  311.6   0.0     2   259     1   296     1   297 0.94 [subseq from] hypothetical protein BFJ66_g16403, partial [Fusarium oxysporum f. sp. cepae]
KKP03984.1/9-310         -            302 PNP_UDP_1            PF01048.20   261   3.1e-90  311.8   0.1   1   1   3.8e-93   3.6e-90  311.6   0.1     2   259     1   301     1   302 0.92 [subseq from] hypothetical protein THAR02_03899 [Trichoderma harzianum]
RDW58766.1/15-312        -            298 PNP_UDP_1            PF01048.20   261   3.3e-90  311.7   0.0   1   1     4e-93   3.7e-90  311.5   0.0     1   259     1   297     1   298 0.87 [subseq from] hypothetical protein BP6252_13242 [Coleophoma cylindrospora]
KIE00665.1/9-309         -            301 PNP_UDP_1            PF01048.20   261   3.3e-90  311.7   0.0   1   1     4e-93   3.7e-90  311.5   0.0     2   259     1   300     1   301 0.93 [subseq from] Ankyrin repeat protein, partial [Metarhizium majus ARSEF 297]
RYP43640.1/55-341        -            287 PNP_UDP_1            PF01048.20   261   3.8e-90  311.5   0.0   1   1   4.6e-93   4.3e-90  311.3   0.0     2   259     1   286     1   287 0.85 [subseq from] hypothetical protein DL768_009815 [Monosporascus sp. mg162]
XP_008098137.1/71-363    -            293 PNP_UDP_1            PF01048.20   261     4e-90  311.4   0.0   1   1   4.7e-93   4.5e-90  311.3   0.0     2   259     1   292     1   293 0.87 [subseq from] hypothetical protein GLRG_09261 [Colletotrichum graminicola M1.001] >EFQ34117.1 hypothetical protein GLRG_09261 [Colletotrichum graminicola M1.001]
RYP05212.1/45-344        -            300 PNP_UDP_1            PF01048.20   261     4e-90  311.4   0.1   1   1   4.8e-93   4.6e-90  311.2   0.1     2   259     1   299     1   300 0.85 [subseq from] hypothetical protein DL765_009909 [Monosporascus sp. GIB2]
PVI00546.1/13-314        -            302 PNP_UDP_1            PF01048.20   261   4.1e-90  311.4   0.0   1   1   4.9e-93   4.6e-90  311.2   0.0     2   259     1   301     1   302 0.86 [subseq from] purine and uridine phosphorylase [Periconia macrospinosa]
PYI31840.1/18-307        -            290 PNP_UDP_1            PF01048.20   261   4.1e-90  311.4   0.0   1   1   4.9e-93   4.6e-90  311.2   0.0     2   259     1   289     1   290 0.87 [subseq from] Pfs domain protein [Aspergillus indologenus CBS 114.80]
PGH34749.1/13-303        -            291 PNP_UDP_1            PF01048.20   261   4.1e-90  311.4   0.0   1   1   4.9e-93   4.6e-90  311.2   0.0     2   259     1   290     1   291 0.88 [subseq from] hypothetical protein GX50_02429 [Emmonsia crescens]
OCK98238.1/21-314        -            294 PNP_UDP_1            PF01048.20   261   4.5e-90  311.3   0.0   1   1   5.3e-93     5e-90  311.1   0.0     1   259     1   293     1   294 0.92 [subseq from] purine and uridine phosphorylase [Cenococcum geophilum 1.58]
OQE25447.1/11-309        -            299 PNP_UDP_1            PF01048.20   261   4.5e-90  311.2   0.0   1   1   5.4e-93   5.1e-90  311.1   0.0     2   259     1   298     1   299 0.87 [subseq from] hypothetical protein PENSTE_c006G08700 [Penicillium steckii]
OLN97983.1/31-329        -            299 PNP_UDP_1            PF01048.20   261   4.7e-90  311.2   0.1   1   1   5.7e-93   5.4e-90  311.0   0.1     2   259     1   298     1   299 0.86 [subseq from] Ankyrin repeat domain-containing protein 50-like protein 1 [Colletotrichum chlorophyti]
XP_024772202.1/9-310     -            302 PNP_UDP_1            PF01048.20   261   5.2e-90  311.1   0.1   1   1   6.2e-93   5.9e-90  310.9   0.1     2   259     1   301     1   302 0.91 [subseq from] hypothetical protein M431DRAFT_509803 [Trichoderma harzianum CBS 226.95] >PKK52941.1 hypothetical protein CI102_2206 [Trichoderma harzianum] >PTB52525.1 hypothetical protein M431DRAFT_509803 [Trichoderma harzianum CBS 226.95]
GAQ44582.1/269-562       -            294 PNP_UDP_1            PF01048.20   261   5.2e-90  311.0   0.1   1   1   6.2e-93   5.8e-90  310.9   0.1     2   259     1   293     1   294 0.90 [subseq from] hypothetical protein NFIA_025960 [Aspergillus niger]
OOF93412.1/34-328        -            295 PNP_UDP_1            PF01048.20   261   5.3e-90  311.0   0.0   1   1   6.3e-93   5.9e-90  310.9   0.0     2   259     1   294     1   295 0.89 [subseq from] hypothetical protein ASPCADRAFT_150839 [Aspergillus carbonarius ITEM 5010]
XP_025488704.1/15-308    -            294 PNP_UDP_1            PF01048.20   261   5.3e-90  311.0   0.0   1   1   6.3e-93     6e-90  310.9   0.0     2   259     1   293     1   294 0.95 [subseq from] pfs domain-containing protein [Aspergillus uvarum CBS 121591] >PYH78504.1 pfs domain-containing protein [Aspergillus uvarum CBS 121591]
XP_025499710.1/15-304    -            290 PNP_UDP_1            PF01048.20   261   5.5e-90  311.0   0.0   1   1   6.6e-93   6.2e-90  310.8   0.0     2   259     1   289     1   290 0.87 [subseq from] hypothetical protein BO66DRAFT_414744 [Aspergillus aculeatinus CBS 121060] >RAH65887.1 hypothetical protein BO66DRAFT_414744 [Aspergillus aculeatinus CBS 121060]
RYC79499.1/9-305         -            297 PNP_UDP_1            PF01048.20   261   5.6e-90  310.9   0.0   1   1   6.6e-93   6.3e-90  310.8   0.0     2   259     1   296     1   297 0.94 [subseq from] hypothetical protein BFJ63_vAg17616 [Fusarium oxysporum f. sp. narcissi]
OKP01413.1/10-298        -            289 PNP_UDP_1            PF01048.20   261   5.6e-90  310.9   0.0   1   1   6.7e-93   6.3e-90  310.8   0.0     2   256     1   288     1   289 0.88 [subseq from] Nephrocystin-3 [Penicillium subrubescens]
PTB77683.1/27-328        -            302 PNP_UDP_1            PF01048.20   261   5.7e-90  310.9   0.0   1   1   6.8e-93   6.4e-90  310.7   0.0     2   259     1   301     1   302 0.87 [subseq from] purine and uridine phosphorylase [Trichoderma longibrachiatum ATCC 18648]
RAK77378.1/32-326        -            295 PNP_UDP_1            PF01048.20   261     6e-90  310.8   0.1   1   1   7.1e-93   6.7e-90  310.7   0.1     2   259     1   294     1   295 0.91 [subseq from] purine and uridine phosphorylase, partial [Aspergillus fijiensis CBS 313.89]
XP_011120760.1/9-307     -            299 PNP_UDP_1            PF01048.20   261     6e-90  310.8   0.0   1   1   7.2e-93   6.8e-90  310.7   0.0     2   259     1   298     1   299 0.88 [subseq from] hypothetical protein AOL_s00075g147 [Arthrobotrys oligospora ATCC 24927] >EGX50721.1 hypothetical protein AOL_s00075g147 [Arthrobotrys oligospora ATCC 24927]
XP_018665512.2/9-311     -            303 PNP_UDP_1            PF01048.20   261   6.4e-90  310.7   0.1   1   1   7.7e-93   7.2e-90  310.6   0.1     2   259     1   302     1   303 0.91 [subseq from] hypothetical protein TGAM01_v203437 [Trichoderma gamsii] >PON27670.1 hypothetical protein TGAM01_v203437 [Trichoderma gamsii]
XP_022583190.1/12-302    -            291 PNP_UDP_1            PF01048.20   261   6.5e-90  310.7   0.0   1   1   7.8e-93   7.4e-90  310.5   0.0     2   259     1   290     1   291 0.85 [subseq from] hypothetical protein ASPZODRAFT_140947 [Penicilliopsis zonata CBS 506.65] >OJJ48680.1 hypothetical protein ASPZODRAFT_140947 [Penicilliopsis zonata CBS 506.65]
RKK65791.1/9-305         -            297 PNP_UDP_1            PF01048.20   261   6.5e-90  310.7   0.0   1   1   7.8e-93   7.4e-90  310.6   0.0     2   259     1   296     1   297 0.88 [subseq from] hypothetical protein BFJ69_g15971 [Fusarium oxysporum]
XP_002477873.1/9-307     -            299 PNP_UDP_1            PF01048.20   261   6.8e-90  310.7   0.0   1   1   8.2e-93   7.7e-90  310.5   0.0     2   259     1   298     1   299 0.90 [subseq from] G-protein beta WD-40 repeats containing protein, putative [Talaromyces stipitatus ATCC 10500] >EED20910.1 G-protein beta WD-40 repeats containing protein, putative [Talaromyces stipitatus ATCC 10500]
XP_018137140.1/9-310     -            302 PNP_UDP_1            PF01048.20   261   6.8e-90  310.7   0.0   1   1   8.1e-93   7.7e-90  310.5   0.0     2   259     1   301     1   302 0.90 [subseq from] Nucleoside phosphorylase domain protein [Pochonia chlamydosporia 170] >OWT42546.1 Nucleoside phosphorylase domain protein [Pochonia chlamydosporia 170]
PQE15507.1/47-348        -            302 PNP_UDP_1            PF01048.20   261   6.9e-90  310.6   0.0   1   1   8.2e-93   7.8e-90  310.5   0.0     2   259     1   301     1   302 0.92 [subseq from] vps9-ankyrin repeat-containing protein [Rutstroemia sp. NJR-2017a WRK4]
XP_001215961.1/12-300    -            289 PNP_UDP_1            PF01048.20   261   6.9e-90  310.6   0.0   1   1   8.3e-93   7.8e-90  310.5   0.0     2   259     1   288     1   289 0.89 [subseq from] conserved hypothetical protein [Aspergillus terreus NIH2624] >EAU33327.1 conserved hypothetical protein [Aspergillus terreus NIH2624]
KUL82102.1/9-269         -            261 PNP_UDP_1            PF01048.20   261   7.6e-90  310.5   0.0   1   1   9.2e-93   8.7e-90  310.3   0.0     2   259     1   260     1   261 0.84 [subseq from] hypothetical protein ZTR_10071 [Talaromyces verruculosus]
RAO67453.1/15-309        -            295 PNP_UDP_1            PF01048.20   261   8.1e-90  310.4   0.0   1   1   9.7e-93   9.1e-90  310.2   0.0     2   259     1   294     1   295 0.91 [subseq from] hypothetical protein BHQ10_003465 [Talaromyces amestolkiae]
XP_025439576.1/15-304    -            290 PNP_UDP_1            PF01048.20   261   8.9e-90  310.3   0.0   1   1   1.1e-92     1e-89  310.1   0.0     2   259     1   289     1   290 0.86 [subseq from] purine and uridine phosphorylase [Aspergillus brunneoviolaceus CBS 621.78] >RAH43055.1 purine and uridine phosphorylase [Aspergillus brunneoviolaceus CBS 621.78]
OCL00089.1/13-302        -            290 PNP_UDP_1            PF01048.20   261     9e-90  310.3   0.1   1   1   1.1e-92     1e-89  310.1   0.1     2   260     1   290     1   290 0.87 [subseq from] putative kinesin [Cenococcum geophilum 1.58]
RMJ06792.1/56-342        -            287 PNP_UDP_1            PF01048.20   261   9.2e-90  310.2   0.1   1   1   1.1e-92     1e-89  310.1   0.1     2   259     1   286     1   287 0.89 [subseq from] hypothetical protein CDV36_013611 [Fusarium sp. AF-12]
KOS37752.1/9-306         -            298 PNP_UDP_1            PF01048.20   261   9.4e-90  310.2   0.0   1   1   1.1e-92   1.1e-89  310.0   0.0     2   259     1   297     1   298 0.87 [subseq from] hypothetical protein ACN38_g11445 [Penicillium nordicum]
KLJ06283.1/9-309         -            301 PNP_UDP_1            PF01048.20   261   9.8e-90  310.2   0.0   1   1   1.2e-92   1.1e-89  310.0   0.0     2   258     1   300     1   301 0.88 [subseq from] hypothetical protein EMPG_09287 [Blastomyces silverae]
KXH45618.1/24-325        -            302 PNP_UDP_1            PF01048.20   261   9.8e-90  310.1   0.0   1   1   1.2e-92   1.1e-89  310.0   0.0     2   259     1   301     1   302 0.87 [subseq from] hypothetical protein CSIM01_09687 [Colletotrichum simmondsii]
OOQ88031.1/9-307         -            299 PNP_UDP_1            PF01048.20   261   1.1e-89  310.0   0.0   1   1   1.3e-92   1.2e-89  309.9   0.0     2   259     1   298     1   299 0.90 [subseq from] hypothetical protein PEBR_14660 [Penicillium brasilianum]
OBT42430.1/12-305        -            294 PNP_UDP_1            PF01048.20   261   1.1e-89  310.0   0.1   1   1   1.2e-92   1.2e-89  309.9   0.1     1   259     1   293     1   294 0.92 [subseq from] hypothetical protein VE00_05994 [Pseudogymnoascus sp. WSF 3629]
RKK30459.1/9-305         -            297 PNP_UDP_1            PF01048.20   261   1.1e-89  310.0   0.0   1   1   1.3e-92   1.2e-89  309.8   0.0     2   259     1   296     1   297 0.94 [subseq from] hypothetical protein BFJ67_g15735 [Fusarium oxysporum f. sp. cepae]
RKK62459.1/9-305         -            297 PNP_UDP_1            PF01048.20   261   1.2e-89  309.9   0.0   1   1   1.4e-92   1.3e-89  309.7   0.0     2   259     1   296     1   297 0.94 [subseq from] Serine/threonine-protein phosphatase 6 regulatory ankyrin repeat subunit B [Fusarium oxysporum]
EWZ38814.1/9-305         -            297 PNP_UDP_1            PF01048.20   261   1.2e-89  309.9   0.0   1   1   1.4e-92   1.3e-89  309.7   0.0     2   259     1   296     1   297 0.94 [subseq from] hypothetical protein FOZG_10349 [Fusarium oxysporum Fo47]
RKK74821.1/41-337        -            297 PNP_UDP_1            PF01048.20   261   1.2e-89  309.9   0.0   1   1   1.4e-92   1.3e-89  309.7   0.0     2   259     1   296     1   297 0.94 [subseq from] hypothetical protein BFJ71_g17213, partial [Fusarium oxysporum]
RKK92160.1/9-305         -            297 PNP_UDP_1            PF01048.20   261   1.2e-89  309.9   0.0   1   1   1.4e-92   1.3e-89  309.7   0.0     2   259     1   296     1   297 0.94 [subseq from] hypothetical protein BFJ68_g15994 [Fusarium oxysporum]
OCK88302.1/13-303        -            291 PNP_UDP_1            PF01048.20   261   1.2e-89  309.9   0.0   1   1   1.4e-92   1.3e-89  309.7   0.0     2   260     1   291     1   291 0.88 [subseq from] hypothetical protein K441DRAFT_738677 [Cenococcum geophilum 1.58]
KAB8072454.1/10-301      -            292 PNP_UDP_1            PF01048.20   261   1.2e-89  309.9   0.0   1   1   1.4e-92   1.4e-89  309.7   0.0     2   259     1   291     1   292 0.86 [subseq from] violaceus kinesin [Aspergillus leporis]
XP_013943015.1/9-311     -            303 PNP_UDP_1            PF01048.20   261   1.2e-89  309.8   0.0   1   1   1.4e-92   1.4e-89  309.7   0.0     2   259     1   302     1   303 0.92 [subseq from] hypothetical protein TRIATDRAFT_220486 [Trichoderma atroviride IMI 206040] >EHK44750.1 hypothetical protein TRIATDRAFT_220486 [Trichoderma atroviride IMI 206040]
CRG91478.1/12-310        -            299 PNP_UDP_1            PF01048.20   261   1.3e-89  309.7   0.0   1   1   1.6e-92   1.5e-89  309.5   0.0     2   259     1   298     1   299 0.93 [subseq from] Vegetative incompatibility protein HET-E-1 [Talaromyces islandicus]
RAK81997.1/15-304        -            290 PNP_UDP_1            PF01048.20   261   1.3e-89  309.7   0.0   1   1   1.6e-92   1.5e-89  309.5   0.0     2   259     1   289     1   290 0.86 [subseq from] purine and uridine phosphorylase [Aspergillus fijiensis CBS 313.89]
KUL84070.1/311-605       -            295 PNP_UDP_1            PF01048.20   261   1.3e-89  309.7   0.0   1   1   1.6e-92   1.5e-89  309.5   0.0     3   259     2   294     1   295 0.92 [subseq from] hypothetical protein ZTR_07432 [Talaromyces verruculosus]
XP_013961661.1/9-310     -            302 PNP_UDP_1            PF01048.20   261   1.4e-89  309.7   0.1   1   1   1.6e-92   1.5e-89  309.5   0.1     2   259     1   301     1   302 0.87 [subseq from] hypothetical protein TRIVIDRAFT_188308 [Trichoderma virens Gv29-8] >EHK27463.1 hypothetical protein TRIVIDRAFT_188308 [Trichoderma virens Gv29-8]
XP_001261794.1/11-304    -            294 PNP_UDP_1            PF01048.20   261   1.4e-89  309.7   0.1   1   1   1.6e-92   1.5e-89  309.5   0.1     2   259     1   293     1   294 0.90 [subseq from] tetratricopeptide repeat domain protein [Aspergillus fischeri NRRL 181] >EAW19897.1 tetratricopeptide repeat domain protein [Aspergillus fischeri NRRL 181]
KKZ68560.1/13-303        -            291 PNP_UDP_1            PF01048.20   261   1.4e-89  309.6   0.0   1   1   1.7e-92   1.6e-89  309.4   0.0     2   259     1   290     1   291 0.86 [subseq from] hypothetical protein EMCG_01008 [Emmonsia crescens UAMH 3008]
OQE32554.1/9-306         -            298 PNP_UDP_1            PF01048.20   261   1.5e-89  309.6   0.0   1   1   1.8e-92   1.7e-89  309.4   0.0     2   259     1   297     1   298 0.91 [subseq from] hypothetical protein PENFLA_c001G04688 [Penicillium flavigenum]
KAB2568557.1/12-300      -            289 PNP_UDP_1            PF01048.20   261   1.5e-89  309.5   0.0   1   1   1.8e-92   1.7e-89  309.3   0.0     2   259     1   288     1   289 0.88 [subseq from] hypothetical protein DBV05_g12765 [Lasiodiplodia theobromae]
RYP04637.1/57-343        -            287 PNP_UDP_1            PF01048.20   261   1.6e-89  309.5   0.0   1   1   1.9e-92   1.8e-89  309.3   0.0     2   259     1   286     1   287 0.84 [subseq from] hypothetical protein DL765_010108 [Monosporascus sp. GIB2]
OCL03068.1/12-313        -            302 PNP_UDP_1            PF01048.20   261   1.6e-89  309.4   0.0   1   1   1.9e-92   1.8e-89  309.3   0.0     2   259     1   301     1   302 0.92 [subseq from] purine and uridine phosphorylase, partial [Glonium stellatum]
OLN86257.1/9-310         -            302 PNP_UDP_1            PF01048.20   261   1.7e-89  309.4   0.0   1   1     2e-92   1.9e-89  309.2   0.0     2   259     1   301     1   302 0.93 [subseq from] hypothetical protein CCHL11_04125 [Colletotrichum chlorophyti]
OLN81556.1/9-310         -            302 PNP_UDP_1            PF01048.20   261   1.7e-89  309.3   0.2   1   1   2.1e-92     2e-89  309.2   0.2     2   259     1   301     1   302 0.86 [subseq from] Kinesin light chain 5 [Colletotrichum chlorophyti]
KGO76098.1/9-309         -            301 PNP_UDP_1            PF01048.20   261   1.8e-89  309.3   0.0   1   1   2.1e-92     2e-89  309.1   0.0     2   259     1   300     1   301 0.91 [subseq from] hypothetical protein PITC_006410 [Penicillium italicum]
RYP55778.1/18-311        -            294 PNP_UDP_1            PF01048.20   261   1.9e-89  309.2   0.2   1   1   2.2e-92   2.1e-89  309.0   0.2     2   259     1   293     1   294 0.94 [subseq from] hypothetical protein DL771_012369 [Monosporascus sp. 5C6A]
XP_026606582.1/15-308    -            294 PNP_UDP_1            PF01048.20   261   1.9e-89  309.2   0.0   1   1   2.3e-92   2.1e-89  309.0   0.0     2   260     1   294     1   294 0.93 [subseq from] hypothetical protein DSM5745_03700 [Aspergillus mulundensis] >RDW87058.1 hypothetical protein DSM5745_03700 [Aspergillus mulundensis]
RYP92526.1/9-310         -            302 PNP_UDP_1            PF01048.20   261   1.9e-89  309.2   0.0   1   1   2.3e-92   2.2e-89  309.0   0.0     2   259     1   301     1   302 0.92 [subseq from] hypothetical protein DL770_001392 [Monosporascus sp. CRB-9-2]
GAQ02950.1/10-305        -            296 PNP_UDP_1            PF01048.20   261   1.9e-89  309.2   0.0   1   1   2.3e-92   2.2e-89  309.0   0.0     2   259     1   295     1   296 0.88 [subseq from] hypothetical protein ALT_0271 [Aspergillus lentulus]
OQE15942.1/20-319        -            300 PNP_UDP_1            PF01048.20   261   1.9e-89  309.2   0.2   1   1   2.3e-92   2.2e-89  309.0   0.2     2   259     1   299     1   300 0.93 [subseq from] hypothetical protein PENSTE_c026G02638 [Penicillium steckii]
OCK79661.1/13-302        -            290 PNP_UDP_1            PF01048.20   261     2e-89  309.1   0.0   1   1   2.4e-92   2.3e-89  308.9   0.0     2   260     1   290     1   290 0.79 [subseq from] purine and uridine phosphorylase [Lepidopterella palustris CBS 459.81]
ELA30133.1/27-324        -            298 PNP_UDP_1            PF01048.20   261     2e-89  309.1   0.1   1   1   2.4e-92   2.3e-89  308.9   0.1     2   259     1   297     1   298 0.86 [subseq from] ankyrin repeat-containing protein [Colletotrichum fructicola Nara gc5]
EEH19382.1/9-302         -            294 PNP_UDP_1            PF01048.20   261   2.1e-89  309.1   0.1   1   1   2.5e-92   2.4e-89  308.9   0.1     2   260     1   294     1   294 0.93 [subseq from] hypothetical protein PABG_01701 [Paracoccidioides brasiliensis Pb03]
RFU78062.1/84-385        -            302 PNP_UDP_1            PF01048.20   261   2.2e-89  309.0   0.1   1   1   2.6e-92   2.4e-89  308.8   0.1     2   259     1   301     1   302 0.88 [subseq from] vegetative incompatibility het-e-1 [Trichoderma arundinaceum]
RYP43974.1/9-310         -            302 PNP_UDP_1            PF01048.20   261   2.2e-89  309.0   0.0   1   1   2.6e-92   2.5e-89  308.8   0.0     2   259     1   301     1   302 0.92 [subseq from] hypothetical protein DL768_009519 [Monosporascus sp. mg162]
OQD86924.1/9-307         -            299 PNP_UDP_1            PF01048.20   261   2.2e-89  309.0   0.0   1   1   2.6e-92   2.5e-89  308.8   0.0     2   259     1   298     1   299 0.88 [subseq from] hypothetical protein PENSOL_c082G01558 [Penicillium solitum]
OJJ05347.1/11-305        -            295 PNP_UDP_1            PF01048.20   261   2.2e-89  309.0   0.0   1   1   2.6e-92   2.5e-89  308.8   0.0     2   259     1   294     1   295 0.86 [subseq from] hypothetical protein ASPVEDRAFT_86701 [Aspergillus versicolor CBS 583.65]
KLJ05884.1/13-308        -            296 PNP_UDP_1            PF01048.20   261   2.2e-89  309.0   0.1   1   1   2.6e-92   2.5e-89  308.8   0.1     2   257     1   294     1   296 0.95 [subseq from] hypothetical protein EMPG_10685 [Blastomyces silverae]
TIA39113.1/9-308         -            300 PNP_UDP_1            PF01048.20   261   2.2e-89  309.0   0.1   1   1   2.7e-92   2.5e-89  308.8   0.1     2   259     1   299     1   300 0.92 [subseq from] hypothetical protein D6C79_07711 [Aureobasidium pullulans]
XP_024406320.1/9-307     -            299 PNP_UDP_1            PF01048.20   261   2.3e-89  308.9   0.1   1   1   2.8e-92   2.6e-89  308.8   0.1     2   259     1   298     1   299 0.84 [subseq from] hypothetical protein TGAM01_v202111 [Trichoderma gamsii] >PON29003.1 hypothetical protein TGAM01_v202111 [Trichoderma gamsii]
CEL11009.1/14-312        -            299 PNP_UDP_1            PF01048.20   261   2.3e-89  308.9   0.0   1   1   2.8e-92   2.6e-89  308.8   0.0     2   259     1   298     1   299 0.92 [subseq from] hypothetical protein ASPCAL14116 [Aspergillus calidoustus]
RYP62092.1/12-305        -            294 PNP_UDP_1            PF01048.20   261   2.4e-89  308.9   0.2   1   1   2.8e-92   2.6e-89  308.7   0.2     2   259     1   293     1   294 0.94 [subseq from] hypothetical protein DL770_009638 [Monosporascus sp. CRB-9-2]
KAE8410190.1/13-306      -            294 PNP_UDP_1            PF01048.20   261   2.5e-89  308.8   0.0   1   1   2.9e-92   2.8e-89  308.7   0.0     2   259     1   293     1   294 0.89 [subseq from] nucleoside phosphorylase domain-containing protein [Aspergillus pseudocaelatus]
XP_006969102.1/9-310     -            302 PNP_UDP_1            PF01048.20   261   2.5e-89  308.8   0.1   1   1     3e-92   2.9e-89  308.6   0.1     2   259     1   301     1   302 0.85 [subseq from] predicted protein [Trichoderma reesei QM6a] >EGR44927.1 predicted protein [Trichoderma reesei QM6a] >ETR97926.1 purine and uridine phosphorylase [Trichoderma reesei RUT C-30]
RLL93615.1/250-529       -            280 PNP_UDP_1            PF01048.20   261   2.5e-89  308.8   0.0   1   1     3e-92   2.8e-89  308.6   0.0     2   260     1   280     1   280 0.95 [subseq from] hypothetical protein CFD26_100188 [Aspergillus turcosus]
EXA29158.1/9-305         -            297 PNP_UDP_1            PF01048.20   261   2.5e-89  308.8   0.0   1   1     3e-92   2.9e-89  308.6   0.0     2   259     1   296     1   297 0.89 [subseq from] hypothetical protein FOVG_19307 [Fusarium oxysporum f. sp. pisi HDV247]
XP_022399653.1/14-308    -            295 PNP_UDP_1            PF01048.20   261   2.5e-89  308.8   0.2   1   1     3e-92   2.9e-89  308.6   0.2     2   259     1   294     1   295 0.91 [subseq from] hypothetical protein ASPGLDRAFT_128400, partial [Aspergillus glaucus CBS 516.65] >OJJ82955.1 hypothetical protein ASPGLDRAFT_128400, partial [Aspergillus glaucus CBS 516.65]
CZR65352.1/9-307         -            299 PNP_UDP_1            PF01048.20   261   2.6e-89  308.7   0.0   1   1   3.1e-92     3e-89  308.6   0.0     2   259     1   298     1   299 0.92 [subseq from] related to ankyrin repeat [Phialocephala subalpina]
KUL81518.1/9-307         -            299 PNP_UDP_1            PF01048.20   261   2.6e-89  308.7   0.0   1   1   3.2e-92     3e-89  308.6   0.0     2   259     1   298     1   299 0.92 [subseq from] hypothetical protein ZTR_10188 [Talaromyces verruculosus]
PNP55155.1/9-310         -            302 PNP_UDP_1            PF01048.20   261   2.7e-89  308.7   0.1   1   1   3.2e-92   3.1e-89  308.5   0.1     2   259     1   301     1   302 0.92 [subseq from] hypothetical protein THARTR1_04844 [Trichoderma harzianum]
SCV61255.1/9-305         -            297 PNP_UDP_1            PF01048.20   261   2.8e-89  308.7   0.0   1   1   3.3e-92   3.1e-89  308.5   0.0     2   259     1   296     1   297 0.90 [subseq from] uncharacterized protein FFFS_15824 [Fusarium fujikuroi]
SPB53534.1/34-328        -            295 PNP_UDP_1            PF01048.20   261   2.8e-89  308.7   0.0   1   1   3.3e-92   3.1e-89  308.5   0.0     2   259     1   294     1   295 0.86 [subseq from] unnamed protein product [Aspergillus niger] >TPR01248.1 Ankyrin repeats (3 copies) family protein [Aspergillus niger]
KXH38342.1/27-328        -            302 PNP_UDP_1            PF01048.20   261   2.8e-89  308.7   0.0   1   1   3.3e-92   3.1e-89  308.5   0.0     2   259     1   301     1   302 0.92 [subseq from] hypothetical protein CNYM01_07532 [Colletotrichum nymphaeae SA-01]
RDK42694.1/93-387        -            295 PNP_UDP_1            PF01048.20   261   2.8e-89  308.7   0.0   1   1   3.3e-92   3.1e-89  308.5   0.0     2   259     1   294     1   295 0.86 [subseq from] hypothetical protein M752DRAFT_318891 [Aspergillus phoenicis ATCC 13157]
PSN59028.1/23-324        -            302 PNP_UDP_1            PF01048.20   261   2.8e-89  308.6   0.0   1   1   3.3e-92   3.2e-89  308.5   0.0     2   259     1   301     1   302 0.92 [subseq from] purine and uridine phosphorylase [Corynespora cassiicola Philippines]
TGJ88459.1/56-342        -            287 PNP_UDP_1            PF01048.20   261   2.8e-89  308.6   0.2   1   1   3.4e-92   3.2e-89  308.5   0.2     2   259     1   286     1   287 0.93 [subseq from] hypothetical protein E0Z10_g289 [Xylaria hypoxylon]
OQD95551.1/13-306        -            294 PNP_UDP_1            PF01048.20   261   2.8e-89  308.6   0.0   1   1   3.4e-92   3.2e-89  308.5   0.0     2   259     1   293     1   294 0.89 [subseq from] hypothetical protein PENVUL_c109G03841 [Penicillium vulpinum]
KUL81353.1/9-307         -            299 PNP_UDP_1            PF01048.20   261   2.9e-89  308.6   0.0   1   1   3.4e-92   3.2e-89  308.4   0.0     2   259     1   298     1   299 0.85 [subseq from] hypothetical protein ZTR_11402 [Talaromyces verruculosus]
OPB39958.1/9-310         -            302 PNP_UDP_1            PF01048.20   261   2.9e-89  308.6   0.1   1   1   3.4e-92   3.2e-89  308.4   0.1     2   259     1   301     1   302 0.88 [subseq from] hypothetical protein A0O28_0000370 [Trichoderma guizhouense]
OLN87733.1/62-357        -            296 PNP_UDP_1            PF01048.20   261   2.9e-89  308.6   0.0   1   1   3.5e-92   3.3e-89  308.4   0.0     2   259     1   295     1   296 0.90 [subseq from] Ankyrin repeat domain-containing protein 50-like protein 3 [Colletotrichum chlorophyti]
KAA8650316.1/10-302      -            293 PNP_UDP_1            PF01048.20   261     3e-89  308.5   0.0   1   1   3.6e-92   3.4e-89  308.4   0.0     2   259     1   292     1   293 0.91 [subseq from] hypothetical protein ATNIH1004_003000 [Aspergillus tanneri]
XP_024704068.1/12-300    -            289 PNP_UDP_1            PF01048.20   261   3.1e-89  308.5   0.0   1   1   3.7e-92   3.5e-89  308.3   0.0     2   259     1   288     1   289 0.88 [subseq from] kinesin light chain [Aspergillus steynii IBT 23096] >PLB48766.1 kinesin light chain [Aspergillus steynii IBT 23096]
RYP60125.1/56-342        -            287 PNP_UDP_1            PF01048.20   261   3.2e-89  308.5   0.0   1   1   3.8e-92   3.6e-89  308.3   0.0     2   259     1   286     1   287 0.87 [subseq from] hypothetical protein DL771_010613 [Monosporascus sp. 5C6A]
XP_031028453.1/9-305     -            297 PNP_UDP_1            PF01048.20   261   3.2e-89  308.5   0.0   1   1   3.8e-92   3.6e-89  308.3   0.0     2   259     1   296     1   297 0.91 [subseq from] uncharacterized protein FOYG_17336 [Fusarium oxysporum NRRL 32931] >EWY79535.1 hypothetical protein FOYG_17336 [Fusarium oxysporum NRRL 32931]
XP_007804533.1/15-309    -            295 PNP_UDP_1            PF01048.20   261   3.4e-89  308.4   0.0   1   1     4e-92   3.8e-89  308.2   0.0     1   259     1   294     1   295 0.90 [subseq from] hypothetical protein EPUS_08026 [Endocarpon pusillum Z07020] >ERF69825.1 hypothetical protein EPUS_08026 [Endocarpon pusillum Z07020]
PGG95325.1/11-305        -            295 PNP_UDP_1            PF01048.20   261   3.4e-89  308.4   0.0   1   1   4.1e-92   3.8e-89  308.2   0.0     2   257     1   293     1   295 0.90 [subseq from] hypothetical protein AJ79_10119, partial [Helicocarpus griseus UAMH5409]
XP_001213821.1/566-860   -            295 PNP_UDP_1            PF01048.20   261   3.4e-89  308.4   0.0   1   1   4.1e-92   3.9e-89  308.2   0.0     2   259     1   294     1   295 0.85 [subseq from] conserved hypothetical protein [Aspergillus terreus NIH2624] >EAU35090.1 conserved hypothetical protein [Aspergillus terreus NIH2624]
OQE34407.1/9-306         -            298 PNP_UDP_1            PF01048.20   261   3.5e-89  308.3   0.0   1   1   4.2e-92   3.9e-89  308.2   0.0     2   259     1   297     1   298 0.92 [subseq from] hypothetical protein PENCOP_c018G08548 [Penicillium coprophilum]
KIM94357.1/12-300        -            289 PNP_UDP_1            PF01048.20   261   3.5e-89  308.3   0.0   1   1   4.2e-92     4e-89  308.1   0.0     2   259     1   288     1   289 0.93 [subseq from] hypothetical protein OIDMADRAFT_64472, partial [Oidiodendron maius Zn]
OKP11545.1/14-307        -            294 PNP_UDP_1            PF01048.20   261   3.6e-89  308.3   0.0   1   1   4.3e-92   4.1e-89  308.1   0.0     2   259     1   293     1   294 0.89 [subseq from] Nephrocystin-3 [Penicillium subrubescens]
POR37483.1/9-310         -            302 PNP_UDP_1            PF01048.20   261   3.6e-89  308.3   0.0   1   1   4.3e-92   4.1e-89  308.1   0.0     2   259     1   301     1   302 0.88 [subseq from] Uncharacterized protein TPAR_02314 [Tolypocladium paradoxum]
PNP76223.1/9-305         -            297 PNP_UDP_1            PF01048.20   261   3.6e-89  308.3   0.0   1   1   4.3e-92   4.1e-89  308.1   0.0     2   259     1   296     1   297 0.89 [subseq from] hypothetical protein FNYG_10438 [Fusarium nygamai]
XP_028490700.1/13-308    -            296 PNP_UDP_1            PF01048.20   261   3.7e-89  308.3   0.0   1   1   4.3e-92   4.1e-89  308.1   0.0     2   259     1   295     1   296 0.92 [subseq from] hypothetical protein D7B24_003340 [Verticillium nonalfalfae] >RNJ52542.1 hypothetical protein D7B24_003340 [Verticillium nonalfalfae]
KDN59988.1/75-376        -            302 PNP_UDP_1            PF01048.20   261   3.7e-89  308.2   1.0   1   1   4.4e-92   4.2e-89  308.1   1.0     2   259     1   301     1   302 0.90 [subseq from] hypothetical protein CSUB01_04579 [Colletotrichum sublineola]
KKP05981.1/9-311         -            303 PNP_UDP_1            PF01048.20   261   3.8e-89  308.2   0.1   1   1   4.6e-92   4.3e-89  308.0   0.1     2   259     1   302     1   303 0.93 [subseq from] hypothetical protein THAR02_01937 [Trichoderma harzianum]
CEJ61808.1/12-300        -            289 PNP_UDP_1            PF01048.20   261   3.8e-89  308.2   0.0   1   1   4.6e-92   4.4e-89  308.0   0.0     2   259     1   288     1   289 0.88 [subseq from] Putative TPR repeat protein [Penicillium brasilianum]
OKO98053.1/324-617       -            294 PNP_UDP_1            PF01048.20   261   4.1e-89  308.1   0.1   1   1   4.8e-92   4.6e-89  308.0   0.1     2   259     1   293     1   294 0.94 [subseq from] hypothetical protein PENSUB_9633 [Penicillium subrubescens]
CRL21105.1/11-305        -            295 PNP_UDP_1            PF01048.20   261   4.1e-89  308.1   0.0   1   1   4.9e-92   4.6e-89  307.9   0.0     2   259     1   294     1   295 0.90 [subseq from] Nucleoside phosphorylase [Penicillium camemberti]
XP_013949402.1/9-311     -            303 PNP_UDP_1            PF01048.20   261   4.3e-89  308.0   0.0   1   1   5.2e-92   4.9e-89  307.9   0.0     2   259     1   302     1   303 0.92 [subseq from] hypothetical protein TRIVIDRAFT_185355 [Trichoderma virens Gv29-8] >EHK15209.1 hypothetical protein TRIVIDRAFT_185355 [Trichoderma virens Gv29-8]
KAE8132447.1/13-306      -            294 PNP_UDP_1            PF01048.20   261   4.4e-89  308.0   0.0   1   1   5.2e-92   4.9e-89  307.9   0.0     2   259     1   293     1   294 0.89 [subseq from] nucleoside phosphorylase domain-containing protein [Aspergillus pseudotamarii]
KPA38019.1/84-384        -            301 PNP_UDP_1            PF01048.20   261   4.4e-89  308.0   0.1   1   1   5.2e-92   4.9e-89  307.8   0.1     2   259     1   300     1   301 0.88 [subseq from] hypothetical protein FLAG1_09154 [Fusarium langsethiae]
RYP25338.1/56-342        -            287 PNP_UDP_1            PF01048.20   261   4.5e-89  308.0   0.0   1   1   5.3e-92     5e-89  307.8   0.0     2   259     1   286     1   287 0.87 [subseq from] hypothetical protein DL767_008433 [Monosporascus sp. MG133]
TGJ63683.1/9-307         -            299 PNP_UDP_1            PF01048.20   261   4.7e-89  307.9   0.0   1   1   5.6e-92   5.3e-89  307.7   0.0     2   259     1   298     1   299 0.90 [subseq from] hypothetical protein EYR41_011579 [Arthrobotrys oligospora]
XP_018137502.1/9-310     -            302 PNP_UDP_1            PF01048.20   261   4.8e-89  307.9   0.0   1   1   5.8e-92   5.5e-89  307.7   0.0     2   259     1   301     1   302 0.86 [subseq from] ankyrin repeat-containing protein [Pochonia chlamydosporia 170] >OWT42590.1 ankyrin repeat-containing protein [Pochonia chlamydosporia 170]
XP_024702389.1/13-304    -            292 PNP_UDP_1            PF01048.20   261   4.9e-89  307.9   0.2   1   1   5.8e-92   5.5e-89  307.7   0.2     2   259     1   291     1   292 0.87 [subseq from] hypothetical protein P170DRAFT_388283 [Aspergillus steynii IBT 23096] >PLB47087.1 hypothetical protein P170DRAFT_388283 [Aspergillus steynii IBT 23096]
GCB22998.1/13-312        -            300 PNP_UDP_1            PF01048.20   261     5e-89  307.8   0.1   1   1     6e-92   5.6e-89  307.7   0.1     2   259     1   299     1   300 0.88 [subseq from] G2-specific protein kinase nim-1 [Aspergillus awamori]
RDK47571.1/13-312        -            300 PNP_UDP_1            PF01048.20   261   5.1e-89  307.8   0.2   1   1     6e-92   5.7e-89  307.6   0.2     2   259     1   299     1   300 0.90 [subseq from] purine and uridine phosphorylase [Aspergillus phoenicis ATCC 13157]
RDL34687.1/8-302         -            295 PNP_UDP_1            PF01048.20   261   5.1e-89  307.8   0.0   1   1   6.1e-92   5.8e-89  307.6   0.0     2   259     1   294     1   295 0.91 [subseq from] hypothetical protein BP5553_07815 [Venustampulla echinocandica]
RYP81096.1/54-355        -            302 PNP_UDP_1            PF01048.20   261   5.2e-89  307.8   0.1   1   1   6.2e-92   5.9e-89  307.6   0.1     2   259     1   301     1   302 0.89 [subseq from] hypothetical protein DL769_002152 [Monosporascus sp. CRB-8-3]
PSN59255.1/13-314        -            302 PNP_UDP_1            PF01048.20   261   5.3e-89  307.7   0.0   1   1   6.4e-92     6e-89  307.6   0.0     2   259     1   301     1   302 0.85 [subseq from] purine and uridine phosphorylase [Corynespora cassiicola Philippines]
PSN59256.1/427-728       -            302 PNP_UDP_1            PF01048.20   261   5.3e-89  307.7   0.0   1   1   6.4e-92     6e-89  307.6   0.0     2   259     1   301     1   302 0.85 [subseq from] hypothetical protein BS50DRAFT_641131 [Corynespora cassiicola Philippines]
KAE8145027.1/15-309      -            295 PNP_UDP_1            PF01048.20   261   5.3e-89  307.7   0.0   1   1   6.3e-92     6e-89  307.6   0.0     2   259     1   294     1   295 0.87 [subseq from] purine and uridine phosphorylase [Aspergillus avenaceus]
GAM42328.1/422-719       -            298 PNP_UDP_1            PF01048.20   261   5.4e-89  307.7   0.0   1   1   6.5e-92   6.1e-89  307.5   0.0     3   259     2   297     1   298 0.87 [subseq from] hypothetical protein TCE0_044r16202 [Talaromyces cellulolyticus]
PNP43676.1/9-307         -            299 PNP_UDP_1            PF01048.20   261   5.4e-89  307.7   0.0   1   1   6.5e-92   6.1e-89  307.5   0.0     2   259     1   298     1   299 0.88 [subseq from] hypothetical protein TGAMA5MH_04648 [Trichoderma gamsii]
KFY08701.1/980-1299      -            320 PNP_UDP_1            PF01048.20   261   5.8e-89  307.6   0.1   1   1   7.1e-92   6.7e-89  307.4   0.1     2   259     1   319     1   320 0.90 [subseq from] hypothetical protein V492_05988, partial [Pseudogymnoascus sp. VKM F-4246]
KLP15912.1/43-337        -            295 PNP_UDP_1            PF01048.20   261   5.8e-89  307.6   0.1   1   1   7.1e-92   6.7e-89  307.4   0.1     2   259     1   294     1   295 0.90 [subseq from] ankyrin 3 [Fusarium fujikuroi]
QGI82627.1/43-337        -            295 PNP_UDP_1            PF01048.20   261   5.8e-89  307.6   0.1   1   1   7.1e-92   6.7e-89  307.4   0.1     2   259     1   294     1   295 0.90 [subseq from] hypothetical protein CEK25_009356 [Fusarium fujikuroi]
SCO50202.1/43-337        -            295 PNP_UDP_1            PF01048.20   261   5.8e-89  307.6   0.1   1   1   7.1e-92   6.7e-89  307.4   0.1     2   259     1   294     1   295 0.90 [subseq from] related to ankyrin 3 [Fusarium fujikuroi]
SCO53289.1/43-337        -            295 PNP_UDP_1            PF01048.20   261   5.8e-89  307.6   0.1   1   1   7.1e-92   6.7e-89  307.4   0.1     2   259     1   294     1   295 0.90 [subseq from] related to ankyrin 3 [Fusarium fujikuroi]
XP_023431633.1/43-337    -            295 PNP_UDP_1            PF01048.20   261   5.8e-89  307.6   0.1   1   1   7.1e-92   6.7e-89  307.4   0.1     2   259     1   294     1   295 0.90 [subseq from] related to ankyrin 3 [Fusarium fujikuroi IMI 58289] >CCT69553.1 related to ankyrin 3 [Fusarium fujikuroi IMI 58289] >SCO26582.1 related to ankyrin 3 [Fusarium fujikuroi]
RKK19454.1/9-305         -            297 PNP_UDP_1            PF01048.20   261     6e-89  307.6   0.0   1   1   7.1e-92   6.7e-89  307.4   0.0     2   259     1   296     1   297 0.94 [subseq from] hypothetical protein BFJ65_g6176 [Fusarium oxysporum f. sp. cepae] >RKK31693.1 hypothetical protein BFJ66_g15722 [Fusarium oxysporum f. sp. cepae]
KKZ58602.1/15-309        -            295 PNP_UDP_1            PF01048.20   261     6e-89  307.6   0.0   1   1   7.2e-92   6.8e-89  307.4   0.0     2   259     1   294     1   295 0.88 [subseq from] hypothetical protein EMCG_05498 [Emmonsia crescens UAMH 3008]
RKK76829.1/9-305         -            297 PNP_UDP_1            PF01048.20   261     6e-89  307.6   0.0   1   1   7.2e-92   6.8e-89  307.4   0.0     2   259     1   296     1   297 0.93 [subseq from] hypothetical protein BFJ71_g16873 [Fusarium oxysporum]
OCK99664.1/13-300        -            288 PNP_UDP_1            PF01048.20   261   6.2e-89  307.5   0.5   1   1   7.3e-92   6.9e-89  307.4   0.5     2   259     1   288     1   288 0.83 [subseq from] putative kinesin [Cenococcum geophilum 1.58]
XP_025511227.1/15-284    -            270 PNP_UDP_1            PF01048.20   261   6.2e-89  307.5   0.0   1   1   7.4e-92   6.9e-89  307.4   0.0     2   259     1   269     1   270 0.85 [subseq from] purine and uridine phosphorylase [Aspergillus piperis CBS 112811] >RAH53305.1 purine and uridine phosphorylase [Aspergillus piperis CBS 112811]
PQE08965.1/15-337        -            323 PNP_UDP_1            PF01048.20   261   6.2e-89  307.5   1.6   1   2   5.5e-41   5.2e-38  140.6   0.3     2   125     1   156     1   159 0.91 [subseq from] ankyrin repeat-containing protein [Rutstroemia sp. NJR-2017a WRK4] >PQE11826.1 ankyrin repeat-containing protein [Rutstroemia sp. NJR-2017a WRK4]
PQE08965.1/15-337        -            323 PNP_UDP_1            PF01048.20   261   6.2e-89  307.5   1.6   2   2   3.9e-49   3.7e-46  167.3   0.1    72   259   153   322   150   323 0.84 [subseq from] ankyrin repeat-containing protein [Rutstroemia sp. NJR-2017a WRK4] >PQE11826.1 ankyrin repeat-containing protein [Rutstroemia sp. NJR-2017a WRK4]
QGA13764.1/10-313        -            304 PNP_UDP_1            PF01048.20   261   6.4e-89  307.5   0.0   1   1   7.6e-92   7.2e-89  307.3   0.0     2   259     1   303     1   304 0.90 [subseq from] hypothetical protein EYB26_001415 [Talaromyces marneffei]
XP_002144654.1/605-908   -            304 PNP_UDP_1            PF01048.20   261   6.4e-89  307.5   0.0   1   1   7.6e-92   7.2e-89  307.3   0.0     2   259     1   303     1   304 0.90 [subseq from] Pfs, NACHT and Ankyrin domain protein [Talaromyces marneffei ATCC 18224] >EEA28139.1 Pfs, NACHT and Ankyrin domain protein [Talaromyces marneffei ATCC 18224] >KAE8556216.1 hypothetical protein EYB25_000916 [Talaromyces marneffei]
THD00199.1/9-301         -            293 PNP_UDP_1            PF01048.20   261   6.4e-89  307.5   0.1   1   1   7.6e-92   7.2e-89  307.3   0.1     1   259     1   292     1   293 0.87 [subseq from] hypothetical protein EYZ11_000390 [Aspergillus tanneri]
CRG84038.1/10-302        -            293 PNP_UDP_1            PF01048.20   261   6.5e-89  307.5   0.0   1   1   7.7e-92   7.3e-89  307.3   0.0     2   259     1   292     1   293 0.90 [subseq from] hypothetical protein PISL3812_01380 [Talaromyces islandicus]
GAP83599.2/56-348        -            293 PNP_UDP_1            PF01048.20   261   6.5e-89  307.4   0.3   1   1   7.7e-92   7.3e-89  307.3   0.3     2   259     1   292     1   293 0.89 [subseq from] putative NACHT and Ankyrin domain protein [Rosellinia necatrix]
KAB8238379.1/10-301      -            292 PNP_UDP_1            PF01048.20   261   6.6e-89  307.4   0.0   1   1   7.8e-92   7.3e-89  307.3   0.0     2   259     1   291     1   292 0.93 [subseq from] hypothetical protein BDW43DRAFT_296656 [Aspergillus alliaceus]
XP_024763902.1/44-345    -            302 PNP_UDP_1            PF01048.20   261   6.6e-89  307.4   0.0   1   1   7.9e-92   7.5e-89  307.3   0.0     2   259     1   301     1   302 0.89 [subseq from] hypothetical protein M441DRAFT_133080 [Trichoderma asperellum CBS 433.97] >PTB44225.1 hypothetical protein M441DRAFT_133080 [Trichoderma asperellum CBS 433.97]
SCO86119.1/46-347        -            302 PNP_UDP_1            PF01048.20   261   6.6e-89  307.4   0.0   1   1     8e-92   7.6e-89  307.2   0.0     2   259     1   301     1   302 0.89 [subseq from] uncharacterized protein FRV6_10246 [Fusarium oxysporum]
CAK43130.1/93-387        -            295 PNP_UDP_1            PF01048.20   261   6.7e-89  307.4   0.0   1   1     8e-92   7.5e-89  307.2   0.0     2   259     1   294     1   295 0.86 [subseq from] unnamed protein product [Aspergillus niger]
RDH14456.1/34-328        -            295 PNP_UDP_1            PF01048.20   261   6.7e-89  307.4   0.0   1   1     8e-92   7.5e-89  307.2   0.0     2   259     1   294     1   295 0.86 [subseq from] hypothetical protein M747DRAFT_160883 [Aspergillus niger ATCC 13496]
XP_001398523.2/34-328    -            295 PNP_UDP_1            PF01048.20   261   6.7e-89  307.4   0.0   1   1     8e-92   7.5e-89  307.2   0.0     2   259     1   294     1   295 0.86 [subseq from] hypothetical protein ANI_1_986164 [Aspergillus niger CBS 513.88]
XP_025453828.1/34-328    -            295 PNP_UDP_1            PF01048.20   261   6.7e-89  307.4   0.0   1   1     8e-92   7.5e-89  307.2   0.0     2   259     1   294     1   295 0.86 [subseq from] hypothetical protein BO96DRAFT_66318 [Aspergillus lacticoffeatus CBS 101883] >PYH55773.1 hypothetical protein BO96DRAFT_66318 [Aspergillus lacticoffeatus CBS 101883]
KLJ13037.1/10-313        -            304 PNP_UDP_1            PF01048.20   261   6.8e-89  307.4   0.0   1   1   8.1e-92   7.6e-89  307.2   0.0     2   259     1   303     1   304 0.87 [subseq from] hypothetical protein EMPG_11994 [Blastomyces silverae]
OQD85534.1/9-306         -            298 PNP_UDP_1            PF01048.20   261     7e-89  307.3   0.0   1   1   8.4e-92   7.9e-89  307.2   0.0     2   259     1   297     1   298 0.93 [subseq from] hypothetical protein PENSOL_c101G11420, partial [Penicillium solitum]
RYO80051.1/12-305        -            294 PNP_UDP_1            PF01048.20   261   7.2e-89  307.3   0.2   1   1   8.5e-92     8e-89  307.2   0.2     2   259     1   293     1   294 0.94 [subseq from] hypothetical protein DL764_009945 [Monosporascus ibericus]
RKK66270.1/9-305         -            297 PNP_UDP_1            PF01048.20   261   7.3e-89  307.3   0.0   1   1   8.6e-92   8.2e-89  307.1   0.0     2   259     1   296     1   297 0.93 [subseq from] hypothetical protein BFJ69_g15550 [Fusarium oxysporum]
XP_026619998.1/13-312    -            300 PNP_UDP_1            PF01048.20   261   7.3e-89  307.3   0.1   1   1   8.7e-92   8.2e-89  307.1   0.1     2   259     1   299     1   300 0.89 [subseq from] purine and uridine phosphorylase [Aspergillus welwitschiae] >RDH26976.1 purine and uridine phosphorylase [Aspergillus welwitschiae]
KDN61742.1/9-309         -            301 PNP_UDP_1            PF01048.20   261   7.4e-89  307.3   0.5   1   1   8.9e-92   8.4e-89  307.1   0.5     2   259     1   300     1   301 0.85 [subseq from] putative kinesin [Colletotrichum sublineola]
TGJ69813.1/57-347        -            291 PNP_UDP_1            PF01048.20   261   7.7e-89  307.2   0.1   1   1   9.2e-92   8.6e-89  307.0   0.1     2   259     1   290     1   291 0.87 [subseq from] hypothetical protein EYR41_005825 [Arthrobotrys oligospora]
TGJ64741.1/15-309        -            295 PNP_UDP_1            PF01048.20   261   7.8e-89  307.2   0.2   1   1   9.3e-92   8.8e-89  307.0   0.2     2   259     1   294     1   295 0.87 [subseq from] hypothetical protein EYR41_010778 [Arthrobotrys oligospora]
XP_013954186.1/32-331    -            300 PNP_UDP_1            PF01048.20   261   8.1e-89  307.1   0.0   1   1   9.7e-92   9.1e-89  307.0   0.0     2   260     1   300     1   300 0.89 [subseq from] hypothetical protein TRIVIDRAFT_155229 [Trichoderma virens Gv29-8] >EHK19987.1 hypothetical protein TRIVIDRAFT_155229 [Trichoderma virens Gv29-8]
KFY46703.1/17-333        -            317 PNP_UDP_1            PF01048.20   261   8.6e-89  307.0   0.0   1   1   1.1e-91     1e-88  306.8   0.0     2   259     1   316     1   317 0.93 [subseq from] hypothetical protein V494_00367 [Pseudogymnoascus sp. VKM F-4513 (FW-928)]
OCK96989.1/48-349        -            302 PNP_UDP_1            PF01048.20   261   8.6e-89  307.0   0.0   1   1     1e-91   9.8e-89  306.9   0.0     2   259     1   301     1   302 0.91 [subseq from] purine and uridine phosphorylase [Cenococcum geophilum 1.58]
XP_003666832.1/9-309     -            301 PNP_UDP_1            PF01048.20   261   8.7e-89  307.0   0.1   1   1     1e-91   9.7e-89  306.9   0.1     2   259     1   300     1   301 0.90 [subseq from] hypothetical protein MYCTH_2311893 [Thermothelomyces thermophilus ATCC 42464] >AEO61587.1 hypothetical protein MYCTH_2311893 [Thermothelomyces thermophilus ATCC 42464]
OJJ30917.1/12-305        -            294 PNP_UDP_1            PF01048.20   261   8.7e-89  307.0   0.0   1   1     1e-91   9.8e-89  306.9   0.0     2   257     1   292     1   294 0.88 [subseq from] hypothetical protein ASPWEDRAFT_62283 [Aspergillus wentii DTO 134E9]
KXH46325.1/9-309         -            301 PNP_UDP_1            PF01048.20   261   8.9e-89  307.0   0.2   1   1   1.1e-91     1e-88  306.8   0.2     2   259     1   300     1   301 0.87 [subseq from] kinesin light chain protein [Colletotrichum salicis]
XP_025472619.1/14-306    -            293 PNP_UDP_1            PF01048.20   261   9.6e-89  306.9   0.0   1   1   1.2e-91   1.1e-88  306.7   0.0     2   259     1   292     1   293 0.89 [subseq from] purine and uridine phosphorylase [Aspergillus sclerotioniger CBS 115572] >PWY95858.1 purine and uridine phosphorylase [Aspergillus sclerotioniger CBS 115572]
KIN07086.1/3-295         -            293 PNP_UDP_1            PF01048.20   261   9.7e-89  306.9   0.1   1   1   1.1e-91   1.1e-88  306.7   0.1     1   258     1   292     1   293 0.89 [subseq from] hypothetical protein OIDMADRAFT_70982, partial [Oidiodendron maius Zn]
KAA8642768.1/11-305      -            295 PNP_UDP_1            PF01048.20   261     1e-88  306.8   0.0   1   1   1.2e-91   1.1e-88  306.7   0.0     2   257     1   293     1   295 0.86 [subseq from] hypothetical protein ATNIH1004_009520 [Aspergillus tanneri]
XP_025432377.1/104-402   -            299 PNP_UDP_1            PF01048.20   261     1e-88  306.8   0.0   1   1   1.2e-91   1.1e-88  306.7   0.0     2   259     1   298     1   299 0.94 [subseq from] hypothetical protein BP01DRAFT_414904 [Aspergillus saccharolyticus JOP 1030-1] >PYH46395.1 hypothetical protein BP01DRAFT_414904 [Aspergillus saccharolyticus JOP 1030-1]
OCK95738.1/13-301        -            289 PNP_UDP_1            PF01048.20   261   1.1e-88  306.7   0.0   1   1   1.3e-91   1.2e-88  306.6   0.0     2   260     1   289     1   289 0.89 [subseq from] purine and uridine phosphorylase [Cenococcum geophilum 1.58]
EMT69795.1/9-310         -            302 PNP_UDP_1            PF01048.20   261   1.1e-88  306.7   0.0   1   1   1.3e-91   1.2e-88  306.5   0.0     2   259     1   301     1   302 0.88 [subseq from] Ankyrin repeat domain-containing protein 50 [Fusarium oxysporum f. sp. cubense race 4] >ENH71179.1 Ankyrin repeat domain-containing protein 50 [Fusarium oxysporum f. sp. cubense race 1]
TXB98117.1/9-310         -            302 PNP_UDP_1            PF01048.20   261   1.1e-88  306.7   0.0   1   1   1.3e-91   1.2e-88  306.5   0.0     2   259     1   301     1   302 0.88 [subseq from] hypothetical protein FocTR4_00016886 [Fusarium oxysporum f. sp. cubense]
EXL39659.1/9-309         -            301 PNP_UDP_1            PF01048.20   261   1.1e-88  306.7   0.0   1   1   1.3e-91   1.3e-88  306.5   0.0     2   259     1   300     1   301 0.85 [subseq from] hypothetical protein FOCG_17746 [Fusarium oxysporum f. sp. radicis-lycopersici 26381]
RZR67299.1/9-305         -            297 PNP_UDP_1            PF01048.20   261   1.1e-88  306.6   0.0   1   1   1.4e-91   1.3e-88  306.5   0.0     2   259     1   296     1   297 0.92 [subseq from] hypothetical protein I1G_00011339 [Pochonia chlamydosporia 123]
EWC47641.1/10-302        -            293 PNP_UDP_1            PF01048.20   261   1.2e-88  306.6   0.0   1   1   1.4e-91   1.3e-88  306.4   0.0     2   260     1   293     1   293 0.85 [subseq from] hypothetical protein DRE_03261 [Drechslerella stenobrocha 248]
RYP39319.1/56-342        -            287 PNP_UDP_1            PF01048.20   261   1.2e-88  306.6   0.1   1   1   1.5e-91   1.4e-88  306.4   0.1     2   259     1   286     1   287 0.84 [subseq from] hypothetical protein DL768_010725 [Monosporascus sp. mg162]
KAA8647866.1/14-306      -            293 PNP_UDP_1            PF01048.20   261   1.3e-88  306.5   0.0   1   1   1.6e-91   1.5e-88  306.3   0.0     2   259     1   292     1   293 0.89 [subseq from] hypothetical protein ATNIH1004_006568 [Aspergillus tanneri]
THC89597.1/10-302        -            293 PNP_UDP_1            PF01048.20   261   1.3e-88  306.5   0.0   1   1   1.6e-91   1.5e-88  306.3   0.0     2   259     1   292     1   293 0.89 [subseq from] hypothetical protein EYZ11_010961 [Aspergillus tanneri]
EXM14235.1/9-306         -            298 PNP_UDP_1            PF01048.20   261   1.4e-88  306.4   0.1   1   1   1.6e-91   1.6e-88  306.2   0.1     2   257     1   298     1   298 0.90 [subseq from] hypothetical protein FOTG_17346 [Fusarium oxysporum f. sp. vasinfectum 25433]
XP_680632.1/598-891      -            294 PNP_UDP_1            PF01048.20   261   1.4e-88  306.4   0.0   1   1   1.7e-91   1.6e-88  306.2   0.0     2   259     1   293     1   294 0.89 [subseq from] hypothetical protein AN7363.2 [Aspergillus nidulans FGSC A4] >EAA61734.1 hypothetical protein AN7363.2 [Aspergillus nidulans FGSC A4] >CBF78540.1 TPA: Pfs domain protein (AFU_orthologue; AFUA_1G00560) [Aspergillus nidulans FGSC A4]
KZL74538.1/9-310         -            302 PNP_UDP_1            PF01048.20   261   1.4e-88  306.3   0.0   1   1   1.7e-91   1.6e-88  306.2   0.0     2   259     1   301     1   302 0.87 [subseq from] ankyrin repeat domain-containing protein 50 [Colletotrichum incanum]
OHW99045.1/9-310         -            302 PNP_UDP_1            PF01048.20   261   1.4e-88  306.3   0.0   1   1   1.7e-91   1.6e-88  306.2   0.0     2   259     1   301     1   302 0.87 [subseq from] ankryin repeat protein [Colletotrichum incanum]
XP_018137496.1/9-310     -            302 PNP_UDP_1            PF01048.20   261   1.4e-88  306.3   0.1   1   1   1.7e-91   1.6e-88  306.2   0.1     2   259     1   301     1   302 0.90 [subseq from] vegetative incompatibility protein HET-E-1 [Pochonia chlamydosporia 170] >OWT42589.1 vegetative incompatibility protein HET-E-1 [Pochonia chlamydosporia 170]
KEY74879.1/9-309         -            301 PNP_UDP_1            PF01048.20   261   1.4e-88  306.3   0.2   1   1   1.7e-91   1.6e-88  306.1   0.2     2   259     1   300     1   301 0.90 [subseq from] hypothetical protein S7711_09669 [Stachybotrys chartarum IBT 7711]
PGH04950.1/13-308        -            296 PNP_UDP_1            PF01048.20   261   1.4e-88  306.3   0.0   1   1   1.7e-91   1.6e-88  306.2   0.0     2   257     1   294     1   296 0.89 [subseq from] hypothetical protein GX51_03249 [Blastomyces parvus]
XP_025467146.1/42-348    -            307 PNP_UDP_1            PF01048.20   261   1.4e-88  306.3   0.0   1   1   1.7e-91   1.7e-88  306.1   0.0     2   259     1   306     1   307 0.90 [subseq from] purine and uridine phosphorylase [Aspergillus sclerotioniger CBS 115572] >PWY86555.1 purine and uridine phosphorylase [Aspergillus sclerotioniger CBS 115572]
KZL70656.1/9-310         -            302 PNP_UDP_1            PF01048.20   261   1.5e-88  306.3   0.5   1   1   1.7e-91   1.6e-88  306.1   0.5     2   259     1   301     1   302 0.90 [subseq from] multiple ankyrin repeats single kh domain [Colletotrichum incanum]
OHW97323.1/9-310         -            302 PNP_UDP_1            PF01048.20   261   1.5e-88  306.3   0.5   1   1   1.7e-91   1.6e-88  306.1   0.5     2   259     1   301     1   302 0.90 [subseq from] NACHT and ankyrin domain protein [Colletotrichum incanum]
RYP79191.1/9-308         -            300 PNP_UDP_1            PF01048.20   261   1.5e-88  306.2   0.0   1   1   1.9e-91   1.8e-88  306.0   0.0     2   259     1   299     1   300 0.87 [subseq from] hypothetical protein DL771_000169 [Monosporascus sp. 5C6A]
GCB25793.1/10-304        -            295 PNP_UDP_1            PF01048.20   261   1.6e-88  306.2   0.0   1   1   1.9e-91   1.8e-88  306.0   0.0     2   259     1   294     1   295 0.89 [subseq from] kinesin light chain [Aspergillus awamori]
GCB28296.1/10-304        -            295 PNP_UDP_1            PF01048.20   261   1.6e-88  306.2   0.0   1   1   1.9e-91   1.8e-88  306.0   0.0     2   259     1   294     1   295 0.89 [subseq from] kinesin light chain [Aspergillus awamori] >GCB25897.1 kinesin light chain [Aspergillus awamori] >GCB24464.1 kinesin light chain [Aspergillus awamori]
RFU77945.1/9-310         -            302 PNP_UDP_1            PF01048.20   261   1.6e-88  306.2   0.0   1   1   1.9e-91   1.8e-88  306.0   0.0     2   259     1   301     1   302 0.90 [subseq from] purine and uridine phosphorylase [Trichoderma arundinaceum]
CAK45831.1/10-302        -            293 PNP_UDP_1            PF01048.20   261   1.6e-88  306.1   0.0   1   1   1.9e-91   1.8e-88  306.0   0.0     2   259     1   292     1   293 0.91 [subseq from] unnamed protein product [Aspergillus niger]
RDH13945.1/10-302        -            293 PNP_UDP_1            PF01048.20   261   1.6e-88  306.1   0.0   1   1   1.9e-91   1.8e-88  306.0   0.0     2   259     1   292     1   293 0.91 [subseq from] TPR-like protein [Aspergillus niger ATCC 13496]
XP_001393261.2/10-302    -            293 PNP_UDP_1            PF01048.20   261   1.6e-88  306.1   0.0   1   1   1.9e-91   1.8e-88  306.0   0.0     2   259     1   292     1   293 0.91 [subseq from] kinesin light chain [Aspergillus niger CBS 513.88]
EWZ78701.1/11-312        -            302 PNP_UDP_1            PF01048.20   261   1.6e-88  306.1   0.0   1   1     2e-91   1.8e-88  306.0   0.0     2   259     1   301     1   302 0.91 [subseq from] hypothetical protein FOWG_17079 [Fusarium oxysporum f. sp. lycopersici MN25]
XP_018254014.1/11-312    -            302 PNP_UDP_1            PF01048.20   261   1.6e-88  306.1   0.0   1   1     2e-91   1.8e-88  306.0   0.0     2   259     1   301     1   302 0.91 [subseq from] hypothetical protein FOXG_14283 [Fusarium oxysporum f. sp. lycopersici 4287] >KNB15969.1 hypothetical protein FOXG_14283 [Fusarium oxysporum f. sp. lycopersici 4287]
XP_026607201.1/532-823   -            292 PNP_UDP_1            PF01048.20   261   1.7e-88  306.1   0.0   1   1     2e-91   1.9e-88  305.9   0.0     2   259     1   291     1   292 0.94 [subseq from] hypothetical protein DSM5745_02022 [Aspergillus mulundensis] >RDW90247.1 hypothetical protein DSM5745_02022 [Aspergillus mulundensis]
EXL39845.1/9-305         -            297 PNP_UDP_1            PF01048.20   261   1.7e-88  306.1   0.0   1   1     2e-91   1.9e-88  305.9   0.0     2   259     1   296     1   297 0.94 [subseq from] hypothetical protein FOCG_17555 [Fusarium oxysporum f. sp. radicis-lycopersici 26381]
PCG89852.1/14-308        -            295 PNP_UDP_1            PF01048.20   261   1.7e-88  306.1   0.0   1   1   2.1e-91   1.9e-88  305.9   0.0     2   259     1   294     1   295 0.87 [subseq from] Disease resistance protein [Penicillium sp. 'occitanis'] >PCG90194.1 hypothetical protein PENOC_103220 [Penicillium sp. 'occitanis']
KXJ88602.1/19-316        -            298 PNP_UDP_1            PF01048.20   261   1.7e-88  306.1   0.2   1   1     2e-91   1.9e-88  305.9   0.2     2   260     1   298     1   298 0.91 [subseq from] hypothetical protein Micbo1qcDRAFT_197362 [Microdochium bolleyi]
XP_018761607.1/15-311    -            297 PNP_UDP_1            PF01048.20   261   1.7e-88  306.0   0.0   1   1   2.1e-91     2e-88  305.9   0.0     2   259     1   296     1   297 0.90 [subseq from] hypothetical protein FVEG_17518 [Fusarium verticillioides 7600] >EWG55416.1 hypothetical protein FVEG_17518 [Fusarium verticillioides 7600]
KAB8202234.1/14-307      -            294 PNP_UDP_1            PF01048.20   261   1.8e-88  306.0   0.0   1   1   2.1e-91     2e-88  305.8   0.0     2   259     1   293     1   294 0.87 [subseq from] hypothetical protein BDV34DRAFT_157380 [Aspergillus parasiticus]
OJJ64208.1/304-597       -            294 PNP_UDP_1            PF01048.20   261   1.8e-88  306.0   0.1   1   1   2.1e-91     2e-88  305.9   0.1     2   259     1   293     1   294 0.90 [subseq from] hypothetical protein ASPSYDRAFT_38893 [Aspergillus sydowii CBS 593.65]
OCK74782.1/9-307         -            299 PNP_UDP_1            PF01048.20   261   1.8e-88  306.0   0.0   1   1   2.2e-91   2.1e-88  305.8   0.0     2   259     1   298     1   299 0.89 [subseq from] purine and uridine phosphorylase [Lepidopterella palustris CBS 459.81]
XP_011127405.1/11-305    -            295 PNP_UDP_1            PF01048.20   261   1.9e-88  305.9   0.2   1   1   2.2e-91   2.1e-88  305.8   0.2     2   259     1   294     1   295 0.88 [subseq from] hypothetical protein AOL_s00210g302 [Arthrobotrys oligospora ATCC 24927] >EGX43855.1 hypothetical protein AOL_s00210g302 [Arthrobotrys oligospora ATCC 24927]
RFU82092.1/9-311         -            303 PNP_UDP_1            PF01048.20   261   1.9e-88  305.9   0.0   1   1   2.2e-91   2.1e-88  305.8   0.0     2   259     1   302     1   303 0.92 [subseq from] ankyrin repeat-containing [Trichoderma arundinaceum]
QGI83348.1/9-309         -            301 PNP_UDP_1            PF01048.20   261   1.9e-88  305.9   0.0   1   1   2.3e-91   2.2e-88  305.7   0.0     2   259     1   300     1   301 0.86 [subseq from] hypothetical protein CEK25_010077 [Fusarium fujikuroi]
SCN82040.1/9-309         -            301 PNP_UDP_1            PF01048.20   261   1.9e-88  305.9   0.0   1   1   2.3e-91   2.2e-88  305.7   0.0     2   259     1   300     1   301 0.86 [subseq from] related to Pfs domain protein [Fusarium fujikuroi]
SCV35431.1/9-309         -            301 PNP_UDP_1            PF01048.20   261   1.9e-88  305.9   0.0   1   1   2.3e-91   2.2e-88  305.7   0.0     2   259     1   300     1   301 0.86 [subseq from] related to ankyrin [Fusarium fujikuroi]
XP_011122522.1/42-335    -            294 PNP_UDP_1            PF01048.20   261     2e-88  305.9   0.0   1   1   2.3e-91   2.2e-88  305.7   0.0     2   259     1   293     1   294 0.92 [subseq from] hypothetical protein AOL_s00079g345 [Arthrobotrys oligospora ATCC 24927] >EGX48706.1 hypothetical protein AOL_s00079g345 [Arthrobotrys oligospora ATCC 24927]
KIM99796.1/9-310         -            302 PNP_UDP_1            PF01048.20   261     2e-88  305.9   0.0   1   1   2.4e-91   2.2e-88  305.7   0.0     2   259     1   301     1   302 0.88 [subseq from] hypothetical protein OIDMADRAFT_200968 [Oidiodendron maius Zn]
RSL87112.1/9-308         -            300 PNP_UDP_1            PF01048.20   261     2e-88  305.8   0.0   1   1   2.4e-91   2.3e-88  305.7   0.0     2   259     1   299     1   300 0.85 [subseq from] hypothetical protein CEP51_002393 [Fusarium sp. AF-3]
XP_013944145.1/9-308     -            300 PNP_UDP_1            PF01048.20   261     2e-88  305.8   0.1   1   1   2.4e-91   2.3e-88  305.7   0.1     2   259     1   299     1   300 0.87 [subseq from] hypothetical protein TRIATDRAFT_283530 [Trichoderma atroviride IMI 206040] >EHK45928.1 hypothetical protein TRIATDRAFT_283530 [Trichoderma atroviride IMI 206040]
TRX89494.1/56-342        -            287 PNP_UDP_1            PF01048.20   261     2e-88  305.8   0.3   1   1   2.4e-91   2.3e-88  305.7   0.3     2   259     1   286     1   287 0.89 [subseq from] hypothetical protein FHL15_009663 [Xylaria flabelliformis]
RYP92425.1/9-308         -            300 PNP_UDP_1            PF01048.20   261     2e-88  305.8   0.0   1   1   2.4e-91   2.3e-88  305.6   0.0     2   259     1   299     1   300 0.87 [subseq from] hypothetical protein DL770_001442 [Monosporascus sp. CRB-9-2]
XP_002479618.1/9-292     -            284 PNP_UDP_1            PF01048.20   261   2.1e-88  305.8   0.0   1   1   2.5e-91   2.3e-88  305.6   0.0     2   259     1   283     1   284 0.87 [subseq from] hypothetical protein TSTA_025060 [Talaromyces stipitatus ATCC 10500] >EED19184.1 hypothetical protein TSTA_025060 [Talaromyces stipitatus ATCC 10500]
GCB21873.1/34-328        -            295 PNP_UDP_1            PF01048.20   261   2.1e-88  305.7   0.1   1   1   2.6e-91   2.4e-88  305.6   0.1     2   259     1   294     1   295 0.86 [subseq from] ankyrin repeat domain-containing protein 50 [Aspergillus awamori]
XP_013954162.1/9-310     -            302 PNP_UDP_1            PF01048.20   261   2.3e-88  305.7   0.2   1   1   2.7e-91   2.6e-88  305.5   0.2     2   259     1   301     1   302 0.88 [subseq from] hypothetical protein TRIVIDRAFT_192990 [Trichoderma virens Gv29-8] >EHK19963.1 hypothetical protein TRIVIDRAFT_192990 [Trichoderma virens Gv29-8]
OQD86478.1/14-307        -            294 PNP_UDP_1            PF01048.20   261   2.3e-88  305.6   0.1   1   1   2.8e-91   2.7e-88  305.4   0.1     2   259     1   293     1   294 0.85 [subseq from] hypothetical protein PENSOL_c086G01628 [Penicillium solitum]
OPB39220.1/43-341        -            299 PNP_UDP_1            PF01048.20   261   2.3e-88  305.6   0.0   1   1   2.8e-91   2.7e-88  305.4   0.0     2   259     1   298     1   299 0.86 [subseq from] hypothetical protein A0O28_0049260 [Trichoderma guizhouense]
RYP72598.1/14-301        -            288 PNP_UDP_1            PF01048.20   261   2.4e-88  305.6   0.2   1   1   2.8e-91   2.7e-88  305.4   0.2     1   259     1   287     1   288 0.85 [subseq from] hypothetical protein DL771_004093 [Monosporascus sp. 5C6A]
RYP34890.1/9-308         -            300 PNP_UDP_1            PF01048.20   261   2.5e-88  305.6   0.0   1   1   2.9e-91   2.8e-88  305.4   0.0     2   259     1   299     1   300 0.91 [subseq from] hypothetical protein DL767_004066 [Monosporascus sp. MG133]
RYP78942.1/9-308         -            300 PNP_UDP_1            PF01048.20   261   2.5e-88  305.6   0.0   1   1   2.9e-91   2.8e-88  305.4   0.0     2   259     1   299     1   300 0.88 [subseq from] hypothetical protein DL769_003107 [Monosporascus sp. CRB-8-3]
XP_013270330.1/9-309     -            301 PNP_UDP_1            PF01048.20   261   2.5e-88  305.5   0.0   1   1   3.1e-91   2.9e-88  305.3   0.0     2   259     1   300     1   301 0.87 [subseq from] hypothetical protein Z518_06746 [Rhinocladiella mackenziei CBS 650.93] >KIX03194.1 hypothetical protein Z518_06746 [Rhinocladiella mackenziei CBS 650.93]
CAK48350.1/9-304         -            296 PNP_UDP_1            PF01048.20   261   2.5e-88  305.5   0.0   1   1     3e-91   2.8e-88  305.4   0.0     2   259     1   295     1   296 0.85 [subseq from] unnamed protein product [Aspergillus niger]
RDH21372.1/9-304         -            296 PNP_UDP_1            PF01048.20   261   2.5e-88  305.5   0.0   1   1     3e-91   2.8e-88  305.4   0.0     2   259     1   295     1   296 0.85 [subseq from] ankyrin [Aspergillus niger ATCC 13496]
XP_025455189.1/9-304     -            296 PNP_UDP_1            PF01048.20   261   2.6e-88  305.5   0.0   1   1   3.1e-91     3e-88  305.3   0.0     2   259     1   295     1   296 0.85 [subseq from] ankyrin [Aspergillus lacticoffeatus CBS 101883] >PYH57134.1 ankyrin [Aspergillus lacticoffeatus CBS 101883]
RYP68603.1/56-343        -            288 PNP_UDP_1            PF01048.20   261   2.7e-88  305.4   0.1   1   1   3.2e-91     3e-88  305.3   0.1     2   259     1   287     1   288 0.88 [subseq from] hypothetical protein DL771_006575 [Monosporascus sp. 5C6A]
KAE8345470.1/13-302      -            290 PNP_UDP_1            PF01048.20   261   2.7e-88  305.4   0.0   1   1   3.2e-91     3e-88  305.3   0.0     2   260     1   290     1   290 0.93 [subseq from] hypothetical protein BDV24DRAFT_148078 [Aspergillus arachidicola]
XP_003047203.1/13-302    -            290 PNP_UDP_1            PF01048.20   261   2.7e-88  305.4   0.0   1   1   3.2e-91   3.1e-88  305.2   0.0     2   260     1   290     1   290 0.87 [subseq from] hypothetical protein NECHADRAFT_53987 [[Nectria] haematococca mpVI 77-13-4] >EEU41490.1 hypothetical protein NECHADRAFT_53987 [[Nectria] haematococca mpVI 77-13-4]
ELA28671.1/68-361        -            294 PNP_UDP_1            PF01048.20   261   2.8e-88  305.4   0.1   1   1   3.3e-91   3.1e-88  305.2   0.1     2   257     1   293     1   294 0.93 [subseq from] g-protein beta wd-40 repeats containing [Colletotrichum fructicola Nara gc5]
XP_024696493.1/14-307    -            294 PNP_UDP_1            PF01048.20   261   2.8e-88  305.4   0.2   1   1   3.3e-91   3.2e-88  305.2   0.2     2   259     1   293     1   294 0.89 [subseq from] purine and uridine phosphorylase [Aspergillus campestris IBT 28561] >PKY07899.1 purine and uridine phosphorylase [Aspergillus campestris IBT 28561]
EXL39456.1/9-309         -            301 PNP_UDP_1            PF01048.20   261   2.8e-88  305.4   0.0   1   1   3.3e-91   3.1e-88  305.2   0.0     2   259     1   300     1   301 0.91 [subseq from] hypothetical protein FOCG_17939 [Fusarium oxysporum f. sp. radicis-lycopersici 26381]
OOQ86960.1/58-345        -            288 PNP_UDP_1            PF01048.20   261   2.8e-88  305.4   0.2   1   1   3.3e-91   3.1e-88  305.2   0.2     2   259     1   287     1   288 0.85 [subseq from] hypothetical protein PEBR_19341 [Penicillium brasilianum]
OJJ07505.1/128-426       -            299 PNP_UDP_1            PF01048.20   261   2.8e-88  305.4   0.1   1   1   3.4e-91   3.2e-88  305.2   0.1     2   259     1   298     1   299 0.89 [subseq from] hypothetical protein ASPVEDRAFT_367534 [Aspergillus versicolor CBS 583.65]
KAB8226955.1/13-326      -            314 PNP_UDP_1            PF01048.20   261   2.9e-88  305.3   0.0   1   1   3.5e-91   3.3e-88  305.2   0.0     2   259     1   313     1   314 0.87 [subseq from] purine and uridine phosphorylase [Aspergillus alliaceus]
RYP63833.1/9-305         -            297 PNP_UDP_1            PF01048.20   261   2.9e-88  305.3   0.0   1   1   3.4e-91   3.2e-88  305.2   0.0     2   259     1   296     1   297 0.93 [subseq from] hypothetical protein DL769_006845 [Monosporascus sp. CRB-8-3]
KOS37093.1/12-313        -            302 PNP_UDP_1            PF01048.20   261   2.9e-88  305.3   0.0   1   1   3.5e-91   3.3e-88  305.1   0.0     2   259     1   301     1   302 0.91 [subseq from] hypothetical protein ACN38_g12129 [Penicillium nordicum]
CEJ90685.1/17-317        -            301 PNP_UDP_1            PF01048.20   261     3e-88  305.3   0.0   1   1   3.6e-91   3.4e-88  305.1   0.0     2   259     1   300     1   301 0.89 [subseq from] hypothetical protein VHEMI06451 [Torrubiella hemipterigena]
OJD13717.1/15-309        -            295 PNP_UDP_1            PF01048.20   261   3.1e-88  305.2   0.0   1   1   3.7e-91   3.5e-88  305.0   0.0     2   260     1   295     1   295 0.87 [subseq from] hypothetical protein AJ78_05849 [Emergomyces pasteurianus Ep9510]
KJK73962.1/10-307        -            298 PNP_UDP_1            PF01048.20   261   3.3e-88  305.1   0.1   1   1     4e-91   3.8e-88  304.9   0.1     1   259     1   297     1   298 0.86 [subseq from] hypothetical protein H634G_10751 [Metarhizium anisopliae BRIP 53293]
XP_007696118.1/12-307    -            296 PNP_UDP_1            PF01048.20   261   3.4e-88  305.1   0.2   1   1   4.1e-91   3.8e-88  304.9   0.2     2   260     1   296     1   296 0.85 [subseq from] hypothetical protein COCSADRAFT_273804 [Bipolaris sorokiniana ND90Pr] >EMD68547.1 hypothetical protein COCSADRAFT_273804 [Bipolaris sorokiniana ND90Pr]
KFY68448.1/12-305        -            294 PNP_UDP_1            PF01048.20   261   3.5e-88  305.1   0.0   1   1   4.1e-91   3.9e-88  304.9   0.0     1   259     1   293     1   294 0.90 [subseq from] hypothetical protein V496_01070 [Pseudogymnoascus sp. VKM F-4515 (FW-2607)] >KFY95958.1 hypothetical protein V498_03036 [Pseudogymnoascus sp. VKM F-4517 (FW-2822)]
CEL10496.1/10-300        -            291 PNP_UDP_1            PF01048.20   261   3.5e-88  305.1   0.0   1   1   4.1e-91   3.9e-88  304.9   0.0     2   260     1   291     1   291 0.91 [subseq from] Putative Pfs, NACHT, and Ankyrin domain protein (AFU_orthologue; AFUA_7G06290) [Aspergillus calidoustus]
PGH05933.1/9-308         -            300 PNP_UDP_1            PF01048.20   261   3.6e-88  305.0   0.0   1   1   4.3e-91   4.1e-88  304.8   0.0     2   258     1   299     1   300 0.87 [subseq from] hypothetical protein GX51_02714 [Blastomyces parvus]
KUL81419.1/13-305        -            293 PNP_UDP_1            PF01048.20   261   3.6e-88  305.0   0.0   1   1   4.3e-91     4e-88  304.8   0.0     2   256     1   292     1   293 0.93 [subseq from] hypothetical protein ZTR_09656 [Talaromyces verruculosus]
PVH90663.1/12-299        -            288 PNP_UDP_1            PF01048.20   261   3.6e-88  305.0   0.4   1   1   4.3e-91   4.1e-88  304.8   0.4     2   260     1   288     1   288 0.85 [subseq from] purine and uridine phosphorylase [Periconia macrospinosa]
TKA72754.1/13-306        -            294 PNP_UDP_1            PF01048.20   261   3.6e-88  305.0   0.0   1   1   4.4e-91   4.1e-88  304.8   0.0     2   259     1   293     1   294 0.92 [subseq from] hypothetical protein B0A49_04593 [Cryomyces minteri]
EGU72825.1/9-305         -            297 PNP_UDP_1            PF01048.20   261   3.7e-88  305.0   0.0   1   1   4.4e-91   4.2e-88  304.8   0.0     2   259     1   296     1   297 0.91 [subseq from] hypothetical protein FOXB_16666 [Fusarium oxysporum Fo5176]
RYP49442.1/56-342        -            287 PNP_UDP_1            PF01048.20   261   3.8e-88  304.9   0.0   1   1   4.5e-91   4.3e-88  304.8   0.0     2   259     1   286     1   287 0.85 [subseq from] hypothetical protein DL768_004852 [Monosporascus sp. mg162]
XP_028487692.1/11-306    -            296 PNP_UDP_1            PF01048.20   261   3.9e-88  304.9   0.0   1   1   4.6e-91   4.4e-88  304.7   0.0     2   259     1   295     1   296 0.90 [subseq from] F-box domain protein [Byssochlamys spectabilis] >RWQ98047.1 F-box domain protein [Byssochlamys spectabilis]
KXH56229.1/9-311         -            303 PNP_UDP_1            PF01048.20   261     4e-88  304.9   0.0   1   1   4.8e-91   4.5e-88  304.7   0.0     2   259     1   302     1   303 0.90 [subseq from] hypothetical protein CNYM01_13769 [Colletotrichum nymphaeae SA-01]
XP_014077508.1/12-307    -            296 PNP_UDP_1            PF01048.20   261     4e-88  304.9   0.3   1   1   4.8e-91   4.5e-88  304.7   0.3     2   260     1   296     1   296 0.90 [subseq from] hypothetical protein COCC4DRAFT_62230 [Bipolaris maydis ATCC 48331] >EMD96732.1 hypothetical protein COCHEDRAFT_1189712 [Bipolaris maydis C5] >ENI03599.1 hypothetical protein COCC4DRAFT_62230 [Bipolaris maydis ATCC 48331]
KKO96624.1/41-326        -            286 PNP_UDP_1            PF01048.20   261   4.2e-88  304.8   0.1   1   1   4.9e-91   4.7e-88  304.6   0.1     2   259     1   285     1   286 0.91 [subseq from] hypothetical protein THAR02_11273, partial [Trichoderma harzianum]
EXL39993.1/9-310         -            302 PNP_UDP_1            PF01048.20   261   4.2e-88  304.8   0.0   1   1     5e-91   4.7e-88  304.6   0.0     2   259     1   301     1   302 0.89 [subseq from] hypothetical protein FOCG_17443 [Fusarium oxysporum f. sp. radicis-lycopersici 26381]
KLJ08151.1/15-309        -            295 PNP_UDP_1            PF01048.20   261   4.2e-88  304.8   0.0   1   1     5e-91   4.7e-88  304.6   0.0     2   259     1   294     1   295 0.88 [subseq from] hypothetical protein EMPG_16409 [Blastomyces silverae]
KFA80680.1/9-309         -            301 PNP_UDP_1            PF01048.20   261   4.2e-88  304.8   0.1   1   1     5e-91   4.7e-88  304.6   0.1     2   259     1   300     1   301 0.91 [subseq from] hypothetical protein S40288_01803 [Stachybotrys chartarum IBT 40288]
TGJ68461.1/42-335        -            294 PNP_UDP_1            PF01048.20   261   4.3e-88  304.8   0.0   1   1   5.1e-91   4.8e-88  304.6   0.0     2   259     1   293     1   294 0.91 [subseq from] hypothetical protein EYR41_007511 [Arthrobotrys oligospora]
PIG79069.1/13-304        -            292 PNP_UDP_1            PF01048.20   261   4.4e-88  304.7   0.1   1   1   5.2e-91   4.9e-88  304.6   0.1     2   257     1   290     1   292 0.92 [subseq from] Pfs domain protein [Aspergillus arachidicola]
XP_013953466.1/17-315    -            299 PNP_UDP_1            PF01048.20   261   4.4e-88  304.7   0.0   1   1   5.2e-91   4.9e-88  304.6   0.0     2   259     1   298     1   299 0.88 [subseq from] hypothetical protein TRIVIDRAFT_157244 [Trichoderma virens Gv29-8] >EHK19268.1 hypothetical protein TRIVIDRAFT_157244 [Trichoderma virens Gv29-8]
SCO84733.1/9-309         -            301 PNP_UDP_1            PF01048.20   261   4.4e-88  304.7   0.0   1   1   5.2e-91   4.9e-88  304.6   0.0     2   259     1   300     1   301 0.89 [subseq from] related to Pfs domain protein [Fusarium oxysporum]
PNP54670.1/9-309         -            301 PNP_UDP_1            PF01048.20   261   4.6e-88  304.7   0.2   1   1   5.5e-91   5.2e-88  304.5   0.2     2   259     1   300     1   301 0.88 [subseq from] hypothetical protein FNYG_15619 [Fusarium nygamai]
XP_008094548.1/71-373    -            303 PNP_UDP_1            PF01048.20   261   4.6e-88  304.7   0.0   1   1   5.5e-91   5.2e-88  304.5   0.0     2   259     1   302     1   303 0.89 [subseq from] hypothetical protein GLRG_05672 [Colletotrichum graminicola M1.001] >EFQ30528.1 hypothetical protein GLRG_05672 [Colletotrichum graminicola M1.001]
CRG91689.1/13-302        -            290 PNP_UDP_1            PF01048.20   261   4.8e-88  304.6   0.0   1   1   5.7e-91   5.4e-88  304.4   0.0     2   260     1   290     1   290 0.93 [subseq from] Ankyrin repeat domain-containing protein 50 [Talaromyces islandicus]
KZL67860.1/9-310         -            302 PNP_UDP_1            PF01048.20   261   4.8e-88  304.6   0.0   1   1   5.7e-91   5.4e-88  304.4   0.0     2   259     1   301     1   302 0.93 [subseq from] ankyrin repeat protein [Colletotrichum tofieldiae]
RVD80111.1/54-344        -            291 PNP_UDP_1            PF01048.20   261   4.9e-88  304.6   0.3   1   1   5.8e-91   5.5e-88  304.4   0.3     2   259     1   290     1   291 0.84 [subseq from] hypothetical protein DFL_008019 [Arthrobotrys flagrans]
RVD80112.1/54-344        -            291 PNP_UDP_1            PF01048.20   261   4.9e-88  304.6   0.3   1   1   5.8e-91   5.5e-88  304.4   0.3     2   259     1   290     1   291 0.84 [subseq from] hypothetical protein DFL_008019 [Arthrobotrys flagrans]
KXG45628.1/9-309         -            301 PNP_UDP_1            PF01048.20   261   4.9e-88  304.6   0.0   1   1     6e-91   5.6e-88  304.4   0.0     2   259     1   300     1   301 0.86 [subseq from] hypothetical protein PGRI_033950 [Penicillium griseofulvum]
CEJ61128.1/67-354        -            288 PNP_UDP_1            PF01048.20   261   5.1e-88  304.5   0.1   1   1     6e-91   5.7e-88  304.4   0.1     2   259     1   287     1   288 0.84 [subseq from] hypothetical protein PMG11_09670 [Penicillium brasilianum]
GES63346.1/9-307         -            299 PNP_UDP_1            PF01048.20   261   5.1e-88  304.5   0.0   1   1   6.1e-91   5.7e-88  304.3   0.0     2   259     1   298     1   299 0.88 [subseq from] hypothetical protein ATETN484_0009003300 [Aspergillus terreus]
PGH01143.1/12-308        -            297 PNP_UDP_1            PF01048.20   261   5.1e-88  304.5   0.0   1   1   6.1e-91   5.8e-88  304.3   0.0     2   260     1   297     1   297 0.91 [subseq from] hypothetical protein AJ79_08014 [Helicocarpus griseus UAMH5409]
EHA19539.1/9-304         -            296 PNP_UDP_1            PF01048.20   261   5.1e-88  304.5   0.0   1   1   6.1e-91   5.8e-88  304.3   0.0     2   259     1   295     1   296 0.85 [subseq from] hypothetical protein ASPNIDRAFT_38962 [Aspergillus niger ATCC 1015]
SPB51365.1/9-304         -            296 PNP_UDP_1            PF01048.20   261   5.1e-88  304.5   0.0   1   1   6.1e-91   5.8e-88  304.3   0.0     2   259     1   295     1   296 0.85 [subseq from] unnamed protein product [Aspergillus niger] >TPR04511.1 Arylsulfotransferase (ASST) family protein [Aspergillus niger]
XP_024752705.1/50-349    -            300 PNP_UDP_1            PF01048.20   261   5.2e-88  304.5   0.0   1   1   6.3e-91   5.9e-88  304.3   0.0     2   260     1   300     1   300 0.89 [subseq from] hypothetical protein BBK36DRAFT_1111668 [Trichoderma citrinoviride] >PTB69385.1 hypothetical protein BBK36DRAFT_1111668 [Trichoderma citrinoviride]
XP_018140508.1/9-307     -            299 PNP_UDP_1            PF01048.20   261   5.3e-88  304.5   0.1   1   1   6.2e-91   5.9e-88  304.3   0.1     2   259     1   298     1   299 0.90 [subseq from] ankyrin repeat domain-containing protein [Pochonia chlamydosporia 170] >OAQ62928.1 ankyrin repeat domain-containing protein [Pochonia chlamydosporia 170]
EXA28433.1/9-288         -            280 PNP_UDP_1            PF01048.20   261   5.3e-88  304.5   0.0   1   1   6.2e-91   5.9e-88  304.3   0.0     2   259     1   279     1   280 0.88 [subseq from] hypothetical protein FOVG_19962 [Fusarium oxysporum f. sp. pisi HDV247] >EXA28434.1 hypothetical protein FOVG_19962 [Fusarium oxysporum f. sp. pisi HDV247]
XP_018136445.1/10-307    -            298 PNP_UDP_1            PF01048.20   261   5.4e-88  304.4   0.1   1   1   6.6e-91   6.3e-88  304.2   0.1     1   260     1   298     1   298 0.85 [subseq from] ankyrin repeat-containing protein [Pochonia chlamydosporia 170] >OAQ58259.1 ankyrin repeat-containing protein [Pochonia chlamydosporia 170]
PNP53962.1/43-341        -            299 PNP_UDP_1            PF01048.20   261   5.4e-88  304.4   0.0   1   1   6.5e-91   6.1e-88  304.3   0.0     2   259     1   298     1   299 0.86 [subseq from] hypothetical protein THARTR1_05649 [Trichoderma harzianum]
GAM37811.1/11-312        -            302 PNP_UDP_1            PF01048.20   261   5.4e-88  304.4   0.0   1   1   6.5e-91   6.1e-88  304.3   0.0     2   259     1   301     1   302 0.89 [subseq from] hypothetical protein TCE0_033r08046 [Talaromyces cellulolyticus]
RYP50932.1/12-305        -            294 PNP_UDP_1            PF01048.20   261   5.6e-88  304.4   0.2   1   1   6.6e-91   6.3e-88  304.2   0.2     2   259     1   293     1   294 0.93 [subseq from] hypothetical protein DL768_003657 [Monosporascus sp. mg162]
RDW57769.1/11-304        -            294 PNP_UDP_1            PF01048.20   261   5.6e-88  304.4   0.2   1   1   6.7e-91   6.3e-88  304.2   0.2     1   259     1   293     1   294 0.96 [subseq from] hypothetical protein BP5796_12570 [Coleophoma crateriformis]
KJK86072.1/10-307        -            298 PNP_UDP_1            PF01048.20   261   5.7e-88  304.4   0.1   1   1   6.8e-91   6.4e-88  304.2   0.1     1   259     1   297     1   298 0.86 [subseq from] hypothetical protein H633G_10085 [Metarhizium anisopliae BRIP 53284]
EGU87923.1/9-309         -            301 PNP_UDP_1            PF01048.20   261   5.7e-88  304.4   0.0   1   1   6.8e-91   6.4e-88  304.2   0.0     2   259     1   300     1   301 0.88 [subseq from] hypothetical protein FOXB_01609 [Fusarium oxysporum Fo5176]
EXL75562.1/9-309         -            301 PNP_UDP_1            PF01048.20   261   5.7e-88  304.4   0.0   1   1   6.8e-91   6.4e-88  304.2   0.0     2   259     1   300     1   301 0.88 [subseq from] hypothetical protein FOPG_09409 [Fusarium oxysporum f. sp. conglutinans race 2 54008]
RYP70705.1/38-343        -            306 PNP_UDP_1            PF01048.20   261   5.8e-88  304.3   0.0   1   1   6.9e-91   6.5e-88  304.2   0.0     2   259     1   305     1   306 0.86 [subseq from] hypothetical protein DL771_005309 [Monosporascus sp. 5C6A]
RYN50572.1/12-300        -            289 PNP_UDP_1            PF01048.20   261   5.8e-88  304.3   0.5   1   1   6.9e-91   6.6e-88  304.2   0.5     2   259     1   288     1   289 0.83 [subseq from] hypothetical protein AA0117_g13405, partial [Alternaria alternata]
EGU74137.1/9-310         -            302 PNP_UDP_1            PF01048.20   261   5.9e-88  304.3   0.0   1   1     7e-91   6.6e-88  304.1   0.0     2   259     1   301     1   302 0.91 [subseq from] hypothetical protein FOXB_15355 [Fusarium oxysporum Fo5176]
RHZ63549.1/10-304        -            295 PNP_UDP_1            PF01048.20   261   5.9e-88  304.3   0.0   1   1     7e-91   6.6e-88  304.2   0.0     2   257     1   293     1   295 0.85 [subseq from] hypothetical protein CDV55_104361 [Aspergillus turcosus] >RLL99121.1 hypothetical protein CFD26_105790 [Aspergillus turcosus]
XP_020126129.1/12-300    -            289 PNP_UDP_1            PF01048.20   261   5.9e-88  304.3   0.1   1   1   7.1e-91   6.7e-88  304.1   0.1     2   259     1   288     1   289 0.88 [subseq from] kinesin light chain [Diplodia corticola] >OJD29869.1 kinesin light chain [Diplodia corticola]
EMR61987.1/9-306         -            298 PNP_UDP_1            PF01048.20   261   6.2e-88  304.2   0.1   1   1   7.5e-91   7.1e-88  304.0   0.1     2   259     1   297     1   298 0.91 [subseq from] putative nacht and ankyrin domain protein [Eutypa lata UCREL1]
XP_013274470.1/8-308     -            301 PNP_UDP_1            PF01048.20   261   6.2e-88  304.2   0.1   1   1   7.4e-91     7e-88  304.1   0.1     2   259     1   300     1   301 0.89 [subseq from] hypothetical protein Z518_01987 [Rhinocladiella mackenziei CBS 650.93] >KIX07334.1 hypothetical protein Z518_01987 [Rhinocladiella mackenziei CBS 650.93]
OJJ08401.1/11-305        -            295 PNP_UDP_1            PF01048.20   261   6.3e-88  304.2   0.0   1   1   7.5e-91     7e-88  304.1   0.0     2   259     1   294     1   295 0.93 [subseq from] hypothetical protein ASPVEDRAFT_47554 [Aspergillus versicolor CBS 583.65]
KAE8386949.1/13-327      -            315 PNP_UDP_1            PF01048.20   261   6.3e-88  304.2   0.0   1   1   7.6e-91   7.2e-88  304.0   0.0     2   259     1   314     1   315 0.91 [subseq from] purine and uridine phosphorylase [Aspergillus albertensis]
XP_025388672.1/29-323    -            295 PNP_UDP_1            PF01048.20   261   6.3e-88  304.2   0.0   1   1   7.5e-91   7.1e-88  304.0   0.0     2   259     1   294     1   295 0.86 [subseq from] hypothetical protein BO83DRAFT_28090 [Aspergillus eucalypticola CBS 122712] >PWY74222.1 hypothetical protein BO83DRAFT_28090 [Aspergillus eucalypticola CBS 122712]
KIN05301.1/13-300        -            288 PNP_UDP_1            PF01048.20   261   6.4e-88  304.2   0.1   1   1   7.6e-91   7.2e-88  304.0   0.1     2   260     1   288     1   288 0.88 [subseq from] hypothetical protein OIDMADRAFT_177537 [Oidiodendron maius Zn]
XP_025563980.1/14-306    -            293 PNP_UDP_1            PF01048.20   261   6.5e-88  304.2   0.0   1   1   7.7e-91   7.3e-88  304.0   0.0     2   259     1   292     1   293 0.86 [subseq from] Pfs domain protein [Aspergillus vadensis CBS 113365] >PYH70186.1 Pfs domain protein [Aspergillus vadensis CBS 113365]
OQE02100.1/11-305        -            295 PNP_UDP_1            PF01048.20   261   6.5e-88  304.2   0.0   1   1   7.9e-91   7.4e-88  304.0   0.0     2   259     1   294     1   295 0.94 [subseq from] hypothetical protein PENSOL_c003G05772 [Penicillium solitum]
PNP46436.1/41-326        -            286 PNP_UDP_1            PF01048.20   261   6.5e-88  304.2   0.1   1   1   7.8e-91   7.4e-88  304.0   0.1     2   259     1   285     1   286 0.89 [subseq from] hypothetical protein THARTR1_10758 [Trichoderma harzianum]
RKK73313.1/12-300        -            289 PNP_UDP_1            PF01048.20   261   6.8e-88  304.1   0.1   1   1   8.1e-91   7.7e-88  303.9   0.1     2   260     1   289     1   289 0.87 [subseq from] hypothetical protein BFJ71_g17415, partial [Fusarium oxysporum]
RAO71915.1/9-312         -            304 PNP_UDP_1            PF01048.20   261   6.9e-88  304.1   0.0   1   1   8.2e-91   7.7e-88  303.9   0.0     2   259     1   303     1   304 0.86 [subseq from] hypothetical protein BHQ10_007927 [Talaromyces amestolkiae]
OQE25397.1/9-305         -            297 PNP_UDP_1            PF01048.20   261   6.9e-88  304.1   0.0   1   1   8.2e-91   7.8e-88  303.9   0.0     2   259     1   296     1   297 0.90 [subseq from] hypothetical protein PENSTE_c006G01170 [Penicillium steckii]
OJJ65728.1/10-302        -            293 PNP_UDP_1            PF01048.20   261     7e-88  304.1   0.0   1   1   8.3e-91   7.8e-88  303.9   0.0     2   259     1   292     1   293 0.88 [subseq from] hypothetical protein ASPBRDRAFT_79660 [Aspergillus brasiliensis CBS 101740]
OOQ88032.1/9-307         -            299 PNP_UDP_1            PF01048.20   261     7e-88  304.1   0.0   1   1   8.4e-91   7.9e-88  303.9   0.0     2   259     1   298     1   299 0.87 [subseq from] hypothetical protein PEBR_14662 [Penicillium brasilianum]
CRG92730.1/11-305        -            295 PNP_UDP_1            PF01048.20   261     7e-88  304.1   0.0   1   1   8.3e-91   7.9e-88  303.9   0.0     2   257     1   293     1   295 0.91 [subseq from] hypothetical protein PISL3812_09796 [Talaromyces islandicus]
XP_013957268.1/8-270     -            263 PNP_UDP_1            PF01048.20   261   7.1e-88  304.0   0.0   1   1   8.4e-91   7.9e-88  303.9   0.0     2   259     1   262     1   263 0.92 [subseq from] hypothetical protein TRIVIDRAFT_151071 [Trichoderma virens Gv29-8] >EHK23069.1 hypothetical protein TRIVIDRAFT_151071 [Trichoderma virens Gv29-8]
XP_018254966.1/9-309     -            301 PNP_UDP_1            PF01048.20   261   7.2e-88  304.0   0.1   1   1   8.6e-91   8.1e-88  303.9   0.1     2   259     1   300     1   301 0.87 [subseq from] hypothetical protein FOXG_14930 [Fusarium oxysporum f. sp. lycopersici 4287] >KNB16921.1 hypothetical protein FOXG_14930 [Fusarium oxysporum f. sp. lycopersici 4287]
KIM95519.1/12-304        -            293 PNP_UDP_1            PF01048.20   261   7.3e-88  304.0   0.1   1   1   8.6e-91   8.1e-88  303.9   0.1     1   259     1   292     1   293 0.95 [subseq from] hypothetical protein OIDMADRAFT_171625 [Oidiodendron maius Zn]
CAK45789.1/10-302        -            293 PNP_UDP_1            PF01048.20   261   7.3e-88  304.0   0.0   1   1   8.7e-91   8.2e-88  303.8   0.0     2   259     1   292     1   293 0.87 [subseq from] unnamed protein product [Aspergillus niger]
RDH16249.1/10-302        -            293 PNP_UDP_1            PF01048.20   261   7.3e-88  304.0   0.0   1   1   8.7e-91   8.2e-88  303.8   0.0     2   259     1   292     1   293 0.87 [subseq from] hypothetical protein M747DRAFT_267006 [Aspergillus niger ATCC 13496]
XP_001393220.2/10-302    -            293 PNP_UDP_1            PF01048.20   261   7.3e-88  304.0   0.0   1   1   8.7e-91   8.2e-88  303.8   0.0     2   259     1   292     1   293 0.87 [subseq from] hypothetical protein ANI_1_2514074 [Aspergillus niger CBS 513.88]
PYI11141.1/14-306        -            293 PNP_UDP_1            PF01048.20   261   7.3e-88  304.0   0.0   1   1   8.7e-91   8.2e-88  303.8   0.0     2   259     1   292     1   293 0.86 [subseq from] purine and uridine phosphorylase [Aspergillus sclerotiicarbonarius CBS 121057]
OKO99397.1/13-306        -            294 PNP_UDP_1            PF01048.20   261   7.4e-88  304.0   0.0   1   1   8.7e-91   8.3e-88  303.8   0.0     2   259     1   293     1   294 0.89 [subseq from] hypothetical protein PENSUB_8454 [Penicillium subrubescens]
PVH98942.1/12-303        -            292 PNP_UDP_1            PF01048.20   261   7.5e-88  304.0   0.0   1   1   8.9e-91   8.4e-88  303.8   0.0     2   260     1   292     1   292 0.92 [subseq from] purine and uridine phosphorylase [Periconia macrospinosa]
GES58469.1/790-1084      -            295 PNP_UDP_1            PF01048.20   261   7.6e-88  304.0   0.0   1   1     9e-91   8.5e-88  303.8   0.0     2   259     1   294     1   295 0.85 [subseq from] hypothetical protein ATETN484_0002064500 [Aspergillus terreus]
XP_026607659.1/9-306     -            298 PNP_UDP_1            PF01048.20   261   7.6e-88  304.0   0.0   1   1   9.1e-91   8.5e-88  303.8   0.0     2   257     1   296     1   298 0.91 [subseq from] hypothetical protein DSM5745_02480 [Aspergillus mulundensis] >RDW90705.1 hypothetical protein DSM5745_02480 [Aspergillus mulundensis]
XP_007786371.1/8-302     -            295 PNP_UDP_1            PF01048.20   261   7.7e-88  303.9   0.1   1   1   9.1e-91   8.6e-88  303.8   0.1     2   259     1   294     1   295 0.90 [subseq from] hypothetical protein EPUS_04188 [Endocarpon pusillum Z07020] >ERF76330.1 hypothetical protein EPUS_04188 [Endocarpon pusillum Z07020]
RYN52656.1/12-300        -            289 PNP_UDP_1            PF01048.20   261   7.8e-88  303.9   0.9   1   1   9.3e-91   8.8e-88  303.7   0.9     2   260     1   289     1   289 0.83 [subseq from] hypothetical protein AA0117_g13357 [Alternaria alternata]
PCG94078.1/53-354        -            302 PNP_UDP_1            PF01048.20   261   7.8e-88  303.9   0.0   1   1   9.4e-91   8.9e-88  303.7   0.0     2   259     1   301     1   302 0.85 [subseq from] Hypothetical protein PENO1_080360 [Penicillium sp. 'occitanis'] >PCG94366.1 hypothetical protein PENOC_083180 [Penicillium sp. 'occitanis']
KAB2568939.1/9-315       -            307 PNP_UDP_1            PF01048.20   261   7.9e-88  303.9   0.1   1   1   9.6e-91   9.1e-88  303.7   0.1     2   258     1   306     1   307 0.84 [subseq from] Ankyrin repeat domain-containing protein 50 [Lasiodiplodia theobromae]
XP_001259052.1/9-307     -            299 PNP_UDP_1            PF01048.20   261     8e-88  303.9   0.0   1   1   9.6e-91   9.1e-88  303.7   0.0     2   259     1   298     1   299 0.88 [subseq from] WD domain protein [Aspergillus fischeri NRRL 181] >EAW17155.1 WD domain protein [Aspergillus fischeri NRRL 181]
GAO90512.1/10-292        -            283 PNP_UDP_1            PF01048.20   261   8.1e-88  303.9   0.0   1   1   9.6e-91   9.1e-88  303.7   0.0     2   259     1   282     1   283 0.87 [subseq from] vegetative incompatibility protein HET-E-1 [Aspergillus udagawae]
OCK89621.1/13-301        -            289 PNP_UDP_1            PF01048.20   261   8.1e-88  303.9   0.0   1   1   9.7e-91   9.2e-88  303.7   0.0     2   260     1   289     1   289 0.86 [subseq from] purine and uridine phosphorylase [Cenococcum geophilum 1.58]
KOC15327.1/10-302        -            293 PNP_UDP_1            PF01048.20   261   8.1e-88  303.9   0.0   1   1   9.6e-91   9.1e-88  303.7   0.0     2   259     1   292     1   293 0.92 [subseq from] Pfs domain protein [Aspergillus flavus AF70] >RAQ72459.1 Pfs domain protein [Aspergillus flavus] >RAQ78225.1 Pfs domain protein [Aspergillus flavus] >RMZ42161.1 Pfs domain protein [Aspergillus flavus]
XP_023092880.1/10-302    -            293 PNP_UDP_1            PF01048.20   261   8.1e-88  303.9   0.0   1   1   9.6e-91   9.1e-88  303.7   0.0     2   259     1   292     1   293 0.92 [subseq from] unnamed protein product [Aspergillus oryzae RIB40] >BAE63697.1 unnamed protein product [Aspergillus oryzae RIB40]
OPB46456.1/9-309         -            301 PNP_UDP_1            PF01048.20   261   8.2e-88  303.8   0.0   1   1   9.8e-91   9.3e-88  303.7   0.0     2   259     1   300     1   301 0.92 [subseq from] hypothetical protein A0O28_0065770 [Trichoderma guizhouense]
KIN07122.1/8-300         -            293 PNP_UDP_1            PF01048.20   261   8.4e-88  303.8   0.0   1   1     1e-90   9.4e-88  303.6   0.0     1   256     1   292     1   293 0.87 [subseq from] hypothetical protein OIDMADRAFT_71425, partial [Oidiodendron maius Zn]
KAB8235878.1/11-303      -            293 PNP_UDP_1            PF01048.20   261   8.7e-88  303.8   0.0   1   1     1e-90   9.7e-88  303.6   0.0     2   259     1   292     1   293 0.88 [subseq from] hypothetical protein BDW43DRAFT_317846 [Aspergillus alliaceus]
KAE8396415.1/11-303      -            293 PNP_UDP_1            PF01048.20   261   8.7e-88  303.8   0.0   1   1     1e-90   9.7e-88  303.6   0.0     2   259     1   292     1   293 0.88 [subseq from] hypothetical protein BDV23DRAFT_192206 [Aspergillus albertensis]
ROV87359.1/9-308         -            300 PNP_UDP_1            PF01048.20   261   8.7e-88  303.8   0.0   1   1     1e-90   9.8e-88  303.6   0.0     2   259     1   299     1   300 0.88 [subseq from] hypothetical protein VSDG_09866 [Valsa sordida]
RYP46746.1/262-563       -            302 PNP_UDP_1            PF01048.20   261   8.7e-88  303.8   0.0   1   1   1.1e-90     1e-87  303.5   0.0     2   259     1   301     1   302 0.88 [subseq from] hypothetical protein DL768_007093 [Monosporascus sp. mg162]
QGA20665.1/13-305        -            293 PNP_UDP_1            PF01048.20   261   8.8e-88  303.7   0.1   1   1     1e-90   9.8e-88  303.6   0.1     2   259     1   292     1   293 0.86 [subseq from] hypothetical protein EYB26_008371 [Talaromyces marneffei]
RKK76426.1/56-356        -            301 PNP_UDP_1            PF01048.20   261   8.8e-88  303.7   0.0   1   1   1.1e-90     1e-87  303.6   0.0     2   259     1   300     1   301 0.88 [subseq from] hypothetical protein BFJ71_g16948 [Fusarium oxysporum]
XP_007802035.1/15-310    -            296 PNP_UDP_1            PF01048.20   261   8.9e-88  303.7   0.0   1   1   1.1e-90     1e-87  303.6   0.0     2   260     1   296     1   296 0.87 [subseq from] hypothetical protein EPUS_02077 [Endocarpon pusillum Z07020] >ERF72190.1 hypothetical protein EPUS_02077 [Endocarpon pusillum Z07020]
KJK73685.1/9-310         -            302 PNP_UDP_1            PF01048.20   261   8.9e-88  303.7   0.0   1   1   1.1e-90     1e-87  303.6   0.0     2   259     1   301     1   302 0.86 [subseq from] hypothetical protein H634G_11047 [Metarhizium anisopliae BRIP 53293] >KJK86018.1 hypothetical protein H633G_10136 [Metarhizium anisopliae BRIP 53284]
KZL73181.1/9-310         -            302 PNP_UDP_1            PF01048.20   261     9e-88  303.7   0.4   1   1   1.1e-90     1e-87  303.6   0.4     2   259     1   301     1   302 0.95 [subseq from] ankyrin repeat protein [Colletotrichum tofieldiae]
EWZ28352.1/9-305         -            297 PNP_UDP_1            PF01048.20   261     9e-88  303.7   0.0   1   1   1.1e-90     1e-87  303.5   0.0     2   259     1   296     1   297 0.89 [subseq from] hypothetical protein FOZG_17920 [Fusarium oxysporum Fo47] >EWZ28353.1 hypothetical protein FOZG_17920 [Fusarium oxysporum Fo47]
EXA28432.1/9-305         -            297 PNP_UDP_1            PF01048.20   261     9e-88  303.7   0.0   1   1   1.1e-90     1e-87  303.5   0.0     2   259     1   296     1   297 0.89 [subseq from] hypothetical protein FOVG_19962 [Fusarium oxysporum f. sp. pisi HDV247]
RYN56949.1/12-303        -            292 PNP_UDP_1            PF01048.20   261   9.2e-88  303.7   0.4   1   1   1.1e-90     1e-87  303.5   0.4     2   260     1   292     1   292 0.90 [subseq from] hypothetical protein AA0117_g13239 [Alternaria alternata]
OPB45179.1/41-326        -            286 PNP_UDP_1            PF01048.20   261   9.3e-88  303.7   0.1   1   1   1.1e-90     1e-87  303.5   0.1     2   259     1   285     1   286 0.93 [subseq from] hypothetical protein A0O28_0073850 [Trichoderma guizhouense]
GAW11732.1/56-342        -            287 PNP_UDP_1            PF01048.20   261   9.3e-88  303.7   0.4   1   1   1.1e-90     1e-87  303.5   0.4     2   259     1   286     1   287 0.92 [subseq from] hypothetical protein ANO14919_010820 [fungal sp. No.14919]
XP_015412627.1/10-301    -            292 PNP_UDP_1            PF01048.20   261   9.3e-88  303.7   0.0   1   1   1.1e-90   1.1e-87  303.5   0.0     2   259     1   291     1   292 0.90 [subseq from] hypothetical protein ANOM_000252 [Aspergillus nomius NRRL 13137] >KNG91704.1 hypothetical protein ANOM_000252 [Aspergillus nomius NRRL 13137]
GAM42145.1/11-305        -            295 PNP_UDP_1            PF01048.20   261   9.4e-88  303.7   0.0   1   1   1.1e-90   1.1e-87  303.5   0.0     2   257     1   293     1   295 0.89 [subseq from] hypothetical protein TCE0_043r15846 [Talaromyces cellulolyticus]
OQE40897.1/9-302         -            294 PNP_UDP_1            PF01048.20   261   9.5e-88  303.6   0.0   1   1   1.1e-90   1.1e-87  303.5   0.0     1   259     1   293     1   294 0.85 [subseq from] hypothetical protein PENCOP_c005G06057 [Penicillium coprophilum]
XP_024404809.1/9-308     -            300 PNP_UDP_1            PF01048.20   261   9.6e-88  303.6   0.1   1   1   1.1e-90   1.1e-87  303.4   0.1     2   259     1   299     1   300 0.87 [subseq from] hypothetical protein TGAM01_v208866 [Trichoderma gamsii] >PON22185.1 hypothetical protein TGAM01_v208866 [Trichoderma gamsii]
RAO72618.1/48-349        -            302 PNP_UDP_1            PF01048.20   261   9.6e-88  303.6   0.0   1   1   1.1e-90   1.1e-87  303.5   0.0     2   259     1   301     1   302 0.93 [subseq from] hypothetical protein BHQ10_008630 [Talaromyces amestolkiae]
EMD95074.1/12-299        -            288 PNP_UDP_1            PF01048.20   261   9.7e-88  303.6   0.1   1   1   1.2e-90   1.1e-87  303.4   0.1     2   260     1   288     1   288 0.86 [subseq from] hypothetical protein COCHEDRAFT_1091668 [Bipolaris maydis C5]
XP_014074001.1/12-299    -            288 PNP_UDP_1            PF01048.20   261   9.7e-88  303.6   0.1   1   1   1.2e-90   1.1e-87  303.4   0.1     2   260     1   288     1   288 0.86 [subseq from] hypothetical protein COCC4DRAFT_179738, partial [Bipolaris maydis ATCC 48331] >ENI00092.1 hypothetical protein COCC4DRAFT_179738, partial [Bipolaris maydis ATCC 48331]
KLJ13093.1/13-305        -            293 PNP_UDP_1            PF01048.20   261     1e-87  303.6   0.0   1   1   1.2e-90   1.1e-87  303.4   0.0     2   259     1   292     1   293 0.87 [subseq from] hypothetical protein EMPG_11959 [Blastomyces silverae]
EIT76448.1/10-302        -            293 PNP_UDP_1            PF01048.20   261     1e-87  303.5   0.0   1   1   1.2e-90   1.1e-87  303.4   0.0     2   259     1   292     1   293 0.92 [subseq from] nucleoside phosphorylase [Aspergillus oryzae 3.042] >KDE85459.1 nucleoside phosphorylase [Aspergillus oryzae 100-8]
KAB8250143.1/10-302      -            293 PNP_UDP_1            PF01048.20   261     1e-87  303.5   0.0   1   1   1.2e-90   1.1e-87  303.4   0.0     2   259     1   292     1   293 0.92 [subseq from] nucleoside phosphorylase domain-containing protein [Aspergillus parvisclerotigenus]
EXA32213.1/9-309         -            301 PNP_UDP_1            PF01048.20   261     1e-87  303.5   0.0   1   1   1.2e-90   1.2e-87  303.4   0.0     2   259     1   300     1   301 0.89 [subseq from] hypothetical protein FOVG_16584 [Fusarium oxysporum f. sp. pisi HDV247]
RKK81722.1/9-309         -            301 PNP_UDP_1            PF01048.20   261     1e-87  303.5   0.0   1   1   1.2e-90   1.1e-87  303.4   0.0     2   259     1   300     1   301 0.86 [subseq from] hypothetical protein BFJ71_g15507 [Fusarium oxysporum]
RYP53871.1/47-346        -            300 PNP_UDP_1            PF01048.20   261     1e-87  303.5   0.0   1   1   1.2e-90   1.2e-87  303.3   0.0     2   259     1   299     1   300 0.87 [subseq from] hypothetical protein DL768_001183 [Monosporascus sp. mg162]
RYP66170.1/56-342        -            287 PNP_UDP_1            PF01048.20   261     1e-87  303.5   0.0   1   1   1.2e-90   1.2e-87  303.3   0.0     2   259     1   286     1   287 0.89 [subseq from] hypothetical protein DL771_007946 [Monosporascus sp. 5C6A]
PIG87297.1/12-300        -            289 PNP_UDP_1            PF01048.20   261   1.1e-87  303.5   0.0   1   1   1.3e-90   1.2e-87  303.3   0.0     3   259     2   288     1   289 0.88 [subseq from] kinesin light chain [Aspergillus arachidicola]
KUL82054.1/13-306        -            294 PNP_UDP_1            PF01048.20   261   1.1e-87  303.5   0.0   1   1   1.3e-90   1.2e-87  303.3   0.0     2   257     1   293     1   294 0.94 [subseq from] hypothetical protein ZTR_10669 [Talaromyces verruculosus]
RYP56595.1/47-348        -            302 PNP_UDP_1            PF01048.20   261   1.1e-87  303.5   0.0   1   1   1.3e-90   1.2e-87  303.3   0.0     2   259     1   301     1   302 0.90 [subseq from] hypothetical protein DL771_011716 [Monosporascus sp. 5C6A]
XP_001390199.1/10-304    -            295 PNP_UDP_1            PF01048.20   261   1.1e-87  303.4   0.0   1   1   1.3e-90   1.2e-87  303.2   0.0     2   259     1   294     1   295 0.87 [subseq from] kinesin light chain 1 and [Aspergillus niger CBS 513.88] >CAK44602.1 unnamed protein product [Aspergillus niger] >RDH19446.1 TPR-like protein [Aspergillus niger ATCC 13496]
XP_025453076.1/14-308    -            295 PNP_UDP_1            PF01048.20   261   1.1e-87  303.4   0.0   1   1   1.3e-90   1.2e-87  303.2   0.0     2   259     1   294     1   295 0.87 [subseq from] TPR-like protein [Aspergillus lacticoffeatus CBS 101883] >PYH55021.1 TPR-like protein [Aspergillus lacticoffeatus CBS 101883]
KAB8237936.1/10-302      -            293 PNP_UDP_1            PF01048.20   261   1.1e-87  303.4   0.0   1   1   1.3e-90   1.2e-87  303.2   0.0     2   259     1   292     1   293 0.88 [subseq from] hypothetical protein BDW43DRAFT_296928 [Aspergillus alliaceus]
XP_024745451.1/9-310     -            302 PNP_UDP_1            PF01048.20   261   1.1e-87  303.4   0.1   1   1   1.4e-90   1.3e-87  303.2   0.1     2   259     1   301     1   302 0.85 [subseq from] purine and uridine phosphorylase [Trichoderma citrinoviride] >PTB62131.1 purine and uridine phosphorylase [Trichoderma citrinoviride]
PNP60527.1/38-335        -            298 PNP_UDP_1            PF01048.20   261   1.1e-87  303.4   0.0   1   1   1.3e-90   1.3e-87  303.2   0.0     2   259     1   297     1   298 0.95 [subseq from] hypothetical protein THARTR1_00551 [Trichoderma harzianum]
KIL95675.1/70-353        -            284 PNP_UDP_1            PF01048.20   261   1.1e-87  303.4   0.1   1   1   1.4e-90   1.3e-87  303.2   0.1     2   259     1   283     1   284 0.89 [subseq from] hypothetical protein FAVG1_00413 [Fusarium avenaceum]
THV70809.1/13-303        -            291 PNP_UDP_1            PF01048.20   261   1.1e-87  303.4   0.1   1   1   1.4e-90   1.3e-87  303.2   0.1     2   259     1   290     1   291 0.87 [subseq from] purine and uridine phosphorylase [Aureobasidium pullulans] >TIA59228.1 purine and uridine phosphorylase [Aureobasidium pullulans]
THW82402.1/13-303        -            291 PNP_UDP_1            PF01048.20   261   1.1e-87  303.4   0.1   1   1   1.4e-90   1.3e-87  303.2   0.1     2   259     1   290     1   291 0.87 [subseq from] purine and uridine phosphorylase [Aureobasidium pullulans]
KAB2568896.1/9-315       -            307 PNP_UDP_1            PF01048.20   261   1.1e-87  303.4   0.0   1   1   1.4e-90   1.3e-87  303.2   0.0     2   258     1   306     1   307 0.91 [subseq from] hypothetical protein DBV05_g12426 [Lasiodiplodia theobromae]
KAE8360872.1/10-302      -            293 PNP_UDP_1            PF01048.20   261   1.2e-87  303.4   0.0   1   1   1.4e-90   1.3e-87  303.2   0.0     2   259     1   292     1   293 0.94 [subseq from] violaceus kinesin [Aspergillus caelatus]
KAE8410192.1/10-302      -            293 PNP_UDP_1            PF01048.20   261   1.2e-87  303.4   0.0   1   1   1.4e-90   1.3e-87  303.2   0.0     2   259     1   292     1   293 0.94 [subseq from] purine and uridine phosphorylase [Aspergillus pseudocaelatus]
EQL38764.1/15-309        -            295 PNP_UDP_1            PF01048.20   261   1.2e-87  303.3   0.0   1   1   1.4e-90   1.4e-87  303.1   0.0     2   259     1   294     1   295 0.87 [subseq from] hypothetical protein BDFG_00301 [Blastomyces dermatitidis ATCC 26199] >EQL38765.1 hypothetical protein, variant 1 [Blastomyces dermatitidis ATCC 26199] >EQL38766.1 hypothetical protein, variant 2 [Blastomyces dermatitidis ATCC 26199] >KMW66424.1 hypothetical protein BDDG_11545 [Blastomyces dermatitidis ATCC 18188] >KMW66425.1 hypothetical protein, variant 1 [Blastomyces dermatitidis ATCC 18188] >KMW66426.1 hypothetical protein, variant 2 [Blastomyces dermatitidis ATCC 18188] >KMW66427.1 hypothetical protein, variant 3 [Blastomyces dermatitidis ATCC 18188]
OAT00872.1/15-309        -            295 PNP_UDP_1            PF01048.20   261   1.2e-87  303.3   0.0   1   1   1.4e-90   1.4e-87  303.1   0.0     2   259     1   294     1   295 0.87 [subseq from] hypothetical protein BDCG_16773 [Blastomyces dermatitidis ER-3] >OAT00873.1 hypothetical protein, variant 1 [Blastomyces dermatitidis ER-3] >OAT00874.1 hypothetical protein, variant 2 [Blastomyces dermatitidis ER-3] >OAT00875.1 hypothetical protein, variant 3 [Blastomyces dermatitidis ER-3]
OAT05374.1/15-309        -            295 PNP_UDP_1            PF01048.20   261   1.2e-87  303.3   0.0   1   1   1.4e-90   1.4e-87  303.1   0.0     2   259     1   294     1   295 0.87 [subseq from] ankyrin repeat-containing protein [Blastomyces gilchristii SLH14081] >OAT05375.1 ankyrin repeat-containing protein, variant 1 [Blastomyces gilchristii SLH14081] >OAT05376.1 ankyrin repeat-containing protein, variant 2 [Blastomyces gilchristii SLH14081]
XP_002627114.1/15-309    -            295 PNP_UDP_1            PF01048.20   261   1.2e-87  303.3   0.0   1   1   1.4e-90   1.4e-87  303.1   0.0     2   259     1   294     1   295 0.87 [subseq from] ankyrin repeat-containing protein [Blastomyces gilchristii SLH14081]
KAE8323901.1/42-338      -            297 PNP_UDP_1            PF01048.20   261   1.2e-87  303.3   0.1   1   1   1.4e-90   1.3e-87  303.2   0.1     2   259     1   296     1   297 0.92 [subseq from] nucleoside phosphorylase domain-containing protein [Aspergillus sergii]
XP_011117032.1/15-310    -            296 PNP_UDP_1            PF01048.20   261   1.2e-87  303.3   0.1   1   1   1.4e-90   1.3e-87  303.2   0.1     2   259     1   295     1   296 0.93 [subseq from] hypothetical protein AOL_s00004g80 [Arthrobotrys oligospora ATCC 24927] >EGX54047.1 hypothetical protein AOL_s00004g80 [Arthrobotrys oligospora ATCC 24927]
KIM99309.1/37-329        -            293 PNP_UDP_1            PF01048.20   261   1.2e-87  303.3   0.1   1   1   1.4e-90   1.3e-87  303.1   0.1     2   259     1   292     1   293 0.92 [subseq from] hypothetical protein OIDMADRAFT_166934 [Oidiodendron maius Zn]
KFA79857.1/12-312        -            301 PNP_UDP_1            PF01048.20   261   1.2e-87  303.3   0.0   1   1   1.5e-90   1.4e-87  303.1   0.0     2   259     1   300     1   301 0.91 [subseq from] hypothetical protein S40288_10302 [Stachybotrys chartarum IBT 40288]
XP_016601063.1/14-308    -            295 PNP_UDP_1            PF01048.20   261   1.2e-87  303.3   0.0   1   1   1.4e-90   1.4e-87  303.1   0.0     2   259     1   294     1   295 0.86 [subseq from] hypothetical protein PEX2_052780 [Penicillium expansum] >KGO36555.1 hypothetical protein PEXP_104160 [Penicillium expansum] >KGO48163.1 hypothetical protein PEX1_055850 [Penicillium expansum] >KGO59967.1 hypothetical protein PEX2_052780 [Penicillium expansum]
KZL66078.1/9-311         -            303 PNP_UDP_1            PF01048.20   261   1.2e-87  303.3   0.0   1   1   1.5e-90   1.4e-87  303.1   0.0     2   259     1   302     1   303 0.81 [subseq from] hypothetical protein CI238_06213 [Colletotrichum incanum]
OHW91479.1/9-311         -            303 PNP_UDP_1            PF01048.20   261   1.2e-87  303.3   0.0   1   1   1.5e-90   1.4e-87  303.1   0.0     2   259     1   302     1   303 0.81 [subseq from] hypothetical protein CSPAE12_09899 [Colletotrichum incanum]
OCK96816.1/45-346        -            302 PNP_UDP_1            PF01048.20   261   1.2e-87  303.2   0.0   1   1   1.5e-90   1.4e-87  303.1   0.0     2   259     1   301     1   302 0.86 [subseq from] hypothetical protein K441DRAFT_656827 [Cenococcum geophilum 1.58]
XP_007803847.1/14-301    -            288 PNP_UDP_1            PF01048.20   261   1.2e-87  303.2   0.3   1   1   1.5e-90   1.4e-87  303.1   0.3     2   260     1   288     1   288 0.87 [subseq from] hypothetical protein EPUS_07350 [Endocarpon pusillum Z07020] >ERF70494.1 hypothetical protein EPUS_07350 [Endocarpon pusillum Z07020]
RKK61794.1/13-302        -            290 PNP_UDP_1            PF01048.20   261   1.3e-87  303.2   0.0   1   1   1.5e-90   1.4e-87  303.1   0.0     2   260     1   290     1   290 0.85 [subseq from] hypothetical protein BFJ69_g17084 [Fusarium oxysporum]
XP_015400857.1/9-307     -            299 PNP_UDP_1            PF01048.20   261   1.3e-87  303.2   0.0   1   1   1.5e-90   1.5e-87  303.0   0.0     2   259     1   298     1   299 0.85 [subseq from] hypothetical protein ANOM_011872, partial [Aspergillus nomius NRRL 13137] >KNG79934.1 hypothetical protein ANOM_011872, partial [Aspergillus nomius NRRL 13137]
EWZ28033.1/9-309         -            301 PNP_UDP_1            PF01048.20   261   1.3e-87  303.2   0.0   1   1   1.6e-90   1.5e-87  303.0   0.0     2   259     1   300     1   301 0.86 [subseq from] hypothetical protein FOZG_18259 [Fusarium oxysporum Fo47]
OBW65595.1/9-308         -            300 PNP_UDP_1            PF01048.20   261   1.3e-87  303.2   0.0   1   1   1.6e-90   1.5e-87  303.0   0.0     2   259     1   299     1   300 0.88 [subseq from] Uncharacterized protein AUREO_043450 [Aureobasidium pullulans]
OCL11506.1/13-300        -            288 PNP_UDP_1            PF01048.20   261   1.3e-87  303.1   0.1   1   1   1.6e-90   1.5e-87  303.0   0.1     2   260     1   288     1   288 0.88 [subseq from] purine and uridine phosphorylase [Glonium stellatum]
XP_024732175.1/9-310     -            302 PNP_UDP_1            PF01048.20   261   1.4e-87  303.1   0.0   1   1   1.6e-90   1.5e-87  303.0   0.0     2   259     1   301     1   302 0.92 [subseq from] purine and uridine phosphorylase [Hyaloscypha bicolor E] >PMD55271.1 purine and uridine phosphorylase [Hyaloscypha bicolor E]
CRL29473.1/17-318        -            302 PNP_UDP_1            PF01048.20   261   1.4e-87  303.1   0.0   1   1   1.7e-90   1.6e-87  302.9   0.0     2   259     1   301     1   302 0.87 [subseq from] Nucleoside phosphorylase [Penicillium camemberti]
OJJ65820.1/10-304        -            295 PNP_UDP_1            PF01048.20   261   1.4e-87  303.1   0.0   1   1   1.6e-90   1.5e-87  302.9   0.0     2   259     1   294     1   295 0.89 [subseq from] hypothetical protein ASPBRDRAFT_60234 [Aspergillus brasiliensis CBS 101740]
RHZ57061.1/14-306        -            293 PNP_UDP_1            PF01048.20   261   1.4e-87  303.1   0.1   1   1   1.7e-90   1.6e-87  302.9   0.1     2   259     1   292     1   293 0.87 [subseq from] hypothetical protein CDV55_103925 [Aspergillus turcosus]
RLL96220.1/14-306        -            293 PNP_UDP_1            PF01048.20   261   1.4e-87  303.1   0.1   1   1   1.7e-90   1.6e-87  302.9   0.1     2   259     1   292     1   293 0.87 [subseq from] hypothetical protein CFD26_105719 [Aspergillus turcosus]
CEN60567.1/12-307        -            296 PNP_UDP_1            PF01048.20   261   1.4e-87  303.1   0.0   1   1   1.7e-90   1.6e-87  302.9   0.0     2   259     1   295     1   296 0.87 [subseq from] hypothetical protein ASPCAL03003 [Aspergillus calidoustus]
XP_009228501.1/9-310     -            302 PNP_UDP_1            PF01048.20   261   1.4e-87  303.1   0.1   1   1   1.7e-90   1.6e-87  302.9   0.1     2   259     1   301     1   302 0.86 [subseq from] hypothetical protein GGTG_12340 [Gaeumannomyces tritici R3-111a-1] >EJT70167.1 hypothetical protein GGTG_12340 [Gaeumannomyces tritici R3-111a-1]
KUL81712.1/18-319        -            302 PNP_UDP_1            PF01048.20   261   1.4e-87  303.1   0.1   1   1   1.7e-90   1.6e-87  302.9   0.1     2   259     1   301     1   302 0.85 [subseq from] hypothetical protein ZTR_09514 [Talaromyces verruculosus]
RKK66735.1/9-309         -            301 PNP_UDP_1            PF01048.20   261   1.4e-87  303.1   0.1   1   1   1.7e-90   1.6e-87  302.9   0.1     2   259     1   300     1   301 0.86 [subseq from] hypothetical protein BFJ69_g15137 [Fusarium oxysporum]
RAQ69312.1/13-305        -            293 PNP_UDP_1            PF01048.20   261   1.4e-87  303.0   0.0   1   1   1.7e-90   1.6e-87  302.9   0.0     2   259     1   292     1   293 0.87 [subseq from] Pfs domain protein [Aspergillus flavus]
OBT70884.1/10-300        -            291 PNP_UDP_1            PF01048.20   261   1.5e-87  303.0   0.1   1   1   1.7e-90   1.6e-87  302.9   0.1     1   256     1   290     1   291 0.90 [subseq from] hypothetical protein VF21_09990 [Pseudogymnoascus sp. 05NY08]
KFY95324.1/10-300        -            291 PNP_UDP_1            PF01048.20   261   1.5e-87  303.0   0.1   1   1   1.8e-90   1.7e-87  302.8   0.1     1   256     1   290     1   291 0.90 [subseq from] hypothetical protein V500_02837, partial [Pseudogymnoascus sp. VKM F-4518 (FW-2643)]
OQD66277.1/10-307        -            298 PNP_UDP_1            PF01048.20   261   1.5e-87  303.0   0.0   1   1   1.7e-90   1.6e-87  302.8   0.0     1   259     1   297     1   298 0.94 [subseq from] hypothetical protein PENDEC_c056G05958 [Penicillium decumbens]
XP_007716453.1/12-299    -            288 PNP_UDP_1            PF01048.20   261   1.5e-87  303.0   0.4   1   1   1.8e-90   1.7e-87  302.8   0.4     2   260     1   288     1   288 0.83 [subseq from] hypothetical protein COCCADRAFT_40355 [Bipolaris zeicola 26-R-13] >EUC29230.1 hypothetical protein COCCADRAFT_40355 [Bipolaris zeicola 26-R-13]
XP_016599246.1/9-307     -            299 PNP_UDP_1            PF01048.20   261   1.6e-87  302.9   0.1   1   1   1.9e-90   1.8e-87  302.7   0.1     2   259     1   298     1   299 0.89 [subseq from] hypothetical protein PEX2_020320 [Penicillium expansum] >KGO57588.1 hypothetical protein PEX2_020320 [Penicillium expansum]
XP_003042658.1/5-307     -            303 PNP_UDP_1            PF01048.20   261   1.6e-87  302.9   0.1   1   1   1.9e-90   1.8e-87  302.7   0.1     2   259     1   302     1   303 0.85 [subseq from] hypothetical protein NECHADRAFT_20595, partial [[Nectria] haematococca mpVI 77-13-4] >EEU36945.1 hypothetical protein NECHADRAFT_20595, partial [[Nectria] haematococca mpVI 77-13-4]
KAA8650317.1/11-305      -            295 PNP_UDP_1            PF01048.20   261   1.6e-87  302.9   0.0   1   1   1.9e-90   1.8e-87  302.7   0.0     2   257     1   293     1   295 0.90 [subseq from] hypothetical protein ATNIH1004_003001 [Aspergillus tanneri]
XP_009222906.1/9-308     -            300 PNP_UDP_1            PF01048.20   261   1.6e-87  302.9   0.0   1   1   1.9e-90   1.8e-87  302.7   0.0     2   259     1   299     1   300 0.94 [subseq from] hypothetical protein GGTG_06820 [Gaeumannomyces tritici R3-111a-1] >EJT76906.1 hypothetical protein GGTG_06820 [Gaeumannomyces tritici R3-111a-1]
RDW58733.1/11-303        -            293 PNP_UDP_1            PF01048.20   261   1.6e-87  302.9   0.1   1   1   1.9e-90   1.8e-87  302.7   0.1     1   259     1   292     1   293 0.96 [subseq from] hypothetical protein BP6252_13209 [Coleophoma cylindrospora]
THY38555.1/36-335        -            300 PNP_UDP_1            PF01048.20   261   1.6e-87  302.9   0.1   1   1     2e-90   1.9e-87  302.7   0.1     2   259     1   299     1   300 0.88 [subseq from] hypothetical protein D6C98_10334 [Aureobasidium pullulans]
THY82480.1/32-331        -            300 PNP_UDP_1            PF01048.20   261   1.6e-87  302.9   0.1   1   1     2e-90   1.9e-87  302.7   0.1     2   259     1   299     1   300 0.88 [subseq from] hypothetical protein D6C93_09195 [Aureobasidium pullulans]
THZ17489.1/38-337        -            300 PNP_UDP_1            PF01048.20   261   1.6e-87  302.9   0.1   1   1     2e-90   1.9e-87  302.7   0.1     2   259     1   299     1   300 0.88 [subseq from] hypothetical protein D6C89_08751 [Aureobasidium pullulans]
KXJ86484.1/27-327        -            301 PNP_UDP_1            PF01048.20   261   1.6e-87  302.9   0.3   1   1     2e-90   1.9e-87  302.7   0.3     2   259     1   300     1   301 0.86 [subseq from] WD domain protein [Microdochium bolleyi]
VBB84475.1/47-347        -            301 PNP_UDP_1            PF01048.20   261   1.6e-87  302.8   0.1   1   1     2e-90   1.9e-87  302.7   0.1     2   259     1   300     1   301 0.88 [subseq from] Putative protein of unknown function [Podospora comata]
XP_018254024.1/37-337    -            301 PNP_UDP_1            PF01048.20   261   1.7e-87  302.8   0.0   1   1     2e-90   1.9e-87  302.6   0.0     2   259     1   300     1   301 0.84 [subseq from] hypothetical protein FOXG_14292 [Fusarium oxysporum f. sp. lycopersici 4287] >EWZ78238.1 hypothetical protein FOWG_17474 [Fusarium oxysporum f. sp. lycopersici MN25] >KNB15979.1 hypothetical protein FOXG_14292 [Fusarium oxysporum f. sp. lycopersici 4287]
KAE8139808.1/10-301      -            292 PNP_UDP_1            PF01048.20   261   1.7e-87  302.8   0.0   1   1   2.1e-90   1.9e-87  302.6   0.0     2   257     1   290     1   292 0.86 [subseq from] nucleoside phosphorylase domain-containing protein [Aspergillus pseudotamarii]
CVL06772.1/16-312        -            297 PNP_UDP_1            PF01048.20   261   1.7e-87  302.8   0.0   1   1   2.1e-90     2e-87  302.6   0.0     2   259     1   296     1   297 0.93 [subseq from] uncharacterized protein FMAN_11868 [Fusarium mangiferae]
XP_013951826.1/17-335    -            319 PNP_UDP_1            PF01048.20   261   1.7e-87  302.8   0.0   1   1   2.1e-90     2e-87  302.6   0.0     2   259     1   318     1   319 0.83 [subseq from] hypothetical protein TRIVIDRAFT_160183 [Trichoderma virens Gv29-8] >EHK17626.1 hypothetical protein TRIVIDRAFT_160183 [Trichoderma virens Gv29-8]
PNP43015.1/9-308         -            300 PNP_UDP_1            PF01048.20   261   1.8e-87  302.7   0.1   1   1   2.1e-90     2e-87  302.6   0.1     2   259     1   299     1   300 0.87 [subseq from] hypothetical protein TGAMA5MH_04948 [Trichoderma gamsii]
XP_014558524.1/12-299    -            288 PNP_UDP_1            PF01048.20   261   1.8e-87  302.7   0.4   1   1   2.2e-90   2.1e-87  302.5   0.4     2   260     1   288     1   288 0.83 [subseq from] hypothetical protein COCVIDRAFT_25002 [Bipolaris victoriae FI3] >EUN28998.1 hypothetical protein COCVIDRAFT_25002 [Bipolaris victoriae FI3]
RSL40352.1/9-311         -            303 PNP_UDP_1            PF01048.20   261   1.8e-87  302.7   0.0   1   1   2.2e-90   2.1e-87  302.5   0.0     2   259     1   302     1   303 0.94 [subseq from] hypothetical protein CEP54_016141 [Fusarium sp. AF-8]
OCT48904.1/13-334        -            322 PNP_UDP_1            PF01048.20   261   1.8e-87  302.7   0.1   1   1   2.3e-90   2.2e-87  302.4   0.1     2   259     1   321     1   322 0.85 [subseq from] Ankyrin repeat protein [Cladophialophora carrionii]
XP_018150624.1/9-309     -            301 PNP_UDP_1            PF01048.20   261   1.9e-87  302.7   0.2   1   1   2.2e-90   2.1e-87  302.5   0.2     2   259     1   300     1   301 0.91 [subseq from] kinesin [Colletotrichum higginsianum IMI 349063] >OBR02106.1 kinesin [Colletotrichum higginsianum IMI 349063]
RKK58515.1/9-309         -            301 PNP_UDP_1            PF01048.20   261   1.9e-87  302.7   0.0   1   1   2.2e-90   2.1e-87  302.5   0.0     2   259     1   300     1   301 0.87 [subseq from] hypothetical protein BFJ69_g17386 [Fusarium oxysporum]
EXK76369.1/9-309         -            301 PNP_UDP_1            PF01048.20   261   1.9e-87  302.7   0.0   1   1   2.2e-90   2.1e-87  302.5   0.0     2   259     1   300     1   301 0.86 [subseq from] hypothetical protein FOQG_18887 [Fusarium oxysporum f. sp. raphani 54005]
OCK78779.1/9-310         -            302 PNP_UDP_1            PF01048.20   261   1.9e-87  302.7   0.0   1   1   2.2e-90   2.1e-87  302.5   0.0     2   259     1   301     1   302 0.92 [subseq from] purine and uridine phosphorylase, partial [Lepidopterella palustris CBS 459.81]
XP_007831403.1/13-322    -            310 PNP_UDP_1            PF01048.20   261   1.9e-87  302.7   0.1   1   1   2.3e-90   2.1e-87  302.5   0.1     2   259     1   309     1   310 0.85 [subseq from] hypothetical protein PFICI_04631 [Pestalotiopsis fici W106-1] >ETS82755.1 hypothetical protein PFICI_04631 [Pestalotiopsis fici W106-1]
KAE8378169.1/11-303      -            293 PNP_UDP_1            PF01048.20   261   1.9e-87  302.7   0.1   1   1   2.3e-90   2.1e-87  302.5   0.1     2   259     1   292     1   293 0.86 [subseq from] Pfs, NB-ARC and TPR domain protein [Aspergillus bertholletius]
RAQ71518.1/42-338        -            297 PNP_UDP_1            PF01048.20   261   1.9e-87  302.6   0.1   1   1   2.3e-90   2.2e-87  302.5   0.1     2   259     1   296     1   297 0.92 [subseq from] ankyrin [Aspergillus flavus] >RAQ75043.1 ankyrin [Aspergillus flavus]
XP_024675718.1/26-323    -            298 PNP_UDP_1            PF01048.20   261     2e-87  302.6   0.0   1   1   2.4e-90   2.3e-87  302.4   0.0     2   259     1   297     1   298 0.87 [subseq from] nucleoside phosphorylase domain-containing protein [Aspergillus candidus] >PLB41706.1 nucleoside phosphorylase domain-containing protein [Aspergillus candidus]
KKP03831.1/43-341        -            299 PNP_UDP_1            PF01048.20   261     2e-87  302.6   0.0   1   1   2.4e-90   2.3e-87  302.4   0.0     2   259     1   298     1   299 0.86 [subseq from] hypothetical protein THAR02_04043 [Trichoderma harzianum]
GES64453.1/12-300        -            289 PNP_UDP_1            PF01048.20   261   2.1e-87  302.5   0.0   1   1   2.5e-90   2.3e-87  302.4   0.0     2   259     1   288     1   289 0.88 [subseq from] hypothetical protein ATETN484_0010053200 [Aspergillus terreus]
CEL11363.1/98-396        -            299 PNP_UDP_1            PF01048.20   261   2.1e-87  302.5   0.1   1   1   2.5e-90   2.4e-87  302.3   0.1     2   259     1   298     1   299 0.93 [subseq from] hypothetical protein ASPCAL14466 [Aspergillus calidoustus]
KUL88341.1/10-299        -            290 PNP_UDP_1            PF01048.20   261   2.1e-87  302.5   0.1   1   1   2.5e-90   2.3e-87  302.3   0.1     2   259     1   289     1   290 0.89 [subseq from] hypothetical protein ZTR_05029 [Talaromyces verruculosus]
KAE8392348.1/10-301      -            292 PNP_UDP_1            PF01048.20   261   2.2e-87  302.5   0.0   1   1   2.5e-90   2.4e-87  302.3   0.0     2   259     1   291     1   292 0.92 [subseq from] hypothetical protein BDV23DRAFT_181750 [Aspergillus albertensis]
XP_024743209.1/160-461   -            302 PNP_UDP_1            PF01048.20   261   2.2e-87  302.5   0.1   1   1   2.6e-90   2.4e-87  302.3   0.1     2   259     1   301     1   302 0.92 [subseq from] purine and uridine phosphorylase [Hyaloscypha bicolor E] >PMD66305.1 purine and uridine phosphorylase [Hyaloscypha bicolor E]
KAB8273572.1/42-338      -            297 PNP_UDP_1            PF01048.20   261   2.2e-87  302.5   0.1   1   1   2.6e-90   2.4e-87  302.3   0.1     2   259     1   296     1   297 0.90 [subseq from] nucleoside phosphorylase domain-containing protein [Aspergillus minisclerotigenes]
XP_002488345.1/9-303     -            295 PNP_UDP_1            PF01048.20   261   2.2e-87  302.4   0.0   1   1   2.6e-90   2.5e-87  302.3   0.0     1   257     1   294     1   295 0.89 [subseq from] conserved hypothetical protein [Talaromyces stipitatus ATCC 10500] >EED11589.1 conserved hypothetical protein [Talaromyces stipitatus ATCC 10500]
XP_013951028.1/44-342    -            299 PNP_UDP_1            PF01048.20   261   2.2e-87  302.4   0.1   1   1   2.6e-90   2.5e-87  302.3   0.1     2   259     1   298     1   299 0.90 [subseq from] hypothetical protein TRIVIDRAFT_162434, partial [Trichoderma virens Gv29-8] >EHK16833.1 hypothetical protein TRIVIDRAFT_162434, partial [Trichoderma virens Gv29-8]
OBS26329.1/15-315        -            301 PNP_UDP_1            PF01048.20   261   2.2e-87  302.4   0.1   1   1   2.7e-90   2.5e-87  302.2   0.1     2   259     1   300     1   301 0.91 [subseq from] hypothetical protein FPOA_00270 [Fusarium poae]
KAA8647789.1/10-289      -            280 PNP_UDP_1            PF01048.20   261   2.3e-87  302.4   0.1   1   1   2.7e-90   2.6e-87  302.2   0.1     2   259     1   279     1   280 0.87 [subseq from] hypothetical protein ATNIH1004_006490 [Aspergillus tanneri]
EHA18419.1/13-312        -            300 PNP_UDP_1            PF01048.20   261   2.3e-87  302.3   0.1   1   1   2.8e-90   2.6e-87  302.2   0.1     2   259     1   299     1   300 0.89 [subseq from] hypothetical protein ASPNIDRAFT_207785 [Aspergillus niger ATCC 1015]
KFY59487.1/10-302        -            293 PNP_UDP_1            PF01048.20   261   2.4e-87  302.3   0.1   1   1   2.8e-90   2.7e-87  302.2   0.1     1   256     1   292     1   293 0.90 [subseq from] hypothetical protein V497_04256 [Pseudogymnoascus sp. VKM F-4516 (FW-969)]
OCK98381.1/12-303        -            292 PNP_UDP_1            PF01048.20   261   2.4e-87  302.3   0.1   1   1   2.9e-90   2.7e-87  302.1   0.1     2   260     1   292     1   292 0.89 [subseq from] purine and uridine phosphorylase [Cenococcum geophilum 1.58]
OJI90002.1/29-323        -            295 PNP_UDP_1            PF01048.20   261   2.4e-87  302.3   0.0   1   1   2.9e-90   2.7e-87  302.1   0.0     2   259     1   294     1   295 0.86 [subseq from] hypothetical protein ASPTUDRAFT_208106 [Aspergillus tubingensis CBS 134.48]
KID83213.1/9-310         -            302 PNP_UDP_1            PF01048.20   261   2.5e-87  302.3   0.0   1   1     3e-90   2.8e-87  302.1   0.0     2   259     1   301     1   302 0.86 [subseq from] Ankyrin repeat protein [Metarhizium guizhouense ARSEF 977]
EWZ48989.1/9-309         -            301 PNP_UDP_1            PF01048.20   261   2.5e-87  302.3   0.0   1   1     3e-90   2.8e-87  302.1   0.0     2   259     1   300     1   301 0.84 [subseq from] hypothetical protein FOZG_04453 [Fusarium oxysporum Fo47]
XP_031020311.1/9-305     -            297 PNP_UDP_1            PF01048.20   261   2.5e-87  302.2   0.1   1   1     3e-90   2.9e-87  302.1   0.1     2   259     1   296     1   297 0.87 [subseq from] uncharacterized protein FIESC28_01473 [Fusarium coffeatum] >RBR25720.1 hypothetical protein FIESC28_01473 [Fusarium coffeatum]
CEL11625.1/99-397        -            299 PNP_UDP_1            PF01048.20   261   2.5e-87  302.2   0.1   1   1     3e-90   2.9e-87  302.1   0.1     2   259     1   298     1   299 0.92 [subseq from] hypothetical protein ASPCAL14725 [Aspergillus calidoustus]
OOG00636.1/28-322        -            295 PNP_UDP_1            PF01048.20   261   2.5e-87  302.2   0.0   1   1     3e-90   2.9e-87  302.1   0.0     1   259     1   294     1   295 0.85 [subseq from] hypothetical protein ASPCADRAFT_125648 [Aspergillus carbonarius ITEM 5010]
KZL77446.1/9-310         -            302 PNP_UDP_1            PF01048.20   261   2.6e-87  302.2   0.0   1   1   3.2e-90     3e-87  302.0   0.0     2   259     1   301     1   302 0.89 [subseq from] NACHT and ankyrin domain protein [Colletotrichum tofieldiae]
OQD63239.1/13-326        -            314 PNP_UDP_1            PF01048.20   261   2.6e-87  302.2   0.0   1   1   3.2e-90     3e-87  302.0   0.0     2   259     1   313     1   314 0.84 [subseq from] hypothetical protein PENPOL_c010G00442 [Penicillium polonicum]
KDN61351.1/9-311         -            303 PNP_UDP_1            PF01048.20   261   2.6e-87  302.2   0.0   1   1   3.1e-90     3e-87  302.0   0.0     2   259     1   302     1   303 0.90 [subseq from] putative null [Colletotrichum sublineola]
OQV03529.1/14-301        -            288 PNP_UDP_1            PF01048.20   261   2.7e-87  302.2   0.1   1   1   3.2e-90     3e-87  302.0   0.1     2   260     1   288     1   288 0.86 [subseq from] NACHT domain-containing protein [Cladophialophora immunda]
XP_013957934.1/61-362    -            302 PNP_UDP_1            PF01048.20   261   2.7e-87  302.2   0.0   1   1   3.2e-90     3e-87  302.0   0.0     2   259     1   301     1   302 0.86 [subseq from] hypothetical protein TRIVIDRAFT_147201 [Trichoderma virens Gv29-8] >EHK23726.1 hypothetical protein TRIVIDRAFT_147201 [Trichoderma virens Gv29-8]
RYN39368.1/12-299        -            288 PNP_UDP_1            PF01048.20   261   2.7e-87  302.1   0.3   1   1   3.3e-90   3.1e-87  302.0   0.3     2   260     1   288     1   288 0.89 [subseq from] hypothetical protein AA0114_g11357 [Alternaria tenuissima]
CRG89674.1/436-731       -            296 PNP_UDP_1            PF01048.20   261   2.8e-87  302.1   0.0   1   1   3.3e-90   3.1e-87  301.9   0.0     2   259     1   295     1   296 0.88 [subseq from] Putative urea carboxylase [Talaromyces islandicus]
RGP71996.1/9-305         -            297 PNP_UDP_1            PF01048.20   261   2.8e-87  302.1   0.0   1   1   3.4e-90   3.2e-87  301.9   0.0     2   259     1   296     1   297 0.88 [subseq from] g- beta wd-40 repeats containing [Fusarium longipes]
RYN56242.1/12-300        -            289 PNP_UDP_1            PF01048.20   261   2.8e-87  302.1   1.0   1   1   3.4e-90   3.2e-87  301.9   1.0     2   260     1   289     1   289 0.83 [subseq from] hypothetical protein AA0117_g13262 [Alternaria alternata]
KGO41142.1/10-302        -            293 PNP_UDP_1            PF01048.20   261   2.8e-87  302.1   0.0   1   1   3.4e-90   3.2e-87  301.9   0.0     2   259     1   292     1   293 0.85 [subseq from] Tetratricopeptide-like helical [Penicillium expansum]
XP_016602651.1/10-302    -            293 PNP_UDP_1            PF01048.20   261   2.8e-87  302.1   0.0   1   1   3.4e-90   3.2e-87  301.9   0.0     2   259     1   292     1   293 0.85 [subseq from] Tetratricopeptide-like helical [Penicillium expansum] >KGO61985.1 Tetratricopeptide-like helical [Penicillium expansum]
KJJ33121.1/13-304        -            292 PNP_UDP_1            PF01048.20   261   2.8e-87  302.1   0.0   1   1   3.4e-90   3.2e-87  301.9   0.0     2   257     1   290     1   292 0.88 [subseq from] Pfs domain protein [Aspergillus flavus AF70]
EXK80973.1/9-310         -            302 PNP_UDP_1            PF01048.20   261   2.9e-87  302.1   0.0   1   1   3.4e-90   3.2e-87  301.9   0.0     2   259     1   301     1   302 0.89 [subseq from] hypothetical protein FOQG_14583 [Fusarium oxysporum f. sp. raphani 54005]
CEL10870.1/322-617       -            296 PNP_UDP_1            PF01048.20   261   2.9e-87  302.1   0.0   1   1   3.4e-90   3.2e-87  301.9   0.0     2   259     1   295     1   296 0.91 [subseq from] hypothetical protein ASPCAL13977 [Aspergillus calidoustus]
OQD94405.1/13-328        -            316 PNP_UDP_1            PF01048.20   261   2.9e-87  302.1   0.0   1   1   3.5e-90   3.3e-87  301.9   0.0     2   259     1   315     1   316 0.89 [subseq from] hypothetical protein PENSOL_c026G00096 [Penicillium solitum]
RKK95801.1/9-309         -            301 PNP_UDP_1            PF01048.20   261   2.9e-87  302.1   0.0   1   1   3.5e-90   3.3e-87  301.9   0.0     2   259     1   300     1   301 0.89 [subseq from] hypothetical protein BFJ71_g8267 [Fusarium oxysporum]
EXL39950.1/9-309         -            301 PNP_UDP_1            PF01048.20   261   2.9e-87  302.0   0.0   1   1   3.5e-90   3.3e-87  301.9   0.0     2   259     1   300     1   301 0.86 [subseq from] hypothetical protein FOCG_17452 [Fusarium oxysporum f. sp. radicis-lycopersici 26381]
OSS46917.1/12-303        -            292 PNP_UDP_1            PF01048.20   261   2.9e-87  302.0   0.5   1   1   3.4e-90   3.3e-87  301.9   0.5     2   260     1   292     1   292 0.90 [subseq from] hypothetical protein B5807_09085 [Epicoccum nigrum]
PNP78967.1/43-337        -            295 PNP_UDP_1            PF01048.20   261   2.9e-87  302.0   0.1   1   1   3.5e-90   3.3e-87  301.8   0.1     2   259     1   294     1   295 0.89 [subseq from] hypothetical protein FNYG_07832 [Fusarium nygamai]
OOF94182.1/10-304        -            295 PNP_UDP_1            PF01048.20   261   2.9e-87  302.0   0.0   1   1   3.5e-90   3.3e-87  301.9   0.0     2   259     1   294     1   295 0.88 [subseq from] hypothetical protein ASPCADRAFT_516466 [Aspergillus carbonarius ITEM 5010]
KAB8068899.1/10-302      -            293 PNP_UDP_1            PF01048.20   261     3e-87  302.0   0.0   1   1   3.6e-90   3.4e-87  301.8   0.0     2   259     1   292     1   293 0.88 [subseq from] hypothetical protein BDV29DRAFT_195308 [Aspergillus leporis]
XP_024754916.1/19-317    -            299 PNP_UDP_1            PF01048.20   261     3e-87  302.0   0.0   1   1   3.6e-90   3.4e-87  301.8   0.0     2   259     1   298     1   299 0.84 [subseq from] hypothetical protein M441DRAFT_105535, partial [Trichoderma asperellum CBS 433.97] >PTB35239.1 hypothetical protein M441DRAFT_105535, partial [Trichoderma asperellum CBS 433.97]
PLN82530.1/17-317        -            301 PNP_UDP_1            PF01048.20   261   3.1e-87  302.0   0.3   1   1   3.7e-90   3.5e-87  301.8   0.3     2   259     1   300     1   301 0.94 [subseq from] nucleoside phosphorylase domain-containing protein [Aspergillus taichungensis]
KAE8413584.1/13-297      -            285 PNP_UDP_1            PF01048.20   261   3.2e-87  301.9   0.0   1   1   3.8e-90   3.6e-87  301.7   0.0     2   259     1   284     1   285 0.85 [subseq from] purine and uridine phosphorylase [Aspergillus pseudocaelatus]
THZ57851.1/9-307         -            299 PNP_UDP_1            PF01048.20   261   3.2e-87  301.9   0.2   1   1   3.8e-90   3.6e-87  301.7   0.2     2   257     1   297     1   299 0.86 [subseq from] hypothetical protein D6C85_10360 [Aureobasidium pullulans]
XP_003047246.1/4-297     -            294 PNP_UDP_1            PF01048.20   261   3.2e-87  301.9   0.0   1   1   3.8e-90   3.6e-87  301.7   0.0     2   259     1   293     1   294 0.87 [subseq from] hypothetical protein NECHADRAFT_16735, partial [[Nectria] haematococca mpVI 77-13-4] >EEU41533.1 hypothetical protein NECHADRAFT_16735, partial [[Nectria] haematococca mpVI 77-13-4]
RSL60690.1/40-333        -            294 PNP_UDP_1            PF01048.20   261   3.2e-87  301.9   0.0   1   1     4e-90   3.7e-87  301.7   0.0     2   259     1   293     1   294 0.87 [subseq from] hypothetical protein CEP53_005352 [Fusarium sp. AF-6]
EXA31379.1/9-310         -            302 PNP_UDP_1            PF01048.20   261   3.3e-87  301.9   0.0   1   1   3.9e-90   3.7e-87  301.7   0.0     2   259     1   301     1   302 0.90 [subseq from] hypothetical protein FOVG_17350 [Fusarium oxysporum f. sp. pisi HDV247]
RKK17488.1/9-309         -            301 PNP_UDP_1            PF01048.20   261   3.3e-87  301.9   0.0   1   1   3.9e-90   3.7e-87  301.7   0.0     2   259     1   300     1   301 0.85 [subseq from] hypothetical protein BFJ65_g7822 [Fusarium oxysporum f. sp. cepae] >RKK62224.1 hypothetical protein BFJ66_g1031 [Fusarium oxysporum f. sp. cepae] >RKK64518.1 hypothetical protein BFJ67_g475 [Fusarium oxysporum f. sp. cepae]
KJK73966.1/9-305         -            297 PNP_UDP_1            PF01048.20   261   3.3e-87  301.8   0.0   1   1     4e-90   3.8e-87  301.7   0.0     2   259     1   296     1   297 0.89 [subseq from] hypothetical protein H634G_10755 [Metarhizium anisopliae BRIP 53293]
KJK86076.1/9-305         -            297 PNP_UDP_1            PF01048.20   261   3.3e-87  301.8   0.0   1   1     4e-90   3.8e-87  301.7   0.0     2   259     1   296     1   297 0.89 [subseq from] hypothetical protein H633G_10078 [Metarhizium anisopliae BRIP 53284]
OCK99466.1/9-310         -            302 PNP_UDP_1            PF01048.20   261   3.4e-87  301.8   0.0   1   1   4.1e-90   3.9e-87  301.6   0.0     2   259     1   301     1   302 0.89 [subseq from] purine and uridine phosphorylase [Cenococcum geophilum 1.58]
CZR70266.1/12-302        -            291 PNP_UDP_1            PF01048.20   261   3.5e-87  301.8   0.0   1   1   4.2e-90   3.9e-87  301.6   0.0     1   256     1   290     1   291 0.93 [subseq from] related to TPR repeat [Phialocephala subalpina]
PQE07565.1/16-343        -            328 PNP_UDP_1            PF01048.20   261   3.5e-87  301.8   0.8   1   1   3.2e-89   3.1e-86  298.7   0.8     2   259     1   327     1   328 0.91 [subseq from] Pfs domain protein [Rutstroemia sp. NJR-2017a BBW]
THY51349.1/9-308         -            300 PNP_UDP_1            PF01048.20   261   3.5e-87  301.8   0.0   1   1   4.2e-90     4e-87  301.6   0.0     2   259     1   299     1   300 0.88 [subseq from] hypothetical protein D6C99_04500 [Aureobasidium pullulans]
RAO70541.1/10-304        -            295 PNP_UDP_1            PF01048.20   261   3.6e-87  301.8   0.0   1   1   4.2e-90     4e-87  301.6   0.0     2   259     1   294     1   295 0.87 [subseq from] hypothetical protein BHQ10_006553 [Talaromyces amestolkiae]
THW05949.1/9-308         -            300 PNP_UDP_1            PF01048.20   261   3.6e-87  301.8   0.0   1   1   4.3e-90     4e-87  301.6   0.0     2   259     1   299     1   300 0.86 [subseq from] hypothetical protein D6D24_10092 [Aureobasidium pullulans]
PHH89663.1/471-768       -            298 PNP_UDP_1            PF01048.20   261   3.6e-87  301.8   0.1   1   1   4.2e-90     4e-87  301.6   0.1     2   259     1   297     1   298 0.93 [subseq from] hypothetical protein CDD83_5541 [Cordyceps sp. RAO-2017]
PLN80586.1/13-309        -            297 PNP_UDP_1            PF01048.20   261   3.6e-87  301.7   0.0   1   1   4.3e-90     4e-87  301.6   0.0     2   259     1   296     1   297 0.87 [subseq from] hypothetical protein BDW42DRAFT_170831 [Aspergillus taichungensis]
OCL02639.1/11-296        -            286 PNP_UDP_1            PF01048.20   261   3.6e-87  301.7   0.1   1   1   4.3e-90   4.1e-87  301.6   0.1     2   260     1   286     1   286 0.84 [subseq from] putative kinesin [Glonium stellatum]
XP_024754239.1/9-309     -            301 PNP_UDP_1            PF01048.20   261   3.6e-87  301.7   0.1   1   1   4.3e-90   4.1e-87  301.6   0.1     2   259     1   300     1   301 0.85 [subseq from] WD40 repeat-like protein [Trichoderma citrinoviride] >PTB70919.1 WD40 repeat-like protein [Trichoderma citrinoviride]
GAQ46312.1/29-323        -            295 PNP_UDP_1            PF01048.20   261   3.6e-87  301.7   0.0   1   1   4.4e-90   4.1e-87  301.5   0.0     2   259     1   294     1   295 0.86 [subseq from] unnamed protein product [Aspergillus niger]
THY38931.1/9-308         -            300 PNP_UDP_1            PF01048.20   261   3.7e-87  301.7   0.0   1   1   4.4e-90   4.2e-87  301.5   0.0     2   259     1   299     1   300 0.88 [subseq from] hypothetical protein D6C97_10429 [Aureobasidium pullulans]
THY80593.1/9-308         -            300 PNP_UDP_1            PF01048.20   261   3.7e-87  301.7   0.0   1   1   4.4e-90   4.2e-87  301.5   0.0     2   259     1   299     1   300 0.88 [subseq from] hypothetical protein D6C95_09441, partial [Aureobasidium pullulans]
THZ11063.1/9-308         -            300 PNP_UDP_1            PF01048.20   261   3.7e-87  301.7   0.0   1   1   4.4e-90   4.2e-87  301.5   0.0     2   259     1   299     1   300 0.88 [subseq from] hypothetical protein D6C91_09549 [Aureobasidium pullulans]
TIA36780.1/9-308         -            300 PNP_UDP_1            PF01048.20   261   3.7e-87  301.7   0.0   1   1   4.4e-90   4.2e-87  301.5   0.0     2   259     1   299     1   300 0.88 [subseq from] hypothetical protein D6C78_05192 [Aureobasidium pullulans]
OAK98480.1/12-303        -            292 PNP_UDP_1            PF01048.20   261   3.8e-87  301.7   0.1   1   1   4.5e-90   4.2e-87  301.5   0.1     2   260     1   292     1   292 0.87 [subseq from] purine and uridine phosphorylase [Stagonospora sp. SRC1lsM3a]
RYP75133.1/48-349        -            302 PNP_UDP_1            PF01048.20   261   3.8e-87  301.7   0.0   1   1   4.5e-90   4.3e-87  301.5   0.0     2   259     1   301     1   302 0.88 [subseq from] hypothetical protein DL771_002594 [Monosporascus sp. 5C6A]
PYH90847.1/14-289        -            276 PNP_UDP_1            PF01048.20   261   3.8e-87  301.7   0.1   1   1   4.5e-90   4.3e-87  301.5   0.1     2   259     1   275     1   276 0.91 [subseq from] kinesin [Aspergillus ellipticus CBS 707.79]
RAQ65353.1/13-305        -            293 PNP_UDP_1            PF01048.20   261   3.8e-87  301.6   0.0   1   1   4.6e-90   4.3e-87  301.5   0.0     2   259     1   292     1   293 0.86 [subseq from] Pfs domain protein [Aspergillus flavus]
GAA93242.1/10-302        -            293 PNP_UDP_1            PF01048.20   261   3.9e-87  301.6   0.0   1   1   4.6e-90   4.4e-87  301.5   0.0     2   259     1   292     1   293 0.91 [subseq from] G. violaceus kinesin [Aspergillus kawachii IFO 4308]
KAB8279167.1/11-305      -            295 PNP_UDP_1            PF01048.20   261   3.9e-87  301.6   0.0   1   1   4.7e-90   4.4e-87  301.4   0.0     2   257     1   293     1   295 0.88 [subseq from] hypothetical protein BDV30DRAFT_202306 [Aspergillus minisclerotigenes]
KOC13588.1/10-302        -            293 PNP_UDP_1            PF01048.20   261   3.9e-87  301.6   0.0   1   1   4.7e-90   4.4e-87  301.4   0.0     2   259     1   292     1   293 0.92 [subseq from] kinesin light chain 1 and [Aspergillus flavus AF70]
XP_025448235.1/10-304    -            295 PNP_UDP_1            PF01048.20   261     4e-87  301.6   0.0   1   1   4.8e-90   4.5e-87  301.4   0.0     2   259     1   294     1   295 0.88 [subseq from] purine and uridine phosphorylase [Aspergillus lacticoffeatus CBS 101883] >PYH50180.1 purine and uridine phosphorylase [Aspergillus lacticoffeatus CBS 101883]
XP_013952715.1/9-307     -            299 PNP_UDP_1            PF01048.20   261     4e-87  301.6   0.0   1   1   4.8e-90   4.5e-87  301.4   0.0     2   259     1   298     1   299 0.86 [subseq from] hypothetical protein TRIVIDRAFT_225823 [Trichoderma virens Gv29-8] >EHK18518.1 hypothetical protein TRIVIDRAFT_225823 [Trichoderma virens Gv29-8]
PKK41011.1/41-326        -            286 PNP_UDP_1            PF01048.20   261     4e-87  301.6   0.1   1   1   4.8e-90   4.5e-87  301.4   0.1     2   259     1   285     1   286 0.92 [subseq from] hypothetical protein CI102_15285 [Trichoderma harzianum]
RYC79774.1/19-319        -            301 PNP_UDP_1            PF01048.20   261     4e-87  301.6   0.1   1   1   4.8e-90   4.6e-87  301.4   0.1     2   259     1   300     1   301 0.90 [subseq from] hypothetical protein BFJ63_vAg17339, partial [Fusarium oxysporum f. sp. narcissi]
CRL19713.1/13-325        -            313 PNP_UDP_1            PF01048.20   261   4.1e-87  301.6   0.0   1   1   4.9e-90   4.6e-87  301.4   0.0     2   259     1   312     1   313 0.85 [subseq from] Nucleoside phosphorylase [Penicillium camemberti]
OPB46466.1/9-307         -            299 PNP_UDP_1            PF01048.20   261   4.2e-87  301.5   0.0   1   1     5e-90   4.8e-87  301.3   0.0     2   259     1   298     1   299 0.87 [subseq from] ankyrin repeat protein [Trichoderma guizhouense]
KAE8372665.1/10-288      -            279 PNP_UDP_1            PF01048.20   261   4.2e-87  301.5   0.0   1   1     5e-90   4.7e-87  301.3   0.0     2   259     1   278     1   279 0.91 [subseq from] violaceus kinesin [Aspergillus bertholletius]
QGA15958.1/9-310         -            302 PNP_UDP_1            PF01048.20   261   4.2e-87  301.5   0.1   1   1   5.1e-90   4.8e-87  301.3   0.1     2   259     1   301     1   302 0.87 [subseq from] hypothetical protein EYB26_003625 [Talaromyces marneffei]
KAE8311892.1/11-306      -            296 PNP_UDP_1            PF01048.20   261   4.2e-87  301.5   0.0   1   1     5e-90   4.8e-87  301.3   0.0     2   259     1   295     1   296 0.88 [subseq from] hypothetical protein BDV41DRAFT_565450 [Aspergillus transmontanensis]
XP_018665689.2/41-326    -            286 PNP_UDP_1            PF01048.20   261   4.3e-87  301.5   0.0   1   1   5.1e-90   4.8e-87  301.3   0.0     2   259     1   285     1   286 0.92 [subseq from] hypothetical protein TGAM01_v209574 [Trichoderma gamsii] >PON21543.1 hypothetical protein TGAM01_v209574 [Trichoderma gamsii]
XP_018666603.2/9-310     -            302 PNP_UDP_1            PF01048.20   261   4.3e-87  301.5   0.0   1   1   5.1e-90   4.8e-87  301.3   0.0     2   259     1   301     1   302 0.87 [subseq from] hypothetical protein TGAM01_v202959 [Trichoderma gamsii] >PON28465.1 hypothetical protein TGAM01_v202959 [Trichoderma gamsii]
XP_001258354.1/10-304    -            295 PNP_UDP_1            PF01048.20   261   4.3e-87  301.5   0.0   1   1   5.1e-90   4.8e-87  301.3   0.0     2   257     1   293     1   295 0.89 [subseq from] kinesin light chain [Aspergillus fischeri NRRL 181] >EAW16457.1 kinesin light chain [Aspergillus fischeri NRRL 181]
KUL82197.1/11-305        -            295 PNP_UDP_1            PF01048.20   261   4.3e-87  301.5   0.0   1   1   5.1e-90   4.8e-87  301.3   0.0     2   257     1   293     1   295 0.91 [subseq from] hypothetical protein ZTR_10172 [Talaromyces verruculosus]
GAO90144.1/10-302        -            293 PNP_UDP_1            PF01048.20   261   4.4e-87  301.5   0.0   1   1   5.2e-90   4.9e-87  301.3   0.0     2   259     1   292     1   293 0.89 [subseq from] isoform 2 of kinesin light chain [Aspergillus udagawae]
OJJ55546.1/12-305        -            294 PNP_UDP_1            PF01048.20   261   4.4e-87  301.5   0.1   1   1   5.2e-90   4.9e-87  301.3   0.1     2   259     1   293     1   294 0.86 [subseq from] hypothetical protein ASPSYDRAFT_92677 [Aspergillus sydowii CBS 593.65]
OSS43463.1/12-303        -            292 PNP_UDP_1            PF01048.20   261   4.5e-87  301.4   0.3   1   1   5.3e-90   5.1e-87  301.3   0.3     2   260     1   292     1   292 0.88 [subseq from] hypothetical protein B5807_11981 [Epicoccum nigrum]
XP_025581447.1/9-309     -            301 PNP_UDP_1            PF01048.20   261   4.5e-87  301.4   0.0   1   1   5.4e-90   5.1e-87  301.2   0.0     2   259     1   300     1   301 0.84 [subseq from] uncharacterized protein FVRRES_11746 [Fusarium venenatum] >CEI39055.1 unnamed protein product [Fusarium venenatum]
KAB8253910.1/10-302      -            293 PNP_UDP_1            PF01048.20   261   4.5e-87  301.4   0.0   1   1   5.4e-90   5.1e-87  301.2   0.0     2   259     1   292     1   293 0.91 [subseq from] hypothetical protein BDV32DRAFT_143349 [Aspergillus nomius]
KAE8397202.1/14-306      -            293 PNP_UDP_1            PF01048.20   261   4.5e-87  301.4   0.0   1   1   5.4e-90   5.1e-87  301.2   0.0     2   259     1   292     1   293 0.91 [subseq from] purine and uridine phosphorylase [Aspergillus pseudonomius]
XP_003662721.1/9-308     -            300 PNP_UDP_1            PF01048.20   261   4.6e-87  301.4   0.4   1   1   5.5e-90   5.2e-87  301.2   0.4     2   259     1   299     1   300 0.85 [subseq from] hypothetical protein MYCTH_94266 [Thermothelomyces thermophilus ATCC 42464] >AEO57476.1 hypothetical protein MYCTH_94266 [Thermothelomyces thermophilus ATCC 42464]
KAB8202598.1/13-304      -            292 PNP_UDP_1            PF01048.20   261   4.6e-87  301.4   0.0   1   1   5.5e-90   5.2e-87  301.2   0.0     2   257     1   290     1   292 0.91 [subseq from] nucleoside phosphorylase domain-containing protein [Aspergillus parasiticus]
KJK68679.1/13-304        -            292 PNP_UDP_1            PF01048.20   261   4.6e-87  301.4   0.0   1   1   5.5e-90   5.2e-87  301.2   0.0     2   257     1   290     1   292 0.91 [subseq from] Phosphorylase superfamily protein [Aspergillus parasiticus SU-1]
EXK24228.1/9-309         -            301 PNP_UDP_1            PF01048.20   261   4.6e-87  301.4   0.0   1   1   5.6e-90   5.2e-87  301.2   0.0     2   259     1   300     1   301 0.90 [subseq from] hypothetical protein FOMG_19034 [Fusarium oxysporum f. sp. melonis 26406]
XP_022491042.1/9-310     -            302 PNP_UDP_1            PF01048.20   261   4.7e-87  301.4   0.0   1   1   5.7e-90   5.3e-87  301.2   0.0     2   259     1   301     1   302 0.93 [subseq from] hypothetical protein PENARI_c004G03788 [Penicillium arizonense] >OGE55613.1 hypothetical protein PENARI_c004G03788 [Penicillium arizonense]
PQE26803.1/16-343        -            328 PNP_UDP_1            PF01048.20   261   4.7e-87  301.3   0.8   1   1   4.4e-89   4.1e-86  298.3   0.8     2   259     1   327     1   328 0.91 [subseq from] ankyrin repeat-containing protein [Rutstroemia sp. NJR-2017a BVV2]
XP_016252885.1/14-301    -            288 PNP_UDP_1            PF01048.20   261   4.8e-87  301.3   0.2   1   1   5.7e-90   5.4e-87  301.2   0.2     2   260     1   288     1   288 0.86 [subseq from] hypothetical protein PV07_04198 [Cladophialophora immunda] >KIW32669.1 hypothetical protein PV07_04198 [Cladophialophora immunda]
KAB8223289.1/17-281      -            265 PNP_UDP_1            PF01048.20   261   4.8e-87  301.3   0.0   1   1   5.7e-90   5.4e-87  301.2   0.0     2   259     1   264     1   265 0.87 [subseq from] purine and uridine phosphorylase [Aspergillus novoparasiticus]
KAE8137770.1/11-306      -            296 PNP_UDP_1            PF01048.20   261   4.8e-87  301.3   0.0   1   1   5.7e-90   5.4e-87  301.2   0.0     2   259     1   295     1   296 0.90 [subseq from] hypothetical protein BDV38DRAFT_282704 [Aspergillus pseudotamarii]
KAB8222007.1/13-304      -            292 PNP_UDP_1            PF01048.20   261   4.9e-87  301.3   0.0   1   1   5.8e-90   5.5e-87  301.1   0.0     2   257     1   290     1   292 0.91 [subseq from] nucleoside phosphorylase domain-containing protein [Aspergillus novoparasiticus]
EWZ27780.1/9-309         -            301 PNP_UDP_1            PF01048.20   261   4.9e-87  301.3   0.0   1   1   5.8e-90   5.5e-87  301.1   0.0     2   259     1   300     1   301 0.85 [subseq from] hypothetical protein FOZG_18502 [Fusarium oxysporum Fo47]
XP_013321265.1/14-323    -            310 PNP_UDP_1            PF01048.20   261   4.9e-87  301.3   0.0   1   1   6.4e-90     6e-87  301.0   0.0     2   257     1   308     1   310 0.84 [subseq from] hypothetical protein PV05_00881 [Exophiala xenobiotica] >KIW60681.1 hypothetical protein PV05_00881 [Exophiala xenobiotica]
XP_006968836.1/89-390    -            302 PNP_UDP_1            PF01048.20   261   4.9e-87  301.3   0.0   1   1   5.9e-90   5.6e-87  301.1   0.0     2   259     1   301     1   302 0.86 [subseq from] predicted protein [Trichoderma reesei QM6a] >EGR45156.1 predicted protein [Trichoderma reesei QM6a] >ETR98381.1 hypothetical protein M419DRAFT_133630 [Trichoderma reesei RUT C-30]
KJJ33049.1/11-306        -            296 PNP_UDP_1            PF01048.20   261   4.9e-87  301.3   0.0   1   1   5.9e-90   5.5e-87  301.1   0.0     2   259     1   295     1   296 0.91 [subseq from] putative kinesin light chain [Aspergillus flavus AF70]
RMJ13457.1/40-333        -            294 PNP_UDP_1            PF01048.20   261   4.9e-87  301.3   0.0   1   1     6e-90   5.7e-87  301.1   0.0     2   259     1   293     1   294 0.85 [subseq from] hypothetical protein CDV36_006903 [Fusarium sp. AF-12]
OSS43485.1/12-303        -            292 PNP_UDP_1            PF01048.20   261     5e-87  301.3   0.2   1   1   5.9e-90   5.6e-87  301.1   0.2     2   260     1   292     1   292 0.91 [subseq from] hypothetical protein B5807_11972 [Epicoccum nigrum]
KAE8362702.1/13-328      -            316 PNP_UDP_1            PF01048.20   261     5e-87  301.3   0.0   1   1   6.2e-90   5.8e-87  301.1   0.0     2   259     1   315     1   316 0.85 [subseq from] hypothetical protein BDV27DRAFT_159526 [Aspergillus caelatus]
VBB75925.1/17-322        -            306 PNP_UDP_1            PF01048.20   261     5e-87  301.3   0.0   1   1   6.1e-90   5.8e-87  301.1   0.0     2   259     1   305     1   306 0.82 [subseq from] Putative protein similar to ANR50 of Homo sapiens [Podospora comata]
XP_024758086.1/9-310     -            302 PNP_UDP_1            PF01048.20   261     5e-87  301.3   0.1   1   1     6e-90   5.7e-87  301.1   0.1     2   259     1   301     1   302 0.88 [subseq from] hypothetical protein M441DRAFT_39485 [Trichoderma asperellum CBS 433.97] >PTB38409.1 hypothetical protein M441DRAFT_39485 [Trichoderma asperellum CBS 433.97]
OJJ06291.1/14-308        -            295 PNP_UDP_1            PF01048.20   261   5.1e-87  301.2   0.0   1   1   6.1e-90   5.7e-87  301.1   0.0     1   258     1   294     1   295 0.89 [subseq from] hypothetical protein ASPVEDRAFT_139854, partial [Aspergillus versicolor CBS 583.65]
XP_024704141.1/583-877   -            295 PNP_UDP_1            PF01048.20   261   5.2e-87  301.2   0.1   1   1   6.2e-90   5.8e-87  301.1   0.1     2   259     1   294     1   295 0.88 [subseq from] purine and uridine phosphorylase [Aspergillus steynii IBT 23096] >PLB48839.1 purine and uridine phosphorylase [Aspergillus steynii IBT 23096]
PNP50176.1/17-323        -            307 PNP_UDP_1            PF01048.20   261   5.2e-87  301.2   0.0   1   1   6.2e-90   5.8e-87  301.0   0.0     2   259     1   306     1   307 0.90 [subseq from] hypothetical protein THARTR1_09165 [Trichoderma harzianum]
XP_018254448.1/9-309     -            301 PNP_UDP_1            PF01048.20   261   5.2e-87  301.2   0.0   1   1   6.2e-90   5.9e-87  301.0   0.0     2   259     1   300     1   301 0.85 [subseq from] hypothetical protein FOXG_14777 [Fusarium oxysporum f. sp. lycopersici 4287] >KNB16403.1 hypothetical protein FOXG_14777 [Fusarium oxysporum f. sp. lycopersici 4287]
KAE8396152.1/10-302      -            293 PNP_UDP_1            PF01048.20   261   5.3e-87  301.2   0.0   1   1   6.3e-90   5.9e-87  301.0   0.0     2   259     1   292     1   293 0.89 [subseq from] hypothetical protein BDV23DRAFT_193008 [Aspergillus albertensis]
OBS15549.1/50-332        -            283 PNP_UDP_1            PF01048.20   261   5.4e-87  301.2   0.0   1   1   6.4e-90   6.1e-87  301.0   0.0     2   260     1   283     1   283 0.89 [subseq from] hypothetical protein FPOA_13626 [Fusarium poae]
XP_015400904.1/10-302    -            293 PNP_UDP_1            PF01048.20   261   5.6e-87  301.1   0.0   1   1   6.6e-90   6.3e-87  300.9   0.0     2   259     1   292     1   293 0.88 [subseq from] kinesin light chain 1 and, partial [Aspergillus nomius NRRL 13137] >KNG79981.1 kinesin light chain 1 and, partial [Aspergillus nomius NRRL 13137]
THX69429.1/9-310         -            302 PNP_UDP_1            PF01048.20   261   5.6e-87  301.1   0.0   1   1   6.7e-90   6.3e-87  300.9   0.0     2   259     1   301     1   302 0.86 [subseq from] hypothetical protein D6D04_10282, partial [Aureobasidium pullulans]
RTE69030.1/17-323        -            307 PNP_UDP_1            PF01048.20   261   5.6e-87  301.1   0.0   1   1   6.7e-90   6.4e-87  300.9   0.0     2   259     1   306     1   307 0.89 [subseq from] hypothetical protein BHE90_016591 [Fusarium euwallaceae]
XP_002483369.1/9-303     -            295 PNP_UDP_1            PF01048.20   261   5.6e-87  301.1   0.0   1   1   6.7e-90   6.3e-87  300.9   0.0     1   257     1   294     1   295 0.88 [subseq from] kinesin, putative [Talaromyces stipitatus ATCC 10500] >EED16135.1 kinesin, putative [Talaromyces stipitatus ATCC 10500]
THX05534.1/9-308         -            300 PNP_UDP_1            PF01048.20   261   5.6e-87  301.1   0.0   1   1   6.8e-90   6.4e-87  300.9   0.0     2   259     1   299     1   300 0.88 [subseq from] hypothetical protein D6D13_07108 [Aureobasidium pullulans]
KXH45551.1/9-310         -            302 PNP_UDP_1            PF01048.20   261   5.7e-87  301.1   0.0   1   1   6.8e-90   6.4e-87  300.9   0.0     2   259     1   301     1   302 0.93 [subseq from] pfs domain-containing protein [Colletotrichum salicis]
XP_010759566.1/9-295     -            287 PNP_UDP_1            PF01048.20   261   5.7e-87  301.1   0.0   1   1   6.8e-90   6.4e-87  300.9   0.0     2   260     1   287     1   287 0.93 [subseq from] hypothetical protein PADG_03705 [Paracoccidioides brasiliensis Pb18] >EEH47621.1 hypothetical protein PADG_03705 [Paracoccidioides brasiliensis Pb18]
EXM35625.1/9-309         -            301 PNP_UDP_1            PF01048.20   261   5.7e-87  301.1   0.0   1   1   6.9e-90   6.5e-87  300.9   0.0     2   259     1   300     1   301 0.85 [subseq from] hypothetical protein FOTG_00079 [Fusarium oxysporum f. sp. vasinfectum 25433]
KAE8390298.1/10-302      -            293 PNP_UDP_1            PF01048.20   261   5.8e-87  301.1   0.0   1   1   6.9e-90   6.5e-87  300.9   0.0     2   259     1   292     1   293 0.86 [subseq from] nucleoside phosphorylase domain-containing protein [Aspergillus albertensis]
XP_018139208.1/9-308     -            300 PNP_UDP_1            PF01048.20   261   5.8e-87  301.1   0.1   1   1   6.9e-90   6.5e-87  300.9   0.1     2   259     1   299     1   300 0.90 [subseq from] NACHT domain-containing protein [Pochonia chlamydosporia 170] >OWT42731.1 NACHT domain-containing protein [Pochonia chlamydosporia 170]
RYP08816.1/47-348        -            302 PNP_UDP_1            PF01048.20   261   5.9e-87  301.0   0.0   1   1   7.1e-90   6.7e-87  300.9   0.0     2   259     1   301     1   302 0.87 [subseq from] hypothetical protein DL765_008679 [Monosporascus sp. GIB2]
TIA53896.1/38-337        -            300 PNP_UDP_1            PF01048.20   261   5.9e-87  301.0   0.1   1   1   7.1e-90   6.7e-87  300.8   0.1     2   259     1   299     1   300 0.88 [subseq from] hypothetical protein D6C77_07946 [Aureobasidium pullulans]
OBS15029.1/50-332        -            283 PNP_UDP_1            PF01048.20   261   5.9e-87  301.0   0.0   1   1     7e-90   6.7e-87  300.9   0.0     2   260     1   283     1   283 0.89 [subseq from] hypothetical protein FPOA_14051 [Fusarium poae]
XP_018254444.1/9-309     -            301 PNP_UDP_1            PF01048.20   261     6e-87  301.0   0.1   1   1   7.2e-90   6.8e-87  300.8   0.1     2   259     1   300     1   301 0.84 [subseq from] hypothetical protein FOXG_14775 [Fusarium oxysporum f. sp. lycopersici 4287] >KNB16399.1 hypothetical protein FOXG_14775 [Fusarium oxysporum f. sp. lycopersici 4287]
XP_018254445.1/9-309     -            301 PNP_UDP_1            PF01048.20   261     6e-87  301.0   0.1   1   1   7.2e-90   6.8e-87  300.8   0.1     2   259     1   300     1   301 0.84 [subseq from] hypothetical protein FOXG_14775 [Fusarium oxysporum f. sp. lycopersici 4287] >KNB16400.1 hypothetical protein FOXG_14775 [Fusarium oxysporum f. sp. lycopersici 4287]
EXM13274.1/57-357        -            301 PNP_UDP_1            PF01048.20   261     6e-87  301.0   0.0   1   1   7.2e-90   6.8e-87  300.8   0.0     2   259     1   300     1   301 0.85 [subseq from] hypothetical protein FOTG_18267 [Fusarium oxysporum f. sp. vasinfectum 25433]
KAE8323671.1/14-304      -            291 PNP_UDP_1            PF01048.20   261   6.1e-87  301.0   0.0   1   1   7.2e-90   6.8e-87  300.8   0.0     2   259     1   290     1   291 0.90 [subseq from] hypothetical protein BDV39DRAFT_208654 [Aspergillus sergii]
KAE8384205.1/12-300      -            289 PNP_UDP_1            PF01048.20   261   6.1e-87  301.0   0.0   1   1   7.3e-90   6.9e-87  300.8   0.0     2   259     1   288     1   289 0.85 [subseq from] kinesin light chain [Aspergillus albertensis]
PYI08089.1/14-308        -            295 PNP_UDP_1            PF01048.20   261   6.1e-87  301.0   0.0   1   1   7.2e-90   6.8e-87  300.8   0.0     2   259     1   294     1   295 0.89 [subseq from] purine and uridine phosphorylase [Aspergillus sclerotiicarbonarius CBS 121057]
XP_013961663.1/17-319    -            303 PNP_UDP_1            PF01048.20   261   6.3e-87  301.0   0.0   1   1   7.5e-90   7.1e-87  300.8   0.0     2   259     1   302     1   303 0.89 [subseq from] hypothetical protein TRIVIDRAFT_229138 [Trichoderma virens Gv29-8] >EHK27465.1 hypothetical protein TRIVIDRAFT_229138 [Trichoderma virens Gv29-8]
OOQ86355.1/1935-2224     -            290 PNP_UDP_1            PF01048.20   261   6.3e-87  300.9   0.0   1   1   7.4e-90     7e-87  300.8   0.0     2   257     1   288     1   290 0.90 [subseq from] hypothetical protein PEBR_21823 [Penicillium brasilianum]
XP_002846624.1/9-301     -            293 PNP_UDP_1            PF01048.20   261   6.3e-87  300.9   0.0   1   1   7.5e-90   7.1e-87  300.8   0.0     2   260     1   293     1   293 0.88 [subseq from] ankyrin repeat protein [Microsporum canis CBS 113480] >EEQ31542.1 ankyrin repeat protein [Microsporum canis CBS 113480]
KAB8236427.1/10-302      -            293 PNP_UDP_1            PF01048.20   261   6.3e-87  300.9   0.0   1   1   7.5e-90   7.1e-87  300.8   0.0     2   259     1   292     1   293 0.87 [subseq from] violaceus kinesin [Aspergillus alliaceus]
XP_018136577.2/21-321    -            301 PNP_UDP_1            PF01048.20   261   6.4e-87  300.9   0.1   1   1   7.7e-90   7.3e-87  300.7   0.1     2   259     1   300     1   301 0.85 [subseq from] ankyrin repeat protein [Pochonia chlamydosporia 170] >OAQ58417.2 ankyrin repeat protein [Pochonia chlamydosporia 170]
PKK52656.1/9-306         -            298 PNP_UDP_1            PF01048.20   261   6.4e-87  300.9   0.0   1   1   7.5e-90   7.1e-87  300.8   0.0     2   259     1   297     1   298 0.94 [subseq from] hypothetical protein CI102_5209 [Trichoderma harzianum]
XP_024769766.1/9-306     -            298 PNP_UDP_1            PF01048.20   261   6.4e-87  300.9   0.0   1   1   7.5e-90   7.1e-87  300.8   0.0     2   259     1   297     1   298 0.94 [subseq from] hypothetical protein M431DRAFT_524041, partial [Trichoderma harzianum CBS 226.95] >PTB50089.1 hypothetical protein M431DRAFT_524041, partial [Trichoderma harzianum CBS 226.95]
XP_022392336.1/10-302    -            293 PNP_UDP_1            PF01048.20   261   6.5e-87  300.9   0.1   1   1   7.6e-90   7.2e-87  300.7   0.1     2   259     1   292     1   293 0.94 [subseq from] hypothetical protein ABOM_001957 [Aspergillus bombycis] >OGM48619.1 hypothetical protein ABOM_001957 [Aspergillus bombycis]
EXA28558.1/29-329        -            301 PNP_UDP_1            PF01048.20   261   6.5e-87  300.9   0.0   1   1   7.8e-90   7.4e-87  300.7   0.0     2   259     1   300     1   301 0.93 [subseq from] hypothetical protein FOVG_19844 [Fusarium oxysporum f. sp. pisi HDV247]
RKK88934.1/12-300        -            289 PNP_UDP_1            PF01048.20   261   6.6e-87  300.9   0.1   1   1   7.8e-90   7.4e-87  300.7   0.1     2   260     1   289     1   289 0.87 [subseq from] hypothetical protein BFJ68_g16825 [Fusarium oxysporum]
GAA92417.1/10-302        -            293 PNP_UDP_1            PF01048.20   261   6.6e-87  300.9   0.0   1   1   7.9e-90   7.4e-87  300.7   0.0     2   259     1   292     1   293 0.91 [subseq from] G. violaceus kinesin [Aspergillus kawachii IFO 4308]
GAT20833.1/10-302        -            293 PNP_UDP_1            PF01048.20   261   6.6e-87  300.9   0.0   1   1   7.9e-90   7.4e-87  300.7   0.0     2   259     1   292     1   293 0.91 [subseq from] G. violaceus kinesin [Aspergillus luchuensis]
THW42588.1/9-308         -            300 PNP_UDP_1            PF01048.20   261   6.7e-87  300.9   0.0   1   1     8e-90   7.6e-87  300.7   0.0     2   259     1   299     1   300 0.86 [subseq from] hypothetical protein D6D25_04616, partial [Aureobasidium pullulans]
GAO81410.1/16-310        -            295 PNP_UDP_1            PF01048.20   261   6.7e-87  300.9   0.2   1   1   7.9e-90   7.5e-87  300.7   0.2     2   259     1   294     1   295 0.94 [subseq from] serine/threonine-protein phosphatase 6 regulatory ankyrin repeat subunit A [Aspergillus udagawae]
XP_030995706.1/16-325    -            310 PNP_UDP_1            PF01048.20   261   6.8e-87  300.8   0.1   1   1   8.3e-90   7.8e-87  300.6   0.1     2   259     1   309     1   310 0.83 [subseq from] uncharacterized protein E0L32_005695 [Phialemoniopsis curvata] >TPX13995.1 hypothetical protein E0L32_005695 [Phialemoniopsis curvata]
RMZ47634.1/42-338        -            297 PNP_UDP_1            PF01048.20   261   6.8e-87  300.8   0.1   1   1   8.1e-90   7.7e-87  300.7   0.1     2   259     1   296     1   297 0.92 [subseq from] ankyrin [Aspergillus flavus]
XP_007706070.1/12-299    -            288 PNP_UDP_1            PF01048.20   261   6.8e-87  300.8   0.5   1   1   8.1e-90   7.6e-87  300.7   0.5     2   260     1   288     1   288 0.90 [subseq from] hypothetical protein COCSADRAFT_155026, partial [Bipolaris sorokiniana ND90Pr] >EMD58218.1 hypothetical protein COCSADRAFT_155026, partial [Bipolaris sorokiniana ND90Pr]
CRL22767.1/9-305         -            297 PNP_UDP_1            PF01048.20   261   6.9e-87  300.8   0.1   1   1   8.2e-90   7.8e-87  300.6   0.1     2   259     1   296     1   297 0.87 [subseq from] Nucleoside phosphorylase [Penicillium camemberti]
PNP48718.1/9-311         -            303 PNP_UDP_1            PF01048.20   261   6.9e-87  300.8   0.5   1   1   8.3e-90   7.8e-87  300.6   0.5     2   258     1   302     1   303 0.87 [subseq from] hypothetical protein TGAMA5MH_00172 [Trichoderma gamsii]
XP_018658456.1/9-311     -            303 PNP_UDP_1            PF01048.20   261   6.9e-87  300.8   0.5   1   1   8.3e-90   7.8e-87  300.6   0.5     2   258     1   302     1   303 0.87 [subseq from] hypothetical protein TGAM01_v201848 [Trichoderma gamsii] >PON29599.1 hypothetical protein TGAM01_v201848 [Trichoderma gamsii]
XP_013954757.1/12-313    -            302 PNP_UDP_1            PF01048.20   261     7e-87  300.8   0.0   1   1   8.4e-90   7.9e-87  300.6   0.0     2   259     1   301     1   302 0.86 [subseq from] hypothetical protein TRIVIDRAFT_112704, partial [Trichoderma virens Gv29-8] >EHK20561.1 hypothetical protein TRIVIDRAFT_112704, partial [Trichoderma virens Gv29-8]
OCL01375.1/13-303        -            291 PNP_UDP_1            PF01048.20   261   7.1e-87  300.8   0.1   1   1   8.5e-90   8.1e-87  300.6   0.1     2   260     1   291     1   291 0.84 [subseq from] purine and uridine phosphorylase [Glonium stellatum]
RBR19271.1/624-917       -            294 PNP_UDP_1            PF01048.20   261   7.1e-87  300.8   0.0   1   1   8.4e-90     8e-87  300.6   0.0     2   257     1   292     1   294 0.85 [subseq from] hypothetical protein FVER53590_08334 [Fusarium verticillioides]
OOQ82527.1/12-300        -            289 PNP_UDP_1            PF01048.20   261   7.1e-87  300.8   0.0   1   1   8.5e-90   8.1e-87  300.6   0.0     2   259     1   288     1   289 0.87 [subseq from] kinesin light chain [Penicillium brasilianum]
KLO79010.1/15-311        -            297 PNP_UDP_1            PF01048.20   261   7.1e-87  300.8   0.0   1   1   8.5e-90   8.1e-87  300.6   0.0     2   259     1   296     1   297 0.93 [subseq from] Uncharacterized protein LW93_4333 [Fusarium fujikuroi] >KLP10366.1 Uncharacterized protein Y057_1969 [Fusarium fujikuroi] >KLP19129.1 Uncharacterized protein LW94_500 [Fusarium fujikuroi]
QGI68440.1/15-311        -            297 PNP_UDP_1            PF01048.20   261   7.1e-87  300.8   0.0   1   1   8.5e-90   8.1e-87  300.6   0.0     2   259     1   296     1   297 0.93 [subseq from] hypothetical protein CEK27_012411 [Fusarium fujikuroi] >QGI85648.1 hypothetical protein CEK25_012377 [Fusarium fujikuroi] >QGI99332.1 hypothetical protein CEK26_012401 [Fusarium fujikuroi]
KAB8243571.1/42-338      -            297 PNP_UDP_1            PF01048.20   261   7.2e-87  300.7   0.1   1   1   8.6e-90   8.1e-87  300.6   0.1     2   259     1   296     1   297 0.92 [subseq from] nucleoside phosphorylase domain-containing protein [Aspergillus parvisclerotigenus]
OLN95506.1/16-312        -            297 PNP_UDP_1            PF01048.20   261   7.2e-87  300.7   0.1   1   1   8.6e-90   8.1e-87  300.6   0.1     2   259     1   296     1   297 0.87 [subseq from] Vegetative incompatibility protein HET-E-1-like protein 16 [Colletotrichum chlorophyti]
KEQ59459.1/59-354        -            296 PNP_UDP_1            PF01048.20   261   7.7e-87  300.7   0.1   1   1   9.2e-90   8.7e-87  300.5   0.1     1   259     1   295     1   296 0.92 [subseq from] purine and uridine phosphorylase [Aureobasidium melanogenum CBS 110374]
TGJ65924.1/15-310        -            296 PNP_UDP_1            PF01048.20   261   7.7e-87  300.6   0.1   1   1   9.2e-90   8.7e-87  300.5   0.1     2   259     1   295     1   296 0.93 [subseq from] hypothetical protein EYR41_009861 [Arthrobotrys oligospora]
CVK92455.1/9-309         -            301 PNP_UDP_1            PF01048.20   261   7.7e-87  300.6   0.1   1   1   9.3e-90   8.8e-87  300.5   0.1     2   259     1   300     1   301 0.90 [subseq from] uncharacterized protein FMAN_07351 [Fusarium mangiferae]
KAE8131262.1/10-304      -            295 PNP_UDP_1            PF01048.20   261   7.7e-87  300.6   0.0   1   1   9.3e-90   8.8e-87  300.5   0.0     2   259     1   294     1   295 0.85 [subseq from] hypothetical protein BDV38DRAFT_288861 [Aspergillus pseudotamarii]
THW68368.1/9-310         -            302 PNP_UDP_1            PF01048.20   261   7.9e-87  300.6   0.1   1   1   9.4e-90   8.9e-87  300.4   0.1     2   259     1   301     1   302 0.86 [subseq from] hypothetical protein D6D19_08955 [Aureobasidium pullulans]
PLN78794.1/10-302        -            293 PNP_UDP_1            PF01048.20   261   7.9e-87  300.6   0.0   1   1   9.4e-90   8.9e-87  300.5   0.0     2   259     1   292     1   293 0.90 [subseq from] violaceus kinesin [Aspergillus taichungensis]
OCK87351.1/13-301        -            289 PNP_UDP_1            PF01048.20   261   7.9e-87  300.6   0.0   1   1   9.5e-90     9e-87  300.4   0.0     2   260     1   289     1   289 0.89 [subseq from] violaceus kinesin [Cenococcum geophilum 1.58]
RBQ96308.1/103-396       -            294 PNP_UDP_1            PF01048.20   261     8e-87  300.6   0.0   1   1   9.5e-90     9e-87  300.4   0.0     2   257     1   292     1   294 0.86 [subseq from] hypothetical protein FVER53263_08334 [Fusarium verticillioides]
XP_018754821.1/607-900   -            294 PNP_UDP_1            PF01048.20   261     8e-87  300.6   0.0   1   1   9.5e-90     9e-87  300.4   0.0     2   257     1   292     1   294 0.86 [subseq from] hypothetical protein FVEG_08334 [Fusarium verticillioides 7600] >EWG48630.1 hypothetical protein FVEG_08334 [Fusarium verticillioides 7600]
EXK76210.1/9-309         -            301 PNP_UDP_1            PF01048.20   261     8e-87  300.6   0.0   1   1   9.6e-90   9.1e-87  300.4   0.0     2   259     1   300     1   301 0.87 [subseq from] hypothetical protein FOQG_19040 [Fusarium oxysporum f. sp. raphani 54005]
OJJ66803.1/10-304        -            295 PNP_UDP_1            PF01048.20   261   8.1e-87  300.6   0.0   1   1   9.7e-90   9.1e-87  300.4   0.0     2   259     1   294     1   295 0.88 [subseq from] hypothetical protein ASPBRDRAFT_97680, partial [Aspergillus brasiliensis CBS 101740]
XP_024708555.1/275-530   -            256 PNP_UDP_1            PF01048.20   261   8.2e-87  300.6   0.0   1   1     1e-89   9.5e-87  300.4   0.0     2   259     1   255     1   256 0.90 [subseq from] purine and uridine phosphorylase [Aspergillus steynii IBT 23096] >PLB53253.1 purine and uridine phosphorylase [Aspergillus steynii IBT 23096]
TVY66630.1/9-309         -            301 PNP_UDP_1            PF01048.20   261   8.2e-87  300.6   0.0   1   1   9.8e-90   9.2e-87  300.4   0.0     2   259     1   300     1   301 0.85 [subseq from] hypothetical protein Focb16_v009861 [Fusarium oxysporum f. sp. cubense]
PYH92040.1/56-357        -            302 PNP_UDP_1            PF01048.20   261   8.3e-87  300.6   0.0   1   1   9.9e-90   9.3e-87  300.4   0.0     2   259     1   301     1   302 0.92 [subseq from] purine and uridine phosphorylase, partial [Aspergillus ellipticus CBS 707.79]
KAE8334738.1/12-300      -            289 PNP_UDP_1            PF01048.20   261   8.3e-87  300.5   0.0   1   1   9.9e-90   9.4e-87  300.4   0.0     2   259     1   288     1   289 0.88 [subseq from] hypothetical protein BDV24DRAFT_19347 [Aspergillus arachidicola]
THX95271.1/9-308         -            300 PNP_UDP_1            PF01048.20   261   8.3e-87  300.5   0.0   1   1   9.9e-90   9.4e-87  300.4   0.0     2   259     1   299     1   300 0.88 [subseq from] hypothetical protein D6D03_09309 [Aureobasidium pullulans]
THW37503.1/9-308         -            300 PNP_UDP_1            PF01048.20   261   8.4e-87  300.5   0.0   1   1     1e-89   9.5e-87  300.4   0.0     2   259     1   299     1   300 0.88 [subseq from] hypothetical protein D6D21_08216 [Aureobasidium pullulans]
RAQ49483.1/42-338        -            297 PNP_UDP_1            PF01048.20   261   8.4e-87  300.5   0.1   1   1     1e-89   9.5e-87  300.4   0.1     2   259     1   296     1   297 0.92 [subseq from] ankyrin [Aspergillus flavus]
THX15909.1/9-308         -            300 PNP_UDP_1            PF01048.20   261   8.4e-87  300.5   0.0   1   1     1e-89   9.5e-87  300.4   0.0     2   259     1   299     1   300 0.88 [subseq from] hypothetical protein D6D17_02840 [Aureobasidium pullulans]
THX92239.1/9-308         -            300 PNP_UDP_1            PF01048.20   261   8.4e-87  300.5   0.0   1   1     1e-89   9.5e-87  300.4   0.0     2   259     1   299     1   300 0.88 [subseq from] hypothetical protein D6D08_02641 [Aureobasidium pullulans]
XP_002484436.1/9-305     -            297 PNP_UDP_1            PF01048.20   261   8.4e-87  300.5   0.0   1   1     1e-89   9.5e-87  300.4   0.0     2   258     1   296     1   297 0.92 [subseq from] wd40 protein, putative [Talaromyces stipitatus ATCC 10500] >EED17202.1 wd40 protein, putative [Talaromyces stipitatus ATCC 10500]
XP_013268741.1/14-324    -            311 PNP_UDP_1            PF01048.20   261   8.5e-87  300.5   0.0   1   1   1.1e-89     1e-86  300.3   0.0     2   259     1   310     1   311 0.84 [subseq from] hypothetical protein Z518_09331 [Rhinocladiella mackenziei CBS 650.93] >KIX01605.1 hypothetical protein Z518_09331 [Rhinocladiella mackenziei CBS 650.93]
RYN52006.1/12-303        -            292 PNP_UDP_1            PF01048.20   261   8.5e-87  300.5   0.2   1   1     1e-89   9.6e-87  300.3   0.2     2   260     1   292     1   292 0.92 [subseq from] hypothetical protein AA0117_g13375 [Alternaria alternata]
CEL11030.1/37-334        -            298 PNP_UDP_1            PF01048.20   261   8.7e-87  300.5   0.0   1   1     1e-89   9.8e-87  300.3   0.0     2   259     1   297     1   298 0.89 [subseq from] hypothetical protein ASPCAL14137 [Aspergillus calidoustus]
KKP07655.1/14-315        -            302 PNP_UDP_1            PF01048.20   261   8.8e-87  300.5   0.0   1   1   1.1e-89     1e-86  300.3   0.0     2   259     1   301     1   302 0.86 [subseq from] hypothetical protein THAR02_00191 [Trichoderma harzianum]
OQV11248.1/10-308        -            299 PNP_UDP_1            PF01048.20   261   8.9e-87  300.4   0.1   1   1   1.1e-89     1e-86  300.3   0.1     1   259     1   298     1   299 0.88 [subseq from] Tetratricopeptide repeat-containing protein [Cladophialophora immunda]
RDW57292.1/9-309         -            301 PNP_UDP_1            PF01048.20   261   8.9e-87  300.4   0.1   1   1   1.1e-89     1e-86  300.3   0.1     2   259     1   300     1   301 0.86 [subseq from] hypothetical protein BP5796_12742 [Coleophoma crateriformis]
XP_024668882.1/14-306    -            293 PNP_UDP_1            PF01048.20   261   8.9e-87  300.4   0.1   1   1   1.1e-89     1e-86  300.3   0.1     2   259     1   292     1   293 0.88 [subseq from] purine and uridine phosphorylase [Aspergillus candidus] >PLB34870.1 purine and uridine phosphorylase [Aspergillus candidus]
KKO99367.1/342-648       -            307 PNP_UDP_1            PF01048.20   261     9e-87  300.4   0.0   1   1   1.1e-89     1e-86  300.3   0.0     2   259     1   306     1   307 0.88 [subseq from] hypothetical protein THAR02_08530 [Trichoderma harzianum]
KJK73800.1/11-312        -            302 PNP_UDP_1            PF01048.20   261   9.1e-87  300.4   0.0   1   1   1.1e-89     1e-86  300.2   0.0     2   259     1   301     1   302 0.86 [subseq from] hypothetical protein H634G_10906 [Metarhizium anisopliae BRIP 53293] >KJK86016.1 hypothetical protein H633G_10142 [Metarhizium anisopliae BRIP 53284]
KAE8344855.1/11-305      -            295 PNP_UDP_1            PF01048.20   261   9.1e-87  300.4   0.0   1   1   1.1e-89     1e-86  300.2   0.0     2   257     1   293     1   295 0.87 [subseq from] hypothetical protein BDV24DRAFT_171364 [Aspergillus arachidicola]
PIG85932.1/11-305        -            295 PNP_UDP_1            PF01048.20   261   9.1e-87  300.4   0.0   1   1   1.1e-89     1e-86  300.2   0.0     2   257     1   293     1   295 0.87 [subseq from] kinesin light chain [Aspergillus arachidicola]
RKK60076.1/9-309         -            301 PNP_UDP_1            PF01048.20   261   9.2e-87  300.4   0.0   1   1   1.1e-89     1e-86  300.2   0.0     2   259     1   300     1   301 0.86 [subseq from] hypothetical protein BFJ69_g17253, partial [Fusarium oxysporum]
XP_022283956.1/133-435   -            303 PNP_UDP_1            PF01048.20   261   9.4e-87  300.4   0.0   1   1   1.1e-89   1.1e-86  300.2   0.0     2   259     1   302     1   303 0.89 [subseq from] WD-repeat protein [Pochonia chlamydosporia 170] >OAQ58420.2 WD-repeat protein [Pochonia chlamydosporia 170]
CRL17683.1/9-307         -            299 PNP_UDP_1            PF01048.20   261   9.4e-87  300.4   0.1   1   1   1.1e-89   1.1e-86  300.2   0.1     2   259     1   298     1   299 0.90 [subseq from] Nucleoside phosphorylase [Penicillium camemberti]
RFU80051.1/9-285         -            277 PNP_UDP_1            PF01048.20   261   9.4e-87  300.4   0.0   1   1   1.1e-89   1.1e-86  300.2   0.0     2   259     1   276     1   277 0.93 [subseq from] agc pka kinase [Trichoderma arundinaceum]
OCK88792.1/13-302        -            290 PNP_UDP_1            PF01048.20   261   9.5e-87  300.4   0.0   1   1   1.1e-89   1.1e-86  300.2   0.0     2   260     1   290     1   290 0.82 [subseq from] purine and uridine phosphorylase [Cenococcum geophilum 1.58]
THC87591.1/11-290        -            280 PNP_UDP_1            PF01048.20   261   9.6e-87  300.3   0.0   1   1   1.1e-89   1.1e-86  300.2   0.0     2   257     1   278     1   280 0.90 [subseq from] hypothetical protein EYZ11_012963 [Aspergillus tanneri]
EXK24138.1/9-305         -            297 PNP_UDP_1            PF01048.20   261   9.7e-87  300.3   0.0   1   1   1.1e-89   1.1e-86  300.2   0.0     2   259     1   296     1   297 0.91 [subseq from] hypothetical protein FOMG_19122 [Fusarium oxysporum f. sp. melonis 26406]
KOC10864.1/42-338        -            297 PNP_UDP_1            PF01048.20   261   9.7e-87  300.3   0.1   1   1   1.2e-89   1.1e-86  300.1   0.1     2   259     1   296     1   297 0.92 [subseq from] hypothetical protein AFLA70_691g000271, partial [Aspergillus flavus AF70]
THY22638.1/9-308         -            300 PNP_UDP_1            PF01048.20   261   9.7e-87  300.3   0.1   1   1   1.2e-89   1.1e-86  300.1   0.1     2   259     1   299     1   300 0.89 [subseq from] hypothetical protein D6D01_06249 [Aureobasidium pullulans]
KFY02338.1/10-302        -            293 PNP_UDP_1            PF01048.20   261     1e-86  300.2   0.1   1   1   1.2e-89   1.2e-86  300.1   0.1     1   256     1   292     1   293 0.90 [subseq from] hypothetical protein V490_00554 [Pseudogymnoascus sp. VKM F-3557]
XP_025456389.1/10-304    -            295 PNP_UDP_1            PF01048.20   261     1e-86  300.2   0.0   1   1   1.2e-89   1.2e-86  300.1   0.0     2   258     1   293     1   295 0.91 [subseq from] purine and uridine phosphorylase [Aspergillus lacticoffeatus CBS 101883] >CAK47778.1 unnamed protein product [Aspergillus niger] >PYH58334.1 purine and uridine phosphorylase [Aspergillus lacticoffeatus CBS 101883] >RDH22705.1 purine and uridine phosphorylase [Aspergillus niger ATCC 13496]
OBT50463.1/10-307        -            298 PNP_UDP_1            PF01048.20   261     1e-86  300.2   0.1   1   1   1.2e-89   1.2e-86  300.0   0.1     1   259     1   297     1   298 0.88 [subseq from] hypothetical protein VE04_09805 [Pseudogymnoascus sp. 24MN13]
KPA37305.1/9-303         -            295 PNP_UDP_1            PF01048.20   261     1e-86  300.2   0.1   1   1   1.2e-89   1.2e-86  300.1   0.1     2   259     1   294     1   295 0.93 [subseq from] nucleoside phosphorylase [Fusarium langsethiae]
OQV04219.1/13-304        -            292 PNP_UDP_1            PF01048.20   261   1.1e-86  300.2   0.0   1   1   1.3e-89   1.2e-86  300.0   0.0     2   260     1   292     1   292 0.90 [subseq from] hypothetical protein CLAIMM_09135 [Cladophialophora immunda]
XP_025468957.1/34-328    -            295 PNP_UDP_1            PF01048.20   261   1.1e-86  300.1   0.0   1   1   1.3e-89   1.2e-86  300.0   0.0     2   259     1   294     1   295 0.87 [subseq from] Pfs domain protein, partial [Aspergillus sclerotioniger CBS 115572] >PWY90579.1 Pfs domain protein, partial [Aspergillus sclerotioniger CBS 115572]
OBS15620.1/50-332        -            283 PNP_UDP_1            PF01048.20   261   1.1e-86  300.1   0.0   1   1   1.3e-89   1.2e-86  300.0   0.0     2   260     1   283     1   283 0.89 [subseq from] hypothetical protein FPOA_13565 [Fusarium poae]
OJJ40175.1/9-310         -            302 PNP_UDP_1            PF01048.20   261   1.1e-86  300.1   0.0   1   1   1.3e-89   1.3e-86  299.9   0.0     2   259     1   301     1   302 0.86 [subseq from] hypothetical protein ASPWEDRAFT_33492 [Aspergillus wentii DTO 134E9]
EGU74404.1/9-310         -            302 PNP_UDP_1            PF01048.20   261   1.1e-86  300.1   0.0   1   1   1.3e-89   1.3e-86  299.9   0.0     2   259     1   301     1   302 0.90 [subseq from] hypothetical protein FOXB_15094 [Fusarium oxysporum Fo5176]
RYP83459.1/12-300        -            289 PNP_UDP_1            PF01048.20   261   1.1e-86  300.1   0.0   1   1   1.4e-89   1.3e-86  299.9   0.0     2   260     1   289     1   289 0.91 [subseq from] hypothetical protein DL769_001362 [Monosporascus sp. CRB-8-3]
KZM25138.1/12-301        -            290 PNP_UDP_1            PF01048.20   261   1.1e-86  300.1   0.1   1   1   1.4e-89   1.3e-86  299.9   0.1     2   260     1   290     1   290 0.89 [subseq from] ADP binding [Ascochyta rabiei]
RAO71519.1/11-308        -            298 PNP_UDP_1            PF01048.20   261   1.1e-86  300.1   0.0   1   1   1.4e-89   1.3e-86  299.9   0.0     1   259     1   297     1   298 0.90 [subseq from] hypothetical protein BHQ10_007531 [Talaromyces amestolkiae]
KAE8138968.1/15-318      -            304 PNP_UDP_1            PF01048.20   261   1.1e-86  300.1   0.0   1   1   1.4e-89   1.3e-86  299.9   0.0     2   259     1   303     1   304 0.93 [subseq from] purine and uridine phosphorylase [Aspergillus pseudotamarii]
XP_015400903.1/12-300    -            289 PNP_UDP_1            PF01048.20   261   1.2e-86  300.1   0.0   1   1   1.4e-89   1.3e-86  299.9   0.0     2   259     1   288     1   289 0.87 [subseq from] kinesin light chain [Aspergillus nomius NRRL 13137] >KNG79980.1 kinesin light chain [Aspergillus nomius NRRL 13137]
AGZ20483.1/2034-2323     -            290 PNP_UDP_1            PF01048.20   261   1.2e-86  300.1   0.0   1   1   1.4e-89   1.3e-86  299.9   0.0     2   257     1   288     1   290 0.89 [subseq from] putative LipA NB-ARC domain protein [Penicillium janthinellum]
PVH98812.1/13-304        -            292 PNP_UDP_1            PF01048.20   261   1.2e-86  300.1   0.0   1   1   1.4e-89   1.3e-86  299.9   0.0     2   260     1   292     1   292 0.91 [subseq from] hypothetical protein DM02DRAFT_656953 [Periconia macrospinosa]
XP_029759514.1/9-308     -            300 PNP_UDP_1            PF01048.20   261   1.2e-86  300.1   0.0   1   1   1.4e-89   1.3e-86  299.9   0.0     2   259     1   299     1   300 0.86 [subseq from] uncharacterized protein M438DRAFT_406297 [Aureobasidium pullulans EXF-150] >KEQ83327.1 hypothetical protein M438DRAFT_406297 [Aureobasidium pullulans EXF-150]
KUL81430.1/10-307        -            298 PNP_UDP_1            PF01048.20   261   1.2e-86  300.0   0.0   1   1   1.4e-89   1.3e-86  299.9   0.0     1   259     1   297     1   298 0.95 [subseq from] hypothetical protein ZTR_09187 [Talaromyces verruculosus]
RYC79570.1/9-309         -            301 PNP_UDP_1            PF01048.20   261   1.2e-86  300.0   0.0   1   1   1.5e-89   1.4e-86  299.8   0.0     2   259     1   300     1   301 0.89 [subseq from] hypothetical protein BFJ63_vAg17544 [Fusarium oxysporum f. sp. narcissi]
ODH49779.1/9-282         -            274 PNP_UDP_1            PF01048.20   261   1.2e-86  300.0   0.1   1   1   1.4e-89   1.4e-86  299.9   0.1     2   260     1   274     1   274 0.96 [subseq from] hypothetical protein GX48_04157 [Paracoccidioides brasiliensis]
OQD63707.1/14-307        -            294 PNP_UDP_1            PF01048.20   261   1.2e-86  300.0   0.0   1   1   1.5e-89   1.4e-86  299.8   0.0     2   259     1   293     1   294 0.83 [subseq from] hypothetical protein PENPOL_c009G00437 [Penicillium polonicum]
XP_011123026.1/11-310    -            300 PNP_UDP_1            PF01048.20   261   1.2e-86  300.0   0.2   1   1   1.5e-89   1.4e-86  299.8   0.2     2   259     1   299     1   300 0.89 [subseq from] hypothetical protein AOL_s00080g349 [Arthrobotrys oligospora ATCC 24927] >EGX48224.1 hypothetical protein AOL_s00080g349 [Arthrobotrys oligospora ATCC 24927]
EXL40446.1/9-309         -            301 PNP_UDP_1            PF01048.20   261   1.2e-86  300.0   0.0   1   1   1.5e-89   1.4e-86  299.8   0.0     2   259     1   300     1   301 0.90 [subseq from] hypothetical protein FOCG_17068 [Fusarium oxysporum f. sp. radicis-lycopersici 26381]
EXL40447.1/9-309         -            301 PNP_UDP_1            PF01048.20   261   1.2e-86  300.0   0.0   1   1   1.5e-89   1.4e-86  299.8   0.0     2   259     1   300     1   301 0.90 [subseq from] hypothetical protein FOCG_17068 [Fusarium oxysporum f. sp. radicis-lycopersici 26381]
EXL40448.1/9-309         -            301 PNP_UDP_1            PF01048.20   261   1.2e-86  300.0   0.0   1   1   1.5e-89   1.4e-86  299.8   0.0     2   259     1   300     1   301 0.90 [subseq from] hypothetical protein FOCG_17068 [Fusarium oxysporum f. sp. radicis-lycopersici 26381]
PGH05991.1/9-305         -            297 PNP_UDP_1            PF01048.20   261   1.2e-86  300.0   0.1   1   1   1.5e-89   1.4e-86  299.8   0.1     2   259     1   296     1   297 0.89 [subseq from] hypothetical protein GX51_02582 [Blastomyces parvus]
EGU83744.1/9-310         -            302 PNP_UDP_1            PF01048.20   261   1.2e-86  300.0   0.0   1   1   1.5e-89   1.4e-86  299.8   0.0     2   259     1   301     1   302 0.91 [subseq from] hypothetical protein FOXB_05743 [Fusarium oxysporum Fo5176]
XP_025587620.1/15-315    -            301 PNP_UDP_1            PF01048.20   261   1.3e-86  300.0   0.0   1   1   1.5e-89   1.4e-86  299.8   0.0     2   259     1   300     1   301 0.87 [subseq from] uncharacterized protein FVRRES_00412 [Fusarium venenatum] >CEI63900.1 unnamed protein product [Fusarium venenatum]
KIA75788.1/14-306        -            293 PNP_UDP_1            PF01048.20   261   1.3e-86  299.9   0.0   1   1   1.5e-89   1.4e-86  299.8   0.0     2   259     1   292     1   293 0.85 [subseq from] hypothetical protein HK57_00402 [Aspergillus ustus]
XP_006964411.1/8-307     -            300 PNP_UDP_1            PF01048.20   261   1.3e-86  299.9   0.1   1   1   1.5e-89   1.5e-86  299.7   0.1     2   260     1   300     1   300 0.86 [subseq from] predicted protein, partial [Trichoderma reesei QM6a] >EGR49598.1 predicted protein, partial [Trichoderma reesei QM6a]
XP_023434889.1/15-311    -            297 PNP_UDP_1            PF01048.20   261   1.3e-86  299.9   0.0   1   1   1.5e-89   1.5e-86  299.8   0.0     2   259     1   296     1   297 0.93 [subseq from] uncharacterized protein FFUJ_12704 [Fusarium fujikuroi IMI 58289] >CCT72811.1 uncharacterized protein FFUJ_12704 [Fusarium fujikuroi IMI 58289] >SCO25171.1 uncharacterized protein FFM5_13998 [Fusarium fujikuroi]
RYO76297.1/9-288         -            280 PNP_UDP_1            PF01048.20   261   1.3e-86  299.9   0.0   1   1   1.6e-89   1.5e-86  299.7   0.0     2   259     1   279     1   280 0.84 [subseq from] hypothetical protein DL763_010571 [Monosporascus cannonballus] >RYO83989.1 hypothetical protein DL762_005891 [Monosporascus cannonballus] >RYP19457.1 hypothetical protein DL766_008438 [Monosporascus sp. MC13-8B]
KFY29406.1/10-302        -            293 PNP_UDP_1            PF01048.20   261   1.3e-86  299.9   0.1   1   1   1.5e-89   1.5e-86  299.7   0.1     1   256     1   292     1   293 0.92 [subseq from] hypothetical protein V491_00038, partial [Pseudogymnoascus sp. VKM F-3775]
KAE8139335.1/10-302      -            293 PNP_UDP_1            PF01048.20   261   1.3e-86  299.9   0.0   1   1   1.6e-89   1.5e-86  299.7   0.0     2   259     1   292     1   293 0.93 [subseq from] hypothetical protein BDV38DRAFT_281102 [Aspergillus pseudotamarii]
XP_023093768.1/12-300    -            289 PNP_UDP_1            PF01048.20   261   1.3e-86  299.9   0.0   1   1   1.6e-89   1.5e-86  299.7   0.0     2   259     1   288     1   289 0.87 [subseq from] unnamed protein product [Aspergillus oryzae RIB40] >BAE65486.1 unnamed protein product [Aspergillus oryzae RIB40]
RKK95322.1/9-309         -            301 PNP_UDP_1            PF01048.20   261   1.3e-86  299.9   0.0   1   1   1.6e-89   1.5e-86  299.7   0.0     2   259     1   300     1   301 0.85 [subseq from] hypothetical protein BFJ68_g14820 [Fusarium oxysporum]
XP_002478186.1/9-303     -            295 PNP_UDP_1            PF01048.20   261   1.3e-86  299.9   0.0   1   1   1.6e-89   1.5e-86  299.7   0.0     1   257     1   294     1   295 0.89 [subseq from] kinesin, putative [Talaromyces stipitatus ATCC 10500] >EED21223.1 kinesin, putative [Talaromyces stipitatus ATCC 10500]
EXA30765.1/9-309         -            301 PNP_UDP_1            PF01048.20   261   1.4e-86  299.8   0.0   1   1   1.6e-89   1.5e-86  299.7   0.0     2   259     1   300     1   301 0.85 [subseq from] hypothetical protein FOVG_17868 [Fusarium oxysporum f. sp. pisi HDV247]
RKK08328.1/9-309         -            301 PNP_UDP_1            PF01048.20   261   1.4e-86  299.8   0.0   1   1   1.6e-89   1.6e-86  299.7   0.0     2   259     1   300     1   301 0.84 [subseq from] hypothetical protein BFJ65_g16988 [Fusarium oxysporum f. sp. cepae]
RKK31088.1/9-309         -            301 PNP_UDP_1            PF01048.20   261   1.4e-86  299.8   0.0   1   1   1.6e-89   1.6e-86  299.7   0.0     2   259     1   300     1   301 0.84 [subseq from] hypothetical protein BFJ67_g15418 [Fusarium oxysporum f. sp. cepae]
RKK32525.1/9-309         -            301 PNP_UDP_1            PF01048.20   261   1.4e-86  299.8   0.0   1   1   1.6e-89   1.6e-86  299.7   0.0     2   259     1   300     1   301 0.84 [subseq from] hypothetical protein BFJ66_g15331 [Fusarium oxysporum f. sp. cepae]
RKK84477.1/9-309         -            301 PNP_UDP_1            PF01048.20   261   1.4e-86  299.8   0.0   1   1   1.6e-89   1.6e-86  299.7   0.0     2   259     1   300     1   301 0.84 [subseq from] hypothetical protein BFJ68_g17356, partial [Fusarium oxysporum]
KAE8166753.1/10-302      -            293 PNP_UDP_1            PF01048.20   261   1.4e-86  299.8   0.0   1   1   1.6e-89   1.5e-86  299.7   0.0     2   259     1   292     1   293 0.86 [subseq from] hypothetical protein BDV40DRAFT_296185 [Aspergillus tamarii]
EXF86241.1/30-331        -            302 PNP_UDP_1            PF01048.20   261   1.4e-86  299.8   0.1   1   1   1.6e-89   1.6e-86  299.7   0.1     2   257     1   300     1   302 0.89 [subseq from] hypothetical protein CFIO01_02300 [Colletotrichum fioriniae PJ7]
KLO99150.1/9-309         -            301 PNP_UDP_1            PF01048.20   261   1.4e-86  299.8   0.0   1   1   1.7e-89   1.6e-86  299.6   0.0     2   259     1   300     1   301 0.85 [subseq from] Uncharacterized protein Y057_5078 [Fusarium fujikuroi]
SCO03495.1/9-309         -            301 PNP_UDP_1            PF01048.20   261   1.4e-86  299.8   0.0   1   1   1.7e-89   1.6e-86  299.6   0.0     2   259     1   300     1   301 0.85 [subseq from] uncharacterized protein FFC1_09338 [Fusarium fujikuroi]
SCO20008.1/9-309         -            301 PNP_UDP_1            PF01048.20   261   1.4e-86  299.8   0.0   1   1   1.7e-89   1.6e-86  299.6   0.0     2   259     1   300     1   301 0.85 [subseq from] related to ankyrin repeat [Fusarium fujikuroi]
SCO22023.1/9-309         -            301 PNP_UDP_1            PF01048.20   261   1.4e-86  299.8   0.0   1   1   1.7e-89   1.6e-86  299.6   0.0     2   259     1   300     1   301 0.85 [subseq from] related to ankyrin repeat [Fusarium fujikuroi] >QGI87155.1 hypothetical protein CEK25_002111 [Fusarium fujikuroi]
SCO35600.1/9-309         -            301 PNP_UDP_1            PF01048.20   261   1.4e-86  299.8   0.0   1   1   1.7e-89   1.6e-86  299.6   0.0     2   259     1   300     1   301 0.85 [subseq from] related to ankyrin repeat [Fusarium fujikuroi]
RAQ47668.1/10-302        -            293 PNP_UDP_1            PF01048.20   261   1.4e-86  299.8   0.0   1   1   1.7e-89   1.6e-86  299.6   0.0     2   259     1   292     1   293 0.91 [subseq from] kinesin light chain [Aspergillus flavus]
EXM14214.1/9-309         -            301 PNP_UDP_1            PF01048.20   261   1.4e-86  299.8   0.0   1   1   1.7e-89   1.6e-86  299.6   0.0     2   259     1   300     1   301 0.85 [subseq from] hypothetical protein FOTG_17372 [Fusarium oxysporum f. sp. vasinfectum 25433]
PCD22300.1/9-309         -            301 PNP_UDP_1            PF01048.20   261   1.4e-86  299.8   0.0   1   1   1.7e-89   1.6e-86  299.6   0.0     2   259     1   300     1   301 0.86 [subseq from] hypothetical protein AU210_016089 [Fusarium oxysporum f. sp. radicis-cucumerinum]
PLN81884.1/13-317        -            305 PNP_UDP_1            PF01048.20   261   1.4e-86  299.8   0.0   1   1   1.7e-89   1.6e-86  299.6   0.0     1   259     1   304     1   305 0.84 [subseq from] nucleoside phosphorylase domain-containing protein [Aspergillus taichungensis]
KFX43125.1/13-305        -            293 PNP_UDP_1            PF01048.20   261   1.4e-86  299.8   0.1   1   1   1.7e-89   1.6e-86  299.6   0.1     2   259     1   292     1   293 0.86 [subseq from] Nephrocystin-3 [Talaromyces marneffei PM1]
XP_025537985.1/616-911   -            296 PNP_UDP_1            PF01048.20   261   1.4e-86  299.8   0.0   1   1   1.7e-89   1.6e-86  299.6   0.0     2   259     1   295     1   296 0.86 [subseq from] purine and uridine phosphorylase [Aspergillus costaricaensis CBS 115574] >RAK87150.1 purine and uridine phosphorylase [Aspergillus costaricaensis CBS 115574]
RYP21890.1/48-348        -            301 PNP_UDP_1            PF01048.20   261   1.5e-86  299.7   0.0   1   1   1.7e-89   1.6e-86  299.6   0.0     2   259     1   300     1   301 0.91 [subseq from] hypothetical protein DL765_001966 [Monosporascus sp. GIB2]
OCK89281.1/5-285         -            281 PNP_UDP_1            PF01048.20   261   1.5e-86  299.7   0.0   1   1   1.9e-89   1.8e-86  299.4   0.0    21   259     5   280     2   281 0.93 [subseq from] purine and uridine phosphorylase [Cenococcum geophilum 1.58]
RYP70200.1/56-343        -            288 PNP_UDP_1            PF01048.20   261   1.5e-86  299.7   0.0   1   1   1.8e-89   1.7e-86  299.5   0.0     2   259     1   287     1   288 0.90 [subseq from] hypothetical protein DL771_005587 [Monosporascus sp. 5C6A]
OCK97497.1/13-301        -            289 PNP_UDP_1            PF01048.20   261   1.6e-86  299.6   0.0   1   1   1.9e-89   1.8e-86  299.5   0.0     2   260     1   289     1   289 0.86 [subseq from] purine and uridine phosphorylase [Cenococcum geophilum 1.58]
TIA54019.1/42-343        -            302 PNP_UDP_1            PF01048.20   261   1.6e-86  299.6   0.3   1   1     2e-89   1.9e-86  299.4   0.3     2   259     1   301     1   302 0.86 [subseq from] WD40 repeat-like protein, partial [Aureobasidium pullulans]
CEJ54101.1/1994-2283     -            290 PNP_UDP_1            PF01048.20   261   1.6e-86  299.6   0.0   1   1   1.9e-89   1.8e-86  299.4   0.0     2   257     1   288     1   290 0.92 [subseq from] hypothetical protein PMG11_00424 [Penicillium brasilianum]
KZL72992.1/9-308         -            300 PNP_UDP_1            PF01048.20   261   1.6e-86  299.6   0.0   1   1     2e-89   1.8e-86  299.4   0.0     2   260     1   300     1   300 0.90 [subseq from] G-protein beta WD-40 repeats containing [Colletotrichum tofieldiae]
RDW63402.1/9-309         -            301 PNP_UDP_1            PF01048.20   261   1.7e-86  299.6   0.0   1   1     2e-89   1.9e-86  299.4   0.0     2   259     1   300     1   301 0.87 [subseq from] hypothetical protein BP6252_10947 [Coleophoma cylindrospora]
TIA75979.1/10-282        -            273 PNP_UDP_1            PF01048.20   261   1.7e-86  299.6   0.0   1   1     2e-89   1.9e-86  299.4   0.0     2   260     1   273     1   273 0.90 [subseq from] purine and uridine phosphorylase [Aureobasidium pullulans]
XP_022482358.1/10-307    -            298 PNP_UDP_1            PF01048.20   261   1.7e-86  299.6   0.0   1   1     2e-89   1.9e-86  299.4   0.0     1   259     1   297     1   298 0.94 [subseq from] hypothetical protein PENARI_c093G03713 [Penicillium arizonense] >OGE46891.1 hypothetical protein PENARI_c093G03713 [Penicillium arizonense]
PCG97338.1/1808-2102     -            295 PNP_UDP_1            PF01048.20   261   1.7e-86  299.5   0.0   1   1     2e-89   1.9e-86  299.4   0.0     2   257     1   293     1   295 0.87 [subseq from] O-methyltransferase, family 2 [Penicillium sp. 'occitanis'] >PCG97749.1 hypothetical protein PENOC_066460 [Penicillium sp. 'occitanis']
RSL89723.1/40-333        -            294 PNP_UDP_1            PF01048.20   261   1.7e-86  299.5   0.0   1   1   2.1e-89     2e-86  299.3   0.0     2   259     1   293     1   294 0.85 [subseq from] hypothetical protein CEP51_001053 [Fusarium sp. AF-3]
RYP58916.1/9-306         -            298 PNP_UDP_1            PF01048.20   261   1.7e-86  299.5   0.0   1   1   2.1e-89     2e-86  299.3   0.0     2   259     1   297     1   298 0.87 [subseq from] hypothetical protein DL769_008749 [Monosporascus sp. CRB-8-3]
OQD87404.1/9-306         -            298 PNP_UDP_1            PF01048.20   261   1.8e-86  299.5   0.0   1   1   2.1e-89     2e-86  299.3   0.0     2   259     1   297     1   298 0.85 [subseq from] hypothetical protein PENSOL_c078G10565 [Penicillium solitum]
SCO54213.1/15-311        -            297 PNP_UDP_1            PF01048.20   261   1.8e-86  299.5   0.0   1   1   2.1e-89     2e-86  299.3   0.0     2   259     1   296     1   297 0.93 [subseq from] uncharacterized protein FFMR_11699 [Fusarium fujikuroi]
RFU78635.1/9-309         -            301 PNP_UDP_1            PF01048.20   261   1.8e-86  299.4   0.0   1   1   2.2e-89     2e-86  299.3   0.0     2   258     1   300     1   301 0.93 [subseq from] ankyrin repeat-containing [Trichoderma arundinaceum]
KAE8397274.1/12-300      -            289 PNP_UDP_1            PF01048.20   261   1.8e-86  299.4   0.0   1   1   2.2e-89     2e-86  299.3   0.0     2   259     1   288     1   289 0.88 [subseq from] kinesin light chain [Aspergillus pseudonomius]
CRK15991.1/9-269         -            261 PNP_UDP_1            PF01048.20   261   1.8e-86  299.4   0.1   1   1   2.2e-89     2e-86  299.3   0.1     2   259     1   260     1   261 0.89 [subseq from] hypothetical protein BN1708_011622 [Verticillium longisporum] >CRK14536.1 hypothetical protein BN1723_010370 [Verticillium longisporum]
KFA68334.1/9-309         -            301 PNP_UDP_1            PF01048.20   261   1.8e-86  299.4   0.1   1   1   2.2e-89   2.1e-86  299.2   0.1     2   259     1   300     1   301 0.88 [subseq from] hypothetical protein S40285_09510 [Stachybotrys chlorohalonata IBT 40285]
SPB44598.1/10-304        -            295 PNP_UDP_1            PF01048.20   261   1.9e-86  299.4   0.0   1   1   2.3e-89   2.1e-86  299.2   0.0     2   259     1   294     1   295 0.90 [subseq from] unnamed protein product [Aspergillus niger]
TPR12017.1/10-304        -            295 PNP_UDP_1            PF01048.20   261   1.9e-86  299.4   0.0   1   1   2.3e-89   2.1e-86  299.2   0.0     2   259     1   294     1   295 0.90 [subseq from] Phosphorylase family protein [Aspergillus niger]
XP_025450199.1/10-304    -            295 PNP_UDP_1            PF01048.20   261   1.9e-86  299.4   0.0   1   1   2.3e-89   2.1e-86  299.2   0.0     2   259     1   294     1   295 0.90 [subseq from] hypothetical protein BO96DRAFT_469401 [Aspergillus lacticoffeatus CBS 101883] >PYH52144.1 hypothetical protein BO96DRAFT_469401 [Aspergillus lacticoffeatus CBS 101883]
XP_002487910.1/12-303    -            292 PNP_UDP_1            PF01048.20   261   1.9e-86  299.4   0.0   1   1   2.2e-89   2.1e-86  299.2   0.0     2   259     1   291     1   292 0.87 [subseq from] Pfs, NACHT, and Ankyrin domain protein [Talaromyces stipitatus ATCC 10500] >EED12256.1 Pfs, NACHT, and Ankyrin domain protein [Talaromyces stipitatus ATCC 10500]
KUL82611.1/10-307        -            298 PNP_UDP_1            PF01048.20   261   1.9e-86  299.4   0.0   1   1   2.3e-89   2.1e-86  299.2   0.0     1   259     1   297     1   298 0.93 [subseq from] hypothetical protein ZTR_10233 [Talaromyces verruculosus]
RAO73320.1/10-298        -            289 PNP_UDP_1            PF01048.20   261   1.9e-86  299.4   0.0   1   1   2.3e-89   2.1e-86  299.2   0.0     2   259     1   288     1   289 0.86 [subseq from] hypothetical protein BHQ10_009332 [Talaromyces amestolkiae]
EPS37091.1/1122-1419     -            298 PNP_UDP_1            PF01048.20   261   1.9e-86  299.3   0.1   1   1   2.3e-89   2.2e-86  299.2   0.1     2   258     1   297     1   298 0.90 [subseq from] hypothetical protein H072_9298 [Dactylellina haptotyla CBS 200.50]
CCF47534.1/82-374        -            293 PNP_UDP_1            PF01048.20   261     2e-86  299.3   0.0   1   1   2.3e-89   2.2e-86  299.2   0.0     2   260     1   293     1   293 0.86 [subseq from] pfs domain-containing protein [Colletotrichum higginsianum]
TID05057.1/82-374        -            293 PNP_UDP_1            PF01048.20   261     2e-86  299.3   0.0   1   1   2.3e-89   2.2e-86  299.2   0.0     2   260     1   293     1   293 0.86 [subseq from] hypothetical protein CH35J_002206 [Colletotrichum higginsianum]
XP_018164581.1/1588-1880 -            293 PNP_UDP_1            PF01048.20   261     2e-86  299.3   0.0   1   1   2.3e-89   2.2e-86  299.2   0.0     2   260     1   293     1   293 0.86 [subseq from] Pfs domain-containing protein [Colletotrichum higginsianum IMI 349063] >OBR16064.1 Pfs domain-containing protein [Colletotrichum higginsianum IMI 349063]
KAE8553941.1/14-308      -            295 PNP_UDP_1            PF01048.20   261     2e-86  299.3   0.2   1   1   2.4e-89   2.3e-86  299.1   0.2     2   259     1   294     1   295 0.90 [subseq from] hypothetical protein EYB25_002479 [Talaromyces marneffei]
KFX41749.1/14-308        -            295 PNP_UDP_1            PF01048.20   261     2e-86  299.3   0.2   1   1   2.4e-89   2.3e-86  299.1   0.2     2   259     1   294     1   295 0.90 [subseq from] Kinesin light chain [Talaromyces marneffei PM1]
QGA14837.1/14-308        -            295 PNP_UDP_1            PF01048.20   261     2e-86  299.3   0.2   1   1   2.4e-89   2.3e-86  299.1   0.2     2   259     1   294     1   295 0.90 [subseq from] hypothetical protein EYB26_002493 [Talaromyces marneffei]
XP_002145755.1/14-308    -            295 PNP_UDP_1            PF01048.20   261     2e-86  299.3   0.2   1   1   2.4e-89   2.3e-86  299.1   0.2     2   259     1   294     1   295 0.90 [subseq from] Pfs, NB-ARC and TPR domain protein [Talaromyces marneffei ATCC 18224] >EEA25208.1 Pfs, NB-ARC and TPR domain protein [Talaromyces marneffei ATCC 18224]
XP_025487805.1/275-567   -            293 PNP_UDP_1            PF01048.20   261     2e-86  299.3   0.0   1   1   2.4e-89   2.3e-86  299.1   0.0     2   259     1   292     1   293 0.91 [subseq from] purine and uridine phosphorylase [Aspergillus uvarum CBS 121591] >PYH77605.1 purine and uridine phosphorylase [Aspergillus uvarum CBS 121591]
KAE8417808.1/17-340      -            324 PNP_UDP_1            PF01048.20   261   2.1e-86  299.3   0.0   1   1   2.8e-89   2.6e-86  298.9   0.0     2   259     1   323     1   324 0.85 [subseq from] hypothetical protein BDV36DRAFT_283421 [Aspergillus pseudocaelatus]
KOS36840.1/14-307        -            294 PNP_UDP_1            PF01048.20   261   2.1e-86  299.2   0.1   1   1   2.5e-89   2.4e-86  299.1   0.1     2   259     1   293     1   294 0.84 [subseq from] hypothetical protein ACN38_g12395 [Penicillium nordicum]
KFZ19988.1/10-302        -            293 PNP_UDP_1            PF01048.20   261   2.1e-86  299.2   0.1   1   1   2.5e-89   2.3e-86  299.1   0.1     1   256     1   292     1   293 0.91 [subseq from] hypothetical protein V501_00368 [Pseudogymnoascus sp. VKM F-4519 (FW-2642)]
PSN69444.1/12-304        -            293 PNP_UDP_1            PF01048.20   261   2.1e-86  299.2   0.1   1   1   2.5e-89   2.3e-86  299.1   0.1     2   260     1   293     1   293 0.88 [subseq from] kinesin light chain [Corynespora cassiicola Philippines]
PKK49452.1/8-306         -            299 PNP_UDP_1            PF01048.20   261   2.1e-86  299.2   0.0   1   1   2.5e-89   2.4e-86  299.1   0.0     2   259     1   298     1   299 0.85 [subseq from] hypothetical protein CI102_5248, partial [Trichoderma harzianum]
XP_024779027.1/8-306     -            299 PNP_UDP_1            PF01048.20   261   2.1e-86  299.2   0.0   1   1   2.5e-89   2.4e-86  299.1   0.0     2   259     1   298     1   299 0.85 [subseq from] hypothetical protein M431DRAFT_107397 [Trichoderma harzianum CBS 226.95] >PTB59350.1 hypothetical protein M431DRAFT_107397 [Trichoderma harzianum CBS 226.95]
THV63527.1/9-310         -            302 PNP_UDP_1            PF01048.20   261   2.1e-86  299.2   0.1   1   1   2.5e-89   2.4e-86  299.0   0.1     2   259     1   301     1   302 0.84 [subseq from] hypothetical protein D6D28_10607 [Aureobasidium pullulans] >THY83253.1 hypothetical protein D6C92_09726 [Aureobasidium pullulans]
KDN66640.1/146-441       -            296 PNP_UDP_1            PF01048.20   261   2.1e-86  299.2   0.0   1   1   2.5e-89   2.4e-86  299.0   0.0     2   259     1   295     1   296 0.88 [subseq from] hypothetical protein CSUB01_11417 [Colletotrichum sublineola]
KXH28840.1/9-304         -            296 PNP_UDP_1            PF01048.20   261   2.1e-86  299.2   0.0   1   1   2.6e-89   2.4e-86  299.0   0.0     2   260     1   296     1   296 0.92 [subseq from] hypothetical protein CSIM01_03490 [Colletotrichum simmondsii]
THV63542.1/9-310         -            302 PNP_UDP_1            PF01048.20   261   2.2e-86  299.2   0.0   1   1   2.6e-89   2.5e-86  299.0   0.0     2   259     1   301     1   302 0.84 [subseq from] hypothetical protein D6D28_10596, partial [Aureobasidium pullulans]
THW78073.1/9-310         -            302 PNP_UDP_1            PF01048.20   261   2.2e-86  299.2   0.0   1   1   2.6e-89   2.5e-86  299.0   0.0     2   259     1   301     1   302 0.84 [subseq from] hypothetical protein D6D18_09815, partial [Aureobasidium pullulans]
THZ13006.1/9-310         -            302 PNP_UDP_1            PF01048.20   261   2.2e-86  299.2   0.0   1   1   2.6e-89   2.5e-86  299.0   0.0     2   259     1   301     1   302 0.84 [subseq from] hypothetical protein D6C89_10654, partial [Aureobasidium pullulans]
EYB23510.1/17-327        -            311 PNP_UDP_1            PF01048.20   261   2.2e-86  299.2   0.0   1   1   2.6e-89   2.4e-86  299.0   0.0     2   259     1   310     1   311 0.87 [subseq from] hypothetical protein FG05_30545 [Fusarium graminearum]
PCD24438.1/17-327        -            311 PNP_UDP_1            PF01048.20   261   2.2e-86  299.2   0.0   1   1   2.6e-89   2.4e-86  299.0   0.0     2   259     1   310     1   311 0.87 [subseq from] hypothetical protein FGRA07_11098 [Fusarium graminearum]
KAE8135653.1/10-302      -            293 PNP_UDP_1            PF01048.20   261   2.2e-86  299.2   0.0   1   1   2.6e-89   2.5e-86  299.0   0.0     2   259     1   292     1   293 0.86 [subseq from] violaceus kinesin [Aspergillus pseudotamarii]
KAE8340622.1/13-304      -            292 PNP_UDP_1            PF01048.20   261   2.2e-86  299.2   0.0   1   1   2.6e-89   2.5e-86  299.0   0.0     2   257     1   290     1   292 0.89 [subseq from] hypothetical protein BDV24DRAFT_164102 [Aspergillus arachidicola]
XP_026603849.1/11-306    -            296 PNP_UDP_1            PF01048.20   261   2.2e-86  299.2   0.1   1   1   2.6e-89   2.5e-86  299.0   0.1     2   259     1   295     1   296 0.85 [subseq from] hypothetical protein DSM5745_06001 [Aspergillus mulundensis] >RDW79149.1 hypothetical protein DSM5745_06001 [Aspergillus mulundensis]
RKK80364.1/9-309         -            301 PNP_UDP_1            PF01048.20   261   2.2e-86  299.2   0.1   1   1   2.6e-89   2.5e-86  299.0   0.1     2   259     1   300     1   301 0.84 [subseq from] hypothetical protein BFJ71_g15946 [Fusarium oxysporum]
XP_029766277.1/10-311    -            302 PNP_UDP_1            PF01048.20   261   2.2e-86  299.1   0.0   1   1   2.6e-89   2.5e-86  299.0   0.0     2   259     1   301     1   302 0.91 [subseq from] purine and uridine phosphorylase, partial [Aureobasidium pullulans EXF-150] >KEQ90090.1 purine and uridine phosphorylase, partial [Aureobasidium pullulans EXF-150]
KXH67623.1/9-310         -            302 PNP_UDP_1            PF01048.20   261   2.2e-86  299.1   0.2   1   1   2.7e-89   2.5e-86  299.0   0.2     2   259     1   301     1   302 0.87 [subseq from] kinesin light chain protein, partial [Colletotrichum salicis]
EQB52672.1/8-310         -            303 PNP_UDP_1            PF01048.20   261   2.3e-86  299.1   0.5   1   1   2.8e-89   2.6e-86  298.9   0.5     2   259     1   302     1   303 0.87 [subseq from] hypothetical protein CGLO_07683 [Colletotrichum gloeosporioides Cg-14]
XP_024777811.1/48-347    -            300 PNP_UDP_1            PF01048.20   261   2.3e-86  299.1   0.0   1   1   2.7e-89   2.6e-86  298.9   0.0     2   260     1   300     1   300 0.89 [subseq from] hypothetical protein M431DRAFT_78545 [Trichoderma harzianum CBS 226.95] >PKK54199.1 hypothetical protein CI102_1003 [Trichoderma harzianum] >PTB58134.1 hypothetical protein M431DRAFT_78545 [Trichoderma harzianum CBS 226.95]
GAM41798.1/9-310         -            302 PNP_UDP_1            PF01048.20   261   2.3e-86  299.1   0.0   1   1   2.8e-89   2.6e-86  298.9   0.0     2   259     1   301     1   302 0.90 [subseq from] hypothetical protein TCE0_042f15202 [Talaromyces cellulolyticus]
EXF84400.1/73-368        -            296 PNP_UDP_1            PF01048.20   261   2.3e-86  299.1   0.0   1   1   2.8e-89   2.6e-86  298.9   0.0     2   259     1   295     1   296 0.89 [subseq from] hypothetical protein CFIO01_02715 [Colletotrichum fioriniae PJ7]
XP_015409681.1/9-310     -            302 PNP_UDP_1            PF01048.20   261   2.3e-86  299.1   0.0   1   1   2.8e-89   2.6e-86  298.9   0.0     2   259     1   301     1   302 0.83 [subseq from] putative vps9-ankyrin repeat-containing protein [Aspergillus nomius NRRL 13137] >KNG88758.1 putative vps9-ankyrin repeat-containing protein [Aspergillus nomius NRRL 13137]
PVH92343.1/12-302        -            291 PNP_UDP_1            PF01048.20   261   2.4e-86  299.1   0.3   1   1   2.8e-89   2.6e-86  298.9   0.3     2   260     1   291     1   291 0.92 [subseq from] purine and uridine phosphorylase [Periconia macrospinosa]
KAE8370164.1/15-318      -            304 PNP_UDP_1            PF01048.20   261   2.4e-86  299.0   0.0   1   1   2.8e-89   2.7e-86  298.9   0.0     2   259     1   303     1   304 0.88 [subseq from] purine and uridine phosphorylase [Aspergillus caelatus]
RAQ54077.1/11-306        -            296 PNP_UDP_1            PF01048.20   261   2.4e-86  299.0   0.0   1   1   2.9e-89   2.7e-86  298.9   0.0     2   259     1   295     1   296 0.91 [subseq from] kinesin light chain [Aspergillus flavus]
RYN56072.1/1210-1501     -            292 PNP_UDP_1            PF01048.20   261   2.4e-86  299.0   0.5   1   1   2.9e-89   2.7e-86  298.9   0.5     2   260     1   292     1   292 0.89 [subseq from] hypothetical protein AA0117_g13282 [Alternaria alternata]
THC88361.1/10-302        -            293 PNP_UDP_1            PF01048.20   261   2.5e-86  299.0   0.0   1   1     3e-89   2.8e-86  298.8   0.0     2   259     1   292     1   293 0.90 [subseq from] hypothetical protein EYZ11_012192 [Aspergillus tanneri]
KAB8276172.1/13-304      -            292 PNP_UDP_1            PF01048.20   261   2.5e-86  299.0   0.0   1   1     3e-89   2.8e-86  298.8   0.0     2   257     1   290     1   292 0.89 [subseq from] hypothetical protein BDV30DRAFT_224554 [Aspergillus minisclerotigenes]
KAE8327612.1/11-306      -            296 PNP_UDP_1            PF01048.20   261   2.5e-86  299.0   0.0   1   1     3e-89   2.8e-86  298.8   0.0     2   259     1   295     1   296 0.86 [subseq from] hypothetical protein BDV39DRAFT_175364 [Aspergillus sergii]
OQD61046.1/13-306        -            294 PNP_UDP_1            PF01048.20   261   2.5e-86  299.0   0.0   1   1     3e-89   2.8e-86  298.8   0.0     2   259     1   293     1   294 0.91 [subseq from] hypothetical protein PENPOL_c019G04134, partial [Penicillium polonicum]
PCD25239.1/15-311        -            297 PNP_UDP_1            PF01048.20   261   2.5e-86  299.0   0.0   1   1   3.1e-89   2.9e-86  298.8   0.0     2   259     1   296     1   297 0.86 [subseq from] hypothetical protein AU210_014347 [Fusarium oxysporum f. sp. radicis-cucumerinum]
CRG88490.1/11-305        -            295 PNP_UDP_1            PF01048.20   261   2.5e-86  299.0   0.0   1   1     3e-89   2.9e-86  298.8   0.0     2   257     1   293     1   295 0.87 [subseq from] hypothetical protein PISL3812_05520 [Talaromyces islandicus]
KEQ60521.1/9-310         -            302 PNP_UDP_1            PF01048.20   261   2.6e-86  298.9   0.3   1   1   3.1e-89   2.9e-86  298.8   0.3     2   259     1   301     1   302 0.86 [subseq from] purine and uridine phosphorylase, partial [Aureobasidium melanogenum CBS 110374]
XP_013266733.1/10-308    -            299 PNP_UDP_1            PF01048.20   261   2.6e-86  298.9   0.1   1   1   3.1e-89   2.9e-86  298.8   0.1     1   259     1   298     1   299 0.91 [subseq from] hypothetical protein Z518_11009 [Rhinocladiella mackenziei CBS 650.93] >KIW99596.1 hypothetical protein Z518_11009 [Rhinocladiella mackenziei CBS 650.93]
EXL63838.1/9-309         -            301 PNP_UDP_1            PF01048.20   261   2.6e-86  298.9   0.0   1   1   3.2e-89     3e-86  298.7   0.0     2   258     1   300     1   301 0.89 [subseq from] hypothetical protein FOPG_19890 [Fusarium oxysporum f. sp. conglutinans race 2 54008]
KAB8213882.1/13-328      -            316 PNP_UDP_1            PF01048.20   261   2.6e-86  298.9   0.0   1   1   3.2e-89     3e-86  298.7   0.0     2   259     1   315     1   316 0.86 [subseq from] hypothetical protein BDV33DRAFT_196591 [Aspergillus novoparasiticus]
XP_024699807.1/8-300     -            293 PNP_UDP_1            PF01048.20   261   2.6e-86  298.9   0.1   1   1   3.2e-89     3e-86  298.7   0.1     2   259     1   292     1   293 0.84 [subseq from] Pfs domain protein, partial [Aspergillus steynii IBT 23096] >PLB44505.1 Pfs domain protein, partial [Aspergillus steynii IBT 23096]
THY67180.1/27-318        -            292 PNP_UDP_1            PF01048.20   261   2.6e-86  298.9   0.0   1   1   3.1e-89     3e-86  298.7   0.0     2   259     1   291     1   292 0.87 [subseq from] hypothetical protein D6C97_01030 [Aureobasidium pullulans]
THZ44272.1/299-590       -            292 PNP_UDP_1            PF01048.20   261   2.6e-86  298.9   0.0   1   1   3.1e-89     3e-86  298.7   0.0     2   259     1   291     1   292 0.87 [subseq from] hypothetical protein D6C90_04824 [Aureobasidium pullulans]
XP_007691506.1/12-308    -            297 PNP_UDP_1            PF01048.20   261   2.7e-86  298.9   0.1   1   1   3.2e-89     3e-86  298.7   0.1     2   260     1   297     1   297 0.88 [subseq from] hypothetical protein COCMIDRAFT_29341 [Bipolaris oryzae ATCC 44560] >EUC41984.1 hypothetical protein COCMIDRAFT_29341 [Bipolaris oryzae ATCC 44560]
KFA55656.1/9-309         -            301 PNP_UDP_1            PF01048.20   261   2.7e-86  298.9   0.2   1   1   3.3e-89   3.1e-86  298.7   0.2     2   259     1   300     1   301 0.84 [subseq from] hypothetical protein S40293_05290 [Stachybotrys chartarum IBT 40293]
KEY72974.1/9-309         -            301 PNP_UDP_1            PF01048.20   261   2.7e-86  298.9   0.2   1   1   3.3e-89   3.1e-86  298.7   0.2     2   259     1   300     1   301 0.84 [subseq from] hypothetical protein S7711_04648 [Stachybotrys chartarum IBT 7711]
XP_002373927.1/11-306    -            296 PNP_UDP_1            PF01048.20   261   2.8e-86  298.8   0.0   1   1   3.3e-89   3.1e-86  298.7   0.0     2   259     1   295     1   296 0.91 [subseq from] kinesin light chain, putative [Aspergillus flavus NRRL3357] >EED55145.1 kinesin light chain, putative [Aspergillus flavus NRRL3357]
XP_024690378.1/23-327    -            305 PNP_UDP_1            PF01048.20   261   2.8e-86  298.8   0.0   1   1   3.3e-89   3.1e-86  298.7   0.0     1   259     1   304     1   305 0.85 [subseq from] purine and uridine phosphorylase, partial [Aspergillus campestris IBT 28561] >PKY01784.1 purine and uridine phosphorylase, partial [Aspergillus campestris IBT 28561]
KAB8240035.1/10-302      -            293 PNP_UDP_1            PF01048.20   261   2.8e-86  298.8   0.0   1   1   3.3e-89   3.1e-86  298.7   0.0     2   259     1   292     1   293 0.92 [subseq from] nucleoside phosphorylase domain-containing protein [Aspergillus parvisclerotigenus]
ODH44772.1/9-281         -            273 PNP_UDP_1            PF01048.20   261   2.8e-86  298.8   0.0   1   1   3.4e-89   3.2e-86  298.6   0.0     2   260     1   273     1   273 0.89 [subseq from] hypothetical protein ACO22_00762 [Paracoccidioides brasiliensis]
GAW25116.1/35-365        -            331 PNP_UDP_1            PF01048.20   261   2.9e-86  298.8   0.0   1   1   3.6e-89   3.4e-86  298.5   0.0     2   259     1   330     1   331 0.92 [subseq from] hypothetical protein SAMD00023353_0104940 [Rosellinia necatrix]
RKK27323.1/9-309         -            301 PNP_UDP_1            PF01048.20   261   2.9e-86  298.8   0.0   1   1   3.5e-89   3.3e-86  298.6   0.0     2   259     1   300     1   301 0.85 [subseq from] hypothetical protein BFJ67_g16193 [Fusarium oxysporum f. sp. cepae]
RKK32136.1/9-309         -            301 PNP_UDP_1            PF01048.20   261   2.9e-86  298.8   0.0   1   1   3.5e-89   3.3e-86  298.6   0.0     2   259     1   300     1   301 0.85 [subseq from] hypothetical protein BFJ66_g15520 [Fusarium oxysporum f. sp. cepae]
PNP74098.1/9-320         -            312 PNP_UDP_1            PF01048.20   261     3e-86  298.7   0.0   1   1   3.5e-89   3.3e-86  298.6   0.0     2   259     1   311     1   312 0.85 [subseq from] hypothetical protein FNYG_12562 [Fusarium nygamai]
KAA8648668.1/13-303      -            291 PNP_UDP_1            PF01048.20   261     3e-86  298.7   0.1   1   1   3.5e-89   3.3e-86  298.6   0.1     2   259     1   290     1   291 0.96 [subseq from] hypothetical protein ATNIH1004_004553 [Aspergillus tanneri]
THC91371.1/13-303        -            291 PNP_UDP_1            PF01048.20   261     3e-86  298.7   0.1   1   1   3.5e-89   3.3e-86  298.6   0.1     2   259     1   290     1   291 0.96 [subseq from] hypothetical protein EYZ11_009170 [Aspergillus tanneri]
RYP71244.1/13-322        -            310 PNP_UDP_1            PF01048.20   261     3e-86  298.7   0.0   1   1   3.6e-89   3.4e-86  298.5   0.0     2   259     1   309     1   310 0.86 [subseq from] hypothetical protein DL771_004936 [Monosporascus sp. 5C6A]
EXK26981.1/9-309         -            301 PNP_UDP_1            PF01048.20   261     3e-86  298.7   0.0   1   1   3.6e-89   3.4e-86  298.5   0.0     2   259     1   300     1   301 0.84 [subseq from] hypothetical protein FOMG_16421 [Fusarium oxysporum f. sp. melonis 26406]
EXK26982.1/9-309         -            301 PNP_UDP_1            PF01048.20   261     3e-86  298.7   0.0   1   1   3.6e-89   3.4e-86  298.5   0.0     2   259     1   300     1   301 0.84 [subseq from] hypothetical protein FOMG_16421 [Fusarium oxysporum f. sp. melonis 26406]
OLN96219.1/58-342        -            285 PNP_UDP_1            PF01048.20   261   3.1e-86  298.7   0.1   1   1   3.7e-89   3.5e-86  298.5   0.1     2   259     1   284     1   285 0.85 [subseq from] Ankyrin-3-like protein 3 [Colletotrichum chlorophyti]
OBS15744.1/50-332        -            283 PNP_UDP_1            PF01048.20   261   3.1e-86  298.7   0.0   1   1   3.7e-89   3.5e-86  298.5   0.0     2   260     1   283     1   283 0.89 [subseq from] hypothetical protein FPOA_13470 [Fusarium poae]
XP_002385480.1/62-362    -            301 PNP_UDP_1            PF01048.20   261   3.1e-86  298.7   0.0   1   1   3.7e-89   3.5e-86  298.5   0.0     2   259     1   300     1   301 0.85 [subseq from] conserved hypothetical protein [Aspergillus flavus NRRL3357] >EED44725.1 conserved hypothetical protein [Aspergillus flavus NRRL3357]
CEL03130.1/10-303        -            294 PNP_UDP_1            PF01048.20   261   3.2e-86  298.6   0.0   1   1   3.8e-89   3.6e-86  298.5   0.0     2   259     1   293     1   294 0.88 [subseq from] hypothetical protein ASPCAL04287 [Aspergillus calidoustus]
KAE8326192.1/13-304      -            292 PNP_UDP_1            PF01048.20   261   3.2e-86  298.6   0.0   1   1   3.8e-89   3.5e-86  298.5   0.0     2   257     1   290     1   292 0.94 [subseq from] hypothetical protein BDV39DRAFT_193712 [Aspergillus sergii]
XP_025532663.1/303-595   -            293 PNP_UDP_1            PF01048.20   261   3.2e-86  298.6   0.0   1   1   3.8e-89   3.6e-86  298.5   0.0     2   259     1   292     1   293 0.87 [subseq from] Pfs domain protein [Aspergillus japonicus CBS 114.51] >RAH86769.1 Pfs domain protein [Aspergillus japonicus CBS 114.51]
XP_025397470.1/869-1157  -            289 PNP_UDP_1            PF01048.20   261   3.2e-86  298.6   0.0   1   1   3.8e-89   3.6e-86  298.5   0.0     2   257     1   287     1   289 0.89 [subseq from] hypothetical protein BO70DRAFT_340587 [Aspergillus heteromorphus CBS 117.55] >PWY75504.1 hypothetical protein BO70DRAFT_340587 [Aspergillus heteromorphus CBS 117.55]
EXK77566.1/9-309         -            301 PNP_UDP_1            PF01048.20   261   3.2e-86  298.6   0.0   1   1   3.9e-89   3.7e-86  298.4   0.0     2   259     1   300     1   301 0.88 [subseq from] hypothetical protein FOQG_17733 [Fusarium oxysporum f. sp. raphani 54005]
KIW67300.1/9-309         -            301 PNP_UDP_1            PF01048.20   261   3.3e-86  298.6   0.1   1   1     4e-89   3.8e-86  298.4   0.1     2   257     1   299     1   301 0.87 [subseq from] hypothetical protein PV04_06564 [Phialophora americana]
GAO88342.1/10-304        -            295 PNP_UDP_1            PF01048.20   261   3.4e-86  298.5   0.0   1   1     4e-89   3.8e-86  298.4   0.0     2   257     1   293     1   295 0.88 [subseq from] isoform 4 of kinesin light chain [Aspergillus udagawae]
KLJ11374.1/10-301        -            292 PNP_UDP_1            PF01048.20   261   3.4e-86  298.5   0.0   1   1   4.1e-89   3.8e-86  298.4   0.0     2   259     1   291     1   292 0.90 [subseq from] hypothetical protein EMPG_09678 [Blastomyces silverae]
KXX79742.1/9-308         -            300 PNP_UDP_1            PF01048.20   261   3.5e-86  298.5   0.3   1   1   4.2e-89   3.9e-86  298.3   0.3     2   259     1   299     1   300 0.86 [subseq from] Vegetative incompatibility protein HET-E-1 [Madurella mycetomatis]
KAB8227872.1/12-300      -            289 PNP_UDP_1            PF01048.20   261   3.6e-86  298.5   0.0   1   1   4.3e-89   4.1e-86  298.3   0.0     2   259     1   288     1   289 0.86 [subseq from] TPR repeat protein, partial [Aspergillus alliaceus]
THW29935.1/27-318        -            292 PNP_UDP_1            PF01048.20   261   3.6e-86  298.4   0.0   1   1   4.3e-89   4.1e-86  298.3   0.0     2   259     1   291     1   292 0.87 [subseq from] hypothetical protein D6D23_00558 [Aureobasidium pullulans]
THW47260.1/27-318        -            292 PNP_UDP_1            PF01048.20   261   3.6e-86  298.4   0.0   1   1   4.3e-89   4.1e-86  298.3   0.0     2   259     1   291     1   292 0.87 [subseq from] hypothetical protein D6D21_03486 [Aureobasidium pullulans]
THY02339.1/27-318        -            292 PNP_UDP_1            PF01048.20   261   3.6e-86  298.4   0.0   1   1   4.3e-89   4.1e-86  298.3   0.0     2   259     1   291     1   292 0.87 [subseq from] hypothetical protein D6D02_08450 [Aureobasidium pullulans]
TIA02598.1/27-318        -            292 PNP_UDP_1            PF01048.20   261   3.6e-86  298.4   0.0   1   1   4.3e-89   4.1e-86  298.3   0.0     2   259     1   291     1   292 0.87 [subseq from] hypothetical protein D6C82_02590 [Aureobasidium pullulans]
KIM93135.1/9-309         -            301 PNP_UDP_1            PF01048.20   261   3.6e-86  298.4   0.0   1   1   4.4e-89   4.1e-86  298.3   0.0     2   258     1   300     1   301 0.89 [subseq from] hypothetical protein OIDMADRAFT_173392 [Oidiodendron maius Zn]
KAB8067946.1/16-307      -            292 PNP_UDP_1            PF01048.20   261   3.6e-86  298.4   0.0   1   1   4.3e-89   4.1e-86  298.3   0.0     2   257     1   290     1   292 0.88 [subseq from] nucleoside phosphorylase domain-containing protein [Aspergillus leporis]
PNP57457.1/9-307         -            299 PNP_UDP_1            PF01048.20   261   3.7e-86  298.4   0.0   1   1   4.4e-89   4.2e-86  298.2   0.0     2   259     1   298     1   299 0.82 [subseq from] hypothetical protein THARTR1_02455 [Trichoderma harzianum]
OBS15633.1/9-310         -            302 PNP_UDP_1            PF01048.20   261   3.7e-86  298.4   0.0   1   1   4.4e-89   4.2e-86  298.2   0.0     2   259     1   301     1   302 0.93 [subseq from] hypothetical protein FPOA_13576 [Fusarium poae]
KAE8314333.1/18-307      -            290 PNP_UDP_1            PF01048.20   261   3.8e-86  298.4   0.0   1   1   4.5e-89   4.2e-86  298.2   0.0     2   257     1   288     1   290 0.88 [subseq from] hypothetical protein BDV41DRAFT_575891 [Aspergillus transmontanensis]
KAE8334325.1/12-300      -            289 PNP_UDP_1            PF01048.20   261   3.8e-86  298.4   0.0   1   1   4.5e-89   4.3e-86  298.2   0.0     2   259     1   288     1   289 0.87 [subseq from] hypothetical protein BDV24DRAFT_33429 [Aspergillus arachidicola]
KFZ19986.1/11-303        -            293 PNP_UDP_1            PF01048.20   261   3.8e-86  298.4   0.0   1   1   4.6e-89   4.3e-86  298.2   0.0     1   256     1   292     1   293 0.90 [subseq from] hypothetical protein V501_00366 [Pseudogymnoascus sp. VKM F-4519 (FW-2642)]
PGH17821.1/13-325        -            313 PNP_UDP_1            PF01048.20   261   3.8e-86  298.4   0.0   1   1   4.7e-89   4.4e-86  298.2   0.0     2   259     1   312     1   313 0.84 [subseq from] hypothetical protein AJ79_00962, partial [Helicocarpus griseus UAMH5409]
OJI89154.1/720-1015      -            296 PNP_UDP_1            PF01048.20   261   3.9e-86  298.4   0.0   1   1   4.7e-89   4.4e-86  298.2   0.0     2   259     1   295     1   296 0.86 [subseq from] hypothetical protein ASPTUDRAFT_195800 [Aspergillus tubingensis CBS 134.48]
OAA36714.1/21-320        -            300 PNP_UDP_1            PF01048.20   261   3.9e-86  298.3   0.0   1   1   4.6e-89   4.4e-86  298.2   0.0     2   258     1   299     1   300 0.84 [subseq from] Ankyrin repeat-containing domain protein [Beauveria brongniartii RCEF 3172]
KZL78184.1/45-332        -            288 PNP_UDP_1            PF01048.20   261   3.9e-86  298.3   0.1   1   1   4.6e-89   4.4e-86  298.2   0.1     2   259     1   287     1   288 0.90 [subseq from] NACHT and ankyrin domain protein [Colletotrichum tofieldiae]
OCL02067.1/60-360        -            301 PNP_UDP_1            PF01048.20   261   3.9e-86  298.3   0.0   1   1   4.6e-89   4.4e-86  298.2   0.0     2   259     1   300     1   301 0.88 [subseq from] purine and uridine phosphorylase [Glonium stellatum]
RSL40077.1/50-332        -            283 PNP_UDP_1            PF01048.20   261   3.9e-86  298.3   0.0   1   1   4.7e-89   4.4e-86  298.2   0.0     2   260     1   283     1   283 0.89 [subseq from] hypothetical protein CEP54_016197 [Fusarium sp. AF-8]
RAQ57291.1/10-302        -            293 PNP_UDP_1            PF01048.20   261   3.9e-86  298.3   0.0   1   1   4.7e-89   4.4e-86  298.2   0.0     2   259     1   292     1   293 0.92 [subseq from] kinesin light chain [Aspergillus flavus]
RAQ78780.1/10-302        -            293 PNP_UDP_1            PF01048.20   261   3.9e-86  298.3   0.0   1   1   4.7e-89   4.4e-86  298.2   0.0     2   259     1   292     1   293 0.92 [subseq from] kinesin light chain 1 and [Aspergillus flavus]
RMZ45428.1/10-302        -            293 PNP_UDP_1            PF01048.20   261   3.9e-86  298.3   0.0   1   1   4.7e-89   4.4e-86  298.2   0.0     2   259     1   292     1   293 0.92 [subseq from] kinesin light chain 1 and [Aspergillus flavus]
KAE8406771.1/12-300      -            289 PNP_UDP_1            PF01048.20   261     4e-86  298.3   0.0   1   1   4.7e-89   4.5e-86  298.1   0.0     2   259     1   288     1   289 0.86 [subseq from] kinesin light chain [Aspergillus pseudonomius]
OPB45095.1/9-306         -            298 PNP_UDP_1            PF01048.20   261     4e-86  298.3   0.0   1   1   4.7e-89   4.5e-86  298.2   0.0     2   259     1   297     1   298 0.88 [subseq from] ankyrin repeat protein [Trichoderma guizhouense]
XP_022395423.1/9-310     -            302 PNP_UDP_1            PF01048.20   261     4e-86  298.3   0.0   1   1   4.8e-89   4.6e-86  298.1   0.0     2   259     1   301     1   302 0.86 [subseq from] hypothetical protein ASPGLDRAFT_1196433 [Aspergillus glaucus CBS 516.65] >OJJ78725.1 hypothetical protein ASPGLDRAFT_1196433 [Aspergillus glaucus CBS 516.65]
KFY54465.1/11-303        -            293 PNP_UDP_1            PF01048.20   261   4.1e-86  298.3   0.1   1   1   4.9e-89   4.6e-86  298.1   0.1     1   256     1   292     1   293 0.90 [subseq from] hypothetical protein V496_07256 [Pseudogymnoascus sp. VKM F-4515 (FW-2607)] >KFY82587.1 hypothetical protein V498_08540 [Pseudogymnoascus sp. VKM F-4517 (FW-2822)]
OAL55722.1/12-299        -            288 PNP_UDP_1            PF01048.20   261   4.1e-86  298.3   0.0   1   1   4.9e-89   4.6e-86  298.1   0.0     2   257     1   286     1   288 0.89 [subseq from] purine and uridine phosphorylase [Pyrenochaeta sp. DS3sAY3a]
CEL09394.1/10-303        -            294 PNP_UDP_1            PF01048.20   261   4.2e-86  298.2   0.0   1   1     5e-89   4.7e-86  298.1   0.0     2   259     1   293     1   294 0.95 [subseq from] hypothetical protein ASPCAL12530 [Aspergillus calidoustus]
XP_031048387.1/9-309     -            301 PNP_UDP_1            PF01048.20   261   4.3e-86  298.2   0.0   1   1   5.2e-89   4.9e-86  298.0   0.0     2   259     1   300     1   301 0.90 [subseq from] uncharacterized protein FOYG_03512 [Fusarium oxysporum NRRL 32931] >EWY99469.1 hypothetical protein FOYG_03512 [Fusarium oxysporum NRRL 32931]
RHZ51206.1/8-283         -            276 PNP_UDP_1            PF01048.20   261   4.3e-86  298.2   0.1   1   1   5.1e-89   4.8e-86  298.0   0.1     3   259     2   275     1   276 0.88 [subseq from] hypothetical protein CDV55_102182 [Aspergillus turcosus]
PYI11782.1/16-310        -            295 PNP_UDP_1            PF01048.20   261   4.3e-86  298.2   0.0   1   1   5.2e-89   4.9e-86  298.0   0.0     1   260     1   295     1   295 0.85 [subseq from] purine and uridine phosphorylase [Aspergillus sclerotiicarbonarius CBS 121057]
OCK91026.1/13-301        -            289 PNP_UDP_1            PF01048.20   261   4.3e-86  298.2   0.0   1   1   5.2e-89   4.9e-86  298.0   0.0     2   259     1   288     1   289 0.95 [subseq from] hypothetical protein K441DRAFT_616809 [Cenococcum geophilum 1.58]
XP_018138333.1/9-310     -            302 PNP_UDP_1            PF01048.20   261   4.3e-86  298.2   0.0   1   1   5.2e-89   4.9e-86  298.0   0.0     2   259     1   301     1   302 0.86 [subseq from] ankyrin repeat protein [Pochonia chlamydosporia 170] >OAQ60455.1 ankyrin repeat protein [Pochonia chlamydosporia 170]
XP_016636262.1/8-304     -            297 PNP_UDP_1            PF01048.20   261   4.4e-86  298.2   0.0   1   1   5.2e-89   4.9e-86  298.0   0.0     2   259     1   296     1   297 0.90 [subseq from] hypothetical protein Z520_02278 [Fonsecaea multimorphosa CBS 102226] >KIY02140.1 hypothetical protein Z520_02278 [Fonsecaea multimorphosa CBS 102226] >OAL29335.1 hypothetical protein AYO22_02229 [Fonsecaea multimorphosa]
RAQ45076.1/10-302        -            293 PNP_UDP_1            PF01048.20   261   4.5e-86  298.2   0.0   1   1   5.3e-89     5e-86  298.0   0.0     2   259     1   292     1   293 0.92 [subseq from] Pfs domain protein [Aspergillus flavus]
KAE8316505.1/13-304      -            292 PNP_UDP_1            PF01048.20   261   4.6e-86  298.1   0.0   1   1   5.4e-89   5.1e-86  298.0   0.0     2   257     1   290     1   292 0.90 [subseq from] nucleoside phosphorylase domain-containing protein [Aspergillus transmontanensis]
CEL03114.1/14-307        -            294 PNP_UDP_1            PF01048.20   261   4.6e-86  298.1   0.0   1   1   5.5e-89   5.1e-86  297.9   0.0     2   259     1   293     1   294 0.85 [subseq from] hypothetical protein ASPCAL04271 [Aspergillus calidoustus]
RSM01367.1/40-333        -            294 PNP_UDP_1            PF01048.20   261   4.6e-86  298.1   0.0   1   1   5.5e-89   5.2e-86  297.9   0.0     2   259     1   293     1   294 0.85 [subseq from] hypothetical protein CEP52_008580 [Fusarium sp. AF-4]
RFU76641.1/13-332        -            320 PNP_UDP_1            PF01048.20   261   4.6e-86  298.1   0.0   1   1   5.6e-89   5.3e-86  297.9   0.0     2   259     1   319     1   320 0.86 [subseq from] hypothetical protein TARUN_5581 [Trichoderma arundinaceum]
XP_022577137.1/13-303    -            291 PNP_UDP_1            PF01048.20   261   4.6e-86  298.1   0.1   1   1   5.5e-89   5.2e-86  297.9   0.1     2   259     1   290     1   291 0.86 [subseq from] hypothetical protein ASPZODRAFT_105081 [Penicilliopsis zonata CBS 506.65] >OJJ42627.1 hypothetical protein ASPZODRAFT_105081 [Penicilliopsis zonata CBS 506.65]
OSS43276.1/9-296         -            288 PNP_UDP_1            PF01048.20   261   4.6e-86  298.1   0.2   1   1   5.5e-89   5.2e-86  297.9   0.2     2   260     1   288     1   288 0.84 [subseq from] hypothetical protein B5807_12142 [Epicoccum nigrum]
CEN61109.1/9-310         -            302 PNP_UDP_1            PF01048.20   261   4.7e-86  298.1   0.0   1   1   5.7e-89   5.4e-86  297.9   0.0     2   259     1   301     1   302 0.85 [subseq from] hypothetical protein ASPCAL07773 [Aspergillus calidoustus]
KAA8644070.1/10-302      -            293 PNP_UDP_1            PF01048.20   261   4.7e-86  298.1   0.0   1   1   5.6e-89   5.3e-86  297.9   0.0     2   259     1   292     1   293 0.93 [subseq from] hypothetical protein ATNIH1004_008268 [Aspergillus tanneri]
THC87687.1/10-302        -            293 PNP_UDP_1            PF01048.20   261   4.7e-86  298.1   0.0   1   1   5.6e-89   5.3e-86  297.9   0.0     2   259     1   292     1   293 0.93 [subseq from] hypothetical protein EYZ11_012869 [Aspergillus tanneri]
ORY18331.1/12-303        -            292 PNP_UDP_1            PF01048.20   261   4.7e-86  298.1   0.3   1   1   5.6e-89   5.3e-86  297.9   0.3     2   260     1   292     1   292 0.89 [subseq from] nucleoside phosphorylase domain-containing protein [Clohesyomyces aquaticus]
EXM16408.1/9-309         -            301 PNP_UDP_1            PF01048.20   261   4.8e-86  298.0   0.0   1   1   5.8e-89   5.4e-86  297.9   0.0     2   259     1   300     1   301 0.88 [subseq from] hypothetical protein FOTG_15287 [Fusarium oxysporum f. sp. vasinfectum 25433]
XP_024406275.1/69-370    -            302 PNP_UDP_1            PF01048.20   261   4.9e-86  298.0   0.0   1   1   5.9e-89   5.5e-86  297.8   0.0     2   259     1   301     1   302 0.87 [subseq from] hypothetical protein TGAM01_v202638 [Trichoderma gamsii] >PON28791.1 hypothetical protein TGAM01_v202638 [Trichoderma gamsii]
KKO98255.1/9-307         -            299 PNP_UDP_1            PF01048.20   261     5e-86  298.0   0.0   1   1     6e-89   5.7e-86  297.8   0.0     2   259     1   298     1   299 0.85 [subseq from] AGC/PKA protein kinase [Trichoderma harzianum]
XP_002486709.1/11-305    -            295 PNP_UDP_1            PF01048.20   261     5e-86  298.0   0.0   1   1     6e-89   5.6e-86  297.8   0.0     2   257     1   293     1   295 0.87 [subseq from] kinesin light chain, putative [Talaromyces stipitatus ATCC 10500] >EED14471.1 kinesin light chain, putative [Talaromyces stipitatus ATCC 10500]
OAK96646.1/12-303        -            292 PNP_UDP_1            PF01048.20   261   5.1e-86  298.0   0.1   1   1   6.1e-89   5.7e-86  297.8   0.1     2   260     1   292     1   292 0.89 [subseq from] purine and uridine phosphorylase [Stagonospora sp. SRC1lsM3a]
XP_024693129.1/9-307     -            299 PNP_UDP_1            PF01048.20   261   5.1e-86  298.0   0.0   1   1   6.1e-89   5.8e-86  297.8   0.0     2   259     1   298     1   299 0.87 [subseq from] purine and uridine phosphorylase, partial [Aspergillus campestris IBT 28561] >PKY04535.1 purine and uridine phosphorylase, partial [Aspergillus campestris IBT 28561]
XP_013313187.1/13-312    -            300 PNP_UDP_1            PF01048.20   261   5.1e-86  298.0   0.0   1   1   6.1e-89   5.8e-86  297.8   0.0     2   259     1   299     1   300 0.87 [subseq from] hypothetical protein PV05_08233 [Exophiala xenobiotica] >KIW52603.1 hypothetical protein PV05_08233 [Exophiala xenobiotica]
KDN71783.1/61-351        -            291 PNP_UDP_1            PF01048.20   261   5.1e-86  298.0   0.1   1   1   6.1e-89   5.8e-86  297.8   0.1     2   259     1   290     1   291 0.88 [subseq from] hypothetical protein CSUB01_02679 [Colletotrichum sublineola]
XP_025519611.1/596-891   -            296 PNP_UDP_1            PF01048.20   261   5.2e-86  297.9   0.0   1   1   6.2e-89   5.8e-86  297.8   0.0     2   259     1   295     1   296 0.92 [subseq from] purine and uridine phosphorylase [Aspergillus piperis CBS 112811] >RAH61689.1 purine and uridine phosphorylase [Aspergillus piperis CBS 112811]
TGJ65913.1/13-308        -            296 PNP_UDP_1            PF01048.20   261   5.2e-86  297.9   0.1   1   1   6.1e-89   5.8e-86  297.8   0.1     2   259     1   295     1   296 0.90 [subseq from] hypothetical protein EYR41_009851 [Arthrobotrys oligospora]
RAQ47670.1/12-300        -            289 PNP_UDP_1            PF01048.20   261   5.3e-86  297.9   0.0   1   1   6.3e-89     6e-86  297.7   0.0     2   259     1   288     1   289 0.87 [subseq from] kinesin light chain [Aspergillus flavus]
KAE8413268.1/11-299      -            289 PNP_UDP_1            PF01048.20   261   5.3e-86  297.9   0.0   1   1   6.3e-89     6e-86  297.7   0.0     2   260     1   289     1   289 0.86 [subseq from] WD40-repeat-containing domain protein [Aspergillus pseudocaelatus]
RTE78440.1/40-333        -            294 PNP_UDP_1            PF01048.20   261   5.3e-86  297.9   0.1   1   1   6.5e-89   6.1e-86  297.7   0.1     2   259     1   293     1   294 0.85 [subseq from] hypothetical protein BHE90_007034 [Fusarium euwallaceae]
CEJ93014.1/10-307        -            298 PNP_UDP_1            PF01048.20   261   5.3e-86  297.9   0.2   1   1   6.5e-89   6.1e-86  297.7   0.2     1   259     1   297     1   298 0.88 [subseq from] hypothetical protein VHEMI08634 [Torrubiella hemipterigena]
XP_022482720.1/10-307    -            298 PNP_UDP_1            PF01048.20   261   5.4e-86  297.9   0.0   1   1   6.4e-89   6.1e-86  297.7   0.0     1   259     1   297     1   298 0.94 [subseq from] hypothetical protein PENARI_c052G10296 [Penicillium arizonense] >OGE47259.1 hypothetical protein PENARI_c052G10296 [Penicillium arizonense]
KLO97532.1/17-330        -            314 PNP_UDP_1            PF01048.20   261   5.6e-86  297.8   0.0   1   1   6.8e-89   6.4e-86  297.6   0.0     2   259     1   313     1   314 0.89 [subseq from] Uncharacterized protein Y057_8855 [Fusarium fujikuroi]
SCN82169.1/17-330        -            314 PNP_UDP_1            PF01048.20   261   5.6e-86  297.8   0.0   1   1   6.8e-89   6.4e-86  297.6   0.0     2   259     1   313     1   314 0.89 [subseq from] related to nucleoside phosphorylase [Fusarium fujikuroi]
SCO06135.1/17-330        -            314 PNP_UDP_1            PF01048.20   261   5.6e-86  297.8   0.0   1   1   6.8e-89   6.4e-86  297.6   0.0     2   259     1   313     1   314 0.89 [subseq from] related to nucleoside phosphorylase [Fusarium fujikuroi]
SCO18809.1/17-330        -            314 PNP_UDP_1            PF01048.20   261   5.6e-86  297.8   0.0   1   1   6.8e-89   6.4e-86  297.6   0.0     2   259     1   313     1   314 0.89 [subseq from] related to nucleoside phosphorylase [Fusarium fujikuroi]
XP_024754914.1/42-327    -            286 PNP_UDP_1            PF01048.20   261   5.7e-86  297.8   0.1   1   1   6.7e-89   6.4e-86  297.6   0.1     2   259     1   285     1   286 0.91 [subseq from] hypothetical protein M441DRAFT_333200 [Trichoderma asperellum CBS 433.97] >PTB35237.1 hypothetical protein M441DRAFT_333200 [Trichoderma asperellum CBS 433.97]
XP_018244549.1/12-275    -            264 PNP_UDP_1            PF01048.20   261   5.7e-86  297.8   0.0   1   1   6.9e-89   6.6e-86  297.6   0.0     2   260     1   264     1   264 0.84 [subseq from] kinesin [Fusarium oxysporum f. sp. lycopersici 4287] >KNB06504.1 kinesin [Fusarium oxysporum f. sp. lycopersici 4287]
EXK77499.1/9-310         -            302 PNP_UDP_1            PF01048.20   261   5.8e-86  297.8   0.0   1   1   6.9e-89   6.5e-86  297.6   0.0     2   259     1   301     1   302 0.88 [subseq from] hypothetical protein FOQG_17796 [Fusarium oxysporum f. sp. raphani 54005]
RYP46016.1/9-309         -            301 PNP_UDP_1            PF01048.20   261   5.8e-86  297.8   0.0   1   1     7e-89   6.6e-86  297.6   0.0     2   259     1   300     1   301 0.91 [subseq from] hypothetical protein DL768_007696 [Monosporascus sp. mg162]
OCK96677.1/14-300        -            287 PNP_UDP_1            PF01048.20   261   5.8e-86  297.8   0.0   1   1   6.9e-89   6.6e-86  297.6   0.0     2   260     1   287     1   287 0.87 [subseq from] WD domain-containing protein [Cenococcum geophilum 1.58]
KXG52781.1/44-345        -            302 PNP_UDP_1            PF01048.20   261   5.8e-86  297.8   0.0   1   1     7e-89   6.6e-86  297.6   0.0     2   259     1   301     1   302 0.85 [subseq from] hypothetical protein PGRI_080370 [Penicillium griseofulvum]
XP_024769866.1/41-304    -            264 PNP_UDP_1            PF01048.20   261   5.9e-86  297.7   0.0   1   1   7.1e-89   6.7e-86  297.6   0.0     2   259     1   263     1   264 0.94 [subseq from] hypothetical protein M431DRAFT_95674 [Trichoderma harzianum CBS 226.95] >PTB50189.1 hypothetical protein M431DRAFT_95674 [Trichoderma harzianum CBS 226.95]
TVY67342.1/9-310         -            302 PNP_UDP_1            PF01048.20   261     6e-86  297.7   0.0   1   1   7.2e-89   6.8e-86  297.6   0.0     2   259     1   301     1   302 0.84 [subseq from] Vegetative incompatibility protein HET-E-1 [Fusarium oxysporum f. sp. cubense]
PGH07662.1/15-309        -            295 PNP_UDP_1            PF01048.20   261     6e-86  297.7   0.0   1   1   7.1e-89   6.7e-86  297.6   0.0     2   259     1   294     1   295 0.92 [subseq from] hypothetical protein GX51_01671 [Blastomyces parvus]
RKL10304.1/9-310         -            302 PNP_UDP_1            PF01048.20   261     6e-86  297.7   0.0   1   1   7.2e-89   6.8e-86  297.5   0.0     2   259     1   301     1   302 0.88 [subseq from] hypothetical protein BFJ70_g16514 [Fusarium oxysporum]
EXK79522.1/50-336        -            287 PNP_UDP_1            PF01048.20   261     6e-86  297.7   0.3   1   1   7.2e-89   6.8e-86  297.6   0.3     2   259     1   286     1   287 0.93 [subseq from] hypothetical protein FOQG_15881 [Fusarium oxysporum f. sp. raphani 54005]
PCG92869.1/12-307        -            296 PNP_UDP_1            PF01048.20   261     6e-86  297.7   0.0   1   1   7.2e-89   6.8e-86  297.6   0.0     2   259     1   295     1   296 0.94 [subseq from] hypothetical protein PENOC_090410 [Penicillium sp. 'occitanis'] >PCG93987.1 Tetratricopeptide-like helical [Penicillium sp. 'occitanis']
KAB2568581.1/12-301      -            290 PNP_UDP_1            PF01048.20   261   6.1e-86  297.7   0.0   1   1   7.4e-89     7e-86  297.5   0.0     2   259     1   289     1   290 0.87 [subseq from] hypothetical protein DBV05_g12740, partial [Lasiodiplodia theobromae]
GCB27637.1/9-306         -            298 PNP_UDP_1            PF01048.20   261   6.1e-86  297.7   0.0   1   1   7.4e-89   6.9e-86  297.5   0.0     2   259     1   297     1   298 0.86 [subseq from] vegetative incompatibility protein HET-E-1 [Aspergillus awamori]
THY80731.1/9-310         -            302 PNP_UDP_1            PF01048.20   261   6.1e-86  297.7   0.1   1   1   7.3e-89   6.9e-86  297.5   0.1     2   259     1   301     1   302 0.84 [subseq from] hypothetical protein D6C95_09389, partial [Aureobasidium pullulans]
XP_025517417.1/14-306    -            293 PNP_UDP_1            PF01048.20   261   6.2e-86  297.7   0.0   1   1   7.4e-89     7e-86  297.5   0.0     2   259     1   292     1   293 0.85 [subseq from] Pfs domain protein [Aspergillus piperis CBS 112811] >RAH59495.1 Pfs domain protein [Aspergillus piperis CBS 112811]
XP_025577616.1/67-366    -            300 PNP_UDP_1            PF01048.20   261   6.2e-86  297.7   0.0   1   1   7.4e-89     7e-86  297.5   0.0     2   259     1   299     1   300 0.90 [subseq from] purine and uridine phosphorylase [Aspergillus ibericus CBS 121593] >RAL03289.1 purine and uridine phosphorylase [Aspergillus ibericus CBS 121593]
XP_022284974.1/9-308     -            300 PNP_UDP_1            PF01048.20   261   6.2e-86  297.7   0.0   1   1   7.4e-89     7e-86  297.5   0.0     2   259     1   299     1   300 0.85 [subseq from] reverse transcriptase [Pochonia chlamydosporia 170] >OWT42455.1 reverse transcriptase [Pochonia chlamydosporia 170]
EXK27458.1/9-309         -            301 PNP_UDP_1            PF01048.20   261   6.2e-86  297.7   0.0   1   1   7.4e-89     7e-86  297.5   0.0     2   259     1   300     1   301 0.84 [subseq from] hypothetical protein FOMG_16009 [Fusarium oxysporum f. sp. melonis 26406]
KIW65253.1/13-334        -            322 PNP_UDP_1            PF01048.20   261   6.3e-86  297.7   0.1   1   1   8.6e-89   8.1e-86  297.3   0.1     2   259     1   321     1   322 0.83 [subseq from] hypothetical protein PV04_07527 [Phialophora americana]
TIA16107.1/27-318        -            292 PNP_UDP_1            PF01048.20   261   6.3e-86  297.7   0.0   1   1   7.5e-89   7.1e-86  297.5   0.0     2   259     1   291     1   292 0.87 [subseq from] hypothetical protein D6C80_04775 [Aureobasidium pullulans]
KAE8406637.1/1-285       -            285 PNP_UDP_1            PF01048.20   261   6.4e-86  297.6   0.0   1   1   7.6e-89   7.2e-86  297.5   0.0    12   259     1   284     1   285 0.91 [subseq from] hypothetical protein BDV37DRAFT_280595 [Aspergillus pseudonomius]
OCK95650.1/48-349        -            302 PNP_UDP_1            PF01048.20   261   6.5e-86  297.6   0.0   1   1   7.8e-89   7.4e-86  297.4   0.0     2   259     1   301     1   302 0.87 [subseq from] purine and uridine phosphorylase [Cenococcum geophilum 1.58]
XP_018164581.1/70-354    -            285 PNP_UDP_1            PF01048.20   261   6.6e-86  297.6   0.1   1   1   7.9e-89   7.5e-86  297.4   0.1     2   259     1   284     1   285 0.97 [subseq from] Pfs domain-containing protein [Colletotrichum higginsianum IMI 349063] >OBR16064.1 Pfs domain-containing protein [Colletotrichum higginsianum IMI 349063]
ETS02891.1/50-327        -            278 PNP_UDP_1            PF01048.20   261   6.7e-86  297.6   0.0   1   1     8e-89   7.6e-86  297.4   0.0     2   260     1   278     1   278 0.86 [subseq from] hypothetical protein M419DRAFT_77365 [Trichoderma reesei RUT C-30]
PCG89341.1/10-299        -            290 PNP_UDP_1            PF01048.20   261   6.7e-86  297.6   0.1   1   1     8e-89   7.6e-86  297.4   0.1     2   259     1   289     1   290 0.87 [subseq from] NACHT nucleoside triphosphatase [Penicillium sp. 'occitanis'] >PCG90377.1 hypothetical protein PENOC_102310 [Penicillium sp. 'occitanis']
RTE82289.1/9-303         -            295 PNP_UDP_1            PF01048.20   261   6.9e-86  297.5   0.1   1   1   8.2e-89   7.7e-86  297.4   0.1     2   259     1   294     1   295 0.89 [subseq from] hypothetical protein BHE90_003220 [Fusarium euwallaceae]
KFA68485.1/9-309         -            301 PNP_UDP_1            PF01048.20   261   6.9e-86  297.5   0.1   1   1   8.3e-89   7.9e-86  297.3   0.1     2   259     1   300     1   301 0.85 [subseq from] hypothetical protein S40285_05380 [Stachybotrys chlorohalonata IBT 40285]
RYP15728.1/13-305        -            293 PNP_UDP_1            PF01048.20   261   6.9e-86  297.5   0.0   1   1   8.3e-89   7.9e-86  297.3   0.0     2   259     1   292     1   293 0.86 [subseq from] hypothetical protein DL765_005530 [Monosporascus sp. GIB2]
OQE31002.1/10-304        -            295 PNP_UDP_1            PF01048.20   261     7e-86  297.5   0.0   1   1   8.4e-89   7.9e-86  297.3   0.0     2   257     1   293     1   295 0.87 [subseq from] hypothetical protein PENFLA_c002G04777 [Penicillium flavigenum]
XP_025558121.1/10-304    -            295 PNP_UDP_1            PF01048.20   261     7e-86  297.5   0.0   1   1   8.3e-89   7.9e-86  297.3   0.0     1   257     1   293     1   295 0.88 [subseq from] putative kinesin light chain [Aspergillus vadensis CBS 113365] >PYH64327.1 putative kinesin light chain [Aspergillus vadensis CBS 113365]
PYH98824.1/9-307         -            299 PNP_UDP_1            PF01048.20   261   7.1e-86  297.5   0.0   1   1   8.4e-89   7.9e-86  297.3   0.0     2   259     1   298     1   299 0.95 [subseq from] purine and uridine phosphorylase [Aspergillus ellipticus CBS 707.79]
EQB46479.1/81-362        -            282 PNP_UDP_1            PF01048.20   261   7.2e-86  297.5   0.0   1   1   8.5e-89     8e-86  297.3   0.0     2   259     1   281     1   282 0.90 [subseq from] hypothetical protein CGLO_14452 [Colletotrichum gloeosporioides Cg-14]
TKW60220.1/96-388        -            293 PNP_UDP_1            PF01048.20   261   7.2e-86  297.5   0.0   1   1   8.6e-89   8.1e-86  297.3   0.0     2   260     1   293     1   293 0.87 [subseq from] Ankyrin-3 [Colletotrichum tanaceti]
THX45619.1/21-320        -            300 PNP_UDP_1            PF01048.20   261   7.3e-86  297.5   0.6   1   1   8.7e-89   8.2e-86  297.3   0.6     2   259     1   299     1   300 0.94 [subseq from] hypothetical protein D6D08_10374, partial [Aureobasidium pullulans]
OQD94188.1/10-305        -            296 PNP_UDP_1            PF01048.20   261   7.3e-86  297.5   0.0   1   1   8.7e-89   8.2e-86  297.3   0.0     2   259     1   295     1   296 0.90 [subseq from] hypothetical protein PENSOL_c027G08654 [Penicillium solitum]
XP_002339929.1/11-308    -            298 PNP_UDP_1            PF01048.20   261   7.3e-86  297.5   0.0   1   1   8.8e-89   8.3e-86  297.3   0.0     1   259     1   297     1   298 0.95 [subseq from] Pfs, NACHT and Ankyrin domain protein, partial [Talaromyces stipitatus ATCC 10500] >EED22542.1 Pfs, NACHT and Ankyrin domain protein, partial [Talaromyces stipitatus ATCC 10500]
PQE19459.1/16-343        -            328 PNP_UDP_1            PF01048.20   261   7.3e-86  297.4   0.9   1   1   7.3e-88   6.9e-85  294.3   0.9     2   259     1   327     1   328 0.92 [subseq from] Pfs domain protein [Rutstroemia sp. NJR-2017a WRK4]
XP_013953937.1/9-310     -            302 PNP_UDP_1            PF01048.20   261   7.4e-86  297.4   0.0   1   1   8.9e-89   8.4e-86  297.3   0.0     2   259     1   301     1   302 0.86 [subseq from] hypothetical protein TRIVIDRAFT_132539, partial [Trichoderma virens Gv29-8] >EHK19737.1 hypothetical protein TRIVIDRAFT_132539, partial [Trichoderma virens Gv29-8]
ELA28494.1/8-310         -            303 PNP_UDP_1            PF01048.20   261   7.4e-86  297.4   0.7   1   1   8.9e-89   8.4e-86  297.2   0.7     2   259     1   302     1   303 0.90 [subseq from] nacht and ankyrin domain protein [Colletotrichum fructicola Nara gc5]
XP_007683684.1/12-299    -            288 PNP_UDP_1            PF01048.20   261   7.5e-86  297.4   0.1   1   1   8.9e-89   8.4e-86  297.3   0.1     2   260     1   288     1   288 0.83 [subseq from] hypothetical protein COCMIDRAFT_58711, partial [Bipolaris oryzae ATCC 44560] >EUC49823.1 hypothetical protein COCMIDRAFT_58711, partial [Bipolaris oryzae ATCC 44560]
THY42928.1/22-321        -            300 PNP_UDP_1            PF01048.20   261   7.5e-86  297.4   0.5   1   1   8.9e-89   8.4e-86  297.3   0.5     2   259     1   299     1   300 0.94 [subseq from] hypothetical protein D6C99_07270 [Aureobasidium pullulans]
KFY10921.1/10-305        -            296 PNP_UDP_1            PF01048.20   261   7.5e-86  297.4   0.1   1   1   8.9e-89   8.4e-86  297.2   0.1     1   259     1   295     1   296 0.91 [subseq from] hypothetical protein V492_04777 [Pseudogymnoascus sp. VKM F-4246]
OCK93208.1/13-302        -            290 PNP_UDP_1            PF01048.20   261   7.7e-86  297.4   0.0   1   1   9.2e-89   8.7e-86  297.2   0.0     2   260     1   290     1   290 0.86 [subseq from] purine and uridine phosphorylase, partial [Cenococcum geophilum 1.58]
RMZ37352.1/11-305        -            295 PNP_UDP_1            PF01048.20   261   7.7e-86  297.4   0.0   1   1   9.2e-89   8.7e-86  297.2   0.0     2   257     1   293     1   295 0.89 [subseq from] kinesin light chain [Aspergillus flavus]
XP_025433071.1/9-304     -            296 PNP_UDP_1            PF01048.20   261   7.8e-86  297.4   0.0   1   1   9.2e-89   8.7e-86  297.2   0.0     2   259     1   295     1   296 0.92 [subseq from] putative wd40 protein [Aspergillus saccharolyticus JOP 1030-1] >PYH47089.1 putative wd40 protein [Aspergillus saccharolyticus JOP 1030-1]
KIM95730.1/9-310         -            302 PNP_UDP_1            PF01048.20   261   7.8e-86  297.4   0.0   1   1   9.4e-89   8.9e-86  297.2   0.0     2   259     1   301     1   302 0.87 [subseq from] hypothetical protein OIDMADRAFT_45051 [Oidiodendron maius Zn]
OOO05204.1/13-304        -            292 PNP_UDP_1            PF01048.20   261   7.8e-86  297.4   0.0   1   1   9.3e-89   8.8e-86  297.2   0.0     2   257     1   290     1   292 0.86 [subseq from] purine or other phosphorylase family 1 [Aspergillus oryzae]
RAO74085.1/10-307        -            298 PNP_UDP_1            PF01048.20   261   7.9e-86  297.3   0.0   1   1   9.5e-89     9e-86  297.2   0.0     1   259     1   297     1   298 0.93 [subseq from] hypothetical protein BHQ10_010097 [Talaromyces amestolkiae]
PQK13664.1/50-340        -            291 PNP_UDP_1            PF01048.20   261     8e-86  297.3   0.1   1   1   9.5e-89   8.9e-86  297.2   0.1     2   259     1   290     1   291 0.91 [subseq from] hypothetical protein BB8028_0004g05950 [Beauveria bassiana]
ELA35489.1/9-310         -            302 PNP_UDP_1            PF01048.20   261     8e-86  297.3   0.0   1   1   9.6e-89     9e-86  297.1   0.0     2   259     1   301     1   302 0.89 [subseq from] nacht and ankyrin domain protein [Colletotrichum fructicola Nara gc5]
TIA59136.1/18-317        -            300 PNP_UDP_1            PF01048.20   261   8.1e-86  297.3   0.5   1   1   9.6e-89   9.1e-86  297.1   0.5     2   259     1   299     1   300 0.95 [subseq from] hypothetical protein D6C76_10517, partial [Aureobasidium pullulans]
RYC82126.1/9-309         -            301 PNP_UDP_1            PF01048.20   261   8.1e-86  297.3   0.1   1   1   9.7e-89   9.2e-86  297.1   0.1     2   259     1   300     1   301 0.85 [subseq from] hypothetical protein BFJ63_vAg14987 [Fusarium oxysporum f. sp. narcissi]
TKX26333.1/8-302         -            295 PNP_UDP_1            PF01048.20   261   8.2e-86  297.3   0.0   1   1   9.7e-89   9.2e-86  297.1   0.0     2   259     1   294     1   295 0.88 [subseq from] phosphorylase-like protein 1 [Elsinoe australis]
KOC13541.1/14-309        -            296 PNP_UDP_1            PF01048.20   261   8.3e-86  297.3   0.1   1   1   9.9e-89   9.4e-86  297.1   0.1     2   259     1   295     1   296 0.87 [subseq from] hypothetical protein AFLA70_434g000611 [Aspergillus flavus AF70]
OBT51243.1/14-304        -            291 PNP_UDP_1            PF01048.20   261   8.3e-86  297.3   0.0   1   1   9.9e-89   9.3e-86  297.1   0.0     2   259     1   290     1   291 0.96 [subseq from] hypothetical protein VE04_09593 [Pseudogymnoascus sp. 24MN13]
RZR70412.1/9-310         -            302 PNP_UDP_1            PF01048.20   261   8.3e-86  297.3   0.0   1   1   9.9e-89   9.4e-86  297.1   0.0     2   259     1   301     1   302 0.90 [subseq from] hypothetical protein I1G_00011880, partial [Pochonia chlamydosporia 123]
XP_024675713.1/10-302    -            293 PNP_UDP_1            PF01048.20   261   8.5e-86  297.2   0.0   1   1     1e-88   9.5e-86  297.1   0.0     2   259     1   292     1   293 0.92 [subseq from] hypothetical protein BDW47DRAFT_114999 [Aspergillus candidus] >PLB41701.1 hypothetical protein BDW47DRAFT_114999 [Aspergillus candidus]
GAQ47094.1/260-555       -            296 PNP_UDP_1            PF01048.20   261   8.6e-86  297.2   0.0   1   1     1e-88   9.8e-86  297.0   0.0     2   259     1   295     1   296 0.89 [subseq from] hypothetical protein AN7363.2 [Aspergillus niger]
PMB65573.1/9-310         -            302 PNP_UDP_1            PF01048.20   261   8.6e-86  297.2   0.0   1   1     1e-88   9.8e-86  297.0   0.0     2   259     1   301     1   302 0.90 [subseq from] hypothetical protein BM221_008934 [Beauveria bassiana]
KAE8307458.1/10-302      -            293 PNP_UDP_1            PF01048.20   261   8.9e-86  297.2   0.0   1   1   1.1e-88   9.9e-86  297.0   0.0     2   259     1   292     1   293 0.92 [subseq from] violaceus kinesin [Aspergillus transmontanensis]
RYP17562.1/13-331        -            319 PNP_UDP_1            PF01048.20   261   8.9e-86  297.2   0.0   1   1   1.1e-88     1e-85  297.0   0.0     2   259     1   318     1   319 0.87 [subseq from] hypothetical protein DL765_004451 [Monosporascus sp. GIB2]
PCG88178.1/9-310         -            302 PNP_UDP_1            PF01048.20   261   8.9e-86  297.2   0.0   1   1   1.1e-88     1e-85  297.0   0.0     2   259     1   301     1   302 0.87 [subseq from] Hypothetical protein PENO1_111680 [Penicillium sp. 'occitanis'] >PCG88228.1 hypothetical protein PENOC_111970 [Penicillium sp. 'occitanis']
SCO91104.1/591-884       -            294 PNP_UDP_1            PF01048.20   261   8.9e-86  297.2   0.0   1   1   1.1e-88     1e-85  297.0   0.0     2   257     1   292     1   294 0.89 [subseq from] uncharacterized protein FRV6_15232 [Fusarium oxysporum]
XP_025565653.1/34-329    -            296 PNP_UDP_1            PF01048.20   261     9e-86  297.2   0.2   1   1   1.1e-88     1e-85  297.0   0.2     2   259     1   295     1   296 0.88 [subseq from] ankyrin [Aspergillus vadensis CBS 113365] >PYH71859.1 ankyrin [Aspergillus vadensis CBS 113365]
KAE8346867.1/42-338      -            297 PNP_UDP_1            PF01048.20   261     9e-86  297.1   0.1   1   1   1.1e-88     1e-85  297.0   0.1     2   259     1   296     1   297 0.91 [subseq from] hypothetical protein BDV24DRAFT_147041 [Aspergillus arachidicola]
RYP59383.1/13-322        -            310 PNP_UDP_1            PF01048.20   261     9e-86  297.1   0.0   1   1   1.1e-88     1e-85  297.0   0.0     2   259     1   309     1   310 0.90 [subseq from] hypothetical protein DL769_008568 [Monosporascus sp. CRB-8-3]
XP_659184.1/12-305       -            294 PNP_UDP_1            PF01048.20   261   9.1e-86  297.1   0.0   1   1   1.1e-88     1e-85  297.0   0.0     3   257     1   292     1   294 0.87 [subseq from] hypothetical protein AN1580.2 [Aspergillus nidulans FGSC A4] >EAA64287.1 hypothetical protein AN1580.2 [Aspergillus nidulans FGSC A4] >CBF85153.1 TPA: conserved hypothetical protein [Aspergillus nidulans FGSC A4]
OZJ02082.1/14-306        -            293 PNP_UDP_1            PF01048.20   261   9.3e-86  297.1   0.0   1   1   1.1e-88     1e-85  296.9   0.0     2   259     1   292     1   293 0.89 [subseq from] hypothetical protein BZG36_05319 [Bifiguratus adelaidae]
EXA53719.1/9-310         -            302 PNP_UDP_1            PF01048.20   261   9.3e-86  297.1   0.0   1   1   1.1e-88   1.1e-85  296.9   0.0     2   259     1   301     1   302 0.88 [subseq from] hypothetical protein FOVG_01436 [Fusarium oxysporum f. sp. pisi HDV247]
OCK89334.1/13-301        -            289 PNP_UDP_1            PF01048.20   261   9.3e-86  297.1   0.0   1   1   1.1e-88   1.1e-85  296.9   0.0     2   260     1   289     1   289 0.87 [subseq from] purine and uridine phosphorylase [Cenococcum geophilum 1.58]
XP_007693343.1/10-310    -            301 PNP_UDP_1            PF01048.20   261   9.4e-86  297.1   0.0   1   1   1.1e-88   1.1e-85  296.9   0.0     2   259     1   300     1   301 0.87 [subseq from] hypothetical protein COCMIDRAFT_109578 [Bipolaris oryzae ATCC 44560] >EUC40133.1 hypothetical protein COCMIDRAFT_109578 [Bipolaris oryzae ATCC 44560]
EGU86437.1/9-306         -            298 PNP_UDP_1            PF01048.20   261   9.5e-86  297.1   0.1   1   1   1.3e-88   1.2e-85  296.8   0.1     2   254     1   295     1   297 0.90 [subseq from] hypothetical protein FOXB_03045 [Fusarium oxysporum Fo5176]
KAB8227891.1/14-306      -            293 PNP_UDP_1            PF01048.20   261   9.7e-86  297.0   0.0   1   1   1.2e-88   1.1e-85  296.9   0.0     2   259     1   292     1   293 0.88 [subseq from] hypothetical protein BDW43DRAFT_234239 [Aspergillus alliaceus]
KZL72745.1/31-332        -            302 PNP_UDP_1            PF01048.20   261     1e-85  297.0   0.0   1   1   1.2e-88   1.1e-85  296.8   0.0     2   259     1   301     1   302 0.93 [subseq from] hypothetical protein CT0861_12089, partial [Colletotrichum tofieldiae]
EPS38343.1/11-307        -            297 PNP_UDP_1            PF01048.20   261     1e-85  297.0   0.0   1   1   1.2e-88   1.1e-85  296.8   0.0     1   259     1   296     1   297 0.87 [subseq from] hypothetical protein H072_8027 [Dactylellina haptotyla CBS 200.50]
KAE8141926.1/11-299      -            289 PNP_UDP_1            PF01048.20   261     1e-85  297.0   0.0   1   1   1.2e-88   1.2e-85  296.8   0.0     2   260     1   289     1   289 0.88 [subseq from] WD40-repeat-containing domain protein [Aspergillus pseudotamarii]
EXM18861.1/215-508       -            294 PNP_UDP_1            PF01048.20   261     1e-85  297.0   0.0   1   1   1.2e-88   1.1e-85  296.8   0.0     2   257     1   292     1   294 0.89 [subseq from] hypothetical protein FOTG_13042 [Fusarium oxysporum f. sp. vasinfectum 25433]
RKK75947.1/624-917       -            294 PNP_UDP_1            PF01048.20   261     1e-85  297.0   0.0   1   1   1.2e-88   1.1e-85  296.8   0.0     2   257     1   292     1   294 0.89 [subseq from] hypothetical protein BFJ69_g7277 [Fusarium oxysporum]
GAQ45125.1/13-302        -            290 PNP_UDP_1            PF01048.20   261     1e-85  297.0   0.1   1   1   1.2e-88   1.2e-85  296.8   0.1     2   259     1   289     1   290 0.90 [subseq from] hypothetical protein AKAW_06193 [Aspergillus niger]
EGU74192.1/249-542       -            294 PNP_UDP_1            PF01048.20   261     1e-85  297.0   0.0   1   1   1.2e-88   1.2e-85  296.8   0.0     2   257     1   292     1   294 0.89 [subseq from] hypothetical protein FOXB_15301 [Fusarium oxysporum Fo5176]
EXL65887.1/215-508       -            294 PNP_UDP_1            PF01048.20   261     1e-85  297.0   0.0   1   1   1.2e-88   1.2e-85  296.8   0.0     2   257     1   292     1   294 0.89 [subseq from] hypothetical protein FOPG_17906 [Fusarium oxysporum f. sp. conglutinans race 2 54008]
KAE8151311.1/10-298      -            289 PNP_UDP_1            PF01048.20   261     1e-85  297.0   0.0   1   1   1.2e-88   1.2e-85  296.8   0.0     2   259     1   288     1   289 0.93 [subseq from] nucleoside phosphorylase domain-containing protein [Aspergillus avenaceus]
CRL25617.1/8-303         -            296 PNP_UDP_1            PF01048.20   261   1.1e-85  296.9   0.1   1   1   1.3e-88   1.2e-85  296.8   0.1     2   259     1   295     1   296 0.87 [subseq from] Nucleoside phosphorylase [Penicillium camemberti]
EXL39453.1/9-313         -            305 PNP_UDP_1            PF01048.20   261   1.1e-85  296.9   0.1   1   1   1.3e-88   1.2e-85  296.7   0.1     2   259     1   304     1   305 0.90 [subseq from] hypothetical protein FOCG_17936 [Fusarium oxysporum f. sp. radicis-lycopersici 26381]
OJJ08594.1/11-305        -            295 PNP_UDP_1            PF01048.20   261   1.1e-85  296.9   0.0   1   1   1.3e-88   1.2e-85  296.7   0.0     2   259     1   294     1   295 0.85 [subseq from] hypothetical protein ASPVEDRAFT_180053 [Aspergillus versicolor CBS 583.65]
TIA60417.1/10-311        -            302 PNP_UDP_1            PF01048.20   261   1.1e-85  296.9   0.0   1   1   1.3e-88   1.2e-85  296.7   0.0     2   259     1   301     1   302 0.92 [subseq from] purine and uridine phosphorylase [Aureobasidium pullulans]
XP_007717835.1/17-342    -            326 PNP_UDP_1            PF01048.20   261   1.1e-85  296.9   0.0   1   1   1.7e-88   1.6e-85  296.4   0.0     2   259     1   325     1   326 0.78 [subseq from] hypothetical protein COCCADRAFT_41522 [Bipolaris zeicola 26-R-13] >EUC27852.1 hypothetical protein COCCADRAFT_41522 [Bipolaris zeicola 26-R-13]
THX41272.1/27-317        -            291 PNP_UDP_1            PF01048.20   261   1.1e-85  296.9   0.0   1   1   1.3e-88   1.2e-85  296.7   0.0     2   260     1   291     1   291 0.87 [subseq from] hypothetical protein D6D10_02818 [Aureobasidium pullulans]
PIG84613.1/10-307        -            298 PNP_UDP_1            PF01048.20   261   1.1e-85  296.9   0.0   1   1   1.3e-88   1.2e-85  296.7   0.0     1   259     1   297     1   298 0.94 [subseq from] hypothetical protein AARAC_010916 [Aspergillus arachidicola]
GAM38719.1/12-307        -            296 PNP_UDP_1            PF01048.20   261   1.1e-85  296.8   0.0   1   1   1.3e-88   1.3e-85  296.7   0.0     2   259     1   295     1   296 0.94 [subseq from] hypothetical protein TCE0_033f09674 [Talaromyces cellulolyticus]
THZ20969.1/10-311        -            302 PNP_UDP_1            PF01048.20   261   1.1e-85  296.8   0.0   1   1   1.3e-88   1.3e-85  296.7   0.0     2   259     1   301     1   302 0.92 [subseq from] purine and uridine phosphorylase [Aureobasidium pullulans]
XP_013427462.1/4-300     -            297 PNP_UDP_1            PF01048.20   261   1.1e-85  296.8   0.0   1   1   1.3e-88   1.3e-85  296.7   0.0     1   259     1   296     1   297 0.94 [subseq from] Pfs domain protein [Aureobasidium namibiae CBS 147.97] >KEQ73178.1 Pfs domain protein [Aureobasidium namibiae CBS 147.97]
PKK50338.1/35-336        -            302 PNP_UDP_1            PF01048.20   261   1.1e-85  296.8   0.0   1   1   1.4e-88   1.3e-85  296.7   0.0     2   259     1   301     1   302 0.91 [subseq from] hypothetical protein CI102_4712 [Trichoderma harzianum]
XP_024775591.1/35-336    -            302 PNP_UDP_1            PF01048.20   261   1.1e-85  296.8   0.0   1   1   1.4e-88   1.3e-85  296.7   0.0     2   259     1   301     1   302 0.91 [subseq from] hypothetical protein M431DRAFT_412378 [Trichoderma harzianum CBS 226.95] >PTB55914.1 hypothetical protein M431DRAFT_412378 [Trichoderma harzianum CBS 226.95]
OHW90742.1/35-350        -            316 PNP_UDP_1            PF01048.20   261   1.2e-85  296.8   0.1   1   1   1.4e-88   1.3e-85  296.6   0.1     2   259     1   315     1   316 0.89 [subseq from] ankyrin repeat protein [Colletotrichum incanum]
OQD84468.1/10-307        -            298 PNP_UDP_1            PF01048.20   261   1.2e-85  296.8   0.1   1   1   1.4e-88   1.3e-85  296.6   0.1     1   259     1   297     1   298 0.95 [subseq from] hypothetical protein PENSOL_c122G07933 [Penicillium solitum]
XP_025547007.1/11-303    -            293 PNP_UDP_1            PF01048.20   261   1.2e-85  296.8   0.0   1   1   1.4e-88   1.3e-85  296.6   0.0     2   257     1   292     1   293 0.88 [subseq from] purine and uridine phosphorylase [Aspergillus homomorphus CBS 101889] >RAL07853.1 purine and uridine phosphorylase [Aspergillus homomorphus CBS 101889]
GAQ04666.1/13-304        -            292 PNP_UDP_1            PF01048.20   261   1.2e-85  296.8   0.0   1   1   1.4e-88   1.3e-85  296.6   0.0     2   259     1   291     1   292 0.90 [subseq from] hypothetical protein ALT_1987 [Aspergillus lentulus]
PVH94209.1/12-303        -            292 PNP_UDP_1            PF01048.20   261   1.2e-85  296.8   0.2   1   1   1.4e-88   1.3e-85  296.6   0.2     2   260     1   292     1   292 0.90 [subseq from] kinesin light chain [Periconia macrospinosa]
KUL81372.1/12-307        -            296 PNP_UDP_1            PF01048.20   261   1.2e-85  296.7   0.1   1   1   1.4e-88   1.4e-85  296.6   0.1     2   259     1   295     1   296 0.93 [subseq from] hypothetical protein ZTR_11423 [Talaromyces verruculosus]
EXU96717.1/54-343        -            290 PNP_UDP_1            PF01048.20   261   1.2e-85  296.7   0.0   1   1   1.4e-88   1.4e-85  296.6   0.0     2   260     1   290     1   290 0.89 [subseq from] ankyrin repeat protein [Metarhizium robertsii]
XP_007826311.2/46-335    -            290 PNP_UDP_1            PF01048.20   261   1.2e-85  296.7   0.0   1   1   1.4e-88   1.4e-85  296.6   0.0     2   260     1   290     1   290 0.89 [subseq from] Ankyrin repeat-containing domain protein [Metarhizium robertsii ARSEF 23] >EFY94395.2 Ankyrin repeat-containing domain protein [Metarhizium robertsii ARSEF 23]
PCG94207.1/12-310        -            299 PNP_UDP_1            PF01048.20   261   1.2e-85  296.7   0.0   1   1   1.4e-88   1.3e-85  296.6   0.0     2   259     1   298     1   299 0.92 [subseq from] hypothetical protein PENOC_083850 [Penicillium sp. 'occitanis'] >PCG94436.1 Nucleoside phosphorylase [Penicillium sp. 'occitanis']
PIG88164.1/42-338        -            297 PNP_UDP_1            PF01048.20   261   1.2e-85  296.7   0.1   1   1   1.4e-88   1.4e-85  296.6   0.1     2   259     1   296     1   297 0.90 [subseq from] hypothetical protein AARAC_007256 [Aspergillus arachidicola]
RAQ43513.1/13-304        -            292 PNP_UDP_1            PF01048.20   261   1.2e-85  296.7   0.0   1   1   1.4e-88   1.4e-85  296.6   0.0     2   257     1   290     1   292 0.86 [subseq from] Pfs domain protein [Aspergillus flavus]
TKW48955.1/9-303         -            295 PNP_UDP_1            PF01048.20   261   1.2e-85  296.7   0.0   1   1   1.5e-88   1.4e-85  296.5   0.0     2   260     1   295     1   295 0.87 [subseq from] hypothetical protein CTA1_11148 [Colletotrichum tanaceti]
RYP85964.1/9-310         -            302 PNP_UDP_1            PF01048.20   261   1.2e-85  296.7   0.1   1   1   1.5e-88   1.4e-85  296.5   0.1     2   259     1   301     1   302 0.87 [subseq from] hypothetical protein DL769_000827 [Monosporascus sp. CRB-8-3]
THW04380.1/299-590       -            292 PNP_UDP_1            PF01048.20   261   1.2e-85  296.7   0.0   1   1   1.5e-88   1.4e-85  296.5   0.0     2   259     1   291     1   292 0.87 [subseq from] hypothetical protein D6D24_10556 [Aureobasidium pullulans]
XP_025469266.1/14-308    -            295 PNP_UDP_1            PF01048.20   261   1.2e-85  296.7   0.0   1   1   1.5e-88   1.4e-85  296.5   0.0     2   259     1   294     1   295 0.91 [subseq from] hypothetical protein BO94DRAFT_622965 [Aspergillus sclerotioniger CBS 115572] >PWY91538.1 hypothetical protein BO94DRAFT_622965 [Aspergillus sclerotioniger CBS 115572]
KFA66795.1/26-326        -            301 PNP_UDP_1            PF01048.20   261   1.3e-85  296.7   0.0   1   1   1.5e-88   1.4e-85  296.5   0.0     2   259     1   300     1   301 0.87 [subseq from] hypothetical protein S40285_08829 [Stachybotrys chlorohalonata IBT 40285]
KKO98463.1/48-347        -            300 PNP_UDP_1            PF01048.20   261   1.3e-85  296.7   0.1   1   1   1.5e-88   1.4e-85  296.5   0.1     2   260     1   300     1   300 0.91 [subseq from] kinesin [Trichoderma harzianum]
KAE8160972.1/11-312      -            302 PNP_UDP_1            PF01048.20   261   1.3e-85  296.6   0.0   1   1   1.5e-88   1.4e-85  296.5   0.0     2   259     1   301     1   302 0.87 [subseq from] hypothetical protein BDV40DRAFT_269294 [Aspergillus tamarii]
KAE8140550.1/10-304      -            295 PNP_UDP_1            PF01048.20   261   1.3e-85  296.6   0.0   1   1   1.6e-88   1.5e-85  296.5   0.0     2   259     1   294     1   295 0.87 [subseq from] hypothetical protein BDV38DRAFT_290249 [Aspergillus pseudotamarii]
RAO64044.1/11-305        -            295 PNP_UDP_1            PF01048.20   261   1.3e-85  296.6   0.0   1   1   1.6e-88   1.5e-85  296.5   0.0     2   257     1   293     1   295 0.86 [subseq from] hypothetical protein BHQ10_000056 [Talaromyces amestolkiae]
KPA37290.1/9-309         -            301 PNP_UDP_1            PF01048.20   261   1.3e-85  296.6   0.0   1   1   1.6e-88   1.5e-85  296.4   0.0     2   259     1   300     1   301 0.85 [subseq from] hypothetical protein FLAG1_09900 [Fusarium langsethiae]
OPB42857.1/13-330        -            318 PNP_UDP_1            PF01048.20   261   1.3e-85  296.6   0.0   1   1   1.7e-88   1.6e-85  296.3   0.0     2   259     1   317     1   318 0.82 [subseq from] hypothetical protein A0O28_0084930 [Trichoderma guizhouense]
OBS20270.1/50-332        -            283 PNP_UDP_1            PF01048.20   261   1.3e-85  296.6   0.0   1   1   1.6e-88   1.5e-85  296.5   0.0     2   260     1   283     1   283 0.89 [subseq from] hypothetical protein FPOA_06652 [Fusarium poae]
OJZ81155.1/9-291         -            283 PNP_UDP_1            PF01048.20   261   1.3e-85  296.6   0.0   1   1   1.6e-88   1.5e-85  296.5   0.0     2   257     1   281     1   283 0.88 [subseq from] hypothetical protein ASPFODRAFT_65129 [Aspergillus luchuensis CBS 106.47]
GAA88079.1/13-302        -            290 PNP_UDP_1            PF01048.20   261   1.3e-85  296.6   0.1   1   1   1.6e-88   1.5e-85  296.4   0.1     2   259     1   289     1   290 0.89 [subseq from] hypothetical protein AKAW_06193 [Aspergillus kawachii IFO 4308]
GAT22660.1/13-302        -            290 PNP_UDP_1            PF01048.20   261   1.3e-85  296.6   0.1   1   1   1.6e-88   1.5e-85  296.4   0.1     2   259     1   289     1   290 0.89 [subseq from] hypothetical protein RIB2604_01600750 [Aspergillus luchuensis]
KAE8368976.1/11-299      -            289 PNP_UDP_1            PF01048.20   261   1.3e-85  296.6   0.0   1   1   1.6e-88   1.5e-85  296.4   0.0     2   260     1   289     1   289 0.86 [subseq from] WD40-repeat-containing domain protein [Aspergillus caelatus]
RYC79540.1/9-309         -            301 PNP_UDP_1            PF01048.20   261   1.3e-85  296.6   0.0   1   1   1.6e-88   1.5e-85  296.4   0.0     2   259     1   300     1   301 0.90 [subseq from] hypothetical protein BFJ63_vAg17576 [Fusarium oxysporum f. sp. narcissi]
PQE12785.1/9-310         -            302 PNP_UDP_1            PF01048.20   261   1.3e-85  296.6   0.0   1   1   1.6e-88   1.5e-85  296.4   0.0     2   259     1   301     1   302 0.89 [subseq from] Ankyrin repeat protein [Rutstroemia sp. NJR-2017a BBW]
PNP85407.1/15-311        -            297 PNP_UDP_1            PF01048.20   261   1.3e-85  296.6   0.0   1   1   1.6e-88   1.5e-85  296.4   0.0     2   259     1   296     1   297 0.87 [subseq from] hypothetical protein FNYG_01236 [Fusarium nygamai]
QGA15964.1/12-306        -            295 PNP_UDP_1            PF01048.20   261   1.3e-85  296.6   0.1   1   1   1.6e-88   1.5e-85  296.4   0.1     2   257     1   293     1   295 0.87 [subseq from] hypothetical protein EYB26_003631 [Talaromyces marneffei]
RYC91453.1/624-917       -            294 PNP_UDP_1            PF01048.20   261   1.4e-85  296.6   0.0   1   1   1.6e-88   1.5e-85  296.4   0.0     2   257     1   292     1   294 0.89 [subseq from] hypothetical protein BFJ63_vAg5752 [Fusarium oxysporum f. sp. narcissi]
PLN77305.1/13-314        -            302 PNP_UDP_1            PF01048.20   261   1.4e-85  296.6   0.0   1   1   1.6e-88   1.5e-85  296.4   0.0     2   259     1   301     1   302 0.86 [subseq from] purine and uridine phosphorylase [Aspergillus taichungensis]
RYP47540.1/9-310         -            302 PNP_UDP_1            PF01048.20   261   1.4e-85  296.5   0.1   1   1   1.7e-88   1.6e-85  296.4   0.1     2   259     1   301     1   302 0.84 [subseq from] hypothetical protein DL768_006417 [Monosporascus sp. mg162]
KFY34264.1/11-304        -            294 PNP_UDP_1            PF01048.20   261   1.4e-85  296.5   0.1   1   1   1.7e-88   1.6e-85  296.4   0.1     1   256     1   292     1   294 0.90 [subseq from] hypothetical protein V494_06919, partial [Pseudogymnoascus sp. VKM F-4513 (FW-928)]
PYI29747.1/15-287        -            273 PNP_UDP_1            PF01048.20   261   1.4e-85  296.5   0.0   1   1   1.7e-88   1.6e-85  296.3   0.0     2   248     1   272     1   273 0.94 [subseq from] purine and uridine phosphorylase [Aspergillus indologenus CBS 114.80]
EXA32209.1/9-310         -            302 PNP_UDP_1            PF01048.20   261   1.4e-85  296.5   0.0   1   1   1.7e-88   1.6e-85  296.3   0.0     2   259     1   301     1   302 0.94 [subseq from] hypothetical protein FOVG_16580 [Fusarium oxysporum f. sp. pisi HDV247]
RMZ48480.1/13-304        -            292 PNP_UDP_1            PF01048.20   261   1.4e-85  296.5   0.0   1   1   1.7e-88   1.6e-85  296.3   0.0     2   257     1   290     1   292 0.87 [subseq from] Pfs domain protein [Aspergillus flavus]
KAE8310967.1/9-292       -            284 PNP_UDP_1            PF01048.20   261   1.5e-85  296.5   0.0   1   1   1.7e-88   1.6e-85  296.3   0.0     2   259     1   283     1   284 0.87 [subseq from] WD domain protein [Aspergillus transmontanensis]
XP_013287888.1/14-302    -            289 PNP_UDP_1            PF01048.20   261   1.5e-85  296.5   0.1   1   1   1.7e-88   1.6e-85  296.3   0.1     2   259     1   288     1   289 0.87 [subseq from] hypothetical protein Z517_03326 [Fonsecaea pedrosoi CBS 271.37] >KIW84080.1 hypothetical protein Z517_03326 [Fonsecaea pedrosoi CBS 271.37]
THV67982.1/25-324        -            300 PNP_UDP_1            PF01048.20   261   1.5e-85  296.5   0.5   1   1   1.7e-88   1.6e-85  296.3   0.5     2   259     1   299     1   300 0.94 [subseq from] hypothetical protein D6D28_07074 [Aureobasidium pullulans]
THV93933.1/22-321        -            300 PNP_UDP_1            PF01048.20   261   1.5e-85  296.5   0.5   1   1   1.7e-88   1.6e-85  296.3   0.5     2   259     1   299     1   300 0.94 [subseq from] hypothetical protein D6D27_04088 [Aureobasidium pullulans]
THV97626.1/25-324        -            300 PNP_UDP_1            PF01048.20   261   1.5e-85  296.5   0.5   1   1   1.7e-88   1.6e-85  296.3   0.5     2   259     1   299     1   300 0.94 [subseq from] hypothetical protein D6D26_06639 [Aureobasidium pullulans]
THW43791.1/18-317        -            300 PNP_UDP_1            PF01048.20   261   1.5e-85  296.5   0.5   1   1   1.7e-88   1.6e-85  296.3   0.5     2   259     1   299     1   300 0.94 [subseq from] hypothetical protein D6D21_05193 [Aureobasidium pullulans]
THW73908.1/25-324        -            300 PNP_UDP_1            PF01048.20   261   1.5e-85  296.5   0.5   1   1   1.7e-88   1.6e-85  296.3   0.5     2   259     1   299     1   300 0.94 [subseq from] hypothetical protein D6D19_05272 [Aureobasidium pullulans]
THX74668.1/18-317        -            300 PNP_UDP_1            PF01048.20   261   1.5e-85  296.5   0.5   1   1   1.7e-88   1.6e-85  296.3   0.5     2   259     1   299     1   300 0.94 [subseq from] hypothetical protein D6D04_07815 [Aureobasidium pullulans]
THY76066.1/18-317        -            300 PNP_UDP_1            PF01048.20   261   1.5e-85  296.5   0.5   1   1   1.7e-88   1.6e-85  296.3   0.5     2   259     1   299     1   300 0.94 [subseq from] hypothetical protein D6C95_09993, partial [Aureobasidium pullulans]
THY99502.1/12-311        -            300 PNP_UDP_1            PF01048.20   261   1.5e-85  296.5   0.5   1   1   1.7e-88   1.6e-85  296.3   0.5     2   259     1   299     1   300 0.94 [subseq from] hypothetical protein D6C92_02295 [Aureobasidium pullulans]
THZ13370.1/21-320        -            300 PNP_UDP_1            PF01048.20   261   1.5e-85  296.5   0.5   1   1   1.7e-88   1.6e-85  296.3   0.5     2   259     1   299     1   300 0.94 [subseq from] hypothetical protein D6C89_10540 [Aureobasidium pullulans]
TIA21126.1/21-320        -            300 PNP_UDP_1            PF01048.20   261   1.5e-85  296.5   0.5   1   1   1.7e-88   1.6e-85  296.3   0.5     2   259     1   299     1   300 0.94 [subseq from] hypothetical protein D6C81_03922 [Aureobasidium pullulans]
XP_029755377.1/18-317    -            300 PNP_UDP_1            PF01048.20   261   1.5e-85  296.5   0.5   1   1   1.7e-88   1.6e-85  296.3   0.5     2   259     1   299     1   300 0.94 [subseq from] uncharacterized protein M438DRAFT_284122, partial [Aureobasidium pullulans EXF-150] >KEQ79190.1 hypothetical protein M438DRAFT_284122, partial [Aureobasidium pullulans EXF-150]
KAB8271018.1/14-309      -            296 PNP_UDP_1            PF01048.20   261   1.5e-85  296.5   0.0   1   1   1.8e-88   1.7e-85  296.3   0.0     2   259     1   295     1   296 0.87 [subseq from] nucleoside phosphorylase domain-containing protein [Aspergillus minisclerotigenes]
CRL20906.1/10-305        -            296 PNP_UDP_1            PF01048.20   261   1.5e-85  296.5   0.0   1   1   1.7e-88   1.6e-85  296.3   0.0     2   259     1   295     1   296 0.92 [subseq from] Nucleoside phosphorylase [Penicillium camemberti]
GAM43022.1/11-308        -            298 PNP_UDP_1            PF01048.20   261   1.5e-85  296.5   0.0   1   1   1.8e-88   1.7e-85  296.3   0.0     1   259     1   297     1   298 0.93 [subseq from] hypothetical protein TCE0_044r17504 [Talaromyces cellulolyticus]
CEG03602.1/9-310         -            302 PNP_UDP_1            PF01048.20   261   1.5e-85  296.4   0.0   1   1   1.8e-88   1.7e-85  296.3   0.0     2   259     1   301     1   302 0.86 [subseq from] unnamed protein product [Fusarium acuminatum CS5907]
OKP12535.1/2151-2440     -            290 PNP_UDP_1            PF01048.20   261   1.5e-85  296.4   0.0   1   1   1.8e-88   1.7e-85  296.3   0.0     2   257     1   288     1   290 0.91 [subseq from] hypothetical protein PENSUB_1901 [Penicillium subrubescens]
THX79016.1/25-324        -            300 PNP_UDP_1            PF01048.20   261   1.5e-85  296.4   0.7   1   1   1.8e-88   1.7e-85  296.3   0.7     2   259     1   299     1   300 0.94 [subseq from] hypothetical protein D6D05_05145 [Aureobasidium pullulans]
RYC83455.1/9-309         -            301 PNP_UDP_1            PF01048.20   261   1.5e-85  296.4   0.0   1   1   1.8e-88   1.7e-85  296.2   0.0     2   259     1   300     1   301 0.86 [subseq from] hypothetical protein BFJ63_vAg13642 [Fusarium oxysporum f. sp. narcissi]
THV71139.1/263-553       -            291 PNP_UDP_1            PF01048.20   261   1.5e-85  296.4   0.0   1   1   1.8e-88   1.7e-85  296.2   0.0     2   259     1   290     1   291 0.88 [subseq from] hypothetical protein D6D28_04649 [Aureobasidium pullulans]
THY90683.1/27-317        -            291 PNP_UDP_1            PF01048.20   261   1.5e-85  296.4   0.0   1   1   1.8e-88   1.7e-85  296.2   0.0     2   259     1   290     1   291 0.88 [subseq from] hypothetical protein D6C92_06641 [Aureobasidium pullulans]
XP_025393345.1/10-307    -            298 PNP_UDP_1            PF01048.20   261   1.5e-85  296.4   0.0   1   1   1.8e-88   1.7e-85  296.2   0.0     1   259     1   297     1   298 0.86 [subseq from] purine and uridine phosphorylase [Aspergillus eucalypticola CBS 122712] >PWY85425.1 purine and uridine phosphorylase [Aspergillus eucalypticola CBS 122712]
THW08316.1/21-320        -            300 PNP_UDP_1            PF01048.20   261   1.5e-85  296.4   0.5   1   1   1.8e-88   1.7e-85  296.2   0.5     2   259     1   299     1   300 0.94 [subseq from] hypothetical protein D6D24_09308 [Aureobasidium pullulans]
THX93006.1/21-320        -            300 PNP_UDP_1            PF01048.20   261   1.5e-85  296.4   0.5   1   1   1.8e-88   1.7e-85  296.2   0.5     2   259     1   299     1   300 0.94 [subseq from] hypothetical protein D6D03_10250 [Aureobasidium pullulans]
THY01099.1/25-324        -            300 PNP_UDP_1            PF01048.20   261   1.5e-85  296.4   0.5   1   1   1.8e-88   1.7e-85  296.2   0.5     2   259     1   299     1   300 0.94 [subseq from] hypothetical protein D6D02_08703 [Aureobasidium pullulans]
THZ36702.1/25-324        -            300 PNP_UDP_1            PF01048.20   261   1.5e-85  296.4   0.4   1   1   1.8e-88   1.7e-85  296.2   0.4     2   259     1   299     1   300 0.94 [subseq from] hypothetical protein D6C90_06925 [Aureobasidium pullulans]
RYN59494.1/12-303        -            292 PNP_UDP_1            PF01048.20   261   1.5e-85  296.4   0.3   1   1   1.8e-88   1.7e-85  296.2   0.3     2   260     1   292     1   292 0.92 [subseq from] hypothetical protein AA0117_g13112 [Alternaria alternata]
OQD80703.1/9-310         -            302 PNP_UDP_1            PF01048.20   261   1.6e-85  296.4   0.0   1   1   1.9e-88   1.7e-85  296.2   0.0     2   259     1   301     1   302 0.92 [subseq from] hypothetical protein PENANT_c033G06820 [Penicillium antarcticum]
THV79387.1/9-310         -            302 PNP_UDP_1            PF01048.20   261   1.6e-85  296.4   0.0   1   1   1.9e-88   1.8e-85  296.2   0.0     2   259     1   301     1   302 0.86 [subseq from] hypothetical protein D6D27_08991 [Aureobasidium pullulans]
EWZ28912.1/9-309         -            301 PNP_UDP_1            PF01048.20   261   1.6e-85  296.4   0.0   1   1   1.9e-88   1.8e-85  296.2   0.0     2   259     1   300     1   301 0.84 [subseq from] hypothetical protein FOZG_17467 [Fusarium oxysporum Fo47]
XP_031032115.1/616-909   -            294 PNP_UDP_1            PF01048.20   261   1.6e-85  296.3   0.1   1   1   1.9e-88   1.8e-85  296.2   0.1     2   257     1   292     1   294 0.93 [subseq from] uncharacterized protein FOYG_13043 [Fusarium oxysporum NRRL 32931] >EWY83197.1 hypothetical protein FOYG_13043 [Fusarium oxysporum NRRL 32931]
TIA08891.1/25-324        -            300 PNP_UDP_1            PF01048.20   261   1.6e-85  296.3   0.6   1   1   1.9e-88   1.8e-85  296.2   0.6     2   259     1   299     1   300 0.94 [subseq from] hypothetical protein D6C80_08958 [Aureobasidium pullulans]
THY49699.1/309-600       -            292 PNP_UDP_1            PF01048.20   261   1.6e-85  296.3   0.0   1   1   1.9e-88   1.8e-85  296.2   0.0     2   259     1   291     1   292 0.87 [subseq from] hypothetical protein D6C99_05037 [Aureobasidium pullulans]
TIA47063.1/27-318        -            292 PNP_UDP_1            PF01048.20   261   1.6e-85  296.3   0.0   1   1   1.9e-88   1.8e-85  296.2   0.0     2   259     1   291     1   292 0.87 [subseq from] hypothetical protein D6C79_04854 [Aureobasidium pullulans]
XP_002620399.1/9-305     -            297 PNP_UDP_1            PF01048.20   261   1.6e-85  296.3   0.0   1   1   1.9e-88   1.8e-85  296.2   0.0     2   259     1   296     1   297 0.92 [subseq from] ankyrin repeat-containing protein [Blastomyces gilchristii SLH14081] >OAT14139.1 ankyrin repeat-containing protein [Blastomyces gilchristii SLH14081] >OAT14140.1 ankyrin repeat-containing protein, variant 1 [Blastomyces gilchristii SLH14081] >OAT14141.1 ankyrin repeat-containing protein, variant 2 [Blastomyces gilchristii SLH14081]
THY77896.1/22-321        -            300 PNP_UDP_1            PF01048.20   261   1.6e-85  296.3   0.5   1   1   1.9e-88   1.8e-85  296.2   0.5     2   259     1   299     1   300 0.94 [subseq from] hypothetical protein D6C93_10233, partial [Aureobasidium pullulans]
XP_031074363.1/15-329    -            315 PNP_UDP_1            PF01048.20   261   1.6e-85  296.3   0.0   1   1     2e-88   1.9e-85  296.1   0.0     2   259     1   314     1   315 0.86 [subseq from] related to ankyrin [Fusarium proliferatum ET1] >CZR31850.1 related to ankyrin [Fusarium proliferatum ET1]
EXK78707.1/23-323        -            301 PNP_UDP_1            PF01048.20   261   1.6e-85  296.3   0.0   1   1   1.9e-88   1.8e-85  296.1   0.0     2   259     1   300     1   301 0.87 [subseq from] hypothetical protein FOQG_16637 [Fusarium oxysporum f. sp. raphani 54005]
KAB8212276.1/42-338      -            297 PNP_UDP_1            PF01048.20   261   1.6e-85  296.3   0.2   1   1   1.9e-88   1.8e-85  296.1   0.2     2   259     1   296     1   297 0.91 [subseq from] nucleoside phosphorylase domain-containing protein [Aspergillus parasiticus]
KFY68450.1/10-302        -            293 PNP_UDP_1            PF01048.20   261   1.6e-85  296.3   0.1   1   1   1.9e-88   1.8e-85  296.1   0.1     1   256     1   292     1   293 0.92 [subseq from] hypothetical protein V496_01072 [Pseudogymnoascus sp. VKM F-4515 (FW-2607)]
PCD21147.1/11-303        -            293 PNP_UDP_1            PF01048.20   261   1.7e-85  296.3   0.0   1   1     2e-88   1.9e-85  296.1   0.0     2   259     1   292     1   293 0.88 [subseq from] hypothetical protein AU210_016573 [Fusarium oxysporum f. sp. radicis-cucumerinum]
KAB8212112.1/10-307      -            298 PNP_UDP_1            PF01048.20   261   1.7e-85  296.3   0.0   1   1     2e-88   1.9e-85  296.1   0.0     1   259     1   297     1   298 0.86 [subseq from] ankyrin repeat-containing domain protein [Aspergillus parasiticus]
EQL33973.1/9-305         -            297 PNP_UDP_1            PF01048.20   261   1.7e-85  296.3   0.0   1   1     2e-88   1.9e-85  296.1   0.0     2   259     1   296     1   297 0.92 [subseq from] hypothetical protein BDFG_04119 [Blastomyces dermatitidis ATCC 26199] >EQL33974.1 hypothetical protein, variant 1 [Blastomyces dermatitidis ATCC 26199] >EQL33975.1 hypothetical protein, variant 2 [Blastomyces dermatitidis ATCC 26199]
THV84800.1/22-321        -            300 PNP_UDP_1            PF01048.20   261   1.7e-85  296.3   0.5   1   1     2e-88   1.9e-85  296.1   0.5     2   259     1   299     1   300 0.95 [subseq from] hypothetical protein D6D29_02873 [Aureobasidium pullulans]
THW04735.1/18-317        -            300 PNP_UDP_1            PF01048.20   261   1.7e-85  296.3   0.5   1   1     2e-88   1.9e-85  296.1   0.5     2   259     1   299     1   300 0.95 [subseq from] hypothetical protein D6D25_08272, partial [Aureobasidium pullulans]
THW42121.1/18-317        -            300 PNP_UDP_1            PF01048.20   261   1.7e-85  296.3   0.5   1   1     2e-88   1.9e-85  296.1   0.5     2   259     1   299     1   300 0.95 [subseq from] hypothetical protein D6D22_05067 [Aureobasidium pullulans]
THW97913.1/18-317        -            300 PNP_UDP_1            PF01048.20   261   1.7e-85  296.3   0.5   1   1     2e-88   1.9e-85  296.1   0.5     2   259     1   299     1   300 0.95 [subseq from] hypothetical protein D6D17_06927, partial [Aureobasidium pullulans]
THY72475.1/18-317        -            300 PNP_UDP_1            PF01048.20   261   1.7e-85  296.3   0.5   1   1     2e-88   1.9e-85  296.1   0.5     2   259     1   299     1   300 0.95 [subseq from] hypothetical protein D6C94_06735 [Aureobasidium pullulans] >THZ38358.1 hypothetical protein D6C87_07868 [Aureobasidium pullulans]
THZ53180.1/22-321        -            300 PNP_UDP_1            PF01048.20   261   1.7e-85  296.3   0.5   1   1     2e-88   1.9e-85  296.1   0.5     2   259     1   299     1   300 0.95 [subseq from] hypothetical protein D6C86_09960 [Aureobasidium pullulans]
THZ67082.1/18-317        -            300 PNP_UDP_1            PF01048.20   261   1.7e-85  296.3   0.5   1   1     2e-88   1.9e-85  296.1   0.5     2   259     1   299     1   300 0.95 [subseq from] hypothetical protein D6C88_08186, partial [Aureobasidium pullulans]
TIA14031.1/22-321        -            300 PNP_UDP_1            PF01048.20   261   1.7e-85  296.3   0.5   1   1     2e-88   1.9e-85  296.1   0.5     2   259     1   299     1   300 0.95 [subseq from] hypothetical protein D6C83_08384, partial [Aureobasidium pullulans]
TIA44617.1/18-317        -            300 PNP_UDP_1            PF01048.20   261   1.7e-85  296.3   0.5   1   1     2e-88   1.9e-85  296.1   0.5     2   259     1   299     1   300 0.95 [subseq from] hypothetical protein D6C79_06209, partial [Aureobasidium pullulans]
KXG47757.1/10-305        -            296 PNP_UDP_1            PF01048.20   261   1.7e-85  296.3   0.0   1   1     2e-88   1.9e-85  296.1   0.0     1   259     1   295     1   296 0.97 [subseq from] hypothetical protein PGRI_016270 [Penicillium griseofulvum]
XP_007835118.1/9-309     -            301 PNP_UDP_1            PF01048.20   261   1.7e-85  296.3   0.0   1   1     2e-88   1.9e-85  296.1   0.0     2   259     1   300     1   301 0.90 [subseq from] hypothetical protein PFICI_08346 [Pestalotiopsis fici W106-1] >ETS80817.1 hypothetical protein PFICI_08346 [Pestalotiopsis fici W106-1]
RAQ57319.1/12-300        -            289 PNP_UDP_1            PF01048.20   261   1.7e-85  296.3   0.0   1   1     2e-88   1.9e-85  296.1   0.0     2   259     1   288     1   289 0.88 [subseq from] kinesin light chain [Aspergillus flavus] >RMZ45427.1 kinesin light chain [Aspergillus flavus]
RAQ81372.1/12-300        -            289 PNP_UDP_1            PF01048.20   261   1.7e-85  296.3   0.0   1   1     2e-88   1.9e-85  296.1   0.0     2   259     1   288     1   289 0.88 [subseq from] kinesin light chain, partial [Aspergillus flavus]
OQE23720.1/377-670       -            294 PNP_UDP_1            PF01048.20   261   1.7e-85  296.2   0.1   1   1     2e-88   1.9e-85  296.1   0.1     2   259     1   293     1   294 0.93 [subseq from] hypothetical protein PENSTE_c008G10192 [Penicillium steckii]
XP_026603986.1/597-891   -            295 PNP_UDP_1            PF01048.20   261   1.7e-85  296.2   0.0   1   1   2.1e-88   1.9e-85  296.1   0.0     2   259     1   294     1   295 0.88 [subseq from] hypothetical protein DSM5745_06138 [Aspergillus mulundensis] >RDW79286.1 hypothetical protein DSM5745_06138 [Aspergillus mulundensis]
EEQ91983.1/9-305         -            297 PNP_UDP_1            PF01048.20   261   1.7e-85  296.2   0.0   1   1   2.1e-88     2e-85  296.0   0.0     2   259     1   296     1   297 0.92 [subseq from] ankyrin repeat protein [Blastomyces dermatitidis ER-3] >OAT02248.1 ankyrin repeat protein, variant 1 [Blastomyces dermatitidis ER-3] >OAT02249.1 ankyrin repeat protein, variant 2 [Blastomyces dermatitidis ER-3]
EGE86035.1/9-305         -            297 PNP_UDP_1            PF01048.20   261   1.7e-85  296.2   0.0   1   1   2.1e-88     2e-85  296.0   0.0     2   259     1   296     1   297 0.92 [subseq from] ankyrin repeat protein [Blastomyces dermatitidis ATCC 18188]
KUL83152.1/289-586       -            298 PNP_UDP_1            PF01048.20   261   1.8e-85  296.2   0.0   1   1   2.1e-88     2e-85  296.0   0.0     1   259     1   297     1   298 0.90 [subseq from] hypothetical protein ZTR_10097 [Talaromyces verruculosus]
TVY68206.1/393-686       -            294 PNP_UDP_1            PF01048.20   261   1.8e-85  296.2   0.0   1   1   2.1e-88     2e-85  296.0   0.0     2   257     1   292     1   294 0.87 [subseq from] hypothetical protein Focb16_v002187 [Fusarium oxysporum f. sp. cubense]
KAB8199248.1/10-302      -            293 PNP_UDP_1            PF01048.20   261   1.8e-85  296.1   0.0   1   1   2.2e-88   2.1e-85  296.0   0.0     2   259     1   292     1   293 0.93 [subseq from] violaceus kinesin [Aspergillus parasiticus]
XP_014556052.1/12-299    -            288 PNP_UDP_1            PF01048.20   261   1.9e-85  296.1   0.4   1   1   2.2e-88   2.1e-85  295.9   0.4     2   259     1   287     1   288 0.85 [subseq from] hypothetical protein COCVIDRAFT_100906 [Bipolaris victoriae FI3] >EUN26470.1 hypothetical protein COCVIDRAFT_100906 [Bipolaris victoriae FI3]
OJI96970.1/13-300        -            288 PNP_UDP_1            PF01048.20   261   1.9e-85  296.1   0.0   1   1   2.3e-88   2.1e-85  295.9   0.0     2   259     1   287     1   288 0.85 [subseq from] hypothetical protein ASPVEDRAFT_122721 [Aspergillus versicolor CBS 583.65]
KAE8357567.1/10-302      -            293 PNP_UDP_1            PF01048.20   261   1.9e-85  296.1   0.0   1   1   2.3e-88   2.1e-85  295.9   0.0     2   259     1   292     1   293 0.87 [subseq from] hypothetical protein BDV27DRAFT_164399 [Aspergillus caelatus]
KFG84030.1/49-354        -            306 PNP_UDP_1            PF01048.20   261   1.9e-85  296.1   0.0   1   1   2.3e-88   2.2e-85  295.9   0.0     2   259     1   305     1   306 0.86 [subseq from] hypothetical protein MANI_110465, partial [Metarhizium anisopliae]
KID63256.1/49-354        -            306 PNP_UDP_1            PF01048.20   261   1.9e-85  296.1   0.0   1   1   2.3e-88   2.2e-85  295.9   0.0     2   259     1   305     1   306 0.86 [subseq from] Pfs, NB-ARC and Ankyrin domain protein, partial [Metarhizium anisopliae ARSEF 549]
THZ73042.1/10-311        -            302 PNP_UDP_1            PF01048.20   261   1.9e-85  296.1   0.0   1   1   2.3e-88   2.2e-85  295.9   0.0     2   259     1   301     1   302 0.92 [subseq from] purine and uridine phosphorylase [Aureobasidium pullulans]
THW10898.1/10-311        -            302 PNP_UDP_1            PF01048.20   261   1.9e-85  296.1   0.0   1   1   2.3e-88   2.2e-85  295.9   0.0     2   259     1   301     1   302 0.92 [subseq from] purine and uridine phosphorylase [Aureobasidium pullulans]
THW60746.1/10-311        -            302 PNP_UDP_1            PF01048.20   261   1.9e-85  296.1   0.0   1   1   2.3e-88   2.2e-85  295.9   0.0     2   259     1   301     1   302 0.92 [subseq from] purine and uridine phosphorylase [Aureobasidium pullulans]
THX30506.1/10-311        -            302 PNP_UDP_1            PF01048.20   261   1.9e-85  296.1   0.0   1   1   2.3e-88   2.2e-85  295.9   0.0     2   259     1   301     1   302 0.92 [subseq from] purine and uridine phosphorylase [Aureobasidium pullulans]
XP_025549751.1/9-310     -            302 PNP_UDP_1            PF01048.20   261     2e-85  296.1   0.1   1   1   2.3e-88   2.2e-85  295.9   0.1     2   259     1   301     1   302 0.85 [subseq from] purine and uridine phosphorylase [Aspergillus homomorphus CBS 101889] >RAL10597.1 purine and uridine phosphorylase [Aspergillus homomorphus CBS 101889]
THY20655.1/271-561       -            291 PNP_UDP_1            PF01048.20   261     2e-85  296.0   0.0   1   1   2.3e-88   2.2e-85  295.9   0.0     2   259     1   290     1   291 0.85 [subseq from] hypothetical protein D6D01_06665, partial [Aureobasidium pullulans]
OTA08249.1/46-347        -            302 PNP_UDP_1            PF01048.20   261     2e-85  296.0   0.0   1   1   2.4e-88   2.3e-85  295.8   0.0     2   259     1   301     1   302 0.86 [subseq from] hypothetical protein A9Z42_0091980 [Trichoderma parareesei]
XP_007804988.1/52-362    -            311 PNP_UDP_1            PF01048.20   261     2e-85  296.0   0.0   1   1   2.4e-88   2.3e-85  295.8   0.0     1   259     1   310     1   311 0.90 [subseq from] hypothetical protein EPUS_08653 [Endocarpon pusillum Z07020] >ERF69381.1 hypothetical protein EPUS_08653 [Endocarpon pusillum Z07020]
OAA50862.1/58-348        -            291 PNP_UDP_1            PF01048.20   261     2e-85  296.0   0.1   1   1   2.4e-88   2.2e-85  295.9   0.1     2   259     1   290     1   291 0.87 [subseq from] Pfs, NB-ARC and Ankyrin domain protein [Beauveria brongniartii RCEF 3172]
OSS45183.1/9-296         -            288 PNP_UDP_1            PF01048.20   261     2e-85  296.0   0.3   1   1   2.4e-88   2.3e-85  295.8   0.3     2   260     1   288     1   288 0.83 [subseq from] hypothetical protein B5807_09233 [Epicoccum nigrum]
PGH10399.1/10-301        -            292 PNP_UDP_1            PF01048.20   261     2e-85  296.0   0.0   1   1   2.4e-88   2.3e-85  295.8   0.0     2   259     1   291     1   292 0.90 [subseq from] hypothetical protein GX51_00157 [Blastomyces parvus]
PWI64589.1/12-304        -            293 PNP_UDP_1            PF01048.20   261     2e-85  296.0   0.0   1   1   2.4e-88   2.3e-85  295.8   0.0     2   259     1   292     1   293 0.88 [subseq from] hypothetical protein PCL_09519 [Purpureocillium lilacinum]
KMP02778.1/15-309        -            295 PNP_UDP_1            PF01048.20   261   2.1e-85  296.0   0.1   1   1   2.4e-88   2.3e-85  295.8   0.1     2   260     1   295     1   295 0.86 [subseq from] phosphorylase [Coccidioides immitis RMSCC 2394]
TPX23252.1/9-303         -            295 PNP_UDP_1            PF01048.20   261   2.1e-85  296.0   0.1   1   1   2.4e-88   2.3e-85  295.8   0.1     2   260     1   295     1   295 0.86 [subseq from] hypothetical protein DIZ76_012578 [Coccidioides immitis]
XP_001240008.2/9-303     -            295 PNP_UDP_1            PF01048.20   261   2.1e-85  296.0   0.1   1   1   2.4e-88   2.3e-85  295.8   0.1     2   260     1   295     1   295 0.86 [subseq from] pfs domain-containing protein [Coccidioides immitis RS] >EAS28425.2 pfs domain-containing protein [Coccidioides immitis RS]
OJJ60506.1/10-305        -            296 PNP_UDP_1            PF01048.20   261   2.1e-85  296.0   0.0   1   1   2.5e-88   2.3e-85  295.8   0.0     2   259     1   295     1   296 0.92 [subseq from] hypothetical protein ASPSYDRAFT_173200 [Aspergillus sydowii CBS 593.65]
XP_018254894.1/9-305     -            297 PNP_UDP_1            PF01048.20   261   2.1e-85  296.0   0.0   1   1   2.5e-88   2.3e-85  295.8   0.0     2   259     1   296     1   297 0.91 [subseq from] hypothetical protein FOXG_14886 [Fusarium oxysporum f. sp. lycopersici 4287] >XP_018254895.1 hypothetical protein FOXG_14886 [Fusarium oxysporum f. sp. lycopersici 4287] >KNB16849.1 hypothetical protein FOXG_14886 [Fusarium oxysporum f. sp. lycopersici 4287] >KNB16850.1 hypothetical protein FOXG_14886 [Fusarium oxysporum f. sp. lycopersici 4287]
XP_025452766.1/13-289    -            277 PNP_UDP_1            PF01048.20   261   2.1e-85  296.0   0.1   1   1   2.5e-88   2.3e-85  295.8   0.1     2   259     1   276     1   277 0.86 [subseq from] purine and uridine phosphorylase [Aspergillus lacticoffeatus CBS 101883] >PYH54711.1 purine and uridine phosphorylase [Aspergillus lacticoffeatus CBS 101883]
PKK51996.1/9-307         -            299 PNP_UDP_1            PF01048.20   261   2.1e-85  295.9   0.0   1   1   2.5e-88   2.4e-85  295.8   0.0     2   259     1   298     1   299 0.87 [subseq from] hypothetical protein CI102_4988 [Trichoderma harzianum]
XP_024773090.1/9-307     -            299 PNP_UDP_1            PF01048.20   261   2.1e-85  295.9   0.0   1   1   2.5e-88   2.4e-85  295.8   0.0     2   259     1   298     1   299 0.87 [subseq from] hypothetical protein M431DRAFT_556676, partial [Trichoderma harzianum CBS 226.95] >PTB53413.1 hypothetical protein M431DRAFT_556676, partial [Trichoderma harzianum CBS 226.95]
OAL53821.1/14-303        -            290 PNP_UDP_1            PF01048.20   261   2.1e-85  295.9   0.1   1   1   2.5e-88   2.4e-85  295.8   0.1     3   260     1   290     1   290 0.87 [subseq from] hypothetical protein IQ07DRAFT_584425 [Pyrenochaeta sp. DS3sAY3a]
XP_014539474.1/10-307    -            298 PNP_UDP_1            PF01048.20   261   2.2e-85  295.9   0.0   1   1   2.6e-88   2.4e-85  295.7   0.0     1   259     1   297     1   298 0.91 [subseq from] Pfs, NACHT and Ankyrin domain protein, partial [Metarhizium brunneum ARSEF 3297] >KID60061.1 Pfs, NACHT and Ankyrin domain protein, partial [Metarhizium brunneum ARSEF 3297]
THX53462.1/25-324        -            300 PNP_UDP_1            PF01048.20   261   2.2e-85  295.9   0.7   1   1   2.6e-88   2.4e-85  295.7   0.7     2   259     1   299     1   300 0.88 [subseq from] hypothetical protein D6D06_06089 [Aureobasidium pullulans]
EXL39948.1/39-321        -            283 PNP_UDP_1            PF01048.20   261   2.2e-85  295.9   0.3   1   1   2.6e-88   2.4e-85  295.7   0.3     2   259     1   282     1   283 0.90 [subseq from] hypothetical protein FOCG_17450 [Fusarium oxysporum f. sp. radicis-lycopersici 26381]
XP_007838492.1/13-320    -            308 PNP_UDP_1            PF01048.20   261   2.2e-85  295.9   0.0   1   1   2.6e-88   2.5e-85  295.7   0.0     2   259     1   307     1   308 0.91 [subseq from] hypothetical protein PFICI_11720 [Pestalotiopsis fici W106-1] >ETS76333.1 hypothetical protein PFICI_11720 [Pestalotiopsis fici W106-1]
PNP48430.1/41-326        -            286 PNP_UDP_1            PF01048.20   261   2.2e-85  295.9   0.0   1   1   2.6e-88   2.5e-85  295.7   0.0     2   259     1   285     1   286 0.88 [subseq from] hypothetical protein TGAMA5MH_00468 [Trichoderma gamsii]
XP_018136272.1/58-346    -            289 PNP_UDP_1            PF01048.20   261   2.2e-85  295.9   0.0   1   1   2.6e-88   2.5e-85  295.7   0.0     2   260     1   289     1   289 0.82 [subseq from] ankyrin repeats (3 copies) domain-containing protein [Pochonia chlamydosporia 170] >OWT43043.1 ankyrin repeats (3 copies) domain-containing protein [Pochonia chlamydosporia 170]
OJJ04030.1/14-307        -            294 PNP_UDP_1            PF01048.20   261   2.3e-85  295.8   0.0   1   1   2.7e-88   2.6e-85  295.7   0.0     3   259     2   293     1   294 0.88 [subseq from] hypothetical protein ASPVEDRAFT_764579 [Aspergillus versicolor CBS 583.65]
OAR03155.1/17-327        -            311 PNP_UDP_1            PF01048.20   261   2.3e-85  295.8   0.0   1   1   2.8e-88   2.7e-85  295.6   0.0     2   259     1   310     1   311 0.88 [subseq from] hypothetical protein LLEC1_07140 [Cordyceps confragosa]
KAE8390429.1/10-302      -            293 PNP_UDP_1            PF01048.20   261   2.4e-85  295.8   0.0   1   1   2.9e-88   2.7e-85  295.6   0.0     2   260     1   293     1   293 0.90 [subseq from] hypothetical protein BDV23DRAFT_183530 [Aspergillus albertensis]
RKL36714.1/15-329        -            315 PNP_UDP_1            PF01048.20   261   2.4e-85  295.8   0.0   1   1   2.9e-88   2.8e-85  295.6   0.0     2   259     1   314     1   315 0.87 [subseq from] hypothetical protein BFJ72_g8263 [Fusarium proliferatum]
KGQ09600.1/18-308        -            291 PNP_UDP_1            PF01048.20   261   2.4e-85  295.7   0.1   1   1   2.9e-88   2.7e-85  295.6   0.1     2   259     1   290     1   291 0.91 [subseq from] Ankyrin-3 [Beauveria bassiana D1-5]
EXK27653.1/622-915       -            294 PNP_UDP_1            PF01048.20   261   2.5e-85  295.7   0.1   1   1   2.9e-88   2.7e-85  295.6   0.1     2   257     1   292     1   294 0.92 [subseq from] hypothetical protein FOMG_15886 [Fusarium oxysporum f. sp. melonis 26406]
RYP59082.1/56-342        -            287 PNP_UDP_1            PF01048.20   261   2.5e-85  295.7   0.0   1   1     3e-88   2.8e-85  295.5   0.0     2   259     1   286     1   287 0.85 [subseq from] hypothetical protein DL770_010287 [Monosporascus sp. CRB-9-2]
XP_025540486.1/13-302    -            290 PNP_UDP_1            PF01048.20   261   2.5e-85  295.7   0.0   1   1     3e-88   2.8e-85  295.5   0.0     2   259     1   289     1   290 0.90 [subseq from] ankyrin [Aspergillus costaricaensis CBS 115574] >RAK89651.1 ankyrin [Aspergillus costaricaensis CBS 115574]
XP_022384690.1/10-302    -            293 PNP_UDP_1            PF01048.20   261   2.5e-85  295.7   0.0   1   1     3e-88   2.8e-85  295.5   0.0     2   259     1   292     1   293 0.90 [subseq from] kinesin light chain 1 and [Aspergillus bombycis] >OGM40973.1 kinesin light chain 1 and [Aspergillus bombycis]
PCG91287.1/42-342        -            301 PNP_UDP_1            PF01048.20   261   2.5e-85  295.7   0.0   1   1     3e-88   2.8e-85  295.5   0.0     2   259     1   300     1   301 0.91 [subseq from] NACHT nucleoside triphosphatase [Penicillium sp. 'occitanis'] >PCG91667.1 hypothetical protein PENOC_096290 [Penicillium sp. 'occitanis']
KFZ18357.1/11-303        -            293 PNP_UDP_1            PF01048.20   261   2.5e-85  295.7   0.1   1   1     3e-88   2.8e-85  295.5   0.1     1   256     1   292     1   293 0.91 [subseq from] hypothetical protein V502_04130 [Pseudogymnoascus sp. VKM F-4520 (FW-2644)]
THX27533.1/24-323        -            300 PNP_UDP_1            PF01048.20   261   2.5e-85  295.7   0.5   1   1     3e-88   2.8e-85  295.5   0.5     2   259     1   299     1   300 0.94 [subseq from] hypothetical protein D6D12_05433 [Aureobasidium pullulans] >THX45451.1 hypothetical protein D6D11_07375 [Aureobasidium pullulans]
EXK77320.1/17-327        -            311 PNP_UDP_1            PF01048.20   261   2.5e-85  295.7   0.0   1   1     3e-88   2.9e-85  295.5   0.0     2   259     1   310     1   311 0.87 [subseq from] hypothetical protein FOQG_17970 [Fusarium oxysporum f. sp. raphani 54005]
THW54500.1/25-324        -            300 PNP_UDP_1            PF01048.20   261   2.6e-85  295.6   0.7   1   1   3.1e-88   2.9e-85  295.5   0.7     2   259     1   299     1   300 0.92 [subseq from] hypothetical protein D6D20_10168 [Aureobasidium pullulans]
THX05226.1/21-320        -            300 PNP_UDP_1            PF01048.20   261   2.6e-85  295.6   0.7   1   1   3.1e-88   2.9e-85  295.5   0.7     2   259     1   299     1   300 0.92 [subseq from] hypothetical protein D6D18_03155 [Aureobasidium pullulans]
THX29018.1/21-320        -            300 PNP_UDP_1            PF01048.20   261   2.6e-85  295.6   0.7   1   1   3.1e-88   2.9e-85  295.5   0.7     2   259     1   299     1   300 0.92 [subseq from] hypothetical protein D6D10_09038 [Aureobasidium pullulans]
THY12925.1/25-324        -            300 PNP_UDP_1            PF01048.20   261   2.6e-85  295.6   0.7   1   1   3.1e-88   2.9e-85  295.5   0.7     2   259     1   299     1   300 0.92 [subseq from] hypothetical protein D6D00_10318 [Aureobasidium pullulans]
THZ76160.1/21-320        -            300 PNP_UDP_1            PF01048.20   261   2.6e-85  295.6   0.7   1   1   3.1e-88   2.9e-85  295.5   0.7     2   259     1   299     1   300 0.92 [subseq from] hypothetical protein D6C85_02431 [Aureobasidium pullulans]
THZ93081.1/25-324        -            300 PNP_UDP_1            PF01048.20   261   2.6e-85  295.6   0.7   1   1   3.1e-88   2.9e-85  295.5   0.7     2   259     1   299     1   300 0.92 [subseq from] hypothetical protein D6C82_09072 [Aureobasidium pullulans]
RYN59491.1/12-303        -            292 PNP_UDP_1            PF01048.20   261   2.6e-85  295.6   0.2   1   1   3.1e-88   2.9e-85  295.5   0.2     2   260     1   292     1   292 0.86 [subseq from] hypothetical protein AA0117_g13109 [Alternaria alternata]
THY37771.1/21-320        -            300 PNP_UDP_1            PF01048.20   261   2.6e-85  295.6   0.7   1   1   3.1e-88   2.9e-85  295.5   0.7     2   259     1   299     1   300 0.92 [subseq from] hypothetical protein D6C98_10609 [Aureobasidium pullulans]
RSL46811.1/9-311         -            303 PNP_UDP_1            PF01048.20   261   2.6e-85  295.6   0.0   1   1   3.1e-88     3e-85  295.5   0.0     2   259     1   302     1   303 0.86 [subseq from] hypothetical protein CEP54_013671 [Fusarium sp. AF-8]
KXH28437.1/9-311         -            303 PNP_UDP_1            PF01048.20   261   2.6e-85  295.6   0.1   1   1   3.2e-88     3e-85  295.4   0.1     2   259     1   302     1   303 0.86 [subseq from] hypothetical protein CSAL01_11304 [Colletotrichum salicis]
KFY92169.1/11-303        -            293 PNP_UDP_1            PF01048.20   261   2.6e-85  295.6   0.1   1   1   3.1e-88     3e-85  295.5   0.1     1   256     1   292     1   293 0.90 [subseq from] hypothetical protein V500_04277, partial [Pseudogymnoascus sp. VKM F-4518 (FW-2643)]
CVK84594.1/15-329        -            315 PNP_UDP_1            PF01048.20   261   2.7e-85  295.6   0.1   1   1   3.4e-88   3.2e-85  295.4   0.1     2   259     1   314     1   315 0.86 [subseq from] related to ankyrin [Fusarium proliferatum]
XP_007713449.1/14-303    -            290 PNP_UDP_1            PF01048.20   261   2.7e-85  295.6   0.1   1   1   3.2e-88     3e-85  295.4   0.1     2   259     1   289     1   290 0.88 [subseq from] hypothetical protein COCCADRAFT_99131 [Bipolaris zeicola 26-R-13] >EUC32253.1 hypothetical protein COCCADRAFT_99131 [Bipolaris zeicola 26-R-13]
EQB47870.1/9-299         -            291 PNP_UDP_1            PF01048.20   261   2.8e-85  295.5   0.0   1   1   3.3e-88   3.2e-85  295.4   0.0     2   259     1   290     1   291 0.91 [subseq from] hypothetical protein CGLO_12947 [Colletotrichum gloeosporioides Cg-14]
KAB8075089.1/10-302      -            293 PNP_UDP_1            PF01048.20   261   2.8e-85  295.5   0.0   1   1   3.4e-88   3.2e-85  295.3   0.0     2   260     1   293     1   293 0.86 [subseq from] violaceus kinesin [Aspergillus leporis]
KAE8380908.1/11-305      -            295 PNP_UDP_1            PF01048.20   261   2.9e-85  295.5   0.0   1   1   3.5e-88   3.3e-85  295.3   0.0     2   257     1   293     1   295 0.87 [subseq from] hypothetical protein BDV26DRAFT_115518 [Aspergillus bertholletius]
KAE8139795.1/11-312      -            302 PNP_UDP_1            PF01048.20   261   2.9e-85  295.5   0.0   1   1   3.5e-88   3.3e-85  295.3   0.0     2   259     1   301     1   302 0.90 [subseq from] hypothetical protein BDV38DRAFT_291075 [Aspergillus pseudotamarii]
OAL48192.1/4-293         -            290 PNP_UDP_1            PF01048.20   261     3e-85  295.5   0.2   1   1   3.5e-88   3.3e-85  295.3   0.2     2   260     1   290     1   290 0.89 [subseq from] purine and uridine phosphorylase, partial [Pyrenochaeta sp. DS3sAY3a]
XP_024703016.1/922-1211  -            290 PNP_UDP_1            PF01048.20   261     3e-85  295.4   0.0   1   1   3.5e-88   3.3e-85  295.3   0.0     2   257     1   288     1   290 0.93 [subseq from] hypothetical protein P170DRAFT_385589 [Aspergillus steynii IBT 23096] >PLB47714.1 hypothetical protein P170DRAFT_385589 [Aspergillus steynii IBT 23096]
KDN65114.1/9-311         -            303 PNP_UDP_1            PF01048.20   261     3e-85  295.4   0.0   1   1   3.6e-88   3.4e-85  295.3   0.0     2   259     1   302     1   303 0.87 [subseq from] hypothetical protein CSUB01_11868 [Colletotrichum sublineola]
THY88744.1/10-311        -            302 PNP_UDP_1            PF01048.20   261     3e-85  295.4   0.1   1   1   3.6e-88   3.4e-85  295.3   0.1     2   260     1   302     1   302 0.92 [subseq from] purine and uridine phosphorylase, partial [Aureobasidium pullulans]
THZ21618.1/10-311        -            302 PNP_UDP_1            PF01048.20   261     3e-85  295.4   0.1   1   1   3.6e-88   3.4e-85  295.3   0.1     2   260     1   302     1   302 0.92 [subseq from] purine and uridine phosphorylase, partial [Aureobasidium pullulans]
KAA8622019.1/28-319      -            292 PNP_UDP_1            PF01048.20   261   3.1e-85  295.4   0.1   1   1   3.6e-88   3.4e-85  295.3   0.1     2   259     1   291     1   292 0.90 [subseq from] Kinesin [Pyrenophora tritici-repentis]
KKO97617.1/46-347        -            302 PNP_UDP_1            PF01048.20   261   3.1e-85  295.4   0.0   1   1   3.7e-88   3.4e-85  295.2   0.0     2   259     1   301     1   302 0.90 [subseq from] hypothetical protein THAR02_10285, partial [Trichoderma harzianum]
RWA07101.1/44-343        -            300 PNP_UDP_1            PF01048.20   261   3.1e-85  295.4   0.0   1   1   3.7e-88   3.5e-85  295.2   0.0     2   259     1   299     1   300 0.90 [subseq from] hypothetical protein EKO27_g7995 [Xylaria grammica]
OQE69735.1/9-305         -            297 PNP_UDP_1            PF01048.20   261   3.1e-85  295.4   0.0   1   1   3.7e-88   3.5e-85  295.2   0.0     2   258     1   296     1   297 0.89 [subseq from] hypothetical protein PENNAL_c0128G03650 [Penicillium nalgiovense]
RKL10275.1/9-309         -            301 PNP_UDP_1            PF01048.20   261   3.1e-85  295.4   0.0   1   1   3.7e-88   3.5e-85  295.2   0.0     2   259     1   300     1   301 0.84 [subseq from] hypothetical protein BFJ70_g16534 [Fusarium oxysporum]
KJK65660.1/11-305        -            295 PNP_UDP_1            PF01048.20   261   3.1e-85  295.4   0.1   1   1   3.7e-88   3.5e-85  295.2   0.1     2   259     1   294     1   295 0.88 [subseq from] hypothetical protein P875_00010100 [Aspergillus parasiticus SU-1]
KAB8266424.1/12-300      -            289 PNP_UDP_1            PF01048.20   261   3.1e-85  295.4   0.0   1   1   3.7e-88   3.5e-85  295.2   0.0     2   259     1   288     1   289 0.86 [subseq from] kinesin light chain [Aspergillus minisclerotigenes]
EXK77074.1/9-309         -            301 PNP_UDP_1            PF01048.20   261   3.1e-85  295.4   0.0   1   1   3.7e-88   3.5e-85  295.2   0.0     2   259     1   300     1   301 0.84 [subseq from] hypothetical protein FOQG_18203 [Fusarium oxysporum f. sp. raphani 54005]
OPB40202.1/17-292        -            276 PNP_UDP_1            PF01048.20   261   3.2e-85  295.3   0.0   1   1   3.8e-88   3.6e-85  295.2   0.0     2   259     1   275     1   276 0.87 [subseq from] ankyrin repeat protein [Trichoderma guizhouense]
OOQ81921.1/41-323        -            283 PNP_UDP_1            PF01048.20   261   3.2e-85  295.3   0.3   1   1   3.8e-88   3.6e-85  295.2   0.3     2   259     1   282     1   283 0.89 [subseq from] hypothetical protein PEBR_41189 [Penicillium brasilianum]
XP_007759292.1/13-334    -            322 PNP_UDP_1            PF01048.20   261   3.2e-85  295.3   0.1   1   1     4e-88   3.8e-85  295.1   0.1     2   259     1   321     1   322 0.83 [subseq from] hypothetical protein A1O7_07102 [Cladophialophora yegresii CBS 114405] >EXJ56758.1 hypothetical protein A1O7_07102 [Cladophialophora yegresii CBS 114405]
OCK87061.1/9-310         -            302 PNP_UDP_1            PF01048.20   261   3.3e-85  295.3   0.0   1   1     4e-88   3.8e-85  295.1   0.0     2   259     1   301     1   302 0.87 [subseq from] purine and uridine phosphorylase [Cenococcum geophilum 1.58]
GAM34809.1/17-342        -            326 PNP_UDP_1            PF01048.20   261   3.3e-85  295.3   0.0   1   1   4.4e-88   4.1e-85  295.0   0.0     2   259     1   325     1   326 0.83 [subseq from] hypothetical protein TCE0_015f02628 [Talaromyces cellulolyticus]
XP_016237984.1/12-300    -            289 PNP_UDP_1            PF01048.20   261   3.4e-85  295.3   0.0   1   1     4e-88   3.8e-85  295.1   0.0     2   259     1   288     1   289 0.92 [subseq from] hypothetical protein PV08_04963 [Exophiala spinifera] >KIW17768.1 hypothetical protein PV08_04963 [Exophiala spinifera]
XP_016645413.1/9-310     -            302 PNP_UDP_1            PF01048.20   261   3.4e-85  295.3   0.1   1   1   4.1e-88   3.9e-85  295.1   0.1     2   259     1   301     1   302 0.90 [subseq from] hypothetical protein SAPIO_CDS1968 [Scedosporium apiospermum] >KEZ45614.1 hypothetical protein SAPIO_CDS1968 [Scedosporium apiospermum]
KAE8132449.1/14-306      -            293 PNP_UDP_1            PF01048.20   261   3.4e-85  295.3   0.0   1   1   4.1e-88   3.8e-85  295.1   0.0     2   259     1   292     1   293 0.88 [subseq from] violaceus kinesin [Aspergillus pseudotamarii]
EMD89075.1/12-305        -            294 PNP_UDP_1            PF01048.20   261   3.5e-85  295.2   0.4   1   1   4.2e-88   3.9e-85  295.1   0.4     2   260     1   294     1   294 0.90 [subseq from] hypothetical protein COCHEDRAFT_1196023 [Bipolaris maydis C5]
CCF42589.1/9-303         -            295 PNP_UDP_1            PF01048.20   261   3.5e-85  295.2   0.0   1   1   4.1e-88   3.9e-85  295.1   0.0     2   260     1   295     1   295 0.89 [subseq from] pfs domain-containing protein [Colletotrichum higginsianum]
TIC90176.1/9-303         -            295 PNP_UDP_1            PF01048.20   261   3.5e-85  295.2   0.0   1   1   4.1e-88   3.9e-85  295.1   0.0     2   260     1   295     1   295 0.89 [subseq from] hypothetical protein CH35J_012069 [Colletotrichum higginsianum]
XP_018152599.1/9-303     -            295 PNP_UDP_1            PF01048.20   261   3.5e-85  295.2   0.0   1   1   4.1e-88   3.9e-85  295.1   0.0     2   260     1   295     1   295 0.89 [subseq from] Pfs domain-containing protein [Colletotrichum higginsianum IMI 349063] >OBR04081.1 Pfs domain-containing protein [Colletotrichum higginsianum IMI 349063]
OJZ83633.1/93-388        -            296 PNP_UDP_1            PF01048.20   261   3.5e-85  295.2   0.0   1   1   4.2e-88   3.9e-85  295.1   0.0     2   259     1   295     1   296 0.91 [subseq from] hypothetical protein ASPFODRAFT_140605 [Aspergillus luchuensis CBS 106.47]
CEJ93676.1/25-325        -            301 PNP_UDP_1            PF01048.20   261   3.5e-85  295.2   0.0   1   1   4.2e-88     4e-85  295.0   0.0     2   259     1   300     1   301 0.92 [subseq from] hypothetical protein VHEMI09251 [Torrubiella hemipterigena]
OJI99272.1/14-307        -            294 PNP_UDP_1            PF01048.20   261   3.5e-85  295.2   0.0   1   1   4.2e-88     4e-85  295.0   0.0     2   259     1   293     1   294 0.89 [subseq from] hypothetical protein ASPVEDRAFT_508004 [Aspergillus versicolor CBS 583.65]
EIT74600.1/12-300        -            289 PNP_UDP_1            PF01048.20   261   3.5e-85  295.2   0.0   1   1   4.2e-88     4e-85  295.0   0.0     2   259     1   288     1   289 0.85 [subseq from] TPR repeat protein [Aspergillus oryzae 3.042]
KAB8240038.1/12-300      -            289 PNP_UDP_1            PF01048.20   261   3.5e-85  295.2   0.0   1   1   4.2e-88     4e-85  295.0   0.0     2   259     1   288     1   289 0.85 [subseq from] TPR repeat protein [Aspergillus parvisclerotigenus]
KIV80467.1/10-308        -            299 PNP_UDP_1            PF01048.20   261   3.5e-85  295.2   0.0   1   1   4.3e-88     4e-85  295.0   0.0     1   259     1   298     1   299 0.86 [subseq from] hypothetical protein PV11_07965 [Exophiala sideris]
XP_024674346.1/20-324    -            305 PNP_UDP_1            PF01048.20   261   3.6e-85  295.2   0.0   1   1   4.3e-88     4e-85  295.0   0.0     1   259     1   304     1   305 0.88 [subseq from] nucleoside phosphorylase domain-containing protein [Aspergillus candidus] >PLB40334.1 nucleoside phosphorylase domain-containing protein [Aspergillus candidus]
RYC80815.1/9-309         -            301 PNP_UDP_1            PF01048.20   261   3.6e-85  295.2   0.0   1   1   4.3e-88   4.1e-85  295.0   0.0     2   259     1   300     1   301 0.85 [subseq from] hypothetical protein BFJ63_vAg16300 [Fusarium oxysporum f. sp. narcissi]
OCL08059.1/17-324        -            308 PNP_UDP_1            PF01048.20   261   3.6e-85  295.2   0.0   1   1   4.3e-88   4.1e-85  295.0   0.0     2   259     1   307     1   308 0.90 [subseq from] purine and uridine phosphorylase [Glonium stellatum]
OCL12961.1/22-321        -            300 PNP_UDP_1            PF01048.20   261   3.7e-85  295.1   0.0   1   1   4.4e-88   4.2e-85  295.0   0.0     2   259     1   299     1   300 0.96 [subseq from] purine and uridine phosphorylase, partial [Glonium stellatum]
EGC47007.1/13-325        -            313 PNP_UDP_1            PF01048.20   261   3.7e-85  295.1   0.0   1   1   4.5e-88   4.2e-85  294.9   0.0     2   259     1   312     1   313 0.83 [subseq from] ankyrin repeat protein [Histoplasma capsulatum H88]
RCI16896.1/1398-1699     -            302 PNP_UDP_1            PF01048.20   261   3.7e-85  295.1   0.1   1   1   4.5e-88   4.2e-85  294.9   0.1     2   259     1   301     1   302 0.91 [subseq from] hypothetical protein L249_2885 [Ophiocordyceps polyrhachis-furcata BCC 54312]
KAE8413743.1/9-310       -            302 PNP_UDP_1            PF01048.20   261   3.7e-85  295.1   0.0   1   1   4.4e-88   4.2e-85  295.0   0.0     2   259     1   301     1   302 0.89 [subseq from] hypothetical protein BDV36DRAFT_23697 [Aspergillus pseudocaelatus]
XP_013289346.1/85-378    -            294 PNP_UDP_1            PF01048.20   261   3.8e-85  295.1   0.1   1   1   4.5e-88   4.2e-85  295.0   0.1     2   259     1   293     1   294 0.92 [subseq from] hypothetical protein Z517_00930 [Fonsecaea pedrosoi CBS 271.37] >KIW85538.1 hypothetical protein Z517_00930 [Fonsecaea pedrosoi CBS 271.37]
CRG87872.1/607-897       -            291 PNP_UDP_1            PF01048.20   261   3.9e-85  295.1   0.0   1   1   4.6e-88   4.4e-85  294.9   0.0     2   259     1   290     1   291 0.84 [subseq from] putative ribonuclease C609,01 [Talaromyces islandicus]
PKK46144.1/9-310         -            302 PNP_UDP_1            PF01048.20   261     4e-85  295.0   0.0   1   1   4.7e-88   4.5e-85  294.9   0.0     2   259     1   301     1   302 0.91 [subseq from] hypothetical protein CI102_8364 [Trichoderma harzianum]
XP_022384653.1/13-302    -            290 PNP_UDP_1            PF01048.20   261     4e-85  295.0   0.0   1   1   4.8e-88   4.5e-85  294.9   0.0     2   260     1   290     1   290 0.87 [subseq from] hypothetical protein ABOM_010325 [Aspergillus bombycis] >OGM40936.1 hypothetical protein ABOM_010325 [Aspergillus bombycis]
GAM41063.1/10-299        -            290 PNP_UDP_1            PF01048.20   261   4.1e-85  295.0   0.1   1   1   4.8e-88   4.6e-85  294.8   0.1     2   259     1   289     1   290 0.89 [subseq from] hypothetical protein TCE0_041f13896 [Talaromyces cellulolyticus]
XP_016640843.1/9-314     -            306 PNP_UDP_1            PF01048.20   261   4.1e-85  295.0   0.0   1   1   4.9e-88   4.6e-85  294.8   0.0     2   259     1   305     1   306 0.87 [subseq from] hypothetical protein SAPIO_CDS7084 [Scedosporium apiospermum] >KEZ41044.1 hypothetical protein SAPIO_CDS7084 [Scedosporium apiospermum]
EXL45209.1/622-915       -            294 PNP_UDP_1            PF01048.20   261   4.1e-85  295.0   0.1   1   1   4.9e-88   4.6e-85  294.8   0.1     2   257     1   292     1   294 0.92 [subseq from] hypothetical protein FOCG_12618 [Fusarium oxysporum f. sp. radicis-lycopersici 26381]
XP_008596606.1/142-432   -            291 PNP_UDP_1            PF01048.20   261   4.2e-85  295.0   0.1   1   1     5e-88   4.7e-85  294.8   0.1     2   259     1   290     1   291 0.91 [subseq from] Pfs, NACHT and Ankyrin domain protein [Beauveria bassiana ARSEF 2860] >EJP67507.1 Pfs, NACHT and Ankyrin domain protein [Beauveria bassiana ARSEF 2860]
XP_024675726.1/10-302    -            293 PNP_UDP_1            PF01048.20   261   4.2e-85  295.0   0.0   1   1     5e-88   4.8e-85  294.8   0.0     2   259     1   292     1   293 0.90 [subseq from] violaceus kinesin [Aspergillus candidus] >PLB41714.1 violaceus kinesin [Aspergillus candidus]
THZ74370.1/120-411       -            292 PNP_UDP_1            PF01048.20   261   4.2e-85  294.9   0.0   1   1     5e-88   4.8e-85  294.8   0.0     2   259     1   291     1   292 0.87 [subseq from] hypothetical protein D6C85_03489, partial [Aureobasidium pullulans]
GAM34356.1/12-310        -            299 PNP_UDP_1            PF01048.20   261   4.3e-85  294.9   0.0   1   1     5e-88   4.8e-85  294.8   0.0     2   259     1   298     1   299 0.92 [subseq from] hypothetical protein TCE0_015r01884 [Talaromyces cellulolyticus]
RGP61700.1/36-317        -            282 PNP_UDP_1            PF01048.20   261   4.3e-85  294.9   0.2   1   1   5.1e-88   4.9e-85  294.8   0.2     2   259     1   281     1   282 0.84 [subseq from] hypothetical protein FSPOR_9825 [Fusarium sporotrichioides]
RDA85662.1/1377-1678     -            302 PNP_UDP_1            PF01048.20   261   4.4e-85  294.9   0.1   1   1   5.2e-88   4.9e-85  294.7   0.1     2   259     1   301     1   302 0.93 [subseq from] hypothetical protein CP532_4628 [Ophiocordyceps sp. 'camponoti-leonardi']
EXM14284.1/39-321        -            283 PNP_UDP_1            PF01048.20   261   4.4e-85  294.9   0.8   1   1   5.2e-88     5e-85  294.7   0.8     2   259     1   282     1   283 0.93 [subseq from] hypothetical protein FOTG_17307 [Fusarium oxysporum f. sp. vasinfectum 25433]
TIA39024.1/21-320        -            300 PNP_UDP_1            PF01048.20   261   4.5e-85  294.9   0.6   1   1   5.3e-88     5e-85  294.7   0.6     2   259     1   299     1   300 0.94 [subseq from] hypothetical protein D6C78_03579 [Aureobasidium pullulans]
EXA33130.1/336-628       -            293 PNP_UDP_1            PF01048.20   261   4.5e-85  294.9   0.0   1   1   5.3e-88     5e-85  294.7   0.0     3   257     1   291     1   293 0.89 [subseq from] hypothetical protein FOVG_15732 [Fusarium oxysporum f. sp. pisi HDV247]
OJJ08345.1/12-305        -            294 PNP_UDP_1            PF01048.20   261   4.6e-85  294.8   0.0   1   1   5.5e-88   5.2e-85  294.7   0.0     2   257     1   292     1   294 0.87 [subseq from] hypothetical protein ASPVEDRAFT_89572 [Aspergillus versicolor CBS 583.65]
KUL91184.1/12-310        -            299 PNP_UDP_1            PF01048.20   261   4.7e-85  294.8   0.0   1   1   5.5e-88   5.2e-85  294.7   0.0     2   259     1   298     1   299 0.91 [subseq from] hypothetical protein ZTR_00873 [Talaromyces verruculosus]
CEJ62692.1/10-303        -            294 PNP_UDP_1            PF01048.20   261   4.7e-85  294.8   0.0   1   1   5.6e-88   5.3e-85  294.6   0.0     2   259     1   293     1   294 0.87 [subseq from] Putative TPR repeat protein [Penicillium brasilianum]
XP_018172926.1/9-310     -            302 PNP_UDP_1            PF01048.20   261   4.7e-85  294.8   0.1   1   1   5.7e-88   5.4e-85  294.6   0.1     2   259     1   301     1   302 0.86 [subseq from] g-protein beta wd-40 repeats containing [Purpureocillium lilacinum] >OAQ62527.1 g-protein beta wd-40 repeats containing [Purpureocillium lilacinum]
EXK78267.1/56-366        -            311 PNP_UDP_1            PF01048.20   261   4.8e-85  294.8   0.0   1   1   5.7e-88   5.4e-85  294.6   0.0     2   259     1   310     1   311 0.88 [subseq from] hypothetical protein FOQG_17045 [Fusarium oxysporum f. sp. raphani 54005]
CRG86887.1/9-310         -            302 PNP_UDP_1            PF01048.20   261   4.8e-85  294.8   0.0   1   1   5.7e-88   5.4e-85  294.6   0.0     2   259     1   301     1   302 0.88 [subseq from] Ankyrin-3 [Talaromyces islandicus]
THW83115.1/25-324        -            300 PNP_UDP_1            PF01048.20   261   4.8e-85  294.8   0.5   1   1   5.7e-88   5.4e-85  294.6   0.5     2   259     1   299     1   300 0.94 [subseq from] hypothetical protein D6D15_09793 [Aureobasidium pullulans]
THY65967.1/22-321        -            300 PNP_UDP_1            PF01048.20   261   4.8e-85  294.8   0.5   1   1   5.7e-88   5.4e-85  294.6   0.5     2   259     1   299     1   300 0.94 [subseq from] hypothetical protein D6C97_02136 [Aureobasidium pullulans]
XP_011118202.1/45-346    -            302 PNP_UDP_1            PF01048.20   261   4.8e-85  294.8   0.0   1   1   5.7e-88   5.4e-85  294.6   0.0     2   258     1   301     1   302 0.89 [subseq from] hypothetical protein AOL_s00006g591 [Arthrobotrys oligospora ATCC 24927] >EGX53213.1 hypothetical protein AOL_s00006g591 [Arthrobotrys oligospora ATCC 24927]
PTD03455.1/40-340        -            301 PNP_UDP_1            PF01048.20   261   4.8e-85  294.8   0.0   1   1   5.8e-88   5.5e-85  294.6   0.0     2   259     1   300     1   301 0.88 [subseq from] Vegetative incompatibility protein HET-E-1, partial [Fusarium culmorum]
TKW49939.1/9-297         -            289 PNP_UDP_1            PF01048.20   261   4.9e-85  294.8   0.0   1   1   5.8e-88   5.5e-85  294.6   0.0     2   259     1   288     1   289 0.88 [subseq from] Vegetative incompatibility protein HET-E-1 [Colletotrichum tanaceti]
PVH99572.1/11-282        -            272 PNP_UDP_1            PF01048.20   261   4.9e-85  294.7   0.0   1   1   5.8e-88   5.5e-85  294.6   0.0     2   259     1   271     1   272 0.88 [subseq from] purine and uridine phosphorylase, partial [Periconia macrospinosa]
RYP59454.1/45-334        -            290 PNP_UDP_1            PF01048.20   261   4.9e-85  294.7   0.0   1   1   5.8e-88   5.5e-85  294.6   0.0     2   248     1   288     1   290 0.88 [subseq from] hypothetical protein DL770_010191 [Monosporascus sp. CRB-9-2]
XP_025387167.1/40-315    -            276 PNP_UDP_1            PF01048.20   261     5e-85  294.7   0.0   1   1   5.9e-88   5.6e-85  294.6   0.0     2   259     1   275     1   276 0.88 [subseq from] purine and uridine phosphorylase, partial [Aspergillus eucalypticola CBS 122712] >PWY71176.1 purine and uridine phosphorylase, partial [Aspergillus eucalypticola CBS 122712]
RYO73935.1/48-348        -            301 PNP_UDP_1            PF01048.20   261     5e-85  294.7   0.0   1   1     6e-88   5.7e-85  294.5   0.0     2   259     1   300     1   301 0.91 [subseq from] hypothetical protein DL762_010605 [Monosporascus cannonballus] >RYO88864.1 hypothetical protein DL763_005827 [Monosporascus cannonballus] >RYP28396.1 hypothetical protein DL766_005894 [Monosporascus sp. MC13-8B]
EXA31001.1/9-309         -            301 PNP_UDP_1            PF01048.20   261     5e-85  294.7   0.0   1   1     6e-88   5.7e-85  294.5   0.0     2   259     1   300     1   301 0.85 [subseq from] hypothetical protein FOVG_17643 [Fusarium oxysporum f. sp. pisi HDV247] >EXA31002.1 hypothetical protein FOVG_17643 [Fusarium oxysporum f. sp. pisi HDV247]
OCK87193.1/12-300        -            289 PNP_UDP_1            PF01048.20   261   5.1e-85  294.7   0.2   1   1   6.1e-88   5.8e-85  294.5   0.2     2   260     1   289     1   289 0.88 [subseq from] kinesin light chain [Cenococcum geophilum 1.58]
RYP59866.1/9-308         -            300 PNP_UDP_1            PF01048.20   261   5.1e-85  294.7   0.1   1   1   6.1e-88   5.7e-85  294.5   0.1     2   257     1   298     1   300 0.92 [subseq from] hypothetical protein DL771_010707 [Monosporascus sp. 5C6A]
KGO67652.1/13-330        -            318 PNP_UDP_1            PF01048.20   261   5.1e-85  294.7   0.0   1   1   6.2e-88   5.8e-85  294.5   0.0     2   259     1   317     1   318 0.93 [subseq from] hypothetical protein PITC_064150 [Penicillium italicum]
TDZ30381.1/9-305         -            297 PNP_UDP_1            PF01048.20   261   5.3e-85  294.6   0.0   1   1   6.4e-88     6e-85  294.5   0.0     2   259     1   296     1   297 0.88 [subseq from] hypothetical protein C8035_v002917 [Colletotrichum spinosum]
KGO36599.1/9-307         -            299 PNP_UDP_1            PF01048.20   261   5.4e-85  294.6   0.6   1   1   6.4e-88     6e-85  294.4   0.6     2   259     1   298     1   299 0.87 [subseq from] hypothetical protein PEX1_044240 [Penicillium expansum] >KGO36986.1 hypothetical protein PEXP_007860 [Penicillium expansum]
XP_016594302.1/9-307     -            299 PNP_UDP_1            PF01048.20   261   5.4e-85  294.6   0.6   1   1   6.4e-88     6e-85  294.4   0.6     2   259     1   298     1   299 0.87 [subseq from] hypothetical protein PEX2_009160 [Penicillium expansum] >KGO51349.1 hypothetical protein PEX2_009160 [Penicillium expansum]
KFX45234.1/10-304        -            295 PNP_UDP_1            PF01048.20   261   5.4e-85  294.6   0.0   1   1   6.4e-88     6e-85  294.4   0.0     2   257     1   293     1   295 0.93 [subseq from] NACHT, LRR and PYD domains-containing protein 3 [Talaromyces marneffei PM1]
KXH29970.1/9-304         -            296 PNP_UDP_1            PF01048.20   261   5.4e-85  294.6   0.0   1   1   6.5e-88   6.1e-85  294.4   0.0     2   260     1   296     1   296 0.85 [subseq from] pfs domain-containing protein [Colletotrichum nymphaeae SA-01]
XP_018247682.1/621-914   -            294 PNP_UDP_1            PF01048.20   261   5.5e-85  294.6   0.1   1   1   6.6e-88   6.2e-85  294.4   0.1     2   257     1   292     1   294 0.89 [subseq from] hypothetical protein FOXG_10176 [Fusarium oxysporum f. sp. lycopersici 4287] >KNB09637.1 hypothetical protein FOXG_10176 [Fusarium oxysporum f. sp. lycopersici 4287]
RAO69914.1/12-310        -            299 PNP_UDP_1            PF01048.20   261   5.6e-85  294.6   0.0   1   1   6.6e-88   6.2e-85  294.4   0.0     2   259     1   298     1   299 0.93 [subseq from] hypothetical protein BHQ10_005926 [Talaromyces amestolkiae]
CRG92733.1/14-301        -            288 PNP_UDP_1            PF01048.20   261   5.6e-85  294.5   0.0   1   1   6.7e-88   6.3e-85  294.4   0.0     2   259     1   287     1   288 0.86 [subseq from] putative WD repeat-containing protein alr3466 [Talaromyces islandicus]
PGG98794.1/9-306         -            298 PNP_UDP_1            PF01048.20   261   5.7e-85  294.5   0.0   1   1   6.8e-88   6.4e-85  294.4   0.0     2   259     1   297     1   298 0.86 [subseq from] hypothetical protein GX51_06590, partial [Blastomyces parvus]
OQD65218.1/11-310        -            300 PNP_UDP_1            PF01048.20   261   5.7e-85  294.5   0.0   1   1   8.4e-88   7.9e-85  294.1   0.0     2   259     1   299     1   300 0.89 [subseq from] hypothetical protein PENPOL_c006G10729 [Penicillium polonicum]
CCF32243.1/9-310         -            302 PNP_UDP_1            PF01048.20   261   5.7e-85  294.5   0.3   1   1   6.9e-88   6.5e-85  294.3   0.3     2   259     1   301     1   302 0.86 [subseq from] ankyrin repeat protein [Colletotrichum higginsianum]
XP_018163588.1/9-310     -            302 PNP_UDP_1            PF01048.20   261   5.7e-85  294.5   0.3   1   1   6.9e-88   6.5e-85  294.3   0.3     2   259     1   301     1   302 0.86 [subseq from] Ankyrin repeat protein [Colletotrichum higginsianum IMI 349063] >OBR15071.1 Ankyrin repeat protein [Colletotrichum higginsianum IMI 349063]
XP_025388356.1/10-307    -            298 PNP_UDP_1            PF01048.20   261   5.8e-85  294.5   0.0   1   1   6.8e-88   6.5e-85  294.3   0.0     1   259     1   297     1   298 0.94 [subseq from] purine and uridine phosphorylase, partial [Aspergillus eucalypticola CBS 122712] >PWY73552.1 purine and uridine phosphorylase, partial [Aspergillus eucalypticola CBS 122712]
OOF90643.1/9-301         -            293 PNP_UDP_1            PF01048.20   261   5.8e-85  294.5   0.0   1   1   6.9e-88   6.6e-85  294.3   0.0     1   258     1   292     1   293 0.86 [subseq from] hypothetical protein ASPCADRAFT_156291 [Aspergillus carbonarius ITEM 5010]
KOC13590.1/12-300        -            289 PNP_UDP_1            PF01048.20   261   5.9e-85  294.5   0.0   1   1     7e-88   6.6e-85  294.3   0.0     2   259     1   288     1   289 0.87 [subseq from] kinesin light chain, partial [Aspergillus flavus AF70]
XP_022480891.1/9-303     -            295 PNP_UDP_1            PF01048.20   261   5.9e-85  294.5   0.0   1   1     7e-88   6.6e-85  294.3   0.0     2   260     1   295     1   295 0.88 [subseq from] pfs domain-containing protein [Colletotrichum orchidophilum] >OHF03755.1 pfs domain-containing protein [Colletotrichum orchidophilum]
PHH78561.1/49-336        -            288 PNP_UDP_1            PF01048.20   261     6e-85  294.5   0.3   1   1   7.1e-88   6.7e-85  294.3   0.3     2   259     1   287     1   288 0.91 [subseq from] hypothetical protein CDD80_6672 [Ophiocordyceps camponoti-rufipedis]
XP_014558321.1/14-303    -            290 PNP_UDP_1            PF01048.20   261   6.2e-85  294.4   0.1   1   1   7.3e-88   6.9e-85  294.3   0.1     2   259     1   289     1   290 0.89 [subseq from] hypothetical protein COCVIDRAFT_94889 [Bipolaris victoriae FI3] >EUN28723.1 hypothetical protein COCVIDRAFT_94889 [Bipolaris victoriae FI3]
TGJ68564.1/9-309         -            301 PNP_UDP_1            PF01048.20   261   6.2e-85  294.4   0.0   1   1   7.4e-88     7e-85  294.2   0.0     2   259     1   300     1   301 0.92 [subseq from] hypothetical protein EYR41_007608 [Arthrobotrys oligospora]
XP_018136298.2/14-315    -            302 PNP_UDP_1            PF01048.20   261   6.2e-85  294.4   0.0   1   1   7.5e-88   7.1e-85  294.2   0.0     2   259     1   301     1   302 0.86 [subseq from] nacht and ankyrin domain protein [Pochonia chlamydosporia 170] >OWT42403.1 nacht and ankyrin domain protein [Pochonia chlamydosporia 170]
KID83173.1/9-307         -            299 PNP_UDP_1            PF01048.20   261   6.3e-85  294.4   0.0   1   1   7.5e-88   7.1e-85  294.2   0.0     2   259     1   298     1   299 0.91 [subseq from] Ankyrin repeat-containing domain protein [Metarhizium guizhouense ARSEF 977]
THZ21555.1/22-321        -            300 PNP_UDP_1            PF01048.20   261   6.3e-85  294.4   0.6   1   1   7.5e-88   7.1e-85  294.2   0.6     2   259     1   299     1   300 0.94 [subseq from] hypothetical protein D6C91_04346 [Aureobasidium pullulans]
KFA81656.1/9-282         -            274 PNP_UDP_1            PF01048.20   261   6.4e-85  294.4   0.0   1   1   7.6e-88   7.2e-85  294.2   0.0     2   259     1   273     1   274 0.93 [subseq from] hypothetical protein S40288_09958 [Stachybotrys chartarum IBT 40288]
OJJ06623.1/12-306        -            295 PNP_UDP_1            PF01048.20   261   6.4e-85  294.4   0.1   1   1   7.7e-88   7.2e-85  294.2   0.1     2   259     1   294     1   295 0.89 [subseq from] hypothetical protein ASPVEDRAFT_330506 [Aspergillus versicolor CBS 583.65]
RSM19092.1/9-311         -            303 PNP_UDP_1            PF01048.20   261   6.5e-85  294.4   0.0   1   1   7.7e-88   7.3e-85  294.2   0.0     2   259     1   302     1   303 0.92 [subseq from] hypothetical protein CDV31_002013 [Fusarium ambrosium]
XP_025586298.1/36-317    -            282 PNP_UDP_1            PF01048.20   261   6.5e-85  294.3   0.1   1   1   7.8e-88   7.4e-85  294.2   0.1     2   259     1   281     1   282 0.83 [subseq from] uncharacterized protein FVRRES_07014 [Fusarium venenatum] >CEI62578.1 unnamed protein product [Fusarium venenatum]
EIT81636.1/11-305        -            295 PNP_UDP_1            PF01048.20   261   6.5e-85  294.3   0.0   1   1   7.8e-88   7.3e-85  294.2   0.0     2   257     1   293     1   295 0.89 [subseq from] TPR repeat protein [Aspergillus oryzae 3.042] >KDE76587.1 TPR repeat protein [Aspergillus oryzae 100-8] >OOO09658.1 NB-ARC domain protein [Aspergillus oryzae]
KAB8246353.1/11-305      -            295 PNP_UDP_1            PF01048.20   261   6.5e-85  294.3   0.0   1   1   7.8e-88   7.3e-85  294.2   0.0     2   257     1   293     1   295 0.89 [subseq from] hypothetical protein BDV35DRAFT_392973 [Aspergillus parvisclerotigenus]
XP_001820477.1/11-305    -            295 PNP_UDP_1            PF01048.20   261   6.5e-85  294.3   0.0   1   1   7.8e-88   7.3e-85  294.2   0.0     2   257     1   293     1   295 0.89 [subseq from] unnamed protein product [Aspergillus oryzae RIB40] >BAE58475.1 unnamed protein product [Aspergillus oryzae RIB40]
KJK65595.1/11-305        -            295 PNP_UDP_1            PF01048.20   261   6.6e-85  294.3   0.0   1   1   7.9e-88   7.4e-85  294.2   0.0     2   257     1   293     1   295 0.89 [subseq from] Tetratricopeptide repeat [Aspergillus parasiticus SU-1]
XP_029743193.1/26-317    -            292 PNP_UDP_1            PF01048.20   261   6.8e-85  294.3   0.1   1   1     8e-88   7.6e-85  294.1   0.1     2   259     1   291     1   292 0.88 [subseq from] uncharacterized protein PpBr36_11390 [Pyricularia pennisetigena] >TLS20343.1 hypothetical protein PpBr36_11390 [Pyricularia pennisetigena]
XP_030976227.1/760-1051  -            292 PNP_UDP_1            PF01048.20   261   6.8e-85  294.3   0.1   1   1     8e-88   7.6e-85  294.1   0.1     2   259     1   291     1   292 0.88 [subseq from] uncharacterized protein PgNI_12229, partial [Pyricularia grisea] >TLD03360.1 hypothetical protein PgNI_12229, partial [Pyricularia grisea]
KXJ86460.1/9-311         -            303 PNP_UDP_1            PF01048.20   261   6.8e-85  294.3   0.0   1   1   8.5e-88   8.1e-85  294.0   0.0     2   259     1   302     1   303 0.84 [subseq from] hypothetical protein Micbo1qcDRAFT_219483 [Microdochium bolleyi]
TDZ21498.1/9-289         -            281 PNP_UDP_1            PF01048.20   261   6.9e-85  294.3   0.0   1   1   8.2e-88   7.7e-85  294.1   0.0     2   259     1   280     1   281 0.90 [subseq from] hypothetical protein Cob_v005466 [Colletotrichum orbiculare MAFF 240422]
KAB8218124.1/10-302      -            293 PNP_UDP_1            PF01048.20   261   6.9e-85  294.3   0.0   1   1   8.2e-88   7.8e-85  294.1   0.0     2   259     1   292     1   293 0.92 [subseq from] violaceus kinesin [Aspergillus novoparasiticus]
KZZ87678.1/15-315        -            301 PNP_UDP_1            PF01048.20   261     7e-85  294.2   0.1   1   1   8.3e-88   7.8e-85  294.1   0.1     2   259     1   300     1   301 0.86 [subseq from] Pfs, NB-ARC and Ankyrin domain protein [Moelleriella libera RCEF 2490]
PKK45002.1/9-308         -            300 PNP_UDP_1            PF01048.20   261     7e-85  294.2   0.0   1   1   8.6e-88   8.1e-85  294.0   0.0     2   259     1   299     1   300 0.85 [subseq from] hypothetical protein CI102_9534 [Trichoderma harzianum]
XP_024774737.1/9-308     -            300 PNP_UDP_1            PF01048.20   261     7e-85  294.2   0.0   1   1   8.6e-88   8.1e-85  294.0   0.0     2   259     1   299     1   300 0.85 [subseq from] hypothetical protein M431DRAFT_508483 [Trichoderma harzianum CBS 226.95] >PTB55060.1 hypothetical protein M431DRAFT_508483 [Trichoderma harzianum CBS 226.95]
XP_018662695.1/9-306     -            298 PNP_UDP_1            PF01048.20   261     7e-85  294.2   0.1   1   1   8.4e-88     8e-85  294.1   0.1     2   259     1   297     1   298 0.92 [subseq from] hypothetical protein TGAM01_v205828 [Trichoderma gamsii] >PON25142.1 hypothetical protein TGAM01_v205828 [Trichoderma gamsii]
RSL88930.1/11-302        -            292 PNP_UDP_1            PF01048.20   261   7.1e-85  294.2   0.0   1   1   8.5e-88     8e-85  294.0   0.0     2   258     1   291     1   292 0.83 [subseq from] hypothetical protein CEP51_001482 [Fusarium sp. AF-3]
RSM03351.1/11-302        -            292 PNP_UDP_1            PF01048.20   261   7.1e-85  294.2   0.0   1   1   8.5e-88     8e-85  294.0   0.0     2   258     1   291     1   292 0.83 [subseq from] hypothetical protein CEP52_007457 [Fusarium sp. AF-4]
KDN68182.1/46-348        -            303 PNP_UDP_1            PF01048.20   261   7.1e-85  294.2   0.0   1   1   8.7e-88   8.2e-85  294.0   0.0     2   259     1   302     1   303 0.88 [subseq from] hypothetical protein CSUB01_10565 [Colletotrichum sublineola]
OOQ89534.1/14-307        -            294 PNP_UDP_1            PF01048.20   261   7.1e-85  294.2   0.0   1   1   8.5e-88     8e-85  294.0   0.0     2   259     1   293     1   294 0.91 [subseq from] hypothetical protein PEBR_07820 [Penicillium brasilianum]
XP_013957068.1/5-290     -            286 PNP_UDP_1            PF01048.20   261   7.2e-85  294.2   0.2   1   1   8.6e-88   8.1e-85  294.0   0.2     2   258     1   285     1   286 0.87 [subseq from] hypothetical protein TRIVIDRAFT_136184, partial [Trichoderma virens Gv29-8] >EHK22859.1 hypothetical protein TRIVIDRAFT_136184, partial [Trichoderma virens Gv29-8]
PKK47276.1/13-330        -            318 PNP_UDP_1            PF01048.20   261   7.2e-85  294.2   0.0   1   1   9.3e-88   8.8e-85  293.9   0.0     2   260     1   318     1   318 0.84 [subseq from] hypothetical protein CI102_11820 [Trichoderma harzianum]
XP_024778231.1/13-330    -            318 PNP_UDP_1            PF01048.20   261   7.2e-85  294.2   0.0   1   1   9.3e-88   8.8e-85  293.9   0.0     2   260     1   318     1   318 0.84 [subseq from] hypothetical protein M431DRAFT_280352 [Trichoderma harzianum CBS 226.95] >PTB58554.1 hypothetical protein M431DRAFT_280352 [Trichoderma harzianum CBS 226.95]
KFX52833.1/953-1248      -            296 PNP_UDP_1            PF01048.20   261   7.3e-85  294.2   0.0   1   1   8.7e-88   8.2e-85  294.0   0.0     2   259     1   295     1   296 0.86 [subseq from] Carboxylic acid transporter protein like [Talaromyces marneffei PM1]
XP_002153074.1/11-306    -            296 PNP_UDP_1            PF01048.20   261   7.3e-85  294.2   0.0   1   1   8.7e-88   8.2e-85  294.0   0.0     2   259     1   295     1   296 0.86 [subseq from] kinesin, putative [Talaromyces marneffei ATCC 18224] >EEA18689.1 kinesin, putative [Talaromyces marneffei ATCC 18224] >QGA21757.1 hypothetical protein EYB26_009468 [Talaromyces marneffei] >KAE8548415.1 hypothetical protein EYB25_008793 [Talaromyces marneffei]
THX90055.1/29-319        -            291 PNP_UDP_1            PF01048.20   261   7.4e-85  294.2   0.0   1   1   8.8e-88   8.3e-85  294.0   0.0     2   259     1   290     1   291 0.86 [subseq from] hypothetical protein D6D05_00781 [Aureobasidium pullulans]
OCK96530.1/432-719       -            288 PNP_UDP_1            PF01048.20   261   7.5e-85  294.1   0.0   1   1   8.9e-88   8.4e-85  294.0   0.0     2   259     1   287     1   288 0.84 [subseq from] purine and uridine phosphorylase [Cenococcum geophilum 1.58]
EXK25884.1/9-304         -            296 PNP_UDP_1            PF01048.20   261   7.5e-85  294.1   0.0   1   1   8.9e-88   8.4e-85  294.0   0.0     2   257     1   294     1   296 0.92 [subseq from] hypothetical protein FOMG_17498 [Fusarium oxysporum f. sp. melonis 26406]
XP_001258664.1/11-303    -            293 PNP_UDP_1            PF01048.20   261   7.6e-85  294.1   0.0   1   1   9.1e-88   8.6e-85  293.9   0.0     2   257     1   291     1   293 0.87 [subseq from] wd-repeat protein [Aspergillus fischeri NRRL 181] >EAW16767.1 wd-repeat protein [Aspergillus fischeri NRRL 181]
OPB45419.1/38-314        -            277 PNP_UDP_1            PF01048.20   261   7.6e-85  294.1   0.0   1   1   9.2e-88   8.6e-85  293.9   0.0     2   260     1   277     1   277 0.86 [subseq from] hypothetical protein A0O28_0076290 [Trichoderma guizhouense]
CVK85104.1/15-329        -            315 PNP_UDP_1            PF01048.20   261   7.6e-85  294.1   0.0   1   1   9.4e-88   8.9e-85  293.9   0.0     2   259     1   314     1   315 0.86 [subseq from] related to ankyrin [Fusarium mangiferae]
XP_025513839.1/9-310     -            302 PNP_UDP_1            PF01048.20   261   7.6e-85  294.1   0.0   1   1   9.1e-88   8.6e-85  293.9   0.0     2   259     1   301     1   302 0.90 [subseq from] ankyrin [Aspergillus piperis CBS 112811] >RAH55917.1 ankyrin [Aspergillus piperis CBS 112811]
RKK94061.1/9-310         -            302 PNP_UDP_1            PF01048.20   261   7.7e-85  294.1   0.0   1   1   9.3e-88   8.8e-85  293.9   0.0     2   259     1   301     1   302 0.88 [subseq from] hypothetical protein BFJ71_g9196 [Fusarium oxysporum]
XP_029759475.1/27-317    -            291 PNP_UDP_1            PF01048.20   261   7.7e-85  294.1   0.0   1   1   9.2e-88   8.7e-85  293.9   0.0     2   259     1   290     1   291 0.85 [subseq from] uncharacterized protein M438DRAFT_406695 [Aureobasidium pullulans EXF-150] >KEQ83288.1 hypothetical protein M438DRAFT_406695 [Aureobasidium pullulans EXF-150]
KKP00087.1/13-330        -            318 PNP_UDP_1            PF01048.20   261   7.8e-85  294.1   0.0   1   1     1e-87   9.6e-85  293.8   0.0     2   260     1   318     1   318 0.83 [subseq from] hypothetical protein THAR02_07820 [Trichoderma harzianum]
XP_002486181.1/14-307    -            294 PNP_UDP_1            PF01048.20   261   7.8e-85  294.1   0.0   1   1   9.3e-88   8.8e-85  293.9   0.0     2   259     1   293     1   294 0.87 [subseq from] kinesin light chain, putative [Talaromyces stipitatus ATCC 10500] >EED13943.1 kinesin light chain, putative [Talaromyces stipitatus ATCC 10500]
OJD15619.1/11-314        -            304 PNP_UDP_1            PF01048.20   261   7.9e-85  294.1   0.1   1   1   9.4e-88   8.9e-85  293.9   0.1     2   259     1   303     1   304 0.86 [subseq from] hypothetical protein AJ78_04139 [Emergomyces pasteurianus Ep9510]
XP_015410489.1/17-340    -            324 PNP_UDP_1            PF01048.20   261     8e-85  294.0   0.0   1   1   1.1e-87   1.1e-84  293.7   0.0     2   259     1   323     1   324 0.82 [subseq from] ankyrin repeat-containing protein [Aspergillus nomius NRRL 13137] >KNG89566.1 ankyrin repeat-containing protein [Aspergillus nomius NRRL 13137]
KPM44509.1/919-1200      -            282 PNP_UDP_1            PF01048.20   261     8e-85  294.0   0.4   1   1   9.5e-88     9e-85  293.9   0.4     2   259     1   281     1   282 0.92 [subseq from] hypothetical protein AK830_g2022 [Neonectria ditissima]
XP_014557078.1/17-342    -            326 PNP_UDP_1            PF01048.20   261     8e-85  294.0   0.0   1   1   1.2e-87   1.1e-84  293.5   0.0     2   259     1   325     1   326 0.78 [subseq from] hypothetical protein COCVIDRAFT_37390 [Bipolaris victoriae FI3] >EUN27479.1 hypothetical protein COCVIDRAFT_37390 [Bipolaris victoriae FI3]
KAB2568609.1/18-318      -            301 PNP_UDP_1            PF01048.20   261   8.2e-85  294.0   0.0   1   1   9.8e-88   9.2e-85  293.8   0.0     2   259     1   300     1   301 0.85 [subseq from] hypothetical protein DBV05_g12712 [Lasiodiplodia theobromae]
PSK59456.1/9-304         -            296 PNP_UDP_1            PF01048.20   261   8.2e-85  294.0   0.0   1   1   9.8e-88   9.3e-85  293.8   0.0     2   259     1   295     1   296 0.91 [subseq from] hypothetical protein B9Z65_3780 [Elsinoe australis]
RSL62669.1/41-323        -            283 PNP_UDP_1            PF01048.20   261   8.3e-85  294.0   0.0   1   1   9.9e-88   9.4e-85  293.8   0.0     2   260     1   283     1   283 0.88 [subseq from] hypothetical protein CEP54_005624 [Fusarium sp. AF-8]
XP_024726290.1/13-314    -            302 PNP_UDP_1            PF01048.20   261   8.3e-85  294.0   0.0   1   1   9.9e-88   9.3e-85  293.8   0.0     2   258     1   301     1   302 0.90 [subseq from] purine and uridine phosphorylase, partial [Hyaloscypha bicolor E] >PMD49386.1 purine and uridine phosphorylase, partial [Hyaloscypha bicolor E]
XP_003042009.1/11-303    -            293 PNP_UDP_1            PF01048.20   261   8.4e-85  294.0   0.0   1   1     1e-87   9.4e-85  293.8   0.0     2   259     1   292     1   293 0.84 [subseq from] hypothetical protein NECHADRAFT_72796 [[Nectria] haematococca mpVI 77-13-4] >EEU36296.1 hypothetical protein NECHADRAFT_72796 [[Nectria] haematococca mpVI 77-13-4]
THZ31512.1/27-318        -            292 PNP_UDP_1            PF01048.20   261   8.6e-85  293.9   0.0   1   1     1e-87   9.6e-85  293.8   0.0     2   259     1   291     1   292 0.87 [subseq from] hypothetical protein D6C89_00798 [Aureobasidium pullulans]
EIT74240.1/39-340        -            302 PNP_UDP_1            PF01048.20   261   8.7e-85  293.9   0.0   1   1     1e-87   9.8e-85  293.8   0.0     2   259     1   301     1   302 0.87 [subseq from] ankyrin [Aspergillus oryzae 3.042] >KDE75909.1 ankyrin [Aspergillus oryzae 100-8]
KFA81356.1/9-309         -            301 PNP_UDP_1            PF01048.20   261   8.7e-85  293.9   0.1   1   1   1.1e-87     1e-84  293.7   0.1     2   260     1   301     1   301 0.85 [subseq from] hypothetical protein S40288_06058 [Stachybotrys chartarum IBT 40288]
TLD22979.1/46-337        -            292 PNP_UDP_1            PF01048.20   261   8.7e-85  293.9   0.0   1   1     1e-87   9.8e-85  293.8   0.0     2   259     1   291     1   292 0.86 [subseq from] hypothetical protein PspLS_07041 [Pyricularia sp. CBS 133598]
THV99213.1/299-589       -            291 PNP_UDP_1            PF01048.20   261   8.8e-85  293.9   0.0   1   1     1e-87   9.8e-85  293.7   0.0     2   259     1   290     1   291 0.87 [subseq from] hypothetical protein D6D27_01078 [Aureobasidium pullulans]
ETS05240.1/9-309         -            301 PNP_UDP_1            PF01048.20   261     9e-85  293.9   0.1   1   1   1.1e-87     1e-84  293.7   0.1     2   259     1   300     1   301 0.84 [subseq from] putative WD-repeat protein [Trichoderma reesei RUT C-30]
XP_006962420.1/9-309     -            301 PNP_UDP_1            PF01048.20   261     9e-85  293.9   0.1   1   1   1.1e-87     1e-84  293.7   0.1     2   259     1   300     1   301 0.84 [subseq from] predicted protein [Trichoderma reesei QM6a] >EGR52058.1 predicted protein [Trichoderma reesei QM6a]
RSM15795.1/11-302        -            292 PNP_UDP_1            PF01048.20   261     9e-85  293.9   0.0   1   1   1.1e-87     1e-84  293.7   0.0     2   258     1   291     1   292 0.84 [subseq from] hypothetical protein CDV31_004737 [Fusarium ambrosium]
TIA39333.1/98-388        -            291 PNP_UDP_1            PF01048.20   261   9.2e-85  293.9   0.0   1   1   1.1e-87     1e-84  293.7   0.0     2   259     1   290     1   291 0.85 [subseq from] hypothetical protein D6C78_03381, partial [Aureobasidium pullulans]
KPA37408.1/56-363        -            308 PNP_UDP_1            PF01048.20   261   9.2e-85  293.9   0.0   1   1   1.1e-87     1e-84  293.7   0.0     3   259     2   307     1   308 0.87 [subseq from] hypothetical protein FLAG1_09784 [Fusarium langsethiae]
KKP04532.1/9-306         -            298 PNP_UDP_1            PF01048.20   261   9.4e-85  293.8   0.1   1   1   1.1e-87   1.1e-84  293.7   0.1     2   259     1   297     1   298 0.87 [subseq from] AGC/PKA protein kinase [Trichoderma harzianum]
EWZ32969.1/520-813       -            294 PNP_UDP_1            PF01048.20   261   9.4e-85  293.8   0.1   1   1   1.1e-87   1.1e-84  293.7   0.1     2   257     1   292     1   294 0.91 [subseq from] hypothetical protein FOZG_14469 [Fusarium oxysporum Fo47]
EMD86915.1/14-302        -            289 PNP_UDP_1            PF01048.20   261   9.4e-85  293.8   0.5   1   1   1.1e-87   1.1e-84  293.7   0.5     2   259     1   288     1   289 0.87 [subseq from] hypothetical protein COCHEDRAFT_1145796, partial [Bipolaris maydis C5]
XP_014077997.1/14-302    -            289 PNP_UDP_1            PF01048.20   261   9.4e-85  293.8   0.5   1   1   1.1e-87   1.1e-84  293.7   0.5     2   259     1   288     1   289 0.87 [subseq from] hypothetical protein COCC4DRAFT_41480 [Bipolaris maydis ATCC 48331] >ENI04088.1 hypothetical protein COCC4DRAFT_41480 [Bipolaris maydis ATCC 48331]
XP_024777044.1/9-310     -            302 PNP_UDP_1            PF01048.20   261   9.6e-85  293.8   0.0   1   1   1.1e-87   1.1e-84  293.6   0.0     2   259     1   301     1   302 0.91 [subseq from] hypothetical protein M431DRAFT_44438, partial [Trichoderma harzianum CBS 226.95] >PTB57367.1 hypothetical protein M431DRAFT_44438, partial [Trichoderma harzianum CBS 226.95]
OBT41614.1/10-302        -            293 PNP_UDP_1            PF01048.20   261   9.8e-85  293.8   0.1   1   1   1.2e-87   1.1e-84  293.6   0.1     1   256     1   292     1   293 0.92 [subseq from] hypothetical protein VE00_07822 [Pseudogymnoascus sp. WSF 3629]
RBQ81175.1/9-310         -            302 PNP_UDP_1            PF01048.20   261   9.9e-85  293.7   0.0   1   1   1.2e-87   1.1e-84  293.6   0.0     2   259     1   301     1   302 0.86 [subseq from] hypothetical protein FVER14953_20475 [Fusarium verticillioides]
OJJ05522.1/13-328        -            316 PNP_UDP_1            PF01048.20   261   9.9e-85  293.7   0.1   1   1   1.2e-87   1.1e-84  293.6   0.1     2   259     1   315     1   316 0.87 [subseq from] hypothetical protein ASPVEDRAFT_137888, partial [Aspergillus versicolor CBS 583.65]
KKP07235.1/9-309         -            301 PNP_UDP_1            PF01048.20   261   9.9e-85  293.7   0.1   1   1   1.2e-87   1.1e-84  293.6   0.1     2   259     1   300     1   301 0.87 [subseq from] hypothetical protein THAR02_00665 [Trichoderma harzianum]
THY31266.1/29-319        -            291 PNP_UDP_1            PF01048.20   261   9.9e-85  293.7   0.0   1   1   1.2e-87   1.1e-84  293.6   0.0     2   259     1   290     1   291 0.86 [subseq from] hypothetical protein D6D00_02350 [Aureobasidium pullulans]
TDZ14144.1/9-311         -            303 PNP_UDP_1            PF01048.20   261     1e-84  293.7   0.3   1   1   1.2e-87   1.2e-84  293.5   0.3     2   259     1   302     1   303 0.85 [subseq from] hypothetical protein Cob_v012911 [Colletotrichum orbiculare MAFF 240422]
KUL81548.1/11-304        -            294 PNP_UDP_1            PF01048.20   261     1e-84  293.7   0.0   1   1   1.2e-87   1.1e-84  293.5   0.0     2   257     1   293     1   294 0.89 [subseq from] hypothetical protein ZTR_09489 [Talaromyces verruculosus]
XP_025493479.1/1-280     -            280 PNP_UDP_1            PF01048.20   261     1e-84  293.7   0.0   1   1   1.2e-87   1.2e-84  293.5   0.0    12   259     1   279     1   280 0.87 [subseq from] purine and uridine phosphorylase [Aspergillus uvarum CBS 121591] >PYH83279.1 purine and uridine phosphorylase [Aspergillus uvarum CBS 121591]
KUL81435.1/11-305        -            295 PNP_UDP_1            PF01048.20   261     1e-84  293.7   0.0   1   1   1.2e-87   1.2e-84  293.5   0.0     2   257     1   293     1   295 0.86 [subseq from] hypothetical protein ZTR_10668 [Talaromyces verruculosus]
KFY95960.1/10-302        -            293 PNP_UDP_1            PF01048.20   261     1e-84  293.7   0.1   1   1   1.2e-87   1.2e-84  293.5   0.1     1   256     1   292     1   293 0.92 [subseq from] hypothetical protein V498_03038 [Pseudogymnoascus sp. VKM F-4517 (FW-2822)]
[truncated: 3,376,741 more chars]
