# Supplementary material for: Exploring a diverse world of effector domains and amyloid signaling motifs in fungal NLR proteins
Source: PLoS Comput Biol. 2022 Dec 21;18(12):e1010787. doi: 10.1371/journal.pcbi.1010787 (PMC9815663; doi:10.1371/journal.pcbi.1010787)
Supplement: S10 Data — The lists were obtained through iterative searches in NCBI “nr” starting from Pfam profiles of known NLR effector domains. (GZ) [file pcbi.1010787.s017.tar.gz › PF01582/conv_alignment.tbl]

#                                                                              --- full sequence --- -------------- this domain -------------   hmm coord   ali coord   env coord
# target name          accession   tlen query name           accession   qlen   E-value  score  bias   #  of  c-Evalue  i-Evalue  score  bias  from    to  from    to  from    to  acc description of target
#  ------------------- ---------- ----- -------------------- ---------- ----- --------- ------ ----- --- --- --------- --------- ------ ----- ----- ----- ----- ----- ----- ----- ---- ---------------------
ORY44371.1/36-146      -            111 TIR                  PF01582.20    86     4e-28  106.6   0.0   1   1   3.6e-33   4.7e-28  106.4   0.0     1    86     1   111     1   111 0.97 [subseq from] hypothetical protein BCR33DRAFT_219974 [Rhizoclosmatium globosum]
TPX74379.1/211-320     -            110 TIR                  PF01582.20    86   1.1e-27  105.2   0.0   1   1   1.1e-32   1.4e-27  104.9   0.0     1    86     1   110     1   110 0.99 [subseq from] hypothetical protein CcCBS67573_g04360 [Chytriomyces confervae]
ORY45892.1/104-211     -            108 TIR                  PF01582.20    86   2.2e-27  104.2   0.0   1   1   2.6e-32   3.3e-27  103.6   0.0     1    83     1   107     1   108 0.96 [subseq from] hypothetical protein BCR33DRAFT_715922, partial [Rhizoclosmatium globosum]
XP_031027808.1/120-229 -            110 TIR                  PF01582.20    86   3.9e-27  103.4   0.0   1   1   3.5e-32   4.6e-27  103.2   0.0     1    86     1   110     1   110 0.90 [subseq from] uncharacterized protein SmJEL517_g00123 [Synchytrium microbalum] >TPX38093.1 hypothetical protein SmJEL517_g00123 [Synchytrium microbalum]
ORY38246.1/281-383     -            103 TIR                  PF01582.20    86   3.3e-26  100.4   0.0   1   1   2.9e-31   3.7e-26  100.3   0.0     1    86     1   103     1   103 0.99 [subseq from] kinase-like protein [Rhizoclosmatium globosum]
ORY46062.1/77-162      -             86 TIR                  PF01582.20    86   2.1e-25   97.9   0.3   1   1   1.8e-30   2.3e-25   97.7   0.3     1    86     1    86     1    86 0.97 [subseq from] hypothetical protein BCR33DRAFT_159571 [Rhizoclosmatium globosum]
ORY42520.1/653-739     -             87 TIR                  PF01582.20    86   3.5e-25   97.2   0.0   1   1   2.9e-30   3.8e-25   97.0   0.0     1    86     1    87     1    87 0.98 [subseq from] hypothetical protein BCR33DRAFT_851581 [Rhizoclosmatium globosum]
TPX66392.1/707-805     -             99 TIR                  PF01582.20    86   4.2e-25   96.9   0.0   1   1   3.6e-30   4.7e-25   96.7   0.0     1    86     1    99     1    99 0.98 [subseq from] hypothetical protein CcCBS67573_g07857 [Chytriomyces confervae]
TPX72029.1/197-295     -             99 TIR                  PF01582.20    86   4.2e-25   96.9   0.0   1   1   3.6e-30   4.7e-25   96.7   0.0     1    86     1    99     1    99 0.98 [subseq from] hypothetical protein CcCBS67573_g05972 [Chytriomyces confervae]
ORY53301.1/51-153      -            103 TIR                  PF01582.20    86   4.7e-25   96.7   0.0   1   1   4.1e-30   5.3e-25   96.6   0.0     1    86     1   103     1   103 0.97 [subseq from] hypothetical protein BCR33DRAFT_192610 [Rhizoclosmatium globosum]
ORY42517.1/633-719     -             87 TIR                  PF01582.20    86   8.9e-25   95.9   0.0   1   1   7.6e-30   9.8e-25   95.7   0.0     1    86     1    87     1    87 0.98 [subseq from] hypothetical protein BCR33DRAFT_718212 [Rhizoclosmatium globosum]
ORY53928.1/169-253     -             85 TIR                  PF01582.20    86   1.2e-24   95.5   0.0   1   1     1e-29   1.3e-24   95.3   0.0     1    86     1    85     1    85 0.98 [subseq from] hypothetical protein BCR33DRAFT_11774 [Rhizoclosmatium globosum]
XP_031022346.1/488-571 -             84 TIR                  PF01582.20    86     2e-24   94.7   0.2   1   1   1.7e-29   2.2e-24   94.6   0.2     1    86     1    84     1    84 0.99 [subseq from] uncharacterized protein SmJEL517_g05739 [Synchytrium microbalum] >TPX30758.1 hypothetical protein SmJEL517_g05739 [Synchytrium microbalum]
TPX54218.1/644-730     -             87 TIR                  PF01582.20    86     3e-24   94.2   0.0   1   1   2.5e-29   3.3e-24   94.0   0.0     1    86     1    87     1    87 0.98 [subseq from] hypothetical protein CcCBS67573_g09605 [Chytriomyces confervae]
ORY50054.1/119-224     -            106 TIR                  PF01582.20    86   4.4e-24   93.6   0.1   1   1     4e-29   5.2e-24   93.4   0.1     1    86     1   106     1   106 0.98 [subseq from] ankyrin [Rhizoclosmatium globosum]
ORY42063.1/335-419     -             85 TIR                  PF01582.20    86   4.7e-24   93.6   0.0   1   1   3.9e-29   5.1e-24   93.4   0.0     1    86     1    85     1    85 0.98 [subseq from] hypothetical protein BCR33DRAFT_825036 [Rhizoclosmatium globosum]
ORY44325.1/218-303     -             86 TIR                  PF01582.20    86   1.1e-23   92.3   0.0   1   1   9.7e-29   1.3e-23   92.2   0.0     1    86     1    86     1    86 0.98 [subseq from] hypothetical protein BCR33DRAFT_765973 [Rhizoclosmatium globosum]
ORY42517.1/801-885     -             85 TIR                  PF01582.20    86   2.5e-23   91.2   0.1   1   1   2.1e-28   2.7e-23   91.1   0.1     1    84     1    85     1    85 0.96 [subseq from] hypothetical protein BCR33DRAFT_718212 [Rhizoclosmatium globosum]
ORY41381.1/1-84        -             84 TIR                  PF01582.20    86   2.8e-23   91.1   0.1   1   1   2.4e-28   3.1e-23   90.9   0.1     1    86     1    84     1    84 0.98 [subseq from] hypothetical protein BCR33DRAFT_345373 [Rhizoclosmatium globosum]
XP_031025810.1/224-307 -             84 TIR                  PF01582.20    86   3.3e-23   90.8   0.3   1   1   2.8e-28   3.6e-23   90.7   0.3     1    86     1    84     1    84 0.98 [subseq from] uncharacterized protein SmJEL517_g02292 [Synchytrium microbalum] >TPX35283.1 hypothetical protein SmJEL517_g02292 [Synchytrium microbalum]
ORY46825.1/259-340     -             82 TIR                  PF01582.20    86     4e-23   90.6   0.0   1   1   3.4e-28   4.4e-23   90.4   0.0     1    82     1    82     1    82 0.98 [subseq from] hypothetical protein BCR33DRAFT_110541 [Rhizoclosmatium globosum]
XP_031026569.1/87-179  -             93 TIR                  PF01582.20    86   7.1e-23   89.8   0.1   1   1   6.2e-28     8e-23   89.6   0.1     1    85     1    93     1    93 0.98 [subseq from] uncharacterized protein SmJEL517_g01460 [Synchytrium microbalum] >TPX36256.1 hypothetical protein SmJEL517_g01460 [Synchytrium microbalum]
ORY41380.1/8-87        -             80 TIR                  PF01582.20    86   7.2e-23   89.7   0.2   1   1   6.1e-28   7.8e-23   89.6   0.2     5    86     1    80     1    80 0.99 [subseq from] hypothetical protein BCR33DRAFT_826312 [Rhizoclosmatium globosum]
ORY46057.1/237-322     -             86 TIR                  PF01582.20    86   9.5e-23   89.4   0.1   1   1   8.1e-28     1e-22   89.2   0.1     1    86     1    86     1    86 0.98 [subseq from] hypothetical protein BCR33DRAFT_716067, partial [Rhizoclosmatium globosum]
ORY48719.1/202-287     -             86 TIR                  PF01582.20    86   1.1e-22   89.1   0.1   1   1   9.6e-28   1.2e-22   89.0   0.1     1    86     1    86     1    86 0.96 [subseq from] hypothetical protein BCR33DRAFT_848072 [Rhizoclosmatium globosum]
ORY42520.1/823-906     -             84 TIR                  PF01582.20    86   1.2e-22   89.1   0.1   1   1   9.4e-28   1.2e-22   89.0   0.1     1    78     1    76     1    84 0.95 [subseq from] hypothetical protein BCR33DRAFT_851581 [Rhizoclosmatium globosum]
ORY47903.1/155-239     -             85 TIR                  PF01582.20    86   1.8e-22   88.5   0.1   1   1   1.5e-27   1.9e-22   88.4   0.1     1    84     1    84     1    85 0.98 [subseq from] WD40 repeat-like protein [Rhizoclosmatium globosum]
ORY32489.1/158-242     -             85 TIR                  PF01582.20    86     2e-22   88.3   0.2   1   1   1.7e-27   2.2e-22   88.2   0.2     1    85     1    85     1    85 0.98 [subseq from] WD40 repeat-like protein [Rhizoclosmatium globosum]
ORY37102.1/216-300     -             85 TIR                  PF01582.20    86   4.4e-22   87.2   0.0   1   1   3.8e-27   4.9e-22   87.1   0.0     1    84     1    84     1    85 0.98 [subseq from] WD40 repeat-like protein [Rhizoclosmatium globosum]
TPX73820.1/188-290     -            103 TIR                  PF01582.20    86     8e-22   86.4   0.0   1   1   6.9e-27   8.9e-22   86.2   0.0     1    86     1   103     1   103 0.99 [subseq from] hypothetical protein CcCBS67573_g04913 [Chytriomyces confervae]
XP_031027801.1/74-152  -             79 TIR                  PF01582.20    86   3.5e-21   84.3   0.1   1   1   2.9e-26   3.8e-21   84.2   0.1     5    85     1    79     1    79 0.98 [subseq from] uncharacterized protein SmJEL517_g00124 [Synchytrium microbalum] >TPX38086.1 hypothetical protein SmJEL517_g00124 [Synchytrium microbalum]
ORY28936.1/176-261     -             86 TIR                  PF01582.20    86   4.2e-21   84.1   0.1   1   1   3.5e-26   4.6e-21   84.0   0.1     1    84     1    85     1    86 0.97 [subseq from] hypothetical protein BCR33DRAFT_772685 [Rhizoclosmatium globosum]
ORY36987.1/217-302     -             86 TIR                  PF01582.20    86   4.6e-21   84.0   0.1   1   1   3.9e-26   5.1e-21   83.8   0.1     1    84     1    85     1    86 0.98 [subseq from] WD40 repeat-like protein [Rhizoclosmatium globosum]
ORY29213.1/280-366     -             87 TIR                  PF01582.20    86   7.7e-21   83.2   0.3   1   1   6.5e-26   8.4e-21   83.1   0.3     1    86     1    87     1    87 0.92 [subseq from] hypothetical protein BCR33DRAFT_857744 [Rhizoclosmatium globosum]
ORY36168.1/99-184      -             86 TIR                  PF01582.20    86   1.3e-20   82.5   0.1   1   1   1.1e-25   1.5e-20   82.3   0.1     1    86     1    86     1    86 0.95 [subseq from] hypothetical protein BCR33DRAFT_485584 [Rhizoclosmatium globosum]
ORY53290.1/187-266     -             80 TIR                  PF01582.20    86   1.5e-20   82.3   0.0   1   1   1.3e-25   1.7e-20   82.2   0.0     1    78     1    79     1    80 0.97 [subseq from] hypothetical protein BCR33DRAFT_761507 [Rhizoclosmatium globosum]
ORY53291.1/145-224     -             80 TIR                  PF01582.20    86   4.3e-20   80.8   0.0   1   1   3.6e-25   4.7e-20   80.7   0.0     1    78     1    79     1    80 0.97 [subseq from] hypothetical protein BCR33DRAFT_711607 [Rhizoclosmatium globosum]
ORY47897.1/15-96       -             82 TIR                  PF01582.20    86   1.3e-19   79.3   0.1   1   1   1.1e-24   1.4e-19   79.2   0.1     2    84     1    81     1    82 0.97 [subseq from] HCP-like protein [Rhizoclosmatium globosum]
ORY47897.1/459-537     -             79 TIR                  PF01582.20    86   1.7e-19   78.9   0.1   1   1   1.4e-24   1.9e-19   78.8   0.1     6    86     1    79     1    79 0.98 [subseq from] HCP-like protein [Rhizoclosmatium globosum]
TPX54218.1/811-889     -             79 TIR                  PF01582.20    86   5.6e-19   77.3   0.1   1   1   4.6e-24   5.9e-19   77.2   0.1     6    80     1    76     1    79 0.94 [subseq from] hypothetical protein CcCBS67573_g09605 [Chytriomyces confervae]
ORY24943.1/319-393     -             75 TIR                  PF01582.20    86   1.7e-18   75.7   0.0   1   1   1.4e-23   1.8e-18   75.7   0.0    12    86     2    75     1    75 0.94 [subseq from] hypothetical protein BCR33DRAFT_860029 [Rhizoclosmatium globosum]
XP_031026095.1/244-326 -             83 TIR                  PF01582.20    86   3.7e-18   74.6   1.3   1   1   3.1e-23     4e-18   74.5   1.3     1    84     1    82     1    83 0.97 [subseq from] uncharacterized protein SmJEL517_g01946 [Synchytrium microbalum] >TPX35663.1 hypothetical protein SmJEL517_g01946 [Synchytrium microbalum]
TPX70102.1/221-306     -             86 TIR                  PF01582.20    86     7e-18   73.8   0.0   1   1   6.2e-23     8e-18   73.6   0.0     1    79     1    81     1    84 0.93 [subseq from] hypothetical protein CcCBS67573_g06649 [Chytriomyces confervae]
XP_031026592.1/292-374 -             83 TIR                  PF01582.20    86     1e-17   73.2   0.1   1   1   8.7e-23   1.1e-17   73.1   0.1     1    84     1    82     1    83 0.92 [subseq from] uncharacterized protein SmJEL517_g01648 [Synchytrium microbalum] >TPX36279.1 hypothetical protein SmJEL517_g01648 [Synchytrium microbalum]
ORY53290.1/784-861     -             78 TIR                  PF01582.20    86   4.9e-17   71.0   0.0   1   1   4.1e-22   5.3e-17   71.0   0.0     1    74     1    75     1    78 0.96 [subseq from] hypothetical protein BCR33DRAFT_761507 [Rhizoclosmatium globosum]
XP_026629401.1/42-127  -             86 TIR                  PF01582.20    86   8.9e-17   70.2   0.0   1   1   7.4e-22   9.6e-17   70.1   0.0     1    84     1    85     1    86 0.95 [subseq from] TIR domain-domain-containing protein [Aspergillus welwitschiae] >RDH36379.1 TIR domain-domain-containing protein [Aspergillus welwitschiae]
RKO88767.1/270-352     -             83 TIR                  PF01582.20    86   9.1e-17   70.2   0.0   1   1   7.5e-22   9.7e-17   70.1   0.0     1    81     1    82     1    83 0.94 [subseq from] hypothetical protein BDK51DRAFT_49172 [Blyttiomyces helicus]
CAK46030.1/42-127      -             86 TIR                  PF01582.20    86   1.3e-16   69.7   0.0   1   1   1.1e-21   1.4e-16   69.6   0.0     1    84     1    85     1    86 0.96 [subseq from] unnamed protein product [Aspergillus niger] >RDH16369.1 hypothetical protein M747DRAFT_358636 [Aspergillus niger ATCC 13496]
XP_025460101.1/42-127  -             86 TIR                  PF01582.20    86   1.3e-16   69.7   0.0   1   1   1.1e-21   1.4e-16   69.6   0.0     1    84     1    85     1    86 0.96 [subseq from] hypothetical protein BO96DRAFT_471798 [Aspergillus lacticoffeatus CBS 101883] >PYH62046.1 hypothetical protein BO96DRAFT_471798 [Aspergillus lacticoffeatus CBS 101883]
ORY51428.1/187-275     -             89 TIR                  PF01582.20    86   2.7e-16   68.7   0.0   1   1   2.2e-21   2.8e-16   68.6   0.0     1    79     1    81     1    89 0.93 [subseq from] hypothetical protein BCR33DRAFT_454547 [Rhizoclosmatium globosum]
XP_031027481.1/165-244 -             80 TIR                  PF01582.20    86   4.3e-16   68.0   0.0   1   1   1.6e-20     2e-15   65.9   0.0     1    86     1    80     1    80 0.95 [subseq from] uncharacterized protein SmJEL517_g00674 [Synchytrium microbalum] >TPX37570.1 hypothetical protein SmJEL517_g00674 [Synchytrium microbalum]
ORY36625.1/82-175      -             94 TIR                  PF01582.20    86   6.4e-16   67.5   0.1   1   1   5.7e-21   7.4e-16   67.3   0.1     1    86     1    94     1    94 0.97 [subseq from] hypothetical protein BCR33DRAFT_721854 [Rhizoclosmatium globosum]
TPX71039.1/498-582     -             85 TIR                  PF01582.20    86   1.1e-15   66.8   0.7   1   1   8.9e-21   1.2e-15   66.7   0.7     1    84     1    84     1    85 0.95 [subseq from] hypothetical protein CcCBS67573_g06301 [Chytriomyces confervae]
RSH89957.1/12-97       -             86 TIR                  PF01582.20    86   6.9e-15   64.2   0.0   1   1   5.9e-20   7.6e-15   64.0   0.0     1    84     1    85     1    86 0.97 [subseq from] hypothetical protein EHS25_001943 [Saitozyma podzolica]
ORY53170.1/211-289     -             79 TIR                  PF01582.20    86     8e-15   64.0   0.0   1   1   6.7e-20   8.6e-15   63.8   0.0     1    76     1    78     1    79 0.96 [subseq from] hypothetical protein BCR33DRAFT_189420 [Rhizoclosmatium globosum]
ORY32716.1/240-320     -             81 TIR                  PF01582.20    86   4.2e-14   61.7   0.1   1   1   3.5e-19   4.5e-14   61.5   0.1     1    82     1    80     1    81 0.97 [subseq from] hypothetical protein BCR33DRAFT_791614 [Rhizoclosmatium globosum]
ORY32713.1/644-722     -             79 TIR                  PF01582.20    86   7.4e-14   60.9   0.1   1   1   6.2e-19     8e-14   60.8   0.1     1    79     1    77     1    79 0.97 [subseq from] hypothetical protein BCR33DRAFT_771351 [Rhizoclosmatium globosum]
KGQ13369.1/567-645     -             79 TIR                  PF01582.20    86   4.4e-13   58.4   0.2   1   1   3.7e-18   4.8e-13   58.3   0.2     1    78     1    78     1    79 0.98 [subseq from] hypothetical protein BBAD15_g905 [Beauveria bassiana D1-5]
PZC87862.1/12-105      -             94 TIR                  PF01582.20    86   1.7e-12   56.5   0.0   1   1   1.4e-17   1.9e-12   56.4   0.0     1    86     1    94     1    94 0.94 [subseq from] hypothetical protein Ptr86124_12418, partial [Pyrenophora tritici-repentis]
ORY42842.1/270-346     -             77 TIR                  PF01582.20    86   3.4e-12   55.5   0.0   1   1   2.9e-17   3.7e-12   55.4   0.0     1    64     1    75     1    77 0.93 [subseq from] hypothetical protein BCR33DRAFT_283265 [Rhizoclosmatium globosum]
ORY40746.1/321-394     -             74 TIR                  PF01582.20    86   7.8e-12   54.4   0.0   1   1   6.7e-17   8.6e-12   54.2   0.0     1    62     1    73     1    74 0.94 [subseq from] RNI-like protein [Rhizoclosmatium globosum]
ORY49118.1/32-93       -             62 TIR                  PF01582.20    86   1.2e-11   53.7   0.0   1   1     1e-16   1.4e-11   53.6   0.0     1    62     1    62     1    62 0.93 [subseq from] hypothetical protein BCR33DRAFT_695621 [Rhizoclosmatium globosum]
ORY49840.1/381-455     -             75 TIR                  PF01582.20    86   1.8e-11   53.2   0.0   1   1   1.5e-16   1.9e-11   53.1   0.0     1    63     1    74     1    75 0.94 [subseq from] RNI-like protein [Rhizoclosmatium globosum]
ORY48428.1/2-51        -             50 TIR                  PF01582.20    86   2.5e-11   52.8   0.0   1   1     2e-16   2.6e-11   52.7   0.0    37    84     3    49     1    50 0.94 [subseq from] hypothetical protein BCR33DRAFT_34952 [Rhizoclosmatium globosum]
ORY28887.1/2-51        -             50 TIR                  PF01582.20    86   3.4e-11   52.3   0.0   1   1   2.7e-16   3.5e-11   52.3   0.0    37    84     3    49     1    50 0.94 [subseq from] hypothetical protein BCR33DRAFT_589299 [Rhizoclosmatium globosum]
TPX76659.1/1518-1583   -             66 TIR                  PF01582.20    86   1.4e-10   50.4   0.0   1   1   1.2e-15   1.5e-10   50.3   0.0     1    60     1    66     1    66 0.95 [subseq from] hypothetical protein CcCBS67573_g02081 [Chytriomyces confervae]
ORY21084.1/2-52        -             51 TIR                  PF01582.20    86   1.6e-10   50.1   0.0   1   1   1.3e-15   1.7e-10   50.1   0.0    37    86     3    51     1    51 0.94 [subseq from] hypothetical protein BCR33DRAFT_215862 [Rhizoclosmatium globosum]
ORY23910.1/20-87       -             68 TIR                  PF01582.20    86     8e-10   47.9   0.0   1   1   6.8e-15   8.8e-10   47.8   0.0     1    59     1    67     1    68 0.90 [subseq from] TPR-like protein [Rhizoclosmatium globosum]
TPX76659.1/125-190     -             66 TIR                  PF01582.20    86   8.3e-10   47.9   0.0   1   1     7e-15     9e-10   47.8   0.0     1    60     1    66     1    66 0.94 [subseq from] hypothetical protein CcCBS67573_g02081 [Chytriomyces confervae]
ORY22403.1/20-87       -             68 TIR                  PF01582.20    86   1.1e-09   47.5   0.0   1   1   9.4e-15   1.2e-09   47.3   0.0     1    59     1    67     1    68 0.90 [subseq from] hypothetical protein BCR33DRAFT_162027 [Rhizoclosmatium globosum]
ORY44228.1/23-90       -             68 TIR                  PF01582.20    86   1.1e-09   47.5   0.0   1   1   9.4e-15   1.2e-09   47.3   0.0     1    59     1    67     1    68 0.90 [subseq from] TPR-like protein [Rhizoclosmatium globosum]
ORY39270.1/170-242     -             73 TIR                  PF01582.20    86   8.1e-09   44.7   0.0   1   1   6.9e-14     9e-09   44.6   0.0     1    62     1    72     1    73 0.93 [subseq from] hypothetical protein BCR33DRAFT_740969 [Rhizoclosmatium globosum]
ORY48342.1/278-333     -             56 TIR                  PF01582.20    86   1.6e-08   43.8   0.0   1   1   1.3e-13   1.7e-08   43.7   0.0     1    56     1    56     1    56 0.95 [subseq from] hypothetical protein BCR33DRAFT_735796 [Rhizoclosmatium globosum]
ORY41685.1/2-40        -             39 TIR                  PF01582.20    86   3.6e-08   42.6   0.4   1   1   2.9e-13   3.8e-08   42.6   0.4    50    86     2    39     1    39 0.94 [subseq from] hypothetical protein BCR33DRAFT_337838 [Rhizoclosmatium globosum]
TPX76355.1/236-307     -             72 TIR                  PF01582.20    86   6.6e-08   41.8   0.2   1   1   2.5e-12   3.3e-07   39.6   0.2     1    76     1    69     1    72 0.92 [subseq from] hypothetical protein CcCBS67573_g02387 [Chytriomyces confervae]
ORY38336.1/22-89       -             68 TIR                  PF01582.20    86   6.9e-08   41.7   0.0   1   1   5.8e-13   7.5e-08   41.6   0.0     1    58     1    66     1    68 0.90 [subseq from] hypothetical protein BCR33DRAFT_741550 [Rhizoclosmatium globosum]
TPX39425.1/13-59       -             47 TIR                  PF01582.20    86   6.7e-07   38.6   0.0   1   1   5.2e-12   6.7e-07   38.6   0.0    20    59     6    45     1    47 0.93 [subseq from] hypothetical protein CcCBS67573_g10669 [Chytriomyces confervae]
ORY40252.1/13-87       -             75 TIR                  PF01582.20    86   1.5e-06   37.5   0.0   1   1   1.3e-11   1.6e-06   37.3   0.0     1    64     1    74     1    75 0.91 [subseq from] hypothetical protein BCR33DRAFT_373468 [Rhizoclosmatium globosum]
TPX72029.1/781-835     -             55 TIR                  PF01582.20    86   2.2e-06   36.9   0.0   1   1   1.7e-11   2.3e-06   36.9   0.0    32    82     3    53     1    55 0.93 [subseq from] hypothetical protein CcCBS67573_g05972 [Chytriomyces confervae]
TPX72580.1/26-100      -             75 TIR                  PF01582.20    86   2.4e-06   36.8   0.0   1   1     2e-11   2.6e-06   36.7   0.0     1    64     1    74     1    75 0.93 [subseq from] hypothetical protein CcCBS67573_g05747 [Chytriomyces confervae]
TPX66392.1/1292-1346   -             55 TIR                  PF01582.20    86   3.6e-06   36.2   0.0   1   1   2.8e-11   3.7e-06   36.2   0.0    32    82     3    53     1    55 0.93 [subseq from] hypothetical protein CcCBS67573_g07857 [Chytriomyces confervae]
TPX75105.1/17-113      -             97 TIR                  PF01582.20    86   9.7e-06   34.8   0.0   1   1   7.3e-10   9.4e-05   31.7   0.0     1    59     1    67     1    97 0.82 [subseq from] hypothetical protein CcCBS67573_g03620 [Chytriomyces confervae]
ORY41412.1/25-92       -             68 TIR                  PF01582.20    86     2e-05   33.9   0.0   1   1   1.7e-10   2.3e-05   33.7   0.0     1    59     1    67     1    68 0.86 [subseq from] hypothetical protein BCR33DRAFT_826358 [Rhizoclosmatium globosum]
ORY41685.1/504-555     -             52 TIR                  PF01582.20    86   3.2e-05   33.2   0.0   1   1   2.5e-10   3.2e-05   33.2   0.0    37    82     5    50     1    52 0.90 [subseq from] hypothetical protein BCR33DRAFT_337838 [Rhizoclosmatium globosum]
XP_031025810.1/110-166 -             57 TIR                  PF01582.20    86   0.00024   30.4   0.0   1   1   1.9e-09   0.00025   30.3   0.0    32    86     3    57     1    57 0.94 [subseq from] uncharacterized protein SmJEL517_g02292 [Synchytrium microbalum] >TPX35283.1 hypothetical protein SmJEL517_g02292 [Synchytrium microbalum]
EEC00018.1/15-52       -             38 TIR                  PF01582.20    86   0.00067   29.0   0.1   1   1   5.2e-09   0.00067   28.9   0.1    47    80     2    36     1    38 0.91 [subseq from] hypothetical protein MPER_00143, partial [Moniliophthora perniciosa FA553]
ESK93161.1/234-271     -             38 TIR                  PF01582.20    86   0.00067   29.0   0.1   1   1   5.2e-09   0.00067   28.9   0.1    47    80     2    36     1    38 0.91 [subseq from] non-catalytic module family expn protein [Moniliophthora roreri MCA 2997]
ESK93161.1/347-384     -             38 TIR                  PF01582.20    86   0.00067   29.0   0.1   1   1   5.2e-09   0.00067   28.9   0.1    47    80     2    36     1    38 0.91 [subseq from] non-catalytic module family expn protein [Moniliophthora roreri MCA 2997]
KTB42427.1/264-301     -             38 TIR                  PF01582.20    86   0.00067   29.0   0.1   1   1   5.2e-09   0.00067   28.9   0.1    47    80     2    36     1    38 0.91 [subseq from] hypothetical protein WG66_5002 [Moniliophthora roreri]
KTB42427.1/40-77       -             38 TIR                  PF01582.20    86   0.00067   29.0   0.1   1   1   5.2e-09   0.00067   28.9   0.1    47    80     2    36     1    38 0.91 [subseq from] hypothetical protein WG66_5002 [Moniliophthora roreri]
ORY39270.1/7-54        -             48 TIR                  PF01582.20    86    0.0029   26.9   0.0   1   1   2.3e-08     0.003   26.9   0.0    22    65     2    45     1    48 0.94 [subseq from] hypothetical protein BCR33DRAFT_740969 [Rhizoclosmatium globosum]
XP_031022346.1/380-426 -             47 TIR                  PF01582.20    86    0.0099   25.2   0.0   1   1   7.7e-08      0.01   25.2   0.0    41    86     2    47     1    47 0.92 [subseq from] uncharacterized protein SmJEL517_g05739 [Synchytrium microbalum] >TPX30758.1 hypothetical protein SmJEL517_g05739 [Synchytrium microbalum]
ORY29213.1/1243-1279   -             37 TIR                  PF01582.20    86     0.015   24.6   0.0   1   1   1.2e-07     0.015   24.6   0.0    21    56     4    37     1    37 0.92 [subseq from] hypothetical protein BCR33DRAFT_857744 [Rhizoclosmatium globosum]
ESK93161.1/1-32        -             32 TIR                  PF01582.20    86      0.16   21.4   0.1   1   1   1.2e-06      0.16   21.4   0.1    52    80     1    30     1    32 0.90 [subseq from] non-catalytic module family expn protein [Moniliophthora roreri MCA 2997]
#
# Program:         hmmsearch
# Version:         3.2.1 (June 2018)
# Pipeline mode:   SEARCH
# Query file:      PF01582/step5.hmm
# Target file:     PF01582/step5.sto
# Option settings: hmmsearch -o PF01582/conv_alignment.log --domtblout PF01582/conv_alignment.tbl --incE 0.001 --max -Z 12155478 PF01582/step5.hmm PF01582/step5.sto 
# Current dir:     /store/data/amyloid-motifs
# Date:            Mon Jan 13 14:44:42 2020
# [ok]
