# Supplementary material for: Exploring a diverse world of effector domains and amyloid signaling motifs in fungal NLR proteins
Source: PLoS Comput Biol. 2022 Dec 21;18(12):e1010787. doi: 10.1371/journal.pcbi.1010787 (PMC9815663; doi:10.1371/journal.pcbi.1010787)
Supplement: S10 Data — The lists were obtained through iterative searches in NCBI “nr” starting from Pfam profiles of known NLR effector domains. (GZ) [file pcbi.1010787.s017.tar.gz › PF01734/conv_alignment.tbl]

#                                                                                --- full sequence --- -------------- this domain -------------   hmm coord   ali coord   env coord
# target name            accession   tlen query name           accession   qlen   E-value  score  bias   #  of  c-Evalue  i-Evalue  score  bias  from    to  from    to  from    to  acc description of target
#    ------------------- ---------- ----- -------------------- ---------- ----- --------- ------ ----- --- --- --------- --------- ------ ----- ----- ----- ----- ----- ----- ----- ---- ---------------------
XP_006671940.1/20-284    -            265 Patatin              PF01734.22   198   5.2e-69  241.6   0.0   1   1     6e-72   7.8e-69  241.0   0.0     1   196     1   264     1   265 0.98 [subseq from] Acyl transferase/acyl hydrolase/lysophospholipase [Cordyceps militaris CM01] >EGX90319.1 Acyl transferase/acyl hydrolase/lysophospholipase [Cordyceps militaris CM01] >ATY61577.1 Acyl transferase acyl hydrolase lysophospholipase [Cordyceps militaris]
XP_013277793.1/20-288    -            269 Patatin              PF01734.22   198   1.6e-68  240.0   0.2   1   1   2.1e-70   2.7e-67  236.0   0.2     1   196     1   268     1   269 0.96 [subseq from] hypothetical protein Z518_01741 [Rhinocladiella mackenziei CBS 650.93] >KIX10657.1 hypothetical protein Z518_01741 [Rhinocladiella mackenziei CBS 650.93]
THY82313.1/21-280        -            260 Patatin              PF01734.22   198   2.7e-68  239.3   0.1   1   1     3e-71   3.9e-68  238.7   0.1     1   194     1   258     1   260 0.97 [subseq from] FabD/lysophospholipase-like protein [Aureobasidium pullulans]
XP_024676436.1/20-289    -            270 Patatin              PF01734.22   198   3.1e-68  239.1   0.1   1   1   5.7e-71   7.4e-68  237.8   0.1     1   195     1   268     1   270 0.97 [subseq from] FabD/lysophospholipase-like protein [Aspergillus candidus] >PLB42424.1 FabD/lysophospholipase-like protein [Aspergillus candidus]
OAQ96886.1/20-288        -            269 Patatin              PF01734.22   198   3.3e-68  239.0   0.1   1   1   6.4e-71   8.3e-68  237.7   0.1     1   196     1   268     1   269 0.98 [subseq from] hypothetical protein LLEC1_05739 [Cordyceps confragosa]
PQK08394.1/20-286        -            267 Patatin              PF01734.22   198   3.5e-68  238.9   0.1   1   1   4.5e-71   5.8e-68  238.2   0.1     1   196     1   266     1   267 0.97 [subseq from] hypothetical protein BB8028_0001g04710 [Beauveria bassiana]
XP_024693897.1/20-289    -            270 Patatin              PF01734.22   198   4.3e-68  238.6   0.0   1   1   6.6e-71   8.6e-68  237.6   0.0     1   195     1   268     1   270 0.97 [subseq from] FabD/lysophospholipase-like protein [Aspergillus campestris IBT 28561] >PKY05303.1 FabD/lysophospholipase-like protein [Aspergillus campestris IBT 28561]
KAE8145151.1/20-286      -            267 Patatin              PF01734.22   198     5e-68  238.4   0.0   1   1   6.5e-71   8.3e-68  237.7   0.0     1   195     1   265     1   267 0.98 [subseq from] FabD/lysophospholipase-like protein [Aspergillus avenaceus]
TQW00115.1/20-289        -            270 Patatin              PF01734.22   198   5.6e-68  238.2   0.1   1   1   9.8e-71   1.3e-67  237.1   0.1     1   196     1   269     1   270 0.98 [subseq from] patatin-like phospholipase [Cordyceps javanica] >TQW11312.1 patatin-like phospholipase [Cordyceps javanica]
XP_003176763.1/21-286    -            266 Patatin              PF01734.22   198   5.8e-68  238.2   0.7   1   1   6.2e-70     8e-67  234.4   0.7     1   194     1   264     1   266 0.96 [subseq from] hypothetical protein MGYG_08904 [Nannizzia gypsea CBS 118893] >EFQ97811.1 hypothetical protein MGYG_08904 [Nannizzia gypsea CBS 118893]
RAK73724.1/21-291        -            271 Patatin              PF01734.22   198   6.1e-68  238.1   0.0   1   1   7.1e-71   9.1e-68  237.5   0.0     1   195     1   269     1   271 0.98 [subseq from] patatin-like serine hydrolase [Aspergillus fijiensis CBS 313.89]
XP_025507451.1/21-291    -            271 Patatin              PF01734.22   198   6.1e-68  238.1   0.0   1   1   7.1e-71   9.1e-68  237.5   0.0     1   195     1   269     1   271 0.98 [subseq from] patatin-like serine hydrolase [Aspergillus aculeatinus CBS 121060] >RAH73628.1 patatin-like serine hydrolase [Aspergillus aculeatinus CBS 121060]
XP_025446657.1/21-291    -            271 Patatin              PF01734.22   198   6.2e-68  238.1   0.0   1   1   7.1e-71   9.1e-68  237.5   0.0     1   195     1   269     1   271 0.98 [subseq from] patatin-like serine hydrolase [Aspergillus brunneoviolaceus CBS 621.78] >RAH50136.1 patatin-like serine hydrolase [Aspergillus brunneoviolaceus CBS 621.78]
KEQ61712.1/21-281        -            261 Patatin              PF01734.22   198   7.7e-68  237.8   0.0   1   1   7.3e-71   9.4e-68  237.5   0.0     1   195     1   259     1   261 0.97 [subseq from] FabD/lysophospholipase-like protein [Aureobasidium melanogenum CBS 110374]
XP_020059695.1/21-291    -            271 Patatin              PF01734.22   198   8.1e-68  237.7   0.0   1   1   9.4e-71   1.2e-67  237.1   0.0     1   195     1   269     1   271 0.97 [subseq from] hypothetical protein ASPACDRAFT_74947 [Aspergillus aculeatus ATCC 16872] >OJK03356.1 hypothetical protein ASPACDRAFT_74947 [Aspergillus aculeatus ATCC 16872]
THV73926.1/21-280        -            260 Patatin              PF01734.22   198   8.2e-68  237.7   0.0   1   1   9.1e-71   1.2e-67  237.2   0.0     1   194     1   258     1   260 0.97 [subseq from] FabD/lysophospholipase-like protein [Aureobasidium pullulans]
THV75699.1/21-280        -            260 Patatin              PF01734.22   198   8.2e-68  237.7   0.0   1   1   9.1e-71   1.2e-67  237.2   0.0     1   194     1   258     1   260 0.97 [subseq from] FabD/lysophospholipase-like protein [Aureobasidium pullulans] >THW93563.1 FabD/lysophospholipase-like protein [Aureobasidium pullulans] >THY72783.1 FabD/lysophospholipase-like protein [Aureobasidium pullulans] >THZ33292.1 FabD/lysophospholipase-like protein [Aureobasidium pullulans] >THZ41219.1 FabD/lysophospholipase-like protein [Aureobasidium pullulans] >THZ57717.1 FabD/lysophospholipase-like protein [Aureobasidium pullulans] >THZ60909.1 FabD/lysophospholipase-like protein [Aureobasidium pullulans] >TIA28465.1 FabD/lysophospholipase-like protein [Aureobasidium pullulans] >TIA39262.1 FabD/lysophospholipase-like protein [Aureobasidium pullulans] >TIA66375.1 FabD/lysophospholipase-like protein [Aureobasidium pullulans]
THV94081.1/21-280        -            260 Patatin              PF01734.22   198   8.2e-68  237.7   0.0   1   1   9.1e-71   1.2e-67  237.2   0.0     1   194     1   258     1   260 0.97 [subseq from] FabD/lysophospholipase-like protein [Aureobasidium pullulans] >THY05551.1 FabD/lysophospholipase-like protein [Aureobasidium pullulans] >THZ26898.1 FabD/lysophospholipase-like protein [Aureobasidium pullulans]
THW27235.1/21-280        -            260 Patatin              PF01734.22   198   8.2e-68  237.7   0.0   1   1   9.1e-71   1.2e-67  237.2   0.0     1   194     1   258     1   260 0.97 [subseq from] FabD/lysophospholipase-like protein [Aureobasidium pullulans]
THW27632.1/21-280        -            260 Patatin              PF01734.22   198   8.2e-68  237.7   0.0   1   1   9.1e-71   1.2e-67  237.2   0.0     1   194     1   258     1   260 0.97 [subseq from] FabD/lysophospholipase-like protein [Aureobasidium pullulans]
THW37542.1/21-280        -            260 Patatin              PF01734.22   198   8.2e-68  237.7   0.0   1   1   9.1e-71   1.2e-67  237.2   0.0     1   194     1   258     1   260 0.97 [subseq from] FabD/lysophospholipase-like protein [Aureobasidium pullulans] >THW66133.1 FabD/lysophospholipase-like protein [Aureobasidium pullulans] >THX69949.1 FabD/lysophospholipase-like protein [Aureobasidium pullulans]
THW44258.1/21-280        -            260 Patatin              PF01734.22   198   8.2e-68  237.7   0.0   1   1   9.1e-71   1.2e-67  237.2   0.0     1   194     1   258     1   260 0.97 [subseq from] FabD/lysophospholipase-like protein [Aureobasidium pullulans] >THY38774.1 FabD/lysophospholipase-like protein [Aureobasidium pullulans]
THW70492.1/21-280        -            260 Patatin              PF01734.22   198   8.2e-68  237.7   0.0   1   1   9.1e-71   1.2e-67  237.2   0.0     1   194     1   258     1   260 0.97 [subseq from] FabD/lysophospholipase-like protein [Aureobasidium pullulans]
THX04630.1/21-280        -            260 Patatin              PF01734.22   198   8.2e-68  237.7   0.0   1   1   9.1e-71   1.2e-67  237.2   0.0     1   194     1   258     1   260 0.97 [subseq from] FabD/lysophospholipase-like protein [Aureobasidium pullulans] >THZ64612.1 FabD/lysophospholipase-like protein [Aureobasidium pullulans] >TIA10261.1 FabD/lysophospholipase-like protein [Aureobasidium pullulans]
THX09712.1/21-280        -            260 Patatin              PF01734.22   198   8.2e-68  237.7   0.0   1   1   9.1e-71   1.2e-67  237.2   0.0     1   194     1   258     1   260 0.97 [subseq from] FabD/lysophospholipase-like protein [Aureobasidium pullulans] >THX26971.1 FabD/lysophospholipase-like protein [Aureobasidium pullulans] >THX32017.1 FabD/lysophospholipase-like protein [Aureobasidium pullulans] >TIA64074.1 FabD/lysophospholipase-like protein [Aureobasidium pullulans]
THX19088.1/21-280        -            260 Patatin              PF01734.22   198   8.2e-68  237.7   0.0   1   1   9.1e-71   1.2e-67  237.2   0.0     1   194     1   258     1   260 0.97 [subseq from] FabD/lysophospholipase-like protein [Aureobasidium pullulans]
THX40540.1/21-280        -            260 Patatin              PF01734.22   198   8.2e-68  237.7   0.0   1   1   9.1e-71   1.2e-67  237.2   0.0     1   194     1   258     1   260 0.97 [subseq from] FabD/lysophospholipase-like protein [Aureobasidium pullulans]
THX56087.1/21-280        -            260 Patatin              PF01734.22   198   8.2e-68  237.7   0.0   1   1   9.1e-71   1.2e-67  237.2   0.0     1   194     1   258     1   260 0.97 [subseq from] FabD/lysophospholipase-like protein [Aureobasidium pullulans]
THX56571.1/21-280        -            260 Patatin              PF01734.22   198   8.2e-68  237.7   0.0   1   1   9.1e-71   1.2e-67  237.2   0.0     1   194     1   258     1   260 0.97 [subseq from] FabD/lysophospholipase-like protein [Aureobasidium pullulans] >THX88626.1 FabD/lysophospholipase-like protein [Aureobasidium pullulans] >THY81839.1 FabD/lysophospholipase-like protein [Aureobasidium pullulans] >TIA20120.1 FabD/lysophospholipase-like protein [Aureobasidium pullulans]
THY24721.1/21-280        -            260 Patatin              PF01734.22   198   8.2e-68  237.7   0.0   1   1   9.1e-71   1.2e-67  237.2   0.0     1   194     1   258     1   260 0.97 [subseq from] FabD/lysophospholipase-like protein [Aureobasidium pullulans]
THY29898.1/21-280        -            260 Patatin              PF01734.22   198   8.2e-68  237.7   0.0   1   1   9.1e-71   1.2e-67  237.2   0.0     1   194     1   258     1   260 0.97 [subseq from] FabD/lysophospholipase-like protein [Aureobasidium pullulans]
THY31730.1/21-280        -            260 Patatin              PF01734.22   198   8.2e-68  237.7   0.0   1   1   9.1e-71   1.2e-67  237.2   0.0     1   194     1   258     1   260 0.97 [subseq from] FabD/lysophospholipase-like protein [Aureobasidium pullulans]
THY40949.1/21-280        -            260 Patatin              PF01734.22   198   8.2e-68  237.7   0.0   1   1   9.1e-71   1.2e-67  237.2   0.0     1   194     1   258     1   260 0.97 [subseq from] FabD/lysophospholipase-like protein [Aureobasidium pullulans]
THY65365.1/21-280        -            260 Patatin              PF01734.22   198   8.2e-68  237.7   0.0   1   1   9.1e-71   1.2e-67  237.2   0.0     1   194     1   258     1   260 0.97 [subseq from] FabD/lysophospholipase-like protein [Aureobasidium pullulans]
THY81452.1/21-280        -            260 Patatin              PF01734.22   198   8.2e-68  237.7   0.0   1   1   9.1e-71   1.2e-67  237.2   0.0     1   194     1   258     1   260 0.97 [subseq from] FabD/lysophospholipase-like protein [Aureobasidium pullulans]
THZ76533.1/21-280        -            260 Patatin              PF01734.22   198   8.2e-68  237.7   0.0   1   1   9.1e-71   1.2e-67  237.2   0.0     1   194     1   258     1   260 0.97 [subseq from] FabD/lysophospholipase-like protein [Aureobasidium pullulans]
THZ92844.1/21-280        -            260 Patatin              PF01734.22   198   8.2e-68  237.7   0.0   1   1   9.1e-71   1.2e-67  237.2   0.0     1   194     1   258     1   260 0.97 [subseq from] FabD/lysophospholipase-like protein [Aureobasidium pullulans]
TIA69156.1/21-280        -            260 Patatin              PF01734.22   198   8.2e-68  237.7   0.0   1   1   9.1e-71   1.2e-67  237.2   0.0     1   194     1   258     1   260 0.97 [subseq from] FabD/lysophospholipase-like protein [Aureobasidium pullulans]
XP_029766137.1/21-280    -            260 Patatin              PF01734.22   198   8.2e-68  237.7   0.0   1   1   9.1e-71   1.2e-67  237.2   0.0     1   194     1   258     1   260 0.97 [subseq from] FabD/lysophospholipase-like protein [Aureobasidium pullulans EXF-150] >KEQ89950.1 FabD/lysophospholipase-like protein [Aureobasidium pullulans EXF-150]
THW18409.1/21-280        -            260 Patatin              PF01734.22   198   8.3e-68  237.7   0.0   1   1   9.1e-71   1.2e-67  237.2   0.0     1   194     1   258     1   260 0.97 [subseq from] FabD/lysophospholipase-like protein [Aureobasidium pullulans] >THZ24318.1 FabD/lysophospholipase-like protein [Aureobasidium pullulans]
KKY26369.1/30-274        -            245 Patatin              PF01734.22   198   8.5e-68  237.6   0.0   1   1   7.5e-71   9.7e-68  237.4   0.0     1   195     1   243     1   245 0.98 [subseq from] putative patatin-like serine [Diplodia seriata]
CBF70745.1/18-282        -            265 Patatin              PF01734.22   198   8.7e-68  237.6   0.0   1   1   1.2e-70   1.5e-67  236.8   0.0     1   196     1   264     1   265 0.98 [subseq from] TPA: Patatin-like serine hydrolase, putative (AFU_orthologue; AFUA_2G07870) [Aspergillus nidulans FGSC A4]
XP_663439.1/1049-1313    -            265 Patatin              PF01734.22   198   8.7e-68  237.6   0.0   1   1   1.2e-70   1.5e-67  236.8   0.0     1   196     1   264     1   265 0.98 [subseq from] hypothetical protein AN5835.2 [Aspergillus nidulans FGSC A4] >EAA58344.1 hypothetical protein AN5835.2 [Aspergillus nidulans FGSC A4]
OAA79866.1/20-288        -            269 Patatin              PF01734.22   198   8.8e-68  237.6   0.1   1   1   1.3e-70   1.6e-67  236.7   0.1     1   196     1   268     1   269 0.98 [subseq from] Acyl transferase/acyl hydrolase/lysophospholipase [Cordyceps confragosa RCEF 1005]
THC91240.1/20-287        -            268 Patatin              PF01734.22   198     1e-67  237.3   0.0   1   1   1.2e-70   1.6e-67  236.7   0.0     1   194     1   266     1   268 0.97 [subseq from] hypothetical protein EYZ11_009298 [Aspergillus tanneri]
XP_016246832.1/20-288    -            269 Patatin              PF01734.22   198     1e-67  237.3   0.1   1   1   1.1e-69   1.4e-66  233.6   0.1     1   194     1   267     1   269 0.97 [subseq from] hypothetical protein PV07_06435 [Cladophialophora immunda] >KIW26616.1 hypothetical protein PV07_06435 [Cladophialophora immunda] >OQV07391.1 hypothetical protein CLAIMM_11834 isoform 1 [Cladophialophora immunda]
RDA95695.1/19-291        -            273 Patatin              PF01734.22   198   1.1e-67  237.2   0.1   1   1   6.9e-70   8.9e-67  234.3   0.1     1   196     1   272     1   273 0.93 [subseq from] hypothetical protein CP533_1169 [Ophiocordyceps sp. 'camponoti-saundersi']
XP_013279175.1/20-288    -            269 Patatin              PF01734.22   198   1.2e-67  237.2   0.1   1   1   1.8e-69   2.3e-66  233.0   0.1     1   194     1   267     1   269 0.97 [subseq from] hypothetical protein Z517_10108 [Fonsecaea pedrosoi CBS 271.37] >KIW75367.1 hypothetical protein Z517_10108 [Fonsecaea pedrosoi CBS 271.37]
XP_022495902.1/20-288    -            269 Patatin              PF01734.22   198   1.2e-67  237.2   0.1   1   1   1.8e-69   2.3e-66  233.0   0.1     1   194     1   267     1   269 0.97 [subseq from] hypothetical protein AYO20_09885 [Fonsecaea nubica] >OAL27077.1 hypothetical protein AYO20_09885 [Fonsecaea nubica]
XP_022507913.1/20-288    -            269 Patatin              PF01734.22   198   1.2e-67  237.2   0.1   1   1   1.8e-69   2.3e-66  233.0   0.1     1   194     1   267     1   269 0.97 [subseq from] hypothetical protein AYO21_09821 [Fonsecaea monophora] >OAG35961.1 hypothetical protein AYO21_09821 [Fonsecaea monophora]
THV64918.1/21-280        -            260 Patatin              PF01734.22   198   1.2e-67  237.2   0.0   1   1   1.3e-70   1.7e-67  236.7   0.0     1   194     1   258     1   260 0.97 [subseq from] FabD/lysophospholipase-like protein [Aureobasidium pullulans]
OXV07047.1/20-285        -            266 Patatin              PF01734.22   198   1.3e-67  237.0   0.0   1   1   1.3e-70   1.7e-67  236.6   0.0     1   196     1   265     1   266 0.98 [subseq from] hypothetical protein Egran_05187 [Elaphomyces granulatus]
XP_013427545.1/21-281    -            261 Patatin              PF01734.22   198   1.3e-67  237.0   0.0   1   1   1.5e-70   1.9e-67  236.5   0.0     1   195     1   259     1   261 0.95 [subseq from] FabD/lysophospholipase-like protein [Aureobasidium namibiae CBS 147.97] >KEQ73287.1 FabD/lysophospholipase-like protein [Aureobasidium namibiae CBS 147.97]
OCL10701.1/20-283        -            264 Patatin              PF01734.22   198   1.4e-67  236.9   0.0   1   1   1.5e-70     2e-67  236.4   0.0     1   194     1   262     1   264 0.98 [subseq from] FabD/lysophospholipase-like protein [Glonium stellatum]
XP_024725067.1/21-284    -            264 Patatin              PF01734.22   198   1.6e-67  236.7   0.1   1   1   2.4e-70   3.1e-67  235.8   0.1     1   194     1   262     1   264 0.97 [subseq from] hypothetical protein M430DRAFT_92008 [Amorphotheca resinae ATCC 22711] >PSS27542.1 hypothetical protein M430DRAFT_92008 [Amorphotheca resinae ATCC 22711]
PYI15542.1/21-291        -            271 Patatin              PF01734.22   198   1.9e-67  236.5   0.0   1   1   2.4e-70     3e-67  235.8   0.0     1   195     1   269     1   271 0.98 [subseq from] DUF803-domain-containing protein [Aspergillus violaceofuscus CBS 115571]
XP_025525320.1/21-291    -            271 Patatin              PF01734.22   198   1.9e-67  236.5   0.0   1   1   2.4e-70     3e-67  235.8   0.0     1   195     1   269     1   271 0.98 [subseq from] DUF803-domain-containing protein [Aspergillus japonicus CBS 114.51] >RAH79426.1 DUF803-domain-containing protein [Aspergillus japonicus CBS 114.51]
XP_001267723.1/20-287    -            268 Patatin              PF01734.22   198     2e-67  236.4   0.0   1   1   2.1e-70   2.7e-67  236.0   0.0     1   194     1   266     1   268 0.97 [subseq from] Patatin-like serine hydrolase, putative [Aspergillus clavatus NRRL 1] >EAW06297.1 Patatin-like serine hydrolase, putative [Aspergillus clavatus NRRL 1]
XP_025427841.1/21-291    -            271 Patatin              PF01734.22   198     2e-67  236.4   0.0   1   1   2.2e-70   2.8e-67  235.9   0.0     1   195     1   269     1   271 0.97 [subseq from] DUF803-domain-containing protein [Aspergillus saccharolyticus JOP 1030-1] >PYH41859.1 DUF803-domain-containing protein [Aspergillus saccharolyticus JOP 1030-1]
PYI26384.1/21-291        -            271 Patatin              PF01734.22   198     2e-67  236.4   0.0   1   1   2.3e-70     3e-67  235.8   0.0     1   195     1   269     1   271 0.98 [subseq from] patatin-like serine hydrolase [Aspergillus indologenus CBS 114.80]
KAE8379504.1/20-285      -            266 Patatin              PF01734.22   198   2.1e-67  236.3   0.0   1   1   2.3e-70     3e-67  235.8   0.0     1   195     1   264     1   266 0.98 [subseq from] acyl transferase/acyl hydrolase/lysophospholipase [Aspergillus bertholletius]
OMP85072.1/30-295        -            266 Patatin              PF01734.22   198   2.2e-67  236.3   0.0   1   1   2.1e-70   2.7e-67  236.0   0.0     1   195     1   264     1   266 0.98 [subseq from] Calcium-independent phospholipase A2-gamma [Diplodia seriata]
XP_013317554.1/21-289    -            269 Patatin              PF01734.22   198   2.3e-67  236.2   0.0   1   1   2.5e-70   3.2e-67  235.8   0.0     1   194     1   267     1   269 0.98 [subseq from] hypothetical protein PV05_05582 [Exophiala xenobiotica] >KIW56970.1 hypothetical protein PV05_05582 [Exophiala xenobiotica]
OAA49097.1/20-286        -            267 Patatin              PF01734.22   198   2.5e-67  236.1   0.0   1   1   3.1e-70     4e-67  235.4   0.0     1   196     1   266     1   267 0.98 [subseq from] Acyl transferase/acyl hydrolase/lysophospholipase [Beauveria brongniartii RCEF 3172]
XP_020126798.1/30-294    -            265 Patatin              PF01734.22   198   2.5e-67  236.1   0.0   1   1   2.5e-70   3.2e-67  235.7   0.0     1   194     1   263     1   265 0.98 [subseq from] patatin-like serine hydrolase [Diplodia corticola] >OJD30538.1 patatin-like serine hydrolase [Diplodia corticola]
XP_007738835.1/20-288    -            269 Patatin              PF01734.22   198   2.5e-67  236.1   0.1   1   1   1.1e-69   1.5e-66  233.6   0.1     1   194     1   267     1   269 0.97 [subseq from] hypothetical protein A1O5_00024 [Cladophialophora psammophila CBS 110553] >EXJ75518.1 hypothetical protein A1O5_00024 [Cladophialophora psammophila CBS 110553]
XP_016625032.1/20-288    -            269 Patatin              PF01734.22   198   2.6e-67  236.0   0.1   1   1   1.1e-69   1.4e-66  233.6   0.1     1   194     1   267     1   269 0.97 [subseq from] hypothetical protein Z519_00023 [Cladophialophora bantiana CBS 173.52] >KIW98363.1 hypothetical protein Z519_00023 [Cladophialophora bantiana CBS 173.52]
XP_025554205.1/21-291    -            271 Patatin              PF01734.22   198   2.7e-67  236.0   0.0   1   1   2.7e-70   3.5e-67  235.6   0.0     1   195     1   269     1   271 0.98 [subseq from] putative patatin-like serine hydrolase [Aspergillus homomorphus CBS 101889] >RAL15051.1 putative patatin-like serine hydrolase [Aspergillus homomorphus CBS 101889]
PGH14786.1/20-289        -            270 Patatin              PF01734.22   198   2.8e-67  236.0   0.1   1   1   6.1e-70   7.8e-67  234.5   0.1     1   195     1   268     1   270 0.97 [subseq from] hypothetical protein AJ79_02802 [Helicocarpus griseus UAMH5409]
XP_002850181.1/21-287    -            267 Patatin              PF01734.22   198   2.8e-67  235.9   0.2   1   1   4.4e-70   5.7e-67  234.9   0.2     1   194     1   265     1   267 0.97 [subseq from] conserved hypothetical protein [Microsporum canis CBS 113480] >EEQ27397.1 conserved hypothetical protein [Microsporum canis CBS 113480]
EKG09904.1/30-294        -            265 Patatin              PF01734.22   198   2.8e-67  235.9   0.0   1   1   2.8e-70   3.6e-67  235.6   0.0     1   194     1   263     1   265 0.97 [subseq from] Patatin/Phospholipase A2-related protein [Macrophomina phaseolina MS6]
PYH95388.1/21-290        -            270 Patatin              PF01734.22   198   3.3e-67  235.7   0.0   1   1   3.6e-70   4.6e-67  235.2   0.0     1   195     1   268     1   270 0.91 [subseq from] DUF803-domain-containing protein [Aspergillus ellipticus CBS 707.79]
KEY83617.1/20-288        -            269 Patatin              PF01734.22   198   3.3e-67  235.7   0.0   1   1   4.5e-70   5.8e-67  234.9   0.0     1   195     1   267     1   269 0.97 [subseq from] patatin serine hydrolase [Aspergillus fumigatus var. RP-2014]
KMK62164.1/20-288        -            269 Patatin              PF01734.22   198   3.3e-67  235.7   0.0   1   1   4.5e-70   5.8e-67  234.9   0.0     1   195     1   267     1   269 0.97 [subseq from] hypothetical protein Y699_03005 [Aspergillus fumigatus Z5]
OXN16294.1/20-288        -            269 Patatin              PF01734.22   198   3.3e-67  235.7   0.0   1   1   4.5e-70   5.8e-67  234.9   0.0     1   195     1   267     1   269 0.97 [subseq from] hypothetical protein CDV57_09173 [Aspergillus fumigatus]
XP_755122.1/20-288       -            269 Patatin              PF01734.22   198   3.3e-67  235.7   0.0   1   1   4.5e-70   5.8e-67  234.9   0.0     1   195     1   267     1   269 0.97 [subseq from] Patatin-like serine hydrolase, putative [Aspergillus fumigatus Af293] >EAL93084.1 Patatin-like serine hydrolase, putative [Aspergillus fumigatus Af293] >EDP54333.1 Patatin-like serine hydrolase, putative [Aspergillus fumigatus A1163] >OXN02261.1 hypothetical protein CDV58_08684 [Aspergillus fumigatus]
XP_007731620.1/20-287    -            268 Patatin              PF01734.22   198   3.3e-67  235.7   0.1   1   1   4.9e-69   6.4e-66  231.5   0.1     1   194     1   266     1   268 0.93 [subseq from] hypothetical protein A1O3_03292 [Capronia epimyces CBS 606.96] >EXJ86341.1 hypothetical protein A1O3_03292 [Capronia epimyces CBS 606.96]
XP_025487136.1/21-291    -            271 Patatin              PF01734.22   198   3.4e-67  235.7   0.0   1   1   3.9e-70     5e-67  235.1   0.0     1   195     1   269     1   271 0.98 [subseq from] patatin-like serine hydrolase [Aspergillus uvarum CBS 121591] >PYH76936.1 patatin-like serine hydrolase [Aspergillus uvarum CBS 121591]
KGQ09045.1/20-286        -            267 Patatin              PF01734.22   198   3.4e-67  235.6   0.0   1   1   4.3e-70   5.6e-67  235.0   0.0     1   196     1   266     1   267 0.97 [subseq from] Calcium-independent phospholipase A2-gamma [Beauveria bassiana D1-5]
PMB72716.1/20-286        -            267 Patatin              PF01734.22   198   3.5e-67  235.6   0.0   1   1   4.4e-70   5.6e-67  234.9   0.0     1   196     1   266     1   267 0.97 [subseq from] Phospholipase A I [Beauveria bassiana]
XP_025395894.1/1058-1327 -            270 Patatin              PF01734.22   198   3.5e-67  235.6   0.0   1   1   3.8e-70   4.9e-67  235.1   0.0     1   195     1   268     1   270 0.91 [subseq from] SHMT-domain-containing protein [Aspergillus heteromorphus CBS 117.55] >PWY70407.1 SHMT-domain-containing protein [Aspergillus heteromorphus CBS 117.55]
XP_015402631.1/20-285    -            266 Patatin              PF01734.22   198   3.5e-67  235.6   0.0   1   1   3.7e-70   4.8e-67  235.2   0.0     1   195     1   264     1   266 0.98 [subseq from] patatin-like serine hydrolase [Aspergillus nomius NRRL 13137] >KNG81708.1 patatin-like serine hydrolase [Aspergillus nomius NRRL 13137]
RMZ86096.1/1052-1348     -            297 Patatin              PF01734.22   198   3.5e-67  235.6   0.3   1   1   2.7e-68   3.5e-65  229.1   0.3     1   194     1   295     1   297 0.98 [subseq from] hypothetical protein DV737_g75, partial [Chaetothyriales sp. CBS 132003]
KAA8569745.1/21-290      -            270 Patatin              PF01734.22   198   3.5e-67  235.6   0.0   1   1   6.8e-70   8.8e-67  234.3   0.0     1   196     1   269     1   270 0.97 [subseq from] hypothetical protein EYC84_001328 [Monilinia fructicola]
OAQ75615.1/20-285        -            266 Patatin              PF01734.22   198   3.6e-67  235.6   0.0   1   1   6.7e-70   8.6e-67  234.3   0.0     1   196     1   265     1   266 0.94 [subseq from] patatin-like phospholipase [Purpureocillium lilacinum]
XP_018175086.1/20-285    -            266 Patatin              PF01734.22   198   3.6e-67  235.6   0.0   1   1   6.7e-70   8.6e-67  234.3   0.0     1   196     1   265     1   266 0.94 [subseq from] patatin-like phospholipase [Purpureocillium lilacinum] >OAQ81242.1 patatin-like phospholipase [Purpureocillium lilacinum]
PLN77120.1/20-289        -            270 Patatin              PF01734.22   198   3.6e-67  235.6   0.1   1   1     8e-70     1e-66  234.1   0.1     1   195     1   268     1   270 0.97 [subseq from] FabD/lysophospholipase-like protein [Aspergillus taichungensis]
XP_013348363.1/21-280    -            260 Patatin              PF01734.22   198   3.7e-67  235.6   0.0   1   1   4.1e-70   5.2e-67  235.0   0.0     1   194     1   258     1   260 0.97 [subseq from] hypothetical protein AUEXF2481DRAFT_172797 [Aureobasidium subglaciale EXF-2481] >KEQ99366.1 hypothetical protein AUEXF2481DRAFT_172797 [Aureobasidium subglaciale EXF-2481]
OJJ31746.1/19-285        -            267 Patatin              PF01734.22   198   4.1e-67  235.4   0.0   1   1   4.1e-70   5.3e-67  235.0   0.0     1   194     1   265     1   267 0.96 [subseq from] hypothetical protein ASPWEDRAFT_118180 [Aspergillus wentii DTO 134E9]
XP_009157772.1/20-287    -            268 Patatin              PF01734.22   198   4.3e-67  235.3   0.1   1   1   2.7e-69   3.5e-66  232.4   0.1     1   194     1   266     1   268 0.93 [subseq from] hypothetical protein HMPREF1120_05353 [Exophiala dermatitidis NIH/UT8656] >EHY57311.1 hypothetical protein HMPREF1120_05353 [Exophiala dermatitidis NIH/UT8656]
XP_018705009.1/20-283    -            264 Patatin              PF01734.22   198   4.6e-67  235.2   0.3   1   1     8e-70     1e-66  234.1   0.3     1   196     1   263     1   264 0.98 [subseq from] Acyl transferase/acyl hydrolase/lysophospholipase [Cordyceps fumosorosea ARSEF 2679] >OAA65037.1 Acyl transferase/acyl hydrolase/lysophospholipase [Cordyceps fumosorosea ARSEF 2679]
KAB8200456.1/878-1143    -            266 Patatin              PF01734.22   198   4.6e-67  235.2   0.0   1   1   5.3e-70   6.8e-67  234.7   0.0     1   195     1   264     1   266 0.97 [subseq from] serine hydroxymethyltransferase-domain-containing protein [Aspergillus parasiticus]
KJK61520.1/20-285        -            266 Patatin              PF01734.22   198   4.6e-67  235.2   0.0   1   1   5.3e-70   6.8e-67  234.7   0.0     1   195     1   264     1   266 0.97 [subseq from] Patatin-like phospholipase [Aspergillus parasiticus SU-1]
OCK84473.1/21-284        -            264 Patatin              PF01734.22   198   4.8e-67  235.2   0.0   1   1   4.9e-70   6.3e-67  234.8   0.0     1   195     1   262     1   264 0.97 [subseq from] FabD/lysophospholipase-like protein [Lepidopterella palustris CBS 459.81]
KAB8255911.1/909-1174    -            266 Patatin              PF01734.22   198   5.1e-67  235.1   0.0   1   1   5.3e-70   6.9e-67  234.7   0.0     1   195     1   264     1   266 0.98 [subseq from] SHMT-domain-containing protein [Aspergillus nomius]
KAE8397477.1/929-1194    -            266 Patatin              PF01734.22   198   5.1e-67  235.1   0.0   1   1   5.3e-70   6.9e-67  234.7   0.0     1   195     1   264     1   266 0.98 [subseq from] SHMT-domain-containing protein [Aspergillus pseudonomius]
OAL74996.1/20-285        -            266 Patatin              PF01734.22   198   5.3e-67  235.0   1.0   1   1   2.6e-69   3.4e-66  232.4   1.0     1   194     1   264     1   266 0.95 [subseq from] hypothetical protein A7D00_0594 [Trichophyton violaceum]
XP_003238724.1/20-285    -            266 Patatin              PF01734.22   198   5.3e-67  235.0   1.0   1   1   2.6e-69   3.4e-66  232.4   1.0     1   194     1   264     1   266 0.95 [subseq from] hypothetical protein TERG_00711 [Trichophyton rubrum CBS 118892] >EGD84433.1 hypothetical protein TERG_00711 [Trichophyton rubrum CBS 118892] >EZF10626.1 hypothetical protein H100_08163 [Trichophyton rubrum MR850] >EZF37498.1 hypothetical protein H102_08119 [Trichophyton rubrum CBS 100081] >EZF48133.1 hypothetical protein H103_08147 [Trichophyton rubrum CBS 288.86] >EZF58788.1 hypothetical protein H104_08095 [Trichophyton rubrum CBS 289.86] >EZF69388.1 hypothetical protein H105_08147 [Trichophyton soudanense CBS 452.61] >EZF80062.1 hypothetical protein H110_08149 [Trichophyton rubrum MR1448] >EZF90708.1 hypothetical protein H113_08210 [Trichophyton rubrum MR1459] >EZG01997.1 hypothetical protein H106_08017 [Trichophyton rubrum CBS 735.88] >EZG12269.1 hypothetical protein H107_08287 [Trichophyton rubrum CBS 202.88] >KDB29245.1 hypothetical protein H112_08136 [Trichophyton rubrum D6] >KMQ42597.1 Acyl transferase/acyl hydrolase/lysophospholipase [Trichophyton rubrum] >OAL63243.1 hypothetical protein A7C99_5633 [Trichophyton rubrum]
KAB8288480.1/21-290      -            270 Patatin              PF01734.22   198   5.5e-67  235.0   0.0   1   1   8.9e-70   1.1e-66  233.9   0.0     1   196     1   269     1   270 0.96 [subseq from] hypothetical protein EYC80_010145 [Monilinia laxa]
EIT77437.1/20-285        -            266 Patatin              PF01734.22   198   5.9e-67  234.9   0.0   1   1   6.8e-70   8.8e-67  234.3   0.0     1   195     1   264     1   266 0.97 [subseq from] patatin-like serine hydrolase [Aspergillus oryzae 3.042] >KDE82522.1 patatin-like serine hydrolase [Aspergillus oryzae 100-8] >KOC11219.1 patatin-like serine hydrolase [Aspergillus flavus AF70] >OOO07275.1 Patatin [Aspergillus oryzae] >RAQ52420.1 patatin-like serine hydrolase [Aspergillus flavus] >RAQ61144.1 patatin-like serine hydrolase [Aspergillus flavus] >RAQ79338.1 patatin-like serine hydrolase [Aspergillus flavus] >RMZ47763.1 patatin-like serine hydrolase [Aspergillus flavus] >KAB8240523.1 acyl transferase/acyl hydrolase/lysophospholipase [Aspergillus parvisclerotigenus]
KAB8213624.1/875-1140    -            266 Patatin              PF01734.22   198   5.9e-67  234.9   0.0   1   1   6.8e-70   8.8e-67  234.3   0.0     1   195     1   264     1   266 0.97 [subseq from] serine hydroxymethyltransferase-domain-containing protein [Aspergillus novoparasiticus]
KAB8266783.1/950-1215    -            266 Patatin              PF01734.22   198   5.9e-67  234.9   0.0   1   1   6.8e-70   8.8e-67  234.3   0.0     1   195     1   264     1   266 0.97 [subseq from] SHMT-domain-containing protein [Aspergillus minisclerotigenes]
KAE8321078.1/980-1245    -            266 Patatin              PF01734.22   198   5.9e-67  234.9   0.0   1   1   6.8e-70   8.8e-67  234.3   0.0     1   195     1   264     1   266 0.97 [subseq from] SHMT-domain-containing protein [Aspergillus sergii]
PIG82887.1/20-285        -            266 Patatin              PF01734.22   198   5.9e-67  234.9   0.0   1   1   6.8e-70   8.8e-67  234.3   0.0     1   195     1   264     1   266 0.97 [subseq from] patatin-like serine hydrolase [Aspergillus arachidicola] >KAE8334661.1 hypothetical protein BDV24DRAFT_145502 [Aspergillus arachidicola]
XP_001826475.1/20-285    -            266 Patatin              PF01734.22   198   5.9e-67  234.9   0.0   1   1   6.8e-70   8.8e-67  234.3   0.0     1   195     1   264     1   266 0.97 [subseq from] unnamed protein product [Aspergillus oryzae RIB40] >BAE65342.1 unnamed protein product [Aspergillus oryzae RIB40]
KYK57331.1/20-287        -            268 Patatin              PF01734.22   198     6e-67  234.8   0.0   1   1   1.2e-69   1.5e-66  233.6   0.0     1   196     1   267     1   268 0.95 [subseq from] Patatin-like serine hydrolase [Drechmeria coniospora]
ODA79225.1/20-287        -            268 Patatin              PF01734.22   198     6e-67  234.8   0.0   1   1   1.2e-69   1.5e-66  233.6   0.0     1   196     1   267     1   268 0.95 [subseq from] hypothetical protein RJ55_04818 [Drechmeria coniospora]
TKA72012.1/150-416       -            267 Patatin              PF01734.22   198   6.3e-67  234.8   0.0   1   1   6.2e-70     8e-67  234.4   0.0     1   195     1   265     1   267 0.97 [subseq from] hypothetical protein B0A49_05531, partial [Cryomyces minteri]
KAB2570444.1/30-294      -            265 Patatin              PF01734.22   198   6.6e-67  234.7   0.0   1   1   6.9e-70   8.9e-67  234.3   0.0     1   194     1   263     1   265 0.98 [subseq from] hypothetical protein DBV05_g10865 [Lasiodiplodia theobromae]
GES66163.1/20-289        -            270 Patatin              PF01734.22   198   6.8e-67  234.7   0.2   1   1   1.5e-69   1.9e-66  233.2   0.2     1   195     1   268     1   270 0.95 [subseq from] hypothetical protein ATETN484_0014013100 [Aspergillus terreus]
XP_001218252.1/20-289    -            270 Patatin              PF01734.22   198   6.8e-67  234.7   0.2   1   1   1.5e-69   1.9e-66  233.2   0.2     1   195     1   268     1   270 0.95 [subseq from] conserved hypothetical protein [Aspergillus terreus NIH2624] >EAU29821.1 conserved hypothetical protein [Aspergillus terreus NIH2624]
ESZ90175.1/21-290        -            270 Patatin              PF01734.22   198   7.2e-67  234.6   0.0   1   1     2e-69   2.6e-66  232.8   0.0     1   196     1   269     1   270 0.97 [subseq from] hypothetical protein SBOR_9428 [Sclerotinia borealis F-4128]
EOD49542.1/30-294        -            265 Patatin              PF01734.22   198   7.3e-67  234.6   0.0   1   1   7.2e-70   9.3e-67  234.2   0.0     1   194     1   263     1   265 0.98 [subseq from] putative patatin-like serine protein [Neofusicoccum parvum UCRNP2]
XP_016237133.1/21-289    -            269 Patatin              PF01734.22   198   7.7e-67  234.5   0.0   1   1   7.3e-70   9.4e-67  234.2   0.0     1   194     1   267     1   269 0.98 [subseq from] hypothetical protein PV08_04107 [Exophiala spinifera] >KIW16917.1 hypothetical protein PV08_04107 [Exophiala spinifera]
PVH94389.1/20-287        -            268 Patatin              PF01734.22   198     8e-67  234.4   0.2   1   1   9.8e-70   1.3e-66  233.8   0.2     1   195     1   266     1   268 0.93 [subseq from] FabD/lysophospholipase-like protein [Periconia macrospinosa]
RJE19272.1/20-290        -            271 Patatin              PF01734.22   198   8.6e-67  234.4   0.1   1   1   2.2e-69   2.8e-66  232.7   0.1     1   196     1   270     1   271 0.96 [subseq from] Patatin-like phospholipase [Aspergillus sclerotialis]
RFU29788.1/20-287        -            268 Patatin              PF01734.22   198     9e-67  234.3   0.0   1   1   8.9e-70   1.1e-66  233.9   0.0     1   195     1   266     1   268 0.96 [subseq from] hypothetical protein B7463_g6530, partial [Scytalidium lignicola]
XP_022385596.1/20-285    -            266 Patatin              PF01734.22   198     1e-66  234.1   0.0   1   1   1.2e-69   1.5e-66  233.5   0.0     1   195     1   264     1   266 0.98 [subseq from] patatin-like serine hydrolase [Aspergillus bombycis] >OGM41879.1 patatin-like serine hydrolase [Aspergillus bombycis]
RDA84738.1/19-290        -            272 Patatin              PF01734.22   198     1e-66  234.1   0.0   1   1   2.2e-69   2.8e-66  232.7   0.0     1   196     1   271     1   272 0.96 [subseq from] hypothetical protein CP532_5235 [Ophiocordyceps sp. 'camponoti-leonardi']
PHH65191.1/20-292        -            273 Patatin              PF01734.22   198     1e-66  234.1   0.0   1   1   3.1e-69     4e-66  232.2   0.0     1   196     1   272     1   273 0.95 [subseq from] hypothetical protein CDD82_1698 [Ophiocordyceps australis]
DAA76388.1/21-286        -            266 Patatin              PF01734.22   198     1e-66  234.1   1.0   1   1   5.2e-69   6.7e-66  231.4   1.0     1   194     1   264     1   266 0.95 [subseq from] TPA_exp: Uncharacterized protein A8136_0702 [Trichophyton benhamiae CBS 112371]
XP_003018717.1/21-286    -            266 Patatin              PF01734.22   198     1e-66  234.1   1.0   1   1   5.2e-69   6.7e-66  231.4   1.0     1   194     1   264     1   266 0.95 [subseq from] hypothetical protein TRV_07262 [Trichophyton verrucosum HKI 0517] >EFE38072.1 hypothetical protein TRV_07262 [Trichophyton verrucosum HKI 0517]
XP_024702353.1/20-285    -            266 Patatin              PF01734.22   198   1.1e-66  233.9   0.0   1   1   1.4e-69   1.8e-66  233.3   0.0     1   194     1   265     1   266 0.98 [subseq from] FabD/lysophospholipase-like protein [Aspergillus steynii IBT 23096] >PLB47051.1 FabD/lysophospholipase-like protein [Aspergillus steynii IBT 23096]
CEJ81507.1/20-288        -            269 Patatin              PF01734.22   198   1.2e-66  233.9   0.1   1   1   2.4e-69   3.1e-66  232.5   0.1     1   196     1   268     1   269 0.98 [subseq from] Putative Patatin-like serine [Torrubiella hemipterigena]
XP_007755880.1/20-289    -            270 Patatin              PF01734.22   198   1.2e-66  233.9   0.1   1   1   2.2e-68   2.8e-65  229.4   0.1     1   194     1   268     1   270 0.94 [subseq from] hypothetical protein A1O7_03673 [Cladophialophora yegresii CBS 114405] >EXJ63226.1 hypothetical protein A1O7_03673 [Cladophialophora yegresii CBS 114405]
XP_008727265.1/20-289    -            270 Patatin              PF01734.22   198   1.2e-66  233.9   0.1   1   1   1.2e-68   1.6e-65  230.2   0.1     1   194     1   268     1   270 0.96 [subseq from] hypothetical protein G647_04704 [Cladophialophora carrionii CBS 160.54] >ETI22910.1 hypothetical protein G647_04704 [Cladophialophora carrionii CBS 160.54]
RDW92222.1/23-284        -            262 Patatin              PF01734.22   198   1.2e-66  233.8   0.0   1   1   1.4e-69   1.8e-66  233.3   0.0     1   194     1   260     1   262 0.98 [subseq from] hypothetical protein BP5796_01616 [Coleophoma crateriformis]
XP_003661088.1/20-283    -            264 Patatin              PF01734.22   198   1.2e-66  233.8   0.0   1   1   2.4e-69   3.1e-66  232.5   0.0     1   194     1   262     1   264 0.98 [subseq from] hypothetical protein MYCTH_2300091 [Thermothelomyces thermophilus ATCC 42464] >AEO55843.1 hypothetical protein MYCTH_2300091 [Thermothelomyces thermophilus ATCC 42464]
RDW79826.1/23-284        -            262 Patatin              PF01734.22   198   1.3e-66  233.8   0.0   1   1   1.4e-69   1.8e-66  233.3   0.0     1   194     1   260     1   262 0.98 [subseq from] hypothetical protein BP6252_04464 [Coleophoma cylindrospora]
XP_022585015.1/21-290    -            270 Patatin              PF01734.22   198   1.3e-66  233.8   0.0   1   1   1.2e-69   1.6e-66  233.5   0.0     1   195     1   268     1   270 0.97 [subseq from] hypothetical protein ASPZODRAFT_55806, partial [Penicilliopsis zonata CBS 506.65] >OJJ50505.1 hypothetical protein ASPZODRAFT_55806, partial [Penicilliopsis zonata CBS 506.65]
APA11467.1/21-290        -            270 Patatin              PF01734.22   198   1.3e-66  233.8   0.0   1   1   2.1e-69   2.8e-66  232.7   0.0     1   196     1   269     1   270 0.97 [subseq from] hypothetical protein sscle_08g062370 [Sclerotinia sclerotiorum 1980 UF-70]
XP_018689963.1/20-288    -            269 Patatin              PF01734.22   198   1.3e-66  233.8   0.1   1   1   7.9e-69     1e-65  230.8   0.1     1   194     1   267     1   269 0.97 [subseq from] hypothetical protein AYL99_08708 [Fonsecaea erecta] >OAP56596.1 hypothetical protein AYL99_08708 [Fonsecaea erecta]
KAE8131323.1/20-285      -            266 Patatin              PF01734.22   198   1.3e-66  233.8   0.0   1   1   1.6e-69     2e-66  233.1   0.0     1   195     1   264     1   266 0.97 [subseq from] acyl transferase/acyl hydrolase/lysophospholipase [Aspergillus pseudotamarii]
KAE8156180.1/920-1185    -            266 Patatin              PF01734.22   198   1.3e-66  233.8   0.0   1   1   1.6e-69     2e-66  233.1   0.0     1   195     1   264     1   266 0.97 [subseq from] serine hydroxymethyltransferase-domain-containing protein [Aspergillus tamarii]
KAE8359488.1/961-1226    -            266 Patatin              PF01734.22   198   1.3e-66  233.8   0.0   1   1   1.6e-69     2e-66  233.1   0.0     1   195     1   264     1   266 0.97 [subseq from] SHMT-domain-containing protein [Aspergillus caelatus]
KAE8412124.1/961-1226    -            266 Patatin              PF01734.22   198   1.3e-66  233.8   0.0   1   1   1.6e-69     2e-66  233.1   0.0     1   195     1   264     1   266 0.97 [subseq from] SHMT-domain-containing protein [Aspergillus pseudocaelatus]
OCT54595.1/20-291        -            272 Patatin              PF01734.22   198   1.3e-66  233.7   0.1   1   1   1.4e-68   1.8e-65  230.0   0.1     1   194     1   270     1   272 0.95 [subseq from] Patatin-like serine hydrolase [Cladophialophora carrionii]
CVL01970.1/20-285        -            266 Patatin              PF01734.22   198   1.3e-66  233.7   0.0   1   1   2.3e-69     3e-66  232.6   0.0     1   196     1   265     1   266 0.96 [subseq from] related to calcium-independent phospholipase A2 [Fusarium mangiferae]
KLO87180.1/20-285        -            266 Patatin              PF01734.22   198   1.3e-66  233.7   0.0   1   1   2.3e-69     3e-66  232.6   0.0     1   196     1   265     1   266 0.96 [subseq from] Uncharacterized protein LW93_13039 [Fusarium fujikuroi]
KLO94475.1/20-285        -            266 Patatin              PF01734.22   198   1.3e-66  233.7   0.0   1   1   2.3e-69     3e-66  232.6   0.0     1   196     1   265     1   266 0.96 [subseq from] calcium-independent phospholipase A2 [Fusarium fujikuroi]
KLP17004.1/20-285        -            266 Patatin              PF01734.22   198   1.3e-66  233.7   0.0   1   1   2.3e-69     3e-66  232.6   0.0     1   196     1   265     1   266 0.96 [subseq from] calcium-independent phospholipase A2 [Fusarium fujikuroi]
XP_023431098.1/20-285    -            266 Patatin              PF01734.22   198   1.3e-66  233.7   0.0   1   1   2.3e-69     3e-66  232.6   0.0     1   196     1   265     1   266 0.96 [subseq from] related to calcium-independent phospholipase A2 [Fusarium fujikuroi IMI 58289] >CCT69018.1 related to calcium-independent phospholipase A2 [Fusarium fujikuroi IMI 58289] >SCO07657.1 related to calcium-independent phospholipase A2 [Fusarium fujikuroi] >SCO32612.1 related to calcium-independent phospholipase A2 [Fusarium fujikuroi] >SCO44475.1 related to calcium-independent phospholipase A2 [Fusarium fujikuroi] >SCN80369.1 related to calcium-independent phospholipase A2 [Fusarium fujikuroi] >SCV51128.1 related to calcium-independent phospholipase A2 [Fusarium fujikuroi] >SCO03366.1 related to calcium-independent phospholipase A2 [Fusarium fujikuroi] >SCN84283.1 related to calcium-independent phospholipase A2 [Fusarium fujikuroi] >QGI65060.1 hypothetical protein CEK27_009031 [Fusarium fujikuroi] >QGI82314.1 hypothetical protein CEK25_009043 [Fusarium fujikuroi] >QGI95944.1 hypothetical protein CEK26_009013 [Fusarium fujikuroi]
XP_031087693.1/20-285    -            266 Patatin              PF01734.22   198   1.3e-66  233.7   0.0   1   1   2.3e-69     3e-66  232.6   0.0     1   196     1   265     1   266 0.96 [subseq from] related to calcium-independent phospholipase A2 [Fusarium proliferatum ET1] >CVL00869.1 related to calcium-independent phospholipase A2 [Fusarium proliferatum] >CZR47159.1 related to calcium-independent phospholipase A2 [Fusarium proliferatum ET1] >RBA09875.1 hypothetical protein FPRO05_05811 [Fusarium proliferatum] >RKL47171.1 hypothetical protein BFJ72_g2162 [Fusarium proliferatum]
XP_013264576.1/19-284    -            266 Patatin              PF01734.22   198   1.4e-66  233.7   0.3   1   1   3.5e-69   4.5e-66  232.0   0.3     1   196     1   265     1   266 0.95 [subseq from] hypothetical protein A1O9_03558 [Exophiala aquamarina CBS 119918] >KEF61986.1 hypothetical protein A1O9_03558 [Exophiala aquamarina CBS 119918]
XP_007727335.1/20-287    -            268 Patatin              PF01734.22   198   1.4e-66  233.6   0.1   1   1   2.1e-69   2.7e-66  232.7   0.1     1   194     1   266     1   268 0.93 [subseq from] hypothetical protein A1O1_08283 [Capronia coronata CBS 617.96] >EXJ80141.1 hypothetical protein A1O1_08283 [Capronia coronata CBS 617.96]
KFH41047.1/21-285        -            265 Patatin              PF01734.22   198   1.5e-66  233.6   0.0   1   1   1.5e-69   1.9e-66  233.2   0.0     1   196     1   264     1   265 0.97 [subseq from] Phospholipase A I-like protein [Acremonium chrysogenum ATCC 11550]
KAB8068284.1/1005-1271   -            267 Patatin              PF01734.22   198   1.6e-66  233.5   0.1   1   1     3e-69   3.9e-66  232.2   0.1     1   195     1   265     1   267 0.95 [subseq from] serine hydroxymethyltransferase-domain-containing protein [Aspergillus leporis]
CEJ60895.1/20-290        -            271 Patatin              PF01734.22   198   1.6e-66  233.5   0.0   1   1   1.7e-69   2.2e-66  233.0   0.0     1   194     1   269     1   271 0.97 [subseq from] Putative Patatin-like serine hydrolase [Penicillium brasilianum]
OOQ88839.1/20-290        -            271 Patatin              PF01734.22   198   1.6e-66  233.5   0.0   1   1   1.7e-69   2.2e-66  233.0   0.0     1   194     1   269     1   271 0.97 [subseq from] Patatin-like serine hydrolase [Penicillium brasilianum]
GBF60219.1/21-286        -            266 Patatin              PF01734.22   198   1.6e-66  233.4   0.6   1   1   5.8e-69   7.4e-66  231.3   0.6     1   194     1   264     1   266 0.96 [subseq from] phospholipase [Trichophyton mentagrophytes]
KDB22334.1/21-286        -            266 Patatin              PF01734.22   198   1.6e-66  233.4   0.6   1   1   5.8e-69   7.4e-66  231.3   0.6     1   194     1   264     1   266 0.96 [subseq from] hypothetical protein H109_05758 [Trichophyton interdigitale MR816]
EGD94726.1/21-278        -            258 Patatin              PF01734.22   198   1.6e-66  233.4   0.3   1   1   3.1e-69   3.9e-66  232.2   0.3     1   194     1   256     1   258 0.95 [subseq from] hypothetical protein TESG_02234 [Trichophyton tonsurans CBS 112818]
OKP15147.1/20-290        -            271 Patatin              PF01734.22   198   1.7e-66  233.4   0.0   1   1   1.7e-69   2.2e-66  233.0   0.0     1   194     1   269     1   271 0.97 [subseq from] hypothetical protein PENSUB_2189 [Penicillium subrubescens]
TVY78254.1/23-285        -            263 Patatin              PF01734.22   198   1.8e-66  233.3   0.0   1   1   2.1e-69   2.7e-66  232.7   0.0     1   196     1   262     1   263 0.98 [subseq from] Calcium-independent phospholipase A2-gamma, partial [Lachnellula suecica]
XP_007810863.1/20-283    -            264 Patatin              PF01734.22   198   1.8e-66  233.3   0.0   1   1   2.7e-69   3.5e-66  232.4   0.0     1   194     1   263     1   264 0.96 [subseq from] Patatin-like serine hydrolase [Metarhizium acridum CQMa 102] >EFY89504.1 Patatin-like serine hydrolase [Metarhizium acridum CQMa 102]
PHH70274.1/19-285        -            267 Patatin              PF01734.22   198   1.8e-66  233.3   0.0   1   1   2.2e-69   2.9e-66  232.6   0.0     1   196     1   266     1   267 0.97 [subseq from] hypothetical protein CDD80_6119 [Ophiocordyceps camponoti-rufipedis]
KFG77810.1/20-283        -            264 Patatin              PF01734.22   198   1.8e-66  233.3   0.0   1   1   3.3e-69   4.3e-66  232.1   0.0     1   194     1   263     1   264 0.96 [subseq from] Patatin-like serine hydrolase [Metarhizium anisopliae] >KID62607.1 Patatin-like serine hydrolase, partial [Metarhizium anisopliae ARSEF 549]
XP_009848520.1/19-285    -            267 Patatin              PF01734.22   198   1.8e-66  233.3   0.2   1   1   4.1e-69   5.3e-66  231.8   0.2     1   195     1   265     1   267 0.99 [subseq from] hypothetical protein NEUTE1DRAFT_77514 [Neurospora tetrasperma FGSC 2508] >EGO61471.1 hypothetical protein NEUTE1DRAFT_77514 [Neurospora tetrasperma FGSC 2508] >EGZ74494.1 FabD/lysophospholipase-like protein [Neurospora tetrasperma FGSC 2509]
XP_011394679.1/19-285    -            267 Patatin              PF01734.22   198   1.8e-66  233.3   0.2   1   1   4.1e-69   5.3e-66  231.8   0.2     1   195     1   265     1   267 0.99 [subseq from] hypothetical protein NCU04670 [Neurospora crassa OR74A] >CAD70812.1 conserved hypothetical protein [Neurospora crassa] >ESA42390.1 hypothetical protein NCU04670 [Neurospora crassa OR74A] >KHE83395.1 hypothetical protein GE21DRAFT_7032 [Neurospora crassa]
PNP75108.1/20-285        -            266 Patatin              PF01734.22   198   1.9e-66  233.3   0.0   1   1   3.3e-69   4.2e-66  232.1   0.0     1   196     1   265     1   266 0.96 [subseq from] hypothetical protein FNYG_11596 [Fusarium nygamai]
SCV30256.1/20-285        -            266 Patatin              PF01734.22   198   1.9e-66  233.3   0.0   1   1   3.3e-69   4.2e-66  232.1   0.0     1   196     1   265     1   266 0.96 [subseq from] related to calcium-independent phospholipase A2 [Fusarium fujikuroi]
XP_018756060.1/20-285    -            266 Patatin              PF01734.22   198   1.9e-66  233.3   0.0   1   1   3.3e-69   4.2e-66  232.1   0.0     1   196     1   265     1   266 0.96 [subseq from] hypothetical protein FVEG_09239 [Fusarium verticillioides 7600] >EWG49869.1 hypothetical protein FVEG_09239 [Fusarium verticillioides 7600] >RBQ70919.1 hypothetical protein FVER14953_09239 [Fusarium verticillioides] >RBR02824.1 hypothetical protein FVER53263_09239 [Fusarium verticillioides] >RBR04051.1 hypothetical protein FVER53590_09239 [Fusarium verticillioides]
TKA59860.1/27-293        -            267 Patatin              PF01734.22   198   1.9e-66  233.2   0.0   1   1   1.8e-69   2.4e-66  232.9   0.0     1   195     1   265     1   267 0.97 [subseq from] hypothetical protein B0A49_11658 [Cryomyces minteri]
XP_016212830.1/20-289    -            270 Patatin              PF01734.22   198   1.9e-66  233.2   0.0   1   1   1.9e-69   2.4e-66  232.9   0.0     1   196     1   269     1   270 0.96 [subseq from] hypothetical protein PV09_05624 [Verruconis gallopava] >KIW02961.1 hypothetical protein PV09_05624 [Verruconis gallopava]
KID84580.1/20-283        -            264 Patatin              PF01734.22   198   1.9e-66  233.2   0.0   1   1   3.3e-69   4.3e-66  232.1   0.0     1   194     1   263     1   264 0.96 [subseq from] Patatin-like serine hydrolase [Metarhizium guizhouense ARSEF 977]
KJK76121.1/20-283        -            264 Patatin              PF01734.22   198   1.9e-66  233.2   0.0   1   1   3.3e-69   4.3e-66  232.1   0.0     1   194     1   263     1   264 0.96 [subseq from] hypothetical protein H634G_08527 [Metarhizium anisopliae BRIP 53293]
KJK85414.1/20-283        -            264 Patatin              PF01734.22   198   1.9e-66  233.2   0.0   1   1   3.3e-69   4.3e-66  232.1   0.0     1   194     1   263     1   264 0.96 [subseq from] hypothetical protein H633G_10742 [Metarhizium anisopliae BRIP 53284]
XP_007824032.1/20-283    -            264 Patatin              PF01734.22   198   1.9e-66  233.2   0.0   1   1   3.3e-69   4.3e-66  232.1   0.0     1   194     1   263     1   264 0.96 [subseq from] patatin-like phospholipase [Metarhizium robertsii ARSEF 23] >EFY96782.1 patatin-like phospholipase [Metarhizium robertsii ARSEF 23] >EXU97797.1 patatin-like phospholipase [Metarhizium robertsii]
XP_018186995.1/21-283    -            263 Patatin              PF01734.22   198     2e-66  233.2   0.0   1   1   1.9e-69   2.4e-66  232.9   0.0     1   196     1   262     1   263 0.98 [subseq from] FabD/lysophospholipase-like protein [Xylona heveae TC161] >KZF21440.1 FabD/lysophospholipase-like protein [Xylona heveae TC161]
ENH74567.1/20-285        -            266 Patatin              PF01734.22   198     2e-66  233.2   0.0   1   1   3.2e-69   4.1e-66  232.1   0.0     1   196     1   265     1   266 0.96 [subseq from] Calcium-independent phospholipase A2-gamma [Fusarium oxysporum f. sp. cubense race 1]
EWZ83055.1/20-285        -            266 Patatin              PF01734.22   198     2e-66  233.2   0.0   1   1   3.2e-69   4.1e-66  232.1   0.0     1   196     1   265     1   266 0.96 [subseq from] hypothetical protein FOWG_13772 [Fusarium oxysporum f. sp. lycopersici MN25] >RKK19500.1 hypothetical protein BFJ65_g6220 [Fusarium oxysporum f. sp. cepae] >RKK63779.1 hypothetical protein BFJ66_g374 [Fusarium oxysporum f. sp. cepae] >RKK65064.1 hypothetical protein BFJ67_g51 [Fusarium oxysporum f. sp. cepae] >RYC97165.1 hypothetical protein BFJ63_vAg326 [Fusarium oxysporum f. sp. narcissi]
EXL57957.1/20-285        -            266 Patatin              PF01734.22   198     2e-66  233.2   0.0   1   1   3.2e-69   4.1e-66  232.1   0.0     1   196     1   265     1   266 0.96 [subseq from] hypothetical protein FOCG_04948 [Fusarium oxysporum f. sp. radicis-lycopersici 26381] >RKL49860.1 hypothetical protein BFJ70_g1034 [Fusarium oxysporum]
RKL23115.1/20-285        -            266 Patatin              PF01734.22   198     2e-66  233.2   0.0   1   1   3.2e-69   4.1e-66  232.1   0.0     1   196     1   265     1   266 0.96 [subseq from] hypothetical protein BFJ68_g1321 [Fusarium oxysporum]
SCO77134.1/20-285        -            266 Patatin              PF01734.22   198     2e-66  233.2   0.0   1   1   3.2e-69   4.1e-66  232.1   0.0     1   196     1   265     1   266 0.96 [subseq from] related to calcium-independent phospholipase A2 [Fusarium oxysporum]
XP_018248407.1/20-285    -            266 Patatin              PF01734.22   198     2e-66  233.2   0.0   1   1   3.2e-69   4.1e-66  232.1   0.0     1   196     1   265     1   266 0.96 [subseq from] hypothetical protein FOXG_10595 [Fusarium oxysporum f. sp. lycopersici 4287] >EXK40587.1 hypothetical protein FOMG_07377 [Fusarium oxysporum f. sp. melonis 26406] >KNB10362.1 hypothetical protein FOXG_10595 [Fusarium oxysporum f. sp. lycopersici 4287]
XP_031040750.1/20-285    -            266 Patatin              PF01734.22   198     2e-66  233.2   0.0   1   1   3.2e-69   4.1e-66  232.1   0.0     1   196     1   265     1   266 0.96 [subseq from] uncharacterized protein FOYG_08789 [Fusarium oxysporum NRRL 32931] >EGU88148.1 hypothetical protein FOXB_01286 [Fusarium oxysporum Fo5176] >EWY91832.1 hypothetical protein FOYG_08789 [Fusarium oxysporum NRRL 32931] >EWZ38495.1 hypothetical protein FOZG_10084 [Fusarium oxysporum Fo47] >EXA46083.1 hypothetical protein FOVG_06853 [Fusarium oxysporum f. sp. pisi HDV247] >EXK91999.1 hypothetical protein FOQG_05981 [Fusarium oxysporum f. sp. raphani 54005] >EXL79081.1 hypothetical protein FOPG_06845 [Fusarium oxysporum f. sp. conglutinans race 2 54008] >EXM22191.1 hypothetical protein FOTG_10149 [Fusarium oxysporum f. sp. vasinfectum 25433] >PCD35859.1 hypothetical protein AU210_008417 [Fusarium oxysporum f. sp. radicis-cucumerinum] >RKK85807.1 hypothetical protein BFJ69_g1415 [Fusarium oxysporum] >RKL06703.1 hypothetical protein BFJ71_g2642 [Fusarium oxysporum] >TVY67317.1 Phospholipase A I [Fusarium oxysporum f. sp. cubense]
XP_031061112.1/20-285    -            266 Patatin              PF01734.22   198     2e-66  233.2   0.0   1   1   3.2e-69   4.1e-66  232.1   0.0     1   196     1   265     1   266 0.96 [subseq from] uncharacterized protein FOIG_08923 [Fusarium oxysporum f. sp. cubense tropical race 4 54006] >EMT70618.1 Calcium-independent phospholipase A2-gamma [Fusarium oxysporum f. sp. cubense race 4] >EXL99022.1 hypothetical protein FOIG_08923 [Fusarium oxysporum f. sp. cubense tropical race 4 54006] >TXC00864.1 hypothetical protein FocTR4_00009209 [Fusarium oxysporum f. sp. cubense]
XP_006695424.1/20-283    -            264 Patatin              PF01734.22   198     2e-66  233.2   0.0   1   1   2.5e-69   3.3e-66  232.4   0.0     1   196     1   263     1   264 0.98 [subseq from] hypothetical protein CTHT_0050810 [Chaetomium thermophilum var. thermophilum DSM 1495] >EGS18479.1 hypothetical protein CTHT_0050810 [Chaetomium thermophilum var. thermophilum DSM 1495]
POR37634.1/85-357        -            273 Patatin              PF01734.22   198     2e-66  233.1   0.0   1   1     4e-69   5.2e-66  231.8   0.0     1   196     1   272     1   273 0.97 [subseq from] Patatin-like serine hydrolase [Tolypocladium paradoxum]
OLN82294.1/20-283        -            264 Patatin              PF01734.22   198   2.1e-66  233.1   0.0   1   1   4.1e-69   5.3e-66  231.8   0.0     1   196     1   263     1   264 0.97 [subseq from] Phospholipase A I [Colletotrichum chlorophyti]
CEL01514.1/18-284        -            267 Patatin              PF01734.22   198   2.1e-66  233.1   0.0   1   1   3.1e-69     4e-66  232.2   0.0     1   194     1   265     1   267 0.98 [subseq from] Putative Patatin-like serine hydrolase [Aspergillus calidoustus]
TAQ90951.1/739-1001      -            263 Patatin              PF01734.22   198   2.1e-66  233.1   0.0   1   1   2.4e-69   3.1e-66  232.5   0.0     1   194     1   261     1   263 0.97 [subseq from] hypothetical protein B7494_g689 [Chlorociboria aeruginascens]
XP_016267797.1/21-289    -            269 Patatin              PF01734.22   198   2.2e-66  233.0   0.0   1   1   2.4e-69     3e-66  232.6   0.0     1   194     1   267     1   269 0.97 [subseq from] hypothetical protein PV06_00268 [Exophiala oligosperma] >KIW47581.1 hypothetical protein PV06_00268 [Exophiala oligosperma]
RMZ81383.1/20-309        -            290 Patatin              PF01734.22   198   2.2e-66  233.0   2.0   1   1   7.2e-68   9.2e-65  227.7   2.0     1   194     1   288     1   290 0.97 [subseq from] hypothetical protein DV738_g2200, partial [Chaetothyriales sp. CBS 135597]
KIV85081.1/20-291        -            272 Patatin              PF01734.22   198   2.2e-66  233.0   0.0   1   1   2.8e-69   3.6e-66  232.3   0.0     1   196     1   271     1   272 0.97 [subseq from] hypothetical protein PV11_00816 [Exophiala sideris]
XP_025580580.1/1375-1644 -            270 Patatin              PF01734.22   198   2.3e-66  233.0   0.0   1   1   3.1e-69     4e-66  232.2   0.0     1   195     1   268     1   270 0.91 [subseq from] SHMT-domain-containing protein [Aspergillus ibericus CBS 121593] >RAL06253.1 SHMT-domain-containing protein [Aspergillus ibericus CBS 121593]
RDI79708.1/20-287        -            268 Patatin              PF01734.22   198   2.4e-66  232.9   0.0   1   1   2.4e-69   3.1e-66  232.5   0.0     1   194     1   266     1   268 0.98 [subseq from] Efflux pump [Venturia inaequalis]
PQE09735.1/21-291        -            271 Patatin              PF01734.22   198   2.4e-66  232.9   0.0   1   1   3.6e-69   4.7e-66  231.9   0.0     1   194     1   269     1   271 0.98 [subseq from] patatin-like phospholipase protein [Rutstroemia sp. NJR-2017a BBW]
PQE27362.1/21-291        -            271 Patatin              PF01734.22   198   2.4e-66  232.9   0.0   1   1   3.6e-69   4.7e-66  231.9   0.0     1   194     1   269     1   271 0.98 [subseq from] patatin-like phospholipase protein [Rutstroemia sp. NJR-2017a WRK4]
KFY01870.1/24-295        -            272 Patatin              PF01734.22   198   2.4e-66  232.9   0.0   1   1   2.6e-69   3.3e-66  232.4   0.0     1   196     1   271     1   272 0.97 [subseq from] hypothetical protein V490_00741 [Pseudogymnoascus sp. VKM F-3557]
KFY51329.1/24-295        -            272 Patatin              PF01734.22   198   2.4e-66  232.9   0.0   1   1   2.6e-69   3.3e-66  232.4   0.0     1   196     1   271     1   272 0.97 [subseq from] hypothetical protein V497_09204 [Pseudogymnoascus sp. VKM F-4516 (FW-969)]
KFA62354.1/20-286        -            267 Patatin              PF01734.22   198   2.5e-66  232.8   0.1   1   1   4.5e-69   5.8e-66  231.6   0.1     1   196     1   266     1   267 0.94 [subseq from] hypothetical protein S40285_08588 [Stachybotrys chlorohalonata IBT 40285]
KID95180.1/20-283        -            264 Patatin              PF01734.22   198   2.5e-66  232.8   0.0   1   1   4.4e-69   5.7e-66  231.7   0.0     1   194     1   263     1   264 0.94 [subseq from] Patatin-like serine hydrolase, partial [Metarhizium majus ARSEF 297]
TGO16600.1/21-290        -            270 Patatin              PF01734.22   198   2.5e-66  232.8   0.0   1   1   3.7e-69   4.7e-66  231.9   0.0     1   195     1   268     1   270 0.97 [subseq from] hypothetical protein BTUL_0026g00540 [Botrytis tulipae]
RDK45304.1/21-290        -            270 Patatin              PF01734.22   198   2.5e-66  232.8   0.0   1   1   4.3e-69   5.6e-66  231.7   0.0     1   195     1   268     1   270 0.93 [subseq from] patatin-like serine hydrolase [Aspergillus phoenicis ATCC 13157]
TGO23676.1/21-290        -            270 Patatin              PF01734.22   198   2.5e-66  232.8   0.0   1   1   3.7e-69   4.7e-66  231.9   0.0     1   195     1   268     1   270 0.97 [subseq from] hypothetical protein BPAE_0124g00070 [Botrytis paeoniae]
TGO46187.1/21-290        -            270 Patatin              PF01734.22   198   2.5e-66  232.8   0.0   1   1   3.7e-69   4.7e-66  231.9   0.0     1   195     1   268     1   270 0.97 [subseq from] hypothetical protein BCON_0339g00050 [Botryotinia convoluta]
TGO64506.1/21-290        -            270 Patatin              PF01734.22   198   2.5e-66  232.8   0.0   1   1   3.7e-69   4.7e-66  231.9   0.0     1   195     1   268     1   270 0.97 [subseq from] hypothetical protein BOTNAR_0088g00360 [Botryotinia narcissicola]
TGO76891.1/21-290        -            270 Patatin              PF01734.22   198   2.5e-66  232.8   0.0   1   1   3.7e-69   4.7e-66  231.9   0.0     1   195     1   268     1   270 0.97 [subseq from] hypothetical protein BELL_0132g00080 [Botrytis elliptica]
TGO84655.1/21-290        -            270 Patatin              PF01734.22   198   2.5e-66  232.8   0.0   1   1   3.7e-69   4.7e-66  231.9   0.0     1   195     1   268     1   270 0.97 [subseq from] hypothetical protein BPOR_0480g00030 [Botrytis porri]
THV50142.1/21-290        -            270 Patatin              PF01734.22   198   2.5e-66  232.8   0.0   1   1   3.7e-69   4.7e-66  231.9   0.0     1   195     1   268     1   270 0.97 [subseq from] hypothetical protein BGAL_0163g00100 [Botrytis galanthina]
OOF92320.1/21-290        -            270 Patatin              PF01734.22   198   2.6e-66  232.8   0.0   1   1   3.7e-69   4.8e-66  231.9   0.0     1   195     1   268     1   270 0.91 [subseq from] hypothetical protein ASPCADRAFT_175093 [Aspergillus carbonarius ITEM 5010] >OOF92362.1 hypothetical protein ASPCADRAFT_175211 [Aspergillus carbonarius ITEM 5010]
CAK39078.1/134-403       -            270 Patatin              PF01734.22   198   2.7e-66  232.7   0.0   1   1   4.3e-69   5.6e-66  231.7   0.0     1   195     1   268     1   270 0.93 [subseq from] unnamed protein product [Aspergillus niger]
EHA25118.1/1043-1312     -            270 Patatin              PF01734.22   198   2.7e-66  232.7   0.0   1   1   4.3e-69   5.6e-66  231.7   0.0     1   195     1   268     1   270 0.93 [subseq from] hypothetical protein ASPNIDRAFT_211700 [Aspergillus niger ATCC 1015] >RDH18083.1 SHMT-domain-containing protein [Aspergillus niger ATCC 13496]
GCB28093.1/155-424       -            270 Patatin              PF01734.22   198   2.7e-66  232.7   0.0   1   1   4.3e-69   5.6e-66  231.7   0.0     1   195     1   268     1   270 0.93 [subseq from] CinA-like protein [Aspergillus awamori]
XP_003188684.1/21-290    -            270 Patatin              PF01734.22   198   2.7e-66  232.7   0.0   1   1   4.3e-69   5.6e-66  231.7   0.0     1   195     1   268     1   270 0.93 [subseq from] patatin-like serine hydrolase [Aspergillus niger CBS 513.88] >SPB46245.1 unnamed protein product [Aspergillus niger] >TPR05928.1 Inositol monophosphatase family protein [Aspergillus niger]
XP_025454229.1/1043-1312 -            270 Patatin              PF01734.22   198   2.7e-66  232.7   0.0   1   1   4.3e-69   5.6e-66  231.7   0.0     1   195     1   268     1   270 0.93 [subseq from] SHMT-domain-containing protein [Aspergillus lacticoffeatus CBS 101883] >PYH56174.1 SHMT-domain-containing protein [Aspergillus lacticoffeatus CBS 101883]
XP_026628651.1/1043-1312 -            270 Patatin              PF01734.22   198   2.7e-66  232.7   0.0   1   1   4.3e-69   5.6e-66  231.7   0.0     1   195     1   268     1   270 0.93 [subseq from] SHMT-domain-containing protein [Aspergillus welwitschiae] >RDH35629.1 SHMT-domain-containing protein [Aspergillus welwitschiae]
KPM36003.1/20-284        -            265 Patatin              PF01734.22   198   2.7e-66  232.7   0.0   1   1   3.2e-69   4.2e-66  232.1   0.0     1   196     1   264     1   265 0.97 [subseq from] hypothetical protein AK830_g10581 [Neonectria ditissima]
OJJ58438.1/1014-1277     -            264 Patatin              PF01734.22   198   2.7e-66  232.7   0.0   1   1   3.8e-69   4.9e-66  231.9   0.0     1   194     1   262     1   264 0.98 [subseq from] hypothetical protein ASPSYDRAFT_150938, partial [Aspergillus sydowii CBS 593.65]
KIW71732.1/20-289        -            270 Patatin              PF01734.22   198   2.7e-66  232.7   0.2   1   1   1.5e-68   1.9e-65  230.0   0.2     1   194     1   268     1   270 0.95 [subseq from] hypothetical protein PV04_03867 [Phialophora americana]
OAL19652.1/20-288        -            269 Patatin              PF01734.22   198   3.1e-66  232.5   0.1   1   1   1.4e-68   1.8e-65  230.0   0.1     1   194     1   267     1   269 0.97 [subseq from] hypothetical protein AYO22_09524 [Fonsecaea multimorphosa]
RKU46664.1/20-278        -            259 Patatin              PF01734.22   198   3.2e-66  232.5   0.0   1   1   3.6e-69   4.6e-66  232.0   0.0     1   194     1   258     1   259 0.98 [subseq from] hypothetical protein DL546_008251 [Coniochaeta pulveracea]
GAQ06903.1/192-459       -            268 Patatin              PF01734.22   198   3.2e-66  232.5   0.0   1   1   4.6e-69   5.9e-66  231.6   0.0     1   194     1   266     1   268 0.97 [subseq from] hypothetical protein ALT_4224 [Aspergillus lentulus]
XP_001260301.1/20-287    -            268 Patatin              PF01734.22   198   3.2e-66  232.5   0.0   1   1   4.6e-69   5.9e-66  231.6   0.0     1   194     1   266     1   268 0.97 [subseq from] Patatin-like serine hydrolase, putative [Aspergillus fischeri NRRL 181] >EAW18404.1 Patatin-like serine hydrolase, putative [Aspergillus fischeri NRRL 181]
KKK14979.1/18-286        -            269 Patatin              PF01734.22   198   3.2e-66  232.5   0.0   1   1   3.6e-69   4.6e-66  232.0   0.0     1   194     1   267     1   269 0.97 [subseq from] hypothetical protein ARAM_006928 [Aspergillus rambellii]
KKK16685.1/18-286        -            269 Patatin              PF01734.22   198   3.2e-66  232.5   0.0   1   1   3.6e-69   4.6e-66  232.0   0.0     1   194     1   267     1   269 0.97 [subseq from] hypothetical protein AOCH_006548 [Aspergillus ochraceoroseus] >PTU18625.1 hypothetical protein P175DRAFT_0503424 [Aspergillus ochraceoroseus IBT 24754]
RMJ22147.1/26-294        -            269 Patatin              PF01734.22   198   3.2e-66  232.5   0.0   1   1   8.2e-69   1.1e-65  230.8   0.0     1   195     1   267     1   269 0.96 [subseq from] Patatin-like phospholipase [Phialosimplex sp. HF37]
TGO36818.1/21-290        -            270 Patatin              PF01734.22   198   3.4e-66  232.4   0.0   1   1   4.4e-69   5.7e-66  231.7   0.0     1   195     1   268     1   270 0.97 [subseq from] hypothetical protein BHYA_0114g00320 [Botrytis hyacinthi]
GAO86748.1/192-459       -            268 Patatin              PF01734.22   198   3.5e-66  232.4   0.0   1   1   4.6e-69   5.9e-66  231.6   0.0     1   194     1   266     1   268 0.97 [subseq from] magnesium transporter NIPA2 [Aspergillus udagawae]
KEY68229.1/20-292        -            273 Patatin              PF01734.22   198   3.5e-66  232.3   0.0   1   1   6.7e-69   8.6e-66  231.1   0.0     1   196     1   272     1   273 0.94 [subseq from] hypothetical protein S7711_04763 [Stachybotrys chartarum IBT 7711] >KFA50040.1 hypothetical protein S40293_06823 [Stachybotrys chartarum IBT 40293] >KFA81966.1 hypothetical protein S40288_04396 [Stachybotrys chartarum IBT 40288]
RCI12867.1/19-288        -            270 Patatin              PF01734.22   198   3.5e-66  232.3   0.0   1   1   5.1e-69   6.6e-66  231.5   0.0     1   196     1   269     1   270 0.96 [subseq from] hypothetical protein L249_0563 [Ophiocordyceps polyrhachis-furcata BCC 54312]
XP_026609698.1/205-472   -            268 Patatin              PF01734.22   198   3.8e-66  232.2   0.0   1   1   4.6e-69     6e-66  231.6   0.0     1   194     1   266     1   268 0.97 [subseq from] hypothetical protein CDV56_100207 [Aspergillus thermomutatus] >RHZ43339.1 hypothetical protein CDV56_100207 [Aspergillus thermomutatus]
XP_008079984.1/23-284    -            262 Patatin              PF01734.22   198     4e-66  232.2   0.0   1   1   4.6e-69   5.9e-66  231.6   0.0     1   196     1   261     1   262 0.97 [subseq from] FabD/lysophospholipase-like protein [Glarea lozoyensis ATCC 20868] >EPE33367.1 FabD/lysophospholipase-like protein [Glarea lozoyensis ATCC 20868]
KAE8348615.1/910-1175    -            266 Patatin              PF01734.22   198   4.1e-66  232.1   0.0   1   1   4.6e-69   5.9e-66  231.6   0.0     1   195     1   264     1   266 0.97 [subseq from] serine hydroxymethyltransferase-domain-containing protein [Aspergillus coremiiformis]
PHH88478.1/20-289        -            270 Patatin              PF01734.22   198   4.2e-66  232.1   0.0   1   1   5.4e-69     7e-66  231.4   0.0     1   196     1   269     1   270 0.95 [subseq from] hypothetical protein CDD83_7476 [Cordyceps sp. RAO-2017]
KOS42721.1/20-290        -            271 Patatin              PF01734.22   198   4.4e-66  232.0   0.0   1   1     5e-69   6.4e-66  231.5   0.0     1   194     1   269     1   271 0.97 [subseq from] hypothetical protein ACN38_g6397 [Penicillium nordicum]
ELA35831.1/20-283        -            264 Patatin              PF01734.22   198   4.4e-66  232.0   0.0   1   1   8.1e-69     1e-65  230.8   0.0     1   196     1   263     1   264 0.94 [subseq from] patatin-like serine [Colletotrichum fructicola Nara gc5]
EQB49674.1/20-283        -            264 Patatin              PF01734.22   198   4.4e-66  232.0   0.0   1   1   8.1e-69     1e-65  230.8   0.0     1   196     1   263     1   264 0.94 [subseq from] hypothetical protein CGLO_10970 [Colletotrichum gloeosporioides Cg-14]
XP_018041666.1/20-285    -            266 Patatin              PF01734.22   198   4.7e-66  231.9   0.1   1   1   8.5e-69   1.1e-65  230.7   0.1     1   194     1   264     1   266 0.98 [subseq from] FabD/lysophospholipase-like protein [Paraphaeosphaeria sporulosa] >OAG11301.1 FabD/lysophospholipase-like protein [Paraphaeosphaeria sporulosa]
PYI09112.1/21-290        -            270 Patatin              PF01734.22   198   4.7e-66  231.9   0.0   1   1   6.5e-69   8.4e-66  231.1   0.0     1   195     1   268     1   270 0.91 [subseq from] DUF803-domain-containing protein [Aspergillus sclerotiicarbonarius CBS 121057]
KIN06400.1/21-285        -            265 Patatin              PF01734.22   198   5.1e-66  231.8   0.0   1   1   5.3e-69   6.8e-66  231.4   0.0     1   196     1   264     1   265 0.95 [subseq from] hypothetical protein OIDMADRAFT_111792 [Oidiodendron maius Zn]
RHZ51656.1/192-459       -            268 Patatin              PF01734.22   198   5.2e-66  231.8   0.0   1   1   7.1e-69   9.1e-66  231.0   0.0     1   194     1   266     1   268 0.97 [subseq from] hypothetical protein CDV55_103556 [Aspergillus turcosus]
KAB8234412.1/21-286      -            266 Patatin              PF01734.22   198   5.4e-66  231.8   0.0   1   1   5.8e-69   7.4e-66  231.3   0.0     1   195     1   264     1   266 0.97 [subseq from] acyl transferase/acyl hydrolase/lysophospholipase [Aspergillus alliaceus]
KAE8385842.1/938-1203    -            266 Patatin              PF01734.22   198   5.4e-66  231.8   0.0   1   1   5.8e-69   7.4e-66  231.3   0.0     1   195     1   264     1   266 0.97 [subseq from] SHMT-domain-containing protein [Aspergillus albertensis]
VBB75019.1/19-282        -            264 Patatin              PF01734.22   198   5.6e-66  231.7   0.2   1   1   6.1e-68   7.9e-65  227.9   0.2     1   194     1   262     1   264 0.96 [subseq from] Putative protein of unknown function [Podospora comata]
XP_001910754.1/19-282    -            264 Patatin              PF01734.22   198   5.6e-66  231.7   0.2   1   1   6.1e-68   7.9e-65  227.9   0.2     1   194     1   262     1   264 0.96 [subseq from] uncharacterized protein PODANS_2_100 [Podospora anserina S mat+] >CAP72578.1 unnamed protein product [Podospora anserina S mat+] >CDP24973.1 Putative protein of unknown function [Podospora anserina S mat+]
XP_003845696.1/151-417   -            267 Patatin              PF01734.22   198   5.8e-66  231.6   0.1   1   1   8.3e-69   1.1e-65  230.8   0.1     1   195     1   265     1   267 0.94 [subseq from] hypothetical protein LEMA_P010040.1 [Leptosphaeria maculans JN3] >CBY02217.1 hypothetical protein LEMA_P010040.1 [Leptosphaeria maculans JN3]
KDB12242.1/20-285        -            266 Patatin              PF01734.22   198   6.1e-66  231.6   0.0   1   1   7.9e-69     1e-65  230.8   0.0     1   196     1   265     1   266 0.96 [subseq from] Patatin-like serine hydrolase [Ustilaginoidea virens]
RMZ92624.1/20-282        -            263 Patatin              PF01734.22   198   6.2e-66  231.6   0.7   1   1     1e-68   1.3e-65  230.5   0.7     1   194     1   261     1   263 0.97 [subseq from] hypothetical protein DV736_g179, partial [Chaetothyriales sp. CBS 134916]
OBT65177.1/21-292        -            272 Patatin              PF01734.22   198   6.2e-66  231.5   0.0   1   1   6.2e-69     8e-66  231.2   0.0     1   196     1   271     1   272 0.98 [subseq from] hypothetical protein VE03_04761 [Pseudogymnoascus sp. 23342-1-I1]
CDM26959.1/20-291        -            272 Patatin              PF01734.22   198   6.2e-66  231.5   0.0   1   1   1.2e-68   1.5e-65  230.3   0.0     1   195     1   270     1   272 0.97 [subseq from] Acyl transferase/acyl hydrolase/lysophospholipase [Penicillium roqueforti FM164]
TDZ14382.1/80-341        -            262 Patatin              PF01734.22   198   6.3e-66  231.5   0.0   1   1   9.4e-69   1.2e-65  230.6   0.0     1   196     1   261     1   262 0.93 [subseq from] Phospholipase A I [Colletotrichum orbiculare MAFF 240422]
TDZ35193.1/20-281        -            262 Patatin              PF01734.22   198   6.3e-66  231.5   0.0   1   1   9.4e-69   1.2e-65  230.6   0.0     1   196     1   261     1   262 0.93 [subseq from] Phospholipase A I [Colletotrichum spinosum] >TDZ38264.1 Phospholipase A I [Colletotrichum trifolii]
TEA14009.1/20-281        -            262 Patatin              PF01734.22   198   6.3e-66  231.5   0.0   1   1   9.4e-69   1.2e-65  230.6   0.0     1   196     1   261     1   262 0.93 [subseq from] Phospholipase A I [Colletotrichum sidae]
TVY53850.1/23-284        -            262 Patatin              PF01734.22   198     7e-66  231.4   0.0   1   1   1.2e-68   1.5e-65  230.3   0.0     1   196     1   261     1   262 0.96 [subseq from] Calcium-independent phospholipase A2-gamma [Lachnellula cervina]
GAA86362.1/219-488       -            270 Patatin              PF01734.22   198     7e-66  231.4   0.0   1   1   9.4e-69   1.2e-65  230.6   0.0     1   195     1   268     1   270 0.92 [subseq from] patatin-like serine hydrolase [Aspergillus kawachii IFO 4308]
GAQ47206.1/258-527       -            270 Patatin              PF01734.22   198     7e-66  231.4   0.0   1   1   9.4e-69   1.2e-65  230.6   0.0     1   195     1   268     1   270 0.92 [subseq from] patatin-like serine hydrolase [Aspergillus niger]
GAT30371.1/21-290        -            270 Patatin              PF01734.22   198     7e-66  231.4   0.0   1   1   9.4e-69   1.2e-65  230.6   0.0     1   195     1   268     1   270 0.92 [subseq from] patatin-like serine hydrolase [Aspergillus luchuensis]
OJI80708.1/21-290        -            270 Patatin              PF01734.22   198     7e-66  231.4   0.0   1   1   9.4e-69   1.2e-65  230.6   0.0     1   195     1   268     1   270 0.92 [subseq from] hypothetical protein ASPTUDRAFT_47850 [Aspergillus tubingensis CBS 134.48]
OJZ84889.1/971-1240      -            270 Patatin              PF01734.22   198     7e-66  231.4   0.0   1   1   9.4e-69   1.2e-65  230.6   0.0     1   195     1   268     1   270 0.92 [subseq from] hypothetical protein ASPFODRAFT_61603 [Aspergillus luchuensis CBS 106.47]
XP_025384395.1/219-488   -            270 Patatin              PF01734.22   198     7e-66  231.4   0.0   1   1   9.4e-69   1.2e-65  230.6   0.0     1   195     1   268     1   270 0.92 [subseq from] patatin-like serine hydrolase [Aspergillus eucalypticola CBS 122712] >PWY65163.1 patatin-like serine hydrolase [Aspergillus eucalypticola CBS 122712]
XP_025477827.1/980-1249  -            270 Patatin              PF01734.22   198     7e-66  231.4   0.0   1   1   9.4e-69   1.2e-65  230.6   0.0     1   195     1   268     1   270 0.92 [subseq from] SHMT-domain-containing protein [Aspergillus neoniger CBS 115656] >PYH32349.1 SHMT-domain-containing protein [Aspergillus neoniger CBS 115656]
XP_025509740.1/1017-1286 -            270 Patatin              PF01734.22   198     7e-66  231.4   0.0   1   1   9.4e-69   1.2e-65  230.6   0.0     1   195     1   268     1   270 0.92 [subseq from] SHMT-domain-containing protein [Aspergillus piperis CBS 112811] >RAH51818.1 SHMT-domain-containing protein [Aspergillus piperis CBS 112811]
XP_025534599.1/1009-1278 -            270 Patatin              PF01734.22   198     7e-66  231.4   0.0   1   1   9.4e-69   1.2e-65  230.6   0.0     1   195     1   268     1   270 0.92 [subseq from] SHMT-domain-containing protein [Aspergillus costaricaensis CBS 115574] >RAK83764.1 SHMT-domain-containing protein [Aspergillus costaricaensis CBS 115574]
XP_025557291.1/987-1256  -            270 Patatin              PF01734.22   198     7e-66  231.4   0.0   1   1   9.4e-69   1.2e-65  230.6   0.0     1   195     1   268     1   270 0.92 [subseq from] SHMT-domain-containing protein [Aspergillus vadensis CBS 113365] >PYH63497.1 SHMT-domain-containing protein [Aspergillus vadensis CBS 113365]
EMR88357.1/21-290        -            270 Patatin              PF01734.22   198   7.1e-66  231.4   0.0   1   1     1e-68   1.3e-65  230.5   0.0     1   195     1   268     1   270 0.96 [subseq from] putative patatin-like serine hydrolase protein [Botrytis cinerea BcDW1]
XP_001552634.1/21-290    -            270 Patatin              PF01734.22   198   7.1e-66  231.4   0.0   1   1     1e-68   1.3e-65  230.5   0.0     1   195     1   268     1   270 0.96 [subseq from] hypothetical protein BCIN_09g00370 [Botrytis cinerea B05.10] >ATZ53152.1 hypothetical protein BCIN_09g00370 [Botrytis cinerea B05.10]
RGP67514.1/20-285        -            266 Patatin              PF01734.22   198   7.4e-66  231.3   0.0   1   1   1.3e-68   1.6e-65  230.2   0.0     1   196     1   265     1   266 0.96 [subseq from] hypothetical protein FLONG3_8440 [Fusarium longipes]
KFY97746.1/24-295        -            272 Patatin              PF01734.22   198   7.5e-66  231.3   0.0   1   1   7.9e-69     1e-65  230.8   0.0     1   196     1   271     1   272 0.97 [subseq from] hypothetical protein V500_01930 [Pseudogymnoascus sp. VKM F-4518 (FW-2643)]
KFZ11962.1/24-295        -            272 Patatin              PF01734.22   198   7.5e-66  231.3   0.0   1   1   7.9e-69     1e-65  230.8   0.0     1   196     1   271     1   272 0.97 [subseq from] hypothetical protein V502_07325 [Pseudogymnoascus sp. VKM F-4520 (FW-2644)]
XP_013329404.1/20-285    -            266 Patatin              PF01734.22   198   7.5e-66  231.3   0.2   1   1   2.2e-68   2.9e-65  229.4   0.2     1   195     1   264     1   266 0.97 [subseq from] Patatin-like serine hydrolase [Rasamsonia emersonii CBS 393.64] >KKA22792.1 Patatin-like serine hydrolase [Rasamsonia emersonii CBS 393.64]
XP_009251737.1/20-285    -            266 Patatin              PF01734.22   198   7.7e-66  231.2   0.0   1   1   1.3e-68   1.6e-65  230.2   0.0     1   196     1   265     1   266 0.96 [subseq from] hypothetical protein FPSE_00342 [Fusarium pseudograminearum CS3096] >EKJ79411.1 hypothetical protein FPSE_00342 [Fusarium pseudograminearum CS3096]
KAB5515231.1/19-288      -            270 Patatin              PF01734.22   198   8.1e-66  231.2   0.1   1   1   1.3e-67   1.6e-64  226.9   0.1     1   194     1   269     1   270 0.93 [subseq from] acyl transferase/acyl hydrolase/lysophospholipase [Coniochaeta sp. 2T2.1]
TVY45715.1/23-285        -            263 Patatin              PF01734.22   198   8.3e-66  231.1   0.0   1   1   1.3e-68   1.7e-65  230.1   0.0     1   196     1   262     1   263 0.96 [subseq from] Calcium-independent phospholipase A2-gamma [Lachnellula subtilissima]
RLL95046.1/20-287        -            268 Patatin              PF01734.22   198   8.4e-66  231.1   0.0   1   1   1.1e-68   1.5e-65  230.3   0.0     1   194     1   266     1   268 0.96 [subseq from] hypothetical protein CFD26_100556 [Aspergillus turcosus]
XP_016222247.1/20-283    -            264 Patatin              PF01734.22   198   8.5e-66  231.1   0.0   1   1   9.6e-69   1.2e-65  230.6   0.0     1   194     1   262     1   264 0.93 [subseq from] hypothetical protein PV10_05305 [Exophiala mesophila] >XP_016222248.1 hypothetical protein, variant 1 [Exophiala mesophila] >KIV90673.1 hypothetical protein PV10_05305 [Exophiala mesophila] >KIV90674.1 hypothetical protein, variant 1 [Exophiala mesophila]
PSN64458.1/20-286        -            267 Patatin              PF01734.22   198   8.9e-66  231.0   0.2   1   1   1.2e-68   1.5e-65  230.3   0.2     1   194     1   265     1   267 0.96 [subseq from] FabD/lysophospholipase-like protein [Corynespora cassiicola Philippines]
KPA44272.1/20-285        -            266 Patatin              PF01734.22   198     9e-66  231.0   0.0   1   1   1.5e-68   1.9e-65  229.9   0.0     1   196     1   265     1   266 0.96 [subseq from] patatin serine hydrolase [Fusarium langsethiae]
RGP62316.1/20-285        -            266 Patatin              PF01734.22   198     9e-66  231.0   0.0   1   1   1.5e-68   1.9e-65  229.9   0.0     1   196     1   265     1   266 0.96 [subseq from] hypothetical protein FSPOR_9361 [Fusarium sporotrichioides]
EYB31927.1/20-285        -            266 Patatin              PF01734.22   198   9.1e-66  231.0   0.0   1   1   1.5e-68   1.9e-65  229.9   0.0     1   196     1   265     1   266 0.96 [subseq from] hypothetical protein FG05_02634 [Fusarium graminearum] >SCB64466.1 unnamed protein product [Fusarium graminearum] >PCD36421.1 hypothetical protein FGRA07_08305 [Fusarium graminearum]
PTD11047.1/20-285        -            266 Patatin              PF01734.22   198   9.1e-66  231.0   0.0   1   1   1.5e-68   1.9e-65  229.9   0.0     1   196     1   265     1   266 0.96 [subseq from] hypothetical protein FCULG_00011516 [Fusarium culmorum]
XP_031007206.1/23-286    -            264 Patatin              PF01734.22   198   9.5e-66  230.9   0.1   1   1   3.3e-68   4.2e-65  228.8   0.1     1   196     1   263     1   264 0.93 [subseq from] Calcium-independent phospholipase A2-gamma [Lachnellula hyalina] >TVY28418.1 Calcium-independent phospholipase A2-gamma [Lachnellula hyalina]
PMD25457.1/21-283        -            263 Patatin              PF01734.22   198   9.6e-66  230.9   0.0   1   1     1e-68   1.3e-65  230.5   0.0     1   195     1   261     1   263 0.96 [subseq from] FabD/lysophospholipase-like protein [Pezoloma ericae]
XP_031011149.1/20-283    -            264 Patatin              PF01734.22   198   9.7e-66  230.9   0.0   1   1   1.7e-68   2.1e-65  229.8   0.0     1   196     1   263     1   264 0.96 [subseq from] uncharacterized protein FIESC28_10656 [Fusarium coffeatum] >RBR07415.1 hypothetical protein FIESC28_10656 [Fusarium coffeatum]
KUM56577.1/20-290        -            271 Patatin              PF01734.22   198     1e-65  230.8   0.0   1   1   1.2e-68   1.6e-65  230.2   0.0     1   194     1   269     1   271 0.97 [subseq from] hypothetical protein ACN42_g10634 [Penicillium freii]
XP_028489518.1/21-288    -            268 Patatin              PF01734.22   198     1e-65  230.8   0.0   1   1     1e-68   1.3e-65  230.5   0.0     1   194     1   266     1   268 0.96 [subseq from] patatin-like serine hydrolase [Byssochlamys spectabilis] >RWQ99873.1 patatin-like serine hydrolase [Byssochlamys spectabilis]
OBS28690.1/20-285        -            266 Patatin              PF01734.22   198   1.1e-65  230.8   0.0   1   1   1.8e-68   2.3e-65  229.7   0.0     1   196     1   265     1   266 0.96 [subseq from] hypothetical protein FPOA_02628 [Fusarium poae]
XP_008027340.1/23-284    -            262 Patatin              PF01734.22   198   1.1e-65  230.8   0.0   1   1   1.2e-68   1.5e-65  230.2   0.0     1   196     1   261     1   262 0.95 [subseq from] hypothetical protein SETTUDRAFT_163628 [Exserohilum turcica Et28A] >EOA84792.1 hypothetical protein SETTUDRAFT_163628 [Exserohilum turcica Et28A]
KFY36042.1/24-295        -            272 Patatin              PF01734.22   198   1.1e-65  230.8   0.0   1   1   1.1e-68   1.4e-65  230.4   0.0     1   196     1   271     1   272 0.97 [subseq from] hypothetical protein V494_05356, partial [Pseudogymnoascus sp. VKM F-4513 (FW-928)]
KHN95217.1/20-283        -            264 Patatin              PF01734.22   198   1.1e-65  230.7   0.0   1   1   1.3e-68   1.7e-65  230.1   0.0     1   194     1   263     1   264 0.96 [subseq from] Patatin-like serine hydrolase [Metarhizium album ARSEF 1941]
TEY75045.1/21-290        -            270 Patatin              PF01734.22   198   1.1e-65  230.7   0.0   1   1   1.6e-68   2.1e-65  229.8   0.0     1   195     1   268     1   270 0.96 [subseq from] hypothetical protein BOTCAL_0066g00220 [Botryotinia calthae]
ORY07548.1/21-285        -            265 Patatin              PF01734.22   198   1.1e-65  230.7   0.0   1   1   1.3e-68   1.6e-65  230.2   0.0     1   194     1   263     1   265 0.95 [subseq from] acyl transferase/acyl hydrolase/lysophospholipase [Clohesyomyces aquaticus]
RMD42957.1/20-317        -            298 Patatin              PF01734.22   198   1.2e-65  230.7   1.2   1   1   5.5e-68   7.1e-65  228.1   1.2     1   194     1   296     1   298 0.97 [subseq from] hypothetical protein DV735_g2182, partial [Chaetothyriales sp. CBS 134920]
OJJ67475.1/21-290        -            270 Patatin              PF01734.22   198   1.2e-65  230.7   0.0   1   1   1.5e-68   1.9e-65  229.9   0.0     1   196     1   269     1   270 0.93 [subseq from] hypothetical protein ASPBRDRAFT_48016 [Aspergillus brasiliensis CBS 101740]
KAE8453977.1/21-289      -            269 Patatin              PF01734.22   198   1.2e-65  230.6   0.0   1   1   1.3e-68   1.7e-65  230.1   0.0     1   196     1   268     1   269 0.98 [subseq from] hypothetical protein EG329_007753 [Venturia inaequalis]
PKS03870.1/21-284        -            264 Patatin              PF01734.22   198   1.2e-65  230.6   0.0   1   1   1.3e-68   1.7e-65  230.1   0.0     1   195     1   262     1   264 0.96 [subseq from] hypothetical protein BST61_czeina4g000130 [Cercospora zeina]
KFY27838.1/24-295        -            272 Patatin              PF01734.22   198   1.2e-65  230.6   0.0   1   1   1.3e-68   1.7e-65  230.2   0.0     1   196     1   271     1   272 0.97 [subseq from] hypothetical protein V491_00720, partial [Pseudogymnoascus sp. VKM F-3775]
CRG90463.1/20-284        -            265 Patatin              PF01734.22   198   1.3e-65  230.5   0.2   1   1   6.5e-68   8.3e-65  227.9   0.2     1   195     1   263     1   265 0.94 [subseq from] hypothetical protein PISL3812_07507 [Talaromyces islandicus]
XP_014078218.1/20-281    -            262 Patatin              PF01734.22   198   1.3e-65  230.4   0.1   1   1   1.8e-68   2.3e-65  229.7   0.1     1   196     1   261     1   262 0.96 [subseq from] hypothetical protein COCC4DRAFT_197865 [Bipolaris maydis ATCC 48331] >EMD97230.1 hypothetical protein COCHEDRAFT_1124466 [Bipolaris maydis C5] >ENI04309.1 hypothetical protein COCC4DRAFT_197865 [Bipolaris maydis ATCC 48331]
KXX74416.1/20-284        -            265 Patatin              PF01734.22   198   1.4e-65  230.4   0.0   1   1   1.8e-68   2.3e-65  229.7   0.0     1   196     1   264     1   265 0.98 [subseq from] Calcium-independent phospholipase A2-gamma [Madurella mycetomatis]
OCK96508.1/20-283        -            264 Patatin              PF01734.22   198   1.4e-65  230.4   0.0   1   1   1.4e-68   1.8e-65  230.0   0.0     1   194     1   262     1   264 0.98 [subseq from] FabD/lysophospholipase-like protein [Cenococcum geophilum 1.58]
SPQ24938.1/20-271        -            252 Patatin              PF01734.22   198   1.4e-65  230.4   0.0   1   1   1.3e-68   1.7e-65  230.2   0.0     1   194     1   250     1   252 0.98 [subseq from] 505fa2c4-9825-41e2-8691-9bca4790ca0c [Thermothielavioides terrestris]
XP_007698074.1/20-281    -            262 Patatin              PF01734.22   198   1.4e-65  230.4   0.1   1   1   1.8e-68   2.3e-65  229.7   0.1     1   196     1   261     1   262 0.96 [subseq from] hypothetical protein COCSADRAFT_85511 [Bipolaris sorokiniana ND90Pr] >EMD66638.1 hypothetical protein COCSADRAFT_85511 [Bipolaris sorokiniana ND90Pr]
XP_007682185.1/20-281    -            262 Patatin              PF01734.22   198   1.4e-65  230.4   0.1   1   1   1.8e-68   2.3e-65  229.7   0.1     1   196     1   261     1   262 0.96 [subseq from] hypothetical protein COCMIDRAFT_79682 [Bipolaris oryzae ATCC 44560] >EUC51233.1 hypothetical protein COCMIDRAFT_79682 [Bipolaris oryzae ATCC 44560]
XP_007715045.1/20-281    -            262 Patatin              PF01734.22   198   1.4e-65  230.4   0.1   1   1   1.8e-68   2.3e-65  229.7   0.1     1   196     1   261     1   262 0.96 [subseq from] hypothetical protein COCCADRAFT_103328 [Bipolaris zeicola 26-R-13] >XP_014553462.1 hypothetical protein COCVIDRAFT_107594 [Bipolaris victoriae FI3] >EUC30660.1 hypothetical protein COCCADRAFT_103328 [Bipolaris zeicola 26-R-13] >EUN23884.1 hypothetical protein COCVIDRAFT_107594 [Bipolaris victoriae FI3]
KZZ87681.1/20-285        -            266 Patatin              PF01734.22   198   1.4e-65  230.3   0.0   1   1   1.7e-68   2.2e-65  229.8   0.0     1   196     1   265     1   266 0.95 [subseq from] Patatin-like serine hydrolase [Moelleriella libera RCEF 2490]
XP_003648572.1/20-282    -            263 Patatin              PF01734.22   198   1.5e-65  230.3   0.0   1   1   2.2e-68   2.9e-65  229.4   0.0     1   194     1   261     1   263 0.98 [subseq from] hypothetical protein THITE_2106186 [Thermothielavioides terrestris NRRL 8126] >AEO62236.1 hypothetical protein THITE_2106186 [Thermothielavioides terrestris NRRL 8126]
EPS29143.1/20-289        -            270 Patatin              PF01734.22   198   1.6e-65  230.2   0.0   1   1   1.5e-68   1.9e-65  229.9   0.0     1   194     1   268     1   270 0.96 [subseq from] hypothetical protein PDE_04092 [Penicillium oxalicum 114-2]
XP_025590280.1/20-285    -            266 Patatin              PF01734.22   198   1.6e-65  230.2   0.0   1   1   2.6e-68   3.4e-65  229.1   0.0     1   196     1   265     1   266 0.96 [subseq from] uncharacterized protein FVRRES_03075 [Fusarium venenatum] >CEI66563.1 unnamed protein product [Fusarium venenatum]
ODM20522.1/28-300        -            273 Patatin              PF01734.22   198   1.7e-65  230.1   0.0   1   1     2e-68   2.6e-65  229.5   0.0     1   195     1   271     1   273 0.98 [subseq from] hypothetical protein SI65_03575 [Aspergillus cristatus]
TVY94429.1/23-285        -            263 Patatin              PF01734.22   198   1.7e-65  230.1   0.0   1   1   3.3e-68   4.3e-65  228.8   0.0     1   196     1   262     1   263 0.96 [subseq from] Calcium-independent phospholipase A2-gamma [Lachnellula willkommii]
KNG50693.1/20-281        -            262 Patatin              PF01734.22   198   1.8e-65  230.0   0.1   1   1   2.1e-68   2.7e-65  229.5   0.1     1   196     1   261     1   262 0.96 [subseq from] lysophospholipase-like protein [Stemphylium lycopersici] >RAR06346.1 FabD/lysophospholipase-like protein [Stemphylium lycopersici] >RAR13659.1 FabD/lysophospholipase-like protein [Stemphylium lycopersici]
EYE97335.1/20-292        -            273 Patatin              PF01734.22   198   1.8e-65  230.0   0.0   1   1     2e-68   2.6e-65  229.5   0.0     1   195     1   271     1   273 0.98 [subseq from] FabD/lysophospholipase-like protein [Aspergillus ruber CBS 135680]
EME42753.1/21-281        -            261 Patatin              PF01734.22   198   1.9e-65  230.0   0.0   1   1   2.4e-68   3.2e-65  229.2   0.0     1   194     1   259     1   261 0.91 [subseq from] hypothetical protein DOTSEDRAFT_176022 [Dothistroma septosporum NZE10]
XP_014534564.1/430-700   -            271 Patatin              PF01734.22   198   1.9e-65  230.0   0.0   1   1   2.9e-68   3.7e-65  229.0   0.0     1   194     1   269     1   271 0.97 [subseq from] Patatin-like serine hydrolase, putative [Penicillium digitatum Pd1] >EKV13324.1 Patatin-like serine hydrolase, putative [Penicillium digitatum PHI26] >EKV13804.1 Patatin-like serine hydrolase, putative [Penicillium digitatum Pd1]
KFY27796.1/21-292        -            272 Patatin              PF01734.22   198   1.9e-65  230.0   0.0   1   1   2.1e-68   2.7e-65  229.5   0.0     1   196     1   271     1   272 0.97 [subseq from] hypothetical protein V493_03292, partial [Pseudogymnoascus sp. VKM F-4281 (FW-2241)]
KFY92371.1/24-296        -            273 Patatin              PF01734.22   198   2.1e-65  229.8   0.0   1   1     2e-68   2.6e-65  229.5   0.0     1   196     1   272     1   273 0.98 [subseq from] hypothetical protein V498_05005 [Pseudogymnoascus sp. VKM F-4517 (FW-2822)]
KXG54694.1/22-292        -            271 Patatin              PF01734.22   198   2.1e-65  229.8   0.0   1   1   2.7e-68   3.5e-65  229.1   0.0     1   194     1   269     1   271 0.97 [subseq from] Acyl transferase/acyl hydrolase/lysophospholipase [Penicillium griseofulvum]
KAB5577536.1/20-286      -            267 Patatin              PF01734.22   198   2.1e-65  229.8   0.1   1   1     6e-68   7.7e-65  228.0   0.1     1   194     1   266     1   267 0.97 [subseq from] acyl transferase/acyl hydrolase/lysophospholipase [Coniochaeta sp. 2T2.1]
KAA6406632.1/21-286      -            266 Patatin              PF01734.22   198   2.1e-65  229.8   0.0   1   1     2e-68   2.6e-65  229.5   0.0     1   194     1   264     1   266 0.98 [subseq from] hypothetical protein FRX48_09564 [Umbilicaria pustulata]
SLM34112.1/21-286        -            266 Patatin              PF01734.22   198   2.1e-65  229.8   0.0   1   1     2e-68   2.6e-65  229.5   0.0     1   194     1   264     1   266 0.98 [subseq from] patatin-like serine [Umbilicaria pustulata]
RSL68948.1/20-285        -            266 Patatin              PF01734.22   198   2.1e-65  229.8   0.0   1   1   3.3e-68   4.2e-65  228.8   0.0     1   196     1   265     1   266 0.98 [subseq from] hypothetical protein CEP54_002498 [Fusarium sp. AF-8]
XP_002558933.1/20-290    -            271 Patatin              PF01734.22   198   2.2e-65  229.8   0.0   1   1   2.9e-68   3.7e-65  229.0   0.0     1   194     1   269     1   271 0.96 [subseq from] Pc13g04980 [Penicillium rubens Wisconsin 54-1255] >CAP91567.1 Pc13g04980 [Penicillium rubens Wisconsin 54-1255] >KZN92734.1 Phospholipase A I [Penicillium chrysogenum]
CRL25169.1/20-290        -            271 Patatin              PF01734.22   198   2.2e-65  229.7   0.0   1   1   2.7e-68   3.5e-65  229.1   0.0     1   194     1   269     1   271 0.97 [subseq from] Acyl transferase/acyl hydrolase/lysophospholipase [Penicillium camemberti]
OAL01336.1/20-286        -            267 Patatin              PF01734.22   198   2.3e-65  229.7   0.0   1   1   3.2e-68   4.1e-65  228.9   0.0     1   194     1   265     1   267 0.94 [subseq from] FabD/lysophospholipase-like protein [Stagonospora sp. SRC1lsM3a]
OQE93503.1/20-290        -            271 Patatin              PF01734.22   198   2.4e-65  229.6   0.0   1   1   2.9e-68   3.7e-65  229.0   0.0     1   194     1   269     1   271 0.96 [subseq from] hypothetical protein PENNAL_c0005G05836 [Penicillium nalgiovense]
TVY46828.1/23-285        -            263 Patatin              PF01734.22   198   2.4e-65  229.6   0.0   1   1   3.4e-68   4.4e-65  228.8   0.0     1   196     1   262     1   263 0.96 [subseq from] Calcium-independent phospholipase A2-gamma [Lachnellula occidentalis]
OQE20314.1/20-289        -            270 Patatin              PF01734.22   198   2.4e-65  229.6   0.0   1   1     3e-68   3.9e-65  228.9   0.0     1   194     1   268     1   270 0.95 [subseq from] hypothetical protein PENSTE_c013G04697 [Penicillium steckii]
OQD91424.1/20-290        -            271 Patatin              PF01734.22   198   2.4e-65  229.6   0.0   1   1   2.7e-68   3.5e-65  229.1   0.0     1   194     1   269     1   271 0.97 [subseq from] hypothetical protein PENSOL_c054G00470 [Penicillium solitum]
TVY19296.1/23-286        -            264 Patatin              PF01734.22   198   2.5e-65  229.6   0.0   1   1   8.2e-68   1.1e-64  227.5   0.0     1   196     1   263     1   264 0.93 [subseq from] Calcium-independent phospholipase A2-gamma [Lachnellula arida]
KUL89942.1/21-284        -            264 Patatin              PF01734.22   198   2.5e-65  229.5   0.1   1   1   5.3e-68   6.8e-65  228.1   0.1     1   196     1   263     1   264 0.95 [subseq from] hypothetical protein ZTR_02812 [Talaromyces verruculosus]
PNS20674.1/21-282        -            262 Patatin              PF01734.22   198   2.6e-65  229.5   0.0   1   1   2.8e-68   3.6e-65  229.1   0.0     1   196     1   261     1   262 0.97 [subseq from] hypothetical protein CAC42_2919 [Sphaceloma murrayae]
CZS97676.1/21-287        -            267 Patatin              PF01734.22   198   2.7e-65  229.5   0.0   1   1   3.3e-68   4.2e-65  228.8   0.0     1   195     1   265     1   267 0.97 [subseq from] related to calcium-independent phospholipase A2 [Rhynchosporium commune]
TKW49705.1/20-281        -            262 Patatin              PF01734.22   198   2.7e-65  229.5   0.0   1   1   4.9e-68   6.3e-65  228.3   0.0     1   196     1   261     1   262 0.93 [subseq from] hypothetical protein CTA1_10160 [Colletotrichum tanaceti]
XP_008716984.1/20-294    -            275 Patatin              PF01734.22   198   2.8e-65  229.4   0.2   1   1   5.7e-68   7.4e-65  228.0   0.2     1   195     1   273     1   275 0.95 [subseq from] hypothetical protein HMPREF1541_04417 [Cyphellophora europaea CBS 101466] >ETN40141.1 hypothetical protein HMPREF1541_04417 [Cyphellophora europaea CBS 101466]
XP_007296797.1/97-363    -            267 Patatin              PF01734.22   198   2.8e-65  229.4   0.0   1   1   2.8e-68   3.6e-65  229.0   0.0     1   195     1   265     1   267 0.97 [subseq from] Patatin-like serine hydrolase [Marssonina brunnea f. sp. 'multigermtubi' MB_m1] >EKD12954.1 Patatin-like serine hydrolase [Marssonina brunnea f. sp. 'multigermtubi' MB_m1]
CZT40253.1/21-287        -            267 Patatin              PF01734.22   198   2.9e-65  229.4   0.0   1   1   3.8e-68   4.9e-65  228.6   0.0     1   195     1   265     1   267 0.97 [subseq from] related to calcium-independent phospholipase A2 [Rhynchosporium secalis]
XP_008597821.1/41-304    -            264 Patatin              PF01734.22   198   2.9e-65  229.4   0.1   1   1   4.2e-68   5.4e-65  228.5   0.1     4   196     1   263     1   264 0.97 [subseq from] patatin-like phospholipase [Beauveria bassiana ARSEF 2860] >EJP66562.1 patatin-like phospholipase [Beauveria bassiana ARSEF 2860]
XP_024320669.1/130-401   -            272 Patatin              PF01734.22   198   2.9e-65  229.4   0.0   1   1   2.9e-68   3.7e-65  229.0   0.0     1   196     1   271     1   272 0.98 [subseq from] hypothetical protein VC83_08354 [Pseudogymnoascus destructans] >ELR08300.1 hypothetical protein GMDG_03098 [Pseudogymnoascus destructans 20631-21] >OAF55369.2 hypothetical protein VC83_08354 [Pseudogymnoascus destructans]
XP_001793717.1/21-288    -            268 Patatin              PF01734.22   198   2.9e-65  229.3   0.1   1   1   4.1e-68   5.3e-65  228.5   0.1     1   194     1   266     1   268 0.94 [subseq from] hypothetical protein SNOG_03136 [Parastagonospora nodorum SN15] >EAT89867.2 hypothetical protein SNOG_03136 [Parastagonospora nodorum SN15]
OQV07392.1/4-269         -            266 Patatin              PF01734.22   198     3e-65  229.3   0.1   1   1   3.2e-67   4.1e-64  225.6   0.1     4   194     1   264     1   266 0.97 [subseq from] hypothetical protein CLAIMM_11834 isoform 2 [Cladophialophora immunda]
PTB71287.1/20-282        -            263 Patatin              PF01734.22   198     3e-65  229.3   0.0   1   1   3.2e-68   4.1e-65  228.9   0.0     1   196     1   262     1   263 0.95 [subseq from] FabD/lysophospholipase-like protein [Trichoderma longibrachiatum ATCC 18648]
CZT08481.1/146-412       -            267 Patatin              PF01734.22   198     3e-65  229.3   0.0   1   1   3.8e-68   4.9e-65  228.6   0.0     1   195     1   265     1   267 0.97 [subseq from] related to calcium-independent phospholipase A2 [Rhynchosporium agropyri]
OWP06764.1/21-286        -            266 Patatin              PF01734.22   198   3.3e-65  229.2   0.0   1   1   3.6e-68   4.6e-65  228.7   0.0     1   196     1   265     1   266 0.97 [subseq from] hypothetical protein B2J93_8821 [Marssonina coronariae]
GAD98935.1/21-288        -            268 Patatin              PF01734.22   198   3.7e-65  229.0   0.0   1   1   3.7e-68   4.7e-65  228.7   0.0     1   194     1   266     1   268 0.96 [subseq from] patatin-like serine hydrolase [Byssochlamys spectabilis No. 5]
TRX95158.1/21-282        -            262 Patatin              PF01734.22   198   3.8e-65  229.0   0.0   1   1   4.4e-68   5.7e-65  228.4   0.0     1   194     1   260     1   262 0.97 [subseq from] hypothetical protein FHL15_003850 [Xylaria flabelliformis]
KGO64973.1/20-290        -            271 Patatin              PF01734.22   198   3.8e-65  229.0   0.0   1   1   4.5e-68   5.8e-65  228.4   0.0     1   194     1   269     1   271 0.97 [subseq from] Patatin/Phospholipase A2-like protein [Penicillium italicum]
XP_024745404.1/20-282    -            263 Patatin              PF01734.22   198   3.9e-65  228.9   0.0   1   1   4.9e-68   6.3e-65  228.2   0.0     1   196     1   262     1   263 0.96 [subseq from] FabD/lysophospholipase-like protein [Trichoderma citrinoviride] >PTB62084.1 FabD/lysophospholipase-like protein [Trichoderma citrinoviride]
QDS78004.1/20-288        -            269 Patatin              PF01734.22   198     4e-65  228.9   0.0   1   1     4e-68   5.2e-65  228.5   0.0     1   194     1   267     1   269 0.98 [subseq from] hypothetical protein FKW77_002466 [Venturia effusa]
XP_007833381.1/21-287    -            267 Patatin              PF01734.22   198     4e-65  228.9   0.0   1   1   6.2e-68     8e-65  227.9   0.0     1   195     1   265     1   267 0.98 [subseq from] hypothetical protein PFICI_06609 [Pestalotiopsis fici W106-1] >ETS81607.1 hypothetical protein PFICI_06609 [Pestalotiopsis fici W106-1]
XP_018156392.1/20-281    -            262 Patatin              PF01734.22   198     4e-65  228.9   0.0   1   1   7.2e-68   9.3e-65  227.7   0.0     1   196     1   261     1   262 0.93 [subseq from] Patatin-like phospholipase [Colletotrichum higginsianum IMI 349063] >OBR07874.1 Patatin-like phospholipase [Colletotrichum higginsianum IMI 349063] >TIC91650.1 Phospholipase A I [Colletotrichum higginsianum]
OQE04295.1/20-290        -            271 Patatin              PF01734.22   198   4.1e-65  228.9   0.0   1   1   4.6e-68   5.9e-65  228.3   0.0     1   194     1   269     1   271 0.96 [subseq from] hypothetical protein PENVUL_c034G10083 [Penicillium vulpinum]
XP_006969551.1/20-282    -            263 Patatin              PF01734.22   198   4.2e-65  228.8   0.0   1   1   4.9e-68   6.3e-65  228.3   0.0     1   196     1   262     1   263 0.96 [subseq from] predicted protein [Trichoderma reesei QM6a] >EGR44557.1 predicted protein [Trichoderma reesei QM6a] >ETR97396.1 patatin-like serine hydrolase [Trichoderma reesei RUT C-30]
XP_022490380.1/20-287    -            268 Patatin              PF01734.22   198   4.2e-65  228.8   0.0   1   1   5.3e-68   6.8e-65  228.2   0.0     1   194     1   266     1   268 0.96 [subseq from] hypothetical protein PENARI_c005G09557 [Penicillium arizonense] >OGE54950.1 hypothetical protein PENARI_c005G09557 [Penicillium arizonense]
GAW24251.1/21-285        -            265 Patatin              PF01734.22   198   4.4e-65  228.8   0.1   1   1   5.6e-68   7.3e-65  228.1   0.1     1   196     1   264     1   265 0.98 [subseq from] hypothetical protein ANO14919_138340 [fungal sp. No.14919]
RWA09337.1/21-285        -            265 Patatin              PF01734.22   198   4.4e-65  228.8   0.1   1   1   5.6e-68   7.3e-65  228.1   0.1     1   196     1   264     1   265 0.98 [subseq from] hypothetical protein EKO27_g5770 [Xylaria grammica]
GAM35601.1/21-284        -            264 Patatin              PF01734.22   198   4.6e-65  228.7   0.1   1   1   8.7e-68   1.1e-64  227.4   0.1     1   196     1   263     1   264 0.95 [subseq from] hypothetical protein TCE0_017f04055 [Talaromyces cellulolyticus] >PCG98303.1 Patatin/Phospholipase A2-related [Penicillium sp. 'occitanis'] >PCH05640.1 hypothetical protein PENOC_027580 [Penicillium sp. 'occitanis']
KGO39558.1/20-290        -            271 Patatin              PF01734.22   198   4.8e-65  228.7   0.0   1   1   5.2e-68   6.7e-65  228.2   0.0     1   194     1   269     1   271 0.97 [subseq from] Patatin/Phospholipase A2-like protein [Penicillium expansum]
CCE29568.1/20-280        -            261 Patatin              PF01734.22   198   4.9e-65  228.6   0.0   1   1   6.9e-68   8.9e-65  227.8   0.0     1   194     1   260     1   261 0.95 [subseq from] related to calcium-independent phospholipase A2 [Claviceps purpurea 20.1]
OIW28982.1/19-284        -            266 Patatin              PF01734.22   198   5.1e-65  228.5   0.0   1   1   1.4e-67   1.8e-64  226.8   0.0     1   194     1   265     1   266 0.96 [subseq from] FabD/lysophospholipase-like protein [Coniochaeta ligniaria NRRL 30616]
KZL64787.1/30-291        -            262 Patatin              PF01734.22   198   5.3e-65  228.5   0.0   1   1   9.5e-68   1.2e-64  227.3   0.0     1   196     1   261     1   262 0.93 [subseq from] patatin-like phospholipase, partial [Colletotrichum incanum]
KZL68023.1/20-281        -            262 Patatin              PF01734.22   198   5.3e-65  228.5   0.0   1   1   9.5e-68   1.2e-64  227.3   0.0     1   196     1   261     1   262 0.93 [subseq from] patatin-like phospholipase [Colletotrichum tofieldiae]
OHW99432.1/20-281        -            262 Patatin              PF01734.22   198   5.3e-65  228.5   0.0   1   1   9.5e-68   1.2e-64  227.3   0.0     1   196     1   261     1   262 0.93 [subseq from] patatin-like phospholipase [Colletotrichum incanum]
PNY25263.1/20-309        -            290 Patatin              PF01734.22   198   5.3e-65  228.5   0.0   1   1     2e-67   2.5e-64  226.3   0.0     1   196     1   289     1   290 0.95 [subseq from] Patatin-like serine hydrolase [Tolypocladium capitatum]
CCD34658.1/21-290        -            270 Patatin              PF01734.22   198   5.3e-65  228.5   0.0   1   1   7.8e-68     1e-64  227.6   0.0     1   195     1   268     1   270 0.96 [subseq from] hypothetical protein BofuT4_P100620.1 [Botrytis cinerea T4]
GAM82044.1/21-283        -            263 Patatin              PF01734.22   198   5.4e-65  228.5   0.0   1   1   5.6e-68   7.2e-65  228.1   0.0     1   195     1   261     1   263 0.96 [subseq from] hypothetical protein ANO11243_000230 [fungal sp. No.11243]
XP_014540290.1/20-283    -            264 Patatin              PF01734.22   198   5.5e-65  228.5   0.0   1   1   9.5e-68   1.2e-64  227.3   0.0     1   194     1   263     1   264 0.96 [subseq from] Patatin-like serine hydrolase, partial [Metarhizium brunneum ARSEF 3297] >KID64699.1 Patatin-like serine hydrolase, partial [Metarhizium brunneum ARSEF 3297]
XP_016603089.1/20-290    -            271 Patatin              PF01734.22   198   5.7e-65  228.4   0.0   1   1   6.2e-68     8e-65  227.9   0.0     1   194     1   269     1   271 0.97 [subseq from] Patatin/Phospholipase A2-like protein [Penicillium expansum] >KGO62558.1 Patatin/Phospholipase A2-like protein [Penicillium expansum] >KGO64869.1 Patatin/Phospholipase A2-like protein [Penicillium expansum]
KDN66332.1/20-281        -            262 Patatin              PF01734.22   198   5.9e-65  228.4   0.0   1   1   1.1e-67   1.5e-64  227.0   0.0     1   196     1   261     1   262 0.93 [subseq from] putative patatin-like phospholipase [Colletotrichum sublineola]
PNH37639.1/20-279        -            260 Patatin              PF01734.22   198   5.9e-65  228.3   0.0   1   1   7.6e-68   9.8e-65  227.6   0.0     1   196     1   259     1   260 0.96 [subseq from] hypothetical protein VD0004_g9150 [Verticillium dahliae] >PNH72422.1 hypothetical protein VD0001_g5105 [Verticillium dahliae]
OSS48989.1/20-287        -            268 Patatin              PF01734.22   198     6e-65  228.3   0.1   1   1   7.6e-68   9.7e-65  227.6   0.1     1   195     1   266     1   268 0.95 [subseq from] hypothetical protein B5807_05682 [Epicoccum nigrum]
CRK41560.1/20-279        -            260 Patatin              PF01734.22   198   6.1e-65  228.3   0.0   1   1   7.6e-68   9.8e-65  227.6   0.0     1   196     1   259     1   260 0.96 [subseq from] hypothetical protein BN1708_008495, partial [Verticillium longisporum]
XP_009648708.1/20-279    -            260 Patatin              PF01734.22   198   6.1e-65  228.3   0.0   1   1   7.6e-68   9.8e-65  227.6   0.0     1   196     1   259     1   260 0.96 [subseq from] phospholipase [Verticillium dahliae VdLs.17] >EGY17845.1 phospholipase [Verticillium dahliae VdLs.17] >RXG45110.1 hypothetical protein VDGE_01527 [Verticillium dahliae]
PWO11334.1/20-281        -            262 Patatin              PF01734.22   198   6.3e-65  228.3   0.0   1   1   6.8e-68   8.8e-65  227.8   0.0     1   196     1   261     1   262 0.95 [subseq from] Patatin [Pyrenophora tritici-repentis] >PZD19798.1 Patatin [Pyrenophora tritici-repentis] >PZD51567.1 Patatin [Pyrenophora tritici-repentis]
XP_028494259.1/20-279    -            260 Patatin              PF01734.22   198   6.3e-65  228.3   0.0   1   1   7.7e-68   9.9e-65  227.6   0.0     1   196     1   259     1   260 0.96 [subseq from] hypothetical protein D7B24_007770 [Verticillium nonalfalfae] >RNJ56101.1 hypothetical protein D7B24_007770 [Verticillium nonalfalfae]
RFU72158.1/21-286        -            266 Patatin              PF01734.22   198   6.5e-65  228.2   0.0   1   1   1.1e-67   1.4e-64  227.2   0.0     1   196     1   265     1   266 0.95 [subseq from] patatin-like serine hydrolase [Trichoderma arundinaceum]
PVH86643.1/21-287        -            267 Patatin              PF01734.22   198   6.6e-65  228.2   0.0   1   1   6.5e-68   8.4e-65  227.8   0.0     1   195     1   265     1   267 0.97 [subseq from] FabD/lysophospholipase-like protein [Cadophora sp. DSE1049]
OQE13872.1/20-290        -            271 Patatin              PF01734.22   198   6.6e-65  228.2   0.0   1   1   8.7e-68   1.1e-64  227.4   0.0     1   194     1   269     1   271 0.96 [subseq from] hypothetical protein PENFLA_c042G04897 [Penicillium flavigenum]
RMJ07876.1/20-285        -            266 Patatin              PF01734.22   198   6.6e-65  228.2   0.0   1   1   1.1e-67   1.5e-64  227.1   0.0     1   196     1   265     1   266 0.97 [subseq from] hypothetical protein CDV36_012534 [Fusarium sp. AF-12] >RSL89901.1 hypothetical protein CEP51_001020 [Fusarium sp. AF-3] >RSM15879.1 hypothetical protein CEP52_000437 [Fusarium sp. AF-4]
RSL54143.1/20-285        -            266 Patatin              PF01734.22   198   6.6e-65  228.2   0.0   1   1   1.1e-67   1.5e-64  227.1   0.0     1   196     1   265     1   266 0.97 [subseq from] hypothetical protein CEP53_007537 [Fusarium sp. AF-6]
RSM20366.1/20-285        -            266 Patatin              PF01734.22   198   6.6e-65  228.2   0.0   1   1   1.1e-67   1.5e-64  227.1   0.0     1   196     1   265     1   266 0.97 [subseq from] hypothetical protein CDV31_000861 [Fusarium ambrosium]
XP_007677044.1/21-285    -            265 Patatin              PF01734.22   198   6.7e-65  228.2   0.2   1   1   9.9e-68   1.3e-64  227.3   0.2     1   196     1   264     1   265 0.93 [subseq from] hypothetical protein BAUCODRAFT_108956 [Baudoinia panamericana UAMH 10762] >EMC95568.1 hypothetical protein BAUCODRAFT_108956 [Baudoinia panamericana UAMH 10762]
XP_023454991.1/21-284    -            264 Patatin              PF01734.22   198   6.7e-65  228.2   0.1   1   1   8.4e-68   1.1e-64  227.5   0.1     1   195     1   262     1   264 0.94 [subseq from] hypothetical protein CB0940_10816 [Cercospora beticola] >PIA96424.1 hypothetical protein CB0940_10816 [Cercospora beticola]
EXF73075.1/20-281        -            262 Patatin              PF01734.22   198     7e-65  228.1   0.0   1   1   1.1e-67   1.4e-64  227.1   0.0     1   196     1   261     1   262 0.92 [subseq from] patatin-like phospholipase [Colletotrichum fioriniae PJ7]
RZR64889.1/124-388       -            265 Patatin              PF01734.22   198   7.1e-65  228.1   0.0   1   1   8.5e-68   1.1e-64  227.5   0.0     1   194     1   264     1   265 0.96 [subseq from] hypothetical protein I1G_00004823 [Pochonia chlamydosporia 123]
XP_018138190.1/20-284    -            265 Patatin              PF01734.22   198   7.1e-65  228.1   0.0   1   1   8.5e-68   1.1e-64  227.5   0.0     1   194     1   264     1   265 0.96 [subseq from] patatin-like phospholipase [Pochonia chlamydosporia 170] >OAQ60280.1 patatin-like phospholipase [Pochonia chlamydosporia 170]
OBT88478.1/21-292        -            272 Patatin              PF01734.22   198   7.2e-65  228.1   0.0   1   1   7.4e-68   9.5e-65  227.7   0.0     1   196     1   271     1   272 0.97 [subseq from] hypothetical protein VE02_03286 [Pseudogymnoascus sp. 03VT05]
XP_008092414.1/20-281    -            262 Patatin              PF01734.22   198   7.2e-65  228.1   0.0   1   1   1.3e-67   1.7e-64  226.9   0.0     1   196     1   261     1   262 0.93 [subseq from] patatin-like phospholipase [Colletotrichum graminicola M1.001] >EFQ28394.1 patatin-like phospholipase [Colletotrichum graminicola M1.001]
KXH64418.1/20-281        -            262 Patatin              PF01734.22   198   7.3e-65  228.1   0.0   1   1   1.1e-67   1.4e-64  227.1   0.0     1   196     1   261     1   262 0.93 [subseq from] patatin-like phospholipase [Colletotrichum nymphaeae SA-01]
OTA02848.1/49-311        -            263 Patatin              PF01734.22   198   7.3e-65  228.0   0.0   1   1   8.5e-68   1.1e-64  227.5   0.0     1   196     1   262     1   263 0.95 [subseq from] hypothetical protein A9Z42_0032680 [Trichoderma parareesei]
RDL37622.1/23-279        -            257 Patatin              PF01734.22   198   7.4e-65  228.0   0.0   1   1   7.5e-68   9.7e-65  227.6   0.0     1   196     1   256     1   257 0.97 [subseq from] FabD protein [Venustampulla echinocandica]
KZM22307.1/20-287        -            268 Patatin              PF01734.22   198   7.4e-65  228.0   0.0   1   1   7.9e-68     1e-64  227.6   0.0     1   195     1   266     1   268 0.94 [subseq from] lipid metabolic process [Ascochyta rabiei]
PPJ58005.1/21-284        -            264 Patatin              PF01734.22   198   7.5e-65  228.0   0.1   1   1   9.4e-68   1.2e-64  227.3   0.1     1   195     1   262     1   264 0.94 [subseq from] hypothetical protein CBER1_11802 [Cercospora berteroae]
TGJ80541.1/21-284        -            264 Patatin              PF01734.22   198   7.6e-65  228.0   0.0   1   1   9.1e-68   1.2e-64  227.4   0.0     1   194     1   262     1   264 0.97 [subseq from] hypothetical protein E0Z10_g8223 [Xylaria hypoxylon]
OBT74424.1/21-293        -            273 Patatin              PF01734.22   198   7.6e-65  228.0   0.0   1   1   7.8e-68     1e-64  227.6   0.0     1   196     1   272     1   273 0.98 [subseq from] hypothetical protein VF21_06567 [Pseudogymnoascus sp. 05NY08]
XP_002146485.1/21-284    -            264 Patatin              PF01734.22   198   7.8e-65  228.0   0.1   1   1   1.4e-67   1.8e-64  226.8   0.1     1   196     1   263     1   264 0.95 [subseq from] Patatin-like serine hydrolase, putative [Talaromyces marneffei ATCC 18224] >EEA25938.1 Patatin-like serine hydrolase, putative [Talaromyces marneffei ATCC 18224] >QGA18000.1 hypothetical protein EYB26_005678 [Talaromyces marneffei]
OBT46434.1/21-292        -            272 Patatin              PF01734.22   198   8.1e-65  227.9   0.0   1   1   7.9e-68     1e-64  227.6   0.0     1   196     1   271     1   272 0.98 [subseq from] hypothetical protein VE00_03300 [Pseudogymnoascus sp. WSF 3629]
KFY78451.1/21-292        -            272 Patatin              PF01734.22   198   8.1e-65  227.9   0.0   1   1     8e-68     1e-64  227.6   0.0     1   196     1   271     1   272 0.98 [subseq from] hypothetical protein V499_02394, partial [Pseudogymnoascus sp. VKM F-103]
XP_018131196.1/21-292    -            272 Patatin              PF01734.22   198   8.1e-65  227.9   0.0   1   1     8e-68     1e-64  227.6   0.0     1   196     1   271     1   272 0.98 [subseq from] hypothetical protein VE01_04401 [Pseudogymnoascus verrucosus] >OBT97463.1 hypothetical protein VE01_04401 [Pseudogymnoascus verrucosus]
XP_024763461.1/20-284    -            265 Patatin              PF01734.22   198   8.6e-65  227.8   0.0   1   1   1.1e-67   1.5e-64  227.0   0.0     1   196     1   264     1   265 0.86 [subseq from] hypothetical protein M441DRAFT_131570 [Trichoderma asperellum CBS 433.97] >PTB43784.1 hypothetical protein M441DRAFT_131570 [Trichoderma asperellum CBS 433.97]
PFH56846.1/19-285        -            267 Patatin              PF01734.22   198   8.6e-65  227.8   0.0   1   1   9.9e-68   1.3e-64  227.3   0.0     1   196     1   266     1   267 0.85 [subseq from] hypothetical protein XA68_15863 [Ophiocordyceps unilateralis]
CZR60569.1/22-286        -            265 Patatin              PF01734.22   198   8.9e-65  227.8   0.0   1   1   1.1e-67   1.4e-64  227.1   0.0     1   195     1   263     1   265 0.97 [subseq from] related to calcium-independent phospholipase A2 [Phialocephala subalpina]
XP_022472413.1/20-281    -            262 Patatin              PF01734.22   198   9.2e-65  227.7   0.0   1   1   1.7e-67   2.2e-64  226.5   0.0     1   196     1   261     1   262 0.92 [subseq from] patatin-like phospholipase [Colletotrichum orchidophilum] >OHE95251.1 patatin-like phospholipase [Colletotrichum orchidophilum]
XP_022401659.1/20-291    -            272 Patatin              PF01734.22   198   9.6e-65  227.7   0.0   1   1     1e-67   1.3e-64  227.2   0.0     1   194     1   270     1   272 0.98 [subseq from] hypothetical protein ASPGLDRAFT_65780 [Aspergillus glaucus CBS 516.65] >OJJ84961.1 hypothetical protein ASPGLDRAFT_65780 [Aspergillus glaucus CBS 516.65]
KXH68052.1/22-283        -            262 Patatin              PF01734.22   198   1.1e-64  227.5   0.0   1   1   1.5e-67   1.9e-64  226.7   0.0     1   196     1   261     1   262 0.93 [subseq from] patatin-like phospholipase [Colletotrichum salicis]
TID22306.1/20-287        -            268 Patatin              PF01734.22   198   1.1e-64  227.4   0.0   1   1   1.1e-67   1.4e-64  227.1   0.0     1   194     1   266     1   268 0.98 [subseq from] Efflux pump [Venturia nashicola] >TLD35290.1 Efflux pump [Venturia nashicola]
PBP19678.1/66-334        -            269 Patatin              PF01734.22   198   1.1e-64  227.4   0.0   1   1   1.1e-67   1.5e-64  227.1   0.0     1   196     1   268     1   269 0.96 [subseq from] Patatin-like serine hydrolase, partial [Diplocarpon rosae]
OTA87416.1/21-286        -            266 Patatin              PF01734.22   198   1.1e-64  227.4   0.1   1   1   1.6e-67     2e-64  226.6   0.1     1   194     1   264     1   266 0.99 [subseq from] hypothetical protein M434DRAFT_399509 [Hypoxylon sp. CO27-5]
XP_024405015.1/22-286    -            265 Patatin              PF01734.22   198   1.2e-64  227.3   0.0   1   1   1.8e-67   2.3e-64  226.4   0.0     1   196     1   264     1   265 0.92 [subseq from] hypothetical protein TGAM01_v208077 [Trichoderma gamsii] >PNP42330.1 hypothetical protein TGAMA5MH_06012 [Trichoderma gamsii] >PON23072.1 hypothetical protein TGAM01_v208077 [Trichoderma gamsii]
OQD90539.1/20-287        -            268 Patatin              PF01734.22   198   1.3e-64  227.3   0.0   1   1   1.7e-67   2.2e-64  226.5   0.0     1   194     1   266     1   268 0.96 [subseq from] hypothetical protein PENANT_c001G02174 [Penicillium antarcticum]
OWY49714.1/20-281        -            262 Patatin              PF01734.22   198   1.3e-64  227.3   0.0   1   1   1.4e-67   1.8e-64  226.8   0.0     1   196     1   261     1   262 0.94 [subseq from] FabD/lysophospholipase-like protein [Alternaria alternata] >RYN62914.1 hypothetical protein AA0118_g5025 [Alternaria tenuissima] >KAB2104278.1 hypothetical protein AG0111_0g7842 [Alternaria gaisen]
RII19163.1/20-281        -            262 Patatin              PF01734.22   198   1.3e-64  227.3   0.0   1   1   1.4e-67   1.8e-64  226.8   0.0     1   196     1   261     1   262 0.94 [subseq from] hypothetical protein CUC08_Gglean001827 [Alternaria sp. MG1] >RYN19774.1 hypothetical protein AA0112_g10983 [Alternaria arborescens] >RYN42992.1 hypothetical protein AA0114_g10337 [Alternaria tenuissima] >RYN91327.1 hypothetical protein AA0119_g10521 [Alternaria tenuissima] >RYO48875.1 hypothetical protein AA0113_g9914 [Alternaria arborescens] >RYO53953.1 hypothetical protein AA0116_g10220 [Alternaria tenuissima]
RYN37637.1/20-281        -            262 Patatin              PF01734.22   198   1.3e-64  227.3   0.0   1   1   1.4e-67   1.8e-64  226.8   0.0     1   196     1   261     1   262 0.94 [subseq from] hypothetical protein AA0115_g1340 [Alternaria tenuissima]
RYN99296.1/20-281        -            262 Patatin              PF01734.22   198   1.3e-64  227.3   0.0   1   1   1.4e-67   1.8e-64  226.8   0.0     1   196     1   261     1   262 0.94 [subseq from] hypothetical protein AA0120_g2002 [Alternaria tenuissima]
XP_018382054.1/20-281    -            262 Patatin              PF01734.22   198   1.3e-64  227.3   0.0   1   1   1.4e-67   1.8e-64  226.8   0.0     1   196     1   261     1   262 0.94 [subseq from] FabD/lysophospholipase-like protein [Alternaria alternata] >OAG16633.1 FabD/lysophospholipase-like protein [Alternaria alternata]
XP_028509833.1/20-281    -            262 Patatin              PF01734.22   198   1.3e-64  227.3   0.0   1   1   1.4e-67   1.8e-64  226.8   0.0     1   196     1   261     1   262 0.94 [subseq from] hypothetical protein AA0111_g2105 [Alternaria arborescens] >RYO37517.1 hypothetical protein AA0111_g2105 [Alternaria arborescens]
TQN64495.1/20-281        -            262 Patatin              PF01734.22   198   1.3e-64  227.2   0.0   1   1   2.2e-67   2.8e-64  226.1   0.0     1   196     1   261     1   262 0.93 [subseq from] Phospholipase A I, partial [Colletotrichum shisoi]
XP_003045336.1/20-285    -            266 Patatin              PF01734.22   198   1.5e-64  227.0   0.0   1   1   2.7e-67   3.5e-64  225.8   0.0     1   196     1   265     1   266 0.96 [subseq from] predicted protein [[Nectria] haematococca mpVI 77-13-4] >EEU39623.1 predicted protein [[Nectria] haematococca mpVI 77-13-4]
XP_001219719.1/20-285    -            266 Patatin              PF01734.22   198   1.5e-64  227.0   0.0   1   1   2.2e-67   2.8e-64  226.2   0.0     1   194     1   264     1   266 0.96 [subseq from] hypothetical protein CHGG_00498 [Chaetomium globosum CBS 148.51] >EAQ92263.1 hypothetical protein CHGG_00498 [Chaetomium globosum CBS 148.51]
OTA70415.1/21-286        -            266 Patatin              PF01734.22   198   1.5e-64  227.0   0.1   1   1     2e-67   2.6e-64  226.2   0.1     1   194     1   264     1   266 0.99 [subseq from] FabD/lysophospholipase-like protein [Hypoxylon sp. EC38]
XP_011318583.1/29-293    -            265 Patatin              PF01734.22   198   1.6e-64  226.9   0.0   1   1   2.7e-67   3.4e-64  225.9   0.0     2   196     1   264     1   265 0.96 [subseq from] hypothetical protein FGSG_02634 [Fusarium graminearum PH-1] >ESU08098.1 hypothetical protein FGSG_02634 [Fusarium graminearum PH-1]
KFX47468.1/21-284        -            264 Patatin              PF01734.22   198   1.6e-64  226.9   0.1   1   1   2.6e-67   3.4e-64  225.9   0.1     1   196     1   263     1   264 0.95 [subseq from] Calcium-independent phospholipase A2-gamma [Talaromyces marneffei PM1] >KAE8554629.1 hypothetical protein EYB25_003170 [Talaromyces marneffei]
KJZ72493.1/20-294        -            275 Patatin              PF01734.22   198   1.6e-64  226.9   0.0   1   1   2.1e-67   2.8e-64  226.2   0.0     1   196     1   274     1   275 0.90 [subseq from] hypothetical protein HIM_08162 [Hirsutella minnesotensis 3608]
KXL45616.1/21-285        -            265 Patatin              PF01734.22   198   1.7e-64  226.9   0.0   1   1   2.7e-67   3.4e-64  225.9   0.0     1   194     1   263     1   265 0.92 [subseq from] hypothetical protein FE78DRAFT_90321 [Acidomyces richmondensis] >KYG45654.1 hypothetical protein M433DRAFT_154285 [Acidomyces richmondensis BFW]
OAL52010.1/20-286        -            267 Patatin              PF01734.22   198   1.9e-64  226.7   0.1   1   1   2.6e-67   3.3e-64  225.9   0.1     1   195     1   265     1   267 0.94 [subseq from] FabD/lysophospholipase-like protein [Pyrenochaeta sp. DS3sAY3a]
XP_025470086.1/21-283    -            263 Patatin              PF01734.22   198     2e-64  226.6   0.1   1   1   2.8e-67   3.7e-64  225.8   0.1     1   195     1   261     1   263 0.91 [subseq from] DUF803-domain-containing protein [Aspergillus sclerotioniger CBS 115572] >PWY93325.1 DUF803-domain-containing protein [Aspergillus sclerotioniger CBS 115572]
XP_010760943.1/21-292    -            272 Patatin              PF01734.22   198     2e-64  226.6   0.0   1   1   2.1e-67   2.7e-64  226.2   0.0     1   194     1   270     1   272 0.98 [subseq from] hypothetical protein PADG_05273 [Paracoccidioides brasiliensis Pb18] >EEH49194.1 hypothetical protein PADG_05273 [Paracoccidioides brasiliensis Pb18]
ODH13689.1/21-292        -            272 Patatin              PF01734.22   198     2e-64  226.6   0.0   1   1   2.1e-67   2.7e-64  226.2   0.0     1   194     1   270     1   272 0.98 [subseq from] hypothetical protein ACO22_06998 [Paracoccidioides brasiliensis]
ODH49062.1/21-292        -            272 Patatin              PF01734.22   198     2e-64  226.6   0.0   1   1   2.1e-67   2.7e-64  226.2   0.0     1   194     1   270     1   272 0.98 [subseq from] hypothetical protein GX48_04787 [Paracoccidioides brasiliensis]
EEH22441.2/21-292        -            272 Patatin              PF01734.22   198   2.1e-64  226.6   0.0   1   1   2.1e-67   2.7e-64  226.2   0.0     1   194     1   270     1   272 0.98 [subseq from] hypothetical protein PABG_04652 [Paracoccidioides brasiliensis Pb03]
XP_026607821.1/399-660   -            262 Patatin              PF01734.22   198   2.1e-64  226.6   0.0   1   1   2.4e-67   3.1e-64  226.0   0.0     4   196     1   261     1   262 0.98 [subseq from] hypothetical protein DSM5745_02642 [Aspergillus mulundensis] >RDW90867.1 hypothetical protein DSM5745_02642 [Aspergillus mulundensis]
RYO07703.1/20-281        -            262 Patatin              PF01734.22   198   2.1e-64  226.5   0.0   1   1   2.2e-67   2.9e-64  226.1   0.0     1   196     1   261     1   262 0.92 [subseq from] hypothetical protein AA0121_g11601 [Alternaria tenuissima]
RYN75594.1/20-281        -            262 Patatin              PF01734.22   198   2.1e-64  226.5   0.0   1   1   2.2e-67   2.9e-64  226.1   0.0     1   196     1   261     1   262 0.91 [subseq from] hypothetical protein AA0117_g6299 [Alternaria alternata]
KOS19913.1/20-281        -            262 Patatin              PF01734.22   198   2.4e-64  226.4   0.0   1   1   2.7e-67   3.5e-64  225.8   0.0     1   196     1   261     1   262 0.92 [subseq from] Phospholipase A I [Escovopsis weberi]
PSK46311.1/21-280        -            260 Patatin              PF01734.22   198   2.6e-64  226.3   0.0   1   1   2.5e-67   3.2e-64  225.9   0.0     1   196     1   259     1   260 0.96 [subseq from] G1/S-specific cyclin CCN1 [Elsinoe australis]
XP_016760879.1/21-283    -            263 Patatin              PF01734.22   198   2.6e-64  226.2   0.0   1   1   2.6e-67   3.3e-64  225.9   0.0     1   194     1   261     1   263 0.92 [subseq from] FabD/lysophospholipase-like protein [Sphaerulina musiva SO2202] >EMF12758.1 FabD/lysophospholipase-like protein [Sphaerulina musiva SO2202]
OAT12899.1/20-288        -            269 Patatin              PF01734.22   198   2.7e-64  226.2   0.0   1   1   3.1e-67     4e-64  225.6   0.0     1   196     1   268     1   269 0.97 [subseq from] hypothetical protein BDBG_08185 [Blastomyces gilchristii SLH14081]
XP_015701196.1/21-292    -            272 Patatin              PF01734.22   198   2.9e-64  226.1   0.0   1   1   3.5e-67   4.6e-64  225.5   0.0     1   194     1   270     1   272 0.97 [subseq from] hypothetical protein PAAG_08507 [Paracoccidioides lutzii Pb01] >EEH38780.2 hypothetical protein PAAG_08507 [Paracoccidioides lutzii Pb01]
TWU72050.1/20-283        -            264 Patatin              PF01734.22   198   2.9e-64  226.1   0.0   1   1   4.1e-67   5.2e-64  225.3   0.0     1   194     1   263     1   264 0.93 [subseq from] hypothetical protein ED733_002497 [Metarhizium rileyi]
TKX21578.1/21-280        -            260 Patatin              PF01734.22   198     3e-64  226.0   0.0   1   1     3e-67   3.9e-64  225.7   0.0     1   196     1   259     1   260 0.95 [subseq from] putative patatin-like phospholipase-4 [Elsinoe australis]
RYC66201.1/21-284        -            264 Patatin              PF01734.22   198   3.5e-64  225.8   0.0   1   1   4.2e-67   5.5e-64  225.2   0.0     1   194     1   262     1   264 0.97 [subseq from] hypothetical protein CHU98_g62 [Xylaria longipes]
EER36505.1/20-290        -            271 Patatin              PF01734.22   198   3.8e-64  225.7   0.0   1   1   4.7e-67     6e-64  225.1   0.0     1   194     1   269     1   271 0.95 [subseq from] conserved hypothetical protein [Histoplasma capsulatum H143]
EGC41869.1/20-290        -            271 Patatin              PF01734.22   198   3.8e-64  225.7   0.0   1   1   4.7e-67     6e-64  225.1   0.0     1   194     1   269     1   271 0.95 [subseq from] conserved hypothetical protein [Histoplasma capsulatum H88]
XP_018070203.1/22-287    -            266 Patatin              PF01734.22   198     4e-64  225.7   0.0   1   1   4.7e-67   6.1e-64  225.0   0.0     1   196     1   265     1   266 0.98 [subseq from] FabD/lysophospholipase-like protein [Phialocephala scopiformis] >KUJ15848.1 FabD/lysophospholipase-like protein [Phialocephala scopiformis]
XP_002478783.1/21-284    -            264 Patatin              PF01734.22   198   4.1e-64  225.6   0.0   1   1   5.3e-67   6.8e-64  224.9   0.0     1   196     1   263     1   264 0.93 [subseq from] Patatin-like serine hydrolase, putative [Talaromyces stipitatus ATCC 10500] >EED21820.1 Patatin-like serine hydrolase, putative [Talaromyces stipitatus ATCC 10500]
TKA47159.1/21-286        -            266 Patatin              PF01734.22   198   4.3e-64  225.5   0.0   1   1   4.5e-67   5.8e-64  225.1   0.0     1   194     1   264     1   266 0.93 [subseq from] hypothetical protein B0A54_02637 [Friedmanniomyces endolithicus]
XP_001537993.1/20-289    -            270 Patatin              PF01734.22   198   4.3e-64  225.5   0.0   1   1   4.6e-67   5.9e-64  225.1   0.0     1   194     1   268     1   270 0.96 [subseq from] conserved hypothetical protein [Histoplasma capsulatum NAm1] >EDN10954.1 conserved hypothetical protein [Histoplasma capsulatum NAm1]
KKP03971.1/21-283        -            263 Patatin              PF01734.22   198   4.4e-64  225.5   0.0   1   1   6.2e-67   7.9e-64  224.7   0.0     1   196     1   262     1   263 0.92 [subseq from] hypothetical protein THAR02_03953 [Trichoderma harzianum]
EEH07761.1/20-290        -            271 Patatin              PF01734.22   198   4.4e-64  225.5   0.0   1   1     5e-67   6.4e-64  225.0   0.0     1   194     1   269     1   271 0.96 [subseq from] conserved hypothetical protein [Histoplasma capsulatum G186AR]
OTB04021.1/21-289        -            269 Patatin              PF01734.22   198   4.7e-64  225.4   0.0   1   1   7.4e-67   9.6e-64  224.4   0.0     1   194     1   267     1   269 0.98 [subseq from] hypothetical protein M426DRAFT_321112 [Hypoxylon sp. CI-4A]
TQB71652.1/22-289        -            268 Patatin              PF01734.22   198     5e-64  225.3   0.0   1   1   4.9e-67   6.3e-64  225.0   0.0     1   194     1   266     1   268 0.97 [subseq from] hypothetical protein MPDQ_007367 [Monascus purpureus]
EGE81835.1/20-287        -            268 Patatin              PF01734.22   198   5.2e-64  225.3   0.0   1   1   5.4e-67     7e-64  224.8   0.0     1   194     1   266     1   268 0.97 [subseq from] hypothetical protein BDDG_04778 [Blastomyces dermatitidis ATCC 18188]
EQL35972.1/20-287        -            268 Patatin              PF01734.22   198   5.2e-64  225.3   0.0   1   1   5.4e-67     7e-64  224.8   0.0     1   194     1   266     1   268 0.97 [subseq from] hypothetical protein BDFG_02563 [Blastomyces dermatitidis ATCC 26199] >EEQ83430.2 hypothetical protein BDCG_00235 [Blastomyces dermatitidis ER-3]
TKA67911.1/21-286        -            266 Patatin              PF01734.22   198   6.1e-64  225.0   0.0   1   1   6.9e-67   8.9e-64  224.5   0.0     1   194     1   264     1   266 0.92 [subseq from] hypothetical protein B0A55_09722 [Friedmanniomyces simplex]
KXT14275.1/24-286        -            263 Patatin              PF01734.22   198   6.4e-64  225.0   0.0   1   1   7.2e-67   9.2e-64  224.5   0.0     1   196     1   262     1   263 0.91 [subseq from] hypothetical protein AC579_1271 [Pseudocercospora musae]
OBT50160.1/21-292        -            272 Patatin              PF01734.22   198   7.1e-64  224.8   0.0   1   1     7e-67     9e-64  224.5   0.0     1   196     1   271     1   272 0.98 [subseq from] hypothetical protein VE04_09758, partial [Pseudogymnoascus sp. 24MN13]
RYP14327.1/20-281        -            262 Patatin              PF01734.22   198   7.2e-64  224.8   0.0   1   1   9.5e-67   1.2e-63  224.1   0.0     1   194     1   260     1   262 0.98 [subseq from] hypothetical protein DL765_006430 [Monosporascus sp. GIB2]
TKA45636.1/21-286        -            266 Patatin              PF01734.22   198   7.4e-64  224.8   0.0   1   1   7.9e-67     1e-63  224.3   0.0     1   194     1   264     1   266 0.93 [subseq from] hypothetical protein B0A54_04175 [Friedmanniomyces endolithicus]
PKK43413.1/21-283        -            263 Patatin              PF01734.22   198   8.2e-64  224.6   0.0   1   1   1.2e-66   1.5e-63  223.8   0.0     1   196     1   262     1   263 0.92 [subseq from] hypothetical protein CI102_13254 [Trichoderma harzianum]
XP_024769601.1/21-283    -            263 Patatin              PF01734.22   198   8.2e-64  224.6   0.0   1   1   1.2e-66   1.5e-63  223.8   0.0     1   196     1   262     1   263 0.92 [subseq from] hypothetical protein M431DRAFT_9756 [Trichoderma harzianum CBS 226.95] >PTB49924.1 hypothetical protein M431DRAFT_9756 [Trichoderma harzianum CBS 226.95]
XP_016628441.1/24-289    -            266 Patatin              PF01734.22   198   8.8e-64  224.5   0.1   1   1     4e-66   5.2e-63  222.0   0.1     4   194     1   264     1   266 0.97 [subseq from] hypothetical protein Z520_10028 [Fonsecaea multimorphosa CBS 102226] >KIX94318.1 hypothetical protein Z520_10028 [Fonsecaea multimorphosa CBS 102226]
KIL95799.1/20-284        -            265 Patatin              PF01734.22   198   9.2e-64  224.5   0.0   1   1   2.1e-66   2.7e-63  222.9   0.0     1   196     1   264     1   265 0.92 [subseq from] hypothetical protein FAVG1_00537 [Fusarium avenaceum]
KXJ90782.1/20-287        -            268 Patatin              PF01734.22   198   9.3e-64  224.4   0.0   1   1   1.3e-66   1.7e-63  223.6   0.0     1   195     1   266     1   268 0.98 [subseq from] acyl transferase/acyl hydrolase/lysophospholipase [Microdochium bolleyi]
OPB41828.1/21-283        -            263 Patatin              PF01734.22   198   9.4e-64  224.4   0.0   1   1   1.3e-66   1.7e-63  223.6   0.0     1   196     1   262     1   263 0.91 [subseq from] hypothetical protein A0O28_0103880 [Trichoderma guizhouense]
OJD11263.1/20-291        -            272 Patatin              PF01734.22   198     1e-63  224.3   0.0   1   1   1.1e-66   1.4e-63  223.8   0.0     1   194     1   270     1   272 0.97 [subseq from] hypothetical protein AJ78_07927 [Emergomyces pasteurianus Ep9510]
OAX78387.1/20-291        -            272 Patatin              PF01734.22   198     1e-63  224.3   0.0   1   1   1.4e-66   1.8e-63  223.5   0.0     1   194     1   270     1   272 0.96 [subseq from] hypothetical protein ACJ72_07306 [Emmonsia sp. CAC-2015a]
RYP79251.1/20-271        -            252 Patatin              PF01734.22   198   1.2e-63  224.1   0.0   1   1   1.4e-66   1.8e-63  223.5   0.0     1   194     1   250     1   252 0.97 [subseq from] hypothetical protein DL769_003074 [Monosporascus sp. CRB-8-3]
RYO98962.1/20-271        -            252 Patatin              PF01734.22   198   1.4e-63  223.9   0.0   1   1   1.5e-66   1.9e-63  223.4   0.0     1   194     1   250     1   252 0.97 [subseq from] hypothetical protein DL764_006937 [Monosporascus ibericus]
XP_002541362.1/23-309    -            287 Patatin              PF01734.22   198   1.4e-63  223.9   0.1   1   1   6.9e-66   8.9e-63  221.2   0.1     1   194     1   285     1   287 0.97 [subseq from] conserved hypothetical protein [Uncinocarpus reesii 1704] >EEP76029.1 conserved hypothetical protein [Uncinocarpus reesii 1704]
PKS07491.1/20-285        -            266 Patatin              PF01734.22   198   1.5e-63  223.8   0.0   1   1   1.9e-66   2.5e-63  223.0   0.0     1   196     1   265     1   266 0.97 [subseq from] hypothetical protein jhhlp_006095 [Lomentospora prolificans]
RYP55250.1/20-271        -            252 Patatin              PF01734.22   198     2e-63  223.4   0.0   1   1     3e-66   3.8e-63  222.4   0.0     1   194     1   250     1   252 0.95 [subseq from] hypothetical protein DL768_000005 [Monosporascus sp. mg162]
RAO71181.1/21-284        -            264 Patatin              PF01734.22   198   2.1e-63  223.3   0.0   1   1   3.2e-66   4.2e-63  222.3   0.0     1   196     1   263     1   264 0.95 [subseq from] hypothetical protein BHQ10_007193 [Talaromyces amestolkiae]
XP_028463110.1/20-282    -            263 Patatin              PF01734.22   198   2.2e-63  223.2   0.0   1   1   3.4e-66   4.4e-63  222.2   0.0     1   196     1   262     1   263 0.94 [subseq from] patatin-like phospholipase [Sodiomyces alkalinus F11] >ROT35304.1 patatin-like phospholipase [Sodiomyces alkalinus F11]
XP_007928714.1/24-286    -            263 Patatin              PF01734.22   198   2.5e-63  223.1   0.0   1   1   2.6e-66   3.3e-63  222.6   0.0     1   196     1   262     1   263 0.91 [subseq from] hypothetical protein MYCFIDRAFT_155708 [Pseudocercospora fijiensis CIRAD86] >EME81543.1 hypothetical protein MYCFIDRAFT_155708 [Pseudocercospora fijiensis CIRAD86]
KXS95525.1/24-286        -            263 Patatin              PF01734.22   198   2.7e-63  222.9   0.0   1   1   2.8e-66   3.6e-63  222.5   0.0     1   196     1   262     1   263 0.91 [subseq from] hypothetical protein AC578_4616 [Pseudocercospora eumusae]
PGG97450.1/20-286        -            267 Patatin              PF01734.22   198   2.9e-63  222.8   0.0   1   1   4.1e-66   5.3e-63  222.0   0.0     1   194     1   265     1   267 0.95 [subseq from] hypothetical protein GX51_07312 [Blastomyces parvus]
RYP62687.1/20-271        -            252 Patatin              PF01734.22   198   3.3e-63  222.6   0.0   1   1   3.9e-66     5e-63  222.0   0.0     1   194     1   250     1   252 0.97 [subseq from] hypothetical protein DL771_009628 [Monosporascus sp. 5C6A]
PHH49416.1/19-284        -            266 Patatin              PF01734.22   198   3.4e-63  222.6   0.0   1   1   5.7e-66   7.3e-63  221.5   0.0     1   196     1   265     1   266 0.97 [subseq from] hypothetical protein CFIMG_006330RAa [Ceratocystis fimbriata CBS 114723]
XP_023621430.1/20-279    -            260 Patatin              PF01734.22   198   4.3e-63  222.3   0.2   1   1   7.3e-66   9.4e-63  221.2   0.2     1   194     1   258     1   260 0.90 [subseq from] related to calcium-independent phospholipase A2 [Ramularia collo-cygni] >CZT14533.1 related to calcium-independent phospholipase A2 [Ramularia collo-cygni]
KZZ88091.1/21-283        -            263 Patatin              PF01734.22   198   4.7e-63  222.1   0.0   1   1   4.6e-66     6e-63  221.8   0.0     1   196     1   262     1   263 0.97 [subseq from] Acyl transferase/acyl hydrolase/lysophospholipase [Ascosphaera apis ARSEF 7405]
XP_016638514.1/20-285    -            266 Patatin              PF01734.22   198     5e-63  222.1   0.0   1   1   5.8e-66   7.5e-63  221.5   0.0     1   196     1   265     1   266 0.95 [subseq from] Patatin-like phospholipase [Scedosporium apiospermum] >KEZ38715.1 Patatin-like phospholipase [Scedosporium apiospermum]
PNH35340.1/14-273        -            260 Patatin              PF01734.22   198   5.2e-63  222.0   0.0   1   1   6.4e-66   8.3e-63  221.3   0.0     1   196     1   259     1   260 0.96 [subseq from] hypothetical protein BJF96_g1534 [Verticillium dahliae] >PNH43888.1 hypothetical protein VD0003_g9539 [Verticillium dahliae] >PNH58405.1 hypothetical protein VD0002_g9122 [Verticillium dahliae]
XP_003006343.1/28-287    -            260 Patatin              PF01734.22   198   5.3e-63  222.0   0.0   1   1   6.4e-66   8.3e-63  221.3   0.0     1   196     1   259     1   260 0.96 [subseq from] phospholipase [Verticillium alfalfae VaMs.102] >EEY18187.1 phospholipase [Verticillium alfalfae VaMs.102]
ORY57263.1/21-293        -            273 Patatin              PF01734.22   198   5.3e-63  222.0   0.0   1   1   1.1e-65   1.4e-62  220.6   0.0     1   196     1   272     1   273 0.90 [subseq from] acyl transferase/acyl hydrolase/lysophospholipase [Pseudomassariella vexata]
XP_013958331.1/20-283    -            264 Patatin              PF01734.22   198   7.1e-63  221.6   0.0   1   1   8.8e-66   1.1e-62  220.9   0.0     1   196     1   263     1   264 0.87 [subseq from] hypothetical protein TRIVIDRAFT_45682 [Trichoderma virens Gv29-8] >EHK24134.1 hypothetical protein TRIVIDRAFT_45682 [Trichoderma virens Gv29-8]
XP_024734129.1/21-285    -            265 Patatin              PF01734.22   198   7.6e-63  221.5   0.0   1   1   8.1e-66     1e-62  221.0   0.0     1   195     1   263     1   265 0.96 [subseq from] FabD/lysophospholipase-like protein [Hyaloscypha bicolor E] >PMD57225.1 FabD/lysophospholipase-like protein [Hyaloscypha bicolor E]
OQO17995.1/21-288        -            268 Patatin              PF01734.22   198   8.5e-63  221.3   0.0   1   1   8.8e-66   1.1e-62  220.9   0.0     1   195     1   266     1   268 0.97 [subseq from] hypothetical protein B0A51_14235 [Rachicladosporium sp. CCFEE 5018]
XP_003851644.1/21-278    -            258 Patatin              PF01734.22   198   8.7e-63  221.3   0.1   1   1   1.5e-65   1.9e-62  220.2   0.1     1   194     1   257     1   258 0.92 [subseq from] hypothetical protein MYCGRDRAFT_110012 [Zymoseptoria tritici IPO323] >EGP86620.1 hypothetical protein MYCGRDRAFT_110012 [Zymoseptoria tritici IPO323] >SMQ52050.1 unnamed protein product [Zymoseptoria tritici ST99CH_3D7] >SMY25695.1 unnamed protein product [Zymoseptoria tritici ST99CH_1A5] >SMR54687.1 unnamed protein product [Zymoseptoria tritici ST99CH_1E4] >SMR56501.1 unnamed protein product [Zymoseptoria tritici ST99CH_3D1]
PGH33285.1/20-290        -            271 Patatin              PF01734.22   198   8.7e-63  221.3   0.0   1   1   9.8e-66   1.3e-62  220.7   0.0     1   194     1   269     1   271 0.89 [subseq from] hypothetical protein GX50_03896 [Emmonsia crescens]
OQO04043.1/21-288        -            268 Patatin              PF01734.22   198   9.4e-63  221.2   0.0   1   1   9.9e-66   1.3e-62  220.7   0.0     1   195     1   266     1   268 0.97 [subseq from] hypothetical protein B0A48_10686 [Rachicladosporium antarcticum]
OQO16391.1/21-288        -            268 Patatin              PF01734.22   198   9.4e-63  221.2   0.0   1   1   9.9e-66   1.3e-62  220.7   0.0     1   195     1   266     1   268 0.97 [subseq from] hypothetical protein B0A51_15817 [Rachicladosporium sp. CCFEE 5018]
RYP67761.1/20-271        -            252 Patatin              PF01734.22   198   1.2e-62  220.8   0.0   1   1   1.4e-65   1.8e-62  220.2   0.0     1   194     1   250     1   252 0.97 [subseq from] hypothetical protein DL770_008542 [Monosporascus sp. CRB-9-2]
OTA39666.1/21-290        -            270 Patatin              PF01734.22   198   1.3e-62  220.7   0.0   1   1   1.7e-65   2.2e-62  220.0   0.0     1   194     1   268     1   270 0.90 [subseq from] hypothetical protein BTJ68_00433 [Hortaea werneckii EXF-2000] >RMZ31183.1 hypothetical protein D0859_04705 [Hortaea werneckii]
RMY90785.1/21-290        -            270 Patatin              PF01734.22   198   1.3e-62  220.7   0.0   1   1   1.7e-65   2.2e-62  220.0   0.0     1   194     1   268     1   270 0.90 [subseq from] hypothetical protein D0861_03484 [Hortaea werneckii]
RMY81300.1/21-290        -            270 Patatin              PF01734.22   198   1.3e-62  220.7   0.0   1   1   1.7e-65   2.2e-62  220.0   0.0     1   194     1   268     1   270 0.90 [subseq from] hypothetical protein D0864_08350 [Hortaea werneckii]
OTA24165.1/21-290        -            270 Patatin              PF01734.22   198   1.3e-62  220.7   0.0   1   1   1.7e-65   2.2e-62  220.0   0.0     1   194     1   268     1   270 0.90 [subseq from] hypothetical protein BTJ68_11651 [Hortaea werneckii EXF-2000]
RMY78445.1/21-290        -            270 Patatin              PF01734.22   198   1.3e-62  220.7   0.0   1   1   1.7e-65   2.2e-62  220.0   0.0     1   194     1   268     1   270 0.90 [subseq from] hypothetical protein D0863_00665 [Hortaea werneckii]
RMZ10456.1/70-339        -            270 Patatin              PF01734.22   198   1.3e-62  220.7   0.0   1   1   1.7e-65   2.2e-62  220.0   0.0     1   194     1   268     1   270 0.90 [subseq from] hypothetical protein D0860_03804 [Hortaea werneckii] >RMZ27258.1 hypothetical protein D0859_08678 [Hortaea werneckii]
RMY34015.1/21-290        -            270 Patatin              PF01734.22   198   1.3e-62  220.7   0.0   1   1   1.7e-65   2.2e-62  220.0   0.0     1   194     1   268     1   270 0.90 [subseq from] hypothetical protein D0864_16742, partial [Hortaea werneckii]
RMZ07533.1/21-290        -            270 Patatin              PF01734.22   198   1.4e-62  220.6   0.0   1   1   1.8e-65   2.3e-62  219.9   0.0     1   194     1   268     1   270 0.90 [subseq from] hypothetical protein D0862_04255 [Hortaea werneckii]
RMX78056.1/21-292        -            272 Patatin              PF01734.22   198   1.5e-62  220.5   0.0   1   1   1.9e-65   2.4e-62  219.8   0.0     1   194     1   270     1   272 0.90 [subseq from] hypothetical protein D0869_09389 [Hortaea werneckii] >RMX95673.1 hypothetical protein D0867_13418 [Hortaea werneckii] >RMY05645.1 hypothetical protein D0868_06294 [Hortaea werneckii] >RMY27069.1 hypothetical protein D0866_10404 [Hortaea werneckii]
RMX85137.1/21-292        -            272 Patatin              PF01734.22   198   1.5e-62  220.5   0.0   1   1   1.9e-65   2.4e-62  219.8   0.0     1   194     1   270     1   272 0.90 [subseq from] hypothetical protein D0869_04055 [Hortaea werneckii] >RMY08179.1 hypothetical protein D0868_04946 [Hortaea werneckii]
RMY34861.1/21-292        -            272 Patatin              PF01734.22   198   1.5e-62  220.5   0.0   1   1   1.9e-65   2.4e-62  219.8   0.0     1   194     1   270     1   272 0.90 [subseq from] hypothetical protein D0865_14059 [Hortaea werneckii]
RMY77348.1/21-292        -            272 Patatin              PF01734.22   198   1.5e-62  220.5   0.0   1   1   1.9e-65   2.4e-62  219.8   0.0     1   194     1   270     1   272 0.90 [subseq from] hypothetical protein D0863_01347 [Hortaea werneckii]
KLU86666.1/20-291        -            272 Patatin              PF01734.22   198   1.5e-62  220.5   0.1   1   1   1.3e-64   1.7e-61  217.0   0.1     1   195     1   270     1   272 0.98 [subseq from] hypothetical protein MAPG_05678 [Magnaporthiopsis poae ATCC 64411]
RMZ09480.1/21-292        -            272 Patatin              PF01734.22   198   1.6e-62  220.4   0.0   1   1     2e-65   2.5e-62  219.8   0.0     1   194     1   270     1   272 0.91 [subseq from] hypothetical protein D0862_03589 [Hortaea werneckii]
XP_001932173.1/113-371   -            259 Patatin              PF01734.22   198   1.8e-62  220.3   0.0   1   1   1.9e-65   2.5e-62  219.8   0.0     4   196     1   258     1   259 0.95 [subseq from] conserved hypothetical protein [Pyrenophora tritici-repentis Pt-1C-BFP] >EDU41278.1 conserved hypothetical protein [Pyrenophora tritici-repentis Pt-1C-BFP]
KKZ66534.1/20-290        -            271 Patatin              PF01734.22   198   1.8e-62  220.2   0.0   1   1   2.1e-65   2.7e-62  219.7   0.0     1   194     1   269     1   271 0.89 [subseq from] hypothetical protein EMCG_01131 [Emmonsia crescens UAMH 3008]
KXH26834.1/42-300        -            259 Patatin              PF01734.22   198     2e-62  220.1   0.0   1   1   3.1e-65     4e-62  219.1   0.0     4   196     1   258     1   259 0.93 [subseq from] patatin-like phospholipase [Colletotrichum simmondsii]
XP_013942711.1/36-297    -            262 Patatin              PF01734.22   198   2.4e-62  219.8   0.0   1   1   3.8e-65   4.9e-62  218.8   0.0     4   196     1   261     1   262 0.92 [subseq from] hypothetical protein TRIATDRAFT_151130 [Trichoderma atroviride IMI 206040] >EHK44538.1 hypothetical protein TRIATDRAFT_151130 [Trichoderma atroviride IMI 206040]
RMZ73691.1/130-388       -            259 Patatin              PF01734.22   198   2.6e-62  219.7   0.0   1   1   2.8e-65   3.7e-62  219.2   0.0     4   196     1   258     1   259 0.94 [subseq from] patatin-like serine hydrolase [Pyrenophora seminiperda CCB06]
OTB09958.1/21-283        -            263 Patatin              PF01734.22   198   2.7e-62  219.6   0.2   1   1   6.6e-65   8.5e-62  218.0   0.2     1   194     1   262     1   263 0.97 [subseq from] hypothetical protein K445DRAFT_28108 [Daldinia sp. EC12]
OJJ01038.1/1030-1290     -            261 Patatin              PF01734.22   198   3.5e-62  219.3   0.0   1   1   4.9e-65   6.4e-62  218.5   0.0     5   195     1   259     1   261 0.96 [subseq from] hypothetical protein ASPVEDRAFT_27735 [Aspergillus versicolor CBS 583.65]
XP_020120578.1/42-308    -            267 Patatin              PF01734.22   198   3.7e-62  219.2   0.1   1   1     6e-65   7.7e-62  218.2   0.1     4   195     1   265     1   267 0.93 [subseq from] hypothetical protein UA08_04426 [Talaromyces atroroseus] >OKL60457.1 hypothetical protein UA08_04426 [Talaromyces atroroseus]
XP_009216126.1/20-290    -            271 Patatin              PF01734.22   198   4.1e-62  219.1   0.1   1   1   8.9e-65   1.1e-61  217.6   0.1     1   195     1   269     1   271 0.98 [subseq from] hypothetical protein GGTG_00121 [Gaeumannomyces tritici R3-111a-1] >EJT80117.1 hypothetical protein GGTG_00121 [Gaeumannomyces tritici R3-111a-1]
ROW08159.1/19-283        -            265 Patatin              PF01734.22   198   4.5e-62  218.9   0.0   1   1   6.9e-65   8.9e-62  218.0   0.0     1   196     1   264     1   265 0.93 [subseq from] hypothetical protein VPNG_06943 [Cytospora leucostoma]
RMY42472.1/21-292        -            272 Patatin              PF01734.22   198   5.8e-62  218.6   0.0   1   1   7.1e-65   9.1e-62  217.9   0.0     1   194     1   270     1   272 0.90 [subseq from] hypothetical protein D0865_11945 [Hortaea werneckii]
OQN99842.1/21-288        -            268 Patatin              PF01734.22   198   6.5e-62  218.4   0.0   1   1   6.7e-65   8.7e-62  218.0   0.0     1   195     1   266     1   268 0.97 [subseq from] hypothetical protein B0A48_14612 [Rachicladosporium antarcticum]
TKA27062.1/21-286        -            266 Patatin              PF01734.22   198   8.8e-62  218.0   0.0   1   1   1.6e-64   2.1e-61  216.8   0.0     1   192     1   264     1   266 0.90 [subseq from] hypothetical protein B0A50_05253 [Hortaea thailandica]
POS73772.1/19-283        -            265 Patatin              PF01734.22   198   8.9e-62  218.0   0.1   1   1   1.8e-64   2.3e-61  216.7   0.1     1   196     1   264     1   265 0.94 [subseq from] phospholipase [Diaporthe helianthi]
XP_014172606.1/20-290    -            271 Patatin              PF01734.22   198   1.5e-61  217.2   0.0   1   1   2.6e-64   3.4e-61  216.1   0.0     1   195     1   269     1   271 0.97 [subseq from] lipid acyl hydrolase [Grosmannia clavigera kw1407] >EFX03124.1 lipid acyl hydrolase [Grosmannia clavigera kw1407]
ROV93730.1/20-284        -            265 Patatin              PF01734.22   198   1.9e-61  216.9   0.1   1   1   3.6e-64   4.7e-61  215.6   0.1     1   196     1   264     1   265 0.95 [subseq from] hypothetical protein VSDG_07031 [Valsa sordida]
KKY31059.1/19-283        -            265 Patatin              PF01734.22   198     2e-61  216.8   0.0   1   1   3.3e-64   4.2e-61  215.8   0.0     1   196     1   264     1   265 0.94 [subseq from] putative patatin-like serine [Diaporthe ampelina]
EFQ95010.1/14-272        -            259 Patatin              PF01734.22   198   2.8e-61  216.4   0.0   1   1     3e-64   3.8e-61  215.9   0.0     4   196     1   258     1   259 0.94 [subseq from] hypothetical protein PTT_07129 [Pyrenophora teres f. teres 0-1]
PNP51037.1/27-286        -            260 Patatin              PF01734.22   198   3.2e-61  216.2   0.0   1   1   3.8e-64   4.9e-61  215.6   0.0     4   196     1   259     1   260 0.92 [subseq from] hypothetical protein THARTR1_08265 [Trichoderma harzianum]
XP_007804892.1/22-286    -            265 Patatin              PF01734.22   198   3.2e-61  216.2   0.0   1   1   3.2e-64   4.2e-61  215.8   0.0     1   194     1   263     1   265 0.96 [subseq from] hypothetical protein EPUS_07295 [Endocarpon pusillum Z07020] >ERF69480.1 hypothetical protein EPUS_07295 [Endocarpon pusillum Z07020]
KUI58514.1/19-283        -            265 Patatin              PF01734.22   198   3.7e-61  216.0   0.0   1   1   7.7e-64   9.9e-61  214.6   0.0     1   196     1   264     1   265 0.95 [subseq from] Phospholipase A I [Valsa mali var. pyri]
KKA29771.1/19-277        -            259 Patatin              PF01734.22   198   4.6e-61  215.6   0.0   1   1   4.5e-64   5.7e-61  215.3   0.0     1   196     1   258     1   259 0.86 [subseq from] hypothetical protein TD95_004911 [Thielaviopsis punctulata]
KUI74333.1/19-283        -            265 Patatin              PF01734.22   198   4.9e-61  215.6   0.0   1   1   7.7e-64   9.9e-61  214.6   0.0     1   196     1   264     1   265 0.95 [subseq from] Phospholipase A I [Valsa mali]
EPE06655.1/19-284        -            266 Patatin              PF01734.22   198   5.5e-61  215.4   0.0   1   1     1e-63   1.3e-60  214.2   0.0     1   194     1   264     1   266 0.97 [subseq from] patatin-like serine hydrolase [Ophiostoma piceae UAMH 11346]
OAA44180.1/31-292        -            262 Patatin              PF01734.22   198   6.7e-61  215.1   0.0   1   1   9.5e-64   1.2e-60  214.3   0.0     5   194     3   261     1   262 0.93 [subseq from] Patatin-like serine hydrolase [Metarhizium rileyi RCEF 4871]
QBZ56940.1/20-287        -            268 Patatin              PF01734.22   198   1.3e-60  214.2   0.0   1   1   1.9e-63   2.4e-60  213.3   0.0     1   195     1   266     1   268 0.96 [subseq from] hypothetical protein PoMZ_01858 [Pyricularia oryzae]
XP_003715068.1/20-287    -            268 Patatin              PF01734.22   198   1.3e-60  214.2   0.0   1   1   1.9e-63   2.4e-60  213.3   0.0     1   195     1   266     1   268 0.96 [subseq from] hypothetical protein MGG_08112 [Pyricularia oryzae 70-15] >EHA55261.1 hypothetical protein MGG_08112 [Pyricularia oryzae 70-15]
KDQ57927.1/76-276        -            201 Patatin              PF01734.22   198   1.7e-60  213.8   0.0   1   1   1.5e-63   1.9e-60  213.6   0.0     1   194     1   199     1   201 0.96 [subseq from] hypothetical protein JAAARDRAFT_34743 [Jaapia argillacea MUCL 33604]
XP_002842334.1/70-326    -            257 Patatin              PF01734.22   198   2.3e-60  213.4   0.0   1   1   2.2e-63   2.9e-60  213.1   0.0     1   196     1   256     1   257 0.95 [subseq from] hypothetical protein [Tuber melanosporum Mel28] >CAZ86525.1 unnamed protein product [Tuber melanosporum]
CCU77108.1/21-276        -            256 Patatin              PF01734.22   198   3.1e-60  213.0   0.0   1   1   2.9e-63   3.7e-60  212.7   0.0     1   196     1   255     1   256 0.94 [subseq from] putative patatin-like serine hydrolase [Blumeria graminis f. sp. hordei DH14]
TLD26714.1/20-287        -            268 Patatin              PF01734.22   198   3.8e-60  212.6   0.0   1   1     5e-63   6.4e-60  211.9   0.0     1   195     1   266     1   268 0.97 [subseq from] hypothetical protein PspLS_05285 [Pyricularia sp. CBS 133598]
XP_002621562.1/20-202    -            183 Patatin              PF01734.22   198   4.1e-60  212.5   0.1   1   1   9.8e-63   1.3e-59  211.0   0.1     1   196     1   182     1   183 0.90 [subseq from] conserved hypothetical protein [Blastomyces gilchristii SLH14081]
THW87004.1/9-206         -            198 Patatin              PF01734.22   198   4.2e-60  212.5   0.0   1   1   3.7e-63   4.7e-60  212.3   0.0     1   198     1   198     1   198 0.91 [subseq from] phospholipase, patatin family protein [Aureobasidium pullulans]
XP_030985318.1/20-287    -            268 Patatin              PF01734.22   198   4.5e-60  212.4   0.0   1   1   6.4e-63   8.3e-60  211.6   0.0     1   195     1   266     1   268 0.97 [subseq from] uncharacterized protein PgNI_03466 [Pyricularia grisea] >TLD13961.1 hypothetical protein PgNI_03466 [Pyricularia grisea]
EPQ67464.1/21-276        -            256 Patatin              PF01734.22   198   4.8e-60  212.3   0.0   1   1   4.5e-63   5.8e-60  212.1   0.0     1   196     1   255     1   256 0.92 [subseq from] hypothetical protein BGT96224_1449 [Blumeria graminis f. sp. tritici 96224] >VCU39985.1 Bgt-1449 [Blumeria graminis f. sp. tritici]
KIH90443.1/19-287        -            269 Patatin              PF01734.22   198   5.1e-60  212.2   0.0   1   1   8.6e-63   1.1e-59  211.1   0.0     1   194     1   267     1   269 0.96 [subseq from] patatin-like serine hydrolase [Sporothrix brasiliensis 5110]
XP_016589344.1/19-287    -            269 Patatin              PF01734.22   198   5.9e-60  212.0   0.0   1   1   8.9e-63   1.1e-59  211.1   0.0     1   194     1   267     1   269 0.96 [subseq from] Patatin-like serine hydrolase [Sporothrix schenckii 1099-18] >ERS97377.1 hypothetical protein HMPREF1624_06709 [Sporothrix schenckii ATCC 58251] >KJR86668.1 Patatin-like serine hydrolase [Sporothrix schenckii 1099-18]
OAA61870.1/21-283        -            263 Patatin              PF01734.22   198   6.5e-60  211.9   0.0   1   1   7.6e-63   9.8e-60  211.3   0.0     1   194     1   261     1   263 0.97 [subseq from] lipid acyl hydrolase [Sporothrix insectorum RCEF 264]
XP_029751085.1/20-287    -            268 Patatin              PF01734.22   198   6.8e-60  211.8   0.0   1   1   9.3e-63   1.2e-59  211.0   0.0     1   195     1   266     1   268 0.97 [subseq from] hypothetical protein PpBr36_01536 [Pyricularia pennisetigena] >TLS28235.1 hypothetical protein PpBr36_01536 [Pyricularia pennisetigena]
THZ26598.1/9-206         -            198 Patatin              PF01734.22   198   9.3e-60  211.4   0.0   1   1     8e-63     1e-59  211.2   0.0     1   198     1   198     1   198 0.92 [subseq from] ankyrin [Aureobasidium pullulans]
THX12895.1/9-206         -            198 Patatin              PF01734.22   198   1.2e-59  211.0   0.0   1   1     1e-62   1.3e-59  210.9   0.0     1   198     1   198     1   198 0.92 [subseq from] phospholipase, patatin family protein [Aureobasidium pullulans]
XP_002839764.1/111-379   -            269 Patatin              PF01734.22   198   1.6e-59  210.6   0.0   1   1   1.8e-62   2.3e-59  210.1   0.0     1   196     1   268     1   269 0.85 [subseq from] hypothetical protein [Tuber melanosporum Mel28] >CAZ83955.1 unnamed protein product [Tuber melanosporum]
XP_007728829.1/9-207     -            199 Patatin              PF01734.22   198   1.8e-59  210.5   0.0   1   1   1.5e-62     2e-59  210.3   0.0     1   198     1   199     1   199 0.92 [subseq from] hypothetical protein A1O3_00489 [Capronia epimyces CBS 606.96] >EXJ91939.1 hypothetical protein A1O3_00489 [Capronia epimyces CBS 606.96]
KMM65608.1/23-312        -            290 Patatin              PF01734.22   198   1.8e-59  210.4   0.0   1   1   4.9e-62   6.3e-59  208.7   0.0     1   194     1   288     1   290 0.94 [subseq from] hypothetical protein CPAG_01954 [Coccidioides posadasii RMSCC 3488]
XP_001247151.1/23-312    -            290 Patatin              PF01734.22   198   1.8e-59  210.4   0.0   1   1   4.9e-62   6.3e-59  208.7   0.0     1   194     1   288     1   290 0.94 [subseq from] patatin-like phospholipase [Coccidioides immitis RS] >EAS35568.1 patatin-like phospholipase [Coccidioides immitis RS] >TPX26196.1 hypothetical protein DIZ76_011657 [Coccidioides immitis]
XP_003066196.1/23-280    -            258 Patatin              PF01734.22   198   1.9e-59  210.3   0.0   1   1   2.2e-62   2.8e-59  209.8   0.0     1   194     1   256     1   258 0.94 [subseq from] Patatin-like phospholipase family protein [Coccidioides posadasii C735 delta SOWgp] >EER24051.1 Patatin-like phospholipase family protein [Coccidioides posadasii C735 delta SOWgp]
OBW63977.1/9-206         -            198 Patatin              PF01734.22   198     2e-59  210.3   0.0   1   1   1.7e-62   2.2e-59  210.1   0.0     1   198     1   198     1   198 0.90 [subseq from] Uncharacterized protein AUREO_059560 [Aureobasidium pullulans]
THW12500.1/9-206         -            198 Patatin              PF01734.22   198     2e-59  210.3   0.0   1   1   1.7e-62   2.2e-59  210.1   0.0     1   198     1   198     1   198 0.90 [subseq from] phospholipase, patatin family protein [Aureobasidium pullulans]
XP_029761529.1/9-206     -            198 Patatin              PF01734.22   198     2e-59  210.3   0.0   1   1   1.7e-62   2.2e-59  210.1   0.0     1   198     1   198     1   198 0.90 [subseq from] phospholipase, patatin family protein [Aureobasidium pullulans EXF-150] >KEQ85342.1 phospholipase, patatin family protein [Aureobasidium pullulans EXF-150] >THW96767.1 phospholipase, patatin family protein [Aureobasidium pullulans] >THX74011.1 phospholipase, patatin family protein [Aureobasidium pullulans] >THY07556.1 phospholipase, patatin family protein [Aureobasidium pullulans] >THY14200.1 phospholipase, patatin family protein [Aureobasidium pullulans] >THY48562.1 phospholipase, patatin family protein [Aureobasidium pullulans] >THY95623.1 phospholipase, patatin family protein [Aureobasidium pullulans] >THZ25477.1 phospholipase, patatin family protein [Aureobasidium pullulans] >TIA19286.1 phospholipase, patatin family protein [Aureobasidium pullulans]
TIA32597.1/9-206         -            198 Patatin              PF01734.22   198   2.1e-59  210.2   0.0   1   1   1.8e-62   2.3e-59  210.1   0.0     1   198     1   198     1   198 0.90 [subseq from] phospholipase, patatin family protein [Aureobasidium pullulans]
THY76507.1/9-206         -            198 Patatin              PF01734.22   198   2.4e-59  210.0   0.0   1   1   2.1e-62   2.7e-59  209.9   0.0     1   198     1   198     1   198 0.89 [subseq from] phospholipase, patatin family protein [Aureobasidium pullulans] >THZ43331.1 phospholipase, patatin family protein [Aureobasidium pullulans]
THZ03199.1/9-206         -            198 Patatin              PF01734.22   198   3.1e-59  209.7   0.0   1   1   2.7e-62   3.4e-59  209.5   0.0     1   198     1   198     1   198 0.90 [subseq from] phospholipase, patatin family protein, partial [Aureobasidium pullulans]
OQU97004.1/24-219        -            196 Patatin              PF01734.22   198   3.9e-59  209.4   0.0   1   1   3.3e-62   4.3e-59  209.2   0.0     1   198     1   196     1   196 0.96 [subseq from] NACHT domain-containing protein [Cladophialophora immunda]
XP_016249325.1/17-212    -            196 Patatin              PF01734.22   198   3.9e-59  209.4   0.0   1   1   3.3e-62   4.3e-59  209.2   0.0     1   198     1   196     1   196 0.96 [subseq from] hypothetical protein PV07_04946 [Cladophialophora immunda] >KIW29109.1 hypothetical protein PV07_04946 [Cladophialophora immunda]
RPB02499.1/47-303        -            257 Patatin              PF01734.22   198   3.9e-59  209.3   0.0   1   1   3.7e-62   4.8e-59  209.1   0.0     1   196     1   256     1   257 0.95 [subseq from] FabD/lysophospholipase-like protein [Choiromyces venosus 120613-1]
THX22008.1/9-206         -            198 Patatin              PF01734.22   198   4.5e-59  209.1   0.0   1   1   3.9e-62   5.1e-59  209.0   0.0     1   198     1   198     1   198 0.90 [subseq from] phospholipase, patatin family protein [Aureobasidium pullulans] >THZ12396.1 phospholipase, patatin family protein [Aureobasidium pullulans]
THX60725.1/9-206         -            198 Patatin              PF01734.22   198   4.5e-59  209.1   0.0   1   1   3.9e-62   5.1e-59  209.0   0.0     1   198     1   198     1   198 0.90 [subseq from] phospholipase, patatin family protein [Aureobasidium pullulans]
THW41362.1/9-206         -            198 Patatin              PF01734.22   198   4.9e-59  209.0   0.0   1   1   4.2e-62   5.4e-59  208.9   0.0     1   198     1   198     1   198 0.90 [subseq from] phospholipase, patatin family protein [Aureobasidium pullulans]
PWW72024.1/11-267        -            257 Patatin              PF01734.22   198   5.5e-59  208.9   0.0   1   1     5e-62   6.4e-59  208.6   0.0     1   196     1   256     1   257 0.94 [subseq from] FabD/lysophospholipase-like protein [Tuber magnatum]
PPQ86546.1/424-620       -            197 Patatin              PF01734.22   198   6.3e-59  208.7   0.1   1   1   5.5e-62     7e-59  208.5   0.1     1   194     1   195     1   197 0.87 [subseq from] hypothetical protein CVT25_007204 [Psilocybe cyanescens]
ROW00802.1/165-427       -            263 Patatin              PF01734.22   198     7e-59  208.5   0.0   1   1   1.2e-61   1.6e-58  207.4   0.0     3   196     1   262     1   263 0.95 [subseq from] hypothetical protein VMCG_06448 [Valsa malicola]
RPA90417.1/105-373       -            269 Patatin              PF01734.22   198   7.1e-59  208.5   0.0   1   1   7.9e-62     1e-58  208.0   0.0     1   196     1   268     1   269 0.81 [subseq from] FabD/lysophospholipase-like protein [Choiromyces venosus 120613-1]
RVD82055.1/227-499       -            273 Patatin              PF01734.22   198   7.2e-59  208.5   0.1   1   1     8e-62     1e-58  208.0   0.1     1   194     1   271     1   273 0.90 [subseq from] hypothetical protein DFL_009898 [Arthrobotrys flagrans]
TFK24383.1/411-607       -            197 Patatin              PF01734.22   198   7.6e-59  208.4   0.0   1   1   6.5e-62   8.4e-59  208.3   0.0     1   194     1   195     1   197 0.89 [subseq from] phospholipase [Coprinopsis marcescibilis]
THY82078.1/9-206         -            198 Patatin              PF01734.22   198   9.7e-59  208.1   0.0   1   1   8.4e-62   1.1e-58  207.9   0.0     1   198     1   198     1   198 0.92 [subseq from] phospholipase, patatin family protein [Aureobasidium pullulans]
KEP52741.1/231-429       -            199 Patatin              PF01734.22   198     1e-58  208.0   0.0   1   1   8.7e-62   1.1e-58  207.9   0.0     1   196     1   198     1   199 0.92 [subseq from] patatin-like phospholipase [Rhizoctonia solani 123E]
CUS09948.1/111-379       -            269 Patatin              PF01734.22   198   1.1e-58  207.9   0.0   1   1   1.3e-61   1.6e-58  207.3   0.0     1   195     1   267     1   269 0.82 [subseq from] unnamed protein product [Tuber aestivum]
RKF60553.1/22-287        -            266 Patatin              PF01734.22   198   1.3e-58  207.6   0.0   1   1   2.6e-61   3.4e-58  206.3   0.0     1   196     1   265     1   266 0.95 [subseq from] putative lysophospholipase-like protein [Oidium neolycopersici]
RKF75463.1/21-280        -            260 Patatin              PF01734.22   198   1.5e-58  207.4   0.2   1   1   2.4e-61   3.2e-58  206.4   0.2     1   194     1   259     1   260 0.91 [subseq from] Calcium-independent phospholipase A2-gamma [Golovinomyces cichoracearum]
ORY18197.1/9-207         -            199 Patatin              PF01734.22   198   1.6e-58  207.4   0.0   1   1   1.4e-61   1.8e-58  207.2   0.0     1   198     1   199     1   199 0.91 [subseq from] acyl transferase/acyl hydrolase/lysophospholipase [Clohesyomyces aquaticus]
POS84386.1/21-286        -            266 Patatin              PF01734.22   198   1.7e-58  207.2   0.0   1   1   3.9e-61     5e-58  205.7   0.0     1   196     1   265     1   266 0.96 [subseq from] hypothetical protein EPUL_003200, partial [Erysiphe pulchra]
CEL55690.1/228-426       -            199 Patatin              PF01734.22   198   1.8e-58  207.2   0.0   1   1   1.5e-61     2e-58  207.1   0.0     1   196     1   198     1   199 0.91 [subseq from] Calcium-independent phospholipase A2-gamma OS=Oryctolagus cuniculus GN=PNPLA8 PE=1 SV=1 [Rhizoctonia solani AG-1 IB]
THZ71239.1/9-206         -            198 Patatin              PF01734.22   198   1.8e-58  207.2   0.0   1   1   1.6e-61     2e-58  207.0   0.0     1   198     1   198     1   198 0.91 [subseq from] phospholipase, patatin family protein [Aureobasidium pullulans] >THZ82907.1 phospholipase, patatin family protein [Aureobasidium pullulans]
RKF54116.1/21-280        -            260 Patatin              PF01734.22   198   1.8e-58  207.2   0.3   1   1   3.3e-61   4.3e-58  206.0   0.3     1   194     1   259     1   260 0.91 [subseq from] Calcium-independent phospholipase A2-gamma [Golovinomyces cichoracearum]
RKF59031.1/21-280        -            260 Patatin              PF01734.22   198   2.5e-58  206.7   0.2   1   1   4.6e-61   5.9e-58  205.5   0.2     1   194     1   259     1   260 0.91 [subseq from] Calcium-independent phospholipase A2-gamma [Golovinomyces cichoracearum]
XP_001875690.1/398-594   -            197 Patatin              PF01734.22   198   2.5e-58  206.7   0.0   1   1   2.2e-61   2.8e-58  206.6   0.0     1   194     1   195     1   197 0.92 [subseq from] predicted protein [Laccaria bicolor S238N-H82] >EDR13192.1 predicted protein [Laccaria bicolor S238N-H82]
XP_031084464.1/9-206     -            198 Patatin              PF01734.22   198   2.8e-58  206.6   0.0   1   1   2.4e-61   3.1e-58  206.4   0.0     1   195     1   196     1   198 0.94 [subseq from] uncharacterized protein FPRO_13681 [Fusarium proliferatum ET1] >CZR43873.1 uncharacterized protein FPRO_13681 [Fusarium proliferatum ET1]
TGJ71127.1/106-294       -            189 Patatin              PF01734.22   198   2.9e-58  206.5   0.0   1   1   2.6e-61   3.3e-58  206.3   0.0     1   195     1   188     1   189 0.89 [subseq from] hypothetical protein EYR41_003115 [Arthrobotrys oligospora]
OCL00351.1/9-207         -            199 Patatin              PF01734.22   198     3e-58  206.5   0.0   1   1   2.5e-61   3.3e-58  206.3   0.0     1   198     1   199     1   199 0.93 [subseq from] hypothetical protein K441DRAFT_99752 [Cenococcum geophilum 1.58]
KHJ31485.1/21-286        -            266 Patatin              PF01734.22   198     3e-58  206.5   0.0   1   1   4.5e-61   5.9e-58  205.5   0.0     1   196     1   265     1   266 0.96 [subseq from] putative lysophospholipase-like protein [Erysiphe necator]
RYN91435.1/36-238        -            203 Patatin              PF01734.22   198     3e-58  206.5   0.0   1   1   2.6e-61   3.4e-58  206.3   0.0     1   198     1   203     1   203 0.93 [subseq from] hypothetical protein AA0119_g10441 [Alternaria tenuissima] >RYO03612.1 hypothetical protein AA0121_g12994 [Alternaria tenuissima]
RYP47753.1/9-200         -            192 Patatin              PF01734.22   198   3.4e-58  206.3   0.0   1   1   2.9e-61   3.8e-58  206.1   0.0     1   195     1   190     1   192 0.96 [subseq from] hypothetical protein DL768_006221 [Monosporascus sp. mg162]
RXW22866.1/405-601       -            197 Patatin              PF01734.22   198   3.6e-58  206.2   0.0   1   1   3.1e-61     4e-58  206.1   0.0     1   194     1   195     1   197 0.89 [subseq from] hypothetical protein EST38_g2985 [Psathyrella aberdarensis]
TQS34287.1/21-280        -            260 Patatin              PF01734.22   198   3.6e-58  206.2   0.1   1   1   5.8e-61   7.4e-58  205.2   0.1     1   194     1   259     1   260 0.92 [subseq from] hypothetical protein Golomagni_05336 [Golovinomyces magnicellulatus]
OAQ71845.1/23-220        -            198 Patatin              PF01734.22   198   3.7e-58  206.2   0.0   1   1   3.2e-61   4.1e-58  206.0   0.0     1   198     1   198     1   198 0.95 [subseq from] kinesin [Purpureocillium lilacinum]
XP_018181635.1/23-220    -            198 Patatin              PF01734.22   198   3.7e-58  206.2   0.0   1   1   3.2e-61   4.1e-58  206.0   0.0     1   198     1   198     1   198 0.95 [subseq from] kinesin [Purpureocillium lilacinum] >OAQ92916.1 kinesin [Purpureocillium lilacinum]
THY76076.1/104-295       -            192 Patatin              PF01734.22   198   3.7e-58  206.2   0.0   1   1   3.2e-61   4.1e-58  206.0   0.0     1   198     1   192     1   192 0.95 [subseq from] phospholipase, patatin family protein [Aureobasidium pullulans]
PWO11341.1/17-314        -            298 Patatin              PF01734.22   198   3.9e-58  206.1   0.0   1   1   1.2e-60   1.5e-57  204.2   0.0     1   196     1   297     1   298 0.93 [subseq from] Patatin [Pyrenophora tritici-repentis] >PZD51571.1 Patatin [Pyrenophora tritici-repentis]
PWO22486.1/17-314        -            298 Patatin              PF01734.22   198   3.9e-58  206.1   0.0   1   1   1.2e-60   1.5e-57  204.2   0.0     1   196     1   297     1   298 0.93 [subseq from] mitochondrial-processing peptidase subunit beta [Pyrenophora tritici-repentis] >PZC95253.1 Patatin [Pyrenophora tritici-repentis] >PZC99558.1 WD40 repeat protein [Pyrenophora tritici-repentis] >PZD26708.1 Patatin [Pyrenophora tritici-repentis] >PZD39854.1 Patatin [Pyrenophora tritici-repentis] >KAA8626540.1 patatin phospholipase a2-related protein [Pyrenophora tritici-repentis]
PZD12525.1/17-314        -            298 Patatin              PF01734.22   198   3.9e-58  206.1   0.0   1   1   1.2e-60   1.5e-57  204.2   0.0     1   196     1   297     1   298 0.93 [subseq from] Patatin, partial [Pyrenophora tritici-repentis]
XP_001932166.1/17-314    -            298 Patatin              PF01734.22   198   3.9e-58  206.1   0.0   1   1   1.2e-60   1.5e-57  204.2   0.0     1   196     1   297     1   298 0.93 [subseq from] predicted protein [Pyrenophora tritici-repentis Pt-1C-BFP] >EDU41271.1 predicted protein [Pyrenophora tritici-repentis Pt-1C-BFP]
CUA68538.1/232-430       -            199 Patatin              PF01734.22   198   3.9e-58  206.1   0.0   1   1   3.4e-61   4.4e-58  205.9   0.0     1   196     1   198     1   199 0.93 [subseq from] hypothetical protein RSOLAG22IIIB_03576 [Rhizoctonia solani]
TGJ72889.1/227-499       -            273 Patatin              PF01734.22   198     4e-58  206.1   0.1   1   1   4.4e-61   5.6e-58  205.6   0.1     1   194     1   271     1   273 0.86 [subseq from] hypothetical protein EYR41_000017 [Arthrobotrys oligospora]
XP_011128416.1/226-498   -            273 Patatin              PF01734.22   198     4e-58  206.1   0.1   1   1   4.4e-61   5.6e-58  205.6   0.1     1   194     1   271     1   273 0.86 [subseq from] hypothetical protein AOL_s00215g912 [Arthrobotrys oligospora ATCC 24927] >EGX42963.1 hypothetical protein AOL_s00215g912 [Arthrobotrys oligospora ATCC 24927]
THW23236.1/9-206         -            198 Patatin              PF01734.22   198   4.1e-58  206.0   0.0   1   1   3.6e-61   4.6e-58  205.9   0.0     1   198     1   198     1   198 0.90 [subseq from] phospholipase, patatin family protein [Aureobasidium pullulans] >THW38474.1 phospholipase, patatin family protein [Aureobasidium pullulans] >THY60953.1 phospholipase, patatin family protein [Aureobasidium pullulans]
EPS35169.1/225-497       -            273 Patatin              PF01734.22   198   4.2e-58  206.0   0.2   1   1   5.6e-61   7.2e-58  205.2   0.2     1   194     1   271     1   273 0.87 [subseq from] hypothetical protein H072_11417 [Dactylellina haptotyla CBS 200.50]
XP_001268427.1/11-213    -            203 Patatin              PF01734.22   198   4.2e-58  206.0   0.0   1   1   3.6e-61   4.7e-58  205.8   0.0     1   198     1   203     1   203 0.90 [subseq from] phospholipase, patatin family protein [Aspergillus clavatus NRRL 1] >EAW07001.1 phospholipase, patatin family protein [Aspergillus clavatus NRRL 1]
KIV86105.1/9-206         -            198 Patatin              PF01734.22   198   4.2e-58  206.0   0.0   1   1   3.6e-61   4.7e-58  205.8   0.0     1   196     1   197     1   198 0.96 [subseq from] hypothetical protein PV11_01740 [Exophiala sideris]
PWI72310.1/31-228        -            198 Patatin              PF01734.22   198   4.3e-58  206.0   0.0   1   1   3.7e-61   4.8e-58  205.8   0.0     1   198     1   198     1   198 0.95 [subseq from] hypothetical protein PCL_10933 [Purpureocillium lilacinum]
RPB08097.1/112-382       -            271 Patatin              PF01734.22   198   4.7e-58  205.8   0.0   1   1   5.6e-61   7.2e-58  205.2   0.0     1   196     1   270     1   271 0.84 [subseq from] FabD/lysophospholipase-like protein [Morchella conica CCBAS932]
PUU79598.1/107-375       -            269 Patatin              PF01734.22   198   4.8e-58  205.8   0.0   1   1   5.5e-61   7.1e-58  205.2   0.0     1   196     1   268     1   269 0.81 [subseq from] hypothetical protein B9Z19DRAFT_1081325 [Tuber borchii]
OCL00229.1/9-207         -            199 Patatin              PF01734.22   198   5.1e-58  205.7   0.0   1   1   4.4e-61   5.6e-58  205.6   0.0     1   198     1   199     1   199 0.93 [subseq from] FabD/lysophospholipase-like protein [Cenococcum geophilum 1.58]
THW88055.1/9-206         -            198 Patatin              PF01734.22   198   5.3e-58  205.6   0.0   1   1   4.6e-61   5.9e-58  205.5   0.0     1   198     1   198     1   198 0.90 [subseq from] phospholipase, patatin family protein [Aureobasidium pullulans]
EMD96377.1/9-207         -            199 Patatin              PF01734.22   198   5.6e-58  205.6   0.0   1   1   4.8e-61   6.2e-58  205.4   0.0     1   198     1   199     1   199 0.91 [subseq from] hypothetical protein COCHEDRAFT_1201158 [Bipolaris maydis C5]
XP_003042218.1/40-239    -            200 Patatin              PF01734.22   198   5.8e-58  205.5   0.0   1   1     5e-61   6.5e-58  205.4   0.0     1   194     1   199     1   200 0.86 [subseq from] hypothetical protein NECHADRAFT_81163 [[Nectria] haematococca mpVI 77-13-4] >EEU36505.1 hypothetical protein NECHADRAFT_81163 [[Nectria] haematococca mpVI 77-13-4]
EUC62219.1/19-223        -            205 Patatin              PF01734.22   198   6.2e-58  205.4   0.0   1   1   5.4e-61     7e-58  205.3   0.0     1   194     1   205     1   205 0.94 [subseq from] patatin-like phospholipase [Rhizoctonia solani AG-3 Rhs1AP]
KEP55287.1/19-223        -            205 Patatin              PF01734.22   198   6.3e-58  205.4   0.0   1   1   5.5e-61   7.1e-58  205.2   0.0     1   194     1   205     1   205 0.94 [subseq from] patatin-like phospholipase [Rhizoctonia solani 123E]
XP_007803965.1/9-206     -            198 Patatin              PF01734.22   198   6.4e-58  205.4   0.0   1   1   5.5e-61   7.1e-58  205.2   0.0     1   198     1   198     1   198 0.85 [subseq from] hypothetical protein EPUS_05217 [Endocarpon pusillum Z07020] >ERF70398.1 hypothetical protein EPUS_05217 [Endocarpon pusillum Z07020]
EMD96375.1/9-203         -            195 Patatin              PF01734.22   198   6.5e-58  205.4   0.0   1   1   5.6e-61   7.2e-58  205.2   0.0     1   198     1   195     1   195 0.91 [subseq from] hypothetical protein COCHEDRAFT_1167485 [Bipolaris maydis C5]
EFQ95006.1/17-314        -            298 Patatin              PF01734.22   198   6.6e-58  205.3   0.0   1   1     3e-60   3.9e-57  202.8   0.0     1   196     1   297     1   298 0.93 [subseq from] hypothetical protein PTT_07125 [Pyrenophora teres f. teres 0-1]
CEL51829.1/19-225        -            207 Patatin              PF01734.22   198   7.3e-58  205.2   0.0   1   1   6.3e-61   8.2e-58  205.0   0.0     1   195     1   206     1   207 0.94 [subseq from] Calcium-independent phospholipase A2-gamma OS=Oryctolagus cuniculus GN=PNPLA8 PE=1 SV=1 [Rhizoctonia solani AG-1 IB]
VBB78499.1/9-206         -            198 Patatin              PF01734.22   198   7.9e-58  205.1   0.0   1   1   6.8e-61   8.8e-58  204.9   0.0     1   195     1   196     1   198 0.94 [subseq from] Putative protein of unknown function [Podospora comata]
PWW73696.1/111-379       -            269 Patatin              PF01734.22   198   8.5e-58  205.0   0.0   1   1   9.5e-61   1.2e-57  204.5   0.0     1   196     1   268     1   269 0.78 [subseq from] FabD/lysophospholipase-like protein [Tuber magnatum]
KJZ69359.1/9-206         -            198 Patatin              PF01734.22   198   1.1e-57  204.6   0.0   1   1   9.3e-61   1.2e-57  204.5   0.0     1   195     1   196     1   198 0.95 [subseq from] hypothetical protein HIM_11241 [Hirsutella minnesotensis 3608]
KIJ39598.1/13-211        -            199 Patatin              PF01734.22   198   1.1e-57  204.6   0.0   1   1   9.6e-61   1.2e-57  204.5   0.0     1   196     1   198     1   199 0.96 [subseq from] hypothetical protein M422DRAFT_257664, partial [Sphaerobolus stellatus SS14]
XP_007740100.1/12-213    -            202 Patatin              PF01734.22   198   1.1e-57  204.6   0.0   1   1   9.6e-61   1.2e-57  204.4   0.0     1   195     1   200     1   202 0.91 [subseq from] hypothetical protein A1O5_01291 [Cladophialophora psammophila CBS 110553] >EXJ76783.1 hypothetical protein A1O5_01291 [Cladophialophora psammophila CBS 110553]
TEB30648.1/393-589       -            197 Patatin              PF01734.22   198   1.1e-57  204.6   0.0   1   1   9.9e-61   1.3e-57  204.4   0.0     1   194     1   195     1   197 0.89 [subseq from] phospholipase [Coprinellus micaceus]
KXJ85317.1/9-204         -            196 Patatin              PF01734.22   198   1.2e-57  204.5   0.0   1   1     1e-60   1.3e-57  204.3   0.0     1   195     1   194     1   196 0.86 [subseq from] hypothetical protein Micbo1qcDRAFT_154347 [Microdochium bolleyi]
XP_011120158.1/106-294   -            189 Patatin              PF01734.22   198   1.2e-57  204.5   0.0   1   1   1.1e-60   1.4e-57  204.3   0.0     1   195     1   188     1   189 0.89 [subseq from] hypothetical protein AOL_s00054g540 [Arthrobotrys oligospora ATCC 24927] >EGX51164.1 hypothetical protein AOL_s00054g540 [Arthrobotrys oligospora ATCC 24927]
OCL01567.1/9-207         -            199 Patatin              PF01734.22   198   1.3e-57  204.4   0.0   1   1   1.1e-60   1.5e-57  204.2   0.0     1   198     1   199     1   199 0.91 [subseq from] FabD/lysophospholipase-like protein [Glonium stellatum]
KLU92398.1/9-206         -            198 Patatin              PF01734.22   198   1.4e-57  204.3   0.0   1   1   1.2e-60   1.6e-57  204.1   0.0     1   195     1   196     1   198 0.88 [subseq from] hypothetical protein MAPG_11344 [Magnaporthiopsis poae ATCC 64411]
KIM43615.1/13-218        -            206 Patatin              PF01734.22   198   1.5e-57  204.2   0.0   1   1   1.3e-60   1.7e-57  204.0   0.0     1   196     1   205     1   206 0.90 [subseq from] hypothetical protein M413DRAFT_443539, partial [Hebeloma cylindrosporum h7]
XP_030995065.1/43-306    -            264 Patatin              PF01734.22   198   1.6e-57  204.1   0.0   1   1   2.3e-60     3e-57  203.2   0.0     3   195     1   262     1   264 0.95 [subseq from] uncharacterized protein E0L32_006327 [Phialemoniopsis curvata] >TPX13354.1 hypothetical protein E0L32_006327 [Phialemoniopsis curvata]
OCK91650.1/9-207         -            199 Patatin              PF01734.22   198   1.6e-57  204.1   0.0   1   1   1.4e-60   1.8e-57  203.9   0.0     1   198     1   199     1   199 0.96 [subseq from] phospholipase, patatin family protein [Cenococcum geophilum 1.58]
EKG18108.1/20-324        -            305 Patatin              PF01734.22   198   1.9e-57  203.9   0.0   1   1   4.1e-60   5.3e-57  202.4   0.0     1   196     1   304     1   305 0.94 [subseq from] Patatin/Phospholipase A2-related protein [Macrophomina phaseolina MS6]
PCD24491.1/9-205         -            197 Patatin              PF01734.22   198     2e-57  203.8   0.0   1   1   1.7e-60   2.2e-57  203.6   0.0     1   195     1   195     1   197 0.86 [subseq from] hypothetical protein AU210_013610 [Fusarium oxysporum f. sp. radicis-cucumerinum]
XP_008078154.1/9-207     -            199 Patatin              PF01734.22   198     2e-57  203.8   0.0   1   1   1.7e-60   2.2e-57  203.6   0.0     1   198     1   199     1   199 0.94 [subseq from] FabD/lysophospholipase-like protein [Glarea lozoyensis ATCC 20868] >EPE35167.1 FabD/lysophospholipase-like protein [Glarea lozoyensis ATCC 20868]
RYP46519.1/9-206         -            198 Patatin              PF01734.22   198     2e-57  203.8   0.0   1   1   1.7e-60   2.2e-57  203.6   0.0     1   195     1   196     1   198 0.91 [subseq from] hypothetical protein DL768_007291 [Monosporascus sp. mg162]
KIJ96141.1/518-714       -            197 Patatin              PF01734.22   198   2.1e-57  203.7   0.0   1   1   1.8e-60   2.3e-57  203.6   0.0     1   194     1   195     1   197 0.92 [subseq from] hypothetical protein K443DRAFT_10827 [Laccaria amethystina LaAM-08-1]
OCL05393.1/9-207         -            199 Patatin              PF01734.22   198   2.1e-57  203.7   0.0   1   1   1.9e-60   2.4e-57  203.5   0.0     1   198     1   199     1   199 0.90 [subseq from] FabD/lysophospholipase-like protein [Glonium stellatum]
OXV08909.1/18-219        -            202 Patatin              PF01734.22   198   2.2e-57  203.6   0.0   1   1   1.9e-60   2.5e-57  203.5   0.0     1   196     1   201     1   202 0.82 [subseq from] hypothetical protein Egran_03325, partial [Elaphomyces granulatus]
OCK90057.1/9-207         -            199 Patatin              PF01734.22   198   2.4e-57  203.5   0.0   1   1   2.1e-60   2.7e-57  203.3   0.0     1   198     1   199     1   199 0.90 [subseq from] FabD/lysophospholipase-like protein [Cenococcum geophilum 1.58]
SPQ22632.1/9-208         -            200 Patatin              PF01734.22   198   2.5e-57  203.5   0.0   1   1   2.2e-60   2.8e-57  203.3   0.0     1   195     1   198     1   200 0.90 [subseq from] 1f99ae8a-4da0-4fc0-93be-a6c3ebe73771 [Thermothielavioides terrestris]
XP_003655424.1/9-208     -            200 Patatin              PF01734.22   198   2.5e-57  203.5   0.0   1   1   2.2e-60   2.8e-57  203.3   0.0     1   195     1   198     1   200 0.90 [subseq from] hypothetical protein THITE_2119099 [Thermothielavioides terrestris NRRL 8126] >AEO69088.1 hypothetical protein THITE_2119099 [Thermothielavioides terrestris NRRL 8126]
XP_013338655.1/9-205     -            197 Patatin              PF01734.22   198   2.6e-57  203.4   0.0   1   1   2.2e-60   2.9e-57  203.3   0.0     1   195     1   195     1   197 0.93 [subseq from] hypothetical protein AUEXF2481DRAFT_71863 [Aureobasidium subglaciale EXF-2481] >KEQ90170.1 hypothetical protein AUEXF2481DRAFT_71863 [Aureobasidium subglaciale EXF-2481]
XP_007741336.1/28-233    -            206 Patatin              PF01734.22   198   2.9e-57  203.2   0.0   1   1   2.5e-60   3.3e-57  203.1   0.0     1   196     1   205     1   206 0.94 [subseq from] hypothetical protein A1O5_02532 [Cladophialophora psammophila CBS 110553] >EXJ74236.1 hypothetical protein A1O5_02532 [Cladophialophora psammophila CBS 110553]
XP_018696855.1/28-233    -            206 Patatin              PF01734.22   198   3.1e-57  203.2   0.0   1   1   2.7e-60   3.5e-57  203.0   0.0     1   196     1   205     1   206 0.95 [subseq from] hypothetical protein AYL99_02715 [Fonsecaea erecta] >OAP63488.1 hypothetical protein AYL99_02715 [Fonsecaea erecta]
ORY02205.1/9-207         -            199 Patatin              PF01734.22   198   3.5e-57  203.0   0.0   1   1     3e-60   3.9e-57  202.8   0.0     1   198     1   199     1   199 0.95 [subseq from] hypothetical protein BCR34DRAFT_493307 [Clohesyomyces aquaticus]
RVD84130.1/32-321        -            290 Patatin              PF01734.22   198   3.5e-57  203.0   0.0   1   1   1.2e-59   1.6e-56  200.9   0.0     1   192     1   290     1   290 0.95 [subseq from] hypothetical protein DFL_005896 [Arthrobotrys flagrans]
KFY31802.1/9-207         -            199 Patatin              PF01734.22   198   3.6e-57  202.9   0.0   1   1   3.1e-60     4e-57  202.8   0.0     1   198     1   199     1   199 0.93 [subseq from] hypothetical protein V493_00785 [Pseudogymnoascus sp. VKM F-4281 (FW-2241)]
XP_016618747.1/28-233    -            206 Patatin              PF01734.22   198     4e-57  202.8   0.0   1   1   3.4e-60   4.4e-57  202.6   0.0     1   196     1   205     1   206 0.94 [subseq from] hypothetical protein Z519_07062 [Cladophialophora bantiana CBS 173.52] >KIW92078.1 hypothetical protein Z519_07062 [Cladophialophora bantiana CBS 173.52]
XP_016587482.1/9-206     -            198 Patatin              PF01734.22   198   4.1e-57  202.8   0.0   1   1   3.5e-60   4.5e-57  202.6   0.0     1   195     1   196     1   198 0.89 [subseq from] tetratricopeptide repeat domain protein [Sporothrix schenckii 1099-18] >KJR84806.1 tetratricopeptide repeat domain protein [Sporothrix schenckii 1099-18]
RDW57240.1/9-207         -            199 Patatin              PF01734.22   198   4.1e-57  202.8   0.0   1   1   3.5e-60   4.5e-57  202.6   0.0     1   198     1   199     1   199 0.91 [subseq from] hypothetical protein BP5796_12690 [Coleophoma crateriformis]
KDR66101.1/13-217        -            205 Patatin              PF01734.22   198   4.2e-57  202.7   0.0   1   1   3.7e-60   4.8e-57  202.5   0.0     1   196     1   204     1   205 0.92 [subseq from] hypothetical protein GALMADRAFT_259793 [Galerina marginata CBS 339.88]
EXA32212.1/354-551       -            198 Patatin              PF01734.22   198   4.2e-57  202.7   0.0   1   1   3.6e-60   4.6e-57  202.6   0.0     1   195     1   196     1   198 0.89 [subseq from] hypothetical protein FOVG_16583 [Fusarium oxysporum f. sp. pisi HDV247]
XP_007682183.1/17-313    -            297 Patatin              PF01734.22   198   4.5e-57  202.6   0.0   1   1   7.5e-60   9.7e-57  201.5   0.0     1   196     1   296     1   297 0.93 [subseq from] hypothetical protein COCMIDRAFT_79359 [Bipolaris oryzae ATCC 44560] >EUC51228.1 hypothetical protein COCMIDRAFT_79359 [Bipolaris oryzae ATCC 44560]
EMT72216.1/17-220        -            204 Patatin              PF01734.22   198   4.6e-57  202.6   0.0   1   1     4e-60   5.2e-57  202.4   0.0     1   196     1   203     1   204 0.90 [subseq from] Calcium-independent phospholipase A2-gamma [Fusarium oxysporum f. sp. cubense race 4]
XP_031053673.1/17-220    -            204 Patatin              PF01734.22   198   4.6e-57  202.6   0.0   1   1     4e-60   5.2e-57  202.4   0.0     1   196     1   203     1   204 0.90 [subseq from] uncharacterized protein FOIG_15235 [Fusarium oxysporum f. sp. cubense tropical race 4 54006] >EXL91583.1 hypothetical protein FOIG_15235 [Fusarium oxysporum f. sp. cubense tropical race 4 54006]
RYN56951.1/9-207         -            199 Patatin              PF01734.22   198   4.6e-57  202.6   0.0   1   1     4e-60   5.1e-57  202.4   0.0     1   198     1   199     1   199 0.95 [subseq from] hypothetical protein AA0117_g13240 [Alternaria alternata]
XP_003845529.1/17-316    -            300 Patatin              PF01734.22   198   4.6e-57  202.6   0.0   1   1   7.9e-60     1e-56  201.5   0.0     1   196     1   299     1   300 0.95 [subseq from] hypothetical protein LEMA_P008370.1 [Leptosphaeria maculans JN3] >CBY02050.1 hypothetical protein LEMA_P008370.1 [Leptosphaeria maculans JN3]
XP_007781118.1/9-206     -            198 Patatin              PF01734.22   198   4.7e-57  202.6   0.0   1   1     4e-60   5.2e-57  202.4   0.0     1   195     1   196     1   198 0.91 [subseq from] hypothetical protein W97_05040 [Coniosporium apollinis CBS 100218] >EON65801.1 hypothetical protein W97_05040 [Coniosporium apollinis CBS 100218]
XP_003173346.1/24-222    -            199 Patatin              PF01734.22   198     5e-57  202.5   0.1   1   1   4.3e-60   5.5e-57  202.3   0.1     1   196     1   198     1   199 0.97 [subseq from] protein kinase subdomain-containing protein [Nannizzia gypsea CBS 118893] >EFR00516.1 protein kinase subdomain-containing protein [Nannizzia gypsea CBS 118893]
RDW63461.1/9-207         -            199 Patatin              PF01734.22   198   5.2e-57  202.4   0.0   1   1   4.5e-60   5.8e-57  202.3   0.0     1   198     1   199     1   199 0.89 [subseq from] hypothetical protein BP6252_11006 [Coleophoma cylindrospora]
KIK04049.1/398-592       -            195 Patatin              PF01734.22   198   5.3e-57  202.4   0.0   1   1   4.6e-60   5.9e-57  202.2   0.0     1   194     1   195     1   195 0.92 [subseq from] hypothetical protein K443DRAFT_43519, partial [Laccaria amethystina LaAM-08-1]
OCK98051.1/9-207         -            199 Patatin              PF01734.22   198   5.4e-57  202.4   0.0   1   1   4.7e-60     6e-57  202.2   0.0     1   198     1   199     1   199 0.91 [subseq from] hypothetical protein K441DRAFT_604826 [Cenococcum geophilum 1.58]
RVD80814.1/106-294       -            189 Patatin              PF01734.22   198   5.5e-57  202.3   0.0   1   1   4.8e-60   6.2e-57  202.2   0.0     1   195     1   188     1   189 0.89 [subseq from] hypothetical protein DFL_008705 [Arthrobotrys flagrans]
RVD80815.1/93-281        -            189 Patatin              PF01734.22   198   5.5e-57  202.3   0.0   1   1   4.8e-60   6.2e-57  202.2   0.0     1   195     1   188     1   189 0.89 [subseq from] hypothetical protein DFL_008705 [Arthrobotrys flagrans]
RYN16208.1/9-207         -            199 Patatin              PF01734.22   198   5.7e-57  202.3   0.0   1   1   4.9e-60   6.4e-57  202.1   0.0     1   198     1   199     1   199 0.95 [subseq from] hypothetical protein AA0115_g12496 [Alternaria tenuissima]
RYN19812.1/17-312        -            296 Patatin              PF01734.22   198   5.9e-57  202.2   0.0   1   1   7.7e-60     1e-56  201.5   0.0     1   196     1   295     1   296 0.93 [subseq from] hypothetical protein AA0112_g11026 [Alternaria arborescens]
XP_028509780.1/17-312    -            296 Patatin              PF01734.22   198   5.9e-57  202.2   0.0   1   1   7.7e-60     1e-56  201.5   0.0     1   196     1   295     1   296 0.93 [subseq from] hypothetical protein AA0111_g2149 [Alternaria arborescens] >RYO37464.1 hypothetical protein AA0111_g2149 [Alternaria arborescens] >RYO70405.1 hypothetical protein AA0113_g3251 [Alternaria arborescens]
RYN75581.1/17-312        -            296 Patatin              PF01734.22   198   6.2e-57  202.2   0.0   1   1   7.7e-60     1e-56  201.5   0.0     1   196     1   295     1   296 0.93 [subseq from] hypothetical protein AA0117_g6250 [Alternaria alternata]
KAB2104062.1/17-312      -            296 Patatin              PF01734.22   198   6.4e-57  202.1   0.0   1   1   7.7e-60     1e-56  201.5   0.0     1   196     1   295     1   296 0.93 [subseq from] hypothetical protein AG0111_0g7798 [Alternaria gaisen]
OWY49668.1/17-312        -            296 Patatin              PF01734.22   198   6.4e-57  202.1   0.0   1   1   7.7e-60     1e-56  201.5   0.0     1   196     1   295     1   296 0.93 [subseq from] FabD/lysophospholipase-like protein [Alternaria alternata] >RYN37618.1 hypothetical protein AA0115_g1291 [Alternaria tenuissima] >RYN49746.1 hypothetical protein AA0114_g6249 [Alternaria tenuissima] >RYN62782.1 hypothetical protein AA0118_g5071 [Alternaria tenuissima] >RYN88405.1 hypothetical protein AA0119_g11864 [Alternaria tenuissima] >RYN99606.1 hypothetical protein AA0120_g1956 [Alternaria tenuissima] >RYO21491.1 hypothetical protein AA0121_g3257 [Alternaria tenuissima] >RYO53851.1 hypothetical protein AA0116_g10270 [Alternaria tenuissima]
RII19083.1/17-312        -            296 Patatin              PF01734.22   198   6.4e-57  202.1   0.0   1   1   7.7e-60     1e-56  201.5   0.0     1   196     1   295     1   296 0.93 [subseq from] hypothetical protein CUC08_Gglean001746 [Alternaria sp. MG1]
XP_018382009.1/17-312    -            296 Patatin              PF01734.22   198   6.4e-57  202.1   0.0   1   1   7.7e-60     1e-56  201.5   0.0     1   196     1   295     1   296 0.93 [subseq from] FabD/lysophospholipase-like protein [Alternaria alternata] >OAG16588.1 FabD/lysophospholipase-like protein [Alternaria alternata]
GAQ02805.1/11-213        -            203 Patatin              PF01734.22   198   6.7e-57  202.1   0.0   1   1   5.8e-60   7.4e-57  201.9   0.0     1   198     1   203     1   203 0.89 [subseq from] hypothetical protein ALT_0126 [Aspergillus lentulus]
XP_011117967.1/56-345    -            290 Patatin              PF01734.22   198   6.7e-57  202.1   0.0   1   1   2.8e-59   3.6e-56  199.7   0.0     1   192     1   290     1   290 0.94 [subseq from] hypothetical protein AOL_s00006g356 [Arthrobotrys oligospora ATCC 24927] >EGX53490.1 hypothetical protein AOL_s00006g356 [Arthrobotrys oligospora ATCC 24927]
KXX75712.1/9-207         -            199 Patatin              PF01734.22   198   6.8e-57  202.0   0.0   1   1   5.9e-60   7.6e-57  201.9   0.0     1   198     1   199     1   199 0.90 [subseq from] Kinesin light chain [Madurella mycetomatis]
KIJ37955.1/4-200         -            197 Patatin              PF01734.22   198   7.4e-57  201.9   0.1   1   1   6.5e-60   8.4e-57  201.7   0.1     3   196     1   196     1   197 0.96 [subseq from] hypothetical protein M422DRAFT_109449, partial [Sphaerobolus stellatus SS14]
XP_007715041.1/17-313    -            297 Patatin              PF01734.22   198   7.4e-57  201.9   0.0   1   1   1.2e-59   1.5e-56  200.9   0.0     1   196     1   296     1   297 0.93 [subseq from] hypothetical protein COCCADRAFT_39140 [Bipolaris zeicola 26-R-13] >EUC30656.1 hypothetical protein COCCADRAFT_39140 [Bipolaris zeicola 26-R-13]
XP_014553458.1/17-313    -            297 Patatin              PF01734.22   198   7.4e-57  201.9   0.0   1   1   1.2e-59   1.5e-56  200.9   0.0     1   196     1   296     1   297 0.93 [subseq from] hypothetical protein COCVIDRAFT_107585 [Bipolaris victoriae FI3] >EUN23880.1 hypothetical protein COCVIDRAFT_107585 [Bipolaris victoriae FI3]
XP_013317555.1/1-257     -            257 Patatin              PF01734.22   198   7.5e-57  201.9   0.0   1   1     8e-60     1e-56  201.5   0.0    13   194     1   255     1   257 0.97 [subseq from] hypothetical protein, variant [Exophiala xenobiotica] >KIW56971.1 hypothetical protein, variant [Exophiala xenobiotica]
XP_007697593.1/17-313    -            297 Patatin              PF01734.22   198   7.7e-57  201.9   0.0   1   1   1.2e-59   1.6e-56  200.8   0.0     1   196     1   296     1   297 0.93 [subseq from] hypothetical protein COCSADRAFT_35151 [Bipolaris sorokiniana ND90Pr] >EMD66644.1 hypothetical protein COCSADRAFT_35151 [Bipolaris sorokiniana ND90Pr]
KAB8233733.1/17-214      -            198 Patatin              PF01734.22   198   8.4e-57  201.7   0.0   1   1   7.2e-60   9.3e-57  201.6   0.0     1   196     1   197     1   198 0.94 [subseq from] hypothetical protein BDW43DRAFT_77322 [Aspergillus alliaceus]
EXL54340.1/17-220        -            204 Patatin              PF01734.22   198   8.4e-57  201.7   0.0   1   1   7.3e-60   9.5e-57  201.6   0.0     1   196     1   203     1   204 0.90 [subseq from] hypothetical protein FOCG_05216 [Fusarium oxysporum f. sp. radicis-lycopersici 26381]
XP_001223748.1/9-206     -            198 Patatin              PF01734.22   198   8.5e-57  201.7   0.0   1   1   7.3e-60   9.4e-57  201.6   0.0     1   195     1   196     1   198 0.89 [subseq from] hypothetical protein CHGG_04534 [Chaetomium globosum CBS 148.51] >EAQ87915.1 hypothetical protein CHGG_04534 [Chaetomium globosum CBS 148.51]
XP_007333302.1/13-215    -            203 Patatin              PF01734.22   198   8.5e-57  201.7   0.0   1   1   7.5e-60   9.7e-57  201.5   0.0     1   196     1   202     1   203 0.86 [subseq from] hypothetical protein AGABI1DRAFT_116043 [Agaricus bisporus var. burnettii JB137-S8] >EKM76143.1 hypothetical protein AGABI1DRAFT_116043 [Agaricus bisporus var. burnettii JB137-S8]
KJZ69230.1/9-205         -            197 Patatin              PF01734.22   198   8.5e-57  201.7   0.0   1   1   7.3e-60   9.5e-57  201.6   0.0     1   195     1   195     1   197 0.87 [subseq from] hypothetical protein HIM_11380 [Hirsutella minnesotensis 3608]
OAL51935.1/17-322        -            306 Patatin              PF01734.22   198   9.2e-57  201.6   0.0   1   1   6.4e-59   8.3e-56  198.5   0.0     1   196     1   305     1   306 0.93 [subseq from] FabD/lysophospholipase-like protein [Pyrenochaeta sp. DS3sAY3a]
XP_014078212.1/17-313    -            297 Patatin              PF01734.22   198   9.5e-57  201.6   0.0   1   1   1.5e-59   1.9e-56  200.6   0.0     1   196     1   296     1   297 0.93 [subseq from] hypothetical protein COCC4DRAFT_170867 [Bipolaris maydis ATCC 48331] >EMD97236.1 hypothetical protein COCHEDRAFT_1199990 [Bipolaris maydis C5] >ENI04303.1 hypothetical protein COCC4DRAFT_170867 [Bipolaris maydis ATCC 48331]
EOD48958.1/15-311        -            297 Patatin              PF01734.22   198     1e-56  201.5   0.0   1   1   2.5e-59   3.2e-56  199.8   0.0     1   196     1   296     1   297 0.94 [subseq from] putative lysophospholipase-like protein [Neofusicoccum parvum UCRNP2]
XP_008026988.1/17-312    -            296 Patatin              PF01734.22   198     1e-56  201.5   0.0   1   1   1.5e-59   1.9e-56  200.6   0.0     1   196     1   295     1   296 0.93 [subseq from] hypothetical protein SETTUDRAFT_32026 [Exserohilum turcica Et28A] >EOA84786.1 hypothetical protein SETTUDRAFT_32026 [Exserohilum turcica Et28A]
XP_007326123.1/13-218    -            206 Patatin              PF01734.22   198   1.2e-56  201.2   0.0   1   1   1.1e-59   1.4e-56  201.0   0.0     1   196     1   205     1   206 0.86 [subseq from] hypothetical protein AGABI1DRAFT_52393, partial [Agaricus bisporus var. burnettii JB137-S8] >EKM82290.1 hypothetical protein AGABI1DRAFT_52393, partial [Agaricus bisporus var. burnettii JB137-S8]
PSN58604.1/9-207         -            199 Patatin              PF01734.22   198   1.3e-56  201.1   0.0   1   1   1.1e-59   1.5e-56  200.9   0.0     1   198     1   199     1   199 0.95 [subseq from] hypothetical protein BS50DRAFT_614817 [Corynespora cassiicola Philippines]
OIW22746.1/24-221        -            198 Patatin              PF01734.22   198   1.4e-56  201.1   0.0   1   1   1.2e-59   1.5e-56  200.9   0.0     1   195     1   196     1   198 0.89 [subseq from] hypothetical protein CONLIGDRAFT_687165 [Coniochaeta ligniaria NRRL 30616]
PSN58800.1/9-207         -            199 Patatin              PF01734.22   198   1.4e-56  201.0   0.0   1   1   1.2e-59   1.5e-56  200.9   0.0     1   198     1   199     1   199 0.95 [subseq from] hypothetical protein BS50DRAFT_627051 [Corynespora cassiicola Philippines]
EYE97159.1/11-208        -            198 Patatin              PF01734.22   198   1.5e-56  201.0   0.0   1   1   1.3e-59   1.6e-56  200.8   0.0     1   196     1   197     1   198 0.90 [subseq from] phospholipase, patatin family protein [Aspergillus ruber CBS 135680]
KJZ70979.1/9-205         -            197 Patatin              PF01734.22   198   1.5e-56  200.9   0.0   1   1   1.3e-59   1.7e-56  200.8   0.0     1   195     1   195     1   197 0.88 [subseq from] hypothetical protein HIM_09634 [Hirsutella minnesotensis 3608]
PUU77579.1/33-288        -            256 Patatin              PF01734.22   198   1.6e-56  200.9   0.0   1   1   1.5e-59   1.9e-56  200.6   0.0     1   196     1   255     1   256 0.89 [subseq from] acyl transferase/acyl hydrolase/lysophospholipase [Tuber borchii]
RPA80558.1/24-230        -            207 Patatin              PF01734.22   198   1.6e-56  200.8   0.0   1   1   1.4e-59   1.8e-56  200.6   0.0     1   195     1   206     1   207 0.96 [subseq from] hypothetical protein BJ508DRAFT_239903 [Ascobolus immersus RN42]
RAQ99515.1/9-207         -            199 Patatin              PF01734.22   198   1.6e-56  200.8   0.0   1   1   1.4e-59   1.8e-56  200.6   0.0     1   198     1   199     1   199 0.94 [subseq from] FabD/lysophospholipase-like protein [Stemphylium lycopersici]
KJZ71094.1/9-205         -            197 Patatin              PF01734.22   198   1.7e-56  200.7   0.0   1   1   1.5e-59   1.9e-56  200.6   0.0     1   195     1   195     1   197 0.87 [subseq from] hypothetical protein HIM_09513 [Hirsutella minnesotensis 3608]
OCK72888.1/9-206         -            198 Patatin              PF01734.22   198   1.8e-56  200.7   0.0   1   1   1.5e-59     2e-56  200.5   0.0     1   196     1   197     1   198 0.87 [subseq from] FabD/lysophospholipase-like protein, partial [Lepidopterella palustris CBS 459.81]
XP_018378644.1/9-207     -            199 Patatin              PF01734.22   198   1.8e-56  200.6   0.0   1   1   1.6e-59     2e-56  200.5   0.0     1   198     1   199     1   199 0.96 [subseq from] FabD/lysophospholipase-like protein [Alternaria alternata] >OAG13223.1 FabD/lysophospholipase-like protein [Alternaria alternata]
XP_001800376.1/21-217    -            197 Patatin              PF01734.22   198   1.9e-56  200.6   0.1   1   1   1.6e-59   2.1e-56  200.5   0.1     1   195     1   195     1   197 0.92 [subseq from] hypothetical protein SNOG_10094 [Parastagonospora nodorum SN15] >EAT82429.2 hypothetical protein SNOG_10094 [Parastagonospora nodorum SN15]
KAB2098597.1/9-207       -            199 Patatin              PF01734.22   198   1.9e-56  200.6   0.0   1   1   1.6e-59   2.1e-56  200.4   0.0     1   198     1   199     1   199 0.93 [subseq from] hypothetical protein AG0111_0g13155 [Alternaria gaisen]
RDB16828.1/15-213        -            199 Patatin              PF01734.22   198   1.9e-56  200.5   0.0   1   1   1.7e-59   2.2e-56  200.4   0.0     1   196     1   198     1   199 0.92 [subseq from] Calcium-independent phospholipase A2-gamma [Hypsizygus marmoreus]
KAB5596078.1/228-426     -            199 Patatin              PF01734.22   198     2e-56  200.5   0.0   1   1   1.7e-59   2.2e-56  200.4   0.0     1   195     1   197     1   199 0.90 [subseq from] hypothetical protein CTheo_350 [Ceratobasidium theobromae]
XP_028491091.1/9-205     -            197 Patatin              PF01734.22   198   2.2e-56  200.4   0.0   1   1   1.9e-59   2.4e-56  200.2   0.0     1   198     1   197     1   197 0.85 [subseq from] hypothetical protein D7B24_002630 [Verticillium nonalfalfae] >RNJ52933.1 hypothetical protein D7B24_002630 [Verticillium nonalfalfae]
PSN64388.1/17-321        -            305 Patatin              PF01734.22   198   2.2e-56  200.4   0.0   1   1   3.9e-59     5e-56  199.2   0.0     1   196     1   304     1   305 0.91 [subseq from] FabD/lysophospholipase-like protein [Corynespora cassiicola Philippines]
OBT41064.1/9-207         -            199 Patatin              PF01734.22   198   2.2e-56  200.4   0.0   1   1   1.9e-59   2.5e-56  200.2   0.0     1   198     1   199     1   199 0.92 [subseq from] hypothetical protein VE00_10299 [Pseudogymnoascus sp. WSF 3629]
KAB2098622.1/9-207       -            199 Patatin              PF01734.22   198   2.2e-56  200.4   0.0   1   1   1.9e-59   2.5e-56  200.2   0.0     1   198     1   199     1   199 0.95 [subseq from] hypothetical protein AG0111_0g13152 [Alternaria gaisen]
RYN54782.1/9-207         -            199 Patatin              PF01734.22   198   2.2e-56  200.4   0.0   1   1   1.9e-59   2.5e-56  200.2   0.0     1   198     1   199     1   199 0.95 [subseq from] hypothetical protein AA0117_g13318 [Alternaria alternata]
XP_016243491.1/28-233    -            206 Patatin              PF01734.22   198   2.2e-56  200.3   0.0   1   1   1.9e-59   2.5e-56  200.2   0.0     1   196     1   205     1   206 0.94 [subseq from] hypothetical protein PV07_11486 [Cladophialophora immunda] >KIW23275.1 hypothetical protein PV07_11486 [Cladophialophora immunda]
ODM22497.1/11-208        -            198 Patatin              PF01734.22   198   2.5e-56  200.2   0.0   1   1   2.1e-59   2.7e-56  200.1   0.0     1   196     1   197     1   198 0.88 [subseq from] hypothetical protein SI65_00085 [Aspergillus cristatus]
RSM02025.1/17-216        -            200 Patatin              PF01734.22   198   2.5e-56  200.2   0.0   1   1   2.2e-59   2.8e-56  200.0   0.0     1   194     1   199     1   200 0.86 [subseq from] hypothetical protein CEP52_008226 [Fusarium sp. AF-4]
PQE09025.1/9-207         -            199 Patatin              PF01734.22   198   2.5e-56  200.2   0.0   1   1   2.2e-59   2.8e-56  200.0   0.0     1   198     1   199     1   199 0.93 [subseq from] Kinesin light chain protein [Rutstroemia sp. NJR-2017a BBW]
TVY57082.1/15-211        -            197 Patatin              PF01734.22   198   2.7e-56  200.1   0.0   1   1   2.3e-59     3e-56  199.9   0.0     1   196     1   196     1   197 0.94 [subseq from] Calcium-independent phospholipase A2-gamma [Lachnellula cervina]
XP_006457717.1/13-215    -            203 Patatin              PF01734.22   198   2.8e-56  200.0   0.0   1   1   2.5e-59   3.2e-56  199.9   0.0     1   196     1   202     1   203 0.87 [subseq from] hypothetical protein AGABI2DRAFT_190154, partial [Agaricus bisporus var. bisporus H97] >EKV49671.1 hypothetical protein AGABI2DRAFT_190154, partial [Agaricus bisporus var. bisporus H97]
XP_014552386.1/9-207     -            199 Patatin              PF01734.22   198   2.8e-56  200.0   0.0   1   1   2.4e-59   3.1e-56  199.9   0.0     1   198     1   199     1   199 0.94 [subseq from] hypothetical protein COCVIDRAFT_110441 [Bipolaris victoriae FI3] >EUN22808.1 hypothetical protein COCVIDRAFT_110441 [Bipolaris victoriae FI3]
XP_003013980.1/1-254     -            254 Patatin              PF01734.22   198   2.9e-56  200.0   0.9   1   1   1.5e-58   1.9e-55  197.3   0.9    13   194     1   252     1   254 0.95 [subseq from] hypothetical protein ARB_07700 [Trichophyton benhamiae CBS 112371] >EFE33340.1 hypothetical protein ARB_07700 [Trichophyton benhamiae CBS 112371]
KAB8262135.1/229-425     -            197 Patatin              PF01734.22   198   3.1e-56  199.9   0.0   1   1   2.7e-59   3.4e-56  199.7   0.0     1   194     1   195     1   197 0.85 [subseq from] acyl transferase/acyl hydrolase/lysophospholipase [Aspergillus nomius]
KAE8402715.1/212-408     -            197 Patatin              PF01734.22   198   3.1e-56  199.9   0.0   1   1   2.7e-59   3.4e-56  199.7   0.0     1   194     1   195     1   197 0.85 [subseq from] acyl transferase/acyl hydrolase/lysophospholipase [Aspergillus pseudonomius]
KII90275.1/13-215        -            203 Patatin              PF01734.22   198   3.1e-56  199.9   0.0   1   1   2.7e-59   3.4e-56  199.7   0.0     1   196     1   202     1   203 0.97 [subseq from] hypothetical protein PLICRDRAFT_698003 [Plicaturopsis crispa FD-325 SS-3]
RDW62196.1/10-206        -            197 Patatin              PF01734.22   198   3.1e-56  199.9   0.0   1   1   2.7e-59   3.5e-56  199.7   0.0     1   196     1   196     1   197 0.92 [subseq from] hypothetical protein BP6252_11629 [Coleophoma cylindrospora]
KAB2580043.1/20-316      -            297 Patatin              PF01734.22   198   3.6e-56  199.7   0.0   1   1   8.3e-59   1.1e-55  198.1   0.0     1   196     1   296     1   297 0.93 [subseq from] Patatin-like protein 5 [Lasiodiplodia theobromae]
KAB5513530.1/9-206       -            198 Patatin              PF01734.22   198   3.6e-56  199.7   0.0   1   1   3.1e-59     4e-56  199.5   0.0     1   195     1   196     1   198 0.87 [subseq from] hypothetical protein GE09DRAFT_1208978 [Coniochaeta sp. 2T2.1]
KIJ30077.1/1-198         -            198 Patatin              PF01734.22   198   3.6e-56  199.7   0.0   1   1   3.2e-59   4.1e-56  199.5   0.0     2   196     1   197     1   198 0.95 [subseq from] hypothetical protein M422DRAFT_187590, partial [Sphaerobolus stellatus SS14]
OBT54871.1/16-213        -            198 Patatin              PF01734.22   198   3.7e-56  199.6   0.0   1   1   3.2e-59   4.2e-56  199.5   0.0     1   195     1   197     1   198 0.90 [subseq from] hypothetical protein VE04_04686 [Pseudogymnoascus sp. 24MN13]
PNH41105.1/9-204         -            196 Patatin              PF01734.22   198   3.8e-56  199.6   0.0   1   1   3.2e-59   4.2e-56  199.5   0.0     1   196     1   195     1   196 0.84 [subseq from] hypothetical protein VD0004_g5947 [Verticillium dahliae] >PNH74316.1 hypothetical protein VD0001_g3261 [Verticillium dahliae]
OBT62997.1/24-224        -            201 Patatin              PF01734.22   198   3.8e-56  199.6   0.1   1   1   3.3e-59   4.2e-56  199.5   0.1     1   196     1   200     1   201 0.96 [subseq from] hypothetical protein VE03_07624 [Pseudogymnoascus sp. 23342-1-I1]
RYN16210.1/9-207         -            199 Patatin              PF01734.22   198   3.9e-56  199.6   0.0   1   1   3.4e-59   4.4e-56  199.4   0.0     1   198     1   199     1   199 0.94 [subseq from] hypothetical protein AA0115_g12493 [Alternaria tenuissima]
KJA21133.1/13-216        -            204 Patatin              PF01734.22   198   3.9e-56  199.5   0.0   1   1   3.5e-59   4.5e-56  199.4   0.0     1   196     1   203     1   204 0.88 [subseq from] hypothetical protein HYPSUDRAFT_68085 [Hypholoma sublateritium FD-334 SS-4]
TGJ72141.1/56-345        -            290 Patatin              PF01734.22   198   4.3e-56  199.4   0.0   1   1   1.6e-58   2.1e-55  197.2   0.0     1   192     1   290     1   290 0.94 [subseq from] hypothetical protein EYR41_004051 [Arthrobotrys oligospora]
KFY68561.1/24-223        -            200 Patatin              PF01734.22   198   4.3e-56  199.4   0.0   1   1   3.8e-59   4.8e-56  199.3   0.0     1   195     1   199     1   200 0.95 [subseq from] hypothetical protein V496_00976, partial [Pseudogymnoascus sp. VKM F-4515 (FW-2607)]
RKK66720.1/9-205         -            197 Patatin              PF01734.22   198   4.5e-56  199.4   0.1   1   1   3.9e-59     5e-56  199.2   0.1     1   195     1   195     1   197 0.86 [subseq from] hypothetical protein BFJ69_g15140, partial [Fusarium oxysporum]
XP_011394678.1/1-255     -            255 Patatin              PF01734.22   198   4.7e-56  199.3   0.1   1   1   1.1e-58   1.4e-55  197.8   0.1    13   195     1   253     1   255 0.98 [subseq from] uncharacterized protein NCU04670 [Neurospora crassa OR74A] >ESA42391.1 hypothetical protein, variant [Neurospora crassa OR74A]
EZF30045.1/1-254         -            254 Patatin              PF01734.22   198   4.8e-56  199.3   0.5   1   1   1.8e-58   2.3e-55  197.1   0.5    13   194     1   252     1   254 0.95 [subseq from] hypothetical protein H101_06310 [Trichophyton interdigitale H6]
RYN54783.1/9-207         -            199 Patatin              PF01734.22   198   4.8e-56  199.3   0.0   1   1   4.2e-59   5.4e-56  199.1   0.0     1   198     1   199     1   199 0.95 [subseq from] hypothetical protein AA0117_g13317 [Alternaria alternata]
RKK69807.1/9-205         -            197 Patatin              PF01734.22   198   5.2e-56  199.2   0.1   1   1   4.5e-59   5.8e-56  199.0   0.1     1   195     1   195     1   197 0.85 [subseq from] hypothetical protein BFJ69_g12384 [Fusarium oxysporum]
XP_006463271.1/13-217    -            205 Patatin              PF01734.22   198   5.2e-56  199.2   0.0   1   1   4.5e-59   5.9e-56  199.0   0.0     1   196     1   204     1   205 0.92 [subseq from] hypothetical protein AGABI2DRAFT_120092 [Agaricus bisporus var. bisporus H97] >EKV45126.1 hypothetical protein AGABI2DRAFT_120092 [Agaricus bisporus var. bisporus H97]
PQE27723.1/26-224        -            199 Patatin              PF01734.22   198   5.2e-56  199.1   0.0   1   1   4.5e-59   5.8e-56  199.0   0.0     1   198     1   199     1   199 0.93 [subseq from] Kinesin light chain protein [Rutstroemia sp. NJR-2017a BVV2]
RSM15747.1/34-233        -            200 Patatin              PF01734.22   198   5.2e-56  199.1   0.0   1   1   4.6e-59   5.9e-56  199.0   0.0     1   194     1   199     1   200 0.86 [subseq from] hypothetical protein CDV31_004846 [Fusarium ambrosium]
RFU29627.1/10-205        -            196 Patatin              PF01734.22   198   5.3e-56  199.1   0.0   1   1   4.6e-59   5.9e-56  199.0   0.0     1   194     1   194     1   196 0.92 [subseq from] hypothetical protein B7463_g6711, partial [Scytalidium lignicola]
RKK77228.1/9-224         -            216 Patatin              PF01734.22   198   5.4e-56  199.1   0.0   1   1   4.7e-59   6.1e-56  198.9   0.0     1   195     1   214     1   216 0.87 [subseq from] hypothetical protein BFJ71_g16795 [Fusarium oxysporum]
KDR80872.1/407-603       -            197 Patatin              PF01734.22   198   5.4e-56  199.1   0.0   1   1   4.6e-59     6e-56  199.0   0.0     1   194     1   195     1   197 0.87 [subseq from] hypothetical protein GALMADRAFT_135962 [Galerina marginata CBS 339.88]
CCX07012.1/72-334        -            263 Patatin              PF01734.22   198   5.9e-56  199.0   0.0   1   1     9e-59   1.2e-55  198.0   0.0     1   194     1   261     1   263 0.83 [subseq from] Similar to Calcium-independent phospholipase A2-gamma; acc. no. Q8K1N1 [Pyronema omphalodes CBS 100304]
XP_013262691.1/29-232    -            204 Patatin              PF01734.22   198   6.1e-56  198.9   0.0   1   1   5.3e-59   6.8e-56  198.8   0.0     1   194     1   202     1   204 0.89 [subseq from] hypothetical protein A1O9_04951 [Exophiala aquamarina CBS 119918] >KEF60101.1 hypothetical protein A1O9_04951 [Exophiala aquamarina CBS 119918]
OBT71251.1/17-214        -            198 Patatin              PF01734.22   198   6.8e-56  198.8   0.0   1   1   5.9e-59   7.7e-56  198.6   0.0     1   195     1   197     1   198 0.92 [subseq from] hypothetical protein VF21_09480 [Pseudogymnoascus sp. 05NY08]
RYN57987.1/9-207         -            199 Patatin              PF01734.22   198   7.2e-56  198.7   0.0   1   1   6.2e-59     8e-56  198.5   0.0     1   198     1   199     1   199 0.94 [subseq from] hypothetical protein AA0117_g13189 [Alternaria alternata]
XP_007801143.1/20-221    -            202 Patatin              PF01734.22   198   7.4e-56  198.6   0.0   1   1   6.4e-59   8.3e-56  198.5   0.0     1   196     1   201     1   202 0.95 [subseq from] hypothetical protein EPUS_03010 [Endocarpon pusillum Z07020] >ERF73169.1 hypothetical protein EPUS_03010 [Endocarpon pusillum Z07020]
XP_001802677.1/9-207     -            199 Patatin              PF01734.22   198   7.8e-56  198.6   0.0   1   1   6.8e-59   8.7e-56  198.4   0.0     1   198     1   199     1   199 0.95 [subseq from] hypothetical protein SNOG_12454 [Parastagonospora nodorum SN15] >EAT80267.2 hypothetical protein SNOG_12454 [Parastagonospora nodorum SN15]
RPB17354.1/30-283        -            254 Patatin              PF01734.22   198     8e-56  198.5   0.0   1   1   1.2e-58   1.5e-55  197.6   0.0     1   196     1   253     1   254 0.91 [subseq from] FabD/lysophospholipase-like protein [Morchella conica CCBAS932]
RPB28375.1/325-668       -            344 Patatin              PF01734.22   198   8.3e-56  198.5   0.0   1   1     8e-58     1e-54  194.9   0.0     1   194     1   343     1   344 0.79 [subseq from] FabD/lysophospholipase-like protein [Terfezia boudieri ATCC MYA-4762]
KIM43600.1/13-218        -            206 Patatin              PF01734.22   198   8.3e-56  198.5   0.0   1   1   7.2e-59   9.3e-56  198.3   0.0     1   196     1   205     1   206 0.89 [subseq from] hypothetical protein M413DRAFT_443515, partial [Hebeloma cylindrosporum h7]
XP_018186981.1/19-306    -            288 Patatin              PF01734.22   198   8.4e-56  198.5   0.0   1   1   1.3e-58   1.7e-55  197.5   0.0     1   194     1   286     1   288 0.88 [subseq from] FabD/lysophospholipase-like protein [Xylona heveae TC161] >KZF21426.1 FabD/lysophospholipase-like protein [Xylona heveae TC161]
RYN16211.1/9-207         -            199 Patatin              PF01734.22   198   8.4e-56  198.5   0.0   1   1   7.3e-59   9.4e-56  198.3   0.0     1   198     1   199     1   199 0.95 [subseq from] hypothetical protein AA0115_g12490 [Alternaria tenuissima]
XP_028464958.1/9-204     -            196 Patatin              PF01734.22   198   9.4e-56  198.3   0.0   1   1   8.1e-59     1e-55  198.2   0.0     1   195     1   194     1   196 0.87 [subseq from] FabD/lysophospholipase-like protein [Sodiomyces alkalinus F11] >ROT37152.1 FabD/lysophospholipase-like protein [Sodiomyces alkalinus F11]
RYP68522.1/9-200         -            192 Patatin              PF01734.22   198     1e-55  198.2   0.0   1   1   8.7e-59   1.1e-55  198.1   0.0     1   195     1   190     1   192 0.91 [subseq from] hypothetical protein DL771_006599 [Monosporascus sp. 5C6A]
OQE00838.1/23-220        -            198 Patatin              PF01734.22   198     1e-55  198.2   0.0   1   1   8.8e-59   1.1e-55  198.1   0.0     1   198     1   198     1   198 0.96 [subseq from] hypothetical protein PENVUL_c045G02326 [Penicillium vulpinum]
KAB5596516.1/20-219      -            200 Patatin              PF01734.22   198     1e-55  198.2   0.0   1   1   8.8e-59   1.1e-55  198.0   0.0     1   195     1   199     1   200 0.95 [subseq from] Patatin-like phospholipase [Ceratobasidium theobromae]
GAW23421.1/23-220        -            198 Patatin              PF01734.22   198     1e-55  198.2   0.0   1   1     9e-59   1.2e-55  198.0   0.0     1   195     1   196     1   198 0.91 [subseq from] hypothetical protein ANO14919_129800 [fungal sp. No.14919]
RWA05858.1/42-239        -            198 Patatin              PF01734.22   198     1e-55  198.2   0.0   1   1     9e-59   1.2e-55  198.0   0.0     1   195     1   196     1   198 0.91 [subseq from] hypothetical protein EKO27_g9246 [Xylaria grammica]
KIO23873.1/73-275        -            203 Patatin              PF01734.22   198   1.1e-55  198.1   0.0   1   1   9.3e-59   1.2e-55  198.0   0.0     1   196     1   202     1   203 0.94 [subseq from] hypothetical protein M407DRAFT_26665 [Tulasnella calospora MUT 4182]
XP_020133282.1/20-316    -            297 Patatin              PF01734.22   198   1.1e-55  198.1   0.0   1   1   1.3e-58   1.6e-55  197.5   0.0     1   196     1   296     1   297 0.96 [subseq from] lysophospholipase-like protein [Diplodia corticola] >OJD37041.1 lysophospholipase-like protein [Diplodia corticola]
RYN53640.1/9-207         -            199 Patatin              PF01734.22   198   1.2e-55  198.0   0.0   1   1     1e-58   1.3e-55  197.8   0.0     1   198     1   199     1   199 0.94 [subseq from] hypothetical protein AA0117_g13334 [Alternaria alternata]
XP_018128156.1/17-214    -            198 Patatin              PF01734.22   198   1.2e-55  198.0   0.0   1   1     1e-58   1.3e-55  197.8   0.0     1   195     1   197     1   198 0.90 [subseq from] hypothetical protein VE01_07215 [Pseudogymnoascus verrucosus] >OBT94423.1 hypothetical protein VE01_07215 [Pseudogymnoascus verrucosus]
KDR67979.1/13-217        -            205 Patatin              PF01734.22   198   1.2e-55  198.0   0.0   1   1   1.1e-58   1.4e-55  197.8   0.0     1   196     1   204     1   205 0.91 [subseq from] hypothetical protein GALMADRAFT_257519 [Galerina marginata CBS 339.88]
XP_016236048.1/29-233    -            205 Patatin              PF01734.22   198   1.2e-55  198.0   0.0   1   1     1e-58   1.3e-55  197.8   0.0     1   196     1   204     1   205 0.94 [subseq from] hypothetical protein PV08_05882 [Exophiala spinifera] >KIW15832.1 hypothetical protein PV08_05882 [Exophiala spinifera]
XP_022389903.1/217-413   -            197 Patatin              PF01734.22   198   1.3e-55  197.8   0.0   1   1   1.1e-58   1.5e-55  197.7   0.0     1   194     1   195     1   197 0.86 [subseq from] hypothetical protein ABOM_004865 [Aspergillus bombycis] >OGM46186.1 hypothetical protein ABOM_004865 [Aspergillus bombycis]
RDL30230.1/19-220        -            202 Patatin              PF01734.22   198   1.4e-55  197.8   0.0   1   1   1.2e-58   1.5e-55  197.6   0.0     1   196     1   201     1   202 0.96 [subseq from] hypothetical protein BP5553_10508 [Venustampulla echinocandica]
KAE8316851.1/212-407     -            196 Patatin              PF01734.22   198   1.4e-55  197.7   0.0   1   1   1.2e-58   1.6e-55  197.6   0.0     1   194     1   194     1   196 0.84 [subseq from] acyl transferase/acyl hydrolase/lysophospholipase [Aspergillus transmontanensis]
KDR66840.1/13-217        -            205 Patatin              PF01734.22   198   1.6e-55  197.6   0.0   1   1   1.4e-58   1.8e-55  197.4   0.0     1   196     1   204     1   205 0.87 [subseq from] hypothetical protein GALMADRAFT_258973 [Galerina marginata CBS 339.88]
KID84387.1/22-218        -            197 Patatin              PF01734.22   198   1.7e-55  197.5   0.0   1   1   1.4e-58   1.8e-55  197.4   0.0     1   195     1   195     1   197 0.95 [subseq from] phospholipase [Metarhizium guizhouense ARSEF 977]
XP_024687207.1/1-256     -            256 Patatin              PF01734.22   198   1.7e-55  197.4   0.0   1   1   2.9e-58   3.7e-55  196.4   0.0    13   194     1   254     1   256 0.95 [subseq from] putative patatin-like serine hydrolase [Aspergillus novofumigatus IBT 16806] >PKX98612.1 putative patatin-like serine hydrolase [Aspergillus novofumigatus IBT 16806]
PBK60285.1/30-232        -            203 Patatin              PF01734.22   198   1.8e-55  197.4   0.0   1   1   1.6e-58     2e-55  197.2   0.0     1   196     1   202     1   203 0.93 [subseq from] FabD/lysophospholipase-like protein [Armillaria solidipes]
XP_006463713.1/14-219    -            206 Patatin              PF01734.22   198   1.8e-55  197.4   0.0   1   1   1.6e-58   2.1e-55  197.2   0.0     1   196     1   205     1   206 0.87 [subseq from] hypothetical protein AGABI2DRAFT_120522 [Agaricus bisporus var. bisporus H97] >EKV44391.1 hypothetical protein AGABI2DRAFT_120522 [Agaricus bisporus var. bisporus H97]
RDL38651.1/18-223        -            206 Patatin              PF01734.22   198   1.9e-55  197.4   0.0   1   1   1.6e-58   2.1e-55  197.2   0.0     1   194     1   204     1   206 0.90 [subseq from] hypothetical protein BP5553_02991 [Venustampulla echinocandica]
KAE8308205.1/1-284       -            284 Patatin              PF01734.22   198   1.9e-55  197.3   0.0   1   1   3.9e-58     5e-55  196.0   0.0    13   195     1   282     1   284 0.96 [subseq from] patatin-like phospholipase-domain-containing protein [Aspergillus transmontanensis]
RDL31460.1/9-209         -            201 Patatin              PF01734.22   198   1.9e-55  197.3   0.0   1   1   1.7e-58   2.2e-55  197.1   0.0     1   198     1   201     1   201 0.85 [subseq from] Uncharacterized protein BP5553_09669 [Venustampulla echinocandica]
PVI00123.1/17-314        -            298 Patatin              PF01734.22   198   1.9e-55  197.3   0.0   1   1   2.4e-58     3e-55  196.7   0.0     1   196     1   297     1   298 0.94 [subseq from] FabD/lysophospholipase-like protein [Periconia macrospinosa]
KFZ17005.1/16-216        -            201 Patatin              PF01734.22   198   1.9e-55  197.3   0.0   1   1   1.7e-58   2.2e-55  197.1   0.0     1   196     1   200     1   201 0.87 [subseq from] hypothetical protein V501_01947 [Pseudogymnoascus sp. VKM F-4519 (FW-2642)]
RKK23966.1/9-223         -            215 Patatin              PF01734.22   198     2e-55  197.2   0.1   1   1   1.8e-58   2.3e-55  197.1   0.1     1   195     1   214     1   215 0.87 [subseq from] hypothetical protein BFJ66_g17284 [Fusarium oxysporum f. sp. cepae]
XP_013329841.1/17-218    -            202 Patatin              PF01734.22   198   2.1e-55  197.2   0.0   1   1   1.8e-58   2.3e-55  197.0   0.0     1   196     1   201     1   202 0.87 [subseq from] hypothetical protein T310_2722 [Rasamsonia emersonii CBS 393.64] >KKA23229.1 hypothetical protein T310_2722 [Rasamsonia emersonii CBS 393.64]
OIW28354.1/9-206         -            198 Patatin              PF01734.22   198   2.1e-55  197.2   0.0   1   1   1.8e-58   2.3e-55  197.0   0.0     1   195     1   196     1   198 0.89 [subseq from] hypothetical protein CONLIGDRAFT_681314 [Coniochaeta ligniaria NRRL 30616]
TGZ76755.1/217-495       -            279 Patatin              PF01734.22   198   2.1e-55  197.2   0.0   1   1   2.4e-58     3e-55  196.7   0.0     1   195     1   277     1   279 0.82 [subseq from] FabD/lysophospholipase-like protein [Ascodesmis nigricans]
XP_007305794.1/1-197     -            197 Patatin              PF01734.22   198   2.2e-55  197.1   0.0   1   1   1.9e-58   2.5e-55  196.9   0.0     4   196     1   196     1   197 0.93 [subseq from] FabD/lysophospholipase-like protein, partial [Stereum hirsutum FP-91666 SS1] >EIM85117.1 FabD/lysophospholipase-like protein, partial [Stereum hirsutum FP-91666 SS1]
XP_007332667.1/27-234    -            208 Patatin              PF01734.22   198   2.2e-55  197.1   0.0   1   1     2e-58   2.5e-55  196.9   0.0     1   196     1   207     1   208 0.88 [subseq from] hypothetical protein AGABI1DRAFT_108612 [Agaricus bisporus var. burnettii JB137-S8] >EKM76770.1 hypothetical protein AGABI1DRAFT_108612 [Agaricus bisporus var. burnettii JB137-S8]
KFY46366.1/10-209        -            200 Patatin              PF01734.22   198   2.3e-55  197.0   0.0   1   1     2e-58   2.6e-55  196.9   0.0     1   195     1   199     1   200 0.88 [subseq from] hypothetical protein V495_02529 [Pseudogymnoascus sp. VKM F-4514 (FW-929)]
KFY60362.1/10-209        -            200 Patatin              PF01734.22   198   2.3e-55  197.0   0.0   1   1     2e-58   2.6e-55  196.9   0.0     1   195     1   199     1   200 0.88 [subseq from] hypothetical protein V497_03694 [Pseudogymnoascus sp. VKM F-4516 (FW-969)]
RSL99935.1/21-221        -            201 Patatin              PF01734.22   198   2.3e-55  197.0   0.1   1   1     2e-58   2.6e-55  196.9   0.1     1   196     1   200     1   201 0.98 [subseq from] hypothetical protein CEP52_009449 [Fusarium sp. AF-4]
ELU40977.1/226-422       -            197 Patatin              PF01734.22   198   2.4e-55  197.0   0.0   1   1   2.1e-58   2.7e-55  196.8   0.0     1   196     1   196     1   197 0.93 [subseq from] phospholipase [Rhizoctonia solani AG-1 IA]
KIM95559.1/9-207         -            199 Patatin              PF01734.22   198   2.4e-55  197.0   0.0   1   1   2.1e-58   2.7e-55  196.8   0.0     1   198     1   199     1   199 0.90 [subseq from] hypothetical protein OIDMADRAFT_133698 [Oidiodendron maius Zn]
SJL06778.1/18-220        -            203 Patatin              PF01734.22   198   2.4e-55  197.0   0.0   1   1   2.1e-58   2.7e-55  196.8   0.0     1   196     1   202     1   203 0.94 [subseq from] uncharacterized protein ARMOST_10120 [Armillaria ostoyae]
KIM39670.1/439-635       -            197 Patatin              PF01734.22   198   2.5e-55  196.9   0.0   1   1   2.1e-58   2.8e-55  196.8   0.0     1   194     1   195     1   197 0.89 [subseq from] hypothetical protein M413DRAFT_29355 [Hebeloma cylindrosporum h7]
OCK87011.1/10-207        -            198 Patatin              PF01734.22   198   2.6e-55  196.9   0.0   1   1   2.2e-58   2.9e-55  196.7   0.0     2   198     1   198     1   198 0.91 [subseq from] FabD/lysophospholipase-like protein [Cenococcum geophilum 1.58]
XP_022399329.1/11-208    -            198 Patatin              PF01734.22   198   2.7e-55  196.8   0.0   1   1   2.3e-58     3e-55  196.7   0.0     1   196     1   197     1   198 0.90 [subseq from] hypothetical protein ASPGLDRAFT_129530 [Aspergillus glaucus CBS 516.65] >OJJ82631.1 hypothetical protein ASPGLDRAFT_129530 [Aspergillus glaucus CBS 516.65]
KAE8385569.1/21-218      -            198 Patatin              PF01734.22   198   2.7e-55  196.8   0.0   1   1   2.3e-58     3e-55  196.7   0.0     1   196     1   197     1   198 0.92 [subseq from] hypothetical protein BDV23DRAFT_16028 [Aspergillus albertensis]
TAQ87275.1/9-207         -            199 Patatin              PF01734.22   198   2.7e-55  196.8   0.0   1   1   2.3e-58     3e-55  196.7   0.0     1   198     1   199     1   199 0.89 [subseq from] hypothetical protein B7494_g4384 [Chlorociboria aeruginascens]
OCK85167.1/17-314        -            298 Patatin              PF01734.22   198   2.7e-55  196.8   0.0   1   1   2.9e-58   3.8e-55  196.4   0.0     1   196     1   297     1   298 0.95 [subseq from] FabD/lysophospholipase-like protein [Lepidopterella palustris CBS 459.81]
KFY11743.1/24-224        -            201 Patatin              PF01734.22   198   2.7e-55  196.8   0.0   1   1   2.3e-58     3e-55  196.7   0.0     1   196     1   200     1   201 0.95 [subseq from] hypothetical protein V492_04287 [Pseudogymnoascus sp. VKM F-4246]
KKY26525.1/20-316        -            297 Patatin              PF01734.22   198   2.7e-55  196.8   0.0   1   1     3e-58   3.9e-55  196.3   0.0     1   196     1   296     1   297 0.95 [subseq from] putative patatin phospholipase a2-related protein [Diplodia seriata] >OMP81555.1 Calcium-independent phospholipase A2-gamma [Diplodia seriata]
XP_016222249.1/1-252     -            252 Patatin              PF01734.22   198   2.8e-55  196.8   0.0   1   1   3.1e-58     4e-55  196.2   0.0    13   194     1   250     1   252 0.93 [subseq from] hypothetical protein, variant 2 [Exophiala mesophila] >KIV90675.1 hypothetical protein, variant 2 [Exophiala mesophila]
KNG50684.1/452-747       -            296 Patatin              PF01734.22   198   3.1e-55  196.6   0.0   1   1   4.9e-58   6.3e-55  195.6   0.0     1   196     1   295     1   296 0.93 [subseq from] lysophospholipase-like protein [Stemphylium lycopersici]
RAR06355.1/452-747       -            296 Patatin              PF01734.22   198   3.1e-55  196.6   0.0   1   1   4.9e-58   6.3e-55  195.6   0.0     1   196     1   295     1   296 0.93 [subseq from] FabD/lysophospholipase-like protein [Stemphylium lycopersici] >RAR13650.1 FabD/lysophospholipase-like protein [Stemphylium lycopersici]
PVH79896.1/19-223        -            205 Patatin              PF01734.22   198   3.2e-55  196.6   0.0   1   1   2.7e-58   3.5e-55  196.4   0.0     1   196     1   204     1   205 0.84 [subseq from] FabD/lysophospholipase-like protein [Cadophora sp. DSE1049]
KIJ30019.1/1-198         -            198 Patatin              PF01734.22   198   3.2e-55  196.6   0.0   1   1   2.8e-58   3.6e-55  196.4   0.0     2   196     1   197     1   198 0.95 [subseq from] hypothetical protein M422DRAFT_187683, partial [Sphaerobolus stellatus SS14]
KAE8329125.1/191-386     -            196 Patatin              PF01734.22   198   3.2e-55  196.6   0.0   1   1   2.8e-58   3.6e-55  196.4   0.0     1   194     1   194     1   196 0.83 [subseq from] acyl transferase/acyl hydrolase/lysophospholipase [Aspergillus sergii]
XP_022391396.1/21-218    -            198 Patatin              PF01734.22   198   3.2e-55  196.6   0.0   1   1   2.8e-58   3.6e-55  196.4   0.0     1   196     1   197     1   198 0.94 [subseq from] putative kinesin [Aspergillus bombycis] >OGM47679.1 putative kinesin [Aspergillus bombycis]
ORY00592.1/17-310        -            294 Patatin              PF01734.22   198   3.3e-55  196.5   0.0   1   1   3.7e-58   4.8e-55  196.0   0.0     1   196     1   293     1   294 0.94 [subseq from] acyl transferase/acyl hydrolase/lysophospholipase [Clohesyomyces aquaticus]
RTE77131.1/17-216        -            200 Patatin              PF01734.22   198   3.3e-55  196.5   0.0   1   1   2.9e-58   3.7e-55  196.4   0.0     1   194     1   199     1   200 0.86 [subseq from] hypothetical protein BHE90_008396 [Fusarium euwallaceae]
XP_016641339.1/18-221    -            204 Patatin              PF01734.22   198   3.3e-55  196.5   0.0   1   1   2.9e-58   3.7e-55  196.4   0.0     1   196     1   203     1   204 0.86 [subseq from] hypothetical protein SAPIO_CDS7703 [Scedosporium apiospermum] >KEZ41540.1 hypothetical protein SAPIO_CDS7703 [Scedosporium apiospermum]
XP_007783250.1/1-255     -            255 Patatin              PF01734.22   198   3.4e-55  196.5   0.0   1   1     4e-58   5.1e-55  195.9   0.0    13   194     1   253     1   255 0.98 [subseq from] hypothetical protein W97_07430 [Coniosporium apollinis CBS 100218] >EON67933.1 hypothetical protein W97_07430 [Coniosporium apollinis CBS 100218]
PMD33055.1/11-211        -            201 Patatin              PF01734.22   198   3.5e-55  196.5   0.0   1   1     3e-58   3.9e-55  196.3   0.0     1   195     1   200     1   201 0.91 [subseq from] phospholipase, patatin family protein [Hyaloscypha variabilis F]
ERT02856.1/9-204         -            196 Patatin              PF01734.22   198   3.5e-55  196.5   0.0   1   1     3e-58   3.9e-55  196.3   0.0     1   194     1   195     1   196 0.90 [subseq from] hypothetical protein HMPREF1624_01159 [Sporothrix schenckii ATCC 58251]
XP_026614993.1/10-212    -            203 Patatin              PF01734.22   198   3.5e-55  196.4   0.0   1   1   3.1e-58   3.9e-55  196.3   0.0     1   198     1   203     1   203 0.91 [subseq from] hypothetical protein CDV56_103895 [Aspergillus thermomutatus] >RHZ57295.1 hypothetical protein CDV56_103895 [Aspergillus thermomutatus]
RYP36266.1/13-214        -            202 Patatin              PF01734.22   198   3.5e-55  196.4   0.0   1   1   3.1e-58     4e-55  196.3   0.0     1   198     1   202     1   202 0.91 [subseq from] hypothetical protein DL767_003419 [Monosporascus sp. MG133]
CEL10661.1/23-223        -            201 Patatin              PF01734.22   198   3.6e-55  196.4   0.0   1   1   3.1e-58     4e-55  196.3   0.0     1   196     1   200     1   201 0.95 [subseq from] Putative Podospora anserina S mat genomic DNA chromosome 6, supercontig 2 [Aspergillus calidoustus]
XP_016637446.1/29-234    -            206 Patatin              PF01734.22   198   3.7e-55  196.4   0.0   1   1   3.2e-58   4.1e-55  196.2   0.0     1   196     1   205     1   206 0.95 [subseq from] hypothetical protein Z520_00015 [Fonsecaea multimorphosa CBS 102226] >KIY03324.1 hypothetical protein Z520_00015 [Fonsecaea multimorphosa CBS 102226]
OTB15364.1/18-218        -            201 Patatin              PF01734.22   198   3.7e-55  196.4   0.0   1   1   3.2e-58   4.2e-55  196.2   0.0     1   196     1   200     1   201 0.97 [subseq from] hypothetical protein K445DRAFT_61039 [Daldinia sp. EC12]
QDS71691.1/2027-2318     -            292 Patatin              PF01734.22   198     4e-55  196.3   0.0   1   1   3.7e-57   4.7e-54  192.8   0.0     1   196     1   291     1   292 0.95 [subseq from] hypothetical protein FKW77_008221 [Venturia effusa]
GAO88494.1/11-213        -            203 Patatin              PF01734.22   198   4.1e-55  196.2   0.0   1   1   3.5e-58   4.5e-55  196.1   0.0     1   198     1   203     1   203 0.89 [subseq from] calcium-independent phospholipase A2-gamma [Aspergillus udagawae]
XP_006464094.1/13-215    -            203 Patatin              PF01734.22   198   4.3e-55  196.2   0.0   1   1   3.8e-58   4.9e-55  196.0   0.0     1   196     1   202     1   203 0.85 [subseq from] hypothetical protein AGABI2DRAFT_153069 [Agaricus bisporus var. bisporus H97] >EKV44774.1 hypothetical protein AGABI2DRAFT_153069 [Agaricus bisporus var. bisporus H97]
EPS36125.1/52-337        -            286 Patatin              PF01734.22   198   4.4e-55  196.1   0.0   1   1   1.2e-57   1.5e-54  194.4   0.0     1   192     1   286     1   286 0.91 [subseq from] hypothetical protein H072_10511 [Dactylellina haptotyla CBS 200.50]
RTE82224.1/21-221        -            201 Patatin              PF01734.22   198   4.4e-55  196.1   0.0   1   1   3.8e-58   4.9e-55  196.0   0.0     1   196     1   200     1   201 0.98 [subseq from] hypothetical protein BHE90_003211 [Fusarium euwallaceae]
OAL01277.1/17-306        -            290 Patatin              PF01734.22   198   4.5e-55  196.1   0.0   1   1   7.8e-58     1e-54  195.0   0.0     1   196     1   289     1   290 0.92 [subseq from] FabD/lysophospholipase-like protein [Stagonospora sp. SRC1lsM3a]
KAE8354187.1/21-218      -            198 Patatin              PF01734.22   198   4.5e-55  196.1   0.0   1   1   3.9e-58     5e-55  195.9   0.0     1   196     1   197     1   198 0.93 [subseq from] phospholipase [Aspergillus coremiiformis]
KDR66772.1/1-202         -            202 Patatin              PF01734.22   198   4.6e-55  196.1   0.0   1   1   4.1e-58   5.3e-55  195.9   0.0     4   196     1   201     1   202 0.92 [subseq from] hypothetical protein GALMADRAFT_80530, partial [Galerina marginata CBS 339.88]
XP_024735229.1/8-213     -            206 Patatin              PF01734.22   198   4.6e-55  196.1   0.2   1   1     4e-58   5.2e-55  195.9   0.2     1   196     1   205     1   206 0.96 [subseq from] FabD/lysophospholipase-like protein [Hyaloscypha bicolor E] >PMD58325.1 FabD/lysophospholipase-like protein [Hyaloscypha bicolor E]
RPA85840.1/17-223        -            207 Patatin              PF01734.22   198   5.3e-55  195.9   0.0   1   1   4.6e-58   5.9e-55  195.7   0.0     1   194     1   205     1   207 0.94 [subseq from] hypothetical protein BJ508DRAFT_168366 [Ascobolus immersus RN42]
XP_001835581.2/405-603   -            199 Patatin              PF01734.22   198   5.8e-55  195.7   0.0   1   1     5e-58   6.4e-55  195.6   0.0     1   194     1   197     1   199 0.90 [subseq from] phospholipase [Coprinopsis cinerea okayama7#130] >EAU86152.2 phospholipase [Coprinopsis cinerea okayama7#130]
KFZ25249.1/337-556       -            220 Patatin              PF01734.22   198   6.1e-55  195.7   0.0   1   1   5.4e-58   6.9e-55  195.5   0.0     1   195     1   219     1   220 0.93 [subseq from] hypothetical protein V502_00271, partial [Pseudogymnoascus sp. VKM F-4520 (FW-2644)]
KIO25016.1/23-223        -            201 Patatin              PF01734.22   198   6.2e-55  195.6   0.0   1   1   5.4e-58   6.9e-55  195.5   0.0     1   196     1   200     1   201 0.94 [subseq from] hypothetical protein M407DRAFT_244232 [Tulasnella calospora MUT 4182]
EPE04335.1/48-224        -            177 Patatin              PF01734.22   198   6.2e-55  195.6   0.0   1   1     7e-58     9e-55  195.1   0.0     1   194     1   176     1   177 0.94 [subseq from] patatin family protein [Ophiostoma piceae UAMH 11346]
KAB2569817.1/217-425     -            209 Patatin              PF01734.22   198   6.4e-55  195.6   0.0   1   1   5.6e-58   7.2e-55  195.4   0.0     1   194     1   208     1   209 0.88 [subseq from] Calcium-independent phospholipase A2-gamma [Lasiodiplodia theobromae]
OWY55782.1/36-237        -            202 Patatin              PF01734.22   198   6.6e-55  195.5   0.0   1   1   5.7e-58   7.4e-55  195.4   0.0     1   196     1   201     1   202 0.90 [subseq from] Acyl transferase/acyl hydrolase/lysophospholipase [Alternaria alternata]
RYP71350.1/9-200         -            192 Patatin              PF01734.22   198   6.8e-55  195.5   0.0   1   1   5.9e-58   7.5e-55  195.4   0.0     1   195     1   190     1   192 0.92 [subseq from] hypothetical protein DL771_004838 [Monosporascus sp. 5C6A]
KDR66829.1/1-202         -            202 Patatin              PF01734.22   198   6.8e-55  195.5   0.0   1   1   6.1e-58   7.8e-55  195.3   0.0     4   196     1   201     1   202 0.93 [subseq from] hypothetical protein GALMADRAFT_80456, partial [Galerina marginata CBS 339.88]
OBT39447.1/17-213        -            197 Patatin              PF01734.22   198   7.5e-55  195.4   0.0   1   1   6.5e-58   8.4e-55  195.2   0.0     1   194     1   196     1   197 0.91 [subseq from] hypothetical protein VE00_09826 [Pseudogymnoascus sp. WSF 3629]
KIJ39529.1/1-196         -            196 Patatin              PF01734.22   198   7.8e-55  195.3   0.1   1   1     7e-58     9e-55  195.1   0.1     4   196     1   195     1   196 0.94 [subseq from] hypothetical protein M422DRAFT_110290, partial [Sphaerobolus stellatus SS14]
KAB8203639.1/21-218      -            198 Patatin              PF01734.22   198   7.8e-55  195.3   0.0   1   1   6.8e-58   8.7e-55  195.2   0.0     1   196     1   197     1   198 0.94 [subseq from] hypothetical protein BDV34DRAFT_130825 [Aspergillus parasiticus]
KJK65966.1/21-218        -            198 Patatin              PF01734.22   198   7.8e-55  195.3   0.0   1   1   6.8e-58   8.7e-55  195.2   0.0     1   196     1   197     1   198 0.94 [subseq from] Patatin-like phospholipase [Aspergillus parasiticus SU-1]
KIJ39603.1/3-198         -            196 Patatin              PF01734.22   198     8e-55  195.3   0.0   1   1   7.1e-58   9.2e-55  195.1   0.0     4   196     1   195     1   196 0.96 [subseq from] hypothetical protein M422DRAFT_175009, partial [Sphaerobolus stellatus SS14]
KAB8265436.1/21-218      -            198 Patatin              PF01734.22   198   8.1e-55  195.3   0.0   1   1     7e-58     9e-55  195.1   0.0     1   196     1   197     1   198 0.94 [subseq from] acyl transferase/acyl hydrolase/lysophospholipase [Aspergillus nomius]
KAE8399556.1/21-218      -            198 Patatin              PF01734.22   198   8.1e-55  195.3   0.0   1   1     7e-58     9e-55  195.1   0.0     1   196     1   197     1   198 0.94 [subseq from] acyl transferase/acyl hydrolase/lysophospholipase [Aspergillus pseudonomius]
RSM08652.1/24-225        -            202 Patatin              PF01734.22   198   8.2e-55  195.2   0.0   1   1   7.1e-58   9.2e-55  195.1   0.0     1   196     1   201     1   202 0.91 [subseq from] hypothetical protein CEP52_004611 [Fusarium sp. AF-4]
KAB8251800.1/21-218      -            198 Patatin              PF01734.22   198   8.6e-55  195.2   0.0   1   1   7.4e-58   9.6e-55  195.0   0.0     1   196     1   197     1   198 0.93 [subseq from] hypothetical protein BDV35DRAFT_387952 [Aspergillus parvisclerotigenus]
KDR66761.1/36-237        -            202 Patatin              PF01734.22   198   8.7e-55  195.2   0.0   1   1   7.8e-58     1e-54  195.0   0.0     4   196     1   201     1   202 0.92 [subseq from] hypothetical protein GALMADRAFT_80538 [Galerina marginata CBS 339.88]
KNZ73364.1/235-430       -            196 Patatin              PF01734.22   198   9.1e-55  195.1   0.0   1   1   7.9e-58     1e-54  194.9   0.0     1   194     1   196     1   196 0.90 [subseq from] Calcium-independent phospholipase A2-gamma [Termitomyces sp. J132]
XP_015408767.1/21-218    -            198 Patatin              PF01734.22   198   9.3e-55  195.1   0.0   1   1     8e-58     1e-54  194.9   0.0     1   196     1   197     1   198 0.94 [subseq from] putative kinesin [Aspergillus nomius NRRL 13137] >KNG87844.1 putative kinesin [Aspergillus nomius NRRL 13137]
XP_025426027.1/23-223    -            201 Patatin              PF01734.22   198   9.4e-55  195.1   0.0   1   1   8.1e-58     1e-54  194.9   0.0     1   196     1   200     1   201 0.90 [subseq from] FabD/lysophospholipase-like protein [Aspergillus saccharolyticus JOP 1030-1] >PYH40045.1 FabD/lysophospholipase-like protein [Aspergillus saccharolyticus JOP 1030-1]
RSM18258.1/21-221        -            201 Patatin              PF01734.22   198   9.4e-55  195.1   0.0   1   1   8.1e-58     1e-54  194.9   0.0     1   196     1   200     1   201 0.97 [subseq from] hypothetical protein CDV31_002984 [Fusarium ambrosium]
XP_006461642.1/13-215    -            203 Patatin              PF01734.22   198   9.4e-55  195.1   0.0   1   1   8.3e-58   1.1e-54  194.9   0.0     1   196     1   202     1   203 0.89 [subseq from] hypothetical protein AGABI2DRAFT_151295 [Agaricus bisporus var. bisporus H97] >EKV46317.1 hypothetical protein AGABI2DRAFT_151295 [Agaricus bisporus var. bisporus H97]
XP_025429040.1/23-223    -            201 Patatin              PF01734.22   198   9.6e-55  195.0   0.0   1   1   8.3e-58   1.1e-54  194.9   0.0     1   196     1   200     1   201 0.91 [subseq from] FabD/lysophospholipase-like protein [Aspergillus saccharolyticus JOP 1030-1] >PYH43058.1 FabD/lysophospholipase-like protein [Aspergillus saccharolyticus JOP 1030-1]
RVD84131.1/38-324        -            287 Patatin              PF01734.22   198   9.8e-55  195.0   0.0   1   1   3.4e-57   4.4e-54  192.9   0.0     4   192     1   287     1   287 0.95 [subseq from] hypothetical protein DFL_005896 [Arthrobotrys flagrans]
OCL07511.1/17-315        -            299 Patatin              PF01734.22   198     1e-54  195.0   0.0   1   1   1.7e-57   2.2e-54  193.8   0.0     1   196     1   298     1   299 0.94 [subseq from] FabD/lysophospholipase-like protein [Glonium stellatum]
XP_016644811.1/9-204     -            196 Patatin              PF01734.22   198     1e-54  194.9   0.0   1   1   8.9e-58   1.1e-54  194.8   0.0     1   196     1   195     1   196 0.92 [subseq from] hypothetical protein SAPIO_CDS2404 [Scedosporium apiospermum] >KEZ45012.1 hypothetical protein SAPIO_CDS2404 [Scedosporium apiospermum]
RSL82031.1/24-225        -            202 Patatin              PF01734.22   198     1e-54  194.9   0.0   1   1   8.8e-58   1.1e-54  194.8   0.0     1   196     1   201     1   202 0.91 [subseq from] hypothetical protein CEP51_005436 [Fusarium sp. AF-3]
KAB8219792.1/21-218      -            198 Patatin              PF01734.22   198     1e-54  194.9   0.0   1   1     9e-58   1.2e-54  194.8   0.0     1   196     1   197     1   198 0.94 [subseq from] hypothetical protein BDV33DRAFT_204096 [Aspergillus novoparasiticus]
XP_007327183.1/13-218    -            206 Patatin              PF01734.22   198   1.1e-54  194.9   0.0   1   1   9.4e-58   1.2e-54  194.7   0.0     1   196     1   205     1   206 0.89 [subseq from] hypothetical protein AGABI1DRAFT_54339, partial [Agaricus bisporus var. burnettii JB137-S8] >EKM81526.1 hypothetical protein AGABI1DRAFT_54339, partial [Agaricus bisporus var. burnettii JB137-S8]
PQE22450.1/46-247        -            202 Patatin              PF01734.22   198   1.1e-54  194.9   0.0   1   1   9.3e-58   1.2e-54  194.7   0.0     1   198     1   202     1   202 0.86 [subseq from] kinesin light chain 1 protein [Rutstroemia sp. NJR-2017a BVV2]
KMK63757.1/24-224        -            201 Patatin              PF01734.22   198   1.1e-54  194.9   0.0   1   1   9.3e-58   1.2e-54  194.7   0.0     1   196     1   200     1   201 0.93 [subseq from] hypothetical protein Y699_09530 [Aspergillus fumigatus Z5]
KZM26930.1/17-315        -            299 Patatin              PF01734.22   198   1.2e-54  194.7   0.0   1   1   1.5e-57     2e-54  194.0   0.0     1   196     1   298     1   299 0.95 [subseq from] lipid metabolic process [Ascochyta rabiei]
XP_007332931.1/14-219    -            206 Patatin              PF01734.22   198   1.2e-54  194.7   0.0   1   1     1e-57   1.3e-54  194.5   0.0     1   196     1   205     1   206 0.86 [subseq from] hypothetical protein AGABI1DRAFT_94151 [Agaricus bisporus var. burnettii JB137-S8] >EKM76492.1 hypothetical protein AGABI1DRAFT_94151 [Agaricus bisporus var. burnettii JB137-S8]
PQE09028.1/23-224        -            202 Patatin              PF01734.22   198   1.2e-54  194.7   0.0   1   1     1e-57   1.3e-54  194.6   0.0     1   198     1   202     1   202 0.86 [subseq from] Acyl transferase acyl hydrolase lysophospholipase protein [Rutstroemia sp. NJR-2017a BBW]
ORY07783.1/10-213        -            204 Patatin              PF01734.22   198   1.2e-54  194.7   0.0   1   1   1.1e-57   1.4e-54  194.5   0.0     1   196     1   203     1   204 0.92 [subseq from] phospholipase [Clohesyomyces aquaticus]
SLM35609.1/9-204         -            196 Patatin              PF01734.22   198   1.3e-54  194.6   0.0   1   1   1.1e-57   1.4e-54  194.5   0.0     1   194     1   195     1   196 0.92 [subseq from] patatin family protein [Umbilicaria pustulata]
ELU44820.1/19-225        -            207 Patatin              PF01734.22   198   1.3e-54  194.6   0.0   1   1   1.1e-57   1.4e-54  194.5   0.0     1   195     1   206     1   207 0.94 [subseq from] Patatin domain-containing protein [Rhizoctonia solani AG-1 IA]
XP_014072591.1/24-222    -            199 Patatin              PF01734.22   198   1.3e-54  194.6   0.0   1   1   1.1e-57   1.4e-54  194.5   0.0     1   196     1   198     1   199 0.92 [subseq from] hypothetical protein COCC4DRAFT_155187 [Bipolaris maydis ATCC 48331] >EMD96381.1 hypothetical protein COCHEDRAFT_115165 [Bipolaris maydis C5] >ENH98681.1 hypothetical protein COCC4DRAFT_155187 [Bipolaris maydis ATCC 48331]
PBK82105.1/18-220        -            203 Patatin              PF01734.22   198   1.3e-54  194.6   0.0   1   1   1.1e-57   1.4e-54  194.5   0.0     1   196     1   202     1   203 0.93 [subseq from] FabD/lysophospholipase-like protein [Armillaria gallica]
THW48854.1/24-224        -            201 Patatin              PF01734.22   198   1.3e-54  194.6   0.0   1   1   1.1e-57   1.4e-54  194.4   0.0     1   196     1   200     1   201 0.94 [subseq from] hypothetical protein D6D22_01959 [Aureobasidium pullulans] >THZ73357.1 hypothetical protein D6C85_04123 [Aureobasidium pullulans]
THX40566.1/24-224        -            201 Patatin              PF01734.22   198   1.3e-54  194.6   0.0   1   1   1.1e-57   1.4e-54  194.4   0.0     1   196     1   200     1   201 0.94 [subseq from] FabD/lysophospholipase-like protein [Aureobasidium pullulans]
KAA8909288.1/62-321      -            260 Patatin              PF01734.22   198   1.3e-54  194.6   0.0   1   1   1.2e-57   1.6e-54  194.3   0.0     1   194     1   258     1   260 0.84 [subseq from] acyl transferase/acyl hydrolase/lysophospholipase [Sphaerosporella brunnea]
KAB8268459.1/21-218      -            198 Patatin              PF01734.22   198   1.3e-54  194.6   0.0   1   1   1.2e-57   1.5e-54  194.4   0.0     1   196     1   197     1   198 0.93 [subseq from] hypothetical protein BDV30DRAFT_218383 [Aspergillus minisclerotigenes]
KOC16110.1/21-218        -            198 Patatin              PF01734.22   198   1.3e-54  194.6   0.0   1   1   1.2e-57   1.5e-54  194.4   0.0     1   196     1   197     1   198 0.93 [subseq from] kinesin [Aspergillus flavus AF70]
OOO11070.1/712-909       -            198 Patatin              PF01734.22   198   1.3e-54  194.6   0.0   1   1   1.2e-57   1.5e-54  194.4   0.0     1   196     1   197     1   198 0.93 [subseq from] Patatin [Aspergillus oryzae]
RAQ51671.1/21-218        -            198 Patatin              PF01734.22   198   1.3e-54  194.6   0.0   1   1   1.2e-57   1.5e-54  194.4   0.0     1   196     1   197     1   198 0.93 [subseq from] putative kinesin [Aspergillus flavus]
RAQ56695.1/21-218        -            198 Patatin              PF01734.22   198   1.3e-54  194.6   0.0   1   1   1.2e-57   1.5e-54  194.4   0.0     1   196     1   197     1   198 0.93 [subseq from] putative kinesin [Aspergillus flavus] >RAQ62808.1 putative kinesin [Aspergillus flavus]
RMZ47111.1/21-218        -            198 Patatin              PF01734.22   198   1.3e-54  194.6   0.0   1   1   1.2e-57   1.5e-54  194.4   0.0     1   196     1   197     1   198 0.93 [subseq from] putative kinesin [Aspergillus flavus]
XP_024737013.1/21-221    -            201 Patatin              PF01734.22   198   1.6e-54  194.3   0.0   1   1   1.4e-57   1.7e-54  194.2   0.0     1   196     1   200     1   201 0.92 [subseq from] FabD/lysophospholipase-like protein [Hyaloscypha bicolor E] >PMD60109.1 FabD/lysophospholipase-like protein [Hyaloscypha bicolor E]
XP_024683540.1/15-216    -            202 Patatin              PF01734.22   198   1.6e-54  194.3   0.0   1   1   1.4e-57   1.7e-54  194.2   0.0     1   195     1   200     1   202 0.89 [subseq from] FabD/lysophospholipase-like protein [Aspergillus novofumigatus IBT 16806] >PKX94945.1 FabD/lysophospholipase-like protein [Aspergillus novofumigatus IBT 16806]
KFY41819.1/24-223        -            200 Patatin              PF01734.22   198   1.6e-54  194.3   0.0   1   1   1.4e-57   1.8e-54  194.1   0.0     1   195     1   199     1   200 0.95 [subseq from] hypothetical protein V494_02771 [Pseudogymnoascus sp. VKM F-4513 (FW-928)]
RPA91613.1/12-284        -            273 Patatin              PF01734.22   198   1.6e-54  194.3   0.1   1   1   3.4e-57   4.4e-54  192.9   0.1     1   196     1   272     1   273 0.86 [subseq from] FabD/lysophospholipase-like protein [Choiromyces venosus 120613-1]
PVH75932.1/20-220        -            201 Patatin              PF01734.22   198   1.7e-54  194.2   0.0   1   1   1.4e-57   1.9e-54  194.1   0.0     1   196     1   200     1   201 0.97 [subseq from] FabD/lysophospholipase-like protein, partial [Cadophora sp. DSE1049]
PVG03240.1/12-226        -            215 Patatin              PF01734.22   198   1.7e-54  194.2   0.0   1   1   1.5e-57   1.9e-54  194.0   0.0     1   196     1   214     1   215 0.87 [subseq from] FabD/lysophospholipase-like protein [Serendipita vermifera 'subsp. bescii']
RMJ07073.1/21-221        -            201 Patatin              PF01734.22   198   1.8e-54  194.2   0.0   1   1   1.5e-57     2e-54  194.0   0.0     1   196     1   200     1   201 0.97 [subseq from] hypothetical protein CDV36_013341 [Fusarium sp. AF-12]
KAB8070546.1/21-218      -            198 Patatin              PF01734.22   198   1.8e-54  194.1   0.0   1   1   1.6e-57     2e-54  194.0   0.0     1   196     1   197     1   198 0.95 [subseq from] hypothetical protein BDV29DRAFT_160368 [Aspergillus leporis]
KIW65752.1/29-235        -            207 Patatin              PF01734.22   198   1.8e-54  194.1   0.0   1   1   1.6e-57     2e-54  194.0   0.0     1   196     1   206     1   207 0.90 [subseq from] hypothetical protein PV04_07979 [Phialophora americana]
KAE8325263.1/21-218      -            198 Patatin              PF01734.22   198   1.9e-54  194.1   0.0   1   1   1.6e-57   2.1e-54  193.9   0.0     1   196     1   197     1   198 0.93 [subseq from] hypothetical protein BDV39DRAFT_178817 [Aspergillus sergii]
XP_025426020.1/23-223    -            201 Patatin              PF01734.22   198   1.9e-54  194.1   0.0   1   1   1.6e-57   2.1e-54  193.9   0.0     1   196     1   200     1   201 0.94 [subseq from] phospholipase, patatin family protein, partial [Aspergillus saccharolyticus JOP 1030-1] >PYH40038.1 phospholipase, patatin family protein, partial [Aspergillus saccharolyticus JOP 1030-1]
KJK61319.1/212-407       -            196 Patatin              PF01734.22   198   1.9e-54  194.0   0.0   1   1   1.7e-57   2.2e-54  193.9   0.0     1   194     1   194     1   196 0.84 [subseq from] Patatin-like phospholipase [Aspergillus parasiticus SU-1]
RBQ67070.1/1-248         -            248 Patatin              PF01734.22   198     2e-54  194.0   0.0   1   1   2.5e-57   3.2e-54  193.3   0.0    13   196     1   247     1   248 0.96 [subseq from] hypothetical protein VDGD_01527 [Verticillium dahliae]
RDL30852.1/104-300       -            197 Patatin              PF01734.22   198     2e-54  194.0   0.0   1   1   1.7e-57   2.2e-54  193.8   0.0     1   198     1   197     1   197 0.95 [subseq from] hypothetical protein BP5553_10197 [Venustampulla echinocandica]
CEJ62211.1/23-222        -            200 Patatin              PF01734.22   198     2e-54  194.0   0.0   1   1   1.8e-57   2.3e-54  193.8   0.0     1   196     1   199     1   200 0.92 [subseq from] hypothetical protein PMG11_10718 [Penicillium brasilianum]
PZC95257.1/1-250         -            250 Patatin              PF01734.22   198   2.1e-54  193.9   0.0   1   1   2.3e-57   2.9e-54  193.4   0.0    13   196     1   249     1   250 0.95 [subseq from] patatin-like serine protein [Pyrenophora tritici-repentis] >PZD11226.1 glycosyl transferase family 1 [Pyrenophora tritici-repentis] >PZD26712.1 patatin-like serine protein [Pyrenophora tritici-repentis] >PZD39858.1 patatin-like serine protein [Pyrenophora tritici-repentis]
KAB8202323.1/174-369     -            196 Patatin              PF01734.22   198   2.1e-54  193.9   0.0   1   1   1.8e-57   2.4e-54  193.8   0.0     1   194     1   194     1   196 0.84 [subseq from] acyl transferase/acyl hydrolase/lysophospholipase [Aspergillus parasiticus]
KAE8375612.1/21-218      -            198 Patatin              PF01734.22   198   2.2e-54  193.9   0.0   1   1   1.9e-57   2.4e-54  193.7   0.0     1   196     1   197     1   198 0.93 [subseq from] hypothetical protein BDV26DRAFT_12224 [Aspergillus bertholletius]
KAE8311785.1/21-218      -            198 Patatin              PF01734.22   198   2.2e-54  193.8   0.0   1   1   1.9e-57   2.5e-54  193.7   0.0     1   196     1   197     1   198 0.94 [subseq from] hypothetical protein BDV41DRAFT_578261 [Aspergillus transmontanensis]
KAE8132049.1/21-218      -            198 Patatin              PF01734.22   198   2.4e-54  193.7   0.0   1   1   2.1e-57   2.7e-54  193.6   0.0     1   196     1   197     1   198 0.94 [subseq from] hypothetical protein BDV38DRAFT_225645 [Aspergillus pseudotamarii]
PBK60294.1/18-220        -            203 Patatin              PF01734.22   198   2.5e-54  193.7   0.0   1   1   2.2e-57   2.8e-54  193.5   0.0     1   196     1   202     1   203 0.93 [subseq from] FabD/lysophospholipase-like protein [Armillaria solidipes]
PUU83438.1/12-284        -            273 Patatin              PF01734.22   198   2.6e-54  193.6   0.1   1   1   3.6e-57   4.7e-54  192.8   0.1     1   196     1   272     1   273 0.86 [subseq from] acyl transferase/acyl hydrolase/lysophospholipase [Tuber borchii]
KZS93795.1/2-197         -            196 Patatin              PF01734.22   198   2.7e-54  193.6   0.0   1   1   2.3e-57     3e-54  193.4   0.0     4   195     3   195     1   196 0.97 [subseq from] FabD/lysophospholipase-like protein, partial [Sistotremastrum niveocremeum HHB9708]
KAE8359002.1/21-218      -            198 Patatin              PF01734.22   198   2.7e-54  193.5   0.0   1   1   2.4e-57   3.1e-54  193.4   0.0     1   196     1   197     1   198 0.94 [subseq from] hypothetical protein BDV27DRAFT_136810 [Aspergillus caelatus]
KAE8411715.1/21-218      -            198 Patatin              PF01734.22   198   2.7e-54  193.5   0.0   1   1   2.4e-57   3.1e-54  193.4   0.0     1   196     1   197     1   198 0.94 [subseq from] hypothetical protein BDV36DRAFT_77864 [Aspergillus pseudocaelatus]
GES56908.1/24-224        -            201 Patatin              PF01734.22   198   2.8e-54  193.5   0.0   1   1   2.4e-57   3.1e-54  193.3   0.0     1   196     1   200     1   201 0.93 [subseq from] hypothetical protein ATETN484_0001011300 [Aspergillus terreus]
TPR08278.1/17-232        -            216 Patatin              PF01734.22   198   2.9e-54  193.5   0.0   1   1   2.5e-57   3.2e-54  193.3   0.0     1   196     1   215     1   216 0.84 [subseq from] pyruvate kinase [Aspergillus niger]
XP_022515807.1/26-226    -            201 Patatin              PF01734.22   198   2.9e-54  193.4   0.0   1   1   2.5e-57   3.3e-54  193.3   0.0     1   196     1   200     1   201 0.97 [subseq from] hypothetical protein AYO21_02082 [Fonsecaea monophora] >OAG43855.1 hypothetical protein AYO21_02082 [Fonsecaea monophora]
EWC45384.1/51-336        -            286 Patatin              PF01734.22   198     3e-54  193.4   0.4   1   1     2e-56   2.5e-53  190.4   0.4     1   192     1   284     1   286 0.94 [subseq from] hypothetical protein DRE_00783 [Drechslerella stenobrocha 248]
KDR66773.1/1-202         -            202 Patatin              PF01734.22   198   3.1e-54  193.4   0.0   1   1   2.7e-57   3.5e-54  193.2   0.0     4   196     1   201     1   202 0.90 [subseq from] hypothetical protein GALMADRAFT_80462, partial [Galerina marginata CBS 339.88]
RFU27453.1/24-224        -            201 Patatin              PF01734.22   198   3.1e-54  193.3   0.0   1   1   2.7e-57   3.5e-54  193.2   0.0     1   196     1   200     1   201 0.97 [subseq from] hypothetical protein B7463_g8883, partial [Scytalidium lignicola]
XP_014550452.1/24-222    -            199 Patatin              PF01734.22   198   3.5e-54  193.2   0.0   1   1     3e-57   3.9e-54  193.0   0.0     1   196     1   198     1   199 0.93 [subseq from] hypothetical protein COCVIDRAFT_115445 [Bipolaris victoriae FI3] >EUN20878.1 hypothetical protein COCVIDRAFT_115445 [Bipolaris victoriae FI3]
KZT36762.1/18-217        -            200 Patatin              PF01734.22   198   3.5e-54  193.2   0.0   1   1     3e-57   3.9e-54  193.0   0.0     1   194     1   198     1   200 0.97 [subseq from] FabD/lysophospholipase-like protein [Sistotremastrum suecicum HHB10207 ss-3]
PBK83403.1/18-220        -            203 Patatin              PF01734.22   198   3.6e-54  193.2   0.0   1   1   3.1e-57     4e-54  193.0   0.0     1   196     1   202     1   203 0.93 [subseq from] FabD/lysophospholipase-like protein [Armillaria gallica]
XP_024737551.1/11-217    -            207 Patatin              PF01734.22   198   3.7e-54  193.1   0.0   1   1   3.2e-57   4.1e-54  193.0   0.0     1   196     1   206     1   207 0.86 [subseq from] FabD/lysophospholipase-like protein [Hyaloscypha bicolor E] >PMD60647.1 FabD/lysophospholipase-like protein [Hyaloscypha bicolor E]
OCK96615.1/17-315        -            299 Patatin              PF01734.22   198   3.7e-54  193.1   0.0   1   1   6.9e-57   8.9e-54  191.9   0.0     1   196     1   298     1   299 0.94 [subseq from] FabD/lysophospholipase-like protein [Cenococcum geophilum 1.58]
TKA68790.1/32-337        -            306 Patatin              PF01734.22   198   3.8e-54  193.1   0.0   1   1     6e-57   7.7e-54  192.1   0.0     1   196     1   305     1   306 0.93 [subseq from] hypothetical protein B0A49_10445 [Cryomyces minteri]
THW36218.1/9-177         -            169 Patatin              PF01734.22   198   4.1e-54  193.0   0.4   1   1   9.4e-55   1.2e-51  184.9   0.4     1   198     1   169     1   169 0.92 [subseq from] phospholipase, patatin family protein [Aureobasidium pullulans] >THX76024.1 phospholipase, patatin family protein [Aureobasidium pullulans]
KFY79008.1/16-204        -            189 Patatin              PF01734.22   198   4.1e-54  193.0   0.0   1   1   3.6e-57   4.6e-54  192.8   0.0     1   196     1   188     1   189 0.91 [subseq from] hypothetical protein V499_01958 [Pseudogymnoascus sp. VKM F-103]
KFY66945.1/109-309       -            201 Patatin              PF01734.22   198   4.1e-54  192.9   0.0   1   1   3.6e-57   4.6e-54  192.8   0.0     1   196     1   200     1   201 0.94 [subseq from] hypothetical protein V496_01838, partial [Pseudogymnoascus sp. VKM F-4515 (FW-2607)]
OBT93612.2/24-225        -            202 Patatin              PF01734.22   198   4.1e-54  192.9   0.0   1   1   3.6e-57   4.6e-54  192.8   0.0     1   196     1   201     1   202 0.95 [subseq from] hypothetical protein VE01_08085 [Pseudogymnoascus verrucosus]
XP_018127345.1/24-225    -            202 Patatin              PF01734.22   198   4.1e-54  192.9   0.0   1   1   3.6e-57   4.6e-54  192.8   0.0     1   196     1   201     1   202 0.95 [subseq from] hypothetical protein VE01_08085 [Pseudogymnoascus verrucosus]
KDQ16906.1/412-605       -            194 Patatin              PF01734.22   198   4.2e-54  192.9   0.0   1   1   3.8e-57   4.9e-54  192.7   0.0     1   194     1   192     1   194 0.93 [subseq from] hypothetical protein BOTBODRAFT_219380 [Botryobasidium botryosum FD-172 SS1]
OSS49659.1/15-294        -            280 Patatin              PF01734.22   198   4.4e-54  192.9   0.0   1   1   6.7e-57   8.7e-54  191.9   0.0     1   196     1   279     1   280 0.94 [subseq from] hypothetical protein B5807_06129 [Epicoccum nigrum]
XP_007777451.1/9-216     -            208 Patatin              PF01734.22   198   4.5e-54  192.8   0.0   1   1   3.9e-57     5e-54  192.7   0.0     1   195     1   206     1   208 0.82 [subseq from] hypothetical protein W97_01353 [Coniosporium apollinis CBS 100218] >EON62134.1 hypothetical protein W97_01353 [Coniosporium apollinis CBS 100218]
KAE8330238.1/210-412     -            203 Patatin              PF01734.22   198   4.5e-54  192.8   0.0   1   1   3.9e-57     5e-54  192.7   0.0     1   194     1   201     1   203 0.86 [subseq from] acyl transferase/acyl hydrolase/lysophospholipase [Aspergillus sergii]
XP_024731645.1/20-220    -            201 Patatin              PF01734.22   198   4.5e-54  192.8   0.1   1   1   3.9e-57     5e-54  192.7   0.1     1   196     1   200     1   201 0.96 [subseq from] FabD/lysophospholipase-like protein [Hyaloscypha bicolor E] >PMD54741.1 FabD/lysophospholipase-like protein [Hyaloscypha bicolor E]
KFY32151.1/20-221        -            202 Patatin              PF01734.22   198     5e-54  192.7   0.0   1   1   4.3e-57   5.5e-54  192.5   0.0     1   196     1   201     1   202 0.95 [subseq from] hypothetical protein V493_00462, partial [Pseudogymnoascus sp. VKM F-4281 (FW-2241)]
KZT37348.1/2-195         -            194 Patatin              PF01734.22   198     5e-54  192.7   0.0   1   1   4.4e-57   5.6e-54  192.5   0.0     4   195     1   193     1   194 0.97 [subseq from] FabD/lysophospholipase-like protein, partial [Sistotremastrum suecicum HHB10207 ss-3]
KAE8136426.1/210-412     -            203 Patatin              PF01734.22   198   5.2e-54  192.6   0.0   1   1   4.5e-57   5.8e-54  192.5   0.0     1   194     1   201     1   203 0.85 [subseq from] acyl transferase/acyl hydrolase/lysophospholipase [Aspergillus pseudotamarii]
XP_018138117.1/28-233    -            206 Patatin              PF01734.22   198   5.2e-54  192.6   0.0   1   1   4.5e-57   5.8e-54  192.5   0.0     1   196     1   205     1   206 0.96 [subseq from] tetratricopeptide repeat domain-containing protein [Pochonia chlamydosporia 170] >OAQ60207.1 tetratricopeptide repeat domain-containing protein [Pochonia chlamydosporia 170]
XP_018033775.1/17-318    -            302 Patatin              PF01734.22   198   5.2e-54  192.6   0.0   1   1   5.6e-57   7.2e-54  192.2   0.0     1   196     1   301     1   302 0.92 [subseq from] FabD/lysophospholipase-like protein [Paraphaeosphaeria sporulosa] >OAG03410.1 FabD/lysophospholipase-like protein [Paraphaeosphaeria sporulosa]
KFX96894.1/16-225        -            210 Patatin              PF01734.22   198   5.2e-54  192.6   0.0   1   1   4.6e-57   5.9e-54  192.5   0.0     1   195     1   209     1   210 0.90 [subseq from] hypothetical protein V490_03085 [Pseudogymnoascus sp. VKM F-3557]
RSL81495.1/16-216        -            201 Patatin              PF01734.22   198   5.2e-54  192.6   0.0   1   1   4.5e-57   5.8e-54  192.5   0.0     1   196     1   200     1   201 0.97 [subseq from] hypothetical protein CEP51_005792 [Fusarium sp. AF-3]
GAP91468.1/14-231        -            218 Patatin              PF01734.22   198   5.3e-54  192.6   0.1   1   1   4.7e-57     6e-54  192.4   0.1     1   196     1   217     1   218 0.86 [subseq from] putative acyl transferase acyl hydrolase lysophospholipase [Rosellinia necatrix]
XP_006463282.1/1-205     -            205 Patatin              PF01734.22   198   5.8e-54  192.5   0.0   1   1   5.1e-57   6.6e-54  192.3   0.0     4   196     1   204     1   205 0.88 [subseq from] hypothetical protein AGABI2DRAFT_74034, partial [Agaricus bisporus var. bisporus H97] >EKV45137.1 hypothetical protein AGABI2DRAFT_74034, partial [Agaricus bisporus var. bisporus H97]
CEN61106.1/15-222        -            208 Patatin              PF01734.22   198   5.9e-54  192.4   0.0   1   1   5.2e-57   6.6e-54  192.3   0.0     1   195     1   206     1   208 0.86 [subseq from] hypothetical protein ASPCAL07771 [Aspergillus calidoustus]
CEN61107.1/15-222        -            208 Patatin              PF01734.22   198   5.9e-54  192.4   0.0   1   1   5.2e-57   6.6e-54  192.3   0.0     1   195     1   206     1   208 0.86 [subseq from] hypothetical protein ASPCAL07771 [Aspergillus calidoustus]
KIJ50276.1/13-208        -            196 Patatin              PF01734.22   198   6.1e-54  192.4   0.1   1   1   5.4e-57     7e-54  192.2   0.1     4   196     1   195     1   196 0.96 [subseq from] hypothetical protein M422DRAFT_159803 [Sphaerobolus stellatus SS14]
RMJ12388.1/24-225        -            202 Patatin              PF01734.22   198   6.2e-54  192.4   0.0   1   1   5.4e-57   6.9e-54  192.2   0.0     1   196     1   201     1   202 0.90 [subseq from] hypothetical protein CDV36_007926 [Fusarium sp. AF-12]
KZT41717.1/1-195         -            195 Patatin              PF01734.22   198   7.1e-54  192.2   0.0   1   1   6.3e-57   8.1e-54  192.0   0.0     4   196     1   194     1   195 0.97 [subseq from] FabD/lysophospholipase-like protein, partial [Sistotremastrum suecicum HHB10207 ss-3]
XP_025426023.1/23-223    -            201 Patatin              PF01734.22   198   7.2e-54  192.2   0.0   1   1   6.2e-57     8e-54  192.0   0.0     1   196     1   200     1   201 0.92 [subseq from] phospholipase, patatin family protein, partial [Aspergillus saccharolyticus JOP 1030-1] >PYH40041.1 phospholipase, patatin family protein, partial [Aspergillus saccharolyticus JOP 1030-1]
XP_007326336.1/25-227    -            203 Patatin              PF01734.22   198   7.4e-54  192.1   0.0   1   1   6.5e-57   8.4e-54  191.9   0.0     1   196     1   202     1   203 0.85 [subseq from] hypothetical protein AGABI1DRAFT_124759 [Agaricus bisporus var. burnettii JB137-S8] >EKM82275.1 hypothetical protein AGABI1DRAFT_124759 [Agaricus bisporus var. burnettii JB137-S8]
OCL00243.1/24-224        -            201 Patatin              PF01734.22   198   7.5e-54  192.1   0.0   1   1   6.5e-57   8.3e-54  192.0   0.0     1   196     1   200     1   201 0.96 [subseq from] FabD/lysophospholipase-like protein [Cenococcum geophilum 1.58]
PIG88118.1/227-429       -            203 Patatin              PF01734.22   198   7.5e-54  192.1   0.0   1   1   6.5e-57   8.4e-54  192.0   0.0     1   194     1   201     1   203 0.85 [subseq from] hypothetical protein AARAC_001590 [Aspergillus arachidicola]
TVY18867.1/12-216        -            205 Patatin              PF01734.22   198   7.6e-54  192.1   0.0   1   1   6.6e-57   8.4e-54  191.9   0.0     1   196     1   204     1   205 0.91 [subseq from] Calcium-independent phospholipase A2-gamma [Lachnellula arida]
OAK94319.1/28-228        -            201 Patatin              PF01734.22   198   7.8e-54  192.0   0.0   1   1   6.8e-57   8.7e-54  191.9   0.0     1   196     1   200     1   201 0.91 [subseq from] phospholipase [Stagonospora sp. SRC1lsM3a]
KIJ39617.1/1-196         -            196 Patatin              PF01734.22   198   7.9e-54  192.0   0.0   1   1   6.9e-57   8.8e-54  191.9   0.0     4   196     1   195     1   196 0.96 [subseq from] hypothetical protein M422DRAFT_174944, partial [Sphaerobolus stellatus SS14]
OCL07594.1/17-219        -            203 Patatin              PF01734.22   198   8.2e-54  192.0   0.0   1   1   7.2e-57   9.3e-54  191.8   0.0     1   194     1   201     1   203 0.87 [subseq from] FabD/lysophospholipase-like protein [Glonium stellatum]
XP_007311941.1/1-204     -            204 Patatin              PF01734.22   198   8.3e-54  192.0   0.0   1   1   7.2e-57   9.3e-54  191.8   0.0     1   196     1   203     1   204 0.93 [subseq from] FabD/lysophospholipase-like protein, partial [Stereum hirsutum FP-91666 SS1] >EIM78961.1 FabD/lysophospholipase-like protein, partial [Stereum hirsutum FP-91666 SS1]
RPA76722.1/61-266        -            206 Patatin              PF01734.22   198   8.6e-54  191.9   0.0   1   1   7.5e-57   9.7e-54  191.7   0.0     1   196     1   205     1   206 0.88 [subseq from] hypothetical protein BJ508DRAFT_330870 [Ascobolus immersus RN42]
CUS11880.1/12-284        -            273 Patatin              PF01734.22   198   8.7e-54  191.9   0.1   1   1   1.3e-56   1.6e-53  191.0   0.1     1   196     1   272     1   273 0.92 [subseq from] unnamed protein product [Tuber aestivum]
PWW77143.1/12-284        -            273 Patatin              PF01734.22   198   9.2e-54  191.8   0.1   1   1   1.5e-56   1.9e-53  190.8   0.1     1   196     1   272     1   273 0.91 [subseq from] FabD/lysophospholipase-like protein [Tuber magnatum]
KLJ13097.1/20-219        -            200 Patatin              PF01734.22   198     1e-53  191.7   0.0   1   1   8.7e-57   1.1e-53  191.5   0.0     1   196     1   199     1   200 0.93 [subseq from] hypothetical protein EMPG_11945 [Blastomyces silverae]
KIM83298.1/8-214         -            207 Patatin              PF01734.22   198   1.1e-53  191.6   0.0   1   1   9.3e-57   1.2e-53  191.4   0.0     1   196     1   206     1   207 0.89 [subseq from] hypothetical protein PILCRDRAFT_439377 [Piloderma croceum F 1598]
OJJ29576.1/23-223        -            201 Patatin              PF01734.22   198   1.1e-53  191.6   0.0   1   1   9.5e-57   1.2e-53  191.4   0.0     1   196     1   200     1   201 0.90 [subseq from] hypothetical protein ASPWEDRAFT_33281 [Aspergillus wentii DTO 134E9]
PWI66558.1/335-582       -            248 Patatin              PF01734.22   198   1.1e-53  191.6   0.0   1   1   2.1e-56   2.7e-53  190.3   0.0    19   196     1   247     1   248 0.94 [subseq from] hypothetical protein PCL_04971 [Purpureocillium lilacinum]
PWI65122.1/14-229        -            216 Patatin              PF01734.22   198   1.1e-53  191.5   0.2   1   1     1e-56   1.3e-53  191.3   0.2     1   196     1   215     1   216 0.83 [subseq from] hypothetical protein PCL_07421 [Purpureocillium lilacinum]
EWZ28232.1/17-204        -            188 Patatin              PF01734.22   198   1.2e-53  191.5   0.0   1   1   1.2e-56   1.5e-53  191.1   0.0     1   196     1   187     1   188 0.86 [subseq from] hypothetical protein FOZG_18073 [Fusarium oxysporum Fo47]
XP_002843051.1/24-224    -            201 Patatin              PF01734.22   198   1.2e-53  191.4   0.0   1   1     1e-56   1.3e-53  191.3   0.0     1   196     1   200     1   201 0.98 [subseq from] pfs [Microsporum canis CBS 113480] >EEQ35315.1 pfs [Microsporum canis CBS 113480]
KIO25018.1/74-274        -            201 Patatin              PF01734.22   198   1.2e-53  191.4   0.0   1   1   1.1e-56   1.4e-53  191.2   0.0     1   196     1   200     1   201 0.91 [subseq from] hypothetical protein M407DRAFT_25657 [Tulasnella calospora MUT 4182]
KFX92080.1/16-225        -            210 Patatin              PF01734.22   198   1.2e-53  191.4   0.0   1   1   1.1e-56   1.4e-53  191.2   0.0     1   195     1   209     1   210 0.90 [subseq from] hypothetical protein O988_07432 [Pseudogymnoascus sp. VKM F-3808]
KFY76476.1/12-220        -            209 Patatin              PF01734.22   198   1.3e-53  191.4   0.0   1   1   1.1e-56   1.4e-53  191.2   0.0     1   194     1   208     1   209 0.92 [subseq from] hypothetical protein V499_03898 [Pseudogymnoascus sp. VKM F-103]
PPQ82479.1/418-623       -            206 Patatin              PF01734.22   198   1.3e-53  191.4   0.0   1   1   1.1e-56   1.4e-53  191.2   0.0     1   194     1   204     1   206 0.85 [subseq from] hypothetical protein CVT24_002371 [Panaeolus cyanescens]
RFU35469.1/9-204         -            196 Patatin              PF01734.22   198   1.3e-53  191.3   0.0   1   1   1.1e-56   1.5e-53  191.2   0.0     1   194     1   195     1   196 0.95 [subseq from] hypothetical protein B7463_g886, partial [Scytalidium lignicola]
PBK83383.1/18-220        -            203 Patatin              PF01734.22   198   1.3e-53  191.3   0.0   1   1   1.2e-56   1.5e-53  191.1   0.0     1   196     1   202     1   203 0.91 [subseq from] FabD/lysophospholipase-like protein [Armillaria gallica]
KAB8205481.1/146-348     -            203 Patatin              PF01734.22   198   1.3e-53  191.3   0.0   1   1   1.1e-56   1.5e-53  191.1   0.0     1   194     1   201     1   203 0.85 [subseq from] acyl transferase/acyl hydrolase/lysophospholipase [Aspergillus parasiticus]
RYP25003.1/17-218        -            202 Patatin              PF01734.22   198   1.3e-53  191.3   0.0   1   1   1.2e-56   1.5e-53  191.1   0.0     1   195     1   201     1   202 0.85 [subseq from] hypothetical protein DL765_000231 [Monosporascus sp. GIB2]
EPS38438.1/23-221        -            199 Patatin              PF01734.22   198   1.4e-53  191.2   0.0   1   1   1.2e-56   1.6e-53  191.1   0.0     1   196     1   198     1   199 0.93 [subseq from] hypothetical protein H072_7827 [Dactylellina haptotyla CBS 200.50]
PGH12599.1/10-225        -            216 Patatin              PF01734.22   198   1.4e-53  191.2   0.1   1   1   1.3e-56   1.6e-53  191.0   0.1     1   196     1   215     1   216 0.87 [subseq from] hypothetical protein AJ80_06657 [Polytolypa hystricis UAMH7299]
KII90274.1/1-203         -            203 Patatin              PF01734.22   198   1.6e-53  191.1   0.0   1   1   1.4e-56   1.8e-53  190.9   0.0     4   196     1   202     1   203 0.95 [subseq from] hypothetical protein PLICRDRAFT_107777, partial [Plicaturopsis crispa FD-325 SS-3]
OAL04054.1/19-215        -            197 Patatin              PF01734.22   198   1.7e-53  191.0   0.0   1   1   1.4e-56   1.9e-53  190.8   0.0     1   198     1   197     1   197 0.92 [subseq from] FabD/lysophospholipase-like protein [Stagonospora sp. SRC1lsM3a]
RYO73985.1/1-250         -            250 Patatin              PF01734.22   198   1.7e-53  191.0   0.0   1   1   1.9e-56   2.5e-53  190.4   0.0    13   194     1   248     1   250 0.98 [subseq from] hypothetical protein DL763_010348 [Monosporascus cannonballus] >RYO89006.1 hypothetical protein DL762_003436 [Monosporascus cannonballus] >RYP19615.1 hypothetical protein DL766_008393 [Monosporascus sp. MC13-8B]
RDI77493.1/17-296        -            280 Patatin              PF01734.22   198   1.7e-53  191.0   0.0   1   1   1.8e-56   2.3e-53  190.5   0.0     1   194     1   278     1   280 0.96 [subseq from] hypothetical protein Vi05172_g12458 [Venturia inaequalis]
XP_007739062.1/20-220    -            201 Patatin              PF01734.22   198   1.7e-53  191.0   0.0   1   1   1.5e-56   1.9e-53  190.8   0.0     1   196     1   200     1   201 0.96 [subseq from] hypothetical protein A1O5_00252 [Cladophialophora psammophila CBS 110553] >EXJ75745.1 hypothetical protein A1O5_00252 [Cladophialophora psammophila CBS 110553]
XP_002836099.1/12-284    -            273 Patatin              PF01734.22   198   1.8e-53  190.9   0.1   1   1   2.5e-56   3.3e-53  190.0   0.1     1   196     1   272     1   273 0.85 [subseq from] hypothetical protein [Tuber melanosporum Mel28] >CAZ80256.1 unnamed protein product [Tuber melanosporum]
THW03750.1/24-224        -            201 Patatin              PF01734.22   198   1.9e-53  190.8   0.0   1   1   1.6e-56   2.1e-53  190.7   0.0     1   196     1   200     1   201 0.90 [subseq from] FabD/lysophospholipase-like protein, partial [Aureobasidium pullulans]
THW15809.1/24-224        -            201 Patatin              PF01734.22   198   1.9e-53  190.8   0.0   1   1   1.6e-56   2.1e-53  190.7   0.0     1   196     1   200     1   201 0.90 [subseq from] FabD/lysophospholipase-like protein [Aureobasidium pullulans]
THW61834.1/24-224        -            201 Patatin              PF01734.22   198   1.9e-53  190.8   0.0   1   1   1.6e-56   2.1e-53  190.7   0.0     1   196     1   200     1   201 0.90 [subseq from] FabD/lysophospholipase-like protein [Aureobasidium pullulans] >THZ95811.1 FabD/lysophospholipase-like protein [Aureobasidium pullulans]
PSR97065.1/1-252         -            252 Patatin              PF01734.22   198   1.9e-53  190.8   0.0   1   1   2.5e-56   3.3e-53  190.0   0.0    13   196     1   251     1   252 0.91 [subseq from] phospholipase [Coniella lustricola]
OAL32975.1/29-245        -            217 Patatin              PF01734.22   198     2e-53  190.7   0.0   1   1   1.8e-56   2.4e-53  190.5   0.0     1   196     1   216     1   217 0.93 [subseq from] hypothetical protein AYO22_00060 [Fonsecaea multimorphosa]
RPB23248.1/159-463       -            305 Patatin              PF01734.22   198   2.1e-53  190.6   0.0   1   1   4.5e-56   5.8e-53  189.2   0.0     2   194     1   304     1   305 0.88 [subseq from] FabD/lysophospholipase-like protein [Terfezia boudieri ATCC MYA-4762]
KFY31329.1/17-214        -            198 Patatin              PF01734.22   198   2.1e-53  190.6   0.0   1   1   1.8e-56   2.4e-53  190.5   0.0     1   195     1   197     1   198 0.88 [subseq from] hypothetical protein V493_01202, partial [Pseudogymnoascus sp. VKM F-4281 (FW-2241)]
XP_007332455.1/13-215    -            203 Patatin              PF01734.22   198   2.1e-53  190.6   0.0   1   1   1.9e-56   2.4e-53  190.4   0.0     1   196     1   202     1   203 0.87 [subseq from] hypothetical protein AGABI1DRAFT_86896 [Agaricus bisporus var. burnettii JB137-S8] >EKM76834.1 hypothetical protein AGABI1DRAFT_86896 [Agaricus bisporus var. burnettii JB137-S8]
PHH90065.1/4-218         -            215 Patatin              PF01734.22   198   2.3e-53  190.5   0.0   1   1     2e-56   2.6e-53  190.3   0.0     1   196     1   214     1   215 0.85 [subseq from] hypothetical protein CDD83_4604 [Cordyceps sp. RAO-2017]
PPQ65918.1/416-623       -            208 Patatin              PF01734.22   198   2.4e-53  190.5   0.0   1   1   2.1e-56   2.7e-53  190.3   0.0     1   194     1   206     1   208 0.84 [subseq from] hypothetical protein CVT24_011251 [Panaeolus cyanescens]
TIA50982.1/24-224        -            201 Patatin              PF01734.22   198   2.4e-53  190.4   0.0   1   1   2.1e-56   2.7e-53  190.3   0.0     1   196     1   200     1   201 0.94 [subseq from] FabD/lysophospholipase-like protein [Aureobasidium pullulans]
PGH23009.1/14-202        -            189 Patatin              PF01734.22   198   2.8e-53  190.3   0.0   1   1   2.9e-56   3.8e-53  189.8   0.0     1   196     1   188     1   189 0.94 [subseq from] hypothetical protein AJ80_02924 [Polytolypa hystricis UAMH7299]
PIG84451.1/13-214        -            202 Patatin              PF01734.22   198   2.8e-53  190.2   0.0   1   1   2.4e-56   3.1e-53  190.1   0.0     1   196     1   201     1   202 0.95 [subseq from] hypothetical protein AARAC_002321 [Aspergillus arachidicola] >KAE8342519.1 acyl transferase/acyl hydrolase/lysophospholipase [Aspergillus arachidicola]
KAE8347224.1/210-412     -            203 Patatin              PF01734.22   198   2.8e-53  190.2   0.0   1   1   2.4e-56   3.1e-53  190.1   0.0     1   194     1   201     1   203 0.84 [subseq from] hypothetical protein BDV24DRAFT_146771 [Aspergillus arachidicola]
THY90665.1/24-224        -            201 Patatin              PF01734.22   198   2.9e-53  190.2   0.0   1   1   2.5e-56   3.2e-53  190.0   0.0     1   196     1   200     1   201 0.90 [subseq from] FabD/lysophospholipase-like protein [Aureobasidium pullulans]
TKA79200.1/32-337        -            306 Patatin              PF01734.22   198   3.2e-53  190.0   0.0   1   1   4.9e-56   6.3e-53  189.1   0.0     1   196     1   305     1   306 0.94 [subseq from] hypothetical protein B0A49_03184 [Cryomyces minteri]
EPE02605.1/9-209         -            201 Patatin              PF01734.22   198   3.3e-53  190.0   0.0   1   1   2.9e-56   3.7e-53  189.9   0.0     1   196     1   200     1   201 0.85 [subseq from] kinesin light chain [Ophiostoma piceae UAMH 11346]
XP_026600019.1/21-236    -            216 Patatin              PF01734.22   198   3.3e-53  190.0   0.0   1   1   2.9e-56   3.8e-53  189.8   0.0     1   195     1   214     1   216 0.85 [subseq from] hypothetical protein DSM5745_09655 [Aspergillus mulundensis] >RDW65916.1 hypothetical protein DSM5745_09655 [Aspergillus mulundensis]
OQV11228.1/26-226        -            201 Patatin              PF01734.22   198   3.4e-53  190.0   0.0   1   1     3e-56   3.8e-53  189.8   0.0     1   196     1   200     1   201 0.97 [subseq from] hypothetical protein CLAIMM_15091, partial [Cladophialophora immunda]
EXA34070.1/22-223        -            202 Patatin              PF01734.22   198   3.4e-53  189.9   0.1   1   1     3e-56   3.8e-53  189.8   0.1     1   196     1   201     1   202 0.89 [subseq from] hypothetical protein FOVG_14927 [Fusarium oxysporum f. sp. pisi HDV247]
OJZ90880.1/9-221         -            213 Patatin              PF01734.22   198   3.6e-53  189.9   0.0   1   1   3.2e-56   4.1e-53  189.7   0.0     1   198     1   213     1   213 0.90 [subseq from] hypothetical protein ASPFODRAFT_41314 [Aspergillus luchuensis CBS 106.47]
XP_007332568.1/1-203     -            203 Patatin              PF01734.22   198   3.7e-53  189.9   0.0   1   1   3.2e-56   4.1e-53  189.7   0.0     4   196     1   202     1   203 0.89 [subseq from] hypothetical protein AGABI1DRAFT_44362, partial [Agaricus bisporus var. burnettii JB137-S8] >EKM76758.1 hypothetical protein AGABI1DRAFT_44362, partial [Agaricus bisporus var. burnettii JB137-S8]
KUM60368.1/24-223        -            200 Patatin              PF01734.22   198   3.8e-53  189.8   0.0   1   1   3.2e-56   4.2e-53  189.7   0.0     1   196     1   199     1   200 0.93 [subseq from] hypothetical protein ACN42_g6761 [Penicillium freii]
EWZ83056.1/1-246         -            246 Patatin              PF01734.22   198   3.8e-53  189.8   0.0   1   1   6.3e-56   8.1e-53  188.7   0.0    21   196     1   245     1   246 0.94 [subseq from] hypothetical protein FOWG_13772 [Fusarium oxysporum f. sp. lycopersici MN25]
EXL57958.1/1-246         -            246 Patatin              PF01734.22   198   3.8e-53  189.8   0.0   1   1   6.3e-56   8.1e-53  188.7   0.0    21   196     1   245     1   246 0.94 [subseq from] hypothetical protein FOCG_04948 [Fusarium oxysporum f. sp. radicis-lycopersici 26381]
XP_018248408.1/1-246     -            246 Patatin              PF01734.22   198   3.8e-53  189.8   0.0   1   1   6.3e-56   8.1e-53  188.7   0.0    21   196     1   245     1   246 0.94 [subseq from] hypothetical protein FOXG_10595 [Fusarium oxysporum f. sp. lycopersici 4287] >EXK40588.1 hypothetical protein FOMG_07377 [Fusarium oxysporum f. sp. melonis 26406] >KNB10363.1 hypothetical protein FOXG_10595 [Fusarium oxysporum f. sp. lycopersici 4287]
XP_031040751.1/1-246     -            246 Patatin              PF01734.22   198   3.8e-53  189.8   0.0   1   1   6.3e-56   8.1e-53  188.7   0.0    21   196     1   245     1   246 0.94 [subseq from] uncharacterized protein FOYG_08789 [Fusarium oxysporum NRRL 32931] >EWY91833.1 hypothetical protein FOYG_08789 [Fusarium oxysporum NRRL 32931] >EWZ38496.1 hypothetical protein FOZG_10084 [Fusarium oxysporum Fo47] >EXA46084.1 hypothetical protein FOVG_06853 [Fusarium oxysporum f. sp. pisi HDV247] >EXK92000.1 hypothetical protein FOQG_05981 [Fusarium oxysporum f. sp. raphani 54005] >EXL79082.1 hypothetical protein FOPG_06845 [Fusarium oxysporum f. sp. conglutinans race 2 54008] >EXM22192.1 hypothetical protein FOTG_10149 [Fusarium oxysporum f. sp. vasinfectum 25433]
OQE26123.1/23-222        -            200 Patatin              PF01734.22   198   3.9e-53  189.8   0.0   1   1   3.4e-56   4.3e-53  189.6   0.0     1   196     1   199     1   200 0.92 [subseq from] hypothetical protein PENFLA_c007G06998 [Penicillium flavigenum]
TFY59899.1/267-462       -            196 Patatin              PF01734.22   198     4e-53  189.7   0.0   1   1   3.5e-56   4.5e-53  189.6   0.0     1   194     1   194     1   196 0.89 [subseq from] hypothetical protein EVJ58_g5479 [Fomitopsis rosea]
RSL69739.1/28-227        -            200 Patatin              PF01734.22   198   4.1e-53  189.7   0.0   1   1   3.6e-56   4.6e-53  189.5   0.0     1   194     1   199     1   200 0.87 [subseq from] hypothetical protein CEP54_002106 [Fusarium sp. AF-8]
OJD09959.1/1-256         -            256 Patatin              PF01734.22   198   4.2e-53  189.7   0.0   1   1   4.7e-56     6e-53  189.2   0.0    13   194     1   254     1   256 0.94 [subseq from] hypothetical protein ACJ73_09999, partial [Blastomyces percursus]
XP_030995821.1/10-224    -            215 Patatin              PF01734.22   198   4.3e-53  189.6   0.2   1   1   3.8e-56   4.9e-53  189.4   0.2     1   196     1   214     1   215 0.89 [subseq from] uncharacterized protein E0L32_000504 [Phialemoniopsis curvata] >TPX14110.1 hypothetical protein E0L32_000504 [Phialemoniopsis curvata]
KAB5513486.1/10-225      -            216 Patatin              PF01734.22   198   4.3e-53  189.6   0.0   1   1   3.8e-56   4.9e-53  189.4   0.0     1   196     1   215     1   216 0.87 [subseq from] kinase subdomain-containing protein [Coniochaeta sp. 2T2.1]
CZR54770.1/16-213        -            198 Patatin              PF01734.22   198   4.3e-53  189.6   0.0   1   1   3.8e-56   4.9e-53  189.4   0.0     1   195     1   197     1   198 0.88 [subseq from] uncharacterized protein PAC_04654 [Phialocephala subalpina]
KFY78766.1/22-223        -            202 Patatin              PF01734.22   198   4.5e-53  189.6   0.0   1   1   3.9e-56     5e-53  189.4   0.0     1   198     1   202     1   202 0.88 [subseq from] hypothetical protein V499_02119 [Pseudogymnoascus sp. VKM F-103]
XP_018127802.1/12-220    -            209 Patatin              PF01734.22   198   4.6e-53  189.5   0.0   1   1     4e-56   5.1e-53  189.4   0.0     1   194     1   208     1   209 0.92 [subseq from] hypothetical protein VE01_07084 [Pseudogymnoascus verrucosus] >OBT94069.1 hypothetical protein VE01_07084 [Pseudogymnoascus verrucosus]
RBR22229.1/9-224         -            216 Patatin              PF01734.22   198   4.6e-53  189.5   0.0   1   1   4.1e-56   5.3e-53  189.3   0.0     1   196     1   215     1   216 0.90 [subseq from] hypothetical protein FVER53590_25866 [Fusarium verticillioides]
KJZ77333.1/12-207        -            196 Patatin              PF01734.22   198   4.6e-53  189.5   0.0   1   1     4e-56   5.2e-53  189.4   0.0     1   196     1   195     1   196 0.92 [subseq from] hypothetical protein HIM_03057 [Hirsutella minnesotensis 3608]
XP_020127717.1/255-449   -            195 Patatin              PF01734.22   198   4.6e-53  189.5   0.0   1   1     4e-56   5.2e-53  189.4   0.0     1   194     1   194     1   195 0.86 [subseq from] patatin-like phospholipase [Diplodia corticola] >OJD31457.1 patatin-like phospholipase [Diplodia corticola]
KFY53432.1/17-214        -            198 Patatin              PF01734.22   198   4.8e-53  189.5   0.0   1   1   4.1e-56   5.3e-53  189.3   0.0     1   195     1   197     1   198 0.93 [subseq from] hypothetical protein V496_07587 [Pseudogymnoascus sp. VKM F-4515 (FW-2607)]
EXA31837.1/198-412       -            215 Patatin              PF01734.22   198     5e-53  189.4   0.1   1   1   4.5e-56   5.7e-53  189.2   0.1     2   196     1   214     1   215 0.81 [subseq from] hypothetical protein FOVG_16895 [Fusarium oxysporum f. sp. pisi HDV247]
KDR74883.1/13-217        -            205 Patatin              PF01734.22   198   5.2e-53  189.4   0.0   1   1   4.6e-56   5.9e-53  189.2   0.0     1   196     1   204     1   205 0.87 [subseq from] hypothetical protein GALMADRAFT_249794 [Galerina marginata CBS 339.88]
OXV09199.1/30-231        -            202 Patatin              PF01734.22   198   5.5e-53  189.3   0.0   1   1   4.7e-56   6.1e-53  189.1   0.0     1   198     1   202     1   202 0.92 [subseq from] hypothetical protein Egran_03041 [Elaphomyces granulatus]
KAB2572640.1/767-958     -            192 Patatin              PF01734.22   198   5.6e-53  189.3   0.0   1   1   4.8e-56   6.3e-53  189.1   0.0     1   195     1   190     1   192 0.93 [subseq from] Patatin group A-3 [Lasiodiplodia theobromae]
CRL24693.1/16-229        -            214 Patatin              PF01734.22   198   5.7e-53  189.2   0.0   1   1   4.9e-56   6.4e-53  189.1   0.0     1   195     1   213     1   214 0.86 [subseq from] Acyl transferase/acyl hydrolase/lysophospholipase [Penicillium camemberti]
KIJ50301.1/13-205        -            193 Patatin              PF01734.22   198   5.8e-53  189.2   0.0   1   1   5.1e-56   6.6e-53  189.0   0.0     4   196     1   192     1   193 0.92 [subseq from] hypothetical protein M422DRAFT_159868 [Sphaerobolus stellatus SS14]
ENH73406.1/22-223        -            202 Patatin              PF01734.22   198   5.9e-53  189.2   0.1   1   1   5.1e-56   6.6e-53  189.0   0.1     1   196     1   201     1   202 0.89 [subseq from] Calcium-independent phospholipase A2-gamma [Fusarium oxysporum f. sp. cubense race 1]
XP_006457841.1/25-227    -            203 Patatin              PF01734.22   198   6.1e-53  189.1   0.0   1   1   5.4e-56   6.9e-53  189.0   0.0     1   196     1   202     1   203 0.87 [subseq from] hypothetical protein AGABI2DRAFT_114867 [Agaricus bisporus var. bisporus H97] >EKV49795.1 hypothetical protein AGABI2DRAFT_114867 [Agaricus bisporus var. bisporus H97]
EMD39819.1/410-609       -            200 Patatin              PF01734.22   198   6.1e-53  189.1   0.0   1   1   5.3e-56   6.8e-53  189.0   0.0     1   194     1   198     1   200 0.90 [subseq from] hypothetical protein CERSUDRAFT_150518 [Gelatoporia subvermispora B]
GAM90272.1/9-206         -            198 Patatin              PF01734.22   198   6.1e-53  189.1   0.0   1   1   5.3e-56   6.8e-53  189.0   0.0     1   194     1   196     1   198 0.93 [subseq from] hypothetical protein ANO11243_083140 [fungal sp. No.11243]
RDW92542.1/21-234        -            214 Patatin              PF01734.22   198   6.3e-53  189.1   0.0   1   1   5.6e-56   7.2e-53  188.9   0.0     1   196     1   213     1   214 0.90 [subseq from] hypothetical protein BP5796_01936 [Coleophoma crateriformis]
KIO25014.1/75-275        -            201 Patatin              PF01734.22   198   6.4e-53  189.1   0.0   1   1   5.6e-56   7.2e-53  188.9   0.0     1   196     1   200     1   201 0.92 [subseq from] hypothetical protein M407DRAFT_25653 [Tulasnella calospora MUT 4182]
EWZ29774.1/22-223        -            202 Patatin              PF01734.22   198   6.4e-53  189.1   0.1   1   1   5.6e-56   7.2e-53  188.9   0.1     1   196     1   201     1   202 0.87 [subseq from] hypothetical protein FOZG_16645 [Fusarium oxysporum Fo47] >EWZ78728.1 hypothetical protein FOWG_17059 [Fusarium oxysporum f. sp. lycopersici MN25]
RKL27565.1/22-223        -            202 Patatin              PF01734.22   198   6.4e-53  189.1   0.1   1   1   5.6e-56   7.2e-53  188.9   0.1     1   196     1   201     1   202 0.87 [subseq from] hypothetical protein BFJ70_g11429 [Fusarium oxysporum]
XP_018257097.1/22-223    -            202 Patatin              PF01734.22   198   6.5e-53  189.0   0.1   1   1   5.7e-56   7.3e-53  188.9   0.1     1   196     1   201     1   202 0.87 [subseq from] hypothetical protein FOXG_22458 [Fusarium oxysporum f. sp. lycopersici 4287] >EXK30579.1 hypothetical protein FOMG_13371 [Fusarium oxysporum f. sp. melonis 26406] >KNB19052.1 hypothetical protein FOXG_22458 [Fusarium oxysporum f. sp. lycopersici 4287]
EDP55400.1/15-217        -            203 Patatin              PF01734.22   198   6.6e-53  189.0   0.0   1   1   5.7e-56   7.4e-53  188.9   0.0     1   198     1   203     1   203 0.90 [subseq from] conserved hypothetical protein [Aspergillus fumigatus A1163] >KMK63671.1 Calcium-independent phospholipase A2-gamma [Aspergillus fumigatus Z5]
OAQ74437.1/13-228        -            216 Patatin              PF01734.22   198   6.8e-53  189.0   0.1   1   1     6e-56   7.8e-53  188.8   0.1     1   196     1   215     1   216 0.82 [subseq from] FabD/lysophospholipase-like protein [Purpureocillium lilacinum]
XP_018689160.1/26-226    -            201 Patatin              PF01734.22   198   7.3e-53  188.9   0.0   1   1   6.3e-56   8.1e-53  188.7   0.0     1   196     1   200     1   201 0.97 [subseq from] hypothetical protein AYL99_09945 [Fonsecaea erecta] >OAP55793.1 hypothetical protein AYL99_09945 [Fonsecaea erecta]
RSM15449.1/24-208        -            185 Patatin              PF01734.22   198   7.3e-53  188.9   0.3   1   1   1.5e-55     2e-52  187.5   0.3     1   196     1   184     1   185 0.93 [subseq from] hypothetical protein CDV31_005042 [Fusarium ambrosium]
TRX89188.1/15-232        -            218 Patatin              PF01734.22   198   7.3e-53  188.9   0.1   1   1   6.5e-56   8.3e-53  188.7   0.1     1   196     1   217     1   218 0.86 [subseq from] hypothetical protein FHL15_009886 [Xylaria flabelliformis]
KAB8212947.1/24-224      -            201 Patatin              PF01734.22   198   7.4e-53  188.9   0.0   1   1   6.4e-56   8.3e-53  188.7   0.0     1   196     1   200     1   201 0.93 [subseq from] phospholipase [Aspergillus novoparasiticus]
KFA75735.1/10-224        -            215 Patatin              PF01734.22   198   7.4e-53  188.9   0.0   1   1   6.5e-56   8.4e-53  188.7   0.0     1   196     1   214     1   215 0.83 [subseq from] hypothetical protein S40288_04987 [Stachybotrys chartarum IBT 40288]
PVH75974.1/23-224        -            202 Patatin              PF01734.22   198   8.5e-53  188.7   0.0   1   1   7.4e-56   9.5e-53  188.5   0.0     1   198     1   202     1   202 0.87 [subseq from] phospholipase, patatin family protein [Cadophora sp. DSE1049]
KNZ78963.1/3-197         -            195 Patatin              PF01734.22   198   8.7e-53  188.6   0.0   1   1   7.6e-56   9.8e-53  188.5   0.0     4   196     1   194     1   195 0.89 [subseq from] Calcium-independent phospholipase A2-gamma [Termitomyces sp. J132]
KFA55131.1/10-224        -            215 Patatin              PF01734.22   198     9e-53  188.6   0.0   1   1   7.9e-56     1e-52  188.4   0.0     1   196     1   214     1   215 0.82 [subseq from] hypothetical protein S40293_08680 [Stachybotrys chartarum IBT 40293]
OBT63724.1/17-214        -            198 Patatin              PF01734.22   198   9.1e-53  188.6   0.0   1   1   7.9e-56     1e-52  188.4   0.0     1   195     1   197     1   198 0.93 [subseq from] hypothetical protein VE03_06168 [Pseudogymnoascus sp. 23342-1-I1]
KFY90286.1/17-214        -            198 Patatin              PF01734.22   198   9.4e-53  188.5   0.0   1   1   8.2e-56   1.1e-52  188.4   0.0     1   195     1   197     1   198 0.93 [subseq from] hypothetical protein V498_06079 [Pseudogymnoascus sp. VKM F-4517 (FW-2822)]
PCD26269.1/22-223        -            202 Patatin              PF01734.22   198     1e-52  188.4   0.1   1   1   8.9e-56   1.1e-52  188.2   0.1     1   196     1   201     1   202 0.87 [subseq from] hypothetical protein AU210_012700 [Fusarium oxysporum f. sp. radicis-cucumerinum]
RYC87073.1/22-223        -            202 Patatin              PF01734.22   198     1e-52  188.4   0.1   1   1   8.9e-56   1.1e-52  188.2   0.1     1   196     1   201     1   202 0.87 [subseq from] hypothetical protein BFJ63_vAg10047 [Fusarium oxysporum f. sp. narcissi]
EXL41845.1/22-223        -            202 Patatin              PF01734.22   198     1e-52  188.4   0.1   1   1   8.9e-56   1.2e-52  188.2   0.1     1   196     1   201     1   202 0.87 [subseq from] hypothetical protein FOCG_15989 [Fusarium oxysporum f. sp. radicis-lycopersici 26381]
RKL04359.1/22-223        -            202 Patatin              PF01734.22   198     1e-52  188.4   0.1   1   1   8.9e-56   1.2e-52  188.2   0.1     1   196     1   201     1   202 0.87 [subseq from] hypothetical protein BFJ71_g3739 [Fusarium oxysporum]
TIA38108.1/11-206        -            196 Patatin              PF01734.22   198   1.1e-52  188.3   0.0   1   1   9.4e-56   1.2e-52  188.2   0.0     1   196     1   195     1   196 0.90 [subseq from] FabD/lysophospholipase-like protein [Aureobasidium pullulans]
TFK32671.1/233-427       -            195 Patatin              PF01734.22   198   1.1e-52  188.3   0.0   1   1   9.6e-56   1.2e-52  188.1   0.0     1   194     1   194     1   195 0.88 [subseq from] acyl transferase/acyl hydrolase/lysophospholipase [Crucibulum laeve]
KAE8314483.1/191-393     -            203 Patatin              PF01734.22   198   1.1e-52  188.3   0.0   1   1   9.7e-56   1.3e-52  188.1   0.0     1   194     1   201     1   203 0.83 [subseq from] acyl transferase/acyl hydrolase/lysophospholipase [Aspergillus transmontanensis]
CZR68366.1/22-223        -            202 Patatin              PF01734.22   198   1.2e-52  188.2   0.0   1   1     1e-55   1.3e-52  188.1   0.0     1   198     1   202     1   202 0.86 [subseq from] uncharacterized protein PAC_18265 [Phialocephala subalpina]
RMX79836.1/26-219        -            194 Patatin              PF01734.22   198   1.2e-52  188.2   0.1   1   1     1e-55   1.3e-52  188.0   0.1     1   195     1   192     1   194 0.86 [subseq from] hypothetical protein D0869_08015 [Hortaea werneckii]
RMY02905.1/13-206        -            194 Patatin              PF01734.22   198   1.2e-52  188.2   0.1   1   1     1e-55   1.3e-52  188.0   0.1     1   195     1   192     1   194 0.86 [subseq from] hypothetical protein D0868_07738 [Hortaea werneckii] >RMY32647.1 hypothetical protein D0866_06462 [Hortaea werneckii]
RMY12562.1/26-219        -            194 Patatin              PF01734.22   198   1.2e-52  188.2   0.1   1   1     1e-55   1.3e-52  188.0   0.1     1   195     1   192     1   194 0.86 [subseq from] hypothetical protein D0867_07723 [Hortaea werneckii]
RMX73107.1/558-751       -            194 Patatin              PF01734.22   198   1.2e-52  188.2   0.0   1   1     1e-55   1.3e-52  188.0   0.0     1   195     1   192     1   194 0.86 [subseq from] hypothetical protein D0869_13939 [Hortaea werneckii]
RMX99610.1/13-206        -            194 Patatin              PF01734.22   198   1.2e-52  188.2   0.0   1   1     1e-55   1.3e-52  188.0   0.0     1   195     1   192     1   194 0.86 [subseq from] hypothetical protein D0868_09455 [Hortaea werneckii]
OJI83753.1/9-221         -            213 Patatin              PF01734.22   198   1.2e-52  188.1   0.0   1   1   1.1e-55   1.4e-52  187.9   0.0     1   198     1   213     1   213 0.89 [subseq from] hypothetical protein ASPTUDRAFT_190198 [Aspergillus tubingensis CBS 134.48]
XP_025542803.1/9-221     -            213 Patatin              PF01734.22   198   1.2e-52  188.1   0.0   1   1   1.1e-55   1.4e-52  187.9   0.0     1   198     1   213     1   213 0.89 [subseq from] FabD/lysophospholipase-like protein [Aspergillus costaricaensis CBS 115574] >RAK91968.1 FabD/lysophospholipase-like protein [Aspergillus costaricaensis CBS 115574]
OQE93740.1/23-222        -            200 Patatin              PF01734.22   198   1.3e-52  188.1   0.0   1   1   1.1e-55   1.4e-52  187.9   0.0     1   196     1   199     1   200 0.92 [subseq from] hypothetical protein PENNAL_c0005G01665 [Penicillium nalgiovense]
XP_007332832.1/1-203     -            203 Patatin              PF01734.22   198   1.4e-52  188.0   0.0   1   1   1.2e-55   1.5e-52  187.8   0.0     4   196     1   202     1   203 0.86 [subseq from] hypothetical protein AGABI1DRAFT_44788, partial [Agaricus bisporus var. burnettii JB137-S8] >EKM76502.1 hypothetical protein AGABI1DRAFT_44788, partial [Agaricus bisporus var. burnettii JB137-S8]
RKK11565.1/22-223        -            202 Patatin              PF01734.22   198   1.4e-52  188.0   0.1   1   1   1.2e-55   1.6e-52  187.8   0.1     1   196     1   201     1   202 0.87 [subseq from] hypothetical protein BFJ65_g13444 [Fusarium oxysporum f. sp. cepae] >RKK45154.1 hypothetical protein BFJ66_g9219 [Fusarium oxysporum f. sp. cepae] >RKK58101.1 hypothetical protein BFJ67_g3177 [Fusarium oxysporum f. sp. cepae]
KXG52045.1/18-217        -            200 Patatin              PF01734.22   198   1.4e-52  188.0   0.1   1   1   1.2e-55   1.6e-52  187.8   0.1     1   194     1   198     1   200 0.96 [subseq from] Acyl transferase/acyl hydrolase/lysophospholipase [Penicillium griseofulvum]
CVK94922.1/22-223        -            202 Patatin              PF01734.22   198   1.4e-52  187.9   0.0   1   1   1.2e-55   1.6e-52  187.8   0.0     1   196     1   201     1   202 0.91 [subseq from] related to calcium-independent phospholipase A2 [Fusarium mangiferae]
RKK79512.1/22-223        -            202 Patatin              PF01734.22   198   1.4e-52  187.9   0.1   1   1   1.2e-55   1.6e-52  187.8   0.1     1   196     1   201     1   202 0.87 [subseq from] hypothetical protein BFJ69_g4940 [Fusarium oxysporum]
OOQ87114.1/255-451       -            197 Patatin              PF01734.22   198   1.4e-52  187.9   0.0   1   1   1.2e-55   1.6e-52  187.8   0.0     1   194     1   196     1   197 0.87 [subseq from] Calcium-independent phospholipase A2-gamma [Penicillium brasilianum]
OAQ78808.1/235-430       -            196 Patatin              PF01734.22   198   1.5e-52  187.8   0.0   1   1   1.3e-55   1.7e-52  187.7   0.0     1   194     1   195     1   196 0.92 [subseq from] protein kinase subdomain-containing protein [Purpureocillium lilacinum]
TIA10782.1/24-224        -            201 Patatin              PF01734.22   198   1.5e-52  187.8   0.0   1   1   1.3e-55   1.7e-52  187.7   0.0     1   196     1   200     1   201 0.94 [subseq from] FabD/lysophospholipase-like protein [Aureobasidium pullulans]
KIJ45325.1/2-199         -            198 Patatin              PF01734.22   198   1.6e-52  187.8   0.0   1   1   1.4e-55   1.8e-52  187.6   0.0     3   196     2   197     1   198 0.96 [subseq from] hypothetical protein M422DRAFT_166757, partial [Sphaerobolus stellatus SS14]
XP_007729781.1/26-226    -            201 Patatin              PF01734.22   198   1.6e-52  187.7   0.0   1   1   1.4e-55   1.8e-52  187.6   0.0     1   196     1   200     1   201 0.96 [subseq from] hypothetical protein A1O3_01445 [Capronia epimyces CBS 606.96] >EXJ92891.1 hypothetical protein A1O3_01445 [Capronia epimyces CBS 606.96]
RMY51536.1/13-206        -            194 Patatin              PF01734.22   198   1.7e-52  187.7   0.0   1   1   1.5e-55   1.9e-52  187.5   0.0     1   195     1   192     1   194 0.87 [subseq from] hypothetical protein D0865_06289 [Hortaea werneckii]
KAB8216454.1/13-214      -            202 Patatin              PF01734.22   198   1.8e-52  187.6   0.0   1   1   1.6e-55     2e-52  187.5   0.0     1   196     1   201     1   202 0.95 [subseq from] acyl transferase/acyl hydrolase/lysophospholipase [Aspergillus novoparasiticus]
KIO25017.1/71-271        -            201 Patatin              PF01734.22   198   1.8e-52  187.6   0.0   1   1   1.6e-55     2e-52  187.4   0.0     1   196     1   200     1   201 0.91 [subseq from] hypothetical protein M407DRAFT_25656 [Tulasnella calospora MUT 4182]
RAK77675.1/11-226        -            216 Patatin              PF01734.22   198   1.9e-52  187.5   0.1   1   1   1.6e-55   2.1e-52  187.4   0.1     1   196     1   215     1   216 0.88 [subseq from] FabD/lysophospholipase-like protein [Aspergillus fijiensis CBS 313.89]
CZR60142.1/18-222        -            205 Patatin              PF01734.22   198   1.9e-52  187.5   0.0   1   1   1.7e-55   2.1e-52  187.4   0.0     1   196     1   204     1   205 0.86 [subseq from] uncharacterized protein PAC_10038 [Phialocephala subalpina]
EGU85090.1/22-223        -            202 Patatin              PF01734.22   198   1.9e-52  187.5   0.1   1   1   1.7e-55   2.1e-52  187.4   0.1     1   196     1   201     1   202 0.88 [subseq from] hypothetical protein FOXB_04404 [Fusarium oxysporum Fo5176]
EXL71911.1/22-223        -            202 Patatin              PF01734.22   198   1.9e-52  187.5   0.1   1   1   1.7e-55   2.1e-52  187.4   0.1     1   196     1   201     1   202 0.88 [subseq from] hypothetical protein FOPG_12461 [Fusarium oxysporum f. sp. conglutinans race 2 54008]
KFY35196.1/17-225        -            209 Patatin              PF01734.22   198     2e-52  187.5   0.0   1   1   1.7e-55   2.2e-52  187.3   0.0     1   195     1   208     1   209 0.91 [subseq from] hypothetical protein V494_06126 [Pseudogymnoascus sp. VKM F-4513 (FW-928)]
RYP38735.1/1-240         -            240 Patatin              PF01734.22   198   2.1e-52  187.4   0.0   1   1   2.5e-55   3.2e-52  186.8   0.0    13   194     1   238     1   240 0.96 [subseq from] hypothetical protein DL767_002475 [Monosporascus sp. MG133]
XP_007300216.1/13-216    -            204 Patatin              PF01734.22   198   2.2e-52  187.3   0.0   1   1   1.9e-55   2.4e-52  187.2   0.0     1   196     1   203     1   204 0.94 [subseq from] FabD/lysophospholipase-like protein [Stereum hirsutum FP-91666 SS1] >EIM91511.1 FabD/lysophospholipase-like protein [Stereum hirsutum FP-91666 SS1]
OBW66946.1/24-224        -            201 Patatin              PF01734.22   198   2.2e-52  187.3   0.0   1   1   1.9e-55   2.5e-52  187.2   0.0     1   196     1   200     1   201 0.94 [subseq from] Aldehyde reductase [Aureobasidium pullulans]
THY57518.1/24-224        -            201 Patatin              PF01734.22   198   2.2e-52  187.3   0.0   1   1   1.9e-55   2.5e-52  187.2   0.0     1   196     1   200     1   201 0.94 [subseq from] FabD/lysophospholipase-like protein [Aureobasidium pullulans]
XP_031001749.1/23-224    -            202 Patatin              PF01734.22   198   2.3e-52  187.2   0.0   1   1     2e-55   2.6e-52  187.1   0.0     1   198     1   202     1   202 0.85 [subseq from] Calcium-independent phospholipase A2-gamma [Lachnellula hyalina] >TVY22961.1 Calcium-independent phospholipase A2-gamma [Lachnellula hyalina]
RMY62588.1/16-209        -            194 Patatin              PF01734.22   198   2.4e-52  187.2   0.1   1   1     2e-55   2.6e-52  187.1   0.1     1   195     1   192     1   194 0.87 [subseq from] hypothetical protein D0863_10917 [Hortaea werneckii]
RMY98235.1/13-206        -            194 Patatin              PF01734.22   198   2.4e-52  187.2   0.1   1   1   2.1e-55   2.7e-52  187.1   0.1     1   195     1   192     1   194 0.86 [subseq from] hypothetical protein D0864_04457 [Hortaea werneckii]
OQD69514.1/16-229        -            214 Patatin              PF01734.22   198   2.4e-52  187.2   0.0   1   1   2.1e-55   2.7e-52  187.0   0.0     1   195     1   213     1   214 0.82 [subseq from] hypothetical protein PENPOL_c002G10754 [Penicillium polonicum]
KAA8652320.1/31-265      -            235 Patatin              PF01734.22   198   2.5e-52  187.2   0.1   1   1     3e-55   3.9e-52  186.5   0.1    26   194     2   233     1   235 0.97 [subseq from] hypothetical protein ATNIH1004_001224 [Aspergillus tanneri]
OBT81719.1/17-214        -            198 Patatin              PF01734.22   198   2.5e-52  187.1   0.0   1   1   2.2e-55   2.8e-52  187.0   0.0     1   195     1   197     1   198 0.93 [subseq from] hypothetical protein VE02_09248 [Pseudogymnoascus sp. 03VT05]
RMJ20845.1/24-224        -            201 Patatin              PF01734.22   198   2.6e-52  187.1   0.0   1   1   2.2e-55   2.9e-52  186.9   0.0     1   196     1   200     1   201 0.90 [subseq from] Patatin-like phospholipase [Phialosimplex sp. HF37]
RPA79808.1/5-209         -            205 Patatin              PF01734.22   198   2.6e-52  187.1   0.0   1   1   2.3e-55   2.9e-52  186.9   0.0     1   196     1   204     1   205 0.87 [subseq from] FabD/lysophospholipase-like protein [Ascobolus immersus RN42]
KZS93990.1/1-198         -            198 Patatin              PF01734.22   198   2.6e-52  187.1   0.0   1   1   2.3e-55   2.9e-52  186.9   0.0     3   194     1   196     1   198 0.97 [subseq from] FabD/lysophospholipase-like protein, partial [Sistotremastrum niveocremeum HHB9708]
OAL44157.1/10-190        -            181 Patatin              PF01734.22   198   2.8e-52  187.0   0.0   1   1   2.7e-55   3.4e-52  186.7   0.0     1   196     1   180     1   181 0.90 [subseq from] FabD/lysophospholipase-like protein [Pyrenochaeta sp. DS3sAY3a]
POR39434.1/258-450       -            193 Patatin              PF01734.22   198   2.9e-52  186.9   0.0   1   1   2.5e-55   3.2e-52  186.8   0.0     1   194     1   192     1   193 0.85 [subseq from] Calcium-independent phospholipase A2-gamma [Tolypocladium paradoxum]
XP_024726850.1/13-216    -            204 Patatin              PF01734.22   198   2.9e-52  186.9   0.0   1   1   2.5e-55   3.2e-52  186.8   0.0     1   196     1   203     1   204 0.86 [subseq from] FabD/lysophospholipase-like protein [Hyaloscypha bicolor E] >PMD49946.1 FabD/lysophospholipase-like protein [Hyaloscypha bicolor E]
SCO90254.1/22-223        -            202 Patatin              PF01734.22   198   2.9e-52  186.9   0.1   1   1   2.5e-55   3.2e-52  186.8   0.1     1   196     1   201     1   202 0.87 [subseq from] related to calcium-independent phospholipase A2 [Fusarium oxysporum]
THW48456.1/11-206        -            196 Patatin              PF01734.22   198     3e-52  186.9   0.0   1   1   2.6e-55   3.3e-52  186.7   0.0     1   196     1   195     1   196 0.89 [subseq from] FabD/lysophospholipase-like protein [Aureobasidium pullulans]
XP_024729651.1/21-222    -            202 Patatin              PF01734.22   198     3e-52  186.9   0.1   1   1   2.6e-55   3.3e-52  186.7   0.1     1   196     1   201     1   202 0.86 [subseq from] hypothetical protein K444DRAFT_619455 [Hyaloscypha bicolor E] >PMD52747.1 hypothetical protein K444DRAFT_619455 [Hyaloscypha bicolor E]
KOC18708.1/32-234        -            203 Patatin              PF01734.22   198     3e-52  186.9   0.0   1   1   2.6e-55   3.4e-52  186.7   0.0     1   194     1   201     1   203 0.84 [subseq from] hypothetical protein AFLA70_356g001232 [Aspergillus flavus AF70]
RMZ38003.1/142-344       -            203 Patatin              PF01734.22   198     3e-52  186.9   0.0   1   1   2.6e-55   3.4e-52  186.7   0.0     1   194     1   201     1   203 0.84 [subseq from] hypothetical protein CA14_004787 [Aspergillus flavus]
KZL80524.1/15-230        -            216 Patatin              PF01734.22   198     3e-52  186.9   0.1   1   1   2.7e-55   3.4e-52  186.7   0.1     1   196     1   215     1   216 0.83 [subseq from] kinesin light chain [Colletotrichum incanum]
RMY89033.1/25-218        -            194 Patatin              PF01734.22   198   3.1e-52  186.8   0.0   1   1   2.6e-55   3.4e-52  186.7   0.0     1   195     1   192     1   194 0.86 [subseq from] hypothetical protein D0862_10312 [Hortaea werneckii]
XP_022397302.1/24-224    -            201 Patatin              PF01734.22   198   3.2e-52  186.8   0.0   1   1   2.8e-55   3.6e-52  186.6   0.0     1   196     1   200     1   201 0.94 [subseq from] hypothetical protein ASPGLDRAFT_38966 [Aspergillus glaucus CBS 516.65] >OJJ80604.1 hypothetical protein ASPGLDRAFT_38966 [Aspergillus glaucus CBS 516.65]
XP_025387959.1/9-221     -            213 Patatin              PF01734.22   198   3.3e-52  186.8   0.0   1   1   2.9e-55   3.8e-52  186.6   0.0     1   198     1   213     1   213 0.89 [subseq from] FabD/lysophospholipase-like protein [Aspergillus eucalypticola CBS 122712] >PWY72806.1 FabD/lysophospholipase-like protein [Aspergillus eucalypticola CBS 122712]
OTA23521.1/13-206        -            194 Patatin              PF01734.22   198   3.3e-52  186.8   0.0   1   1   2.8e-55   3.7e-52  186.6   0.0     1   195     1   192     1   194 0.85 [subseq from] hypothetical protein BTJ68_13384 [Hortaea werneckii EXF-2000]
RMZ00911.1/568-761       -            194 Patatin              PF01734.22   198   3.3e-52  186.8   0.0   1   1   2.8e-55   3.7e-52  186.6   0.0     1   195     1   192     1   194 0.85 [subseq from] hypothetical protein D0860_07809 [Hortaea werneckii]
RMZ35036.1/568-761       -            194 Patatin              PF01734.22   198   3.3e-52  186.8   0.0   1   1   2.8e-55   3.7e-52  186.6   0.0     1   195     1   192     1   194 0.85 [subseq from] hypothetical protein D0859_00762 [Hortaea werneckii]
KND90485.1/235-430       -            196 Patatin              PF01734.22   198   3.3e-52  186.7   0.0   1   1   2.9e-55   3.7e-52  186.6   0.0     1   194     1   195     1   196 0.91 [subseq from] Calcium-independent phospholipase A2-gamma [Tolypocladium ophioglossoides CBS 100239]
PWI76293.1/235-430       -            196 Patatin              PF01734.22   198   3.3e-52  186.7   0.0   1   1   2.9e-55   3.7e-52  186.6   0.0     1   194     1   195     1   196 0.92 [subseq from] hypothetical protein PCL_03487 [Purpureocillium lilacinum]
RMZ06087.1/20-213        -            194 Patatin              PF01734.22   198   3.3e-52  186.7   0.0   1   1   2.9e-55   3.7e-52  186.6   0.0     1   195     1   192     1   194 0.85 [subseq from] hypothetical protein D0862_04741 [Hortaea werneckii]
CDM33067.1/16-230        -            215 Patatin              PF01734.22   198   3.4e-52  186.7   0.0   1   1   2.9e-55   3.8e-52  186.6   0.0     1   196     1   214     1   215 0.86 [subseq from] NB-ARC [Penicillium roqueforti FM164]
KFX90066.1/12-220        -            209 Patatin              PF01734.22   198   3.4e-52  186.7   0.0   1   1   2.9e-55   3.8e-52  186.5   0.0     1   194     1   208     1   209 0.92 [subseq from] hypothetical protein V490_06669 [Pseudogymnoascus sp. VKM F-3557]
XP_024736681.1/11-218    -            208 Patatin              PF01734.22   198   3.4e-52  186.7   0.0   1   1     3e-55   3.8e-52  186.5   0.0     1   196     1   207     1   208 0.86 [subseq from] FabD/lysophospholipase-like protein [Hyaloscypha bicolor E] >PMD59777.1 FabD/lysophospholipase-like protein [Hyaloscypha bicolor E]
OCK75505.1/24-221        -            198 Patatin              PF01734.22   198   3.4e-52  186.7   0.1   1   1   2.9e-55   3.8e-52  186.5   0.1     1   196     1   197     1   198 0.93 [subseq from] FabD/lysophospholipase-like protein [Lepidopterella palustris CBS 459.81]
THY48275.1/24-224        -            201 Patatin              PF01734.22   198   3.4e-52  186.7   0.0   1   1   2.9e-55   3.8e-52  186.5   0.0     1   196     1   200     1   201 0.94 [subseq from] FabD/lysophospholipase-like protein [Aureobasidium pullulans]
RWA07117.1/10-226        -            217 Patatin              PF01734.22   198   3.4e-52  186.7   0.1   1   1     3e-55   3.9e-52  186.5   0.1     1   196     1   216     1   217 0.84 [subseq from] hypothetical protein EKO27_g7978 [Xylaria grammica]
GAO86585.1/24-224        -            201 Patatin              PF01734.22   198   3.5e-52  186.7   0.0   1   1     3e-55   3.9e-52  186.5   0.0     1   196     1   200     1   201 0.92 [subseq from] calcium-independent phospholipase A2-gamma [Aspergillus udagawae]
XP_031084628.1/22-223    -            202 Patatin              PF01734.22   198   3.6e-52  186.6   0.1   1   1   3.1e-55     4e-52  186.5   0.1     1   196     1   201     1   202 0.92 [subseq from] related to calcium-independent phospholipase A2 [Fusarium proliferatum ET1] >CZR44041.1 related to calcium-independent phospholipase A2 [Fusarium proliferatum ET1]
KKF94935.1/1-254         -            254 Patatin              PF01734.22   198   3.7e-52  186.6   0.0   1   1   6.1e-55   7.8e-52  185.5   0.0    13   196     1   253     1   254 0.95 [subseq from] putative transporter C11D3.06 [Ceratocystis platani]
RAQ63408.1/161-363       -            203 Patatin              PF01734.22   198   3.8e-52  186.6   0.0   1   1   3.3e-55   4.2e-52  186.4   0.0     1   194     1   201     1   203 0.84 [subseq from] hypothetical protein COH21_011266 [Aspergillus flavus] >RAQ74259.1 hypothetical protein COH20_008878 [Aspergillus flavus]
CZR65628.1/87-346        -            260 Patatin              PF01734.22   198   3.8e-52  186.5   0.0   1   1   3.4e-55   4.4e-52  186.3   0.0     1   194     1   258     1   260 0.91 [subseq from] uncharacterized protein PAC_15528 [Phialocephala subalpina]
XP_016267884.1/562-762   -            201 Patatin              PF01734.22   198   3.9e-52  186.5   0.0   1   1   3.4e-55   4.4e-52  186.4   0.0     1   195     1   200     1   201 0.93 [subseq from] hypothetical protein PV06_00340 [Exophiala oligosperma] >KIW47668.1 hypothetical protein PV06_00340 [Exophiala oligosperma]
XP_016267886.1/562-762   -            201 Patatin              PF01734.22   198   3.9e-52  186.5   0.0   1   1   3.4e-55   4.4e-52  186.4   0.0     1   195     1   200     1   201 0.93 [subseq from] hypothetical protein, variant 2 [Exophiala oligosperma] >XP_016267885.1 hypothetical protein, variant 1 [Exophiala oligosperma] >KIW47669.1 hypothetical protein, variant 1 [Exophiala oligosperma] >KIW47670.1 hypothetical protein, variant 2 [Exophiala oligosperma]
OAL26752.1/262-462       -            201 Patatin              PF01734.22   198     4e-52  186.5   0.0   1   1   3.4e-55   4.4e-52  186.3   0.0     1   196     1   200     1   201 0.93 [subseq from] hypothetical protein AYO22_04105 [Fonsecaea multimorphosa]
XP_016633826.1/26-226    -            201 Patatin              PF01734.22   198     4e-52  186.5   0.0   1   1   3.4e-55   4.4e-52  186.3   0.0     1   196     1   200     1   201 0.93 [subseq from] hypothetical protein Z520_04339 [Fonsecaea multimorphosa CBS 102226] >KIX99703.1 hypothetical protein Z520_04339 [Fonsecaea multimorphosa CBS 102226]
XP_016599646.1/16-229    -            214 Patatin              PF01734.22   198   4.1e-52  186.4   0.0   1   1   3.6e-55   4.6e-52  186.3   0.0     1   195     1   213     1   214 0.85 [subseq from] Patatin/Phospholipase A2-like protein [Penicillium expansum] >KGO36396.1 Patatin/Phospholipase A2-like protein [Penicillium expansum] >KGO46308.1 Patatin/Phospholipase A2-like protein [Penicillium expansum] >KGO58152.1 Patatin/Phospholipase A2-like protein [Penicillium expansum]
RBQ67663.1/293-515       -            223 Patatin              PF01734.22   198   4.5e-52  186.3   0.0   1   1   3.9e-55   5.1e-52  186.1   0.0     1   195     1   221     1   223 0.88 [subseq from] hypothetical protein FVER14953_07879 [Fusarium verticillioides]
KZL79415.1/22-227        -            206 Patatin              PF01734.22   198   4.6e-52  186.3   0.0   1   1     4e-55   5.2e-52  186.1   0.0     1   194     1   204     1   206 0.88 [subseq from] ankyrin repeat protein, partial [Colletotrichum incanum]
XP_022498369.1/1812-2012 -            201 Patatin              PF01734.22   198   4.8e-52  186.2   0.0   1   1   4.2e-55   5.4e-52  186.1   0.0     1   196     1   200     1   201 0.97 [subseq from] hypothetical protein AYO20_07368 [Fonsecaea nubica] >OAL33357.1 hypothetical protein AYO20_07368 [Fonsecaea nubica]
PVG01893.1/13-235        -            223 Patatin              PF01734.22   198   4.9e-52  186.2   0.0   1   1   4.3e-55   5.5e-52  186.0   0.0     1   196     1   222     1   223 0.93 [subseq from] FabD/lysophospholipase-like protein [Serendipita vermifera 'subsp. bescii']
KGO78332.1/16-213        -            198 Patatin              PF01734.22   198   4.9e-52  186.2   0.1   1   1   4.3e-55   5.5e-52  186.0   0.1     1   195     1   197     1   198 0.84 [subseq from] Acyl transferase/acyl hydrolase/lysophospholipase [Penicillium italicum]
PMD20199.1/31-228        -            198 Patatin              PF01734.22   198   5.1e-52  186.1   0.0   1   1   4.4e-55   5.7e-52  186.0   0.0     1   198     1   198     1   198 0.95 [subseq from] FabD/lysophospholipase-like protein [Pezoloma ericae]
OAQ83717.1/304-522       -            219 Patatin              PF01734.22   198   5.3e-52  186.1   0.0   1   1   4.6e-55   5.9e-52  185.9   0.0     1   196     1   218     1   219 0.90 [subseq from] patatin-like phospholipase domain-containing protein [Purpureocillium lilacinum]
XP_018179217.1/304-522   -            219 Patatin              PF01734.22   198   5.3e-52  186.1   0.0   1   1   4.6e-55   5.9e-52  185.9   0.0     1   196     1   218     1   219 0.90 [subseq from] patatin-like phospholipase domain-containing protein [Purpureocillium lilacinum] >OAQ90498.1 patatin-like phospholipase domain-containing protein [Purpureocillium lilacinum]
XP_007805295.1/34-233    -            200 Patatin              PF01734.22   198   5.5e-52  186.0   0.0   1   1   4.7e-55   6.1e-52  185.9   0.0     1   194     1   198     1   200 0.93 [subseq from] hypothetical protein EPUS_01192 [Endocarpon pusillum Z07020] >ERF69235.1 hypothetical protein EPUS_01192 [Endocarpon pusillum Z07020]
OBT60529.1/16-217        -            202 Patatin              PF01734.22   198   5.7e-52  186.0   0.0   1   1     5e-55   6.5e-52  185.8   0.0     1   195     1   201     1   202 0.86 [subseq from] hypothetical protein VE03_10032, partial [Pseudogymnoascus sp. 23342-1-I1]
TKA80355.1/9-209         -            201 Patatin              PF01734.22   198   5.8e-52  186.0   0.0   1   1   5.1e-55   6.5e-52  185.8   0.0     1   196     1   200     1   201 0.85 [subseq from] hypothetical protein B0A49_01484, partial [Cryomyces minteri]
KFY96955.1/56-260        -            205 Patatin              PF01734.22   198   5.8e-52  185.9   0.0   1   1   5.1e-55   6.5e-52  185.8   0.0     1   196     1   204     1   205 0.84 [subseq from] hypothetical protein V500_02248 [Pseudogymnoascus sp. VKM F-4518 (FW-2643)]
CVK89745.1/293-515       -            223 Patatin              PF01734.22   198   5.9e-52  185.9   0.0   1   1   5.1e-55   6.6e-52  185.8   0.0     1   195     1   221     1   223 0.89 [subseq from] related to calcium-independent phospholipase A2 [Fusarium mangiferae]
THW01012.1/24-224        -            201 Patatin              PF01734.22   198   5.9e-52  185.9   0.0   1   1   5.1e-55   6.6e-52  185.8   0.0     1   196     1   200     1   201 0.94 [subseq from] FabD/lysophospholipase-like protein [Aureobasidium pullulans] >THW25483.1 FabD/lysophospholipase-like protein [Aureobasidium pullulans] >THW77331.1 FabD/lysophospholipase-like protein [Aureobasidium pullulans] >THZ85856.1 FabD/lysophospholipase-like protein [Aureobasidium pullulans]
GCB24481.1/192-395       -            204 Patatin              PF01734.22   198   5.9e-52  185.9   0.0   1   1   5.1e-55   6.6e-52  185.8   0.0     1   195     1   203     1   204 0.88 [subseq from] phospholipase A I [Aspergillus awamori]
RBQ90569.1/225-447       -            223 Patatin              PF01734.22   198     6e-52  185.9   0.0   1   1   5.2e-55   6.7e-52  185.7   0.0     1   195     1   221     1   223 0.88 [subseq from] hypothetical protein FVER53263_07879 [Fusarium verticillioides]
XP_018754075.1/293-515   -            223 Patatin              PF01734.22   198     6e-52  185.9   0.0   1   1   5.2e-55   6.7e-52  185.7   0.0     1   195     1   221     1   223 0.88 [subseq from] hypothetical protein FVEG_07879 [Fusarium verticillioides 7600] >EWG47884.1 hypothetical protein FVEG_07879 [Fusarium verticillioides 7600] >RBR10276.1 hypothetical protein FVER53590_07879 [Fusarium verticillioides]
RKL34546.1/293-515       -            223 Patatin              PF01734.22   198   6.2e-52  185.8   0.0   1   1   5.5e-55   7.1e-52  185.7   0.0     1   195     1   221     1   223 0.89 [subseq from] hypothetical protein BFJ72_g9278 [Fusarium proliferatum]
PGH11415.1/22-221        -            200 Patatin              PF01734.22   198   6.4e-52  185.8   0.0   1   1   5.5e-55   7.1e-52  185.7   0.0     1   198     1   200     1   200 0.94 [subseq from] hypothetical protein AJ79_04916 [Helicocarpus griseus UAMH5409]
GAW17534.1/10-226        -            217 Patatin              PF01734.22   198   6.4e-52  185.8   0.1   1   1   5.6e-55   7.2e-52  185.6   0.1     1   196     1   216     1   217 0.83 [subseq from] hypothetical protein ANO14919_069920 [fungal sp. No.14919]
THU96155.1/15-217        -            203 Patatin              PF01734.22   198   6.5e-52  185.8   0.0   1   1   5.7e-55   7.3e-52  185.6   0.0     1   196     1   202     1   203 0.91 [subseq from] hypothetical protein K435DRAFT_839187 [Dendrothele bispora CBS 962.96]
PNP76419.1/293-514       -            222 Patatin              PF01734.22   198   6.5e-52  185.8   0.0   1   1   5.7e-55   7.4e-52  185.6   0.0     1   194     1   220     1   222 0.90 [subseq from] hypothetical protein FNYG_10257 [Fusarium nygamai]
THU96161.1/15-217        -            203 Patatin              PF01734.22   198   6.5e-52  185.8   0.0   1   1   5.7e-55   7.3e-52  185.6   0.0     1   196     1   202     1   203 0.93 [subseq from] FabD/lysophospholipase-like protein [Dendrothele bispora CBS 962.96]
SJL06785.1/43-242        -            200 Patatin              PF01734.22   198   6.7e-52  185.7   0.0   1   1   5.8e-55   7.5e-52  185.6   0.0     4   196     1   199     1   200 0.92 [subseq from] uncharacterized protein ARMOST_10127 [Armillaria ostoyae]
XP_007707896.1/1-197     -            197 Patatin              PF01734.22   198   6.8e-52  185.7   0.0   1   1     6e-55   7.7e-52  185.5   0.0     4   194     1   195     1   197 0.87 [subseq from] hypothetical protein COCCADRAFT_72439, partial [Bipolaris zeicola 26-R-13] >EUC37922.1 hypothetical protein COCCADRAFT_72439, partial [Bipolaris zeicola 26-R-13]
PWI68783.1/304-522       -            219 Patatin              PF01734.22   198   6.8e-52  185.7   0.0   1   1   5.9e-55   7.6e-52  185.6   0.0     1   196     1   218     1   219 0.90 [subseq from] hypothetical protein PCL_01872 [Purpureocillium lilacinum]
KLU89782.1/12-227        -            216 Patatin              PF01734.22   198   6.9e-52  185.7   0.1   1   1   6.1e-55   7.9e-52  185.5   0.1     1   196     1   215     1   216 0.88 [subseq from] hypothetical protein MAPG_08751 [Magnaporthiopsis poae ATCC 64411]
PIG87111.1/8-202         -            195 Patatin              PF01734.22   198     7e-52  185.7   0.0   1   1   6.1e-55   7.8e-52  185.5   0.0     4   196     1   194     1   195 0.92 [subseq from] putative kinesin [Aspergillus arachidicola]
KIJ40903.1/361-558       -            198 Patatin              PF01734.22   198   7.1e-52  185.7   0.1   1   1   6.1e-55   7.9e-52  185.5   0.1     5   195     1   197     1   198 0.93 [subseq from] hypothetical protein M422DRAFT_60526 [Sphaerobolus stellatus SS14]
XP_007299311.1/1-204     -            204 Patatin              PF01734.22   198   7.4e-52  185.6   0.0   1   1   6.4e-55   8.2e-52  185.5   0.0     1   196     1   203     1   204 0.93 [subseq from] FabD/lysophospholipase-like protein, partial [Stereum hirsutum FP-91666 SS1] >EIM91647.1 FabD/lysophospholipase-like protein, partial [Stereum hirsutum FP-91666 SS1]
TID26892.1/50-327        -            278 Patatin              PF01734.22   198   7.6e-52  185.6   0.0   1   1   1.1e-54   1.4e-51  184.7   0.0     1   196     1   277     1   278 0.81 [subseq from] FabD/lysophospholipase-like protein [Venturia nashicola]
KXH59138.1/31-243        -            213 Patatin              PF01734.22   198   7.7e-52  185.5   0.1   1   1   6.7e-55   8.7e-52  185.4   0.1     3   196     1   212     1   213 0.83 [subseq from] phosphorylase superfamily protein, partial [Colletotrichum salicis]
PMD44499.1/19-267        -            249 Patatin              PF01734.22   198   7.9e-52  185.5   0.0   1   1   8.7e-55   1.1e-51  185.0   0.0    17   196     1   248     1   249 0.95 [subseq from] FabD/lysophospholipase-like protein [Hyaloscypha variabilis F]
KIM86916.1/14-218        -            205 Patatin              PF01734.22   198   7.9e-52  185.5   0.0   1   1   6.9e-55   8.9e-52  185.3   0.0     1   194     1   203     1   205 0.85 [subseq from] hypothetical protein PILCRDRAFT_815368 [Piloderma croceum F 1598]
EXF79782.1/10-205        -            196 Patatin              PF01734.22   198   8.2e-52  185.5   0.0   1   1   7.1e-55   9.1e-52  185.3   0.0     1   196     1   195     1   196 0.92 [subseq from] hypothetical protein CFIO01_08604 [Colletotrichum fioriniae PJ7]
CRK42943.1/9-206         -            198 Patatin              PF01734.22   198   8.4e-52  185.4   0.0   1   1   7.3e-55   9.4e-52  185.3   0.0     1   198     1   198     1   198 0.82 [subseq from] hypothetical protein BN1723_016100 [Verticillium longisporum]
KFY41719.1/39-254        -            216 Patatin              PF01734.22   198   8.6e-52  185.4   0.0   1   1   7.7e-55   9.9e-52  185.2   0.0     4   196     1   215     1   216 0.81 [subseq from] hypothetical protein V494_02825 [Pseudogymnoascus sp. VKM F-4513 (FW-928)]
THX01199.1/24-224        -            201 Patatin              PF01734.22   198   8.6e-52  185.4   0.0   1   1   7.5e-55   9.7e-52  185.2   0.0     1   196     1   200     1   201 0.94 [subseq from] FabD/lysophospholipase-like protein [Aureobasidium pullulans]
OCK98010.1/9-213         -            205 Patatin              PF01734.22   198   8.9e-52  185.3   0.0   1   1   7.7e-55   9.9e-52  185.2   0.0     1   195     1   203     1   205 0.89 [subseq from] FabD/lysophospholipase-like protein [Cenococcum geophilum 1.58]
KIM34549.1/21-242        -            222 Patatin              PF01734.22   198     9e-52  185.3   0.0   1   1   8.1e-55     1e-51  185.1   0.0     1   195     1   221     1   222 0.81 [subseq from] hypothetical protein M408DRAFT_97972, partial [Serendipita vermifera MAFF 305830]
RQM08004.1/2-259         -            258 Patatin              PF01734.22   198     9e-52  185.3   0.0   1   1     1e-54   1.3e-51  184.8   0.0    18   196     1   257     1   258 0.97 [subseq from] hypothetical protein DH86_00001342 [Scytalidium sp. 3C]
KDQ50311.1/16-218        -            203 Patatin              PF01734.22   198   9.1e-52  185.3   0.0   1   1   7.9e-55     1e-51  185.1   0.0     1   196     1   202     1   203 0.97 [subseq from] hypothetical protein JAAARDRAFT_200086 [Jaapia argillacea MUCL 33604]
RMY45115.1/13-206        -            194 Patatin              PF01734.22   198   9.2e-52  185.3   0.0   1   1     8e-55     1e-51  185.1   0.0     1   195     1   192     1   194 0.85 [subseq from] hypothetical protein D0865_10115 [Hortaea werneckii]
KXH49099.1/10-205        -            196 Patatin              PF01734.22   198   9.3e-52  185.3   0.0   1   1     8e-55     1e-51  185.1   0.0     1   196     1   195     1   196 0.89 [subseq from] hypothetical protein CSIM01_09230 [Colletotrichum simmondsii]
KLO79806.1/667-889       -            223 Patatin              PF01734.22   198   9.5e-52  185.2   0.0   1   1   8.3e-55   1.1e-51  185.1   0.0     1   195     1   221     1   223 0.89 [subseq from] uncharacterized protein LW93_7250 [Fusarium fujikuroi]
EMT65049.1/56-278        -            223 Patatin              PF01734.22   198   9.5e-52  185.2   0.0   1   1   8.3e-55   1.1e-51  185.1   0.0     1   195     1   221     1   223 0.89 [subseq from] Calcium-independent phospholipase A2-gamma [Fusarium oxysporum f. sp. cubense race 4]
EXA50766.1/293-515       -            223 Patatin              PF01734.22   198   9.5e-52  185.2   0.0   1   1   8.3e-55   1.1e-51  185.1   0.0     1   195     1   221     1   223 0.89 [subseq from] hypothetical protein FOVG_03339 [Fusarium oxysporum f. sp. pisi HDV247]
EXM35855.1/293-515       -            223 Patatin              PF01734.22   198   9.5e-52  185.2   0.0   1   1   8.3e-55   1.1e-51  185.1   0.0     1   195     1   221     1   223 0.89 [subseq from] hypothetical protein FOTG_00226 [Fusarium oxysporum f. sp. vasinfectum 25433]
SCO83936.1/293-515       -            223 Patatin              PF01734.22   198   9.5e-52  185.2   0.0   1   1   8.3e-55   1.1e-51  185.1   0.0     1   195     1   221     1   223 0.89 [subseq from] related to calcium-independent phospholipase A2 [Fusarium oxysporum]
TXC10005.1/268-490       -            223 Patatin              PF01734.22   198   9.5e-52  185.2   0.0   1   1   8.3e-55   1.1e-51  185.1   0.0     1   195     1   221     1   223 0.89 [subseq from] hypothetical protein FocTR4_00004853, partial [Fusarium oxysporum f. sp. cubense]
XP_031069932.1/293-515   -            223 Patatin              PF01734.22   198   9.5e-52  185.2   0.0   1   1   8.3e-55   1.1e-51  185.1   0.0     1   195     1   221     1   223 0.89 [subseq from] uncharacterized protein FOIG_02761 [Fusarium oxysporum f. sp. cubense tropical race 4 54006] >EXM07843.1 hypothetical protein FOIG_02761 [Fusarium oxysporum f. sp. cubense tropical race 4 54006]
TLD38810.1/50-327        -            278 Patatin              PF01734.22   198   9.5e-52  185.2   0.0   1   1   1.4e-54   1.8e-51  184.4   0.0     1   196     1   277     1   278 0.81 [subseq from] FabD/lysophospholipase-like protein [Venturia nashicola]
TIA10262.1/207-413       -            207 Patatin              PF01734.22   198   9.8e-52  185.2   0.0   1   1   8.5e-55   1.1e-51  185.0   0.0     1   196     1   206     1   207 0.92 [subseq from] hypothetical protein D6C81_08388 [Aureobasidium pullulans]
THY67593.1/276-480       -            205 Patatin              PF01734.22   198   9.8e-52  185.2   0.0   1   1   8.6e-55   1.1e-51  185.0   0.0     1   194     1   204     1   205 0.94 [subseq from] hypothetical protein D6C94_10581 [Aureobasidium pullulans]
THZ52110.1/287-491       -            205 Patatin              PF01734.22   198   9.8e-52  185.2   0.0   1   1   8.6e-55   1.1e-51  185.0   0.0     1   194     1   204     1   205 0.94 [subseq from] hypothetical protein D6C86_10297 [Aureobasidium pullulans]
THZ86633.1/111-315       -            205 Patatin              PF01734.22   198   9.8e-52  185.2   0.0   1   1   8.6e-55   1.1e-51  185.0   0.0     1   194     1   204     1   205 0.94 [subseq from] hypothetical protein D6C88_05352, partial [Aureobasidium pullulans]
XP_016221860.1/60-263    -            204 Patatin              PF01734.22   198     1e-51  185.1   0.0   1   1   8.9e-55   1.2e-51  185.0   0.0     1   194     1   202     1   204 0.90 [subseq from] hypothetical protein PV10_07605 [Exophiala mesophila] >KIV90286.1 hypothetical protein PV10_07605 [Exophiala mesophila]
RKL34152.1/22-223        -            202 Patatin              PF01734.22   198     1e-51  185.1   0.1   1   1     9e-55   1.2e-51  185.0   0.1     1   196     1   201     1   202 0.91 [subseq from] hypothetical protein BFJ72_g9639 [Fusarium proliferatum]
EFW22193.1/23-223        -            201 Patatin              PF01734.22   198     1e-51  185.1   0.0   1   1     9e-55   1.2e-51  185.0   0.0     1   196     1   200     1   201 0.96 [subseq from] conserved hypothetical protein [Coccidioides posadasii str. Silveira]
KMM64270.1/23-223        -            201 Patatin              PF01734.22   198     1e-51  185.1   0.0   1   1     9e-55   1.2e-51  185.0   0.0     1   196     1   200     1   201 0.96 [subseq from] hypothetical protein CPAG_00622 [Coccidioides posadasii RMSCC 3488]
PBK94679.1/14-215        -            202 Patatin              PF01734.22   198     1e-51  185.1   0.0   1   1     9e-55   1.2e-51  185.0   0.0     1   196     1   201     1   202 0.97 [subseq from] FabD/lysophospholipase-like protein [Armillaria gallica]
CRK12348.1/9-206         -            198 Patatin              PF01734.22   198     1e-51  185.1   0.1   1   1   9.1e-55   1.2e-51  185.0   0.1     1   198     1   198     1   198 0.82 [subseq from] hypothetical protein BN1708_010444 [Verticillium longisporum]
RKK87749.1/293-515       -            223 Patatin              PF01734.22   198   1.1e-51  185.1   0.0   1   1   9.3e-55   1.2e-51  184.9   0.0     1   195     1   221     1   223 0.89 [subseq from] hypothetical protein BFJ69_g501 [Fusarium oxysporum]
PCG88153.1/13-210        -            198 Patatin              PF01734.22   198   1.1e-51  185.0   0.0   1   1   9.5e-55   1.2e-51  184.9   0.0     1   196     1   197     1   198 0.90 [subseq from] Acyl transferase/acyl hydrolase/lysophospholipase [Penicillium sp. 'occitanis'] >PCG88198.1 hypothetical protein PENOC_112110 [Penicillium sp. 'occitanis']
CVK93324.1/293-515       -            223 Patatin              PF01734.22   198   1.1e-51  185.0   0.0   1   1   9.7e-55   1.2e-51  184.9   0.0     1   195     1   221     1   223 0.89 [subseq from] related to calcium-independent phospholipase A2 [Fusarium proliferatum]
RBA10751.1/636-858       -            223 Patatin              PF01734.22   198   1.1e-51  185.0   0.0   1   1   9.7e-55   1.2e-51  184.9   0.0     1   195     1   221     1   223 0.89 [subseq from] hypothetical protein FPRO05_05340 [Fusarium proliferatum]
XP_031079998.1/293-515   -            223 Patatin              PF01734.22   198   1.1e-51  185.0   0.0   1   1   9.7e-55   1.2e-51  184.9   0.0     1   195     1   221     1   223 0.89 [subseq from] related to calcium-independent phospholipase A2 [Fusarium proliferatum ET1] >CZR39405.1 related to calcium-independent phospholipase A2 [Fusarium proliferatum ET1]
OJD18067.1/22-221        -            200 Patatin              PF01734.22   198   1.1e-51  185.0   0.0   1   1   9.8e-55   1.3e-51  184.8   0.0     1   198     1   200     1   200 0.95 [subseq from] hypothetical protein AJ78_01897 [Emergomyces pasteurianus Ep9510]
TEB31065.1/412-616       -            205 Patatin              PF01734.22   198   1.2e-51  184.9   0.0   1   1     1e-54   1.3e-51  184.8   0.0     1   194     1   204     1   205 0.90 [subseq from] FabD/lysophospholipase-like protein [Coprinellus micaceus]
KLO90548.1/22-223        -            202 Patatin              PF01734.22   198   1.2e-51  184.9   0.1   1   1     1e-54   1.3e-51  184.8   0.1     1   196     1   201     1   202 0.91 [subseq from] Uncharacterized protein LW93_10966 [Fusarium fujikuroi]
OKP11202.1/255-451       -            197 Patatin              PF01734.22   198   1.2e-51  184.9   0.0   1   1     1e-54   1.4e-51  184.7   0.0     1   194     1   196     1   197 0.88 [subseq from] Phospholipase A I [Penicillium subrubescens]
XP_031054202.1/22-212    -            191 Patatin              PF01734.22   198   1.3e-51  184.8   0.1   1   1   1.1e-54   1.4e-51  184.7   0.1     1   196     1   190     1   191 0.91 [subseq from] uncharacterized protein FOIG_14776 [Fusarium oxysporum f. sp. cubense tropical race 4 54006] >EXL92112.1 hypothetical protein FOIG_14776 [Fusarium oxysporum f. sp. cubense tropical race 4 54006]
EYE97707.1/245-453       -            209 Patatin              PF01734.22   198   1.3e-51  184.8   0.0   1   1   1.1e-54   1.4e-51  184.7   0.0     1   194     1   208     1   209 0.88 [subseq from] FabD/lysophospholipase-like protein [Aspergillus ruber CBS 135680]
OXV07447.1/162-365       -            204 Patatin              PF01734.22   198   1.3e-51  184.8   0.0   1   1   1.1e-54   1.4e-51  184.7   0.0     1   196     1   203     1   204 0.92 [subseq from] hypothetical protein Egran_04789 [Elaphomyces granulatus]
XP_002372463.1/17-219    -            203 Patatin              PF01734.22   198   1.3e-51  184.8   0.0   1   1   1.1e-54   1.4e-51  184.6   0.0     1   194     1   201     1   203 0.84 [subseq from] conserved hypothetical protein [Aspergillus flavus NRRL3357] >EED56851.1 conserved hypothetical protein [Aspergillus flavus NRRL3357]
EXM14370.1/22-223        -            202 Patatin              PF01734.22   198   1.4e-51  184.7   0.1   1   1   1.2e-54   1.5e-51  184.6   0.1     1   196     1   201     1   202 0.88 [subseq from] hypothetical protein FOTG_17220 [Fusarium oxysporum f. sp. vasinfectum 25433]
XP_024742863.1/9-209     -            201 Patatin              PF01734.22   198   1.4e-51  184.6   0.0   1   1   1.3e-54   1.6e-51  184.5   0.0     1   198     1   201     1   201 0.89 [subseq from] FabD/lysophospholipase-like protein [Hyaloscypha bicolor E] >PMD65959.1 FabD/lysophospholipase-like protein [Hyaloscypha bicolor E]
OCK99413.1/33-230        -            198 Patatin              PF01734.22   198   1.5e-51  184.6   0.0   1   1   1.3e-54   1.6e-51  184.5   0.0     1   198     1   198     1   198 0.93 [subseq from] FabD/lysophospholipase-like protein [Cenococcum geophilum 1.58]
XP_001248467.2/23-223    -            201 Patatin              PF01734.22   198   1.6e-51  184.5   0.0   1   1   1.4e-54   1.8e-51  184.4   0.0     1   196     1   200     1   201 0.96 [subseq from] hypothetical protein CIMG_02238 [Coccidioides immitis RS] >EAS36884.3 hypothetical protein CIMG_02238 [Coccidioides immitis RS]
XP_022397210.1/245-453   -            209 Patatin              PF01734.22   198   1.6e-51  184.5   0.0   1   1   1.4e-54   1.8e-51  184.4   0.0     1   194     1   208     1   209 0.88 [subseq from] hypothetical protein ASPGLDRAFT_51345 [Aspergillus glaucus CBS 516.65] >OJJ80512.1 hypothetical protein ASPGLDRAFT_51345 [Aspergillus glaucus CBS 516.65]
RMY18858.1/13-206        -            194 Patatin              PF01734.22   198   1.6e-51  184.5   0.0   1   1   1.4e-54   1.8e-51  184.3   0.0     1   195     1   192     1   194 0.85 [subseq from] hypothetical protein D0866_13046 [Hortaea werneckii]
RDK38107.1/9-221         -            213 Patatin              PF01734.22   198   1.7e-51  184.4   0.0   1   1   1.5e-54   1.9e-51  184.2   0.0     1   198     1   213     1   213 0.89 [subseq from] FabD/lysophospholipase-like protein [Aspergillus phoenicis ATCC 13157]
KIL86212.1/9-224         -            216 Patatin              PF01734.22   198   1.7e-51  184.4   0.0   1   1   1.5e-54     2e-51  184.2   0.0     1   196     1   215     1   216 0.88 [subseq from] hypothetical protein FAVG1_10609 [Fusarium avenaceum]
XP_013261975.1/155-356   -            202 Patatin              PF01734.22   198   1.8e-51  184.3   0.0   1   1   1.6e-54     2e-51  184.2   0.0     1   195     1   201     1   202 0.94 [subseq from] hypothetical protein A1O9_04229 [Exophiala aquamarina CBS 119918] >KEF59385.1 hypothetical protein A1O9_04229 [Exophiala aquamarina CBS 119918]
PGH34123.1/22-221        -            200 Patatin              PF01734.22   198   1.8e-51  184.3   0.0   1   1   1.6e-54   2.1e-51  184.2   0.0     1   198     1   200     1   200 0.94 [subseq from] hypothetical protein GX50_03086 [Emmonsia crescens]
PGH02751.1/22-221        -            200 Patatin              PF01734.22   198   1.8e-51  184.3   0.0   1   1   1.6e-54   2.1e-51  184.2   0.0     1   198     1   200     1   200 0.94 [subseq from] hypothetical protein GX51_04485 [Blastomyces parvus]
EXK99848.1/293-515       -            223 Patatin              PF01734.22   198   1.9e-51  184.3   0.0   1   1   1.7e-54   2.2e-51  184.1   0.0     1   195     1   221     1   223 0.89 [subseq from] hypothetical protein FOQG_00236 [Fusarium oxysporum f. sp. raphani 54005]
KLP08166.1/689-911       -            223 Patatin              PF01734.22   198   1.9e-51  184.2   0.0   1   1   1.7e-54   2.2e-51  184.1   0.0     1   195     1   221     1   223 0.89 [subseq from] Uncharacterized protein Y057_11709 [Fusarium fujikuroi] >KLP15970.1 Uncharacterized protein LW94_9864 [Fusarium fujikuroi]
QGI61754.1/645-867       -            223 Patatin              PF01734.22   198   1.9e-51  184.2   0.0   1   1   1.7e-54   2.2e-51  184.1   0.0     1   195     1   221     1   223 0.89 [subseq from] hypothetical protein CEK27_005725 [Fusarium fujikuroi] >QGI92653.1 hypothetical protein CEK26_005722 [Fusarium fujikuroi]
SCO34232.1/293-515       -            223 Patatin              PF01734.22   198   1.9e-51  184.2   0.0   1   1   1.7e-54   2.2e-51  184.1   0.0     1   195     1   221     1   223 0.89 [subseq from] related to calcium-independent phospholipase A2 [Fusarium fujikuroi]
SCV26728.1/293-515       -            223 Patatin              PF01734.22   198   1.9e-51  184.2   0.0   1   1   1.7e-54   2.2e-51  184.1   0.0     1   195     1   221     1   223 0.89 [subseq from] related to calcium-independent phospholipase A2 [Fusarium fujikuroi]
XP_023427669.1/293-515   -            223 Patatin              PF01734.22   198   1.9e-51  184.2   0.0   1   1   1.7e-54   2.2e-51  184.1   0.0     1   195     1   221     1   223 0.89 [subseq from] related to calcium-independent phospholipase A2 [Fusarium fujikuroi IMI 58289] >CCT65588.1 related to calcium-independent phospholipase A2 [Fusarium fujikuroi IMI 58289] >SCN77784.1 related to calcium-independent phospholipase A2 [Fusarium fujikuroi] >SCO48750.1 related to calcium-independent phospholipase A2 [Fusarium fujikuroi] >SCN94411.1 related to calcium-independent phospholipase A2 [Fusarium fujikuroi] >SCV31227.1 related to calcium-independent phospholipase A2 [Fusarium fujikuroi] >SCN76073.1 related to calcium-independent phospholipase A2 [Fusarium fujikuroi] >SCN87149.1 related to calcium-independent phospholipase A2 [Fusarium fujikuroi]
OQE13559.1/18-216        -            199 Patatin              PF01734.22   198   1.9e-51  184.2   0.0   1   1   1.7e-54   2.2e-51  184.1   0.0     1   196     1   198     1   199 0.88 [subseq from] hypothetical protein PENFLA_c046G07430 [Penicillium flavigenum]
XP_007720559.1/26-226    -            201 Patatin              PF01734.22   198     2e-51  184.2   0.0   1   1   1.7e-54   2.2e-51  184.1   0.0     1   196     1   200     1   201 0.96 [subseq from] hypothetical protein A1O1_01456 [Capronia coronata CBS 617.96] >EXJ96330.1 hypothetical protein A1O1_01456 [Capronia coronata CBS 617.96]
XP_007728862.1/15-214    -            200 Patatin              PF01734.22   198   2.1e-51  184.1   0.0   1   1   1.9e-54   2.4e-51  183.9   0.0     1   196     1   199     1   200 0.90 [subseq from] hypothetical protein A1O3_00522 [Capronia epimyces CBS 606.96] >EXJ91972.1 hypothetical protein A1O3_00522 [Capronia epimyces CBS 606.96]
XP_009155434.1/24-237    -            214 Patatin              PF01734.22   198   2.1e-51  184.1   0.0   1   1   2.1e-54   2.8e-51  183.7   0.0     1   196     1   213     1   214 0.83 [subseq from] hypothetical protein HMPREF1120_03132 [Exophiala dermatitidis NIH/UT8656] >EHY54973.1 hypothetical protein HMPREF1120_03132 [Exophiala dermatitidis NIH/UT8656]
OTA97970.1/29-219        -            191 Patatin              PF01734.22   198   2.1e-51  184.1   0.0   1   1   1.9e-54   2.4e-51  183.9   0.0     1   194     1   190     1   191 0.87 [subseq from] hypothetical protein M434DRAFT_64686 [Hypoxylon sp. CO27-5]
SCO21748.1/22-223        -            202 Patatin              PF01734.22   198   2.2e-51  184.1   0.1   1   1   1.9e-54   2.4e-51  183.9   0.1     1   196     1   201     1   202 0.90 [subseq from] related to calcium-independent phospholipase A2 [Fusarium fujikuroi]
RDW89126.1/21-221        -            201 Patatin              PF01734.22   198   2.2e-51  184.1   0.0   1   1   1.9e-54   2.4e-51  183.9   0.0     1   198     1   201     1   201 0.85 [subseq from] hypothetical protein BP6252_01158 [Coleophoma cylindrospora]
PTD06347.1/230-445       -            216 Patatin              PF01734.22   198   2.2e-51  184.1   0.0   1   1   1.9e-54   2.5e-51  183.9   0.0     1   194     1   215     1   216 0.90 [subseq from] hypothetical protein FCULG_00011757 [Fusarium culmorum]
KIM94385.1/28-226        -            199 Patatin              PF01734.22   198   2.2e-51  184.1   0.0   1   1   1.9e-54   2.5e-51  183.9   0.0     4   198     1   199     1   199 0.87 [subseq from] hypothetical protein OIDMADRAFT_135911 [Oidiodendron maius Zn]
CRL27391.1/23-222        -            200 Patatin              PF01734.22   198   2.3e-51  184.0   0.0   1   1     2e-54   2.5e-51  183.9   0.0     1   196     1   199     1   200 0.94 [subseq from] NB-ARC [Penicillium camemberti]
OAX82787.1/22-221        -            200 Patatin              PF01734.22   198   2.3e-51  184.0   0.0   1   1     2e-54   2.6e-51  183.8   0.0     1   198     1   200     1   200 0.95 [subseq from] hypothetical protein ACJ72_02859 [Emmonsia sp. CAC-2015a]
TVY60674.1/17-208        -            192 Patatin              PF01734.22   198   2.3e-51  184.0   0.0   1   1     2e-54   2.6e-51  183.8   0.0     1   198     1   192     1   192 0.92 [subseq from] Calcium-independent phospholipase A2-gamma [Lachnellula suecica]
RDW58457.1/197-402       -            206 Patatin              PF01734.22   198   2.4e-51  183.9   0.0   1   1   2.1e-54   2.7e-51  183.8   0.0     1   196     1   205     1   206 0.94 [subseq from] hypothetical protein BP5796_12387 [Coleophoma crateriformis]
EWZ45497.1/293-515       -            223 Patatin              PF01734.22   198   2.4e-51  183.9   0.0   1   1   2.1e-54   2.7e-51  183.8   0.0     1   195     1   221     1   223 0.89 [subseq from] hypothetical protein FOZG_05803 [Fusarium oxysporum Fo47]
EWZ97686.1/293-515       -            223 Patatin              PF01734.22   198   2.4e-51  183.9   0.0   1   1   2.1e-54   2.7e-51  183.8   0.0     1   195     1   221     1   223 0.89 [subseq from] hypothetical protein FOWG_02078 [Fusarium oxysporum f. sp. lycopersici MN25] >RKK22776.1 hypothetical protein BFJ65_g5369 [Fusarium oxysporum f. sp. cepae] >RKK42569.1 hypothetical protein BFJ67_g9998 [Fusarium oxysporum f. sp. cepae] >RKK44003.1 hypothetical protein BFJ66_g9756 [Fusarium oxysporum f. sp. cepae] >RYC90392.1 hypothetical protein BFJ63_vAg6688 [Fusarium oxysporum f. sp. narcissi]
RKK22777.1/258-480       -            223 Patatin              PF01734.22   198   2.4e-51  183.9   0.0   1   1   2.1e-54   2.7e-51  183.8   0.0     1   195     1   221     1   223 0.89 [subseq from] hypothetical protein BFJ65_g5369 [Fusarium oxysporum f. sp. cepae] >RKK42570.1 hypothetical protein BFJ67_g9998 [Fusarium oxysporum f. sp. cepae] >RKK44004.1 hypothetical protein BFJ66_g9756 [Fusarium oxysporum f. sp. cepae]
RKL14608.1/293-515       -            223 Patatin              PF01734.22   198   2.4e-51  183.9   0.0   1   1   2.1e-54   2.7e-51  183.8   0.0     1   195     1   221     1   223 0.89 [subseq from] hypothetical protein BFJ68_g6164 [Fusarium oxysporum]
KAE8452662.1/12-217      -            206 Patatin              PF01734.22   198   2.5e-51  183.9   0.0   1   1   2.1e-54   2.8e-51  183.7   0.0     1   195     1   205     1   206 0.92 [subseq from] hypothetical protein EG329_013921 [Venturia inaequalis]
XP_022477640.1/10-215    -            206 Patatin              PF01734.22   198   2.5e-51  183.9   0.0   1   1   2.2e-54   2.8e-51  183.7   0.0     1   194     1   204     1   206 0.88 [subseq from] ankyrin repeat protein [Colletotrichum orchidophilum] >OHF00497.1 ankyrin repeat protein [Colletotrichum orchidophilum]
EXL62847.1/293-515       -            223 Patatin              PF01734.22   198   2.5e-51  183.8   0.0   1   1   2.2e-54   2.9e-51  183.7   0.0     1   195     1   221     1   223 0.89 [subseq from] hypothetical protein FOCG_01309 [Fusarium oxysporum f. sp. radicis-lycopersici 26381]
RKL23441.1/293-515       -            223 Patatin              PF01734.22   198   2.5e-51  183.8   0.0   1   1   2.2e-54   2.9e-51  183.7   0.0     1   195     1   221     1   223 0.89 [subseq from] hypothetical protein BFJ70_g12862 [Fusarium oxysporum]
XP_018234279.1/293-515   -            223 Patatin              PF01734.22   198   2.5e-51  183.8   0.0   1   1   2.2e-54   2.9e-51  183.7   0.0     1   195     1   221     1   223 0.89 [subseq from] hypothetical protein FOXG_01515 [Fusarium oxysporum f. sp. lycopersici 4287] >EXK42898.1 hypothetical protein FOMG_05647 [Fusarium oxysporum f. sp. melonis 26406] >KNA96233.1 hypothetical protein FOXG_01515 [Fusarium oxysporum f. sp. lycopersici 4287]
XP_031048388.1/293-515   -            223 Patatin              PF01734.22   198   2.5e-51  183.8   0.0   1   1   2.2e-54   2.9e-51  183.7   0.0     1   195     1   221     1   223 0.89 [subseq from] uncharacterized protein FOYG_03513 [Fusarium oxysporum NRRL 32931] >EWY99470.1 hypothetical protein FOYG_03513 [Fusarium oxysporum NRRL 32931]
RDW57469.1/200-405       -            206 Patatin              PF01734.22   198   2.6e-51  183.8   0.0   1   1   2.3e-54   2.9e-51  183.7   0.0     1   196     1   205     1   206 0.94 [subseq from] hypothetical protein BP6252_13807 [Coleophoma cylindrospora]
XP_022580348.1/241-444   -            204 Patatin              PF01734.22   198   2.6e-51  183.8   0.0   1   1   2.4e-54     3e-51  183.6   0.0     1   194     1   203     1   204 0.81 [subseq from] hypothetical protein ASPZODRAFT_167556 [Penicilliopsis zonata CBS 506.65] >OJJ45838.1 hypothetical protein ASPZODRAFT_167556 [Penicilliopsis zonata CBS 506.65]
TVY79911.1/293-515       -            223 Patatin              PF01734.22   198   2.7e-51  183.8   0.0   1   1   2.3e-54     3e-51  183.6   0.0     1   195     1   221     1   223 0.89 [subseq from] Calcium-independent phospholipase A2-gamma [Fusarium oxysporum f. sp. cubense]
PVH95448.1/57-261        -            205 Patatin              PF01734.22   198   2.7e-51  183.8   0.0   1   1   2.3e-54     3e-51  183.6   0.0     1   196     1   204     1   205 0.88 [subseq from] FabD/lysophospholipase-like protein [Periconia macrospinosa]
EGU77338.1/709-931       -            223 Patatin              PF01734.22   198   2.7e-51  183.8   0.0   1   1   2.3e-54     3e-51  183.6   0.0     1   195     1   221     1   223 0.89 [subseq from] hypothetical protein FOXB_12164 [Fusarium oxysporum Fo5176]
EXL82294.1/293-515       -            223 Patatin              PF01734.22   198   2.7e-51  183.8   0.0   1   1   2.3e-54     3e-51  183.6   0.0     1   195     1   221     1   223 0.89 [subseq from] hypothetical protein FOPG_04884 [Fusarium oxysporum f. sp. conglutinans race 2 54008]
OTA69500.1/243-433       -            191 Patatin              PF01734.22   198   2.9e-51  183.7   0.0   1   1   2.5e-54   3.2e-51  183.5   0.0     1   194     1   190     1   191 0.86 [subseq from] FabD/lysophospholipase-like protein [Hypoxylon sp. EC38]
KJZ75181.1/1-269         -            269 Patatin              PF01734.22   198     3e-51  183.6   0.0   1   1   2.8e-54   3.6e-51  183.4   0.0     8   196     1   268     1   269 0.92 [subseq from] hypothetical protein HIM_05375 [Hirsutella minnesotensis 3608]
KLP20662.1/22-223        -            202 Patatin              PF01734.22   198     3e-51  183.6   0.1   1   1   2.6e-54   3.4e-51  183.4   0.1     1   196     1   201     1   202 0.91 [subseq from] calcium-independent phospholipase A2 [Fusarium fujikuroi]
SCO58413.1/22-223        -            202 Patatin              PF01734.22   198     3e-51  183.6   0.1   1   1   2.6e-54   3.4e-51  183.4   0.1     1   196     1   201     1   202 0.91 [subseq from] related to calcium-independent phospholipase A2 [Fusarium fujikuroi]
OBS26245.1/24-225        -            202 Patatin              PF01734.22   198     3e-51  183.6   0.0   1   1   2.6e-54   3.4e-51  183.5   0.0     1   196     1   201     1   202 0.88 [subseq from] hypothetical protein FPOA_00185 [Fusarium poae]
CEJ57466.1/24-223        -            200 Patatin              PF01734.22   198   3.1e-51  183.6   0.0   1   1   2.7e-54   3.4e-51  183.4   0.0     1   192     1   196     1   200 0.92 [subseq from] Putative Pfs, NB-ARC and TPR domain protein (JCVI) [Penicillium brasilianum]
KJZ73071.1/10-210        -            201 Patatin              PF01734.22   198   3.1e-51  183.6   0.0   1   1   2.7e-54   3.5e-51  183.4   0.0     1   195     1   200     1   201 0.95 [subseq from] hypothetical protein HIM_07455 [Hirsutella minnesotensis 3608]
CZR66436.1/12-213        -            202 Patatin              PF01734.22   198   3.2e-51  183.5   0.0   1   1   2.8e-54   3.6e-51  183.4   0.0     1   195     1   201     1   202 0.92 [subseq from] uncharacterized protein PAC_16337 [Phialocephala subalpina]
KAB8224907.1/234-432     -            199 Patatin              PF01734.22   198   3.2e-51  183.5   0.0   1   1   2.8e-54   3.6e-51  183.3   0.0     1   194     1   197     1   199 0.90 [subseq from] acyl transferase/acyl hydrolase/lysophospholipase [Aspergillus novoparasiticus]
XP_018182171.1/235-430   -            196 Patatin              PF01734.22   198   3.5e-51  183.4   0.0   1   1     3e-54   3.9e-51  183.2   0.0     1   194     1   195     1   196 0.92 [subseq from] protein kinase subdomain-containing protein [Purpureocillium lilacinum] >OAQ93452.1 protein kinase subdomain-containing protein [Purpureocillium lilacinum]
RSL50068.1/18-218        -            201 Patatin              PF01734.22   198   3.6e-51  183.3   0.0   1   1   3.1e-54     4e-51  183.2   0.0     1   196     1   200     1   201 0.97 [subseq from] hypothetical protein CEP54_012104 [Fusarium sp. AF-8]
KDQ28577.1/231-431       -            201 Patatin              PF01734.22   198   3.9e-51  183.3   0.0   1   1   3.4e-54   4.3e-51  183.1   0.0     1   196     1   200     1   201 0.85 [subseq from] hypothetical protein PLEOSDRAFT_1102620 [Pleurotus ostreatus PC15]
RKK90450.1/258-480       -            223 Patatin              PF01734.22   198   4.2e-51  183.1   0.0   1   1   3.7e-54   4.8e-51  183.0   0.0     1   195     1   221     1   223 0.89 [subseq from] hypothetical protein BFJ71_g11604 [Fusarium oxysporum]
RKK90451.1/293-515       -            223 Patatin              PF01734.22   198   4.2e-51  183.1   0.0   1   1   3.7e-54   4.8e-51  183.0   0.0     1   195     1   221     1   223 0.89 [subseq from] hypothetical protein BFJ71_g11604 [Fusarium oxysporum]
XP_013316576.1/551-751   -            201 Patatin              PF01734.22   198   4.2e-51  183.1   0.0   1   1   3.7e-54   4.7e-51  183.0   0.0     1   195     1   200     1   201 0.92 [subseq from] hypothetical protein PV05_04695 [Exophiala xenobiotica] >KIW55992.1 hypothetical protein PV05_04695 [Exophiala xenobiotica]
RPA78043.1/120-393       -            274 Patatin              PF01734.22   198   4.4e-51  183.1   0.0   1   1   5.3e-54   6.8e-51  182.5   0.0     1   194     1   273     1   274 0.89 [subseq from] FabD/lysophospholipase-like protein [Ascobolus immersus RN42]
TVY54997.1/11-211        -            201 Patatin              PF01734.22   198   4.6e-51  183.0   0.0   1   1     4e-54   5.1e-51  182.8   0.0     1   194     1   200     1   201 0.87 [subseq from] Kinesin light chain 1 [Lachnellula cervina]
XP_007301567.1/3-203     -            201 Patatin              PF01734.22   198   4.6e-51  183.0   0.0   1   1     4e-54   5.1e-51  182.9   0.0     2   195     1   200     1   201 0.97 [subseq from] FabD/lysophospholipase-like protein [Stereum hirsutum FP-91666 SS1] >EIM89364.1 FabD/lysophospholipase-like protein [Stereum hirsutum FP-91666 SS1]
XP_020052867.1/16-232    -            217 Patatin              PF01734.22   198   4.7e-51  183.0   0.1   1   1   4.1e-54   5.3e-51  182.8   0.1     1   196     1   216     1   217 0.84 [subseq from] hypothetical protein ASPACDRAFT_63446 [Aspergillus aculeatus ATCC 16872] >OJJ96527.1 hypothetical protein ASPACDRAFT_63446 [Aspergillus aculeatus ATCC 16872]
RII22648.1/24-229        -            206 Patatin              PF01734.22   198   4.7e-51  183.0   0.0   1   1   4.1e-54   5.3e-51  182.8   0.0     1   194     1   204     1   206 0.84 [subseq from] hypothetical protein CUC08_Gglean013562 [Alternaria sp. MG1]
RYN19438.1/24-229        -            206 Patatin              PF01734.22   198   4.7e-51  183.0   0.0   1   1   4.1e-54   5.3e-51  182.8   0.0     1   194     1   204     1   206 0.84 [subseq from] hypothetical protein AA0115_g10765 [Alternaria tenuissima]
XP_025594520.1/249-466   -            218 Patatin              PF01734.22   198   4.9e-51  182.9   0.0   1   1   4.4e-54   5.6e-51  182.7   0.0     1   194     1   217     1   218 0.87 [subseq from] uncharacterized protein FVRRES_10883 [Fusarium venenatum] >CEI70806.1 unnamed protein product [Fusarium venenatum]
CEO59818.1/255-451       -            197 Patatin              PF01734.22   198     5e-51  182.9   0.0   1   1   4.3e-54   5.6e-51  182.7   0.0     1   194     1   196     1   197 0.86 [subseq from] hypothetical protein PMG11_04474 [Penicillium brasilianum]
XP_018039477.1/66-330    -            265 Patatin              PF01734.22   198   5.1e-51  182.9   0.0   1   1   4.8e-54   6.2e-51  182.6   0.0     1   194     1   263     1   265 0.87 [subseq from] FabD/lysophospholipase-like protein [Paraphaeosphaeria sporulosa] >OAG09112.1 FabD/lysophospholipase-like protein [Paraphaeosphaeria sporulosa]
OCK86558.1/20-220        -            201 Patatin              PF01734.22   198   5.2e-51  182.8   0.0   1   1   4.5e-54   5.8e-51  182.7   0.0     1   196     1   200     1   201 0.93 [subseq from] FabD/lysophospholipase-like protein [Cenococcum geophilum 1.58]
OQE92658.1/24-217        -            194 Patatin              PF01734.22   198   5.2e-51  182.8   0.0   1   1   4.8e-54   6.2e-51  182.6   0.0     1   196     1   193     1   194 0.90 [subseq from] hypothetical protein PENNAL_c0007G04566 [Penicillium nalgiovense]
XP_007326070.1/1-203     -            203 Patatin              PF01734.22   198   5.3e-51  182.8   0.0   1   1   4.7e-54   6.1e-51  182.6   0.0     4   196     1   202     1   203 0.90 [subseq from] hypothetical protein AGABI1DRAFT_34190, partial [Agaricus bisporus var. burnettii JB137-S8] >EKM82400.1 hypothetical protein AGABI1DRAFT_34190, partial [Agaricus bisporus var. burnettii JB137-S8]
OQE09468.1/23-220        -            198 Patatin              PF01734.22   198   5.4e-51  182.8   0.0   1   1   4.8e-54   6.1e-51  182.6   0.0     1   196     1   197     1   198 0.88 [subseq from] hypothetical protein PENVUL_c006G03089 [Penicillium vulpinum]
EGU73977.1/261-486       -            226 Patatin              PF01734.22   198   5.6e-51  182.7   0.0   1   1   5.1e-54   6.6e-51  182.5   0.0     2   196     1   225     1   226 0.81 [subseq from] hypothetical protein FOXB_15512 [Fusarium oxysporum Fo5176]
TKA55841.1/9-209         -            201 Patatin              PF01734.22   198   5.8e-51  182.7   0.0   1   1   5.1e-54   6.5e-51  182.5   0.0     1   196     1   200     1   201 0.85 [subseq from] hypothetical protein B0A49_12681 [Cryomyces minteri]
THY90721.1/14-224        -            211 Patatin              PF01734.22   198   5.8e-51  182.7   0.0   1   1   5.2e-54   6.7e-51  182.5   0.0     1   196     1   210     1   211 0.89 [subseq from] FabD/lysophospholipase-like protein [Aureobasidium pullulans]
PBK83381.1/14-218        -            205 Patatin              PF01734.22   198   5.8e-51  182.7   0.0   1   1   5.1e-54   6.6e-51  182.5   0.0     1   196     1   204     1   205 0.86 [subseq from] FabD/lysophospholipase-like protein [Armillaria gallica]
XP_964679.1/18-216       -            199 Patatin              PF01734.22   198   5.9e-51  182.7   0.0   1   1   5.1e-54   6.5e-51  182.5   0.0     1   196     1   198     1   199 0.91 [subseq from] hypothetical protein NCU09244 [Neurospora crassa OR74A] >EAA35443.1 hypothetical protein NCU09244 [Neurospora crassa OR74A] >CAE76294.1 related to calcium-independent phospholipase A2 [Neurospora crassa] >KHE80868.1 hypothetical protein GE21DRAFT_2556 [Neurospora crassa]
XP_016642102.1/169-391   -            223 Patatin              PF01734.22   198   6.1e-51  182.6   0.0   1   1   5.3e-54   6.9e-51  182.4   0.0     1   197     1   223     1   223 0.91 [subseq from] hypothetical protein SAPIO_CDS6169 [Scedosporium apiospermum] >KEZ42303.1 hypothetical protein SAPIO_CDS6169 [Scedosporium apiospermum]
RPB14839.1/19-327        -            309 Patatin              PF01734.22   198   6.4e-51  182.5   0.0   1   1   1.2e-53   1.6e-50  181.2   0.0     1   194     1   307     1   309 0.96 [subseq from] FabD/lysophospholipase-like protein [Morchella conica CCBAS932]
OSS48939.1/16-216        -            201 Patatin              PF01734.22   198   6.8e-51  182.5   0.0   1   1   5.9e-54   7.6e-51  182.3   0.0     1   196     1   200     1   201 0.88 [subseq from] hypothetical protein B5807_06739 [Epicoccum nigrum]
XP_009857335.1/18-216    -            199 Patatin              PF01734.22   198   6.9e-51  182.4   0.0   1   1     6e-54   7.7e-51  182.3   0.0     1   196     1   198     1   199 0.90 [subseq from] hypothetical protein NEUTE1DRAFT_74640 [Neurospora tetrasperma FGSC 2508] >EGO53757.1 hypothetical protein NEUTE1DRAFT_74640 [Neurospora tetrasperma FGSC 2508] >EGZ76161.1 hypothetical protein NEUTE2DRAFT_153178 [Neurospora tetrasperma FGSC 2509]
CVL08443.1/22-223        -            202 Patatin              PF01734.22   198   7.1e-51  182.4   0.0   1   1   6.1e-54   7.9e-51  182.2   0.0     1   196     1   201     1   202 0.92 [subseq from] related to calcium-independent phospholipase A2 [Fusarium proliferatum]
OBT69989.1/35-229        -            195 Patatin              PF01734.22   198   7.3e-51  182.4   0.0   1   1   6.3e-54   8.1e-51  182.2   0.0     4   195     2   194     1   195 0.88 [subseq from] hypothetical protein VE03_00561 [Pseudogymnoascus sp. 23342-1-I1]
KIJ43725.1/390-601       -            212 Patatin              PF01734.22   198   7.3e-51  182.3   0.0   1   1   6.4e-54   8.3e-51  182.2   0.0     1   194     1   210     1   212 0.75 [subseq from] hypothetical protein M422DRAFT_252972 [Sphaerobolus stellatus SS14]
KZS87140.1/13-227        -            215 Patatin              PF01734.22   198   7.4e-51  182.3   0.0   1   1   6.6e-54   8.5e-51  182.1   0.0     1   194     1   213     1   215 0.84 [subseq from] FabD/lysophospholipase-like protein [Sistotremastrum niveocremeum HHB9708]
TIA53487.1/11-222        -            212 Patatin              PF01734.22   198   7.6e-51  182.3   0.0   1   1   6.8e-54   8.7e-51  182.1   0.0     1   196     1   211     1   212 0.90 [subseq from] FabD/lysophospholipase-like protein [Aureobasidium pullulans]
XP_008079386.1/16-213    -            198 Patatin              PF01734.22   198   7.9e-51  182.2   0.0   1   1     7e-54     9e-51  182.1   0.0     1   195     1   197     1   198 0.90 [subseq from] FabD/lysophospholipase-like protein [Glarea lozoyensis ATCC 20868] >EPE34234.1 FabD/lysophospholipase-like protein [Glarea lozoyensis ATCC 20868]
RAO73453.1/23-222        -            200 Patatin              PF01734.22   198   8.1e-51  182.2   0.0   1   1     7e-54     9e-51  182.1   0.0     1   196     1   199     1   200 0.94 [subseq from] hypothetical protein BHQ10_009465 [Talaromyces amestolkiae]
KZT36503.1/16-213        -            198 Patatin              PF01734.22   198   8.4e-51  182.2   0.0   1   1   7.4e-54   9.5e-51  182.0   0.0     1   196     1   197     1   198 0.91 [subseq from] FabD/lysophospholipase-like protein [Sistotremastrum suecicum HHB10207 ss-3]
XP_025536776.1/191-385   -            195 Patatin              PF01734.22   198   8.4e-51  182.2   0.0   1   1   7.3e-54   9.3e-51  182.0   0.0     1   194     1   193     1   195 0.90 [subseq from] FabD/lysophospholipase-like protein [Aspergillus costaricaensis CBS 115574] >RAK85941.1 FabD/lysophospholipase-like protein [Aspergillus costaricaensis CBS 115574]
THU83058.1/15-217        -            203 Patatin              PF01734.22   198   8.5e-51  182.1   0.0   1   1   7.4e-54   9.6e-51  182.0   0.0     1   196     1   202     1   203 0.92 [subseq from] FabD/lysophospholipase-like protein [Dendrothele bispora CBS 962.96]
XP_016231510.1/26-226    -            201 Patatin              PF01734.22   198   8.5e-51  182.1   0.0   1   1   7.4e-54   9.5e-51  182.0   0.0     1   196     1   200     1   201 0.95 [subseq from] hypothetical protein PV08_10594 [Exophiala spinifera] >KIW11294.1 hypothetical protein PV08_10594 [Exophiala spinifera]
KIM93182.1/24-211        -            188 Patatin              PF01734.22   198   8.5e-51  182.1   0.0   1   1   8.3e-54   1.1e-50  181.8   0.0     1   196     1   187     1   188 0.91 [subseq from] hypothetical protein OIDMADRAFT_138250 [Oidiodendron maius Zn]
TVY37960.1/11-211        -            201 Patatin              PF01734.22   198   8.7e-51  182.1   0.0   1   1   7.6e-54   9.8e-51  181.9   0.0     1   194     1   200     1   201 0.86 [subseq from] Kinesin light chain, partial [Lachnellula subtilissima]
CUA75834.1/31-256        -            226 Patatin              PF01734.22   198   8.8e-51  182.1   0.0   1   1   7.8e-54     1e-50  181.9   0.0     1   196     1   225     1   226 0.90 [subseq from] Phospholipase A I [Rhizoctonia solani]
PPQ69600.1/27-255        -            229 Patatin              PF01734.22   198   9.1e-51  182.0   0.0   1   1     9e-54   1.2e-50  181.7   0.0     1   195     1   227     1   229 0.80 [subseq from] hypothetical protein CVT26_001588 [Gymnopilus dilepis]
THU91085.1/15-217        -            203 Patatin              PF01734.22   198   9.4e-51  182.0   0.0   1   1   8.2e-54   1.1e-50  181.8   0.0     1   196     1   202     1   203 0.91 [subseq from] FabD/lysophospholipase-like protein [Dendrothele bispora CBS 962.96]
KND93534.1/20-235        -            216 Patatin              PF01734.22   198   9.7e-51  182.0   0.0   1   1   8.7e-54   1.1e-50  181.8   0.0     1   196     1   215     1   216 0.81 [subseq from] hypothetical protein TOPH_01531, partial [Tolypocladium ophioglossoides CBS 100239]
XP_007686892.1/8-208     -            201 Patatin              PF01734.22   198   9.7e-51  182.0   0.0   1   1   8.4e-54   1.1e-50  181.8   0.0     1   196     1   200     1   201 0.89 [subseq from] hypothetical protein COCMIDRAFT_35792 [Bipolaris oryzae ATCC 44560] >EUC46561.1 hypothetical protein COCMIDRAFT_35792 [Bipolaris oryzae ATCC 44560]
THU84996.1/15-218        -            204 Patatin              PF01734.22   198     1e-50  181.9   0.0   1   1   8.9e-54   1.1e-50  181.7   0.0     1   196     1   203     1   204 0.89 [subseq from] hypothetical protein K435DRAFT_764610 [Dendrothele bispora CBS 962.96]
RMY81695.1/613-806       -            194 Patatin              PF01734.22   198     1e-50  181.9   0.0   1   1   8.9e-54   1.1e-50  181.7   0.0     1   195     1   192     1   194 0.88 [subseq from] hypothetical protein D0861_08206 [Hortaea werneckii]
XP_018744496.1/235-444   -            210 Patatin              PF01734.22   198     1e-50  181.8   0.0   1   1   9.6e-54   1.2e-50  181.6   0.0     1   194     1   209     1   210 0.81 [subseq from] hypothetical protein FVEG_01563 [Fusarium verticillioides 7600] >EWG38305.1 hypothetical protein FVEG_01563 [Fusarium verticillioides 7600] >RBQ93879.1 hypothetical protein FVER53263_01563 [Fusarium verticillioides]
GAO15600.1/24-262        -            239 Patatin              PF01734.22   198   1.1e-50  181.8   0.0   1   1   1.6e-53   2.1e-50  180.9   0.0    25   196     7   238     3   239 0.95 [subseq from] hypothetical protein UVI_02050330 [Ustilaginoidea virens]
KAE8367487.1/9-206       -            198 Patatin              PF01734.22   198   1.2e-50  181.7   0.0   1   1     1e-53   1.3e-50  181.6   0.0     1   198     1   198     1   198 0.92 [subseq from] acyl transferase/acyl hydrolase/lysophospholipase [Aspergillus caelatus]
PNH26353.1/9-205         -            197 Patatin              PF01734.22   198   1.2e-50  181.7   0.0   1   1     1e-53   1.3e-50  181.5   0.0     1   198     1   197     1   197 0.84 [subseq from] hypothetical protein BJF96_g10322 [Verticillium dahliae]
TGO66657.1/24-227        -            204 Patatin              PF01734.22   198   1.2e-50  181.7   0.0   1   1     1e-53   1.3e-50  181.5   0.0     1   196     1   203     1   204 0.91 [subseq from] hypothetical protein BELL_0941g00010 [Botrytis elliptica]
KID98748.1/9-257         -            249 Patatin              PF01734.22   198   1.2e-50  181.6   0.1   1   1   1.1e-53   1.4e-50  181.4   0.1     1   197     1   249     1   249 0.86 [subseq from] Ankyrin repeat-containing domain protein, partial [Metarhizium majus ARSEF 297]
OOO13378.1/240-442       -            203 Patatin              PF01734.22   198   1.3e-50  181.5   0.0   1   1   1.1e-53   1.4e-50  181.4   0.0     1   194     1   201     1   203 0.85 [subseq from] Patatin [Aspergillus oryzae]
XP_001817389.3/32-234    -            203 Patatin              PF01734.22   198   1.3e-50  181.5   0.0   1   1   1.1e-53   1.4e-50  181.4   0.0     1   194     1   201     1   203 0.85 [subseq from] unnamed protein product [Aspergillus oryzae RIB40] >BAE55387.1 unnamed protein product [Aspergillus oryzae RIB40] >EIT77511.1 intracellular membrane-bound Ca2+-independent phospholipase A2 [Aspergillus oryzae 3.042] >KDE76958.1 intracellular membrane-bound Ca2+-independent phospholipase A2 [Aspergillus oryzae 100-8]
PNH58841.1/9-202         -            194 Patatin              PF01734.22   198   1.3e-50  181.5   0.0   1   1   1.1e-53   1.4e-50  181.4   0.0     1   198     1   194     1   194 0.87 [subseq from] hypothetical protein VD0002_g8698 [Verticillium dahliae]
XP_018063784.1/1-195     -            195 Patatin              PF01734.22   198   1.3e-50  181.5   0.0   1   1   1.1e-53   1.5e-50  181.4   0.0     4   195     1   194     1   195 0.88 [subseq from] FabD/lysophospholipase-like protein, partial [Phialocephala scopiformis] >KUJ09429.1 FabD/lysophospholipase-like protein, partial [Phialocephala scopiformis]
OQD75548.1/23-222        -            200 Patatin              PF01734.22   198   1.4e-50  181.4   0.0   1   1   1.2e-53   1.6e-50  181.3   0.0     1   196     1   199     1   200 0.91 [subseq from] hypothetical protein PENANT_c153G09885 [Penicillium antarcticum]
XP_028500135.1/9-244     -            236 Patatin              PF01734.22   198   1.4e-50  181.4   0.0   1   1   1.3e-53   1.6e-50  181.2   0.0     1   196     1   235     1   236 0.91 [subseq from] hypothetical protein AA0111_g12273 [Alternaria arborescens] >RYO13366.1 hypothetical protein AA0111_g12273 [Alternaria arborescens]
RBR10882.1/235-444       -            210 Patatin              PF01734.22   198   1.4e-50  181.4   0.0   1   1   1.3e-53   1.7e-50  181.2   0.0     1   194     1   209     1   210 0.80 [subseq from] hypothetical protein FVER53590_01563 [Fusarium verticillioides]
RMZ74330.1/596-796       -            201 Patatin              PF01734.22   198   1.4e-50  181.4   0.0   1   1   1.3e-53   1.6e-50  181.2   0.0     1   196     1   200     1   201 0.82 [subseq from] integral membrane [Pyrenophora seminiperda CCB06]
KAE8132750.1/9-206       -            198 Patatin              PF01734.22   198   1.4e-50  181.4   0.0   1   1   1.3e-53   1.6e-50  181.2   0.0     1   198     1   198     1   198 0.91 [subseq from] acyl transferase/acyl hydrolase/lysophospholipase [Aspergillus pseudotamarii]
ESK95612.1/415-619       -            205 Patatin              PF01734.22   198   1.4e-50  181.4   0.0   1   1   1.3e-53   1.6e-50  181.2   0.0     1   194     1   203     1   205 0.81 [subseq from] patatin family protein [Moniliophthora roreri MCA 2997]
KTB34914.1/425-629       -            205 Patatin              PF01734.22   198   1.4e-50  181.4   0.0   1   1   1.3e-53   1.6e-50  181.2   0.0     1   194     1   203     1   205 0.81 [subseq from] hypothetical protein WG66_12547 [Moniliophthora roreri]
RVX69076.1/2-244         -            243 Patatin              PF01734.22   198   1.5e-50  181.4   0.1   1   1   1.6e-53   2.1e-50  180.9   0.1    26   194    14   241     1   243 0.91 [subseq from] hypothetical protein B0A52_06789 [Exophiala mesophila]
PMD23420.1/13-215        -            203 Patatin              PF01734.22   198   1.5e-50  181.3   0.0   1   1   1.3e-53   1.7e-50  181.2   0.0     1   196     1   202     1   203 0.90 [subseq from] FabD/lysophospholipase-like protein [Pezoloma ericae]
OTB15007.1/8-198         -            191 Patatin              PF01734.22   198   1.5e-50  181.3   0.0   1   1   1.4e-53   1.9e-50  181.0   0.0     1   196     1   190     1   191 0.84 [subseq from] hypothetical protein K445DRAFT_12287 [Daldinia sp. EC12]
GAM82821.1/9-205         -            197 Patatin              PF01734.22   198   1.6e-50  181.3   0.0   1   1   1.4e-53   1.8e-50  181.1   0.0     1   194     1   196     1   197 0.94 [subseq from] hypothetical protein ANO11243_008070 [fungal sp. No.11243]
OQD60773.1/18-216        -            199 Patatin              PF01734.22   198   1.6e-50  181.3   0.0   1   1   1.4e-53   1.8e-50  181.1   0.0     1   196     1   198     1   199 0.91 [subseq from] hypothetical protein PENPOL_c020G08966 [Penicillium polonicum]
TAQ85904.1/7-211         -            205 Patatin              PF01734.22   198   1.6e-50  181.2   0.0   1   1   1.4e-53   1.8e-50  181.1   0.0     1   198     1   205     1   205 0.91 [subseq from] hypothetical protein B7494_g5770 [Chlorociboria aeruginascens]
THU99479.1/15-219        -            205 Patatin              PF01734.22   198   1.7e-50  181.2   0.0   1   1   1.4e-53   1.9e-50  181.0   0.0     1   196     1   204     1   205 0.92 [subseq from] hypothetical protein K435DRAFT_837658 [Dendrothele bispora CBS 962.96]
TDZ40964.1/10-215        -            206 Patatin              PF01734.22   198   1.7e-50  181.2   0.1   1   1   1.5e-53   1.9e-50  181.0   0.1     1   194     1   204     1   206 0.87 [subseq from] Vegetative incompatibility protein HET-E-1 [Colletotrichum trifolii]
OQD70361.1/21-218        -            198 Patatin              PF01734.22   198   1.7e-50  181.1   0.0   1   1   1.5e-53   1.9e-50  181.0   0.0     1   196     1   197     1   198 0.90 [subseq from] hypothetical protein PENDEC_c024G06554 [Penicillium decumbens]
RPA75823.1/21-227        -            207 Patatin              PF01734.22   198   1.8e-50  181.1   0.0   1   1   1.5e-53     2e-50  180.9   0.0     1   196     1   206     1   207 0.90 [subseq from] hypothetical protein BJ508DRAFT_331734 [Ascobolus immersus RN42]
PHH62093.1/20-270        -            251 Patatin              PF01734.22   198   1.8e-50  181.1   2.2   1   1   1.1e-51   1.5e-48  174.8   2.2     1   196     1   250     1   251 0.93 [subseq from] hypothetical protein CDD81_7586 [Ophiocordyceps australis]
KLP01957.1/22-223        -            202 Patatin              PF01734.22   198   1.8e-50  181.1   0.1   1   1   1.6e-53     2e-50  180.9   0.1     1   196     1   201     1   202 0.91 [subseq from] calcium-independent phospholipase A2 [Fusarium fujikuroi] >SCO09209.1 related to calcium-independent phospholipase A2 [Fusarium fujikuroi]
SCV60782.1/22-223        -            202 Patatin              PF01734.22   198   1.8e-50  181.1   0.1   1   1   1.6e-53     2e-50  180.9   0.1     1   196     1   201     1   202 0.91 [subseq from] related to calcium-independent phospholipase A2 [Fusarium fujikuroi]
XP_023436370.1/22-223    -            202 Patatin              PF01734.22   198   1.8e-50  181.1   0.1   1   1   1.6e-53     2e-50  180.9   0.1     1   196     1   201     1   202 0.91 [subseq from] related to calcium-independent phospholipase A2 [Fusarium fujikuroi IMI 58289] >CCT74292.1 related to calcium-independent phospholipase A2 [Fusarium fujikuroi IMI 58289] >SCO26322.1 related to calcium-independent phospholipase A2 [Fusarium fujikuroi] >SCO53529.1 related to calcium-independent phospholipase A2 [Fusarium fujikuroi] >SCN82827.1 related to calcium-independent phospholipase A2 [Fusarium fujikuroi]
KKF97111.1/18-213        -            196 Patatin              PF01734.22   198   1.9e-50  181.0   0.1   1   1   1.6e-53   2.1e-50  180.9   0.1     1   196     1   195     1   196 0.95 [subseq from] Calcium-independent phospholipase A2-gamma [Ceratocystis platani]
KIK65149.1/426-633       -            208 Patatin              PF01734.22   198   1.9e-50  181.0   0.0   1   1   1.6e-53   2.1e-50  180.9   0.0     1   194     1   206     1   208 0.88 [subseq from] hypothetical protein GYMLUDRAFT_258629 [Gymnopus luxurians FD-317 M1]
OJD27184.1/22-221        -            200 Patatin              PF01734.22   198     2e-50  180.9   0.0   1   1   1.8e-53   2.3e-50  180.7   0.0     1   198     1   200     1   200 0.95 [subseq from] hypothetical protein ACJ73_01426 [Blastomyces percursus]
RMY90904.1/569-761       -            193 Patatin              PF01734.22   198     2e-50  180.9   0.1   1   1   1.8e-53   2.3e-50  180.7   0.1     2   195     1   191     1   193 0.84 [subseq from] hypothetical protein D0864_06163 [Hortaea werneckii]
KLJ11899.1/22-221        -            200 Patatin              PF01734.22   198   2.1e-50  180.8   0.0   1   1   1.9e-53   2.4e-50  180.7   0.0     1   198     1   200     1   200 0.95 [subseq from] hypothetical protein EMPG_12952 [Blastomyces silverae]
KAE8149604.1/241-431     -            191 Patatin              PF01734.22   198   2.2e-50  180.8   0.0   1   1   1.9e-53   2.5e-50  180.6   0.0     1   194     1   190     1   191 0.89 [subseq from] acyl transferase/acyl hydrolase/lysophospholipase [Aspergillus avenaceus]
EXA53700.1/17-217        -            201 Patatin              PF01734.22   198   2.4e-50  180.7   0.0   1   1   2.1e-53   2.7e-50  180.5   0.0     1   196     1   200     1   201 0.98 [subseq from] hypothetical protein FOVG_01433 [Fusarium oxysporum f. sp. pisi HDV247]
EXA53701.1/17-217        -            201 Patatin              PF01734.22   198   2.4e-50  180.7   0.0   1   1   2.1e-53   2.7e-50  180.5   0.0     1   196     1   200     1   201 0.98 [subseq from] hypothetical protein FOVG_01433 [Fusarium oxysporum f. sp. pisi HDV247] >EXA53702.1 hypothetical protein FOVG_01433 [Fusarium oxysporum f. sp. pisi HDV247]
EXA53705.1/17-217        -            201 Patatin              PF01734.22   198   2.4e-50  180.7   0.0   1   1   2.1e-53   2.7e-50  180.5   0.0     1   196     1   200     1   201 0.98 [subseq from] hypothetical protein FOVG_01433 [Fusarium oxysporum f. sp. pisi HDV247] >EXA53706.1 hypothetical protein FOVG_01433 [Fusarium oxysporum f. sp. pisi HDV247]
KAE8365962.1/192-383     -            192 Patatin              PF01734.22   198   2.4e-50  180.7   0.0   1   1   2.4e-53   3.1e-50  180.3   0.0     1   194     1   190     1   192 0.84 [subseq from] acyl transferase/acyl hydrolase/lysophospholipase [Aspergillus caelatus]
RYO26426.1/24-224        -            201 Patatin              PF01734.22   198   2.4e-50  180.7   0.0   1   1   2.1e-53   2.7e-50  180.5   0.0     1   196     1   200     1   201 0.91 [subseq from] hypothetical protein AA0113_g12484 [Alternaria arborescens]
XP_028500480.1/24-224    -            201 Patatin              PF01734.22   198   2.4e-50  180.7   0.0   1   1   2.1e-53   2.7e-50  180.5   0.0     1   196     1   200     1   201 0.91 [subseq from] hypothetical protein AA0111_g11918 [Alternaria arborescens] >RYO14578.1 hypothetical protein AA0111_g11918 [Alternaria arborescens]
KKY25260.1/3-247         -            245 Patatin              PF01734.22   198   2.5e-50  180.6   0.0   1   1     3e-53   3.9e-50  180.0   0.0    25   194    12   243     3   245 0.96 [subseq from] putative patatin-like serine [Phaeomoniella chlamydospora]
CEJ57848.1/19-217        -            199 Patatin              PF01734.22   198   2.5e-50  180.6   0.0   1   1   2.2e-53   2.8e-50  180.4   0.0     1   196     1   198     1   199 0.94 [subseq from] hypothetical protein PMG11_06527 [Penicillium brasilianum]
CUA74930.1/12-210        -            199 Patatin              PF01734.22   198   2.5e-50  180.6   0.0   1   1   2.2e-53   2.9e-50  180.4   0.0     1   195     1   198     1   199 0.94 [subseq from] hypothetical protein RSOLAG22IIIB_01562 [Rhizoctonia solani]
KAA8911305.1/7-263       -            257 Patatin              PF01734.22   198   2.6e-50  180.5   0.0   1   1   2.5e-53   3.2e-50  180.2   0.0     1   196     1   256     1   257 0.81 [subseq from] acyl transferase/acyl hydrolase/lysophospholipase, partial [Sphaerosporella brunnea]
TVY45746.1/11-211        -            201 Patatin              PF01734.22   198   2.8e-50  180.4   0.0   1   1   2.5e-53   3.2e-50  180.3   0.0     1   194     1   200     1   201 0.87 [subseq from] Kinesin light chain [Lachnellula occidentalis]
XP_007839871.1/7-216     -            210 Patatin              PF01734.22   198   2.8e-50  180.4   0.0   1   1   2.4e-53   3.2e-50  180.3   0.0     1   196     1   209     1   210 0.94 [subseq from] hypothetical protein PFICI_13099 [Pestalotiopsis fici W106-1] >ETS74615.1 hypothetical protein PFICI_13099 [Pestalotiopsis fici W106-1]
XP_016585898.1/9-209     -            201 Patatin              PF01734.22   198   2.9e-50  180.4   0.0   1   1   2.5e-53   3.2e-50  180.3   0.0     1   196     1   200     1   201 0.82 [subseq from] hypothetical protein SPSK_03911 [Sporothrix schenckii 1099-18] >KJR83222.1 hypothetical protein SPSK_03911 [Sporothrix schenckii 1099-18]
KAE8422858.1/9-206       -            198 Patatin              PF01734.22   198   2.9e-50  180.4   0.0   1   1   2.5e-53   3.3e-50  180.2   0.0     1   198     1   198     1   198 0.92 [subseq from] acyl transferase/acyl hydrolase/lysophospholipase [Aspergillus pseudocaelatus]
THV63928.1/252-456       -            205 Patatin              PF01734.22   198   2.9e-50  180.4   0.0   1   1   2.6e-53   3.3e-50  180.2   0.0     1   194     1   204     1   205 0.91 [subseq from] hypothetical protein D6D28_10284 [Aureobasidium pullulans]
RYC53712.1/18-215        -            198 Patatin              PF01734.22   198     3e-50  180.4   0.0   1   1   2.6e-53   3.3e-50  180.2   0.0     1   198     1   198     1   198 0.94 [subseq from] hypothetical protein CHU98_g12497 [Xylaria longipes]
TDZ31377.1/10-215        -            206 Patatin              PF01734.22   198     3e-50  180.3   0.1   1   1   2.6e-53   3.4e-50  180.2   0.1     1   194     1   204     1   206 0.87 [subseq from] Calcium-independent phospholipase A2-gamma [Colletotrichum spinosum]
RDI82782.1/7-281         -            275 Patatin              PF01734.22   198   3.1e-50  180.3   0.0   1   1   4.8e-53   6.2e-50  179.3   0.0     4   196     1   274     1   275 0.91 [subseq from] hypothetical protein Vi05172_g7208 [Venturia inaequalis]
EUC54879.1/48-250        -            203 Patatin              PF01734.22   198   3.2e-50  180.3   0.0   1   1   2.8e-53   3.6e-50  180.1   0.0     1   196     1   202     1   203 0.94 [subseq from] patatin-like phospholipase [Rhizoctonia solani AG-3 Rhs1AP]
ORY10130.1/24-224        -            201 Patatin              PF01734.22   198   3.2e-50  180.3   0.0   1   1   2.8e-53   3.6e-50  180.1   0.0     1   196     1   200     1   201 0.96 [subseq from] acyl transferase/acyl hydrolase/lysophospholipase [Clohesyomyces aquaticus]
PQE21412.1/8-213         -            206 Patatin              PF01734.22   198   3.2e-50  180.2   0.0   1   1   2.8e-53   3.6e-50  180.1   0.0     1   196     1   205     1   206 0.92 [subseq from] Ankyrin repeat-containing domain protein [Rutstroemia sp. NJR-2017a BBW]
KAB8244920.1/158-360     -            203 Patatin              PF01734.22   198   3.3e-50  180.2   0.0   1   1   2.9e-53   3.7e-50  180.1   0.0     1   194     1   201     1   203 0.85 [subseq from] acyl transferase/acyl hydrolase/lysophospholipase [Aspergillus parvisclerotigenus]
KXG51962.1/18-216        -            199 Patatin              PF01734.22   198   3.3e-50  180.2   0.0   1   1   2.9e-53   3.8e-50  180.0   0.0     1   196     1   198     1   199 0.90 [subseq from] Patatin/Phospholipase A2-related protein [Penicillium griseofulvum]
RPA74027.1/11-205        -            195 Patatin              PF01734.22   198   3.4e-50  180.2   0.0   1   1     3e-53   3.8e-50  180.0   0.0     1   196     1   194     1   195 0.94 [subseq from] hypothetical protein BJ508DRAFT_41320 [Ascobolus immersus RN42]
KZN84436.1/51-249        -            199 Patatin              PF01734.22   198   3.8e-50  180.0   0.0   1   1   3.3e-53   4.3e-50  179.9   0.0     1   196     1   198     1   199 0.89 [subseq from] Nephrocystin-3 [Penicillium chrysogenum]
XP_002556954.1/18-216    -            199 Patatin              PF01734.22   198   3.8e-50  180.0   0.0   1   1   3.3e-53   4.3e-50  179.9   0.0     1   196     1   198     1   199 0.89 [subseq from] Pc12g00510 [Penicillium rubens Wisconsin 54-1255] >CAP79678.1 Pc12g00510 [Penicillium rubens Wisconsin 54-1255]
PGG95771.1/24-224        -            201 Patatin              PF01734.22   198   3.9e-50  180.0   0.0   1   1   3.4e-53   4.3e-50  179.8   0.0     1   196     1   200     1   201 0.93 [subseq from] hypothetical protein GX51_08124 [Blastomyces parvus]
KEP51724.1/48-250        -            203 Patatin              PF01734.22   198   3.9e-50  180.0   0.0   1   1   3.4e-53   4.4e-50  179.8   0.0     1   196     1   202     1   203 0.94 [subseq from] patatin-like phospholipase [Rhizoctonia solani 123E]
XP_016599838.1/18-216    -            199 Patatin              PF01734.22   198     4e-50  180.0   0.0   1   1   3.4e-53   4.4e-50  179.8   0.0     1   196     1   198     1   199 0.92 [subseq from] Acyl transferase/acyl hydrolase/lysophospholipase [Penicillium expansum] >KGO58344.1 Acyl transferase/acyl hydrolase/lysophospholipase [Penicillium expansum] >KGO65735.1 Acyl transferase/acyl hydrolase/lysophospholipase [Penicillium expansum]
EMR68414.1/156-355       -            200 Patatin              PF01734.22   198     4e-50  180.0   0.0   1   1   3.5e-53   4.5e-50  179.8   0.0     1   194     1   199     1   200 0.81 [subseq from] putative protein kinase subdomain-containing protein [Eutypa lata UCREL1]
[truncated: 2,397,866 more chars]
