# Supplementary material for: Exploring a diverse world of effector domains and amyloid signaling motifs in fungal NLR proteins
Source: PLoS Comput Biol. 2022 Dec 21;18(12):e1010787. doi: 10.1371/journal.pcbi.1010787 (PMC9815663; doi:10.1371/journal.pcbi.1010787)
Supplement: S10 Data — The lists were obtained through iterative searches in NCBI “nr” starting from Pfam profiles of known NLR effector domains. (GZ) [file pcbi.1010787.s017.tar.gz › PF04607/conv_alignment.tbl]

#                                                                              --- full sequence --- -------------- this domain -------------   hmm coord   ali coord   env coord
# target name          accession   tlen query name           accession   qlen   E-value  score  bias   #  of  c-Evalue  i-Evalue  score  bias  from    to  from    to  from    to  acc description of target
#  ------------------- ---------- ----- -------------------- ---------- ----- --------- ------ ----- --- --- --------- --------- ------ ----- ----- ----- ----- ----- ----- ----- ---- ---------------------
KGQ13568.1/692-802     -            111 RelA_SpoT            PF04607.17   117   3.4e-35  130.0   0.0   1   1     1e-39   3.8e-35  129.8   0.0     1   115     1   110     1   111 0.98 [subseq from] GTP pyrophosphokinase [Beauveria bassiana D1-5]
KGQ11029.1/307-417     -            111 RelA_SpoT            PF04607.17   117   8.7e-35  128.7   0.1   1   1   2.6e-39   9.6e-35  128.5   0.1     1   115     1   110     1   111 0.98 [subseq from] Guanosine-3',5'-bis(diphosphate) 3'-pyrophosphohydrolase [Beauveria bassiana D1-5]
KDQ20207.1/150-259     -            110 RelA_SpoT            PF04607.17   117   3.1e-32  120.4   0.0   1   1   9.3e-37   3.4e-32  120.3   0.0     1   113     1   109     1   110 0.98 [subseq from] hypothetical protein BOTBODRAFT_170209 [Botryobasidium botryosum FD-172 SS1]
EJD47241.1/99-208      -            110 RelA_SpoT            PF04607.17   117   2.1e-29  111.3   0.0   1   1   6.2e-34   2.3e-29  111.2   0.0     3   114     1   109     1   110 0.97 [subseq from] Nucleotidyltransferase [Auricularia subglabra TFB-10046 SS5]
PKC51147.1/9-119       -            111 RelA_SpoT            PF04607.17   117   6.5e-23   90.4   1.1   1   1     2e-27   7.3e-23   90.2   1.1    20   115     2   110     1   111 0.91 [subseq from] hypothetical protein RhiirA1_484419, partial [Rhizophagus irregularis]
KAB8234959.1/49-173    -            125 RelA_SpoT            PF04607.17   117     1e-19   80.0   0.0   1   1   3.2e-24   1.2e-19   79.8   0.0     1   113     1   124     1   125 0.96 [subseq from] hypothetical protein BDW43DRAFT_48053 [Aspergillus alliaceus]
KAE8388890.1/49-173    -            125 RelA_SpoT            PF04607.17   117   1.2e-19   79.8   0.0   1   1   3.8e-24   1.4e-19   79.6   0.0     1   113     1   124     1   125 0.96 [subseq from] hypothetical protein BDV23DRAFT_184889 [Aspergillus albertensis]
XP_026599242.1/49-173  -            125 RelA_SpoT            PF04607.17   117     1e-18   76.8   0.0   1   1   3.1e-23   1.1e-18   76.7   0.0     1   113     1   124     1   125 0.95 [subseq from] hypothetical protein DSM5745_10164 [Aspergillus mulundensis] >RDW63053.1 hypothetical protein DSM5745_10164 [Aspergillus mulundensis]
RDH16372.1/49-173      -            125 RelA_SpoT            PF04607.17   117     5e-18   74.6   0.0   1   1   1.5e-22   5.7e-18   74.4   0.0     1   113     1   124     1   125 0.95 [subseq from] hypothetical protein M747DRAFT_325523 [Aspergillus niger ATCC 13496]
XP_025460104.1/49-173  -            125 RelA_SpoT            PF04607.17   117     5e-18   74.6   0.0   1   1   1.5e-22   5.7e-18   74.4   0.0     1   113     1   124     1   125 0.95 [subseq from] hypothetical protein BO96DRAFT_380654 [Aspergillus lacticoffeatus CBS 101883] >CAK46026.1 unnamed protein product [Aspergillus niger] >PYH62049.1 hypothetical protein BO96DRAFT_380654 [Aspergillus lacticoffeatus CBS 101883]
XP_026629400.1/49-173  -            125 RelA_SpoT            PF04607.17   117     5e-18   74.6   0.0   1   1   1.5e-22   5.7e-18   74.4   0.0     1   113     1   124     1   125 0.95 [subseq from] hypothetical protein BDQ94DRAFT_167993 [Aspergillus welwitschiae] >RDH36378.1 hypothetical protein BDQ94DRAFT_167993 [Aspergillus welwitschiae]
TGO43698.1/48-171      -            124 RelA_SpoT            PF04607.17   117   1.1e-17   73.5   0.9   1   1   3.6e-22   1.4e-17   73.2   0.9     1   113     1   123     1   124 0.87 [subseq from] hypothetical protein BCON_1051g00010 [Botryotinia convoluta]
TRX89708.1/52-178      -            127 RelA_SpoT            PF04607.17   117   2.7e-17   72.2   1.3   1   1   8.4e-22   3.1e-17   72.0   1.3     2   113     1   125     1   127 0.88 [subseq from] hypothetical protein FHL15_009458 [Xylaria flabelliformis]
OJJ30962.1/48-177      -            130 RelA_SpoT            PF04607.17   117   6.2e-17   71.1   3.4   1   1   1.9e-21   7.1e-17   70.9   3.4     2   113     1   130     1   130 0.92 [subseq from] hypothetical protein ASPWEDRAFT_44911 [Aspergillus wentii DTO 134E9]
KOC16610.1/45-185      -            141 RelA_SpoT            PF04607.17   117   9.6e-17   70.5   0.3   1   1     3e-21   1.1e-16   70.2   0.3     1   115     1   140     1   141 0.90 [subseq from] hypothetical protein AFLA70_247g001870 [Aspergillus flavus AF70]
TFK59066.1/178-319     -            142 RelA_SpoT            PF04607.17   117   1.6e-16   69.7   0.0   1   1   6.6e-21   2.5e-16   69.2   0.0     1   114     1   142     1   142 0.91 [subseq from] hypothetical protein BDN72DRAFT_865452 [Pluteus cervinus]
RYC59182.1/58-186      -            129 RelA_SpoT            PF04607.17   117   2.8e-16   69.0   0.5   1   1   8.6e-21   3.2e-16   68.8   0.5     1   113     1   129     1   129 0.87 [subseq from] hypothetical protein CHU98_g7034 [Xylaria longipes]
XP_022393321.1/46-182  -            137 RelA_SpoT            PF04607.17   117   3.7e-16   68.6   0.0   1   1   1.2e-20   4.4e-16   68.3   0.0     2   114     1   136     1   137 0.91 [subseq from] hypothetical protein ABOM_001679 [Aspergillus bombycis] >OGM49604.1 hypothetical protein ABOM_001679 [Aspergillus bombycis]
KAB8244998.1/45-185    -            141 RelA_SpoT            PF04607.17   117   4.1e-16   68.5   0.2   1   1   1.3e-20   4.9e-16   68.2   0.2     1   115     1   140     1   141 0.90 [subseq from] hypothetical protein BDV35DRAFT_272461 [Aspergillus parvisclerotigenus]
RMZ43771.1/45-185      -            141 RelA_SpoT            PF04607.17   117   4.1e-16   68.5   0.2   1   1   1.3e-20   4.9e-16   68.2   0.2     1   115     1   140     1   141 0.90 [subseq from] hypothetical protein CA14_009221 [Aspergillus flavus]
XP_002381808.1/13-153  -            141 RelA_SpoT            PF04607.17   117   4.1e-16   68.5   0.2   1   1   1.3e-20   4.9e-16   68.2   0.2     1   115     1   140     1   141 0.90 [subseq from] conserved hypothetical protein [Aspergillus flavus NRRL3357] >EED48392.1 conserved hypothetical protein [Aspergillus flavus NRRL3357]
KAE8141824.1/45-177    -            133 RelA_SpoT            PF04607.17   117   4.2e-16   68.4   0.1   1   1   1.3e-20   4.8e-16   68.2   0.1     1   115     1   132     1   133 0.92 [subseq from] hypothetical protein BDV38DRAFT_295654 [Aspergillus pseudotamarii]
KGO38425.1/63-186      -            124 RelA_SpoT            PF04607.17   117   6.2e-16   67.9   3.4   1   1     2e-20   7.5e-16   67.6   3.4     1   114     1   123     1   124 0.94 [subseq from] RelA/SpoT [Penicillium expansum]
XP_016595573.1/63-186  -            124 RelA_SpoT            PF04607.17   117   6.2e-16   67.9   3.4   1   1     2e-20   7.5e-16   67.6   3.4     1   114     1   123     1   124 0.94 [subseq from] RelA/SpoT [Penicillium expansum] >KGO52877.1 RelA/SpoT [Penicillium expansum] >KGO72108.1 RelA/SpoT [Penicillium expansum]
KAB8215340.1/45-185    -            141 RelA_SpoT            PF04607.17   117   6.3e-16   67.8   0.2   1   1     2e-20   7.5e-16   67.6   0.2     1   115     1   140     1   141 0.90 [subseq from] hypothetical protein BDV33DRAFT_208413 [Aspergillus novoparasiticus]
EIT83066.1/45-185      -            141 RelA_SpoT            PF04607.17   117   6.7e-16   67.7   0.3   1   1   2.2e-20     8e-16   67.5   0.3     1   115     1   140     1   141 0.90 [subseq from] hypothetical protein Ao3042_11699 [Aspergillus oryzae 3.042] >KDE83402.1 hypothetical protein AO1008_09958 [Aspergillus oryzae 100-8]
KAE8334648.1/45-185    -            141 RelA_SpoT            PF04607.17   117   8.5e-16   67.4   0.1   1   1   2.7e-20     1e-15   67.2   0.1     1   115     1   140     1   141 0.91 [subseq from] hypothetical protein BDV24DRAFT_156699 [Aspergillus arachidicola]
RAQ60798.1/45-185      -            141 RelA_SpoT            PF04607.17   117   9.1e-16   67.3   0.2   1   1   2.9e-20   1.1e-15   67.1   0.2     1   115     1   140     1   141 0.90 [subseq from] hypothetical protein COH20_010877 [Aspergillus flavus] >RAQ80274.1 hypothetical protein COH21_011183 [Aspergillus flavus]
KAB8275412.1/45-185    -            141 RelA_SpoT            PF04607.17   117   9.3e-16   67.3   0.3   1   1     3e-20   1.1e-15   67.0   0.3     1   115     1   140     1   141 0.90 [subseq from] hypothetical protein BDV30DRAFT_247634 [Aspergillus minisclerotigenes]
KAB8212087.1/45-185    -            141 RelA_SpoT            PF04607.17   117   1.1e-15   67.0   0.1   1   1   3.7e-20   1.4e-15   66.8   0.1     1   115     1   140     1   141 0.90 [subseq from] hypothetical protein BDV34DRAFT_184627 [Aspergillus parasiticus]
KAE8310615.1/45-185    -            141 RelA_SpoT            PF04607.17   117   1.1e-15   67.0   0.1   1   1   3.7e-20   1.4e-15   66.8   0.1     1   115     1   140     1   141 0.90 [subseq from] hypothetical protein BDV41DRAFT_590267 [Aspergillus transmontanensis]
RAQ40872.1/45-185      -            141 RelA_SpoT            PF04607.17   117   1.6e-15   66.6   0.2   1   1   5.1e-20   1.9e-15   66.3   0.2     1   115     1   140     1   141 0.90 [subseq from] hypothetical protein AFGD_007178 [Aspergillus flavus]
XP_007826973.1/99-239  -            141 RelA_SpoT            PF04607.17   117   1.6e-15   66.5   0.4   1   1   8.8e-20   3.3e-15   65.5   0.4     8   113     2   140     1   141 0.87 [subseq from] hypothetical protein PFICI_00201 [Pestalotiopsis fici W106-1] >ETS86373.1 hypothetical protein PFICI_00201 [Pestalotiopsis fici W106-1]
XP_001825113.1/45-185  -            141 RelA_SpoT            PF04607.17   117   1.7e-15   66.5   0.3   1   1   5.3e-20     2e-15   66.2   0.3     1   115     1   140     1   141 0.90 [subseq from] unnamed protein product [Aspergillus oryzae RIB40] >BAE63980.1 unnamed protein product [Aspergillus oryzae RIB40] >OOO04891.1 RelA/SpoT domain protein [Aspergillus oryzae]
TID06568.1/97-242      -            146 RelA_SpoT            PF04607.17   117   1.9e-15   66.3   0.2   1   1   3.9e-19   1.4e-14   63.5   0.2    10   113     3   145     1   146 0.86 [subseq from] hypothetical protein CH35J_001025 [Colletotrichum higginsianum]
XP_018158975.1/148-293 -            146 RelA_SpoT            PF04607.17   117   1.9e-15   66.3   0.2   1   1   3.9e-19   1.4e-14   63.5   0.2    10   113     3   145     1   146 0.86 [subseq from] hypothetical protein CH63R_06150 [Colletotrichum higginsianum IMI 349063] >OBR10458.1 hypothetical protein CH63R_06150 [Colletotrichum higginsianum IMI 349063]
GAO81092.1/47-199      -            153 RelA_SpoT            PF04607.17   117   1.9e-15   66.3   0.0   1   1   7.3e-20   2.7e-15   65.8   0.0     2   113     1   152     1   153 0.96 [subseq from] hypothetical protein AUD_0052 [Aspergillus udagawae]
OQD65643.1/63-187      -            125 RelA_SpoT            PF04607.17   117   1.9e-15   66.3   3.2   1   1   6.5e-20   2.4e-15   66.0   3.2     1   115     1   124     1   125 0.93 [subseq from] hypothetical protein PENPOL_c005G05836 [Penicillium polonicum]
XP_024728523.1/54-200  -            147 RelA_SpoT            PF04607.17   117   2.4e-15   66.0   0.2   1   1     9e-20   3.4e-15   65.5   0.2     1   115     1   146     1   147 0.88 [subseq from] hypothetical protein K444DRAFT_620704 [Hyaloscypha bicolor E] >PMD51619.1 hypothetical protein K444DRAFT_620704 [Hyaloscypha bicolor E]
OCL15243.1/48-185      -            138 RelA_SpoT            PF04607.17   117   2.4e-15   66.0   0.3   1   1     9e-20   3.3e-15   65.5   0.3     2   114     1   138     1   138 0.82 [subseq from] hypothetical protein AOQ84DRAFT_412575 [Glonium stellatum]
KAE8332926.1/45-185    -            141 RelA_SpoT            PF04607.17   117   2.5e-15   65.9   0.6   1   1   7.9e-20   2.9e-15   65.7   0.6     1   115     1   140     1   141 0.91 [subseq from] hypothetical protein BDV39DRAFT_215922 [Aspergillus sergii]
GAM91039.1/46-178      -            133 RelA_SpoT            PF04607.17   117   2.7e-15   65.8   0.2   1   1   8.6e-20   3.2e-15   65.6   0.2     2   113     1   132     1   133 0.89 [subseq from] hypothetical protein ANO11243_090860 [fungal sp. No.11243]
PIG81941.1/45-184      -            140 RelA_SpoT            PF04607.17   117   4.2e-15   65.2   0.2   1   1   1.3e-19     5e-15   64.9   0.2     1   114     1   139     1   140 0.91 [subseq from] hypothetical protein AARAC_002261 [Aspergillus arachidicola]
KAB8261592.1/45-183    -            139 RelA_SpoT            PF04607.17   117   5.8e-15   64.7   0.3   1   1   1.9e-19   6.9e-15   64.5   0.3     1   114     1   138     1   139 0.90 [subseq from] hypothetical protein BDV32DRAFT_121180 [Aspergillus nomius] >KAE8406827.1 hypothetical protein BDV37DRAFT_291545 [Aspergillus pseudonomius]
XP_015405736.1/45-183  -            139 RelA_SpoT            PF04607.17   117   7.4e-15   64.4   0.4   1   1   2.4e-19   8.9e-15   64.1   0.4     1   114     1   138     1   139 0.90 [subseq from] hypothetical protein ANOM_007541 [Aspergillus nomius NRRL 13137] >KNG84813.1 hypothetical protein ANOM_007541 [Aspergillus nomius NRRL 13137]
KAE8158956.1/45-185    -            141 RelA_SpoT            PF04607.17   117   9.2e-15   64.1   0.0   1   1   3.1e-19   1.1e-14   63.8   0.0     1   115     1   140     1   141 0.90 [subseq from] hypothetical protein BDV40DRAFT_307431 [Aspergillus tamarii]
OQD90622.1/50-174      -            125 RelA_SpoT            PF04607.17   117   1.6e-14   63.3   1.7   1   1   5.4e-19     2e-14   63.0   1.7     1   114     1   124     1   125 0.93 [subseq from] hypothetical protein PENANT_c001G01724 [Penicillium antarcticum]
PVI03495.1/145-269     -            125 RelA_SpoT            PF04607.17   117   1.7e-14   63.2   0.2   1   1   1.2e-18   4.5e-14   61.9   0.2    21   114     4   124     1   125 0.89 [subseq from] hypothetical protein DM02DRAFT_625737 [Periconia macrospinosa]
KAE8372325.1/45-176    -            132 RelA_SpoT            PF04607.17   117     2e-14   63.0   0.1   1   1     6e-19   2.2e-14   62.8   0.1     1   115     1   131     1   132 0.90 [subseq from] hypothetical protein BDV26DRAFT_302045 [Aspergillus bertholletius]
KJK63798.1/47-185      -            139 RelA_SpoT            PF04607.17   117   2.2e-14   62.9   0.0   1   1     7e-19   2.6e-14   62.6   0.0     3   115     1   138     1   139 0.90 [subseq from] hypothetical protein P875_00064714 [Aspergillus parasiticus SU-1]
OQD87163.1/46-197      -            152 RelA_SpoT            PF04607.17   117   2.7e-14   62.6   0.2   1   1   1.8e-18   6.6e-14   61.3   0.2     1   113     1   151     1   152 0.93 [subseq from] hypothetical protein PENANT_c006G02029 [Penicillium antarcticum]
GAO81958.1/47-200      -            154 RelA_SpoT            PF04607.17   117   3.9e-14   62.1   0.1   1   1   1.4e-18   5.3e-14   61.6   0.1     1   113     1   153     1   154 0.92 [subseq from] hypothetical protein AUD_0918 [Aspergillus udagawae]
KAE8360924.1/45-185    -            141 RelA_SpoT            PF04607.17   117   4.6e-14   61.8   0.0   1   1   1.5e-18   5.4e-14   61.6   0.0     1   115     1   140     1   141 0.92 [subseq from] hypothetical protein BDV27DRAFT_167322 [Aspergillus caelatus]
OCK76807.1/50-202      -            153 RelA_SpoT            PF04607.17   117   4.9e-14   61.8   0.7   1   1   2.4e-18   8.7e-14   60.9   0.7     1   114     1   153     1   153 0.88 [subseq from] hypothetical protein K432DRAFT_462305 [Lepidopterella palustris CBS 459.81]
XP_028502253.1/74-245  -            172 RelA_SpoT            PF04607.17   117   6.2e-14   61.4   0.4   1   1     2e-17   7.3e-13   58.0   0.4     1   114     1   172     1   172 0.92 [subseq from] hypothetical protein AA0111_g10110 [Alternaria arborescens] >RYN29783.1 hypothetical protein AA0112_g7083 [Alternaria arborescens] >RYO20384.1 hypothetical protein AA0111_g10110 [Alternaria arborescens] >RYO72774.1 hypothetical protein AA0113_g708 [Alternaria arborescens]
XP_016265441.1/70-239  -            170 RelA_SpoT            PF04607.17   117   8.9e-14   60.9   0.3   1   1   8.1e-18     3e-13   59.2   0.3     2   114     1   170     1   170 0.92 [subseq from] hypothetical protein PV06_03627 [Exophiala oligosperma] >KIW45225.1 hypothetical protein PV06_03627 [Exophiala oligosperma]
TRX93721.1/394-537     -            144 RelA_SpoT            PF04607.17   117   1.1e-13   60.7   0.0   1   1   3.8e-18   1.4e-13   60.2   0.0     1   113     1   143     1   144 0.88 [subseq from] hypothetical protein FHL15_005397 [Xylaria flabelliformis]
XP_018077253.1/62-212  -            151 RelA_SpoT            PF04607.17   117   1.1e-13   60.6   1.9   1   1   4.2e-18   1.6e-13   60.1   1.9     1   113     1   150     1   151 0.87 [subseq from] hypothetical protein LY89DRAFT_313594 [Phialocephala scopiformis] >KUJ22898.1 hypothetical protein LY89DRAFT_313594 [Phialocephala scopiformis]
RFU27543.1/65-215      -            151 RelA_SpoT            PF04607.17   117   1.1e-13   60.6   2.4   1   1   4.4e-18   1.6e-13   60.0   2.4     1   113     1   150     1   151 0.88 [subseq from] hypothetical protein B7463_g8792, partial [Scytalidium lignicola]
OCK89677.1/48-185      -            138 RelA_SpoT            PF04607.17   117   1.3e-13   60.4   0.4   1   1   5.1e-18   1.9e-13   59.8   0.4     2   114     1   138     1   138 0.85 [subseq from] hypothetical protein K441DRAFT_680924 [Cenococcum geophilum 1.58]
KUL84442.1/59-203      -            145 RelA_SpoT            PF04607.17   117   1.4e-13   60.3   0.9   1   1   5.8e-18   2.2e-13   59.7   0.9     1   113     1   144     1   145 0.84 [subseq from] hypothetical protein ZTR_08802 [Talaromyces verruculosus]
OJJ41494.1/52-200      -            149 RelA_SpoT            PF04607.17   117   1.9e-13   59.9   0.1   1   2   7.4e-11   2.7e-06   36.8   0.1     2    93     1   107     1   109 0.83 [subseq from] hypothetical protein ASPWEDRAFT_64736 [Aspergillus wentii DTO 134E9]
OJJ41494.1/52-200      -            149 RelA_SpoT            PF04607.17   117   1.9e-13   59.9   0.1   2   2   4.4e-06      0.16   21.3   0.0    88   113   123   148   116   149 0.92 [subseq from] hypothetical protein ASPWEDRAFT_64736 [Aspergillus wentii DTO 134E9]
KAB2103288.1/74-245    -            172 RelA_SpoT            PF04607.17   117     2e-13   59.8   0.7   1   1   9.5e-17   3.5e-12   55.8   0.7     1   114     1   172     1   172 0.90 [subseq from] hypothetical protein AG0111_0g8573 [Alternaria gaisen]
KAE8421040.1/45-185    -            141 RelA_SpoT            PF04607.17   117   2.1e-13   59.7   0.0   1   1   6.7e-18   2.5e-13   59.5   0.0     1   115     1   140     1   141 0.91 [subseq from] hypothetical protein BDV36DRAFT_305605 [Aspergillus pseudocaelatus]
PMD19692.1/65-214      -            150 RelA_SpoT            PF04607.17   117   2.2e-13   59.6   2.3   1   1     8e-18     3e-13   59.2   2.3     2   113     1   149     1   150 0.84 [subseq from] hypothetical protein NA56DRAFT_197529 [Pezoloma ericae]
CZR51308.1/62-212      -            151 RelA_SpoT            PF04607.17   117   2.6e-13   59.4   2.7   1   1   1.1e-17   4.2e-13   58.7   2.7     1   113     1   150     1   151 0.86 [subseq from] uncharacterized protein PAC_01183 [Phialocephala subalpina]
RAO73403.1/50-192      -            143 RelA_SpoT            PF04607.17   117   3.7e-13   58.9   0.1   1   1   1.4e-17   5.3e-13   58.4   0.1     1   113     1   143     1   143 0.90 [subseq from] hypothetical protein BHQ10_009415 [Talaromyces amestolkiae]
RMJ08337.1/44-182      -            139 RelA_SpoT            PF04607.17   117   4.2e-13   58.7   0.0   1   1   1.4e-17   5.2e-13   58.4   0.0     1   113     1   138     1   139 0.86 [subseq from] hypothetical protein CDV36_012032 [Fusarium sp. AF-12]
KGQ02609.1/101-248     -            148 RelA_SpoT            PF04607.17   117   4.7e-13   58.6   0.1   1   1   2.7e-17     1e-12   57.5   0.1     1   113     1   147     1   148 0.80 [subseq from] hypothetical protein BBAD15_g12179 [Beauveria bassiana D1-5]
XP_003041383.1/44-182  -            139 RelA_SpoT            PF04607.17   117   7.5e-13   57.9   0.0   1   1   2.8e-17     1e-12   57.5   0.0     1   113     1   138     1   139 0.81 [subseq from] hypothetical protein NECHADRAFT_87973 [[Nectria] haematococca mpVI 77-13-4] >EEU35670.1 hypothetical protein NECHADRAFT_87973 [[Nectria] haematococca mpVI 77-13-4]
KAB2571213.1/63-204    -            142 RelA_SpoT            PF04607.17   117   9.4e-13   57.6   1.9   1   1   3.9e-17   1.5e-12   57.0   1.9     1   114     1   141     1   142 0.88 [subseq from] hypothetical protein DBV05_g10115 [Lasiodiplodia theobromae]
RTE79866.1/44-182      -            139 RelA_SpoT            PF04607.17   117   9.4e-13   57.6   0.0   1   1   3.4e-17   1.2e-12   57.2   0.0     1   113     1   138     1   139 0.82 [subseq from] hypothetical protein BHE90_005638 [Fusarium euwallaceae]
KAA8569220.1/60-203    -            144 RelA_SpoT            PF04607.17   117     1e-12   57.5   2.8   1   1   4.1e-17   1.5e-12   56.9   2.8     2   114     1   144     1   144 0.86 [subseq from] hypothetical protein EYC84_000887 [Monilinia fructicola]
RSL40069.1/44-182      -            139 RelA_SpoT            PF04607.17   117     1e-12   57.5   0.0   1   1   3.7e-17   1.4e-12   57.1   0.0     1   113     1   138     1   139 0.81 [subseq from] hypothetical protein CEP53_013611 [Fusarium sp. AF-6]
XP_024689148.1/58-190  -            133 RelA_SpoT            PF04607.17   117   1.1e-12   57.4   1.1   1   1   3.7e-17   1.4e-12   57.1   1.1     2   113     1   133     1   133 0.88 [subseq from] hypothetical protein P168DRAFT_330363 [Aspergillus campestris IBT 28561] >PKY00554.1 hypothetical protein P168DRAFT_330363 [Aspergillus campestris IBT 28561]
RSL82909.1/44-182      -            139 RelA_SpoT            PF04607.17   117   1.2e-12   57.2   0.0   1   1   4.5e-17   1.7e-12   56.8   0.0     1   113     1   138     1   139 0.81 [subseq from] hypothetical protein CEP51_004865 [Fusarium sp. AF-3]
RSM03122.1/44-182      -            139 RelA_SpoT            PF04607.17   117   1.3e-12   57.2   0.0   1   1   4.7e-17   1.7e-12   56.7   0.0     1   113     1   138     1   139 0.81 [subseq from] hypothetical protein CDV31_010606 [Fusarium ambrosium]
RSL45654.1/44-182      -            139 RelA_SpoT            PF04607.17   117   1.3e-12   57.1   0.0   1   1   4.9e-17   1.8e-12   56.7   0.0     1   113     1   138     1   139 0.81 [subseq from] hypothetical protein CEP54_014178 [Fusarium sp. AF-8]
OTA57661.1/112-249     -            138 RelA_SpoT            PF04607.17   117   1.4e-12   57.1   0.4   1   1   8.4e-17   3.1e-12   55.9   0.4    21   113     3   136     1   138 0.88 [subseq from] hypothetical protein K449DRAFT_424677 [Hypoxylon sp. EC38]
KPM39512.1/46-215      -            170 RelA_SpoT            PF04607.17   117   1.6e-12   56.9   0.1   1   1   4.1e-15   1.5e-10   50.5   0.1     1   113     1   169     1   170 0.86 [subseq from] hypothetical protein AK830_g7038 [Neonectria ditissima]
XP_026604356.1/48-180  -            133 RelA_SpoT            PF04607.17   117   1.7e-12   56.8   0.1   1   1   5.9e-17   2.2e-12   56.4   0.1     2   113     1   133     1   133 0.89 [subseq from] hypothetical protein DSM5745_04860 [Aspergillus mulundensis] >RDW81303.1 hypothetical protein DSM5745_04860 [Aspergillus mulundensis]
RII08405.1/63-207      -            145 RelA_SpoT            PF04607.17   117   2.2e-12   56.4   0.1   1   1   9.8e-17   3.6e-12   55.7   0.1     2   114     1   145     1   145 0.81 [subseq from] hypothetical protein CUC08_Gglean007816 [Alternaria sp. MG1]
PTU25244.1/51-197      -            147 RelA_SpoT            PF04607.17   117   2.4e-12   56.3   0.9   1   1     1e-16   3.7e-12   55.7   0.9     1   114     1   147     1   147 0.87 [subseq from] hypothetical protein P175DRAFT_0490301 [Aspergillus ochraceoroseus IBT 24754]
CRG91621.1/50-185      -            136 RelA_SpoT            PF04607.17   117   3.2e-12   55.9   4.6   1   1   1.1e-16   4.2e-12   55.5   4.6     1   113     1   136     1   136 0.86 [subseq from] hypothetical protein PISL3812_08671 [Talaromyces islandicus]
EQB44658.1/127-249     -            123 RelA_SpoT            PF04607.17   117   3.4e-12   55.8   0.0   1   1   2.1e-16   7.7e-12   54.7   0.0    27   114     2   122     1   123 0.87 [subseq from] hypothetical protein CGLO_16571 [Colletotrichum gloeosporioides Cg-14]
XP_020116556.1/54-188  -            135 RelA_SpoT            PF04607.17   117   3.5e-12   55.8   1.3   1   1   1.1e-16   4.2e-12   55.5   1.3     2   114     1   134     1   135 0.88 [subseq from] hypothetical protein UA08_08185 [Talaromyces atroroseus] >OKL56435.1 hypothetical protein UA08_08185 [Talaromyces atroroseus]
RDL42559.1/62-200      -            139 RelA_SpoT            PF04607.17   117   4.3e-12   55.5   3.0   1   1     4e-16   1.5e-11   53.7   3.0     1   113     1   138     1   139 0.82 [subseq from] Uncharacterized protein BP5553_02538 [Venustampulla echinocandica]
KAB8294905.1/67-210    -            144 RelA_SpoT            PF04607.17   117   4.8e-12   55.3   2.9   1   1     2e-16   7.5e-12   54.7   2.9     2   114     1   144     1   144 0.86 [subseq from] hypothetical protein EYC80_006863 [Monilinia laxa]
OCK95030.1/70-216      -            147 RelA_SpoT            PF04607.17   117   5.5e-12   55.1   7.1   1   1   2.8e-16     1e-11   54.2   7.1     1   114     1   147     1   147 0.83 [subseq from] hypothetical protein K441DRAFT_676944 [Cenococcum geophilum 1.58]
KAB2571215.1/10-144    -            135 RelA_SpoT            PF04607.17   117   5.8e-12   55.1   0.2   1   1   1.9e-16     7e-12   54.8   0.2     1   114     1   135     1   135 0.89 [subseq from] hypothetical protein DBV05_g10117 [Lasiodiplodia theobromae]
OWY48345.1/63-208      -            146 RelA_SpoT            PF04607.17   117   6.4e-12   54.9   0.1   1   1   3.4e-16   1.3e-11   54.0   0.1     2   114     1   146     1   146 0.80 [subseq from] hypothetical protein AALT_g7140 [Alternaria alternata]
KAE8391259.1/53-193    -            141 RelA_SpoT            PF04607.17   117     7e-12   54.8   0.1   1   1   2.5e-16   9.2e-12   54.4   0.1     2   114     1   141     1   141 0.88 [subseq from] hypothetical protein BDV23DRAFT_171830 [Aspergillus albertensis]
OTB15891.1/89-249      -            161 RelA_SpoT            PF04607.17   117   7.9e-12   54.6   0.1   1   1   3.2e-15   1.2e-10   50.8   0.1    13   115     5   160     1   161 0.84 [subseq from] hypothetical protein K445DRAFT_104050 [Daldinia sp. EC12]
RAL66047.1/60-203      -            144 RelA_SpoT            PF04607.17   117   8.2e-12   54.6   3.6   1   1   3.5e-16   1.3e-11   53.9   3.6     2   114     1   144     1   144 0.85 [subseq from] hypothetical protein DID88_005708 [Monilinia fructigena]
KAB8226918.1/63-203    -            141 RelA_SpoT            PF04607.17   117   9.3e-12   54.4   0.1   1   1   3.3e-16   1.2e-11   54.0   0.1     2   114     1   141     1   141 0.88 [subseq from] hypothetical protein BDW43DRAFT_318238 [Aspergillus alliaceus]
RYN95073.1/63-208      -            146 RelA_SpoT            PF04607.17   117   9.5e-12   54.4   0.1   1   1   4.8e-16   1.8e-11   53.5   0.1     2   114     1   146     1   146 0.81 [subseq from] hypothetical protein AA0120_g3924 [Alternaria tenuissima]
XP_018034834.1/62-235  -            174 RelA_SpoT            PF04607.17   117   9.8e-12   54.3   4.2   1   1   3.5e-15   1.3e-10   50.7   4.2     2   114     1   174     1   174 0.94 [subseq from] hypothetical protein CC84DRAFT_1176683 [Paraphaeosphaeria sporulosa] >OAG04469.1 hypothetical protein CC84DRAFT_1176683 [Paraphaeosphaeria sporulosa]
RYN17865.1/63-208      -            146 RelA_SpoT            PF04607.17   117     1e-11   54.3   0.1   1   1   5.7e-16   2.1e-11   53.2   0.1     2   114     1   146     1   146 0.80 [subseq from] hypothetical protein AA0115_g11590 [Alternaria tenuissima] >RYN70993.1 hypothetical protein AA0117_g9883 [Alternaria alternata] >RYO00562.1 hypothetical protein AA0119_g5935 [Alternaria tenuissima] >RYO14428.1 hypothetical protein AA0121_g7720 [Alternaria tenuissima]
RYO66316.1/63-208      -            146 RelA_SpoT            PF04607.17   117     1e-11   54.3   0.1   1   1   5.7e-16   2.1e-11   53.2   0.1     2   114     1   146     1   146 0.80 [subseq from] hypothetical protein AA0116_g1702 [Alternaria tenuissima]
XP_018378917.1/63-208  -            146 RelA_SpoT            PF04607.17   117     1e-11   54.3   0.1   1   1   5.7e-16   2.1e-11   53.2   0.1     2   114     1   146     1   146 0.80 [subseq from] hypothetical protein CC77DRAFT_1026633 [Alternaria alternata] >OAG13496.1 hypothetical protein CC77DRAFT_1026633 [Alternaria alternata]
XP_664719.1/59-194     -            136 RelA_SpoT            PF04607.17   117     1e-11   54.2   0.2   1   1   4.2e-16   1.6e-11   53.7   0.2     2   114     1   136     1   136 0.82 [subseq from] hypothetical protein AN7115.2 [Aspergillus nidulans FGSC A4] >EAA61320.1 hypothetical protein AN7115.2 [Aspergillus nidulans FGSC A4] >CBF79052.1 TPA: conserved hypothetical protein [Aspergillus nidulans FGSC A4]
XP_009260939.1/44-177  -            134 RelA_SpoT            PF04607.17   117     1e-11   54.2   0.0   1   1   3.9e-16   1.4e-11   53.8   0.0     1   113     1   133     1   134 0.88 [subseq from] hypothetical protein FPSE_09547 [Fusarium pseudograminearum CS3096] >EKJ70330.1 hypothetical protein FPSE_09547 [Fusarium pseudograminearum CS3096]
PSN70217.1/84-242      -            159 RelA_SpoT            PF04607.17   117     1e-11   54.2   5.8   1   1   2.2e-15   8.2e-11   51.4   5.8     2   114     1   159     1   159 0.79 [subseq from] hypothetical protein BS50DRAFT_674659 [Corynespora cassiicola Philippines]
EKG16329.1/59-218      -            160 RelA_SpoT            PF04607.17   117   1.1e-11   54.2   1.7   1   1   2.5e-15   9.4e-11   51.2   1.7     2   113     1   159     1   160 0.84 [subseq from] RelA/SpoT [Macrophomina phaseolina MS6]
VBB80808.1/79-217      -            139 RelA_SpoT            PF04607.17   117   1.2e-11   54.1   0.1   1   1   4.8e-16   1.8e-11   53.5   0.1     1   113     1   138     1   139 0.84 [subseq from] Putative HET domain-containing protein similar to NWD2 [Podospora comata]
XP_018655722.1/84-222  -            139 RelA_SpoT            PF04607.17   117   1.2e-11   54.1   0.0   1   1   4.2e-16   1.6e-11   53.7   0.0     1   114     1   139     1   139 0.92 [subseq from] hypothetical protein TGAM01_v201907 [Trichoderma gamsii] >PON28799.1 hypothetical protein TGAM01_v201907 [Trichoderma gamsii]
RAO64704.1/105-240     -            136 RelA_SpoT            PF04607.17   117   1.9e-11   53.4   0.1   1   1   1.8e-15   6.6e-11   51.6   0.1    22   113     3   136     1   136 0.90 [subseq from] hypothetical protein BHQ10_000716 [Talaromyces amestolkiae]
XP_011320537.1/44-177  -            134 RelA_SpoT            PF04607.17   117   1.9e-11   53.4   0.0   1   1   6.9e-16   2.6e-11   53.0   0.0     1   113     1   133     1   134 0.88 [subseq from] hypothetical protein FGSG_08263 [Fusarium graminearum PH-1] >ESU15112.1 hypothetical protein FGSG_08263 [Fusarium graminearum PH-1] >CEF76556.1 unnamed protein product [Fusarium graminearum]
EYB25288.1/44-177      -            134 RelA_SpoT            PF04607.17   117   1.9e-11   53.4   0.0   1   1   7.2e-16   2.7e-11   52.9   0.0     1   113     1   133     1   134 0.88 [subseq from] hypothetical protein FG05_08263 [Fusarium graminearum]
PCD20791.1/44-177      -            134 RelA_SpoT            PF04607.17   117   1.9e-11   53.4   0.0   1   1   7.2e-16   2.7e-11   52.9   0.0     1   113     1   133     1   134 0.88 [subseq from] hypothetical protein FGRA07_04943 [Fusarium graminearum]
XP_024687668.1/61-199  -            139 RelA_SpoT            PF04607.17   117     2e-11   53.3   2.5   1   1   9.1e-16   3.4e-11   52.6   2.5     1   114     1   138     1   139 0.86 [subseq from] hypothetical protein P174DRAFT_437522 [Aspergillus novofumigatus IBT 16806] >PKX99073.1 hypothetical protein P174DRAFT_437522 [Aspergillus novofumigatus IBT 16806]
XP_024758829.1/84-222  -            139 RelA_SpoT            PF04607.17   117     2e-11   53.3   0.0   1   1   8.4e-16   3.1e-11   52.7   0.0     1   114     1   139     1   139 0.91 [subseq from] hypothetical protein M441DRAFT_144189 [Trichoderma asperellum CBS 433.97] >PTB39152.1 hypothetical protein M441DRAFT_144189 [Trichoderma asperellum CBS 433.97]
XP_001260729.1/49-187  -            139 RelA_SpoT            PF04607.17   117   2.1e-11   53.3   1.5   1   1   9.8e-16   3.6e-11   52.5   1.5     1   114     1   138     1   139 0.86 [subseq from] conserved hypothetical protein [Aspergillus fischeri NRRL 181] >EAW18832.1 conserved hypothetical protein [Aspergillus fischeri NRRL 181]
EOD50843.1/15-119      -            105 RelA_SpoT            PF04607.17   117   2.3e-11   53.1   0.7   1   1   1.9e-15     7e-11   51.6   0.7    25   114     3   105     1   105 0.84 [subseq from] putative RelA/SpoT protein [Neofusicoccum parvum UCRNP2]
XP_020127679.1/52-187  -            136 RelA_SpoT            PF04607.17   117   2.5e-11   53.0   0.4   1   1   8.5e-16   3.2e-11   52.7   0.4     2   114     1   136     1   136 0.76 [subseq from] hypothetical protein BKCO1_4800034 [Diplodia corticola] >OJD31419.1 hypothetical protein BKCO1_4800034 [Diplodia corticola]
KZZ91157.1/46-209      -            164 RelA_SpoT            PF04607.17   117   2.9e-11   52.8   0.0   1   1   2.8e-15     1e-10   51.0   0.0     2   113     1   163     1   164 0.86 [subseq from] RelA/SpoT [Moelleriella libera RCEF 2490]
TGO17586.1/113-242     -            130 RelA_SpoT            PF04607.17   117   3.1e-11   52.7   0.0   1   1   1.5e-15   5.6e-11   51.9   0.0    22   113     4   130     1   130 0.93 [subseq from] hypothetical protein BTUL_0016g00490 [Botrytis tulipae]
KEY75445.1/100-238     -            139 RelA_SpoT            PF04607.17   117   3.6e-11   52.5   0.9   1   1   1.7e-15   6.2e-11   51.7   0.9     1   114     1   138     1   139 0.87 [subseq from] hypothetical protein BA78_1604 [Aspergillus fumigatus var. RP-2014]
KMK61756.1/61-199      -            139 RelA_SpoT            PF04607.17   117   3.6e-11   52.5   0.9   1   1   1.7e-15   6.2e-11   51.7   0.9     1   114     1   138     1   139 0.87 [subseq from] hypothetical protein Y699_02597 [Aspergillus fumigatus Z5] >OXN30485.1 hypothetical protein CDV57_00065 [Aspergillus fumigatus]
OXN08459.1/61-199      -            139 RelA_SpoT            PF04607.17   117   3.6e-11   52.5   0.9   1   1   1.7e-15   6.2e-11   51.7   0.9     1   114     1   138     1   139 0.87 [subseq from] hypothetical protein CDV58_03244 [Aspergillus fumigatus]
XP_755604.1/100-238    -            139 RelA_SpoT            PF04607.17   117   3.6e-11   52.5   0.9   1   1   1.7e-15   6.2e-11   51.7   0.9     1   114     1   138     1   139 0.87 [subseq from] hypothetical protein AFUA_2G12730 [Aspergillus fumigatus Af293] >EAL93566.1 hypothetical protein AFUA_2G12730 [Aspergillus fumigatus Af293] >EDP54777.1 hypothetical protein AFUB_028370 [Aspergillus fumigatus A1163]
XP_025583942.1/72-209  -            138 RelA_SpoT            PF04607.17   117   3.7e-11   52.5   0.9   1   1   1.5e-15   5.7e-11   51.9   0.9     1   114     1   137     1   138 0.88 [subseq from] uncharacterized protein FVRRES_04658 [Fusarium venenatum] >CEI60222.1 unnamed protein product [Fusarium venenatum]
RYN63818.1/64-208      -            145 RelA_SpoT            PF04607.17   117     6e-11   51.8   0.1   1   1   3.2e-15   1.2e-10   50.8   0.1     3   114     1   145     1   145 0.79 [subseq from] hypothetical protein AA0118_g4455 [Alternaria tenuissima]
CVK84822.1/74-223      -            150 RelA_SpoT            PF04607.17   117   6.1e-11   51.8   0.7   1   1   8.6e-15   3.2e-10   49.4   0.7     2   114     1   149     1   150 0.83 [subseq from] uncharacterized protein FMAN_01749 [Fusarium mangiferae]
XP_030977252.1/78-212  -            135 RelA_SpoT            PF04607.17   117   6.1e-11   51.8   0.3   1   1   2.1e-15   7.9e-11   51.4   0.3     1   113     1   134     1   135 0.81 [subseq from] uncharacterized protein PgNI_12016 [Pyricularia grisea] >TLD04406.1 hypothetical protein PgNI_12016 [Pyricularia grisea]
OTA91095.1/95-248      -            154 RelA_SpoT            PF04607.17   117   6.1e-11   51.8   2.1   1   1   3.1e-14   1.2e-09   47.6   2.1    18   113    17   153     1   154 0.85 [subseq from] hypothetical protein M434DRAFT_33013 [Hypoxylon sp. CO27-5]
KLO81053.1/74-223      -            150 RelA_SpoT            PF04607.17   117   6.2e-11   51.7   0.7   1   1   8.9e-15   3.3e-10   49.4   0.7     2   114     1   149     1   150 0.83 [subseq from] uncharacterized protein LW93_4624 [Fusarium fujikuroi]
KLP00709.1/74-223      -            150 RelA_SpoT            PF04607.17   117   6.2e-11   51.7   0.7   1   1   8.9e-15   3.3e-10   49.4   0.7     2   114     1   149     1   150 0.83 [subseq from] uncharacterized protein Y057_317 [Fusarium fujikuroi] >KLP13608.1 uncharacterized protein LW94_5217 [Fusarium fujikuroi] >SCN72185.1 uncharacterized protein FFM5_00341 [Fusarium fujikuroi] >SCV33265.1 uncharacterized protein FFB14_04417 [Fusarium fujikuroi] >SCO28512.1 uncharacterized protein FFNC_00377 [Fusarium fujikuroi] >SCO30543.1 uncharacterized protein FFMR_01851 [Fusarium fujikuroi] >SCN69205.1 uncharacterized protein FFC1_00372 [Fusarium fujikuroi] >SCV26644.1 uncharacterized protein FFFS_00375 [Fusarium fujikuroi] >SCN66272.1 uncharacterized protein FFE2_00377 [Fusarium fujikuroi] >SCN90510.1 uncharacterized protein FFB20_08725 [Fusarium fujikuroi] >QGI59529.1 hypothetical protein CEK27_001654 [Fusarium fujikuroi] >QGI76731.1 hypothetical protein CEK25_001637 [Fusarium fujikuroi] >QGI90439.1 hypothetical protein CEK26_001654 [Fusarium fujikuroi]
XP_023425141.1/74-223  -            150 RelA_SpoT            PF04607.17   117   6.2e-11   51.7   0.7   1   1   8.9e-15   3.3e-10   49.4   0.7     2   114     1   149     1   150 0.83 [subseq from] uncharacterized protein FFUJ_00330 [Fusarium fujikuroi IMI 58289] >CCT63060.1 uncharacterized protein FFUJ_00330 [Fusarium fujikuroi IMI 58289]
OCK98258.1/74-215      -            142 RelA_SpoT            PF04607.17   117   6.6e-11   51.6   0.1   1   1   2.7e-15     1e-10   51.0   0.1     2   114     1   141     1   142 0.84 [subseq from] hypothetical protein K441DRAFT_693580 [Cenococcum geophilum 1.58]
XP_013946092.1/99-252  -            154 RelA_SpoT            PF04607.17   117   6.7e-11   51.6   0.0   1   1   4.1e-15   1.5e-10   50.5   0.0    16   114     6   153     1   154 0.87 [subseq from] hypothetical protein TRIATDRAFT_91546 [Trichoderma atroviride IMI 206040] >EHK47884.1 hypothetical protein TRIATDRAFT_91546 [Trichoderma atroviride IMI 206040]
XP_031090080.1/94-232  -            139 RelA_SpoT            PF04607.17   117   6.8e-11   51.6   0.1   1   1   2.6e-15   9.5e-11   51.1   0.1     2   114     1   138     1   139 0.86 [subseq from] uncharacterized protein FPRO_15939 [Fusarium proliferatum ET1] >CZR49580.1 uncharacterized protein FPRO_15939 [Fusarium proliferatum ET1]
XP_003044006.1/85-223  -            139 RelA_SpoT            PF04607.17   117   7.4e-11   51.5   0.1   1   1   2.9e-15   1.1e-10   51.0   0.1     1   114     1   138     1   139 0.87 [subseq from] hypothetical protein NECHADRAFT_77117 [[Nectria] haematococca mpVI 77-13-4] >EEU38293.1 hypothetical protein NECHADRAFT_77117 [[Nectria] haematococca mpVI 77-13-4]
XP_018664331.2/100-252 -            153 RelA_SpoT            PF04607.17   117     8e-11   51.4   0.0   1   1   4.7e-15   1.7e-10   50.3   0.0    18   114    11   152     1   153 0.87 [subseq from] hypothetical protein TGAM01_v203058 [Trichoderma gamsii] >PNP47662.1 hypothetical protein TGAMA5MH_01485 [Trichoderma gamsii] >PON27921.1 hypothetical protein TGAM01_v203058 [Trichoderma gamsii]
OWY50334.1/88-248      -            161 RelA_SpoT            PF04607.17   117   8.9e-11   51.2   0.1   1   1   7.8e-15   2.9e-10   49.6   0.1     2   115     1   160     1   161 0.86 [subseq from] putative ankyrin repeat protein [Alternaria alternata]
RII07833.1/88-248      -            161 RelA_SpoT            PF04607.17   117   8.9e-11   51.2   0.1   1   1   7.8e-15   2.9e-10   49.6   0.1     2   115     1   160     1   161 0.86 [subseq from] hypothetical protein CUC08_Gglean008811 [Alternaria sp. MG1]
RHZ61579.1/61-199      -            139 RelA_SpoT            PF04607.17   117   9.2e-11   51.2   1.0   1   1   4.3e-15   1.6e-10   50.4   1.0     1   114     1   138     1   139 0.86 [subseq from] hypothetical protein CDV55_106583 [Aspergillus turcosus]
RLL97210.1/49-187      -            139 RelA_SpoT            PF04607.17   117   9.2e-11   51.2   1.0   1   1   4.3e-15   1.6e-10   50.4   1.0     1   114     1   138     1   139 0.86 [subseq from] hypothetical protein CFD26_106181 [Aspergillus turcosus]
KAB2571212.1/37-174    -            138 RelA_SpoT            PF04607.17   117   9.2e-11   51.2   1.2   1   1   3.5e-15   1.3e-10   50.7   1.2     1   114     1   138     1   138 0.81 [subseq from] hypothetical protein DBV05_g10114 [Lasiodiplodia theobromae]
TGO39399.1/114-242     -            129 RelA_SpoT            PF04607.17   117   9.7e-11   51.1   0.0   1   1   4.9e-15   1.8e-10   50.2   0.0    23   113     4   129     1   129 0.93 [subseq from] hypothetical protein BHYA_0055g00010 [Botrytis hyacinthi]
XP_024550900.1/115-242 -            128 RelA_SpoT            PF04607.17   117   1.1e-10   51.0   0.0   1   1   6.5e-15   2.4e-10   49.8   0.0    24   113     4   128     1   128 0.93 [subseq from] hypothetical protein BCIN_09g04040 [Botrytis cinerea B05.10] >ATZ53578.1 hypothetical protein BCIN_09g04040 [Botrytis cinerea B05.10]
EMR80459.1/87-214      -            128 RelA_SpoT            PF04607.17   117   1.1e-10   50.9   0.0   1   1   6.6e-15   2.4e-10   49.8   0.0    24   113     4   128     1   128 0.93 [subseq from] hypothetical protein BcDW1_10968 [Botrytis cinerea BcDW1]
KXG51334.1/57-193      -            137 RelA_SpoT            PF04607.17   117   1.3e-10   50.7   0.1   1   1   4.3e-15   1.6e-10   50.4   0.1     1   115     1   136     1   137 0.84 [subseq from] RelA/SpoT [Penicillium griseofulvum]
RBA15925.1/93-231      -            139 RelA_SpoT            PF04607.17   117   1.3e-10   50.7   0.2   1   1   4.7e-15   1.7e-10   50.3   0.2     2   114     1   138     1   139 0.87 [subseq from] hypothetical protein FPRO05_12146 [Fusarium proliferatum]
RKL28178.1/93-231      -            139 RelA_SpoT            PF04607.17   117   1.3e-10   50.7   0.2   1   1   4.7e-15   1.7e-10   50.3   0.2     2   114     1   138     1   139 0.87 [subseq from] hypothetical protein BFJ72_g12638 [Fusarium proliferatum]
CVL07284.1/93-232      -            140 RelA_SpoT            PF04607.17   117   1.3e-10   50.7   0.0   1   1   5.2e-15   1.9e-10   50.1   0.0     1   114     1   139     1   140 0.86 [subseq from] uncharacterized protein FMAN_15371 [Fusarium mangiferae]
CCD44711.1/115-242     -            128 RelA_SpoT            PF04607.17   117   1.4e-10   50.6   0.0   1   1   8.5e-15   3.2e-10   49.5   0.0    24   113     4   128     1   128 0.93 [subseq from] hypothetical protein BofuT4_P056120.1 [Botrytis cinerea T4]
CZR59899.1/85-257      -            173 RelA_SpoT            PF04607.17   117   1.4e-10   50.6   0.2   1   1     9e-15   3.3e-10   49.4   0.2     1   114     1   172     1   173 0.87 [subseq from] uncharacterized protein PAC_09793 [Phialocephala subalpina]
GAO87157.1/61-199      -            139 RelA_SpoT            PF04607.17   117   1.5e-10   50.5   2.7   1   1   6.8e-15   2.5e-10   49.8   2.7     1   114     1   138     1   139 0.85 [subseq from] hypothetical protein AUD_6117 [Aspergillus udagawae]
CRL28886.1/58-192      -            135 RelA_SpoT            PF04607.17   117   1.6e-10   50.5   0.0   1   1     5e-15   1.8e-10   50.2   0.0     2   113     1   133     1   135 0.87 [subseq from] RelA/SpoT [Penicillium camemberti]
PVI04775.1/75-233      -            159 RelA_SpoT            PF04607.17   117   1.6e-10   50.4   2.9   1   1   2.4e-14   8.8e-10   48.0   2.9     2   114     1   159     1   159 0.81 [subseq from] hypothetical protein DM02DRAFT_142337 [Periconia macrospinosa]
KAE8383092.1/52-194    -            143 RelA_SpoT            PF04607.17   117   1.6e-10   50.4   0.2   1   1   6.3e-15   2.4e-10   49.9   0.2     1   114     1   143     1   143 0.85 [subseq from] hypothetical protein BDV26DRAFT_277551 [Aspergillus bertholletius]
RYN81868.1/74-240      -            167 RelA_SpoT            PF04607.17   117   1.7e-10   50.3   2.0   1   1   5.8e-14   2.1e-09   46.8   2.0     2   114     1   167     1   167 0.84 [subseq from] hypothetical protein AA0117_g2403 [Alternaria alternata]
XP_025443922.1/127-268 -            142 RelA_SpoT            PF04607.17   117   1.8e-10   50.2   0.1   1   1   3.4e-14   1.3e-09   47.5   0.1    22   113     4   142     1   142 0.91 [subseq from] hypothetical protein BO95DRAFT_359195, partial [Aspergillus brunneoviolaceus CBS 621.78] >RAH47401.1 hypothetical protein BO95DRAFT_359195, partial [Aspergillus brunneoviolaceus CBS 621.78]
GAQ06501.1/61-199      -            139 RelA_SpoT            PF04607.17   117   1.9e-10   50.2   2.0   1   1   9.9e-15   3.7e-10   49.2   2.0     1   114     1   138     1   139 0.84 [subseq from] hypothetical protein ALT_3822 [Aspergillus lentulus]
RAO71518.1/118-257     -            140 RelA_SpoT            PF04607.17   117   2.2e-10   50.0   0.0   1   1   1.3e-14   4.8e-10   48.9   0.0     5   113     2   140     1   140 0.81 [subseq from] hypothetical protein BHQ10_007530 [Talaromyces amestolkiae]
RDW75405.1/48-183      -            136 RelA_SpoT            PF04607.17   117   2.3e-10   49.9   0.1   1   1   7.9e-15   2.9e-10   49.6   0.1     1   114     1   135     1   136 0.87 [subseq from] hypothetical protein BP6252_06547 [Coleophoma cylindrospora]
XP_024705073.1/108-244 -            137 RelA_SpoT            PF04607.17   117   2.8e-10   49.6   0.4   1   1   3.2e-14   1.2e-09   47.6   0.4    21   113     3   137     1   137 0.90 [subseq from] hypothetical protein P170DRAFT_510241 [Aspergillus steynii IBT 23096] >PLB49771.1 hypothetical protein P170DRAFT_510241 [Aspergillus steynii IBT 23096]
KLU92391.1/108-257     -            150 RelA_SpoT            PF04607.17   117   3.1e-10   49.5   0.0   1   1   1.5e-14   5.6e-10   48.6   0.0    20   114     8   149     4   150 0.94 [subseq from] hypothetical protein MAPG_11337, partial [Magnaporthiopsis poae ATCC 64411]
CEO59384.1/57-202      -            146 RelA_SpoT            PF04607.17   117   3.1e-10   49.5   5.2   1   1   5.5e-14     2e-09   46.8   5.2     1   113     1   144     1   146 0.79 [subseq from] hypothetical protein PMG11_04060 [Penicillium brasilianum]
KLO85058.1/94-232      -            139 RelA_SpoT            PF04607.17   117   3.4e-10   49.3   0.1   1   1   1.4e-14   5.2e-10   48.8   0.1     2   114     1   138     1   139 0.87 [subseq from] Uncharacterized protein LW93_6010 [Fusarium fujikuroi]
OPB44997.1/99-255      -            157 RelA_SpoT            PF04607.17   117   3.5e-10   49.3   0.0   1   1   6.7e-14   2.5e-09   46.6   0.0    26   114    16   156     6   157 0.90 [subseq from] hypothetical protein A0O28_0091350 [Trichoderma guizhouense]
KAE8446868.1/103-255   -            153 RelA_SpoT            PF04607.17   117   3.6e-10   49.3   0.0   1   1   2.1e-14   7.9e-10   48.2   0.0    21   114    14   152     1   153 0.87 [subseq from] hypothetical protein EG329_011499 [Venturia inaequalis]
THV48410.1/116-242     -            127 RelA_SpoT            PF04607.17   117   3.7e-10   49.2   0.0   1   1   1.8e-14   6.8e-10   48.4   0.0    25   113     4   127     1   127 0.92 [subseq from] hypothetical protein BGAL_0250g00090 [Botrytis galanthina]
RYP56140.1/116-263     -            148 RelA_SpoT            PF04607.17   117   3.7e-10   49.2   0.0   1   1   4.5e-14   1.7e-09   47.1   0.0    23   114    11   147     5   148 0.86 [subseq from] hypothetical protein DL771_012085 [Monosporascus sp. 5C6A]
TEY74682.1/87-214      -            128 RelA_SpoT            PF04607.17   117   4.1e-10   49.1   0.0   1   1   2.4e-14   9.1e-10   48.0   0.0    24   113     4   128     1   128 0.93 [subseq from] hypothetical protein BOTCAL_0071g00160 [Botryotinia calthae]
KKO98597.1/101-259     -            159 RelA_SpoT            PF04607.17   117   4.3e-10   49.0   0.0   1   1     7e-14   2.6e-09   46.5   0.0    26   114    18   158     3   159 0.89 [subseq from] hypothetical protein THAR02_09296 [Trichoderma harzianum]
XP_020051268.1/127-268 -            142 RelA_SpoT            PF04607.17   117   4.4e-10   49.0   0.1   1   1   8.6e-14   3.2e-09   46.2   0.1    22   113     4   142     1   142 0.91 [subseq from] hypothetical protein ASPACDRAFT_127844 [Aspergillus aculeatus ATCC 16872] >OJJ94928.1 hypothetical protein ASPACDRAFT_127844 [Aspergillus aculeatus ATCC 16872]
XP_024770821.1/101-259 -            159 RelA_SpoT            PF04607.17   117   4.6e-10   48.9   0.0   1   1   7.1e-14   2.7e-09   46.5   0.0    26   114    18   158     3   159 0.90 [subseq from] hypothetical protein M431DRAFT_122603 [Trichoderma harzianum CBS 226.95] >PTB51144.1 hypothetical protein M431DRAFT_122603 [Trichoderma harzianum CBS 226.95]
KAB2571214.1/52-211    -            160 RelA_SpoT            PF04607.17   117   4.7e-10   48.9   2.1   1   1     1e-13   3.9e-09   45.9   2.1     1   114     1   160     1   160 0.88 [subseq from] hypothetical protein DBV05_g10116 [Lasiodiplodia theobromae]
PNP56077.1/101-256     -            156 RelA_SpoT            PF04607.17   117   4.7e-10   48.9   0.0   1   1     9e-14   3.3e-09   46.2   0.0    27   114    15   155     5   156 0.91 [subseq from] hypothetical protein THARTR1_03602 [Trichoderma harzianum]
OCK92119.1/75-218      -            144 RelA_SpoT            PF04607.17   117   5.1e-10   48.8   0.5   1   1   2.6e-14   9.6e-10   47.9   0.5     2   114     1   144     1   144 0.72 [subseq from] hypothetical protein K441DRAFT_185131 [Cenococcum geophilum 1.58]
OQD91463.1/66-200      -            135 RelA_SpoT            PF04607.17   117   5.2e-10   48.8   0.0   1   1   1.7e-14   6.2e-10   48.5   0.0     2   113     1   133     1   135 0.87 [subseq from] hypothetical protein PENSOL_c053G11514 [Penicillium solitum]
OOQ83434.1/57-202      -            146 RelA_SpoT            PF04607.17   117   5.4e-10   48.7   4.8   1   1   6.5e-14   2.4e-09   46.6   4.8     1   113     1   144     1   146 0.79 [subseq from] hypothetical protein PEBR_34542 [Penicillium brasilianum]
XP_001219373.1/145-299 -            155 RelA_SpoT            PF04607.17   117   5.6e-10   48.7   0.1   1   1   1.2e-13   4.4e-09   45.8   0.1    20   115    13   154     1   155 0.86 [subseq from] predicted protein [Chaetomium globosum CBS 148.51] >EAQ91917.1 predicted protein [Chaetomium globosum CBS 148.51]
RYP01821.1/104-267     -            164 RelA_SpoT            PF04607.17   117   5.8e-10   48.6   0.0   1   1   5.3e-14     2e-09   46.9   0.0    22   114    26   163    10   164 0.89 [subseq from] hypothetical protein DL764_006063 [Monosporascus ibericus]
XP_022502080.1/92-224  -            133 RelA_SpoT            PF04607.17   117   6.1e-10   48.5   0.0   1   1   2.6e-14   9.5e-10   47.9   0.0    17   114     6   132     1   133 0.86 [subseq from] hypothetical protein AYO20_03545 [Fonsecaea nubica] >OAL37068.1 hypothetical protein AYO20_03545 [Fonsecaea nubica]
KPA38001.1/66-200      -            135 RelA_SpoT            PF04607.17   117   6.1e-10   48.5   0.0   1   1   2.2e-14   8.1e-10   48.1   0.0     1   114     1   134     1   135 0.84 [subseq from] vegetative incompatibility protein het-e-1 [Fusarium langsethiae]
RDW57476.1/45-172      -            128 RelA_SpoT            PF04607.17   117   6.3e-10   48.5   0.1   1   1     2e-14   7.3e-10   48.3   0.1     1   115     1   127     1   128 0.86 [subseq from] hypothetical protein BP6252_13736 [Coleophoma cylindrospora]
OKO93250.1/53-187      -            135 RelA_SpoT            PF04607.17   117   6.6e-10   48.4   0.5   1   1   2.2e-14   8.3e-10   48.1   0.5     1   108     1   131     1   135 0.86 [subseq from] hypothetical protein PENSUB_12313 [Penicillium subrubescens]
RYN86760.1/88-248      -            161 RelA_SpoT            PF04607.17   117   6.8e-10   48.4   0.1   1   1     6e-14   2.2e-09   46.7   0.1     2   115     1   160     1   161 0.86 [subseq from] hypothetical protein AA0120_g7737 [Alternaria tenuissima]
RDW68191.1/45-172      -            128 RelA_SpoT            PF04607.17   117   6.9e-10   48.4   0.1   1   1   2.2e-14     8e-10   48.1   0.1     1   114     1   127     1   128 0.85 [subseq from] hypothetical protein BP5796_08848 [Coleophoma crateriformis]
XP_022509242.1/92-226  -            135 RelA_SpoT            PF04607.17   117   7.2e-10   48.3   0.0   1   1   2.9e-14   1.1e-09   47.7   0.0    17   114     6   134     1   135 0.86 [subseq from] hypothetical protein AYO21_08475 [Fonsecaea monophora] >OAG37290.1 hypothetical protein AYO21_08475 [Fonsecaea monophora]
ELQ44145.1/91-226      -            136 RelA_SpoT            PF04607.17   117   7.2e-10   48.3   0.1   1   1   2.7e-14     1e-09   47.8   0.1     1   114     1   135     1   136 0.81 [subseq from] hypothetical protein OOU_Y34scaffold00097g14 [Pyricularia oryzae Y34] >ELQ69795.1 hypothetical protein OOW_P131scaffold00117g2 [Pyricularia oryzae P131]
XP_003717549.1/91-226  -            136 RelA_SpoT            PF04607.17   117   7.2e-10   48.3   0.1   1   1   2.7e-14     1e-09   47.8   0.1     1   114     1   135     1   136 0.81 [subseq from] hypothetical protein MGG_17258 [Pyricularia oryzae 70-15] >EHA51230.1 hypothetical protein MGG_17258 [Pyricularia oryzae 70-15]
PKK46809.1/99-255      -            157 RelA_SpoT            PF04607.17   117   7.5e-10   48.2   0.0   1   1   1.3e-13   4.7e-09   45.7   0.0    26   114    16   156     6   157 0.91 [subseq from] hypothetical protein CI102_8342, partial [Trichoderma harzianum]
GES66305.1/51-215      -            165 RelA_SpoT            PF04607.17   117   7.6e-10   48.2   0.1   1   1   8.5e-13   3.2e-08   43.0   0.1     1   114     1   165     1   165 0.82 [subseq from] hypothetical protein ATETN484_0014027300 [Aspergillus terreus]
XP_031014073.1/59-193  -            135 RelA_SpoT            PF04607.17   117   7.8e-10   48.2   0.0   1   1   2.8e-14   1.1e-09   47.8   0.0     1   114     1   134     1   135 0.80 [subseq from] uncharacterized protein FIESC28_07674 [Fusarium coffeatum] >RBR14438.1 hypothetical protein FIESC28_07674 [Fusarium coffeatum]
PMB72121.1/74-249      -            176 RelA_SpoT            PF04607.17   117   8.2e-10   48.1   0.1   1   1     2e-13   7.6e-09   45.0   0.1     2   113     1   175     1   176 0.90 [subseq from] putative ankyrin repeat protein [Beauveria bassiana]
TGJ86626.1/92-240      -            149 RelA_SpoT            PF04607.17   117   8.4e-10   48.1   1.5   1   1   4.5e-14   1.7e-09   47.1   1.5    19   114    24   148     1   149 0.82 [subseq from] hypothetical protein E0Z10_g2185 [Xylaria hypoxylon]
XP_001904212.1/79-217  -            139 RelA_SpoT            PF04607.17   117   8.9e-10   48.0   0.1   1   1   4.4e-14   1.6e-09   47.1   0.1     1   113     1   138     1   139 0.82 [subseq from] uncharacterized protein PODANS_5_1230 [Podospora anserina S mat+] >CAP61990.1 unnamed protein product [Podospora anserina S mat+] >CDP29066.1 Putative HET domain-containing protein similar to NWD2 [Podospora anserina S mat+]
OQE16747.1/109-245     -            137 RelA_SpoT            PF04607.17   117   9.2e-10   48.0   0.0   1   1   5.6e-14   2.1e-09   46.8   0.0    21   113     3   137     1   137 0.89 [subseq from] hypothetical protein PENSTE_c023G01806 [Penicillium steckii]
TGO61212.1/123-251     -            129 RelA_SpoT            PF04607.17   117   9.7e-10   47.9   0.0   1   1   5.9e-14   2.2e-09   46.8   0.0    22   113     3   129     1   129 0.94 [subseq from] hypothetical protein BCON_0029g00550 [Botryotinia convoluta]
XP_018744658.1/74-212  -            139 RelA_SpoT            PF04607.17   117   1.1e-09   47.8   0.1   1   1   6.7e-14   2.5e-09   46.6   0.1     1   114     1   138     1   139 0.79 [subseq from] hypothetical protein FVEG_14893 [Fusarium verticillioides 7600] >EWG38467.1 hypothetical protein FVEG_14893 [Fusarium verticillioides 7600]
KIL85922.1/88-226      -            139 RelA_SpoT            PF04607.17   117   1.1e-09   47.7   0.1   1   1   4.5e-14   1.7e-09   47.1   0.1     2   114     1   138     1   139 0.87 [subseq from] hypothetical protein FAVG1_10891 [Fusarium avenaceum]
OBS29589.1/79-211      -            133 RelA_SpoT            PF04607.17   117   1.2e-09   47.6   0.0   1   1   3.8e-14   1.4e-09   47.4   0.0     1   114     1   133     1   133 0.92 [subseq from] hypothetical protein FPOA_03526 [Fusarium poae]
XP_031019450.1/70-203  -            134 RelA_SpoT            PF04607.17   117   1.3e-09   47.5   0.0   1   1   4.4e-14   1.6e-09   47.2   0.0     1   113     1   133     1   134 0.86 [subseq from] uncharacterized protein FIESC28_02349 [Fusarium coffeatum] >RBR24859.1 hypothetical protein FIESC28_02349 [Fusarium coffeatum]
KUM64236.1/58-193      -            136 RelA_SpoT            PF04607.17   117   1.4e-09   47.4   0.0   1   1   4.3e-14   1.6e-09   47.2   0.0     2   115     1   135     1   136 0.87 [subseq from] hypothetical protein ACN42_g2872 [Penicillium freii]
XP_009222720.1/119-283 -            165 RelA_SpoT            PF04607.17   117   1.4e-09   47.4   0.0   1   1   9.9e-14   3.7e-09   46.0   0.0    20   114    24   164     9   165 0.92 [subseq from] hypothetical protein GGTG_06636 [Gaeumannomyces tritici R3-111a-1] >EJT76720.1 hypothetical protein GGTG_06636 [Gaeumannomyces tritici R3-111a-1]
KAB8226044.1/52-194    -            143 RelA_SpoT            PF04607.17   117   1.4e-09   47.4   0.5   1   1   6.8e-14   2.5e-09   46.6   0.5     1   114     1   143     1   143 0.86 [subseq from] hypothetical protein BDV33DRAFT_186846 [Aspergillus novoparasiticus]
QBZ61836.1/91-226      -            136 RelA_SpoT            PF04607.17   117   1.5e-09   47.3   0.1   1   1   5.7e-14   2.1e-09   46.8   0.1     1   114     1   135     1   136 0.81 [subseq from] hypothetical protein PoMZ_08794 [Pyricularia oryzae]
OBS23217.1/72-208      -            137 RelA_SpoT            PF04607.17   117   1.7e-09   47.1   1.6   1   1   1.2e-13   4.4e-09   45.8   1.6     1   114     1   136     1   137 0.87 [subseq from] hypothetical protein FPOA_03770 [Fusarium poae]
KAE8333723.1/52-194    -            143 RelA_SpoT            PF04607.17   117   1.9e-09   46.9   0.6   1   1   8.8e-14   3.3e-09   46.2   0.6     1   114     1   143     1   143 0.85 [subseq from] hypothetical protein BDV39DRAFT_211836 [Aspergillus sergii]
KLU82836.1/114-257     -            144 RelA_SpoT            PF04607.17   117   2.2e-09   46.8   0.0   1   1     1e-13   3.8e-09   46.0   0.0    24   114     6   143     1   144 0.92 [subseq from] hypothetical protein MAPG_01904 [Magnaporthiopsis poae ATCC 64411]
OBS17672.1/74-213      -            140 RelA_SpoT            PF04607.17   117   2.2e-09   46.7   0.1   1   1   1.1e-13   4.3e-09   45.8   0.1     1   114     1   139     1   140 0.78 [subseq from] hypothetical protein FPOA_09407 [Fusarium poae]
XP_001218394.1/46-210  -            165 RelA_SpoT            PF04607.17   117   2.4e-09   46.6   1.0   1   1   1.2e-12   4.5e-08   42.5   1.0     1   114     1   165     1   165 0.84 [subseq from] predicted protein [Aspergillus terreus NIH2624] >EAU29963.1 predicted protein [Aspergillus terreus NIH2624]
KAE8445940.1/100-237   -            138 RelA_SpoT            PF04607.17   117   2.5e-09   46.5   0.1   1   1     2e-13   7.5e-09   45.0   0.1    25   114     5   138     1   138 0.91 [subseq from] hypothetical protein EG329_012719 [Venturia inaequalis]
XP_025591283.1/16-149  -            134 RelA_SpoT            PF04607.17   117   2.6e-09   46.5   0.0   1   1   8.5e-14   3.2e-09   46.2   0.0     1   114     1   133     1   134 0.86 [subseq from] uncharacterized protein FVRRES_04080 [Fusarium venenatum] >CEI67568.1 unnamed protein product [Fusarium venenatum]
KAB8208440.1/52-194    -            143 RelA_SpoT            PF04607.17   117   2.7e-09   46.5   0.3   1   1   1.4e-13   5.1e-09   45.6   0.3     1   114     1   143     1   143 0.86 [subseq from] hypothetical protein BDV34DRAFT_49406 [Aspergillus parasiticus]
RYP09068.1/97-219      -            123 RelA_SpoT            PF04607.17   117     3e-09   46.3   0.0   1   1   3.1e-13   1.1e-08   44.4   0.0     8   114     2   122     1   123 0.82 [subseq from] hypothetical protein DL765_008590 [Monosporascus sp. GIB2]
PIG85444.1/52-194      -            143 RelA_SpoT            PF04607.17   117   3.1e-09   46.3   0.2   1   1   1.6e-13   5.9e-09   45.4   0.2     1   114     1   143     1   143 0.84 [subseq from] hypothetical protein AARAC_007088 [Aspergillus arachidicola]
KAE8308469.1/52-194    -            143 RelA_SpoT            PF04607.17   117   3.3e-09   46.2   0.2   1   1   1.7e-13   6.2e-09   45.3   0.2     1   114     1   143     1   143 0.86 [subseq from] hypothetical protein BDV41DRAFT_581446 [Aspergillus transmontanensis]
TGO51820.1/116-244     -            129 RelA_SpoT            PF04607.17   117   3.4e-09   46.1   0.0   1   1   1.9e-13   7.1e-09   45.1   0.0    24   113     4   128     1   129 0.92 [subseq from] hypothetical protein BOTNAR_0343g00010 [Botryotinia narcissicola]
RBQ91057.1/74-223      -            150 RelA_SpoT            PF04607.17   117   3.5e-09   46.1   0.3   1   1   9.1e-13   3.4e-08   42.9   0.3     2   114     1   149     1   150 0.82 [subseq from] hypothetical protein FVER53263_00276 [Fusarium verticillioides]
CEF88659.1/15-149      -            135 RelA_SpoT            PF04607.17   117   3.7e-09   46.0   0.0   1   1   1.3e-13   4.8e-09   45.6   0.0     1   114     1   134     1   135 0.83 [subseq from] unnamed protein product [Fusarium graminearum]
EYB27129.1/69-203      -            135 RelA_SpoT            PF04607.17   117   3.7e-09   46.0   0.0   1   1   1.3e-13   4.8e-09   45.6   0.0     1   114     1   134     1   135 0.83 [subseq from] hypothetical protein FG05_04859 [Fusarium graminearum]
PCD34104.1/15-149      -            135 RelA_SpoT            PF04607.17   117   3.7e-09   46.0   0.0   1   1   1.3e-13   4.8e-09   45.6   0.0     1   114     1   134     1   135 0.83 [subseq from] hypothetical protein FGRA07_09259 [Fusarium graminearum]
XP_011323324.1/69-203  -            135 RelA_SpoT            PF04607.17   117   3.7e-09   46.0   0.0   1   1   1.3e-13   4.8e-09   45.6   0.0     1   114     1   134     1   135 0.83 [subseq from] hypothetical protein FGSG_04859 [Fusarium graminearum PH-1] >ESU10748.1 hypothetical protein FGSG_04859 [Fusarium graminearum PH-1]
KAE8338229.1/52-194    -            143 RelA_SpoT            PF04607.17   117   3.9e-09   45.9   0.2   1   1     2e-13   7.4e-09   45.0   0.2     1   114     1   143     1   143 0.84 [subseq from] hypothetical protein BDV24DRAFT_176829 [Aspergillus arachidicola]
XP_030977798.1/76-209  -            134 RelA_SpoT            PF04607.17   117   4.1e-09   45.9   0.3   1   1   1.9e-13   6.9e-09   45.1   0.3     2   114     1   133     1   134 0.83 [subseq from] uncharacterized protein PgNI_09267 [Pyricularia grisea] >TLD05016.1 hypothetical protein PgNI_09267 [Pyricularia grisea]
RAQ41919.1/52-194      -            143 RelA_SpoT            PF04607.17   117   4.2e-09   45.8   0.4   1   1   2.1e-13   7.8e-09   45.0   0.4     1   114     1   143     1   143 0.85 [subseq from] hypothetical protein AFGD_001153 [Aspergillus flavus]
OTA61515.1/94-229      -            136 RelA_SpoT            PF04607.17   117   4.2e-09   45.8   0.0   1   1   1.5e-13   5.4e-09   45.5   0.0     1   113     1   135     1   136 0.89 [subseq from] hypothetical protein K449DRAFT_395580 [Hypoxylon sp. EC38]
QBZ55038.1/90-223      -            134 RelA_SpoT            PF04607.17   117   4.3e-09   45.8   0.0   1   1   1.4e-13   5.2e-09   45.5   0.0     1   114     1   134     1   134 0.86 [subseq from] hypothetical protein PoMZ_10754 [Pyricularia oryzae]
KJJ28955.1/52-194      -            143 RelA_SpoT            PF04607.17   117   4.3e-09   45.8   0.7   1   1   2.1e-13   7.6e-09   45.0   0.7     1   114     1   143     1   143 0.85 [subseq from] hypothetical protein AFLA70_38g004430 [Aspergillus flavus AF70]
RMZ39062.1/52-194      -            143 RelA_SpoT            PF04607.17   117   4.3e-09   45.8   0.7   1   1   2.1e-13   7.6e-09   45.0   0.7     1   114     1   143     1   143 0.85 [subseq from] hypothetical protein CA14_003489 [Aspergillus flavus]
XP_025591806.1/73-207  -            135 RelA_SpoT            PF04607.17   117   4.4e-09   45.8   0.0   1   1   1.7e-13   6.4e-09   45.2   0.0     1   114     1   134     1   135 0.78 [subseq from] uncharacterized protein FVRRES_08168 [Fusarium venenatum] >CEI68091.1 unnamed protein product [Fusarium venenatum]
OWY43391.1/111-230     -            120 RelA_SpoT            PF04607.17   117   4.5e-09   45.7   0.2   1   1   1.5e-13   5.5e-09   45.5   0.2     2   112     1   119     1   120 0.79 [subseq from] HET-like protein [Alternaria alternata]
THC87858.1/57-193      -            137 RelA_SpoT            PF04607.17   117     5e-09   45.6   0.1   1   1   1.6e-13   6.1e-09   45.3   0.1     2   113     1   136     1   137 0.92 [subseq from] hypothetical protein EYZ11_012696 [Aspergillus tanneri] >KAA8648018.1 hypothetical protein ATNIH1004_003901 [Aspergillus tanneri]
OOO13988.1/52-194      -            143 RelA_SpoT            PF04607.17   117   5.7e-09   45.4   0.4   1   1     3e-13   1.1e-08   44.5   0.4     1   114     1   143     1   143 0.85 [subseq from] RelA/SpoT domain protein [Aspergillus oryzae]
TGO74276.1/80-223      -            144 RelA_SpoT            PF04607.17   117   5.7e-09   45.4   0.0   1   1   2.3e-13   8.4e-09   44.9   0.0    24   113    20   144     5   144 0.91 [subseq from] hypothetical protein BELL_0295g00130 [Botrytis elliptica]
PKC50871.1/128-186     -             59 RelA_SpoT            PF04607.17   117   6.2e-09   45.3   0.0   1   1   1.8e-13   6.6e-09   45.2   0.0     1    55     1    58     1    59 0.93 [subseq from] hypothetical protein RhiirA1_485132, partial [Rhizophagus irregularis]
CVK83930.1/99-248      -            150 RelA_SpoT            PF04607.17   117   6.2e-09   45.3   0.1   1   1   1.3e-12   4.7e-08   42.5   0.1     2   114     1   149     1   150 0.81 [subseq from] uncharacterized protein FPRN_01747 [Fusarium proliferatum] >RBA12478.1 hypothetical protein FPRO05_03928 [Fusarium proliferatum] >RKL30708.1 hypothetical protein BFJ72_g11273 [Fusarium proliferatum]
XP_031074652.1/99-248  -            150 RelA_SpoT            PF04607.17   117   6.2e-09   45.3   0.1   1   1   1.3e-12   4.7e-08   42.5   0.1     2   114     1   149     1   150 0.81 [subseq from] uncharacterized protein FPRO_01821 [Fusarium proliferatum ET1] >CZR33261.1 uncharacterized protein FPRO_01821 [Fusarium proliferatum ET1]
RDW65096.1/45-172      -            128 RelA_SpoT            PF04607.17   117   6.5e-09   45.2   0.0   1   1     2e-13   7.5e-09   45.0   0.0     1   114     1   127     1   128 0.88 [subseq from] hypothetical protein BP6252_10747 [Coleophoma cylindrospora]
KXX83370.1/79-217      -            139 RelA_SpoT            PF04607.17   117   6.7e-09   45.2   0.0   1   1   4.4e-13   1.6e-08   43.9   0.0     1   114     1   139     1   139 0.79 [subseq from] Kinesin light chain [Madurella mycetomatis]
RTE70725.1/24-163      -            140 RelA_SpoT            PF04607.17   117   6.7e-09   45.2   0.0   1   1     3e-13   1.1e-08   44.5   0.0     1   114     1   139     1   140 0.86 [subseq from] hypothetical protein BHE90_014871 [Fusarium euwallaceae]
XP_009255425.1/69-203  -            135 RelA_SpoT            PF04607.17   117   7.2e-09   45.1   0.0   1   1   2.5e-13   9.3e-09   44.7   0.0     1   114     1   134     1   135 0.84 [subseq from] hypothetical protein FPSE_04032 [Fusarium pseudograminearum CS3096] >EKJ75852.1 hypothetical protein FPSE_04032 [Fusarium pseudograminearum CS3096]
TGO85417.1/116-242     -            127 RelA_SpoT            PF04607.17   117   7.7e-09   45.0   0.0   1   1   4.7e-13   1.7e-08   43.8   0.0    25   113     4   127     1   127 0.93 [subseq from] hypothetical protein BPOR_0397g00010 [Botrytis porri]
RYC79989.1/82-211      -            130 RelA_SpoT            PF04607.17   117   8.6e-09   44.8   0.0   1   1     3e-13   1.1e-08   44.5   0.0     1   115     1   130     1   130 0.83 [subseq from] hypothetical protein BFJ63_vAg17130 [Fusarium oxysporum f. sp. narcissi]
XP_003714937.1/100-230 -            131 RelA_SpoT            PF04607.17   117   8.6e-09   44.8   0.0   1   1   2.8e-13     1e-08   44.6   0.0     1   114     1   130     1   131 0.88 [subseq from] hypothetical protein MGG_07985 [Pyricularia oryzae 70-15] >EHA55130.1 hypothetical protein MGG_07985 [Pyricularia oryzae 70-15]
XP_023090579.1/52-194  -            143 RelA_SpoT            PF04607.17   117   8.9e-09   44.8   0.4   1   1   4.7e-13   1.7e-08   43.8   0.4     1   114     1   143     1   143 0.85 [subseq from] unnamed protein product [Aspergillus oryzae RIB40] >BAE58933.1 unnamed protein product [Aspergillus oryzae RIB40]
RAQ64696.1/52-194      -            143 RelA_SpoT            PF04607.17   117     9e-09   44.8   0.4   1   1   4.7e-13   1.7e-08   43.8   0.4     1   114     1   143     1   143 0.85 [subseq from] hypothetical protein COH20_012282 [Aspergillus flavus] >RAQ79214.1 hypothetical protein COH21_012309 [Aspergillus flavus]
KAE8136083.1/52-194    -            143 RelA_SpoT            PF04607.17   117   9.3e-09   44.7   0.5   1   1     5e-13   1.9e-08   43.8   0.5     1   114     1   143     1   143 0.84 [subseq from] hypothetical protein BDV38DRAFT_272357 [Aspergillus pseudotamarii]
RGP64299.1/73-208      -            136 RelA_SpoT            PF04607.17   117   9.6e-09   44.7   0.1   1   1   3.3e-13   1.2e-08   44.3   0.1     1   114     1   135     1   136 0.84 [subseq from] vegetative incompatibility het-e-1 [Fusarium sporotrichioides]
XP_007831111.1/90-220  -            131 RelA_SpoT            PF04607.17   117   9.8e-09   44.6   0.0   1   1   4.1e-13   1.5e-08   44.0   0.0     1   114     1   130     1   131 0.85 [subseq from] hypothetical protein PFICI_04339 [Pestalotiopsis fici W106-1] >ETS82463.1 hypothetical protein PFICI_04339 [Pestalotiopsis fici W106-1]
OTB08925.1/91-221      -            131 RelA_SpoT            PF04607.17   117     1e-08   44.6   0.0   1   1   5.4e-13     2e-08   43.6   0.0    19   113     5   129     1   131 0.81 [subseq from] hypothetical protein M426DRAFT_260258 [Hypoxylon sp. CI-4A]
OAA50927.1/74-249      -            176 RelA_SpoT            PF04607.17   117     1e-08   44.6   0.0   1   1   2.7e-12     1e-07   41.4   0.0     2   113     1   175     1   176 0.89 [subseq from] Ankyrin repeat-containing domain protein [Beauveria brongniartii RCEF 3172]
GAD98120.1/10-134      -            125 RelA_SpoT            PF04607.17   117     1e-08   44.6   0.0   1   1   6.8e-13   2.5e-08   43.3   0.0    21   113     6   124     1   125 0.83 [subseq from] hypothetical protein AFUA_2G12730 [Byssochlamys spectabilis No. 5]
KLU93208.1/120-257     -            138 RelA_SpoT            PF04607.17   117     1e-08   44.6   0.0   1   1   6.7e-13   2.5e-08   43.3   0.0    27   114     4   137     1   138 0.93 [subseq from] hypothetical protein MAPG_12145, partial [Magnaporthiopsis poae ATCC 64411]
XP_002376668.1/52-194  -            143 RelA_SpoT            PF04607.17   117   1.2e-08   44.3   0.3   1   1   6.6e-13   2.4e-08   43.4   0.3     1   114     1   143     1   143 0.86 [subseq from] conserved hypothetical protein [Aspergillus flavus NRRL3357] >EED53422.1 conserved hypothetical protein [Aspergillus flavus NRRL3357]
ORY02294.1/6-163       -            158 RelA_SpoT            PF04607.17   117   1.7e-08   43.9   0.2   1   1   2.8e-11   1.1e-06   38.1   0.2    17   113     7   157     1   158 0.85 [subseq from] hypothetical protein BCR34DRAFT_667741 [Clohesyomyces aquaticus]
QBZ56763.1/93-222      -            130 RelA_SpoT            PF04607.17   117   1.7e-08   43.9   0.0   1   1   5.5e-13   2.1e-08   43.6   0.0     2   114     1   129     1   130 0.88 [subseq from] hypothetical protein PoMZ_01678 [Pyricularia oryzae]
OQE34529.1/57-183      -            127 RelA_SpoT            PF04607.17   117   1.7e-08   43.9   0.3   1   1   6.3e-13   2.4e-08   43.4   0.3     1   115     1   126     1   127 0.90 [subseq from] hypothetical protein PENCOP_c017G05877 [Penicillium coprophilum]
KFA54499.1/79-216      -            138 RelA_SpoT            PF04607.17   117   1.7e-08   43.8   0.0   1   1   7.8e-13   2.9e-08   43.1   0.0     1   113     1   137     1   138 0.77 [subseq from] hypothetical protein S40293_10062 [Stachybotrys chartarum IBT 40293]
KLU92790.1/137-269     -            133 RelA_SpoT            PF04607.17   117   1.8e-08   43.8   0.0   1   1   6.7e-13   2.5e-08   43.3   0.0     2   113     1   132     1   133 0.83 [subseq from] hypothetical protein MAPG_11775 [Magnaporthiopsis poae ATCC 64411]
OTA95387.1/94-229      -            136 RelA_SpoT            PF04607.17   117   1.9e-08   43.7   0.0   1   1   6.5e-13   2.4e-08   43.4   0.0     1   113     1   135     1   136 0.85 [subseq from] hypothetical protein M434DRAFT_393778 [Hypoxylon sp. CO27-5]
KAE8419735.1/52-194    -            143 RelA_SpoT            PF04607.17   117   1.9e-08   43.7   0.6   1   1   1.1e-12   3.9e-08   42.7   0.6     1   114     1   143     1   143 0.83 [subseq from] hypothetical protein BDV36DRAFT_307495 [Aspergillus pseudocaelatus]
RBR17966.1/74-223      -            150 RelA_SpoT            PF04607.17   117   1.9e-08   43.7   0.7   1   1   5.3e-12     2e-07   40.5   0.7     2   114     1   149     1   150 0.79 [subseq from] hypothetical protein FVER53590_00276 [Fusarium verticillioides]
ELQ70247.1/1-130       -            130 RelA_SpoT            PF04607.17   117     2e-08   43.6   0.0   1   1   6.5e-13   2.4e-08   43.4   0.0     2   114     1   129     1   130 0.88 [subseq from] hypothetical protein OOW_P131scaffold00064g1, partial [Pyricularia oryzae P131]
OCK98620.1/59-214      -            156 RelA_SpoT            PF04607.17   117   2.1e-08   43.6   2.0   1   1   1.2e-12   4.5e-08   42.5   2.0     2   114     1   155     1   156 0.75 [subseq from] hypothetical protein K441DRAFT_653869 [Cenococcum geophilum 1.58]
KAE8362266.1/52-194    -            143 RelA_SpoT            PF04607.17   117   2.1e-08   43.5   0.8   1   1   1.2e-12   4.6e-08   42.5   0.8     1   114     1   143     1   143 0.84 [subseq from] hypothetical protein BDV27DRAFT_147140 [Aspergillus caelatus]
OBS20414.1/73-207      -            135 RelA_SpoT            PF04607.17   117   2.4e-08   43.4   0.0   1   1   8.8e-13   3.3e-08   43.0   0.0     1   114     1   134     1   135 0.80 [subseq from] hypothetical protein FPOA_06784 [Fusarium poae]
KFA46221.1/76-213      -            138 RelA_SpoT            PF04607.17   117   2.4e-08   43.4   0.0   1   1   1.2e-12   4.5e-08   42.5   0.0     1   113     1   137     1   138 0.77 [subseq from] hypothetical protein S40293_07163 [Stachybotrys chartarum IBT 40293]
XP_016643353.1/81-217  -            137 RelA_SpoT            PF04607.17   117   2.6e-08   43.3   0.0   1   1   9.2e-13   3.4e-08   42.9   0.0     1   113     1   137     1   137 0.82 [subseq from] hypothetical protein SAPIO_CDS4472 [Scedosporium apiospermum] >KEZ43554.1 hypothetical protein SAPIO_CDS4472 [Scedosporium apiospermum]
KGQ09688.1/74-249      -            176 RelA_SpoT            PF04607.17   117   2.8e-08   43.2   0.1   1   1   1.1e-11   4.2e-07   39.4   0.1     2   113     1   175     1   176 0.88 [subseq from] Putative ankyrin repeat protein [Beauveria bassiana D1-5]
XP_009229780.1/25-157  -            133 RelA_SpoT            PF04607.17   117   2.9e-08   43.1   0.0   1   1     1e-12   3.7e-08   42.8   0.0     2   113     1   132     1   133 0.86 [subseq from] hypothetical protein, variant [Gaeumannomyces tritici R3-111a-1] >EJT68821.1 hypothetical protein, variant [Gaeumannomyces tritici R3-111a-1]
XP_009229781.1/25-157  -            133 RelA_SpoT            PF04607.17   117   2.9e-08   43.1   0.0   1   1     1e-12   3.7e-08   42.8   0.0     2   113     1   132     1   133 0.86 [subseq from] hypothetical protein GGTG_13601 [Gaeumannomyces tritici R3-111a-1] >EJT68822.1 hypothetical protein GGTG_13601 [Gaeumannomyces tritici R3-111a-1]
RDW82334.1/75-221      -            147 RelA_SpoT            PF04607.17   117   2.9e-08   43.1   1.2   1   1   1.8e-12   6.8e-08   41.9   1.2     2   114     1   147     1   147 0.73 [subseq from] hypothetical protein BP6252_03446 [Coleophoma cylindrospora]
RGP63769.1/60-191      -            132 RelA_SpoT            PF04607.17   117   3.1e-08   43.0   0.0   1   1   2.1e-12   7.9e-08   41.7   0.0     1   114     1   131     1   132 0.82 [subseq from] vegetative incompatibility het-e-1 [Fusarium sporotrichioides]
RGP71768.1/73-207      -            135 RelA_SpoT            PF04607.17   117   3.2e-08   43.0   0.0   1   1   1.2e-12   4.6e-08   42.5   0.0     1   114     1   134     1   135 0.84 [subseq from] vegetative incompatibility het-e-1 [Fusarium sporotrichioides]
TLD19324.1/97-231      -            135 RelA_SpoT            PF04607.17   117     4e-08   42.7   0.0   1   1   1.4e-12     5e-08   42.4   0.0     1   113     1   134     1   135 0.86 [subseq from] hypothetical protein PspLS_09775 [Pyricularia sp. CBS 133598]
XP_031013016.1/78-217  -            140 RelA_SpoT            PF04607.17   117   4.3e-08   42.6   0.2   1   1   2.5e-12   9.3e-08   41.5   0.2     1   114     1   139     1   140 0.81 [subseq from] uncharacterized protein FIESC28_08790 [Fusarium coffeatum] >RBR12020.1 hypothetical protein FIESC28_08790 [Fusarium coffeatum]
RDW58320.1/45-169      -            125 RelA_SpoT            PF04607.17   117   4.3e-08   42.6   0.2   1   1   1.3e-12     5e-08   42.4   0.2     1   115     1   124     1   125 0.86 [subseq from] hypothetical protein BP5796_12250 [Coleophoma crateriformis]
KEY74727.1/76-213      -            138 RelA_SpoT            PF04607.17   117   5.5e-08   42.2   0.0   1   1   2.6e-12   9.7e-08   41.4   0.0     1   113     1   137     1   138 0.75 [subseq from] hypothetical protein S7711_05474 [Stachybotrys chartarum IBT 7711]
KFA80114.1/76-213      -            138 RelA_SpoT            PF04607.17   117   6.1e-08   42.1   0.0   1   1   3.1e-12   1.2e-07   41.2   0.0     1   113     1   137     1   138 0.77 [subseq from] hypothetical protein S40288_04664 [Stachybotrys chartarum IBT 40288]
RDW85430.1/46-180      -            135 RelA_SpoT            PF04607.17   117   6.2e-08   42.1   0.0   1   1   2.1e-12   7.8e-08   41.7   0.0     1   114     1   134     1   135 0.85 [subseq from] hypothetical protein BP5796_03755 [Coleophoma crateriformis]
OSS43287.1/92-255      -            164 RelA_SpoT            PF04607.17   117   7.5e-08   41.8   0.5   1   1   1.6e-11   5.9e-07   38.9   0.5     2   113     1   163     1   164 0.83 [subseq from] hypothetical protein B5807_12100 [Epicoccum nigrum]
XP_018742317.1/74-223  -            150 RelA_SpoT            PF04607.17   117   7.5e-08   41.8   0.5   1   1   1.9e-11   6.9e-07   38.7   0.5     2   114     1   149     1   150 0.77 [subseq from] hypothetical protein FVEG_00276 [Fusarium verticillioides 7600] >EWG36126.1 hypothetical protein FVEG_00276 [Fusarium verticillioides 7600]
XP_024743809.1/46-173  -            128 RelA_SpoT            PF04607.17   117   8.9e-08   41.6   0.0   1   1   2.9e-12   1.1e-07   41.3   0.0     2   109     1   127     1   128 0.87 [subseq from] hypothetical protein K444DRAFT_623156 [Hyaloscypha bicolor E] >PMD66905.1 hypothetical protein K444DRAFT_623156 [Hyaloscypha bicolor E]
KLU92298.1/83-216      -            134 RelA_SpoT            PF04607.17   117   9.8e-08   41.4   0.0   1   1   3.5e-12   1.3e-07   41.0   0.0     1   113     1   133     1   134 0.81 [subseq from] hypothetical protein MAPG_11244 [Magnaporthiopsis poae ATCC 64411]
XP_025587033.1/73-208  -            136 RelA_SpoT            PF04607.17   117     1e-07   41.4   0.0   1   1   4.3e-12   1.6e-07   40.7   0.0     1   114     1   135     1   136 0.86 [subseq from] uncharacterized protein FVRRES_07749 [Fusarium venenatum] >CEI63313.1 unnamed protein product [Fusarium venenatum]
RSL85090.1/48-154      -            107 RelA_SpoT            PF04607.17   117   1.2e-07   41.1   0.0   1   1   4.5e-12   1.7e-07   40.7   0.0    29   113     2   106     1   107 0.79 [subseq from] hypothetical protein CEP52_016246 [Fusarium sp. AF-4]
GAW14006.1/164-299     -            136 RelA_SpoT            PF04607.17   117   1.5e-07   40.8   0.0   1   1   1.7e-11   6.3e-07   38.8   0.0    26   114     2   135     1   136 0.88 [subseq from] hypothetical protein ANO14919_033980 [fungal sp. No.14919]
XP_031011787.1/81-265  -            185 RelA_SpoT            PF04607.17   117   1.7e-07   40.6   2.8   1   1   2.1e-11   7.6e-07   38.5   2.8    23   114    48   185     1   185 0.80 [subseq from] uncharacterized protein FIESC28_10022 [Fusarium coffeatum] >RBR09082.1 hypothetical protein FIESC28_10022 [Fusarium coffeatum]
EYB27935.1/73-208      -            136 RelA_SpoT            PF04607.17   117   2.2e-07   40.3   0.1   1   1     1e-11   3.8e-07   39.5   0.1     1   114     1   135     1   136 0.87 [subseq from] hypothetical protein FG05_04622 [Fusarium graminearum]
PCD28510.1/73-208      -            136 RelA_SpoT            PF04607.17   117   2.2e-07   40.3   0.1   1   1     1e-11   3.8e-07   39.5   0.1     1   114     1   135     1   136 0.87 [subseq from] hypothetical protein FGRA07_03649 [Fusarium graminearum]
CEF79665.1/73-208      -            136 RelA_SpoT            PF04607.17   117   2.5e-07   40.1   0.1   1   1   1.2e-11   4.3e-07   39.3   0.1     1   114     1   135     1   136 0.87 [subseq from] unnamed protein product [Fusarium graminearum]
XP_011320952.1/73-208  -            136 RelA_SpoT            PF04607.17   117   2.5e-07   40.1   0.1   1   1   1.2e-11   4.3e-07   39.3   0.1     1   114     1   135     1   136 0.87 [subseq from] hypothetical protein FGSG_04622 [Fusarium graminearum PH-1] >ESU08453.1 hypothetical protein FGSG_04622 [Fusarium graminearum PH-1]
XP_030984073.1/99-230  -            132 RelA_SpoT            PF04607.17   117   3.2e-07   39.8   0.0   1   1   1.2e-11   4.3e-07   39.3   0.0     1   113     1   132     1   132 0.85 [subseq from] uncharacterized protein PgNI_04487 [Pyricularia grisea] >TLD12716.1 hypothetical protein PgNI_04487 [Pyricularia grisea]
KIL83794.1/74-205      -            132 RelA_SpoT            PF04607.17   117   3.3e-07   39.7   0.0   1   1   1.6e-11   5.9e-07   38.9   0.0     1   114     1   132     1   132 0.86 [subseq from] hypothetical protein FAVG1_13006 [Fusarium avenaceum]
ELQ42023.1/69-201      -            133 RelA_SpoT            PF04607.17   117   4.7e-07   39.2   0.2   1   1   1.7e-11   6.3e-07   38.8   0.2     1   113     1   132     1   133 0.80 [subseq from] hypothetical protein OOU_Y34scaffold00240g30 [Pyricularia oryzae Y34] >ELQ60926.1 hypothetical protein OOW_P131scaffold01214g43 [Pyricularia oryzae P131]
XP_003713943.1/78-210  -            133 RelA_SpoT            PF04607.17   117   4.7e-07   39.2   0.2   1   1   1.7e-11   6.3e-07   38.8   0.2     1   113     1   132     1   133 0.80 [subseq from] hypothetical protein MGG_08914 [Pyricularia oryzae 70-15] >EHA54136.1 hypothetical protein MGG_08914 [Pyricularia oryzae 70-15]
OBS26003.1/73-208      -            136 RelA_SpoT            PF04607.17   117   4.8e-07   39.2   0.1   1   1   2.3e-11   8.4e-07   38.4   0.1     1   114     1   135     1   136 0.83 [subseq from] hypothetical protein FPOA_06533 [Fusarium poae]
QBZ55795.1/78-210      -            133 RelA_SpoT            PF04607.17   117   5.5e-07   39.0   0.2   1   1     2e-11   7.4e-07   38.6   0.2     1   113     1   132     1   133 0.80 [subseq from] hypothetical protein PoMZ_00697 [Pyricularia oryzae]
XP_009216004.1/95-231  -            137 RelA_SpoT            PF04607.17   117   6.1e-07   38.9   0.0   1   1   3.1e-11   1.2e-06   38.0   0.0     1   114     1   136     1   137 0.75 [subseq from] hypothetical protein GGTG_00002 [Gaeumannomyces tritici R3-111a-1] >EJT79995.1 hypothetical protein GGTG_00002 [Gaeumannomyces tritici R3-111a-1]
XP_009229742.1/136-269 -            134 RelA_SpoT            PF04607.17   117   7.5e-07   38.6   0.1   1   1   2.7e-11     1e-06   38.2   0.1     2   114     1   133     1   134 0.85 [subseq from] hypothetical protein GGTG_13566 [Gaeumannomyces tritici R3-111a-1] >EJT68903.1 hypothetical protein GGTG_13566 [Gaeumannomyces tritici R3-111a-1]
RBQ93671.1/24-135      -            112 RelA_SpoT            PF04607.17   117   8.1e-07   38.5   0.0   1   1   5.1e-11   1.9e-06   37.3   0.0    20   114     3   111     1   112 0.73 [subseq from] hypothetical protein FVER53263_01673 [Fusarium verticillioides]
XP_009229778.1/83-219  -            137 RelA_SpoT            PF04607.17   117   9.5e-07   38.2   0.0   1   1   3.8e-11   1.4e-06   37.7   0.0     1   114     1   136     1   137 0.86 [subseq from] hypothetical protein, variant [Gaeumannomyces tritici R3-111a-1] >EJT68819.1 hypothetical protein, variant [Gaeumannomyces tritici R3-111a-1]
XP_009229779.1/83-219  -            137 RelA_SpoT            PF04607.17   117   9.5e-07   38.2   0.0   1   1   3.8e-11   1.4e-06   37.7   0.0     1   114     1   136     1   137 0.86 [subseq from] hypothetical protein GGTG_13600 [Gaeumannomyces tritici R3-111a-1] >EJT68820.1 hypothetical protein GGTG_13600 [Gaeumannomyces tritici R3-111a-1]
EMR64737.1/12-154      -            143 RelA_SpoT            PF04607.17   117   1.2e-06   38.0   0.0   1   1   4.9e-11   1.8e-06   37.3   0.0     4   113     1   142     1   143 0.86 [subseq from] hypothetical protein UCREL1_8300 [Eutypa lata UCREL1]
XP_009259476.1/73-208  -            136 RelA_SpoT            PF04607.17   117   1.8e-06   37.4   0.0   1   1   8.1e-11     3e-06   36.6   0.0     1   114     1   135     1   136 0.85 [subseq from] hypothetical protein FPSE_08083 [Fusarium pseudograminearum CS3096] >EKJ71637.1 hypothetical protein FPSE_08083 [Fusarium pseudograminearum CS3096]
KPA36012.1/32-145      -            114 RelA_SpoT            PF04607.17   117     2e-06   37.2   0.0   1   1   1.1e-10   4.1e-06   36.2   0.0    21   115     4   114     1   114 0.77 [subseq from] hypothetical protein FLAG1_11243 [Fusarium langsethiae]
AIP86910.1/96-231      -            136 RelA_SpoT            PF04607.17   117     2e-06   37.2   0.1   1   1   1.3e-10     5e-06   35.9   0.1     1   114     1   135     1   136 0.80 [subseq from] Iug18 [Pyricularia oryzae]
QBZ54313.1/145-280     -            136 RelA_SpoT            PF04607.17   117     2e-06   37.2   0.1   1   1   1.3e-10     5e-06   35.9   0.1     1   114     1   135     1   136 0.80 [subseq from] hypothetical protein PoMZ_10009, partial [Pyricularia oryzae]
KFA64287.1/16-130      -            115 RelA_SpoT            PF04607.17   117   2.1e-06   37.1   0.0   1   1   1.1e-10     4e-06   36.2   0.0    22   113     8   114     2   115 0.75 [subseq from] hypothetical protein S40285_06078 [Stachybotrys chlorohalonata IBT 40285]
KLO87700.1/75-206      -            132 RelA_SpoT            PF04607.17   117   2.3e-06   37.0   0.0   1   1   8.8e-11   3.3e-06   36.5   0.0     1   113     1   131     1   132 0.89 [subseq from] Uncharacterized protein LW93_10036 [Fusarium fujikuroi]
KLU91998.1/111-243     -            133 RelA_SpoT            PF04607.17   117   2.8e-06   36.7   0.0   1   1   1.1e-10   3.9e-06   36.2   0.0     2   113     1   132     1   133 0.82 [subseq from] hypothetical protein MAPG_10945 [Magnaporthiopsis poae ATCC 64411]
XP_009229405.1/147-286 -            140 RelA_SpoT            PF04607.17   117   3.3e-06   36.5   0.1   1   1   1.8e-10   6.5e-06   35.5   0.1     1   114     1   139     1   140 0.75 [subseq from] hypothetical protein GGTG_13236 [Gaeumannomyces tritici R3-111a-1] >EJT69127.1 hypothetical protein GGTG_13236 [Gaeumannomyces tritici R3-111a-1]
XP_009229406.1/147-286 -            140 RelA_SpoT            PF04607.17   117   3.3e-06   36.5   0.1   1   1   1.8e-10   6.5e-06   35.5   0.1     1   114     1   139     1   140 0.75 [subseq from] hypothetical protein, variant [Gaeumannomyces tritici R3-111a-1] >EJT69126.1 hypothetical protein, variant [Gaeumannomyces tritici R3-111a-1]
OAA70150.1/114-289     -            176 RelA_SpoT            PF04607.17   117   3.4e-06   36.5   0.1   1   1   5.2e-10   1.9e-05   34.0   0.1     2   113     1   175     1   176 0.85 [subseq from] Ankyrin repeat-containing domain protein [Cordyceps confragosa RCEF 1005]
XP_002340568.1/179-235 -             57 RelA_SpoT            PF04607.17   117   3.7e-06   36.3   0.4   1   1   1.2e-10   4.4e-06   36.1   0.4    71   113     6    57     2    57 0.94 [subseq from] hypothetical protein TSTA_066310 [Talaromyces stipitatus ATCC 10500] >EED23181.1 hypothetical protein TSTA_066310 [Talaromyces stipitatus ATCC 10500]
KLU93067.1/96-235      -            140 RelA_SpoT            PF04607.17   117   3.8e-06   36.3   0.1   1   1   1.9e-10   7.1e-06   35.4   0.1     1   114     1   139     1   140 0.76 [subseq from] hypothetical protein MAPG_12010, partial [Magnaporthiopsis poae ATCC 64411]
RVD88815.1/33-151      -            119 RelA_SpoT            PF04607.17   117     5e-06   35.9   0.2   1   1   8.7e-10   3.2e-05   33.3   0.2    29   114     2   119     1   119 0.88 [subseq from] hypothetical protein DFL_002988 [Arthrobotrys flagrans]
XP_008596674.1/18-165  -            148 RelA_SpoT            PF04607.17   117   5.8e-06   35.7   0.0   1   1   4.8e-10   1.8e-05   34.1   0.0     9   113     6   147     1   148 0.85 [subseq from] ankyrin repeat protein [Beauveria bassiana ARSEF 2860] >EJP67575.1 ankyrin repeat protein [Beauveria bassiana ARSEF 2860]
RYP12822.1/141-280     -            140 RelA_SpoT            PF04607.17   117   1.6e-05   34.3   0.0   1   1   1.2e-09   4.4e-05   32.9   0.0    25   114     3   140     1   140 0.89 [subseq from] hypothetical protein DL765_007142 [Monosporascus sp. GIB2]
KPA35732.1/9-115       -            107 RelA_SpoT            PF04607.17   117   2.1e-05   33.9   0.0   1   1     7e-10   2.6e-05   33.6   0.0    23   114     4   106     1   107 0.82 [subseq from] het protein nwd2 [Fusarium langsethiae]
ELA28228.1/16-100      -             85 RelA_SpoT            PF04607.17   117   2.1e-05   33.9   0.3   1   1   6.5e-10   2.4e-05   33.7   0.3    66   113    29    84     2    85 0.80 [subseq from] hypothetical protein CGGC5_1394 [Colletotrichum fructicola Nara gc5]
XP_009229577.1/38-98   -             61 RelA_SpoT            PF04607.17   117   2.3e-05   33.8   0.0   1   1   7.2e-10   2.7e-05   33.6   0.0    71   114     4    60     1    61 0.91 [subseq from] hypothetical protein GGTG_13407 [Gaeumannomyces tritici R3-111a-1] >EJT69010.1 hypothetical protein GGTG_13407 [Gaeumannomyces tritici R3-111a-1]
PTD05416.1/69-139      -             71 RelA_SpoT            PF04607.17   117   2.8e-05   33.5   0.1   1   1   7.9e-10   2.9e-05   33.4   0.1     1    60     1    67     1    71 0.92 [subseq from] Vegetative incompatibility protein HET-E-1 [Fusarium culmorum]
KLU84942.1/131-270     -            140 RelA_SpoT            PF04607.17   117   3.2e-05   33.3   0.0   1   1   2.1e-09   7.8e-05   32.1   0.0     1   113     1   139     1   140 0.76 [subseq from] hypothetical protein MAPG_03976 [Magnaporthiopsis poae ATCC 64411]
OAA82382.1/157-292     -            136 RelA_SpoT            PF04607.17   117   3.5e-05   33.2   0.1   1   1   5.2e-09   0.00019   30.8   0.1    26   114     3   134     1   136 0.85 [subseq from] RelA/SpoT [Cordyceps confragosa RCEF 1005]
RYP53373.1/124-264     -            141 RelA_SpoT            PF04607.17   117   4.8e-05   32.7   0.0   1   1   4.4e-09   0.00016   31.0   0.0    26   113     3   140     1   141 0.85 [subseq from] hypothetical protein DL768_001618 [Monosporascus sp. mg162]
RYP67687.1/143-282     -            140 RelA_SpoT            PF04607.17   117   5.5e-05   32.6   0.0   1   1   4.5e-09   0.00017   31.0   0.0    26   113     2   139     1   140 0.89 [subseq from] hypothetical protein DL771_007094 [Monosporascus sp. 5C6A]
OCL06759.1/389-457     -             69 RelA_SpoT            PF04607.17   117    0.0002   30.7   0.0   1   1   5.9e-09   0.00022   30.6   0.0     1    57     1    66     1    69 0.92 [subseq from] hypothetical protein AOQ84DRAFT_389976 [Glonium stellatum]
XP_007801651.1/7-109   -            103 RelA_SpoT            PF04607.17   117     0.019   24.4   0.1   1   1   3.6e-06      0.13   21.6   0.1    28    80     8    99     1   103 0.80 [subseq from] hypothetical protein EPUS_04816 [Endocarpon pusillum Z07020] >ERF72763.1 hypothetical protein EPUS_04816 [Endocarpon pusillum Z07020]
PVI03013.1/232-285     -             54 RelA_SpoT            PF04607.17   117      0.02   24.3   0.0   1   1   5.8e-07     0.022   24.2   0.0    72   112     6    53     2    54 0.84 [subseq from] hypothetical protein DM02DRAFT_699360 [Periconia macrospinosa]
PVI03013.1/52-113      -             62 RelA_SpoT            PF04607.17   117     0.032   23.6   0.0   1   1   8.9e-07     0.033   23.6   0.0     1    53     1    58     1    62 0.92 [subseq from] hypothetical protein DM02DRAFT_699360 [Periconia macrospinosa]
#
# Program:         hmmsearch
# Version:         3.2.1 (June 2018)
# Pipeline mode:   SEARCH
# Query file:      PF04607/PF04607.hmm
# Target file:     PF04607/step1.sto
# Option settings: hmmsearch -o PF04607/conv_alignment.log --domtblout PF04607/conv_alignment.tbl --incE 0.001 --max -Z 12155478 PF04607/PF04607.hmm PF04607/step1.sto 
# Current dir:     /store/data/amyloid-motifs
# Date:            Mon Jan 13 14:45:13 2020
# [ok]
