# Supplementary material for: Exploring a diverse world of effector domains and amyloid signaling motifs in fungal NLR proteins
Source: PLoS Comput Biol. 2022 Dec 21;18(12):e1010787. doi: 10.1371/journal.pcbi.1010787 (PMC9815663; doi:10.1371/journal.pcbi.1010787)
Supplement: S10 Data — The lists were obtained through iterative searches in NCBI “nr” starting from Pfam profiles of known NLR effector domains. (GZ) [file pcbi.1010787.s017.tar.gz › PF05057/conv_alignment.tbl]

#                                                                                --- full sequence --- -------------- this domain -------------   hmm coord   ali coord   env coord
# target name            accession   tlen query name           accession   qlen   E-value  score  bias   #  of  c-Evalue  i-Evalue  score  bias  from    to  from    to  from    to  acc description of target
#    ------------------- ---------- ----- -------------------- ---------- ----- --------- ------ ----- --- --- --------- --------- ------ ----- ----- ----- ----- ----- ----- ----- ---- ---------------------
XP_018160531.1/108-423   -            316 DUF676               PF05057.14   197   1.8e-35  131.8   0.0   1   1   2.6e-37     3e-35  131.1   0.0     4   191     2   315     1   316 0.96 [subseq from] hypothetical protein CH63R_04310 [Colletotrichum higginsianum IMI 349063] >OBR12014.1 hypothetical protein CH63R_04310 [Colletotrichum higginsianum IMI 349063] >TIC99975.1 Reticulocyte-binding protein 2-like protein a [Colletotrichum higginsianum]
RMJ18373.1/51-251        -            201 DUF676               PF05057.14   197   7.9e-35  129.8   0.0   1   1   7.5e-37   8.7e-35  129.6   0.0     4   181     2   198     1   201 0.96 [subseq from] hypothetical protein CDV36_001987 [Fusarium sp. AF-12]
TQN68449.1/108-423       -            316 DUF676               PF05057.14   197   1.2e-34  129.2   0.4   1   1   1.5e-36   1.7e-34  128.7   0.4     4   191     2   315     1   316 0.94 [subseq from] hypothetical protein CSHISOI_07010 [Colletotrichum shisoi]
RTE83294.1/51-251        -            201 DUF676               PF05057.14   197   2.8e-34  128.0   0.0   1   1   2.6e-36   3.1e-34  127.8   0.0     3   181     1   198     1   201 0.96 [subseq from] hypothetical protein BHE90_002151 [Fusarium euwallaceae]
KAE8451822.1/118-419     -            302 DUF676               PF05057.14   197   4.6e-34  127.3   0.5   1   1   4.8e-36   5.5e-34  127.0   0.5     4   192     2   300     1   302 0.92 [subseq from] hypothetical protein EG329_002662 [Venturia inaequalis]
CZR59312.1/121-422       -            302 DUF676               PF05057.14   197   5.2e-34  127.1   0.9   1   1   5.9e-36   6.8e-34  126.7   0.9     4   190     2   301     1   302 0.87 [subseq from] uncharacterized protein PAC_09204 [Phialocephala subalpina]
KXH47935.1/96-407        -            312 DUF676               PF05057.14   197   5.8e-34  126.9   0.3   1   1   8.7e-36     1e-33  126.2   0.3     4   191     2   311     1   312 0.81 [subseq from] hypothetical protein CNYM01_13731 [Colletotrichum nymphaeae SA-01]
KXH50264.1/96-407        -            312 DUF676               PF05057.14   197   5.8e-34  126.9   0.3   1   1   8.7e-36     1e-33  126.2   0.3     4   191     2   311     1   312 0.81 [subseq from] hypothetical protein CSIM01_13607 [Colletotrichum simmondsii]
PVH74958.1/142-433       -            292 DUF676               PF05057.14   197   6.6e-34  126.8   0.3   1   1   6.9e-36   7.9e-34  126.5   0.3     4   189     2   292     1   292 0.88 [subseq from] hypothetical protein DL98DRAFT_428408 [Cadophora sp. DSE1049]
EXF77164.1/102-417       -            316 DUF676               PF05057.14   197   9.6e-34  126.2   0.5   1   1   1.2e-35   1.4e-33  125.6   0.5     4   191     2   315     1   316 0.82 [subseq from] hypothetical protein CFIO01_13090 [Colletotrichum fioriniae PJ7]
RYN58448.1/60-325        -            266 DUF676               PF05057.14   197   1.8e-33  125.3   0.1   1   1     2e-35   2.3e-33  125.0   0.1     4   190     2   265     1   266 0.93 [subseq from] hypothetical protein AA0118_g7202 [Alternaria tenuissima]
RYN98146.1/60-325        -            266 DUF676               PF05057.14   197   1.8e-33  125.3   0.1   1   1     2e-35   2.3e-33  125.0   0.1     4   190     2   265     1   266 0.93 [subseq from] hypothetical protein AA0120_g2136 [Alternaria tenuissima]
XP_028508096.1/60-325    -            266 DUF676               PF05057.14   197   1.8e-33  125.3   0.1   1   1     2e-35   2.3e-33  125.0   0.1     4   190     2   265     1   266 0.93 [subseq from] hypothetical protein AA0111_g4234 [Alternaria arborescens] >RYN42656.1 hypothetical protein AA0112_g1582 [Alternaria arborescens] >RYO31157.1 hypothetical protein AA0113_g11896 [Alternaria arborescens] >RYO32673.1 hypothetical protein AA0111_g4234 [Alternaria arborescens]
OWY52539.1/60-325        -            266 DUF676               PF05057.14   197   1.9e-33  125.3   0.1   1   1     2e-35   2.3e-33  125.0   0.1     4   190     2   265     1   266 0.94 [subseq from] alpha/beta-hydrolase [Alternaria alternata] >RII04669.1 hypothetical protein CUC08_Gglean010917 [Alternaria sp. MG1] >RYN27600.1 hypothetical protein AA0115_g6264 [Alternaria tenuissima] >RYN47374.1 hypothetical protein AA0114_g7726 [Alternaria tenuissima] >RYN74273.1 hypothetical protein AA0117_g7075 [Alternaria alternata] >RYO01077.1 hypothetical protein AA0119_g5401 [Alternaria tenuissima] >RYO14926.1 hypothetical protein AA0121_g7458 [Alternaria tenuissima]
RYO63643.1/60-325        -            266 DUF676               PF05057.14   197   1.9e-33  125.3   0.1   1   1     2e-35   2.3e-33  125.0   0.1     4   190     2   265     1   266 0.94 [subseq from] hypothetical protein AA0116_g3417 [Alternaria tenuissima]
RSL64198.1/51-251        -            201 DUF676               PF05057.14   197   1.9e-33  125.3   0.0   1   1   1.8e-35   2.1e-33  125.1   0.0     3   181     1   198     1   201 0.96 [subseq from] hypothetical protein CEP53_004146 [Fusarium sp. AF-6]
KXH69225.1/100-411       -            312 DUF676               PF05057.14   197   2.5e-33  124.8   0.0   1   1   3.5e-35   4.1e-33  124.2   0.0     4   189     2   312     1   312 0.87 [subseq from] hypothetical protein CSAL01_09918 [Colletotrichum salicis]
PWO15432.1/54-319        -            266 DUF676               PF05057.14   197   2.6e-33  124.8   0.1   1   1   2.7e-35   3.1e-33  124.6   0.1     4   191     2   265     1   266 0.97 [subseq from] TolA, Membrane protein involved in colicin uptake [Pyrenophora tritici-repentis] >PWO26976.1 BSD domain containing protein [Pyrenophora tritici-repentis]
PZC96075.1/54-319        -            266 DUF676               PF05057.14   197   2.6e-33  124.8   0.1   1   1   2.7e-35   3.1e-33  124.6   0.1     4   191     2   265     1   266 0.97 [subseq from] TolA, Membrane protein colicin uptake [Pyrenophora tritici-repentis]
PZD09362.1/54-319        -            266 DUF676               PF05057.14   197   2.6e-33  124.8   0.1   1   1   2.7e-35   3.1e-33  124.6   0.1     4   191     2   265     1   266 0.97 [subseq from] 50S ribosomal protein L4 [Pyrenophora tritici-repentis] >PZD52195.1 Trichoplein multi-domain protein [Pyrenophora tritici-repentis] >KAA8624733.1 hypothetical protein PtrV1_00413 [Pyrenophora tritici-repentis]
PZD16315.1/54-319        -            266 DUF676               PF05057.14   197   2.6e-33  124.8   0.1   1   1   2.7e-35   3.1e-33  124.6   0.1     4   191     2   265     1   266 0.97 [subseq from] Abhydrolase-6 multi-domain protein [Pyrenophora tritici-repentis] >PZD40576.1 Abhydrolase-6 multi-domain protein [Pyrenophora tritici-repentis]
PZD29580.1/54-319        -            266 DUF676               PF05057.14   197   2.6e-33  124.8   0.1   1   1   2.7e-35   3.1e-33  124.6   0.1     4   191     2   265     1   266 0.97 [subseq from] Trichoplein multi-domain protein [Pyrenophora tritici-repentis]
TDZ26286.1/97-413        -            317 DUF676               PF05057.14   197     3e-33  124.6   0.1   1   1   4.2e-35   4.8e-33  123.9   0.1     4   191     2   316     1   317 0.84 [subseq from] hypothetical protein Cob_v000575 [Colletotrichum orbiculare MAFF 240422]
TDZ74247.1/97-413        -            317 DUF676               PF05057.14   197     3e-33  124.6   0.1   1   1   4.2e-35   4.8e-33  123.9   0.1     4   191     2   316     1   317 0.84 [subseq from] Reticulocyte-binding protein 2-like protein a [Colletotrichum trifolii]
TEA22426.1/97-413        -            317 DUF676               PF05057.14   197   3.1e-33  124.6   0.2   1   1   4.4e-35   5.1e-33  123.8   0.2     4   191     2   316     1   317 0.84 [subseq from] hypothetical protein C8034_v004887 [Colletotrichum sidae]
XP_022473554.1/105-418   -            314 DUF676               PF05057.14   197   3.4e-33  124.4   0.4   1   1     4e-35   4.7e-33  124.0   0.4     4   190     2   313     1   314 0.88 [subseq from] hypothetical protein CORC01_08318 [Colletotrichum orchidophilum] >OHE96395.1 hypothetical protein CORC01_08318 [Colletotrichum orchidophilum]
OLN85005.1/97-413        -            317 DUF676               PF05057.14   197   5.2e-33  123.8   2.0   1   1   8.2e-35   9.5e-33  123.0   2.0     4   189     2   316     1   317 0.77 [subseq from] Stress response protein nst1-like protein 2 [Colletotrichum chlorophyti]
KAB2108704.1/60-325      -            266 DUF676               PF05057.14   197   5.4e-33  123.8   0.1   1   1   5.9e-35   6.8e-33  123.4   0.1     4   190     2   265     1   266 0.83 [subseq from] hypothetical protein AG0111_0g3178 [Alternaria gaisen]
RAR15993.1/67-333        -            267 DUF676               PF05057.14   197   7.3e-33  123.3   0.1   1   1   7.6e-35   8.8e-33  123.1   0.1     4   190     2   265     1   267 0.97 [subseq from] aconitate hydratase [Stemphylium lycopersici]
XP_018074137.1/119-417   -            299 DUF676               PF05057.14   197   7.4e-33  123.3   0.7   1   1   7.9e-35   9.1e-33  123.0   0.7     4   189     2   298     1   299 0.90 [subseq from] hypothetical protein LY89DRAFT_641021 [Phialocephala scopiformis] >KUJ19782.1 hypothetical protein LY89DRAFT_641021 [Phialocephala scopiformis]
RSL78614.1/57-259        -            203 DUF676               PF05057.14   197   8.9e-33  123.1   0.0   1   1   8.9e-35     1e-32  122.9   0.0     3   181     1   198     1   202 0.95 [subseq from] hypothetical protein CEP51_008052 [Fusarium sp. AF-3]
XP_003048523.1/64-264    -            201 DUF676               PF05057.14   197   9.3e-33  123.0   0.0   1   1   8.9e-35     1e-32  122.9   0.0     3   181     1   198     1   201 0.95 [subseq from] hypothetical protein NECHADRAFT_47331 [[Nectria] haematococca mpVI 77-13-4] >EEU42810.1 hypothetical protein NECHADRAFT_47331 [[Nectria] haematococca mpVI 77-13-4]
RDW89344.1/98-418        -            321 DUF676               PF05057.14   197   9.6e-33  123.0   0.5   1   1   1.1e-34   1.2e-32  122.6   0.5     3   189     1   318     1   321 0.88 [subseq from] hypothetical protein BP6252_01376 [Coleophoma cylindrospora]
KNG48438.1/67-333        -            267 DUF676               PF05057.14   197     1e-32  122.9   0.0   1   1   1.1e-34   1.2e-32  122.6   0.0     4   190     2   265     1   267 0.96 [subseq from] aconitate hydratase 1 [Stemphylium lycopersici] >RAR08824.1 aconitate hydratase [Stemphylium lycopersici]
KZL66516.1/107-423       -            317 DUF676               PF05057.14   197     1e-32  122.9   0.3   1   1   1.1e-34   1.3e-32  122.5   0.3     4   191     2   316     1   317 0.90 [subseq from] catalytic protein [Colletotrichum tofieldiae]
RDL41952.1/21-219        -            199 DUF676               PF05057.14   197     1e-32  122.9   0.0   1   1   9.7e-35   1.1e-32  122.7   0.0     5   189     2   197     1   199 0.95 [subseq from] Uncharacterized protein BP5553_01931 [Venustampulla echinocandica]
EQB50841.1/102-420       -            319 DUF676               PF05057.14   197   1.1e-32  122.8   0.2   1   1   1.8e-34   2.1e-32  121.9   0.2     4   190     2   318     1   319 0.79 [subseq from] hypothetical protein CGLO_09671 [Colletotrichum gloeosporioides Cg-14]
OMP87036.1/70-371        -            302 DUF676               PF05057.14   197   1.4e-32  122.4   0.5   1   1   1.5e-34   1.7e-32  122.1   0.5     3   191     1   301     1   302 0.80 [subseq from] Reticulocyte-binding protein 2-like protein a [Diplodia seriata]
XP_020124930.1/71-372    -            302 DUF676               PF05057.14   197   1.5e-32  122.3   0.3   1   1   1.7e-34     2e-32  121.9   0.3     3   191     1   301     1   302 0.82 [subseq from] pgap1-like protein [Diplodia corticola] >OJD28670.1 pgap1-like protein [Diplodia corticola]
RSM17674.1/57-259        -            203 DUF676               PF05057.14   197   1.6e-32  122.2   0.0   1   1   1.6e-34   1.8e-32  122.0   0.0     3   181     1   198     1   202 0.95 [subseq from] hypothetical protein CDV31_003444 [Fusarium ambrosium]
XP_008092008.1/106-421   -            316 DUF676               PF05057.14   197   1.7e-32  122.2   0.4   1   1     2e-34   2.3e-32  121.7   0.4     4   190     2   315     1   316 0.89 [subseq from] hypothetical protein GLRG_03132 [Colletotrichum graminicola M1.001] >EFQ27988.1 hypothetical protein GLRG_03132 [Colletotrichum graminicola M1.001]
KXL41874.1/68-358        -            291 DUF676               PF05057.14   197   1.8e-32  122.1   0.1   1   1     2e-34   2.3e-32  121.7   0.1     4   187     2   289     1   291 0.79 [subseq from] hypothetical protein FE78DRAFT_155626 [Acidomyces richmondensis] >KYG42216.1 hypothetical protein M433DRAFT_74268 [Acidomyces richmondensis BFW]
RDW70288.1/98-414        -            317 DUF676               PF05057.14   197   2.1e-32  121.9   0.4   1   1   2.3e-34   2.6e-32  121.5   0.4     3   189     1   317     1   317 0.89 [subseq from] hypothetical protein BP5796_08685 [Coleophoma crateriformis]
KZL87302.1/176-492       -            317 DUF676               PF05057.14   197   2.3e-32  121.7   0.4   1   1   2.5e-34   2.9e-32  121.4   0.4     4   191     2   316     1   317 0.90 [subseq from] hypothetical protein CI238_10586, partial [Colletotrichum incanum]
OHW91695.1/112-428       -            317 DUF676               PF05057.14   197   2.3e-32  121.7   0.4   1   1   2.5e-34   2.9e-32  121.4   0.4     4   191     2   316     1   317 0.90 [subseq from] reticulocyte-binding protein 2 a-like protein [Colletotrichum incanum]
TVY56502.1/22-211        -            190 DUF676               PF05057.14   197   2.3e-32  121.7   0.0   1   1   2.4e-34   2.7e-32  121.5   0.0     6   178     2   188     1   189 0.96 [subseq from] Protein SERAC1 [Lachnellula cervina]
XP_031005200.1/146-447   -            302 DUF676               PF05057.14   197   3.1e-32  121.3   0.4   1   1   3.4e-34   3.9e-32  121.0   0.4     4   189     2   301     1   302 0.85 [subseq from] uncharacterized protein LHYA1_G005570 [Lachnellula hyalina] >TVY26412.1 hypothetical protein LHYA1_G005570 [Lachnellula hyalina]
CZT41803.1/139-435       -            297 DUF676               PF05057.14   197   3.2e-32  121.2   0.4   1   1   3.7e-34   4.3e-32  120.8   0.4     4   189     2   295     1   297 0.79 [subseq from] uncharacterized protein RSE6_01593 [Rhynchosporium secalis]
OCK79674.1/19-215        -            197 DUF676               PF05057.14   197   3.5e-32  121.1   0.0   1   1   3.3e-34   3.8e-32  121.0   0.0     4   184     1   192     1   197 0.96 [subseq from] hypothetical protein K432DRAFT_354452 [Lepidopterella palustris CBS 459.81]
RMX83270.1/84-365        -            282 DUF676               PF05057.14   197   3.8e-32  121.0   0.1   1   1   3.9e-34   4.5e-32  120.8   0.1     4   189     2   280     1   282 0.86 [subseq from] hypothetical protein D0869_05436 [Hortaea werneckii]
RMX93444.1/98-379        -            282 DUF676               PF05057.14   197   3.8e-32  121.0   0.1   1   1   3.9e-34   4.5e-32  120.8   0.1     4   189     2   280     1   282 0.86 [subseq from] hypothetical protein D0868_12856 [Hortaea werneckii]
KID99352.1/47-351        -            305 DUF676               PF05057.14   197   4.4e-32  120.8   0.1   1   1   4.6e-34   5.3e-32  120.5   0.1     2   191     1   304     1   305 0.91 [subseq from] catalytic protein, partial [Metarhizium majus ARSEF 297]
TVY15367.1/147-450       -            304 DUF676               PF05057.14   197   4.5e-32  120.8   0.7   1   1   5.3e-34   6.2e-32  120.3   0.7     4   189     2   304     1   304 0.82 [subseq from] hypothetical protein LARI1_G006909 [Lachnellula arida]
TVY91714.1/147-450       -            304 DUF676               PF05057.14   197   4.5e-32  120.8   0.7   1   1   5.3e-34   6.2e-32  120.3   0.7     4   189     2   304     1   304 0.82 [subseq from] hypothetical protein LAWI1_G002339 [Lachnellula willkommii]
KDN63098.1/107-423       -            317 DUF676               PF05057.14   197   4.8e-32  120.7   0.4   1   1   5.3e-34   6.1e-32  120.3   0.4     4   191     2   316     1   317 0.93 [subseq from] hypothetical protein CSUB01_00172 [Colletotrichum sublineola]
OCK79800.1/78-355        -            278 DUF676               PF05057.14   197   5.1e-32  120.6   0.4   1   1   5.7e-34   6.5e-32  120.2   0.4     4   187     2   277     1   278 0.81 [subseq from] hypothetical protein K432DRAFT_426225 [Lepidopterella palustris CBS 459.81]
KAB2569755.1/68-367      -            300 DUF676               PF05057.14   197   5.2e-32  120.6   0.3   1   1   5.7e-34   6.6e-32  120.2   0.3     3   190     1   299     1   300 0.79 [subseq from] hypothetical protein DBV05_g11576 [Lasiodiplodia theobromae]
XP_007778707.1/76-351    -            276 DUF676               PF05057.14   197   5.3e-32  120.5   0.4   1   1   5.9e-34   6.8e-32  120.2   0.4     4   189     2   275     1   276 0.84 [subseq from] hypothetical protein W97_02617 [Coniosporium apollinis CBS 100218] >EON63390.1 hypothetical protein W97_02617 [Coniosporium apollinis CBS 100218]
OWO99776.1/144-452       -            309 DUF676               PF05057.14   197   5.3e-32  120.5   0.5   1   1     6e-34   6.9e-32  120.2   0.5     4   189     2   308     1   309 0.87 [subseq from] hypothetical protein B2J93_6831 [Marssonina coronariae]
XP_007800100.1/47-275    -            229 DUF676               PF05057.14   197   5.4e-32  120.5   0.1   1   1   5.2e-34   6.1e-32  120.3   0.1     6   178     2   228     1   229 0.97 [subseq from] hypothetical protein EPUS_08470 [Endocarpon pusillum Z07020] >ERF74249.1 hypothetical protein EPUS_08470 [Endocarpon pusillum Z07020]
PMD43041.1/1-199         -            199 DUF676               PF05057.14   197   5.4e-32  120.5   0.1   1   1   5.2e-34   6.1e-32  120.3   0.1     7   179     1   199     1   199 0.96 [subseq from] hypothetical protein L207DRAFT_377915, partial [Hyaloscypha variabilis F]
TVY49381.1/22-211        -            190 DUF676               PF05057.14   197   5.7e-32  120.4   0.0   1   1   5.8e-34   6.7e-32  120.2   0.0     6   178     2   188     1   189 0.97 [subseq from] Protein SERAC1 [Lachnellula occidentalis]
KFY93592.1/87-390        -            304 DUF676               PF05057.14   197   5.7e-32  120.4   1.2   1   1   6.8e-34   7.9e-32  120.0   1.2     4   189     2   303     1   304 0.82 [subseq from] hypothetical protein V498_04337, partial [Pseudogymnoascus sp. VKM F-4517 (FW-2822)]
KFY46230.1/87-391        -            305 DUF676               PF05057.14   197   6.1e-32  120.3   1.0   1   1   7.2e-34   8.4e-32  119.9   1.0     4   189     2   304     1   305 0.83 [subseq from] hypothetical protein V495_02600, partial [Pseudogymnoascus sp. VKM F-4514 (FW-929)]
PVH92190.1/27-226        -            200 DUF676               PF05057.14   197   6.4e-32  120.3   0.0   1   1   6.1e-34     7e-32  120.1   0.0     4   188     2   197     1   200 0.95 [subseq from] hypothetical protein DM02DRAFT_576133 [Periconia macrospinosa]
TVY39914.1/147-448       -            302 DUF676               PF05057.14   197   6.7e-32  120.2   0.4   1   1   7.4e-34   8.5e-32  119.9   0.4     4   189     2   301     1   302 0.85 [subseq from] hypothetical protein LSUB1_G004269 [Lachnellula subtilissima]
KID84259.1/47-351        -            305 DUF676               PF05057.14   197   7.2e-32  120.1   0.1   1   1   7.4e-34   8.5e-32  119.9   0.1     2   191     1   304     1   305 0.91 [subseq from] catalytic protein [Metarhizium guizhouense ARSEF 977]
OBT64023.1/86-390        -            305 DUF676               PF05057.14   197   7.4e-32  120.1   1.0   1   1   8.9e-34     1e-31  119.6   1.0     4   189     2   304     1   305 0.82 [subseq from] hypothetical protein VE03_06734 [Pseudogymnoascus sp. 23342-1-I1]
CZS92928.1/139-435       -            297 DUF676               PF05057.14   197   7.8e-32  120.0   0.4   1   1   8.9e-34     1e-31  119.6   0.4     4   188     2   294     1   297 0.81 [subseq from] uncharacterized protein RCO7_01253 [Rhynchosporium commune]
TVY62710.1/162-456       -            295 DUF676               PF05057.14   197   7.9e-32  120.0   0.5   1   1   9.1e-34     1e-31  119.6   0.5     4   189     2   294     1   295 0.80 [subseq from] hypothetical protein LSUE1_G009244, partial [Lachnellula suecica]
RMY58810.1/84-362        -            279 DUF676               PF05057.14   197   8.8e-32  119.8   0.1   1   1     9e-34     1e-31  119.6   0.1     4   187     2   278     1   279 0.86 [subseq from] hypothetical protein D0865_02418 [Hortaea werneckii]
OBT78353.1/86-388        -            303 DUF676               PF05057.14   197   9.5e-32  119.7   1.2   1   1   1.2e-33   1.4e-31  119.2   1.2     4   189     2   302     1   303 0.84 [subseq from] hypothetical protein VF21_02165 [Pseudogymnoascus sp. 05NY08]
KFZ08709.1/87-389        -            303 DUF676               PF05057.14   197   9.6e-32  119.7   1.0   1   1   1.1e-33   1.3e-31  119.2   1.0     4   189     2   302     1   303 0.80 [subseq from] hypothetical protein V501_05839 [Pseudogymnoascus sp. VKM F-4519 (FW-2642)]
KFY75623.1/87-389        -            303 DUF676               PF05057.14   197   9.9e-32  119.7   1.1   1   1   1.2e-33   1.4e-31  119.2   1.1     4   189     2   302     1   303 0.80 [subseq from] hypothetical protein V499_04425 [Pseudogymnoascus sp. VKM F-103]
TVY44512.1/117-424       -            308 DUF676               PF05057.14   197     1e-31  119.6   0.3   1   1   1.2e-33   1.4e-31  119.2   0.3     4   189     2   308     1   308 0.86 [subseq from] hypothetical protein LOCC1_G004140 [Lachnellula occidentalis]
THV72394.1/82-376        -            295 DUF676               PF05057.14   197     1e-31  119.6   0.8   1   1   1.2e-33   1.3e-31  119.2   0.8     3   191     1   294     1   295 0.86 [subseq from] hypothetical protein D6D28_04016 [Aureobasidium pullulans]
KAB5582812.1/63-259      -            197 DUF676               PF05057.14   197     1e-31  119.6   0.2   1   1   9.9e-34   1.1e-31  119.4   0.2     5   182     2   196     1   197 0.96 [subseq from] Alpha/Beta hydrolase protein [Coniochaeta sp. 2T2.1]
KFY59535.1/43-235        -            193 DUF676               PF05057.14   197     1e-31  119.6   0.1   1   1   9.9e-34   1.1e-31  119.4   0.1     6   181     2   192     1   193 0.96 [subseq from] hypothetical protein V496_05647 [Pseudogymnoascus sp. VKM F-4515 (FW-2607)]
EKG17348.1/71-372        -            302 DUF676               PF05057.14   197   1.1e-31  119.5   0.4   1   1   1.1e-33   1.3e-31  119.3   0.4     3   191     1   301     1   302 0.91 [subseq from] PGAP1-like protein [Macrophomina phaseolina MS6]
KFY97703.1/43-235        -            193 DUF676               PF05057.14   197   1.1e-31  119.5   0.1   1   1   1.1e-33   1.2e-31  119.3   0.1     6   181     2   192     1   193 0.96 [subseq from] hypothetical protein V498_01919 [Pseudogymnoascus sp. VKM F-4517 (FW-2822)]
KAA6408039.1/63-377      -            315 DUF676               PF05057.14   197   1.2e-31  119.4   1.4   1   1   2.8e-33   3.3e-31  118.0   1.4     2   186     1   314     1   315 0.74 [subseq from] hypothetical protein FRX48_08390 [Umbilicaria pustulata]
OBT50695.1/76-378        -            303 DUF676               PF05057.14   197   1.2e-31  119.3   1.1   1   1   1.5e-33   1.7e-31  118.9   1.1     4   189     2   302     1   303 0.80 [subseq from] hypothetical protein VE04_09437 [Pseudogymnoascus sp. 24MN13]
RMX78480.1/63-341        -            279 DUF676               PF05057.14   197   1.2e-31  119.3   0.1   1   1   1.3e-33   1.5e-31  119.1   0.1     4   187     2   278     1   279 0.86 [subseq from] hypothetical protein D0868_16468, partial [Hortaea werneckii]
RMX89967.1/84-362        -            279 DUF676               PF05057.14   197   1.2e-31  119.3   0.1   1   1   1.3e-33   1.5e-31  119.1   0.1     4   187     2   278     1   279 0.86 [subseq from] hypothetical protein D0869_00480, partial [Hortaea werneckii]
RMY65242.1/84-362        -            279 DUF676               PF05057.14   197   1.2e-31  119.3   0.1   1   1   1.3e-33   1.5e-31  119.1   0.1     4   187     2   278     1   279 0.86 [subseq from] hypothetical protein D0863_09243 [Hortaea werneckii]
XP_023623484.1/32-321    -            290 DUF676               PF05057.14   197   1.3e-31  119.3   0.3   1   1   1.3e-33   1.5e-31  119.0   0.3     3   190     1   288     1   290 0.84 [subseq from] uncharacterized protein RCC_02425 [Ramularia collo-cygni] >CZT16591.1 uncharacterized protein RCC_02425 [Ramularia collo-cygni]
CZR69357.1/18-217        -            200 DUF676               PF05057.14   197   1.4e-31  119.2   0.0   1   1   1.3e-33   1.5e-31  119.0   0.0     3   190     1   199     1   200 0.96 [subseq from] uncharacterized protein PAC_19257 [Phialocephala subalpina]
CZT06549.1/139-435       -            297 DUF676               PF05057.14   197   1.4e-31  119.2   0.3   1   1   1.6e-33   1.9e-31  118.7   0.3     4   189     2   295     1   297 0.83 [subseq from] uncharacterized protein RAG0_12246 [Rhynchosporium agropyri]
TVY88975.1/21-210        -            190 DUF676               PF05057.14   197   1.4e-31  119.1   0.0   1   1   1.5e-33   1.7e-31  118.9   0.0     6   178     2   188     1   189 0.96 [subseq from] Protein SERAC1 [Lachnellula willkommii]
XP_031008595.1/22-214    -            193 DUF676               PF05057.14   197   1.4e-31  119.1   0.0   1   1   1.5e-33   1.7e-31  118.9   0.0     6   179     2   189     1   192 0.96 [subseq from] Protein SERAC1 [Lachnellula hyalina] >TVY29808.1 Protein SERAC1 [Lachnellula hyalina]
OBT44779.1/86-388        -            303 DUF676               PF05057.14   197   1.5e-31  119.1   0.7   1   1   1.7e-33   1.9e-31  118.7   0.7     4   188     2   301     1   303 0.84 [subseq from] hypothetical protein VE00_05329 [Pseudogymnoascus sp. WSF 3629]
XP_024741843.1/91-391    -            301 DUF676               PF05057.14   197   1.5e-31  119.1   0.3   1   1   1.6e-33   1.8e-31  118.8   0.3     4   186     2   300     1   301 0.89 [subseq from] hypothetical protein K444DRAFT_519680 [Hyaloscypha bicolor E] >PMD64939.1 hypothetical protein K444DRAFT_519680 [Hyaloscypha bicolor E]
XP_024721124.1/89-396    -            308 DUF676               PF05057.14   197   1.5e-31  119.1   0.7   1   1   1.8e-33     2e-31  118.6   0.7     4   190     2   306     1   308 0.89 [subseq from] hypothetical protein M430DRAFT_66765 [Amorphotheca resinae ATCC 22711] >PSS18772.1 hypothetical protein M430DRAFT_66765 [Amorphotheca resinae ATCC 22711]
RMY57947.1/84-362        -            279 DUF676               PF05057.14   197   1.6e-31  119.0   0.1   1   1   1.6e-33   1.9e-31  118.7   0.1     4   187     2   278     1   279 0.86 [subseq from] hypothetical protein D0865_02870 [Hortaea werneckii]
RMY69160.1/84-362        -            279 DUF676               PF05057.14   197   1.7e-31  118.9   0.0   1   1   1.7e-33     2e-31  118.7   0.0     4   187     2   278     1   279 0.81 [subseq from] hypothetical protein D0862_14904 [Hortaea werneckii]
OBT63079.1/43-235        -            193 DUF676               PF05057.14   197   1.7e-31  118.9   0.1   1   1   1.6e-33   1.8e-31  118.8   0.1     6   181     2   192     1   193 0.96 [subseq from] hypothetical protein VE03_07456 [Pseudogymnoascus sp. 23342-1-I1]
XP_001559272.1/81-389    -            309 DUF676               PF05057.14   197   1.7e-31  118.9   0.4   1   1   2.1e-33   2.4e-31  118.4   0.4     3   187     1   308     1   309 0.94 [subseq from] hypothetical protein BCIN_03g02140 [Botrytis cinerea B05.10] >CCD44935.1 hypothetical protein BofuT4_P052840.1 [Botrytis cinerea T4] >EMR80642.1 putative pgap1-like protein [Botrytis cinerea BcDW1] >ATZ47938.1 hypothetical protein BCIN_03g02140 [Botrytis cinerea B05.10]
XP_003661585.1/74-365    -            292 DUF676               PF05057.14   197   1.9e-31  118.7   0.6   1   1   2.1e-33   2.4e-31  118.4   0.6     1   188     1   291     1   292 0.94 [subseq from] hypothetical protein MYCTH_2301141 [Thermothelomyces thermophilus ATCC 42464] >AEO56340.1 hypothetical protein MYCTH_2301141 [Thermothelomyces thermophilus ATCC 42464]
PMD31121.1/31-230        -            200 DUF676               PF05057.14   197   1.9e-31  118.7   0.0   1   1   1.9e-33   2.1e-31  118.6   0.0     3   187     1   198     1   200 0.94 [subseq from] ankyrin [Hyaloscypha variabilis F]
THZ74463.1/82-376        -            295 DUF676               PF05057.14   197   2.1e-31  118.6   0.8   1   1   2.3e-33   2.7e-31  118.2   0.8     3   191     1   294     1   295 0.86 [subseq from] hypothetical protein D6C85_03473 [Aureobasidium pullulans] >THZ96694.1 hypothetical protein D6C82_06901 [Aureobasidium pullulans]
THZ26103.1/82-376        -            295 DUF676               PF05057.14   197   2.1e-31  118.6   0.8   1   1   2.3e-33   2.7e-31  118.2   0.8     3   191     1   294     1   295 0.86 [subseq from] hypothetical protein D6C91_02724 [Aureobasidium pullulans]
RMX94772.1/84-362        -            279 DUF676               PF05057.14   197   2.2e-31  118.5   0.1   1   1   2.2e-33   2.6e-31  118.3   0.1     4   187     2   278     1   279 0.86 [subseq from] hypothetical protein D0867_13733, partial [Hortaea werneckii]
TAQ84563.1/83-392        -            310 DUF676               PF05057.14   197   2.3e-31  118.5   0.4   1   1   2.7e-33   3.2e-31  118.0   0.4     4   193     2   309     1   310 0.80 [subseq from] hypothetical protein B7494_g7110 [Chlorociboria aeruginascens]
THX99606.1/82-376        -            295 DUF676               PF05057.14   197   2.4e-31  118.4   1.0   1   1   2.7e-33   3.1e-31  118.0   1.0     3   191     1   294     1   295 0.85 [subseq from] hypothetical protein D6D03_07075 [Aureobasidium pullulans]
THY03373.1/82-376        -            295 DUF676               PF05057.14   197   2.4e-31  118.4   0.8   1   1   2.7e-33   3.2e-31  118.0   0.8     3   191     1   294     1   295 0.86 [subseq from] hypothetical protein D6D02_08158 [Aureobasidium pullulans]
THZ05776.1/82-376        -            295 DUF676               PF05057.14   197   2.4e-31  118.4   0.8   1   1   2.7e-33   3.2e-31  118.0   0.8     3   191     1   294     1   295 0.86 [subseq from] hypothetical protein D6C93_01810 [Aureobasidium pullulans]
THY98739.1/82-376        -            295 DUF676               PF05057.14   197   2.5e-31  118.4   0.8   1   1   2.7e-33   3.1e-31  118.0   0.8     3   191     1   294     1   295 0.87 [subseq from] hypothetical protein D6C92_02702 [Aureobasidium pullulans]
OBW69725.1/82-376        -            295 DUF676               PF05057.14   197   2.5e-31  118.4   0.8   1   1   2.8e-33   3.2e-31  118.0   0.8     3   191     1   294     1   295 0.86 [subseq from] Maf-domain-containing protein [Aureobasidium pullulans]
THV94101.1/82-376        -            295 DUF676               PF05057.14   197   2.5e-31  118.4   0.8   1   1   2.8e-33   3.2e-31  118.0   0.8     3   191     1   294     1   295 0.86 [subseq from] hypothetical protein D6D26_07919 [Aureobasidium pullulans] >THY17497.1 hypothetical protein D6D00_08483 [Aureobasidium pullulans] >THZ28809.1 hypothetical protein D6C89_02418 [Aureobasidium pullulans]
THV96560.1/82-376        -            295 DUF676               PF05057.14   197   2.5e-31  118.4   0.8   1   1   2.8e-33   3.2e-31  118.0   0.8     3   191     1   294     1   295 0.86 [subseq from] hypothetical protein D6D27_02616 [Aureobasidium pullulans]
THW11027.1/82-376        -            295 DUF676               PF05057.14   197   2.5e-31  118.4   0.8   1   1   2.8e-33   3.2e-31  118.0   0.8     3   191     1   294     1   295 0.86 [subseq from] hypothetical protein D6D24_07489 [Aureobasidium pullulans]
THW14785.1/82-376        -            295 DUF676               PF05057.14   197   2.5e-31  118.4   0.8   1   1   2.8e-33   3.2e-31  118.0   0.8     3   191     1   294     1   295 0.86 [subseq from] hypothetical protein D6D23_09245 [Aureobasidium pullulans]
THW46520.1/82-376        -            295 DUF676               PF05057.14   197   2.5e-31  118.4   0.8   1   1   2.8e-33   3.2e-31  118.0   0.8     3   191     1   294     1   295 0.86 [subseq from] hypothetical protein D6D22_03105 [Aureobasidium pullulans] >THX14069.1 hypothetical protein D6D17_03276 [Aureobasidium pullulans] >THY40458.1 hypothetical protein D6C97_10102 [Aureobasidium pullulans]
THW52492.1/82-376        -            295 DUF676               PF05057.14   197   2.5e-31  118.4   0.8   1   1   2.8e-33   3.2e-31  118.0   0.8     3   191     1   294     1   295 0.86 [subseq from] hypothetical protein D6D21_00957 [Aureobasidium pullulans]
THW57041.1/82-376        -            295 DUF676               PF05057.14   197   2.5e-31  118.4   0.8   1   1   2.8e-33   3.2e-31  118.0   0.8     3   191     1   294     1   295 0.86 [subseq from] hypothetical protein D6D20_08283 [Aureobasidium pullulans]
THW70580.1/82-376        -            295 DUF676               PF05057.14   197   2.5e-31  118.4   0.8   1   1   2.8e-33   3.2e-31  118.0   0.8     3   191     1   294     1   295 0.86 [subseq from] hypothetical protein D6D19_07735 [Aureobasidium pullulans]
THW97781.1/82-376        -            295 DUF676               PF05057.14   197   2.5e-31  118.4   0.8   1   1   2.8e-33   3.2e-31  118.0   0.8     3   191     1   294     1   295 0.86 [subseq from] hypothetical protein D6D15_00142 [Aureobasidium pullulans]
THX21496.1/82-376        -            295 DUF676               PF05057.14   197   2.5e-31  118.4   0.8   1   1   2.8e-33   3.2e-31  118.0   0.8     3   191     1   294     1   295 0.86 [subseq from] hypothetical protein D6D12_10017 [Aureobasidium pullulans] >THX43878.1 hypothetical protein D6D11_07999 [Aureobasidium pullulans]
THX31589.1/82-376        -            295 DUF676               PF05057.14   197   2.5e-31  118.4   0.8   1   1   2.8e-33   3.2e-31  118.0   0.8     3   191     1   294     1   295 0.86 [subseq from] hypothetical protein D6D10_08341 [Aureobasidium pullulans]
THX50791.1/82-376        -            295 DUF676               PF05057.14   197   2.5e-31  118.4   0.8   1   1   2.8e-33   3.2e-31  118.0   0.8     3   191     1   294     1   295 0.86 [subseq from] hypothetical protein D6D06_07750 [Aureobasidium pullulans] >THX72173.1 hypothetical protein D6D05_07966 [Aureobasidium pullulans]
THX83420.1/82-376        -            295 DUF676               PF05057.14   197   2.5e-31  118.4   0.8   1   1   2.8e-33   3.2e-31  118.0   0.8     3   191     1   294     1   295 0.86 [subseq from] hypothetical protein D6D04_03003 [Aureobasidium pullulans]
THX91426.1/82-376        -            295 DUF676               PF05057.14   197   2.5e-31  118.4   0.8   1   1   2.8e-33   3.2e-31  118.0   0.8     3   191     1   294     1   295 0.86 [subseq from] hypothetical protein D6D08_03145 [Aureobasidium pullulans]
THY55848.1/82-376        -            295 DUF676               PF05057.14   197   2.5e-31  118.4   0.8   1   1   2.8e-33   3.2e-31  118.0   0.8     3   191     1   294     1   295 0.86 [subseq from] hypothetical protein D6C98_03984 [Aureobasidium pullulans]
THY95166.1/82-376        -            295 DUF676               PF05057.14   197   2.5e-31  118.4   0.8   1   1   2.8e-33   3.2e-31  118.0   0.8     3   191     1   294     1   295 0.86 [subseq from] hypothetical protein D6C95_05461 [Aureobasidium pullulans]
THZ49651.1/82-376        -            295 DUF676               PF05057.14   197   2.5e-31  118.4   0.8   1   1   2.8e-33   3.2e-31  118.0   0.8     3   191     1   294     1   295 0.86 [subseq from] hypothetical protein D6C90_03296 [Aureobasidium pullulans]
TIA12236.1/82-376        -            295 DUF676               PF05057.14   197   2.5e-31  118.4   0.8   1   1   2.8e-33   3.2e-31  118.0   0.8     3   191     1   294     1   295 0.86 [subseq from] hypothetical protein D6C81_07643 [Aureobasidium pullulans]
TIA39602.1/82-376        -            295 DUF676               PF05057.14   197   2.5e-31  118.4   0.8   1   1   2.8e-33   3.2e-31  118.0   0.8     3   191     1   294     1   295 0.86 [subseq from] hypothetical protein D6C78_03175 [Aureobasidium pullulans]
TIA48705.1/82-376        -            295 DUF676               PF05057.14   197   2.5e-31  118.4   0.8   1   1   2.8e-33   3.2e-31  118.0   0.8     3   191     1   294     1   295 0.86 [subseq from] hypothetical protein D6C79_03969 [Aureobasidium pullulans]
TIA63009.1/82-376        -            295 DUF676               PF05057.14   197   2.5e-31  118.4   0.8   1   1   2.8e-33   3.2e-31  118.0   0.8     3   191     1   294     1   295 0.86 [subseq from] hypothetical protein D6C77_02414 [Aureobasidium pullulans]
TIA72160.1/82-376        -            295 DUF676               PF05057.14   197   2.5e-31  118.4   0.8   1   1   2.8e-33   3.2e-31  118.0   0.8     3   191     1   294     1   295 0.86 [subseq from] hypothetical protein D6C76_07010 [Aureobasidium pullulans]
TIA19363.1/82-376        -            295 DUF676               PF05057.14   197   2.5e-31  118.3   0.9   1   1   2.8e-33   3.3e-31  118.0   0.9     3   191     1   294     1   295 0.86 [subseq from] hypothetical protein D6C80_02930 [Aureobasidium pullulans]
XP_029760644.1/82-376    -            295 DUF676               PF05057.14   197   2.5e-31  118.3   0.9   1   1   2.9e-33   3.3e-31  117.9   0.9     3   191     1   294     1   295 0.86 [subseq from] uncharacterized protein M438DRAFT_273461 [Aureobasidium pullulans EXF-150] >KEQ84457.1 hypothetical protein M438DRAFT_273461 [Aureobasidium pullulans EXF-150]
XP_013289774.1/3-534     -            532 DUF676               PF05057.14   197   2.6e-31  118.3   0.0   1   1   6.7e-33   7.8e-31  116.7   0.0     3   195     1   531     1   532 0.97 [subseq from] hypothetical protein Z517_01360 [Fonsecaea pedrosoi CBS 271.37] >KIW85966.1 hypothetical protein Z517_01360 [Fonsecaea pedrosoi CBS 271.37]
XP_007731014.1/16-206    -            191 DUF676               PF05057.14   197   2.6e-31  118.3   0.0   1   1   2.5e-33   2.9e-31  118.1   0.0     3   180     1   189     1   191 0.95 [subseq from] hypothetical protein A1O3_02684 [Capronia epimyces CBS 606.96] >EXJ89617.1 hypothetical protein A1O3_02684 [Capronia epimyces CBS 606.96]
THY44035.1/82-376        -            295 DUF676               PF05057.14   197   2.6e-31  118.3   0.7   1   1   2.9e-33   3.3e-31  117.9   0.7     3   191     1   294     1   295 0.85 [subseq from] hypothetical protein D6C99_06893 [Aureobasidium pullulans]
OTA89192.1/27-245        -            219 DUF676               PF05057.14   197   2.8e-31  118.2   0.0   1   1   2.7e-33   3.2e-31  118.0   0.0     7   178     1   218     1   219 0.98 [subseq from] hypothetical protein M434DRAFT_34467, partial [Hypoxylon sp. CO27-5]
XP_008721098.1/69-337    -            269 DUF676               PF05057.14   197   2.9e-31  118.1   0.1   1   1   3.2e-33   3.7e-31  117.8   0.1     4   187     2   268     1   269 0.91 [subseq from] hypothetical protein HMPREF1541_08557 [Cyphellophora europaea CBS 101466] >ETN36280.1 hypothetical protein HMPREF1541_08557 [Cyphellophora europaea CBS 101466]
XP_022516957.1/3-533     -            531 DUF676               PF05057.14   197   2.9e-31  118.1   0.0   1   1   6.7e-33   7.7e-31  116.7   0.0     3   195     1   530     1   531 0.97 [subseq from] hypothetical protein AYO21_00967 [Fonsecaea monophora] >OAG45005.1 hypothetical protein AYO21_00967 [Fonsecaea monophora]
THX13777.1/82-376        -            295 DUF676               PF05057.14   197   2.9e-31  118.1   0.8   1   1   3.2e-33   3.7e-31  117.8   0.8     3   191     1   294     1   295 0.88 [subseq from] hypothetical protein D6D13_03383 [Aureobasidium pullulans]
THV82340.1/82-376        -            295 DUF676               PF05057.14   197   3.1e-31  118.0   0.8   1   1   3.4e-33     4e-31  117.7   0.8     3   191     1   294     1   295 0.85 [subseq from] hypothetical protein D6D29_04716 [Aureobasidium pullulans]
RMY71269.1/88-365        -            278 DUF676               PF05057.14   197   3.1e-31  118.0   0.0   1   1   3.2e-33   3.7e-31  117.8   0.0     4   187     2   277     1   278 0.88 [subseq from] hypothetical protein D0864_10687 [Hortaea werneckii]
RMY75249.1/88-365        -            278 DUF676               PF05057.14   197   3.1e-31  118.0   0.0   1   1   3.2e-33   3.7e-31  117.8   0.0     4   187     2   277     1   278 0.88 [subseq from] hypothetical protein D0863_02722 [Hortaea werneckii]
RMZ18196.1/88-365        -            278 DUF676               PF05057.14   197   3.1e-31  118.0   0.0   1   1   3.2e-33   3.7e-31  117.8   0.0     4   187     2   277     1   278 0.88 [subseq from] hypothetical protein D0862_00517 [Hortaea werneckii]
THZ77761.1/82-376        -            295 DUF676               PF05057.14   197   3.2e-31  118.0   0.8   1   1   3.6e-33   4.2e-31  117.6   0.8     3   191     1   294     1   295 0.86 [subseq from] hypothetical protein D6C84_08419 [Aureobasidium pullulans]
OBT90243.1/86-387        -            302 DUF676               PF05057.14   197   3.2e-31  118.0   1.1   1   1   3.7e-33   4.3e-31  117.6   1.1     4   189     2   301     1   302 0.85 [subseq from] hypothetical protein VE02_01311 [Pseudogymnoascus sp. 03VT05]
PMD43580.1/116-418       -            303 DUF676               PF05057.14   197   3.4e-31  117.9   0.2   1   1   3.5e-33     4e-31  117.7   0.2     4   188     2   302     1   303 0.94 [subseq from] hypothetical protein L207DRAFT_510085 [Hyaloscypha variabilis F]
XP_022495976.1/3-535     -            533 DUF676               PF05057.14   197   3.4e-31  117.9   0.0   1   1   6.8e-33   7.8e-31  116.7   0.0     3   195     1   532     1   533 0.97 [subseq from] hypothetical protein AYO20_09747 [Fonsecaea nubica] >OAL27464.1 hypothetical protein AYO20_09747 [Fonsecaea nubica]
ATY60627.1/68-355        -            288 DUF676               PF05057.14   197   3.6e-31  117.8   0.9   1   1   3.7e-33   4.2e-31  117.6   0.9     4   185     2   287     1   288 0.94 [subseq from] hypothetical protein A9K55_005826 [Cordyceps militaris]
RMY38180.1/25-302        -            278 DUF676               PF05057.14   197   3.9e-31  117.7   0.1   1   1     4e-33   4.6e-31  117.5   0.1     4   187     2   277     1   278 0.88 [subseq from] hypothetical protein D0864_16432, partial [Hortaea werneckii]
KXH55001.1/87-376        -            290 DUF676               PF05057.14   197   4.1e-31  117.6   0.0   1   1   4.3e-33   4.9e-31  117.4   0.0     7   195     1   289     1   290 0.90 [subseq from] hypothetical protein CNYM01_03401 [Colletotrichum nymphaeae SA-01]
KFG80929.1/47-351        -            305 DUF676               PF05057.14   197   4.2e-31  117.6   0.1   1   1   4.2e-33   4.9e-31  117.4   0.1     2   191     1   304     1   305 0.91 [subseq from] hypothetical protein MANI_014621 [Metarhizium anisopliae] >KID65723.1 catalytic protein, partial [Metarhizium anisopliae ARSEF 549]
KJK80756.1/47-351        -            305 DUF676               PF05057.14   197   4.2e-31  117.6   0.1   1   1   4.2e-33   4.9e-31  117.4   0.1     2   191     1   304     1   305 0.91 [subseq from] hypothetical protein H634G_03905 [Metarhizium anisopliae BRIP 53293] >KJK90542.1 hypothetical protein H633G_05553 [Metarhizium anisopliae BRIP 53284]
OQE35114.1/39-230        -            192 DUF676               PF05057.14   197   4.2e-31  117.6   0.3   1   1     4e-33   4.7e-31  117.4   0.3     5   182     2   191     1   192 0.97 [subseq from] hypothetical protein PENCOP_c014G06499, partial [Penicillium coprophilum]
RKK95805.1/63-273        -            211 DUF676               PF05057.14   197   4.2e-31  117.6   0.0   1   1     4e-33   4.6e-31  117.5   0.0     4   188     3   208     1   211 0.94 [subseq from] hypothetical protein BFJ71_g8271 [Fusarium oxysporum]
KAE8454517.1/58-251      -            194 DUF676               PF05057.14   197   4.4e-31  117.5   0.1   1   1   4.2e-33   4.9e-31  117.4   0.1     6   182     2   193     1   194 0.95 [subseq from] hypothetical protein EG329_000140 [Venturia inaequalis]
RMZ08487.1/84-360        -            277 DUF676               PF05057.14   197   4.6e-31  117.5   0.1   1   1   4.7e-33   5.4e-31  117.2   0.1     4   186     2   276     1   277 0.88 [subseq from] hypothetical protein D0860_04630 [Hortaea werneckii] >RMZ18973.1 hypothetical protein D0859_17040 [Hortaea werneckii]
XP_007296088.1/151-453   -            303 DUF676               PF05057.14   197   4.7e-31  117.4   0.3   1   1   6.3e-33   7.2e-31  116.8   0.3     4   187     2   302     1   303 0.75 [subseq from] hypothetical protein MBM_08199 [Marssonina brunnea f. sp. 'multigermtubi' MB_m1] >EKD13481.1 hypothetical protein MBM_08199 [Marssonina brunnea f. sp. 'multigermtubi' MB_m1]
KFY20621.1/42-345        -            304 DUF676               PF05057.14   197   4.9e-31  117.4   0.7   1   1   5.3e-33   6.2e-31  117.1   0.7     4   188     2   302     1   304 0.85 [subseq from] hypothetical protein V491_03569 [Pseudogymnoascus sp. VKM F-3775]
OAL52807.1/26-293        -            268 DUF676               PF05057.14   197     5e-31  117.4   0.1   1   1   5.8e-33   6.7e-31  116.9   0.1     4   190     2   267     1   268 0.85 [subseq from] hypothetical protein IQ07DRAFT_504227 [Pyrenochaeta sp. DS3sAY3a]
XP_024323288.1/88-390    -            303 DUF676               PF05057.14   197   5.4e-31  117.2   0.9   1   1   6.4e-33   7.3e-31  116.8   0.9     4   188     2   301     1   303 0.79 [subseq from] hypothetical protein VC83_05302 [Pseudogymnoascus destructans] >ELR06642.1 hypothetical protein GMDG_00259 [Pseudogymnoascus destructans 20631-21] >OAF58002.2 hypothetical protein VC83_05302 [Pseudogymnoascus destructans]
EXU97434.1/47-351        -            305 DUF676               PF05057.14   197   5.8e-31  117.1   0.2   1   1   5.9e-33   6.8e-31  116.9   0.2     2   191     1   304     1   305 0.91 [subseq from] PGAP1 domain protein [Metarhizium robertsii]
XP_007826521.1/47-351    -            305 DUF676               PF05057.14   197   5.8e-31  117.1   0.2   1   1   5.9e-33   6.8e-31  116.9   0.2     2   191     1   304     1   305 0.91 [subseq from] catalytic protein [Metarhizium robertsii ARSEF 23] >EFY94206.1 catalytic protein [Metarhizium robertsii ARSEF 23]
KJX96834.1/81-369        -            289 DUF676               PF05057.14   197   6.1e-31  117.1   0.1   1   1   7.5e-33   8.6e-31  116.6   0.1     3   191     1   288     1   289 0.84 [subseq from] hypothetical protein TI39_contig598g00028 [Zymoseptoria brevis]
XP_007692135.1/32-293    -            262 DUF676               PF05057.14   197   6.2e-31  117.1   0.1   1   1   6.5e-33   7.5e-31  116.8   0.1     4   187     2   262     1   262 0.91 [subseq from] hypothetical protein COCMIDRAFT_8931 [Bipolaris oryzae ATCC 44560] >EUC41325.1 hypothetical protein COCMIDRAFT_8931 [Bipolaris oryzae ATCC 44560]
XP_007712892.1/26-287    -            262 DUF676               PF05057.14   197   6.3e-31  117.0   0.1   1   1   6.6e-33   7.7e-31  116.7   0.1     4   186     2   261     1   262 0.89 [subseq from] hypothetical protein COCCADRAFT_97796 [Bipolaris zeicola 26-R-13] >EUC32786.1 hypothetical protein COCCADRAFT_97796 [Bipolaris zeicola 26-R-13]
PBP24158.1/146-448       -            303 DUF676               PF05057.14   197   6.4e-31  117.0   0.9   1   1   7.2e-33   8.3e-31  116.6   0.9     4   187     2   303     1   303 0.94 [subseq from] hypothetical protein BUE80_DR004929 [Diplocarpon rosae]
XP_018142496.1/19-286    -            268 DUF676               PF05057.14   197   6.4e-31  117.0   0.0   1   1   6.3e-33   7.2e-31  116.8   0.0     3   179     1   267     1   268 0.98 [subseq from] kinesin [Pochonia chlamydosporia 170] >OAQ65182.1 kinesin [Pochonia chlamydosporia 170]
XP_014550344.1/26-287    -            262 DUF676               PF05057.14   197   7.1e-31  116.9   0.1   1   1   7.5e-33   8.6e-31  116.6   0.1     4   186     2   261     1   262 0.89 [subseq from] hypothetical protein COCVIDRAFT_115715 [Bipolaris victoriae FI3] >EUN20770.1 hypothetical protein COCVIDRAFT_115715 [Bipolaris victoriae FI3]
THY74523.1/82-376        -            295 DUF676               PF05057.14   197   7.5e-31  116.8   0.8   1   1   8.4e-33   9.7e-31  116.4   0.8     3   191     1   294     1   295 0.86 [subseq from] hypothetical protein D6C94_04800 [Aureobasidium pullulans] >THZ45374.1 hypothetical protein D6C87_02915 [Aureobasidium pullulans] >THZ53139.1 hypothetical protein D6C86_09970 [Aureobasidium pullulans]
THZ90955.1/82-376        -            295 DUF676               PF05057.14   197   7.5e-31  116.8   0.8   1   1   8.4e-33   9.7e-31  116.4   0.8     3   191     1   294     1   295 0.86 [subseq from] hypothetical protein D6C88_03836 [Aureobasidium pullulans]
RAL67535.1/85-392        -            308 DUF676               PF05057.14   197   7.6e-31  116.8   0.2   1   1   8.7e-33     1e-30  116.4   0.2     3   187     1   308     1   308 0.93 [subseq from] hypothetical protein DID88_008290 [Monilinia fructigena]
TKA28830.1/31-317        -            287 DUF676               PF05057.14   197     8e-31  116.7   0.3   1   1   8.7e-33     1e-30  116.4   0.3     3   191     1   286     1   287 0.82 [subseq from] hypothetical protein B0A54_16019 [Friedmanniomyces endolithicus]
XP_018134284.1/87-389    -            303 DUF676               PF05057.14   197   8.3e-31  116.6   1.2   1   1     1e-32   1.2e-30  116.2   1.2     4   189     2   302     1   303 0.80 [subseq from] hypothetical protein VE01_01001 [Pseudogymnoascus verrucosus] >OBU00552.1 hypothetical protein VE01_01001 [Pseudogymnoascus verrucosus]
RMY93882.1/84-361        -            278 DUF676               PF05057.14   197   8.4e-31  116.6   0.1   1   1   8.6e-33   9.9e-31  116.4   0.1     4   187     2   277     1   278 0.87 [subseq from] hypothetical protein D0861_01640 [Hortaea werneckii]
RYP63530.1/609-840       -            232 DUF676               PF05057.14   197   8.4e-31  116.6   0.1   1   1   8.3e-33   9.6e-31  116.4   0.1     1   177     1   231     1   232 0.97 [subseq from] hypothetical protein DL771_009226 [Monosporascus sp. 5C6A]
XP_013254661.1/69-260    -            192 DUF676               PF05057.14   197     9e-31  116.5   0.0   1   1   8.6e-33   9.9e-31  116.4   0.0     6   180     2   191     1   192 0.96 [subseq from] hypothetical protein A1O9_12061, partial [Exophiala aquamarina CBS 119918] >KEF52071.1 hypothetical protein A1O9_12061, partial [Exophiala aquamarina CBS 119918]
TGO66351.1/81-390        -            310 DUF676               PF05057.14   197   9.4e-31  116.4   0.3   1   1   1.2e-32   1.3e-30  116.0   0.3     3   188     1   309     1   310 0.82 [subseq from] hypothetical protein BOTNAR_0063g00330 [Botryotinia narcissicola]
XP_007671630.1/68-352    -            285 DUF676               PF05057.14   197   9.6e-31  116.4   0.2   1   1   1.1e-32   1.2e-30  116.1   0.2     4   185     2   284     1   285 0.91 [subseq from] hypothetical protein BAUCODRAFT_169256 [Baudoinia panamericana UAMH 10762] >EMD00446.1 hypothetical protein BAUCODRAFT_169256 [Baudoinia panamericana UAMH 10762]
XP_014541470.1/55-267    -            213 DUF676               PF05057.14   197   9.8e-31  116.4   0.1   1   1   9.1e-33   1.1e-30  116.3   0.1     5   180     2   201     1   213 0.95 [subseq from] Tetratricopeptide-like helical, partial [Metarhizium brunneum ARSEF 3297] >KID72264.1 Tetratricopeptide-like helical, partial [Metarhizium brunneum ARSEF 3297]
OTA36170.1/84-361        -            278 DUF676               PF05057.14   197   9.8e-31  116.4   0.1   1   1     1e-32   1.2e-30  116.2   0.1     4   187     2   277     1   278 0.87 [subseq from] hypothetical protein BTJ68_03398 [Hortaea werneckii EXF-2000]
RMZ19339.1/84-361        -            278 DUF676               PF05057.14   197   9.8e-31  116.4   0.1   1   1     1e-32   1.2e-30  116.2   0.1     4   187     2   277     1   278 0.87 [subseq from] hypothetical protein D0859_16669, partial [Hortaea werneckii]
XP_007703901.1/26-287    -            262 DUF676               PF05057.14   197     1e-30  116.4   0.1   1   1     1e-32   1.2e-30  116.1   0.1     4   185     2   260     1   262 0.91 [subseq from] hypothetical protein COCSADRAFT_99247 [Bipolaris sorokiniana ND90Pr] >EMD60592.1 hypothetical protein COCSADRAFT_99247 [Bipolaris sorokiniana ND90Pr]
KFY89152.1/86-390        -            305 DUF676               PF05057.14   197     1e-30  116.3   0.9   1   1   1.2e-32   1.4e-30  115.9   0.9     4   189     2   304     1   305 0.85 [subseq from] hypothetical protein V500_05938 [Pseudogymnoascus sp. VKM F-4518 (FW-2643)]
XP_003835079.1/347-613   -            267 DUF676               PF05057.14   197   1.1e-30  116.3   0.1   1   1   1.1e-32   1.3e-30  116.0   0.1     4   189     2   265     1   267 0.80 [subseq from] predicted protein [Leptosphaeria maculans JN3] >CBX91714.1 predicted protein [Leptosphaeria maculans JN3]
PMD40433.1/17-212        -            196 DUF676               PF05057.14   197   1.1e-30  116.3   0.0   1   1     1e-32   1.2e-30  116.1   0.0     4   180     1   195     1   196 0.97 [subseq from] hypothetical protein L207DRAFT_633459 [Hyaloscypha variabilis F]
XP_014083443.1/26-287    -            262 DUF676               PF05057.14   197   1.1e-30  116.2   0.1   1   1   1.2e-32   1.4e-30  115.9   0.1     4   186     2   261     1   262 0.91 [subseq from] hypothetical protein COCC4DRAFT_187465 [Bipolaris maydis ATCC 48331] >EMD90252.1 hypothetical protein COCHEDRAFT_1178773 [Bipolaris maydis C5] >ENI09534.1 hypothetical protein COCC4DRAFT_187465 [Bipolaris maydis ATCC 48331]
TGO38425.1/81-388        -            308 DUF676               PF05057.14   197   1.2e-30  116.1   0.4   1   1   1.4e-32   1.6e-30  115.7   0.4     3   186     1   307     1   308 0.84 [subseq from] hypothetical protein BHYA_0075g00280 [Botrytis hyacinthi]
OAK99600.1/71-336        -            266 DUF676               PF05057.14   197   1.2e-30  116.1   0.1   1   1   1.5e-32   1.7e-30  115.6   0.1     4   191     2   265     1   266 0.84 [subseq from] hypothetical protein IQ06DRAFT_294892 [Stagonospora sp. SRC1lsM3a]
XP_016219998.1/79-345    -            267 DUF676               PF05057.14   197   1.5e-30  115.8   0.2   1   1   1.5e-32   1.7e-30  115.6   0.2     4   185     2   265     1   267 0.92 [subseq from] hypothetical protein PV10_08110 [Exophiala mesophila] >KIV88424.1 hypothetical protein PV10_08110 [Exophiala mesophila]
OAL01705.1/37-265        -            229 DUF676               PF05057.14   197   1.5e-30  115.8   0.3   1   1   1.5e-32   1.7e-30  115.6   0.3     6   178     2   228     1   229 0.97 [subseq from] hypothetical protein IQ06DRAFT_375976 [Stagonospora sp. SRC1lsM3a]
RYP12932.1/21-232        -            212 DUF676               PF05057.14   197   1.6e-30  115.7   0.0   1   1   1.5e-32   1.7e-30  115.6   0.0     5   193     2   211     1   212 0.95 [subseq from] hypothetical protein DL765_007102 [Monosporascus sp. GIB2]
KND92397.1/52-253        -            202 DUF676               PF05057.14   197   1.6e-30  115.7   0.0   1   1   1.7e-32     2e-30  115.4   0.0     5   180     2   200     1   201 0.90 [subseq from] Protein SERAC1, partial [Tolypocladium ophioglossoides CBS 100239]
PGH08456.1/25-226        -            202 DUF676               PF05057.14   197   1.6e-30  115.7   0.0   1   1   1.5e-32   1.8e-30  115.6   0.0     6   179     2   200     1   202 0.97 [subseq from] hypothetical protein AJ80_07855 [Polytolypa hystricis UAMH7299]
KGO73482.1/39-229        -            191 DUF676               PF05057.14   197   1.6e-30  115.7   0.2   1   1   1.5e-32   1.8e-30  115.5   0.2     5   180     2   189     1   191 0.95 [subseq from] hypothetical protein PEX1_093050 [Penicillium expansum]
XP_016600086.1/39-229    -            191 DUF676               PF05057.14   197   1.6e-30  115.7   0.2   1   1   1.5e-32   1.8e-30  115.5   0.2     5   180     2   189     1   191 0.95 [subseq from] hypothetical protein PEX2_070360 [Penicillium expansum] >KGO58686.1 hypothetical protein PEX2_070360 [Penicillium expansum]
XP_018036698.1/26-290    -            265 DUF676               PF05057.14   197   1.6e-30  115.7   0.3   1   1   2.6e-32     3e-30  114.8   0.3     4   189     2   264     1   265 0.89 [subseq from] hypothetical protein CC84DRAFT_1092484 [Paraphaeosphaeria sporulosa] >OAG06333.1 hypothetical protein CC84DRAFT_1092484 [Paraphaeosphaeria sporulosa]
PMD28124.1/116-417       -            302 DUF676               PF05057.14   197   1.7e-30  115.6   0.3   1   1     2e-32   2.3e-30  115.2   0.3     4   187     2   301     1   302 0.84 [subseq from] hypothetical protein NA56DRAFT_588151 [Pezoloma ericae]
OIW29905.1/20-320        -            301 DUF676               PF05057.14   197   1.9e-30  115.5   0.4   1   1   2.1e-32   2.4e-30  115.1   0.4     1   188     1   299     1   301 0.84 [subseq from] hypothetical protein CONLIGDRAFT_543503, partial [Coniochaeta ligniaria NRRL 30616]
XP_018141881.1/47-345    -            299 DUF676               PF05057.14   197   1.9e-30  115.5   0.1   1   1   2.1e-32   2.4e-30  115.1   0.1     2   189     1   298     1   299 0.83 [subseq from] catalytic protein [Pochonia chlamydosporia 170] >OAQ64567.1 catalytic protein [Pochonia chlamydosporia 170]
PKS10720.1/79-431        -            353 DUF676               PF05057.14   197     2e-30  115.4   0.1   1   1   2.9e-32   3.3e-30  114.7   0.1     2   188     1   350     1   353 0.81 [subseq from] hypothetical protein jhhlp_002477 [Lomentospora prolificans]
RDL32117.1/136-434       -            299 DUF676               PF05057.14   197   2.1e-30  115.3   0.3   1   1   2.5e-32   2.9e-30  114.9   0.3     4   187     2   298     1   299 0.82 [subseq from] Uncharacterized protein BP5553_09519 [Venustampulla echinocandica]
TGO07320.1/81-388        -            308 DUF676               PF05057.14   197   2.2e-30  115.3   0.3   1   1   2.7e-32   3.1e-30  114.8   0.3     3   186     1   307     1   308 0.81 [subseq from] hypothetical protein BTUL_0292g00060 [Botrytis tulipae]
RVX73221.1/79-343        -            265 DUF676               PF05057.14   197   2.2e-30  115.3   0.2   1   1   2.2e-32   2.6e-30  115.0   0.2     4   184     2   264     1   265 0.92 [subseq from] hypothetical protein B0A52_02349 [Exophiala mesophila]
XP_018147981.1/42-245    -            204 DUF676               PF05057.14   197   2.2e-30  115.2   0.0   1   1   2.2e-32   2.5e-30  115.1   0.0     6   180     2   197     1   203 0.95 [subseq from] SesB [Pochonia chlamydosporia 170] >OAQ71444.1 SesB [Pochonia chlamydosporia 170]
OBS22671.1/549-769       -            221 DUF676               PF05057.14   197   2.3e-30  115.2   0.2   1   1   2.3e-32   2.7e-30  115.0   0.2     4   178     1   219     1   221 0.95 [subseq from] hypothetical protein FPOA_09003 [Fusarium poae]
TGO77089.1/81-388        -            308 DUF676               PF05057.14   197   2.3e-30  115.2   0.3   1   1   2.7e-32   3.2e-30  114.7   0.3     3   186     1   307     1   308 0.83 [subseq from] hypothetical protein BELL_0123g00040 [Botrytis elliptica]
TGO26175.1/81-388        -            308 DUF676               PF05057.14   197   2.3e-30  115.2   0.4   1   1   2.9e-32   3.3e-30  114.7   0.4     3   186     1   307     1   308 0.81 [subseq from] hypothetical protein BPAE_0065g00530 [Botrytis paeoniae]
RDW59198.1/27-245        -            219 DUF676               PF05057.14   197   2.5e-30  115.1   0.0   1   1   2.4e-32   2.8e-30  114.9   0.0     7   178     1   218     1   219 0.96 [subseq from] hypothetical protein BP5796_12122 [Coleophoma crateriformis]
XP_023459112.1/53-336    -            284 DUF676               PF05057.14   197   2.5e-30  115.1   0.3   1   1   2.7e-32   3.1e-30  114.8   0.3     3   190     2   283     1   284 0.86 [subseq from] hypothetical protein CB0940_01455 [Cercospora beticola] >PIB01451.1 hypothetical protein CB0940_01455 [Cercospora beticola]
XP_008021987.1/26-288    -            263 DUF676               PF05057.14   197   2.6e-30  115.0   0.1   1   1     3e-32   3.4e-30  114.6   0.1     4   186     2   261     1   263 0.87 [subseq from] hypothetical protein SETTUDRAFT_145536 [Exserohilum turcica Et28A] >EOA90051.1 hypothetical protein SETTUDRAFT_145536 [Exserohilum turcica Et28A]
RZR69504.1/47-345        -            299 DUF676               PF05057.14   197   2.6e-30  115.0   0.1   1   1   2.9e-32   3.4e-30  114.6   0.1     2   189     1   298     1   299 0.83 [subseq from] hypothetical protein I1G_00002332 [Pochonia chlamydosporia 123]
THV52157.1/81-388        -            308 DUF676               PF05057.14   197   2.7e-30  115.0   0.3   1   1   3.2e-32   3.7e-30  114.5   0.3     3   186     1   307     1   308 0.81 [subseq from] hypothetical protein BGAL_0087g00170 [Botrytis galanthina]
XP_016254019.1/3-535     -            533 DUF676               PF05057.14   197   2.7e-30  115.0   0.0   1   1   3.7e-32   4.3e-30  114.3   0.0     3   195     1   532     1   533 0.97 [subseq from] hypothetical protein PV07_00625 [Cladophialophora immunda] >KIW33803.1 hypothetical protein PV07_00625 [Cladophialophora immunda]
RKK67492.1/87-296        -            210 DUF676               PF05057.14   197   2.7e-30  115.0   0.0   1   1   2.5e-32   2.9e-30  114.9   0.0     5   186     3   205     1   210 0.94 [subseq from] hypothetical protein BFJ69_g14460 [Fusarium oxysporum]
PMD14402.1/18-217        -            200 DUF676               PF05057.14   197   2.9e-30  114.9   0.0   1   1   2.7e-32   3.1e-30  114.8   0.0     3   188     1   197     1   200 0.95 [subseq from] TPR-like protein [Pezoloma ericae]
TGO53339.1/81-386        -            306 DUF676               PF05057.14   197   2.9e-30  114.9   0.4   1   1   3.5e-32     4e-30  114.4   0.4     3   184     1   305     1   306 0.82 [subseq from] hypothetical protein BCON_0125g00050 [Botryotinia convoluta]
OQO03209.1/75-366        -            292 DUF676               PF05057.14   197   2.9e-30  114.8   0.2   1   1   3.2e-32   3.7e-30  114.5   0.2     3   192     1   289     1   292 0.83 [subseq from] hypothetical protein B0A48_11464 [Rachicladosporium antarcticum]
OQO24441.1/75-366        -            292 DUF676               PF05057.14   197   2.9e-30  114.8   0.2   1   1   3.2e-32   3.7e-30  114.5   0.2     3   192     1   289     1   292 0.83 [subseq from] hypothetical protein B0A51_10160 [Rachicladosporium sp. CCFEE 5018]
RBA12823.1/88-298        -            211 DUF676               PF05057.14   197   3.1e-30  114.8   0.0   1   1   2.9e-32   3.4e-30  114.7   0.0     4   184     3   204     1   211 0.94 [subseq from] hypothetical protein FPRO05_14099 [Fusarium proliferatum]
RKL19647.1/143-353       -            211 DUF676               PF05057.14   197   3.1e-30  114.8   0.0   1   1   2.9e-32   3.4e-30  114.7   0.0     4   184     3   204     1   211 0.94 [subseq from] hypothetical protein BFJ72_g15143 [Fusarium proliferatum]
XP_031090197.1/143-353   -            211 DUF676               PF05057.14   197   3.1e-30  114.8   0.0   1   1   2.9e-32   3.4e-30  114.7   0.0     4   184     3   204     1   211 0.94 [subseq from] uncharacterized protein FPRO_14823 [Fusarium proliferatum ET1] >CZR49699.1 uncharacterized protein FPRO_14823 [Fusarium proliferatum ET1]
XP_014542072.1/47-351    -            305 DUF676               PF05057.14   197   3.1e-30  114.8   0.1   1   1   3.3e-32   3.8e-30  114.5   0.1     2   191     1   304     1   305 0.88 [subseq from] catalytic protein, partial [Metarhizium brunneum ARSEF 3297] >KID72869.1 catalytic protein, partial [Metarhizium brunneum ARSEF 3297]
XP_011121347.1/63-346    -            284 DUF676               PF05057.14   197   3.1e-30  114.7   0.1   1   1   3.1e-32   3.5e-30  114.6   0.1     5   189     2   282     1   284 0.96 [subseq from] hypothetical protein AOL_s00076g493 [Arthrobotrys oligospora ATCC 24927] >EGX50007.1 hypothetical protein AOL_s00076g493 [Arthrobotrys oligospora ATCC 24927]
KZM23461.1/79-343        -            265 DUF676               PF05057.14   197   3.3e-30  114.7   0.1   1   1   3.4e-32   3.9e-30  114.4   0.1     4   190     2   264     1   265 0.90 [subseq from] hypothetical protein ST47_g5396 [Ascochyta rabiei]
SMQ45877.1/81-369        -            289 DUF676               PF05057.14   197   3.4e-30  114.7   0.1   1   1   4.1e-32   4.7e-30  114.2   0.1     3   191     1   288     1   289 0.83 [subseq from] unnamed protein product [Zymoseptoria tritici ST99CH_3D7]
SMR44400.1/81-369        -            289 DUF676               PF05057.14   197   3.4e-30  114.7   0.1   1   1   4.1e-32   4.7e-30  114.2   0.1     3   191     1   288     1   289 0.83 [subseq from] unnamed protein product [Zymoseptoria tritici ST99CH_3D1]
SMY19554.1/81-369        -            289 DUF676               PF05057.14   197   3.4e-30  114.7   0.1   1   1   4.1e-32   4.7e-30  114.2   0.1     3   191     1   288     1   289 0.83 [subseq from] unnamed protein product [Zymoseptoria tritici ST99CH_1A5] >SMR42226.1 unnamed protein product [Zymoseptoria tritici ST99CH_1E4]
XP_016637852.1/3-534     -            532 DUF676               PF05057.14   197   3.4e-30  114.6   0.0   1   1   4.8e-32   5.6e-30  113.9   0.0     3   195     1   531     1   532 0.99 [subseq from] hypothetical protein Z520_00421 [Fonsecaea multimorphosa CBS 102226] >KIY03730.1 hypothetical protein Z520_00421 [Fonsecaea multimorphosa CBS 102226] >OAL32427.1 hypothetical protein AYO22_00449 [Fonsecaea multimorphosa]
XP_001229940.1/24-227    -            204 DUF676               PF05057.14   197   3.4e-30  114.6   0.2   1   1   3.3e-32   3.8e-30  114.5   0.2     2   189     1   202     1   204 0.93 [subseq from] hypothetical protein CHGG_03424 [Chaetomium globosum CBS 148.51] >EAQ91489.1 hypothetical protein CHGG_03424 [Chaetomium globosum CBS 148.51]
XP_003045897.1/23-234    -            212 DUF676               PF05057.14   197   3.4e-30  114.6   0.0   1   1   3.3e-32   3.8e-30  114.5   0.0     4   191     3   211     1   212 0.93 [subseq from] hypothetical protein NECHADRAFT_25838, partial [[Nectria] haematococca mpVI 77-13-4] >EEU40184.1 hypothetical protein NECHADRAFT_25838, partial [[Nectria] haematococca mpVI 77-13-4]
RZR64686.1/31-296        -            266 DUF676               PF05057.14   197   3.5e-30  114.6   0.1   1   1   3.5e-32     4e-30  114.4   0.1     7   178     1   265     1   266 0.98 [subseq from] hypothetical protein I1G_00007212 [Pochonia chlamydosporia 123]
OCK97786.1/49-242        -            194 DUF676               PF05057.14   197   3.5e-30  114.6   0.0   1   1   3.4e-32   3.9e-30  114.4   0.0     5   180     2   191     1   194 0.95 [subseq from] hypothetical protein K441DRAFT_685421 [Cenococcum geophilum 1.58]
XP_018136732.1/31-299    -            269 DUF676               PF05057.14   197   3.7e-30  114.5   0.2   1   1   3.7e-32   4.3e-30  114.3   0.2     7   178     1   268     1   269 0.98 [subseq from] phosphorylase superfamily protein [Pochonia chlamydosporia 170] >OAQ58605.1 phosphorylase superfamily protein [Pochonia chlamydosporia 170]
KKY16805.1/16-294        -            279 DUF676               PF05057.14   197   3.8e-30  114.5   0.1   1   1     4e-32   4.6e-30  114.2   0.1     4   188     2   278     1   279 0.87 [subseq from] hypothetical protein UCRPC4_g05762 [Phaeomoniella chlamydospora]
TVY34682.1/18-205        -            188 DUF676               PF05057.14   197   3.8e-30  114.5   0.0   1   1   3.9e-32   4.5e-30  114.2   0.0    10   179     1   184     1   187 0.96 [subseq from] Protein SERAC1 [Lachnellula subtilissima]
KFY30374.1/88-390        -            303 DUF676               PF05057.14   197   3.8e-30  114.5   0.5   1   1   4.9e-32   5.6e-30  113.9   0.5     4   186     2   299     1   303 0.77 [subseq from] hypothetical protein V493_01955 [Pseudogymnoascus sp. VKM F-4281 (FW-2241)]
TQV96722.1/24-240        -            217 DUF676               PF05057.14   197   3.9e-30  114.4   0.0   1   1   3.8e-32   4.4e-30  114.3   0.0     6   181     1   215     1   217 0.96 [subseq from] Ankyrin repeat-containing domain-containing protein [Cordyceps javanica] >TQW07989.1 Ankyrin repeat-containing domain protein [Cordyceps javanica]
SCV61161.1/143-353       -            211 DUF676               PF05057.14   197   3.9e-30  114.4   0.0   1   1   3.7e-32   4.2e-30  114.3   0.0     4   184     3   204     1   211 0.94 [subseq from] uncharacterized protein FFFS_15730 [Fusarium fujikuroi]
KGQ10144.1/68-355        -            288 DUF676               PF05057.14   197   4.2e-30  114.3   1.3   1   1   4.4e-32   5.1e-30  114.1   1.3     4   185     2   287     1   288 0.82 [subseq from] hypothetical protein BBAD15_g4517 [Beauveria bassiana D1-5]
PQK15033.1/68-355        -            288 DUF676               PF05057.14   197   4.4e-30  114.3   1.3   1   1   4.5e-32   5.2e-30  114.0   1.3     4   185     2   287     1   288 0.82 [subseq from] hypothetical protein BB8028_0005g05500 [Beauveria bassiana]
RPB24584.1/393-690       -            298 DUF676               PF05057.14   197   4.4e-30  114.3   0.0   1   1   4.5e-32   5.2e-30  114.0   0.0     1   188     1   295     1   298 0.89 [subseq from] hypothetical protein L211DRAFT_848890 [Terfezia boudieri ATCC MYA-4762]
KFZ16903.1/27-243        -            217 DUF676               PF05057.14   197   4.4e-30  114.3   0.0   1   1   4.3e-32   4.9e-30  114.1   0.0     7   178     1   216     1   217 0.98 [subseq from] hypothetical protein V501_02016 [Pseudogymnoascus sp. VKM F-4519 (FW-2642)]
GAM82406.1/81-361        -            281 DUF676               PF05057.14   197   4.5e-30  114.2   0.3   1   1   4.6e-32   5.3e-30  114.0   0.3     2   185     1   280     1   281 0.91 [subseq from] hypothetical protein ANO11243_003850 [fungal sp. No.11243]
XP_016639547.1/62-396    -            335 DUF676               PF05057.14   197   4.6e-30  114.2   1.0   1   1   5.1e-32   5.9e-30  113.8   1.0     2   188     1   333     1   335 0.95 [subseq from] hypothetical protein SAPIO_CDS9707 [Scedosporium apiospermum] >KEZ39748.1 hypothetical protein SAPIO_CDS9707 [Scedosporium apiospermum]
PKS03635.1/54-327        -            274 DUF676               PF05057.14   197   4.6e-30  114.2   0.6   1   1   4.8e-32   5.6e-30  113.9   0.6     4   191     2   273     1   274 0.88 [subseq from] hypothetical protein BST61_czeina6g001510 [Cercospora zeina]
OAA75605.1/68-354        -            287 DUF676               PF05057.14   197   4.6e-30  114.2   0.8   1   1   4.7e-32   5.4e-30  114.0   0.8     4   184     2   286     1   287 0.82 [subseq from] hypothetical protein LEL_07593 [Cordyceps confragosa RCEF 1005]
XP_013428082.1/82-348    -            267 DUF676               PF05057.14   197   4.8e-30  114.1   0.3   1   1   5.1e-32   5.8e-30  113.9   0.3     3   190     1   266     1   267 0.83 [subseq from] hypothetical protein M436DRAFT_45720 [Aureobasidium namibiae CBS 147.97] >KEQ73729.1 hypothetical protein M436DRAFT_45720 [Aureobasidium namibiae CBS 147.97]
RKL08732.1/63-273        -            211 DUF676               PF05057.14   197   4.9e-30  114.1   0.0   1   1   4.7e-32   5.4e-30  114.0   0.0     4   188     3   208     1   211 0.94 [subseq from] hypothetical protein BFJ70_g16745 [Fusarium oxysporum]
TLD19879.1/18-357        -            340 DUF676               PF05057.14   197   4.9e-30  114.1   0.3   1   1   6.3e-32   7.3e-30  113.6   0.3     4   192     2   340     1   340 0.88 [subseq from] hypothetical protein PspLS_09475 [Pyricularia sp. CBS 133598]
KXX73750.1/45-253        -            209 DUF676               PF05057.14   197     5e-30  114.1   0.1   1   1   4.6e-32   5.4e-30  114.0   0.1     6   181     2   199     1   209 0.94 [subseq from] Nephrocystin-3 [Madurella mycetomatis]
TGJ69212.1/63-345        -            283 DUF676               PF05057.14   197   5.3e-30  114.0   0.2   1   1   5.2e-32     6e-30  113.8   0.2     5   188     2   281     1   283 0.95 [subseq from] hypothetical protein EYR41_005268 [Arthrobotrys oligospora]
KFY30336.1/27-243        -            217 DUF676               PF05057.14   197   5.6e-30  113.9   0.0   1   1   5.4e-32   6.2e-30  113.8   0.0     7   178     1   216     1   217 0.98 [subseq from] hypothetical protein V493_01984 [Pseudogymnoascus sp. VKM F-4281 (FW-2241)]
RYP63779.1/29-225        -            197 DUF676               PF05057.14   197   5.6e-30  113.9   0.0   1   1   5.7e-32   6.6e-30  113.7   0.0     6   181     1   190     1   196 0.94 [subseq from] hypothetical protein DL771_009112 [Monosporascus sp. 5C6A]
TKA78220.1/29-315        -            287 DUF676               PF05057.14   197   5.6e-30  113.9   0.2   1   1   6.3e-32   7.2e-30  113.6   0.2     4   191     2   286     1   287 0.82 [subseq from] hypothetical protein B0A55_03778 [Friedmanniomyces simplex]
TID24375.1/73-363        -            291 DUF676               PF05057.14   197   5.7e-30  113.9   0.2   1   1   6.1e-32     7e-30  113.6   0.2     4   188     2   290     1   291 0.91 [subseq from] 40S ribosomal protein [Venturia nashicola] >TLD36897.1 40S ribosomal protein [Venturia nashicola]
PPJ53680.1/54-337        -            284 DUF676               PF05057.14   197   5.8e-30  113.9   0.3   1   1   6.2e-32   7.2e-30  113.6   0.3     4   191     2   283     1   284 0.87 [subseq from] hypothetical protein CBER1_00811 [Cercospora berteroae]
RDL31472.1/18-209        -            192 DUF676               PF05057.14   197   5.9e-30  113.8   0.0   1   1   5.7e-32   6.5e-30  113.7   0.0     6   178     2   190     1   192 0.97 [subseq from] hypothetical protein BP5553_09681 [Venustampulla echinocandica]
ESZ93013.1/81-388        -            308 DUF676               PF05057.14   197   6.2e-30  113.8   0.3   1   1   7.6e-32   8.8e-30  113.3   0.3     3   186     1   307     1   308 0.89 [subseq from] hypothetical protein SBOR_6584 [Sclerotinia borealis F-4128]
XP_002842422.1/14-289    -            276 DUF676               PF05057.14   197   6.5e-30  113.7   0.2   1   1   8.3e-32   9.6e-30  113.2   0.2     2   186     1   271     1   275 0.80 [subseq from] hypothetical protein [Tuber melanosporum Mel28] >CAZ86613.1 unnamed protein product [Tuber melanosporum]
RYC80570.1/68-279        -            212 DUF676               PF05057.14   197     7e-30  113.6   0.0   1   1   6.6e-32   7.6e-30  113.5   0.0     4   191     3   211     1   212 0.95 [subseq from] hypothetical protein BFJ63_vAg16544 [Fusarium oxysporum f. sp. narcissi]
XP_003711344.1/18-361    -            344 DUF676               PF05057.14   197     7e-30  113.6   0.4   1   1   8.8e-32     1e-29  113.1   0.4     4   192     2   344     1   344 0.89 [subseq from] hypothetical protein MGG_07446 [Pyricularia oryzae 70-15] >EHA51537.1 hypothetical protein MGG_07446 [Pyricularia oryzae 70-15] >ELQ38139.1 hypothetical protein OOU_Y34scaffold00552g94 [Pyricularia oryzae Y34] >ELQ69823.1 hypothetical protein OOW_P131scaffold00115g8 [Pyricularia oryzae P131]
XP_008082888.1/143-443   -            301 DUF676               PF05057.14   197   7.3e-30  113.6   0.0   1   1   1.3e-31   1.5e-29  112.5   0.0     4   189     2   301     1   301 0.78 [subseq from] alpha/beta-Hydrolase [Glarea lozoyensis ATCC 20868] >EPE30211.1 alpha/beta-Hydrolase [Glarea lozoyensis ATCC 20868]
TKA30965.1/77-324        -            248 DUF676               PF05057.14   197   7.3e-30  113.6   0.4   1   1   7.6e-32   8.7e-30  113.3   0.4     4   182     2   246     1   248 0.95 [subseq from] hypothetical protein B0A50_01933 [Hortaea thailandica]
OAQ77397.1/57-349        -            293 DUF676               PF05057.14   197   7.4e-30  113.5   1.3   1   1   7.7e-32   8.9e-30  113.3   1.3     4   188     2   292     1   293 0.93 [subseq from] catalytic protein [Purpureocillium lilacinum]
EFQ86308.1/26-292        -            267 DUF676               PF05057.14   197   7.5e-30  113.5   0.1   1   1     8e-32   9.2e-30  113.2   0.1     4   191     2   266     1   267 0.94 [subseq from] hypothetical protein PTT_18506 [Pyrenophora teres f. teres 0-1]
RKU43413.1/78-378        -            301 DUF676               PF05057.14   197   7.8e-30  113.5   0.4   1   1   8.6e-32     1e-29  113.1   0.4     4   188     2   300     1   301 0.88 [subseq from] hypothetical protein DL546_004073 [Coniochaeta pulveracea]
PWI69584.1/341-633       -            293 DUF676               PF05057.14   197     8e-30  113.4   1.3   1   1   8.2e-32   9.5e-30  113.2   1.3     4   188     2   292     1   293 0.93 [subseq from] hypothetical protein PCL_00496 [Purpureocillium lilacinum]
XP_018176446.1/57-349    -            293 DUF676               PF05057.14   197     8e-30  113.4   1.3   1   1   8.2e-32   9.5e-30  113.2   1.3     4   188     2   292     1   293 0.93 [subseq from] catalytic protein [Purpureocillium lilacinum] >OAQ85589.1 catalytic protein [Purpureocillium lilacinum]
OTA07594.1/83-368        -            286 DUF676               PF05057.14   197     8e-30  113.4   0.7   1   1   2.4e-31   2.8e-29  111.6   0.7     4   187     2   281     1   286 0.85 [subseq from] hypothetical protein A9Z42_0085190 [Trichoderma parareesei]
ETR99956.1/83-368        -            286 DUF676               PF05057.14   197   8.3e-30  113.4   0.4   1   1   2.1e-31   2.4e-29  111.9   0.4     4   187     2   281     1   286 0.86 [subseq from] hypothetical protein M419DRAFT_84588 [Trichoderma reesei RUT C-30]
XP_013344446.1/82-379    -            298 DUF676               PF05057.14   197   8.3e-30  113.4   0.3   1   1   9.3e-32   1.1e-29  113.0   0.3     3   193     1   296     1   298 0.80 [subseq from] hypothetical protein AUEXF2481DRAFT_4436 [Aureobasidium subglaciale EXF-2481] >KEQ96192.1 hypothetical protein AUEXF2481DRAFT_4436 [Aureobasidium subglaciale EXF-2481]
KFY18110.1/27-243        -            217 DUF676               PF05057.14   197   8.4e-30  113.4   0.0   1   1   8.1e-32   9.4e-30  113.2   0.0     7   178     1   216     1   217 0.98 [subseq from] hypothetical protein V492_00135 [Pseudogymnoascus sp. VKM F-4246]
XP_024751330.1/84-364    -            281 DUF676               PF05057.14   197   8.4e-30  113.4   1.0   1   1   8.7e-32     1e-29  113.1   1.0     4   185     2   279     1   281 0.88 [subseq from] hypothetical protein BBK36DRAFT_1194615 [Trichoderma citrinoviride] >PTB68010.1 hypothetical protein BBK36DRAFT_1194615 [Trichoderma citrinoviride]
PMD15879.1/31-233        -            203 DUF676               PF05057.14   197   8.4e-30  113.3   0.0   1   1     8e-32   9.3e-30  113.2   0.0     3   187     1   201     1   203 0.94 [subseq from] ankyrin [Pezoloma ericae]
XP_018136333.1/68-274    -            207 DUF676               PF05057.14   197   8.6e-30  113.3   0.0   1   1   8.1e-32   9.4e-30  113.2   0.0     6   184     2   202     1   207 0.93 [subseq from] SesB protein [Pochonia chlamydosporia 170] >OAQ58120.1 SesB protein [Pochonia chlamydosporia 170]
EXA30994.1/88-296        -            209 DUF676               PF05057.14   197   8.7e-30  113.3   0.0   1   1   8.3e-32   9.5e-30  113.2   0.0     5   185     2   203     1   209 0.93 [subseq from] hypothetical protein FOVG_17679 [Fusarium oxysporum f. sp. pisi HDV247]
OQO00900.1/75-361        -            287 DUF676               PF05057.14   197   8.8e-30  113.3   0.3   1   1   9.8e-32   1.1e-29  112.9   0.3     3   187     1   284     1   287 0.83 [subseq from] hypothetical protein B0A48_13587 [Rachicladosporium antarcticum]
PHH83788.1/60-342        -            283 DUF676               PF05057.14   197   9.4e-30  113.2   3.0   1   1   1.7e-31     2e-29  112.1   3.0     4   186     2   278     1   283 0.83 [subseq from] hypothetical protein CDD82_2660 [Ophiocordyceps australis]
OQE13599.1/40-238        -            199 DUF676               PF05057.14   197   9.8e-30  113.1   0.0   1   1   9.5e-32   1.1e-29  113.0   0.0     6   179     2   198     1   199 0.97 [subseq from] hypothetical protein PENFLA_c045G00723 [Penicillium flavigenum]
CZR51417.1/55-246        -            192 DUF676               PF05057.14   197     1e-29  113.0   0.1   1   1   9.8e-32   1.1e-29  112.9   0.1     6   173     2   186     1   192 0.94 [subseq from] uncharacterized protein PAC_01293 [Phialocephala subalpina]
XP_029754479.1/18-363    -            346 DUF676               PF05057.14   197     1e-29  113.0   0.1   1   1   1.4e-31   1.6e-29  112.4   0.1     4   192     2   346     1   346 0.87 [subseq from] hypothetical protein PpBr36_02356 [Pyricularia pennisetigena] >TLS31629.1 hypothetical protein PpBr36_02356 [Pyricularia pennisetigena]
RPB25563.1/17-225        -            209 DUF676               PF05057.14   197   1.1e-29  113.0   0.2   1   1   1.1e-31   1.2e-29  112.8   0.2     6   182     3   208     1   209 0.94 [subseq from] hypothetical protein L211DRAFT_847916 [Terfezia boudieri ATCC MYA-4762]
XP_008595828.1/68-355    -            288 DUF676               PF05057.14   197   1.1e-29  112.9   1.4   1   1   1.2e-31   1.4e-29  112.7   1.4     4   185     2   287     1   288 0.80 [subseq from] hypothetical protein BBA_02509 [Beauveria bassiana ARSEF 2860] >EJP68507.1 hypothetical protein BBA_02509 [Beauveria bassiana ARSEF 2860]
KXT02514.1/73-358        -            286 DUF676               PF05057.14   197   1.1e-29  112.9   0.1   1   1   1.3e-31   1.5e-29  112.5   0.1     3   190     2   285     1   286 0.85 [subseq from] hypothetical protein AC578_4191 [Pseudocercospora eumusae]
XP_018235256.1/90-402    -            313 DUF676               PF05057.14   197   1.2e-29  112.8   0.3   1   1   1.3e-31   1.5e-29  112.5   0.3     3   189     1   311     1   313 0.86 [subseq from] hypothetical protein FOXG_02016 [Fusarium oxysporum f. sp. lycopersici 4287] >EXK41787.1 hypothetical protein FOMG_05051 [Fusarium oxysporum f. sp. melonis 26406] >KNA97210.1 hypothetical protein FOXG_02016 [Fusarium oxysporum f. sp. lycopersici 4287]
PBP18495.1/146-451       -            306 DUF676               PF05057.14   197   1.2e-29  112.8   0.6   1   1   1.6e-31   1.8e-29  112.3   0.6     4   187     2   306     1   306 0.79 [subseq from] hypothetical protein BUE80_DR010838 [Diplocarpon rosae]
XP_030993015.1/47-239    -            193 DUF676               PF05057.14   197   1.2e-29  112.8   0.1   1   1   1.2e-31   1.4e-29  112.7   0.1     6   180     2   191     1   193 0.94 [subseq from] uncharacterized protein E0L32_001122 [Phialemoniopsis curvata] >TPX11304.1 hypothetical protein E0L32_001122 [Phialemoniopsis curvata]
EGU75423.1/55-262        -            208 DUF676               PF05057.14   197   1.2e-29  112.8   0.0   1   1   1.2e-31   1.4e-29  112.6   0.0     4   180     3   200     1   207 0.95 [subseq from] hypothetical protein FOXB_14066 [Fusarium oxysporum Fo5176]
TEY85909.1/81-389        -            309 DUF676               PF05057.14   197   1.3e-29  112.7   0.3   1   1   1.6e-31   1.8e-29  112.3   0.3     3   187     1   308     1   309 0.90 [subseq from] hypothetical protein BOTCAL_0010g00490 [Botryotinia calthae]
EGU86796.1/63-273        -            211 DUF676               PF05057.14   197   1.3e-29  112.7   0.0   1   1   1.3e-31   1.5e-29  112.6   0.0     4   188     3   208     1   211 0.94 [subseq from] hypothetical protein FOXB_02686 [Fusarium oxysporum Fo5176]
EXL66407.1/70-280        -            211 DUF676               PF05057.14   197   1.3e-29  112.7   0.0   1   1   1.3e-31   1.5e-29  112.6   0.0     4   188     3   208     1   211 0.94 [subseq from] hypothetical protein FOPG_17416 [Fusarium oxysporum f. sp. conglutinans race 2 54008]
XP_007696781.1/49-240    -            192 DUF676               PF05057.14   197   1.4e-29  112.7   0.1   1   1   1.3e-31   1.5e-29  112.5   0.1     6   182     2   191     1   192 0.95 [subseq from] hypothetical protein COCSADRAFT_187879 [Bipolaris sorokiniana ND90Pr] >EMD67015.1 hypothetical protein COCSADRAFT_187879 [Bipolaris sorokiniana ND90Pr]
EXL61752.1/90-402        -            313 DUF676               PF05057.14   197   1.4e-29  112.7   0.3   1   1   1.5e-31   1.7e-29  112.3   0.3     3   189     1   311     1   313 0.86 [subseq from] hypothetical protein FOCG_00722 [Fusarium oxysporum f. sp. radicis-lycopersici 26381]
XP_007731122.1/16-208    -            193 DUF676               PF05057.14   197   1.4e-29  112.6   0.1   1   1   1.4e-31   1.6e-29  112.4   0.1     4   180     2   189     1   192 0.94 [subseq from] hypothetical protein A1O3_02792 [Capronia epimyces CBS 606.96] >EXJ89725.1 hypothetical protein A1O3_02792 [Capronia epimyces CBS 606.96]
EXU94777.1/7-190         -            184 DUF676               PF05057.14   197   1.4e-29  112.6   0.0   1   1   1.4e-31   1.6e-29  112.5   0.0     7   178     1   183     1   184 0.97 [subseq from] tetratricopeptide and DUF676 domain protein [Metarhizium robertsii]
XP_007826690.2/33-216    -            184 DUF676               PF05057.14   197   1.4e-29  112.6   0.0   1   1   1.4e-31   1.6e-29  112.5   0.0     7   178     1   183     1   184 0.97 [subseq from] hypothetical protein MAA_10501 [Metarhizium robertsii ARSEF 23] >EFY94038.2 hypothetical protein MAA_10501 [Metarhizium robertsii ARSEF 23]
KKY36273.1/32-332        -            301 DUF676               PF05057.14   197   1.4e-29  112.6   0.8   1   1   1.7e-31   1.9e-29  112.2   0.8     4   187     2   299     1   301 0.80 [subseq from] hypothetical protein UCDDA912_g03717 [Diaporthe ampelina]
KAB5563346.1/31-330      -            300 DUF676               PF05057.14   197   1.5e-29  112.6   0.4   1   1   1.9e-31   2.2e-29  112.0   0.4     3   186     2   298     1   299 0.83 [subseq from] hypothetical protein GE09DRAFT_1172349 [Coniochaeta sp. 2T2.1]
XP_006693360.1/96-397    -            302 DUF676               PF05057.14   197   1.5e-29  112.5   0.1   1   1   1.8e-31   2.1e-29  112.1   0.1     1   187     1   301     1   302 0.81 [subseq from] hypothetical protein CTHT_0029040 [Chaetomium thermophilum var. thermophilum DSM 1495] >EGS21064.1 hypothetical protein CTHT_0029040 [Chaetomium thermophilum var. thermophilum DSM 1495]
XP_003857373.1/24-294    -            271 DUF676               PF05057.14   197   1.5e-29  112.5   0.1   1   1   1.6e-31   1.9e-29  112.2   0.1     3   191     1   270     1   271 0.82 [subseq from] hypothetical protein MYCGRDRAFT_33312 [Zymoseptoria tritici IPO323] >EGP92349.1 hypothetical protein MYCGRDRAFT_33312 [Zymoseptoria tritici IPO323]
QBZ58005.1/18-361        -            344 DUF676               PF05057.14   197   1.6e-29  112.5   0.4   1   1   1.9e-31   2.2e-29  112.0   0.4     4   191     2   343     1   344 0.89 [subseq from] hypothetical protein PoMZ_02944 [Pyricularia oryzae]
SCO87658.1/68-278        -            211 DUF676               PF05057.14   197   1.6e-29  112.4   0.0   1   1   1.5e-31   1.7e-29  112.3   0.0     4   185     3   205     1   211 0.94 [subseq from] uncharacterized protein FRV6_11785 [Fusarium oxysporum]
OCK91665.1/66-252        -            187 DUF676               PF05057.14   197   1.6e-29  112.4   0.1   1   1   1.5e-31   1.8e-29  112.3   0.1     7   178     2   185     1   187 0.95 [subseq from] hypothetical protein K441DRAFT_640956, partial [Cenococcum geophilum 1.58]
RDI84711.1/72-362        -            291 DUF676               PF05057.14   197   1.6e-29  112.4   0.2   1   1   1.7e-31     2e-29  112.1   0.2     4   188     2   290     1   291 0.85 [subseq from] 40S ribosomal protein [Venturia inaequalis]
EGU75421.1/86-296        -            211 DUF676               PF05057.14   197   1.6e-29  112.4   0.0   1   1   1.5e-31   1.8e-29  112.3   0.0     4   185     3   205     1   211 0.94 [subseq from] hypothetical protein FOXB_14070 [Fusarium oxysporum Fo5176]
XP_013961435.1/78-360    -            283 DUF676               PF05057.14   197   1.7e-29  112.4   1.3   1   1   1.8e-31   2.1e-29  112.0   1.3     4   188     2   282     1   283 0.81 [subseq from] hypothetical protein TRIVIDRAFT_114033, partial [Trichoderma virens Gv29-8] >EHK27227.1 hypothetical protein TRIVIDRAFT_114033, partial [Trichoderma virens Gv29-8]
PMD45596.1/81-295        -            215 DUF676               PF05057.14   197   1.7e-29  112.3   0.0   1   1   1.6e-31   1.9e-29  112.2   0.0     5   184     3   209     1   215 0.94 [subseq from] hypothetical protein L207DRAFT_257879 [Hyaloscypha variabilis F]
XP_017994968.1/71-341    -            271 DUF676               PF05057.14   197   1.8e-29  112.2   0.1   1   1     2e-31   2.3e-29  111.9   0.1     4   186     2   270     1   271 0.81 [subseq from] hypothetical protein AB675_11951 [Phialophora attae] >KPI35005.1 hypothetical protein AB675_11951 [Phialophora attae]
RYP47711.1/29-224        -            196 DUF676               PF05057.14   197   1.8e-29  112.2   0.0   1   1   1.9e-31   2.2e-29  112.0   0.0     6   181     1   190     1   195 0.94 [subseq from] hypothetical protein DL768_006247 [Monosporascus sp. mg162]
EWC44240.1/61-342        -            282 DUF676               PF05057.14   197   1.9e-29  112.2   0.6   1   1   1.9e-31   2.2e-29  112.0   0.6     4   186     2   282     1   282 0.94 [subseq from] hypothetical protein DRE_01066 [Drechslerella stenobrocha 248]
XP_013283672.1/17-208    -            192 DUF676               PF05057.14   197   1.9e-29  112.2   0.0   1   1   1.9e-31   2.2e-29  112.0   0.0     5   180     2   188     1   191 0.95 [subseq from] hypothetical protein Z517_06479 [Fonsecaea pedrosoi CBS 271.37] >KIW79864.1 hypothetical protein Z517_06479 [Fonsecaea pedrosoi CBS 271.37]
TVY79689.1/90-402        -            313 DUF676               PF05057.14   197   1.9e-29  112.2   0.3   1   1   2.1e-31   2.5e-29  111.8   0.3     3   189     1   311     1   313 0.86 [subseq from] Reticulocyte-binding protein 2-like protein a [Fusarium oxysporum f. sp. cubense]
XP_031047265.1/90-402    -            313 DUF676               PF05057.14   197     2e-29  112.2   0.4   1   1   2.2e-31   2.5e-29  111.8   0.4     3   189     1   311     1   313 0.86 [subseq from] uncharacterized protein FOYG_02884 [Fusarium oxysporum NRRL 32931] >EWY98347.1 hypothetical protein FOYG_02884 [Fusarium oxysporum NRRL 32931]
XP_025364767.1/19-242    -            224 DUF676               PF05057.14   197   2.1e-29  112.1   0.1   1   1   2.1e-31   2.4e-29  111.9   0.1     1   195     1   223     1   224 0.89 [subseq from] alpha/beta-hydrolase, partial [Jaminaea rosea] >PWN30155.1 alpha/beta-hydrolase, partial [Jaminaea rosea]
RSL55600.1/59-266        -            208 DUF676               PF05057.14   197   2.1e-29  112.1   0.1   1   1     2e-31   2.3e-29  111.9   0.1     5   184     2   203     1   208 0.93 [subseq from] hypothetical protein CEP54_009301 [Fusarium sp. AF-8]
RMZ69874.1/55-328        -            274 DUF676               PF05057.14   197   2.1e-29  112.1   0.1   1   1   2.2e-31   2.5e-29  111.8   0.1     4   189     2   273     1   274 0.97 [subseq from] catalytic [Pyrenophora seminiperda CCB06]
OQD69578.1/37-227        -            191 DUF676               PF05057.14   197   2.2e-29  112.0   0.3   1   1   2.1e-31   2.4e-29  111.9   0.3     5   180     2   189     1   191 0.94 [subseq from] hypothetical protein PENPOL_c002G07568 [Penicillium polonicum]
EME50149.1/77-361        -            285 DUF676               PF05057.14   197   2.2e-29  112.0   0.2   1   1   2.3e-31   2.6e-29  111.7   0.2     3   190     1   283     1   285 0.85 [subseq from] hypothetical protein DOTSEDRAFT_68869 [Dothistroma septosporum NZE10]
EGU79810.1/90-402        -            313 DUF676               PF05057.14   197   2.2e-29  112.0   0.3   1   1   2.4e-31   2.8e-29  111.7   0.3     3   189     1   311     1   313 0.86 [subseq from] hypothetical protein FOXB_09669 [Fusarium oxysporum Fo5176] >EXL76910.1 hypothetical protein FOPG_08405 [Fusarium oxysporum f. sp. conglutinans race 2 54008]
EWZ44424.1/90-402        -            313 DUF676               PF05057.14   197   2.2e-29  112.0   0.3   1   1   2.4e-31   2.8e-29  111.7   0.3     3   189     1   311     1   313 0.86 [subseq from] hypothetical protein FOZG_05221 [Fusarium oxysporum Fo47] >EWZ98701.1 hypothetical protein FOWG_02664 [Fusarium oxysporum f. sp. lycopersici MN25]
EXA49707.1/90-402        -            313 DUF676               PF05057.14   197   2.2e-29  112.0   0.3   1   1   2.4e-31   2.8e-29  111.7   0.3     3   189     1   311     1   313 0.86 [subseq from] hypothetical protein FOVG_02751 [Fusarium oxysporum f. sp. pisi HDV247] >EXL00864.1 hypothetical protein FOQG_00828 [Fusarium oxysporum f. sp. raphani 54005] >RKK78320.1 hypothetical protein BFJ69_g5616 [Fusarium oxysporum]
EXM36847.1/90-402        -            313 DUF676               PF05057.14   197   2.2e-29  112.0   0.3   1   1   2.4e-31   2.8e-29  111.7   0.3     3   189     1   311     1   313 0.86 [subseq from] hypothetical protein FOTG_00808 [Fusarium oxysporum f. sp. vasinfectum 25433]
PCD37988.1/90-402        -            313 DUF676               PF05057.14   197   2.2e-29  112.0   0.3   1   1   2.4e-31   2.8e-29  111.7   0.3     3   189     1   311     1   313 0.86 [subseq from] hypothetical protein AU210_006478 [Fusarium oxysporum f. sp. radicis-cucumerinum] >RKK22524.1 hypothetical protein BFJ65_g5121 [Fusarium oxysporum f. sp. cepae] >RKK46409.1 hypothetical protein BFJ67_g8286 [Fusarium oxysporum f. sp. cepae] >RKK53188.1 hypothetical protein BFJ66_g5172 [Fusarium oxysporum f. sp. cepae] >RKL03020.1 hypothetical protein BFJ68_g11635 [Fusarium oxysporum] >RKL32360.1 hypothetical protein BFJ70_g9113 [Fusarium oxysporum] >RYC95860.1 hypothetical protein BFJ63_vAg1213 [Fusarium oxysporum f. sp. narcissi]
RKL09908.1/90-402        -            313 DUF676               PF05057.14   197   2.2e-29  112.0   0.3   1   1   2.4e-31   2.8e-29  111.7   0.3     3   189     1   311     1   313 0.86 [subseq from] hypothetical protein BFJ71_g997 [Fusarium oxysporum]
XP_031066458.1/90-402    -            313 DUF676               PF05057.14   197   2.2e-29  112.0   0.3   1   1   2.4e-31   2.8e-29  111.7   0.3     3   189     1   311     1   313 0.86 [subseq from] uncharacterized protein FOIG_05790 [Fusarium oxysporum f. sp. cubense tropical race 4 54006] >EXM04369.1 hypothetical protein FOIG_05790 [Fusarium oxysporum f. sp. cubense tropical race 4 54006]
KXX81732.1/71-368        -            298 DUF676               PF05057.14   197   2.2e-29  112.0   0.6   1   1   2.4e-31   2.7e-29  111.7   0.6     2   185     1   297     1   298 0.84 [subseq from] hypothetical protein MMYC01_200677 [Madurella mycetomatis]
SCO83317.1/90-402        -            313 DUF676               PF05057.14   197   2.2e-29  112.0   0.3   1   1   2.4e-31   2.8e-29  111.6   0.3     3   189     1   311     1   313 0.86 [subseq from] uncharacterized protein FRV6_07530 [Fusarium oxysporum]
PVH83178.1/60-257        -            198 DUF676               PF05057.14   197   2.2e-29  112.0   0.0   1   1   2.1e-31   2.4e-29  111.8   0.0     6   182     2   194     1   198 0.95 [subseq from] hypothetical protein DL98DRAFT_585890 [Cadophora sp. DSE1049]
PUU74663.1/75-351        -            277 DUF676               PF05057.14   197   2.3e-29  111.9   0.2   1   1   2.9e-31   3.4e-29  111.4   0.2     2   186     1   271     1   275 0.86 [subseq from] hypothetical protein B9Z19DRAFT_998951 [Tuber borchii]
CEJ80915.1/85-378        -            294 DUF676               PF05057.14   197   2.3e-29  111.9   0.4   1   1   2.4e-31   2.7e-29  111.7   0.4     2   190     1   293     1   294 0.85 [subseq from] hypothetical protein VHEMI01071 [Torrubiella hemipterigena]
RPB07563.1/81-350        -            270 DUF676               PF05057.14   197   2.3e-29  111.9   0.0   1   1   3.1e-31   3.6e-29  111.3   0.0     2   184     1   269     1   270 0.80 [subseq from] hypothetical protein P167DRAFT_609408 [Morchella conica CCBAS932]
XP_001598461.1/82-388    -            307 DUF676               PF05057.14   197   2.4e-29  111.9   0.0   1   1   3.2e-31   3.7e-29  111.3   0.0     3   184     1   305     1   307 0.84 [subseq from] hypothetical protein SS1G_00550 [Sclerotinia sclerotiorum 1980 UF-70] >EDN91147.1 hypothetical protein SS1G_00550 [Sclerotinia sclerotiorum 1980 UF-70] >APA07848.1 hypothetical protein sscle_03g026180 [Sclerotinia sclerotiorum 1980 UF-70]
OBS25933.1/105-307       -            203 DUF676               PF05057.14   197   2.4e-29  111.8   0.0   1   1   2.3e-31   2.7e-29  111.7   0.0     6   189     2   201     1   203 0.96 [subseq from] hypothetical protein FPOA_06466 [Fusarium poae]
OCK97422.1/50-262        -            213 DUF676               PF05057.14   197   2.5e-29  111.8   0.0   1   1   2.4e-31   2.8e-29  111.7   0.0     6   194     2   213     1   213 0.94 [subseq from] hypothetical protein K441DRAFT_630340, partial [Cenococcum geophilum 1.58]
QDS73947.1/76-365        -            290 DUF676               PF05057.14   197   2.5e-29  111.8   0.1   1   1   2.9e-31   3.3e-29  111.4   0.1     6   189     2   289     1   290 0.82 [subseq from] hypothetical protein FKW77_008029 [Venturia effusa]
OOO09343.1/48-245        -            198 DUF676               PF05057.14   197   2.6e-29  111.8   0.1   1   1   2.5e-31   2.8e-29  111.6   0.1     5   179     2   196     1   198 0.95 [subseq from] hypothetical protein OAory_01106390 [Aspergillus oryzae]
RAQ53647.1/48-245        -            198 DUF676               PF05057.14   197   2.6e-29  111.8   0.1   1   1   2.5e-31   2.8e-29  111.6   0.1     5   179     2   196     1   198 0.95 [subseq from] sesB-related regulatory protein [Aspergillus flavus]
RAQ68181.1/48-245        -            198 DUF676               PF05057.14   197   2.6e-29  111.8   0.1   1   1   2.5e-31   2.8e-29  111.6   0.1     5   179     2   196     1   198 0.95 [subseq from] sesB-related regulatory protein [Aspergillus flavus] >RAQ78800.1 sesB-related regulatory protein [Aspergillus flavus]
RMZ45123.1/48-245        -            198 DUF676               PF05057.14   197   2.6e-29  111.8   0.1   1   1   2.5e-31   2.8e-29  111.6   0.1     5   179     2   196     1   198 0.95 [subseq from] sesB-related regulatory protein [Aspergillus flavus]
KAB8300203.1/83-390      -            308 DUF676               PF05057.14   197   2.6e-29  111.8   0.3   1   1   2.9e-31   3.4e-29  111.4   0.3     3   186     1   307     1   308 0.84 [subseq from] hypothetical protein EYC80_000423 [Monilinia laxa]
TKA31525.1/31-317        -            287 DUF676               PF05057.14   197   2.6e-29  111.8   0.2   1   1   2.9e-31   3.4e-29  111.4   0.2     3   191     1   286     1   287 0.83 [subseq from] hypothetical protein B0A54_15659 [Friedmanniomyces endolithicus]
KFY84990.1/56-257        -            202 DUF676               PF05057.14   197   2.6e-29  111.8   0.0   1   1   2.7e-31   3.2e-29  111.5   0.0     1   178     1   194     1   199 0.95 [subseq from] hypothetical protein V500_08810 [Pseudogymnoascus sp. VKM F-4518 (FW-2643)]
TQV93098.1/66-361        -            296 DUF676               PF05057.14   197   2.7e-29  111.7   0.6   1   1     3e-31   3.5e-29  111.3   0.6     4   186     2   289     1   295 0.84 [subseq from] catalytic protein [Cordyceps javanica] >TQW04998.1 catalytic protein [Cordyceps javanica]
EYB21338.1/74-283        -            210 DUF676               PF05057.14   197   2.7e-29  111.7   0.0   1   1   2.6e-31     3e-29  111.6   0.0     5   185     3   204     1   210 0.93 [subseq from] hypothetical protein FG05_03078 [Fusarium graminearum]
XP_011322699.1/74-283    -            210 DUF676               PF05057.14   197   2.7e-29  111.7   0.0   1   1   2.6e-31     3e-29  111.6   0.0     5   185     3   204     1   210 0.93 [subseq from] hypothetical protein FGSG_03078 [Fusarium graminearum PH-1] >ESU10200.1 hypothetical protein FGSG_03078 [Fusarium graminearum PH-1] >CEF77805.1 unnamed protein product [Fusarium graminearum]
XP_028467046.1/37-346    -            310 DUF676               PF05057.14   197   2.7e-29  111.7   3.1   1   1   3.3e-31   3.8e-29  111.2   3.1     4   187     2   309     1   310 0.81 [subseq from] hypothetical protein SODALDRAFT_323662 [Sodiomyces alkalinus F11] >ROT39240.1 hypothetical protein SODALDRAFT_323662 [Sodiomyces alkalinus F11]
PMD13885.1/25-215        -            191 DUF676               PF05057.14   197   2.8e-29  111.7   0.0   1   1   2.6e-31   3.1e-29  111.5   0.0     6   180     2   189     1   191 0.96 [subseq from] hypothetical protein NA56DRAFT_694423 [Pezoloma ericae]
OCT52330.1/45-306        -            262 DUF676               PF05057.14   197   2.8e-29  111.7   0.2   1   1   2.9e-31   3.3e-29  111.4   0.2     4   185     2   261     1   262 0.89 [subseq from] hypothetical protein CLCR_08300 [Cladophialophora carrionii]
KXX73725.1/30-233        -            204 DUF676               PF05057.14   197   2.9e-29  111.6   0.0   1   1   2.7e-31   3.2e-29  111.5   0.0     6   188     2   201     1   204 0.95 [subseq from] Protein SERAC1 [Madurella mycetomatis]
KJK84769.1/314-511       -            198 DUF676               PF05057.14   197   2.9e-29  111.6   0.0   1   1   2.7e-31   3.1e-29  111.5   0.0     7   180     1   195     1   198 0.95 [subseq from] hypothetical protein H633G_11454 [Metarhizium anisopliae BRIP 53284]
RYP14236.1/30-225        -            196 DUF676               PF05057.14   197   2.9e-29  111.6   0.0   1   1   2.9e-31   3.4e-29  111.4   0.0     6   181     1   190     1   195 0.94 [subseq from] hypothetical protein DL765_006516 [Monosporascus sp. GIB2]
KAE8366417.1/46-256      -            211 DUF676               PF05057.14   197   2.9e-29  111.6   0.0   1   1   2.8e-31   3.2e-29  111.5   0.0     6   191     2   209     1   211 0.94 [subseq from] Alpha/Beta hydrolase protein [Aspergillus caelatus]
KOS38740.1/35-238        -            204 DUF676               PF05057.14   197     3e-29  111.5   0.0   1   1   3.1e-31   3.6e-29  111.3   0.0     6   180     2   199     1   202 0.96 [subseq from] hypothetical protein ACN38_g10432, partial [Penicillium nordicum]
RFU29445.1/34-231        -            198 DUF676               PF05057.14   197   3.3e-29  111.4   0.1   1   1   3.5e-31     4e-29  111.1   0.1     6   177     2   195     1   197 0.97 [subseq from] hypothetical protein B7463_g6896, partial [Scytalidium lignicola]
KXT12735.1/80-364        -            285 DUF676               PF05057.14   197   3.5e-29  111.3   0.4   1   1     4e-31   4.6e-29  110.9   0.4     1   188     1   284     1   285 0.88 [subseq from] hypothetical protein AC579_8912 [Pseudocercospora musae]
PCD34351.1/56-265        -            210 DUF676               PF05057.14   197   3.6e-29  111.3   0.0   1   1   3.4e-31   3.9e-29  111.2   0.0     5   185     3   204     1   210 0.93 [subseq from] hypothetical protein FGRA07_08669 [Fusarium graminearum]
XP_007923057.1/2-313     -            312 DUF676               PF05057.14   197   3.7e-29  111.3   0.1   1   1   3.8e-31   4.4e-29  111.0   0.1     2   183     1   305     1   312 0.88 [subseq from] hypothetical protein MYCFIDRAFT_213871 [Pseudocercospora fijiensis CIRAD86] >EME85453.1 hypothetical protein MYCFIDRAFT_213871 [Pseudocercospora fijiensis CIRAD86]
XP_023427261.1/28-228    -            201 DUF676               PF05057.14   197   3.7e-29  111.3   0.1   1   1   3.5e-31   4.1e-29  111.1   0.1     5   182     2   199     1   201 0.96 [subseq from] uncharacterized protein FFUJ_02101 [Fusarium fujikuroi IMI 58289] >CCT65180.1 uncharacterized protein FFUJ_02101 [Fusarium fujikuroi IMI 58289] >KLP15816.1 uncharacterized protein LW94_627 [Fusarium fujikuroi] >SCO23677.1 uncharacterized protein FFM5_13406 [Fusarium fujikuroi] >SCO35344.1 uncharacterized protein FFMR_03855 [Fusarium fujikuroi] >SCO16534.1 uncharacterized protein FFE2_13550 [Fusarium fujikuroi] >SCO09903.1 uncharacterized protein FFB20_13408 [Fusarium fujikuroi] >QGI61340.1 hypothetical protein CEK27_005311 [Fusarium fujikuroi] >QGI78521.1 hypothetical protein CEK25_005250 [Fusarium fujikuroi] >QGI92238.1 hypothetical protein CEK26_005307 [Fusarium fujikuroi]
XP_018189701.1/63-363    -            301 DUF676               PF05057.14   197   3.7e-29  111.2   0.2   1   1   4.3e-31     5e-29  110.8   0.2     2   185     1   299     1   301 0.81 [subseq from] hypothetical protein L228DRAFT_90431 [Xylona heveae TC161] >KZF24146.1 hypothetical protein L228DRAFT_90431 [Xylona heveae TC161]
KFY79318.1/88-302        -            215 DUF676               PF05057.14   197   3.7e-29  111.2   0.0   1   1   3.6e-31   4.2e-29  111.1   0.0     6   177     2   214     1   215 0.98 [subseq from] hypothetical protein V499_01686, partial [Pseudogymnoascus sp. VKM F-103]
KJZ74154.1/75-365        -            291 DUF676               PF05057.14   197   3.8e-29  111.2   0.7   1   1   4.3e-31     5e-29  110.8   0.7     3   187     1   289     1   291 0.82 [subseq from] hypothetical protein HIM_06385 [Hirsutella minnesotensis 3608]
CUS11122.1/18-293        -            276 DUF676               PF05057.14   197   3.9e-29  111.2   0.1   1   1     5e-31   5.8e-29  110.6   0.1     2   186     1   271     1   275 0.81 [subseq from] unnamed protein product, partial [Tuber aestivum]
XP_009263250.1/90-396    -            307 DUF676               PF05057.14   197     4e-29  111.1   0.4   1   1   4.6e-31   5.3e-29  110.7   0.4     3   187     1   306     1   307 0.85 [subseq from] hypothetical protein FPSE_11858 [Fusarium pseudograminearum CS3096] >EKJ68047.1 hypothetical protein FPSE_11858 [Fusarium pseudograminearum CS3096]
KEQ64717.1/62-354        -            293 DUF676               PF05057.14   197   4.1e-29  111.1   1.0   1   1   4.6e-31   5.4e-29  110.7   1.0     3   190     1   291     1   293 0.79 [subseq from] hypothetical protein M437DRAFT_43709 [Aureobasidium melanogenum CBS 110374]
VBB75577.1/67-367        -            301 DUF676               PF05057.14   197   4.2e-29  111.1   0.4   1   1   4.6e-31   5.3e-29  110.7   0.4     1   186     1   300     1   301 0.84 [subseq from] Putative protein of unknown function [Podospora comata]
OAQ98627.1/68-372        -            305 DUF676               PF05057.14   197   4.2e-29  111.1   0.5   1   1   4.3e-31     5e-29  110.8   0.5     4   184     2   304     1   305 0.88 [subseq from] hypothetical protein LLEC1_02943 [Cordyceps confragosa]
CRL31094.1/35-242        -            208 DUF676               PF05057.14   197   4.2e-29  111.1   0.0   1   1   4.4e-31   5.1e-29  110.8   0.0     6   180     2   199     1   203 0.96 [subseq from] N-terminal acetyltransferase A, auxiliary subunit [Penicillium camemberti]
CDP25495.1/67-367        -            301 DUF676               PF05057.14   197   4.3e-29  111.0   0.5   1   1   4.7e-31   5.4e-29  110.7   0.5     1   186     1   300     1   301 0.84 [subseq from] Putative protein of unknown function [Podospora anserina S mat+]
SCN95633.1/90-401        -            312 DUF676               PF05057.14   197   4.6e-29  110.9   0.4   1   1   5.1e-31   5.9e-29  110.6   0.4     3   189     1   310     1   312 0.86 [subseq from] uncharacterized protein FFB20_10039 [Fusarium fujikuroi]
PWW74894.1/18-291        -            274 DUF676               PF05057.14   197   4.7e-29  110.9   0.0   1   1   6.9e-31   7.9e-29  110.2   0.0     2   184     1   269     1   273 0.81 [subseq from] hypothetical protein C7212DRAFT_203389, partial [Tuber magnatum]
CRK28571.1/24-243        -            220 DUF676               PF05057.14   197   4.9e-29  110.8   0.2   1   1   4.8e-31   5.5e-29  110.7   0.2     7   177     4   220     1   220 0.97 [subseq from] hypothetical protein BN1708_015247 [Verticillium longisporum]
KFG80287.1/55-267        -            213 DUF676               PF05057.14   197     5e-29  110.8   0.1   1   1   4.7e-31   5.4e-29  110.7   0.1     5   180     2   201     1   213 0.94 [subseq from] hypothetical protein MANI_027426 [Metarhizium anisopliae]
KID66335.1/55-267        -            213 DUF676               PF05057.14   197     5e-29  110.8   0.1   1   1   4.7e-31   5.4e-29  110.7   0.1     5   180     2   201     1   213 0.94 [subseq from] Tetratricopeptide-like helical, partial [Metarhizium anisopliae ARSEF 549]
PTD09867.1/90-396        -            307 DUF676               PF05057.14   197   5.2e-29  110.8   0.3   1   1   5.8e-31   6.7e-29  110.4   0.3     3   187     1   306     1   307 0.88 [subseq from] hypothetical protein FCULG_00008566 [Fusarium culmorum]
KIL84326.1/92-400        -            309 DUF676               PF05057.14   197   5.2e-29  110.8   0.9   1   1   6.4e-31   7.3e-29  110.3   0.9     3   186     1   308     1   309 0.82 [subseq from] hypothetical protein FAVG1_12346 [Fusarium avenaceum]
XP_008728387.1/66-327    -            262 DUF676               PF05057.14   197   5.4e-29  110.7   0.1   1   1   5.6e-31   6.4e-29  110.5   0.1     4   185     2   261     1   262 0.89 [subseq from] hypothetical protein G647_05839 [Cladophialophora carrionii CBS 160.54] >ETI21770.1 hypothetical protein G647_05839 [Cladophialophora carrionii CBS 160.54]
XP_016255574.1/18-207    -            190 DUF676               PF05057.14   197   5.4e-29  110.7   0.1   1   1   5.4e-31   6.2e-29  110.5   0.1     6   179     2   186     1   189 0.96 [subseq from] hypothetical protein PV07_02057 [Cladophialophora immunda] >KIW35358.1 hypothetical protein PV07_02057 [Cladophialophora immunda]
XP_031015656.1/79-389    -            311 DUF676               PF05057.14   197   5.5e-29  110.7   0.3   1   1   6.1e-31     7e-29  110.3   0.3     3   188     1   310     1   311 0.83 [subseq from] uncharacterized protein FIESC28_06092 [Fusarium coffeatum] >RBR18319.1 hypothetical protein FIESC28_06092 [Fusarium coffeatum]
XP_007758894.1/54-315    -            262 DUF676               PF05057.14   197   5.7e-29  110.6   0.1   1   1   5.9e-31   6.8e-29  110.4   0.1     4   185     2   261     1   262 0.87 [subseq from] hypothetical protein A1O7_06703 [Cladophialophora yegresii CBS 114405] >EXJ59271.1 hypothetical protein A1O7_06703 [Cladophialophora yegresii CBS 114405]
OBT57821.1/27-239        -            213 DUF676               PF05057.14   197   5.7e-29  110.6   0.0   1   1   5.6e-31   6.4e-29  110.5   0.0     7   177     1   212     1   213 0.98 [subseq from] hypothetical protein VE04_01878 [Pseudogymnoascus sp. 24MN13]
XP_016624730.1/3-537     -            535 DUF676               PF05057.14   197   5.8e-29  110.6   0.0   1   1     1e-30   1.2e-28  109.6   0.0     3   193     1   533     1   535 0.96 [subseq from] hypothetical protein Z519_01645 [Cladophialophora bantiana CBS 173.52] >KIW98061.1 hypothetical protein Z519_01645 [Cladophialophora bantiana CBS 173.52]
KAB5575853.1/31-330      -            300 DUF676               PF05057.14   197   5.9e-29  110.6   0.0   1   1   7.1e-31   8.2e-29  110.1   0.0     3   186     2   299     1   300 0.83 [subseq from] hypothetical protein GE09DRAFT_1169675 [Coniochaeta sp. 2T2.1]
RGP62091.1/91-398        -            308 DUF676               PF05057.14   197   6.5e-29  110.5   0.6   1   1   7.3e-31   8.5e-29  110.1   0.6     3   188     1   307     1   308 0.84 [subseq from] hypothetical protein FSPOR_9549 [Fusarium sporotrichioides]
OJJ65462.1/22-217        -            196 DUF676               PF05057.14   197   6.5e-29  110.5   0.2   1   1   6.3e-31   7.3e-29  110.3   0.2     6   179     2   195     1   196 0.93 [subseq from] hypothetical protein ASPBRDRAFT_201794 [Aspergillus brasiliensis CBS 101740]
PQE30683.1/82-389        -            308 DUF676               PF05057.14   197   6.6e-29  110.4   0.5   1   1   7.3e-31   8.4e-29  110.1   0.5     3   188     1   306     1   308 0.86 [subseq from] Stress response nst1 2 protein [Rutstroemia sp. NJR-2017a WRK4]
OTA70590.1/22-245        -            224 DUF676               PF05057.14   197   6.6e-29  110.4   0.0   1   1   6.3e-31   7.3e-29  110.3   0.0     6   178     5   223     1   224 0.97 [subseq from] hypothetical protein K449DRAFT_15352 [Hypoxylon sp. EC38]
OIW33004.1/1-186         -            186 DUF676               PF05057.14   197   6.8e-29  110.4   0.0   1   1   6.8e-31   7.8e-29  110.2   0.0     7   178     1   181     1   185 0.96 [subseq from] hypothetical protein CONLIGDRAFT_570241, partial [Coniochaeta ligniaria NRRL 30616]
SPQ21728.1/72-370        -            299 DUF676               PF05057.14   197     7e-29  110.3   0.7   1   1   8.8e-31     1e-28  109.8   0.7     2   188     1   298     1   299 0.77 [subseq from] 6ad1f719-8e52-4484-83ed-eb8198458ac1 [Thermothielavioides terrestris]
PTB74437.1/84-363        -            280 DUF676               PF05057.14   197   7.1e-29  110.3   1.2   1   1   7.5e-31   8.6e-29  110.0   1.2     4   184     2   278     1   280 0.89 [subseq from] hypothetical protein M440DRAFT_21191 [Trichoderma longibrachiatum ATCC 18648]
RYP06025.1/74-276        -            203 DUF676               PF05057.14   197   7.2e-29  110.3   0.0   1   1   7.3e-31   8.4e-29  110.1   0.0     5   180     2   198     1   202 0.95 [subseq from] hypothetical protein DL765_009639 [Monosporascus sp. GIB2]
RBQ77595.1/91-403        -            313 DUF676               PF05057.14   197   7.2e-29  110.3   0.4   1   1   8.8e-31     1e-28  109.8   0.4     3   189     1   311     1   313 0.83 [subseq from] hypothetical protein FVER14953_05179 [Fusarium verticillioides] >RBR05004.1 hypothetical protein FVER53590_05179 [Fusarium verticillioides]
CRK03248.1/158-467       -            310 DUF676               PF05057.14   197   7.3e-29  110.3   1.4   1   1   8.7e-31     1e-28  109.8   1.4     4   189     2   308     1   310 0.79 [subseq from] hypothetical protein BN1708_009627 [Verticillium longisporum]
CRK29740.1/757-1066      -            310 DUF676               PF05057.14   197   7.3e-29  110.3   1.4   1   1   8.7e-31     1e-28  109.8   1.4     4   189     2   308     1   310 0.79 [subseq from] hypothetical protein BN1723_003609 [Verticillium longisporum]
ODM19309.1/19-223        -            205 DUF676               PF05057.14   197   7.3e-29  110.3   0.2   1   1     7e-31   8.1e-29  110.1   0.2     1   178     1   200     1   205 0.94 [subseq from] hypothetical protein SI65_05926 [Aspergillus cristatus]
PHH60483.1/58-339        -            282 DUF676               PF05057.14   197   7.4e-29  110.3   1.5   1   1   8.9e-31     1e-28  109.8   1.5     4   184     2   280     1   282 0.86 [subseq from] hypothetical protein CDD81_1614 [Ophiocordyceps australis]
XP_007815947.1/47-342    -            296 DUF676               PF05057.14   197   7.4e-29  110.3   0.1   1   1   7.9e-31   9.1e-29  110.0   0.1     2   188     1   293     1   296 0.89 [subseq from] hypothetical protein MAC_09607 [Metarhizium acridum CQMa 102] >EFY84355.1 hypothetical protein MAC_09607 [Metarhizium acridum CQMa 102]
CRK30176.1/26-242        -            217 DUF676               PF05057.14   197   7.4e-29  110.3   0.2   1   1   7.2e-31   8.4e-29  110.1   0.2     7   177     1   217     1   217 0.98 [subseq from] hypothetical protein BN1723_014348 [Verticillium longisporum]
OWY43833.1/46-261        -            216 DUF676               PF05057.14   197   7.5e-29  110.2   0.0   1   1   7.2e-31   8.4e-29  110.1   0.0     4   191     2   215     1   216 0.96 [subseq from] TPR repeat:NB-ARC [Alternaria alternata] >RYN97558.1 hypothetical protein AA0119_g7283 [Alternaria tenuissima] >RYO15646.1 hypothetical protein AA0121_g6904 [Alternaria tenuissima]
EYE94675.1/19-222        -            204 DUF676               PF05057.14   197   7.5e-29  110.2   0.3   1   1     8e-31   9.2e-29  110.0   0.3     1   174     1   198     1   203 0.94 [subseq from] hypothetical protein EURHEDRAFT_378129 [Aspergillus ruber CBS 135680]
TVY19242.1/71-260        -            190 DUF676               PF05057.14   197   7.6e-29  110.2   0.0   1   1   7.3e-31   8.4e-29  110.1   0.0     6   178     2   189     1   190 0.95 [subseq from] Vegetative incompatibility protein HET-E-1 [Lachnellula arida]
XP_018750111.1/91-403    -            313 DUF676               PF05057.14   197   7.8e-29  110.2   0.4   1   1   9.4e-31   1.1e-28  109.7   0.4     3   189     1   311     1   313 0.84 [subseq from] hypothetical protein FVEG_05179 [Fusarium verticillioides 7600] >XP_018750112.1 hypothetical protein FVEG_05179 [Fusarium verticillioides 7600] >EWG43920.1 hypothetical protein FVEG_05179 [Fusarium verticillioides 7600] >EWG43921.1 hypothetical protein FVEG_05179 [Fusarium verticillioides 7600] >RBQ89751.1 hypothetical protein FVER53263_05179 [Fusarium verticillioides]
CVK88932.1/90-402        -            313 DUF676               PF05057.14   197   7.8e-29  110.2   0.5   1   1     1e-30   1.2e-28  109.6   0.5     3   189     1   311     1   313 0.88 [subseq from] uncharacterized protein FMAN_04619 [Fusarium mangiferae]
OCL05794.1/74-359        -            286 DUF676               PF05057.14   197   7.8e-29  110.2   0.5   1   1   8.8e-31     1e-28  109.8   0.5     4   187     2   285     1   286 0.88 [subseq from] hypothetical protein AOQ84DRAFT_441261 [Glonium stellatum]
OCK90423.1/72-357        -            286 DUF676               PF05057.14   197   8.1e-29  110.1   0.7   1   1   8.6e-31   9.9e-29  109.9   0.7     4   186     2   285     1   286 0.92 [subseq from] hypothetical protein K441DRAFT_666070 [Cenococcum geophilum 1.58]
RSL38019.1/68-278        -            211 DUF676               PF05057.14   197   8.2e-29  110.1   0.0   1   1   7.7e-31   8.9e-29  110.0   0.0     4   185     3   205     1   211 0.92 [subseq from] hypothetical protein CEP53_015258 [Fusarium sp. AF-6]
OCL06049.1/11-208        -            198 DUF676               PF05057.14   197   8.2e-29  110.1   0.0   1   1   7.9e-31   9.2e-29  110.0   0.0     7   180     1   197     1   198 0.92 [subseq from] hypothetical protein AOQ84DRAFT_297781 [Glonium stellatum]
POR39570.1/72-367        -            296 DUF676               PF05057.14   197   8.2e-29  110.1   1.2   1   1   8.5e-31   9.8e-29  109.9   1.2     4   186     2   294     1   296 0.88 [subseq from] Uncharacterized protein TPAR_00243 [Tolypocladium paradoxum]
KFY27499.1/43-260        -            218 DUF676               PF05057.14   197   8.4e-29  110.1   0.0   1   1   8.6e-31     1e-28  109.8   0.0     6   181     2   217     1   218 0.85 [subseq from] hypothetical protein V491_00884 [Pseudogymnoascus sp. VKM F-3775]
KXT05400.1/2-308         -            307 DUF676               PF05057.14   197   8.5e-29  110.1   0.3   1   1   8.9e-31     1e-28  109.8   0.3     2   180     1   302     1   307 0.90 [subseq from] hypothetical protein AC578_10967 [Pseudocercospora eumusae]
EPS40837.1/60-337        -            278 DUF676               PF05057.14   197   8.6e-29  110.1   0.3   1   1     9e-31     1e-28  109.8   0.3     3   188     2   276     1   278 0.86 [subseq from] hypothetical protein H072_5295 [Dactylellina haptotyla CBS 200.50]
OSS51571.1/74-338        -            265 DUF676               PF05057.14   197   8.6e-29  110.1   0.1   1   1   9.3e-31   1.1e-28  109.7   0.1     4   190     2   264     1   265 0.81 [subseq from] hypothetical protein B5807_03512 [Epicoccum nigrum]
XP_007739472.1/16-210    -            195 DUF676               PF05057.14   197   8.8e-29  110.0   0.1   1   1   9.3e-31   1.1e-28  109.7   0.1     3   180     1   189     1   194 0.94 [subseq from] hypothetical protein A1O5_00663 [Cladophialophora psammophila CBS 110553] >EXJ76155.1 hypothetical protein A1O5_00663 [Cladophialophora psammophila CBS 110553]
GAW17357.1/60-358        -            299 DUF676               PF05057.14   197   8.9e-29  110.0   0.2   1   1   9.3e-31   1.1e-28  109.7   0.2     3   181     1   294     1   299 0.86 [subseq from] hypothetical protein ANO14919_068140 [fungal sp. No.14919]
XP_007737828.1/68-329    -            262 DUF676               PF05057.14   197     9e-29  110.0   0.2   1   1   9.2e-31   1.1e-28  109.8   0.2     4   185     2   261     1   262 0.79 [subseq from] hypothetical protein A1O3_09544 [Capronia epimyces CBS 606.96] >EXJ77318.1 hypothetical protein A1O3_09544 [Capronia epimyces CBS 606.96]
RWA10040.1/60-358        -            299 DUF676               PF05057.14   197   9.1e-29  110.0   0.1   1   1   9.4e-31   1.1e-28  109.7   0.1     3   181     1   294     1   299 0.86 [subseq from] hypothetical protein EKO27_g5053 [Xylaria grammica]
XP_024727715.1/87-288    -            202 DUF676               PF05057.14   197   9.3e-29  109.9   0.0   1   1   8.9e-31     1e-28  109.8   0.0     2   190     1   200     1   202 0.92 [subseq from] ankyrin [Hyaloscypha bicolor E] >PMD50811.1 ankyrin [Hyaloscypha bicolor E]
EYB26115.1/90-396        -            307 DUF676               PF05057.14   197   9.7e-29  109.9   0.5   1   1   1.1e-30   1.3e-28  109.5   0.5     3   186     1   305     1   307 0.88 [subseq from] hypothetical protein FG05_06807 [Fusarium graminearum] >PCD19732.1 hypothetical protein FGRA07_05481 [Fusarium graminearum]
XP_011326459.1/90-396    -            307 DUF676               PF05057.14   197   9.7e-29  109.9   0.5   1   1   1.1e-30   1.3e-28  109.5   0.5     3   186     1   305     1   307 0.88 [subseq from] hypothetical protein FGSG_06807 [Fusarium graminearum PH-1] >ESU12952.1 hypothetical protein FGSG_06807 [Fusarium graminearum PH-1] >CEF83401.1 unnamed protein product [Fusarium graminearum]
PNH59070.1/55-365        -            311 DUF676               PF05057.14   197   9.7e-29  109.9   1.4   1   1   1.2e-30   1.4e-28  109.3   1.4     4   189     2   309     1   311 0.72 [subseq from] hypothetical protein VD0002_g8466 [Verticillium dahliae]
XP_009651127.1/158-468   -            311 DUF676               PF05057.14   197   9.7e-29  109.9   1.4   1   1   1.2e-30   1.4e-28  109.3   1.4     4   189     2   309     1   311 0.72 [subseq from] hypothetical protein VDAG_08523 [Verticillium dahliae VdLs.17] >EGY18189.1 hypothetical protein VDAG_08523 [Verticillium dahliae VdLs.17] >PNH29422.1 hypothetical protein BJF96_g7168 [Verticillium dahliae] >PNH52587.1 hypothetical protein VD0003_g4753 [Verticillium dahliae]
XP_016764710.1/70-359    -            290 DUF676               PF05057.14   197     1e-28  109.8   0.3   1   1   1.1e-30   1.3e-28  109.5   0.3     3   188     2   289     1   290 0.86 [subseq from] hypothetical protein SEPMUDRAFT_160026 [Sphaerulina musiva SO2202] >EMF16589.1 hypothetical protein SEPMUDRAFT_160026 [Sphaerulina musiva SO2202]
PSK36144.1/44-256        -            213 DUF676               PF05057.14   197     1e-28  109.8   0.1   1   1   9.6e-31   1.1e-28  109.7   0.1     3   191     1   211     1   213 0.95 [subseq from] hypothetical protein B9Z65_5959 [Elsinoe australis]
KFY73545.1/26-247        -            222 DUF676               PF05057.14   197   1.1e-28  109.8   0.0   1   1     1e-30   1.2e-28  109.6   0.0     7   178     2   221     1   222 0.96 [subseq from] hypothetical protein V499_06366 [Pseudogymnoascus sp. VKM F-103]
XP_001225536.1/569-768   -            200 DUF676               PF05057.14   197   1.1e-28  109.7   0.0   1   1   1.1e-30   1.3e-28  109.5   0.0     7   183     1   197     1   199 0.94 [subseq from] hypothetical protein CHGG_07880 [Chaetomium globosum CBS 148.51] >EAQ86627.1 hypothetical protein CHGG_07880 [Chaetomium globosum CBS 148.51]
XP_007921186.1/2-256     -            255 DUF676               PF05057.14   197   1.1e-28  109.7   0.2   1   1   1.1e-30   1.3e-28  109.5   0.2     3   180     1   253     1   255 0.87 [subseq from] hypothetical protein MYCFIDRAFT_118736, partial [Pseudocercospora fijiensis CIRAD86] >EME87919.1 hypothetical protein MYCFIDRAFT_118736, partial [Pseudocercospora fijiensis CIRAD86]
TKX20440.1/44-256        -            213 DUF676               PF05057.14   197   1.1e-28  109.7   0.1   1   1   1.1e-30   1.3e-28  109.5   0.1     3   191     1   211     1   213 0.95 [subseq from] hypothetical protein C1H76_7250 [Elsinoe australis]
KAE8327038.1/48-245      -            198 DUF676               PF05057.14   197   1.2e-28  109.6   0.1   1   1   1.1e-30   1.3e-28  109.5   0.1     5   179     2   196     1   198 0.95 [subseq from] Alpha/Beta hydrolase protein [Aspergillus sergii]
PNP76958.1/90-402        -            313 DUF676               PF05057.14   197   1.2e-28  109.6   0.4   1   1   1.5e-30   1.7e-28  109.1   0.4     3   189     1   311     1   313 0.87 [subseq from] hypothetical protein FNYG_09729 [Fusarium nygamai]
OQV05399.1/64-325        -            262 DUF676               PF05057.14   197   1.2e-28  109.6   0.5   1   1   1.2e-30   1.4e-28  109.3   0.5     4   182     2   260     1   262 0.88 [subseq from] hypothetical protein CLAIMM_10150 [Cladophialophora immunda]
XP_016251475.1/64-325    -            262 DUF676               PF05057.14   197   1.2e-28  109.6   0.5   1   1   1.2e-30   1.4e-28  109.3   0.5     4   182     2   260     1   262 0.88 [subseq from] hypothetical protein PV07_02922 [Cladophialophora immunda] >KIW31259.1 hypothetical protein PV07_02922 [Cladophialophora immunda]
OBT95198.2/27-251        -            225 DUF676               PF05057.14   197   1.2e-28  109.5   0.0   1   1   1.3e-30   1.5e-28  109.2   0.0     7   178     1   224     1   225 0.96 [subseq from] hypothetical protein VE01_07633 [Pseudogymnoascus verrucosus]
XP_018128931.1/27-251    -            225 DUF676               PF05057.14   197   1.2e-28  109.5   0.0   1   1   1.3e-30   1.5e-28  109.2   0.0     7   178     1   224     1   225 0.96 [subseq from] hypothetical protein VE01_07633 [Pseudogymnoascus verrucosus]
KPA46514.1/91-398        -            308 DUF676               PF05057.14   197   1.2e-28  109.5   0.5   1   1   1.4e-30   1.6e-28  109.2   0.5     3   188     1   307     1   308 0.83 [subseq from] hypothetical protein FLAG1_00638 [Fusarium langsethiae]
KXX74802.1/24-259        -            236 DUF676               PF05057.14   197   1.3e-28  109.5   0.1   1   1   1.2e-30   1.4e-28  109.3   0.1     4   178     2   235     1   236 0.96 [subseq from] Ankyrin repeat domain-containing protein 50, partial [Madurella mycetomatis]
KXX80367.1/24-259        -            236 DUF676               PF05057.14   197   1.3e-28  109.5   0.1   1   1   1.2e-30   1.4e-28  109.3   0.1     4   178     2   235     1   236 0.96 [subseq from] Protein SERAC1 [Madurella mycetomatis]
RYC60923.1/26-258        -            233 DUF676               PF05057.14   197   1.3e-28  109.5   0.0   1   1   1.3e-30   1.5e-28  109.3   0.0     1   178     1   232     1   233 0.95 [subseq from] hypothetical protein CHU98_g5297 [Xylaria longipes]
CZR53779.1/22-212        -            191 DUF676               PF05057.14   197   1.3e-28  109.5   0.0   1   1   1.2e-30   1.4e-28  109.3   0.0     6   180     2   189     1   191 0.96 [subseq from] uncharacterized protein PAC_03660 [Phialocephala subalpina]
CRK13318.1/171-481       -            311 DUF676               PF05057.14   197   1.3e-28  109.5   1.7   1   1   1.7e-30   1.9e-28  108.9   1.7     4   189     2   309     1   311 0.74 [subseq from] hypothetical protein BN1708_010765, partial [Verticillium longisporum]
CRK44880.1/55-365        -            311 DUF676               PF05057.14   197   1.3e-28  109.5   1.7   1   1   1.7e-30   1.9e-28  108.9   1.7     4   189     2   309     1   311 0.74 [subseq from] hypothetical protein BN1723_006336 [Verticillium longisporum]
XP_030988049.1/18-363    -            346 DUF676               PF05057.14   197   1.3e-28  109.4   0.0   1   1   1.8e-30   2.1e-28  108.8   0.0     4   190     2   345     1   346 0.87 [subseq from] uncharacterized protein PgNI_02422 [Pyricularia grisea] >TLD17627.1 hypothetical protein PgNI_02422 [Pyricularia grisea]
RYO62685.1/46-270        -            225 DUF676               PF05057.14   197   1.3e-28  109.4   0.0   1   1   1.3e-30   1.5e-28  109.3   0.0     4   191     2   224     1   225 0.96 [subseq from] hypothetical protein AA0116_g4615 [Alternaria tenuissima]
XP_003236853.1/19-251    -            233 DUF676               PF05057.14   197   1.4e-28  109.4   0.1   1   1   1.3e-30   1.5e-28  109.2   0.1     3   178     1   232     1   233 0.97 [subseq from] hypothetical protein TERG_01578 [Trichophyton rubrum CBS 118892] >KMQ42846.1 P-loop containing nucleoside triphosphate hydrolase [Trichophyton rubrum]
PSN67679.1/46-310        -            265 DUF676               PF05057.14   197   1.4e-28  109.4   0.1   1   1   1.6e-30   1.9e-28  109.0   0.1     4   190     2   264     1   265 0.83 [subseq from] hypothetical protein BS50DRAFT_572724 [Corynespora cassiicola Philippines]
GBF63480.1/19-251        -            233 DUF676               PF05057.14   197   1.4e-28  109.3   0.1   1   1   1.4e-30   1.6e-28  109.1   0.1     3   178     1   232     1   233 0.97 [subseq from] ankyrin repeat protein [Trichophyton mentagrophytes]
RBQ85128.1/158-468       -            311 DUF676               PF05057.14   197   1.5e-28  109.3   2.2   1   1     2e-30   2.3e-28  108.7   2.2     4   189     2   309     1   311 0.72 [subseq from] hypothetical protein VDGD_08523 [Verticillium dahliae]
PQE27828.1/1132-1323     -            192 DUF676               PF05057.14   197   1.5e-28  109.2   0.0   1   1   1.5e-30   1.7e-28  109.1   0.0     3   178     1   190     1   192 0.94 [subseq from] Ankyrin repeat domain-containing 50 protein [Rutstroemia sp. NJR-2017a WRK4]
XP_016211129.1/55-344    -            290 DUF676               PF05057.14   197   1.5e-28  109.2   0.3   1   1   1.7e-30     2e-28  108.9   0.3     2   187     1   288     1   290 0.84 [subseq from] hypothetical protein PV09_07299 [Verruconis gallopava] >KIW01260.1 hypothetical protein PV09_07299 [Verruconis gallopava]
PSS00758.1/92-384        -            293 DUF676               PF05057.14   197   1.6e-28  109.2   1.3   1   1   1.7e-30     2e-28  108.9   1.3     4   185     2   292     1   293 0.86 [subseq from] hypothetical protein BD289DRAFT_479219 [Coniella lustricola]
OTA61243.1/56-356        -            301 DUF676               PF05057.14   197   1.6e-28  109.2   0.6   1   1   1.6e-30   1.9e-28  108.9   0.6     3   188     1   299     1   301 0.86 [subseq from] hypothetical protein K449DRAFT_73255 [Hypoxylon sp. EC38]
RMZ80228.1/65-336        -            272 DUF676               PF05057.14   197   1.6e-28  109.2   0.9   1   1   1.9e-30   2.2e-28  108.8   0.9     2   181     1   268     1   271 0.79 [subseq from] hypothetical protein DV738_g2771, partial [Chaetothyriales sp. CBS 135597]
RCI08097.1/50-309        -            260 DUF676               PF05057.14   197   1.6e-28  109.1   0.1   1   1   2.1e-30   2.4e-28  108.6   0.1     1   186     1   259     1   260 0.84 [subseq from] hypothetical protein L249_6259 [Ophiocordyceps polyrhachis-furcata BCC 54312]
RKL36847.1/90-400        -            311 DUF676               PF05057.14   197   1.7e-28  109.1   0.5   1   1   1.9e-30   2.2e-28  108.7   0.5     3   188     1   310     1   311 0.88 [subseq from] hypothetical protein BFJ72_g8047 [Fusarium proliferatum]
CVL10120.1/90-400        -            311 DUF676               PF05057.14   197   1.7e-28  109.1   0.5   1   1   1.9e-30   2.2e-28  108.7   0.5     3   188     1   310     1   311 0.89 [subseq from] uncharacterized protein FPRN_04690 [Fusarium proliferatum]
XP_031080529.1/90-400    -            311 DUF676               PF05057.14   197   1.7e-28  109.1   0.5   1   1   1.9e-30   2.2e-28  108.7   0.5     3   188     1   310     1   311 0.89 [subseq from] uncharacterized protein FPRO_04834 [Fusarium proliferatum ET1] >CZR39936.1 uncharacterized protein FPRO_04834 [Fusarium proliferatum ET1] >RBA09347.1 hypothetical protein FPRO05_06484 [Fusarium proliferatum]
EDP48573.1/40-250        -            211 DUF676               PF05057.14   197   1.8e-28  109.0   0.0   1   1   1.7e-30     2e-28  108.9   0.0     3   189     2   208     1   211 0.93 [subseq from] SesB-related regulatory protein, putative [Aspergillus fumigatus A1163]
KFZ16728.1/27-241        -            215 DUF676               PF05057.14   197   1.8e-28  109.0   0.1   1   1   1.8e-30   2.1e-28  108.8   0.1     7   177     1   215     1   215 0.98 [subseq from] hypothetical protein V501_02085 [Pseudogymnoascus sp. VKM F-4519 (FW-2642)]
XP_001911268.1/56-354    -            299 DUF676               PF05057.14   197   1.9e-28  109.0   0.4   1   1     2e-30   2.3e-28  108.7   0.4     3   186     1   298     1   299 0.84 [subseq from] uncharacterized protein PODANS_2_5060 [Podospora anserina S mat+] >CAP73093.1 unnamed protein product [Podospora anserina S mat+]
XP_013938292.1/23-238    -            216 DUF676               PF05057.14   197   1.9e-28  109.0   0.0   1   1   1.8e-30   2.1e-28  108.8   0.0     5   179     2   215     1   216 0.98 [subseq from] hypothetical protein TRIATDRAFT_42430, partial [Trichoderma atroviride IMI 206040] >EHK40130.1 hypothetical protein TRIATDRAFT_42430, partial [Trichoderma atroviride IMI 206040]
KFY87693.1/25-240        -            216 DUF676               PF05057.14   197   1.9e-28  108.9   0.0   1   1     2e-30   2.3e-28  108.6   0.0     4   177     2   216     1   216 0.94 [subseq from] hypothetical protein V500_06818 [Pseudogymnoascus sp. VKM F-4518 (FW-2643)]
KFY02845.1/48-294        -            247 DUF676               PF05057.14   197   1.9e-28  108.9   0.1   1   1   1.9e-30   2.2e-28  108.8   0.1     6   177     2   246     1   247 0.96 [subseq from] hypothetical protein O988_01844 [Pseudogymnoascus sp. VKM F-3808]
KID84907.1/68-274        -            207 DUF676               PF05057.14   197     2e-28  108.8   0.0   1   1   1.9e-30   2.2e-28  108.7   0.0     6   182     2   198     1   207 0.93 [subseq from] SesB, P-loop containing Nucleoside Triphosphate Hydrolase [Metarhizium guizhouense ARSEF 977]
KLO89923.1/90-401        -            312 DUF676               PF05057.14   197     2e-28  108.8   0.4   1   1   2.3e-30   2.6e-28  108.5   0.4     3   189     1   310     1   312 0.86 [subseq from] uncharacterized protein LW93_1987 [Fusarium fujikuroi]
QGI62248.1/90-401        -            312 DUF676               PF05057.14   197     2e-28  108.8   0.4   1   1   2.3e-30   2.6e-28  108.5   0.4     3   189     1   310     1   312 0.86 [subseq from] hypothetical protein CEK27_006219 [Fusarium fujikuroi]
SCV25774.1/90-401        -            312 DUF676               PF05057.14   197     2e-28  108.8   0.4   1   1   2.3e-30   2.6e-28  108.5   0.4     3   189     1   310     1   312 0.86 [subseq from] uncharacterized protein FFB14_00667 [Fusarium fujikuroi]
XP_023428148.1/90-401    -            312 DUF676               PF05057.14   197     2e-28  108.8   0.4   1   1   2.3e-30   2.6e-28  108.5   0.4     3   189     1   310     1   312 0.86 [subseq from] uncharacterized protein FFUJ_03063 [Fusarium fujikuroi IMI 58289] >CCT66067.1 uncharacterized protein FFUJ_03063 [Fusarium fujikuroi IMI 58289] >KLP11734.1 uncharacterized protein Y057_8129 [Fusarium fujikuroi] >SCN79935.1 uncharacterized protein FFM5_02236 [Fusarium fujikuroi] >SCO39136.1 uncharacterized protein FFNC_06485 [Fusarium fujikuroi] >SCN96087.1 uncharacterized protein FFC1_07485 [Fusarium fujikuroi] >SCV30547.1 uncharacterized protein FFFS_02339 [Fusarium fujikuroi] >SCN77684.1 uncharacterized protein FFE2_03902 [Fusarium fujikuroi] >QGI79418.1 hypothetical protein CEK25_006147 [Fusarium fujikuroi] >QGI93144.1 hypothetical protein CEK26_006213 [Fusarium fujikuroi]
DAA75280.1/19-251        -            233 DUF676               PF05057.14   197   2.1e-28  108.8   0.1   1   1   2.1e-30   2.4e-28  108.6   0.1     3   178     1   232     1   233 0.97 [subseq from] TPA_exp: Pfs, NB-ARC and Ankyrin domain protein [Trichophyton benhamiae CBS 112371]
XP_016629258.1/62-327    -            266 DUF676               PF05057.14   197   2.1e-28  108.8   0.2   1   1   2.2e-30   2.5e-28  108.5   0.2     1   183     1   263     1   266 0.89 [subseq from] hypothetical protein Z520_09051 [Fonsecaea multimorphosa CBS 102226] >KIX95135.1 hypothetical protein Z520_09051 [Fonsecaea multimorphosa CBS 102226] >OAL20856.1 hypothetical protein AYO22_08484 [Fonsecaea multimorphosa]
KFY18040.1/66-255        -            190 DUF676               PF05057.14   197   2.1e-28  108.8   0.0   1   1   2.1e-30   2.4e-28  108.6   0.0     6   178     2   189     1   190 0.95 [subseq from] hypothetical protein V492_00187 [Pseudogymnoascus sp. VKM F-4246]
EXL39109.1/63-269        -            207 DUF676               PF05057.14   197   2.2e-28  108.7   0.0   1   1   2.1e-30   2.5e-28  108.6   0.0     6   186     2   203     1   207 0.92 [subseq from] hypothetical protein FOCG_18272 [Fusarium oxysporum f. sp. radicis-lycopersici 26381]
XP_003008556.1/161-470   -            310 DUF676               PF05057.14   197   2.3e-28  108.7   1.2   1   1   2.9e-30   3.3e-28  108.1   1.2     4   187     2   307     1   310 0.73 [subseq from] conserved hypothetical protein [Verticillium alfalfae VaMs.102] >EEY14130.1 conserved hypothetical protein [Verticillium alfalfae VaMs.102]
XP_024741490.1/48-241    -            194 DUF676               PF05057.14   197   2.3e-28  108.7   0.1   1   1   2.2e-30   2.5e-28  108.5   0.1     6   178     2   193     1   194 0.96 [subseq from] hypothetical protein K444DRAFT_583031 [Hyaloscypha bicolor E] >PMD64586.1 hypothetical protein K444DRAFT_583031 [Hyaloscypha bicolor E]
RPA89570.1/60-258        -            199 DUF676               PF05057.14   197   2.3e-28  108.7   0.0   1   1   2.2e-30   2.5e-28  108.5   0.0     6   189     2   198     1   199 0.93 [subseq from] hypothetical protein L873DRAFT_1754902 [Choiromyces venosus 120613-1]
PIG85266.1/48-244        -            197 DUF676               PF05057.14   197   2.3e-28  108.6   0.1   1   1   2.2e-30   2.6e-28  108.5   0.1     5   179     2   196     1   197 0.95 [subseq from] GA4 desaturase family protein [Aspergillus arachidicola]
KLP22849.1/90-401        -            312 DUF676               PF05057.14   197   2.3e-28  108.6   0.4   1   1   2.6e-30     3e-28  108.3   0.4     3   189     1   310     1   312 0.86 [subseq from] uncharacterized protein LW94_4799 [Fusarium fujikuroi]
XP_018758752.1/56-264    -            209 DUF676               PF05057.14   197   2.4e-28  108.6   0.0   1   1   2.5e-30   2.9e-28  108.3   0.0     5   182     2   202     1   207 0.95 [subseq from] hypothetical protein FVEG_11283 [Fusarium verticillioides 7600] >EWG52561.1 hypothetical protein FVEG_11283 [Fusarium verticillioides 7600]
XP_018758753.1/56-264    -            209 DUF676               PF05057.14   197   2.4e-28  108.6   0.0   1   1   2.5e-30   2.9e-28  108.3   0.0     5   182     2   202     1   207 0.95 [subseq from] hypothetical protein FVEG_11283 [Fusarium verticillioides 7600] >EWG52562.1 hypothetical protein FVEG_11283 [Fusarium verticillioides 7600]
AAS80314.1/70-280        -            211 DUF676               PF05057.14   197   2.4e-28  108.6   0.0   1   1   2.3e-30   2.6e-28  108.5   0.0     4   185     3   205     1   211 0.93 [subseq from] SesB [[Nectria] haematococca]
XP_024761774.1/62-338    -            277 DUF676               PF05057.14   197   2.5e-28  108.5   1.2   1   1   2.6e-30     3e-28  108.3   1.2     4   188     2   276     1   277 0.84 [subseq from] hypothetical protein M441DRAFT_25880 [Trichoderma asperellum CBS 433.97] >PTB42097.1 hypothetical protein M441DRAFT_25880 [Trichoderma asperellum CBS 433.97]
XP_007740625.1/3-539     -            537 DUF676               PF05057.14   197   2.5e-28  108.5   0.0   1   1   4.2e-30   4.8e-28  107.6   0.0     3   192     1   534     1   537 0.96 [subseq from] hypothetical protein A1O5_01819 [Cladophialophora psammophila CBS 110553] >EXJ75123.1 hypothetical protein A1O5_01819 [Cladophialophora psammophila CBS 110553]
XP_016645424.1/31-265    -            235 DUF676               PF05057.14   197   2.5e-28  108.5   1.0   1   1   2.5e-30   2.9e-28  108.3   1.0     3   178     1   234     1   235 0.97 [subseq from] hypothetical protein SAPIO_CDS1981 [Scedosporium apiospermum] >KEZ45625.1 hypothetical protein SAPIO_CDS1981 [Scedosporium apiospermum]
KFY07605.1/25-248        -            224 DUF676               PF05057.14   197   2.6e-28  108.5   0.0   1   1   2.7e-30   3.1e-28  108.2   0.0     7   177     3   223     1   224 0.97 [subseq from] hypothetical protein V492_06991 [Pseudogymnoascus sp. VKM F-4246]
KLU86525.1/20-213        -            194 DUF676               PF05057.14   197   2.8e-28  108.4   0.3   1   1   2.6e-30     3e-28  108.3   0.3     4   185     2   191     1   194 0.94 [subseq from] hypothetical protein MAPG_05537 [Magnaporthiopsis poae ATCC 64411]
XP_031088907.1/56-264    -            209 DUF676               PF05057.14   197   2.9e-28  108.4   0.0   1   1     3e-30   3.5e-28  108.1   0.0     5   182     2   202     1   207 0.94 [subseq from] uncharacterized protein FPRO_12984 [Fusarium proliferatum ET1] >CZR48374.1 uncharacterized protein FPRO_12984 [Fusarium proliferatum ET1]
GAP84002.1/60-359        -            300 DUF676               PF05057.14   197     3e-28  108.3   0.3   1   1   3.4e-30   3.9e-28  107.9   0.3     4   187     2   298     1   300 0.84 [subseq from] putative centrosomal protein KIAA1731 [Rosellinia necatrix]
SCV27647.1/28-228        -            201 DUF676               PF05057.14   197     3e-28  108.3   0.1   1   1   2.9e-30   3.3e-28  108.1   0.1     5   182     2   199     1   201 0.96 [subseq from] uncharacterized protein FFB14_01655 [Fusarium fujikuroi]
RMJ25211.1/21-230        -            210 DUF676               PF05057.14   197     3e-28  108.3   0.0   1   1   2.8e-30   3.3e-28  108.2   0.0     6   180     2   199     1   210 0.94 [subseq from] hypothetical protein PHISP_03917 [Phialosimplex sp. HF37]
GAP82519.1/12-210        -            199 DUF676               PF05057.14   197     3e-28  108.3   0.0   1   1   2.9e-30   3.4e-28  108.1   0.0     3   178     1   198     1   199 0.97 [subseq from] putative protein SERAC1 [Rosellinia necatrix]
KFZ09362.1/25-240        -            216 DUF676               PF05057.14   197   3.1e-28  108.2   0.0   1   1   3.3e-30   3.8e-28  107.9   0.0     4   177     2   216     1   216 0.94 [subseq from] hypothetical protein V502_08808 [Pseudogymnoascus sp. VKM F-4520 (FW-2644)]
KFY39961.1/39-259        -            221 DUF676               PF05057.14   197   3.1e-28  108.2   0.0   1   1   3.2e-30   3.7e-28  108.0   0.0     7   177     1   220     1   221 0.97 [subseq from] hypothetical protein V494_03732, partial [Pseudogymnoascus sp. VKM F-4513 (FW-928)]
KFZ20076.1/50-270        -            221 DUF676               PF05057.14   197   3.3e-28  108.1   0.0   1   1   3.2e-30   3.7e-28  108.0   0.0     7   178     1   220     1   221 0.96 [subseq from] hypothetical protein V501_00302 [Pseudogymnoascus sp. VKM F-4519 (FW-2642)]
XP_009156699.1/70-330    -            261 DUF676               PF05057.14   197   3.5e-28  108.1   0.2   1   1   3.5e-30     4e-28  107.9   0.2     3   183     2   260     1   261 0.95 [subseq from] hypothetical protein HMPREF1120_04327 [Exophiala dermatitidis NIH/UT8656] >EHY56238.1 hypothetical protein HMPREF1120_04327 [Exophiala dermatitidis NIH/UT8656]
OQV09141.1/24-259        -            236 DUF676               PF05057.14   197   3.5e-28  108.1   0.0   1   1   3.4e-30   3.9e-28  107.9   0.0     4   178     2   235     1   236 0.97 [subseq from] NACHT domain-containing protein [Cladophialophora immunda]
XP_016251532.1/24-259    -            236 DUF676               PF05057.14   197   3.5e-28  108.1   0.0   1   1   3.4e-30   3.9e-28  107.9   0.0     4   178     2   235     1   236 0.97 [subseq from] hypothetical protein PV07_02973 [Cladophialophora immunda] >KIW31316.1 hypothetical protein PV07_02973 [Cladophialophora immunda]
RYP79040.1/75-276        -            202 DUF676               PF05057.14   197   3.7e-28  108.0   0.1   1   1   3.8e-30   4.4e-28  107.7   0.1     5   179     2   197     1   201 0.94 [subseq from] hypothetical protein DL771_000018 [Monosporascus sp. 5C6A]
PWI65467.1/67-270        -            204 DUF676               PF05057.14   197   3.7e-28  108.0   0.1   1   1   3.9e-30   4.5e-28  107.7   0.1     6   180     2   197     1   200 0.95 [subseq from] hypothetical protein PCL_07068 [Purpureocillium lilacinum]
KIW63271.1/29-259        -            231 DUF676               PF05057.14   197   3.8e-28  108.0   0.1   1   1   3.7e-30   4.2e-28  107.8   0.1     4   177     2   229     1   231 0.96 [subseq from] hypothetical protein PV04_10132 [Phialophora americana]
KXX82979.1/40-243        -            204 DUF676               PF05057.14   197   3.8e-28  107.9   0.0   1   1   3.6e-30   4.2e-28  107.8   0.0     3   186     2   199     1   204 0.93 [subseq from] Protein SERAC1 [Madurella mycetomatis]
SCO33213.1/90-401        -            312 DUF676               PF05057.14   197     4e-28  107.9   0.4   1   1   4.4e-30   5.1e-28  107.5   0.4     3   189     1   310     1   312 0.86 [subseq from] uncharacterized protein FFMR_02857 [Fusarium fujikuroi]
PNY29115.1/72-360        -            289 DUF676               PF05057.14   197   4.1e-28  107.8   0.8   1   1   4.5e-30   5.2e-28  107.5   0.8     4   187     2   287     1   289 0.78 [subseq from] Uncharacterized protein TCAP_00965 [Tolypocladium capitatum]
OQV04615.1/62-251        -            190 DUF676               PF05057.14   197   4.1e-28  107.8   0.0   1   1     4e-30   4.6e-28  107.7   0.0     6   178     1   188     1   190 0.95 [subseq from] NACHT domain-containing protein [Cladophialophora immunda]
CEL04195.1/26-230        -            205 DUF676               PF05057.14   197   4.2e-28  107.8   0.0   1   1   4.4e-30   5.1e-28  107.5   0.0     6   180     2   199     1   204 0.95 [subseq from] hypothetical protein ASPCAL05326 [Aspergillus calidoustus]
KFY67480.1/40-264        -            225 DUF676               PF05057.14   197   4.2e-28  107.8   0.0   1   1   4.4e-30   5.1e-28  107.5   0.0     7   178     1   224     1   225 0.97 [subseq from] hypothetical protein V496_01551 [Pseudogymnoascus sp. VKM F-4515 (FW-2607)]
OTB07860.1/54-357        -            304 DUF676               PF05057.14   197   4.3e-28  107.8   0.4   1   1     5e-30   5.8e-28  107.4   0.4     4   191     2   303     1   304 0.79 [subseq from] hypothetical protein M426DRAFT_19792 [Hypoxylon sp. CI-4A]
PVH68096.1/29-259        -            231 DUF676               PF05057.14   197   4.3e-28  107.8   0.0   1   1   4.2e-30   4.9e-28  107.6   0.0     7   177     2   231     1   231 0.94 [subseq from] hypothetical protein DL98DRAFT_662333 [Cadophora sp. DSE1049]
OBS18042.1/92-397        -            306 DUF676               PF05057.14   197   4.3e-28  107.8   0.4   1   1   5.9e-30   6.8e-28  107.1   0.4     3   186     1   305     1   306 0.79 [subseq from] hypothetical protein FPOA_09770 [Fusarium poae]
SPQ17670.1/59-250        -            192 DUF676               PF05057.14   197   4.3e-28  107.8   0.0   1   1   4.5e-30   5.2e-28  107.5   0.0     6   174     1   187     1   191 0.93 [subseq from] ee91cea3-af0b-4315-99ab-36f7bb42bdd0 [Thermothielavioides terrestris]
EME47310.1/2-307         -            306 DUF676               PF05057.14   197   4.4e-28  107.8   0.1   1   1   4.7e-30   5.4e-28  107.4   0.1     2   180     1   303     1   306 0.88 [subseq from] hypothetical protein DOTSEDRAFT_69292 [Dothistroma septosporum NZE10]
OBT43453.1/27-243        -            217 DUF676               PF05057.14   197   4.4e-28  107.7   0.0   1   1   4.3e-30     5e-28  107.6   0.0     7   178     1   216     1   217 0.98 [subseq from] hypothetical protein VE00_06186 [Pseudogymnoascus sp. WSF 3629]
XP_007718820.1/19-226    -            208 DUF676               PF05057.14   197   4.4e-28  107.7   0.0   1   1   4.2e-30   4.8e-28  107.6   0.0     6   180     2   199     1   208 0.93 [subseq from] hypothetical protein COCCADRAFT_65756, partial [Bipolaris zeicola 26-R-13] >EUC26874.1 hypothetical protein COCCADRAFT_65756, partial [Bipolaris zeicola 26-R-13]
POS80023.1/96-400        -            305 DUF676               PF05057.14   197   4.4e-28  107.7   0.3   1   1   6.7e-30   7.8e-28  106.9   0.3     4   190     2   304     1   305 0.77 [subseq from] hypothetical protein DHEL01_v201596 [Diaporthe helianthi]
XP_003050063.1/86-387    -            302 DUF676               PF05057.14   197   4.4e-28  107.7   0.9   1   1   6.3e-30   7.2e-28  107.0   0.9     3   187     1   300     1   302 0.75 [subseq from] hypothetical protein NECHADRAFT_101631 [[Nectria] haematococca mpVI 77-13-4] >EEU44350.1 hypothetical protein NECHADRAFT_101631 [[Nectria] haematococca mpVI 77-13-4]
CRK05239.1/40-275        -            236 DUF676               PF05057.14   197   4.5e-28  107.7   0.1   1   1   4.4e-30     5e-28  107.5   0.1     6   177     2   236     1   236 0.96 [subseq from] hypothetical protein BN1723_017144 [Verticillium longisporum]
CZR60232.1/28-299        -            272 DUF676               PF05057.14   197   4.6e-28  107.7   0.0   1   1   4.4e-30   5.1e-28  107.5   0.0     3   172     1   266     1   272 0.96 [subseq from] uncharacterized protein PAC_10128 [Phialocephala subalpina]
XP_007787417.1/37-279    -            243 DUF676               PF05057.14   197   4.8e-28  107.6   0.0   1   1   4.7e-30   5.4e-28  107.5   0.0     6   177     2   242     1   243 0.92 [subseq from] hypothetical protein EPUS_00198 [Endocarpon pusillum Z07020] >ERF75405.1 hypothetical protein EPUS_00198 [Endocarpon pusillum Z07020]
RDW63751.1/27-245        -            219 DUF676               PF05057.14   197   4.8e-28  107.6   0.0   1   1   4.7e-30   5.4e-28  107.5   0.0     7   178     1   218     1   219 0.96 [subseq from] hypothetical protein BP6252_11296 [Coleophoma cylindrospora]
RSL85758.1/14-315        -            302 DUF676               PF05057.14   197   4.8e-28  107.6   0.9   1   1   6.3e-30   7.3e-28  107.0   0.9     3   187     1   300     1   302 0.77 [subseq from] hypothetical protein CDV31_016510, partial [Fusarium ambrosium]
CCA67403.1/62-254        -            193 DUF676               PF05057.14   197   4.8e-28  107.6   0.0   1   1   4.6e-30   5.4e-28  107.5   0.0     3   184     1   191     1   193 0.95 [subseq from] related to kinesin light chain [Serendipita indica DSM 11827]
XP_024735933.1/71-275    -            205 DUF676               PF05057.14   197   4.8e-28  107.6   0.0   1   1   4.9e-30   5.7e-28  107.4   0.0     6   178     2   203     1   205 0.94 [subseq from] hypothetical protein K444DRAFT_531235 [Hyaloscypha bicolor E] >PMD59029.1 hypothetical protein K444DRAFT_531235 [Hyaloscypha bicolor E]
VBB86231.1/25-247        -            223 DUF676               PF05057.14   197   4.9e-28  107.6   0.0   1   1   4.8e-30   5.5e-28  107.4   0.0     6   188     1   220     1   223 0.95 [subseq from] Putative protein of unknown function [Podospora comata]
XP_022402244.1/19-222    -            204 DUF676               PF05057.14   197     5e-28  107.6   0.2   1   1   5.3e-30   6.2e-28  107.3   0.2     1   174     1   198     1   203 0.93 [subseq from] hypothetical protein ASPGLDRAFT_65531 [Aspergillus glaucus CBS 516.65] >OJJ85546.1 hypothetical protein ASPGLDRAFT_65531 [Aspergillus glaucus CBS 516.65]
EHA22004.1/50-248        -            199 DUF676               PF05057.14   197     5e-28  107.6   0.0   1   1   4.9e-30   5.6e-28  107.4   0.0     6   179     2   198     1   199 0.96 [subseq from] hypothetical protein ASPNIDRAFT_210569 [Aspergillus niger ATCC 1015] >SPB49368.1 unnamed protein product [Aspergillus niger]
RDH21704.1/50-248        -            199 DUF676               PF05057.14   197     5e-28  107.6   0.0   1   1   4.9e-30   5.6e-28  107.4   0.0     6   179     2   198     1   199 0.96 [subseq from] hypothetical protein M747DRAFT_234642 [Aspergillus niger ATCC 13496]
RDK44573.1/50-248        -            199 DUF676               PF05057.14   197     5e-28  107.6   0.0   1   1   4.9e-30   5.6e-28  107.4   0.0     6   179     2   198     1   199 0.96 [subseq from] hypothetical protein M752DRAFT_313371 [Aspergillus phoenicis ATCC 13157]
TPR09956.1/50-248        -            199 DUF676               PF05057.14   197     5e-28  107.6   0.0   1   1   4.9e-30   5.6e-28  107.4   0.0     6   179     2   198     1   199 0.96 [subseq from] Dor1-like family protein [Aspergillus niger]
XP_025459601.1/50-248    -            199 DUF676               PF05057.14   197     5e-28  107.6   0.0   1   1   4.9e-30   5.6e-28  107.4   0.0     6   179     2   198     1   199 0.96 [subseq from] hypothetical protein BO96DRAFT_479329 [Aspergillus lacticoffeatus CBS 101883] >PYH61546.1 hypothetical protein BO96DRAFT_479329 [Aspergillus lacticoffeatus CBS 101883]
XP_024742530.1/35-228    -            194 DUF676               PF05057.14   197   5.1e-28  107.5   0.0   1   1   5.2e-30     6e-28  107.3   0.0     3   179     1   189     1   193 0.95 [subseq from] ankyrin [Hyaloscypha bicolor E] >PMD65626.1 ankyrin [Hyaloscypha bicolor E]
KHO01508.1/46-348        -            303 DUF676               PF05057.14   197   5.2e-28  107.5   0.1   1   1   5.6e-30   6.5e-28  107.2   0.1     2   189     1   301     1   303 0.79 [subseq from] hypothetical protein MAM_00509 [Metarhizium album ARSEF 1941]
KND93735.1/72-363        -            292 DUF676               PF05057.14   197   5.3e-28  107.5   1.2   1   1   5.6e-30   6.4e-28  107.2   1.2     4   187     2   290     1   292 0.85 [subseq from] hypothetical protein TOPH_01642 [Tolypocladium ophioglossoides CBS 100239]
XP_003349694.1/68-372    -            305 DUF676               PF05057.14   197   5.3e-28  107.5   0.3   1   1   8.1e-30   9.4e-28  106.7   0.3     3   190     2   304     1   305 0.78 [subseq from] uncharacterized protein SMAC_07047 [Sordaria macrospora k-hell] >CCC13268.1 unnamed protein product [Sordaria macrospora k-hell] >KAA8634174.1 hypothetical protein SMACR_07047 [Sordaria macrospora]
XP_007832238.1/46-239    -            194 DUF676               PF05057.14   197   5.4e-28  107.5   0.0   1   1   5.2e-30     6e-28  107.3   0.0     6   181     2   192     1   194 0.96 [subseq from] hypothetical protein PFICI_05466 [Pestalotiopsis fici W106-1] >ETS83590.1 hypothetical protein PFICI_05466 [Pestalotiopsis fici W106-1]
PSN64914.1/48-257        -            210 DUF676               PF05057.14   197   5.4e-28  107.4   0.0   1   1   5.1e-30   5.9e-28  107.3   0.0     6   189     2   207     1   210 0.93 [subseq from] hypothetical protein BS50DRAFT_677808 [Corynespora cassiicola Philippines]
CRK12372.1/40-275        -            236 DUF676               PF05057.14   197   5.5e-28  107.4   0.1   1   1   5.3e-30   6.1e-28  107.3   0.1     6   177     2   236     1   236 0.97 [subseq from] hypothetical protein BN1708_010465 [Verticillium longisporum]
TEY29165.1/27-250        -            224 DUF676               PF05057.14   197   5.5e-28  107.4   0.0   1   1   5.5e-30   6.4e-28  107.2   0.0     7   178     1   223     1   224 0.94 [subseq from] hypothetical protein BOTCAL_0965g00010 [Botryotinia calthae]
RMD40813.1/64-329        -            266 DUF676               PF05057.14   197   5.6e-28  107.4   1.7   1   1   5.9e-30   6.8e-28  107.1   1.7     2   183     1   264     1   266 0.89 [subseq from] hypothetical protein DV735_g4306, partial [Chaetothyriales sp. CBS 134920]
XP_022403827.1/21-224    -            204 DUF676               PF05057.14   197   5.6e-28  107.4   0.0   1   1   5.7e-30   6.5e-28  107.2   0.0     2   182     1   193     1   203 0.92 [subseq from] hypothetical protein ASPGLDRAFT_80025 [Aspergillus glaucus CBS 516.65] >OJJ87138.1 hypothetical protein ASPGLDRAFT_80025 [Aspergillus glaucus CBS 516.65]
XP_013325405.1/2-305     -            304 DUF676               PF05057.14   197   5.9e-28  107.3   0.2   1   1   6.9e-30     8e-28  106.9   0.2     2   179     1   298     1   303 0.86 [subseq from] hypothetical protein T310_7260 [Rasamsonia emersonii CBS 393.64] >KKA18793.1 hypothetical protein T310_7260 [Rasamsonia emersonii CBS 393.64]
CVK98440.1/56-264        -            209 DUF676               PF05057.14   197   5.9e-28  107.3   0.0   1   1   6.3e-30   7.2e-28  107.0   0.0     5   182     2   202     1   207 0.93 [subseq from] uncharacterized protein FMAN_12412 [Fusarium mangiferae]
XP_018130063.1/44-261    -            218 DUF676               PF05057.14   197     6e-28  107.3   0.0   1   1   5.8e-30   6.7e-28  107.1   0.0     5   194     2   217     1   218 0.92 [subseq from] hypothetical protein VE01_05778 [Pseudogymnoascus verrucosus] >OBT96330.1 hypothetical protein VE01_05778 [Pseudogymnoascus verrucosus]
RDA83355.1/47-302        -            256 DUF676               PF05057.14   197     6e-28  107.3   0.2   1   1   8.5e-30   9.8e-28  106.6   0.2     1   186     1   255     1   256 0.83 [subseq from] hypothetical protein CP532_3729 [Ophiocordyceps sp. 'camponoti-leonardi']
OAL49704.1/39-273        -            235 DUF676               PF05057.14   197   6.1e-28  107.3   0.1   1   1   5.8e-30   6.7e-28  107.1   0.1     6   194     2   234     1   235 0.93 [subseq from] hypothetical protein IQ07DRAFT_511488, partial [Pyrenochaeta sp. DS3sAY3a]
OAL23237.1/28-258        -            231 DUF676               PF05057.14   197   6.2e-28  107.3   0.1   1   1   6.1e-30     7e-28  107.1   0.1     2   177     1   229     1   231 0.95 [subseq from] hypothetical protein AYO22_06287 [Fonsecaea multimorphosa]
XP_013939965.1/51-327    -            277 DUF676               PF05057.14   197   6.2e-28  107.2   1.2   1   1     7e-30   8.1e-28  106.9   1.2     4   188     2   276     1   277 0.84 [subseq from] hypothetical protein TRIATDRAFT_295509 [Trichoderma atroviride IMI 206040] >EHK41671.1 hypothetical protein TRIATDRAFT_295509 [Trichoderma atroviride IMI 206040]
KAA6407469.1/48-331      -            284 DUF676               PF05057.14   197   6.3e-28  107.2   0.0   1   1   7.4e-30   8.6e-28  106.8   0.0     3   195     1   283     1   284 0.88 [subseq from] hypothetical protein FRX48_08712 [Umbilicaria pustulata]
XP_025511420.1/30-239    -            210 DUF676               PF05057.14   197   6.4e-28  107.2   0.0   1   1   6.1e-30     7e-28  107.1   0.0     6   194     2   209     1   210 0.92 [subseq from] hypothetical protein BO85DRAFT_453021 [Aspergillus piperis CBS 112811] >GAA92076.1 SesB [Aspergillus kawachii IFO 4308] >RAH53498.1 hypothetical protein BO85DRAFT_453021 [Aspergillus piperis CBS 112811]
OTB11436.1/56-347        -            292 DUF676               PF05057.14   197   6.4e-28  107.2   0.8   1   1   7.1e-30   8.2e-28  106.9   0.8     3   186     1   291     1   292 0.84 [subseq from] hypothetical protein K445DRAFT_322019 [Daldinia sp. EC12]
CAE76148.1/136-441       -            306 DUF676               PF05057.14   197   6.4e-28  107.2   0.3   1   1   8.4e-30   9.7e-28  106.6   0.3     4   187     2   304     1   306 0.80 [subseq from] hypothetical protein [Neurospora crassa]
XP_956753.2/106-411      -            306 DUF676               PF05057.14   197   6.4e-28  107.2   0.3   1   1   8.4e-30   9.7e-28  106.6   0.3     4   187     2   304     1   306 0.80 [subseq from] hypothetical protein NCU01476 [Neurospora crassa OR74A] >EAA27517.2 hypothetical protein NCU01476 [Neurospora crassa OR74A] >KHE83650.1 hypothetical protein GE21DRAFT_8014 [Neurospora crassa]
XP_014172964.1/7-231     -            225 DUF676               PF05057.14   197   6.5e-28  107.2   0.0   1   1   6.3e-30   7.3e-28  107.0   0.0     7   177     4   225     1   225 0.97 [subseq from] hypothetical protein CMQ_410 [Grosmannia clavigera kw1407] >EFX03482.1 hypothetical protein CMQ_410 [Grosmannia clavigera kw1407]
RFU75155.1/68-340        -            273 DUF676               PF05057.14   197   6.7e-28  107.1   1.3   1   1   7.8e-30     9e-28  106.7   1.3     4   188     2   272     1   273 0.80 [subseq from] hypothetical protein TARUN_7089 [Trichoderma arundinaceum]
RTE68738.1/88-389        -            302 DUF676               PF05057.14   197   6.7e-28  107.1   0.9   1   1   8.9e-30     1e-27  106.5   0.9     3   187     1   300     1   302 0.77 [subseq from] hypothetical protein BHE90_016884 [Fusarium euwallaceae]
PCD28274.1/53-256        -            204 DUF676               PF05057.14   197   6.7e-28  107.1   0.0   1   1   6.5e-30   7.5e-28  107.0   0.0     5   181     3   202     1   204 0.94 [subseq from] hypothetical protein FGRA07_03413 [Fusarium graminearum]
PNP54918.1/81-360        -            280 DUF676               PF05057.14   197   6.8e-28  107.1   0.9   1   1     7e-30   8.1e-28  106.9   0.9     4   184     2   278     1   280 0.86 [subseq from] hypothetical protein THARTR1_04607 [Trichoderma harzianum]
XP_022474725.1/38-234    -            197 DUF676               PF05057.14   197   6.9e-28  107.1   0.2   1   1   6.6e-30   7.6e-28  107.0   0.2     2   181     1   196     1   197 0.92 [subseq from] hypothetical protein CORC01_07187 [Colletotrichum orchidophilum] >OHE97572.1 hypothetical protein CORC01_07187 [Colletotrichum orchidophilum]
CVK96463.1/56-264        -            209 DUF676               PF05057.14   197     7e-28  107.1   0.0   1   1   7.4e-30   8.5e-28  106.8   0.0     5   182     2   202     1   207 0.93 [subseq from] uncharacterized protein FPRN_12416 [Fusarium proliferatum]
OAA40366.1/51-350        -            300 DUF676               PF05057.14   197     7e-28  107.1   0.1   1   1   8.3e-30   9.6e-28  106.6   0.1     4   188     2   299     1   300 0.81 [subseq from] hypothetical protein NOR_05927 [Metarhizium rileyi RCEF 4871]
TWU73737.1/51-350        -            300 DUF676               PF05057.14   197     7e-28  107.1   0.1   1   1   8.3e-30   9.6e-28  106.6   0.1     4   188     2   299     1   300 0.81 [subseq from] hypothetical protein ED733_000998 [Metarhizium rileyi]
RSL99337.1/88-389        -            302 DUF676               PF05057.14   197     7e-28  107.1   0.9   1   1   9.2e-30   1.1e-27  106.5   0.9     3   187     1   300     1   302 0.77 [subseq from] hypothetical protein CEP52_009826 [Fusarium sp. AF-4]
TVY65025.1/56-264        -            209 DUF676               PF05057.14   197   7.3e-28  107.0   0.0   1   1   7.7e-30   8.9e-28  106.7   0.0     5   182     2   202     1   207 0.93 [subseq from] Protein SERAC1 [Fusarium oxysporum f. sp. cubense]
KAE8223717.1/137-460     -            324 DUF676               PF05057.14   197   7.3e-28  107.0   0.0   1   1   1.9e-29   2.2e-27  105.5   0.0     3   196     1   324     1   324 0.90 [subseq from] hypothetical protein CF319_g3273 [Tilletia indica]
KAE8233703.1/137-460     -            324 DUF676               PF05057.14   197   7.3e-28  107.0   0.0   1   1   1.9e-29   2.2e-27  105.5   0.0     3   196     1   324     1   324 0.90 [subseq from] hypothetical protein CF326_g1259 [Tilletia indica]
KAE8258630.1/137-460     -            324 DUF676               PF05057.14   197   7.3e-28  107.0   0.0   1   1   1.9e-29   2.2e-27  105.5   0.0     3   196     1   324     1   324 0.90 [subseq from] hypothetical protein A4X13_0g1559 [Tilletia indica]
XP_016257162.1/79-333    -            255 DUF676               PF05057.14   197   7.3e-28  107.0   0.1   1   1   7.7e-30   8.9e-28  106.7   0.1     4   185     2   254     1   255 0.80 [subseq from] hypothetical protein PV06_10847 [Exophiala oligosperma] >KIW36946.1 hypothetical protein PV06_10847 [Exophiala oligosperma]
RYC55179.1/45-243        -            199 DUF676               PF05057.14   197   7.4e-28  107.0   0.0   1   1   7.2e-30   8.3e-28  106.8   0.0     5   179     2   198     1   199 0.94 [subseq from] hypothetical protein CHU98_g11031 [Xylaria longipes]
GCB25133.1/50-248        -            199 DUF676               PF05057.14   197   7.5e-28  107.0   0.0   1   1   7.3e-30   8.4e-28  106.8   0.0     6   179     2   198     1   199 0.96 [subseq from] protein SERAC1 [Aspergillus awamori]
XP_026627513.1/50-248    -            199 DUF676               PF05057.14   197   7.5e-28  107.0   0.0   1   1   7.3e-30   8.4e-28  106.8   0.0     6   179     2   198     1   199 0.96 [subseq from] Alpha/Beta hydrolase protein [Aspergillus welwitschiae] >RDH34491.1 Alpha/Beta hydrolase protein [Aspergillus welwitschiae]
XP_030989871.1/61-406    -            346 DUF676               PF05057.14   197   7.5e-28  107.0   1.1   1   1   1.3e-29   1.5e-27  106.0   1.1     4   185     2   345     1   346 0.84 [subseq from] uncharacterized protein E0L32_001735 [Phialemoniopsis curvata] >XP_030990080.1 uncharacterized protein E0L32_001944 [Phialemoniopsis curvata] >TPX08160.1 hypothetical protein E0L32_001735 [Phialemoniopsis curvata] >TPX08369.1 hypothetical protein E0L32_001944 [Phialemoniopsis curvata]
OJZ83648.1/30-239        -            210 DUF676               PF05057.14   197   7.5e-28  107.0   0.0   1   1   7.2e-30   8.3e-28  106.8   0.0     6   194     2   209     1   210 0.92 [subseq from] hypothetical protein ASPFODRAFT_697896 [Aspergillus luchuensis CBS 106.47]
PMD20365.1/27-251        -            225 DUF676               PF05057.14   197   7.6e-28  107.0   0.0   1   1   7.9e-30   9.1e-28  106.7   0.0     7   178     1   224     1   225 0.96 [subseq from] hypothetical protein NA56DRAFT_679861 [Pezoloma ericae]
RYC61994.1/365-552       -            188 DUF676               PF05057.14   197   7.7e-28  107.0   0.0   1   1   7.3e-30   8.5e-28  106.8   0.0     7   179     1   184     1   188 0.97 [subseq from] hypothetical protein CHU98_g4232 [Xylaria longipes]
PCD31638.1/83-292        -            210 DUF676               PF05057.14   197   7.7e-28  106.9   1.0   1   1   7.5e-30   8.7e-28  106.8   1.0     2   195     1   209     1   210 0.97 [subseq from] hypothetical protein FGRA07_10181 [Fusarium graminearum]
SCB64541.1/83-292        -            210 DUF676               PF05057.14   197   7.7e-28  106.9   1.0   1   1   7.5e-30   8.7e-28  106.8   1.0     2   195     1   209     1   210 0.97 [subseq from] unnamed protein product [Fusarium graminearum]
XP_009255944.1/103-312   -            210 DUF676               PF05057.14   197   7.7e-28  106.9   1.0   1   1   7.5e-30   8.7e-28  106.8   1.0     2   195     1   209     1   210 0.97 [subseq from] hypothetical protein FPSE_04551 [Fusarium pseudograminearum CS3096] >EKJ75294.1 hypothetical protein FPSE_04551 [Fusarium pseudograminearum CS3096]
XP_011318944.1/66-275    -            210 DUF676               PF05057.14   197   7.7e-28  106.9   1.0   1   1   7.5e-30   8.7e-28  106.8   1.0     2   195     1   209     1   210 0.97 [subseq from] hypothetical protein FGSG_10020 [Fusarium graminearum PH-1] >ESU16682.1 hypothetical protein FGSG_10020 [Fusarium graminearum PH-1] >EYB23262.1 hypothetical protein FG05_10020 [Fusarium graminearum]
RSL58505.1/86-387        -            302 DUF676               PF05057.14   197   7.7e-28  106.9   3.2   1   1   1.2e-29   1.4e-27  106.1   3.2     3   187     1   300     1   302 0.84 [subseq from] hypothetical protein CEP54_007720 [Fusarium sp. AF-8]
KXT17268.1/2-307         -            306 DUF676               PF05057.14   197   7.7e-28  106.9   0.3   1   1   8.2e-30   9.5e-28  106.7   0.3     2   179     1   301     1   306 0.88 [subseq from] hypothetical protein AC579_550 [Pseudocercospora musae]
KAB8265214.1/48-256      -            209 DUF676               PF05057.14   197   7.8e-28  106.9   0.0   1   1   7.7e-30   8.9e-28  106.7   0.0     5   180     2   197     1   208 0.94 [subseq from] Alpha/Beta hydrolase protein [Aspergillus nomius]
TEY24921.1/51-274        -            224 DUF676               PF05057.14   197   7.9e-28  106.9   0.0   1   1   7.9e-30   9.2e-28  106.7   0.0     7   178     1   223     1   224 0.95 [subseq from] hypothetical protein BOTCAL_1346g00010 [Botryotinia calthae]
XP_030982584.1/52-238    -            187 DUF676               PF05057.14   197     8e-28  106.9   0.0   1   1   8.1e-30   9.4e-28  106.7   0.0     5   167     2   179     1   182 0.96 [subseq from] hypothetical protein PgNI_05313 [Pyricularia grisea] >TLD10694.1 hypothetical protein PgNI_05313 [Pyricularia grisea]
XP_024728113.1/7-238     -            232 DUF676               PF05057.14   197     8e-28  106.9   0.1   1   1   7.8e-30     9e-28  106.7   0.1     7   178     1   230     1   232 0.97 [subseq from] hypothetical protein K444DRAFT_544493, partial [Hyaloscypha bicolor E] >PMD51209.1 hypothetical protein K444DRAFT_544493, partial [Hyaloscypha bicolor E]
RSL62779.1/83-384        -            302 DUF676               PF05057.14   197   8.1e-28  106.9   0.8   1   1     1e-29   1.2e-27  106.3   0.8     3   187     1   300     1   302 0.80 [subseq from] hypothetical protein CEP53_004633 [Fusarium sp. AF-6]
XP_016255383.1/62-251    -            190 DUF676               PF05057.14   197   8.2e-28  106.9   0.0   1   1   7.9e-30   9.1e-28  106.7   0.0     6   178     1   188     1   190 0.95 [subseq from] hypothetical protein PV07_01881 [Cladophialophora immunda] >KIW35167.1 hypothetical protein PV07_01881 [Cladophialophora immunda]
OQN97467.1/2-325         -            324 DUF676               PF05057.14   197   8.4e-28  106.8   0.1   1   1     1e-29   1.2e-27  106.3   0.1     2   180     1   319     1   324 0.85 [subseq from] hypothetical protein B0A48_16626 [Rachicladosporium antarcticum]
OQO10328.1/2-325         -            324 DUF676               PF05057.14   197   8.4e-28  106.8   0.1   1   1   9.7e-30   1.1e-27  106.4   0.1     2   179     1   318     1   324 0.90 [subseq from] hypothetical protein B0A48_04686 [Rachicladosporium antarcticum]
RMI93445.1/88-389        -            302 DUF676               PF05057.14   197   8.4e-28  106.8   0.8   1   1   1.1e-29   1.3e-27  106.2   0.8     3   187     1   300     1   302 0.78 [subseq from] hypothetical protein CDV36_016555, partial [Fusarium sp. AF-12]
RSL38962.1/27-328        -            302 DUF676               PF05057.14   197   8.4e-28  106.8   0.8   1   1   1.1e-29   1.3e-27  106.2   0.8     3   187     1   300     1   302 0.78 [subseq from] hypothetical protein CEP51_016859, partial [Fusarium sp. AF-3]
GES66730.1/31-272        -            242 DUF676               PF05057.14   197   8.9e-28  106.7   0.1   1   1   8.9e-30     1e-27  106.5   0.1     4   177     2   241     1   242 0.97 [subseq from] hypothetical protein ATETN484_0017002300 [Aspergillus terreus]
XP_025581250.1/90-395    -            306 DUF676               PF05057.14   197     9e-28  106.7   0.3   1   1     1e-29   1.2e-27  106.3   0.3     3   186     1   305     1   306 0.84 [subseq from] uncharacterized protein FVRRES_11548 [Fusarium venenatum] >CEI38857.1 unnamed protein product [Fusarium venenatum]
THW77844.1/6-240         -            235 DUF676               PF05057.14   197   9.1e-28  106.7   0.0   1   1   8.9e-30     1e-27  106.5   0.0     7   178     1   234     1   235 0.98 [subseq from] hypothetical protein D6D18_09847, partial [Aureobasidium pullulans]
CEL01504.1/26-213        -            188 DUF676               PF05057.14   197   9.3e-28  106.7   0.0   1   1     9e-30     1e-27  106.5   0.0     6   178     2   187     1   188 0.89 [subseq from] hypothetical protein ASPCAL01086 [Aspergillus calidoustus]
PWW73473.1/1-196         -            196 DUF676               PF05057.14   197   9.3e-28  106.7   0.0   1   1   8.7e-30     1e-27  106.6   0.0     7   181     1   187     1   196 0.93 [subseq from] hypothetical protein C7212DRAFT_220039, partial [Tuber magnatum]
SCV57252.1/17-220        -            204 DUF676               PF05057.14   197   9.5e-28  106.6   0.0   1   1   9.3e-30   1.1e-27  106.5   0.0     6   182     2   204     1   204 0.96 [subseq from] uncharacterized protein FFB14_15041 [Fusarium fujikuroi]
XP_025388657.1/30-239    -            210 DUF676               PF05057.14   197   9.6e-28  106.6   0.0   1   1   9.1e-30     1e-27  106.5   0.0     6   194     2   209     1   210 0.92 [subseq from] hypothetical protein BO83DRAFT_378278 [Aspergillus eucalypticola CBS 122712] >PWY74207.1 hypothetical protein BO83DRAFT_378278 [Aspergillus eucalypticola CBS 122712]
KAE8443477.1/110-301     -            192 DUF676               PF05057.14   197   9.6e-28  106.6   0.1   1   1   9.2e-30   1.1e-27  106.5   0.1     1   179     1   189     1   192 0.96 [subseq from] hypothetical protein EG329_001874 [Venturia inaequalis]
XP_025483157.1/30-239    -            210 DUF676               PF05057.14   197   9.7e-28  106.6   0.0   1   1   9.2e-30   1.1e-27  106.5   0.0     6   194     2   209     1   210 0.92 [subseq from] hypothetical protein BO87DRAFT_373374 [Aspergillus neoniger CBS 115656] >PYH37679.1 hypothetical protein BO87DRAFT_373374 [Aspergillus neoniger CBS 115656]
OJJ35265.1/2-316         -            315 DUF676               PF05057.14   197   9.7e-28  106.6   0.1   1   1   9.9e-30   1.1e-27  106.4   0.1     2   178     1   314     1   315 0.90 [subseq from] hypothetical protein ASPWEDRAFT_109513 [Aspergillus wentii DTO 134E9]
EXL39028.1/63-269        -            207 DUF676               PF05057.14   197   9.9e-28  106.6   0.0   1   1   9.4e-30   1.1e-27  106.5   0.0     6   186     2   203     1   207 0.91 [subseq from] hypothetical protein FOCG_18351 [Fusarium oxysporum f. sp. radicis-lycopersici 26381]
KJK74926.1/68-274        -            207 DUF676               PF05057.14   197     1e-27  106.6   0.0   1   1   9.7e-30   1.1e-27  106.4   0.0     6   188     2   205     1   207 0.94 [subseq from] hypothetical protein H634G_09760 [Metarhizium anisopliae BRIP 53293] >KJK92411.1 hypothetical protein H633G_03704 [Metarhizium anisopliae BRIP 53284]
XP_007778408.1/34-251    -            218 DUF676               PF05057.14   197     1e-27  106.5   0.0   1   1   9.9e-30   1.1e-27  106.4   0.0     5   171     2   214     1   218 0.96 [subseq from] hypothetical protein W97_02318 [Coniosporium apollinis CBS 100218] >EON63091.1 hypothetical protein W97_02318 [Coniosporium apollinis CBS 100218]
XP_018253240.1/85-291    -            207 DUF676               PF05057.14   197     1e-27  106.5   0.0   1   1   1.1e-29   1.3e-27  106.2   0.0     6   182     2   201     1   204 0.94 [subseq from] hypothetical protein FOXG_13853 [Fusarium oxysporum f. sp. lycopersici 4287] >KNB15195.1 hypothetical protein FOXG_13853 [Fusarium oxysporum f. sp. lycopersici 4287]
XP_024673689.1/55-253    -            199 DUF676               PF05057.14   197     1e-27  106.5   0.0   1   1     1e-29   1.2e-27  106.4   0.0     2   179     1   198     1   199 0.94 [subseq from] Alpha/Beta hydrolase protein, partial [Aspergillus candidus] >PLB39677.1 Alpha/Beta hydrolase protein, partial [Aspergillus candidus]
KIM94353.1/29-256        -            228 DUF676               PF05057.14   197   1.1e-27  106.5   1.0   1   1     1e-29   1.2e-27  106.3   1.0     6   179     2   223     1   228 0.95 [subseq from] hypothetical protein OIDMADRAFT_207547, partial [Oidiodendron maius Zn]
XP_025544219.1/30-239    -            210 DUF676               PF05057.14   197   1.1e-27  106.5   0.0   1   1     1e-29   1.2e-27  106.4   0.0     6   194     2   209     1   210 0.92 [subseq from] hypothetical protein BO79DRAFT_164006 [Aspergillus costaricaensis CBS 115574] >RAK93384.1 hypothetical protein BO79DRAFT_164006, partial [Aspergillus costaricaensis CBS 115574]
XP_001225489.1/71-218    -            148 DUF676               PF05057.14   197   1.1e-27  106.5   1.4   1   1   1.1e-29   1.3e-27  106.2   1.4     1   135     1   142     1   147 0.98 [subseq from] hypothetical protein CHGG_07833 [Chaetomium globosum CBS 148.51] >EAQ86580.1 hypothetical protein CHGG_07833 [Chaetomium globosum CBS 148.51]
XP_007803507.1/51-251    -            201 DUF676               PF05057.14   197   1.1e-27  106.5   0.0   1   1     1e-29   1.2e-27  106.3   0.0     4   179     2   200     1   201 0.95 [subseq from] hypothetical protein EPUS_02410 [Endocarpon pusillum Z07020] >ERF70888.1 hypothetical protein EPUS_02410 [Endocarpon pusillum Z07020]
XP_007720045.1/4-215     -            212 DUF676               PF05057.14   197   1.1e-27  106.5   0.0   1   1     1e-29   1.2e-27  106.3   0.0     7   191     3   210     1   212 0.95 [subseq from] hypothetical protein A1O1_00940 [Capronia coronata CBS 617.96] >EXJ95816.1 hypothetical protein A1O1_00940 [Capronia coronata CBS 617.96]
XP_007839060.1/584-804   -            221 DUF676               PF05057.14   197   1.1e-27  106.5   0.1   1   1   1.1e-29   1.2e-27  106.3   0.1     5   178     2   220     1   221 0.95 [subseq from] hypothetical protein PFICI_12288 [Pestalotiopsis fici W106-1] >ETS75344.1 hypothetical protein PFICI_12288 [Pestalotiopsis fici W106-1]
KFY67931.1/19-211        -            193 DUF676               PF05057.14   197   1.1e-27  106.4   0.0   1   1   1.1e-29   1.3e-27  106.2   0.0     6   178     1   191     1   192 0.95 [subseq from] hypothetical protein V496_01339 [Pseudogymnoascus sp. VKM F-4515 (FW-2607)]
KAB8207635.1/72-338      -            267 DUF676               PF05057.14   197   1.1e-27  106.4   0.7   1   1   1.1e-29   1.3e-27  106.2   0.7     2   185     1   263     1   267 0.94 [subseq from] hypothetical protein BDV34DRAFT_64122 [Aspergillus parasiticus]
XP_013319220.1/30-275    -            246 DUF676               PF05057.14   197   1.1e-27  106.4   0.1   1   1   1.1e-29   1.2e-27  106.3   0.1     6   191     3   245     1   246 0.95 [subseq from] hypothetical protein PV05_03137 [Exophiala xenobiotica] >KIW58636.1 hypothetical protein PV05_03137 [Exophiala xenobiotica]
PTD02871.1/7-216         -            210 DUF676               PF05057.14   197   1.1e-27  106.4   1.1   1   1   1.1e-29   1.3e-27  106.2   1.1     2   195     1   209     1   210 0.97 [subseq from] Lipase 2 [Fusarium culmorum]
KIW67882.1/63-323        -            261 DUF676               PF05057.14   197   1.1e-27  106.4   0.1   1   1   1.1e-29   1.3e-27  106.2   0.1     4   184     2   260     1   261 0.91 [subseq from] hypothetical protein PV04_07097 [Phialophora americana]
KJK67630.1/72-338        -            267 DUF676               PF05057.14   197   1.1e-27  106.4   0.7   1   1   1.2e-29   1.3e-27  106.2   0.7     2   185     1   263     1   267 0.94 [subseq from] hypothetical protein P875_00116970 [Aspergillus parasiticus SU-1]
SCO49709.1/56-264        -            209 DUF676               PF05057.14   197   1.1e-27  106.4   0.0   1   1   1.2e-29   1.4e-27  106.1   0.0     5   182     2   202     1   207 0.93 [subseq from] uncharacterized protein FFNC_12794 [Fusarium fujikuroi] >SCV56199.1 uncharacterized protein FFFS_12119 [Fusarium fujikuroi] >SCO10438.1 uncharacterized protein FFE2_12108 [Fusarium fujikuroi]
KKP00885.1/85-365        -            281 DUF676               PF05057.14   197   1.2e-27  106.4   1.0   1   1   1.2e-29   1.4e-27  106.1   1.0     6   188     2   280     1   281 0.85 [subseq from] hypothetical protein THAR02_06998 [Trichoderma harzianum]
PKS08786.1/147-355       -            209 DUF676               PF05057.14   197   1.2e-27  106.4   0.0   1   1   1.1e-29   1.3e-27  106.2   0.0     5   190     2   208     1   209 0.93 [subseq from] hypothetical protein jhhlp_003395 [Lomentospora prolificans]
PNH41119.1/40-275        -            236 DUF676               PF05057.14   197   1.2e-27  106.3   0.1   1   1   1.1e-29   1.3e-27  106.2   0.1     6   177     2   236     1   236 0.96 [subseq from] hypothetical protein VD0004_g5961 [Verticillium dahliae] >PNH74325.1 hypothetical protein VD0001_g3270 [Verticillium dahliae]
RXG50106.1/40-275        -            236 DUF676               PF05057.14   197   1.2e-27  106.3   0.1   1   1   1.2e-29   1.3e-27  106.2   0.1     6   177     2   236     1   236 0.96 [subseq from] hypothetical protein VDGE_00962 [Verticillium dahliae]
XP_009648143.1/40-275    -            236 DUF676               PF05057.14   197   1.2e-27  106.3   0.1   1   1   1.2e-29   1.3e-27  106.2   0.1     6   177     2   236     1   236 0.96 [subseq from] SERAC1 protein [Verticillium dahliae VdLs.17] >EGY17280.1 SERAC1 protein [Verticillium dahliae VdLs.17] >PNH32343.1 hypothetical protein BJF96_g4300 [Verticillium dahliae] >PNH48646.1 hypothetical protein VD0003_g8489 [Verticillium dahliae] >PNH59223.1 hypothetical protein VD0002_g8326 [Verticillium dahliae]
XP_014169332.1/108-311   -            204 DUF676               PF05057.14   197   1.2e-27  106.3   0.0   1   1   1.1e-29   1.3e-27  106.2   0.0     5   182     2   200     1   204 0.92 [subseq from] ankyrin repeat-containing protein [Grosmannia clavigera kw1407] >EFW99917.1 ankyrin repeat-containing protein [Grosmannia clavigera kw1407]
KGO72741.1/35-243        -            209 DUF676               PF05057.14   197   1.2e-27  106.3   0.1   1   1   1.1e-29   1.3e-27  106.2   0.1     6   188     2   205     1   209 0.94 [subseq from] hypothetical protein PITC_057170 [Penicillium italicum]
ENH74085.1/57-264        -            208 DUF676               PF05057.14   197   1.2e-27  106.3   0.0   1   1   1.3e-29   1.5e-27  106.0   0.0     6   182     2   201     1   206 0.94 [subseq from] Protein SERAC1 [Fusarium oxysporum f. sp. cubense race 1]
XP_001930483.1/54-251    -            198 DUF676               PF05057.14   197   1.2e-27  106.3   0.2   1   1   1.1e-29   1.3e-27  106.2   0.2     4   148     2   142     1   193 0.92 [subseq from] conserved hypothetical protein [Pyrenophora tritici-repentis Pt-1C-BFP] >EDU39588.1 conserved hypothetical protein [Pyrenophora tritici-repentis Pt-1C-BFP]
KAE8402594.1/48-256      -            209 DUF676               PF05057.14   197   1.2e-27  106.3   0.0   1   1   1.2e-29   1.4e-27  106.1   0.0     5   180     2   197     1   208 0.94 [subseq from] Alpha/Beta hydrolase protein [Aspergillus pseudonomius]
EXM13351.1/62-268        -            207 DUF676               PF05057.14   197   1.2e-27  106.3   0.0   1   1   1.2e-29   1.4e-27  106.1   0.0     6   186     2   203     1   207 0.93 [subseq from] hypothetical protein FOTG_18199 [Fusarium oxysporum f. sp. vasinfectum 25433]
EXA37410.1/85-291        -            207 DUF676               PF05057.14   197   1.3e-27  106.2   0.0   1   1   1.4e-29   1.6e-27  105.9   0.0     6   182     2   201     1   204 0.94 [subseq from] hypothetical protein FOVG_11636 [Fusarium oxysporum f. sp. pisi HDV247]
RKK78847.1/57-263        -            207 DUF676               PF05057.14   197   1.3e-27  106.2   0.0   1   1   1.4e-29   1.6e-27  105.9   0.0     6   182     2   201     1   204 0.94 [subseq from] hypothetical protein BFJ69_g5320 [Fusarium oxysporum]
SCO89382.1/57-263        -            207 DUF676               PF05057.14   197   1.3e-27  106.2   0.0   1   1   1.4e-29   1.6e-27  105.9   0.0     6   182     2   201     1   204 0.94 [subseq from] uncharacterized protein FRV6_13510 [Fusarium oxysporum]
KAB5511470.1/27-237      -            211 DUF676               PF05057.14   197   1.3e-27  106.2   0.0   1   1   1.2e-29   1.4e-27  106.1   0.0     3   180     1   201     1   211 0.92 [subseq from] hypothetical protein GE09DRAFT_1270301, partial [Coniochaeta sp. 2T2.1]
KAE8447349.1/48-246      -            199 DUF676               PF05057.14   197   1.3e-27  106.2   0.2   1   1   1.2e-29   1.4e-27  106.1   0.2     6   180     2   198     1   199 0.96 [subseq from] hypothetical protein EG329_010907 [Venturia inaequalis]
XP_022392215.1/49-253    -            205 DUF676               PF05057.14   197   1.3e-27  106.2   0.0   1   1   1.4e-29   1.6e-27  105.9   0.0     6   180     2   196     1   198 0.93 [subseq from] sesB-related regulatory protein [Aspergillus bombycis] >OGM48498.1 sesB-related regulatory protein [Aspergillus bombycis]
KPM42214.1/62-263        -            202 DUF676               PF05057.14   197   1.3e-27  106.2   0.1   1   1   1.4e-29   1.6e-27  105.9   0.1     6   180     2   197     1   201 0.96 [subseq from] hypothetical protein AK830_g4366 [Neonectria ditissima]
RGP76056.1/54-255        -            202 DUF676               PF05057.14   197   1.3e-27  106.2   0.0   1   1   1.3e-29   1.5e-27  106.0   0.0     6   181     2   200     1   202 0.94 [subseq from] hypothetical protein FLONG3_5447 [Fusarium longipes]
CVL05354.1/37-317        -            281 DUF676               PF05057.14   197   1.3e-27  106.2   0.0   1   1   1.4e-29   1.6e-27  105.9   0.0     6   179     2   253     1   273 0.96 [subseq from] uncharacterized protein FMAN_10786 [Fusarium mangiferae]
ROW08935.1/68-368        -            301 DUF676               PF05057.14   197   1.4e-27  106.1   0.5   1   1   1.5e-29   1.7e-27  105.8   0.5     4   186     2   299     1   301 0.83 [subseq from] hypothetical protein VMCG_02940 [Valsa malicola]
KZZ99531.1/64-260        -            197 DUF676               PF05057.14   197   1.4e-27  106.1   0.0   1   1   1.4e-29   1.7e-27  105.9   0.0     6   179     2   196     2   197 0.93 [subseq from] GPI inositol-deacylase PGAP1-like protein [Moelleriella libera RCEF 2490]
OPB40171.1/85-365        -            281 DUF676               PF05057.14   197   1.4e-27  106.1   1.3   1   1   1.5e-29   1.7e-27  105.8   1.3     6   188     2   280     1   281 0.86 [subseq from] hypothetical protein A0O28_0002500 [Trichoderma guizhouense]
RPA92950.1/96-293        -            198 DUF676               PF05057.14   197   1.4e-27  106.1   0.0   1   1   1.3e-29   1.6e-27  106.0   0.0     6   186     2   194     1   198 0.93 [subseq from] hypothetical protein L873DRAFT_1857733 [Choiromyces venosus 120613-1]
GES58518.1/22-227        -            206 DUF676               PF05057.14   197   1.4e-27  106.1   0.1   1   1   1.4e-29   1.6e-27  105.9   0.1     3   181     1   204     1   206 0.91 [subseq from] hypothetical protein ATETN484_0002069400 [Aspergillus terreus]
OBT52251.1/26-251        -            226 DUF676               PF05057.14   197   1.5e-27  106.0   0.0   1   1   1.5e-29   1.8e-27  105.8   0.0     7   178     2   225     1   226 0.97 [subseq from] hypothetical protein VE04_06992 [Pseudogymnoascus sp. 24MN13]
PGH15085.1/82-347        -            266 DUF676               PF05057.14   197   1.5e-27  106.0   0.0   1   1   1.7e-29   1.9e-27  105.6   0.0     4   185     2   265     1   266 0.87 [subseq from] hypothetical protein AJ79_02611 [Helicocarpus griseus UAMH5409]
CVK97781.1/34-267        -            234 DUF676               PF05057.14   197   1.5e-27  106.0   0.0   1   1   2.1e-29   2.4e-27  105.4   0.0     4   177     2   232     1   234 0.96 [subseq from] uncharacterized protein FPRN_10819 [Fusarium proliferatum]
CDM36095.1/49-247        -            199 DUF676               PF05057.14   197   1.5e-27  106.0   0.0   1   1   1.4e-29   1.7e-27  105.9   0.0     6   179     2   198     1   199 0.94 [subseq from] GPI inositol-deacylase PGAP1-like [Penicillium roqueforti FM164]
PUU81284.1/79-274        -            196 DUF676               PF05057.14   197   1.5e-27  106.0   0.1   1   1   1.4e-29   1.6e-27  105.9   0.1     6   183     2   191     1   196 0.93 [subseq from] ankyrin repeat-containing domain protein, partial [Tuber borchii]
XP_016233010.1/76-335    -            260 DUF676               PF05057.14   197   1.5e-27  106.0   0.1   1   1   1.6e-29   1.9e-27  105.7   0.1     4   185     2   259     1   260 0.90 [subseq from] hypothetical protein PV08_07981 [Exophiala spinifera] >KIW12794.1 hypothetical protein PV08_07981 [Exophiala spinifera]
PNP37569.1/68-343        -            276 DUF676               PF05057.14   197   1.5e-27  106.0   1.2   1   1   1.7e-29     2e-27  105.6   1.2     4   187     2   274     1   276 0.81 [subseq from] hypothetical protein TGAMA5MH_10510 [Trichoderma gamsii]
RBR06940.1/56-260        -            205 DUF676               PF05057.14   197   1.5e-27  106.0   0.0   1   1   1.6e-29   1.9e-27  105.7   0.0     5   182     2   202     1   204 0.93 [subseq from] hypothetical protein FVER53590_11283 [Fusarium verticillioides]
KLP12267.1/55-263        -            209 DUF676               PF05057.14   197   1.6e-27  106.0   0.0   1   1   1.6e-29   1.9e-27  105.7   0.0     5   182     3   203     1   206 0.93 [subseq from] uncharacterized protein Y057_11978 [Fusarium fujikuroi] >SCO00334.1 uncharacterized protein FFC1_08521 [Fusarium fujikuroi] >SCN64907.1 uncharacterized protein FFB20_01124 [Fusarium fujikuroi]
SCV42853.1/55-263        -            209 DUF676               PF05057.14   197   1.6e-27  106.0   0.0   1   1   1.6e-29   1.9e-27  105.7   0.0     5   182     3   203     1   206 0.93 [subseq from] uncharacterized protein FFB14_07826 [Fusarium fujikuroi]
XP_023436183.1/55-263    -            209 DUF676               PF05057.14   197   1.6e-27  106.0   0.0   1   1   1.6e-29   1.9e-27  105.7   0.0     5   182     3   203     1   206 0.93 [subseq from] uncharacterized protein FFUJ_09848 [Fusarium fujikuroi IMI 58289] >CCT74105.1 uncharacterized protein FFUJ_09848 [Fusarium fujikuroi IMI 58289] >SCO17116.1 uncharacterized protein FFM5_11488 [Fusarium fujikuroi] >SCO56241.1 uncharacterized protein FFMR_13397 [Fusarium fujikuroi]
RJE25761.1/2-304         -            303 DUF676               PF05057.14   197   1.6e-27  105.9   0.1   1   1   1.6e-29   1.9e-27  105.7   0.1     2   177     1   301     1   303 0.89 [subseq from] hypothetical protein PHISCL_01874 [Aspergillus sclerotialis]
EWZ85365.1/64-270        -            207 DUF676               PF05057.14   197   1.7e-27  105.9   0.0   1   1   1.6e-29   1.8e-27  105.7   0.0     6   186     2   203     1   207 0.90 [subseq from] hypothetical protein FOWG_11863 [Fusarium oxysporum f. sp. lycopersici MN25]
RGP65419.1/90-400        -            311 DUF676               PF05057.14   197   1.7e-27  105.8   0.3   1   1     2e-29   2.3e-27  105.4   0.3     3   187     1   309     1   311 0.79 [subseq from] hypothetical protein FLONG3_9210 [Fusarium longipes]
PVH83321.1/58-252        -            195 DUF676               PF05057.14   197   1.7e-27  105.8   0.0   1   1   1.7e-29   1.9e-27  105.7   0.0     4   179     2   193     1   195 0.95 [subseq from] hypothetical protein DL98DRAFT_569779 [Cadophora sp. DSE1049]
PNS17947.1/73-358        -            286 DUF676               PF05057.14   197   1.8e-27  105.8   0.1   1   1     2e-29   2.3e-27  105.4   0.1     3   187     2   283     1   286 0.76 [subseq from] hypothetical protein CAC42_3906 [Sphaceloma murrayae]
XP_031033754.1/56-264    -            209 DUF676               PF05057.14   197   1.8e-27  105.8   0.0   1   1   1.9e-29   2.1e-27  105.5   0.0     5   182     2   202     1   207 0.93 [subseq from] uncharacterized protein FOYG_12208 [Fusarium oxysporum NRRL 32931] >EWY84836.1 hypothetical protein FOYG_12208 [Fusarium oxysporum NRRL 32931]
EMT62469.1/56-264        -            209 DUF676               PF05057.14   197   1.8e-27  105.8   0.0   1   1   1.9e-29   2.1e-27  105.5   0.0     5   182     2   202     1   207 0.93 [subseq from] Protein SERAC1 [Fusarium oxysporum f. sp. cubense race 4]
XP_031068157.1/56-264    -            209 DUF676               PF05057.14   197   1.8e-27  105.8   0.0   1   1   1.9e-29   2.1e-27  105.5   0.0     5   182     2   202     1   207 0.93 [subseq from] uncharacterized protein FOIG_04461 [Fusarium oxysporum f. sp. cubense tropical race 4 54006] >EXM06068.1 hypothetical protein FOIG_04461 [Fusarium oxysporum f. sp. cubense tropical race 4 54006] >TXC00484.1 hypothetical protein FocTR4_00013977 [Fusarium oxysporum f. sp. cubense]
OXV08493.1/23-226        -            204 DUF676               PF05057.14   197   1.8e-27  105.8   0.0   1   1   1.7e-29     2e-27  105.6   0.0     2   177     1   200     1   204 0.92 [subseq from] hypothetical protein Egran_03744 [Elaphomyces granulatus]
PVH81097.1/27-261        -            235 DUF676               PF05057.14   197   1.8e-27  105.8   0.1   1   1   1.7e-29     2e-27  105.6   0.1     6   178     2   234     1   235 0.93 [subseq from] hypothetical protein DL98DRAFT_654283 [Cadophora sp. DSE1049]
XP_001213863.1/22-227    -            206 DUF676               PF05057.14   197   1.8e-27  105.7   0.2   1   1   1.8e-29     2e-27  105.6   0.2     3   181     1   204     1   206 0.92 [subseq from] conserved hypothetical protein [Aspergillus terreus NIH2624] >EAU35132.1 conserved hypothetical protein [Aspergillus terreus NIH2624]
KUI71758.1/67-366        -            300 DUF676               PF05057.14   197   1.8e-27  105.7   0.4   1   1     2e-29   2.3e-27  105.4   0.4     4   184     2   298     1   300 0.87 [subseq from] hypothetical protein VM1G_06909 [Valsa mali]
XP_001907604.1/92-313    -            222 DUF676               PF05057.14   197   1.9e-27  105.7   0.0   1   1   1.8e-29   2.1e-27  105.5   0.0     7   188     1   219     1   222 0.96 [subseq from] uncharacterized protein PODANS_7_4060 [Podospora anserina S mat+] >CAP68276.1 unnamed protein product [Podospora anserina S mat+] >CDP31748.1 Putative protein of unknown function [Podospora anserina S mat+]
KIN06238.1/80-383        -            304 DUF676               PF05057.14   197   1.9e-27  105.7   0.5   1   1   2.7e-29   3.1e-27  105.0   0.5     4   190     2   304     1   304 0.83 [subseq from] hypothetical protein OIDMADRAFT_101023 [Oidiodendron maius Zn]
RPA77438.1/29-238        -            210 DUF676               PF05057.14   197   1.9e-27  105.7   0.0   1   1   1.9e-29   2.1e-27  105.5   0.0     2   181     1   209     1   210 0.92 [subseq from] hypothetical protein BJ508DRAFT_228758 [Ascobolus immersus RN42]
KAE8145114.1/75-340      -            266 DUF676               PF05057.14   197   1.9e-27  105.6   0.5   1   1   2.1e-29   2.4e-27  105.3   0.5     2   191     1   265     1   266 0.85 [subseq from] hypothetical protein BDV25DRAFT_77242 [Aspergillus avenaceus]
KXX74825.1/26-258        -            233 DUF676               PF05057.14   197   1.9e-27  105.6   0.0   1   1   1.9e-29   2.2e-27  105.5   0.0     7   178     1   232     1   233 0.97 [subseq from] Kinesin light chain 1 [Madurella mycetomatis]
KAE8271360.1/137-460     -            324 DUF676               PF05057.14   197   1.9e-27  105.6   0.0   1   1   3.6e-29   4.2e-27  104.6   0.0     3   196     1   324     1   324 0.90 [subseq from] hypothetical protein A4X09_0g972 [Tilletia walkeri]
KXJ85308.1/41-235        -            195 DUF676               PF05057.14   197     2e-27  105.6   0.4   1   1   1.9e-29   2.2e-27  105.5   0.4     6   179     2   194     1   195 0.97 [subseq from] hypothetical protein Micbo1qcDRAFT_223460 [Microdochium bolleyi]
KAE8214471.1/137-460     -            324 DUF676               PF05057.14   197     2e-27  105.6   0.0   1   1   3.6e-29   4.2e-27  104.6   0.0     3   196     1   324     1   324 0.90 [subseq from] hypothetical protein CF327_g2109 [Tilletia walkeri]
OBS25749.1/50-260        -            211 DUF676               PF05057.14   197     2e-27  105.6   0.0   1   1   2.1e-29   2.4e-27  105.3   0.0     1   182     1   205     1   208 0.94 [subseq from] hypothetical protein FPOA_06284 [Fusarium poae]
XP_007824494.1/65-271    -            207 DUF676               PF05057.14   197     2e-27  105.6   0.0   1   1   1.9e-29   2.2e-27  105.5   0.0     6   188     2   205     1   207 0.94 [subseq from] SesB [Metarhizium robertsii ARSEF 23] >EFY96194.1 SesB [Metarhizium robertsii ARSEF 23] >EXU98450.1 hypothetical protein X797_008397 [Metarhizium robertsii]
PHH78093.1/39-298        -            260 DUF676               PF05057.14   197     2e-27  105.6   0.3   1   1   2.2e-29   2.5e-27  105.3   0.3     4   186     2   259     1   260 0.86 [subseq from] hypothetical protein CDD80_7386 [Ophiocordyceps camponoti-rufipedis]
XP_014539457.1/68-274    -            207 DUF676               PF05057.14   197   2.1e-27  105.6   0.0   1   1     2e-29   2.3e-27  105.4   0.0     6   188     2   205     1   207 0.94 [subseq from] SesB, P-loop containing Nucleoside Triphosphate Hydrolase, partial [Metarhizium brunneum ARSEF 3297] >KID60044.1 SesB, P-loop containing Nucleoside Triphosphate Hydrolase, partial [Metarhizium brunneum ARSEF 3297]
PVH98023.1/45-238        -            194 DUF676               PF05057.14   197   2.1e-27  105.5   0.0   1   1     2e-29   2.3e-27  105.4   0.0     3   177     2   193     1   194 0.94 [subseq from] hypothetical protein DM02DRAFT_616112, partial [Periconia macrospinosa]
KAB8253535.1/55-262      -            208 DUF676               PF05057.14   197   2.1e-27  105.5   0.0   1   1     2e-29   2.3e-27  105.4   0.0     5   186     2   204     1   208 0.93 [subseq from] Alpha/Beta hydrolase protein [Aspergillus nomius]
RYC83546.1/57-264        -            208 DUF676               PF05057.14   197   2.1e-27  105.5   0.0   1   1   2.3e-29   2.6e-27  105.2   0.0     6   182     2   201     1   206 0.94 [subseq from] hypothetical protein BFJ63_vAg13591 [Fusarium oxysporum f. sp. narcissi]
KOS18459.1/98-373        -            276 DUF676               PF05057.14   197   2.2e-27  105.5   0.3   1   1   3.3e-29   3.8e-27  104.7   0.3     4   189     2   276     1   276 0.83 [subseq from] hypothetical protein ESCO_000497 [Escovopsis weberi]
RGP72309.1/83-292        -            210 DUF676               PF05057.14   197   2.2e-27  105.5   0.7   1   1   2.1e-29   2.5e-27  105.3   0.7     2   195     1   209     1   210 0.97 [subseq from] triacylglycerol lipase [Fusarium sporotrichioides]
PVH82960.1/26-213        -            188 DUF676               PF05057.14   197   2.2e-27  105.5   0.0   1   1   2.1e-29   2.4e-27  105.3   0.0     6   177     2   186     1   188 0.95 [subseq from] hypothetical protein DL98DRAFT_487647 [Cadophora sp. DSE1049]
PWY98299.1/244-544       -            301 DUF676               PF05057.14   197   2.3e-27  105.4   0.1   1   1   2.4e-29   2.8e-27  105.1   0.1     3   195     1   300     1   301 0.93 [subseq from] alpha/beta-hydrolase [Testicularia cyperi]
XP_007725130.1/22-229    -            208 DUF676               PF05057.14   197   2.3e-27  105.4   0.1   1   1   2.2e-29   2.5e-27  105.3   0.1     3   182     1   206     1   208 0.91 [subseq from] hypothetical protein A1O1_06060 [Capronia coronata CBS 617.96] >EXJ85692.1 hypothetical protein A1O1_06060 [Capronia coronata CBS 617.96]
XP_009847264.1/107-412   -            306 DUF676               PF05057.14   197   2.3e-27  105.4   0.1   1   1   2.9e-29   3.4e-27  104.9   0.1     4   187     2   304     1   306 0.80 [subseq from] hypothetical protein NEUTE1DRAFT_56993 [Neurospora tetrasperma FGSC 2508] >EGO60516.1 hypothetical protein NEUTE1DRAFT_56993 [Neurospora tetrasperma FGSC 2508] >EGZ75508.1 hypothetical protein NEUTE2DRAFT_105359 [Neurospora tetrasperma FGSC 2509]
PCH01344.1/40-233        -            194 DUF676               PF05057.14   197   2.3e-27  105.4   0.0   1   1   2.3e-29   2.6e-27  105.2   0.0     6   179     2   192     1   194 0.95 [subseq from] Hypothetical protein PENO1_043470 [Penicillium sp. 'occitanis'] >PCH01938.1 hypothetical protein PENOC_045900 [Penicillium sp. 'occitanis']
KIN03587.1/2-202         -            201 DUF676               PF05057.14   197   2.3e-27  105.4   0.0   1   1   2.3e-29   2.6e-27  105.2   0.0     7   178     1   200     1   201 0.97 [subseq from] hypothetical protein OIDMADRAFT_73331, partial [Oidiodendron maius Zn]
KAE8197781.1/132-456     -            325 DUF676               PF05057.14   197   2.4e-27  105.4   0.0   1   1   4.3e-29     5e-27  104.3   0.0     3   195     1   324     1   325 0.83 [subseq from] hypothetical protein CF328_g3744 [Tilletia controversa] >KAE8254026.1 hypothetical protein A4X06_0g1111 [Tilletia controversa]
KAE8198924.1/132-456     -            325 DUF676               PF05057.14   197   2.4e-27  105.4   0.0   1   1   4.3e-29     5e-27  104.3   0.0     3   195     1   324     1   325 0.83 [subseq from] hypothetical protein CF336_g1444 [Tilletia laevis] >KAE8207695.1 hypothetical protein CF335_g955 [Tilletia laevis] >KAE8264260.1 hypothetical protein A4X03_0g1075 [Tilletia caries]
RDL35963.1/24-296        -            273 DUF676               PF05057.14   197   2.4e-27  105.3   0.0   1   1   2.4e-29   2.8e-27  105.1   0.0     6   195     2   273     1   273 0.97 [subseq from] hypothetical protein BP5553_06575 [Venustampulla echinocandica]
XP_014075181.1/49-239    -            191 DUF676               PF05057.14   197   2.4e-27  105.3   0.3   1   1   2.3e-29   2.7e-27  105.2   0.3     6   180     2   189     1   191 0.94 [subseq from] hypothetical protein COCC4DRAFT_148743 [Bipolaris maydis ATCC 48331] >EMD94388.1 hypothetical protein COCHEDRAFT_1170332 [Bipolaris maydis C5] >ENI01272.1 hypothetical protein COCC4DRAFT_148743 [Bipolaris maydis ATCC 48331]
KAE8312791.1/72-337      -            266 DUF676               PF05057.14   197   2.4e-27  105.3   0.7   1   1   2.4e-29   2.8e-27  105.1   0.7     2   186     1   263     1   266 0.94 [subseq from] hypothetical protein BDV41DRAFT_298665 [Aspergillus transmontanensis]
XP_007721712.1/3-251     -            249 DUF676               PF05057.14   197   2.4e-27  105.3   1.2   1   1   2.3e-29   2.6e-27  105.2   1.2     3   169     1   239     1   249 0.91 [subseq from] hypothetical protein A1O1_02611 [Capronia coronata CBS 617.96] >EXJ94218.1 hypothetical protein A1O1_02611 [Capronia coronata CBS 617.96]
PNP77247.1/37-246        -            210 DUF676               PF05057.14   197   2.5e-27  105.3   0.9   1   1   2.4e-29   2.8e-27  105.1   0.9     2   195     1   209     1   210 0.97 [subseq from] hypothetical protein FNYG_09547 [Fusarium nygamai]
PQE27828.1/26-262        -            237 DUF676               PF05057.14   197   2.5e-27  105.3   0.0   1   1   2.4e-29   2.8e-27  105.1   0.0     2   179     1   233     1   237 0.97 [subseq from] Ankyrin repeat domain-containing 50 protein [Rutstroemia sp. NJR-2017a WRK4]
TGO37683.1/18-259        -            242 DUF676               PF05057.14   197   2.5e-27  105.3   0.0   1   1   2.4e-29   2.8e-27  105.1   0.0     7   177     2   241     1   242 0.95 [subseq from] hypothetical protein BHYA_0091g00150 [Botrytis hyacinthi]
KAE8454451.1/34-268      -            235 DUF676               PF05057.14   197   2.5e-27  105.3   0.2   1   1   2.5e-29   2.9e-27  105.1   0.2     4   179     2   234     1   235 0.95 [subseq from] hypothetical protein EG329_000074 [Venturia inaequalis]
RFU24235.1/52-250        -            199 DUF676               PF05057.14   197   2.5e-27  105.3   0.0   1   1   2.4e-29   2.8e-27  105.1   0.0     6   179     2   198     1   199 0.93 [subseq from] hypothetical protein B7463_g12105, partial [Scytalidium lignicola]
TDZ23557.1/18-278        -            261 DUF676               PF05057.14   197   2.5e-27  105.3   0.0   1   1   2.5e-29   2.8e-27  105.1   0.0     4   178     2   260     1   261 0.97 [subseq from] Protein SERAC1 [Colletotrichum orbiculare MAFF 240422]
EXK34949.1/85-289        -            205 DUF676               PF05057.14   197   2.5e-27  105.3   0.0   1   1   2.7e-29   3.1e-27  105.0   0.0     5   182     2   202     1   204 0.94 [subseq from] hypothetical protein FOMG_10259 [Fusarium oxysporum f. sp. melonis 26406]
RBQ71412.1/62-271        -            210 DUF676               PF05057.14   197   2.5e-27  105.3   1.0   1   1   2.5e-29   2.9e-27  105.1   1.0     2   195     1   209     1   210 0.97 [subseq from] hypothetical protein FVER14953_02741 [Fusarium verticillioides] >RBR13331.1 hypothetical protein FVER53590_02741 [Fusarium verticillioides]
XP_018746479.1/62-271    -            210 DUF676               PF05057.14   197   2.5e-27  105.3   1.0   1   1   2.5e-29   2.9e-27  105.1   1.0     2   195     1   209     1   210 0.97 [subseq from] triacylglycerol lipase [Fusarium verticillioides 7600] >EWG40288.1 triacylglycerol lipase [Fusarium verticillioides 7600] >RBQ91937.1 hypothetical protein FVER53263_02741 [Fusarium verticillioides]
EQB48725.1/43-250        -            208 DUF676               PF05057.14   197   2.6e-27  105.2   0.0   1   1   2.7e-29   3.1e-27  105.0   0.0     6   182     2   201     1   207 0.93 [subseq from] hypothetical protein CGLO_12025 [Colletotrichum gloeosporioides Cg-14]
KAE8382644.1/49-258      -            210 DUF676               PF05057.14   197   2.7e-27  105.2   0.0   1   1   2.5e-29   2.9e-27  105.1   0.0     6   191     2   207     1   210 0.92 [subseq from] Alpha/Beta hydrolase protein [Aspergillus bertholletius]
KFH47634.1/59-355        -            297 DUF676               PF05057.14   197   2.7e-27  105.2   0.5   1   1   3.2e-29   3.7e-27  104.7   0.5     4   186     2   296     1   297 0.82 [subseq from] Reticulocyte-binding protein 2 a-like protein [Acremonium chrysogenum ATCC 11550]
CRK12377.1/40-275        -            236 DUF676               PF05057.14   197   2.7e-27  105.1   0.1   1   1   2.7e-29   3.1e-27  105.0   0.1     6   177     2   236     1   236 0.96 [subseq from] hypothetical protein BN1708_010469 [Verticillium longisporum]
GAP90717.1/31-275        -            245 DUF676               PF05057.14   197   2.8e-27  105.1   0.0   1   1   4.9e-29   5.7e-27  104.1   0.0     4   182     2   236     1   245 0.94 [subseq from] putative vegetative incompatibility protein HET-E-1 [Rosellinia necatrix]
PVH96765.1/25-291        -            267 DUF676               PF05057.14   197   2.9e-27  105.1   0.3   1   1   4.1e-29   4.8e-27  104.4   0.3     4   191     2   266     1   267 0.83 [subseq from] hypothetical protein DM02DRAFT_534573 [Periconia macrospinosa]
CVL05331.1/17-220        -            204 DUF676               PF05057.14   197   2.9e-27  105.1   0.0   1   1   2.8e-29   3.3e-27  104.9   0.0     6   182     2   204     1   204 0.95 [subseq from] uncharacterized protein FMAN_10808 [Fusarium mangiferae]
XP_016763015.1/1-310     -            310 DUF676               PF05057.14   197   2.9e-27  105.0   0.1   1   1   3.3e-29   3.8e-27  104.7   0.1     2   188     1   309     1   310 0.90 [subseq from] hypothetical protein SEPMUDRAFT_9508, partial [Sphaerulina musiva SO2202] >EMF14894.1 hypothetical protein SEPMUDRAFT_9508, partial [Sphaerulina musiva SO2202]
OJI90017.1/30-228        -            199 DUF676               PF05057.14   197     3e-27  105.0   0.0   1   1   2.8e-29   3.3e-27  104.9   0.0     6   181     2   196     1   199 0.93 [subseq from] hypothetical protein ASPTUDRAFT_36623 [Aspergillus tubingensis CBS 134.48]
XP_001271416.1/19-213    -            195 DUF676               PF05057.14   197     3e-27  105.0   0.1   1   1   2.9e-29   3.3e-27  104.9   0.1     2   176     1   194     1   195 0.95 [subseq from] F-box domain protein [Aspergillus clavatus NRRL 1] >EAW09990.1 F-box domain protein [Aspergillus clavatus NRRL 1]
CVK92746.1/62-271        -            210 DUF676               PF05057.14   197   3.1e-27  105.0   0.8   1   1     3e-29   3.5e-27  104.8   0.8     2   195     1   209     1   210 0.97 [subseq from] related to TGL2-triacylglycerol lipase [Fusarium mangiferae]
PSN69433.1/20-272        -            253 DUF676               PF05057.14   197   3.1e-27  105.0   0.0   1   1   3.4e-29     4e-27  104.6   0.0     3   179     1   247     1   251 0.96 [subseq from] hypothetical protein BS50DRAFT_550280 [Corynespora cassiicola Philippines]
OCL00766.1/26-260        -            235 DUF676               PF05057.14   197   3.1e-27  105.0   0.2   1   1   3.1e-29   3.6e-27  104.8   0.2     2   179     1   235     1   235 0.97 [subseq from] hypothetical protein K441DRAFT_2614 [Cenococcum geophilum 1.58]
EXA39669.1/35-317        -            283 DUF676               PF05057.14   197   3.2e-27  104.9   0.1   1   1   3.3e-29   3.8e-27  104.7   0.1     5   179     2   255     1   275 0.96 [subseq from] hypothetical protein FOVG_11155 [Fusarium oxysporum f. sp. pisi HDV247]
SCO88743.1/35-317        -            283 DUF676               PF05057.14   197   3.2e-27  104.9   0.1   1   1   3.3e-29   3.8e-27  104.7   0.1     5   179     2   255     1   275 0.96 [subseq from] uncharacterized protein FRV6_12870 [Fusarium oxysporum]
EPS28750.1/29-284        -            256 DUF676               PF05057.14   197   3.2e-27  104.9   0.3   1   1   3.4e-29   3.9e-27  104.6   0.3     2   185     1   254     1   256 0.87 [subseq from] hypothetical protein PDE_03696 [Penicillium oxalicum 114-2]
RYC59791.1/31-278        -            248 DUF676               PF05057.14   197   3.3e-27  104.9   0.1   1   1   3.4e-29   3.9e-27  104.6   0.1     4   191     2   247     1   248 0.96 [subseq from] hypothetical protein CHU98_g6412 [Xylaria longipes]
PMD15051.1/18-250        -            233 DUF676               PF05057.14   197   3.4e-27  104.9   0.1   1   1   3.3e-29   3.8e-27  104.7   0.1     6   178     2   232     1   233 0.97 [subseq from] hypothetical protein NA56DRAFT_356146 [Pezoloma ericae]
QGI64567.1/74-283        -            210 DUF676               PF05057.14   197   3.4e-27  104.8   1.1   1   1   3.4e-29   3.9e-27  104.7   1.1     2   195     1   209     1   210 0.97 [subseq from] hypothetical protein CEK27_008538 [Fusarium fujikuroi] >QGI81831.1 hypothetical protein CEK25_008560 [Fusarium fujikuroi] >QGI95452.1 hypothetical protein CEK26_008521 [Fusarium fujikuroi]
SCV29204.1/62-271        -            210 DUF676               PF05057.14   197   3.4e-27  104.8   1.1   1   1   3.4e-29   3.9e-27  104.7   1.1     2   195     1   209     1   210 0.97 [subseq from] related to TGL2-triacylglycerol lipase [Fusarium fujikuroi] >SCO31751.1 related to TGL2-triacylglycerol lipase [Fusarium fujikuroi] >SCN78580.1 related to TGL2-triacylglycerol lipase [Fusarium fujikuroi] >SCV44737.1 related to TGL2-triacylglycerol lipase [Fusarium fujikuroi] >SCN85590.1 related to TGL2-triacylglycerol lipase [Fusarium fujikuroi] >SCO12850.1 related to TGL2-triacylglycerol lipase [Fusarium fujikuroi]
XP_023430709.1/62-271    -            210 DUF676               PF05057.14   197   3.4e-27  104.8   1.1   1   1   3.4e-29   3.9e-27  104.7   1.1     2   195     1   209     1   210 0.97 [subseq from] related to TGL2-triacylglycerol lipase [Fusarium fujikuroi IMI 58289] >CCT68629.1 related to TGL2-triacylglycerol lipase [Fusarium fujikuroi IMI 58289] >KLO94191.1 TGL2-triacylglycerol lipase [Fusarium fujikuroi] >KLP07591.1 TGL2-triacylglycerol lipase [Fusarium fujikuroi] >SCN91840.1 related to TGL2-triacylglycerol lipase [Fusarium fujikuroi] >SCO45468.1 related to TGL2-triacylglycerol lipase [Fusarium fujikuroi]
PMD40575.1/22-210        -            189 DUF676               PF05057.14   197   3.5e-27  104.8   0.0   1   1   3.3e-29   3.8e-27  104.7   0.0     4   178     2   188     1   189 0.96 [subseq from] hypothetical protein L207DRAFT_625169 [Hyaloscypha variabilis F]
EYE97841.1/21-215        -            195 DUF676               PF05057.14   197   3.5e-27  104.8   0.0   1   1   3.4e-29   3.9e-27  104.7   0.0     2   180     1   191     1   195 0.93 [subseq from] kinesin [Aspergillus ruber CBS 135680]
KFG86103.1/68-274        -            207 DUF676               PF05057.14   197   3.5e-27  104.8   0.0   1   1   3.4e-29   3.9e-27  104.6   0.0     6   188     2   205     1   207 0.94 [subseq from] SesB [Metarhizium anisopliae] >KID61160.1 SesB, P-loop containing Nucleoside Triphosphate Hydrolase, partial [Metarhizium anisopliae ARSEF 549]
OCL00032.1/1-197         -            197 DUF676               PF05057.14   197   3.6e-27  104.8   0.0   1   1   3.5e-29     4e-27  104.6   0.0     7   179     1   196     1   197 0.96 [subseq from] hypothetical protein K441DRAFT_462844, partial [Cenococcum geophilum 1.58]
XP_022401426.1/57-262    -            206 DUF676               PF05057.14   197   3.6e-27  104.7   0.0   1   1   3.5e-29   4.1e-27  104.6   0.0     6   183     2   205     1   206 0.94 [subseq from] hypothetical protein ASPGLDRAFT_170633 [Aspergillus glaucus CBS 516.65] >OJJ84728.1 hypothetical protein ASPGLDRAFT_170633 [Aspergillus glaucus CBS 516.65]
PCD21524.1/63-269        -            207 DUF676               PF05057.14   197   3.7e-27  104.7   0.0   1   1   3.5e-29     4e-27  104.6   0.0     6   186     2   203     1   207 0.91 [subseq from] hypothetical protein AU210_016485 [Fusarium oxysporum f. sp. radicis-cucumerinum]
PCD21525.1/63-269        -            207 DUF676               PF05057.14   197   3.7e-27  104.7   0.0   1   1   3.5e-29     4e-27  104.6   0.0     6   186     2   203     1   207 0.91 [subseq from] hypothetical protein AU210_016485 [Fusarium oxysporum f. sp. radicis-cucumerinum]
XP_018662655.1/68-342    -            275 DUF676               PF05057.14   197   3.7e-27  104.7   1.1   1   1   4.2e-29   4.8e-27  104.3   1.1     4   186     2   273     1   275 0.81 [subseq from] hypothetical protein TGAM01_v207024 [Trichoderma gamsii] >PON24013.1 hypothetical protein TGAM01_v207024 [Trichoderma gamsii]
PKK44808.1/83-363        -            281 DUF676               PF05057.14   197   3.8e-27  104.7   1.0   1   1   3.8e-29   4.4e-27  104.5   1.0     6   188     2   280     1   281 0.90 [subseq from] hypothetical protein CI102_12075 [Trichoderma harzianum]
XP_024772466.1/83-363    -            281 DUF676               PF05057.14   197   3.8e-27  104.7   1.0   1   1   3.8e-29   4.4e-27  104.5   1.0     6   188     2   280     1   281 0.90 [subseq from] hypothetical protein M431DRAFT_472298 [Trichoderma harzianum CBS 226.95] >PTB52789.1 hypothetical protein M431DRAFT_472298 [Trichoderma harzianum CBS 226.95]
THC90571.1/48-246        -            199 DUF676               PF05057.14   197   3.8e-27  104.7   0.0   1   1   3.7e-29   4.3e-27  104.5   0.0     6   179     2   198     1   199 0.95 [subseq from] hypothetical protein EYZ11_009972 [Aspergillus tanneri] >KAA8642375.1 hypothetical protein ATNIH1004_011319 [Aspergillus tanneri]
PMD31444.1/57-262        -            206 DUF676               PF05057.14   197   3.8e-27  104.7   0.0   1   1   3.6e-29   4.2e-27  104.6   0.0     6   180     1   197     1   206 0.92 [subseq from] putative SesB-related regulatory protein [Hyaloscypha variabilis F]
OAA43492.1/68-374        -            307 DUF676               PF05057.14   197   3.8e-27  104.7   1.3   1   1   4.6e-29   5.3e-27  104.2   1.3     4   185     2   305     1   306 0.82 [subseq from] catalytic protein [Beauveria brongniartii RCEF 3172]
XP_024700492.1/51-305    -            255 DUF676               PF05057.14   197   3.9e-27  104.7   0.2   1   1   4.6e-29   5.4e-27  104.2   0.2     2   186     1   254     1   255 0.78 [subseq from] hypothetical protein P170DRAFT_429880 [Aspergillus steynii IBT 23096] >PLB45190.1 hypothetical protein P170DRAFT_429880 [Aspergillus steynii IBT 23096]
CVL11341.1/62-271        -            210 DUF676               PF05057.14   197   3.9e-27  104.6   0.8   1   1   3.9e-29   4.4e-27  104.5   0.8     2   195     1   209     1   210 0.97 [subseq from] related to TGL2-triacylglycerol lipase [Fusarium proliferatum]
THC91052.1/49-302        -            254 DUF676               PF05057.14   197     4e-27  104.6   0.2   1   1   5.1e-29   5.8e-27  104.1   0.2     2   186     1   253     1   254 0.80 [subseq from] hypothetical protein EYZ11_009492 [Aspergillus tanneri] >KAA8643581.1 hypothetical protein ATNIH1004_010350 [Aspergillus tanneri]
CCE27696.1/63-359        -            297 DUF676               PF05057.14   197     4e-27  104.6   1.0   1   1   4.7e-29   5.4e-27  104.2   1.0     4   183     2   296     1   297 0.83 [subseq from] uncharacterized protein CPUR_01170 [Claviceps purpurea 20.1]
CRK39178.1/83-323        -            241 DUF676               PF05057.14   197   4.1e-27  104.6   0.1   1   1     4e-29   4.6e-27  104.4   0.1     3   191     2   241     1   241 0.94 [subseq from] hypothetical protein BN1723_000713 [Verticillium longisporum]
XP_013255664.1/3-525     -            523 DUF676               PF05057.14   197   4.1e-27  104.6   0.1   1   1   9.4e-29   1.1e-26  103.2   0.1     3   195     1   522     1   523 0.79 [subseq from] hypothetical protein A1O9_10982 [Exophiala aquamarina CBS 119918] >KEF53074.1 hypothetical protein A1O9_10982 [Exophiala aquamarina CBS 119918]
KAE8321002.1/72-338      -            267 DUF676               PF05057.14   197   4.1e-27  104.6   0.6   1   1   4.1e-29   4.8e-27  104.4   0.6     2   185     1   263     1   267 0.93 [subseq from] hypothetical protein BDV39DRAFT_186708, partial [Aspergillus sergii]
XP_007802321.1/56-251    -            196 DUF676               PF05057.14   197   4.1e-27  104.6   0.1   1   1     4e-29   4.6e-27  104.4   0.1     6   184     2   195     1   196 0.90 [subseq from] hypothetical protein EPUS_09215 [Endocarpon pusillum Z07020] >ERF72033.1 hypothetical protein EPUS_09215 [Endocarpon pusillum Z07020]
KAE8446919.1/32-269      -            238 DUF676               PF05057.14   197   4.2e-27  104.6   0.0   1   1   4.1e-29   4.7e-27  104.4   0.0     6   178     2   237     1   238 0.96 [subseq from] hypothetical protein EG329_011550 [Venturia inaequalis]
OJJ00209.1/21-228        -            208 DUF676               PF05057.14   197   4.2e-27  104.5   0.1   1   1   4.1e-29   4.7e-27  104.4   0.1     3   184     1   207     1   208 0.93 [subseq from] hypothetical protein ASPVEDRAFT_51446 [Aspergillus versicolor CBS 583.65]
KIV77352.1/34-220        -            187 DUF676               PF05057.14   197   4.3e-27  104.5   0.0   1   1   4.2e-29   4.8e-27  104.3   0.0     6   178     2   186     1   187 0.95 [subseq from] hypothetical protein PV11_09152 [Exophiala sideris]
XP_013255356.1/82-343    -            262 DUF676               PF05057.14   197   4.5e-27  104.5   0.0   1   1   5.9e-29   6.8e-27  103.9   0.0     4   185     2   261     1   262 0.77 [subseq from] hypothetical protein A1O9_11183 [Exophiala aquamarina CBS 119918] >KEF52766.1 hypothetical protein A1O9_11183 [Exophiala aquamarina CBS 119918]
RGP79158.1/83-292        -            210 DUF676               PF05057.14   197   4.6e-27  104.4   0.8   1   1   4.5e-29   5.2e-27  104.2   0.8     2   195     1   209     1   210 0.97 [subseq from] triacylglycerol lipase [Fusarium longipes]
OBS29014.1/66-275        -            210 DUF676               PF05057.14   197   4.6e-27  104.4   1.0   1   1   4.5e-29   5.2e-27  104.2   1.0     2   195     1   209     1   210 0.97 [subseq from] hypothetical protein FPOA_02950 [Fusarium poae]
XP_025590637.1/66-275    -            210 DUF676               PF05057.14   197   4.6e-27  104.4   1.0   1   1   4.5e-29   5.2e-27  104.2   1.0     2   195     1   209     1   210 0.97 [subseq from] uncharacterized protein FVRRES_03432 [Fusarium venenatum] >CEI66920.1 unnamed protein product [Fusarium venenatum]
RKL07018.1/57-261        -            205 DUF676               PF05057.14   197   4.7e-27  104.4   0.0   1   1     5e-29   5.8e-27  104.1   0.0     5   182     2   202     1   204 0.94 [subseq from] hypothetical protein BFJ71_g2338 [Fusarium oxysporum]
KAE8341309.1/72-337      -            266 DUF676               PF05057.14   197   4.8e-27  104.4   0.8   1   1   4.8e-29   5.6e-27  104.1   0.8     2   183     1   261     1   266 0.93 [subseq from] hypothetical protein BDV24DRAFT_132257 [Aspergillus arachidicola]
XP_024733249.1/22-211    -            190 DUF676               PF05057.14   197   4.8e-27  104.4   0.0   1   1   4.6e-29   5.3e-27  104.2   0.0     6   179     2   188     1   190 0.94 [subseq from] hypothetical protein K444DRAFT_616161, partial [Hyaloscypha bicolor E] >PMD56345.1 hypothetical protein K444DRAFT_616161, partial [Hyaloscypha bicolor E]
XP_015410532.1/48-256    -            209 DUF676               PF05057.14   197   4.8e-27  104.4   0.0   1   1   4.7e-29   5.4e-27  104.2   0.0     5   180     2   197     1   208 0.93 [subseq from] sesB-related regulatory protein [Aspergillus nomius NRRL 13137] >KNG89609.1 sesB-related regulatory protein [Aspergillus nomius NRRL 13137]
RMZ88549.1/75-346        -            272 DUF676               PF05057.14   197   4.9e-27  104.3   1.7   1   1   8.1e-29   9.3e-27  103.4   1.7     2   178     1   271     1   272 0.86 [subseq from] hypothetical protein DV736_g4222, partial [Chaetothyriales sp. CBS 134916]
RVD83184.1/37-316        -            280 DUF676               PF05057.14   197   4.9e-27  104.3   0.2   1   1   4.8e-29   5.6e-27  104.1   0.2     5   185     2   277     1   280 0.92 [subseq from] hypothetical protein DFL_007583 [Arthrobotrys flagrans]
EWZ35285.1/113-317       -            205 DUF676               PF05057.14   197     5e-27  104.3   0.0   1   1   5.3e-29   6.1e-27  104.0   0.0     5   182     2   202     1   204 0.94 [subseq from] hypothetical protein FOZG_11284 [Fusarium oxysporum Fo47]
EWZ96722.1/113-317       -            205 DUF676               PF05057.14   197     5e-27  104.3   0.0   1   1   5.3e-29   6.1e-27  104.0   0.0     5   182     2   202     1   204 0.94 [subseq from] hypothetical protein FOWG_04002 [Fusarium oxysporum f. sp. lycopersici MN25] >EXL54821.1 hypothetical protein FOCG_05619 [Fusarium oxysporum f. sp. radicis-lycopersici 26381]
EXK86173.1/113-317       -            205 DUF676               PF05057.14   197     5e-27  104.3   0.0   1   1   5.3e-29   6.1e-27  104.0   0.0     5   182     2   202     1   204 0.94 [subseq from] hypothetical protein FOQG_09890 [Fusarium oxysporum f. sp. raphani 54005]
EXL78716.1/113-317       -            205 DUF676               PF05057.14   197     5e-27  104.3   0.0   1   1   5.3e-29   6.1e-27  104.0   0.0     5   182     2   202     1   204 0.94 [subseq from] hypothetical protein FOPG_07166 [Fusarium oxysporum f. sp. conglutinans race 2 54008]
RKL49210.1/57-261        -            205 DUF676               PF05057.14   197     5e-27  104.3   0.0   1   1   5.3e-29   6.1e-27  104.0   0.0     5   182     2   202     1   204 0.94 [subseq from] hypothetical protein BFJ70_g2137 [Fusarium oxysporum]
KPA37124.1/63-269        -            207 DUF676               PF05057.14   197     5e-27  104.3   0.0   1   1   4.7e-29   5.5e-27  104.2   0.0     6   186     2   203     1   207 0.90 [subseq from] phosphatase [Fusarium langsethiae]
RDW89219.1/45-240        -            196 DUF676               PF05057.14   197     5e-27  104.3   0.1   1   1   4.8e-29   5.6e-27  104.1   0.1     5   178     3   194     1   196 0.95 [subseq from] hypothetical protein BP6252_01251 [Coleophoma cylindrospora]
KAE8441038.1/77-271      -            195 DUF676               PF05057.14   197     5e-27  104.3   0.2   1   1   4.8e-29   5.6e-27  104.1   0.2     6   177     1   193     1   195 0.90 [subseq from] hypothetical protein EG329_006075 [Venturia inaequalis]
KUI52781.1/67-365        -            299 DUF676               PF05057.14   197   5.1e-27  104.3   0.4   1   1   5.8e-29   6.7e-27  103.9   0.4     4   184     2   297     1   299 0.81 [subseq from] hypothetical protein VP1G_00163 [Valsa mali var. pyri]
RBA11936.1/11-220        -            210 DUF676               PF05057.14   197   5.1e-27  104.3   0.8   1   1     5e-29   5.8e-27  104.1   0.8     2   195     1   209     1   210 0.97 [subseq from] hypothetical protein FPRO05_03386 [Fusarium proliferatum] >RKL27813.1 hypothetical protein BFJ72_g12823 [Fusarium proliferatum]
XP_031083673.1/62-271    -            210 DUF676               PF05057.14   197   5.1e-27  104.3   0.8   1   1     5e-29   5.8e-27  104.1   0.8     2   195     1   209     1   210 0.97 [subseq from] related to TGL2-triacylglycerol lipase [Fusarium proliferatum ET1] >CZR43082.1 related to TGL2-triacylglycerol lipase [Fusarium proliferatum ET1]
SCV58795.1/63-269        -            207 DUF676               PF05057.14   197   5.1e-27  104.3   0.0   1   1   4.9e-29   5.6e-27  104.1   0.0     6   186     2   203     1   207 0.91 [subseq from] uncharacterized protein FFB14_15833 [Fusarium fujikuroi]
RAQ54827.1/72-336        -            265 DUF676               PF05057.14   197   5.2e-27  104.2   0.7   1   1   5.3e-29   6.1e-27  104.0   0.7     2   183     1   260     1   265 0.91 [subseq from] hypothetical protein AFGD_012444 [Aspergillus flavus]
XP_007834970.1/56-330    -            275 DUF676               PF05057.14   197   5.2e-27  104.2   0.0   1   1   5.4e-29   6.3e-27  104.0   0.0     2   186     1   273     1   275 0.81 [subseq from] hypothetical protein PFICI_08198 [Pestalotiopsis fici W106-1] >ETS80669.1 hypothetical protein PFICI_08198 [Pestalotiopsis fici W106-1]
PSN60404.1/26-245        -            220 DUF676               PF05057.14   197   5.2e-27  104.2   0.0   1   1   5.2e-29     6e-27  104.0   0.0     7   177     1   219     1   220 0.96 [subseq from] hypothetical protein BS50DRAFT_535907 [Corynespora cassiicola Philippines]
APA10359.1/196-432       -            237 DUF676               PF05057.14   197   5.3e-27  104.2   0.1   1   1   5.2e-29     6e-27  104.0   0.1     7   178     2   233     1   237 0.93 [subseq from] hypothetical protein sscle_06g051290 [Sclerotinia sclerotiorum 1980 UF-70]
XP_001591723.1/77-313    -            237 DUF676               PF05057.14   197   5.3e-27  104.2   0.1   1   1   5.2e-29     6e-27  104.0   0.1     7   178     2   233     1   237 0.93 [subseq from] hypothetical protein SS1G_07169 [Sclerotinia sclerotiorum 1980 UF-70] >EDO04686.1 hypothetical protein SS1G_07169 [Sclerotinia sclerotiorum 1980 UF-70]
KIV78565.1/76-340        -            265 DUF676               PF05057.14   197   5.3e-27  104.2   0.2   1   1   5.9e-29   6.8e-27  103.9   0.2     4   186     2   263     1   265 0.83 [subseq from] hypothetical protein PV11_06209 [Exophiala sideris]
RPA92383.1/76-346        -            271 DUF676               PF05057.14   197   5.4e-27  104.2   0.0   1   1   6.4e-29   7.4e-27  103.7   0.0     2   185     1   270     1   271 0.79 [subseq from] hypothetical protein L873DRAFT_1794290 [Choiromyces venosus 120613-1]
PSN73262.1/26-265        -            240 DUF676               PF05057.14   197   5.4e-27  104.2   0.3   1   1   6.2e-29   7.2e-27  103.8   0.3     1   179     1   234     1   238 0.95 [subseq from] ankyrin [Corynespora cassiicola Philippines]
RDW58786.1/68-274        -            207 DUF676               PF05057.14   197   5.5e-27  104.2   0.0   1   1   5.3e-29   6.1e-27  104.0   0.0     1   191     1   206     1   207 0.96 [subseq from] hypothetical protein BP6252_13262 [Coleophoma cylindrospora]
KAB8241209.1/72-336      -            265 DUF676               PF05057.14   197   5.6e-27  104.1   0.8   1   1   5.7e-29   6.5e-27  103.9   0.8     2   183     1   260     1   265 0.92 [subseq from] hypothetical protein BDV35DRAFT_77304 [Aspergillus parvisclerotigenus]
RWA13631.1/35-230        -            196 DUF676               PF05057.14   197   5.6e-27  104.1   0.0   1   1   5.7e-29   6.6e-27  103.9   0.0     6   167     2   178     1   195 0.94 [subseq from] hypothetical protein EKO27_g1433 [Xylaria grammica]
KXJ93010.1/66-364        -            299 DUF676               PF05057.14   197   5.7e-27  104.1   0.2   1   1   6.6e-29   7.6e-27  103.7   0.2     3   189     1   297     1   299 0.78 [subseq from] hypothetical protein Micbo1qcDRAFT_52732 [Microdochium bolleyi]
EWZ94173.1/18-220        -            203 DUF676               PF05057.14   197   5.7e-27  104.1   0.0   1   1   5.5e-29   6.4e-27  103.9   0.0     6   180     2   202     1   203 0.95 [subseq from] hypothetical protein FOWG_04541 [Fusarium oxysporum f. sp. lycopersici MN25]
RKL16663.1/17-219        -            203 DUF676               PF05057.14   197   5.7e-27  104.1   0.0   1   1   5.5e-29   6.4e-27  103.9   0.0     6   180     2   202     1   203 0.95 [subseq from] hypothetical protein BFJ70_g14951 [Fusarium oxysporum]
XP_028490322.1/40-275    -            236 DUF676               PF05057.14   197   5.8e-27  104.1   0.1   1   1   5.7e-29   6.5e-27  103.9   0.1     6   177     2   236     1   236 0.96 [subseq from] hypothetical protein D7B24_004233 [Verticillium nonalfalfae] >RNJ52164.1 hypothetical protein D7B24_004233 [Verticillium nonalfalfae]
XP_018075189.1/27-251    -            225 DUF676               PF05057.14   197   5.8e-27  104.1   0.0   1   1   7.2e-29   8.3e-27  103.6   0.0     7   178     1   224     1   225 0.95 [subseq from] hypothetical protein LY89DRAFT_682496 [Phialocephala scopiformis] >KUJ20834.1 hypothetical protein LY89DRAFT_682496 [Phialocephala scopiformis]
KLU92426.1/679-946       -            268 DUF676               PF05057.14   197   5.9e-27  104.1   0.2   1   1   5.7e-29   6.6e-27  103.9   0.2     2   178     1   267     1   268 0.97 [subseq from] hypothetical protein MAPG_11372 [Magnaporthiopsis poae ATCC 64411]
KLO84641.1/63-269        -            207 DUF676               PF05057.14   197   5.9e-27  104.1   0.0   1   1   5.6e-29   6.5e-27  103.9   0.0     6   186     2   203     1   207 0.91 [subseq from] uncharacterized protein LW93_4919 [Fusarium fujikuroi]
XP_016631392.1/39-266    -            228 DUF676               PF05057.14   197   5.9e-27  104.1   0.1   1   1   5.8e-29   6.7e-27  103.9   0.1     5   177     1   226     1   228 0.95 [subseq from] hypothetical protein Z520_06721 [Fonsecaea multimorphosa CBS 102226] >KIX97269.1 hypothetical protein Z520_06721 [Fonsecaea multimorphosa CBS 102226]
PMD43821.1/126-321       -            196 DUF676               PF05057.14   197     6e-27  104.0   0.2   1   1   5.8e-29   6.7e-27  103.9   0.2     6   179     2   196     1   196 0.95 [subseq from] hypothetical protein L207DRAFT_630246 [Hyaloscypha variabilis F]
RYP71044.1/27-270        -            244 DUF676               PF05057.14   197     6e-27  104.0   0.2   1   1   6.3e-29   7.2e-27  103.8   0.2     3   179     1   236     1   242 0.94 [subseq from] hypothetical protein DL769_004757 [Monosporascus sp. CRB-8-3]
OJJ39286.1/24-233        -            210 DUF676               PF05057.14   197     6e-27  104.0   0.0   1   1   5.7e-29   6.6e-27  103.9   0.0     2   180     1   206     1   210 0.93 [subseq from] hypothetical protein ASPWEDRAFT_37044 [Aspergillus wentii DTO 134E9]
XP_022515618.1/50-257    -            208 DUF676               PF05057.14   197     6e-27  104.0   0.0   1   1   5.7e-29   6.6e-27  103.9   0.0     5   185     2   203     1   208 0.94 [subseq from] hypothetical protein AYO21_02252 [Fonsecaea monophora] >OAG43666.1 hypothetical protein AYO21_02252 [Fonsecaea monophora]
ORX93463.1/2-202         -            201 DUF676               PF05057.14   197     6e-27  104.0   0.0   1   1   5.8e-29   6.7e-27  103.9   0.0     7   169     1   195     1   201 0.96 [subseq from] Alpha/Beta hydrolase protein, partial [Clohesyomyces aquaticus]
XP_020130401.1/87-276    -            190 DUF676               PF05057.14   197     6e-27  104.0   0.2   1   1   5.8e-29   6.7e-27  103.9   0.2     3   183     2   189     1   190 0.96 [subseq from] phosphorylase superfamily protein [Diplodia corticola] >OJD34141.1 phosphorylase superfamily protein [Diplodia corticola]
XP_025491527.1/22-216    -            195 DUF676               PF05057.14   197   6.1e-27  104.0   0.1   1   1   5.9e-29   6.8e-27  103.9   0.1     2   176     1   194     1   195 0.93 [subseq from] lipa and NB-ARC domain protein [Aspergillus uvarum CBS 121591] >PYH81327.1 lipa and NB-ARC domain protein [Aspergillus uvarum CBS 121591]
XP_022503101.1/49-255    -            207 DUF676               PF05057.14   197   6.2e-27  104.0   0.0   1   1   5.9e-29   6.8e-27  103.9   0.0     5   184     2   202     1   207 0.94 [subseq from] hypothetical protein AYO20_02541 [Fonsecaea nubica] >OAL38089.1 hypothetical protein AYO20_02541 [Fonsecaea nubica]
RMY38674.1/2-328         -            327 DUF676               PF05057.14   197   6.3e-27  104.0   0.0   1   1   7.1e-29   8.2e-27  103.6   0.0     3   183     2   324     1   327 0.90 [subseq from] hypothetical protein D0865_13032 [Hortaea werneckii]
RBA10322.1/63-268        -            206 DUF676               PF05057.14   197   6.3e-27  104.0   0.0   1   1   5.9e-29   6.9e-27  103.8   0.0     6   184     2   201     1   206 0.92 [subseq from] hypothetical protein FPRO05_14334 [Fusarium proliferatum]
KOC14726.1/72-336        -            265 DUF676               PF05057.14   197   6.3e-27  104.0   0.8   1   1   6.4e-29   7.4e-27  103.7   0.8     2   183     1   260     1   265 0.91 [subseq from] hypothetical protein AFLA70_230g002071 [Aspergillus flavus AF70]
OOO07333.1/72-336        -            265 DUF676               PF05057.14   197   6.3e-27  104.0   0.8   1   1   6.4e-29   7.4e-27  103.7   0.8     2   183     1   260     1   265 0.91 [subseq from] hypothetical protein OAory_01038330 [Aspergillus oryzae]
RAQ62347.1/72-336        -            265 DUF676               PF05057.14   197   6.3e-27  104.0   0.8   1   1   6.4e-29   7.4e-27  103.7   0.8     2   183     1   260     1   265 0.91 [subseq from] hypothetical protein COH20_002937 [Aspergillus flavus] >RMZ44341.1 hypothetical protein CA14_004468 [Aspergillus flavus]
RAQ79116.1/72-336        -            265 DUF676               PF05057.14   197   6.3e-27  104.0   0.8   1   1   6.4e-29   7.4e-27  103.7   0.8     2   183     1   260     1   265 0.91 [subseq from] hypothetical protein COH21_005358 [Aspergillus flavus]
XP_001271151.1/23-228    -            206 DUF676               PF05057.14   197   6.3e-27  104.0   0.1   1   1   6.1e-29     7e-27  103.8   0.1     2   181     1   203     1   206 0.91 [subseq from] LipA and NB-ARC domain protein [Aspergillus clavatus NRRL 1] >EAW09725.1 LipA and NB-ARC domain protein [Aspergillus clavatus NRRL 1]
KFH64274.1/107-318       -            212 DUF676               PF05057.14   197   6.4e-27  104.0   0.0   1   1   6.3e-29   7.3e-27  103.8   0.0     3   195     1   211     1   212 0.95 [subseq from] hypothetical protein MVEG_10099 [Mortierella verticillata NRRL 6337]
RYO91812.1/49-256        -            208 DUF676               PF05057.14   197   6.5e-27  103.9   0.0   1   1   6.1e-29   7.1e-27  103.8   0.0     5   186     2   204     1   208 0.94 [subseq from] hypothetical protein DL764_008237 [Monosporascus ibericus]
PNP73814.1/17-221        -            205 DUF676               PF05057.14   197   6.5e-27  103.9   0.0   1   1   6.3e-29   7.3e-27  103.8   0.0     6   182     2   204     1   205 0.95 [subseq from] hypothetical protein FNYG_12773 [Fusarium nygamai]
PVH67676.1/18-297        -            280 DUF676               PF05057.14   197   6.6e-27  103.9   0.3   1   1   7.9e-29   9.1e-27  103.4   0.3     2   186     1   278     1   280 0.78 [subseq from] hypothetical protein DL98DRAFT_368356, partial [Cadophora sp. DSE1049]
SMR47147.1/7-315         -            309 DUF676               PF05057.14   197   6.6e-27  103.9   0.4   1   1   7.3e-29   8.5e-27  103.6   0.4     2   177     1   307     1   309 0.86 [subseq from] unnamed protein product [Zymoseptoria tritici ST99CH_3D1]
XP_003854829.1/7-315     -            309 DUF676               PF05057.14   197   6.6e-27  103.9   0.4   1   1   7.3e-29   8.5e-27  103.6   0.4     2   177     1   307     1   309 0.86 [subseq from] hypothetical protein MYCGRDRAFT_37674 [Zymoseptoria tritici IPO323] >EGP89805.1 hypothetical protein MYCGRDRAFT_37674 [Zymoseptoria tritici IPO323]
OJJ52101.1/50-248        -            199 DUF676               PF05057.14   197   6.7e-27  103.9   0.0   1   1   6.6e-29   7.6e-27  103.7   0.0     6   179     2   198     1   199 0.92 [subseq from] hypothetical protein ASPSYDRAFT_63022 [Aspergillus sydowii CBS 593.65]
OQO27424.1/2-326         -            325 DUF676               PF05057.14   197   6.7e-27  103.9   0.1   1   1   8.3e-29   9.5e-27  103.4   0.1     2   178     1   319     1   325 0.83 [subseq from] hypothetical protein B0A51_07875 [Rachicladosporium sp. CCFEE 5018]
KAE8440351.1/27-250      -            224 DUF676               PF05057.14   197   6.8e-27  103.9   0.0   1   1   6.7e-29   7.7e-27  103.7   0.0     7   177     1   223     1   224 0.96 [subseq from] hypothetical protein EG329_008452, partial [Venturia inaequalis]
OQD91558.1/28-293        -            266 DUF676               PF05057.14   197   6.8e-27  103.9   0.0   1   1   6.9e-29   7.9e-27  103.6   0.0     2   184     1   263     1   266 0.94 [subseq from] hypothetical protein PENSOL_c052G02662 [Penicillium solitum]
OQO19904.1/2-324         -            323 DUF676               PF05057.14   197   6.8e-27  103.9   0.6   1   1   8.7e-29     1e-26  103.3   0.6     2   179     1   318     1   323 0.86 [subseq from] hypothetical protein B0A51_11375 [Rachicladosporium sp. CCFEE 5018]
PCD28958.1/57-260        -            204 DUF676               PF05057.14   197   6.9e-27  103.8   0.0   1   1   7.4e-29   8.5e-27  103.5   0.0     6   182     2   201     1   203 0.93 [subseq from] hypothetical protein AU210_011503 [Fusarium oxysporum f. sp. radicis-cucumerinum]
RKK12797.1/57-260        -            204 DUF676               PF05057.14   197   6.9e-27  103.8   0.0   1   1   7.4e-29   8.5e-27  103.5   0.0     6   182     2   201     1   203 0.93 [subseq from] hypothetical protein BFJ65_g12057 [Fusarium oxysporum f. sp. cepae] >RKK58356.1 hypothetical protein BFJ67_g3052 [Fusarium oxysporum f. sp. cepae] >RKK58675.1 hypothetical protein BFJ66_g2646 [Fusarium oxysporum f. sp. cepae]
OKP07146.1/34-226        -            193 DUF676               PF05057.14   197     7e-27  103.8   0.0   1   1   6.8e-29   7.8e-27  103.7   0.0     6   178     2   190     1   193 0.93 [subseq from] Protein SERAC1 [Penicillium subrubescens]
XP_003649113.1/23-171    -            149 DUF676               PF05057.14   197     7e-27  103.8   2.3   1   1   6.6e-29   7.6e-27  103.7   2.3     2   136     1   142     1   149 0.97 [subseq from] hypothetical protein THITE_2027381, partial [Thermothielavioides terrestris NRRL 8126] >AEO62777.1 hypothetical protein THITE_2027381, partial [Thermothielavioides terrestris NRRL 8126]
OBT78185.1/44-249        -            206 DUF676               PF05057.14   197   7.1e-27  103.8   0.0   1   1   7.4e-29   8.5e-27  103.5   0.0     5   180     2   201     1   205 0.94 [subseq from] hypothetical protein VF21_02680 [Pseudogymnoascus sp. 05NY08]
OJD19701.1/86-351        -            266 DUF676               PF05057.14   197   7.2e-27  103.8   0.0   1   1   9.1e-29     1e-26  103.2   0.0     4   185     2   265     1   266 0.79 [subseq from] hypothetical protein AJ78_00324 [Emergomyces pasteurianus Ep9510]
XP_016599870.1/347-540   -            194 DUF676               PF05057.14   197   7.2e-27  103.8   0.3   1   1     7e-29   8.1e-27  103.6   0.3     3   176     1   193     1   194 0.89 [subseq from] Tetratricopeptide-like helical [Penicillium expansum] >KGO42462.1 Tetratricopeptide-like helical [Penicillium expansum] >KGO58376.1 Tetratricopeptide-like helical [Penicillium expansum] >KGO66886.1 Tetratricopeptide-like helical [Penicillium expansum]
EXM16492.1/63-269        -            207 DUF676               PF05057.14   197   7.3e-27  103.8   0.0   1   1   6.9e-29     8e-27  103.6   0.0     6   186     2   203     1   207 0.91 [subseq from] hypothetical protein FOTG_15238 [Fusarium oxysporum f. sp. vasinfectum 25433]
KHN94745.1/87-310        -            224 DUF676               PF05057.14   197   7.3e-27  103.8   0.1   1   1   7.3e-29   8.4e-27  103.6   0.1     4   181     2   222     1   224 0.93 [subseq from] Peroxisomal targeting signal 1 receptor [Metarhizium album ARSEF 1941]
EXK80512.1/18-220        -            203 DUF676               PF05057.14   197   7.4e-27  103.7   0.0   1   1   7.2e-29   8.3e-27  103.6   0.0     6   180     2   202     1   203 0.95 [subseq from] hypothetical protein FOQG_14947 [Fusarium oxysporum f. sp. raphani 54005]
RDW67886.1/59-259        -            201 DUF676               PF05057.14   197   7.6e-27  103.7   0.0   1   1   8.1e-29   9.3e-27  103.4   0.0     5   180     2   199     1   200 0.94 [subseq from] hypothetical protein BP6252_09282 [Coleophoma cylindrospora]
RDL38237.1/24-214        -            191 DUF676               PF05057.14   197   7.6e-27  103.7   0.0   1   1   7.9e-29   9.1e-27  103.4   0.0     6   178     2   187     1   190 0.96 [subseq from] hypothetical protein BP5553_02577 [Venustampulla echinocandica]
OCK86964.1/55-261        -            207 DUF676               PF05057.14   197   7.9e-27  103.6   0.0   1   1   8.2e-29   9.4e-27  103.4   0.0     6   180     2   199     1   205 0.93 [subseq from] hypothetical protein K441DRAFT_596857 [Cenococcum geophilum 1.58]
XP_018687879.1/64-327    -            264 DUF676               PF05057.14   197     8e-27  103.6   0.3   1   1   8.6e-29   9.9e-27  103.3   0.3     4   183     2   261     1   264 0.88 [subseq from] hypothetical protein AYL99_10960 [Fonsecaea erecta] >OAP54512.1 hypothetical protein AYL99_10960 [Fonsecaea erecta]
ROW02672.1/69-369        -            301 DUF676               PF05057.14   197     8e-27  103.6   0.0   1   1     1e-28   1.2e-26  103.1   0.0     4   185     2   298     1   301 0.78 [subseq from] hypothetical protein VSDG_01853 [Valsa sordida]
KFY20824.1/27-251        -            225 DUF676               PF05057.14   197   8.1e-27  103.6   0.0   1   1   8.3e-29   9.6e-27  103.4   0.0     7   178     1   224     1   225 0.96 [subseq from] hypothetical protein V491_03400 [Pseudogymnoascus sp. VKM F-3775]
RYO89258.1/58-360        -            303 DUF676               PF05057.14   197   8.1e-27  103.6   0.7   1   1   8.5e-29   9.9e-27  103.3   0.7     2   187     1   299     1   303 0.83 [subseq from] hypothetical protein DL762_003281 [Monosporascus cannonballus] >RYP00775.1 hypothetical protein DL763_000655 [Monosporascus cannonballus] >RYP38478.1 hypothetical protein DL766_000895 [Monosporascus sp. MC13-8B]
XP_007747178.1/49-241    -            193 DUF676               PF05057.14   197   8.3e-27  103.6   0.0   1   1     8e-29   9.3e-27  103.4   0.0     6   180     2   192     1   193 0.94 [subseq from] hypothetical protein A1O5_08406 [Cladophialophora psammophila CBS 110553] >EXJ68612.1 hypothetical protein A1O5_08406 [Cladophialophora psammophila CBS 110553]
EXL42957.1/41-238        -            198 DUF676               PF05057.14   197   8.3e-27  103.6   0.1   1   1     8e-29   9.2e-27  103.4   0.1     6   180     2   197     1   198 0.95 [subseq from] hypothetical protein FOCG_14515 [Fusarium oxysporum f. sp. radicis-lycopersici 26381]
SLM41011.1/33-224        -            192 DUF676               PF05057.14   197   8.7e-27  103.5   0.3   1   1   8.4e-29   9.6e-27  103.4   0.3     5   191     2   191     1   192 0.92 [subseq from] Domain of unknown function DUF676, lipase-like [Umbilicaria pustulata]
RDW88653.1/2-309         -            308 DUF676               PF05057.14   197   8.8e-27  103.5   0.0   1   1   9.7e-29   1.1e-26  103.1   0.0     2   187     1   305     1   307 0.93 [subseq from] hypothetical protein BP6252_00685 [Coleophoma cylindrospora]
RSL83110.1/43-252        -            210 DUF676               PF05057.14   197   8.9e-27  103.5   0.0   1   1   8.3e-29   9.6e-27  103.4   0.0     6   180     2   199     1   210 0.95 [subseq from] hypothetical protein CEP52_016800, partial [Fusarium sp. AF-4]
EXL69433.1/17-219        -            203 DUF676               PF05057.14   197   8.9e-27  103.5   0.0   1   1   8.6e-29   9.9e-27  103.3   0.0     6   180     2   202     1   203 0.95 [subseq from] hypothetical protein FOPG_14613 [Fusarium oxysporum f. sp. conglutinans race 2 54008]
OJJ41230.1/19-210        -            192 DUF676               PF05057.14   197     9e-27  103.5   0.0   1   1   9.6e-29   1.1e-26  103.2   0.0     3   179     2   190     1   191 0.91 [subseq from] hypothetical protein ASPWEDRAFT_731886 [Aspergillus wentii DTO 134E9]
KFY81124.1/17-256        -            240 DUF676               PF05057.14   197   9.1e-27  103.5   0.0   1   1   9.6e-29   1.1e-26  103.2   0.0     6   178     2   236     1   238 0.96 [subseq from] hypothetical protein V498_08734, partial [Pseudogymnoascus sp. VKM F-4517 (FW-2822)]
EWZ31590.1/18-220        -            203 DUF676               PF05057.14   197   9.3e-27  103.4   0.0   1   1   8.9e-29     1e-26  103.3   0.0     6   180     2   202     1   203 0.95 [subseq from] hypothetical protein FOZG_14718 [Fusarium oxysporum Fo47]
KFY60810.1/17-255        -            239 DUF676               PF05057.14   197   9.3e-27  103.4   0.0   1   1   9.4e-29   1.1e-26  103.2   0.0     6   178     2   236     1   238 0.96 [subseq from] hypothetical protein V496_05244 [Pseudogymnoascus sp. VKM F-4515 (FW-2607)]
RKK15056.1/17-219        -            203 DUF676               PF05057.14   197   9.4e-27  103.4   0.0   1   1   9.1e-29     1e-26  103.2   0.0     6   180     2   202     1   203 0.95 [subseq from] hypothetical protein BFJ65_g11600 [Fusarium oxysporum f. sp. cepae] >RKK32669.1 hypothetical protein BFJ67_g14660 [Fusarium oxysporum f. sp. cepae] >RKK34615.1 hypothetical protein BFJ66_g14346 [Fusarium oxysporum f. sp. cepae]
RYP60958.1/152-394       -            243 DUF676               PF05057.14   197   9.4e-27  103.4   0.1   1   1   9.1e-29   1.1e-26  103.2   0.1     6   179     3   242     1   243 0.97 [subseq from] hypothetical protein DL770_009885 [Monosporascus sp. CRB-9-2]
PKI84738.1/70-306        -            237 DUF676               PF05057.14   197   9.6e-27  103.4   0.1   1   1     1e-28   1.2e-26  103.1   0.1     1   196     1   234     1   237 0.81 [subseq from] hypothetical protein MVES_001155 [Malassezia vespertilionis]
XP_007733902.1/22-229    -            208 DUF676               PF05057.14   197   9.6e-27  103.4   0.1   1   1   9.3e-29   1.1e-26  103.2   0.1     3   182     1   206     1   208 0.93 [subseq from] hypothetical protein A1O3_05592 [Capronia epimyces CBS 606.96] >EXJ84917.1 hypothetical protein A1O3_05592 [Capronia epimyces CBS 606.96]
SCO88781.1/17-219        -            203 DUF676               PF05057.14   197   9.7e-27  103.4   0.0   1   1   9.3e-29   1.1e-26  103.2   0.0     6   180     2   202     1   203 0.95 [subseq from] uncharacterized protein FRV6_12908 [Fusarium oxysporum]
KFH43834.1/57-257        -            201 DUF676               PF05057.14   197   9.7e-27  103.4   0.0   1   1   9.3e-29   1.1e-26  103.2   0.0     5   180     2   200     1   201 0.95 [subseq from] Protein SERAC1-like protein [Acremonium chrysogenum ATCC 11550]
RFU30301.1/50-249        -            200 DUF676               PF05057.14   197   9.7e-27  103.4   0.0   1   1     1e-28   1.2e-26  103.1   0.0     6   178     2   197     1   199 0.93 [subseq from] hypothetical protein B7463_g6063, partial [Scytalidium lignicola]
OWY48347.1/33-269        -            237 DUF676               PF05057.14   197   9.7e-27  103.4   0.0   1   1   9.7e-29   1.1e-26  103.2   0.0     1   178     1   236     1   237 0.94 [subseq from] hypothetical protein AALT_g7142 [Alternaria alternata]
RYN63693.1/33-269        -            237 DUF676               PF05057.14   197   9.7e-27  103.4   0.0   1   1   9.7e-29   1.1e-26  103.2   0.0     1   178     1   236     1   237 0.94 [subseq from] hypothetical protein AA0118_g4457 [Alternaria tenuissima]
TRX93013.1/55-370        -            316 DUF676               PF05057.14   197   9.7e-27  103.4   0.1   1   1   1.1e-28   1.3e-26  103.0   0.1     3   185     1   314     1   316 0.83 [subseq from] hypothetical protein FHL15_006151 [Xylaria flabelliformis]
RGP81157.1/40-246        -            207 DUF676               PF05057.14   197   9.7e-27  103.4   0.0   1   1   9.3e-29   1.1e-26  103.2   0.0     6   186     2   203     1   207 0.93 [subseq from] kinesin light [Fusarium longipes]
XP_016232232.1/3-234     -            232 DUF676               PF05057.14   197   9.8e-27  103.3   0.6   1   1   9.7e-29   1.1e-26  103.2   0.6     3   136     1   205     1   229 0.91 [subseq from] hypothetical protein PV08_09290 [Exophiala spinifera] >KIW12016.1 hypothetical protein PV08_09290 [Exophiala spinifera]
PIG86954.1/72-336        -            265 DUF676               PF05057.14   197     1e-26  103.3   0.7   1   1   1.1e-28   1.3e-26  103.0   0.7     2   183     1   261     1   264 0.93 [subseq from] hypothetical protein AARAC_004705 [Aspergillus arachidicola]
XP_007743843.1/64-326    -            263 DUF676               PF05057.14   197     1e-26  103.3   0.2   1   1   1.1e-28   1.2e-26  103.0   0.2     4   183     2   261     1   263 0.87 [subseq from] hypothetical protein A1O5_05050 [Cladophialophora psammophila CBS 110553] >EXJ71244.1 hypothetical protein A1O5_05050 [Cladophialophora psammophila CBS 110553]
PGH05071.1/85-357        -            273 DUF676               PF05057.14   197     1e-26  103.3   0.0   1   1   1.1e-28   1.3e-26  102.9   0.0     4   191     2   272     1   273 0.84 [subseq from] hypothetical protein GX51_03169 [Blastomyces parvus]
TEA19033.1/18-278        -            261 DUF676               PF05057.14   197   1.1e-26  103.2   0.0   1   1     1e-28   1.2e-26  103.1   0.0     4   178     2   260     1   261 0.97 [subseq from] Protein SERAC1 [Colletotrichum sidae]
PPJ56022.1/8-324         -            317 DUF676               PF05057.14   197   1.1e-26  103.2   0.1   1   1   1.1e-28   1.3e-26  102.9   0.1     2   179     1   311     1   317 0.89 [subseq from] hypothetical protein CBER1_03395 [Cercospora berteroae]
TDZ41126.1/18-278        -            261 DUF676               PF05057.14   197   1.1e-26  103.2   0.0   1   1   1.1e-28   1.2e-26  103.0   0.0     4   178     2   260     1   261 0.97 [subseq from] Protein SERAC1 [Colletotrichum trifolii]
XP_018689074.1/118-319   -            202 DUF676               PF05057.14   197   1.1e-26  103.2   0.0   1   1   1.1e-28   1.2e-26  103.0   0.0     5   181     2   200     1   202 0.96 [subseq from] hypothetical protein AYL99_09859 [Fonsecaea erecta] >OAP55707.1 hypothetical protein AYL99_09859 [Fonsecaea erecta]
XP_016246274.1/28-257    -            230 DUF676               PF05057.14   197   1.1e-26  103.2   0.7   1   1   1.1e-28   1.3e-26  103.0   0.7     2   177     1   229     1   230 0.94 [subseq from] hypothetical protein PV07_09187 [Cladophialophora immunda] >KIW26058.1 hypothetical protein PV07_09187 [Cladophialophora immunda]
XP_007781090.1/71-278    -            208 DUF676               PF05057.14   197   1.1e-26  103.2   0.0   1   1   1.1e-28   1.2e-26  103.0   0.0     6   180     2   204     1   208 0.93 [subseq from] hypothetical protein W97_05012 [Coniosporium apollinis CBS 100218] >EON65773.1 hypothetical protein W97_05012 [Coniosporium apollinis CBS 100218]
KID85820.1/48-250        -            203 DUF676               PF05057.14   197   1.1e-26  103.1   0.1   1   1   1.1e-28   1.3e-26  103.0   0.1     7   180     2   202     1   203 0.96 [subseq from] sesB-related regulatory protein [Metarhizium guizhouense ARSEF 977]
KAB8204796.1/49-258      -            210 DUF676               PF05057.14   197   1.1e-26  103.1   0.1   1   1   1.1e-28   1.2e-26  103.0   0.1     6   191     2   207     1   210 0.92 [subseq from] Alpha/Beta hydrolase protein [Aspergillus parasiticus]
RYP05160.1/429-731       -            303 DUF676               PF05057.14   197   1.2e-26  103.1   0.6   1   1   1.2e-28   1.4e-26  102.8   0.6     2   187     1   299     1   303 0.83 [subseq from] hypothetical protein DL765_009922 [Monosporascus sp. GIB2]
EGU83364.1/68-277        -            210 DUF676               PF05057.14   197   1.2e-26  103.1   0.7   1   1   1.1e-28   1.3e-26  102.9   0.7     2   195     1   209     1   210 0.97 [subseq from] hypothetical protein FOXB_06082 [Fusarium oxysporum Fo5176]
EXA45076.1/62-271        -            210 DUF676               PF05057.14   197   1.2e-26  103.1   0.7   1   1   1.1e-28   1.3e-26  102.9   0.7     2   195     1   209     1   210 0.97 [subseq from] triacylglycerol lipase [Fusarium oxysporum f. sp. pisi HDV247] >EXK91028.1 triacylglycerol lipase [Fusarium oxysporum f. sp. raphani 54005] >EXL81876.1 triacylglycerol lipase [Fusarium oxysporum f. sp. conglutinans race 2 54008] >EXM32592.1 triacylglycerol lipase [Fusarium oxysporum f. sp. vasinfectum 25433] >SCO77672.1 related to TGL2-triacylglycerol lipase [Fusarium oxysporum] >TVY66597.1 Lipase 2 [Fusarium oxysporum f. sp. cubense]
RKK68859.1/62-271        -            210 DUF676               PF05057.14   197   1.2e-26  103.1   0.7   1   1   1.1e-28   1.3e-26  102.9   0.7     2   195     1   209     1   210 0.97 [subseq from] hypothetical protein BFJ69_g13219 [Fusarium oxysporum]
EZF76775.1/26-227        -            202 DUF676               PF05057.14   197   1.2e-26  103.1   0.9   1   1   1.1e-28   1.3e-26  102.9   0.9     3   173     1   199     1   202 0.93 [subseq from] hypothetical protein H105_01955 [Trichophyton soudanense CBS 452.61]
EZG09134.1/26-227        -            202 DUF676               PF05057.14   197   1.2e-26  103.1   0.9   1   1   1.1e-28   1.3e-26  102.9   0.9     3   173     1   199     1   202 0.93 [subseq from] hypothetical protein H106_01806 [Trichophyton rubrum CBS 735.88]
OAL65114.1/236-437       -            202 DUF676               PF05057.14   197   1.2e-26  103.1   0.9   1   1   1.1e-28   1.3e-26  102.9   0.9     3   173     1   199     1   202 0.93 [subseq from] hypothetical protein A7C99_3596 [Trichophyton rubrum]
OAL74223.1/26-227        -            202 DUF676               PF05057.14   197   1.2e-26  103.1   0.9   1   1   1.1e-28   1.3e-26  102.9   0.9     3   173     1   199     1   202 0.93 [subseq from] hypothetical protein A7D00_2255 [Trichophyton violaceum]
XP_003232722.1/26-227    -            202 DUF676               PF05057.14   197   1.2e-26  103.1   0.9   1   1   1.1e-28   1.3e-26  102.9   0.9     3   173     1   199     1   202 0.93 [subseq from] hypothetical protein TERG_06713 [Trichophyton rubrum CBS 118892] >EGD90486.1 hypothetical protein TERG_06713 [Trichophyton rubrum CBS 118892] >EZF25750.1 hypothetical protein H100_01941 [Trichophyton rubrum MR850] >EZF44922.1 hypothetical protein H102_01940 [Trichophyton rubrum CBS 100081] >EZF55575.1 hypothetical protein H103_01951 [Trichophyton rubrum CBS 288.86] >EZF66155.1 hypothetical protein H104_01926 [Trichophyton rubrum CBS 289.86] >EZF87432.1 hypothetical protein H110_01949 [Trichophyton rubrum MR1448] >EZF98261.1 hypothetical protein H113_01948 [Trichophyton rubrum MR1459] >EZG19688.1 hypothetical protein H107_02009 [Trichophyton rubrum CBS 202.88] >KDB36546.1 hypothetical protein H112_01945 [Trichophyton rubrum D6] >KMQ42088.1 Alpha/Beta hydrolase fold [Trichophyton rubrum]
KAE8358436.1/49-258      -            210 DUF676               PF05057.14   197   1.2e-26  103.1   0.1   1   1   1.1e-28   1.3e-26  103.0   0.1     6   191     2   207     1   210 0.92 [subseq from] Alpha/Beta hydrolase protein [Aspergillus caelatus] >KAE8423272.1 Alpha/Beta hydrolase protein [Aspergillus pseudocaelatus]
TVY67461.1/22-213        -            192 DUF676               PF05057.14   197   1.2e-26  103.1   0.0   1   1   1.2e-28   1.4e-26  102.8   0.0     6   178     2   187     1   191 0.96 [subseq from] Protein SERAC1, partial [Lachnellula suecica]
PQE18225.1/3-223         -            221 DUF676               PF05057.14   197   1.2e-26  103.1   0.1   1   1   1.2e-28   1.4e-26  102.9   0.1     7   178     1   220     1   221 0.96 [subseq from] Vegetative incompatibility HET-E-1 protein [Rutstroemia sp. NJR-2017a WRK4]
KAB8273854.1/72-336      -            265 DUF676               PF05057.14   197   1.2e-26  103.1   0.8   1   1   1.2e-28   1.4e-26  102.8   0.8     2   183     1   260     1   265 0.93 [subseq from] hypothetical protein BDV30DRAFT_226219 [Aspergillus minisclerotigenes]
XP_020122035.1/438-653   -            216 DUF676               PF05057.14   197   1.2e-26  103.0   0.1   1   1   1.2e-28   1.4e-26  102.8   0.1     1   186     1   215     1   216 0.90 [subseq from] hypothetical protein UA08_02610 [Talaromyces atroroseus] >OKL61914.1 hypothetical protein UA08_02610 [Talaromyces atroroseus]
KAA6407428.1/39-322      -            284 DUF676               PF05057.14   197   1.2e-26  103.0   0.0   1   1   1.4e-28   1.7e-26  102.6   0.0     3   195     1   283     1   284 0.90 [subseq from] hypothetical protein FRX48_08671 [Umbilicaria pustulata]
XP_023457010.1/4-324     -            321 DUF676               PF05057.14   197   1.2e-26  103.0   0.1   1   1   1.3e-28   1.5e-26  102.8   0.1     2   179     1   315     1   321 0.92 [subseq from] hypothetical protein CB0940_02978 [Cercospora beticola] >PIA99170.1 hypothetical protein CB0940_02978 [Cercospora beticola]
PYI35820.1/2-312         -            311 DUF676               PF05057.14   197   1.2e-26  103.0   0.1   1   1   1.2e-28   1.4e-26  102.8   0.1     2   179     1   308     1   311 0.96 [subseq from] hypothetical protein BP00DRAFT_442231 [Aspergillus indologenus CBS 114.80]
XP_020129444.1/2-299     -            298 DUF676               PF05057.14   197   1.2e-26  103.0   0.0   1   1   1.2e-28   1.4e-26  102.8   0.0     2   183     1   295     1   298 0.84 [subseq from] pgap1-like protein [Diplodia corticola] >OJD33184.1 pgap1-like protein [Diplodia corticola]
XP_003018250.1/26-227    -            202 DUF676               PF05057.14   197   1.2e-26  103.0   0.9   1   1   1.2e-28   1.4e-26  102.9   0.9     3   173     1   199     1   202 0.93 [subseq from] LipA and NB-ARC domain protein [Trichophyton verrucosum HKI 0517] >EFE37605.1 LipA and NB-ARC domain protein [Trichophyton verrucosum HKI 0517]
XP_031039788.1/99-308    -            210 DUF676               PF05057.14   197   1.3e-26  103.0   0.7   1   1   1.2e-28   1.4e-26  102.8   0.7     2   195     1   209     1   210 0.97 [subseq from] triacylglycerol lipase, partial [Fusarium oxysporum NRRL 32931] >EWY90870.1 triacylglycerol lipase, partial [Fusarium oxysporum NRRL 32931]
GAA93219.1/57-262        -            206 DUF676               PF05057.14   197   1.3e-26  103.0   0.0   1   1   1.3e-28   1.5e-26  102.8   0.0     5   180     2   198     1   205 0.93 [subseq from] hypothetical protein AKAW_11331 [Aspergillus kawachii IFO 4308]
PYI10136.1/22-229        -            208 DUF676               PF05057.14   197   1.3e-26  103.0   0.1   1   1   1.2e-28   1.4e-26  102.8   0.1     2   183     1   207     1   208 0.93 [subseq from] catalytic protein [Aspergillus sclerotiicarbonarius CBS 121057]
RYP58652.1/43-255        -            213 DUF676               PF05057.14   197   1.3e-26  103.0   0.0   1   1   1.2e-28   1.4e-26  102.8   0.0     6   189     2   210     1   213 0.94 [subseq from] hypothetical protein DL770_010384 [Monosporascus sp. CRB-9-2]
XP_020056551.1/2-311     -            310 DUF676               PF05057.14   197   1.3e-26  103.0   0.2   1   1   1.3e-28   1.5e-26  102.8   0.2     2   178     1   307     1   310 0.96 [subseq from] hypothetical protein ASPACDRAFT_28628 [Aspergillus aculeatus ATCC 16872] >OJK00212.1 hypothetical protein ASPACDRAFT_28628 [Aspergillus aculeatus ATCC 16872]
RYP33540.1/139-340       -            202 DUF676               PF05057.14   197   1.3e-26  102.9   0.1   1   1   1.2e-28   1.4e-26  102.8   0.1     5   180     2   198     1   202 0.94 [subseq from] hypothetical protein DL767_004715 [Monosporascus sp. MG133]
XP_016617716.1/64-325    -            262 DUF676               PF05057.14   197   1.3e-26  102.9   0.3   1   1   1.5e-28   1.7e-26  102.5   0.3     4   182     2   260     1   262 0.79 [subseq from] hypothetical protein Z519_07941 [Cladophialophora bantiana CBS 173.52] >KIW91047.1 hypothetical protein Z519_07941 [Cladophialophora bantiana CBS 173.52]
KAA6408905.1/28-233      -            206 DUF676               PF05057.14   197   1.3e-26  102.9   0.0   1   1   1.3e-28   1.5e-26  102.8   0.0     5   181     2   203     1   206 0.93 [subseq from] hypothetical protein FRX48_07249 [Umbilicaria pustulata]
SLM36321.1/28-233        -            206 DUF676               PF05057.14   197   1.3e-26  102.9   0.0   1   1   1.3e-28   1.5e-26  102.8   0.0     5   181     2   203     1   206 0.93 [subseq from] P-loop containing nucleoside triphosphate hydrolase [Umbilicaria pustulata]
XP_008714169.1/24-223    -            200 DUF676               PF05057.14   197   1.3e-26  102.9   0.2   1   1   1.3e-28   1.5e-26  102.7   0.2     3   173     1   198     1   200 0.93 [subseq from] hypothetical protein HMPREF1541_01588 [Cyphellophora europaea CBS 101466] >ETN42433.1 hypothetical protein HMPREF1541_01588 [Cyphellophora europaea CBS 101466]
OJI85255.1/22-229        -            208 DUF676               PF05057.14   197   1.4e-26  102.9   0.1   1   1   1.3e-28   1.5e-26  102.7   0.1     2   184     1   207     1   208 0.93 [subseq from] hypothetical protein ASPTUDRAFT_28933 [Aspergillus tubingensis CBS 134.48]
XP_024404575.1/22-283    -            262 DUF676               PF05057.14   197   1.4e-26  102.9   0.1   1   1   1.3e-28   1.5e-26  102.7   0.1     5   181     2   254     1   262 0.97 [subseq from] hypothetical protein TGAM01_v209899 [Trichoderma gamsii] >PON21173.1 hypothetical protein TGAM01_v209899 [Trichoderma gamsii]
EMD92402.1/42-270        -            229 DUF676               PF05057.14   197   1.4e-26  102.9   0.0   1   1   1.4e-28   1.6e-26  102.6   0.0     7   178     1   228     1   229 0.95 [subseq from] hypothetical protein COCHEDRAFT_1174306 [Bipolaris maydis C5]
XP_014082002.1/53-281    -            229 DUF676               PF05057.14   197   1.4e-26  102.9   0.0   1   1   1.4e-28   1.6e-26  102.6   0.0     7   178     1   228     1   229 0.95 [subseq from] hypothetical protein COCC4DRAFT_79245 [Bipolaris maydis ATCC 48331] >ENI08093.1 hypothetical protein COCC4DRAFT_79245 [Bipolaris maydis ATCC 48331]
OCK99500.1/48-248        -            201 DUF676               PF05057.14   197   1.4e-26  102.9   0.0   1   1   1.3e-28   1.5e-26  102.7   0.0     5   179     3   200     1   201 0.94 [subseq from] hypothetical protein K441DRAFT_538200, partial [Cenococcum geophilum 1.58]
KFY69329.1/66-254        -            189 DUF676               PF05057.14   197   1.4e-26  102.9   0.0   1   1   1.3e-28   1.5e-26  102.7   0.0     6   178     2   188     1   189 0.95 [subseq from] hypothetical protein V496_00331 [Pseudogymnoascus sp. VKM F-4515 (FW-2607)]
KFY98862.1/67-255        -            189 DUF676               PF05057.14   197   1.4e-26  102.9   0.0   1   1   1.3e-28   1.5e-26  102.7   0.0     6   178     2   188     1   189 0.95 [subseq from] hypothetical protein V498_01190 [Pseudogymnoascus sp. VKM F-4517 (FW-2822)]
XP_007801569.1/64-285    -            222 DUF676               PF05057.14   197   1.4e-26  102.9   0.0   1   1   1.5e-28   1.7e-26  102.6   0.0     1   172     1   221     1   222 0.94 [subseq from] hypothetical protein EPUS_04282 [Endocarpon pusillum Z07020] >ERF72847.1 hypothetical protein EPUS_04282 [Endocarpon pusillum Z07020]
XP_008085460.1/56-250    -            195 DUF676               PF05057.14   197   1.4e-26  102.9   0.0   1   1   1.3e-28   1.5e-26  102.7   0.0     6   179     2   194     1   195 0.95 [subseq from] alpha/beta-Hydrolase [Glarea lozoyensis ATCC 20868] >EPE28101.1 alpha/beta-Hydrolase [Glarea lozoyensis ATCC 20868]
XP_013312648.1/74-333    -            260 DUF676               PF05057.14   197   1.4e-26  102.9   0.1   1   1   1.4e-28   1.6e-26  102.6   0.1     4   185     2   259     1   260 0.90 [subseq from] hypothetical protein PV05_07735 [Exophiala xenobiotica] >KIW52064.1 hypothetical protein PV05_07735 [Exophiala xenobiotica]
XP_026604928.1/18-231    -            214 DUF676               PF05057.14   197   1.4e-26  102.8   0.2   1   1   1.4e-28   1.6e-26  102.7   0.2     4   177     2   213     1   214 0.93 [subseq from] hypothetical protein DSM5745_03916 [Aspergillus mulundensis] >RDW83590.1 hypothetical protein DSM5745_03916 [Aspergillus mulundensis]
TDZ17342.1/77-281        -            205 DUF676               PF05057.14   197   1.4e-26  102.8   0.0   1   1   1.4e-28   1.6e-26  102.6   0.0     3   185     1   203     1   205 0.90 [subseq from] Vegetative incompatibility protein HET-E-1 [Colletotrichum orbiculare MAFF 240422]
PKS08577.1/77-290        -            214 DUF676               PF05057.14   197   1.4e-26  102.8   0.0   1   1   1.4e-28   1.6e-26  102.6   0.0     4   180     2   210     1   214 0.90 [subseq from] hypothetical protein jhhlp_004963 [Lomentospora prolificans]
PWN50840.1/218-510       -            293 DUF676               PF05057.14   197   1.4e-26  102.8   0.0   1   1   1.6e-28   1.9e-26  102.4   0.0     1   195     1   292     1   293 0.93 [subseq from] alpha/beta-hydrolase [Violaceomyces palustris]
XP_025500181.1/18-212    -            195 DUF676               PF05057.14   197   1.5e-26  102.8   0.1   1   1   1.4e-28   1.6e-26  102.6   0.1     2   176     1   194     1   195 0.93 [subseq from] lipa and NB-ARC domain protein [Aspergillus aculeatinus CBS 121060] >RAH66358.1 lipa and NB-ARC domain protein [Aspergillus aculeatinus CBS 121060]
KJX99947.1/7-315         -            309 DUF676               PF05057.14   197   1.5e-26  102.8   0.7   1   1   1.6e-28   1.8e-26  102.4   0.7     2   177     1   307     1   309 0.86 [subseq from] hypothetical protein TI39_contig346g00006 [Zymoseptoria brevis]
ORY15267.1/76-268        -            193 DUF676               PF05057.14   197   1.5e-26  102.8   0.0   1   1   1.4e-28   1.6e-26  102.6   0.0     5   179     2   192     1   193 0.95 [subseq from] hypothetical protein BCR34DRAFT_585166 [Clohesyomyces aquaticus]
KFY20840.1/33-237        -            205 DUF676               PF05057.14   197   1.5e-26  102.8   0.0   1   1   1.4e-28   1.7e-26  102.6   0.0     5   178     2   197     1   204 0.90 [subseq from] hypothetical protein V491_03383 [Pseudogymnoascus sp. VKM F-3775]
PKS12515.1/21-305        -            285 DUF676               PF05057.14   197   1.5e-26  102.8   0.5   1   1   1.5e-28   1.7e-26  102.6   0.5     5   178     3   284     1   285 0.96 [subseq from] hypothetical protein jhhlp_000722 [Lomentospora prolificans]
RYP57596.1/58-355        -            298 DUF676               PF05057.14   197   1.5e-26  102.7   0.7   1   1   1.6e-28   1.8e-26  102.5   0.7     2   180     1   292     1   298 0.82 [subseq from] hypothetical protein DL769_009390 [Monosporascus sp. CRB-8-3]
XP_025358340.1/66-281    -            216 DUF676               PF05057.14   197   1.5e-26  102.7   0.0   1   1   1.7e-28     2e-26  102.4   0.0     1   195     1   215     1   216 0.90 [subseq from] alpha/beta-hydrolase, partial [Meira miltonrushii] >PWN38038.1 alpha/beta-hydrolase, partial [Meira miltonrushii]
ROW09141.1/68-365        -            298 DUF676               PF05057.14   197   1.5e-26  102.7   0.6   1   1   1.8e-28     2e-26  102.3   0.6     4   183     2   296     1   298 0.77 [subseq from] hypothetical protein VPNG_05676 [Cytospora leucostoma]
DAA73454.1/26-227        -            202 DUF676               PF05057.14   197   1.5e-26  102.7   0.8   1   1   1.5e-28   1.7e-26  102.6   0.8     3   173     1   199     1   202 0.94 [subseq from] TPA_exp: LipA and NB-ARC domain protein [Trichophyton benhamiae CBS 112371]
XP_003010869.1/247-448   -            202 DUF676               PF05057.14   197   1.5e-26  102.7   0.8   1   1   1.5e-28   1.7e-26  102.6   0.8     3   173     1   199     1   202 0.94 [subseq from] LipA and NB-ARC domain protein [Trichophyton benhamiae CBS 112371] >EFE30229.1 LipA and NB-ARC domain protein [Trichophyton benhamiae CBS 112371]
XP_007761652.1/28-264    -            237 DUF676               PF05057.14   197   1.5e-26  102.7   0.5   1   1   1.5e-28   1.7e-26  102.5   0.5     2   177     1   235     1   237 0.94 [subseq from] hypothetical protein A1O7_09474 [Cladophialophora yegresii CBS 114405] >EXJ54137.1 hypothetical protein A1O7_09474 [Cladophialophora yegresii CBS 114405]
CZR66344.1/47-238        -            192 DUF676               PF05057.14   197   1.5e-26  102.7   0.0   1   1   1.4e-28   1.7e-26  102.6   0.0     7   178     1   185     1   192 0.93 [subseq from] uncharacterized protein PAC_16245 [Phialocephala subalpina]
CVK97835.1/50-245        -            196 DUF676               PF05057.14   197   1.5e-26  102.7   0.0   1   1   1.5e-28   1.7e-26  102.5   0.0     6   179     1   195     1   196 0.95 [subseq from] uncharacterized protein FPRN_10765 [Fusarium proliferatum]
XP_001596204.1/20-262    -            243 DUF676               PF05057.14   197   1.6e-26  102.7   0.1   1   1   1.6e-28   1.9e-26  102.4   0.1     7   179     2   234     1   240 0.93 [subseq from] hypothetical protein SS1G_02421 [Sclerotinia sclerotiorum 1980 UF-70] >EDN99566.1 hypothetical protein SS1G_02421 [Sclerotinia sclerotiorum 1980 UF-70]
KLO93101.1/21-226        -            206 DUF676               PF05057.14   197   1.6e-26  102.7   0.0   1   1   1.5e-28   1.8e-26  102.5   0.0     5   182     3   206     1   206 0.95 [subseq from] Uncharacterized protein LW93_6094 [Fusarium fujikuroi]
SMR45898.1/7-315         -            309 DUF676               PF05057.14   197   1.6e-26  102.7   0.6   1   1   1.7e-28     2e-26  102.4   0.6     2   177     1   307     1   309 0.87 [subseq from] unnamed protein product [Zymoseptoria tritici ST99CH_1E4]
RFU33775.1/72-279        -            208 DUF676               PF05057.14   197   1.6e-26  102.7   0.0   1   1   1.5e-28   1.7e-26  102.6   0.0     5   186     2   204     1   208 0.94 [subseq from] hypothetical protein B7463_g2523, partial [Scytalidium lignicola]
PFH61323.1/40-308        -            269 DUF676               PF05057.14   197   1.6e-26  102.7   0.4   1   1   1.8e-28   2.1e-26  102.3   0.4     4   186     2   267     1   269 0.83 [subseq from] hypothetical protein XA68_17678 [Ophiocordyceps unilateralis]
SMY21046.1/7-315         -            309 DUF676               PF05057.14   197   1.6e-26  102.7   0.6   1   1   1.7e-28     2e-26  102.4   0.6     2   177     1   307     1   309 0.87 [subseq from] unnamed protein product [Zymoseptoria tritici ST99CH_1A5]
TGJ85233.1/32-283        -            252 DUF676               PF05057.14   197   1.6e-26  102.7   0.1   1   1   1.6e-28   1.8e-26  102.5   0.1     4   191     2   251     1   252 0.96 [subseq from] hypothetical protein E0Z10_g3561 [Xylaria hypoxylon]
RKL12882.1/63-269        -            207 DUF676               PF05057.14   197   1.6e-26  102.7   0.0   1   1   1.5e-28   1.7e-26  102.5   0.0     6   186     2   203     1   207 0.92 [subseq from] hypothetical protein BFJ70_g16102 [Fusarium oxysporum]
KFZ18369.1/40-264        -            225 DUF676               PF05057.14   197   1.6e-26  102.7   0.0   1   1   1.6e-28   1.9e-26  102.4   0.0     7   178     1   224     1   225 0.96 [subseq from] hypothetical protein V501_01261 [Pseudogymnoascus sp. VKM F-4519 (FW-2642)]
XP_011120624.1/178-372   -            195 DUF676               PF05057.14   197   1.7e-26  102.6   0.1   1   1   1.6e-28   1.8e-26  102.4   0.1     5   195     1   194     1   195 0.94 [subseq from] hypothetical protein AOL_s00075g11 [Arthrobotrys oligospora ATCC 24927] >EGX50585.1 hypothetical protein AOL_s00075g11 [Arthrobotrys oligospora ATCC 24927]
GAW13749.1/5-198         -            194 DUF676               PF05057.14   197   1.7e-26  102.6   0.0   1   1   1.6e-28   1.8e-26  102.5   0.0     7   178     1   193     1   194 0.95 [subseq from] hypothetical protein ANO14919_031380 [fungal sp. No.14919]
RKK66521.1/17-219        -            203 DUF676               PF05057.14   197   1.7e-26  102.6   0.0   1   1   1.6e-28   1.9e-26  102.4   0.0     6   180     2   202     1   203 0.95 [subseq from] hypothetical protein BFJ69_g15334 [Fusarium oxysporum]
XP_020127526.1/76-273    -            198 DUF676               PF05057.14   197   1.7e-26  102.6   0.0   1   1   1.6e-28   1.8e-26  102.5   0.0     6   185     2   193     1   198 0.95 [subseq from] ankyrin repeat protein [Diplodia corticola] >OJD31266.1 ankyrin repeat protein [Diplodia corticola]
RYP44136.1/422-719       -            298 DUF676               PF05057.14   197   1.7e-26  102.6   0.7   1   1   1.7e-28     2e-26  102.3   0.7     2   183     1   294     1   298 0.86 [subseq from] hypothetical protein DL768_009371 [Monosporascus sp. mg162]
GAQ36452.1/22-228        -            207 DUF676               PF05057.14   197   1.7e-26  102.6   0.1   1   1   1.6e-28   1.9e-26  102.4   0.1     2   183     1   206     1   207 0.93 [subseq from] LipA and NB-ARC domain protein [Aspergillus niger]
XP_025535517.1/22-228    -            207 DUF676               PF05057.14   197   1.7e-26  102.6   0.1   1   1   1.6e-28   1.9e-26  102.4   0.1     2   183     1   206     1   207 0.93 [subseq from] catalytic protein [Aspergillus costaricaensis CBS 115574] >RAK84682.1 catalytic protein [Aspergillus costaricaensis CBS 115574]
OBT60834.1/59-265        -            207 DUF676               PF05057.14   197   1.7e-26  102.6   0.0   1   1   1.7e-28     2e-26  102.4   0.0     5   180     2   201     1   206 0.94 [subseq from] hypothetical protein VE03_09921 [Pseudogymnoascus sp. 23342-1-I1]
XP_007727280.1/54-315    -            262 DUF676               PF05057.14   197   1.7e-26  102.6   0.0   1   1     2e-28   2.4e-26  102.1   0.0     4   184     2   261     1   262 0.81 [subseq from] hypothetical protein A1O1_08228 [Capronia coronata CBS 617.96] >EXJ82159.1 hypothetical protein A1O1_08228 [Capronia coronata CBS 617.96]
CUS14801.1/94-290        -            197 DUF676               PF05057.14   197   1.7e-26  102.6   0.0   1   1   1.6e-28   1.8e-26  102.4   0.0     5   183     2   192     1   197 0.93 [subseq from] unnamed protein product [Tuber aestivum]
EXK38395.1/18-220        -            203 DUF676               PF05057.14   197   1.7e-26  102.6   0.0   1   1   1.6e-28   1.9e-26  102.4   0.0     6   180     2   202     1   203 0.95 [subseq from] hypothetical protein FOMG_08793 [Fusarium oxysporum f. sp. melonis 26406]
RYP90197.1/85-383        -            299 DUF676               PF05057.14   197   1.7e-26  102.6   0.6   1   1   1.8e-28     2e-26  102.3   0.6     2   183     1   295     1   299 0.80 [subseq from] hypothetical protein DL770_003660 [Monosporascus sp. CRB-9-2]
KLU92202.1/20-287        -            268 DUF676               PF05057.14   197   1.7e-26  102.5   0.1   1   1   1.7e-28   1.9e-26  102.4   0.1     3   178     2   267     1   268 0.97 [subseq from] hypothetical protein MAPG_11148 [Magnaporthiopsis poae ATCC 64411]
OBT59155.1/45-240        -            196 DUF676               PF05057.14   197   1.7e-26  102.5   0.0   1   1   1.6e-28   1.8e-26  102.4   0.0     6   168     2   181     1   196 0.94 [subseq from] hypothetical protein VE04_00905 [Pseudogymnoascus sp. 24MN13]
EWZ37484.1/62-271        -            210 DUF676               PF05057.14   197   1.7e-26  102.5   0.8   1   1   1.7e-28     2e-26  102.3   0.8     2   195     1   209     1   210 0.97 [subseq from] triacylglycerol lipase [Fusarium oxysporum Fo47] >EWZ89845.1 triacylglycerol lipase [Fusarium oxysporum f. sp. lycopersici MN25] >PCD35338.1 hypothetical protein AU210_007914 [Fusarium oxysporum f. sp. radicis-cucumerinum] >RKL26170.1 hypothetical protein BFJ70_g12031 [Fusarium oxysporum] >RYC89835.1 hypothetical protein BFJ63_vAg7313 [Fusarium oxysporum f. sp. narcissi]
EXL56954.1/99-308        -            210 DUF676               PF05057.14   197   1.7e-26  102.5   0.8   1   1   1.7e-28     2e-26  102.3   0.8     2   195     1   209     1   210 0.97 [subseq from] triacylglycerol lipase, partial [Fusarium oxysporum f. sp. radicis-lycopersici 26381]
RKK20771.1/62-271        -            210 DUF676               PF05057.14   197   1.7e-26  102.5   0.8   1   1   1.7e-28     2e-26  102.3   0.8     2   195     1   209     1   210 0.97 [subseq from] hypothetical protein BFJ65_g7466 [Fusarium oxysporum f. sp. cepae] >RKK49989.1 hypothetical protein BFJ67_g6627 [Fusarium oxysporum f. sp. cepae] >RKK61583.1 hypothetical protein BFJ66_g1319 [Fusarium oxysporum f. sp. cepae] >RKK90150.1 hypothetical protein BFJ71_g11824 [Fusarium oxysporum] >RKL12642.1 hypothetical protein BFJ68_g7731 [Fusarium oxysporum]
XP_018240630.1/62-271    -            210 DUF676               PF05057.14   197   1.7e-26  102.5   0.8   1   1   1.7e-28     2e-26  102.3   0.8     2   195     1   209     1   210 0.97 [subseq from] triacylglycerol lipase [Fusarium oxysporum f. sp. lycopersici 4287] >EXK39533.1 triacylglycerol lipase [Fusarium oxysporum f. sp. melonis 26406] >KNB02585.1 triacylglycerol lipase [Fusarium oxysporum f. sp. lycopersici 4287]
CRK12129.1/35-231        -            197 DUF676               PF05057.14   197   1.8e-26  102.5   0.1   1   1   1.7e-28   1.9e-26  102.4   0.1     5   181     3   195     1   197 0.96 [subseq from] hypothetical protein BN1723_009615 [Verticillium longisporum]
CRK14677.1/35-231        -            197 DUF676               PF05057.14   197   1.8e-26  102.5   0.1   1   1   1.7e-28   1.9e-26  102.4   0.1     5   181     3   195     1   197 0.96 [subseq from] hypothetical protein BN1708_011202 [Verticillium longisporum]
KAA6411995.1/46-329      -            284 DUF676               PF05057.14   197   1.8e-26  102.5   0.1   1   1   3.5e-28     4e-26  101.3   0.1     3   195     1   283     1   284 0.82 [subseq from] hypothetical protein FRX48_04145 [Umbilicaria pustulata]
CEL07304.1/21-229        -            209 DUF676               PF05057.14   197   1.8e-26  102.5   0.1   1   1   1.7e-28     2e-26  102.4   0.1     2   183     1   207     1   209 0.90 [subseq from] hypothetical protein ASPCAL10466 [Aspergillus calidoustus]
TVY38557.1/40-211        -            172 DUF676               PF05057.14   197   1.8e-26  102.5   0.1   1   1   1.7e-28     2e-26  102.3   0.1     6   164     1   171     1   172 0.94 [subseq from] Protein SERAC1 [Lachnellula occidentalis]
XP_018190263.1/26-234    -            209 DUF676               PF05057.14   197   1.8e-26  102.5   0.6   1   1   1.9e-28   2.2e-26  102.2   0.6     3   170     1   203     1   208 0.93 [subseq from] hypothetical protein L228DRAFT_245695 [Xylona heveae TC161] >KZF24708.1 hypothetical protein L228DRAFT_245695 [Xylona heveae TC161]
KAA6411862.1/46-329      -            284 DUF676               PF05057.14   197   1.8e-26  102.5   0.0   1   1   2.1e-28   2.5e-26  102.0   0.0     3   195     1   283     1   284 0.91 [subseq from] hypothetical protein FRX48_04012 [Umbilicaria pustulata]
SMQ47364.1/7-315         -            309 DUF676               PF05057.14   197   1.8e-26  102.5   0.6   1   1     2e-28   2.3e-26  102.2   0.6     2   177     1   307     1   309 0.87 [subseq from] unnamed protein product [Zymoseptoria tritici ST99CH_3D7]
GAM38746.1/40-233        -            194 DUF676               PF05057.14   197   1.8e-26  102.5   0.0   1   1   1.8e-28     2e-26  102.3   0.0     6   179     2   192     1   194 0.94 [subseq from] hypothetical protein TCE0_033f09728 [Talaromyces cellulolyticus]
PCG94741.1/55-251        -            197 DUF676               PF05057.14   197   1.8e-26  102.5   0.0   1   1   1.8e-28     2e-26  102.3   0.0     5   179     2   197     1   197 0.95 [subseq from] Hypothetical protein PENO1_077000 [Penicillium sp. 'occitanis'] >PCH06846.1 hypothetical protein PENOC_022220 [Penicillium sp. 'occitanis']
RKL12042.1/41-238        -            198 DUF676               PF05057.14   197   1.8e-26  102.4   0.1   1   1   1.8e-28     2e-26  102.3   0.1     6   180     2   197     1   198 0.95 [subseq from] hypothetical protein BFJ68_g8162 [Fusarium oxysporum]
THH27656.1/126-337       -            212 DUF676               PF05057.14   197   1.9e-26  102.4   0.2   1   1   1.8e-28   2.1e-26  102.3   0.2     1   196     1   212     1   212 0.89 [subseq from] hypothetical protein EUX98_g6536 [Antrodiella citrinella]
KFY63111.1/55-277        -            223 DUF676               PF05057.14   197   1.9e-26  102.4   0.0   1   1   1.9e-28   2.1e-26  102.2   0.0     7   178     1   222     1   223 0.96 [subseq from] hypothetical protein V496_04185 [Pseudogymnoascus sp. VKM F-4515 (FW-2607)]
OBT66162.1/58-247        -            190 DUF676               PF05057.14   197   1.9e-26  102.4   0.0   1   1   1.8e-28   2.1e-26  102.3   0.0     5   178     2   189     1   190 0.94 [subseq from] hypothetical protein VE03_05055 [Pseudogymnoascus sp. 23342-1-I1]
OJJ53059.1/18-212        -            195 DUF676               PF05057.14   197   1.9e-26  102.4   0.0   1   1   1.8e-28   2.1e-26  102.3   0.0     1   180     1   192     1   195 0.93 [subseq from] hypothetical protein ASPSYDRAFT_51164 [Aspergillus sydowii CBS 593.65]
RWA03796.1/16-221        -            206 DUF676               PF05057.14   197   1.9e-26  102.4   0.0   1   1   1.8e-28   2.1e-26  102.2   0.0     4   180     1   203     1   206 0.92 [subseq from] hypothetical protein EKO27_g11309 [Xylaria grammica]
XP_024696967.1/21-226    -            206 DUF676               PF05057.14   197   1.9e-26  102.4   0.2   1   1   1.8e-28   2.1e-26  102.3   0.2     2   181     1   204     1   206 0.92 [subseq from] catalytic protein [Aspergillus campestris IBT 28561] >PKY08373.1 catalytic protein [Aspergillus campestris IBT 28561]
RDW58745.1/30-220        -            191 DUF676               PF05057.14   197   1.9e-26  102.4   0.2   1   1   1.8e-28   2.1e-26  102.2   0.2     7   179     2   190     1   191 0.94 [subseq from] hypothetical protein BP6252_13221 [Coleophoma cylindrospora]
KAE8132434.1/55-262      -            208 DUF676               PF05057.14   197   1.9e-26  102.4   0.0   1   1   1.8e-28   2.1e-26  102.3   0.0     5   186     2   204     1   208 0.93 [subseq from] Alpha/Beta hydrolase protein [Aspergillus pseudotamarii]
XP_028493603.1/161-489   -            329 DUF676               PF05057.14   197   1.9e-26  102.4   1.6   1   1   2.5e-28   2.8e-26  101.8   1.6     4   187     2   326     1   329 0.75 [subseq from] hypothetical protein D7B24_008493 [Verticillium nonalfalfae] >RNJ55445.1 hypothetical protein D7B24_008493 [Verticillium nonalfalfae]
RAK80191.1/18-212        -            195 DUF676               PF05057.14   197   1.9e-26  102.4   0.1   1   1   1.8e-28   2.1e-26  102.2   0.1     2   176     1   194     1   195 0.93 [subseq from] lipa and NB-ARC domain protein [Aspergillus fijiensis CBS 313.89]
KAE8141756.1/72-336      -            265 DUF676               PF05057.14   197   1.9e-26  102.4   0.6   1   1   2.2e-28   2.6e-26  102.0   0.6     2   182     1   261     1   264 0.83 [subseq from] hypothetical protein BDV38DRAFT_191429 [Aspergillus pseudotamarii]
OAL56151.1/26-258        -            233 DUF676               PF05057.14   197   1.9e-26  102.4   0.3   1   1   1.9e-28   2.2e-26  102.2   0.3     7   177     1   232     1   233 0.97 [subseq from] hypothetical protein IQ07DRAFT_583538 [Pyrenochaeta sp. DS3sAY3a]
OAL56153.1/26-258        -            233 DUF676               PF05057.14   197   1.9e-26  102.4   0.3   1   1   1.9e-28   2.2e-26  102.2   0.3     7   177     1   232     1   233 0.97 [subseq from] hypothetical protein IQ07DRAFT_558137 [Pyrenochaeta sp. DS3sAY3a]
XP_009545873.1/197-410   -            214 DUF676               PF05057.14   197     2e-26  102.3   0.2   1   1   1.9e-28   2.2e-26  102.2   0.2     1   196     1   214     1   214 0.92 [subseq from] lipase [Heterobasidion irregulare TC 32-1] >ETW82118.1 lipase [Heterobasidion irregulare TC 32-1]
VBB84614.1/26-263        -            238 DUF676               PF05057.14   197     2e-26  102.3   0.0   1   1     2e-28   2.4e-26  102.1   0.0     7   178     1   237     1   238 0.96 [subseq from] Putative Kinesin light chain [Podospora comata]
PUU83511.1/20-227        -            208 DUF676               PF05057.14   197     2e-26  102.3   0.0   1   1   1.9e-28   2.2e-26  102.2   0.0     4   182     2   207     1   208 0.95 [subseq from] hypothetical protein B9Z19DRAFT_1060983 [Tuber borchii]
PYI18941.1/22-216        -            195 DUF676               PF05057.14   197     2e-26  102.3   0.1   1   1   1.9e-28   2.2e-26  102.2   0.1     2   176     1   194     1   195 0.93 [subseq from] lipa and NB-ARC domain protein [Aspergillus violaceofuscus CBS 115571]
PYI35018.1/22-216        -            195 DUF676               PF05057.14   197     2e-26  102.3   0.1   1   1   1.9e-28   2.2e-26  102.2   0.1     2   176     1   194     1   195 0.93 [subseq from] lipa and NB-ARC domain protein [Aspergillus indologenus CBS 114.80]
XP_025523793.1/22-216    -            195 DUF676               PF05057.14   197     2e-26  102.3   0.1   1   1   1.9e-28   2.2e-26  102.2   0.1     2   176     1   194     1   195 0.93 [subseq from] lipa and NB-ARC domain protein [Aspergillus japonicus CBS 114.51] >RAH77899.1 lipa and NB-ARC domain protein [Aspergillus japonicus CBS 114.51]
KAA6407497.1/18-301      -            284 DUF676               PF05057.14   197     2e-26  102.3   0.0   1   1   2.5e-28   2.8e-26  101.8   0.0     3   195     1   283     1   284 0.90 [subseq from] hypothetical protein FRX48_08740 [Umbilicaria pustulata]
KAB8216172.1/72-337      -            266 DUF676               PF05057.14   197     2e-26  102.3   0.5   1   1     2e-28   2.4e-26  102.1   0.5     2   183     1   261     1   266 0.94 [subseq from] hypothetical protein BDV33DRAFT_194546 [Aspergillus novoparasiticus]
XP_018129333.1/46-242    -            197 DUF676               PF05057.14   197     2e-26  102.3   0.0   1   1   1.9e-28   2.2e-26  102.2   0.0     6   169     2   182     1   197 0.92 [subseq from] hypothetical protein VE01_05937 [Pseudogymnoascus verrucosus] >OBT95600.1 hypothetical protein VE01_05937 [Pseudogymnoascus verrucosus]
ENH62593.1/62-271        -            210 DUF676               PF05057.14   197     2e-26  102.3   0.7   1   1     2e-28   2.3e-26  102.1   0.7     3   195     2   209     1   210 0.97 [subseq from] Lipase 2 [Fusarium oxysporum f. sp. cubense race 1]
PYI16677.1/2-312         -            311 DUF676               PF05057.14   197   2.1e-26  102.3   0.1   1   1     2e-28   2.4e-26  102.1   0.1     2   179     1   308     1   311 0.96 [subseq from] hypothetical protein BO99DRAFT_216279 [Aspergillus violaceofuscus CBS 115571]
GAQ46298.1/30-228        -            199 DUF676               PF05057.14   197   2.1e-26  102.3   0.0   1   1     2e-28   2.3e-26  102.1   0.0     6   181     2   196     1   199 0.93 [subseq from] SesB [Aspergillus niger]
CRL24556.1/28-293        -            266 DUF676               PF05057.14   197   2.1e-26  102.3   0.0   1   1   2.1e-28   2.4e-26  102.1   0.0     2   183     1   263     1   266 0.91 [subseq from] unnamed protein product [Penicillium camemberti]
OTA97657.1/53-300        -            248 DUF676               PF05057.14   197   2.1e-26  102.3   0.1   1   1     2e-28   2.4e-26  102.1   0.1     4   179     2   247     1   248 0.97 [subseq from] hypothetical protein M434DRAFT_191505 [Hypoxylon sp. CO27-5]
XP_031014774.1/4-213     -            210 DUF676               PF05057.14   197   2.1e-26  102.3   0.6   1   1   2.1e-28   2.4e-26  102.1   0.6     2   195     1   209     1   210 0.97 [subseq from] uncharacterized protein FIESC28_07004 [Fusarium coffeatum] >RBR16254.1 hypothetical protein FIESC28_07004 [Fusarium coffeatum]
CRK26254.1/2-239         -            238 DUF676               PF05057.14   197   2.1e-26  102.3   0.1   1   1   2.1e-28   2.4e-26  102.1   0.1     5   191     1   238     1   238 0.94 [subseq from] hypothetical protein BN1708_014435, partial [Verticillium longisporum]
PMD22586.1/70-275        -            206 DUF676               PF05057.14   197   2.1e-26  102.2   0.0   1   1     2e-28   2.3e-26  102.1   0.0     5   186     2   202     1   206 0.93 [subseq from] hypothetical protein NA56DRAFT_91291 [Pezoloma ericae]
TGZ76403.1/41-246        -            206 DUF676               PF05057.14   197   2.2e-26  102.2   0.2   1   1   2.1e-28   2.4e-26  102.1   0.2     6   182     2   205     1   206 0.93 [subseq from] hypothetical protein EX30DRAFT_248529 [Ascodesmis nigricans]
XP_024674748.1/21-226    -            206 DUF676               PF05057.14   197   2.2e-26  102.2   0.1   1   1   2.1e-28   2.4e-26  102.1   0.1     2   181     1   204     1   206 0.93 [subseq from] catalytic protein [Aspergillus candidus] >PLB40736.1 catalytic protein [Aspergillus candidus]
RMX71811.1/2-327         -            326 DUF676               PF05057.14   197   2.2e-26  102.2   0.1   1   1   2.5e-28   2.9e-26  101.8   0.1     3   181     2   322     1   326 0.90 [subseq from] hypothetical protein D0869_15255 [Hortaea werneckii]
XP_018696473.1/3-532     -            530 DUF676               PF05057.14   197   2.2e-26  102.2   0.0   1   1   2.7e-28   3.2e-26  101.7   0.0     4   194     2   529     1   530 0.70 [subseq from] hypothetical protein AYL99_02333 [Fonsecaea erecta] >OAP63106.1 hypothetical protein AYL99_02333 [Fonsecaea erecta]
PLN78940.1/21-226        -            206 DUF676               PF05057.14   197   2.2e-26  102.2   0.2   1   1   2.1e-28   2.4e-26  102.1   0.2     2   181     1   204     1   206 0.93 [subseq from] catalytic protein [Aspergillus taichungensis]
TXC01021.1/28-237        -            210 DUF676               PF05057.14   197   2.2e-26  102.2   0.7   1   1   2.2e-28   2.5e-26  102.0   0.7     2   195     1   209     1   210 0.97 [subseq from] hypothetical protein FocTR4_00008637 [Fusarium oxysporum f. sp. cubense]
XP_031063637.1/62-271    -            210 DUF676               PF05057.14   197   2.2e-26  102.2   0.7   1   1   2.2e-28   2.5e-26  102.0   0.7     2   195     1   209     1   210 0.97 [subseq from] triacylglycerol lipase [Fusarium oxysporum f. sp. cubense tropical race 4 54006] >EMT63603.1 Lipase 2 [Fusarium oxysporum f. sp. cubense race 4] >EXM01548.1 triacylglycerol lipase [Fusarium oxysporum f. sp. cubense tropical race 4 54006]
EXM25090.1/113-317       -            205 DUF676               PF05057.14   197   2.2e-26  102.2   0.0   1   1   2.3e-28   2.7e-26  101.9   0.0     5   182     2   202     1   204 0.94 [subseq from] hypothetical protein FOTG_08061 [Fusarium oxysporum f. sp. vasinfectum 25433]
RYP32079.1/69-276        -            208 DUF676               PF05057.14   197   2.2e-26  102.2   0.1   1   1   2.1e-28   2.4e-26  102.1   0.1     5   186     2   204     1   208 0.93 [subseq from] hypothetical protein DL768_011150 [Monosporascus sp. mg162]
EPB82638.1/7-205         -            199 DUF676               PF05057.14   197   2.2e-26  102.2   0.0   1   1   2.1e-28   2.5e-26  102.0   0.0     5   194     2   198     1   199 0.92 [subseq from] hypothetical protein HMPREF1544_10623 [Mucor circinelloides f. circinelloides 1006PhL]
TCD65830.1/124-334       -            211 DUF676               PF05057.14   197   2.2e-26  102.2   0.3   1   1   2.2e-28   2.5e-26  102.0   0.3     1   196     1   211     1   211 0.92 [subseq from] hypothetical protein EIP91_002180 [Steccherinum ochraceum]
XP_015406999.1/22-230    -            209 DUF676               PF05057.14   197   2.2e-26  102.2   0.1   1   1   2.2e-28   2.5e-26  102.0   0.1     2   183     1   208     1   209 0.92 [subseq from] LipA and NB-ARC domain protein [Aspergillus nomius NRRL 13137] >KNG86076.1 LipA and NB-ARC domain protein [Aspergillus nomius NRRL 13137]
PCD31294.1/41-238        -            198 DUF676               PF05057.14   197   2.3e-26  102.1   0.1   1   1   2.2e-28   2.5e-26  102.0   0.1     6   180     2   197     1   198 0.95 [subseq from] hypothetical protein AU210_010949 [Fusarium oxysporum f. sp. radicis-cucumerinum]
RKK15194.1/41-238        -            198 DUF676               PF05057.14   197   2.3e-26  102.1   0.1   1   1   2.2e-28   2.5e-26  102.0   0.1     6   180     2   197     1   198 0.95 [subseq from] hypothetical protein BFJ65_g11734 [Fusarium oxysporum f. sp. cepae] >RKK21466.1 hypothetical protein BFJ67_g17259 [Fusarium oxysporum f. sp. cepae] >RKK23749.1 hypothetical protein BFJ66_g17381 [Fusarium oxysporum f. sp. cepae]
RKK81331.1/41-238        -            198 DUF676               PF05057.14   197   2.3e-26  102.1   0.1   1   1   2.2e-28   2.5e-26  102.0   0.1     6   180     2   197     1   198 0.95 [subseq from] hypothetical protein BFJ71_g15656 [Fusarium oxysporum]
KAA6406902.1/47-330      -            284 DUF676               PF05057.14   197   2.3e-26  102.1   0.0   1   1   2.7e-28   3.1e-26  101.7   0.0     3   195     1   283     1   284 0.90 [subseq from] Kinesin light chain [Umbilicaria pustulata]
XP_024708158.1/22-230    -            209 DUF676               PF05057.14   197   2.3e-26  102.1   0.1   1   1   2.2e-28   2.6e-26  102.0   0.1     2   184     1   207     1   209 0.91 [subseq from] lipa and NB-ARC domain protein [Aspergillus steynii IBT 23096] >PLB52856.1 lipa and NB-ARC domain protein [Aspergillus steynii IBT 23096]
XP_031082242.1/36-316    -            281 DUF676               PF05057.14   197   2.4e-26  102.1   0.0   1   1   2.4e-28   2.8e-26  101.9   0.0     6   179     2   253     1   273 0.95 [subseq from] uncharacterized protein FPRO_11239 [Fusarium proliferatum ET1] >CZR41650.1 uncharacterized protein FPRO_11239 [Fusarium proliferatum ET1]
EZF33582.1/26-227        -            202 DUF676               PF05057.14   197   2.4e-26  102.1   0.7   1   1   2.3e-28   2.6e-26  101.9   0.7     3   173     1   199     1   202 0.93 [subseq from] hypothetical protein H101_02842 [Trichophyton interdigitale H6] >KDB26818.1 hypothetical protein H109_01386 [Trichophyton interdigitale MR816]
GBF62120.1/26-227        -            202 DUF676               PF05057.14   197   2.4e-26  102.1   0.7   1   1   2.3e-28   2.6e-26  101.9   0.7     3   173     1   199     1   202 0.93 [subseq from] hypothetical protein TMEN_4653 [Trichophyton mentagrophytes]
XP_025526695.1/2-311     -            310 DUF676               PF05057.14   197   2.4e-26  102.1   0.1   1   1   2.4e-28   2.7e-26  101.9   0.1     2   178     1   307     1   310 0.96 [subseq from] hypothetical protein BO86DRAFT_315240 [Aspergillus japonicus CBS 114.51] >RAH80801.1 hypothetical protein BO86DRAFT_315240 [Aspergillus japonicus CBS 114.51]
GAW20573.1/16-221        -            206 DUF676               PF05057.14   197   2.4e-26  102.1   0.0   1   1   2.3e-28   2.7e-26  101.9   0.0     4   180     1   203     1   206 0.91 [subseq from] hypothetical protein ANO14919_100810 [fungal sp. No.14919]
KFY73630.1/66-255        -            190 DUF676               PF05057.14   197   2.4e-26  102.1   0.0   1   1   2.4e-28   2.8e-26  101.9   0.0     6   178     1   187     1   189 0.94 [subseq from] hypothetical protein V499_06282 [Pseudogymnoascus sp. VKM F-103]
APA08683.1/20-254        -            235 DUF676               PF05057.14   197   2.4e-26  102.1   0.1   1   1   2.4e-28   2.8e-26  101.9   0.1     7   178     2   233     1   235 0.93 [subseq from] hypothetical protein sscle_04g034530 [Sclerotinia sclerotiorum 1980 UF-70]
RAK79497.1/2-308         -            307 DUF676               PF05057.14   197   2.4e-26  102.1   0.2   1   1   2.4e-28   2.8e-26  101.9   0.2     2   178     1   304     1   307 0.95 [subseq from] hypothetical protein BO72DRAFT_467043 [Aspergillus fijiensis CBS 313.89]
OCK94694.1/52-254        -            203 DUF676               PF05057.14   197   2.4e-26  102.1   0.0   1   1   2.5e-28   2.9e-26  101.8   0.0     6   180     2   200     1   202 0.93 [subseq from] hypothetical protein K441DRAFT_559703 [Cenococcum geophilum 1.58]
OBT65433.1/64-252        -            189 DUF676               PF05057.14   197   2.5e-26  102.0   0.0   1   1   2.4e-28   2.7e-26  101.9   0.0     6   178     2   188     1   189 0.94 [subseq from] hypothetical protein VE03_06048 [Pseudogymnoascus sp. 23342-1-I1]
TGJ63835.1/184-378       -            195 DUF676               PF05057.14   197   2.5e-26  102.0   0.2   1   1   2.4e-28   2.8e-26  101.9   0.2     5   195     1   194     1   195 0.94 [subseq from] hypothetical protein EYR41_011725 [Arthrobotrys oligospora]
RYO85750.1/58-356        -            299 DUF676               PF05057.14   197   2.5e-26  102.0   0.6   1   1   2.5e-28   2.9e-26  101.8   0.6     2   184     1   296     1   299 0.79 [subseq from] hypothetical protein DL764_009111 [Monosporascus ibericus]
GAM89061.1/3-326         -            324 DUF676               PF05057.14   197   2.5e-26  102.0   0.3   1   1   2.6e-28     3e-26  101.8   0.3     3   194     1   323     1   324 0.93 [subseq from] hypothetical protein ANO11243_070950 [fungal sp. No.11243]
CEG03958.1/63-269        -            207 DUF676               PF05057.14   197   2.5e-26  102.0   0.0   1   1   2.4e-28   2.8e-26  101.9   0.0     6   186     2   203     1   207 0.91 [subseq from] unnamed protein product [Fusarium acuminatum CS5907]
XP_025511635.1/55-252    -            198 DUF676               PF05057.14   197   2.5e-26  102.0   0.0   1   1   2.4e-28   2.8e-26  101.8   0.0     5   179     2   197     1   198 0.89 [subseq from] hypothetical protein BO85DRAFT_491837 [Aspergillus piperis CBS 112811] >RAH53713.1 hypothetical protein BO85DRAFT_491837 [Aspergillus piperis CBS 112811]
PKC11993.1/8-201         -            194 DUF676               PF05057.14   197   2.5e-26  102.0   0.0   1   1   2.5e-28   2.8e-26  101.8   0.0     5   196     1   194     1   194 0.98 [subseq from] DUF676-domain-containing protein [Rhizophagus irregularis] >PKC67664.1 DUF676-domain-containing protein [Rhizophagus irregularis] >PKY18877.1 DUF676-domain-containing protein [Rhizophagus irregularis]
XP_025168927.1/8-201     -            194 DUF676               PF05057.14   197   2.5e-26  102.0   0.0   1   1   2.5e-28   2.8e-26  101.8   0.0     5   196     1   194     1   194 0.98 [subseq from] hypothetical protein GLOIN_2v1758225 [Rhizophagus irregularis DAOM 181602=DAOM 197198] >EXX69788.1 putative hydrolase [Rhizophagus irregularis DAOM 197198w] >GBC12884.1 lipid particle protein [Rhizophagus irregularis DAOM 181602=DAOM 197198] >POG62061.1 hypothetical protein GLOIN_2v1758225 [Rhizophagus irregularis DAOM 181602=DAOM 197198]
XP_009229698.1/73-252    -            180 DUF676               PF05057.14   197   2.6e-26  102.0   0.0   1   1   2.4e-28   2.8e-26  101.8   0.0     5   165     2   178     1   180 0.96 [subseq from] hypothetical protein GGTG_13524 [Gaeumannomyces tritici R3-111a-1] >EJT68935.1 hypothetical protein GGTG_13524 [Gaeumannomyces tritici R3-111a-1]
TFK39091.1/182-398       -            217 DUF676               PF05057.14   197   2.6e-26  102.0   0.0   1   1   2.5e-28   2.9e-26  101.8   0.0     1   196     1   217     1   217 0.92 [subseq from] Alpha/Beta hydrolase protein [Crucibulum laeve]
OAD07121.1/8-203         -            196 DUF676               PF05057.14   197   2.6e-26  102.0   0.0   1   1   2.5e-28   2.9e-26  101.8   0.0     6   194     2   195     1   196 0.95 [subseq from] hypothetical protein MUCCIDRAFT_138048 [Mucor circinelloides f. lusitanicus CBS 277.49]
XP_009218650.1/48-385    -            338 DUF676               PF05057.14   197   2.6e-26  102.0   0.6   1   1   2.6e-28   3.1e-26  101.7   0.6     8   181     3   335     1   338 0.75 [subseq from] hypothetical protein GGTG_02613 [Gaeumannomyces tritici R3-111a-1] >EJT77505.1 hypothetical protein GGTG_02613 [Gaeumannomyces tritici R3-111a-1]
EEQ85814.1/85-358        -            274 DUF676               PF05057.14   197   2.6e-26  102.0   0.0   1   1   3.2e-28   3.7e-26  101.5   0.0     4   190     2   273     1   274 0.81 [subseq from] hypothetical protein BDCG_09083 [Blastomyces dermatitidis ER-3] >EGE84993.1 hypothetical protein BDDG_07938 [Blastomyces dermatitidis ATCC 18188] >EQL34050.1 hypothetical protein BDFG_03972 [Blastomyces dermatitidis ATCC 26199]
XP_002629157.1/85-358    -            274 DUF676               PF05057.14   197   2.6e-26  102.0   0.0   1   1   3.2e-28   3.7e-26  101.5   0.0     4   190     2   273     1   274 0.81 [subseq from] conserved hypothetical protein [Blastomyces gilchristii SLH14081] >OAT03713.1 hypothetical protein BDBG_00403 [Blastomyces gilchristii SLH14081]
EKG20650.1/2-301         -            300 DUF676               PF05057.14   197   2.6e-26  101.9   0.1   1   1   2.8e-28   3.2e-26  101.7   0.1     2   176     1   291     1   299 0.73 [subseq from] PGAP1-like protein [Macrophomina phaseolina MS6]
KND86275.1/51-252        -            202 DUF676               PF05057.14   197   2.7e-26  101.9   0.0   1   1   2.5e-28   2.9e-26  101.8   0.0     5   180     2   198     1   202 0.89 [subseq from] Protein SERAC1 [Tolypocladium ophioglossoides CBS 100239]
KIA75571.1/278-535       -            258 DUF676               PF05057.14   197   2.7e-26  101.9   0.3   1   1   3.5e-28   4.1e-26  101.3   0.3     2   177     1   257     1   258 0.76 [subseq from] hypothetical protein HK57_00674 [Aspergillus ustus]
KFX48073.1/55-263        -            209 DUF676               PF05057.14   197   2.7e-26  101.9   0.0   1   1   2.8e-28   3.3e-26  101.6   0.0     5   179     2   198     1   203 0.93 [subseq from] Protein SERAC1 [Talaromyces marneffei PM1]
QGA15879.1/55-263        -            209 DUF676               PF05057.14   197   2.7e-26  101.9   0.0   1   1   2.8e-28   3.3e-26  101.6   0.0     5   179     2   198     1   203 0.93 [subseq from] hypothetical protein EYB26_003540 [Talaromyces marneffei]
OQU94314.1/3-514         -            512 DUF676               PF05057.14   197   2.7e-26  101.9   0.1   1   1   3.8e-28   4.3e-26  101.2   0.1     3   149     1   294     1   512 0.69 [subseq from] hypothetical protein CLAIMM_00680 [Cladophialophora immunda]
XP_016254020.1/3-514     -            512 DUF676               PF05057.14   197   2.7e-26  101.9   0.1   1   1   3.8e-28   4.3e-26  101.2   0.1     3   149     1   294     1   512 0.69 [subseq from] hypothetical protein, variant [Cladophialophora immunda] >KIW33804.1 hypothetical protein, variant [Cladophialophora immunda]
EGE01505.1/26-226        -            201 DUF676               PF05057.14   197   2.7e-26  101.9   0.6   1   1   2.6e-28     3e-26  101.8   0.6     3   173     1   199     1   201 0.93 [subseq from] LipA and NB-ARC domain-containing protein [Trichophyton equinum CBS 127.97]
OQV04396.1/23-229        -            207 DUF676               PF05057.14   197   2.7e-26  101.9   0.1   1   1   2.6e-28     3e-26  101.8   0.1     3   178     1   202     1   207 0.91 [subseq from] hypothetical protein CLAIMM_09286 [Cladophialophora immunda]
XP_016248946.1/23-229    -            207 DUF676               PF05057.14   197   2.7e-26  101.9   0.1   1   1   2.6e-28     3e-26  101.8   0.1     3   178     1   202     1   207 0.91 [subseq from] hypothetical protein PV07_08368 [Cladophialophora immunda] >KIW28730.1 hypothetical protein PV07_08368 [Cladophialophora immunda]
KAE8395642.1/23-229      -            207 DUF676               PF05057.14   197   2.7e-26  101.9   0.0   1   1   2.6e-28     3e-26  101.7   0.0     6   186     2   206     1   207 0.93 [subseq from] Alpha/Beta hydrolase protein [Aspergillus albertensis]
OBT62817.1/43-243        -            201 DUF676               PF05057.14   197   2.7e-26  101.9   0.0   1   1   2.5e-28   2.9e-26  101.8   0.0     4   167     2   180     1   201 0.92 [subseq from] hypothetical protein VE03_07668 [Pseudogymnoascus sp. 23342-1-I1]
OOQ83245.1/29-280        -            252 DUF676               PF05057.14   197   2.7e-26  101.9   0.1   1   1   2.9e-28   3.4e-26  101.6   0.1     2   184     1   250     1   252 0.85 [subseq from] hypothetical protein PEBR_36142 [Penicillium brasilianum]
CEJ59349.1/29-280        -            252 DUF676               PF05057.14   197   2.7e-26  101.9   0.1   1   1   2.9e-28   3.4e-26  101.6   0.1     2   184     1   250     1   252 0.85 [subseq from] hypothetical protein PMG11_07977 [Penicillium brasilianum]
OQD80373.1/24-232        -            209 DUF676               PF05057.14   197   2.7e-26  101.9   0.0   1   1   2.6e-28     3e-26  101.8   0.0     6   180     2   199     1   209 0.91 [subseq from] hypothetical protein PENANT_c036G02396 [Penicillium antarcticum]
XP_026618440.1/22-228    -            207 DUF676               PF05057.14   197   2.7e-26  101.9   0.1   1   1   2.6e-28     3e-26  101.7   0.1     2   177     1   201     1   207 0.91 [subseq from] hypothetical protein CDV56_108804 [Aspergillus thermomutatus] >RHZ66898.1 hypothetical protein CDV56_108804 [Aspergillus thermomutatus]
GAP92242.1/531-756       -            226 DUF676               PF05057.14   197   2.8e-26  101.9   0.3   1   1   2.7e-28   3.1e-26  101.7   0.3     5   178     2   225     1   226 0.94 [subseq from] putative RAS-2 protein [Rosellinia necatrix]
OBT57196.1/29-260        -            232 DUF676               PF05057.14   197   2.8e-26  101.9   0.1   1   1   2.7e-28   3.1e-26  101.7   0.1     6   177     2   231     1   232 0.95 [subseq from] hypothetical protein VE04_02389 [Pseudogymnoascus sp. 24MN13]
RHZ63118.1/22-229        -            208 DUF676               PF05057.14   197   2.8e-26  101.9   0.1   1   1   2.9e-28   3.4e-26  101.6   0.1     2   173     1   201     1   207 0.90 [subseq from] hypothetical protein CDV55_106225 [Aspergillus turcosus] >RLL99829.1 hypothetical protein CFD26_106442 [Aspergillus turcosus]
RYP61003.1/411-708       -            298 DUF676               PF05057.14   197   2.8e-26  101.9   0.7   1   1   2.9e-28   3.4e-26  101.6   0.7     2   180     1   292     1   298 0.85 [subseq from] hypothetical protein DL771_010288 [Monosporascus sp. 5C6A]
SPO32542.1/235-539       -            305 DUF676               PF05057.14   197   2.8e-26  101.9   0.1   1   1     3e-28   3.5e-26  101.5   0.1     3   195     1   304     1   305 0.91 [subseq from] related to TGL2 - triacylglycerol lipase [Ustilago trichophora]
XP_025575069.1/31-242    -            212 DUF676               PF05057.14   197   2.8e-26  101.9   0.0   1   1   2.9e-28   3.4e-26  101.6   0.0     6   182     2   200     1   211 0.93 [subseq from] hypothetical protein BO80DRAFT_425181 [Aspergillus ibericus CBS 121593] >RAL00742.1 hypothetical protein BO80DRAFT_425181 [Aspergillus ibericus CBS 121593]
KAE8358452.1/72-335      -            264 DUF676               PF05057.14   197   2.8e-26  101.8   0.5   1   1     3e-28   3.5e-26  101.5   0.5     2   182     1   261     1   264 0.85 [subseq from] hypothetical protein BDV27DRAFT_69447 [Aspergillus caelatus]
KLJ05754.1/85-356        -            272 DUF676               PF05057.14   197   2.9e-26  101.8   0.1   1   1     3e-28   3.4e-26  101.6   0.1     4   188     2   269     1   272 0.95 [subseq from] hypothetical protein EMPG_10794 [Blastomyces silverae]
XP_007708785.1/35-263    -            229 DUF676               PF05057.14   197   2.9e-26  101.8   0.0   1   1   2.9e-28   3.4e-26  101.6   0.0     7   178     1   228     1   229 0.96 [subseq from] hypothetical protein COCCADRAFT_86924, partial [Bipolaris zeicola 26-R-13] >EUC36943.1 hypothetical protein COCCADRAFT_86924, partial [Bipolaris zeicola 26-R-13]
PMD27982.1/20-216        -            197 DUF676               PF05057.14   197   2.9e-26  101.8   0.2   1   1   2.8e-28   3.2e-26  101.6   0.2     6   182     2   195     1   197 0.95 [subseq from] hypothetical protein NA56DRAFT_640701 [Pezoloma ericae]
KAE8413798.1/72-335      -            264 DUF676               PF05057.14   197   2.9e-26  101.8   0.4   1   1   3.1e-28   3.6e-26  101.5   0.4     2   182     1   261     1   264 0.88 [subseq from] hypothetical protein BDV36DRAFT_267402 [Aspergillus pseudocaelatus]
KAA6406627.1/47-330      -            284 DUF676               PF05057.14   197   2.9e-26  101.8   0.0   1   1   3.6e-28   4.2e-26  101.3   0.0     3   195     1   283     1   284 0.89 [subseq from] TPR repeat protein [Umbilicaria pustulata]
GAP91029.2/24-232        -            209 DUF676               PF05057.14   197   2.9e-26  101.8   0.2   1   1   2.9e-28   3.3e-26  101.6   0.2     6   186     2   208     1   209 0.89 [subseq from] putative cytochrome P450 [Rosellinia necatrix]
XP_014559758.1/41-269    -            229 DUF676               PF05057.14   197     3e-26  101.8   0.0   1   1     3e-28   3.4e-26  101.6   0.0     7   178     1   228     1   229 0.96 [subseq from] hypothetical protein COCVIDRAFT_91008, partial [Bipolaris victoriae FI3] >EUN30154.1 hypothetical protein COCVIDRAFT_91008, partial [Bipolaris victoriae FI3]
KXH63433.1/89-297        -            209 DUF676               PF05057.14   197     3e-26  101.8   0.0   1   1   2.8e-28   3.2e-26  101.7   0.0     5   182     2   200     1   209 0.91 [subseq from] hypothetical protein CSAL01_04547 [Colletotrichum salicis]
TVY82815.1/75-267        -            193 DUF676               PF05057.14   197     3e-26  101.8   0.0   1   1   2.9e-28   3.3e-26  101.6   0.0     6   178     2   192     1   193 0.95 [subseq from] Protein SERAC1 [Lachnellula suecica]
KXX75895.1/21-306        -            286 DUF676               PF05057.14   197     3e-26  101.8   0.2   1   1   2.9e-28   3.4e-26  101.6   0.2     3   182     1   276     1   286 0.95 [subseq from] Inversin [Madurella mycetomatis]
KXX77483.1/21-306        -            286 DUF676               PF05057.14   197     3e-26  101.8   0.2   1   1   2.9e-28   3.4e-26  101.6   0.2     3   182     1   276     1   286 0.95 [subseq from] Ankyrin repeat domain-containing protein 50 [Madurella mycetomatis]
KAB8236530.1/23-229      -            207 DUF676               PF05057.14   197     3e-26  101.7   0.0   1   1   2.9e-28   3.4e-26  101.6   0.0     6   186     2   206     1   207 0.93 [subseq from] Alpha/Beta hydrolase protein [Aspergillus alliaceus]
RYP46683.1/43-254        -            212 DUF676               PF05057.14   197   3.1e-26  101.7   0.0   1   1   2.9e-28   3.4e-26  101.6   0.0     6   182     2   203     1   212 0.90 [subseq from] hypothetical protein DL768_007155 [Monosporascus sp. mg162]
RSL65295.1/59-266        -            208 DUF676               PF05057.14   197   3.1e-26  101.7   0.1   1   1     3e-28   3.4e-26  101.6   0.1     5   183     2   202     1   208 0.93 [subseq from] hypothetical protein CEP53_003735 [Fusarium sp. AF-6]
RSM07956.1/59-266        -            208 DUF676               PF05057.14   197   3.1e-26  101.7   0.1   1   1     3e-28   3.4e-26  101.6   0.1     5   183     2   202     1   208 0.93 [subseq from] hypothetical protein CEP52_004934 [Fusarium sp. AF-4]
SPQ23018.1/51-247        -            197 DUF676               PF05057.14   197   3.2e-26  101.7   0.0   1   1     3e-28   3.5e-26  101.5   0.0     6   179     2   196     1   197 0.95 [subseq from] 6d325249-ec30-4746-b4b7-f02e825b07e9 [Thermothielavioides terrestris]
RDW94777.1/2-309         -            308 DUF676               PF05057.14   197   3.2e-26  101.7   0.0   1   1   3.5e-28     4e-26  101.3   0.0     2   187     1   305     1   307 0.94 [subseq from] hypothetical protein BP5796_00540 [Coleophoma crateriformis]
RKL29898.1/50-246        -            197 DUF676               PF05057.14   197   3.2e-26  101.7   0.0   1   1   3.1e-28   3.5e-26  101.5   0.0     6   180     1   196     1   197 0.95 [subseq from] hypothetical protein BFJ72_g11767 [Fusarium proliferatum]
KJZ69751.1/58-268        -            211 DUF676               PF05057.14   197   3.2e-26  101.7   0.2   1   1   3.1e-28   3.6e-26  101.5   0.2     6   183     2   210     1   211 0.92 [subseq from] hypothetical protein HIM_10862 [Hirsutella minnesotensis 3608]
XP_003663082.1/2-328     -            327 DUF676               PF05057.14   197   3.2e-26  101.7   0.1   1   1   3.3e-28   3.8e-26  101.4   0.1     2   194     1   327     1   327 0.93 [subseq from] hypothetical protein MYCTH_2304519 [Thermothelomyces thermophilus ATCC 42464] >AEO57837.1 hypothetical protein MYCTH_2304519 [Thermothelomyces thermophilus ATCC 42464]
XP_016645330.1/51-253    -            203 DUF676               PF05057.14   197   3.2e-26  101.7   0.0   1   1   3.4e-28   3.9e-26  101.4   0.0     3   179     1   198     1   202 0.93 [subseq from] hypothetical protein SAPIO_CDS1862 [Scedosporium apiospermum] >KEZ45531.1 hypothetical protein SAPIO_CDS1862 [Scedosporium apiospermum]
OTA77933.1/56-353        -            298 DUF676               PF05057.14   197   3.2e-26  101.6   1.0   1   1   3.3e-28   3.8e-26  101.4   1.0     3   177     1   296     1   298 0.77 [subseq from] hypothetical protein M434DRAFT_382671 [Hypoxylon sp. CO27-5]
KAB8202865.1/22-230      -            209 DUF676               PF05057.14   197   3.3e-26  101.6   0.1   1   1   3.1e-28   3.6e-26  101.5   0.1     2   183     1   208     1   209 0.92 [subseq from] lipa and NB-ARC domain protein [Aspergillus parasiticus]
KAB8221341.1/22-230      -            209 DUF676               PF05057.14   197   3.3e-26  101.6   0.1   1   1   3.1e-28   3.6e-26  101.5   0.1     2   183     1   208     1   209 0.92 [subseq from] catalytic protein [Aspergillus novoparasiticus]
KAB8241877.1/22-230      -            209 DUF676               PF05057.14   197   3.3e-26  101.6   0.1   1   1   3.1e-28   3.6e-26  101.5   0.1     2   183     1   208     1   209 0.92 [subseq from] Alpha/Beta hydrolase protein [Aspergillus parvisclerotigenus] >KAE8345201.1 hypothetical protein BDV24DRAFT_125529 [Aspergillus arachidicola]
KAB8268772.1/22-230      -            209 DUF676               PF05057.14   197   3.3e-26  101.6   0.1   1   1   3.1e-28   3.6e-26  101.5   0.1     2   183     1   208     1   209 0.92 [subseq from] catalytic protein [Aspergillus minisclerotigenes]
KAE8310053.1/22-230      -            209 DUF676               PF05057.14   197   3.3e-26  101.6   0.1   1   1   3.1e-28   3.6e-26  101.5   0.1     2   183     1   208     1   209 0.92 [subseq from] catalytic protein [Aspergillus transmontanensis]
KAE8328857.1/22-230      -            209 DUF676               PF05057.14   197   3.3e-26  101.6   0.1   1   1   3.1e-28   3.6e-26  101.5   0.1     2   183     1   208     1   209 0.92 [subseq from] catalytic protein [Aspergillus sergii]
KJK65030.1/22-230        -            209 DUF676               PF05057.14   197   3.3e-26  101.6   0.1   1   1   3.1e-28   3.6e-26  101.5   0.1     2   183     1   208     1   209 0.92 [subseq from] hypothetical protein P875_00010725 [Aspergillus parasiticus SU-1]
KOC10714.1/22-230        -            209 DUF676               PF05057.14   197   3.3e-26  101.6   0.1   1   1   3.1e-28   3.6e-26  101.5   0.1     2   183     1   208     1   209 0.92 [subseq from] LipA and NB-ARC domain protein [Aspergillus flavus AF70]
OOO10249.1/22-230        -            209 DUF676               PF05057.14   197   3.3e-26  101.6   0.1   1   1   3.1e-28   3.6e-26  101.5   0.1     2   183     1   208     1   209 0.92 [subseq from] NB-ARC domain protein [Aspergillus oryzae]
PIG81211.1/22-230        -            209 DUF676               PF05057.14   197   3.3e-26  101.6   0.1   1   1   3.1e-28   3.6e-26  101.5   0.1     2   183     1   208     1   209 0.92 [subseq from] LipA and NB-ARC domain protein [Aspergillus arachidicola]
RAQ55240.1/22-230        -            209 DUF676               PF05057.14   197   3.3e-26  101.6   0.1   1   1   3.1e-28   3.6e-26  101.5   0.1     2   183     1   208     1   209 0.92 [subseq from] LipA and NB-ARC domain protein [Aspergillus flavus]
RAQ63460.1/22-230        -            209 DUF676               PF05057.14   197   3.3e-26  101.6   0.1   1   1   3.1e-28   3.6e-26  101.5   0.1     2   183     1   208     1   209 0.92 [subseq from] LipA and NB-ARC domain protein [Aspergillus flavus] >RAQ80870.1 LipA and NB-ARC domain protein [Aspergillus flavus]
RVD81491.1/173-367       -            195 DUF676               PF05057.14   197   3.3e-26  101.6   0.1   1   1   3.1e-28   3.6e-26  101.5   0.1     5   195     1   194     1   195 0.94 [subseq from] hypothetical protein DFL_009355 [Arthrobotrys flagrans]
XP_011321042.1/34-290    -            257 DUF676               PF05057.14   197   3.3e-26  101.6   0.0   1   1   3.2e-28   3.7e-26  101.4   0.0     5   178     3   256     1   257 0.97 [subseq from] hypothetical protein FGSG_04545 [Fusarium graminearum PH-1] >ESU08543.1 hypothetical protein FGSG_04545 [Fusarium graminearum PH-1] >SCB65975.1 unnamed protein product [Fusarium graminearum]
KFX87045.1/2531-2764     -            234 DUF676               PF05057.14   197   3.3e-26  101.6   0.0   1   1   3.2e-28   3.7e-26  101.5   0.0     6   176     2   232     1   234 0.95 [subseq from] hypothetical protein V490_08594 [Pseudogymnoascus sp. VKM F-3557]
EYB27866.1/34-290        -            257 DUF676               PF05057.14   197   3.3e-26  101.6   0.0   1   1   3.2e-28   3.7e-26  101.4   0.0     5   178     3   256     1   257 0.97 [subseq from] hypothetical protein FG05_04545 [Fusarium graminearum]
KAA6414598.1/40-323      -            284 DUF676               PF05057.14   197   3.3e-26  101.6   0.0   1   1   4.2e-28   4.8e-26  101.1   0.0     3   195     1   283     1   284 0.87 [subseq from] hypothetical protein FRX48_01348 [Umbilicaria pustulata]
OIW34838.1/100-297       -            198 DUF676               PF05057.14   197   3.3e-26  101.6   0.1   1   1   3.2e-28   3.7e-26  101.5   0.1     6   180     2   196     1   198 0.94 [subseq from] hypothetical protein CONLIGDRAFT_27043 [Coniochaeta ligniaria NRRL 30616]
RMY53229.1/2-326         -            325 DUF676               PF05057.14   197   3.3e-26  101.6   0.1   1   1   3.7e-28   4.3e-26  101.2   0.1     3   181     2   321     1   325 0.89 [subseq from] hypothetical protein D0863_14017 [Hortaea werneckii]
KAA6408006.1/21-304      -            284 DUF676               PF05057.14   197   3.4e-26  101.6   0.0   1   1   4.1e-28   4.8e-26  101.1   0.0     3   195     1   283     1   284 0.89 [subseq from] hypothetical protein FRX48_08357 [Umbilicaria pustulata]
KAA6410372.1/21-304      -            284 DUF676               PF05057.14   197   3.4e-26  101.6   0.0   1   1   4.1e-28   4.8e-26  101.1   0.0     3   195     1   283     1   284 0.89 [subseq from] hypothetical protein FRX48_05793 [Umbilicaria pustulata]
TIA92326.1/36-281        -            246 DUF676               PF05057.14   197   3.4e-26  101.6   0.0   1   1     4e-28   4.6e-26  101.2   0.0     1   195     1   245     1   246 0.85 [subseq from] hypothetical protein E3P99_00622 [Wallemia hederae]
XP_007878306.1/243-568   -            326 DUF676               PF05057.14   197   3.4e-26  101.6   0.0   1   1   4.3e-28     5e-26  101.0   0.0     3   196     1   326     1   326 0.83 [subseq from] hypothetical protein PFL1_02599 [Anthracocystis flocculosa PF-1] >EPQ29927.1 hypothetical protein PFL1_02599 [Anthracocystis flocculosa PF-1] >SPO37235.1 related to TGL2 - triacylglycerol lipase [Anthracocystis flocculosa]
KIL96274.1/66-275        -            210 DUF676               PF05057.14   197   3.4e-26  101.6   0.4   1   1   3.4e-28   3.9e-26  101.4   0.4     2   195     1   209     1   210 0.97 [subseq from] triacylglycerol lipase [Fusarium avenaceum]
RKK17486.1/55-265        -            211 DUF676               PF05057.14   197   3.5e-26  101.5   0.0   1   1   3.3e-28   3.8e-26  101.4   0.0     5   180     2   200     1   211 0.94 [subseq from] hypothetical protein BFJ65_g7820 [Fusarium oxysporum f. sp. cepae] >RKK64520.1 hypothetical protein BFJ67_g477 [Fusarium oxysporum f. sp. cepae]
RKK62225.1/55-265        -            211 DUF676               PF05057.14   197   3.5e-26  101.5   0.0   1   1   3.3e-28   3.8e-26  101.4   0.0     5   180     2   200     1   211 0.94 [subseq from] hypothetical protein BFJ66_g1032 [Fusarium oxysporum f. sp. cepae]
OCL04801.1/76-301        -            226 DUF676               PF05057.14   197   3.5e-26  101.5   0.0   1   1   3.5e-28   4.1e-26  101.3   0.0     5   178     2   225     1   226 0.96 [subseq from] hypothetical protein AOQ84DRAFT_441863 [Glonium stellatum]
XP_003175097.1/26-227    -            202 DUF676               PF05057.14   197   3.5e-26  101.5   0.9   1   1   3.4e-28   3.9e-26  101.4   0.9     3   173     1   199     1   202 0.92 [subseq from] LipA and NB-ARC domain-containing protein [Nannizzia gypsea CBS 118893] >EFQ99614.1 LipA and NB-ARC domain-containing protein [Nannizzia gypsea CBS 118893]
XP_023094004.1/72-336    -            265 DUF676               PF05057.14   197   3.5e-26  101.5   0.7   1   1   3.6e-28   4.1e-26  101.3   0.7     2   183     1   260     1   265 0.92 [subseq from] unnamed protein product [Aspergillus oryzae RIB40] >BAE65944.1 unnamed protein product [Aspergillus oryzae RIB40] >EIT82386.1 hypothetical protein Ao3042_00450 [Aspergillus oryzae 3.042] >KDE81879.1 hypothetical protein AO1008_08560 [Aspergillus oryzae 100-8]
XP_006693173.1/2-312     -            311 DUF676               PF05057.14   197   3.5e-26  101.5   0.1   1   1   3.6e-28   4.1e-26  101.3   0.1     2   194     1   311     1   311 0.93 [subseq from] hypothetical protein CTHT_0027150 [Chaetomium thermophilum var. thermophilum DSM 1495] >EGS20877.1 hypothetical protein CTHT_0027150 [Chaetomium thermophilum var. thermophilum DSM 1495]
XP_001239419.2/2-314     -            313 DUF676               PF05057.14   197   3.6e-26  101.5   0.4   1   1   3.5e-28   4.1e-26  101.3   0.4     2   179     1   310     1   313 0.84 [subseq from] hypothetical protein CIMG_09040 [Coccidioides immitis RS] >EAS27836.2 hypothetical protein CIMG_09040 [Coccidioides immitis RS] >KMP08620.1 hypothetical protein CIRG_08301 [Coccidioides immitis RMSCC 2394] >KMU78623.1 hypothetical protein CISG_01663 [Coccidioides immitis RMSCC 3703]
PKR97149.1/4-318         -            315 DUF676               PF05057.14   197   3.6e-26  101.5   0.1   1   1   4.3e-28   4.9e-26  101.1   0.1     2   178     1   311     1   314 0.89 [subseq from] hypothetical protein BST61_czeina74g000160 [Cercospora zeina]
XP_006960604.1/46-280    -            235 DUF676               PF05057.14   197   3.6e-26  101.5   0.1   1   1     4e-28   4.6e-26  101.2   0.1     1   195     1   234     1   235 0.85 [subseq from] alpha/beta-hydrolase [Wallemia mellicola CBS 633.66] >EIM19328.1 alpha/beta-hydrolase [Wallemia mellicola CBS 633.66]
ENH67247.1/28-263        -            236 DUF676               PF05057.14   197   3.7e-26  101.5   0.0   1   1   3.4e-28     4e-26  101.4   0.0     2   149     1   193     1   236 0.77 [subseq from] hypothetical protein FOC1_g10007021 [Fusarium oxysporum f. sp. cubense race 1]
KAA6410773.1/47-330      -            284 DUF676               PF05057.14   197   3.7e-26  101.5   0.0   1   1   4.5e-28   5.2e-26  101.0   0.0     3   195     1   283     1   284 0.89 [subseq from] hypothetical protein FRX48_05083 [Umbilicaria pustulata]
OTA23206.1/2-309         -            308 DUF676               PF05057.14   197   3.7e-26  101.5   0.1   1   1   4.1e-28   4.8e-26  101.1   0.1     3   181     2   304     1   308 0.88 [subseq from] hypothetical protein BTJ68_14154 [Hortaea werneckii EXF-2000]
XP_007785925.1/57-254    -            198 DUF676               PF05057.14   197   3.7e-26  101.4   0.0   1   1   3.6e-28   4.2e-26  101.3   0.0     6   179     2   197     1   198 0.96 [subseq from] hypothetical protein EPUS_02252 [Endocarpon pusillum Z07020] >ERF76713.1 hypothetical protein EPUS_02252 [Endocarpon pusillum Z07020]
PWI67767.1/28-248        -            221 DUF676               PF05057.14   197   3.7e-26  101.4   0.0   1   1   3.7e-28   4.3e-26  101.3   0.0     7   177     1   220     1   221 0.97 [subseq from] hypothetical protein PCL_02688 [Purpureocillium lilacinum]
EWZ36204.1/49-236        -            188 DUF676               PF05057.14   197   3.8e-26  101.4   0.0   1   1     4e-28   4.6e-26  101.1   0.0     6   178     2   184     1   186 0.93 [subseq from] hypothetical protein FOZG_11945 [Fusarium oxysporum Fo47]
TPX20538.1/2-314         -            313 DUF676               PF05057.14   197   3.8e-26  101.4   0.4   1   1   3.8e-28   4.4e-26  101.2   0.4     2   179     1   310     1   313 0.85 [subseq from] hypothetical protein DIZ76_016430 [Coccidioides immitis]
KMU87439.1/2-314         -            313 DUF676               PF05057.14   197   3.8e-26  101.4   0.4   1   1   3.8e-28   4.4e-26  101.2   0.4     2   179     1   310     1   313 0.85 [subseq from] hypothetical protein CIHG_05234 [Coccidioides immitis H538.4]
XP_007733489.1/3-290     -            288 DUF676               PF05057.14   197   3.9e-26  101.4   0.8   1   1   3.8e-28   4.4e-26  101.2   0.8     3   134     1   205     1   269 0.89 [subseq from] hypothetical protein A1O3_05173 [Capronia epimyces CBS 606.96] >EXJ84504.1 hypothetical protein A1O3_05173 [Capronia epimyces CBS 606.96]
KXX75555.1/2-323         -            322 DUF676               PF05057.14   197   3.9e-26  101.4   0.1   1   1   4.1e-28   4.7e-26  101.1   0.1     2   194     1   322     1   322 0.90 [subseq from] hypothetical protein MMYC01_207621 [Madurella mycetomatis]
KAB8257786.1/22-230      -            209 DUF676               PF05057.14   197   3.9e-26  101.4   0.1   1   1   3.8e-28   4.4e-26  101.2   0.1     2   183     1   208     1   209 0.92 [subseq from] lipa and NB-ARC domain protein [Aspergillus nomius]
KAE8401699.1/22-230      -            209 DUF676               PF05057.14   197   3.9e-26  101.4   0.1   1   1   3.8e-28   4.4e-26  101.2   0.1     2   183     1   208     1   209 0.92 [subseq from] Alpha/Beta hydrolase protein [Aspergillus pseudonomius]
OQE92903.1/65-270        -            206 DUF676               PF05057.14   197   3.9e-26  101.4   0.0   1   1     4e-28   4.7e-26  101.1   0.0     6   180     2   201     1   205 0.96 [subseq from] hypothetical protein PENNAL_c0006G03776 [Penicillium nalgiovense]
EKD00119.1/131-350       -            220 DUF676               PF05057.14   197   3.9e-26  101.4   0.0   1   1   4.1e-28   4.7e-26  101.1   0.0     6   196     4   220     1   220 0.94 [subseq from] hypothetical protein A1Q2_05582 [Trichosporon asahii var. asahii CBS 8904]
XP_014176662.1/131-350   -            220 DUF676               PF05057.14   197   3.9e-26  101.4   0.0   1   1   4.1e-28   4.7e-26  101.1   0.0     6   196     4   220     1   220 0.94 [subseq from] hypothetical protein A1Q1_05978 [Trichosporon asahii var. asahii CBS 2479] >EJT45532.1 hypothetical protein A1Q1_05978 [Trichosporon asahii var. asahii CBS 2479]
KUL83945.1/18-232        -            215 DUF676               PF05057.14   197     4e-26  101.4   0.0   1   1   3.9e-28   4.5e-26  101.2   0.0     1   186     1   214     1   215 0.94 [subseq from] hypothetical protein ZTR_06844 [Talaromyces verruculosus]
CEJ59131.1/56-263        -            208 DUF676               PF05057.14   197     4e-26  101.3   0.0   1   1   3.8e-28   4.4e-26  101.2   0.0     5   185     2   204     1   208 0.94 [subseq from] hypothetical protein PMG11_07766 [Penicillium brasilianum]
ORY08034.1/26-248        -            223 DUF676               PF05057.14   197     4e-26  101.3   0.1   1   1     4e-28   4.6e-26  101.1   0.1     7   178     1   222     1   223 0.96 [subseq from] hypothetical protein BCR34DRAFT_542277 [Clohesyomyces aquaticus]
CCX11664.1/44-249        -            206 DUF676               PF05057.14   197     4e-26  101.3   0.0   1   1   3.9e-28   4.5e-26  101.2   0.0     4   180     2   205     1   206 0.94 [subseq from] Similar to Protein SERAC1; acc. no. Q96JX3 [Pyronema omphalodes CBS 100304]
EXM19963.1/16-219        -            204 DUF676               PF05057.14   197     4e-26  101.3   0.0   1   1   3.9e-28   4.5e-26  101.2   0.0     4   180     1   203     1   204 0.95 [subseq from] hypothetical protein FOTG_11990 [Fusarium oxysporum f. sp. vasinfectum 25433]
XP_002792979.1/86-352    -            267 DUF676               PF05057.14   197   4.1e-26  101.3   0.1   1   1   4.6e-28   5.3e-26  101.0   0.1     4   185     2   266     1   267 0.81 [subseq from] hypothetical protein PAAG_05115 [Paracoccidioides lutzii Pb01] >EEH34066.1 hypothetical protein PAAG_05115 [Paracoccidioides lutzii Pb01]
KFZ07221.1/44-249        -            206 DUF676               PF05057.14   197   4.1e-26  101.3   0.0   1   1   3.9e-28   4.5e-26  101.2   0.0     5   180     2   201     1   206 0.95 [subseq from] hypothetical protein V501_06676 [Pseudogymnoascus sp. VKM F-4519 (FW-2642)]
KAB5515379.1/50-260      -            211 DUF676               PF05057.14   197   4.1e-26  101.3   0.0   1   1   3.9e-28   4.5e-26  101.2   0.0     3   180     1   201     1   211 0.92 [subseq from] P-loop containing nucleoside triphosphate hydrolase protein, partial [Coniochaeta sp. 2T2.1]
RMZ77521.1/73-328        -            256 DUF676               PF05057.14   197   4.1e-26  101.3   0.8   1   1   4.3e-28   4.9e-26  101.1   0.8     2   177     1   255     1   256 0.80 [subseq from] hypothetical protein DV737_g4362, partial [Chaetothyriales sp. CBS 132003]
KAE8443681.1/36-238      -            203 DUF676               PF05057.14   197   4.2e-26  101.3   0.1   1   1   4.4e-28     5e-26  101.0   0.1     6   179     1   201     1   202 0.96 [subseq from] hypothetical protein EG329_001453 [Venturia inaequalis]
OJZ89550.1/22-228        -            207 DUF676               PF05057.14   197   4.2e-26  101.3   0.1   1   1     4e-28   4.7e-26  101.1   0.1     2   183     1   206     1   207 0.93 [subseq from] hypothetical protein ASPFODRAFT_58253 [Aspergillus luchuensis CBS 106.47]
XP_025479022.1/22-228    -            207 DUF676               PF05057.14   197   4.2e-26  101.3   0.1   1   1     4e-28   4.7e-26  101.1   0.1     2   183     1   206     1   207 0.93 [subseq from] catalytic protein [Aspergillus neoniger CBS 115656] >PYH33544.1 catalytic protein [Aspergillus neoniger CBS 115656]
XP_025518251.1/22-228    -            207 DUF676               PF05057.14   197   4.2e-26  101.3   0.1   1   1     4e-28   4.7e-26  101.1   0.1     2   183     1   206     1   207 0.93 [subseq from] catalytic protein [Aspergillus piperis CBS 112811] >RAH60329.1 catalytic protein [Aspergillus piperis CBS 112811]
RMY81438.1/2-326         -            325 DUF676               PF05057.14   197   4.3e-26  101.3   0.1   1   1     5e-28   5.8e-26  100.8   0.1     3   181     2   321     1   325 0.88 [subseq from] hypothetical protein D0861_08306 [Hortaea werneckii]
OAX78989.1/28-228        -            201 DUF676               PF05057.14   197   4.3e-26  101.3   0.1   1   1   4.1e-28   4.7e-26  101.1   0.1     4   175     2   197     1   201 0.92 [subseq from] hypothetical protein ACJ72_06697 [Emmonsia sp. CAC-2015a]
KFZ01516.1/31-229        -            199 DUF676               PF05057.14   197   4.3e-26  101.2   0.0   1   1     4e-28   4.6e-26  101.2   0.0     6   167     2   178     1   199 0.93 [subseq from] hypothetical protein V500_00731 [Pseudogymnoascus sp. VKM F-4518 (FW-2643)]
XP_028483243.1/2-310     -            309 DUF676               PF05057.14   197   4.3e-26  101.2   0.2   1   1   4.4e-28   5.1e-26  101.0   0.2     2   177     1   307     1   309 0.93 [subseq from] hypothetical protein C8Q69DRAFT_474134 [Byssochlamys spectabilis] >RWQ93598.1 hypothetical protein C8Q69DRAFT_474134 [Byssochlamys spectabilis]
VBB80532.1/94-301        -            208 DUF676               PF05057.14   197   4.3e-26  101.2   0.1   1   1   4.3e-28     5e-26  101.0   0.1     3   194     2   207     1   208 0.93 [subseq from] Putative Lipase [Podospora comata]
XP_001903948.1/94-301    -            208 DUF676               PF05057.14   197   4.3e-26  101.2   0.1   1   1   4.3e-28     5e-26  101.0   0.1     3   194     2   207     1   208 0.93 [subseq from] uncharacterized protein PODANS_4_2940 [Podospora anserina S mat+] >CAP61725.1 unnamed protein product [Podospora anserina S mat+] >CDP28073.1 Putative Lipase [Podospora anserina S mat+]
XP_002484802.1/2-313     -            312 DUF676               PF05057.14   197   4.3e-26  101.2   0.1   1   1   5.2e-28     6e-26  100.8   0.1     2   178     1   306     1   310 0.85 [subseq from] conserved hypothetical protein [Talaromyces stipitatus ATCC 10500] >EED14849.1 conserved hypothetical protein [Talaromyces stipitatus ATCC 10500]
XP_024726263.1/53-254    -            202 DUF676               PF05057.14   197   4.3e-26  101.2   0.0   1   1   4.2e-28   4.8e-26  101.1   0.0     5   184     2   199     1   202 0.90 [subseq from] hypothetical protein K444DRAFT_549306 [Hyaloscypha bicolor E] >PMD49359.1 hypothetical protein K444DRAFT_549306 [Hyaloscypha bicolor E]
KAE8161064.1/22-230      -            209 DUF676               PF05057.14   197   4.4e-26  101.2   0.2   1   1   4.3e-28   4.9e-26  101.1   0.2     2   183     1   208     1   209 0.92 [subseq from] Alpha/Beta hydrolase protein [Aspergillus tamarii]
KAE8366805.1/22-230      -            209 DUF676               PF05057.14   197   4.4e-26  101.2   0.2   1   1   4.3e-28   4.9e-26  101.1   0.2     2   183     1   208     1   209 0.92 [subseq from] catalytic protein [Aspergillus caelatus]
KAE8421858.1/22-230      -            209 DUF676               PF05057.14   197   4.4e-26  101.2   0.2   1   1   4.3e-28   4.9e-26  101.1   0.2     2   183     1   208     1   209 0.92 [subseq from] catalytic protein [Aspergillus pseudocaelatus]
KAA6410089.1/47-330      -            284 DUF676               PF05057.14   197   4.4e-26  101.2   0.0   1   1   5.8e-28   6.7e-26  100.6   0.0     3   195     1   283     1   284 0.83 [subseq from] nb-arc and tpr domain [Umbilicaria pustulata]
RMJ24686.1/2-324         -            323 DUF676               PF05057.14   197   4.4e-26  101.2   0.2   1   1   4.8e-28   5.5e-26  100.9   0.2     2   185     1   317     1   323 0.85 [subseq from] hypothetical protein PHISP_04450 [Phialosimplex sp. HF37]
KFZ07158.1/62-250        -            189 DUF676               PF05057.14   197   4.4e-26  101.2   0.0   1   1   4.3e-28     5e-26  101.0   0.0     6   178     2   188     1   189 0.94 [subseq from] hypothetical protein V501_06717 [Pseudogymnoascus sp. VKM F-4519 (FW-2642)]
OBT58010.1/62-250        -            189 DUF676               PF05057.14   197   4.4e-26  101.2   0.0   1   1   4.3e-28     5e-26  101.0   0.0     6   178     2   188     1   189 0.94 [subseq from] hypothetical protein VE04_02552 [Pseudogymnoascus sp. 24MN13]
OBT58021.1/62-250        -            189 DUF676               PF05057.14   197   4.4e-26  101.2   0.0   1   1   4.3e-28     5e-26  101.0   0.0     6   178     2   188     1   189 0.94 [subseq from] hypothetical protein VE04_02531 [Pseudogymnoascus sp. 24MN13]
PVH68527.1/38-267        -            230 DUF676               PF05057.14   197   4.4e-26  101.2   0.0   1   1   4.3e-28     5e-26  101.0   0.0     6   176     1   229     1   230 0.95 [subseq from] hypothetical protein DL98DRAFT_542347 [Cadophora sp. DSE1049]
OBT46410.1/35-240        -            206 DUF676               PF05057.14   197   4.5e-26  101.2   0.0   1   1   4.3e-28     5e-26  101.0   0.0     5   181     2   204     1   206 0.94 [subseq from] hypothetical protein VE00_03376 [Pseudogymnoascus sp. WSF 3629]
RHZ71824.1/3-310         -            308 DUF676               PF05057.14   197   4.5e-26  101.2   0.1   1   1   4.6e-28   5.3e-26  101.0   0.1     3   178     1   305     1   308 0.87 [subseq from] hypothetical protein CDV55_108366 [Aspergillus turcosus] >RLL97521.1 hypothetical protein CFD26_103759 [Aspergillus turcosus]
RMY79782.1/2-327         -            326 DUF676               PF05057.14   197   4.5e-26  101.2   0.1   1   1   5.1e-28   5.9e-26  100.8   0.1     3   181     2   322     1   326 0.89 [subseq from] hypothetical protein D0862_13032 [Hortaea werneckii]
KJZ70321.1/68-270        -            203 DUF676               PF05057.14   197   4.5e-26  101.2   0.0   1   1   4.3e-28     5e-26  101.0   0.0     5   180     2   198     1   203 0.94 [subseq from] hypothetical protein HIM_10289 [Hirsutella minnesotensis 3608]
PKK76344.1/8-201         -            194 DUF676               PF05057.14   197   4.6e-26  101.2   0.0   1   1   4.4e-28   5.1e-26  101.0   0.0     5   196     1   194     1   194 0.98 [subseq from] DUF676-domain-containing protein [Rhizophagus irregularis] >PKY43048.1 DUF676-domain-containing protein [Rhizophagus irregularis]
RMX93867.1/2-327         -            326 DUF676               PF05057.14   197   4.6e-26  101.2   0.1   1   1   5.2e-28   5.9e-26  100.8   0.1     3   181     2   322     1   326 0.89 [subseq from] hypothetical protein D0867_14056 [Hortaea werneckii] >RMX94134.1 hypothetical protein D0868_12464 [Hortaea werneckii] >RMY18367.1 hypothetical protein D0866_13196 [Hortaea werneckii]
XP_016643364.1/24-230    -            207 DUF676               PF05057.14   197   4.6e-26  101.2   0.1   1   1   4.4e-28   5.1e-26  101.0   0.1     5   185     2   207     1   207 0.91 [subseq from] hypothetical protein SAPIO_CDS4487 [Scedosporium apiospermum] >KEZ43565.1 hypothetical protein SAPIO_CDS4487 [Scedosporium apiospermum]
OBT53555.1/24-264        -            241 DUF676               PF05057.14   197   4.6e-26  101.2   0.0   1   1   4.8e-28   5.5e-26  100.9   0.0     6   178     2   236     1   240 0.96 [subseq from] hypothetical protein VE04_06749 [Pseudogymnoascus sp. 24MN13]
GAD95068.1/43-350        -            308 DUF676               PF05057.14   197   4.6e-26  101.2   0.1   1   1   4.6e-28   5.3e-26  101.0   0.1     2   177     1   306     1   308 0.93 [subseq from] conserved hypothetical protein [Byssochlamys spectabilis No. 5]
EWZ31681.1/41-238        -            198 DUF676               PF05057.14   197   4.6e-26  101.2   0.1   1   1   4.4e-28   5.1e-26  101.0   0.1     6   180     2   197     1   198 0.95 [subseq from] hypothetical protein FOZG_14797 [Fusarium oxysporum Fo47] >EWZ94265.1 hypothetical protein FOWG_04621 [Fusarium oxysporum f. sp. lycopersici MN25] >RKL19105.1 hypothetical protein BFJ70_g14041 [Fusarium oxysporum]
KAA6406881.1/33-224      -            192 DUF676               PF05057.14   197   4.7e-26  101.1   0.2   1   1   4.5e-28   5.2e-26  101.0   0.2     5   191     2   191     1   192 0.92 [subseq from] lipase serine esterase [Umbilicaria pustulata]
OQD75819.1/29-282        -            254 DUF676               PF05057.14   197   4.8e-26  101.1   0.1   1   1   5.4e-28   6.3e-26  100.7   0.1     4   186     2   253     1   254 0.77 [subseq from] hypothetical protein PENDEC_c006G04127 [Penicillium decumbens]
EWZ94205.1/35-317        -            283 DUF676               PF05057.14   197   4.8e-26  101.1   0.1   1   1   4.9e-28   5.7e-26  100.9   0.1     5   179     2   255     1   275 0.96 [subseq from] hypothetical protein FOWG_04572 [Fusarium oxysporum f. sp. lycopersici MN25]
KFY85099.1/62-253        -            192 DUF676               PF05057.14   197   4.8e-26  101.1   0.0   1   1   4.6e-28   5.3e-26  100.9   0.0     6   179     2   189     1   192 0.94 [subseq from] hypothetical protein V500_08705 [Pseudogymnoascus sp. VKM F-4518 (FW-2643)]
CVL12298.1/50-240        -            191 DUF676               PF05057.14   197   4.8e-26  101.1   0.2   1   1   4.9e-28   5.6e-26  100.9   0.2     5   178     2   188     1   190 0.90 [subseq from] uncharacterized protein FPRN_07052 [Fusarium proliferatum]
RMY51539.1/2-327         -            326 DUF676               PF05057.14   197   4.9e-26  101.1   0.1   1   1   5.6e-28   6.5e-26  100.7   0.1     3   181     2   322     1   326 0.90 [subseq from] hypothetical protein D0863_14554 [Hortaea werneckii]
XP_013278365.1/23-229    -            207 DUF676               PF05057.14   197   4.9e-26  101.1   0.1   1   1   4.7e-28   5.4e-26  100.9   0.1     3   178     1   202     1   207 0.91 [subseq from] hypothetical protein Z517_11327 [Fonsecaea pedrosoi CBS 271.37] >KIW74557.1 hypothetical protein Z517_11327 [Fonsecaea pedrosoi CBS 271.37]
GAQ10743.1/3-320         -            318 DUF676               PF05057.14   197     5e-26  101.0   0.1   1   1   5.1e-28   5.9e-26  100.8   0.1     3   178     1   317     1   318 0.89 [subseq from] hypothetical protein ALT_8064 [Aspergillus lentulus]
CVK97758.1/17-221        -            205 DUF676               PF05057.14   197     5e-26  101.0   0.0   1   1   4.8e-28   5.6e-26  100.9   0.0     6   182     2   204     1   205 0.96 [subseq from] uncharacterized protein FPRN_10842 [Fusarium proliferatum]
XP_018039952.1/2-309     -            308 DUF676               PF05057.14   197     5e-26  101.0   0.4   1   1   5.5e-28   6.4e-26  100.7   0.4     2   180     1   302     1   308 0.84 [subseq from] hypothetical protein CC84DRAFT_1160713 [Paraphaeosphaeria sporulosa] >OAG09587.1 hypothetical protein CC84DRAFT_1160713 [Paraphaeosphaeria sporulosa]
KIL89240.1/35-233        -            199 DUF676               PF05057.14   197   5.1e-26  101.0   0.0   1   1   4.9e-28   5.6e-26  100.9   0.0     6   181     2   198     1   199 0.95 [subseq from] hypothetical protein FAVG1_07634 [Fusarium avenaceum]
XP_009153083.1/3-238     -            236 DUF676               PF05057.14   197   5.1e-26  101.0   0.7   1   1   4.7e-28   5.4e-26  100.9   0.7     3   160     1   217     1   236 0.87 [subseq from] hypothetical protein HMPREF1120_00833 [Exophiala dermatitidis NIH/UT8656] >XP_009153084.1 hypothetical protein, variant [Exophiala dermatitidis NIH/UT8656] >EHY52622.1 hypothetical protein, variant [Exophiala dermatitidis NIH/UT8656] >EHY52623.1 hypothetical protein HMPREF1120_00833 [Exophiala dermatitidis NIH/UT8656]
EXL42868.1/18-220        -            203 DUF676               PF05057.14   197   5.1e-26  101.0   0.0   1   1   4.9e-28   5.7e-26  100.9   0.0     6   180     2   202     1   203 0.95 [subseq from] hypothetical protein FOCG_14436 [Fusarium oxysporum f. sp. radicis-lycopersici 26381]
XP_016213343.1/2-299     -            298 DUF676               PF05057.14   197   5.1e-26  101.0   0.1   1   1   5.7e-28   6.6e-26  100.6   0.1     2   177     1   292     1   298 0.77 [subseq from] hypothetical protein PV09_05242 [Verruconis gallopava] >KIW03474.1 hypothetical protein PV09_05242 [Verruconis gallopava]
RMY43894.1/2-327         -            326 DUF676               PF05057.14   197   5.1e-26  101.0   0.1   1   1   5.8e-28   6.6e-26  100.6   0.1     3   181     2   322     1   326 0.90 [subseq from] hypothetical protein D0865_10927 [Hortaea werneckii]
OJJ76094.1/22-228        -            207 DUF676               PF05057.14   197   5.1e-26  101.0   0.0   1   1     5e-28   5.7e-26  100.8   0.0     2   183     1   206     1   207 0.90 [subseq from] hypothetical protein ASPBRDRAFT_117311 [Aspergillus brasiliensis CBS 101740]
XP_026612502.1/19-213    -            195 DUF676               PF05057.14   197   5.1e-26  101.0   0.1   1   1   4.9e-28   5.7e-26  100.8   0.1     2   176     1   194     1   195 0.92 [subseq from] hypothetical protein CDV56_100409 [Aspergillus thermomutatus] >RHZ49822.1 hypothetical protein CDV56_100409 [Aspergillus thermomutatus]
RMJ14661.1/59-266        -            208 DUF676               PF05057.14   197   5.1e-26  101.0   0.1   1   1   4.9e-28   5.6e-26  100.9   0.1     5   183     2   202     1   208 0.93 [subseq from] hypothetical protein CDV36_005663 [Fusarium sp. AF-12] >RSL84752.1 hypothetical protein CEP51_003721 [Fusarium sp. AF-3] >RTE76549.1 hypothetical protein BHE90_008976 [Fusarium euwallaceae]
RSM07150.1/59-266        -            208 DUF676               PF05057.14   197   5.1e-26  101.0   0.1   1   1   4.9e-28   5.6e-26  100.9   0.1     5   183     2   202     1   208 0.93 [subseq from] hypothetical protein CDV31_008799 [Fusarium ambrosium]
EMT63860.1/90-276        -            187 DUF676               PF05057.14   197   5.2e-26  101.0   1.5   1   1   5.2e-28     6e-26  100.8   1.5     3   148     1   152     1   184 0.90 [subseq from] Reticulocyte-binding protein 2 like protein a [Fusarium oxysporum f. sp. cubense race 4]
KAE8371208.1/22-230      -            209 DUF676               PF05057.14   197   5.2e-26  101.0   0.1   1   1   5.1e-28   5.8e-26  100.8   0.1     2   183     1   208     1   209 0.90 [subseq from] lipa and NB-ARC domain protein [Aspergillus bertholletius]
OJJ68325.1/30-253        -            224 DUF676               PF05057.14   197   5.2e-26  101.0   0.0   1   1     5e-28   5.8e-26  100.8   0.0     6   194     2   223     1   224 0.92 [subseq from] hypothetical protein ASPBRDRAFT_134181 [Aspergillus brasiliensis CBS 101740]
RZR67003.1/266-590       -            325 DUF676               PF05057.14   197   5.2e-26  101.0   0.0   1   1     1e-27   1.2e-25   99.8   0.0     1   195     1   324     1   325 0.94 [subseq from] hypothetical protein I1G_00006759 [Pochonia chlamydosporia 123]
OAQ24381.1/144-366       -            223 DUF676               PF05057.14   197   5.2e-26  101.0   0.1   1   1   5.2e-28     6e-26  100.8   0.1     3   195     1   222     1   223 0.85 [subseq from] alpha/beta-hydrolase [Mortierella elongata AG-77]
OBT93610.2/25-265        -            241 DUF676               PF05057.14   197   5.3e-26  101.0   0.0   1   1   5.5e-28   6.3e-26  100.7   0.0     6   178     2   236     1   240 0.96 [subseq from] hypothetical protein VE01_08327 [Pseudogymnoascus verrucosus]
XP_018127343.1/24-264    -            241 DUF676               PF05057.14   197   5.3e-26  101.0   0.0   1   1   5.5e-28   6.3e-26  100.7   0.0     6   178     2   236     1   240 0.96 [subseq from] hypothetical protein VE01_08327 [Pseudogymnoascus verrucosus]
RMZ21598.1/2-326         -            325 DUF676               PF05057.14   197   5.3e-26  101.0   0.1   1   1   6.1e-28     7e-26  100.6   0.1     3   181     2   321     1   325 0.89 [subseq from] hypothetical protein D0859_14390 [Hortaea werneckii]
GAO85186.1/22-228        -            207 DUF676               PF05057.14   197   5.3e-26  100.9   0.0   1   1   5.1e-28   5.8e-26  100.8   0.0     2   177     1   201     1   207 0.90 [subseq from] protein SERAC1 [Aspergillus udagawae]
ENH64472.1/90-269        -            180 DUF676               PF05057.14   197   5.3e-26  100.9   1.3   1   1   5.3e-28   6.1e-26  100.8   1.3     3   147     1   151     1   177 0.93 [subseq from] Reticulocyte-binding protein 2 like protein a [Fusarium oxysporum f. sp. cubense race 1]
KAA8894041.1/50-282      -            233 DUF676               PF05057.14   197   5.4e-26  100.9   0.0   1   1   5.2e-28     6e-26  100.8   0.0     6   178     2   232     1   233 0.98 [subseq from] hypothetical protein FN846DRAFT_456297 [Sphaerosporella brunnea]
RMY99843.1/2-326         -            325 DUF676               PF05057.14   197   5.5e-26  100.9   0.1   1   1   6.2e-28   7.2e-26  100.5   0.1     2   181     1   321     1   325 0.89 [subseq from] hypothetical protein D0860_08191 [Hortaea werneckii] >RMZ21539.1 hypothetical protein D0859_14446 [Hortaea werneckii]
PHH52349.1/96-360        -            265 DUF676               PF05057.14   197   5.5e-26  100.9   0.5   1   1   6.3e-28   7.3e-26  100.5   0.5     4   183     2   263     1   265 0.85 [subseq from] hypothetical protein CFIMG_004634RAa [Ceratocystis fimbriata CBS 114723]
PTD07176.1/53-261        -            209 DUF676               PF05057.14   197   5.6e-26  100.9   0.0   1   1   5.9e-28   6.8e-26  100.6   0.0     5   182     2   202     1   207 0.92 [subseq from] hypothetical protein FCULG_00006947 [Fusarium culmorum]
KAA6414503.1/33-315      -            283 DUF676               PF05057.14   197   5.6e-26  100.9   0.0   1   1     6e-28   6.9e-26  100.6   0.0     3   180     1   207     1   283 0.81 [subseq from] Kinesin light chain [Umbilicaria pustulata]
KAA6409071.1/41-324      -            284 DUF676               PF05057.14   197   5.6e-26  100.9   0.0   1   1   6.8e-28   7.9e-26  100.4   0.0     3   195     1   283     1   284 0.90 [subseq from] hypothetical protein FRX48_07415 [Umbilicaria pustulata]
RYP07198.1/377-580       -            204 DUF676               PF05057.14   197   5.6e-26  100.9   0.0   1   1   5.4e-28   6.2e-26  100.7   0.0     3   178     1   201     1   204 0.93 [subseq from] hypothetical protein DL764_002644 [Monosporascus ibericus]
XP_025531072.1/21-228    -            208 DUF676               PF05057.14   197   5.6e-26  100.9   0.1   1   1   5.4e-28   6.3e-26  100.7   0.1     2   183     1   207     1   208 0.93 [subseq from] catalytic protein [Aspergillus japonicus CBS 114.51] >RAH85178.1 catalytic protein [Aspergillus japonicus CBS 114.51]
EWZ31619.1/35-317        -            283 DUF676               PF05057.14   197   5.6e-26  100.9   0.1   1   1   5.8e-28   6.7e-26  100.6   0.1     5   179     2   255     1   275 0.96 [subseq from] hypothetical protein FOZG_14747 [Fusarium oxysporum Fo47]
EXL42896.1/35-317        -            283 DUF676               PF05057.14   197   5.6e-26  100.9   0.1   1   1   5.8e-28   6.7e-26  100.6   0.1     5   179     2   255     1   275 0.96 [subseq from] hypothetical protein FOCG_14464 [Fusarium oxysporum f. sp. radicis-lycopersici 26381]
RYP89313.1/13-246        -            234 DUF676               PF05057.14   197   5.7e-26  100.9   0.1   1   1   5.5e-28   6.4e-26  100.7   0.1     7   179     1   231     1   234 0.94 [subseq from] hypothetical protein DL769_000068 [Monosporascus sp. CRB-8-3]
XP_009224122.1/32-222    -            191 DUF676               PF05057.14   197   5.7e-26  100.9   0.0   1   1   5.4e-28   6.3e-26  100.7   0.0     4   177     2   190     1   191 0.94 [subseq from] hypothetical protein GGTG_08023 [Gaeumannomyces tritici R3-111a-1] >EJT74178.1 hypothetical protein GGTG_08023 [Gaeumannomyces tritici R3-111a-1]
XP_018251491.1/55-337    -            283 DUF676               PF05057.14   197   5.7e-26  100.9   0.1   1   1   5.8e-28   6.7e-26  100.6   0.1     5   179     2   255     1   275 0.96 [subseq from] hypothetical protein FOXG_12944 [Fusarium oxysporum f. sp. lycopersici 4287] >KNB13446.1 hypothetical protein FOXG_12944 [Fusarium oxysporum f. sp. lycopersici 4287]
XP_029736584.1/224-530   -            307 DUF676               PF05057.14   197   5.7e-26  100.9   0.1   1   1   6.9e-28     8e-26  100.4   0.1     3   195     1   306     1   307 0.88 [subseq from] hypothetical protein EX895_006501 [Sporisorium graminicola] >TKY84599.1 hypothetical protein EX895_006501 [Sporisorium graminicola]
PKK41851.1/22-277        -            256 DUF676               PF05057.14   197   5.7e-26  100.9   0.1   1   1   5.5e-28   6.4e-26  100.7   0.1     5   187     2   253     1   256 0.96 [subseq from] hypothetical protein CI102_14234 [Trichoderma harzianum]
XP_024777936.1/22-277    -            256 DUF676               PF05057.14   197   5.7e-26  100.9   0.1   1   1   5.5e-28   6.4e-26  100.7   0.1     5   187     2   253     1   256 0.96 [subseq from] hypothetical protein M431DRAFT_492487 [Trichoderma harzianum CBS 226.95] >PTB58259.1 hypothetical protein M431DRAFT_492487 [Trichoderma harzianum CBS 226.95]
KFY37248.1/4-198         -            195 DUF676               PF05057.14   197   5.7e-26  100.8   0.0   1   1   5.5e-28   6.3e-26  100.7   0.0     5   195     1   194     1   195 0.95 [subseq from] hypothetical protein V495_07269 [Pseudogymnoascus sp. VKM F-4514 (FW-929)] >KFY55027.1 hypothetical protein V497_07266 [Pseudogymnoascus sp. VKM F-4516 (FW-969)]
XP_009263500.1/53-260    -            208 DUF676               PF05057.14   197   5.8e-26  100.8   0.0   1   1     6e-28   6.9e-26  100.6   0.0     5   182     2   202     1   205 0.92 [subseq from] hypothetical protein FPSE_12108 [Fusarium pseudograminearum CS3096] >EKJ67737.1 hypothetical protein FPSE_12108 [Fusarium pseudograminearum CS3096]
CZR69726.1/70-274        -            205 DUF676               PF05057.14   197   5.8e-26  100.8   0.0   1   1     6e-28   6.9e-26  100.6   0.0     5   182     2   200     1   204 0.95 [subseq from] uncharacterized protein PAC_19626 [Phialocephala subalpina]
OXV09405.1/2-280         -            279 DUF676               PF05057.14   197   5.8e-26  100.8   0.3   1   1   5.4e-28   6.3e-26  100.7   0.3     2   134     1   173     1   256 0.93 [subseq from] hypothetical protein Egran_02833 [Elaphomyces granulatus]
GAQ04322.1/22-228        -            207 DUF676               PF05057.14   197   5.8e-26  100.8   0.1   1   1   5.5e-28   6.4e-26  100.7   0.1     2   177     1   201     1   207 0.89 [subseq from] hypothetical protein ALT_1643 [Aspergillus lentulus]
XP_025384154.1/45-246    -            202 DUF676               PF05057.14   197   5.8e-26  100.8   0.1   1   1   6.1e-28   7.1e-26  100.5   0.1     6   180     2   197     1   201 0.93 [subseq from] alpha/beta-hydrolase [Aspergillus eucalypticola CBS 122712] >PWY64836.1 alpha/beta-hydrolase [Aspergillus eucalypticola CBS 122712]
EDP52601.1/22-228        -            207 DUF676               PF05057.14   197   5.8e-26  100.8   0.1   1   1   5.6e-28   6.4e-26  100.7   0.1     2   177     1   201     1   207 0.89 [subseq from] LipA and NB-ARC domain protein [Aspergillus fumigatus A1163]
KEY77620.1/22-228        -            207 DUF676               PF05057.14   197   5.8e-26  100.8   0.1   1   1   5.6e-28   6.4e-26  100.7   0.1     2   177     1   201     1   207 0.89 [subseq from] hypothetical protein LipA and NB ARC [Aspergillus fumigatus var. RP-2014]
KMK60204.1/22-228        -            207 DUF676               PF05057.14   197   5.8e-26  100.8   0.1   1   1   5.6e-28   6.4e-26  100.7   0.1     2   177     1   201     1   207 0.89 [subseq from] LipA and NB-ARC domain-containing protein [Aspergillus fumigatus Z5]
OXN05317.1/22-228        -            207 DUF676               PF05057.14   197   5.8e-26  100.8   0.1   1   1   5.6e-28   6.4e-26  100.7   0.1     2   177     1   201     1   207 0.89 [subseq from] hypothetical protein CDV58_06439 [Aspergillus fumigatus]
OXN24104.1/22-228        -            207 DUF676               PF05057.14   197   5.8e-26  100.8   0.1   1   1   5.6e-28   6.4e-26  100.7   0.1     2   177     1   201     1   207 0.89 [subseq from] hypothetical protein CDV57_07006 [Aspergillus fumigatus]
XP_754469.1/22-228       -            207 DUF676               PF05057.14   197   5.8e-26  100.8   0.1   1   1   5.6e-28   6.4e-26  100.7   0.1     2   177     1   201     1   207 0.89 [subseq from] LipA and NB-ARC domain protein [Aspergillus fumigatus Af293] >EAL92431.1 LipA and NB-ARC domain protein [Aspergillus fumigatus Af293]
XP_001398543.2/30-239    -            210 DUF676               PF05057.14   197   5.9e-26  100.8   0.0   1   1   5.6e-28   6.5e-26  100.7   0.0     6   194     2   209     1   210 0.92 [subseq from] hypothetical protein ANI_1_1010164 [Aspergillus niger CBS 513.88] >XP_025453845.1 hypothetical protein BO96DRAFT_368119 [Aspergillus lacticoffeatus CBS 101883] >PYH55790.1 hypothetical protein BO96DRAFT_368119 [Aspergillus lacticoffeatus CBS 101883] >RDK42708.1 hypothetical protein M752DRAFT_250599 [Aspergillus phoenicis ATCC 13157]
EQK97923.1/67-358        -            292 DUF676               PF05057.14   197   5.9e-26  100.8   0.9   1   1   6.5e-28   7.5e-26  100.5   0.9     3   185     1   289     1   292 0.85 [subseq from] catalytic protein [Ophiocordyceps sinensis CO18]
XP_016643481.1/48-229    -            182 DUF676               PF05057.14   197   5.9e-26  100.8   0.1   1   1   5.6e-28   6.5e-26  100.7   0.1     6   168     2   181     1   182 0.95 [subseq from] hypothetical protein SAPIO_CDS4299 [Scedosporium apiospermum] >KEZ43682.1 hypothetical protein SAPIO_CDS4299 [Scedosporium apiospermum]
EXK29113.1/28-300        -            273 DUF676               PF05057.14   197   5.9e-26  100.8   0.1   1   1   5.7e-28   6.6e-26  100.6   0.1     2   177     1   270     1   273 0.75 [subseq from] hypothetical protein FOMG_14291 [Fusarium oxysporum f. sp. melonis 26406]
OJD15600.1/28-228        -            201 DUF676               PF05057.14   197     6e-26  100.8   0.1   1   1   5.7e-28   6.6e-26  100.6   0.1     4   175     2   197     1   201 0.92 [subseq from] hypothetical protein AJ78_04153 [Emergomyces pasteurianus Ep9510]
SAM77928.1/76-400        -            325 DUF676               PF05057.14   197     6e-26  100.8   0.2   1   1   7.5e-28   8.6e-26  100.3   0.2     5   190     4   323     1   325 0.92 [subseq from] uncharacterized protein UBRO_01904 [Ustilago bromivora]
RYP27199.1/58-355        -            298 DUF676               PF05057.14   197     6e-26  100.8   0.6   1   1   6.1e-28   7.1e-26  100.5   0.6     2   180     1   292     1   298 0.85 [subseq from] hypothetical protein DL767_007792 [Monosporascus sp. MG133]
KLU88417.1/30-251        -            222 DUF676               PF05057.14   197     6e-26  100.8   0.6   1   1   6.6e-28   7.6e-26  100.4   0.6     6   178     2   220     1   221 0.95 [subseq from] hypothetical protein MAPG_07402 [Magnaporthiopsis poae ATCC 64411]
KAB2573818.1/2-293       -            292 DUF676               PF05057.14   197   6.1e-26  100.8   0.1   1   1   6.3e-28   7.3e-26  100.5   0.1     2   178     1   291     1   292 0.87 [subseq from] hypothetical protein DBV05_g7494 [Lasiodiplodia theobromae]
RPA98708.1/20-227        -            208 DUF676               PF05057.14   197   6.1e-26  100.8   0.0   1   1   5.9e-28   6.8e-26  100.6   0.0     4   181     2   207     1   208 0.96 [subseq from] hypothetical protein L873DRAFT_1006442 [Choiromyces venosus 120613-1]
OCL11199.1/70-263        -            194 DUF676               PF05057.14   197   6.1e-26  100.7   0.0   1   1   6.3e-28   7.3e-26  100.5   0.0     6   180     2   188     1   193 0.96 [subseq from] hypothetical protein AOQ84DRAFT_437835 [Glonium stellatum]
OBT42905.1/24-264        -            241 DUF676               PF05057.14   197   6.2e-26  100.7   0.0   1   1   6.4e-28   7.4e-26  100.5   0.0     6   178     2   236     1   240 0.96 [subseq from] hypothetical protein VE00_07314 [Pseudogymnoascus sp. WSF 3629]
XP_024680765.1/22-228    -            207 DUF676               PF05057.14   197   6.2e-26  100.7   0.1   1   1   5.9e-28   6.8e-26  100.6   0.1     2   177     1   201     1   207 0.88 [subseq from] hypothetical protein P174DRAFT_444208 [Aspergillus novofumigatus IBT 16806] >PKX92170.1 hypothetical protein P174DRAFT_444208 [Aspergillus novofumigatus IBT 16806]
KAE8441658.1/74-261      -            188 DUF676               PF05057.14   197   6.3e-26  100.7   0.0   1   1     6e-28     7e-26  100.6   0.0     6   178     1   187     1   188 0.94 [subseq from] hypothetical protein EG329_004579 [Venturia inaequalis]
KAE8152680.1/22-230      -            209 DUF676               PF05057.14   197   6.3e-26  100.7   0.0   1   1   6.1e-28     7e-26  100.5   0.0     2   183     1   208     1   209 0.90 [subseq from] Alpha/Beta hydrolase protein [Aspergillus avenaceus]
KAB5581148.1/40-244      -            205 DUF676               PF05057.14   197   6.3e-26  100.7   0.2   1   1   6.2e-28   7.2e-26  100.5   0.2     5   180     2   198     1   204 0.94 [subseq from] hypothetical protein GE09DRAFT_1085225, partial [Coniochaeta sp. 2T2.1]
XP_013954286.1/23-256    -            234 DUF676               PF05057.14   197   6.3e-26  100.7   0.0   1   1   6.1e-28     7e-26  100.5   0.0     6   189     2   232     1   234 0.96 [subseq from] hypothetical protein TRIVIDRAFT_48177, partial [Trichoderma virens Gv29-8] >EHK20092.1 hypothetical protein TRIVIDRAFT_48177, partial [Trichoderma virens Gv29-8]
XP_018247268.1/28-300    -            273 DUF676               PF05057.14   197   6.4e-26  100.7   0.1   1   1   6.2e-28   7.2e-26  100.5   0.1     2   177     1   270     1   273 0.75 [subseq from] hypothetical protein FOXG_09847 [Fusarium oxysporum f. sp. lycopersici 4287] >KNB09223.1 hypothetical protein FOXG_09847 [Fusarium oxysporum f. sp. lycopersici 4287]
XP_022385859.1/22-230    -            209 DUF676               PF05057.14   197   6.4e-26  100.7   0.1   1   1   6.2e-28   7.1e-26  100.5   0.1     2   183     1   208     1   209 0.91 [subseq from] LipA and NB-ARC domain protein [Aspergillus bombycis] >OGM42142.1 LipA and NB-ARC domain protein [Aspergillus bombycis]
KDQ16035.1/156-372       -            217 DUF676               PF05057.14   197   6.4e-26  100.7   0.3   1   1   6.4e-28   7.4e-26  100.5   0.3     1   195     1   216     1   217 0.89 [subseq from] hypothetical protein BOTBODRAFT_31119 [Botryobasidium botryosum FD-172 SS1]
KFZ08318.1/45-324        -            280 DUF676               PF05057.14   197   6.4e-26  100.7   0.5   1   1   7.7e-28   8.8e-26  100.2   0.5     2   186     1   279     1   280 0.81 [subseq from] hypothetical protein V502_09414 [Pseudogymnoascus sp. VKM F-4520 (FW-2644)]
RFU29824.1/31-261        -            231 DUF676               PF05057.14   197   6.5e-26  100.7   0.0   1   1   6.2e-28   7.2e-26  100.5   0.0     6   171     2   223     1   231 0.94 [subseq from] hypothetical protein B7463_g6499, partial [Scytalidium lignicola]
OJJ03785.1/18-212        -            195 DUF676               PF05057.14   197   6.6e-26  100.6   0.0   1   1   6.3e-28   7.3e-26  100.5   0.0     1   180     1   192     1   195 0.94 [subseq from] hypothetical protein ASPVEDRAFT_755767 [Aspergillus versicolor CBS 583.65]
RKU48068.1/31-263        -            233 DUF676               PF05057.14   197   6.6e-26  100.6   0.1   1   1   6.5e-28   7.5e-26  100.5   0.1     4   191     2   232     1   233 0.92 [subseq from] hypothetical protein DL546_008242 [Coniochaeta pulveracea]
THW00886.1/22-215        -            194 DUF676               PF05057.14   197   6.6e-26  100.6   0.0   1   1   6.4e-28   7.4e-26  100.5   0.0     5   194     1   193     1   194 0.95 [subseq from] lipid particle protein [Aureobasidium pullulans]
THW49544.1/4-197         -            194 DUF676               PF05057.14   197   6.6e-26  100.6   0.0   1   1   6.4e-28   7.4e-26  100.5   0.0     5   194     1   193     1   194 0.95 [subseq from] lipid particle protein [Aureobasidium pullulans] >THZ33027.1 lipid particle protein [Aureobasidium pullulans]
THW71216.1/4-197         -            194 DUF676               PF05057.14   197   6.6e-26  100.6   0.0   1   1   6.4e-28   7.4e-26  100.5   0.0     5   194     1   193     1   194 0.95 [subseq from] lipid particle protein [Aureobasidium pullulans]
CEL09201.1/95-301        -            207 DUF676               PF05057.14   197   6.6e-26  100.6   0.0   1   1   6.3e-28   7.3e-26  100.5   0.0     5   184     2   202     1   207 0.93 [subseq from] hypothetical protein ASPCAL12341 [Aspergillus calidoustus]
CEL09202.1/95-301        -            207 DUF676               PF05057.14   197   6.6e-26  100.6   0.0   1   1   6.3e-28   7.3e-26  100.5   0.0     5   184     2   202     1   207 0.93 [subseq from] hypothetical protein ASPCAL12341 [Aspergillus calidoustus]
EEH22351.1/86-352        -            267 DUF676               PF05057.14   197   6.7e-26  100.6   0.1   1   1   7.5e-28   8.7e-26  100.3   0.1     4   185     2   266     1   267 0.82 [subseq from] hypothetical protein PABG_04562 [Paracoccidioides brasiliensis Pb03]
XP_010760212.1/87-353    -            267 DUF676               PF05057.14   197   6.7e-26  100.6   0.1   1   1   7.5e-28   8.7e-26  100.3   0.1     4   185     2   266     1   267 0.82 [subseq from] hypothetical protein PADG_04960 [Paracoccidioides brasiliensis Pb18] >EEH48881.2 hypothetical protein PADG_04960 [Paracoccidioides brasiliensis Pb18] >ODH27813.1 hypothetical protein ACO22_04091 [Paracoccidioides brasiliensis] >ODH51418.1 hypothetical protein GX48_02474 [Paracoccidioides brasiliensis]
RLL95648.1/23-230        -            208 DUF676               PF05057.14   197   6.8e-26  100.6   0.1   1   1   6.7e-28   7.8e-26  100.4   0.1     6   186     2   207     1   208 0.84 [subseq from] hypothetical protein CFD26_101358 [Aspergillus turcosus]
GAA88872.1/22-229        -            208 DUF676               PF05057.14   197   6.8e-26  100.6   0.1   1   1   6.5e-28   7.5e-26  100.4   0.1     2   184     1   207     1   208 0.93 [subseq from] LipA and NB-ARC domain protein [Aspergillus kawachii IFO 4308] >GAT23470.1 LipA and NB-ARC domain protein [Aspergillus luchuensis]
EXA39702.1/17-219        -            203 DUF676               PF05057.14   197   6.8e-26  100.6   0.0   1   1   6.6e-28   7.6e-26  100.4   0.0     6   180     2   202     1   203 0.95 [subseq from] hypothetical protein FOVG_11188 [Fusarium oxysporum f. sp. pisi HDV247]
XP_025565640.1/28-239    -            212 DUF676               PF05057.14   197   6.9e-26  100.6   0.0   1   1   6.5e-28   7.5e-26  100.5   0.0     5   190     3   207     1   212 0.91 [subseq from] hypothetical protein BO88DRAFT_478717 [Aspergillus vadensis CBS 113365] >PYH71846.1 hypothetical protein BO88DRAFT_478717 [Aspergillus vadensis CBS 113365]
XP_016294534.1/13-310    -            298 DUF676               PF05057.14   197     7e-26  100.6   0.2   1   1   8.2e-28   9.4e-26  100.1   0.2     3   195     1   297     1   298 0.89 [subseq from] hypothetical protein PSEUBRA_SCAF10g05531 [Kalmanozyma brasiliensis GHG001] >EST09545.1 hypothetical protein PSEUBRA_SCAF10g05531 [Kalmanozyma brasiliensis GHG001]
KZZ96533.1/42-335        -            294 DUF676               PF05057.14   197     7e-26  100.6   1.2   1   1   8.3e-28   9.6e-26  100.1   1.2     3   184     1   293     1   294 0.86 [subseq from] hypothetical protein AAL_03762 [Moelleriella libera RCEF 2490]
PVF91312.1/67-260        -            194 DUF676               PF05057.14   197   7.1e-26  100.5   0.1   1   1   6.7e-28   7.8e-26  100.4   0.1     4   181     2   191     1   194 0.94 [subseq from] hypothetical protein CPB86DRAFT_820593, partial [Serendipita vermifera 'subsp. bescii']
XP_022391193.1/22-216    -            195 DUF676               PF05057.14   197   7.2e-26  100.5   0.1   1   1   6.9e-28   7.9e-26  100.4   0.1     2   175     1   193     1   195 0.93 [subseq from] LipA and NB-ARC domain protein [Aspergillus bombycis] >OGM47476.1 LipA and NB-ARC domain protein [Aspergillus bombycis]
XP_016592504.1/13-210    -            198 DUF676               PF05057.14   197   7.2e-26  100.5   0.0   1   1   6.9e-28   7.9e-26  100.4   0.0     4   181     2   197     1   198 0.95 [subseq from] ribonuclease p/mrp subunit [Sporothrix schenckii 1099-18] >KJR89828.1 ribonuclease p/mrp subunit [Sporothrix schenckii 1099-18]
KAB5581152.1/51-260      -            210 DUF676               PF05057.14   197   7.2e-26  100.5   0.0   1   1     7e-28   8.1e-26  100.3   0.0     5   167     2   181     1   207 0.93 [subseq from] Alpha/Beta hydrolase protein, partial [Coniochaeta sp. 2T2.1]
XP_013949143.1/3-261     -            259 DUF676               PF05057.14   197   7.2e-26  100.5   0.1   1   1   7.2e-28   8.3e-26  100.3   0.1     7   181     1   251     1   259 0.97 [subseq from] hypothetical protein TRIATDRAFT_181516, partial [Trichoderma atroviride IMI 206040] >EHK50985.1 hypothetical protein TRIATDRAFT_181516, partial [Trichoderma atroviride IMI 206040]
XP_022514236.1/44-241    -            198 DUF676               PF05057.14   197   7.2e-26  100.5   0.8   1   1   7.1e-28   8.2e-26  100.3   0.8     6   179     2   197     1   198 0.90 [subseq from] hypothetical protein AYO21_03452 [Fonsecaea monophora] >OAG42284.1 hypothetical protein AYO21_03452 [Fonsecaea monophora]
XP_024737203.1/25-224    -            200 DUF676               PF05057.14   197   7.3e-26  100.5   0.0   1   1   7.3e-28   8.5e-26  100.3   0.0     3   179     1   199     1   200 0.89 [subseq from] hypothetical protein K444DRAFT_560836 [Hyaloscypha bicolor E] >PMD60299.1 hypothetical protein K444DRAFT_560836 [Hyaloscypha bicolor E]
KFY77352.1/46-242        -            197 DUF676               PF05057.14   197   7.3e-26  100.5   0.0   1   1   6.7e-28   7.8e-26  100.4   0.0     6   169     2   182     1   197 0.92 [subseq from] hypothetical protein V499_03210 [Pseudogymnoascus sp. VKM F-103]
RMY73663.1/2-323         -            322 DUF676               PF05057.14   197   7.4e-26  100.5   0.1   1   1   9.2e-28   1.1e-25  100.0   0.1     3   177     2   317     1   321 0.88 [subseq from] hypothetical protein D0862_14251 [Hortaea werneckii] >RMY75551.1 hypothetical protein D0864_09813 [Hortaea werneckii]
XP_025548043.1/22-215    -            194 DUF676               PF05057.14   197   7.4e-26  100.5   0.1   1   1   7.1e-28   8.2e-26  100.3   0.1     3   176     1   193     1   194 0.93 [subseq from] lipa and NB-ARC domain protein [Aspergillus homomorphus CBS 101889] >RAL08889.1 lipa and NB-ARC domain protein [Aspergillus homomorphus CBS 101889]
EYE95458.1/3-320         -            318 DUF676               PF05057.14   197   7.4e-26  100.5   0.1   1   1   7.3e-28   8.4e-26  100.3   0.1     3   178     1   317     1   318 0.82 [subseq from] hypothetical protein EURHEDRAFT_515316 [Aspergillus ruber CBS 135680]
OBT58354.1/22-206        -            185 DUF676               PF05057.14   197   7.4e-26  100.5   0.0   1   1   7.2e-28   8.3e-26  100.3   0.0     7   181     1   184     1   185 0.96 [subseq from] hypothetical protein VE04_01353 [Pseudogymnoascus sp. 24MN13]
KAB8221602.1/20-214      -            195 DUF676               PF05057.14   197   7.5e-26  100.5   0.1   1   1   7.2e-28   8.3e-26  100.3   0.1     2   175     1   193     1   195 0.93 [subseq from] lipa and NB-ARC domain protein [Aspergillus novoparasiticus]
XP_025499519.1/2-308     -            307 DUF676               PF05057.14   197   7.5e-26  100.5   0.2   1   1   7.5e-28   8.7e-26  100.3   0.2     2   178     1   304     1   307 0.95 [subseq from] hypothetical protein BO66DRAFT_442809 [Aspergillus aculeatinus CBS 121060] >RAH65696.1 hypothetical protein BO66DRAFT_442809 [Aspergillus aculeatinus CBS 121060]
XP_013325545.1/66-350    -            285 DUF676               PF05057.14   197   7.6e-26  100.4   0.2   1   1     9e-28     1e-25  100.0   0.2     3   185     1   284     1   285 0.79 [subseq from] hypothetical protein T310_7102 [Rasamsonia emersonii CBS 393.64] >KKA18933.1 hypothetical protein T310_7102 [Rasamsonia emersonii CBS 393.64]
CZR63528.1/69-258        -            190 DUF676               PF05057.14   197   7.6e-26  100.4   0.0   1   1   7.3e-28   8.4e-26  100.3   0.0     5   178     2   189     1   190 0.93 [subseq from] uncharacterized protein PAC_13425 [Phialocephala subalpina]
KIM94537.1/16-208        -            193 DUF676               PF05057.14   197   7.6e-26  100.4   0.0   1   1   7.3e-28   8.4e-26  100.3   0.0     4   184     2   191     1   193 0.93 [subseq from] hypothetical protein OIDMADRAFT_135605, partial [Oidiodendron maius Zn]
SPB53520.1/30-239        -            210 DUF676               PF05057.14   197   7.6e-26  100.4   0.0   1   1   7.3e-28   8.4e-26  100.3   0.0     6   194     2   209     1   210 0.92 [subseq from] unnamed protein product [Aspergillus niger] >TPR01263.1 Alpha/beta hydrolase family protein [Aspergillus niger]
OQV06554.1/45-241        -            197 DUF676               PF05057.14   197   7.8e-26  100.4   1.3   1   1   7.5e-28   8.7e-26  100.3   1.3     6   179     1   196     1   197 0.93 [subseq from] Ankyrin repeat-containing protein [Cladophialophora immunda]
XP_016251699.1/45-241    -            197 DUF676               PF05057.14   197   7.8e-26  100.4   1.3   1   1   7.5e-28   8.7e-26  100.3   1.3     6   179     1   196     1   197 0.93 [subseq from] hypothetical protein PV07_03129 [Cladophialophora immunda] >KIW31483.1 hypothetical protein PV07_03129 [Cladophialophora immunda]
RYP16755.1/75-283        -            209 DUF676               PF05057.14   197   7.8e-26  100.4   0.0   1   1   7.4e-28   8.5e-26  100.3   0.0     5   190     2   208     1   209 0.94 [subseq from] hypothetical protein DL765_004932 [Monosporascus sp. GIB2]
XP_013257600.1/17-209    -            193 DUF676               PF05057.14   197   7.9e-26  100.4   0.2   1   1   7.5e-28   8.7e-26  100.2   0.2     5   191     3   192     1   193 0.95 [subseq from] hypothetical protein A1O9_08663 [Exophiala aquamarina CBS 119918] >KEF55010.1 hypothetical protein A1O9_08663 [Exophiala aquamarina CBS 119918]
OBT81773.1/12-200        -            189 DUF676               PF05057.14   197   7.9e-26  100.4   0.0   1   1   7.6e-28   8.8e-26  100.2   0.0     6   178     2   188     1   189 0.96 [subseq from] hypothetical protein VE02_09662 [Pseudogymnoascus sp. 03VT05]
XP_001263313.1/22-228    -            207 DUF676               PF05057.14   197   7.9e-26  100.4   0.1   1   1   7.6e-28   8.7e-26  100.2   0.1     2   177     1   201     1   207 0.89 [subseq from] conserved hypothetical protein [Aspergillus fischeri NRRL 181] >EAW21416.1 conserved hypothetical protein [Aspergillus fischeri NRRL 181]
KAE8381533.1/20-214      -            195 DUF676               PF05057.14   197     8e-26  100.4   0.1   1   1   7.7e-28   8.8e-26  100.2   0.1     2   175     1   193     1   195 0.93 [subseq from] lipa and NB-ARC domain protein [Aspergillus bertholletius]
OJI88144.1/30-273        -            244 DUF676               PF05057.14   197     8e-26  100.4   0.4   1   1   8.7e-28     1e-25  100.1   0.4     2   178     1   242     1   243 0.82 [subseq from] hypothetical protein ASPTUDRAFT_184422 [Aspergillus tubingensis CBS 134.48]
PCG91242.1/18-232        -            215 DUF676               PF05057.14   197     8e-26  100.4   0.0   1   1   7.9e-28   9.1e-26  100.2   0.0     1   186     1   214     1   215 0.94 [subseq from] Hypothetical protein PENO1_094890 [Penicillium sp. 'occitanis'] >PCG99170.1 hypothetical protein PENOC_059330 [Penicillium sp. 'occitanis']
SLM34907.1/46-248        -            203 DUF676               PF05057.14   197     8e-26  100.4   0.0   1   1   7.7e-28   8.9e-26  100.2   0.0     6   181     2   199     1   203 0.95 [subseq from] Domain of unknown function DUF676, lipase-like [Umbilicaria pustulata]
RMY12052.1/2-326         -            325 DUF676               PF05057.14   197   8.1e-26  100.4   0.0   1   1   9.1e-28   1.1e-25  100.0   0.0     3   181     2   321     1   325 0.89 [subseq from] hypothetical protein D0867_07890 [Hortaea werneckii] >RMY28090.1 hypothetical protein D0866_09667 [Hortaea werneckii]
OBW68013.1/42-235        -            194 DUF676               PF05057.14   197   8.1e-26  100.3   0.0   1   1   7.8e-28     9e-26  100.2   0.0     5   194     1   193     1   194 0.95 [subseq from] Uncharacterized protein AUREO_019200 [Aureobasidium pullulans] >THX16153.1 lipid particle protein [Aureobasidium pullulans]
THV77467.1/4-197         -            194 DUF676               PF05057.14   197   8.1e-26  100.3   0.0   1   1   7.8e-28     9e-26  100.2   0.0     5   194     1   193     1   194 0.95 [subseq from] lipid particle protein [Aureobasidium pullulans] >THZ01445.1 lipid particle protein [Aureobasidium pullulans] >TIA23354.1 lipid particle protein [Aureobasidium pullulans]
THV85659.1/22-215        -            194 DUF676               PF05057.14   197   8.1e-26  100.3   0.0   1   1   7.8e-28     9e-26  100.2   0.0     5   194     1   193     1   194 0.95 [subseq from] lipid particle protein [Aureobasidium pullulans] >THW07462.1 lipid particle protein [Aureobasidium pullulans] >THY31957.1 lipid particle protein [Aureobasidium pullulans]
THW21028.1/4-197         -            194 DUF676               PF05057.14   197   8.1e-26  100.3   0.0   1   1   7.8e-28     9e-26  100.2   0.0     5   194     1   193     1   194 0.95 [subseq from] lipid particle protein [Aureobasidium pullulans] >THW80769.1 lipid particle protein [Aureobasidium pullulans] >THX13653.1 lipid particle protein [Aureobasidium pullulans] >THX41113.1 lipid particle protein [Aureobasidium pullulans] >THY25147.1 lipid particle protein [Aureobasidium pullulans] >THY60274.1 lipid particle protein [Aureobasidium pullulans] >THY69489.1 lipid particle protein [Aureobasidium pullulans] >THZ07208.1 lipid particle protein [Aureobasidium pullulans] >THZ31941.1 lipid particle protein [Aureobasidium pullulans] >THZ41252.1 lipid particle protein [Aureobasidium pullulans] >THZ55464.1 lipid particle protein [Aureobasidium pullulans] >THZ89472.1 lipid particle protein [Aureobasidium pullulans] >THZ94015.1 lipid particle protein [Aureobasidium pullulans] >TIA58484.1 lipid particle protein [Aureobasidium pullulans]
THW29225.1/4-197         -            194 DUF676               PF05057.14   197   8.1e-26  100.3   0.0   1   1   7.8e-28     9e-26  100.2   0.0     5   194     1   193     1   194 0.95 [subseq from] lipid particle protein [Aureobasidium pullulans] >THW32918.1 lipid particle protein [Aureobasidium pullulans] >THW64533.1 lipid particle protein [Aureobasidium pullulans] >THW81985.1 lipid particle protein [Aureobasidium pullulans] >THX31352.1 lipid particle protein [Aureobasidium pullulans] >THX88727.1 lipid particle protein [Aureobasidium pullulans] >THY58918.1 lipid particle protein [Aureobasidium pullulans] >THZ53322.1 lipid particle protein [Aureobasidium pullulans] >TIA04073.1 lipid particle protein [Aureobasidium pullulans] >TIA41507.1 lipid particle protein [Aureobasidium pullulans]
THX21059.1/42-235        -            194 DUF676               PF05057.14   197   8.1e-26  100.3   0.0   1   1   7.8e-28     9e-26  100.2   0.0     5   194     1   193     1   194 0.95 [subseq from] lipid particle protein [Aureobasidium pullulans] >TIA81198.1 lipid particle protein [Aureobasidium pullulans]
THX64037.1/42-235        -            194 DUF676               PF05057.14   197   8.1e-26  100.3   0.0   1   1   7.8e-28     9e-26  100.2   0.0     5   194     1   193     1   194 0.95 [subseq from] lipid particle protein [Aureobasidium pullulans] >THX97011.1 lipid particle protein [Aureobasidium pullulans]
THY04503.1/4-197         -            194 DUF676               PF05057.14   197   8.1e-26  100.3   0.0   1   1   7.8e-28     9e-26  100.2   0.0     5   194     1   193     1   194 0.95 [subseq from] lipid particle protein [Aureobasidium pullulans]
THY61881.1/22-215        -            194 DUF676               PF05057.14   197   8.1e-26  100.3   0.0   1   1   7.8e-28     9e-26  100.2   0.0     5   194     1   193     1   194 0.95 [subseq from] lipid particle protein [Aureobasidium pullulans]
THZ74978.1/42-235        -            194 DUF676               PF05057.14   197   8.1e-26  100.3   0.0   1   1   7.8e-28     9e-26  100.2   0.0     5   194     1   193     1   194 0.95 [subseq from] lipid particle protein [Aureobasidium pullulans]
RDW70414.1/46-238        -            193 DUF676               PF05057.14   197   8.1e-26  100.3   0.1   1   1   7.8e-28     9e-26  100.2   0.1     5   178     2   191     1   193 0.95 [subseq from] hypothetical protein BP5796_08811 [Coleophoma crateriformis]
XP_022502251.1/44-241    -            198 DUF676               PF05057.14   197   8.2e-26  100.3   0.6   1   1     8e-28   9.2e-26  100.2   0.6     6   179     2   197     1   198 0.92 [subseq from] hypothetical protein AYO20_03415 [Fonsecaea nubica] >OAL37239.1 hypothetical protein AYO20_03415 [Fonsecaea nubica]
TQB70424.1/20-222        -            203 DUF676               PF05057.14   197   8.2e-26  100.3   0.2   1   1   7.9e-28   9.1e-26  100.2   0.2     3   177     1   198     1   203 0.92 [subseq from] hypothetical protein MPDQ_000452 [Monascus purpureus]
XP_016260436.1/3-205     -            203 DUF676               PF05057.14   197   8.3e-26  100.3   0.6   1   1   8.1e-28   9.3e-26  100.1   0.6     3   127     1   181     1   202 0.94 [subseq from] hypothetical protein PV06_07436 [Exophiala oligosperma] >KIW40220.1 hypothetical protein PV06_07436 [Exophiala oligosperma]
XP_016225179.1/3-326     -            324 DUF676               PF05057.14   197   8.4e-26  100.3   0.2   1   1   8.6e-28   9.9e-26  100.1   0.2     4   178     2   323     1   324 0.89 [subseq from] hypothetical protein PV10_04807 [Exophiala mesophila] >KIV93605.1 hypothetical protein PV10_04807 [Exophiala mesophila]
XP_025384074.1/22-228    -            207 DUF676               PF05057.14   197   8.4e-26  100.3   0.1   1   1   8.1e-28   9.4e-26  100.1   0.1     2   183     1   206     1   207 0.93 [subseq from] catalytic protein [Aspergillus eucalypticola CBS 122712] >PWY64673.1 catalytic protein [Aspergillus eucalypticola CBS 122712]
XP_025568738.1/22-228    -            207 DUF676               PF05057.14   197   8.4e-26  100.3   0.1   1   1   8.1e-28   9.4e-26  100.1   0.1     2   183     1   206     1   207 0.93 [subseq from] catalytic protein [Aspergillus vadensis CBS 113365] >PYH74944.1 catalytic protein [Aspergillus vadensis CBS 113365]
XP_025544992.1/30-282    -            253 DUF676               PF05057.14   197   8.4e-26  100.3   0.2   1   1   8.4e-28   9.7e-26  100.1   0.2     2   179     1   243     1   253 0.83 [subseq from] hypothetical protein BO79DRAFT_261096 [Aspergillus costaricaensis CBS 115574] >RAK94157.1 hypothetical protein BO79DRAFT_261096 [Aspergillus costaricaensis CBS 115574]
TVY36127.1/70-258        -            189 DUF676               PF05057.14   197   8.5e-26  100.3   0.0   1   1   8.1e-28   9.4e-26  100.1   0.0     6   178     2   188     1   189 0.95 [subseq from] Vegetative incompatibility protein [Lachnellula occidentalis]
KFY89700.1/64-254        -            191 DUF676               PF05057.14   197   8.5e-26  100.3   0.0   1   1   8.2e-28   9.4e-26  100.1   0.0     6   177     2   188     1   191 0.92 [subseq from] hypothetical protein V500_05545 [Pseudogymnoascus sp. VKM F-4518 (FW-2643)]
OTA58834.1/27-291        -            265 DUF676               PF05057.14   197   8.6e-26  100.3   0.0   1   1   1.3e-27   1.5e-25   99.5   0.0     6   195     3   264     1   265 0.95 [subseq from] hypothetical protein K449DRAFT_373278, partial [Hypoxylon sp. EC38]
CDR98573.1/234-540       -            307 DUF676               PF05057.14   197   8.6e-26  100.3   0.1   1   1   9.8e-28   1.1e-25   99.9   0.1     3   195     1   306     1   307 0.90 [subseq from] hypothetical protein [Sporisorium scitamineum] >CDR87327.1 related to TGL2-triacylglycerol lipase [Sporisorium scitamineum]
RYC83395.1/41-238        -            198 DUF676               PF05057.14   197   8.6e-26  100.3   0.1   1   1   8.3e-28   9.6e-26  100.1   0.1     6   180     2   197     1   198 0.95 [subseq from] hypothetical protein BFJ63_vAg13719 [Fusarium oxysporum f. sp. narcissi]
XP_016599422.1/60-266    -            207 DUF676               PF05057.14   197   8.7e-26  100.3   0.0   1   1     9e-28     1e-25  100.0   0.0     6   182     1   202     1   206 0.95 [subseq from] hypothetical protein PEX2_022370 [Penicillium expansum] >KGO57794.1 hypothetical protein PEX2_022370 [Penicillium expansum] >KGO72373.1 hypothetical protein PEX1_059730 [Penicillium expansum]
XP_009156033.1/22-228    -            207 DUF676               PF05057.14   197   8.7e-26  100.2   0.1   1   1   8.3e-28   9.6e-26  100.1   0.1     3   178     1   202     1   207 0.90 [subseq from] hypothetical protein HMPREF1120_03704 [Exophiala dermatitidis NIH/UT8656] >EHY55572.1 hypothetical protein HMPREF1120_03704 [Exophiala dermatitidis NIH/UT8656]
RYP47753.1/338-540       -            203 DUF676               PF05057.14   197   8.7e-26  100.2   0.0   1   1   8.3e-28   9.6e-26  100.1   0.0     6   188     2   201     1   203 0.87 [subseq from] hypothetical protein DL768_006221 [Monosporascus sp. mg162]
XP_026602949.1/2-311     -            310 DUF676               PF05057.14   197   8.8e-26  100.2   0.3   1   1     1e-27   1.2e-25   99.8   0.3     2   178     1   309     1   310 0.84 [subseq from] Uncharacterized protein DSM5745_06629 [Aspergillus mulundensis] >RDW76637.1 Uncharacterized protein DSM5745_06629 [Aspergillus mulundensis]
GAP85018.2/21-288        -            268 DUF676               PF05057.14   197   8.9e-26  100.2   0.0   1   1   9.1e-28   1.1e-25  100.0   0.0     5   182     4   255     1   268 0.94 [subseq from] hypothetical protein SAMD00023353_3900570 [Rosellinia necatrix]
EFW21248.1/2-314         -            313 DUF676               PF05057.14   197   8.9e-26  100.2   0.5   1   1   8.8e-28     1e-25  100.0   0.5     2   179     1   310     1   313 0.85 [subseq from] conserved hypothetical protein [Coccidioides posadasii str. Silveira]
KMM71655.1/2-314         -            313 DUF676               PF05057.14   197   8.9e-26  100.2   0.5   1   1   8.8e-28     1e-25  100.0   0.5     2   179     1   310     1   313 0.85 [subseq from] hypothetical protein CPAG_07958 [Coccidioides posadasii RMSCC 3488]
XP_003655487.1/3-324     -            322 DUF676               PF05057.14   197   8.9e-26  100.2   0.0   1   1     1e-27   1.2e-25   99.8   0.0     3   194     1   322     1   322 0.93 [subseq from] hypothetical protein THITE_2119237 [Thermothielavioides terrestris NRRL 8126] >AEO69151.1 hypothetical protein THITE_2119237 [Thermothielavioides terrestris NRRL 8126] >SPQ22568.1 69830499-0d55-4872-a3ec-46e30dace21c [Thermothielavioides terrestris]
KAB5515683.1/45-224      -            180 DUF676               PF05057.14   197   8.9e-26  100.2   0.2   1   1   8.5e-28   9.9e-26  100.1   0.2     5   166     2   179     1   180 0.96 [subseq from] Alpha/Beta hydrolase protein, partial [Coniochaeta sp. 2T2.1]
KFY94398.1/47-326        -            280 DUF676               PF05057.14   197     9e-26  100.2   0.4   1   1   1.1e-27   1.2e-25   99.7   0.4     2   186     1   279     1   280 0.80 [subseq from] hypothetical protein V500_03297 [Pseudogymnoascus sp. VKM F-4518 (FW-2643)]
RSL42482.1/19-266        -            248 DUF676               PF05057.14   197   9.1e-26  100.2   0.2   1   1   8.9e-28     1e-25  100.0   0.2     1   177     1   246     1   248 0.96 [subseq from] hypothetical protein CEP54_015468 [Fusarium sp. AF-8]
XP_003067031.1/2-314     -            313 DUF676               PF05057.14   197   9.1e-26  100.2   0.5   1   1     9e-28     1e-25  100.0   0.5     2   179     1   310     1   313 0.85 [subseq from] hypothetical protein CPC735_014840 [Coccidioides posadasii C735 delta SOWgp] >EER24886.1 hypothetical protein CPC735_014840 [Coccidioides posadasii C735 delta SOWgp]
XP_026627728.1/30-239    -            210 DUF676               PF05057.14   197   9.2e-26  100.2   0.0   1   1   8.7e-28     1e-25  100.0   0.0     6   194     2   209     1   210 0.92 [subseq from] Alpha/Beta hydrolase protein [Aspergillus welwitschiae] >RDH34706.1 Alpha/Beta hydrolase protein [Aspergillus welwitschiae]
KAA6407176.1/47-330      -            284 DUF676               PF05057.14   197   9.3e-26  100.2   0.0   1   1   1.2e-27   1.3e-25   99.6   0.0     3   195     1   283     1   284 0.89 [subseq from] hypothetical protein FRX48_08977 [Umbilicaria pustulata]
TVY38819.1/2-297         -            296 DUF676               PF05057.14   197   9.3e-26  100.2   0.0   1   1   9.8e-28   1.1e-25   99.9   0.0     2   186     1   295     1   296 0.92 [subseq from] hypothetical protein LSUB1_G004248 [Lachnellula subtilissima]
XP_021875954.1/105-366   -            262 DUF676               PF05057.14   197   9.4e-26  100.1   0.0   1   1   9.8e-28   1.1e-25   99.9   0.0     3   194     1   261     1   262 0.77 [subseq from] Alpha/Beta hydrolase protein [Lobosporangium transversale] >ORY99690.1 Alpha/Beta hydrolase protein [Lobosporangium transversale]
PGH04037.1/28-228        -            201 DUF676               PF05057.14   197   9.5e-26  100.1   0.0   1   1   9.1e-28   1.1e-25  100.0   0.0     4   175     2   197     1   201 0.92 [subseq from] hypothetical protein GX51_03707 [Blastomyces parvus]
XP_026598382.1/2-192     -            191 DUF676               PF05057.14   197   9.5e-26  100.1   0.0   1   1   9.2e-28   1.1e-25  100.0   0.0     5   180     1   188     1   191 0.93 [subseq from] Uncharacterized protein DSM5745_11043 [Aspergillus mulundensis] >RDW59348.1 Uncharacterized protein DSM5745_11043 [Aspergillus mulundensis]
EIT80601.1/20-214        -            195 DUF676               PF05057.14   197   9.6e-26  100.1   0.1   1   1   9.2e-28   1.1e-25  100.0   0.1     2   175     1   193     1   195 0.93 [subseq from] hypothetical protein Ao3042_03068 [Aspergillus oryzae 3.042] >KDE81019.1 hypothetical protein AO1008_07083 [Aspergillus oryzae 100-8]
KAB8269498.1/20-214      -            195 DUF676               PF05057.14   197   9.6e-26  100.1   0.1   1   1   9.2e-28   1.1e-25  100.0   0.1     2   175     1   193     1   195 0.93 [subseq from] lipa and NB-ARC domain protein [Aspergillus minisclerotigenes]
KAE8138634.1/22-216      -            195 DUF676               PF05057.14   197   9.6e-26  100.1   0.1   1   1   9.2e-28   1.1e-25  100.0   0.1     2   175     1   193     1   195 0.93 [subseq from] lipa and NB-ARC domain protein [Aspergillus pseudotamarii]
KAE8326009.1/20-214      -            195 DUF676               PF05057.14   197   9.6e-26  100.1   0.1   1   1   9.2e-28   1.1e-25  100.0   0.1     2   175     1   193     1   195 0.93 [subseq from] lipa and NB-ARC domain protein [Aspergillus sergii]
KAE8347603.1/22-216      -            195 DUF676               PF05057.14   197   9.6e-26  100.1   0.1   1   1   9.2e-28   1.1e-25  100.0   0.1     2   175     1   193     1   195 0.93 [subseq from] hypothetical protein BDV24DRAFT_220 [Aspergillus arachidicola]
KAE8422365.1/20-214      -            195 DUF676               PF05057.14   197   9.6e-26  100.1   0.1   1   1   9.2e-28   1.1e-25  100.0   0.1     2   175     1   193     1   195 0.93 [subseq from] lipa and NB-ARC domain protein [Aspergillus pseudocaelatus]
KJK64106.1/20-214        -            195 DUF676               PF05057.14   197   9.6e-26  100.1   0.1   1   1   9.2e-28   1.1e-25  100.0   0.1     2   175     1   193     1   195 0.93 [subseq from] Tetratricopeptide repeat [Aspergillus parasiticus SU-1]
KOC11591.1/20-214        -            195 DUF676               PF05057.14   197   9.6e-26  100.1   0.1   1   1   9.2e-28   1.1e-25  100.0   0.1     2   175     1   193     1   195 0.93 [subseq from] LipA and NB-ARC domain protein [Aspergillus flavus AF70]
PIG85027.1/427-621       -            195 DUF676               PF05057.14   197   9.6e-26  100.1   0.1   1   1   9.2e-28   1.1e-25  100.0   0.1     2   175     1   193     1   195 0.93 [subseq from] LipA and NB-ARC domain protein [Aspergillus arachidicola]
RAQ42637.1/20-214        -            195 DUF676               PF05057.14   197   9.6e-26  100.1   0.1   1   1   9.2e-28   1.1e-25  100.0   0.1     2   175     1   193     1   195 0.93 [subseq from] LipA and NB-ARC domain protein [Aspergillus flavus]
RAQ61459.1/20-214        -            195 DUF676               PF05057.14   197   9.6e-26  100.1   0.1   1   1   9.2e-28   1.1e-25  100.0   0.1     2   175     1   193     1   195 0.93 [subseq from] LipA and NB-ARC domain protein [Aspergillus flavus] >RAQ75290.1 LipA and NB-ARC domain protein [Aspergillus flavus]
RMZ40826.1/20-214        -            195 DUF676               PF05057.14   197   9.6e-26  100.1   0.1   1   1   9.2e-28   1.1e-25  100.0   0.1     2   175     1   193     1   195 0.93 [subseq from] LipA and NB-ARC domain protein [Aspergillus flavus]
RYO88013.1/25-261        -            237 DUF676               PF05057.14   197   9.7e-26  100.1   0.1   1   1     1e-27   1.2e-25   99.8   0.1     3   179     1   234     1   236 0.94 [subseq from] hypothetical protein DL764_008772 [Monosporascus ibericus]
PGH11272.1/23-268        -            246 DUF676               PF05057.14   197   9.7e-26  100.1   0.0   1   1   9.5e-28   1.1e-25   99.9   0.0     3   178     1   245     1   246 0.96 [subseq from] hypothetical protein AJ79_05007, partial [Helicocarpus griseus UAMH5409]
PQE28847.1/27-259        -            233 DUF676               PF05057.14   197   9.8e-26  100.1   0.0   1   1   9.5e-28   1.1e-25   99.9   0.0     4   179     2   232     1   233 0.97 [subseq from] Pfs NB-ARC and Ankyrin domain protein [Rutstroemia sp. NJR-2017a BBW]
KAA6413946.1/779-983     -            205 DUF676               PF05057.14   197   9.9e-26  100.1   0.1   1   1     1e-27   1.2e-25   99.8   0.1     3   184     1   197     1   202 0.96 [subseq from] hypothetical protein FRX48_02308 [Umbilicaria pustulata]
PYI08623.1/2-311         -            310 DUF676               PF05057.14   197     1e-25  100.1   0.2   1   1   1.1e-27   1.2e-25   99.8   0.2     2   178     1   307     1   310 0.88 [subseq from] hypothetical protein BO78DRAFT_364418 [Aspergillus sclerotiicarbonarius CBS 121057]
TAQ86948.1/158-360       -            203 DUF676               PF05057.14   197     1e-25  100.1   0.1   1   1   9.7e-28   1.1e-25   99.9   0.1     4   183     2   199     1   203 0.91 [subseq from] hypothetical protein B7494_g4728 [Chlorociboria aeruginascens]
XP_018692142.1/23-229    -            207 DUF676               PF05057.14   197     1e-25  100.0   0.2   1   1   9.6e-28   1.1e-25   99.9   0.2     3   178     1   202     1   207 0.91 [subseq from] hypothetical protein AYL99_06072 [Fonsecaea erecta] >OAP58775.1 hypothetical protein AYL99_06072 [Fonsecaea erecta]
RBR09670.1/35-317        -            283 DUF676               PF05057.14   197     1e-25  100.0   0.0   1   1     1e-27   1.2e-25   99.8   0.0     5   179     2   255     1   275 0.96 [subseq from] hypothetical protein FVER53590_11705 [Fusarium verticillioides]
XP_002374624.1/23-230    -            208 DUF676               PF05057.14   197     1e-25  100.0   0.1   1   1   9.8e-28   1.1e-25   99.9   0.1     3   183     1   207     1   208 0.92 [subseq from] LipA and NB-ARC domain protein [Aspergillus flavus NRRL3357] >EED55842.1 LipA and NB-ARC domain protein [Aspergillus flavus NRRL3357] >RMZ40585.1 LipA and NB-ARC domain protein [Aspergillus flavus]
SPO27677.1/234-538       -            305 DUF676               PF05057.14   197     1e-25  100.0   0.0   1   1   1.1e-27   1.2e-25   99.7   0.0     3   195     1   304     1   305 0.94 [subseq from] related to TGL2 - triacylglycerol lipase [Ustilago trichophora]
KKZ62538.1/28-228        -            201 DUF676               PF05057.14   197     1e-25  100.0   0.0   1   1   9.8e-28   1.1e-25   99.9   0.0     4   175     2   197     1   201 0.92 [subseq from] hypothetical protein EMCG_02944 [Emmonsia crescens UAMH 3008]
PQK16316.1/126-332       -            207 DUF676               PF05057.14   197     1e-25  100.0   0.1   1   1   1.1e-27   1.3e-25   99.7   0.1     7   182     2   201     1   206 0.90 [subseq from] hypothetical protein BB8028_0006g06360 [Beauveria bassiana]
GCB21884.1/657-866       -            210 DUF676               PF05057.14   197     1e-25  100.0   0.0   1   1   9.7e-28   1.1e-25   99.9   0.0     6   194     2   209     1   210 0.92 [subseq from] protein SERAC1 [Aspergillus awamori]
OAX79955.1/2-317         -            316 DUF676               PF05057.14   197     1e-25  100.0   0.1   1   1   9.7e-28   1.1e-25   99.9   0.1     2   174     1   311     1   316 0.81 [subseq from] hypothetical protein ACJ72_05721 [Emmonsia sp. CAC-2015a]
OJJ63649.1/2-314         -            313 DUF676               PF05057.14   197     1e-25  100.0   0.4   1   1   1.1e-27   1.2e-25   99.7   0.4     2   179     1   312     1   313 0.87 [subseq from] hypothetical protein ASPSYDRAFT_251335 [Aspergillus sydowii CBS 593.65]
KLP21280.1/21-266        -            246 DUF676               PF05057.14   197     1e-25  100.0   0.2   1   1     1e-27   1.2e-25   99.9   0.2     4   177     2   244     1   246 0.98 [subseq from] Uncharacterized protein LW94_6511 [Fusarium fujikuroi]
SCO58686.1/21-266        -            246 DUF676               PF05057.14   197     1e-25  100.0   0.2   1   1     1e-27   1.2e-25   99.9   0.2     4   177     2   244     1   246 0.98 [subseq from] uncharacterized protein FFMR_15842 [Fusarium fujikuroi]
XP_007834192.1/10-229    -            220 DUF676               PF05057.14   197     1e-25  100.0   0.1   1   1   9.9e-28   1.1e-25   99.9   0.1     7   180     1   215     1   220 0.94 [subseq from] hypothetical protein PFICI_07420 [Pestalotiopsis fici W106-1] >ETS79891.1 hypothetical protein PFICI_07420 [Pestalotiopsis fici W106-1]
PGH21490.1/76-263        -            188 DUF676               PF05057.14   197     1e-25  100.0   0.2   1   1     1e-27   1.2e-25   99.9   0.2     2   177     1   188     1   188 0.94 [subseq from] hypothetical protein AJ80_03158 [Polytolypa hystricis UAMH7299]
XP_007744703.1/16-240    -            225 DUF676               PF05057.14   197     1e-25  100.0   0.1   1   1     1e-27   1.2e-25   99.8   0.1     6   177     2   223     1   225 0.94 [subseq from] hypothetical protein A1O5_05916 [Cladophialophora psammophila CBS 110553] >EXJ70924.1 hypothetical protein A1O5_05916 [Cladophialophora psammophila CBS 110553]
GAM36997.1/18-232        -            215 DUF676               PF05057.14   197     1e-25  100.0   0.0   1   1     1e-27   1.2e-25   99.8   0.0     1   186     1   214     1   215 0.94 [subseq from] hypothetical protein TCE0_022r06532 [Talaromyces cellulolyticus]
XP_009226572.1/33-299    -            267 DUF676               PF05057.14   197   1.1e-25  100.0   0.2   1   1     1e-27   1.2e-25   99.8   0.2     3   178     1   266     1   267 0.95 [subseq from] hypothetical protein GGTG_10435 [Gaeumannomyces tritici R3-111a-1] >EJT71175.1 hypothetical protein GGTG_10435 [Gaeumannomyces tritici R3-111a-1]
PGH35194.1/28-228        -            201 DUF676               PF05057.14   197   1.1e-25  100.0   0.0   1   1     1e-27   1.2e-25   99.8   0.0     4   175     2   197     1   201 0.92 [subseq from] hypothetical protein GX50_02006 [Emmonsia crescens]
XP_024682761.1/3-320     -            318 DUF676               PF05057.14   197   1.1e-25  100.0   0.2   1   1   1.1e-27   1.3e-25   99.7   0.2     3   177     1   316     1   318 0.87 [subseq from] hypothetical protein P174DRAFT_370520 [Aspergillus novofumigatus IBT 16806] >PKX94166.1 hypothetical protein P174DRAFT_370520 [Aspergillus novofumigatus IBT 16806]
RBQ98158.1/48-246        -            199 DUF676               PF05057.14   197   1.1e-25   99.9   0.0   1   1     1e-27   1.2e-25   99.8   0.0     4   180     1   198     1   199 0.94 [subseq from] hypothetical protein FVER53263_11651 [Fusarium verticillioides]
RBR18858.1/35-233        -            199 DUF676               PF05057.14   197   1.1e-25   99.9   0.0   1   1     1e-27   1.2e-25   99.8   0.0     4   180     1   198     1   199 0.94 [subseq from] hypothetical protein FVER53590_11651 [Fusarium verticillioides]
XP_018759360.1/35-233    -            199 DUF676               PF05057.14   197   1.1e-25   99.9   0.0   1   1     1e-27   1.2e-25   99.8   0.0     4   180     1   198     1   199 0.94 [subseq from] hypothetical protein FVEG_11652 [Fusarium verticillioides 7600] >EWG53169.1 hypothetical protein FVEG_11652 [Fusarium verticillioides 7600]
PMD21888.1/28-249        -            222 DUF676               PF05057.14   197   1.1e-25   99.9   0.1   1   1     1e-27   1.2e-25   99.8   0.1     6   167     3   220     1   222 0.97 [subseq from] hypothetical protein NA56DRAFT_645131 [Pezoloma ericae]
KAE8167341.1/72-337      -            266 DUF676               PF05057.14   197   1.1e-25   99.9   0.4   1   1   1.2e-27   1.4e-25   99.6   0.4     2   183     1   262     1   265 0.83 [subseq from] hypothetical protein BDV40DRAFT_312633 [Aspergillus tamarii]
PVH92332.1/15-213        -            199 DUF676               PF05057.14   197   1.1e-25   99.9   0.0   1   1     1e-27   1.2e-25   99.8   0.0     5   177     3   197     1   199 0.90 [subseq from] hypothetical protein DM02DRAFT_605500 [Periconia macrospinosa]
XP_002480599.1/75-358    -            284 DUF676               PF05057.14   197   1.1e-25   99.9   0.1   1   1   1.3e-27   1.4e-25   99.5   0.1     4   184     2   282     1   284 0.86 [subseq from] conserved hypothetical protein [Talaromyces stipitatus ATCC 10500] >EED20165.1 conserved hypothetical protein [Talaromyces stipitatus ATCC 10500]
XP_025435321.1/21-215    -            195 DUF676               PF05057.14   197   1.1e-25   99.9   0.1   1   1   1.1e-27   1.2e-25   99.8   0.1     2   176     1   194     1   195 0.92 [subseq from] lipa and NB-ARC domain protein [Aspergillus saccharolyticus JOP 1030-1] >PYH49339.1 lipa and NB-ARC domain protein [Aspergillus saccharolyticus JOP 1030-1]
CEJ57503.1/21-214        -            194 DUF676               PF05057.14   197   1.1e-25   99.9   0.1   1   1   1.1e-27   1.2e-25   99.8   0.1     3   176     1   193     1   194 0.92 [subseq from] hypothetical protein PMG11_06194 [Penicillium brasilianum]
OOQ84553.1/22-215        -            194 DUF676               PF05057.14   197   1.1e-25   99.9   0.1   1   1   1.1e-27   1.2e-25   99.8   0.1     3   176     1   193     1   194 0.92 [subseq from] tetratricopeptide repeat domain protein [Penicillium brasilianum]
XP_008083515.1/544-761   -            218 DUF676               PF05057.14   197   1.1e-25   99.9   0.3   1   1   1.3e-27   1.4e-25   99.5   0.3     6   179     2   215     1   218 0.88 [subseq from] P-loop containing nucleoside triphosphate hydrolase [Glarea lozoyensis ATCC 20868] >EPE29406.1 P-loop containing nucleoside triphosphate hydrolase [Glarea lozoyensis ATCC 20868]
PYI33066.1/21-228        -            208 DUF676               PF05057.14   197   1.1e-25   99.9   0.1   1   1   1.1e-27   1.3e-25   99.7   0.1     2   183     1   207     1   208 0.93 [subseq from] ribonuclease p/mrp subunit [Aspergillus indologenus CBS 114.80]
[truncated: 30,625,999 more chars]
